# Supplementary material for: Red: an intelligent, rapid, accurate tool for detecting repeats de-novo on the genomic scale
Source: BMC Bioinformatics. 2015 Jul 24;16:227. doi: 10.1186/s12859-015-0654-5 (PMC4513396; doi:10.1186/s12859-015-0654-5)
Supplement: Additional file 6 — Supplementary data set 5 — Red’s repeats of the Drosophila melanogaster genome. The command “tar -xzf file” results in a directory that contains the locations of repeats found by Red in the genome of the Drosophila melanogaster. [file 12859_2015_654_MOESM6_ESM.gz › GnmRptDm6/chr2L.rpt]

>chr2L:0-5247
>chr2L:5289-5409
>chr2L:5518-5569
>chr2L:5642-5746
>chr2L:5867-5924
>chr2L:9885-9994
>chr2L:11691-11718
>chr2L:16116-16150
>chr2L:17686-17765
>chr2L:18722-18760
>chr2L:20473-20572
>chr2L:21527-21584
>chr2L:24232-24274
>chr2L:24352-24434
>chr2L:25382-25431
>chr2L:25773-25830
>chr2L:29734-29803
>chr2L:31741-31776
>chr2L:34981-35060
>chr2L:44271-44312
>chr2L:47518-52584
>chr2L:53983-54015
>chr2L:54061-54108
>chr2L:54419-54502
>chr2L:55248-55277
>chr2L:55574-55609
>chr2L:60291-60615
>chr2L:60742-60786
>chr2L:64322-64981
>chr2L:65659-65703
>chr2L:71345-71379
>chr2L:78501-78526
>chr2L:80010-80055
>chr2L:80405-80445
>chr2L:85973-86001
>chr2L:87819-87855
>chr2L:109655-109702
>chr2L:110967-111005
>chr2L:111296-111327
>chr2L:114338-114421
>chr2L:114987-115119
>chr2L:116479-116725
>chr2L:116855-116993
>chr2L:123534-123635
>chr2L:127378-127405
>chr2L:131294-131336
>chr2L:131757-131792
>chr2L:134156-134225
>chr2L:137897-137925
>chr2L:138101-138170
>chr2L:142812-142844
>chr2L:143536-143585
>chr2L:145975-146013
>chr2L:147838-147863
>chr2L:155018-155052
>chr2L:155253-155284
>chr2L:155985-156025
>chr2L:159308-159342
>chr2L:159432-159479
>chr2L:162152-162208
>chr2L:162894-162924
>chr2L:162945-163065
>chr2L:166458-166492
>chr2L:168060-168089
>chr2L:170179-170313
>chr2L:171484-171515
>chr2L:171887-171961
>chr2L:172690-172727
>chr2L:175127-175171
>chr2L:176369-176493
>chr2L:178193-178240
>chr2L:178284-178337
>chr2L:178435-178467
>chr2L:179730-180004
>chr2L:181441-181477
>chr2L:182088-182116
>chr2L:183516-183572
>chr2L:183997-184089
>chr2L:184308-184338
>chr2L:184669-184698
>chr2L:187090-187171
>chr2L:189359-189388
>chr2L:193267-193325
>chr2L:195782-195832
>chr2L:201592-201674
>chr2L:201868-201945
>chr2L:203338-203388
>chr2L:212962-213059
>chr2L:215147-215205
>chr2L:219672-219758
>chr2L:222025-222080
>chr2L:222557-222680
>chr2L:223656-223732
>chr2L:224258-224290
>chr2L:224378-224406
>chr2L:224489-224521
>chr2L:224842-224901
>chr2L:226289-226450
>chr2L:227219-227264
>chr2L:227624-227671
>chr2L:230442-230499
>chr2L:239706-239764
>chr2L:239938-240063
>chr2L:240271-240308
>chr2L:240711-240791
>chr2L:241561-241673
>chr2L:243452-243493
>chr2L:245863-245996
>chr2L:247027-247066
>chr2L:247597-247636
>chr2L:247984-248023
>chr2L:254880-254936
>chr2L:255011-255050
>chr2L:255571-255601
>chr2L:257361-257400
>chr2L:257453-257585
>chr2L:257925-257954
>chr2L:260660-260716
>chr2L:261669-261720
>chr2L:267179-267213
>chr2L:267675-267707
>chr2L:268112-268137
>chr2L:272174-272223
>chr2L:272985-273048
>chr2L:273337-273371
>chr2L:293809-293840
>chr2L:294745-294829
>chr2L:294865-294957
>chr2L:297448-297479
>chr2L:298997-299026
>chr2L:299669-299760
>chr2L:299812-299946
>chr2L:303240-303281
>chr2L:304585-304655
>chr2L:304910-304981
>chr2L:307892-307939
>chr2L:308369-308421
>chr2L:308937-309059
>chr2L:309631-309686
>chr2L:312522-312596
>chr2L:313938-313968
>chr2L:314772-314796
>chr2L:321813-321875
>chr2L:322136-322176
>chr2L:324192-324221
>chr2L:326826-326911
>chr2L:328034-328064
>chr2L:328230-328293
>chr2L:330818-330920
>chr2L:334679-334734
>chr2L:334883-334923
>chr2L:335670-335703
>chr2L:335879-335923
>chr2L:336698-336742
>chr2L:337299-337320
>chr2L:337792-337856
>chr2L:339294-339392
>chr2L:340125-340199
>chr2L:340590-340822
>chr2L:341052-341114
>chr2L:347315-347357
>chr2L:347940-355385
>chr2L:358843-358882
>chr2L:359439-359478
>chr2L:359549-365913
>chr2L:367170-367221
>chr2L:368337-368375
>chr2L:368756-368803
>chr2L:372401-372451
>chr2L:374530-374592
>chr2L:375334-375371
>chr2L:376022-376057
>chr2L:380035-380091
>chr2L:382555-382589
>chr2L:385322-385346
>chr2L:389217-389269
>chr2L:390248-390276
>chr2L:391863-391936
>chr2L:394447-394499
>chr2L:396378-396429
>chr2L:398220-398246
>chr2L:403747-403786
>chr2L:409110-409137
>chr2L:412266-412328
>chr2L:418425-418527
>chr2L:420430-420519
>chr2L:421700-421743
>chr2L:423283-423333
>chr2L:423592-423650
>chr2L:423689-423719
>chr2L:425413-425441
>chr2L:426241-426351
>chr2L:427895-427945
>chr2L:428070-428177
>chr2L:434479-434526
>chr2L:435682-435790
>chr2L:437547-437589
>chr2L:437837-437862
>chr2L:437946-438030
>chr2L:438862-438920
>chr2L:440121-440166
>chr2L:441094-441130
>chr2L:441311-441507
>chr2L:445219-445276
>chr2L:446497-446523
>chr2L:447201-447239
>chr2L:450568-450600
>chr2L:452299-452346
>chr2L:452622-452649
>chr2L:454150-454233
>chr2L:454788-454892
>chr2L:457068-457129
>chr2L:457783-457869
>chr2L:461735-461798
>chr2L:462661-462691
>chr2L:463244-463306
>chr2L:463763-463801
>chr2L:464635-464668
>chr2L:464722-464888
>chr2L:467685-467713
>chr2L:469337-469383
>chr2L:470438-470522
>chr2L:470943-471044
>chr2L:471526-471550
>chr2L:472859-472906
>chr2L:473373-473403
>chr2L:474865-474887
>chr2L:476499-476528
>chr2L:479088-479115
>chr2L:479712-479770
>chr2L:485406-485500
>chr2L:487048-487111
>chr2L:488786-488851
>chr2L:490714-490800
>chr2L:491739-491763
>chr2L:492245-492326
>chr2L:493190-493231
>chr2L:494348-494480
>chr2L:497023-497056
>chr2L:497970-498028
>chr2L:499226-499297
>chr2L:501102-501171
>chr2L:501945-502043
>chr2L:505862-505939
>chr2L:506304-506345
>chr2L:510549-510630
>chr2L:510681-510708
>chr2L:511901-511998
>chr2L:512691-512723
>chr2L:516326-516370
>chr2L:516479-516579
>chr2L:516672-516786
>chr2L:517165-517196
>chr2L:517794-517824
>chr2L:520558-520667
>chr2L:521759-521841
>chr2L:521915-521960
>chr2L:523033-523078
>chr2L:523251-523307
>chr2L:524847-524886
>chr2L:526641-526716
>chr2L:527384-527452
>chr2L:527489-527545
>chr2L:527688-527710
>chr2L:527839-527896
>chr2L:528020-528078
>chr2L:528769-528797
>chr2L:529702-529761
>chr2L:530612-530697
>chr2L:530979-531041
>chr2L:531290-531334
>chr2L:531610-531774
>chr2L:533867-533905
>chr2L:534887-534979
>chr2L:535350-535440
>chr2L:536110-536237
>chr2L:537278-537321
>chr2L:538210-538305
>chr2L:539854-539953
>chr2L:540518-540547
>chr2L:542655-542692
>chr2L:543269-543338
>chr2L:544889-544957
>chr2L:546735-546819
>chr2L:547269-547329
>chr2L:547517-547564
>chr2L:548242-548320
>chr2L:549029-549117
>chr2L:553026-553081
>chr2L:553950-553990
>chr2L:560244-560286
>chr2L:563501-563531
>chr2L:574364-574408
>chr2L:578271-578328
>chr2L:578786-578832
>chr2L:579566-579623
>chr2L:580362-580450
>chr2L:580544-580595
>chr2L:581787-581826
>chr2L:582650-582676
>chr2L:583374-583408
>chr2L:584292-584428
>chr2L:585788-585833
>chr2L:586100-586144
>chr2L:587264-587336
>chr2L:587673-587733
>chr2L:588555-588598
>chr2L:589392-589442
>chr2L:590874-590928
>chr2L:592345-592408
>chr2L:592987-593028
>chr2L:593796-593844
>chr2L:594308-594361
>chr2L:594938-594985
>chr2L:595485-595590
>chr2L:597055-597139
>chr2L:597224-597298
>chr2L:599665-599722
>chr2L:600005-600033
>chr2L:601521-601612
>chr2L:602336-602391
>chr2L:604149-604239
>chr2L:605185-605292
>chr2L:605639-605680
>chr2L:606081-606139
>chr2L:606259-606308
>chr2L:607910-608013
>chr2L:608497-608585
>chr2L:608790-608826
>chr2L:609064-609103
>chr2L:611461-611493
>chr2L:611702-611739
>chr2L:612273-612300
>chr2L:617123-617156
>chr2L:617846-617879
>chr2L:618820-618912
>chr2L:619150-619223
>chr2L:619548-619593
>chr2L:619691-619714
>chr2L:622020-622055
>chr2L:622443-622499
>chr2L:626513-627898
>chr2L:630902-630989
>chr2L:632386-632439
>chr2L:633277-633323
>chr2L:634220-634316
>chr2L:634737-634802
>chr2L:635541-635606
>chr2L:636088-636177
>chr2L:636832-636883
>chr2L:637471-637560
>chr2L:637772-637839
>chr2L:638936-638981
>chr2L:640013-640039
>chr2L:640870-640914
>chr2L:646699-646726
>chr2L:647019-647059
>chr2L:652435-652462
>chr2L:653918-653990
>chr2L:654212-654241
>chr2L:656124-656150
>chr2L:656180-656226
>chr2L:657766-657812
>chr2L:658122-658176
>chr2L:663854-663903
>chr2L:664207-664232
>chr2L:667091-667133
>chr2L:667228-667259
>chr2L:669421-669453
>chr2L:669804-669887
>chr2L:671262-671292
>chr2L:671654-671729
>chr2L:673605-673652
>chr2L:676948-677008
>chr2L:677190-677215
>chr2L:678019-678066
>chr2L:681176-681214
>chr2L:682739-682770
>chr2L:685331-685549
>chr2L:686968-695959
>chr2L:697177-697204
>chr2L:699150-699189
>chr2L:699613-699676
>chr2L:699870-699939
>chr2L:700766-700873
>chr2L:701760-701789
>chr2L:703188-703220
>chr2L:703926-703956
>chr2L:708180-708267
>chr2L:708405-708433
>chr2L:712016-712051
>chr2L:713784-713816
>chr2L:714820-714857
>chr2L:715757-715808
>chr2L:716456-716485
>chr2L:716609-716691
>chr2L:717450-717489
>chr2L:717536-717732
>chr2L:718415-718507
>chr2L:721102-721144
>chr2L:723196-723248
>chr2L:726497-726537
>chr2L:727781-727854
>chr2L:731819-731843
>chr2L:734003-734091
>chr2L:734429-734457
>chr2L:734616-734677
>chr2L:738215-738249
>chr2L:746200-746256
>chr2L:746375-746414
>chr2L:747035-747088
>chr2L:747233-747325
>chr2L:749161-749284
>chr2L:750770-750859
>chr2L:752189-752226
>chr2L:752339-752403
>chr2L:753761-753786
>chr2L:755199-755229
>chr2L:757960-758049
>chr2L:759184-759228
>chr2L:762266-762371
>chr2L:763974-764053
>chr2L:764164-764272
>chr2L:768351-768383
>chr2L:768884-768963
>chr2L:769216-769254
>chr2L:769374-769423
>chr2L:770511-772245
>chr2L:774469-774499
>chr2L:775598-775731
>chr2L:777198-777241
>chr2L:777507-777566
>chr2L:779465-779500
>chr2L:780359-780390
>chr2L:780871-780911
>chr2L:782970-784265
>chr2L:787342-787372
>chr2L:791412-791449
>chr2L:793149-793269
>chr2L:793414-793452
>chr2L:795790-795874
>chr2L:796429-796605
>chr2L:797002-797084
>chr2L:797865-797980
>chr2L:799976-800008
>chr2L:800813-800845
>chr2L:801999-802032
>chr2L:806787-806830
>chr2L:806961-806995
>chr2L:807245-807273
>chr2L:809158-809207
>chr2L:811448-811498
>chr2L:821737-821842
>chr2L:822224-822248
>chr2L:826417-826460
>chr2L:827073-827155
>chr2L:827887-827909
>chr2L:828828-829015
>chr2L:829481-829531
>chr2L:829591-829928
>chr2L:830420-830449
>chr2L:830523-830556
>chr2L:831381-831408
>chr2L:832429-832470
>chr2L:832857-832947
>chr2L:833939-834005
>chr2L:835081-835120
>chr2L:835180-835219
>chr2L:836601-836676
>chr2L:837850-837970
>chr2L:839380-839520
>chr2L:840673-840734
>chr2L:841053-841104
>chr2L:842786-842810
>chr2L:844371-844397
>chr2L:845207-845270
>chr2L:846024-846114
>chr2L:847738-847828
>chr2L:847845-847903
>chr2L:849754-849782
>chr2L:850124-850168
>chr2L:850294-850327
>chr2L:850944-851001
>chr2L:851789-851817
>chr2L:856011-856051
>chr2L:857036-857082
>chr2L:857187-857272
>chr2L:857927-858029
>chr2L:860104-860131
>chr2L:862845-862892
>chr2L:864470-864496
>chr2L:864601-864676
>chr2L:868414-868453
>chr2L:868896-869034
>chr2L:872707-872731
>chr2L:872778-872854
>chr2L:872976-873142
>chr2L:873940-873985
>chr2L:876500-876560
>chr2L:876979-877019
>chr2L:887482-887561
>chr2L:888062-888139
>chr2L:888378-888436
>chr2L:888938-888983
>chr2L:890319-890351
>chr2L:891892-891916
>chr2L:893837-893881
>chr2L:893951-893994
>chr2L:894757-894827
>chr2L:896327-896384
>chr2L:901491-901651
>chr2L:901861-901929
>chr2L:902367-902408
>chr2L:904526-904558
>chr2L:906280-906322
>chr2L:906729-906752
>chr2L:907183-907233
>chr2L:908507-908538
>chr2L:909368-909403
>chr2L:910557-910662
>chr2L:910883-910931
>chr2L:911650-911695
>chr2L:911925-911978
>chr2L:912788-912826
>chr2L:913071-913100
>chr2L:914343-914410
>chr2L:918229-918266
>chr2L:918309-918357
>chr2L:921431-921542
>chr2L:921807-921911
>chr2L:922041-922063
>chr2L:922324-922380
>chr2L:923037-923135
>chr2L:925953-926099
>chr2L:927298-927341
>chr2L:930027-930134
>chr2L:930378-930425
>chr2L:932426-932472
>chr2L:933286-933411
>chr2L:935647-935737
>chr2L:936193-936222
>chr2L:937434-937477
>chr2L:938133-938178
>chr2L:938388-938492
>chr2L:939989-940074
>chr2L:941073-941187
>chr2L:941932-941972
>chr2L:942634-942717
>chr2L:943394-943432
>chr2L:945144-945270
>chr2L:946384-946414
>chr2L:947706-947767
>chr2L:950902-950931
>chr2L:952866-952960
>chr2L:954581-954649
>chr2L:955757-955893
>chr2L:956867-957005
>chr2L:958347-958424
>chr2L:959677-959731
>chr2L:960518-960603
>chr2L:960775-960915
>chr2L:961134-961250
>chr2L:961399-961458
>chr2L:963738-963813
>chr2L:964222-964305
>chr2L:966169-966197
>chr2L:968064-968100
>chr2L:970251-970308
>chr2L:970765-970804
>chr2L:972297-972364
>chr2L:972549-972732
>chr2L:973408-973461
>chr2L:974621-974649
>chr2L:975800-976047
>chr2L:976351-976374
>chr2L:976726-976770
>chr2L:976932-984514
>chr2L:985837-985883
>chr2L:986602-986630
>chr2L:986745-986924
>chr2L:987383-987409
>chr2L:988121-988156
>chr2L:991126-991176
>chr2L:991284-991320
>chr2L:996110-996151
>chr2L:996776-1000000
>chr2L:1000000-1005861
>chr2L:1006872-1006922
>chr2L:1007332-1007408
>chr2L:1007642-1007710
>chr2L:1009262-1009315
>chr2L:1010042-1010088
>chr2L:1010342-1010409
>chr2L:1010951-1011006
>chr2L:1013298-1013348
>chr2L:1013986-1014271
>chr2L:1016933-1017008
>chr2L:1019551-1019586
>chr2L:1019639-1019718
>chr2L:1026549-1026590
>chr2L:1027449-1027471
>chr2L:1027659-1027785
>chr2L:1028046-1028071
>chr2L:1030754-1030782
>chr2L:1031438-1031531
>chr2L:1031667-1031718
>chr2L:1031980-1032052
>chr2L:1032219-1032249
>chr2L:1032911-1032939
>chr2L:1033979-1034031
>chr2L:1034561-1034708
>chr2L:1037699-1037735
>chr2L:1042913-1042962
>chr2L:1046928-1047022
>chr2L:1047703-1047734
>chr2L:1047818-1047856
>chr2L:1050430-1050485
>chr2L:1050942-1050987
>chr2L:1051223-1051282
>chr2L:1052812-1052843
>chr2L:1057231-1057324
>chr2L:1059394-1059428
>chr2L:1059608-1059671
>chr2L:1060743-1060790
>chr2L:1060894-1060923
>chr2L:1061343-1061493
>chr2L:1061773-1061854
>chr2L:1062599-1062643
>chr2L:1063222-1063336
>chr2L:1068038-1068064
>chr2L:1068208-1068234
>chr2L:1068412-1068437
>chr2L:1068808-1068855
>chr2L:1071304-1071421
>chr2L:1071523-1071568
>chr2L:1074904-1074999
>chr2L:1077362-1077503
>chr2L:1083368-1083426
>chr2L:1086380-1086422
>chr2L:1087744-1087832
>chr2L:1089604-1089645
>chr2L:1090271-1090299
>chr2L:1091636-1091664
>chr2L:1092613-1092665
>chr2L:1092798-1092841
>chr2L:1094391-1094465
>chr2L:1094881-1094925
>chr2L:1096065-1096187
>chr2L:1097003-1097044
>chr2L:1097559-1097605
>chr2L:1098550-1098585
>chr2L:1099597-1099664
>chr2L:1101278-1101304
>chr2L:1101409-1101480
>chr2L:1102569-1102643
>chr2L:1107872-1107942
>chr2L:1115573-1115676
>chr2L:1117587-1117619
>chr2L:1118523-1118549
>chr2L:1118896-1118958
>chr2L:1122427-1122458
>chr2L:1125170-1125198
>chr2L:1125674-1125734
>chr2L:1128275-1128349
>chr2L:1134992-1135074
>chr2L:1135544-1135649
>chr2L:1135875-1135941
>chr2L:1137102-1137157
>chr2L:1138740-1138896
>chr2L:1140057-1140103
>chr2L:1140510-1140568
>chr2L:1142059-1142097
>chr2L:1143235-1143285
>chr2L:1145519-1145555
>chr2L:1146671-1146726
>chr2L:1148207-1148238
>chr2L:1154343-1154372
>chr2L:1154677-1154745
>chr2L:1155907-1155942
>chr2L:1156095-1156142
>chr2L:1156373-1156406
>chr2L:1157563-1157639
>chr2L:1159513-1159557
>chr2L:1161160-1161216
>chr2L:1162329-1162457
>chr2L:1162545-1162570
>chr2L:1163154-1163194
>chr2L:1164441-1164489
>chr2L:1170202-1170238
>chr2L:1173929-1174003
>chr2L:1176303-1176404
>chr2L:1181194-1181310
>chr2L:1181974-1182011
>chr2L:1182436-1182476
>chr2L:1186146-1186249
>chr2L:1186503-1186546
>chr2L:1186802-1186883
>chr2L:1187727-1187761
>chr2L:1189004-1189052
>chr2L:1189337-1189377
>chr2L:1192297-1192320
>chr2L:1192626-1192656
>chr2L:1193502-1193541
>chr2L:1197303-1197349
>chr2L:1197456-1197519
>chr2L:1197650-1197695
>chr2L:1197915-1197968
>chr2L:1198658-1198731
>chr2L:1200580-1200618
>chr2L:1200627-1200698
>chr2L:1200860-1200898
>chr2L:1201452-1201485
>chr2L:1202319-1202349
>chr2L:1202500-1202543
>chr2L:1205042-1205069
>chr2L:1205775-1205799
>chr2L:1207199-1207357
>chr2L:1207732-1207808
>chr2L:1208905-1208963
>chr2L:1209146-1209208
>chr2L:1209413-1209453
>chr2L:1212466-1212540
>chr2L:1213967-1214037
>chr2L:1216676-1216807
>chr2L:1217212-1217247
>chr2L:1217716-1217744
>chr2L:1220181-1227593
>chr2L:1231020-1231061
>chr2L:1231194-1231235
>chr2L:1231718-1231778
>chr2L:1233394-1233420
>chr2L:1234337-1234379
>chr2L:1236236-1236330
>chr2L:1237177-1237205
>chr2L:1238194-1238256
>chr2L:1242832-1242887
>chr2L:1244131-1244179
>chr2L:1244288-1244373
>chr2L:1244894-1244919
>chr2L:1246608-1246641
>chr2L:1249895-1249973
>chr2L:1250780-1250879
>chr2L:1252808-1252872
>chr2L:1252963-1253026
>chr2L:1253769-1253806
>chr2L:1254426-1254492
>chr2L:1256597-1256629
>chr2L:1257049-1257126
>chr2L:1258266-1258366
>chr2L:1258912-1258987
>chr2L:1259053-1259074
>chr2L:1261422-1261462
>chr2L:1261570-1261616
>chr2L:1265011-1265040
>chr2L:1265238-1265324
>chr2L:1267301-1267342
>chr2L:1268869-1268907
>chr2L:1271902-1271978
>chr2L:1272373-1272432
>chr2L:1272669-1272716
>chr2L:1273324-1273512
>chr2L:1274398-1274483
>chr2L:1274654-1274824
>chr2L:1277180-1277211
>chr2L:1278214-1278272
>chr2L:1278774-1278812
>chr2L:1279715-1279835
>chr2L:1280946-1281052
>chr2L:1282251-1282309
>chr2L:1284936-1285007
>chr2L:1290735-1290783
>chr2L:1291057-1291109
>chr2L:1292946-1293010
>chr2L:1294569-1294711
>chr2L:1294798-1294822
>chr2L:1296545-1296571
>chr2L:1299036-1299068
>chr2L:1300192-1300224
>chr2L:1301109-1301268
>chr2L:1301792-1302293
>chr2L:1304855-1304906
>chr2L:1307218-1307264
>chr2L:1309124-1309165
>chr2L:1309433-1309491
>chr2L:1310533-1311128
>chr2L:1311322-1311525
>chr2L:1311593-1311756
>chr2L:1313295-1313331
>chr2L:1314219-1314277
>chr2L:1317735-1317766
>chr2L:1318940-1318967
>chr2L:1319286-1319363
>chr2L:1321340-1321413
>chr2L:1322365-1322410
>chr2L:1325156-1325330
>chr2L:1325439-1325502
>chr2L:1325978-1326004
>chr2L:1326145-1326184
>chr2L:1328276-1328369
>chr2L:1330672-1330741
>chr2L:1332444-1332476
>chr2L:1333139-1333187
>chr2L:1333289-1333345
>chr2L:1333689-1333740
>chr2L:1336898-1336924
>chr2L:1338150-1338190
>chr2L:1339649-1339683
>chr2L:1340353-1340389
>chr2L:1341102-1341171
>chr2L:1342151-1342190
>chr2L:1342264-1342319
>chr2L:1344727-1344768
>chr2L:1348427-1348492
>chr2L:1348528-1348560
>chr2L:1349752-1349945
>chr2L:1350938-1351008
>chr2L:1353083-1353140
>chr2L:1360926-1360959
>chr2L:1362495-1362537
>chr2L:1365211-1365257
>chr2L:1366225-1366306
>chr2L:1366968-1367011
>chr2L:1371144-1371215
>chr2L:1372969-1373049
>chr2L:1373961-1373996
>chr2L:1375648-1375728
>chr2L:1375962-1376005
>chr2L:1377439-1377464
>chr2L:1377790-1377842
>chr2L:1378204-1378245
>chr2L:1378807-1378841
>chr2L:1380589-1380645
>chr2L:1381544-1381571
>chr2L:1382327-1382429
>chr2L:1382471-1382500
>chr2L:1385230-1385256
>chr2L:1391142-1391187
>chr2L:1393211-1393237
>chr2L:1394055-1394091
>chr2L:1395204-1395248
>chr2L:1396633-1396700
>chr2L:1396966-1396999
>chr2L:1398416-1398485
>chr2L:1399395-1399453
>chr2L:1399610-1399699
>chr2L:1406276-1406307
>chr2L:1407057-1407107
>chr2L:1407975-1408060
>chr2L:1408814-1408910
>chr2L:1409025-1409122
>chr2L:1409203-1409248
>chr2L:1409454-1409509
>chr2L:1411617-1411673
>chr2L:1412173-1412228
>chr2L:1413199-1413255
>chr2L:1413905-1413959
>chr2L:1415356-1415449
>chr2L:1415710-1415780
>chr2L:1415829-1415928
>chr2L:1416214-1416245
>chr2L:1416392-1416522
>chr2L:1418629-1418677
>chr2L:1418904-1418957
>chr2L:1423416-1423461
>chr2L:1425389-1425452
>chr2L:1426204-1426251
>chr2L:1426590-1426618
>chr2L:1428416-1428458
>chr2L:1431011-1431088
>chr2L:1431392-1431442
>chr2L:1431706-1431770
>chr2L:1432601-1432650
>chr2L:1437252-1437308
>chr2L:1437369-1437441
>chr2L:1441259-1441319
>chr2L:1443857-1443881
>chr2L:1448866-1448916
>chr2L:1449006-1449060
>chr2L:1449385-1449445
>chr2L:1450387-1450462
>chr2L:1450535-1450571
>chr2L:1452900-1452940
>chr2L:1455357-1455388
>chr2L:1456132-1456303
>chr2L:1456382-1456415
>chr2L:1457179-1457264
>chr2L:1458185-1458315
>chr2L:1459009-1459074
>chr2L:1459244-1459349
>chr2L:1461034-1461081
>chr2L:1466194-1466254
>chr2L:1467103-1467144
>chr2L:1467913-1467986
>chr2L:1474117-1474144
>chr2L:1474603-1474655
>chr2L:1478946-1479036
>chr2L:1479101-1479143
>chr2L:1481152-1481210
>chr2L:1481795-1481851
>chr2L:1481983-1482020
>chr2L:1482476-1482564
>chr2L:1483026-1483136
>chr2L:1484152-1484188
>chr2L:1485142-1485174
>chr2L:1489421-1489471
>chr2L:1489806-1489828
>chr2L:1490773-1490832
>chr2L:1491814-1491892
>chr2L:1498743-1498821
>chr2L:1499030-1499169
>chr2L:1499250-1499391
>chr2L:1502881-1502948
>chr2L:1503682-1503713
>chr2L:1506153-1506186
>chr2L:1511831-1511869
>chr2L:1512933-1513085
>chr2L:1513238-1513309
>chr2L:1518535-1518612
>chr2L:1522072-1522134
>chr2L:1525222-1525281
>chr2L:1526732-1526861
>chr2L:1527040-1527076
>chr2L:1529730-1529777
>chr2L:1532096-1532123
>chr2L:1532685-1532778
>chr2L:1533356-1533486
>chr2L:1535288-1535336
>chr2L:1536278-1536302
>chr2L:1536550-1536622
>chr2L:1536861-1536896
>chr2L:1537105-1537143
>chr2L:1538954-1539058
>chr2L:1540718-1540757
>chr2L:1543455-1543505
>chr2L:1544642-1544671
>chr2L:1546220-1546310
>chr2L:1547776-1547812
>chr2L:1548017-1548091
>chr2L:1549945-1550004
>chr2L:1550521-1550601
>chr2L:1550706-1550769
>chr2L:1552549-1552609
>chr2L:1554186-1554213
>chr2L:1554638-1554694
>chr2L:1554974-1554997
>chr2L:1555555-1555598
>chr2L:1556339-1556426
>chr2L:1556853-1556958
>chr2L:1558584-1558654
>chr2L:1559762-1559813
>chr2L:1563760-1563794
>chr2L:1564118-1564151
>chr2L:1565558-1565651
>chr2L:1567593-1567660
>chr2L:1568575-1568638
>chr2L:1569191-1569237
>chr2L:1570043-1570081
>chr2L:1570742-1573564
>chr2L:1575575-1575615
>chr2L:1582335-1582379
>chr2L:1583040-1583090
>chr2L:1583187-1583215
>chr2L:1583271-1583363
>chr2L:1588041-1588089
>chr2L:1589042-1589108
>chr2L:1589565-1589628
>chr2L:1589921-1589964
>chr2L:1590997-1591029
>chr2L:1591687-1591720
>chr2L:1592925-1593001
>chr2L:1596243-1596282
>chr2L:1597107-1597164
>chr2L:1598539-1598582
>chr2L:1598946-1598980
>chr2L:1602512-1602637
>chr2L:1603053-1603092
>chr2L:1605038-1605078
>chr2L:1605282-1605330
>chr2L:1606615-1606765
>chr2L:1606916-1607067
>chr2L:1607131-1607178
>chr2L:1607415-1607597
>chr2L:1608250-1608283
>chr2L:1611215-1611258
>chr2L:1612263-1612348
>chr2L:1613184-1613216
>chr2L:1613510-1613531
>chr2L:1615692-1615727
>chr2L:1615836-1615883
>chr2L:1616122-1616151
>chr2L:1617328-1617372
>chr2L:1617682-1617721
>chr2L:1617872-1618026
>chr2L:1618087-1618151
>chr2L:1618267-1618594
>chr2L:1619095-1619134
>chr2L:1619655-1619714
>chr2L:1619919-1619982
>chr2L:1620662-1620700
>chr2L:1621927-1621973
>chr2L:1622062-1622183
>chr2L:1622707-1622768
>chr2L:1625082-1625249
>chr2L:1625441-1625484
>chr2L:1625562-1625683
>chr2L:1626144-1626182
>chr2L:1626377-1626481
>chr2L:1626735-1626763
>chr2L:1627199-1627258
>chr2L:1627943-1628012
>chr2L:1628677-1628717
>chr2L:1629306-1629334
>chr2L:1631061-1631120
>chr2L:1633088-1633152
>chr2L:1634784-1634854
>chr2L:1637819-1637842
>chr2L:1641994-1642022
>chr2L:1642184-1642232
>chr2L:1643579-1643754
>chr2L:1644303-1644375
>chr2L:1646018-1646083
>chr2L:1646338-1646443
>chr2L:1647425-1647447
>chr2L:1648720-1648796
>chr2L:1648861-1648980
>chr2L:1649053-1649153
>chr2L:1649844-1649898
>chr2L:1650011-1650041
>chr2L:1650859-1650894
>chr2L:1651113-1651201
>chr2L:1651511-1651545
>chr2L:1653342-1653600
>chr2L:1653712-1653758
>chr2L:1654035-1654082
>chr2L:1654456-1654588
>chr2L:1656347-1656395
>chr2L:1656505-1656549
>chr2L:1656949-1656977
>chr2L:1658295-1658361
>chr2L:1660170-1660207
>chr2L:1661051-1661113
>chr2L:1661498-1661584
>chr2L:1662574-1662606
>chr2L:1663291-1663375
>chr2L:1663470-1663563
>chr2L:1663732-1663815
>chr2L:1664119-1664260
>chr2L:1664612-1664757
>chr2L:1664972-1665008
>chr2L:1665082-1665198
>chr2L:1665559-1665707
>chr2L:1666766-1666798
>chr2L:1667061-1667106
>chr2L:1671824-1671856
>chr2L:1672084-1672190
>chr2L:1674303-1674379
>chr2L:1675096-1675151
>chr2L:1676963-1677025
>chr2L:1678414-1678484
>chr2L:1679010-1686441
>chr2L:1687174-1687205
>chr2L:1687897-1687928
>chr2L:1688037-1688066
>chr2L:1688511-1688566
>chr2L:1689940-1689980
>chr2L:1690426-1690483
>chr2L:1691074-1691115
>chr2L:1692727-1692772
>chr2L:1693567-1693602
>chr2L:1693775-1693815
>chr2L:1696083-1696177
>chr2L:1697282-1697392
>chr2L:1697764-1697843
>chr2L:1698501-1698527
>chr2L:1701006-1701115
>chr2L:1701750-1701786
>chr2L:1701835-1701879
>chr2L:1703667-1703760
>chr2L:1711409-1711680
>chr2L:1714562-1714597
>chr2L:1714630-1714737
>chr2L:1715431-1715465
>chr2L:1719239-1719264
>chr2L:1721313-1721385
>chr2L:1724085-1724105
>chr2L:1731493-1731561
>chr2L:1732562-1732618
>chr2L:1733393-1733431
>chr2L:1734312-1734341
>chr2L:1734990-1735047
>chr2L:1737638-1737729
>chr2L:1738232-1738288
>chr2L:1745809-1745845
>chr2L:1748583-1748626
>chr2L:1748695-1748723
>chr2L:1752145-1752226
>chr2L:1752772-1752816
>chr2L:1752924-1753011
>chr2L:1754090-1754121
>chr2L:1754308-1754379
>chr2L:1754867-1754915
>chr2L:1756976-1757029
>chr2L:1758122-1758162
>chr2L:1759315-1759366
>chr2L:1760442-1760474
>chr2L:1760574-1760618
>chr2L:1760830-1760858
>chr2L:1761178-1761237
>chr2L:1763351-1763398
>chr2L:1768408-1768600
>chr2L:1768874-1768958
>chr2L:1771030-1771087
>chr2L:1771112-1771171
>chr2L:1772510-1772555
>chr2L:1773329-1773362
>chr2L:1775015-1775091
>chr2L:1777319-1777344
>chr2L:1779550-1779621
>chr2L:1780376-1780425
>chr2L:1780442-1780525
>chr2L:1782084-1782114
>chr2L:1784412-1784438
>chr2L:1785246-1785276
>chr2L:1787121-1787154
>chr2L:1788123-1788195
>chr2L:1788934-1788963
>chr2L:1797128-1797211
>chr2L:1797233-1797277
>chr2L:1798032-1798103
>chr2L:1800229-1800261
>chr2L:1800320-1800345
>chr2L:1801270-1806902
>chr2L:1808076-1808146
>chr2L:1809808-1809841
>chr2L:1810614-1810659
>chr2L:1810989-1811021
>chr2L:1811972-1812083
>chr2L:1814188-1814272
>chr2L:1814547-1814739
>chr2L:1815492-1815538
>chr2L:1818998-1819110
>chr2L:1820165-1820271
>chr2L:1823585-1823625
>chr2L:1828064-1828099
>chr2L:1828309-1828344
>chr2L:1830081-1830116
>chr2L:1831133-1831192
>chr2L:1833532-1833563
>chr2L:1834651-1834702
>chr2L:1836140-1836228
>chr2L:1838102-1838131
>chr2L:1839487-1839520
>chr2L:1841773-1841833
>chr2L:1843399-1843435
>chr2L:1844486-1844544
>chr2L:1845079-1845115
>chr2L:1848797-1848875
>chr2L:1848917-1848944
>chr2L:1849532-1849590
>chr2L:1850187-1850251
>chr2L:1852311-1852348
>chr2L:1853302-1853349
>chr2L:1854841-1854931
>chr2L:1855727-1855779
>chr2L:1856595-1856618
>chr2L:1856856-1856888
>chr2L:1857090-1857140
>chr2L:1858428-1858547
>chr2L:1858869-1858915
>chr2L:1860261-1860324
>chr2L:1861477-1861526
>chr2L:1862386-1862434
>chr2L:1862891-1862933
>chr2L:1863413-1863549
>chr2L:1863742-1863821
>chr2L:1865586-1865628
>chr2L:1866147-1866210
>chr2L:1867003-1867061
>chr2L:1868426-1868473
>chr2L:1868620-1868722
>chr2L:1869753-1869803
>chr2L:1870639-1870673
>chr2L:1871900-1871938
>chr2L:1872769-1872880
>chr2L:1875583-1875623
>chr2L:1875910-1875952
>chr2L:1876132-1876173
>chr2L:1879176-1879214
>chr2L:1879788-1879815
>chr2L:1880519-1880600
>chr2L:1880714-1880855
>chr2L:1881195-1881249
>chr2L:1883261-1883291
>chr2L:1884930-1885065
>chr2L:1886454-1886495
>chr2L:1887427-1887453
>chr2L:1887755-1887832
>chr2L:1889574-1889606
>chr2L:1890071-1890197
>chr2L:1890395-1890469
>chr2L:1890662-1890719
>chr2L:1891595-1891636
>chr2L:1893236-1893978
>chr2L:1894248-1894436
>chr2L:1895377-1895447
>chr2L:1895598-1895744
>chr2L:1896403-1896476
>chr2L:1896721-1896866
>chr2L:1897120-1897862
>chr2L:1898132-1898320
>chr2L:1899261-1899331
>chr2L:1899482-1899628
>chr2L:1900287-1900360
>chr2L:1900605-1900750
>chr2L:1903195-1903233
>chr2L:1903342-1903395
>chr2L:1905427-1905495
>chr2L:1909986-1910013
>chr2L:1911201-1911286
>chr2L:1912393-1912441
>chr2L:1913498-1913597
>chr2L:1914357-1914407
>chr2L:1916621-1916648
>chr2L:1917161-1917234
>chr2L:1917929-1917960
>chr2L:1918055-1918187
>chr2L:1919691-1919723
>chr2L:1920745-1920792
>chr2L:1922915-1922976
>chr2L:1925781-1925835
>chr2L:1925973-1926008
>chr2L:1926460-1926508
>chr2L:1929744-1929812
>chr2L:1929944-1930015
>chr2L:1930777-1930811
>chr2L:1938046-1938162
>chr2L:1939236-1939266
>chr2L:1940377-1940472
>chr2L:1940902-1940936
>chr2L:1942446-1942477
>chr2L:1945792-1945838
>chr2L:1946366-1946409
>chr2L:1946986-1947033
>chr2L:1947177-1947229
>chr2L:1950684-1950711
>chr2L:1950897-1951006
>chr2L:1951082-1951149
>chr2L:1952733-1952778
>chr2L:1954688-1954749
>chr2L:1955060-1955087
>chr2L:1956775-1956930
>chr2L:1957769-1957833
>chr2L:1958685-1958721
>chr2L:1962265-1962305
>chr2L:1964393-1964537
>chr2L:1965729-1965769
>chr2L:1967143-1967199
>chr2L:1968487-1968579
>chr2L:1969343-1969403
>chr2L:1972837-1972877
>chr2L:1973246-1973280
>chr2L:1975715-1975777
>chr2L:1976579-1976681
>chr2L:1978279-1978306
>chr2L:1978709-1978762
>chr2L:1978912-1978945
>chr2L:1980325-1980356
>chr2L:1987669-1987707
>chr2L:1987945-1987999
>chr2L:1989670-1989719
>chr2L:1989797-1989948
>chr2L:1990667-1990746
>chr2L:1991142-1991199
>chr2L:1992031-1992075
>chr2L:1992321-1992445
>chr2L:1992745-1992787
>chr2L:1993001-1993027
>chr2L:1994483-1994558
>chr2L:1995652-1995694
>chr2L:1995912-1995957
>chr2L:2003004-2003059
>chr2L:2004024-2004054
>chr2L:2005380-2005420
>chr2L:2005793-2005866
>chr2L:2007425-2007466
>chr2L:2009153-2009227
>chr2L:2009536-2009610
>chr2L:2010644-2010846
>chr2L:2010868-2010940
>chr2L:2013166-2013251
>chr2L:2013595-2013643
>chr2L:2014019-2014052
>chr2L:2014804-2014842
>chr2L:2015315-2015353
>chr2L:2015578-2015615
>chr2L:2015648-2015797
>chr2L:2019004-2019130
>chr2L:2019566-2019675
>chr2L:2023421-2023528
>chr2L:2025843-2025883
>chr2L:2031689-2031763
>chr2L:2037974-2038051
>chr2L:2038110-2038225
>chr2L:2041064-2041109
>chr2L:2048191-2048243
>chr2L:2050528-2050568
>chr2L:2050666-2050979
>chr2L:2051715-2051765
>chr2L:2052025-2052225
>chr2L:2053068-2053113
>chr2L:2054714-2054760
>chr2L:2055275-2055306
>chr2L:2055942-2056063
>chr2L:2056767-2056801
>chr2L:2057578-2057666
>chr2L:2057830-2057928
>chr2L:2058210-2058245
>chr2L:2058763-2058833
>chr2L:2059209-2059332
>chr2L:2059481-2059556
>chr2L:2059891-2059932
>chr2L:2060774-2060802
>chr2L:2062780-2062837
>chr2L:2063061-2063108
>chr2L:2064159-2064206
>chr2L:2065278-2065376
>chr2L:2067021-2067086
>chr2L:2067397-2067444
>chr2L:2067579-2067697
>chr2L:2069368-2069524
>chr2L:2069664-2069700
>chr2L:2070920-2070982
>chr2L:2071037-2071082
>chr2L:2071899-2071937
>chr2L:2072242-2072270
>chr2L:2073336-2073596
>chr2L:2075441-2075488
>chr2L:2076447-2076497
>chr2L:2077147-2077207
>chr2L:2078830-2078914
>chr2L:2079770-2079807
>chr2L:2081269-2081300
>chr2L:2081484-2081532
>chr2L:2084016-2084043
>chr2L:2086774-2086834
>chr2L:2087098-2087136
>chr2L:2087970-2088045
>chr2L:2089772-2089813
>chr2L:2089987-2090040
>chr2L:2092225-2092263
>chr2L:2092436-2092544
>chr2L:2093525-2093601
>chr2L:2093798-2093933
>chr2L:2094492-2094599
>chr2L:2094710-2094783
>chr2L:2094834-2094953
>chr2L:2095010-2095043
>chr2L:2095399-2095450
>chr2L:2096169-2096227
>chr2L:2096711-2096755
>chr2L:2100308-2109524
>chr2L:2110174-2110215
>chr2L:2110954-2110990
>chr2L:2111145-2111185
>chr2L:2111474-2111540
>chr2L:2111663-2111749
>chr2L:2112007-2119777
>chr2L:2120860-2120920
>chr2L:2123458-2123537
>chr2L:2123824-2123861
>chr2L:2124061-2124122
>chr2L:2126130-2126172
>chr2L:2127518-2127556
>chr2L:2127778-2127823
>chr2L:2129461-2129505
>chr2L:2130325-2130367
>chr2L:2132160-2132262
>chr2L:2134511-2134587
>chr2L:2136405-2136467
>chr2L:2137247-2137298
>chr2L:2140660-2140692
>chr2L:2145286-2145337
>chr2L:2153628-2153663
>chr2L:2156452-2156532
>chr2L:2157562-2157603
>chr2L:2157837-2157880
>chr2L:2158713-2158767
>chr2L:2159449-2159559
>chr2L:2159823-2159892
>chr2L:2161226-2161322
>chr2L:2161400-2161460
>chr2L:2161590-2161780
>chr2L:2163092-2163158
>chr2L:2166882-2166937
>chr2L:2167180-2167225
>chr2L:2168133-2168185
>chr2L:2169145-2169185
>chr2L:2169280-2169323
>chr2L:2170728-2170784
>chr2L:2171645-2171703
>chr2L:2172944-2172997
>chr2L:2173485-2173510
>chr2L:2173589-2173698
>chr2L:2175356-2175417
>chr2L:2176448-2176545
>chr2L:2176740-2176764
>chr2L:2177983-2178218
>chr2L:2178301-2178547
>chr2L:2179918-2179989
>chr2L:2180361-2180383
>chr2L:2180758-2180792
>chr2L:2180862-2180924
>chr2L:2181103-2181160
>chr2L:2184156-2184198
>chr2L:2184707-2184760
>chr2L:2185035-2185154
>chr2L:2185536-2185624
>chr2L:2185676-2185726
>chr2L:2186295-2186330
>chr2L:2186725-2186831
>chr2L:2186995-2187039
>chr2L:2187205-2187315
>chr2L:2187652-2187685
>chr2L:2187707-2187778
>chr2L:2188230-2188293
>chr2L:2188455-2188506
>chr2L:2190453-2190499
>chr2L:2193107-2193194
>chr2L:2195252-2195301
>chr2L:2196823-2196891
>chr2L:2197616-2197698
>chr2L:2197815-2197903
>chr2L:2198809-2198846
>chr2L:2199483-2199528
>chr2L:2200003-2200036
>chr2L:2201565-2201602
>chr2L:2226813-2226874
>chr2L:2231065-2231092
>chr2L:2231593-2231641
>chr2L:2235847-2235961
>chr2L:2236371-2236522
>chr2L:2242208-2242252
>chr2L:2247330-2247383
>chr2L:2248660-2248688
>chr2L:2256899-2256938
>chr2L:2258895-2258930
>chr2L:2259878-2259928
>chr2L:2260016-2260068
>chr2L:2261130-2261157
>chr2L:2261405-2261444
>chr2L:2262175-2262271
>chr2L:2266085-2266115
>chr2L:2267363-2267437
>chr2L:2271218-2271299
>chr2L:2273446-2273516
>chr2L:2274442-2274476
>chr2L:2275756-2275795
>chr2L:2275936-2275992
>chr2L:2276490-2276596
>chr2L:2279248-2279426
>chr2L:2279511-2279596
>chr2L:2279913-2279945
>chr2L:2280021-2280104
>chr2L:2280564-2280608
>chr2L:2282781-2282817
>chr2L:2283025-2283119
>chr2L:2283557-2283614
>chr2L:2289530-2289557
>chr2L:2291105-2291157
>chr2L:2293325-2293377
>chr2L:2293689-2293828
>chr2L:2294092-2299245
>chr2L:2299803-2299837
>chr2L:2300906-2300956
>chr2L:2307485-2307511
>chr2L:2307721-2307758
>chr2L:2309505-2309534
>chr2L:2312832-2312867
>chr2L:2314466-2314523
>chr2L:2315763-2315811
>chr2L:2315862-2315926
>chr2L:2317404-2317432
>chr2L:2318125-2318165
>chr2L:2321174-2321211
>chr2L:2323359-2323417
>chr2L:2323549-2323582
>chr2L:2324022-2324067
>chr2L:2324837-2324894
>chr2L:2326681-2326788
>chr2L:2327188-2327226
>chr2L:2327790-2327830
>chr2L:2328776-2328820
>chr2L:2328867-2328939
>chr2L:2329981-2330095
>chr2L:2331113-2331210
>chr2L:2331364-2331424
>chr2L:2331946-2331981
>chr2L:2335642-2335672
>chr2L:2337090-2337117
>chr2L:2337681-2337837
>chr2L:2338050-2338122
>chr2L:2338196-2338227
>chr2L:2339556-2339647
>chr2L:2340657-2340739
>chr2L:2342019-2342042
>chr2L:2344072-2344099
>chr2L:2344217-2344252
>chr2L:2344319-2344373
>chr2L:2345516-2345594
>chr2L:2348618-2348658
>chr2L:2351353-2351384
>chr2L:2352336-2352445
>chr2L:2352535-2352598
>chr2L:2354650-2354681
>chr2L:2358745-2358779
>chr2L:2359187-2359236
>chr2L:2360288-2360338
>chr2L:2363693-2363730
>chr2L:2366473-2366570
>chr2L:2369844-2369876
>chr2L:2370081-2370131
>chr2L:2372598-2372653
>chr2L:2374143-2374204
>chr2L:2376199-2376338
>chr2L:2378840-2378914
>chr2L:2379244-2379277
>chr2L:2379498-2379549
>chr2L:2379721-2379765
>chr2L:2379857-2379901
>chr2L:2380010-2380065
>chr2L:2383079-2383120
>chr2L:2389609-2389741
>chr2L:2390852-2390916
>chr2L:2391835-2391860
>chr2L:2392249-2392309
>chr2L:2392500-2392535
>chr2L:2395105-2395182
>chr2L:2396387-2396418
>chr2L:2399172-2399204
>chr2L:2399473-2399499
>chr2L:2400786-2400816
>chr2L:2401431-2401457
>chr2L:2403092-2403159
>chr2L:2404824-2404863
>chr2L:2409412-2409554
>chr2L:2411229-2411275
>chr2L:2412160-2412280
>chr2L:2414951-2414974
>chr2L:2417231-2417259
>chr2L:2418432-2418459
>chr2L:2420161-2420234
>chr2L:2420629-2420672
>chr2L:2422823-2422855
>chr2L:2422931-2423009
>chr2L:2423650-2423746
>chr2L:2423813-2423895
>chr2L:2424185-2424214
>chr2L:2425988-2426043
>chr2L:2427144-2427179
>chr2L:2427850-2427877
>chr2L:2428045-2428083
>chr2L:2428201-2428364
>chr2L:2428843-2428889
>chr2L:2430004-2430032
>chr2L:2430114-2430152
>chr2L:2430292-2430377
>chr2L:2430655-2430692
>chr2L:2430819-2430856
>chr2L:2433758-2433867
>chr2L:2435375-2435429
>chr2L:2436530-2436648
>chr2L:2436789-2436885
>chr2L:2436969-2437014
>chr2L:2437307-2437388
>chr2L:2438253-2438338
>chr2L:2439298-2439347
>chr2L:2439591-2439626
>chr2L:2440594-2440653
>chr2L:2442377-2442431
>chr2L:2442609-2442708
>chr2L:2443435-2443463
>chr2L:2443547-2443615
>chr2L:2444097-2444142
>chr2L:2444744-2444859
>chr2L:2447377-2447495
>chr2L:2448743-2448780
>chr2L:2449577-2449619
>chr2L:2449747-2449826
>chr2L:2449966-2450002
>chr2L:2450054-2450093
>chr2L:2451595-2451622
>chr2L:2452092-2452155
>chr2L:2452224-2452276
>chr2L:2453767-2453846
>chr2L:2454576-2454812
>chr2L:2455172-2455230
>chr2L:2459922-2459959
>chr2L:2460007-2460045
>chr2L:2462591-2462687
>chr2L:2463517-2463606
>chr2L:2464509-2464538
>chr2L:2464667-2464710
>chr2L:2464816-2464847
>chr2L:2464911-2464972
>chr2L:2467132-2467207
>chr2L:2467501-2467556
>chr2L:2467829-2467879
>chr2L:2468738-2468781
>chr2L:2468909-2468980
>chr2L:2470379-2470411
>chr2L:2470446-2470524
>chr2L:2471559-2471585
>chr2L:2471660-2471709
>chr2L:2472135-2472257
>chr2L:2473423-2473513
>chr2L:2475050-2475122
>chr2L:2476303-2476334
>chr2L:2476555-2476594
>chr2L:2477248-2477275
>chr2L:2478718-2478766
>chr2L:2479677-2479811
>chr2L:2482105-2482186
>chr2L:2483011-2483121
>chr2L:2484002-2484089
>chr2L:2484462-2484544
>chr2L:2484761-2484817
>chr2L:2485032-2485129
>chr2L:2487395-2487464
>chr2L:2487661-2487710
>chr2L:2488341-2488364
>chr2L:2488726-2488763
>chr2L:2491724-2491757
>chr2L:2493311-2493390
>chr2L:2493960-2494349
>chr2L:2496972-2497170
>chr2L:2497741-2497767
>chr2L:2499463-2499542
>chr2L:2499882-2499905
>chr2L:2501429-2501644
>chr2L:2503199-2503238
>chr2L:2505699-2505766
>chr2L:2509569-2509611
>chr2L:2510434-2510491
>chr2L:2510791-2510843
>chr2L:2514384-2514478
>chr2L:2514675-2514736
>chr2L:2516843-2516881
>chr2L:2519077-2519110
>chr2L:2520292-2520358
>chr2L:2521574-2521610
>chr2L:2521944-2521978
>chr2L:2522791-2522848
>chr2L:2524045-2524136
>chr2L:2524372-2524405
>chr2L:2525233-2525291
>chr2L:2526718-2526778
>chr2L:2526909-2526970
>chr2L:2527148-2527181
>chr2L:2527525-2527550
>chr2L:2528026-2528051
>chr2L:2528347-2528383
>chr2L:2530140-2530256
>chr2L:2530297-2530394
>chr2L:2533990-2534029
>chr2L:2534421-2534477
>chr2L:2536654-2536680
>chr2L:2537142-2537296
>chr2L:2537969-2538035
>chr2L:2539185-2539311
>chr2L:2540479-2540503
>chr2L:2541504-2541559
>chr2L:2542436-2542495
>chr2L:2543616-2543648
>chr2L:2544974-2545048
>chr2L:2545121-2545193
>chr2L:2545698-2545728
>chr2L:2547281-2547327
>chr2L:2549376-2549416
>chr2L:2553999-2554026
>chr2L:2555241-2555271
>chr2L:2555558-2555630
>chr2L:2555876-2555953
>chr2L:2558773-2558830
>chr2L:2562216-2562284
>chr2L:2562712-2562757
>chr2L:2563403-2563463
>chr2L:2565584-2571616
>chr2L:2573420-2573446
>chr2L:2576909-2576948
>chr2L:2584073-2584135
>chr2L:2586875-2586944
>chr2L:2587160-2587365
>chr2L:2587586-2587622
>chr2L:2588770-2588858
>chr2L:2590206-2590271
>chr2L:2592882-2592907
>chr2L:2593698-2593760
>chr2L:2595984-2596060
>chr2L:2597338-2597432
>chr2L:2597882-2597950
>chr2L:2602646-2602690
>chr2L:2605237-2605309
>chr2L:2605812-2605860
>chr2L:2606021-2606065
>chr2L:2606141-2606176
>chr2L:2606383-2606435
>chr2L:2607122-2607163
>chr2L:2609555-2609600
>chr2L:2610270-2610302
>chr2L:2611423-2611505
>chr2L:2611577-2611610
>chr2L:2616020-2616072
>chr2L:2616310-2616341
>chr2L:2616711-2616819
>chr2L:2616916-2616957
>chr2L:2618188-2618274
>chr2L:2618687-2618727
>chr2L:2620293-2620349
>chr2L:2623465-2623497
>chr2L:2624326-2624379
>chr2L:2625457-2625493
>chr2L:2625536-2625608
>chr2L:2625654-2625685
>chr2L:2627783-2627857
>chr2L:2627924-2627962
>chr2L:2629490-2629522
>chr2L:2631615-2631648
>chr2L:2631821-2631995
>chr2L:2633031-2633176
>chr2L:2633318-2633377
>chr2L:2633426-2633473
>chr2L:2634236-2634289
>chr2L:2635956-2636044
>chr2L:2639412-2639496
>chr2L:2639586-2639630
>chr2L:2642031-2642098
>chr2L:2644590-2644672
>chr2L:2645421-2645489
>chr2L:2645661-2645697
>chr2L:2658162-2658228
>chr2L:2658331-2658370
>chr2L:2658883-2658910
>chr2L:2659318-2659350
>chr2L:2660281-2660315
>chr2L:2661015-2661062
>chr2L:2661257-2663036
>chr2L:2663386-2663521
>chr2L:2664275-2664316
>chr2L:2664437-2664475
>chr2L:2664504-2664547
>chr2L:2664872-2664934
>chr2L:2669097-2669204
>chr2L:2672467-2672517
>chr2L:2676401-2676473
>chr2L:2676717-2676764
>chr2L:2676991-2677050
>chr2L:2677309-2677344
>chr2L:2677390-2677440
>chr2L:2678810-2678859
>chr2L:2678922-2679003
>chr2L:2680405-2680487
>chr2L:2680685-2680735
>chr2L:2681382-2681446
>chr2L:2681969-2681992
>chr2L:2683820-2683863
>chr2L:2684711-2684741
>chr2L:2685453-2685517
>chr2L:2686269-2686305
>chr2L:2687994-2688052
>chr2L:2688893-2688944
>chr2L:2689146-2689186
>chr2L:2690079-2690112
>chr2L:2690451-2690505
>chr2L:2692433-2692490
>chr2L:2692638-2692679
>chr2L:2694866-2694967
>chr2L:2696952-2697022
>chr2L:2697285-2697458
>chr2L:2698003-2698164
>chr2L:2698644-2698679
>chr2L:2700343-2700427
>chr2L:2700466-2700492
>chr2L:2700962-2700986
>chr2L:2701062-2701126
>chr2L:2701373-2701482
>chr2L:2701734-2701770
>chr2L:2703035-2703065
>chr2L:2703492-2703527
>chr2L:2703871-2703912
>chr2L:2704256-2704293
>chr2L:2704638-2704696
>chr2L:2704754-2704802
>chr2L:2704852-2704897
>chr2L:2705751-2705775
>chr2L:2707725-2707755
>chr2L:2708024-2708100
>chr2L:2708809-2708846
>chr2L:2708962-2709056
>chr2L:2710771-2710829
>chr2L:2712721-2712767
>chr2L:2713386-2713446
>chr2L:2714325-2714358
>chr2L:2716374-2716452
>chr2L:2716980-2717012
>chr2L:2717908-2717946
>chr2L:2719248-2719291
>chr2L:2720461-2720508
>chr2L:2721284-2721343
>chr2L:2721501-2721543
>chr2L:2721964-2722023
>chr2L:2722414-2722458
>chr2L:2722612-2722646
>chr2L:2723615-2723782
>chr2L:2726953-2727038
>chr2L:2727485-2727517
>chr2L:2727870-2728001
>chr2L:2728069-2728114
>chr2L:2728380-2728440
>chr2L:2731287-2731358
>chr2L:2731765-2731876
>chr2L:2733715-2733798
>chr2L:2735732-2735778
>chr2L:2737335-2737389
>chr2L:2738200-2738275
>chr2L:2740713-2740738
>chr2L:2741585-2741661
>chr2L:2742186-2742368
>chr2L:2742746-2742866
>chr2L:2743882-2743906
>chr2L:2745015-2745054
>chr2L:2745329-2745408
>chr2L:2745894-2745966
>chr2L:2746124-2746177
>chr2L:2746320-2746400
>chr2L:2747139-2747201
>chr2L:2749114-2749187
>chr2L:2749489-2749542
>chr2L:2753582-2753623
>chr2L:2754160-2754191
>chr2L:2755287-2755362
>chr2L:2755453-2755502
>chr2L:2755854-2755901
>chr2L:2756240-2756268
>chr2L:2756307-2756423
>chr2L:2756728-2756753
>chr2L:2756911-2756988
>chr2L:2757140-2757183
>chr2L:2759441-2759516
>chr2L:2764389-2764412
>chr2L:2765755-2765821
>chr2L:2768941-2768977
>chr2L:2769572-2769610
>chr2L:2770024-2770066
>chr2L:2772645-2779196
>chr2L:2779899-2779931
>chr2L:2780547-2780671
>chr2L:2780784-2780839
>chr2L:2781492-2781554
>chr2L:2781924-2781981
>chr2L:2784588-2784645
>chr2L:2784921-2785004
>chr2L:2785358-2785505
>chr2L:2785685-2785718
>chr2L:2785767-2785801
>chr2L:2788661-2788720
>chr2L:2789445-2789510
>chr2L:2794188-2794249
>chr2L:2795443-2795478
>chr2L:2795596-2795648
>chr2L:2797541-2797617
>chr2L:2798843-2798985
>chr2L:2799138-2799174
>chr2L:2799317-2799357
>chr2L:2799658-2799804
>chr2L:2802378-2802441
>chr2L:2802715-2802825
>chr2L:2805147-2805178
>chr2L:2806267-2806332
>chr2L:2807794-2807838
>chr2L:2808195-2808228
>chr2L:2809884-2809909
>chr2L:2813237-2813303
>chr2L:2815980-2816069
>chr2L:2822764-2822845
>chr2L:2828648-2828700
>chr2L:2829766-2829831
>chr2L:2832831-2832905
>chr2L:2832938-2832968
>chr2L:2834303-2834339
>chr2L:2834581-2834648
>chr2L:2836166-2836204
>chr2L:2837625-2837677
>chr2L:2838596-2838641
>chr2L:2838898-2838927
>chr2L:2839045-2839072
>chr2L:2841517-2841559
>chr2L:2845905-2845966
>chr2L:2847723-2847756
>chr2L:2850803-2850994
>chr2L:2851517-2851578
>chr2L:2854269-2854299
>chr2L:2857302-2857396
>chr2L:2858038-2858081
>chr2L:2862786-2862835
>chr2L:2863338-2863402
>chr2L:2867991-2868032
>chr2L:2868252-2868285
>chr2L:2868416-2868469
>chr2L:2872639-2872668
>chr2L:2875157-2875195
>chr2L:2881077-2881114
>chr2L:2884617-2884659
>chr2L:2884901-2884938
>chr2L:2886180-2886274
>chr2L:2886393-2886423
>chr2L:2886924-2886988
>chr2L:2887402-2887432
>chr2L:2888465-2888585
>chr2L:2888926-2889025
>chr2L:2889115-2889161
>chr2L:2889897-2889923
>chr2L:2890254-2890303
>chr2L:2890419-2890517
>chr2L:2890828-2890901
>chr2L:2891834-2891873
>chr2L:2892681-2892723
>chr2L:2894114-2894159
>chr2L:2894193-2894272
>chr2L:2896021-2896057
>chr2L:2897231-2897274
>chr2L:2897315-2897345
>chr2L:2897788-2897820
>chr2L:2898275-2898319
>chr2L:2898474-2898509
>chr2L:2898980-2899010
>chr2L:2900111-2900138
>chr2L:2902398-2902493
>chr2L:2902623-2902680
>chr2L:2903574-2903607
>chr2L:2903671-2903894
>chr2L:2905335-2905383
>chr2L:2908945-2909000
>chr2L:2909032-2909139
>chr2L:2909544-2909579
>chr2L:2909717-2909798
>chr2L:2910359-2910398
>chr2L:2910448-2910532
>chr2L:2911045-2911119
>chr2L:2914068-2914154
>chr2L:2914289-2914342
>chr2L:2915080-2915163
>chr2L:2915313-2915348
>chr2L:2915527-2915582
>chr2L:2915813-2915922
>chr2L:2916907-2917009
>chr2L:2917248-2917294
>chr2L:2918369-2918462
>chr2L:2920100-2920139
>chr2L:2920715-2920928
>chr2L:2921056-2921083
>chr2L:2922845-2922918
>chr2L:2924419-2924455
>chr2L:2924590-2924655
>chr2L:2924717-2924794
>chr2L:2924903-2924963
>chr2L:2926119-2926148
>chr2L:2926305-2926345
>chr2L:2927987-2928029
>chr2L:2928795-2928922
>chr2L:2929807-2929931
>chr2L:2929980-2930004
>chr2L:2932288-2932342
>chr2L:2933324-2935511
>chr2L:2935903-2935963
>chr2L:2936637-2936774
>chr2L:2937827-2937868
>chr2L:2941994-2942061
>chr2L:2943428-2943460
>chr2L:2943838-2943889
>chr2L:2945003-2945085
>chr2L:2945271-2945370
>chr2L:2945494-2945566
>chr2L:2945617-2945783
>chr2L:2945834-2945908
>chr2L:2948294-2948362
>chr2L:2948781-2948845
>chr2L:2950605-2950748
>chr2L:2952439-2952510
>chr2L:2952709-2952784
>chr2L:2953030-2953053
>chr2L:2953456-2953592
>chr2L:2954025-2954084
>chr2L:2954126-2954271
>chr2L:2956262-2956290
>chr2L:2958140-2958208
>chr2L:2958267-2958308
>chr2L:2959202-2959280
>chr2L:2961460-2961517
>chr2L:2963761-2963819
>chr2L:2963882-2963920
>chr2L:2964462-2964632
>chr2L:2966721-2966769
>chr2L:2966920-2966962
>chr2L:2968165-2968247
>chr2L:2971953-2972024
>chr2L:2972754-2972814
>chr2L:2977400-2977462
>chr2L:2978441-2978487
>chr2L:2978575-2978640
>chr2L:2981030-2981075
>chr2L:2985566-2985590
>chr2L:2986004-2986073
>chr2L:2993200-2993241
>chr2L:2993443-2993490
>chr2L:2999837-3000000
>chr2L:3000599-3000658
>chr2L:3000761-3000851
>chr2L:3001128-3001176
>chr2L:3004030-3004115
>chr2L:3004358-3004533
>chr2L:3004675-3004704
>chr2L:3008236-3008351
>chr2L:3008617-3008662
>chr2L:3009196-3009356
>chr2L:3010462-3010496
>chr2L:3010571-3010612
>chr2L:3011329-3011358
>chr2L:3011772-3011831
>chr2L:3013102-3013155
>chr2L:3013512-3013539
>chr2L:3013667-3013711
>chr2L:3015021-3015234
>chr2L:3016471-3016519
>chr2L:3020362-3020482
>chr2L:3020625-3020698
>chr2L:3025895-3025944
>chr2L:3028072-3028144
>chr2L:3028613-3028642
>chr2L:3028694-3028735
>chr2L:3032243-3032288
>chr2L:3035674-3035711
>chr2L:3036881-3036970
>chr2L:3037357-3037395
>chr2L:3037988-3038015
>chr2L:3039794-3039822
>chr2L:3046071-3046096
>chr2L:3046097-3046146
>chr2L:3048701-3048802
>chr2L:3048843-3048915
>chr2L:3052556-3052616
>chr2L:3058622-3058663
>chr2L:3066584-3066623
>chr2L:3068393-3068463
>chr2L:3073084-3078236
>chr2L:3080889-3080939
>chr2L:3083105-3083162
>chr2L:3083491-3083600
>chr2L:3083655-3083691
>chr2L:3084009-3084092
>chr2L:3085601-3085648
>chr2L:3086276-3086313
>chr2L:3089450-3089480
>chr2L:3089981-3090067
>chr2L:3090659-3090712
>chr2L:3092261-3092298
>chr2L:3094784-3094850
>chr2L:3095567-3095637
>chr2L:3096923-3096979
>chr2L:3097307-3097352
>chr2L:3097924-3098007
>chr2L:3098947-3098973
>chr2L:3100315-3100337
>chr2L:3101670-3101721
>chr2L:3103012-3103075
>chr2L:3103236-3103419
>chr2L:3105467-3105497
>chr2L:3105727-3105763
>chr2L:3109467-3109521
>chr2L:3112672-3112741
>chr2L:3115857-3115887
>chr2L:3121265-3121299
>chr2L:3121803-3121835
>chr2L:3122381-3122488
>chr2L:3122820-3122853
>chr2L:3124044-3124091
>chr2L:3124185-3124388
>chr2L:3124720-3124762
>chr2L:3124833-3124883
>chr2L:3127653-3127731
>chr2L:3130764-3130803
>chr2L:3133419-3133501
>chr2L:3135075-3135194
>chr2L:3135379-3135470
>chr2L:3136961-3136984
>chr2L:3141204-3141229
>chr2L:3142475-3142530
>chr2L:3143329-3143360
>chr2L:3143593-3143646
>chr2L:3144205-3144255
>chr2L:3149108-3149229
>chr2L:3152804-3152870
>chr2L:3153158-3153215
>chr2L:3155072-3155138
>chr2L:3157084-3157165
>chr2L:3157247-3157324
>chr2L:3157447-3157498
>chr2L:3159256-3159340
>chr2L:3159518-3159549
>chr2L:3161472-3161729
>chr2L:3162280-3162396
>chr2L:3162478-3162832
>chr2L:3163383-3163499
>chr2L:3168900-3168964
>chr2L:3169376-3169431
>chr2L:3169580-3169700
>chr2L:3171365-3171425
>chr2L:3173001-3173093
>chr2L:3176880-3176922
>chr2L:3178702-3178764
>chr2L:3178925-3178972
>chr2L:3179033-3179080
>chr2L:3181990-3182093
>chr2L:3182340-3182366
>chr2L:3183568-3183629
>chr2L:3185627-3185699
>chr2L:3186723-3186749
>chr2L:3186802-3186877
>chr2L:3188241-3188291
>chr2L:3189838-3189921
>chr2L:3192223-3192302
>chr2L:3192733-3192780
>chr2L:3194058-3194096
>chr2L:3195468-3195507
>chr2L:3196418-3196536
>chr2L:3200547-3200575
>chr2L:3201298-3201384
>chr2L:3202232-3202299
>chr2L:3202788-3210167
>chr2L:3210541-3210584
>chr2L:3216433-3216475
>chr2L:3216894-3216996
>chr2L:3218458-3218504
>chr2L:3218998-3219074
>chr2L:3222496-3222558
>chr2L:3223199-3223221
>chr2L:3223349-3223389
>chr2L:3223971-3224019
>chr2L:3225572-3225622
>chr2L:3226543-3226610
>chr2L:3227949-3227987
>chr2L:3230112-3230152
>chr2L:3233039-3233099
>chr2L:3234235-3234278
>chr2L:3236914-3236946
>chr2L:3238995-3239051
>chr2L:3239086-3239143
>chr2L:3239263-3239362
>chr2L:3243048-3243095
>chr2L:3243406-3243433
>chr2L:3245937-3246007
>chr2L:3247001-3247066
>chr2L:3247203-3247240
>chr2L:3248268-3248318
>chr2L:3250669-3250697
>chr2L:3251423-3251471
>chr2L:3251541-3259041
>chr2L:3259222-3259282
>chr2L:3260444-3260507
>chr2L:3266522-3266552
>chr2L:3266969-3267044
>chr2L:3270199-3270259
>chr2L:3272992-3273049
>chr2L:3274096-3274151
>chr2L:3276951-3277030
>chr2L:3281971-3282048
>chr2L:3282471-3282500
>chr2L:3283953-3284025
>chr2L:3286153-3286238
>chr2L:3290765-3290808
>chr2L:3294942-3294969
>chr2L:3295112-3295153
>chr2L:3310774-3310829
>chr2L:3320099-3320138
>chr2L:3321371-3321417
>chr2L:3324869-3324907
>chr2L:3326599-3326626
>chr2L:3329735-3329800
>chr2L:3335270-3335315
>chr2L:3335612-3335660
>chr2L:3336756-3336848
>chr2L:3337979-3338008
>chr2L:3338446-3338485
>chr2L:3338792-3338847
>chr2L:3338863-3338893
>chr2L:3339567-3339604
>chr2L:3341452-3341510
>chr2L:3341685-3341721
>chr2L:3342587-3342640
>chr2L:3343342-3343391
>chr2L:3343528-3343573
>chr2L:3345707-3345741
>chr2L:3345817-3345920
>chr2L:3346479-3346575
>chr2L:3347366-3347431
>chr2L:3348565-3348610
>chr2L:3350723-3350787
>chr2L:3351503-3351548
>chr2L:3352697-3352762
>chr2L:3353011-3353121
>chr2L:3353206-3353307
>chr2L:3353496-3353591
>chr2L:3354113-3354172
>chr2L:3356448-3356493
>chr2L:3359657-3359745
>chr2L:3361264-3361313
>chr2L:3362208-3362242
>chr2L:3362543-3362596
>chr2L:3362874-3362956
>chr2L:3364407-3364443
>chr2L:3364574-3364609
>chr2L:3365995-3366056
>chr2L:3367257-3367327
>chr2L:3367922-3367999
>chr2L:3370839-3370863
>chr2L:3372932-3373032
>chr2L:3380367-3380407
>chr2L:3380774-3380808
>chr2L:3383719-3383757
>chr2L:3384354-3384449
>chr2L:3388644-3388845
>chr2L:3390458-3390553
>chr2L:3390629-3390676
>chr2L:3390863-3390995
>chr2L:3393334-3393372
>chr2L:3393843-3393900
>chr2L:3394560-3394610
>chr2L:3395064-3395105
>chr2L:3397416-3397449
>chr2L:3397760-3397785
>chr2L:3398327-3398368
>chr2L:3398989-3399066
>chr2L:3399757-3399813
>chr2L:3400275-3400304
>chr2L:3401516-3401551
>chr2L:3402124-3402281
>chr2L:3403800-3403868
>chr2L:3405953-3405986
>chr2L:3407873-3408022
>chr2L:3411284-3411374
>chr2L:3411596-3411631
>chr2L:3412544-3412584
>chr2L:3412673-3412762
>chr2L:3414100-3414143
>chr2L:3415679-3415763
>chr2L:3416883-3417081
>chr2L:3417175-3417361
>chr2L:3417505-3417542
>chr2L:3418496-3418549
>chr2L:3419634-3419660
>chr2L:3420497-3420605
>chr2L:3421738-3421817
>chr2L:3425862-3425895
>chr2L:3426047-3426079
>chr2L:3428538-3428640
>chr2L:3430135-3430186
>chr2L:3430445-3430519
>chr2L:3431073-3431159
>chr2L:3431590-3431665
>chr2L:3434233-3434289
>chr2L:3435566-3435696
>chr2L:3435882-3435910
>chr2L:3440720-3440748
>chr2L:3445137-3445224
>chr2L:3448715-3448921
>chr2L:3456598-3456629
>chr2L:3462718-3463116
>chr2L:3464085-3464125
>chr2L:3464271-3464304
>chr2L:3464703-3464731
>chr2L:3469341-3469370
>chr2L:3472348-3472377
>chr2L:3481481-3481542
>chr2L:3481702-3481758
>chr2L:3483045-3483172
>chr2L:3484131-3484190
>chr2L:3486743-3486771
>chr2L:3487212-3487236
>chr2L:3488872-3488919
>chr2L:3489211-3489307
>chr2L:3489512-3489558
>chr2L:3489682-3489740
>chr2L:3491842-3491871
>chr2L:3492205-3492285
>chr2L:3492419-3492472
>chr2L:3495367-3495417
>chr2L:3496816-3496857
>chr2L:3497080-3497124
>chr2L:3497708-3497783
>chr2L:3498526-3498562
>chr2L:3499222-3499309
>chr2L:3499828-3499853
>chr2L:3502777-3502829
>chr2L:3503243-3503274
>chr2L:3505062-3505091
>chr2L:3506085-3506114
>chr2L:3507717-3507743
>chr2L:3514724-3514765
>chr2L:3517938-3517965
>chr2L:3518359-3518422
>chr2L:3518623-3518651
>chr2L:3519220-3519356
>chr2L:3521554-3521595
>chr2L:3527056-3527108
>chr2L:3529585-3529642
>chr2L:3530032-3530058
>chr2L:3533023-3533058
>chr2L:3534041-3534225
>chr2L:3534256-3534433
>chr2L:3535234-3535281
>chr2L:3536600-3536652
>chr2L:3537287-3537371
>chr2L:3538512-3538558
>chr2L:3539586-3539722
>chr2L:3541662-3541707
>chr2L:3542855-3542907
>chr2L:3543492-3543629
>chr2L:3544863-3544886
>chr2L:3544949-3544992
>chr2L:3546400-3546429
>chr2L:3547154-3547219
>chr2L:3547863-3547949
>chr2L:3548030-3548213
>chr2L:3550180-3550249
>chr2L:3550896-3550925
>chr2L:3551410-3551484
>chr2L:3551652-3551738
>chr2L:3552793-3552854
>chr2L:3555597-3555625
>chr2L:3556077-3556118
>chr2L:3557887-3557932
>chr2L:3558091-3558165
>chr2L:3561942-3561977
>chr2L:3562698-3562729
>chr2L:3563508-3563538
>chr2L:3565203-3565282
>chr2L:3566576-3566602
>chr2L:3567164-3567360
>chr2L:3567977-3568018
>chr2L:3568074-3568115
>chr2L:3568543-3569317
>chr2L:3569772-3569808
>chr2L:3571731-3571765
>chr2L:3572863-3572910
>chr2L:3578356-3578446
>chr2L:3578882-3578909
>chr2L:3579317-3579360
>chr2L:3579414-3579514
>chr2L:3579566-3579624
>chr2L:3579900-3579995
>chr2L:3580114-3580160
>chr2L:3583117-3583205
>chr2L:3585611-3585647
>chr2L:3586616-3586645
>chr2L:3586763-3586813
>chr2L:3587256-3587313
>chr2L:3588389-3588504
>chr2L:3588804-3588846
>chr2L:3589399-3589429
>chr2L:3589555-3589641
>chr2L:3591203-3591244
>chr2L:3591724-3591765
>chr2L:3592391-3592434
>chr2L:3593481-3593549
>chr2L:3593707-3593749
>chr2L:3593802-3593848
>chr2L:3594297-3594355
>chr2L:3596240-3596291
>chr2L:3596495-3596595
>chr2L:3597989-3598039
>chr2L:3598286-3598393
>chr2L:3598906-3598932
>chr2L:3600204-3600244
>chr2L:3601305-3601341
>chr2L:3603242-3603285
>chr2L:3605315-3605362
>chr2L:3605694-3605760
>chr2L:3605848-3605978
>chr2L:3606647-3606714
>chr2L:3607053-3607238
>chr2L:3609482-3609503
>chr2L:3612414-3612454
>chr2L:3614609-3614647
>chr2L:3615421-3615480
>chr2L:3616212-3616274
>chr2L:3616627-3616687
>chr2L:3616954-3616993
>chr2L:3618244-3618415
>chr2L:3621734-3621808
>chr2L:3625148-3625231
>chr2L:3626335-3626367
>chr2L:3627043-3627132
>chr2L:3627453-3627533
>chr2L:3632799-3632833
>chr2L:3633515-3633555
>chr2L:3633915-3633962
>chr2L:3634956-3635045
>chr2L:3639408-3639473
>chr2L:3640038-3640147
>chr2L:3640193-3640383
>chr2L:3640669-3640691
>chr2L:3641776-3641817
>chr2L:3642085-3642146
>chr2L:3643972-3644064
>chr2L:3647337-3647397
>chr2L:3649465-3649509
>chr2L:3649840-3654989
>chr2L:3657126-3657173
>chr2L:3657695-3657769
>chr2L:3658505-3658578
>chr2L:3662252-3662505
>chr2L:3664499-3664524
>chr2L:3664576-3664611
>chr2L:3664912-3664959
>chr2L:3665672-3665721
>chr2L:3666634-3666852
>chr2L:3667449-3667479
>chr2L:3667956-3668062
>chr2L:3669206-3669262
>chr2L:3670743-3670775
>chr2L:3671890-3671939
>chr2L:3672114-3672156
>chr2L:3672696-3672739
>chr2L:3672950-3673024
>chr2L:3674389-3674418
>chr2L:3675240-3675293
>chr2L:3676257-3676353
>chr2L:3677198-3677441
>chr2L:3678876-3678923
>chr2L:3682941-3682970
>chr2L:3683099-3683178
>chr2L:3684164-3684241
>chr2L:3684506-3684537
>chr2L:3687139-3687178
>chr2L:3688711-3688770
>chr2L:3689856-3689945
>chr2L:3690069-3690165
>chr2L:3690358-3690428
>chr2L:3695975-3696115
>chr2L:3698918-3698955
>chr2L:3699841-3699900
>chr2L:3701008-3701041
>chr2L:3702448-3702489
>chr2L:3708916-3708969
>chr2L:3718817-3718878
>chr2L:3719090-3719141
>chr2L:3719283-3719314
>chr2L:3721243-3721285
>chr2L:3723821-3723888
>chr2L:3725352-3725440
>chr2L:3726392-3726422
>chr2L:3730031-3730073
>chr2L:3730344-3730411
>chr2L:3736507-3736566
>chr2L:3737128-3737153
>chr2L:3737473-3737522
>chr2L:3739481-3739514
>chr2L:3739731-3739766
>chr2L:3740140-3740190
>chr2L:3743345-3743397
>chr2L:3743498-3743555
>chr2L:3746425-3746520
>chr2L:3746742-3746825
>chr2L:3746988-3747015
>chr2L:3749343-3749391
>chr2L:3750379-3750442
>chr2L:3750619-3750666
>chr2L:3753680-3753717
>chr2L:3755022-3755055
>chr2L:3755102-3755132
>chr2L:3756907-3756968
>chr2L:3763221-3763277
>chr2L:3766118-3766152
>chr2L:3769275-3769315
>chr2L:3772070-3772106
>chr2L:3772208-3772276
>chr2L:3773691-3773761
>chr2L:3773834-3773955
>chr2L:3775806-3775914
>chr2L:3778555-3778595
>chr2L:3779814-3779858
>chr2L:3780007-3780034
>chr2L:3780156-3780206
>chr2L:3782349-3782432
>chr2L:3785336-3785403
>chr2L:3785509-3785545
>chr2L:3785665-3785713
>chr2L:3787944-3788019
>chr2L:3789730-3789767
>chr2L:3796925-3796956
>chr2L:3801107-3801180
>chr2L:3803802-3803941
>chr2L:3804056-3804087
>chr2L:3806548-3806650
>chr2L:3810103-3810208
>chr2L:3812627-3812686
>chr2L:3813601-3813673
>chr2L:3815049-3815105
>chr2L:3816212-3816248
>chr2L:3816310-3816402
>chr2L:3818086-3818122
>chr2L:3818255-3818314
>chr2L:3823564-3823635
>chr2L:3824062-3824100
>chr2L:3826032-3826093
>chr2L:3826507-3826572
>chr2L:3827083-3827194
>chr2L:3830474-3830514
>chr2L:3833079-3833109
>chr2L:3835493-3835527
>chr2L:3838394-3838454
>chr2L:3839135-3839200
>chr2L:3839873-3839955
>chr2L:3840615-3840654
>chr2L:3841084-3841142
>chr2L:3843382-3843415
>chr2L:3845099-3845157
>chr2L:3845500-3845565
>chr2L:3846571-3846598
>chr2L:3847734-3847763
>chr2L:3853400-3853450
>chr2L:3854233-3854282
>chr2L:3855287-3855371
>chr2L:3856464-3856493
>chr2L:3856868-3856891
>chr2L:3857722-3857793
>chr2L:3857847-3857908
>chr2L:3858054-3858085
>chr2L:3859611-3859647
>chr2L:3859673-3859697
>chr2L:3859845-3859938
>chr2L:3863453-3863483
>chr2L:3867261-3867301
>chr2L:3867480-3867518
>chr2L:3868255-3868319
>chr2L:3868419-3868451
>chr2L:3870278-3870310
>chr2L:3870350-3870393
>chr2L:3870677-3870749
>chr2L:3871991-3872090
>chr2L:3872340-3872402
>chr2L:3874530-3874749
>chr2L:3876555-3876583
>chr2L:3877262-3877297
>chr2L:3877686-3877728
>chr2L:3880507-3880535
>chr2L:3881042-3881078
>chr2L:3882590-3882648
>chr2L:3883089-3883123
>chr2L:3883412-3883504
>chr2L:3884493-3884569
>chr2L:3885400-3885461
>chr2L:3886840-3886895
>chr2L:3888496-3888567
>chr2L:3888891-3888980
>chr2L:3890467-3890535
>chr2L:3891900-3891984
>chr2L:3893867-3893917
>chr2L:3896773-3896832
>chr2L:3901800-3901839
>chr2L:3902550-3902593
>chr2L:3903619-3903720
>chr2L:3904162-3904216
>chr2L:3904680-3904780
>chr2L:3907591-3907625
>chr2L:3909787-3909812
>chr2L:3910035-3910065
>chr2L:3912664-3912703
>chr2L:3914732-3914991
>chr2L:3915028-3915085
>chr2L:3917140-3917183
>chr2L:3920954-3920986
>chr2L:3922417-3922450
>chr2L:3923266-3923317
>chr2L:3924825-3924862
>chr2L:3925032-3925068
>chr2L:3925178-3925242
>chr2L:3925450-3925485
>chr2L:3926626-3926655
>chr2L:3928146-3928227
>chr2L:3930579-3930687
>chr2L:3932369-3932412
>chr2L:3932670-3932699
>chr2L:3936101-3936146
>chr2L:3937177-3937203
>chr2L:3938330-3938443
>chr2L:3938634-3938739
>chr2L:3939006-3939060
>chr2L:3941250-3941287
>chr2L:3943174-3943239
>chr2L:3943488-3943527
>chr2L:3944357-3944388
>chr2L:3945213-3945385
>chr2L:3946360-3946436
>chr2L:3947864-3947894
>chr2L:3949892-3950038
>chr2L:3951315-3951347
>chr2L:3951517-3951544
>chr2L:3952662-3952771
>chr2L:3953071-3953136
>chr2L:3953469-3953522
>chr2L:3955357-3955423
>chr2L:3957884-3957941
>chr2L:3959926-3959992
>chr2L:3962932-3962968
>chr2L:3964469-3964522
>chr2L:3965844-3965874
>chr2L:3965893-3965979
>chr2L:3966019-3966050
>chr2L:3966137-3966173
>chr2L:3967510-3967584
>chr2L:3967693-3967729
>chr2L:3969376-3969477
>chr2L:3970777-3970965
>chr2L:3971572-3971637
>chr2L:3972241-3972322
>chr2L:3973691-3973769
>chr2L:3974920-3974961
>chr2L:3975095-3975181
>chr2L:3975232-3975324
>chr2L:3976337-3976419
>chr2L:3978464-3978510
>chr2L:3981491-3981533
>chr2L:3982082-3982112
>chr2L:3985428-3985466
>chr2L:3986914-3986969
>chr2L:3987343-3987451
>chr2L:3987854-3987927
>chr2L:3989637-3989699
>chr2L:3991059-3991087
>chr2L:3992360-3992400
>chr2L:3994128-3994265
>chr2L:3994507-3994536
>chr2L:3996224-3996332
>chr2L:3996496-3996522
>chr2L:3996662-3996741
>chr2L:3997241-3997307
>chr2L:3997724-3997825
>chr2L:4000000-4000017
>chr2L:4001419-4001471
>chr2L:4001615-4001715
>chr2L:4002513-4002560
>chr2L:4002641-4002682
>chr2L:4003508-4003571
>chr2L:4003633-4003679
>chr2L:4004201-4004285
>chr2L:4006135-4006165
>chr2L:4006616-4006651
>chr2L:4012260-4012357
>chr2L:4012987-4013032
>chr2L:4015120-4015193
>chr2L:4015236-4015280
>chr2L:4015360-4015399
>chr2L:4018050-4018167
>chr2L:4018202-4018241
>chr2L:4018354-4018408
>chr2L:4019608-4019662
>chr2L:4020038-4020105
>chr2L:4020377-4020425
>chr2L:4025950-4025981
>chr2L:4026030-4026082
>chr2L:4026466-4026508
>chr2L:4026889-4027044
>chr2L:4027910-4027988
>chr2L:4028680-4028707
>chr2L:4029011-4029055
>chr2L:4030040-4030067
>chr2L:4030510-4030738
>chr2L:4031088-4031130
>chr2L:4031892-4032023
>chr2L:4032395-4032453
>chr2L:4033556-4033685
>chr2L:4034282-4034335
>chr2L:4034889-4035085
>chr2L:4035653-4035697
>chr2L:4035805-4035858
>chr2L:4037169-4037228
>chr2L:4038535-4038676
>chr2L:4038963-4039007
>chr2L:4040535-4040580
>chr2L:4045156-4045193
>chr2L:4045272-4045356
>chr2L:4046747-4046783
>chr2L:4047168-4047210
>chr2L:4047299-4047348
>chr2L:4048497-4048561
>chr2L:4049712-4049765
>chr2L:4053351-4053470
>chr2L:4053754-4053923
>chr2L:4054077-4054187
>chr2L:4055278-4055342
>chr2L:4058748-4058919
>chr2L:4059942-4060067
>chr2L:4060479-4060532
>chr2L:4060985-4061026
>chr2L:4062020-4062083
>chr2L:4063011-4063109
>chr2L:4066085-4068888
>chr2L:4068912-4068938
>chr2L:4072637-4072771
>chr2L:4074801-4074835
>chr2L:4075150-4075187
>chr2L:4075847-4075880
>chr2L:4075936-4075995
>chr2L:4078188-4078221
>chr2L:4078690-4078745
>chr2L:4081354-4081391
>chr2L:4081608-4081636
>chr2L:4082023-4082054
>chr2L:4082237-4082268
>chr2L:4082355-4082402
>chr2L:4082711-4082821
>chr2L:4083345-4083391
>chr2L:4083908-4083940
>chr2L:4084001-4084115
>chr2L:4084590-4084631
>chr2L:4085610-4085656
>chr2L:4086572-4086706
>chr2L:4089207-4089354
>chr2L:4091615-4091651
>chr2L:4091852-4091879
>chr2L:4093350-4093421
>chr2L:4093692-4093724
>chr2L:4096908-4097005
>chr2L:4099473-4099502
>chr2L:4100961-4101082
>chr2L:4101695-4101736
>chr2L:4102557-4102608
>chr2L:4103351-4103387
>chr2L:4103816-4103848
>chr2L:4103968-4104027
>chr2L:4104804-4104902
>chr2L:4105493-4105557
>chr2L:4106113-4106163
>chr2L:4106462-4106498
>chr2L:4107129-4107172
>chr2L:4109047-4109111
>chr2L:4109171-4109254
>chr2L:4109328-4109359
>chr2L:4110008-4110052
>chr2L:4114599-4114650
>chr2L:4114739-4114836
>chr2L:4115172-4115317
>chr2L:4115546-4115661
>chr2L:4116581-4116640
>chr2L:4116693-4116770
>chr2L:4118260-4118323
>chr2L:4119252-4119284
>chr2L:4123175-4123295
>chr2L:4123375-4123426
>chr2L:4124896-4124958
>chr2L:4125387-4125428
>chr2L:4127451-4127507
>chr2L:4128218-4128262
>chr2L:4128334-4128367
>chr2L:4128712-4128804
>chr2L:4129873-4129918
>chr2L:4130637-4130677
>chr2L:4131796-4131822
>chr2L:4132981-4133024
>chr2L:4134416-4134462
>chr2L:4136090-4136159
>chr2L:4138695-4138868
>chr2L:4145344-4145402
>chr2L:4151565-4151634
>chr2L:4151896-4151928
>chr2L:4155488-4155520
>chr2L:4156148-4156287
>chr2L:4156842-4156918
>chr2L:4157334-4157381
>chr2L:4159979-4160022
>chr2L:4162172-4162246
>chr2L:4162904-4163018
>chr2L:4164186-4164240
>chr2L:4167067-4167104
>chr2L:4168008-4168049
>chr2L:4168932-4168967
>chr2L:4170922-4170978
>chr2L:4171116-4171298
>chr2L:4172864-4172916
>chr2L:4173586-4173681
>chr2L:4175834-4175875
>chr2L:4176065-4176156
>chr2L:4176661-4176689
>chr2L:4178737-4178781
>chr2L:4179509-4179572
>chr2L:4180313-4180398
>chr2L:4181323-4183926
>chr2L:4184533-4184561
>chr2L:4185395-4185418
>chr2L:4189654-4189682
>chr2L:4192068-4192112
>chr2L:4192250-4192281
>chr2L:4197364-4197470
>chr2L:4199198-4199221
>chr2L:4211223-4211281
>chr2L:4215078-4215127
>chr2L:4215635-4215697
>chr2L:4218237-4218283
>chr2L:4219230-4219278
>chr2L:4220668-4220727
>chr2L:4221256-4221336
>chr2L:4222463-4222506
>chr2L:4222727-4222868
>chr2L:4223860-4223946
>chr2L:4224699-4224744
>chr2L:4226159-4226235
>chr2L:4227091-4227220
>chr2L:4227304-4227416
>chr2L:4227468-4227494
>chr2L:4227697-4227725
>chr2L:4228050-4228083
>chr2L:4228129-4228206
>chr2L:4229141-4229161
>chr2L:4232249-4232311
>chr2L:4232387-4232455
>chr2L:4237563-4237655
>chr2L:4238403-4238439
>chr2L:4240303-4240345
>chr2L:4242024-4242079
>chr2L:4242122-4242159
>chr2L:4244511-4244563
>chr2L:4246001-4246101
>chr2L:4246330-4246387
>chr2L:4246705-4246755
>chr2L:4248299-4248342
>chr2L:4248958-4248999
>chr2L:4251224-4251300
>chr2L:4252752-4252816
>chr2L:4254760-4254822
>chr2L:4254952-4255029
>chr2L:4255785-4255853
>chr2L:4256879-4256914
>chr2L:4257085-4257111
>chr2L:4259514-4259574
>chr2L:4260232-4260288
>chr2L:4260580-4260610
>chr2L:4262210-4262356
>chr2L:4262488-4262537
>chr2L:4264035-4264074
>chr2L:4264529-4264600
>chr2L:4264750-4264796
>chr2L:4266050-4266107
>chr2L:4266279-4266306
>chr2L:4266922-4267068
>chr2L:4269053-4269079
>chr2L:4269356-4269475
>chr2L:4269525-4269633
>chr2L:4272556-4272579
>chr2L:4274399-4274422
>chr2L:4275800-4275833
>chr2L:4276831-4276957
>chr2L:4279772-4279841
>chr2L:4283257-4283417
>chr2L:4283908-4283993
>chr2L:4285246-4285285
>chr2L:4285324-4285439
>chr2L:4286086-4286120
>chr2L:4286759-4286786
>chr2L:4286835-4286874
>chr2L:4287917-4288015
>chr2L:4289725-4289756
>chr2L:4290856-4290888
>chr2L:4293274-4293328
>chr2L:4293641-4293689
>chr2L:4294916-4294969
>chr2L:4295515-4295571
>chr2L:4296662-4296692
>chr2L:4297149-4297180
>chr2L:4297271-4297379
>chr2L:4297575-4297637
>chr2L:4300345-4300438
>chr2L:4301567-4301616
>chr2L:4302267-4302312
>chr2L:4302454-4302498
>chr2L:4302584-4302627
>chr2L:4304534-4304575
>chr2L:4305785-4305848
>chr2L:4305925-4306160
>chr2L:4308453-4308520
>chr2L:4310685-4310842
>chr2L:4310979-4311077
>chr2L:4311169-4311280
>chr2L:4311958-4312024
>chr2L:4312669-4312727
>chr2L:4313353-4313417
>chr2L:4314710-4314821
>chr2L:4316844-4316914
>chr2L:4317035-4317074
>chr2L:4317966-4318025
>chr2L:4318777-4318823
>chr2L:4320218-4320260
>chr2L:4321085-4321113
>chr2L:4321566-4321590
>chr2L:4321758-4321831
>chr2L:4321932-4321983
>chr2L:4323279-4323384
>chr2L:4323639-4323784
>chr2L:4328704-4328746
>chr2L:4331505-4331590
>chr2L:4333770-4333837
>chr2L:4334477-4334511
>chr2L:4336102-4336184
>chr2L:4336834-4336882
>chr2L:4337804-4337858
>chr2L:4340482-4340533
>chr2L:4344665-4344714
>chr2L:4345123-4345159
>chr2L:4345787-4345813
>chr2L:4346055-4346186
>chr2L:4346270-4346306
>chr2L:4346649-4346955
>chr2L:4347198-4347261
>chr2L:4348866-4348901
>chr2L:4349634-4349672
>chr2L:4351135-4351197
>chr2L:4355244-4355275
>chr2L:4356728-4356816
>chr2L:4357008-4357056
>chr2L:4358573-4358619
>chr2L:4359461-4359600
>chr2L:4361782-4361863
>chr2L:4362614-4362640
>chr2L:4364786-4364826
>chr2L:4366059-4366157
>chr2L:4367467-4367504
>chr2L:4370704-4370762
>chr2L:4370845-4370884
>chr2L:4372234-4372274
>chr2L:4375262-4375340
>chr2L:4376935-4376962
>chr2L:4377758-4377790
>chr2L:4380392-4380430
>chr2L:4387337-4387365
>chr2L:4387894-4387952
>chr2L:4388251-4388347
>chr2L:4391698-4391725
>chr2L:4397853-4397897
>chr2L:4402356-4402436
>chr2L:4402710-4402832
>chr2L:4404717-4404788
>chr2L:4406226-4406276
>chr2L:4406750-4406801
>chr2L:4409050-4409083
>chr2L:4409271-4409305
>chr2L:4410626-4410706
>chr2L:4414068-4414098
>chr2L:4414351-4414384
>chr2L:4416029-4416078
>chr2L:4418975-4419049
>chr2L:4419218-4419355
>chr2L:4420133-4420167
>chr2L:4420541-4420589
>chr2L:4420805-4420874
>chr2L:4421706-4421780
>chr2L:4422483-4422516
>chr2L:4422825-4422884
>chr2L:4423497-4423540
>chr2L:4423727-4423800
>chr2L:4423988-4424032
>chr2L:4424775-4424802
>chr2L:4427982-4428078
>chr2L:4428614-4428749
>chr2L:4428896-4428946
>chr2L:4430070-4430141
>chr2L:4433671-4433747
>chr2L:4435239-4435264
>chr2L:4435767-4435804
>chr2L:4436664-4436717
>chr2L:4436761-4436802
>chr2L:4437376-4437443
>chr2L:4438437-4438531
>chr2L:4440086-4440111
>chr2L:4440612-4440713
>chr2L:4440887-4440971
>chr2L:4442553-4442675
>chr2L:4450657-4450709
>chr2L:4452705-4452836
>chr2L:4453433-4453481
>chr2L:4460638-4460805
>chr2L:4461639-4461679
>chr2L:4467004-4467055
>chr2L:4469028-4469057
>chr2L:4471182-4471247
>chr2L:4477452-4477495
>chr2L:4479404-4479480
>chr2L:4486117-4486147
>chr2L:4486948-4486995
>chr2L:4488563-4488603
>chr2L:4489778-4489805
>chr2L:4490467-4490500
>chr2L:4499733-4499760
>chr2L:4508630-4508676
>chr2L:4516638-4516686
>chr2L:4517252-4517307
>chr2L:4520082-4520117
>chr2L:4534295-4546252
>chr2L:4549273-4549311
>chr2L:4549730-4549755
>chr2L:4559622-4559650
>chr2L:4565418-4565490
>chr2L:4567587-4567698
>chr2L:4572801-4572826
>chr2L:4573191-4573224
>chr2L:4574463-4574519
>chr2L:4577119-4577221
>chr2L:4578843-4578898
>chr2L:4580669-4580714
>chr2L:4581152-4581204
>chr2L:4581418-4581450
>chr2L:4583678-4583727
>chr2L:4583953-4583986
>chr2L:4585321-4585384
>chr2L:4588312-4588344
>chr2L:4590397-4590422
>chr2L:4593032-4593080
>chr2L:4594239-4594317
>chr2L:4595292-4595320
>chr2L:4597221-4597269
>chr2L:4597851-4597903
>chr2L:4598490-4598521
>chr2L:4599815-4599883
>chr2L:4601731-4609143
>chr2L:4610727-4610792
>chr2L:4612031-4612057
>chr2L:4612981-4613067
>chr2L:4613127-4613192
>chr2L:4613250-4613303
>chr2L:4614663-4614701
>chr2L:4614754-4614866
>chr2L:4616547-4616616
>chr2L:4618811-4618860
>chr2L:4620187-4620239
>chr2L:4620520-4620606
>chr2L:4620770-4620874
>chr2L:4621530-4621583
>chr2L:4622054-4622091
>chr2L:4623814-4623848
>chr2L:4623916-4623942
>chr2L:4624054-4624210
>chr2L:4624256-4624286
>chr2L:4625693-4625757
>chr2L:4625958-4625990
>chr2L:4626131-4626184
>chr2L:4633477-4633507
>chr2L:4633811-4633851
>chr2L:4634289-4634326
>chr2L:4634480-4634542
>chr2L:4634686-4634758
>chr2L:4634929-4634951
>chr2L:4635935-4636013
>chr2L:4636670-4636698
>chr2L:4638666-4638713
>chr2L:4638989-4639055
>chr2L:4639201-4639251
>chr2L:4643203-4643297
>chr2L:4643458-4643488
>chr2L:4643632-4643671
>chr2L:4643968-4646302
>chr2L:4647605-4647763
>chr2L:4648262-4648315
>chr2L:4648399-4648556
>chr2L:4649227-4649347
>chr2L:4650514-4650571
>chr2L:4651259-4651321
>chr2L:4651891-4651927
>chr2L:4653507-4653538
>chr2L:4655689-4655743
>chr2L:4656017-4656151
>chr2L:4660311-4660456
>chr2L:4661873-4669421
>chr2L:4673100-4673176
>chr2L:4674983-4675013
>chr2L:4676993-4677044
>chr2L:4678390-4678410
>chr2L:4681642-4681705
>chr2L:4682543-4682610
>chr2L:4685025-4685065
>chr2L:4687568-4687612
>chr2L:4692666-4692751
>chr2L:4693835-4693891
>chr2L:4694223-4694255
>chr2L:4696291-4696375
>chr2L:4696411-4696464
>chr2L:4698614-4698655
>chr2L:4699217-4699278
>chr2L:4700290-4700361
>chr2L:4700670-4700854
>chr2L:4703812-4703845
>chr2L:4705664-4705819
>chr2L:4706466-4706503
>chr2L:4714539-4714598
>chr2L:4714646-4714673
>chr2L:4715149-4715196
>chr2L:4717602-4717647
>chr2L:4718530-4718601
>chr2L:4718789-4718830
>chr2L:4719146-4719183
>chr2L:4721916-4722003
>chr2L:4723304-4723422
>chr2L:4724025-4724131
>chr2L:4727069-4727158
>chr2L:4727271-4727356
>chr2L:4728397-4728472
>chr2L:4729395-4729470
>chr2L:4729497-4729535
>chr2L:4732110-4732182
>chr2L:4734254-4734277
>chr2L:4734747-4734841
>chr2L:4736610-4736656
>chr2L:4737499-4737568
>chr2L:4739086-4739137
>chr2L:4741282-4741346
>chr2L:4741620-4741718
>chr2L:4742262-4742383
>chr2L:4742918-4742947
>chr2L:4743862-4743903
>chr2L:4745379-4745413
>chr2L:4747608-4747635
>chr2L:4748144-4748201
>chr2L:4748921-4748998
>chr2L:4749394-4749494
>chr2L:4750517-4750576
>chr2L:4752071-4752099
>chr2L:4754154-4754216
>chr2L:4757222-4757289
>chr2L:4757380-4757476
>chr2L:4757736-4757782
>chr2L:4760518-4760595
>chr2L:4762317-4762366
>chr2L:4764696-4764746
>chr2L:4765557-4765605
>chr2L:4765708-4765872
>chr2L:4767354-4767407
>chr2L:4768489-4768555
>chr2L:4772650-4772687
>chr2L:4773679-4773780
>chr2L:4774197-4774239
>chr2L:4774439-4774490
>chr2L:4774901-4774975
>chr2L:4775489-4775548
>chr2L:4776470-4776521
>chr2L:4777432-4777476
>chr2L:4777903-4777930
>chr2L:4778077-4778118
>chr2L:4780497-4780558
>chr2L:4780988-4781029
>chr2L:4783993-4784210
>chr2L:4788228-4788295
>chr2L:4789209-4789246
>chr2L:4790197-4790270
>chr2L:4792593-4792687
>chr2L:4793232-4793269
>chr2L:4794685-4794734
>chr2L:4794997-4795081
>chr2L:4796928-4797013
>chr2L:4797834-4797908
>chr2L:4798110-4798139
>chr2L:4799795-4799823
>chr2L:4799968-4800010
>chr2L:4801339-4801364
>chr2L:4802002-4802148
>chr2L:4803120-4803166
>chr2L:4803356-4803390
>chr2L:4805597-4805625
>chr2L:4805786-4805853
>chr2L:4806580-4806615
>chr2L:4810654-4810738
>chr2L:4810813-4810858
>chr2L:4811736-4811876
>chr2L:4813212-4813277
>chr2L:4819152-4819217
>chr2L:4820541-4820651
>chr2L:4821654-4821821
>chr2L:4821911-4822107
>chr2L:4822225-4822268
>chr2L:4823074-4823176
>chr2L:4828238-4828271
>chr2L:4828497-4828557
>chr2L:4828883-4828956
>chr2L:4831261-4831336
>chr2L:4832119-4832153
>chr2L:4835555-4835601
>chr2L:4836264-4836291
>chr2L:4838892-4838938
>chr2L:4839148-4839190
>chr2L:4839332-4839382
>chr2L:4841527-4841630
>chr2L:4842058-4842148
>chr2L:4842860-4842884
>chr2L:4843023-4843070
>chr2L:4844332-4844398
>chr2L:4846713-4846912
>chr2L:4847398-4847444
>chr2L:4848005-4848072
>chr2L:4849415-4849495
>chr2L:4852043-4852077
>chr2L:4853275-4853329
>chr2L:4853566-4853652
>chr2L:4854521-4854569
>chr2L:4856949-4857010
>chr2L:4857669-4857711
>chr2L:4857956-4857988
>chr2L:4858022-4858053
>chr2L:4858314-4858358
>chr2L:4859968-4860045
>chr2L:4860474-4860518
>chr2L:4860849-4860905
>chr2L:4862103-4862216
>chr2L:4862893-4862972
>chr2L:4863204-4863314
>chr2L:4863882-4863922
>chr2L:4864086-4864228
>chr2L:4864278-4864344
>chr2L:4865220-4865286
>chr2L:4865534-4865643
>chr2L:4865712-4865775
>chr2L:4866011-4866091
>chr2L:4866135-4866183
>chr2L:4867756-4867783
>chr2L:4867927-4868114
>chr2L:4868580-4868830
>chr2L:4869686-4869720
>chr2L:4873030-4873138
>chr2L:4873719-4873772
>chr2L:4874732-4874770
>chr2L:4876426-4876490
>chr2L:4876556-4876604
>chr2L:4877027-4877072
>chr2L:4877291-4877321
>chr2L:4877337-4877373
>chr2L:4877789-4877954
>chr2L:4878217-4878346
>chr2L:4878405-4878445
>chr2L:4878620-4878669
>chr2L:4879089-4879122
>chr2L:4880551-4880640
>chr2L:4881536-4881735
>chr2L:4882262-4882335
>chr2L:4882693-4882763
>chr2L:4883191-4883263
>chr2L:4887796-4887828
>chr2L:4889353-4889387
>chr2L:4889459-4889520
>chr2L:4891810-4891921
>chr2L:4891949-4892081
>chr2L:4894110-4894155
>chr2L:4896936-4896974
>chr2L:4899063-4899101
>chr2L:4901329-4901355
>chr2L:4906045-4906071
>chr2L:4906112-4906172
>chr2L:4906333-4906392
>chr2L:4906926-4906983
>chr2L:4907210-4907308
>chr2L:4908339-4908424
>chr2L:4908487-4908518
>chr2L:4910264-4910307
>chr2L:4913063-4913091
>chr2L:4914034-4914079
>chr2L:4915401-4915434
>chr2L:4915740-4915779
>chr2L:4917162-4917199
>chr2L:4918198-4923303
>chr2L:4927569-4927627
>chr2L:4928674-4928703
>chr2L:4930446-4930485
>chr2L:4931737-4931863
>chr2L:4931923-4932013
>chr2L:4936796-4936820
>chr2L:4937031-4937142
>chr2L:4938161-4941029
>chr2L:4942498-4942565
>chr2L:4948093-4948137
>chr2L:4949264-4949302
>chr2L:4950217-4950381
>chr2L:4952304-4952344
>chr2L:4952431-4952501
>chr2L:4952884-4952977
>chr2L:4953560-4953760
>chr2L:4953807-4953880
>chr2L:4954922-4954971
>chr2L:4955699-4955749
>chr2L:4961053-4961086
>chr2L:4963184-4963244
>chr2L:4964971-4964998
>chr2L:4968960-4969006
>chr2L:4970592-4970717
>chr2L:4976830-4976860
>chr2L:4981953-4982007
>chr2L:4982167-4982207
>chr2L:4982899-4982973
>chr2L:4983152-4983179
>chr2L:4984041-4984104
>chr2L:4993087-4993136
>chr2L:4993359-4993392
>chr2L:4993446-4993524
>chr2L:4998280-4998316
>chr2L:5000000-5000020
>chr2L:5000283-5000312
>chr2L:5001225-5001333
>chr2L:5003879-5003914
>chr2L:5003960-5004062
>chr2L:5004584-5004606
>chr2L:5007157-5007193
>chr2L:5008466-5008546
>chr2L:5008859-5008919
>chr2L:5009464-5009528
>chr2L:5012825-5012955
>chr2L:5020703-5020736
>chr2L:5021459-5021512
>chr2L:5021995-5022052
>chr2L:5023483-5023564
>chr2L:5023743-5023821
>chr2L:5028895-5028985
>chr2L:5030035-5030107
>chr2L:5031412-5031439
>chr2L:5031604-5031629
>chr2L:5034521-5034551
>chr2L:5036821-5036871
>chr2L:5038264-5038306
>chr2L:5038506-5038542
>chr2L:5039944-5040027
>chr2L:5042739-5042773
>chr2L:5043304-5043345
>chr2L:5043883-5043910
>chr2L:5045382-5045418
>chr2L:5047013-5047070
>chr2L:5049941-5049979
>chr2L:5050472-5050534
>chr2L:5050930-5050960
>chr2L:5051742-5051803
>chr2L:5055846-5055904
>chr2L:5061904-5061993
>chr2L:5062766-5062810
>chr2L:5063077-5063101
>chr2L:5063965-5064001
>chr2L:5064648-5064680
>chr2L:5064787-5064820
>chr2L:5066449-5066495
>chr2L:5066723-5066781
>chr2L:5067254-5067291
>chr2L:5068075-5068168
>chr2L:5070248-5070296
>chr2L:5071686-5071720
>chr2L:5073686-5073730
>chr2L:5075093-5075116
>chr2L:5075370-5075440
>chr2L:5076522-5076567
>chr2L:5078234-5078264
>chr2L:5079572-5079630
>chr2L:5080931-5081046
>chr2L:5082708-5082841
>chr2L:5083640-5083716
>chr2L:5085467-5085511
>chr2L:5085774-5085832
>chr2L:5086509-5086542
>chr2L:5088728-5088791
>chr2L:5090084-5090120
>chr2L:5091840-5091873
>chr2L:5092502-5092580
>chr2L:5093316-5093356
>chr2L:5100757-5100811
>chr2L:5102594-5102635
>chr2L:5104556-5104709
>chr2L:5106140-5106240
>chr2L:5108944-5108979
>chr2L:5109428-5109456
>chr2L:5110532-5110632
>chr2L:5110757-5110841
>chr2L:5113074-5113115
>chr2L:5116385-5116430
>chr2L:5116773-5116815
>chr2L:5118409-5118460
>chr2L:5120295-5120406
>chr2L:5125215-5125247
>chr2L:5131829-5131886
>chr2L:5139689-5139764
>chr2L:5140136-5140162
>chr2L:5140777-5140805
>chr2L:5141688-5141734
>chr2L:5145070-5145126
>chr2L:5146701-5146761
>chr2L:5149761-5149901
>chr2L:5150869-5150929
>chr2L:5151135-5151168
>chr2L:5151346-5151374
>chr2L:5154696-5154741
>chr2L:5156573-5156618
>chr2L:5157203-5157347
>chr2L:5158174-5158222
>chr2L:5166041-5167778
>chr2L:5170159-5172420
>chr2L:5173335-5179752
>chr2L:5181693-5183266
>chr2L:5183360-5183395
>chr2L:5185032-5185083
>chr2L:5185677-5185748
>chr2L:5185839-5185883
>chr2L:5185903-5185935
>chr2L:5186247-5186306
>chr2L:5186860-5186903
>chr2L:5189971-5190065
>chr2L:5192345-5192451
>chr2L:5193551-5193617
>chr2L:5194616-5194682
>chr2L:5196546-5196569
>chr2L:5196843-5196884
>chr2L:5197126-5197176
>chr2L:5197676-5197717
>chr2L:5198024-5198079
>chr2L:5200045-5200127
>chr2L:5200639-5200674
>chr2L:5202459-5202542
>chr2L:5204660-5204703
>chr2L:5204768-5204824
>chr2L:5209218-5209258
>chr2L:5217028-5217066
>chr2L:5217717-5217765
>chr2L:5220021-5220058
>chr2L:5222338-5222376
>chr2L:5222862-5222901
>chr2L:5223354-5223392
>chr2L:5224662-5224694
>chr2L:5225552-5225576
>chr2L:5228424-5228449
>chr2L:5228853-5228883
>chr2L:5229822-5229869
>chr2L:5231152-5231188
>chr2L:5232250-5232295
>chr2L:5233464-5233509
>chr2L:5234967-5235034
>chr2L:5235283-5235324
>chr2L:5236378-5236413
>chr2L:5236713-5236954
>chr2L:5237679-5237733
>chr2L:5237755-5237778
>chr2L:5238592-5238682
>chr2L:5240763-5240838
>chr2L:5241104-5241189
>chr2L:5241413-5241450
>chr2L:5243051-5243084
>chr2L:5245966-5246008
>chr2L:5247388-5247430
>chr2L:5247547-5247623
>chr2L:5248064-5248102
>chr2L:5252161-5252219
>chr2L:5252357-5252441
>chr2L:5253282-5253329
>chr2L:5254162-5254196
>chr2L:5254484-5254520
>chr2L:5256599-5256629
>chr2L:5256756-5256855
>chr2L:5258078-5258103
>chr2L:5261661-5261697
>chr2L:5262455-5262492
>chr2L:5262564-5262651
>chr2L:5262774-5262815
>chr2L:5269588-5269614
>chr2L:5273755-5273804
>chr2L:5275874-5275917
>chr2L:5278611-5278655
>chr2L:5279081-5279175
>chr2L:5279394-5279435
>chr2L:5279909-5279963
>chr2L:5280892-5280932
>chr2L:5281060-5281100
>chr2L:5281527-5281571
>chr2L:5285418-5285516
>chr2L:5286794-5286880
>chr2L:5288034-5288074
>chr2L:5289185-5289230
>chr2L:5290204-5290271
>chr2L:5290891-5290929
>chr2L:5292320-5292369
>chr2L:5293029-5293157
>chr2L:5294302-5294339
>chr2L:5295783-5295907
>chr2L:5297670-5297742
>chr2L:5298657-5298727
>chr2L:5300842-5300922
>chr2L:5301235-5301264
>chr2L:5301651-5301697
>chr2L:5301766-5301850
>chr2L:5301940-5301978
>chr2L:5303594-5303638
>chr2L:5305077-5305121
>chr2L:5305281-5305328
>chr2L:5306626-5306668
>chr2L:5306817-5306906
>chr2L:5307794-5307844
>chr2L:5308502-5308557
>chr2L:5308751-5308869
>chr2L:5310418-5310500
>chr2L:5311282-5311318
>chr2L:5311607-5311653
>chr2L:5311840-5311867
>chr2L:5313564-5313696
>chr2L:5315069-5315107
>chr2L:5315549-5315599
>chr2L:5315879-5315915
>chr2L:5316329-5316489
>chr2L:5316654-5316693
>chr2L:5316996-5317051
>chr2L:5317685-5317730
>chr2L:5318032-5318075
>chr2L:5318827-5318871
>chr2L:5320084-5320132
>chr2L:5320206-5320347
>chr2L:5320469-5320504
>chr2L:5321038-5321298
>chr2L:5322027-5322346
>chr2L:5322612-5322705
>chr2L:5323355-5323411
>chr2L:5323601-5323637
>chr2L:5326200-5326303
>chr2L:5328970-5329012
>chr2L:5329100-5329206
>chr2L:5330382-5330426
>chr2L:5331136-5331159
>chr2L:5332171-5332334
>chr2L:5332445-5332490
>chr2L:5332775-5332828
>chr2L:5333617-5333666
>chr2L:5334395-5334431
>chr2L:5335539-5335602
>chr2L:5335680-5335725
>chr2L:5336985-5337096
>chr2L:5339178-5339223
>chr2L:5342816-5345142
>chr2L:5345179-5345216
>chr2L:5346870-5346909
>chr2L:5347986-5348032
>chr2L:5348898-5348941
>chr2L:5349749-5349834
>chr2L:5350840-5350967
>chr2L:5351590-5351615
>chr2L:5354706-5354754
>chr2L:5360286-5360325
>chr2L:5362222-5362292
>chr2L:5363807-5363868
>chr2L:5365351-5365387
>chr2L:5365944-5365977
>chr2L:5366707-5366846
>chr2L:5369526-5369686
>chr2L:5369854-5370043
>chr2L:5370212-5370399
>chr2L:5370633-5370672
>chr2L:5373568-5373631
>chr2L:5373804-5373836
>chr2L:5375153-5375209
>chr2L:5378075-5378103
>chr2L:5379404-5379441
>chr2L:5380897-5380919
>chr2L:5381580-5381642
>chr2L:5382382-5382421
>chr2L:5384551-5384624
>chr2L:5384889-5384928
>chr2L:5384994-5385091
>chr2L:5385370-5385407
>chr2L:5386402-5386448
>chr2L:5387665-5387726
>chr2L:5387792-5387817
>chr2L:5388329-5388367
>chr2L:5390222-5390284
>chr2L:5390398-5390444
>chr2L:5391102-5391154
>chr2L:5391937-5391968
>chr2L:5395762-5395830
>chr2L:5397410-5397435
>chr2L:5400278-5400346
>chr2L:5400426-5400453
>chr2L:5401996-5402088
>chr2L:5402762-5402812
>chr2L:5403075-5403169
>chr2L:5404176-5404249
>chr2L:5404979-5405004
>chr2L:5405072-5405099
>chr2L:5406381-5406430
>chr2L:5406931-5407137
>chr2L:5407164-5407325
>chr2L:5409103-5409224
>chr2L:5409424-5409503
>chr2L:5413609-5413658
>chr2L:5414840-5414936
>chr2L:5415033-5415107
>chr2L:5415280-5415352
>chr2L:5415715-5415774
>chr2L:5416049-5416129
>chr2L:5420529-5420635
>chr2L:5421881-5421913
>chr2L:5422044-5422110
>chr2L:5422209-5422273
>chr2L:5422700-5422765
>chr2L:5425878-5425917
>chr2L:5426620-5426668
>chr2L:5426951-5427033
>chr2L:5427625-5427654
>chr2L:5429277-5429361
>chr2L:5429797-5429911
>chr2L:5430923-5430967
>chr2L:5431014-5431048
>chr2L:5432014-5432049
>chr2L:5433490-5433540
>chr2L:5434836-5434861
>chr2L:5436564-5436618
>chr2L:5438541-5438579
>chr2L:5439138-5439204
>chr2L:5439781-5439919
>chr2L:5441231-5441275
>chr2L:5444561-5444602
>chr2L:5444762-5444845
>chr2L:5445908-5446061
>chr2L:5446490-5446518
>chr2L:5448259-5448349
>chr2L:5448631-5448688
>chr2L:5449184-5449328
>chr2L:5449491-5449567
>chr2L:5452286-5452411
>chr2L:5452934-5452983
>chr2L:5453534-5453569
>chr2L:5455070-5455101
>chr2L:5457426-5457494
>chr2L:5458891-5458932
>chr2L:5462543-5462591
>chr2L:5463084-5463150
>chr2L:5463902-5463983
>chr2L:5464226-5464375
>chr2L:5466420-5466590
>chr2L:5466846-5466881
>chr2L:5468956-5469003
>chr2L:5472885-5472931
>chr2L:5472973-5473003
>chr2L:5475447-5475488
>chr2L:5478665-5478725
>chr2L:5478908-5478983
>chr2L:5481469-5481532
>chr2L:5481624-5481660
>chr2L:5482475-5482599
>chr2L:5484902-5484976
>chr2L:5485449-5485485
>chr2L:5486414-5486468
>chr2L:5487038-5487072
>chr2L:5490097-5490172
>chr2L:5491091-5491176
>chr2L:5491725-5491771
>chr2L:5492083-5492166
>chr2L:5494567-5494641
>chr2L:5495435-5495474
>chr2L:5495762-5495823
>chr2L:5497155-5497201
>chr2L:5499360-5499384
>chr2L:5499561-5499607
>chr2L:5499874-5499908
>chr2L:5500482-5500547
>chr2L:5500878-5500904
>chr2L:5501517-5501558
>chr2L:5504196-5504235
>chr2L:5504395-5504419
>chr2L:5505020-5505055
>chr2L:5505297-5505351
>chr2L:5505551-5505594
>chr2L:5507856-5507936
>chr2L:5508236-5508283
>chr2L:5509158-5509185
>chr2L:5509309-5509398
>chr2L:5510735-5510773
>chr2L:5511748-5511780
>chr2L:5511931-5511999
>chr2L:5512178-5512281
>chr2L:5513660-5513697
>chr2L:5514056-5514084
>chr2L:5514898-5514929
>chr2L:5515386-5515411
>chr2L:5515477-5515524
>chr2L:5516078-5516137
>chr2L:5516191-5516228
>chr2L:5520671-5520692
>chr2L:5524001-5524070
>chr2L:5525067-5525108
>chr2L:5525881-5525926
>chr2L:5525986-5526147
>chr2L:5536802-5536844
>chr2L:5540192-5540291
>chr2L:5542434-5542470
>chr2L:5543480-5543519
>chr2L:5543729-5543778
>chr2L:5545029-5545153
>chr2L:5546335-5546386
>chr2L:5547195-5547258
>chr2L:5549400-5549429
>chr2L:5559829-5559857
>chr2L:5561654-5561704
>chr2L:5566774-5566810
>chr2L:5567822-5567849
>chr2L:5569958-5569998
>chr2L:5570209-5570240
>chr2L:5570894-5571754
>chr2L:5571929-5572094
>chr2L:5573774-5573795
>chr2L:5574411-5574439
>chr2L:5574496-5574536
>chr2L:5574656-5574826
>chr2L:5575785-5575829
>chr2L:5576372-5576428
>chr2L:5577066-5577101
>chr2L:5581596-5581632
>chr2L:5581944-5582010
>chr2L:5583876-5583903
>chr2L:5585674-5585796
>chr2L:5590835-5590904
>chr2L:5593095-5593167
>chr2L:5593784-5593846
>chr2L:5593933-5594057
>chr2L:5597988-5598034
>chr2L:5601290-5601329
>chr2L:5602856-5602916
>chr2L:5604898-5604950
>chr2L:5607400-5607445
>chr2L:5608640-5608667
>chr2L:5610357-5610391
>chr2L:5612350-5612385
>chr2L:5612509-5612610
>chr2L:5612673-5612722
>chr2L:5614725-5614766
>chr2L:5615209-5615263
>chr2L:5618002-5618093
>chr2L:5620245-5620284
>chr2L:5621091-5621201
>chr2L:5621313-5621395
>chr2L:5622094-5622143
>chr2L:5622742-5622766
>chr2L:5625288-5625368
>chr2L:5625550-5625601
>chr2L:5625747-5625802
>chr2L:5625887-5625926
>chr2L:5627865-5627945
>chr2L:5628755-5628785
>chr2L:5629388-5629443
>chr2L:5630098-5630123
>chr2L:5632037-5632128
>chr2L:5633161-5633192
>chr2L:5637821-5637855
>chr2L:5637903-5637952
>chr2L:5639741-5639811
>chr2L:5640145-5640184
>chr2L:5644621-5644658
>chr2L:5645968-5646042
>chr2L:5646698-5646825
>chr2L:5647915-5647953
>chr2L:5651626-5651793
>chr2L:5652623-5652709
>chr2L:5661792-5661823
>chr2L:5663171-5663214
>chr2L:5663380-5663415
>chr2L:5664852-5664877
>chr2L:5665250-5665308
>chr2L:5667336-5667392
>chr2L:5667617-5667659
>chr2L:5668481-5668530
>chr2L:5671434-5671505
>chr2L:5672527-5672624
>chr2L:5672778-5672898
>chr2L:5674577-5674633
>chr2L:5678557-5678598
>chr2L:5679995-5680034
>chr2L:5680810-5680859
>chr2L:5682255-5682325
>chr2L:5682576-5682640
>chr2L:5682941-5683008
>chr2L:5687330-5687370
>chr2L:5687856-5687899
>chr2L:5688203-5688228
>chr2L:5689464-5689491
>chr2L:5692193-5692236
>chr2L:5692366-5692390
>chr2L:5692574-5692604
>chr2L:5695840-5695865
>chr2L:5697060-5697141
>chr2L:5699102-5699132
>chr2L:5701126-5701167
>chr2L:5701315-5701366
>chr2L:5707107-5707160
>chr2L:5709748-5709815
>chr2L:5718095-5718142
>chr2L:5722256-5722282
>chr2L:5723402-5723451
>chr2L:5724447-5724553
>chr2L:5725913-5725951
>chr2L:5726644-5726676
>chr2L:5726837-5726891
>chr2L:5729760-5729821
>chr2L:5730719-5730762
>chr2L:5731125-5731243
>chr2L:5731464-5731519
>chr2L:5733463-5733502
>chr2L:5736471-5736515
>chr2L:5738037-5738075
>chr2L:5739863-5739889
>chr2L:5742640-5742738
>chr2L:5748070-5748115
>chr2L:5748175-5748233
>chr2L:5750877-5750906
>chr2L:5753154-5753196
>chr2L:5754452-5754495
>chr2L:5757152-5757195
>chr2L:5757803-5757854
>chr2L:5759117-5759212
>chr2L:5759521-5759605
>chr2L:5759737-5759779
>chr2L:5759994-5760107
>chr2L:5761368-5761463
>chr2L:5763444-5763484
>chr2L:5771027-5771093
>chr2L:5771466-5771501
>chr2L:5773581-5773629
>chr2L:5781533-5781632
>chr2L:5789715-5789794
>chr2L:5797323-5797358
>chr2L:5798641-5798690
>chr2L:5799230-5799270
>chr2L:5799690-5799803
>chr2L:5800460-5800511
>chr2L:5802947-5802979
>chr2L:5803039-5803099
>chr2L:5803138-5803178
>chr2L:5803225-5803307
>chr2L:5803784-5803822
>chr2L:5804276-5804354
>chr2L:5805523-5805560
>chr2L:5806441-5806465
>chr2L:5819104-5819145
>chr2L:5822875-5822916
>chr2L:5823774-5823806
>chr2L:5823891-5823936
>chr2L:5826518-5826549
>chr2L:5826614-5826656
>chr2L:5827759-5836715
>chr2L:5837185-5837226
>chr2L:5838660-5838687
>chr2L:5840218-5840250
>chr2L:5841820-5841936
>chr2L:5845840-5845875
>chr2L:5847481-5847530
>chr2L:5847832-5847950
>chr2L:5849132-5849199
>chr2L:5849568-5849605
>chr2L:5851536-5851725
>chr2L:5852350-5852373
>chr2L:5852487-5852523
>chr2L:5853286-5853338
>chr2L:5856221-5856294
>chr2L:5857209-5857249
>chr2L:5864553-5864589
>chr2L:5866152-5866201
>chr2L:5866929-5866985
>chr2L:5867592-5867667
>chr2L:5868804-5868852
>chr2L:5869156-5869210
>chr2L:5871165-5871205
>chr2L:5874648-5874679
>chr2L:5875250-5875293
>chr2L:5881324-5881365
>chr2L:5881643-5881734
>chr2L:5883506-5883545
>chr2L:5888925-5889005
>chr2L:5890179-5890209
>chr2L:5891371-5891443
>chr2L:5894503-5894568
>chr2L:5901068-5901121
>chr2L:5901258-5901300
>chr2L:5901523-5901556
>chr2L:5902653-5902708
>chr2L:5903043-5903068
>chr2L:5903498-5903528
>chr2L:5908375-5908411
>chr2L:5911701-5911736
>chr2L:5919937-5919976
>chr2L:5922334-5922362
>chr2L:5922946-5923050
>chr2L:5923947-5923988
>chr2L:5924375-5924406
>chr2L:5927118-5927183
>chr2L:5927330-5927366
>chr2L:5932481-5932542
>chr2L:5932668-5932730
>chr2L:5933078-5933148
>chr2L:5933800-5933851
>chr2L:5935499-5935530
>chr2L:5936181-5936369
>chr2L:5936792-5936839
>chr2L:5937090-5937208
>chr2L:5938309-5938340
>chr2L:5939250-5939287
>chr2L:5940207-5940257
>chr2L:5940619-5940742
>chr2L:5941474-5941529
>chr2L:5941957-5942169
>chr2L:5943824-5943895
>chr2L:5947062-5947115
>chr2L:5947625-5947661
>chr2L:5957245-5957373
>chr2L:5959994-5960080
>chr2L:5960151-5960185
>chr2L:5961505-5961542
>chr2L:5963572-5963718
>chr2L:5963938-5964063
>chr2L:5966362-5966415
>chr2L:5972050-5972090
>chr2L:5973009-5973139
>chr2L:5973396-5973568
>chr2L:5978606-5978643
>chr2L:5979710-5979778
>chr2L:5979966-5980024
>chr2L:5985144-5985175
>chr2L:5985383-5985457
>chr2L:5989411-5989459
>chr2L:5989842-5989901
>chr2L:5989939-5989990
>chr2L:5990384-5990441
>chr2L:5990892-5990926
>chr2L:5991768-5991801
>chr2L:5992157-5992185
>chr2L:5996425-5996453
>chr2L:5997644-5997702
>chr2L:5998103-5998153
>chr2L:5999224-5999249
>chr2L:5999938-6000000
>chr2L:6007225-6007302
>chr2L:6010533-6010583
>chr2L:6013807-6013845
>chr2L:6013972-6014052
>chr2L:6016221-6016250
>chr2L:6017678-6017711
>chr2L:6019939-6019961
>chr2L:6023648-6023682
>chr2L:6025477-6025532
>chr2L:6025861-6025915
>chr2L:6028733-6028761
>chr2L:6053628-6053664
>chr2L:6054435-6054522
>chr2L:6057844-6057913
>chr2L:6058321-6058369
>chr2L:6058695-6058732
>chr2L:6059391-6059428
>chr2L:6059667-6059710
>chr2L:6062693-6062717
>chr2L:6068908-6068991
>chr2L:6075559-6075631
>chr2L:6077500-6077529
>chr2L:6078815-6078902
>chr2L:6079000-6079042
>chr2L:6081071-6081108
>chr2L:6081519-6081572
>chr2L:6081888-6081954
>chr2L:6081994-6082033
>chr2L:6082349-6082387
>chr2L:6083064-6083175
>chr2L:6083456-6083484
>chr2L:6083495-6083549
>chr2L:6083751-6083796
>chr2L:6084906-6084933
>chr2L:6085755-6085785
>chr2L:6086084-6086129
>chr2L:6086859-6086957
>chr2L:6087840-6087931
>chr2L:6088185-6088271
>chr2L:6088652-6088715
>chr2L:6088882-6088939
>chr2L:6089308-6089361
>chr2L:6090163-6090215
>chr2L:6091497-6091555
>chr2L:6093168-6093302
>chr2L:6094000-6094089
>chr2L:6094140-6094174
>chr2L:6094336-6094384
>chr2L:6095991-6096074
>chr2L:6099723-6099791
>chr2L:6100003-6100117
>chr2L:6101124-6101639
>chr2L:6101871-6101949
>chr2L:6105609-6105637
>chr2L:6107200-6107237
>chr2L:6107401-6107441
>chr2L:6113284-6113330
>chr2L:6116043-6116088
>chr2L:6117320-6117354
>chr2L:6127294-6127340
>chr2L:6128770-6128803
>chr2L:6135257-6135419
>chr2L:6135966-6135992
>chr2L:6136260-6136294
>chr2L:6139065-6139132
>chr2L:6140500-6140529
>chr2L:6140674-6140704
>chr2L:6140805-6140875
>chr2L:6141830-6141873
>chr2L:6142760-6142796
>chr2L:6146277-6146323
>chr2L:6146396-6146436
>chr2L:6147305-6147471
>chr2L:6148188-6148253
>chr2L:6151524-6151573
>chr2L:6152513-6153084
>chr2L:6155678-6155737
>chr2L:6155851-6155911
>chr2L:6156707-6156834
>chr2L:6157327-6157372
>chr2L:6158214-6158262
>chr2L:6158668-6158701
>chr2L:6159457-6159482
>chr2L:6159770-6159857
>chr2L:6160107-6160170
>chr2L:6160793-6160830
>chr2L:6162176-6162212
>chr2L:6163230-6163271
>chr2L:6164687-6164730
>chr2L:6164893-6164916
>chr2L:6166999-6167090
>chr2L:6168465-6168512
>chr2L:6171609-6171726
>chr2L:6172318-6172352
>chr2L:6176044-6176099
>chr2L:6176307-6176361
>chr2L:6176505-6176577
>chr2L:6180957-6181016
>chr2L:6182100-6182193
>chr2L:6185091-6185136
>chr2L:6186612-6186698
>chr2L:6188338-6188396
>chr2L:6189964-6190003
>chr2L:6190824-6190859
>chr2L:6191645-6191730
>chr2L:6194260-6194300
>chr2L:6197839-6197879
>chr2L:6198604-6198664
>chr2L:6199590-6199644
>chr2L:6199912-6199947
>chr2L:6202477-6202523
>chr2L:6202911-6202951
>chr2L:6204865-6204932
>chr2L:6205405-6205441
>chr2L:6206324-6206416
>chr2L:6208045-6208204
>chr2L:6208426-6208481
>chr2L:6208594-6208690
>chr2L:6209245-6209302
>chr2L:6209468-6209501
>chr2L:6210421-6210530
>chr2L:6210852-6210929
>chr2L:6213350-6213386
>chr2L:6215076-6215097
>chr2L:6217845-6217935
>chr2L:6219608-6219654
>chr2L:6219959-6220015
>chr2L:6220147-6220288
>chr2L:6220956-6220992
>chr2L:6226742-6226834
>chr2L:6226930-6227018
>chr2L:6227419-6227470
>chr2L:6228202-6228360
>chr2L:6232152-6232197
>chr2L:6233966-6233991
>chr2L:6234069-6234145
>chr2L:6237016-6237244
>chr2L:6239043-6239068
>chr2L:6239454-6239545
>chr2L:6239627-6239687
>chr2L:6239790-6239825
>chr2L:6239913-6239963
>chr2L:6242524-6242578
>chr2L:6244033-6244093
>chr2L:6244688-6244735
>chr2L:6244867-6244896
>chr2L:6245666-6245730
>chr2L:6245911-6245947
>chr2L:6246410-6246443
>chr2L:6246504-6246555
>chr2L:6246758-6246909
>chr2L:6249474-6249640
>chr2L:6249960-6249994
>chr2L:6251098-6251131
>chr2L:6251610-6251653
>chr2L:6251813-6251857
>chr2L:6255685-6255727
>chr2L:6256077-6256137
>chr2L:6258202-6258225
>chr2L:6258947-6258986
>chr2L:6259683-6259727
>chr2L:6262825-6262853
>chr2L:6264353-6264393
>chr2L:6267097-6267157
>chr2L:6267556-6267622
>chr2L:6268078-6268169
>chr2L:6269035-6269111
>chr2L:6271486-6271512
>chr2L:6273568-6273715
>chr2L:6274469-6274539
>chr2L:6275978-6276026
>chr2L:6277137-6277216
>chr2L:6278097-6278143
>chr2L:6279030-6279087
>chr2L:6279682-6279836
>chr2L:6281673-6281720
>chr2L:6282694-6282752
>chr2L:6284769-6284820
>chr2L:6284895-6284999
>chr2L:6285418-6285496
>chr2L:6285638-6285675
>chr2L:6286739-6286786
>chr2L:6286836-6286880
>chr2L:6287740-6287767
>chr2L:6291213-6291243
>chr2L:6294139-6294185
>chr2L:6294311-6294403
>chr2L:6295221-6295251
>chr2L:6295877-6295917
>chr2L:6297908-6297958
>chr2L:6299297-6299326
>chr2L:6299422-6299449
>chr2L:6303707-6303741
>chr2L:6305479-6305521
>chr2L:6306506-6306534
>chr2L:6306856-6306905
>chr2L:6311383-6311421
>chr2L:6312728-6312789
>chr2L:6313181-6313220
>chr2L:6315694-6315738
>chr2L:6316719-6316779
>chr2L:6317475-6317513
>chr2L:6318193-6318261
>chr2L:6318651-6318697
>chr2L:6319263-6319304
>chr2L:6322064-6322098
>chr2L:6324250-6324293
>chr2L:6329977-6330033
>chr2L:6330377-6330485
>chr2L:6332872-6332922
>chr2L:6336073-6336112
>chr2L:6336249-6336302
>chr2L:6337965-6338025
>chr2L:6342911-6342951
>chr2L:6346326-6346358
>chr2L:6346494-6346531
>chr2L:6349881-6349907
>chr2L:6351363-6351409
>chr2L:6352224-6352313
>chr2L:6353881-6353950
>chr2L:6358961-6359051
>chr2L:6361577-6361650
>chr2L:6362565-6362612
>chr2L:6363199-6366108
>chr2L:6367436-6367464
>chr2L:6371552-6371599
>chr2L:6374068-6374112
>chr2L:6381470-6381510
>chr2L:6388445-6388618
>chr2L:6388981-6389015
>chr2L:6390499-6390564
>chr2L:6390710-6390751
>chr2L:6393241-6393286
>chr2L:6393840-6393872
>chr2L:6394513-6394543
>chr2L:6394959-6395013
>chr2L:6395458-6395518
>chr2L:6397607-6397639
>chr2L:6401526-6401560
>chr2L:6402007-6402061
>chr2L:6403198-6403239
>chr2L:6403962-6404029
>chr2L:6407355-6407468
>chr2L:6411189-6411263
>chr2L:6413594-6413649
>chr2L:6417148-6417210
>chr2L:6419893-6419971
>chr2L:6426908-6445115
>chr2L:6448249-6448325
>chr2L:6448964-6448999
>chr2L:6450630-6450659
>chr2L:6455217-6455247
>chr2L:6462011-6462045
>chr2L:6462677-6462725
>chr2L:6463330-6463402
>chr2L:6463585-6463642
>chr2L:6465129-6465165
>chr2L:6472610-6472637
>chr2L:6475096-6475192
>chr2L:6477867-6477890
>chr2L:6479168-6479212
>chr2L:6479483-6479516
>chr2L:6483513-6483721
>chr2L:6489645-6489691
>chr2L:6492735-6492792
>chr2L:6495483-6495524
>chr2L:6499094-6499137
>chr2L:6499534-6499607
>chr2L:6502564-6502642
>chr2L:6503156-6503211
>chr2L:6503572-6503657
>chr2L:6505515-6505572
>chr2L:6507935-6507988
>chr2L:6508581-6508636
>chr2L:6509549-6509594
>chr2L:6510024-6510071
>chr2L:6512337-6512388
>chr2L:6513438-6513486
>chr2L:6513951-6513976
>chr2L:6514229-6514267
>chr2L:6514526-6514582
>chr2L:6514708-6514794
>chr2L:6517503-6517547
>chr2L:6518015-6519471
>chr2L:6524114-6524151
>chr2L:6524499-6524554
>chr2L:6527834-6527891
>chr2L:6527911-6527970
>chr2L:6529459-6529497
>chr2L:6529664-6529697
>chr2L:6530115-6530177
>chr2L:6532411-6532477
>chr2L:6534304-6534340
>chr2L:6534612-6534683
>chr2L:6536843-6536889
>chr2L:6537927-6537959
>chr2L:6539907-6539933
>chr2L:6543076-6543130
>chr2L:6544337-6544453
>chr2L:6545334-6545376
>chr2L:6549521-6549555
>chr2L:6551823-6551876
>chr2L:6552777-6553005
>chr2L:6554347-6554410
>chr2L:6554694-6554752
>chr2L:6555971-6556006
>chr2L:6557442-6557466
>chr2L:6559037-6559103
>chr2L:6564318-6564394
>chr2L:6569185-6569249
>chr2L:6569360-6569396
>chr2L:6569542-6569620
>chr2L:6569697-6569766
>chr2L:6569959-6570014
>chr2L:6571647-6571694
>chr2L:6572038-6572118
>chr2L:6572195-6572256
>chr2L:6572724-6572760
>chr2L:6575755-6575778
>chr2L:6576897-6576972
>chr2L:6577867-6577914
>chr2L:6578366-6578453
>chr2L:6579209-6579248
>chr2L:6579416-6579501
>chr2L:6579547-6579680
>chr2L:6582212-6582306
>chr2L:6583058-6583157
>chr2L:6583412-6583497
>chr2L:6585495-6585543
>chr2L:6586280-6586318
>chr2L:6587053-6587086
>chr2L:6587207-6587271
>chr2L:6589476-6589532
>chr2L:6590785-6590867
>chr2L:6591297-6591336
>chr2L:6594285-6594393
>chr2L:6595458-6595486
>chr2L:6597493-6597528
>chr2L:6597628-6597656
>chr2L:6600457-6600513
>chr2L:6601847-6601904
>chr2L:6603727-6603767
>chr2L:6604115-6604153
>chr2L:6604222-6604256
>chr2L:6609319-6609394
>chr2L:6609429-6609669
>chr2L:6611276-6611347
>chr2L:6611917-6611961
>chr2L:6612660-6612726
>chr2L:6613415-6613470
>chr2L:6617789-6617859
>chr2L:6620394-6620493
>chr2L:6620679-6620738
>chr2L:6621293-6621320
>chr2L:6623183-6623211
>chr2L:6627332-6627370
>chr2L:6630012-6630101
>chr2L:6630494-6630549
>chr2L:6631894-6631933
>chr2L:6633230-6633290
>chr2L:6634241-6634328
>chr2L:6642829-6642864
>chr2L:6644638-6644709
>chr2L:6646347-6646401
>chr2L:6646565-6646637
>chr2L:6646745-6646859
>chr2L:6647151-6647200
>chr2L:6647412-6647508
>chr2L:6650170-6650196
>chr2L:6651118-6651153
>chr2L:6652932-6652959
>chr2L:6653758-6653797
>chr2L:6654080-6654120
>chr2L:6654755-6654785
>chr2L:6657969-6658023
>chr2L:6664597-6664626
>chr2L:6664651-6664688
>chr2L:6669846-6669895
>chr2L:6676613-6676634
>chr2L:6678679-6678717
>chr2L:6679805-6679860
>chr2L:6690831-6690879
>chr2L:6691112-6691207
>chr2L:6691711-6691734
>chr2L:6692910-6692957
>chr2L:6692999-6693026
>chr2L:6693641-6693725
>chr2L:6698440-6698472
>chr2L:6706041-6706094
>chr2L:6711541-6711584
>chr2L:6715016-6715189
>chr2L:6717834-6717866
>chr2L:6719019-6719052
>chr2L:6719352-6719429
>chr2L:6721302-6721371
>chr2L:6723004-6723102
>chr2L:6724320-6724362
>chr2L:6724559-6724598
>chr2L:6728396-6728446
>chr2L:6735895-6735949
>chr2L:6736049-6736095
>chr2L:6740021-6740123
>chr2L:6743622-6743709
>chr2L:6746355-6746414
>chr2L:6746614-6746666
>chr2L:6747228-6747273
>chr2L:6747423-6747504
>chr2L:6751278-6751327
>chr2L:6753227-6753281
>chr2L:6754001-6754049
>chr2L:6756698-6756738
>chr2L:6757614-6757760
>chr2L:6762213-6762237
>chr2L:6769146-6769225
>chr2L:6769635-6769738
>chr2L:6770735-6770768
>chr2L:6772614-6772676
>chr2L:6774136-6774188
>chr2L:6776196-6776246
>chr2L:6777150-6777227
>chr2L:6778444-6778469
>chr2L:6778913-6778950
>chr2L:6778974-6779020
>chr2L:6780508-6780534
>chr2L:6782548-6782603
>chr2L:6783249-6783311
>chr2L:6783430-6783503
>chr2L:6784001-6784035
>chr2L:6786945-6786972
>chr2L:6787698-6787778
>chr2L:6792606-6792661
>chr2L:6793407-6793500
>chr2L:6794147-6794227
>chr2L:6796908-6797055
>chr2L:6797156-6797189
>chr2L:6799946-6799994
>chr2L:6801360-6801402
>chr2L:6801983-6802020
>chr2L:6803900-6803943
>chr2L:6805793-6805839
>chr2L:6811438-6811503
>chr2L:6812387-6812439
>chr2L:6813592-6813628
>chr2L:6814857-6814940
>chr2L:6821597-6821656
>chr2L:6822041-6822078
>chr2L:6822155-6822223
>chr2L:6822757-6822808
>chr2L:6822909-6822962
>chr2L:6823420-6823535
>chr2L:6823782-6823805
>chr2L:6824237-6824299
>chr2L:6824791-6824843
>chr2L:6825469-6825503
>chr2L:6826795-6826860
>chr2L:6827209-6827252
>chr2L:6827678-6827777
>chr2L:6829206-6829239
>chr2L:6831220-6831334
>chr2L:6831495-6831583
>chr2L:6831918-6831956
>chr2L:6832035-6832068
>chr2L:6832233-6832309
>chr2L:6836016-6836048
>chr2L:6837964-6838040
>chr2L:6838171-6838203
>chr2L:6838337-6838402
>chr2L:6839361-6839444
>chr2L:6840229-6840276
>chr2L:6842765-6842811
>chr2L:6843083-6843121
>chr2L:6843547-6843580
>chr2L:6844831-6844931
>chr2L:6847232-6847285
>chr2L:6847480-6847518
>chr2L:6849592-6849676
>chr2L:6850752-6850824
>chr2L:6851644-6851726
>chr2L:6854331-6854369
>chr2L:6861119-6861154
>chr2L:6861955-6861997
>chr2L:6862567-6862619
>chr2L:6864154-6864253
>chr2L:6865074-6865171
>chr2L:6865931-6865975
>chr2L:6867172-6867268
>chr2L:6868835-6868872
>chr2L:6870914-6870950
>chr2L:6871583-6871649
>chr2L:6872229-6872288
>chr2L:6872519-6872562
>chr2L:6873056-6873125
>chr2L:6873728-6873761
>chr2L:6873985-6874139
>chr2L:6874224-6874262
>chr2L:6874963-6875022
>chr2L:6875174-6875209
>chr2L:6875312-6875355
>chr2L:6876826-6882964
>chr2L:6883673-6883723
>chr2L:6884244-6884318
>chr2L:6885084-6885125
>chr2L:6885228-6885322
>chr2L:6885462-6885494
>chr2L:6885749-6885796
>chr2L:6889359-6889406
>chr2L:6891763-6891839
>chr2L:6892761-6892834
>chr2L:6892939-6892992
>chr2L:6893775-6893959
>chr2L:6895185-6895225
>chr2L:6896249-6896373
>chr2L:6896613-6896641
>chr2L:6897296-6897399
>chr2L:6897540-6897665
>chr2L:6898469-6898511
>chr2L:6898923-6898950
>chr2L:6899111-6899159
>chr2L:6899415-6899482
>chr2L:6900388-6900481
>chr2L:6903078-6903186
>chr2L:6905848-6905900
>chr2L:6910556-6910611
>chr2L:6916189-6916286
>chr2L:6916742-6916784
>chr2L:6916899-6917057
>chr2L:6918875-6918946
>chr2L:6919628-6919688
>chr2L:6921799-6921826
>chr2L:6922312-6922424
>chr2L:6922840-6923082
>chr2L:6923110-6923234
>chr2L:6923332-6923504
>chr2L:6923658-6923770
>chr2L:6925843-6925876
>chr2L:6926729-6926758
>chr2L:6926794-6926856
>chr2L:6927063-6927292
>chr2L:6927596-6927631
>chr2L:6927782-6927918
>chr2L:6928718-6928796
>chr2L:6929699-6929783
>chr2L:6930122-6930199
>chr2L:6930999-6931037
>chr2L:6931145-6931264
>chr2L:6931447-6931541
>chr2L:6934284-6934335
>chr2L:6935633-6935837
>chr2L:6936518-6936550
>chr2L:6937008-6937114
>chr2L:6940267-6940330
>chr2L:6942205-6942242
>chr2L:6943146-6943207
>chr2L:6943790-6943834
>chr2L:6944878-6944913
>chr2L:6948273-6948318
>chr2L:6948779-6948815
>chr2L:6948964-6949032
>chr2L:6950156-6950185
>chr2L:6950467-6950500
>chr2L:6954369-6954428
>chr2L:6956259-6956307
>chr2L:6958575-6958641
>chr2L:6963504-6963571
>chr2L:6963817-6963851
>chr2L:6964154-6964191
>chr2L:6966218-6966242
>chr2L:6966912-6966970
>chr2L:6967521-6967590
>chr2L:6970252-6970280
>chr2L:6970477-6970542
>chr2L:6986888-6986932
>chr2L:6987854-6988016
>chr2L:6989235-6989280
>chr2L:6990355-6990379
>chr2L:6991058-6991108
>chr2L:6991455-6998555
>chr2L:6999465-6999505
>chr2L:6999594-6999690
>chr2L:7000000-7000042
>chr2L:7002138-7002168
>chr2L:7002917-7002948
>chr2L:7007140-7007222
>chr2L:7007748-7007788
>chr2L:7008660-7008688
>chr2L:7010221-7010257
>chr2L:7021555-7021597
>chr2L:7025253-7025351
>chr2L:7025512-7025567
>chr2L:7027026-7027057
>chr2L:7030629-7030687
>chr2L:7032117-7032145
>chr2L:7034118-7034162
>chr2L:7034566-7034621
>chr2L:7036751-7036793
>chr2L:7042694-7042729
>chr2L:7042828-7042866
>chr2L:7045920-7045958
>chr2L:7046056-7046099
>chr2L:7049840-7049899
>chr2L:7050420-7050481
>chr2L:7051431-7051457
>chr2L:7054045-7054109
>chr2L:7054199-7054236
>chr2L:7054407-7054431
>chr2L:7056804-7056868
>chr2L:7059052-7059099
>chr2L:7060929-7060960
>chr2L:7061104-7061176
>chr2L:7061909-7061959
>chr2L:7063290-7063324
>chr2L:7064097-7064184
>chr2L:7065839-7065868
>chr2L:7066145-7067479
>chr2L:7067601-7067682
>chr2L:7069866-7069981
>chr2L:7071053-7071156
>chr2L:7072550-7072625
>chr2L:7073708-7073757
>chr2L:7075044-7075098
>chr2L:7075137-7075197
>chr2L:7075339-7075376
>chr2L:7078053-7078164
>chr2L:7081448-7081495
>chr2L:7082408-7082439
>chr2L:7084431-7084462
>chr2L:7087610-7087662
>chr2L:7088748-7088920
>chr2L:7091080-7091127
>chr2L:7091634-7091668
>chr2L:7092653-7092691
>chr2L:7094205-7094232
>chr2L:7094410-7094453
>chr2L:7095652-7095759
>chr2L:7096638-7096671
>chr2L:7097134-7097178
>chr2L:7100312-7100356
>chr2L:7103697-7103754
>chr2L:7104826-7104885
>chr2L:7104905-7104945
>chr2L:7105531-7105582
>chr2L:7105909-7105939
>chr2L:7106703-7106737
>chr2L:7110455-7110547
>chr2L:7110906-7110969
>chr2L:7111872-7111917
>chr2L:7112008-7112041
>chr2L:7113541-7113582
>chr2L:7113671-7113699
>chr2L:7114360-7114403
>chr2L:7117444-7117542
>chr2L:7121195-7121253
>chr2L:7122166-7122194
>chr2L:7125412-7125661
>chr2L:7128210-7128262
>chr2L:7128412-7128593
>chr2L:7129287-7129348
>chr2L:7129398-7129440
>chr2L:7130356-7130412
>chr2L:7132762-7132878
>chr2L:7133041-7133174
>chr2L:7134519-7134564
>chr2L:7135879-7135956
>chr2L:7136295-7136388
>chr2L:7136435-7136527
>chr2L:7136637-7136674
>chr2L:7137163-7137201
>chr2L:7139262-7139301
>chr2L:7140109-7140146
>chr2L:7142167-7142208
>chr2L:7143854-7143903
>chr2L:7144625-7144670
>chr2L:7145324-7145386
>chr2L:7145817-7145858
>chr2L:7147126-7147152
>chr2L:7147983-7148047
>chr2L:7149436-7149505
>chr2L:7150135-7150189
>chr2L:7150916-7151014
>chr2L:7151720-7151825
>chr2L:7153525-7153691
>chr2L:7156051-7156118
>chr2L:7156473-7156541
>chr2L:7159712-7159834
>chr2L:7160061-7160167
>chr2L:7161167-7161241
>chr2L:7163053-7163152
>chr2L:7163244-7163374
>chr2L:7163650-7163800
>chr2L:7164623-7164659
>chr2L:7164976-7165076
>chr2L:7165137-7165238
>chr2L:7165288-7165336
>chr2L:7166142-7166198
>chr2L:7166753-7166850
>chr2L:7168149-7168198
>chr2L:7168393-7168468
>chr2L:7169170-7169225
>chr2L:7169721-7169810
>chr2L:7171058-7171107
>chr2L:7171550-7171578
>chr2L:7171846-7171960
>chr2L:7172648-7172746
>chr2L:7175366-7175418
>chr2L:7175986-7176020
>chr2L:7179740-7179801
>chr2L:7180561-7180637
>chr2L:7181933-7181987
>chr2L:7183070-7183128
>chr2L:7184986-7185024
>chr2L:7185485-7185532
>chr2L:7188219-7188265
>chr2L:7188375-7188483
>chr2L:7188908-7188941
>chr2L:7188983-7189049
>chr2L:7189365-7189395
>chr2L:7192696-7192745
>chr2L:7193134-7193180
>chr2L:7194124-7194165
>chr2L:7195591-7195626
>chr2L:7196455-7196626
>chr2L:7198292-7198397
>chr2L:7200671-7200739
>chr2L:7205181-7205256
>chr2L:7207535-7207602
>chr2L:7211220-7211257
>chr2L:7211577-7211603
>chr2L:7212391-7212439
>chr2L:7219735-7219851
>chr2L:7226773-7226897
>chr2L:7227454-7227497
>chr2L:7230300-7230338
>chr2L:7232695-7232718
>chr2L:7232833-7233227
>chr2L:7234717-7234846
>chr2L:7234939-7234963
>chr2L:7236148-7236267
>chr2L:7241380-7241479
>chr2L:7249335-7249432
>chr2L:7249559-7249589
>chr2L:7250073-7250125
>chr2L:7253133-7253236
>chr2L:7255432-7255587
>chr2L:7255708-7255782
>chr2L:7257366-7257478
>chr2L:7257623-7257646
>chr2L:7258422-7258486
>chr2L:7259371-7259405
>chr2L:7260379-7260441
>chr2L:7261128-7261234
>chr2L:7262476-7262543
>chr2L:7263116-7263201
>chr2L:7263256-7263295
>chr2L:7263878-7263921
>chr2L:7263976-7264011
>chr2L:7265421-7265492
>chr2L:7266625-7266778
>chr2L:7267398-7267467
>chr2L:7267893-7267928
>chr2L:7269880-7269942
>chr2L:7270495-7270596
>chr2L:7271263-7271334
>chr2L:7272520-7272605
>chr2L:7272753-7272781
>chr2L:7273600-7273652
>chr2L:7273807-7273883
>chr2L:7275798-7275876
>chr2L:7276693-7276751
>chr2L:7276973-7277007
>chr2L:7277194-7277292
>chr2L:7278390-7278459
>chr2L:7279635-7279668
>chr2L:7279812-7279853
>chr2L:7280052-7280087
>chr2L:7282567-7282670
>chr2L:7283586-7283688
>chr2L:7285427-7285476
>chr2L:7287980-7288051
>chr2L:7288287-7288322
>chr2L:7290059-7290106
>chr2L:7291243-7291285
>chr2L:7291699-7291776
>chr2L:7292017-7292054
>chr2L:7292364-7292454
>chr2L:7294044-7294106
>chr2L:7294463-7294525
>chr2L:7294715-7294821
>chr2L:7295629-7295657
>chr2L:7296362-7296412
>chr2L:7297070-7297142
>chr2L:7298141-7298204
>chr2L:7298506-7298541
>chr2L:7299330-7299365
>chr2L:7301721-7301808
>chr2L:7304368-7304423
>chr2L:7304937-7304981
>chr2L:7308013-7308038
>chr2L:7308199-7308236
>chr2L:7310067-7310194
>chr2L:7312319-7312344
>chr2L:7313928-7313972
>chr2L:7314140-7314200
>chr2L:7315880-7315919
>chr2L:7316165-7316288
>chr2L:7316354-7316489
>chr2L:7317934-7317994
>chr2L:7318024-7318105
>chr2L:7320347-7320434
>chr2L:7322536-7322588
>chr2L:7324688-7324854
>chr2L:7326676-7326711
>chr2L:7327085-7327130
>chr2L:7327360-7327404
>chr2L:7327526-7327607
>chr2L:7329499-7329551
>chr2L:7329668-7329757
>chr2L:7332049-7332111
>chr2L:7333254-7333314
>chr2L:7333789-7333873
>chr2L:7334214-7334261
>chr2L:7334902-7334970
>chr2L:7336248-7336280
>chr2L:7336301-7336370
>chr2L:7337472-7337504
>chr2L:7340368-7340470
>chr2L:7342714-7342820
>chr2L:7343377-7350461
>chr2L:7350835-7350869
>chr2L:7351103-7351132
>chr2L:7352912-7352971
>chr2L:7353787-7353837
>chr2L:7354669-7354753
>chr2L:7356986-7357039
>chr2L:7357218-7357258
>chr2L:7359469-7359507
>chr2L:7360201-7360232
>chr2L:7360418-7360479
>chr2L:7361501-7361577
>chr2L:7361801-7361883
>chr2L:7362397-7362452
>chr2L:7363256-7363355
>chr2L:7363662-7363723
>chr2L:7363932-7363976
>chr2L:7364223-7364305
>chr2L:7364847-7364992
>chr2L:7365764-7365798
>chr2L:7365986-7366051
>chr2L:7370974-7371000
>chr2L:7372083-7372165
>chr2L:7372620-7372669
>chr2L:7372843-7372883
>chr2L:7373095-7373129
>chr2L:7373410-7373437
>chr2L:7373793-7373824
>chr2L:7374193-7374281
>chr2L:7375051-7375086
>chr2L:7376157-7376241
>chr2L:7378695-7378740
>chr2L:7384202-7384233
>chr2L:7393123-7393183
>chr2L:7394246-7394308
>chr2L:7395657-7395691
>chr2L:7397763-7397796
>chr2L:7401775-7401821
>chr2L:7402446-7402487
>chr2L:7403853-7403880
>chr2L:7404400-7404478
>chr2L:7409040-7409079
>chr2L:7414771-7414874
>chr2L:7417063-7417089
>chr2L:7418420-7418477
>chr2L:7418677-7418710
>chr2L:7421632-7421678
>chr2L:7422244-7422276
>chr2L:7423547-7423610
>chr2L:7423676-7423740
>chr2L:7425059-7425115
>chr2L:7428463-7428614
>chr2L:7434559-7434602
>chr2L:7437102-7437167
>chr2L:7437957-7438009
>chr2L:7439516-7439547
>chr2L:7443788-7443844
>chr2L:7448586-7448623
>chr2L:7448735-7448780
>chr2L:7449145-7449175
>chr2L:7450148-7450188
>chr2L:7451304-7451341
>chr2L:7461626-7461664
>chr2L:7462875-7462908
>chr2L:7466482-7466517
>chr2L:7470247-7470295
>chr2L:7472273-7472325
>chr2L:7472920-7472992
>chr2L:7474510-7474600
>chr2L:7483205-7483257
>chr2L:7483660-7483694
>chr2L:7485620-7485658
>chr2L:7486149-7486178
>chr2L:7486236-7486265
>chr2L:7487934-7487971
>chr2L:7495742-7495822
>chr2L:7501994-7502051
>chr2L:7502881-7502974
>chr2L:7506999-7507047
>chr2L:7508730-7508769
>chr2L:7508856-7508942
>chr2L:7509379-7509474
>chr2L:7509902-7509960
>chr2L:7510254-7510276
>chr2L:7511645-7511700
>chr2L:7512502-7512616
>chr2L:7513843-7513887
>chr2L:7517380-7517419
>chr2L:7520138-7520193
>chr2L:7521287-7521400
>chr2L:7524356-7524383
>chr2L:7524533-7524611
>chr2L:7527392-7527429
>chr2L:7527938-7527972
>chr2L:7529128-7529159
>chr2L:7529234-7529349
>chr2L:7530339-7530444
>chr2L:7530765-7530812
>chr2L:7531777-7531817
>chr2L:7532518-7532586
>chr2L:7532706-7532759
>chr2L:7538043-7538076
>chr2L:7538453-7538629
>chr2L:7541737-7541765
>chr2L:7543257-7543330
>chr2L:7546354-7546412
>chr2L:7546436-7546465
>chr2L:7547913-7548004
>chr2L:7548132-7550534
>chr2L:7554117-7554147
>chr2L:7555412-7555456
>chr2L:7556891-7556963
>chr2L:7557470-7557496
>chr2L:7559073-7559203
>chr2L:7561113-7561160
>chr2L:7564271-7564320
>chr2L:7566491-7566546
>chr2L:7566696-7566745
>chr2L:7567146-7567205
>chr2L:7568882-7568946
>chr2L:7570807-7570879
>chr2L:7571169-7571200
>chr2L:7572799-7572842
>chr2L:7574340-7574392
>chr2L:7574720-7574822
>chr2L:7574885-7575052
>chr2L:7575362-7575457
>chr2L:7578666-7578718
>chr2L:7578725-7578772
>chr2L:7579259-7579380
>chr2L:7579424-7579474
>chr2L:7581027-7581071
>chr2L:7581858-7581897
>chr2L:7583268-7583333
>chr2L:7584420-7584457
>chr2L:7585001-7585035
>chr2L:7586270-7586305
>chr2L:7588718-7588785
>chr2L:7595270-7595325
>chr2L:7595373-7595464
>chr2L:7596050-7596096
>chr2L:7599038-7599126
>chr2L:7599645-7599674
>chr2L:7603574-7603627
>chr2L:7604420-7604472
>chr2L:7608263-7608300
>chr2L:7610515-7610541
>chr2L:7611911-7611956
>chr2L:7612037-7612090
>chr2L:7614749-7614857
>chr2L:7615750-7615792
>chr2L:7619617-7619645
>chr2L:7619739-7619774
>chr2L:7620107-7620186
>chr2L:7622000-7622069
>chr2L:7622348-7622413
>chr2L:7622761-7622789
>chr2L:7625591-7625630
>chr2L:7626858-7626909
>chr2L:7629108-7629154
>chr2L:7630030-7630156
>chr2L:7632577-7632641
>chr2L:7633293-7633335
>chr2L:7640786-7640818
>chr2L:7643943-7643987
>chr2L:7646645-7646679
>chr2L:7647164-7647223
>chr2L:7647269-7647299
>chr2L:7655622-7655650
>chr2L:7656179-7656243
>chr2L:7657654-7657737
>chr2L:7658512-7658595
>chr2L:7659733-7659792
>chr2L:7661618-7661653
>chr2L:7664046-7664120
>chr2L:7665907-7665984
>chr2L:7667273-7667337
>chr2L:7671128-7671158
>chr2L:7673073-7673204
>chr2L:7674955-7675011
>chr2L:7675905-7675929
>chr2L:7676190-7676227
>chr2L:7676586-7676617
>chr2L:7677504-7677532
>chr2L:7683300-7683382
>chr2L:7683486-7683515
>chr2L:7690451-7690506
>chr2L:7701015-7701052
>chr2L:7711475-7711512
>chr2L:7711622-7711668
>chr2L:7713957-7714022
>chr2L:7719959-7720016
>chr2L:7722332-7722366
>chr2L:7723616-7723690
>chr2L:7723873-7723972
>chr2L:7729312-7729422
>chr2L:7730418-7730457
>chr2L:7730649-7730718
>chr2L:7731412-7731685
>chr2L:7732580-7732891
>chr2L:7734762-7735147
>chr2L:7735452-7735562
>chr2L:7736558-7736597
>chr2L:7736789-7736858
>chr2L:7737552-7737825
>chr2L:7738720-7739031
>chr2L:7740902-7741298
>chr2L:7742899-7742933
>chr2L:7743913-7743960
>chr2L:7744885-7744920
>chr2L:7745000-7745023
>chr2L:7745182-7745208
>chr2L:7747160-7747194
>chr2L:7750818-7750897
>chr2L:7751451-7751490
>chr2L:7752475-7752617
>chr2L:7753300-7753330
>chr2L:7753830-7753907
>chr2L:7759440-7759489
>chr2L:7763556-7763615
>chr2L:7765930-7765981
>chr2L:7766504-7766562
>chr2L:7768268-7768347
>chr2L:7771253-7771284
>chr2L:7771415-7771456
>chr2L:7771922-7771973
>chr2L:7772858-7772991
>chr2L:7773318-7773440
>chr2L:7774417-7774454
>chr2L:7776100-7776125
>chr2L:7777059-7777259
>chr2L:7783490-7783542
>chr2L:7789300-7789328
>chr2L:7791039-7791063
>chr2L:7792123-7792169
>chr2L:7792850-7792896
>chr2L:7796280-7796447
>chr2L:7798657-7798683
>chr2L:7802168-7802216
>chr2L:7802538-7802583
>chr2L:7802732-7802761
>chr2L:7802841-7802889
>chr2L:7803869-7803975
>chr2L:7804632-7804732
>chr2L:7806872-7806917
>chr2L:7807723-7807751
>chr2L:7809292-7809320
>chr2L:7810878-7810929
>chr2L:7811553-7811591
>chr2L:7813591-7813637
>chr2L:7819898-7819932
>chr2L:7821064-7821200
>chr2L:7821655-7821690
>chr2L:7821957-7822018
>chr2L:7822367-7822419
>chr2L:7826075-7826125
>chr2L:7832194-7832218
>chr2L:7832475-7832528
>chr2L:7832709-7832784
>chr2L:7832820-7832858
>chr2L:7833862-7833893
>chr2L:7835168-7835211
>chr2L:7836822-7836893
>chr2L:7837989-7838021
>chr2L:7838454-7838601
>chr2L:7838696-7838752
>chr2L:7842703-7842735
>chr2L:7843891-7843964
>chr2L:7844252-7844292
>chr2L:7844965-7845012
>chr2L:7845884-7845914
>chr2L:7846684-7846742
>chr2L:7847683-7847732
>chr2L:7849579-7849698
>chr2L:7849738-7849796
>chr2L:7849897-7849931
>chr2L:7851577-7851617
>chr2L:7851849-7851896
>chr2L:7854162-7854197
>chr2L:7854799-7854839
>chr2L:7855279-7855347
>chr2L:7855423-7855461
>chr2L:7855670-7855717
>chr2L:7856763-7856973
>chr2L:7858752-7858786
>chr2L:7858925-7858956
>chr2L:7861946-7861989
>chr2L:7862099-7862194
>chr2L:7864145-7864198
>chr2L:7864501-7864551
>chr2L:7864998-7865028
>chr2L:7865497-7865532
>chr2L:7866022-7866125
>chr2L:7866348-7866387
>chr2L:7867614-7867659
>chr2L:7868348-7868407
>chr2L:7870041-7870077
>chr2L:7870126-7870164
>chr2L:7872618-7872679
>chr2L:7872845-7872921
>chr2L:7874792-7874900
>chr2L:7877136-7877186
>chr2L:7877697-7877758
>chr2L:7878241-7878284
>chr2L:7878430-7878515
>chr2L:7878596-7878628
>chr2L:7878766-7878829
>chr2L:7879270-7879370
>chr2L:7879704-7879733
>chr2L:7887755-7887789
>chr2L:7891718-7891754
>chr2L:7892269-7892493
>chr2L:7893605-7893632
>chr2L:7894109-7894175
>chr2L:7894271-7894303
>chr2L:7894589-7894646
>chr2L:7895750-7895837
>chr2L:7896498-7896527
>chr2L:7896806-7896848
>chr2L:7897708-7897826
>chr2L:7898308-7898340
>chr2L:7899536-7899679
>chr2L:7899701-7899759
>chr2L:7901520-7901603
>chr2L:7901874-7901940
>chr2L:7902491-7902538
>chr2L:7902772-7902837
>chr2L:7903326-7903355
>chr2L:7904424-7904580
>chr2L:7905219-7905254
>chr2L:7905415-7905468
>chr2L:7905789-7905868
>chr2L:7906734-7906756
>chr2L:7907020-7907064
>chr2L:7907598-7907686
>chr2L:7908330-7908382
>chr2L:7908423-7908503
>chr2L:7909115-7909161
>chr2L:7910160-7910205
>chr2L:7911044-7911208
>chr2L:7915222-7915265
>chr2L:7915339-7915366
>chr2L:7915477-7915548
>chr2L:7916393-7916422
>chr2L:7916767-7916860
>chr2L:7918472-7918529
>chr2L:7919087-7919122
>chr2L:7919195-7919254
>chr2L:7919914-7920045
>chr2L:7920460-7920503
>chr2L:7921604-7921642
>chr2L:7921952-7922011
>chr2L:7923362-7923386
>chr2L:7923511-7923566
>chr2L:7924131-7924180
>chr2L:7925121-7925263
>chr2L:7925877-7925907
>chr2L:7925980-7926074
>chr2L:7926438-7926506
>chr2L:7927136-7927197
>chr2L:7931334-7931392
>chr2L:7932080-7932172
>chr2L:7932254-7932309
>chr2L:7932700-7932756
>chr2L:7932883-7933012
>chr2L:7935303-7935336
>chr2L:7935564-7935601
>chr2L:7935873-7935927
>chr2L:7938115-7938195
>chr2L:7938371-7938406
>chr2L:7939040-7939094
>chr2L:7940559-7940633
>chr2L:7941215-7941294
>chr2L:7943179-7943309
>chr2L:7943506-7943574
>chr2L:7944214-7944297
>chr2L:7944519-7944555
>chr2L:7944604-7944652
>chr2L:7945499-7945525
>chr2L:7945619-7945776
>chr2L:7946321-7946453
>chr2L:7946714-7946743
>chr2L:7947750-7947827
>chr2L:7948913-7948954
>chr2L:7948990-7949127
>chr2L:7949786-7949815
>chr2L:7950121-7950260
>chr2L:7950311-7950466
>chr2L:7951418-7951443
>chr2L:7951643-7951763
>chr2L:7952370-7952412
>chr2L:7952530-7952590
>chr2L:7952990-7953088
>chr2L:7953461-7953553
>chr2L:7953588-7953659
>chr2L:7953988-7954015
>chr2L:7955831-7955886
>chr2L:7955918-7956045
>chr2L:7956847-7956918
>chr2L:7959087-7960456
>chr2L:7960766-7960806
>chr2L:7960999-7961076
>chr2L:7961192-7961255
>chr2L:7961318-7961422
>chr2L:7961508-7961544
>chr2L:7963815-7963845
>chr2L:7964072-7964128
>chr2L:7964326-7964398
>chr2L:7965090-7965234
>chr2L:7965753-7965856
>chr2L:7966490-7966527
>chr2L:7966812-7966929
>chr2L:7967778-7967817
>chr2L:7967919-7967960
>chr2L:7968176-7968262
>chr2L:7968466-7968549
>chr2L:7968786-7968824
>chr2L:7971265-7971314
>chr2L:7973143-7973223
>chr2L:7974232-7974331
>chr2L:7976422-7976504
>chr2L:7976731-7976765
>chr2L:7976863-7976886
>chr2L:7977116-7984073
>chr2L:7985854-7985898
>chr2L:7991820-7991847
>chr2L:7993568-7993623
>chr2L:7993786-7993818
>chr2L:7994840-7994877
>chr2L:7997451-7997492
>chr2L:8000754-8000815
>chr2L:8002743-8002798
>chr2L:8004508-8004560
>chr2L:8005822-8005855
>chr2L:8005886-8005929
>chr2L:8006019-8006047
>chr2L:8007180-8007229
>chr2L:8007599-8007633
>chr2L:8013517-8013632
>chr2L:8013666-8023616
>chr2L:8024066-8024117
>chr2L:8028434-8028484
>chr2L:8028957-8029040
>chr2L:8029847-8029876
>chr2L:8030611-8030656
>chr2L:8030947-8030975
>chr2L:8031788-8031854
>chr2L:8034610-8034769
>chr2L:8035551-8035581
>chr2L:8036769-8036808
>chr2L:8038187-8038230
>chr2L:8038294-8038318
>chr2L:8038453-8038539
>chr2L:8039642-8039704
>chr2L:8039979-8040029
>chr2L:8040491-8040526
>chr2L:8040802-8040848
>chr2L:8043363-8043401
>chr2L:8051718-8051847
>chr2L:8052536-8052575
>chr2L:8061170-8061192
>chr2L:8066549-8066589
>chr2L:8068931-8068968
>chr2L:8071867-8071929
>chr2L:8074395-8074442
>chr2L:8082158-8082251
>chr2L:8082656-8082718
>chr2L:8083485-8083518
>chr2L:8083669-8083764
>chr2L:8084641-8084691
>chr2L:8084766-8084821
>chr2L:8088241-8088266
>chr2L:8088333-8088374
>chr2L:8088548-8088603
>chr2L:8088703-8088943
>chr2L:8088975-8089093
>chr2L:8089422-8089497
>chr2L:8089538-8089651
>chr2L:8090672-8090770
>chr2L:8090823-8090926
>chr2L:8092570-8092614
>chr2L:8093092-8093132
>chr2L:8093921-8093996
>chr2L:8094088-8094123
>chr2L:8094373-8094483
>chr2L:8095601-8095659
>chr2L:8096583-8096660
>chr2L:8097100-8097142
>chr2L:8097238-8097311
>chr2L:8097846-8097893
>chr2L:8099742-8099797
>chr2L:8100253-8100320
>chr2L:8100435-8100469
>chr2L:8100890-8100939
>chr2L:8102811-8102852
>chr2L:8103110-8103218
>chr2L:8103785-8103860
>chr2L:8104105-8104151
>chr2L:8105901-8105933
>chr2L:8106492-8106549
>chr2L:8107898-8108079
>chr2L:8108176-8108214
>chr2L:8108554-8108592
>chr2L:8109374-8109500
>chr2L:8109835-8110023
>chr2L:8110537-8110576
>chr2L:8111565-8111658
>chr2L:8112304-8112337
>chr2L:8112495-8112521
>chr2L:8113167-8113218
>chr2L:8114724-8114802
>chr2L:8114960-8115000
>chr2L:8115097-8115126
>chr2L:8115260-8115322
>chr2L:8115433-8115471
>chr2L:8116049-8116152
>chr2L:8116337-8116524
>chr2L:8121896-8121927
>chr2L:8127739-8127785
>chr2L:8138040-8138096
>chr2L:8139148-8139189
>chr2L:8143058-8143086
>chr2L:8145332-8145367
>chr2L:8148805-8148900
>chr2L:8152336-8152524
>chr2L:8153438-8153512
>chr2L:8163287-8163320
>chr2L:8163670-8163803
>chr2L:8164690-8164719
>chr2L:8165437-8165478
>chr2L:8168551-8168578
>chr2L:8169786-8169827
>chr2L:8170727-8170800
>chr2L:8171314-8171359
>chr2L:8171698-8171766
>chr2L:8172709-8172753
>chr2L:8175320-8175373
>chr2L:8175682-8175716
>chr2L:8175898-8175972
>chr2L:8176134-8176171
>chr2L:8182553-8182607
>chr2L:8183755-8183805
>chr2L:8184094-8184121
>chr2L:8184254-8184333
>chr2L:8185489-8185616
>chr2L:8189093-8189129
>chr2L:8189212-8189266
>chr2L:8198674-8198705
>chr2L:8204103-8204132
>chr2L:8210770-8210800
>chr2L:8210893-8210925
>chr2L:8214347-8214382
>chr2L:8215806-8215900
>chr2L:8229030-8229101
>chr2L:8233970-8234000
>chr2L:8234888-8234914
>chr2L:8237614-8237651
>chr2L:8240635-8240689
>chr2L:8244345-8244390
>chr2L:8245528-8245565
>chr2L:8246074-8246201
>chr2L:8247484-8247540
>chr2L:8247977-8248040
>chr2L:8250630-8250727
>chr2L:8253210-8253260
>chr2L:8254395-8254426
>chr2L:8255478-8255522
>chr2L:8256130-8256163
>chr2L:8261686-8261722
>chr2L:8262503-8262577
>chr2L:8262681-8262713
>chr2L:8262733-8262830
>chr2L:8263293-8263333
>chr2L:8266315-8266340
>chr2L:8267018-8267100
>chr2L:8267680-8267929
>chr2L:8268796-8268834
>chr2L:8269121-8269201
>chr2L:8269640-8269697
>chr2L:8270193-8270239
>chr2L:8274382-8274416
>chr2L:8275586-8275628
>chr2L:8276652-8276693
>chr2L:8278417-8278538
>chr2L:8279529-8279583
>chr2L:8281137-8281205
>chr2L:8284796-8284909
>chr2L:8286511-8286568
>chr2L:8286743-8286793
>chr2L:8287353-8287468
>chr2L:8287628-8287661
>chr2L:8289276-8289298
>chr2L:8290733-8290799
>chr2L:8293477-8293512
>chr2L:8296489-8296681
>chr2L:8296914-8296962
>chr2L:8298530-8298566
>chr2L:8299808-8299853
>chr2L:8300550-8300594
>chr2L:8304487-8304567
>chr2L:8316739-8316762
>chr2L:8321302-8321336
>chr2L:8324693-8324732
>chr2L:8325294-8325401
>chr2L:8329815-8329859
>chr2L:8330946-8331051
>chr2L:8333018-8333086
>chr2L:8333416-8333450
>chr2L:8333593-8333623
>chr2L:8333722-8333841
>chr2L:8336529-8336570
>chr2L:8338153-8338219
>chr2L:8340323-8340385
>chr2L:8340953-8341043
>chr2L:8342216-8342253
>chr2L:8343212-8343286
>chr2L:8343539-8343598
>chr2L:8343639-8343765
>chr2L:8345500-8345541
>chr2L:8347093-8347148
>chr2L:8353645-8354642
>chr2L:8361972-8362032
>chr2L:8370292-8370353
>chr2L:8371457-8371500
>chr2L:8384973-8385022
>chr2L:8388625-8388690
>chr2L:8390919-8390954
>chr2L:8403798-8403871
>chr2L:8404011-8404112
>chr2L:8407917-8407952
>chr2L:8415321-8415452
>chr2L:8415757-8415795
>chr2L:8416480-8416529
>chr2L:8417267-8417306
>chr2L:8419358-8419421
>chr2L:8419770-8419819
>chr2L:8420476-8420538
>chr2L:8422808-8422841
>chr2L:8423394-8423430
>chr2L:8426470-8426503
>chr2L:8427323-8427369
>chr2L:8428000-8428057
>chr2L:8428124-8428157
>chr2L:8428481-8428507
>chr2L:8428538-8429737
>chr2L:8430040-8430078
>chr2L:8430469-8430558
>chr2L:8432584-8432679
>chr2L:8433592-8433706
>chr2L:8436578-8436605
>chr2L:8439499-8439526
>chr2L:8442404-8442445
>chr2L:8444188-8444221
>chr2L:8445495-8445537
>chr2L:8452473-8461590
>chr2L:8463670-8463714
>chr2L:8465115-8465180
>chr2L:8470393-8470534
>chr2L:8474437-8474467
>chr2L:8474691-8474725
>chr2L:8479472-8479513
>chr2L:8481770-8481850
>chr2L:8482082-8482160
>chr2L:8485030-8485057
>chr2L:8487640-8487683
>chr2L:8493982-8494040
>chr2L:8498676-8498722
>chr2L:8499433-8499518
>chr2L:8500929-8500981
>chr2L:8502184-8502265
>chr2L:8502385-8502426
>chr2L:8502497-8502548
>chr2L:8503651-8503683
>chr2L:8506245-8506318
>chr2L:8507673-8507726
>chr2L:8508441-8508515
>chr2L:8509375-8509499
>chr2L:8512072-8512129
>chr2L:8513270-8513316
>chr2L:8514014-8514045
>chr2L:8515983-8516018
>chr2L:8526899-8527161
>chr2L:8531254-8531298
>chr2L:8531894-8531926
>chr2L:8535546-8535573
>chr2L:8536012-8536041
>chr2L:8540071-8540105
>chr2L:8540573-8540652
>chr2L:8541252-8541305
>chr2L:8541407-8541436
>chr2L:8541550-8541631
>chr2L:8541751-8541910
>chr2L:8543009-8543046
>chr2L:8543740-8543783
>chr2L:8544770-8544879
>chr2L:8547219-8547256
>chr2L:8547445-8547515
>chr2L:8548407-8548448
>chr2L:8549580-8549609
>chr2L:8551103-8551149
>chr2L:8553115-8553166
>chr2L:8555433-8555498
>chr2L:8557241-8557308
>chr2L:8557376-8557399
>chr2L:8559190-8559212
>chr2L:8560487-8560529
>chr2L:8560615-8560667
>chr2L:8560933-8560988
>chr2L:8561277-8561378
>chr2L:8563842-8564169
>chr2L:8564750-8564831
>chr2L:8565209-8565262
>chr2L:8565367-8565468
>chr2L:8566459-8566498
>chr2L:8566997-8567026
>chr2L:8569031-8569105
>chr2L:8569928-8569963
>chr2L:8570265-8570362
>chr2L:8570886-8570962
>chr2L:8573005-8573040
>chr2L:8576502-8576544
>chr2L:8576755-8576815
>chr2L:8577705-8577743
>chr2L:8578381-8578478
>chr2L:8579713-8579780
>chr2L:8580278-8580337
>chr2L:8581075-8581214
>chr2L:8581648-8581714
>chr2L:8581903-8581982
>chr2L:8585687-8585725
>chr2L:8587706-8587735
>chr2L:8588862-8588919
>chr2L:8589455-8589481
>chr2L:8590317-8590362
>chr2L:8592750-8592815
>chr2L:8593264-8593310
>chr2L:8594508-8601533
>chr2L:8603275-8603388
>chr2L:8607592-8607651
>chr2L:8608799-8608835
>chr2L:8609400-8609436
>chr2L:8609745-8609771
>chr2L:8610872-8610955
>chr2L:8611429-8611485
>chr2L:8611937-8611962
>chr2L:8612063-8612102
>chr2L:8612219-8612297
>chr2L:8612850-8612931
>chr2L:8613103-8613239
>chr2L:8617686-8617758
>chr2L:8619532-8619568
>chr2L:8619694-8619806
>chr2L:8620009-8620100
>chr2L:8620402-8620503
>chr2L:8620651-8620703
>chr2L:8622377-8622422
>chr2L:8623979-8624024
>chr2L:8627349-8627424
>chr2L:8628964-8628992
>chr2L:8630578-8630616
>chr2L:8630831-8630858
>chr2L:8632522-8632588
>chr2L:8633800-8633848
>chr2L:8635247-8635274
>chr2L:8635391-8635425
>chr2L:8635783-8635846
>chr2L:8636170-8636257
>chr2L:8638304-8638355
>chr2L:8638912-8638942
>chr2L:8640048-8640082
>chr2L:8640965-8641064
>chr2L:8641337-8641427
>chr2L:8642141-8642201
>chr2L:8642628-8642712
>chr2L:8643640-8643670
>chr2L:8643784-8643862
>chr2L:8645479-8645523
>chr2L:8647718-8647753
>chr2L:8657545-8657622
>chr2L:8665133-8665154
>chr2L:8665576-8665610
>chr2L:8666057-8666094
>chr2L:8666470-8666507
>chr2L:8668006-8668055
>chr2L:8668606-8668664
>chr2L:8670371-8670404
>chr2L:8670986-8671079
>chr2L:8671788-8671825
>chr2L:8675399-8675442
>chr2L:8675754-8675867
>chr2L:8676040-8676117
>chr2L:8678867-8678924
>chr2L:8679114-8679189
>chr2L:8681488-8681560
>chr2L:8683444-8683569
>chr2L:8683804-8683883
>chr2L:8687139-8687195
>chr2L:8688271-8688316
>chr2L:8689933-8690137
>chr2L:8691042-8691153
>chr2L:8691290-8691317
>chr2L:8691745-8691898
>chr2L:8693631-8693655
>chr2L:8694492-8694531
>chr2L:8696167-8696203
>chr2L:8697370-8697419
>chr2L:8699299-8699344
>chr2L:8699390-8699416
>chr2L:8699963-8700033
>chr2L:8701053-8701075
>chr2L:8702347-8702379
>chr2L:8705653-8705706
>chr2L:8708553-8708616
>chr2L:8708982-8709013
>chr2L:8709077-8709123
>chr2L:8710955-8710986
>chr2L:8711829-8711897
>chr2L:8714233-8714272
>chr2L:8714439-8714476
>chr2L:8715330-8715386
>chr2L:8715524-8715671
>chr2L:8717464-8717516
>chr2L:8720307-8720522
>chr2L:8721025-8721054
>chr2L:8721199-8721249
>chr2L:8723172-8731508
>chr2L:8734897-8734946
>chr2L:8735430-8735486
>chr2L:8742105-8742138
>chr2L:8744648-8744739
>chr2L:8746117-8746265
>chr2L:8749720-8749783
>chr2L:8754837-8754932
>chr2L:8754983-8755018
>chr2L:8756332-8756361
>chr2L:8756538-8756589
>chr2L:8756838-8756879
>chr2L:8757407-8757431
>chr2L:8759453-8759522
>chr2L:8759669-8759703
>chr2L:8763909-8763935
>chr2L:8764894-8765011
>chr2L:8767572-8767683
>chr2L:8774758-8774801
>chr2L:8776894-8777088
>chr2L:8777383-8777409
>chr2L:8779561-8779604
>chr2L:8781794-8781833
>chr2L:8782788-8782829
>chr2L:8783403-8783447
>chr2L:8783806-8783877
>chr2L:8786061-8786156
>chr2L:8786808-8786846
>chr2L:8787022-8787062
>chr2L:8787350-8787501
>chr2L:8789972-8790066
>chr2L:8790218-8790265
>chr2L:8792088-8792164
>chr2L:8794347-8794410
>chr2L:8794520-8794570
>chr2L:8795652-8795698
>chr2L:8796327-8796358
>chr2L:8797858-8797980
>chr2L:8798101-8798147
>chr2L:8800780-8800813
>chr2L:8802687-8802726
>chr2L:8803430-8803496
>chr2L:8804221-8804276
>chr2L:8804416-8804524
>chr2L:8805818-8805878
>chr2L:8807998-8808150
>chr2L:8809458-8809583
>chr2L:8810856-8810886
>chr2L:8814255-8814299
>chr2L:8815331-8815379
>chr2L:8819277-8819324
>chr2L:8819428-8819458
>chr2L:8819661-8819723
>chr2L:8820523-8820556
>chr2L:8821398-8821472
>chr2L:8821816-8821846
>chr2L:8821967-8822033
>chr2L:8822269-8822305
>chr2L:8822443-8822516
>chr2L:8823137-8823272
>chr2L:8823507-8823685
>chr2L:8823752-8823791
>chr2L:8824944-8824987
>chr2L:8825767-8825820
>chr2L:8826752-8826805
>chr2L:8827396-8827447
>chr2L:8827739-8827769
>chr2L:8827822-8828093
>chr2L:8828288-8828335
>chr2L:8828457-8828751
>chr2L:8828808-8828859
>chr2L:8829284-8829313
>chr2L:8835251-8835281
>chr2L:8839171-8839264
>chr2L:8840686-8840723
>chr2L:8840870-8840905
>chr2L:8842027-8842127
>chr2L:8842574-8842616
>chr2L:8845662-8845693
>chr2L:8851455-8851521
>chr2L:8854693-8854727
>chr2L:8856820-8856873
>chr2L:8857521-8857551
>chr2L:8859126-8859220
>chr2L:8860676-8860783
>chr2L:8869915-8870023
>chr2L:8871268-8871315
>chr2L:8873466-8873621
>chr2L:8874295-8874325
>chr2L:8874830-8874905
>chr2L:8874922-8875021
>chr2L:8875099-8875209
>chr2L:8876174-8876225
>chr2L:8878384-8878421
>chr2L:8878499-8878530
>chr2L:8879112-8879168
>chr2L:8881569-8881600
>chr2L:8882105-8882205
>chr2L:8882688-8882720
>chr2L:8885927-8885981
>chr2L:8887463-8887514
>chr2L:8887896-8887951
>chr2L:8888584-8888621
>chr2L:8890223-8890276
>chr2L:8892505-8892559
>chr2L:8894536-8894638
>chr2L:8896903-8896971
>chr2L:8897519-8897577
>chr2L:8902010-8902076
>chr2L:8902116-8902199
>chr2L:8904208-8904249
>chr2L:8905175-8905207
>chr2L:8909116-8909159
>chr2L:8909958-8910006
>chr2L:8910338-8910377
>chr2L:8911722-8911751
>chr2L:8913833-8913920
>chr2L:8914123-8914171
>chr2L:8914579-8914614
>chr2L:8914662-8914724
>chr2L:8915400-8915448
>chr2L:8915868-8915894
>chr2L:8920690-8920714
>chr2L:8920946-8920973
>chr2L:8921369-8921429
>chr2L:8921975-8922010
>chr2L:8922209-8922277
>chr2L:8922900-8923017
>chr2L:8923081-8923127
>chr2L:8923274-8923303
>chr2L:8925327-8925445
>chr2L:8927064-8927140
>chr2L:8928515-8928567
>chr2L:8929446-8929494
>chr2L:8930130-8930156
>chr2L:8930984-8931044
>chr2L:8931252-8931315
>chr2L:8931952-8931990
>chr2L:8932923-8932966
>chr2L:8933528-8933593
>chr2L:8937443-8937481
>chr2L:8938024-8938065
>chr2L:8947281-8947320
>chr2L:8948440-8948486
>chr2L:8949545-8949594
>chr2L:8951981-8952047
>chr2L:8953017-8953051
>chr2L:8959609-8959636
>chr2L:8973536-8973577
>chr2L:8974154-8974220
>chr2L:8984956-8984980
>chr2L:8988521-8988581
>chr2L:8991606-8991633
>chr2L:8994830-8994878
>chr2L:8995683-8995715
>chr2L:8996979-8997102
>chr2L:8997844-8997874
>chr2L:9000294-9007790
>chr2L:9010076-9010102
>chr2L:9010840-9010885
>chr2L:9011298-9011344
>chr2L:9011939-9011965
>chr2L:9015081-9015126
>chr2L:9016909-9016990
>chr2L:9018748-9018807
>chr2L:9019821-9019852
>chr2L:9021932-9022016
>chr2L:9022465-9022500
>chr2L:9023006-9023066
>chr2L:9023184-9023231
>chr2L:9023905-9023933
>chr2L:9024070-9024167
>chr2L:9029642-9029682
>chr2L:9030487-9030527
>chr2L:9031015-9031119
>chr2L:9033320-9033397
>chr2L:9034846-9034875
>chr2L:9034953-9035001
>chr2L:9036872-9036936
>chr2L:9037619-9037646
>chr2L:9038203-9038237
>chr2L:9038800-9038863
>chr2L:9039962-9040002
>chr2L:9042211-9042245
>chr2L:9043186-9043262
>chr2L:9043509-9043545
>chr2L:9044573-9044646
>chr2L:9045625-9045774
>chr2L:9045869-9045966
>chr2L:9046131-9046293
>chr2L:9047302-9047323
>chr2L:9048543-9048585
>chr2L:9049475-9049510
>chr2L:9053021-9053061
>chr2L:9056705-9056738
>chr2L:9056875-9056924
>chr2L:9056997-9057046
>chr2L:9057107-9057136
>chr2L:9059277-9059321
>chr2L:9062108-9062177
>chr2L:9063440-9063482
>chr2L:9066172-9066213
>chr2L:9066276-9066308
>chr2L:9067601-9067630
>chr2L:9068284-9068429
>chr2L:9069237-9069261
>chr2L:9071600-9071664
>chr2L:9071705-9071742
>chr2L:9071843-9071875
>chr2L:9073487-9073526
>chr2L:9073669-9073695
>chr2L:9075182-9075216
>chr2L:9076710-9076818
>chr2L:9078490-9078562
>chr2L:9079641-9079714
>chr2L:9079894-9079970
>chr2L:9084066-9084118
>chr2L:9084322-9084408
>chr2L:9084520-9084562
>chr2L:9086092-9086121
>chr2L:9087741-9087770
>chr2L:9089456-9089522
>chr2L:9089834-9089873
>chr2L:9090257-9090296
>chr2L:9090635-9090667
>chr2L:9091735-9091785
>chr2L:9095132-9095195
>chr2L:9099839-9099967
>chr2L:9103192-9103262
>chr2L:9103474-9103540
>chr2L:9106309-9106424
>chr2L:9110458-9110530
>chr2L:9112962-9113006
>chr2L:9117717-9117807
>chr2L:9118480-9118550
>chr2L:9120087-9120123
>chr2L:9124696-9124757
>chr2L:9125436-9125476
>chr2L:9125632-9125686
>chr2L:9126291-9126317
>chr2L:9127136-9127211
>chr2L:9127296-9127417
>chr2L:9127543-9127587
>chr2L:9135250-9135286
>chr2L:9141511-9141589
>chr2L:9141993-9142032
>chr2L:9143405-9143496
>chr2L:9146878-9146927
>chr2L:9153792-9153823
>chr2L:9154305-9154337
>chr2L:9155309-9155386
>chr2L:9157570-9157611
>chr2L:9162557-9162622
>chr2L:9164236-9164331
>chr2L:9164536-9164617
>chr2L:9165389-9165466
>chr2L:9166018-9166060
>chr2L:9167116-9167148
>chr2L:9167200-9167242
>chr2L:9167279-9167321
>chr2L:9169906-9169940
>chr2L:9172008-9172041
>chr2L:9172375-9172479
>chr2L:9172690-9172741
>chr2L:9172854-9173111
>chr2L:9174533-9174588
>chr2L:9175355-9175409
>chr2L:9175626-9175687
>chr2L:9176041-9176087
>chr2L:9176592-9176685
>chr2L:9177181-9177290
>chr2L:9178512-9178591
>chr2L:9179808-9179851
>chr2L:9180313-9180398
>chr2L:9182504-9182532
>chr2L:9182614-9182657
>chr2L:9182713-9182743
>chr2L:9184685-9184726
>chr2L:9185616-9185644
>chr2L:9188605-9188634
>chr2L:9190371-9190484
>chr2L:9191654-9191740
>chr2L:9193184-9193244
>chr2L:9193446-9193513
>chr2L:9195379-9195444
>chr2L:9197512-9197551
>chr2L:9198593-9198720
>chr2L:9200984-9201051
>chr2L:9201809-9201840
>chr2L:9202078-9202153
>chr2L:9202948-9202984
>chr2L:9204645-9204686
>chr2L:9205306-9205413
>chr2L:9206299-9206360
>chr2L:9207589-9207615
>chr2L:9208112-9208151
>chr2L:9208339-9208410
>chr2L:9208922-9208969
>chr2L:9210000-9210080
>chr2L:9210198-9210246
>chr2L:9211526-9211571
>chr2L:9211662-9211715
>chr2L:9212202-9212224
>chr2L:9212443-9212504
>chr2L:9215580-9215616
>chr2L:9215698-9215766
>chr2L:9215892-9215949
>chr2L:9216829-9216887
>chr2L:9218017-9222753
>chr2L:9223403-9223437
>chr2L:9223690-9223722
>chr2L:9224552-9224594
>chr2L:9224626-9224654
>chr2L:9225445-9225486
>chr2L:9226394-9226426
>chr2L:9228478-9228513
>chr2L:9230553-9230579
>chr2L:9231841-9231912
>chr2L:9234033-9234120
>chr2L:9234273-9234467
>chr2L:9235917-9235962
>chr2L:9235995-9236069
>chr2L:9236520-9236594
>chr2L:9237516-9237551
>chr2L:9238120-9238157
>chr2L:9238238-9238274
>chr2L:9238561-9238592
>chr2L:9239031-9239088
>chr2L:9241157-9241185
>chr2L:9241387-9241413
>chr2L:9242081-9242139
>chr2L:9242187-9242224
>chr2L:9242509-9242685
>chr2L:9244319-9244514
>chr2L:9245229-9245278
>chr2L:9245573-9245650
>chr2L:9246264-9246348
>chr2L:9246882-9246937
>chr2L:9247019-9247057
>chr2L:9247111-9247181
>chr2L:9247604-9247640
>chr2L:9249863-9249915
>chr2L:9250121-9250224
>chr2L:9251114-9251158
>chr2L:9253830-9253855
>chr2L:9255261-9255345
>chr2L:9255430-9255502
>chr2L:9256611-9256714
>chr2L:9257109-9257153
>chr2L:9258986-9259028
>chr2L:9259116-9259164
>chr2L:9259803-9259891
>chr2L:9262920-9262951
>chr2L:9263815-9263862
>chr2L:9264793-9264850
>chr2L:9265471-9265603
>chr2L:9266006-9266037
>chr2L:9266249-9266282
>chr2L:9271997-9272041
>chr2L:9275638-9275673
>chr2L:9276427-9276470
>chr2L:9277616-9277673
>chr2L:9277945-9278011
>chr2L:9279160-9279243
>chr2L:9279450-9279514
>chr2L:9283259-9283289
>chr2L:9284563-9284651
>chr2L:9286941-9287003
>chr2L:9287988-9288024
>chr2L:9291239-9291282
>chr2L:9291407-9291453
>chr2L:9292544-9292623
>chr2L:9293319-9293354
>chr2L:9294064-9294122
>chr2L:9294611-9294667
>chr2L:9295202-9295247
>chr2L:9295642-9295726
>chr2L:9300492-9300529
>chr2L:9303608-9303657
>chr2L:9304055-9304095
>chr2L:9304169-9304210
>chr2L:9306113-9306168
>chr2L:9306459-9306497
>chr2L:9311933-9311979
>chr2L:9312027-9312206
>chr2L:9312818-9312849
>chr2L:9313291-9313351
>chr2L:9313422-9313468
>chr2L:9314630-9314706
>chr2L:9314826-9314887
>chr2L:9316248-9316281
>chr2L:9316343-9316411
>chr2L:9316749-9316775
>chr2L:9318972-9319103
>chr2L:9319206-9319243
>chr2L:9320269-9320295
>chr2L:9322129-9322202
>chr2L:9323328-9323394
>chr2L:9325658-9325683
>chr2L:9326522-9326557
>chr2L:9329500-9329596
>chr2L:9331354-9331411
>chr2L:9331467-9331556
>chr2L:9333486-9333517
>chr2L:9334604-9334631
>chr2L:9335180-9335230
>chr2L:9340823-9340890
>chr2L:9341200-9341249
>chr2L:9341692-9341733
>chr2L:9342648-9342683
>chr2L:9345428-9345532
>chr2L:9347616-9347673
>chr2L:9348008-9348049
>chr2L:9351225-9351259
>chr2L:9352538-9352573
>chr2L:9353845-9353885
>chr2L:9357536-9357578
>chr2L:9373706-9373755
>chr2L:9375531-9375555
>chr2L:9377913-9378019
>chr2L:9378468-9378507
>chr2L:9379242-9379290
>chr2L:9379477-9379514
>chr2L:9382577-9382619
>chr2L:9382917-9382952
>chr2L:9383943-9383975
>chr2L:9387424-9387468
>chr2L:9389464-9389510
>chr2L:9390182-9390246
>chr2L:9392282-9392355
>chr2L:9393567-9396546
>chr2L:9397667-9397695
>chr2L:9398311-9398359
>chr2L:9401255-9401291
>chr2L:9401369-9401410
>chr2L:9404092-9404140
>chr2L:9404824-9404853
>chr2L:9405103-9405201
>chr2L:9405698-9405767
>chr2L:9406738-9406844
>chr2L:9407289-9407351
>chr2L:9408197-9408246
>chr2L:9410172-9410204
>chr2L:9410278-9410372
>chr2L:9411867-9411906
>chr2L:9412995-9413041
>chr2L:9413123-9413158
>chr2L:9414962-9415000
>chr2L:9415153-9415191
>chr2L:9417478-9417519
>chr2L:9418360-9418397
>chr2L:9419600-9419657
>chr2L:9420166-9420209
>chr2L:9420703-9420739
>chr2L:9420892-9420954
>chr2L:9420990-9421044
>chr2L:9421433-9421473
>chr2L:9422657-9422706
>chr2L:9429614-9429663
>chr2L:9431218-9431330
>chr2L:9432181-9432204
>chr2L:9437460-9437488
>chr2L:9437568-9437599
>chr2L:9437821-9437900
>chr2L:9441807-9441903
>chr2L:9444319-9444371
>chr2L:9451915-9451951
>chr2L:9452007-9452034
>chr2L:9456456-9456493
>chr2L:9459558-9459603
>chr2L:9459626-9459658
>chr2L:9462065-9462151
>chr2L:9463062-9463127
>chr2L:9466878-9466958
>chr2L:9467550-9467652
>chr2L:9467881-9467907
>chr2L:9468777-9468804
>chr2L:9470592-9470677
>chr2L:9470767-9470802
>chr2L:9471538-9471566
>chr2L:9471719-9471792
>chr2L:9471845-9471918
>chr2L:9473495-9473552
>chr2L:9473625-9473669
>chr2L:9473737-9473871
>chr2L:9473968-9474026
>chr2L:9474157-9474230
>chr2L:9474406-9474452
>chr2L:9474758-9474789
>chr2L:9475107-9476391
>chr2L:9476496-9477212
>chr2L:9477313-9477801
>chr2L:9477831-9477922
>chr2L:9477973-9479766
>chr2L:9479871-9480587
>chr2L:9480688-9481176
>chr2L:9481206-9481297
>chr2L:9481348-9483141
>chr2L:9483246-9483962
>chr2L:9484063-9484551
>chr2L:9484581-9484672
>chr2L:9484723-9485224
>chr2L:9487944-9487993
>chr2L:9488598-9488650
>chr2L:9489546-9489582
>chr2L:9490801-9490833
>chr2L:9491140-9491214
>chr2L:9493197-9493251
>chr2L:9495970-9495999
>chr2L:9496590-9496632
>chr2L:9497381-9497411
>chr2L:9498580-9498616
>chr2L:9500751-9500779
>chr2L:9501478-9501517
>chr2L:9503145-9503203
>chr2L:9503286-9503389
>chr2L:9505648-9505700
>chr2L:9510669-9510700
>chr2L:9510745-9510816
>chr2L:9511802-9511850
>chr2L:9512742-9512770
>chr2L:9513418-9513470
>chr2L:9519346-9519402
>chr2L:9520559-9520588
>chr2L:9521721-9521758
>chr2L:9521850-9521918
>chr2L:9523070-9523113
>chr2L:9524808-9524831
>chr2L:9525058-9525097
>chr2L:9525792-9525827
>chr2L:9527687-9527723
>chr2L:9527781-9527836
>chr2L:9528975-9529013
>chr2L:9529518-9529650
>chr2L:9531454-9531501
>chr2L:9532333-9532366
>chr2L:9533396-9533432
>chr2L:9534209-9534273
>chr2L:9535127-9535154
>chr2L:9542157-9542184
>chr2L:9542441-9542509
>chr2L:9547512-9547681
>chr2L:9548589-9548676
>chr2L:9548777-9548877
>chr2L:9548982-9549030
>chr2L:9549723-9549752
>chr2L:9551727-9551776
>chr2L:9552295-9552351
>chr2L:9552467-9552575
>chr2L:9552749-9552834
>chr2L:9553399-9553454
>chr2L:9553832-9553865
>chr2L:9554088-9554128
>chr2L:9555161-9555265
>chr2L:9555858-9555914
>chr2L:9558810-9558861
>chr2L:9559872-9559914
>chr2L:9565317-9565346
>chr2L:9566100-9566241
>chr2L:9566351-9566387
>chr2L:9569314-9569369
>chr2L:9569755-9569796
>chr2L:9570700-9571005
>chr2L:9571230-9571251
>chr2L:9573748-9573785
>chr2L:9581922-9582037
>chr2L:9582201-9582252
>chr2L:9584505-9584546
>chr2L:9584745-9584775
>chr2L:9585883-9585946
>chr2L:9586135-9586215
>chr2L:9588418-9588484
>chr2L:9589492-9589526
>chr2L:9589622-9589653
>chr2L:9592036-9592069
>chr2L:9592958-9593003
>chr2L:9593782-9593894
>chr2L:9595024-9595068
>chr2L:9596266-9596299
>chr2L:9596581-9596612
>chr2L:9597113-9597205
>chr2L:9598079-9598135
>chr2L:9598208-9598324
>chr2L:9601745-9601783
>chr2L:9603354-9603418
>chr2L:9603523-9603587
>chr2L:9603700-9603741
>chr2L:9604602-9604658
>chr2L:9607103-9607140
>chr2L:9608382-9608421
>chr2L:9608656-9608690
>chr2L:9610799-9610851
>chr2L:9612140-9612180
>chr2L:9612426-9612495
>chr2L:9613142-9613177
>chr2L:9616664-9616707
>chr2L:9625735-9625819
>chr2L:9626416-9626443
>chr2L:9627811-9627843
>chr2L:9630306-9630395
>chr2L:9631661-9631701
>chr2L:9634251-9634291
>chr2L:9636822-9636847
>chr2L:9638068-9638120
>chr2L:9639587-9639639
>chr2L:9639877-9639925
>chr2L:9641044-9641120
>chr2L:9645801-9645831
>chr2L:9650765-9650801
>chr2L:9653422-9653445
>chr2L:9653776-9653806
>chr2L:9655991-9656026
>chr2L:9656156-9656185
>chr2L:9656189-9656235
>chr2L:9658002-9658038
>chr2L:9661131-9661165
>chr2L:9661961-9661999
>chr2L:9665222-9665272
>chr2L:9667734-9667825
>chr2L:9668348-9668378
>chr2L:9669304-9669381
>chr2L:9669792-9669828
>chr2L:9671516-9671557
>chr2L:9672067-9672135
>chr2L:9672859-9673027
>chr2L:9675542-9675614
>chr2L:9676088-9676120
>chr2L:9677352-9677406
>chr2L:9682316-9682358
>chr2L:9682451-9682576
>chr2L:9684003-9684134
>chr2L:9684505-9684555
>chr2L:9685956-9685997
>chr2L:9686206-9686240
>chr2L:9687225-9687312
>chr2L:9688630-9688830
>chr2L:9689009-9689120
>chr2L:9690986-9691153
>chr2L:9691894-9691929
>chr2L:9692844-9692956
>chr2L:9694174-9694225
>chr2L:9694256-9694282
>chr2L:9694519-9694558
>chr2L:9696348-9696464
>chr2L:9697294-9697327
>chr2L:9697472-9697516
>chr2L:9697645-9697689
>chr2L:9697799-9697856
>chr2L:9699445-9699488
>chr2L:9700651-9700700
>chr2L:9703109-9703150
>chr2L:9709314-9709430
>chr2L:9710090-9710124
>chr2L:9711341-9711475
>chr2L:9711881-9711968
>chr2L:9712541-9712638
>chr2L:9713623-9713716
>chr2L:9713827-9713897
>chr2L:9713970-9714014
>chr2L:9714055-9714145
>chr2L:9714475-9714513
>chr2L:9715347-9715397
>chr2L:9715692-9715735
>chr2L:9715850-9715898
>chr2L:9716338-9716392
>chr2L:9716806-9716846
>chr2L:9717216-9717289
>chr2L:9718584-9718672
>chr2L:9719782-9719856
>chr2L:9720360-9720404
>chr2L:9721169-9721225
>chr2L:9723138-9723194
>chr2L:9723239-9723325
>chr2L:9723909-9723956
>chr2L:9724620-9724729
>chr2L:9724768-9724819
>chr2L:9725140-9725234
>chr2L:9725453-9725484
>chr2L:9725694-9725735
>chr2L:9726091-9726263
>chr2L:9726438-9726481
>chr2L:9727307-9727402
>chr2L:9727561-9727632
>chr2L:9728184-9728249
>chr2L:9728841-9728886
>chr2L:9731577-9731648
>chr2L:9732487-9732602
>chr2L:9732761-9732890
>chr2L:9734337-9734413
>chr2L:9734943-9735008
>chr2L:9735514-9735540
>chr2L:9737536-9737579
>chr2L:9738043-9738086
>chr2L:9738160-9738246
>chr2L:9739858-9739925
>chr2L:9740012-9740249
>chr2L:9740273-9740321
>chr2L:9741526-9741567
>chr2L:9742768-9742888
>chr2L:9743063-9743154
>chr2L:9743325-9743362
>chr2L:9743483-9743621
>chr2L:9743763-9743818
>chr2L:9744522-9744663
>chr2L:9744766-9744791
>chr2L:9744953-9745036
>chr2L:9745902-9745977
>chr2L:9746868-9746922
>chr2L:9747137-9747184
>chr2L:9747816-9747849
>chr2L:9748440-9748498
>chr2L:9749103-9749129
>chr2L:9749318-9749360
>chr2L:9751071-9751127
>chr2L:9751169-9751229
>chr2L:9752765-9752819
>chr2L:9753210-9753247
>chr2L:9753508-9753557
>chr2L:9754739-9754791
>chr2L:9755377-9755431
>chr2L:9756878-9757110
>chr2L:9759057-9759109
>chr2L:9762426-9762465
>chr2L:9764664-9764737
>chr2L:9770820-9770868
>chr2L:9773490-9773581
>chr2L:9776345-9776439
>chr2L:9776623-9776705
>chr2L:9777102-9777157
>chr2L:9777652-9777678
>chr2L:9778638-9778734
>chr2L:9779156-9779221
>chr2L:9779272-9779377
>chr2L:9779809-9779888
>chr2L:9780569-9780623
>chr2L:9783008-9783045
>chr2L:9784518-9784565
>chr2L:9795641-9795697
>chr2L:9796844-9797000
>chr2L:9799390-9799470
>chr2L:9800371-9800407
>chr2L:9800685-9800713
>chr2L:9801690-9801734
>chr2L:9801825-9801920
>chr2L:9802112-9802184
>chr2L:9803469-9803502
>chr2L:9803823-9803894
>chr2L:9804852-9805012
>chr2L:9805404-9805440
>chr2L:9805539-9805565
>chr2L:9805834-9805858
>chr2L:9806240-9806285
>chr2L:9807550-9807600
>chr2L:9808008-9808155
>chr2L:9808229-9808277
>chr2L:9809952-9809986
>chr2L:9812961-9813035
>chr2L:9813909-9814042
>chr2L:9815056-9815101
>chr2L:9815176-9815202
>chr2L:9815237-9815287
>chr2L:9816789-9816841
>chr2L:9817126-9817222
>chr2L:9819885-9819958
>chr2L:9820405-9820446
>chr2L:9820753-9820797
>chr2L:9822429-9822480
>chr2L:9823102-9823224
>chr2L:9823258-9823329
>chr2L:9824847-9825044
>chr2L:9825409-9825457
>chr2L:9826050-9826075
>chr2L:9826917-9827006
>chr2L:9827656-9827699
>chr2L:9828455-9828480
>chr2L:9828736-9828821
>chr2L:9828917-9828952
>chr2L:9829925-9830052
>chr2L:9832733-9832892
>chr2L:9833069-9833138
>chr2L:9833705-9833741
>chr2L:9836004-9836034
>chr2L:9836070-9836147
>chr2L:9837846-9837880
>chr2L:9839068-9839093
>chr2L:9839264-9839330
>chr2L:9840508-9840573
>chr2L:9841330-9841373
>chr2L:9842257-9842282
>chr2L:9842398-9842448
>chr2L:9848753-9848781
>chr2L:9848890-9848938
>chr2L:9849105-9849190
>chr2L:9850202-9850235
>chr2L:9850314-9850388
>chr2L:9850581-9850735
>chr2L:9852239-9852312
>chr2L:9853468-9853518
>chr2L:9853799-9853830
>chr2L:9854125-9854186
>chr2L:9854301-9854372
>chr2L:9854538-9854596
>chr2L:9854933-9854995
>chr2L:9856368-9856461
>chr2L:9857018-9857045
>chr2L:9858872-9858966
>chr2L:9859173-9859217
>chr2L:9859276-9859312
>chr2L:9860529-9860560
>chr2L:9861265-9861310
>chr2L:9861426-9861466
>chr2L:9861497-9861538
>chr2L:9861778-9861886
>chr2L:9862741-9862781
>chr2L:9863683-9863714
>chr2L:9864848-9864890
>chr2L:9866553-9866614
>chr2L:9869547-9869590
>chr2L:9870112-9870157
>chr2L:9870999-9871034
>chr2L:9873208-9873250
>chr2L:9873278-9873305
>chr2L:9874722-9874773
>chr2L:9876588-9876627
>chr2L:9877124-9877269
>chr2L:9877383-9877420
>chr2L:9877672-9877748
>chr2L:9877838-9877938
>chr2L:9878005-9878086
>chr2L:9879199-9879228
>chr2L:9879533-9879586
>chr2L:9879774-9879807
>chr2L:9879920-9880004
>chr2L:9880822-9880890
>chr2L:9881161-9881278
>chr2L:9882588-9882622
>chr2L:9882728-9882779
>chr2L:9883185-9883269
>chr2L:9884546-9884582
>chr2L:9884947-9884977
>chr2L:9895756-9895791
>chr2L:9897840-9897884
>chr2L:9898458-9902548
>chr2L:9903396-9903420
>chr2L:9905538-9905563
>chr2L:9907397-9907532
>chr2L:9909200-9909233
>chr2L:9914229-9914276
>chr2L:9923572-9923607
>chr2L:9928596-9928648
>chr2L:9929220-9929352
>chr2L:9931315-9932012
>chr2L:9932485-9932528
>chr2L:9933095-9933155
>chr2L:9933265-9933335
>chr2L:9934862-9934907
>chr2L:9935337-9935370
>chr2L:9945419-9945459
>chr2L:9947458-9947521
>chr2L:9949062-9949091
>chr2L:9950836-9950955
>chr2L:9951470-9951518
>chr2L:9953776-9953831
>chr2L:9954078-9954132
>chr2L:9961452-9961512
>chr2L:9968907-9968964
>chr2L:9969442-9969520
>chr2L:9970100-9970136
>chr2L:9971387-9971455
>chr2L:9971704-9971742
>chr2L:9972766-9972801
>chr2L:9973773-9980847
>chr2L:9982852-9982904
>chr2L:9982960-9983039
>chr2L:9983106-9983159
>chr2L:9983913-9984054
>chr2L:9984565-9984620
>chr2L:9985209-9985440
>chr2L:9988594-9988625
>chr2L:9991076-9991168
>chr2L:9992516-9992587
>chr2L:9992791-9992822
>chr2L:9993880-9993922
>chr2L:9994020-9994095
>chr2L:9994365-9994446
>chr2L:9994536-9994613
>chr2L:9995599-9995633
>chr2L:10002344-10002387
>chr2L:10004699-10004800
>chr2L:10010087-10010118
>chr2L:10010491-10010541
>chr2L:10011162-10011210
>chr2L:10011650-10011749
>chr2L:10011954-10011986
>chr2L:10016736-10016782
>chr2L:10019388-10019435
>chr2L:10020022-10020115
>chr2L:10021125-10021175
>chr2L:10021389-10021458
>chr2L:10021569-10021636
>chr2L:10026111-10026156
>chr2L:10029415-10029539
>chr2L:10030881-10030929
>chr2L:10032406-10032437
>chr2L:10032841-10032872
>chr2L:10033218-10033246
>chr2L:10033400-10033519
>chr2L:10033692-10033735
>chr2L:10034504-10034550
>chr2L:10035485-10035515
>chr2L:10035716-10035763
>chr2L:10038843-10038874
>chr2L:10039353-10039420
>chr2L:10040652-10040677
>chr2L:10042122-10042202
>chr2L:10042327-10042381
>chr2L:10042559-10042587
>chr2L:10044906-10044941
>chr2L:10045034-10045089
>chr2L:10045453-10045511
>chr2L:10045782-10045854
>chr2L:10046625-10046718
>chr2L:10046832-10046858
>chr2L:10046892-10046964
>chr2L:10048018-10048038
>chr2L:10049218-10049258
>chr2L:10051581-10051732
>chr2L:10051768-10051811
>chr2L:10052037-10052099
>chr2L:10052797-10052875
>chr2L:10053012-10053048
>chr2L:10053915-10053973
>chr2L:10054779-10054839
>chr2L:10055186-10055217
>chr2L:10055664-10055707
>chr2L:10055806-10055867
>chr2L:10056063-10056089
>chr2L:10059350-10059381
>chr2L:10059972-10060008
>chr2L:10061090-10061128
>chr2L:10061792-10061849
>chr2L:10062693-10062751
>chr2L:10063967-10064006
>chr2L:10064205-10064243
>chr2L:10064941-10065021
>chr2L:10065731-10065779
>chr2L:10067194-10067256
>chr2L:10067540-10067586
>chr2L:10067623-10067707
>chr2L:10068572-10068608
>chr2L:10069460-10069650
>chr2L:10069780-10069813
>chr2L:10070445-10070499
>chr2L:10070701-10070754
>chr2L:10071725-10071751
>chr2L:10071856-10071882
>chr2L:10072093-10072235
>chr2L:10073025-10073072
>chr2L:10074894-10074917
>chr2L:10077153-10077180
>chr2L:10077729-10077762
>chr2L:10079205-10079270
>chr2L:10080282-10080357
>chr2L:10080656-10080771
>chr2L:10081938-10081980
>chr2L:10083302-10083352
>chr2L:10083934-10083964
>chr2L:10084655-10084692
>chr2L:10084820-10084846
>chr2L:10086435-10086466
>chr2L:10087149-10087228
>chr2L:10087497-10087557
>chr2L:10090140-10090168
>chr2L:10093120-10093190
>chr2L:10095355-10095415
>chr2L:10098726-10098764
>chr2L:10100711-10100807
>chr2L:10102082-10102119
>chr2L:10103709-10103734
>chr2L:10103856-10103962
>chr2L:10104716-10104747
>chr2L:10105410-10105456
>chr2L:10109135-10109174
>chr2L:10109284-10109354
>chr2L:10110116-10110188
>chr2L:10112443-10112489
>chr2L:10116634-10116664
>chr2L:10118278-10118565
>chr2L:10121019-10121082
>chr2L:10121287-10121356
>chr2L:10123976-10124020
>chr2L:10124100-10124183
>chr2L:10124225-10124279
>chr2L:10124324-10124419
>chr2L:10124645-10124704
>chr2L:10127147-10127181
>chr2L:10130452-10130562
>chr2L:10131614-10131688
>chr2L:10133234-10133255
>chr2L:10133419-10133519
>chr2L:10134891-10134925
>chr2L:10135991-10136055
>chr2L:10136491-10136520
>chr2L:10137390-10137429
>chr2L:10137993-10138053
>chr2L:10138208-10143397
>chr2L:10148318-10148368
>chr2L:10149925-10150006
>chr2L:10150304-10150352
>chr2L:10151579-10151640
>chr2L:10151993-10152023
>chr2L:10156375-10163792
>chr2L:10166336-10166378
>chr2L:10166488-10166586
>chr2L:10167213-10167266
>chr2L:10168571-10168629
>chr2L:10168859-10168886
>chr2L:10170262-10170319
>chr2L:10171722-10171777
>chr2L:10171845-10171900
>chr2L:10173923-10173953
>chr2L:10174049-10174088
>chr2L:10176017-10176059
>chr2L:10178948-10178976
>chr2L:10181541-10181636
>chr2L:10184693-10184733
>chr2L:10184998-10185054
>chr2L:10185233-10185283
>chr2L:10185505-10185536
>chr2L:10186203-10186297
>chr2L:10189770-10189810
>chr2L:10191950-10191998
>chr2L:10192267-10192344
>chr2L:10198391-10198423
>chr2L:10198643-10198711
>chr2L:10198856-10198908
>chr2L:10199194-10199225
>chr2L:10202435-10202470
>chr2L:10202666-10202704
>chr2L:10207247-10207280
>chr2L:10209059-10209084
>chr2L:10209391-10209432
>chr2L:10209575-10209601
>chr2L:10210174-10210208
>chr2L:10213844-10213878
>chr2L:10217221-10217280
>chr2L:10219518-10219572
>chr2L:10219673-10219729
>chr2L:10227102-10227150
>chr2L:10228901-10228967
>chr2L:10229353-10229392
>chr2L:10231068-10231107
>chr2L:10233949-10234024
>chr2L:10234637-10234674
>chr2L:10235814-10235877
>chr2L:10236774-10236834
>chr2L:10238773-10238810
>chr2L:10238999-10239079
>chr2L:10239584-10239625
>chr2L:10240236-10240309
>chr2L:10246468-10246499
>chr2L:10246606-10246649
>chr2L:10247540-10247565
>chr2L:10248914-10248985
>chr2L:10251173-10251204
>chr2L:10252219-10252263
>chr2L:10255267-10255309
>chr2L:10258471-10258501
>chr2L:10260139-10260224
>chr2L:10260912-10260958
>chr2L:10261581-10261626
>chr2L:10262618-10262695
>chr2L:10264514-10264550
>chr2L:10266592-10266629
>chr2L:10268440-10268480
>chr2L:10269549-10269611
>chr2L:10273879-10273928
>chr2L:10277140-10277224
>chr2L:10284461-10284527
>chr2L:10290870-10290897
>chr2L:10292492-10292525
>chr2L:10294668-10294773
>chr2L:10295286-10295334
>chr2L:10297915-10297981
>chr2L:10298598-10298657
>chr2L:10299419-10299460
>chr2L:10309233-10309294
>chr2L:10309590-10309736
>chr2L:10317528-10317557
>chr2L:10317948-10317995
>chr2L:10323236-10323286
>chr2L:10326217-10326275
>chr2L:10329411-10329437
>chr2L:10333343-10333387
>chr2L:10335353-10335389
>chr2L:10337657-10337732
>chr2L:10338158-10338255
>chr2L:10338701-10338785
>chr2L:10349615-10349655
>chr2L:10352718-10352761
>chr2L:10365058-10365083
>chr2L:10366381-10366422
>chr2L:10368455-10368515
>chr2L:10373235-10373336
>chr2L:10373889-10373921
>chr2L:10376061-10376096
>chr2L:10376319-10376349
>chr2L:10376586-10376643
>chr2L:10377169-10377223
>chr2L:10377625-10377703
>chr2L:10388716-10388760
>chr2L:10388833-10388875
>chr2L:10391654-10391694
>chr2L:10392131-10392168
>chr2L:10392418-10392489
>chr2L:10393968-10394003
>chr2L:10395364-10395389
>chr2L:10396995-10397041
>chr2L:10401670-10401718
>chr2L:10404120-10404212
>chr2L:10404241-10404304
>chr2L:10409839-10409867
>chr2L:10409922-10409985
>chr2L:10418913-10418942
>chr2L:10422907-10422942
>chr2L:10427088-10427119
>chr2L:10437292-10437319
>chr2L:10437420-10437456
>chr2L:10440526-10440567
>chr2L:10442368-10442409
>chr2L:10442965-10443014
>chr2L:10444403-10444446
>chr2L:10444705-10444736
>chr2L:10446736-10446814
>chr2L:10452624-10452657
>chr2L:10456039-10456076
>chr2L:10467590-10467615
>chr2L:10467682-10467717
>chr2L:10468555-10468633
>chr2L:10469238-10469317
>chr2L:10469572-10469652
>chr2L:10471610-10471732
>chr2L:10474519-10474569
>chr2L:10474993-10475046
>chr2L:10475739-10475779
>chr2L:10476035-10476060
>chr2L:10476136-10476178
>chr2L:10478264-10478290
>chr2L:10478957-10479001
>chr2L:10479848-10479879
>chr2L:10492737-10492772
>chr2L:10499805-10499869
>chr2L:10506182-10506303
>chr2L:10509446-10509494
>chr2L:10513097-10513123
>chr2L:10519799-10519827
>chr2L:10519948-10520076
>chr2L:10520669-10520776
>chr2L:10522203-10522443
>chr2L:10523292-10523339
>chr2L:10523931-10523969
>chr2L:10524072-10524106
>chr2L:10524384-10524428
>chr2L:10524688-10524768
>chr2L:10525087-10525165
>chr2L:10527318-10527544
>chr2L:10528230-10528275
>chr2L:10535706-10535778
>chr2L:10538632-10538663
>chr2L:10538897-10538971
>chr2L:10541309-10541349
>chr2L:10541362-10541402
>chr2L:10544662-10544738
>chr2L:10545589-10545632
>chr2L:10548182-10548273
>chr2L:10551192-10551231
>chr2L:10551544-10551571
>chr2L:10553389-10553460
>chr2L:10553503-10553536
>chr2L:10553910-10553944
>chr2L:10554918-10555002
>chr2L:10555584-10555616
>chr2L:10555756-10555834
>chr2L:10559738-10559838
>chr2L:10561445-10561513
>chr2L:10562404-10562442
>chr2L:10563361-10563496
>chr2L:10563818-10563879
>chr2L:10570166-10570200
>chr2L:10573348-10573419
>chr2L:10574092-10574291
>chr2L:10575413-10575461
>chr2L:10578832-10578998
>chr2L:10579369-10579404
>chr2L:10579492-10579527
>chr2L:10580294-10580327
>chr2L:10585235-10585355
>chr2L:10585939-10585987
>chr2L:10588695-10588738
>chr2L:10590790-10590842
>chr2L:10592050-10592092
>chr2L:10592752-10592805
>chr2L:10592906-10600533
>chr2L:10601303-10601349
>chr2L:10603394-10603437
>chr2L:10604745-10604788
>chr2L:10605947-10605973
>chr2L:10607246-10607325
>chr2L:10607818-10607901
>chr2L:10613346-10613391
>chr2L:10616333-10616369
>chr2L:10620246-10620330
>chr2L:10621550-10621696
>chr2L:10622019-10622048
>chr2L:10622926-10623005
>chr2L:10625594-10625624
>chr2L:10626193-10626277
>chr2L:10627531-10627558
>chr2L:10628012-10628059
>chr2L:10628861-10629009
>chr2L:10631141-10631185
>chr2L:10632035-10632107
>chr2L:10636359-10636434
>chr2L:10637470-10637572
>chr2L:10641865-10641915
>chr2L:10642419-10642484
>chr2L:10643461-10643524
>chr2L:10644799-10644865
>chr2L:10646040-10646092
>chr2L:10646888-10647035
>chr2L:10647760-10648148
>chr2L:10648202-10648423
>chr2L:10650488-10650550
>chr2L:10653153-10653178
>chr2L:10654550-10654584
>chr2L:10654639-10654756
>chr2L:10655819-10655905
>chr2L:10658771-10658803
>chr2L:10661499-10661553
>chr2L:10664632-10664669
>chr2L:10667024-10667073
>chr2L:10670938-10670987
>chr2L:10673339-10673429
>chr2L:10674929-10674967
>chr2L:10675474-10675515
>chr2L:10676364-10676414
>chr2L:10679134-10679248
>chr2L:10681497-10681559
>chr2L:10682051-10682133
>chr2L:10682173-10682270
>chr2L:10682344-10682395
>chr2L:10682629-10682664
>chr2L:10683109-10683237
>chr2L:10683769-10683811
>chr2L:10683895-10684221
>chr2L:10685789-10685843
>chr2L:10686350-10686407
>chr2L:10686597-10686885
>chr2L:10687651-10687693
>chr2L:10688836-10688983
>chr2L:10689476-10689561
>chr2L:10689694-10689740
>chr2L:10691485-10691557
>chr2L:10693043-10693123
>chr2L:10693172-10693397
>chr2L:10693526-10693642
>chr2L:10693946-10694005
>chr2L:10694395-10694452
>chr2L:10697264-10697809
>chr2L:10698182-10698252
>chr2L:10699279-10699349
>chr2L:10701220-10701352
>chr2L:10703006-10703042
>chr2L:10703676-10703710
>chr2L:10706569-10706599
>chr2L:10707338-10707384
>chr2L:10711385-10711508
>chr2L:10711773-10711858
>chr2L:10712652-10712765
>chr2L:10717139-10717215
>chr2L:10718861-10718896
>chr2L:10719923-10719985
>chr2L:10720147-10720192
>chr2L:10720733-10720794
>chr2L:10720966-10721065
>chr2L:10721618-10721660
>chr2L:10721797-10721884
>chr2L:10722763-10722825
>chr2L:10723706-10723742
>chr2L:10725215-10725307
>chr2L:10725395-10725484
>chr2L:10726645-10726704
>chr2L:10726950-10727014
>chr2L:10729927-10730022
>chr2L:10730763-10730796
>chr2L:10730977-10731019
>chr2L:10733370-10733435
>chr2L:10737088-10737116
>chr2L:10737988-10738021
>chr2L:10738243-10738328
>chr2L:10738782-10738845
>chr2L:10739663-10739917
>chr2L:10744861-10744891
>chr2L:10747065-10747157
>chr2L:10748185-10748266
>chr2L:10748720-10748792
>chr2L:10753934-10753972
>chr2L:10754123-10754164
>chr2L:10754544-10754574
>chr2L:10756037-10756095
>chr2L:10757128-10757158
>chr2L:10757543-10757621
>chr2L:10757974-10758010
>chr2L:10759915-10759944
>chr2L:10760088-10760132
>chr2L:10761471-10761596
>chr2L:10762246-10762294
>chr2L:10762834-10762953
>chr2L:10762999-10763060
>chr2L:10765184-10765222
>chr2L:10769671-10769742
>chr2L:10771003-10771046
>chr2L:10771768-10771797
>chr2L:10774267-10774408
>chr2L:10776718-10776747
>chr2L:10776795-10776884
>chr2L:10777698-10777734
>chr2L:10780624-10780651
>chr2L:10781358-10781421
>chr2L:10781484-10781558
>chr2L:10783452-10783536
>chr2L:10783670-10783736
>chr2L:10784489-10784559
>chr2L:10784846-10784890
>chr2L:10785741-10785785
>chr2L:10786812-10786865
>chr2L:10788477-10788531
>chr2L:10791584-10791635
>chr2L:10792447-10792547
>chr2L:10793823-10793900
>chr2L:10794153-10794224
>chr2L:10795296-10795320
>chr2L:10796089-10796119
>chr2L:10799248-10799287
>chr2L:10799843-10799871
>chr2L:10800768-10800931
>chr2L:10806744-10806796
>chr2L:10808114-10808149
>chr2L:10808204-10808233
>chr2L:10809424-10809469
>chr2L:10811875-10811914
>chr2L:10814346-10814399
>chr2L:10814716-10814810
>chr2L:10815896-10815922
>chr2L:10817296-10817362
>chr2L:10818247-10818333
>chr2L:10822589-10822661
>chr2L:10824230-10824266
>chr2L:10824761-10824858
>chr2L:10828031-10828154
>chr2L:10829435-10829461
>chr2L:10831065-10831164
>chr2L:10831450-10831542
>chr2L:10831735-10831861
>chr2L:10832314-10832363
>chr2L:10836889-10836915
>chr2L:10841371-10841404
>chr2L:10841571-10841867
>chr2L:10842113-10842138
>chr2L:10842934-10842959
>chr2L:10845827-10845870
>chr2L:10847746-10847813
>chr2L:10848061-10848090
>chr2L:10849407-10849469
>chr2L:10852203-10852270
>chr2L:10852985-10853026
>chr2L:10857362-10857400
>chr2L:10857893-10857942
>chr2L:10858404-10858449
>chr2L:10860334-10860385
>chr2L:10861397-10861435
>chr2L:10861969-10862039
>chr2L:10862178-10862222
>chr2L:10862700-10862730
>chr2L:10862883-10864435
>chr2L:10866773-10866857
>chr2L:10867073-10867122
>chr2L:10867731-10867760
>chr2L:10867986-10868050
>chr2L:10868122-10868161
>chr2L:10869017-10869118
>chr2L:10871916-10871972
>chr2L:10873738-10873805
>chr2L:10874243-10874367
>chr2L:10874561-10874616
>chr2L:10875629-10875669
>chr2L:10875949-10875976
>chr2L:10876029-10876084
>chr2L:10876578-10883696
>chr2L:10886332-10886378
>chr2L:10889531-10889589
>chr2L:10889952-10889986
>chr2L:10893992-10894074
>chr2L:10894461-10894540
>chr2L:10894826-10894853
>chr2L:10896991-10897060
>chr2L:10897926-10897981
>chr2L:10899683-10899725
>chr2L:10901127-10901179
>chr2L:10901860-10901890
>chr2L:10904011-10904071
>chr2L:10906791-10906858
>chr2L:10909091-10909133
>chr2L:10909206-10909263
>chr2L:10911311-10911344
>chr2L:10913263-10913303
>chr2L:10915145-10915231
>chr2L:10916160-10916189
>chr2L:10916417-10916475
>chr2L:10917273-10917333
>chr2L:10924115-10924145
>chr2L:10925349-10925377
>chr2L:10926438-10926498
>chr2L:10926615-10926670
>chr2L:10927396-10927485
>chr2L:10927757-10927780
>chr2L:10931887-10931918
>chr2L:10932851-10932906
>chr2L:10933304-10933425
>chr2L:10934456-10934502
>chr2L:10935442-10935501
>chr2L:10945109-10945169
>chr2L:10945233-10945259
>chr2L:10946046-10946099
>chr2L:10946993-10956164
>chr2L:10956194-10956240
>chr2L:10960607-10960699
>chr2L:10961988-10962017
>chr2L:10962976-10963041
>chr2L:10972725-10972754
>chr2L:10972938-10972974
>chr2L:10975353-10975390
>chr2L:10975760-10975818
>chr2L:10981206-10981240
>chr2L:10984352-10984457
>chr2L:10984536-10984669
>chr2L:10984812-10984863
>chr2L:10986723-10986753
>chr2L:10986938-10986975
>chr2L:10987692-10987725
>chr2L:10987814-10987860
>chr2L:10989216-10989245
>chr2L:10994996-10995057
>chr2L:10995389-10995498
>chr2L:10996437-10996484
>chr2L:10996941-10997018
>chr2L:10997690-10997726
>chr2L:11012578-11012634
>chr2L:11014227-11014522
>chr2L:11015173-11015283
>chr2L:11015391-11015435
>chr2L:11015768-11015833
>chr2L:11016042-11016092
>chr2L:11016533-11016573
>chr2L:11016705-11016789
>chr2L:11019919-11019991
>chr2L:11021088-11021161
>chr2L:11022639-11022666
>chr2L:11023279-11023336
>chr2L:11023382-11023518
>chr2L:11023678-11023726
>chr2L:11023815-11023881
>chr2L:11024359-11024466
>chr2L:11024549-11024605
>chr2L:11025409-11025466
>chr2L:11025794-11025873
>chr2L:11025990-11026029
>chr2L:11026146-11026180
>chr2L:11027660-11027712
>chr2L:11028138-11028168
>chr2L:11028283-11028351
>chr2L:11029103-11029158
>chr2L:11029437-11029508
>chr2L:11030057-11030179
>chr2L:11030323-11030372
>chr2L:11030767-11030826
>chr2L:11030900-11030984
>chr2L:11031025-11031161
>chr2L:11034219-11034255
>chr2L:11034485-11034521
>chr2L:11035488-11035522
>chr2L:11035624-11035704
>chr2L:11036951-11036985
>chr2L:11037343-11037380
>chr2L:11038498-11038576
>chr2L:11040654-11040685
>chr2L:11042061-11042091
>chr2L:11042778-11042808
>chr2L:11045041-11045144
>chr2L:11045228-11045337
>chr2L:11046992-11047015
>chr2L:11047238-11047268
>chr2L:11048127-11048180
>chr2L:11048236-11048354
>chr2L:11049426-11049456
>chr2L:11050395-11050425
>chr2L:11051216-11051293
>chr2L:11052228-11052293
>chr2L:11052887-11053048
>chr2L:11053428-11053474
>chr2L:11054423-11054452
>chr2L:11055255-11055314
>chr2L:11058260-11058309
>chr2L:11058622-11058658
>chr2L:11058736-11058763
>chr2L:11059587-11059668
>chr2L:11061952-11062106
>chr2L:11062855-11062919
>chr2L:11063694-11063727
>chr2L:11063823-11063867
>chr2L:11065167-11065201
>chr2L:11065352-11065411
>chr2L:11065475-11065539
>chr2L:11065996-11066025
>chr2L:11067823-11067928
>chr2L:11068034-11068113
>chr2L:11068855-11068918
>chr2L:11068978-11069019
>chr2L:11069663-11069696
>chr2L:11070021-11070065
>chr2L:11070309-11070348
>chr2L:11070458-11070499
>chr2L:11072170-11072213
>chr2L:11072822-11072905
>chr2L:11073221-11073260
>chr2L:11073458-11073503
>chr2L:11074340-11074408
>chr2L:11074528-11074688
>chr2L:11074746-11074832
>chr2L:11075962-11076039
>chr2L:11078430-11078465
>chr2L:11081447-11081502
>chr2L:11082551-11082605
>chr2L:11083548-11083596
>chr2L:11084443-11084480
>chr2L:11085535-11085615
>chr2L:11097468-11097504
>chr2L:11097817-11097852
>chr2L:11098992-11099022
>chr2L:11102983-11103029
>chr2L:11103467-11103509
>chr2L:11107308-11107351
>chr2L:11108134-11108166
>chr2L:11113597-11113665
>chr2L:11113912-11113957
>chr2L:11117335-11117406
>chr2L:11125569-11125625
>chr2L:11130437-11130482
>chr2L:11130923-11131008
>chr2L:11131154-11131208
>chr2L:11133829-11133918
>chr2L:11134132-11134198
>chr2L:11134370-11134452
>chr2L:11134582-11134646
>chr2L:11141566-11141605
>chr2L:11144021-11144086
>chr2L:11146083-11146111
>chr2L:11146624-11146653
>chr2L:11146914-11146940
>chr2L:11152764-11152815
>chr2L:11154052-11154303
>chr2L:11156106-11156146
>chr2L:11159448-11159479
>chr2L:11159720-11159779
>chr2L:11160193-11160292
>chr2L:11160394-11160432
>chr2L:11161650-11161727
>chr2L:11162396-11162436
>chr2L:11162619-11162644
>chr2L:11162829-11162880
>chr2L:11163575-11163606
>chr2L:11164521-11164550
>chr2L:11166866-11166929
>chr2L:11169217-11169245
>chr2L:11170621-11170708
>chr2L:11173235-11173275
>chr2L:11174355-11174398
>chr2L:11175085-11175117
>chr2L:11176173-11176212
>chr2L:11176886-11176944
>chr2L:11178319-11178347
>chr2L:11179839-11179883
>chr2L:11181165-11181197
>chr2L:11181761-11181828
>chr2L:11182981-11183153
>chr2L:11183182-11183225
>chr2L:11184635-11184715
>chr2L:11184915-11184971
>chr2L:11186539-11186611
>chr2L:11191673-11191700
>chr2L:11193093-11193140
>chr2L:11194238-11194297
>chr2L:11194360-11194416
>chr2L:11194848-11194918
>chr2L:11195956-11196010
>chr2L:11196540-11196581
>chr2L:11197358-11197542
>chr2L:11197654-11197681
>chr2L:11200392-11200457
>chr2L:11204217-11204266
>chr2L:11209079-11209141
>chr2L:11210443-11210511
>chr2L:11211292-11211327
>chr2L:11211345-11211458
>chr2L:11211512-11211696
>chr2L:11212066-11212130
>chr2L:11213284-11213334
>chr2L:11214208-11214246
>chr2L:11215118-11218745
>chr2L:11218887-11219088
>chr2L:11219342-11219394
>chr2L:11219467-11219522
>chr2L:11219621-11219747
>chr2L:11221303-11221481
>chr2L:11221902-11221952
>chr2L:11222291-11222329
>chr2L:11225042-11225099
>chr2L:11226611-11226641
>chr2L:11226778-11226850
>chr2L:11227652-11227678
>chr2L:11228221-11228259
>chr2L:11229038-11229086
>chr2L:11229674-11229754
>chr2L:11231866-11231899
>chr2L:11232031-11232076
>chr2L:11233324-11233365
>chr2L:11233806-11233855
>chr2L:11235390-11235457
>chr2L:11235658-11235829
>chr2L:11236342-11236431
>chr2L:11236488-11236563
>chr2L:11236626-11236758
>chr2L:11238278-11238352
>chr2L:11238401-11238460
>chr2L:11241806-11241920
>chr2L:11242149-11242173
>chr2L:11242784-11242826
>chr2L:11243058-11243163
>chr2L:11243232-11243331
>chr2L:11243623-11243661
>chr2L:11247662-11247694
>chr2L:11248372-11248423
>chr2L:11249193-11249233
>chr2L:11249539-11249591
>chr2L:11249768-11249820
>chr2L:11250204-11250246
>chr2L:11250702-11250732
>chr2L:11250885-11250927
>chr2L:11251456-11251509
>chr2L:11251669-11251748
>chr2L:11253434-11253486
>chr2L:11254371-11254465
>chr2L:11254552-11254581
>chr2L:11255495-11255744
>chr2L:11255986-11256100
>chr2L:11257554-11257683
>chr2L:11258525-11258592
>chr2L:11258763-11258816
>chr2L:11258975-11259021
>chr2L:11259441-11259474
>chr2L:11259633-11259673
>chr2L:11266657-11266722
>chr2L:11271538-11271570
>chr2L:11272287-11272314
>chr2L:11272468-11272525
>chr2L:11277605-11277756
>chr2L:11279268-11279303
>chr2L:11287553-11287592
>chr2L:11288269-11288351
>chr2L:11288781-11288815
>chr2L:11289278-11289313
>chr2L:11289949-11290096
>chr2L:11290408-11290493
>chr2L:11290931-11290964
>chr2L:11292950-11293046
>chr2L:11293139-11293228
>chr2L:11296643-11296687
>chr2L:11298212-11298236
>chr2L:11298839-11298956
>chr2L:11299055-11299088
>chr2L:11300397-11300459
>chr2L:11302719-11302790
>chr2L:11304370-11304412
>chr2L:11304954-11305004
>chr2L:11306078-11306139
>chr2L:11306454-11306481
>chr2L:11308436-11308506
>chr2L:11309745-11309782
>chr2L:11313466-11313497
>chr2L:11313596-11313657
>chr2L:11314978-11315000
>chr2L:11315223-11317719
>chr2L:11318017-11318081
>chr2L:11319660-11319742
>chr2L:11321156-11321182
>chr2L:11321938-11321974
>chr2L:11322288-11322330
>chr2L:11323093-11323160
>chr2L:11323575-11323616
>chr2L:11327423-11327499
>chr2L:11327736-11327787
>chr2L:11328921-11328964
>chr2L:11329540-11329584
>chr2L:11329632-11329666
>chr2L:11329901-11329944
>chr2L:11330195-11330327
>chr2L:11331026-11331112
>chr2L:11331416-11331489
>chr2L:11335087-11335118
>chr2L:11340650-11340703
>chr2L:11340967-11341005
>chr2L:11342129-11342153
>chr2L:11345742-11345861
>chr2L:11347220-11347354
>chr2L:11347593-11347702
>chr2L:11348588-11348624
>chr2L:11348774-11348828
>chr2L:11351792-11351834
>chr2L:11352010-11352042
>chr2L:11355096-11355153
>chr2L:11356378-11356404
>chr2L:11357784-11357849
>chr2L:11358973-11359147
>chr2L:11359470-11359586
>chr2L:11362236-11362271
>chr2L:11362690-11362736
>chr2L:11362943-11362978
>chr2L:11364965-11365008
>chr2L:11366959-11367000
>chr2L:11367027-11367052
>chr2L:11371910-11371940
>chr2L:11375460-11375494
>chr2L:11375644-11375675
>chr2L:11376099-11376175
>chr2L:11377946-11377998
>chr2L:11378111-11378149
>chr2L:11378838-11379023
>chr2L:11379165-11379231
>chr2L:11382476-11382519
>chr2L:11382649-11382714
>chr2L:11382753-11382858
>chr2L:11383058-11383088
>chr2L:11384543-11384587
>chr2L:11385152-11385248
>chr2L:11385445-11385570
>chr2L:11386261-11386393
>chr2L:11386768-11386818
>chr2L:11388478-11388546
>chr2L:11391314-11391359
>chr2L:11393110-11393145
>chr2L:11396188-11396264
>chr2L:11397006-11397070
>chr2L:11397308-11397336
>chr2L:11397782-11397830
>chr2L:11397847-11398008
>chr2L:11398155-11398314
>chr2L:11399027-11399137
>chr2L:11401287-11401356
>chr2L:11401909-11402128
>chr2L:11404082-11404144
>chr2L:11404349-11404381
>chr2L:11405321-11405370
>chr2L:11405453-11405597
>chr2L:11405956-11405986
>chr2L:11406097-11406126
>chr2L:11407406-11407434
>chr2L:11407704-11407802
>chr2L:11407821-11407859
>chr2L:11408165-11408207
>chr2L:11408634-11408664
>chr2L:11410061-11410091
>chr2L:11410420-11410508
>chr2L:11411089-11411127
>chr2L:11412071-11412129
>chr2L:11415595-11415631
>chr2L:11416516-11416546
>chr2L:11417919-11417945
>chr2L:11421123-11421218
>chr2L:11421641-11421675
>chr2L:11422762-11422803
>chr2L:11423483-11423518
>chr2L:11424584-11424652
>chr2L:11426947-11426983
>chr2L:11428230-11428271
>chr2L:11428632-11428775
>chr2L:11428935-11428980
>chr2L:11429076-11429238
>chr2L:11430546-11430601
>chr2L:11431868-11432002
>chr2L:11433906-11433964
>chr2L:11434363-11434417
>chr2L:11434801-11434851
>chr2L:11435073-11435149
>chr2L:11436773-11436974
>chr2L:11437943-11437977
>chr2L:11438082-11438130
>chr2L:11438451-11438497
>chr2L:11439526-11439671
>chr2L:11439867-11439950
>chr2L:11440133-11440171
>chr2L:11440360-11440405
>chr2L:11440733-11440763
>chr2L:11440868-11440940
>chr2L:11441069-11441153
>chr2L:11441303-11441357
>chr2L:11441742-11441771
>chr2L:11441849-11441902
>chr2L:11445789-11445883
>chr2L:11446258-11446326
>chr2L:11447803-11447837
>chr2L:11448188-11448234
>chr2L:11448570-11448600
>chr2L:11450612-11450643
>chr2L:11454738-11454763
>chr2L:11457549-11457597
>chr2L:11459215-11459289
>chr2L:11460975-11461034
>chr2L:11461623-11461671
>chr2L:11461920-11462033
>chr2L:11462383-11462413
>chr2L:11463084-11463127
>chr2L:11463592-11463631
>chr2L:11464577-11464625
>chr2L:11465432-11465475
>chr2L:11465509-11465545
>chr2L:11466993-11467039
>chr2L:11467214-11467277
>chr2L:11470109-11470164
>chr2L:11470227-11470270
>chr2L:11472375-11472418
>chr2L:11472486-11472526
>chr2L:11474735-11474761
>chr2L:11475602-11475636
>chr2L:11476173-11476217
>chr2L:11477650-11477686
>chr2L:11479281-11479306
>chr2L:11479341-11479380
>chr2L:11479696-11479745
>chr2L:11483774-11483808
>chr2L:11485257-11485339
>chr2L:11485476-11485527
>chr2L:11487469-11487536
>chr2L:11491165-11491210
>chr2L:11491457-11491484
>chr2L:11491878-11491909
>chr2L:11492558-11492640
>chr2L:11494069-11494118
>chr2L:11495143-11495211
>chr2L:11496386-11496423
>chr2L:11498655-11498685
>chr2L:11498995-11499030
>chr2L:11499225-11499273
>chr2L:11500400-11500455
>chr2L:11500478-11500548
>chr2L:11500632-11500701
>chr2L:11500943-11501013
>chr2L:11501351-11501399
>chr2L:11501818-11501874
>chr2L:11502053-11502092
>chr2L:11502903-11502937
>chr2L:11503005-11503086
>chr2L:11503229-11503364
>chr2L:11508231-11508267
>chr2L:11512468-11512508
>chr2L:11513590-11513647
>chr2L:11516505-11516560
>chr2L:11518970-11519008
>chr2L:11519761-11519820
>chr2L:11520404-11520447
>chr2L:11524374-11524403
>chr2L:11528407-11528477
>chr2L:11529030-11529082
>chr2L:11530729-11530786
>chr2L:11534473-11534523
>chr2L:11536003-11536093
>chr2L:11536245-11536344
>chr2L:11537212-11537265
>chr2L:11537306-11537398
>chr2L:11537461-11537571
>chr2L:11538158-11538204
>chr2L:11538425-11538562
>chr2L:11538606-11538650
>chr2L:11540636-11548051
>chr2L:11548127-11548221
>chr2L:11548240-11548275
>chr2L:11548353-11548399
>chr2L:11550734-11550776
>chr2L:11553477-11553519
>chr2L:11553547-11553606
>chr2L:11553974-11554003
>chr2L:11555512-11555591
>chr2L:11556102-11556126
>chr2L:11556345-11556386
>chr2L:11558868-11558910
>chr2L:11559230-11559269
>chr2L:11561686-11561728
>chr2L:11562243-11562300
>chr2L:11562390-11562422
>chr2L:11563690-11568873
>chr2L:11569795-11569886
>chr2L:11570766-11570824
>chr2L:11572333-11572383
>chr2L:11574231-11574315
>chr2L:11574456-11574568
>chr2L:11575293-11575332
>chr2L:11575648-11575740
>chr2L:11576220-11576262
>chr2L:11576392-11576427
>chr2L:11576737-11576821
>chr2L:11578684-11578733
>chr2L:11581595-11581656
>chr2L:11582189-11582248
>chr2L:11584837-11584865
>chr2L:11584983-11585025
>chr2L:11585214-11585250
>chr2L:11586632-11586666
>chr2L:11587130-11587163
>chr2L:11587404-11587531
>chr2L:11588623-11588661
>chr2L:11590520-11590598
>chr2L:11591074-11591113
>chr2L:11591720-11591769
>chr2L:11594323-11594408
>chr2L:11595435-11595502
>chr2L:11595616-11595667
>chr2L:11601467-11601493
>chr2L:11601858-11601996
>chr2L:11604281-11604394
>chr2L:11606179-11606234
>chr2L:11607103-11607154
>chr2L:11607309-11607356
>chr2L:11608735-11608791
>chr2L:11614102-11615598
>chr2L:11615662-11615690
>chr2L:11617007-11617052
>chr2L:11619191-11619237
>chr2L:11619444-11619478
>chr2L:11623231-11623261
>chr2L:11624033-11624114
>chr2L:11625254-11625293
>chr2L:11626202-11626265
>chr2L:11628059-11628134
>chr2L:11631729-11631751
>chr2L:11634493-11634516
>chr2L:11634552-11634593
>chr2L:11635277-11635318
>chr2L:11635470-11635506
>chr2L:11641547-11641605
>chr2L:11642702-11642736
>chr2L:11644243-11644294
>chr2L:11644808-11644910
>chr2L:11646449-11646496
>chr2L:11649853-11649899
>chr2L:11656011-11656060
>chr2L:11656612-11656640
>chr2L:11658254-11658289
>chr2L:11658465-11658507
>chr2L:11658690-11658848
>chr2L:11661527-11661566
>chr2L:11664160-11664250
>chr2L:11668095-11668156
>chr2L:11669478-11669534
>chr2L:11670193-11670232
>chr2L:11671509-11671554
>chr2L:11672763-11672805
>chr2L:11674961-11675007
>chr2L:11675176-11675233
>chr2L:11675854-11675945
>chr2L:11676064-11676143
>chr2L:11677637-11677684
>chr2L:11678105-11678198
>chr2L:11679759-11679843
>chr2L:11680143-11680179
>chr2L:11680269-11680356
>chr2L:11680479-11680610
>chr2L:11680732-11680777
>chr2L:11682415-11682444
>chr2L:11683043-11683070
>chr2L:11685001-11685064
>chr2L:11685692-11685750
>chr2L:11686189-11686225
>chr2L:11687395-11687456
>chr2L:11688513-11688541
>chr2L:11691446-11691476
>chr2L:11691797-11691848
>chr2L:11692937-11692999
>chr2L:11696361-11696400
>chr2L:11698516-11698595
>chr2L:11698980-11699067
>chr2L:11700655-11700709
>chr2L:11701125-11701164
>chr2L:11702138-11702254
>chr2L:11702631-11702669
>chr2L:11703043-11703079
>chr2L:11704847-11704876
>chr2L:11707813-11707863
>chr2L:11708959-11709017
>chr2L:11713007-11713062
>chr2L:11713374-11713431
>chr2L:11713559-11720975
>chr2L:11721444-11721497
>chr2L:11725681-11725710
>chr2L:11726131-11726166
>chr2L:11727622-11727649
>chr2L:11728501-11728532
>chr2L:11733391-11733475
>chr2L:11733661-11733746
>chr2L:11734908-11734970
>chr2L:11737152-11737186
>chr2L:11739738-11739781
>chr2L:11740142-11740173
>chr2L:11745175-11745214
>chr2L:11747059-11747118
>chr2L:11747431-11747478
>chr2L:11747717-11747770
>chr2L:11748010-11748034
>chr2L:11748158-11748189
>chr2L:11750108-11750143
>chr2L:11751290-11751410
>chr2L:11751528-11751578
>chr2L:11756039-11756107
>chr2L:11756757-11756821
>chr2L:11758112-11758166
>chr2L:11759007-11759042
>chr2L:11759826-11759876
>chr2L:11760012-11760041
>chr2L:11761114-11761169
>chr2L:11761387-11761419
>chr2L:11761777-11761809
>chr2L:11762964-11763007
>chr2L:11763260-11763311
>chr2L:11764401-11764444
>chr2L:11767138-11767256
>chr2L:11767357-11767441
>chr2L:11771780-11771845
>chr2L:11772568-11772623
>chr2L:11772775-11772829
>chr2L:11774197-11774233
>chr2L:11777023-11777165
>chr2L:11777870-11777931
>chr2L:11778931-11778974
>chr2L:11783437-11783478
>chr2L:11783966-11784046
>chr2L:11785369-11785421
>chr2L:11785641-11785723
>chr2L:11786602-11786627
>chr2L:11787459-11787522
>chr2L:11789951-11790021
>chr2L:11791022-11791094
>chr2L:11793015-11793065
>chr2L:11795053-11795079
>chr2L:11795182-11795290
>chr2L:11795669-11795709
>chr2L:11797212-11797598
>chr2L:11799002-11799119
>chr2L:11799252-11799287
>chr2L:11802046-11802148
>chr2L:11802828-11802860
>chr2L:11803023-11803133
>chr2L:11803559-11803588
>chr2L:11806265-11806533
>chr2L:11807147-11807196
>chr2L:11807279-11807394
>chr2L:11807655-11807775
>chr2L:11809554-11809632
>chr2L:11811993-11812057
>chr2L:11812207-11812280
>chr2L:11813497-11813561
>chr2L:11815479-11815545
>chr2L:11815724-11815762
>chr2L:11818787-11818895
>chr2L:11819398-11819465
>chr2L:11821180-11821221
>chr2L:11822846-11822888
>chr2L:11823324-11823354
>chr2L:11830346-11830481
>chr2L:11830985-11831093
>chr2L:11832795-11832829
>chr2L:11834296-11834324
>chr2L:11834348-11834468
>chr2L:11837007-11837104
>chr2L:11838658-11838728
>chr2L:11840306-11840353
>chr2L:11840989-11841018
>chr2L:11841106-11841167
>chr2L:11851775-11851821
>chr2L:11855993-11856046
>chr2L:11858587-11858630
>chr2L:11861147-11861177
>chr2L:11862605-11862629
>chr2L:11863232-11863311
>chr2L:11869527-11869584
>chr2L:11873929-11873957
>chr2L:11874218-11874255
>chr2L:11874533-11874568
>chr2L:11879566-11879651
>chr2L:11884884-11884911
>chr2L:11885596-11885674
>chr2L:11893057-11893092
>chr2L:11895020-11895056
>chr2L:11895295-11895321
>chr2L:11895651-11895688
>chr2L:11896893-11896930
>chr2L:11897167-11900075
>chr2L:11900635-11900676
>chr2L:11901720-11901749
>chr2L:11901960-11902005
>chr2L:11903903-11903982
>chr2L:11904570-11904618
>chr2L:11906414-11906464
>chr2L:11906537-11906577
>chr2L:11906639-11906696
>chr2L:11907429-11907516
>chr2L:11907895-11907926
>chr2L:11911370-11911417
>chr2L:11911826-11911870
>chr2L:11914054-11914091
>chr2L:11914471-11914503
>chr2L:11915177-11915228
>chr2L:11915387-11915475
>chr2L:11916523-11916558
>chr2L:11918701-11918762
>chr2L:11920213-11920266
>chr2L:11920340-11920367
>chr2L:11920791-11920830
>chr2L:11922457-11922498
>chr2L:11925352-11925415
>chr2L:11925859-11925903
>chr2L:11928412-11928469
>chr2L:11929895-11929952
>chr2L:11930565-11930587
>chr2L:11933219-11933247
>chr2L:11933489-11933562
>chr2L:11939428-11939462
>chr2L:11940673-11940731
>chr2L:11940893-11940991
>chr2L:11941234-11941361
>chr2L:11941958-11942024
>chr2L:11942362-11942518
>chr2L:11942798-11942838
>chr2L:11943240-11943361
>chr2L:11943975-11944006
>chr2L:11945517-11945545
>chr2L:11945603-11945775
>chr2L:11947849-11947903
>chr2L:11949509-11949540
>chr2L:11949836-11949946
>chr2L:11955754-11955803
>chr2L:11956380-11956419
>chr2L:11957159-11957193
>chr2L:11957582-11957624
>chr2L:11959504-11959630
>chr2L:11960677-11960727
>chr2L:11962622-11962663
>chr2L:11962794-11962826
>chr2L:11963628-11963686
>chr2L:11964123-11964153
>chr2L:11965417-11965459
>chr2L:11966717-11966769
>chr2L:11968274-11968372
>chr2L:11969018-11969090
>chr2L:11969258-11969296
>chr2L:11970514-11970543
>chr2L:11970924-11970961
>chr2L:11972538-11972602
>chr2L:11973869-11973920
>chr2L:11975036-11975099
>chr2L:11976956-11976989
>chr2L:11977088-11977118
>chr2L:11977725-11977815
>chr2L:11977866-11977947
>chr2L:11978232-11978269
>chr2L:11978364-11978407
>chr2L:11978883-11978918
>chr2L:11979207-11979315
>chr2L:11980278-11980302
>chr2L:11986575-11986611
>chr2L:11987039-11987106
>chr2L:11987137-11987266
>chr2L:11987734-11987802
>chr2L:11993148-11993279
>chr2L:11993701-11993738
>chr2L:11994127-11994399
>chr2L:11994622-11994768
>chr2L:11997059-11997219
>chr2L:11997612-11997649
>chr2L:11998038-11998310
>chr2L:11998533-11998679
>chr2L:11999973-12000000
>chr2L:12001038-12001069
>chr2L:12003471-12003521
>chr2L:12004198-12004282
>chr2L:12006231-12006278
>chr2L:12006855-12006891
>chr2L:12007155-12007272
>chr2L:12010054-12010105
>chr2L:12010306-12010366
>chr2L:12013637-12013665
>chr2L:12013830-12013886
>chr2L:12016536-12016600
>chr2L:12022192-12022245
>chr2L:12022769-12022803
>chr2L:12024304-12024370
>chr2L:12025463-12025527
>chr2L:12025556-12025618
>chr2L:12027275-12027348
>chr2L:12028051-12028105
>chr2L:12029922-12029956
>chr2L:12038293-12038330
>chr2L:12038848-12038885
>chr2L:12041598-12041643
>chr2L:12041760-12041889
>chr2L:12041919-12041974
>chr2L:12044031-12044157
>chr2L:12045594-12045687
>chr2L:12049095-12049254
>chr2L:12052116-12052155
>chr2L:12054576-12054636
>chr2L:12067293-12074385
>chr2L:12076113-12076155
>chr2L:12078218-12078262
>chr2L:12078446-12078482
>chr2L:12078923-12078965
>chr2L:12081151-12081180
>chr2L:12083256-12083294
>chr2L:12084464-12084503
>chr2L:12085750-12085794
>chr2L:12093535-12093562
>chr2L:12096146-12096299
>chr2L:12103990-12104020
>chr2L:12104492-12104530
>chr2L:12107241-12107338
>chr2L:12107391-12107449
>chr2L:12108090-12108130
>chr2L:12108421-12108456
>chr2L:12109078-12109108
>chr2L:12113173-12113199
>chr2L:12113354-12113449
>chr2L:12115142-12115194
>chr2L:12115340-12115398
>chr2L:12116279-12116317
>chr2L:12117353-12117392
>chr2L:12117951-12118010
>chr2L:12120514-12120562
>chr2L:12122809-12122835
>chr2L:12125906-12125946
>chr2L:12127699-12127744
>chr2L:12128687-12128726
>chr2L:12128861-12128957
>chr2L:12129111-12129149
>chr2L:12129265-12129333
>chr2L:12129947-12129979
>chr2L:12130841-12130871
>chr2L:12130939-12130997
>chr2L:12132998-12133053
>chr2L:12133927-12133993
>chr2L:12134247-12134272
>chr2L:12134458-12134494
>chr2L:12136486-12136545
>chr2L:12139527-12139570
>chr2L:12141287-12141335
>chr2L:12142928-12142958
>chr2L:12143923-12143962
>chr2L:12145025-12145066
>chr2L:12151787-12151850
>chr2L:12154927-12155039
>chr2L:12155263-12155316
>chr2L:12156618-12156652
>chr2L:12157162-12157192
>chr2L:12159179-12159219
>chr2L:12159539-12159579
>chr2L:12160346-12160492
>chr2L:12165455-12165497
>chr2L:12172627-12172675
>chr2L:12178882-12178924
>chr2L:12179557-12179668
>chr2L:12183684-12183765
>chr2L:12184368-12184540
>chr2L:12187911-12187956
>chr2L:12191102-12191126
>chr2L:12191208-12191234
>chr2L:12193167-12193208
>chr2L:12194084-12194153
>chr2L:12195485-12195564
>chr2L:12195901-12195944
>chr2L:12201275-12201326
>chr2L:12204302-12204368
>chr2L:12205704-12205751
>chr2L:12206224-12206265
>chr2L:12210694-12210766
>chr2L:12211557-12211639
>chr2L:12215109-12215390
>chr2L:12215433-12215483
>chr2L:12216498-12216567
>chr2L:12216731-12216841
>chr2L:12217471-12217714
>chr2L:12217760-12217976
>chr2L:12218069-12218303
>chr2L:12219389-12219458
>chr2L:12220321-12220602
>chr2L:12220645-12220695
>chr2L:12221710-12221779
>chr2L:12221943-12222053
>chr2L:12222683-12222926
>chr2L:12222972-12223188
>chr2L:12223281-12223515
>chr2L:12224601-12224670
>chr2L:12225134-12225183
>chr2L:12225961-12225988
>chr2L:12226452-12226535
>chr2L:12227533-12227584
>chr2L:12227696-12227726
>chr2L:12228031-12228114
>chr2L:12229535-12229573
>chr2L:12231088-12231136
>chr2L:12231240-12231280
>chr2L:12231459-12231568
>chr2L:12231756-12231787
>chr2L:12233345-12233380
>chr2L:12234072-12234135
>chr2L:12234349-12234389
>chr2L:12237190-12237247
>chr2L:12240520-12240554
>chr2L:12241425-12241522
>chr2L:12241565-12241717
>chr2L:12241953-12241978
>chr2L:12241987-12242051
>chr2L:12242133-12242203
>chr2L:12242736-12242784
>chr2L:12243721-12243765
>chr2L:12244226-12244261
>chr2L:12245229-12245252
>chr2L:12245296-12245356
>chr2L:12247319-12247406
>chr2L:12250304-12250339
>chr2L:12251377-12251447
>chr2L:12253602-12253637
>chr2L:12254341-12254374
>chr2L:12255408-12255431
>chr2L:12256308-12256371
>chr2L:12257123-12257168
>chr2L:12257389-12257433
>chr2L:12257700-12257740
>chr2L:12262173-12262221
>chr2L:12262331-12262411
>chr2L:12262471-12262611
>chr2L:12262747-12262785
>chr2L:12262866-12262911
>chr2L:12263941-12263974
>chr2L:12264838-12264881
>chr2L:12265240-12265333
>chr2L:12266561-12266609
>chr2L:12267946-12267978
>chr2L:12268235-12268269
>chr2L:12268385-12268426
>chr2L:12268753-12268808
>chr2L:12270925-12270999
>chr2L:12271436-12271511
>chr2L:12271676-12271727
>chr2L:12273564-12273610
>chr2L:12276905-12276953
>chr2L:12281211-12281254
>chr2L:12282008-12282036
>chr2L:12284502-12284562
>chr2L:12284736-12284761
>chr2L:12285652-12285713
>chr2L:12285971-12286003
>chr2L:12286324-12286377
>chr2L:12288593-12288865
>chr2L:12289130-12289243
>chr2L:12291929-12291959
>chr2L:12292196-12292225
>chr2L:12292779-12292833
>chr2L:12294464-12294586
>chr2L:12294719-12294753
>chr2L:12294888-12294953
>chr2L:12295596-12295706
>chr2L:12296678-12296751
>chr2L:12296826-12296929
>chr2L:12297288-12297327
>chr2L:12298876-12298916
>chr2L:12302762-12302811
>chr2L:12303249-12303290
>chr2L:12303542-12303600
>chr2L:12303972-12303999
>chr2L:12304264-12304306
>chr2L:12304554-12304590
>chr2L:12307465-12307498
>chr2L:12308319-12308355
>chr2L:12311102-12311137
>chr2L:12311423-12311450
>chr2L:12315853-12315878
>chr2L:12316189-12316224
>chr2L:12317488-12317558
>chr2L:12317958-12318022
>chr2L:12321155-12321185
>chr2L:12322023-12322058
>chr2L:12322787-12322890
>chr2L:12323464-12323494
>chr2L:12324005-12324038
>chr2L:12324370-12324417
>chr2L:12326337-12326380
>chr2L:12329530-12329566
>chr2L:12329645-12329677
>chr2L:12331702-12331770
>chr2L:12332396-12332427
>chr2L:12333171-12333231
>chr2L:12334057-12334100
>chr2L:12336834-12336863
>chr2L:12340873-12340943
>chr2L:12340985-12341048
>chr2L:12341776-12341823
>chr2L:12343695-12343721
>chr2L:12344988-12345158
>chr2L:12345506-12345566
>chr2L:12347272-12347298
>chr2L:12347386-12347452
>chr2L:12349136-12349325
>chr2L:12349947-12350017
>chr2L:12352041-12352132
>chr2L:12352172-12352303
>chr2L:12352428-12352462
>chr2L:12352562-12352665
>chr2L:12353735-12353763
>chr2L:12354329-12354448
>chr2L:12355779-12355822
>chr2L:12358533-12358555
>chr2L:12359701-12359755
>chr2L:12359826-12359888
>chr2L:12362273-12362325
>chr2L:12364481-12364522
>chr2L:12364984-12365035
>chr2L:12366192-12366269
>chr2L:12367563-12367614
>chr2L:12367746-12367811
>chr2L:12369052-12369079
>chr2L:12369675-12369712
>chr2L:12371568-12371596
>chr2L:12373761-12373789
>chr2L:12373823-12373876
>chr2L:12375210-12375231
>chr2L:12375773-12375843
>chr2L:12376960-12377024
>chr2L:12377884-12377932
>chr2L:12379422-12379453
>chr2L:12380637-12380742
>chr2L:12385241-12385273
>chr2L:12386200-12386254
>chr2L:12388827-12388891
>chr2L:12391426-12391460
>chr2L:12392457-12392511
>chr2L:12392838-12393010
>chr2L:12393071-12393172
>chr2L:12393444-12393547
>chr2L:12393619-12393714
>chr2L:12394671-12394723
>chr2L:12394806-12394875
>chr2L:12395476-12395555
>chr2L:12395724-12395767
>chr2L:12396576-12396633
>chr2L:12396700-12396771
>chr2L:12397382-12397431
>chr2L:12398056-12398088
>chr2L:12398695-12398763
>chr2L:12399433-12399482
>chr2L:12401959-12402075
>chr2L:12404288-12404392
>chr2L:12407217-12407316
>chr2L:12410489-12410546
>chr2L:12411636-12411676
>chr2L:12412575-12412671
>chr2L:12413859-12413933
>chr2L:12414412-12414448
>chr2L:12415534-12415564
>chr2L:12416564-12416601
>chr2L:12417783-12417891
>chr2L:12417964-12418072
>chr2L:12419155-12419202
>chr2L:12421677-12421764
>chr2L:12421897-12421925
>chr2L:12422175-12422262
>chr2L:12425970-12426011
>chr2L:12427770-12427829
>chr2L:12431327-12431360
>chr2L:12431421-12431550
>chr2L:12431752-12431791
>chr2L:12434846-12434896
>chr2L:12435222-12435277
>chr2L:12436612-12436648
>chr2L:12439635-12439670
>chr2L:12440282-12440392
>chr2L:12440945-12440980
>chr2L:12441157-12441213
>chr2L:12441354-12441387
>chr2L:12441847-12441874
>chr2L:12443856-12443891
>chr2L:12445862-12445899
>chr2L:12452755-12452789
>chr2L:12455025-12455085
>chr2L:12456436-12456586
>chr2L:12457784-12457840
>chr2L:12458698-12458727
>chr2L:12458953-12458996
>chr2L:12459251-12459291
>chr2L:12459525-12459563
>chr2L:12460685-12460766
>chr2L:12461682-12461715
>chr2L:12462385-12462439
>chr2L:12462606-12462662
>chr2L:12463519-12463553
>chr2L:12463835-12463902
>chr2L:12464475-12464515
>chr2L:12465554-12465608
>chr2L:12466251-12466316
>chr2L:12475745-12475791
>chr2L:12476419-12476494
>chr2L:12477170-12477321
>chr2L:12478408-12478444
>chr2L:12478739-12478842
>chr2L:12480276-12480311
>chr2L:12485159-12485208
>chr2L:12485308-12485374
>chr2L:12485709-12485740
>chr2L:12486052-12486108
>chr2L:12486786-12486818
>chr2L:12486820-12486848
>chr2L:12489568-12489619
>chr2L:12490830-12490857
>chr2L:12490959-12491036
>chr2L:12492270-12492326
>chr2L:12493302-12493355
>chr2L:12494757-12494795
>chr2L:12498137-12498188
>chr2L:12498620-12498787
>chr2L:12499096-12499194
>chr2L:12500378-12500429
>chr2L:12501806-12501848
>chr2L:12503821-12503860
>chr2L:12505111-12505194
>chr2L:12506450-12506473
>chr2L:12507180-12507212
>chr2L:12507709-12507911
>chr2L:12510153-12510211
>chr2L:12513428-12513490
>chr2L:12513988-12514034
>chr2L:12514625-12514680
>chr2L:12515381-12515407
>chr2L:12515805-12515891
>chr2L:12517561-12517596
>chr2L:12517980-12518010
>chr2L:12519008-12519108
>chr2L:12519358-12519398
>chr2L:12519864-12519894
>chr2L:12523342-12523401
>chr2L:12526314-12526365
>chr2L:12527620-12527646
>chr2L:12532517-12532563
>chr2L:12532953-12532989
>chr2L:12534020-12534050
>chr2L:12534472-12534531
>chr2L:12534743-12534771
>chr2L:12534810-12534915
>chr2L:12536295-12536405
>chr2L:12536519-12536603
>chr2L:12536676-12536733
>chr2L:12536828-12536892
>chr2L:12537121-12537153
>chr2L:12537791-12537844
>chr2L:12538583-12538745
>chr2L:12538949-12538982
>chr2L:12539315-12539441
>chr2L:12539547-12539620
>chr2L:12539994-12540060
>chr2L:12540912-12540938
>chr2L:12541484-12541554
>chr2L:12542121-12542151
>chr2L:12542596-12542631
>chr2L:12543084-12543112
>chr2L:12543533-12543570
>chr2L:12544093-12544222
>chr2L:12545146-12545190
>chr2L:12546057-12546102
>chr2L:12546368-12546413
>chr2L:12546600-12546638
>chr2L:12547006-12547050
>chr2L:12547703-12547728
>chr2L:12547987-12548019
>chr2L:12548256-12548299
>chr2L:12550224-12550258
>chr2L:12556905-12556962
>chr2L:12557556-12557618
>chr2L:12558277-12558312
>chr2L:12558367-12565464
>chr2L:12566476-12566517
>chr2L:12566630-12566675
>chr2L:12566996-12567027
>chr2L:12567619-12567714
>chr2L:12568750-12568782
>chr2L:12570971-12571005
>chr2L:12573118-12573161
>chr2L:12573788-12573840
>chr2L:12575908-12576033
>chr2L:12577073-12577114
>chr2L:12578780-12578875
>chr2L:12579679-12579716
>chr2L:12580006-12580036
>chr2L:12582618-12582640
>chr2L:12583538-12583668
>chr2L:12584545-12584567
>chr2L:12585054-12585110
>chr2L:12588349-12588398
>chr2L:12590590-12590674
>chr2L:12593806-12593843
>chr2L:12593898-12593993
>chr2L:12594070-12594230
>chr2L:12594311-12594385
>chr2L:12594467-12594715
>chr2L:12595265-12595327
>chr2L:12595370-12595403
>chr2L:12595620-12595669
>chr2L:12597646-12597716
>chr2L:12598389-12598448
>chr2L:12598620-12598665
>chr2L:12599652-12599773
>chr2L:12605499-12605530
>chr2L:12606220-12606269
>chr2L:12606456-12606626
>chr2L:12608551-12608582
>chr2L:12609033-12609072
>chr2L:12609746-12609829
>chr2L:12614056-12614094
>chr2L:12615868-12615999
>chr2L:12617250-12617290
>chr2L:12618575-12618671
>chr2L:12621497-12621526
>chr2L:12621590-12621622
>chr2L:12625834-12625888
>chr2L:12626185-12626320
>chr2L:12626599-12626746
>chr2L:12626846-12626876
>chr2L:12626960-12627029
>chr2L:12627884-12627933
>chr2L:12628031-12628144
>chr2L:12629858-12629910
>chr2L:12630601-12630640
>chr2L:12632122-12632211
>chr2L:12632281-12632371
>chr2L:12634053-12634107
>chr2L:12634936-12634980
>chr2L:12635813-12635895
>chr2L:12640189-12640240
>chr2L:12643164-12643228
>chr2L:12645102-12645133
>chr2L:12650150-12650229
>chr2L:12651421-12651483
>chr2L:12657487-12657685
>chr2L:12657741-12657805
>chr2L:12659396-12659443
>chr2L:12660361-12660472
>chr2L:12660526-12660662
>chr2L:12661305-12661346
>chr2L:12662881-12662911
>chr2L:12664690-12664802
>chr2L:12665282-12665339
>chr2L:12669984-12670030
>chr2L:12672631-12672747
>chr2L:12673323-12673369
>chr2L:12674210-12674240
>chr2L:12674366-12674415
>chr2L:12674759-12674811
>chr2L:12676713-12676774
>chr2L:12676968-12677061
>chr2L:12677395-12677485
>chr2L:12679039-12679082
>chr2L:12681648-12681734
>chr2L:12682615-12682659
>chr2L:12684538-12684602
>chr2L:12684747-12684785
>chr2L:12685243-12685441
>chr2L:12685489-12685529
>chr2L:12685759-12685814
>chr2L:12688918-12688968
>chr2L:12689456-12689492
>chr2L:12690573-12690620
>chr2L:12693042-12693079
>chr2L:12695714-12695761
>chr2L:12696432-12696468
>chr2L:12697351-12697384
>chr2L:12700849-12700889
>chr2L:12704592-12704630
>chr2L:12708697-12708741
>chr2L:12710971-12711062
>chr2L:12711994-12712050
>chr2L:12712200-12712239
>chr2L:12712578-12712630
>chr2L:12712780-12712864
>chr2L:12713035-12713160
>chr2L:12713779-12713808
>chr2L:12717277-12717491
>chr2L:12725378-12725407
>chr2L:12725924-12725965
>chr2L:12728949-12729167
>chr2L:12731049-12735824
>chr2L:12738540-12738583
>chr2L:12739195-12743936
>chr2L:12746588-12746670
>chr2L:12747497-12747551
>chr2L:12751856-12751922
>chr2L:12752425-12752558
>chr2L:12754622-12754660
>chr2L:12754765-12754847
>chr2L:12756349-12756396
>chr2L:12757375-12757440
>chr2L:12759516-12759551
>chr2L:12762615-12762665
>chr2L:12763833-12763866
>chr2L:12763902-12764074
>chr2L:12765769-12765796
>chr2L:12768274-12768344
>chr2L:12770044-12770091
>chr2L:12771961-12771997
>chr2L:12772187-12772233
>chr2L:12772571-12772622
>chr2L:12772855-12772898
>chr2L:12773091-12773141
>chr2L:12773946-12773988
>chr2L:12774353-12774416
>chr2L:12775548-12775581
>chr2L:12777898-12778002
>chr2L:12778692-12778796
>chr2L:12779626-12779660
>chr2L:12780872-12780945
>chr2L:12781834-12789278
>chr2L:12790670-12790698
>chr2L:12791551-12791581
>chr2L:12791610-12795287
>chr2L:12795815-12795852
>chr2L:12796611-12796689
>chr2L:12798094-12798170
>chr2L:12798911-12798961
>chr2L:12801229-12801297
>chr2L:12802391-12802466
>chr2L:12802705-12802746
>chr2L:12803170-12803242
>chr2L:12804059-12804213
>chr2L:12806913-12806964
>chr2L:12807619-12807658
>chr2L:12808583-12808642
>chr2L:12809196-12809273
>chr2L:12810886-12810956
>chr2L:12813907-12814034
>chr2L:12814334-12814392
>chr2L:12815062-12815106
>chr2L:12815451-12815537
>chr2L:12815775-12815841
>chr2L:12816991-12817062
>chr2L:12817543-12817643
>chr2L:12818395-12818535
>chr2L:12818638-12818699
>chr2L:12819376-12819438
>chr2L:12822200-12822247
>chr2L:12822495-12822529
>chr2L:12824299-12824350
>chr2L:12826475-12826499
>chr2L:12826852-12826897
>chr2L:12828914-12829045
>chr2L:12829274-12829308
>chr2L:12832833-12832872
>chr2L:12833398-12833505
>chr2L:12834272-12834354
>chr2L:12835181-12835269
>chr2L:12843623-12843683
>chr2L:12844119-12844189
>chr2L:12844889-12844915
>chr2L:12849571-12849667
>chr2L:12850818-12850856
>chr2L:12851784-12851849
>chr2L:12852623-12852662
>chr2L:12854845-12854918
>chr2L:12855510-12855549
>chr2L:12856506-12856568
>chr2L:12857677-12857704
>chr2L:12861751-12863161
>chr2L:12863379-12863429
>chr2L:12863815-12863858
>chr2L:12864528-12864562
>chr2L:12865539-12865571
>chr2L:12866799-12866843
>chr2L:12867159-12867194
>chr2L:12867273-12867299
>chr2L:12867675-12867718
>chr2L:12871494-12871558
>chr2L:12872814-12872933
>chr2L:12873090-12873122
>chr2L:12873774-12873830
>chr2L:12874432-12874492
>chr2L:12876066-12876115
>chr2L:12876496-12876554
>chr2L:12877031-12877076
>chr2L:12877565-12877706
>chr2L:12881284-12881376
>chr2L:12883043-12883113
>chr2L:12883410-12883459
>chr2L:12883880-12883923
>chr2L:12884138-12884194
>chr2L:12884525-12884593
>chr2L:12884979-12885034
>chr2L:12885297-12885354
>chr2L:12885394-12885425
>chr2L:12887426-12887469
>chr2L:12887816-12887886
>chr2L:12888574-12888611
>chr2L:12889728-12889767
>chr2L:12890281-12890383
>chr2L:12891283-12891364
>chr2L:12894074-12895500
>chr2L:12896087-12896124
>chr2L:12896910-12896965
>chr2L:12897032-12897099
>chr2L:12897356-12897459
>chr2L:12897491-12897523
>chr2L:12897722-12897760
>chr2L:12898746-12898772
>chr2L:12899398-12899507
>chr2L:12900411-12900456
>chr2L:12901058-12901143
>chr2L:12902645-12902671
>chr2L:12903438-12903484
>chr2L:12904087-12904119
>chr2L:12906076-12906135
>chr2L:12907756-12907822
>chr2L:12908971-12909046
>chr2L:12909479-12909512
>chr2L:12911136-12911177
>chr2L:12920956-12920995
>chr2L:12922350-12922484
>chr2L:12931004-12931026
>chr2L:12931773-12931817
>chr2L:12931991-12932046
>chr2L:12933489-12933562
>chr2L:12933902-12941383
>chr2L:12941747-12941782
>chr2L:12942596-12942639
>chr2L:12942938-12942964
>chr2L:12942987-12943062
>chr2L:12943141-12943238
>chr2L:12944350-12944393
>chr2L:12946555-12946626
>chr2L:12946958-12947005
>chr2L:12949193-12949224
>chr2L:12950679-12950789
>chr2L:12950828-12950866
>chr2L:12951070-12951169
>chr2L:12951221-12951249
>chr2L:12952687-12952791
>chr2L:12954946-12955023
>chr2L:12956386-12956507
>chr2L:12958280-12958456
>chr2L:12959307-12959331
>chr2L:12959692-12959815
>chr2L:12959894-12959925
>chr2L:12960204-12960264
>chr2L:12960990-12961063
>chr2L:12962229-12962277
>chr2L:12963503-12963542
>chr2L:12964207-12964249
>chr2L:12966038-12966077
>chr2L:12966139-12966217
>chr2L:12967654-12967755
>chr2L:12968231-12968264
>chr2L:12970811-12970864
>chr2L:12971990-12972033
>chr2L:12972735-12972818
>chr2L:12976598-12976679
>chr2L:12977576-12977617
>chr2L:12978552-12978634
>chr2L:12982126-12982171
>chr2L:12982380-12982550
>chr2L:12984257-12984297
>chr2L:12985853-12985888
>chr2L:12986304-12986392
>chr2L:12986984-12987077
>chr2L:12987133-12987222
>chr2L:12987350-12987414
>chr2L:12987687-12987729
>chr2L:12987965-12987998
>chr2L:12990956-12991012
>chr2L:12993388-12993422
>chr2L:12993638-12993709
>chr2L:12994469-12994507
>chr2L:12994685-12994753
>chr2L:12994813-12994852
>chr2L:12996418-12996464
>chr2L:12997244-12997364
>chr2L:12998271-12998315
>chr2L:12998818-12998922
>chr2L:13000000-13000019
>chr2L:13001851-13001892
>chr2L:13003618-13003694
>chr2L:13013067-13013101
>chr2L:13016929-13016989
>chr2L:13017944-13018031
>chr2L:13018235-13018303
>chr2L:13019236-13019363
>chr2L:13020436-13020522
>chr2L:13021495-13021558
>chr2L:13021671-13021726
>chr2L:13022495-13022767
>chr2L:13024776-13024834
>chr2L:13025233-13025321
>chr2L:13025602-13025643
>chr2L:13026227-13026330
>chr2L:13026720-13026878
>chr2L:13027098-13027126
>chr2L:13027964-13028010
>chr2L:13028767-13028808
>chr2L:13028995-13029025
>chr2L:13029259-13029333
>chr2L:13029839-13029863
>chr2L:13030528-13030684
>chr2L:13031036-13031141
>chr2L:13032118-13032165
>chr2L:13033309-13033380
>chr2L:13033509-13033557
>chr2L:13035905-13035966
>chr2L:13036276-13036490
>chr2L:13039792-13039853
>chr2L:13040474-13040525
>chr2L:13041657-13041689
>chr2L:13041760-13041802
>chr2L:13041922-13041948
>chr2L:13042526-13042627
>chr2L:13043209-13043235
>chr2L:13044172-13044352
>chr2L:13047277-13047316
>chr2L:13048477-13048537
>chr2L:13049086-13049133
>chr2L:13049581-13049627
>chr2L:13050049-13050095
>chr2L:13055615-13055750
>chr2L:13055911-13055960
>chr2L:13056999-13057035
>chr2L:13058818-13058893
>chr2L:13060890-13060925
>chr2L:13061469-13061501
>chr2L:13063092-13063127
>chr2L:13064131-13064205
>chr2L:13065121-13065228
>chr2L:13067051-13067100
>chr2L:13067149-13067189
>chr2L:13069143-13069223
>chr2L:13069631-13069704
>chr2L:13069976-13070012
>chr2L:13070399-13070435
>chr2L:13070918-13070968
>chr2L:13071054-13071119
>chr2L:13071782-13071810
>chr2L:13071982-13072005
>chr2L:13072718-13072800
>chr2L:13074018-13074096
>chr2L:13074175-13074206
>chr2L:13074943-13074982
>chr2L:13075697-13075723
>chr2L:13078582-13078702
>chr2L:13078920-13078950
>chr2L:13079507-13079541
>chr2L:13079558-13079591
>chr2L:13081236-13081285
>chr2L:13081357-13081393
>chr2L:13081615-13081674
>chr2L:13084871-13084902
>chr2L:13089777-13089884
>chr2L:13090284-13090346
>chr2L:13090959-13091028
>chr2L:13092694-13092727
>chr2L:13092961-13093038
>chr2L:13093121-13093168
>chr2L:13094206-13094243
>chr2L:13094369-13094408
>chr2L:13095808-13096008
>chr2L:13096150-13096186
>chr2L:13097143-13097178
>chr2L:13097203-13097231
>chr2L:13098461-13098525
>chr2L:13101802-13101856
>chr2L:13103364-13103494
>chr2L:13104887-13104913
>chr2L:13106197-13106229
>chr2L:13106405-13106516
>chr2L:13106641-13106704
>chr2L:13108955-13109015
>chr2L:13110459-13110499
>chr2L:13114147-13114185
>chr2L:13116811-13116846
>chr2L:13116882-13116984
>chr2L:13117808-13117848
>chr2L:13119192-13119239
>chr2L:13119574-13119616
>chr2L:13119959-13120008
>chr2L:13120104-13120133
>chr2L:13121336-13121368
>chr2L:13121904-13121975
>chr2L:13122611-13122711
>chr2L:13123437-13123477
>chr2L:13123718-13123749
>chr2L:13125916-13126052
>chr2L:13126213-13126264
>chr2L:13126750-13126776
>chr2L:13128628-13128680
>chr2L:13128935-13129122
>chr2L:13129599-13129645
>chr2L:13129816-13129879
>chr2L:13135656-13135686
>chr2L:13139891-13139944
>chr2L:13140362-13140424
>chr2L:13140462-13140492
>chr2L:13140831-13140888
>chr2L:13140951-13140987
>chr2L:13141716-13141766
>chr2L:13142174-13142228
>chr2L:13142460-13142519
>chr2L:13148577-13148623
>chr2L:13149304-13149372
>chr2L:13149725-13149774
>chr2L:13150985-13151118
>chr2L:13151255-13151361
>chr2L:13151545-13151593
>chr2L:13152211-13152244
>chr2L:13153076-13153109
>chr2L:13156192-13156217
>chr2L:13160219-13160265
>chr2L:13160532-13160584
>chr2L:13165313-13165383
>chr2L:13166113-13166184
>chr2L:13166288-13166367
>chr2L:13170277-13170367
>chr2L:13171488-13171552
>chr2L:13171768-13171809
>chr2L:13175004-13175048
>chr2L:13176292-13176353
>chr2L:13177728-13177767
>chr2L:13191318-13191362
>chr2L:13191539-13191613
>chr2L:13192890-13192921
>chr2L:13202035-13202056
>chr2L:13202694-13202749
>chr2L:13204135-13204183
>chr2L:13205526-13205556
>chr2L:13206444-13206487
>chr2L:13208189-13208300
>chr2L:13209320-13209352
>chr2L:13209614-13209647
>chr2L:13211925-13212143
>chr2L:13215818-13216059
>chr2L:13220253-13220289
>chr2L:13222476-13222517
>chr2L:13233017-13233065
>chr2L:13234825-13234880
>chr2L:13236217-13236274
>chr2L:13236310-13236448
>chr2L:13237514-13237564
>chr2L:13242021-13244588
>chr2L:13244848-13244934
>chr2L:13246346-13246400
>chr2L:13246442-13246502
>chr2L:13250201-13250230
>chr2L:13251564-13251670
>chr2L:13251775-13251811
>chr2L:13251945-13251985
>chr2L:13252497-13252557
>chr2L:13261127-13261167
>chr2L:13261457-13261510
>chr2L:13264005-13264054
>chr2L:13268860-13268927
>chr2L:13269827-13269857
>chr2L:13270220-13270294
>chr2L:13270827-13270856
>chr2L:13271027-13271115
>chr2L:13271585-13271621
>chr2L:13271652-13271681
>chr2L:13272483-13272527
>chr2L:13272551-13272842
>chr2L:13273060-13273119
>chr2L:13273890-13273940
>chr2L:13275703-13275747
>chr2L:13277103-13277180
>chr2L:13278195-13278232
>chr2L:13278395-13278430
>chr2L:13282035-13282116
>chr2L:13291012-13291086
>chr2L:13291322-13291368
>chr2L:13293142-13293212
>chr2L:13296883-13296931
>chr2L:13301828-13301857
>chr2L:13304950-13305071
>chr2L:13305194-13305221
>chr2L:13305292-13305373
>chr2L:13308585-13308722
>chr2L:13308947-13308983
>chr2L:13309713-13309818
>chr2L:13309941-13310066
>chr2L:13310169-13310255
>chr2L:13312321-13312363
>chr2L:13312909-13312974
>chr2L:13314512-13314536
>chr2L:13319886-13319916
>chr2L:13320384-13320458
>chr2L:13320496-13320517
>chr2L:13322142-13322210
>chr2L:13322322-13322356
>chr2L:13322599-13322655
>chr2L:13324882-13324946
>chr2L:13327288-13327389
>chr2L:13327864-13327897
>chr2L:13328305-13328349
>chr2L:13330595-13330642
>chr2L:13331171-13331232
>chr2L:13331826-13331869
>chr2L:13333579-13333612
>chr2L:13334980-13335119
>chr2L:13336604-13336634
>chr2L:13338882-13339045
>chr2L:13340118-13340148
>chr2L:13340465-13340497
>chr2L:13340646-13340703
>chr2L:13341551-13341593
>chr2L:13342169-13342218
>chr2L:13343312-13343348
>chr2L:13343818-13343856
>chr2L:13344012-13344051
>chr2L:13344475-13344521
>chr2L:13344602-13344647
>chr2L:13351040-13351079
>chr2L:13352667-13352700
>chr2L:13353135-13353172
>chr2L:13354214-13354305
>chr2L:13355700-13355812
>chr2L:13356471-13356516
>chr2L:13358267-13358338
>chr2L:13358476-13358533
>chr2L:13358949-13358982
>chr2L:13359022-13359095
>chr2L:13363414-13363450
>chr2L:13363776-13363811
>chr2L:13365172-13365286
>chr2L:13365441-13365471
>chr2L:13365744-13365785
>chr2L:13366269-13366317
>chr2L:13366646-13366672
>chr2L:13368793-13368821
>chr2L:13369635-13369699
>chr2L:13373573-13373623
>chr2L:13374193-13374263
>chr2L:13376448-13376476
>chr2L:13380900-13380949
>chr2L:13384438-13384502
>chr2L:13387392-13387442
>chr2L:13394486-13394584
>chr2L:13395233-13395379
>chr2L:13396641-13396701
>chr2L:13399415-13399477
>chr2L:13401393-13401428
>chr2L:13402758-13402786
>chr2L:13403126-13403155
>chr2L:13405703-13410466
>chr2L:13412205-13412315
>chr2L:13413724-13413778
>chr2L:13415664-13415704
>chr2L:13416556-13416616
>chr2L:13416973-13417223
>chr2L:13417333-13417361
>chr2L:13419326-13419370
>chr2L:13420393-13420464
>chr2L:13420662-13420696
>chr2L:13423045-13423110
>chr2L:13425564-13425665
>chr2L:13426068-13426101
>chr2L:13426169-13426461
>chr2L:13426573-13426602
>chr2L:13428966-13429041
>chr2L:13432772-13432837
>chr2L:13433756-13433823
>chr2L:13438769-13438805
>chr2L:13440924-13440947
>chr2L:13441638-13441675
>chr2L:13445869-13445899
>chr2L:13446671-13446705
>chr2L:13449508-13456923
>chr2L:13457346-13457377
>chr2L:13460540-13460564
>chr2L:13461472-13461586
>chr2L:13462689-13462761
>chr2L:13463824-13463893
>chr2L:13464845-13464892
>chr2L:13466730-13466760
>chr2L:13467736-13467784
>chr2L:13470357-13470386
>chr2L:13471089-13471128
>chr2L:13474139-13474185
>chr2L:13475031-13475062
>chr2L:13475153-13475194
>chr2L:13476229-13476255
>chr2L:13478372-13478405
>chr2L:13479586-13479627
>chr2L:13479678-13479706
>chr2L:13479927-13479985
>chr2L:13481291-13481328
>chr2L:13481484-13482045
>chr2L:13484456-13484512
>chr2L:13486943-13486977
>chr2L:13487455-13487493
>chr2L:13487778-13487831
>chr2L:13488635-13488684
>chr2L:13489637-13489696
>chr2L:13489788-13489847
>chr2L:13491550-13491596
>chr2L:13491631-13491660
>chr2L:13497788-13497853
>chr2L:13498008-13498083
>chr2L:13498222-13498321
>chr2L:13498493-13498518
>chr2L:13498969-13499019
>chr2L:13502592-13502655
>chr2L:13502869-13502899
>chr2L:13503262-13503301
>chr2L:13507636-13507717
>chr2L:13508790-13508875
>chr2L:13509799-13509863
>chr2L:13510071-13510104
>chr2L:13511577-13511655
>chr2L:13513080-13513182
>chr2L:13513488-13513531
>chr2L:13514282-13514411
>chr2L:13515164-13515187
>chr2L:13515408-13515446
>chr2L:13515618-13515651
>chr2L:13519271-13519299
>chr2L:13519589-13519649
>chr2L:13520649-13520732
>chr2L:13522274-13527566
>chr2L:13530386-13530420
>chr2L:13534313-13534368
>chr2L:13534567-13534628
>chr2L:13534703-13534737
>chr2L:13535423-13535452
>chr2L:13539545-13539574
>chr2L:13539957-13540019
>chr2L:13543727-13543798
>chr2L:13545877-13545948
>chr2L:13546091-13546123
>chr2L:13546921-13547020
>chr2L:13547825-13547849
>chr2L:13547880-13547931
>chr2L:13548028-13548085
>chr2L:13548891-13548929
>chr2L:13548971-13549077
>chr2L:13549775-13549813
>chr2L:13550476-13550511
>chr2L:13550835-13550983
>chr2L:13551079-13551122
>chr2L:13551504-13551548
>chr2L:13552403-13552437
>chr2L:13554447-13554474
>chr2L:13555540-13555581
>chr2L:13556203-13556285
>chr2L:13556838-13556867
>chr2L:13558291-13558331
>chr2L:13558439-13558471
>chr2L:13560453-13565245
>chr2L:13565440-13565495
>chr2L:13568910-13568936
>chr2L:13569253-13569303
>chr2L:13569525-13569619
>chr2L:13569728-13569777
>chr2L:13571810-13571837
>chr2L:13572116-13572318
>chr2L:13572549-13572615
>chr2L:13574607-13574662
>chr2L:13574963-13575008
>chr2L:13575339-13575418
>chr2L:13576125-13576226
>chr2L:13577074-13577119
>chr2L:13577350-13577496
>chr2L:13578117-13578187
>chr2L:13578328-13578371
>chr2L:13578777-13578823
>chr2L:13580793-13580876
>chr2L:13581900-13581928
>chr2L:13582708-13582744
>chr2L:13583441-13583488
>chr2L:13585730-13585819
>chr2L:13588439-13588567
>chr2L:13589517-13589551
>chr2L:13589953-13590010
>chr2L:13590355-13590393
>chr2L:13591375-13591416
>chr2L:13592259-13592308
>chr2L:13593380-13593431
>chr2L:13593713-13593746
>chr2L:13597536-13597575
>chr2L:13597945-13598030
>chr2L:13599219-13600361
>chr2L:13607062-13607115
>chr2L:13607525-13607568
>chr2L:13609503-13609558
>chr2L:13611258-13611370
>chr2L:13611990-13612060
>chr2L:13613140-13613219
>chr2L:13615379-13615443
>chr2L:13616595-13616670
>chr2L:13617592-13617628
>chr2L:13617933-13618014
>chr2L:13619484-13619510
>chr2L:13621705-13621734
>chr2L:13622284-13622324
>chr2L:13623618-13623766
>chr2L:13624932-13624980
>chr2L:13626108-13626197
>chr2L:13626243-13626285
>chr2L:13626767-13626805
>chr2L:13627270-13627416
>chr2L:13627605-13627723
>chr2L:13630380-13630528
>chr2L:13631292-13631369
>chr2L:13632304-13632431
>chr2L:13632631-13632668
>chr2L:13632728-13632774
>chr2L:13633547-13633596
>chr2L:13635735-13635769
>chr2L:13636027-13636196
>chr2L:13636332-13636363
>chr2L:13636407-13636478
>chr2L:13637335-13637429
>chr2L:13637519-13637851
>chr2L:13639033-13639390
>chr2L:13641546-13641586
>chr2L:13641799-13641975
>chr2L:13643717-13643761
>chr2L:13643832-13643880
>chr2L:13645990-13646040
>chr2L:13646307-13646338
>chr2L:13647370-13647453
>chr2L:13647531-13647899
>chr2L:13650287-13650368
>chr2L:13650436-13650710
>chr2L:13651674-13651815
>chr2L:13652172-13652229
>chr2L:13652351-13652407
>chr2L:13652874-13652934
>chr2L:13653142-13653558
>chr2L:13654605-13654805
>chr2L:13656419-13656502
>chr2L:13656580-13656948
>chr2L:13659335-13659416
>chr2L:13659484-13659758
>chr2L:13660722-13660863
>chr2L:13661220-13661277
>chr2L:13661399-13661455
>chr2L:13661922-13661982
>chr2L:13662190-13662606
>chr2L:13663653-13663853
>chr2L:13671875-13672005
>chr2L:13672436-13672473
>chr2L:13672579-13672626
>chr2L:13672947-13672986
>chr2L:13673334-13673501
>chr2L:13673582-13673623
>chr2L:13673834-13673912
>chr2L:13674361-13674388
>chr2L:13677632-13677663
>chr2L:13678612-13678660
>chr2L:13678680-13678721
>chr2L:13680741-13680807
>chr2L:13681627-13681663
>chr2L:13684823-13685023
>chr2L:13685132-13685198
>chr2L:13688285-13688313
>chr2L:13688670-13688726
>chr2L:13690032-13690064
>chr2L:13691558-13691603
>chr2L:13692859-13692891
>chr2L:13693647-13693679
>chr2L:13694652-13694702
>chr2L:13696021-13696077
>chr2L:13696512-13696536
>chr2L:13699022-13699063
>chr2L:13700973-13701015
>chr2L:13703436-13703459
>chr2L:13703555-13703581
>chr2L:13703739-13703797
>chr2L:13706039-13706154
>chr2L:13706302-13706342
>chr2L:13706456-13706527
>chr2L:13706692-13706730
>chr2L:13710161-13710204
>chr2L:13711539-13711568
>chr2L:13714887-13714997
>chr2L:13715337-13715382
>chr2L:13715887-13715994
>chr2L:13716253-13716287
>chr2L:13721023-13721063
>chr2L:13722051-13722107
>chr2L:13724437-13724495
>chr2L:13726656-13726697
>chr2L:13726868-13726895
>chr2L:13729097-13729131
>chr2L:13729789-13729828
>chr2L:13730102-13730170
>chr2L:13730822-13730890
>chr2L:13733824-13733939
>chr2L:13736364-13736404
>chr2L:13737318-13737347
>chr2L:13737502-13737532
>chr2L:13738135-13738185
>chr2L:13740630-13740799
>chr2L:13741016-13741040
>chr2L:13742669-13742722
>chr2L:13746670-13746698
>chr2L:13747111-13747136
>chr2L:13747249-13747277
>chr2L:13751508-13751571
>chr2L:13751824-13751881
>chr2L:13753311-13753358
>chr2L:13754518-13754616
>chr2L:13759219-13759246
>chr2L:13759268-13759299
>chr2L:13759604-13759628
>chr2L:13759946-13759980
>chr2L:13760466-13760555
>chr2L:13760899-13760964
>chr2L:13761854-13762932
>chr2L:13764429-13764477
>chr2L:13766454-13766536
>chr2L:13769063-13769097
>chr2L:13769149-13769215
>chr2L:13776973-13777050
>chr2L:13777469-13777561
>chr2L:13777697-13777734
>chr2L:13778303-13778371
>chr2L:13779966-13780046
>chr2L:13780360-13780398
>chr2L:13780442-13780526
>chr2L:13782767-13782797
>chr2L:13783719-13783951
>chr2L:13784354-13784416
>chr2L:13784648-13784685
>chr2L:13784810-13784835
>chr2L:13786447-13786519
>chr2L:13790585-13790695
>chr2L:13793356-13793488
>chr2L:13795161-13795189
>chr2L:13798107-13798154
>chr2L:13799364-13799444
>chr2L:13799603-13799684
>chr2L:13801928-13801973
>chr2L:13802702-13802733
>chr2L:13802781-13802830
>chr2L:13803735-13803776
>chr2L:13803969-13804092
>chr2L:13805102-13805229
>chr2L:13806772-13806821
>chr2L:13813247-13813345
>chr2L:13814277-13814372
>chr2L:13814561-13814596
>chr2L:13815197-13815228
>chr2L:13816761-13816798
>chr2L:13819050-13819079
>chr2L:13819674-13819766
>chr2L:13821162-13821193
>chr2L:13821269-13821313
>chr2L:13823842-13823869
>chr2L:13827810-13827885
>chr2L:13833145-13833175
>chr2L:13834266-13834299
>chr2L:13836001-13836252
>chr2L:13837587-13837745
>chr2L:13839301-13839336
>chr2L:13839538-13839563
>chr2L:13842433-13842458
>chr2L:13850265-13850298
>chr2L:13851072-13851099
>chr2L:13853136-13862236
>chr2L:13864939-13864971
>chr2L:13865692-13865726
>chr2L:13869224-13869254
>chr2L:13873294-13873480
>chr2L:13874240-13874294
>chr2L:13874355-13874419
>chr2L:13874960-13875002
>chr2L:13877944-13878058
>chr2L:13883774-13883817
>chr2L:13884248-13884284
>chr2L:13889470-13889514
>chr2L:13889721-13889763
>chr2L:13891968-13892007
>chr2L:13892350-13892494
>chr2L:13893885-13893936
>chr2L:13894612-13894645
>chr2L:13895869-13895903
>chr2L:13901921-13902035
>chr2L:13904198-13904249
>chr2L:13906784-13906824
>chr2L:13907488-13907561
>chr2L:13908760-13908785
>chr2L:13911300-13911330
>chr2L:13913575-13913688
>chr2L:13914613-13914682
>chr2L:13918539-13918563
>chr2L:13919572-13919604
>chr2L:13919757-13919804
>chr2L:13920379-13920429
>chr2L:13921332-13921395
>chr2L:13922876-13922983
>chr2L:13924835-13924861
>chr2L:13924987-13925043
>chr2L:13925426-13925487
>chr2L:13927355-13927421
>chr2L:13928293-13928321
>chr2L:13929337-13929388
>chr2L:13931753-13931819
>chr2L:13931900-13931944
>chr2L:13932244-13932320
>chr2L:13933354-13933475
>chr2L:13935607-13935689
>chr2L:13935970-13936008
>chr2L:13936109-13936152
>chr2L:13940014-13940040
>chr2L:13941175-13941210
>chr2L:13942007-13942056
>chr2L:13945485-13945627
>chr2L:13945930-13946006
>chr2L:13951458-13951518
>chr2L:13953412-13953435
>chr2L:13953655-13953795
>chr2L:13954237-13954266
>chr2L:13957278-13957318
>chr2L:13960130-13960171
>chr2L:13962010-13962092
>chr2L:13962866-13962919
>chr2L:13969771-13969874
>chr2L:13972217-13972264
>chr2L:13972644-13972695
>chr2L:13974107-13974148
>chr2L:13983853-13983892
>chr2L:13986884-13986912
>chr2L:13990695-13990740
>chr2L:13990882-13990918
>chr2L:13992268-13992349
>chr2L:13992804-13992850
>chr2L:13993287-13993319
>chr2L:13995552-13995589
>chr2L:13995662-13995751
>chr2L:13998955-13998994
>chr2L:13999438-13999496
>chr2L:13999987-14000000
>chr2L:14000094-14000121
>chr2L:14001273-14001335
>chr2L:14002417-14002486
>chr2L:14003124-14003164
>chr2L:14003806-14003841
>chr2L:14005342-14005404
>chr2L:14005461-14005488
>chr2L:14008782-14008838
>chr2L:14010288-14010354
>chr2L:14010564-14010636
>chr2L:14010793-14010875
>chr2L:14011917-14011991
>chr2L:14012219-14012254
>chr2L:14012878-14012934
>chr2L:14014123-14014178
>chr2L:14014721-14014830
>chr2L:14017064-14017114
>chr2L:14017455-14017525
>chr2L:14021383-14021411
>chr2L:14022199-14022251
>chr2L:14024087-14024161
>chr2L:14024185-14024249
>chr2L:14033294-14033352
>chr2L:14034729-14034759
>chr2L:14035002-14035047
>chr2L:14035198-14035228
>chr2L:14035533-14035581
>chr2L:14036465-14036505
>chr2L:14037974-14038004
>chr2L:14038447-14038501
>chr2L:14039531-14039599
>chr2L:14040350-14040380
>chr2L:14040768-14040833
>chr2L:14041922-14042023
>chr2L:14042820-14042862
>chr2L:14042935-14043008
>chr2L:14043178-14043219
>chr2L:14043757-14043793
>chr2L:14044020-14044069
>chr2L:14044199-14044248
>chr2L:14045717-14045759
>chr2L:14048808-14048844
>chr2L:14049664-14049686
>chr2L:14049713-14049743
>chr2L:14050157-14050224
>chr2L:14050260-14050343
>chr2L:14051264-14051304
>chr2L:14051681-14051741
>chr2L:14054646-14054696
>chr2L:14055109-14055159
>chr2L:14055289-14055321
>chr2L:14055809-14055842
>chr2L:14057187-14057210
>chr2L:14057234-14057271
>chr2L:14057421-14057481
>chr2L:14058245-14058348
>chr2L:14059030-14059061
>chr2L:14059443-14059473
>chr2L:14060151-14060315
>chr2L:14061675-14061739
>chr2L:14062491-14062552
>chr2L:14062639-14062756
>chr2L:14063129-14063158
>chr2L:14064264-14064373
>chr2L:14065598-14065671
>chr2L:14066711-14066788
>chr2L:14068222-14068246
>chr2L:14069633-14069659
>chr2L:14070098-14070146
>chr2L:14071419-14071466
>chr2L:14074535-14074567
>chr2L:14075203-14075247
>chr2L:14078268-14078293
>chr2L:14082671-14082705
>chr2L:14084069-14084107
>chr2L:14085130-14085228
>chr2L:14087386-14087437
>chr2L:14089424-14089475
>chr2L:14091532-14091598
>chr2L:14092859-14093117
>chr2L:14094912-14094937
>chr2L:14095842-14095993
>chr2L:14097659-14097776
>chr2L:14098399-14098438
>chr2L:14099410-14099463
>chr2L:14099997-14100052
>chr2L:14100119-14100185
>chr2L:14100559-14100671
>chr2L:14105960-14106015
>chr2L:14107509-14107569
>chr2L:14107815-14107860
>chr2L:14112310-14112337
>chr2L:14113246-14113350
>chr2L:14115297-14115437
>chr2L:14115483-14115582
>chr2L:14115940-14116011
>chr2L:14116225-14116432
>chr2L:14116678-14116703
>chr2L:14118022-14118061
>chr2L:14118206-14118355
>chr2L:14119687-14119719
>chr2L:14120264-14120357
>chr2L:14121641-14121723
>chr2L:14123965-14123998
>chr2L:14125937-14125971
>chr2L:14128375-14128444
>chr2L:14128862-14128887
>chr2L:14129205-14129265
>chr2L:14131309-14131383
>chr2L:14133261-14133297
>chr2L:14133400-14133449
>chr2L:14133816-14133848
>chr2L:14134230-14134264
>chr2L:14134526-14134582
>chr2L:14135045-14135101
>chr2L:14136384-14136413
>chr2L:14136913-14136949
>chr2L:14138740-14138766
>chr2L:14139591-14139628
>chr2L:14139789-14139859
>chr2L:14141267-14141292
>chr2L:14142750-14142823
>chr2L:14143822-14143871
>chr2L:14145275-14145338
>chr2L:14146866-14146915
>chr2L:14148037-14148103
>chr2L:14154513-14154573
>chr2L:14155121-14155174
>chr2L:14156904-14157018
>chr2L:14158226-14158276
>chr2L:14158815-14158914
>chr2L:14159033-14159138
>chr2L:14159804-14159875
>chr2L:14161360-14161395
>chr2L:14161995-14162240
>chr2L:14162273-14162867
>chr2L:14165278-14165334
>chr2L:14165388-14165436
>chr2L:14166356-14166405
>chr2L:14167367-14167512
>chr2L:14167827-14167880
>chr2L:14169842-14169923
>chr2L:14174325-14174374
>chr2L:14175308-14175399
>chr2L:14175822-14175878
>chr2L:14176076-14176218
>chr2L:14178288-14178368
>chr2L:14179979-14180050
>chr2L:14180524-14180559
>chr2L:14182883-14182956
>chr2L:14183209-14183254
>chr2L:14187131-14187216
>chr2L:14197087-14197145
>chr2L:14197931-14198008
>chr2L:14198378-14198439
>chr2L:14203902-14204030
>chr2L:14204972-14205070
>chr2L:14206657-14206697
>chr2L:14207783-14207831
>chr2L:14208099-14208127
>chr2L:14208497-14208546
>chr2L:14208621-14208661
>chr2L:14209611-14209669
>chr2L:14210216-14210371
>chr2L:14213425-14213456
>chr2L:14215986-14216029
>chr2L:14216449-14216493
>chr2L:14217290-14217364
>chr2L:14218070-14218144
>chr2L:14222947-14223008
>chr2L:14223923-14223956
>chr2L:14225615-14225669
>chr2L:14226673-14226721
>chr2L:14226787-14226826
>chr2L:14231165-14231234
>chr2L:14233797-14233823
>chr2L:14234347-14234525
>chr2L:14234833-14234855
>chr2L:14235155-14235202
>chr2L:14237045-14237078
>chr2L:14241319-14241362
>chr2L:14241576-14241619
>chr2L:14241745-14241805
>chr2L:14242528-14242591
>chr2L:14244853-14244884
>chr2L:14247106-14247220
>chr2L:14249611-14249696
>chr2L:14249999-14250027
>chr2L:14251104-14251145
>chr2L:14251444-14251525
>chr2L:14254094-14254126
>chr2L:14254178-14254222
>chr2L:14258293-14258345
>chr2L:14264096-14264128
>chr2L:14264867-14264914
>chr2L:14266074-14266111
>chr2L:14266152-14266186
>chr2L:14266589-14266623
>chr2L:14268003-14268041
>chr2L:14268487-14268545
>chr2L:14272037-14272096
>chr2L:14273887-14273946
>chr2L:14274048-14274096
>chr2L:14274205-14274251
>chr2L:14274653-14274709
>chr2L:14275224-14275257
>chr2L:14278441-14278478
>chr2L:14279559-14279618
>chr2L:14280861-14280920
>chr2L:14282361-14282399
>chr2L:14283548-14283586
>chr2L:14285380-14285412
>chr2L:14285823-14285886
>chr2L:14287920-14287965
>chr2L:14290516-14290556
>chr2L:14290614-14290676
>chr2L:14290734-14290862
>chr2L:14291877-14291921
>chr2L:14295112-14295170
>chr2L:14299430-14299485
>chr2L:14300494-14300572
>chr2L:14301120-14301158
>chr2L:14301436-14301471
>chr2L:14302947-14303007
>chr2L:14303853-14303890
>chr2L:14303943-14303978
>chr2L:14307996-14308113
>chr2L:14308314-14308419
>chr2L:14308777-14308863
>chr2L:14308936-14309025
>chr2L:14312681-14312752
>chr2L:14313183-14313227
>chr2L:14313380-14313465
>chr2L:14314405-14314479
>chr2L:14314572-14314609
>chr2L:14315525-14315579
>chr2L:14327972-14328095
>chr2L:14333946-14334008
>chr2L:14335082-14335167
>chr2L:14336190-14336228
>chr2L:14339167-14339200
>chr2L:14339203-14339228
>chr2L:14340121-14340161
>chr2L:14341180-14341241
>chr2L:14341925-14341968
>chr2L:14342636-14342666
>chr2L:14349888-14349932
>chr2L:14358321-14358379
>chr2L:14358773-14358819
>chr2L:14359434-14359512
>chr2L:14361206-14361256
>chr2L:14362703-14362756
>chr2L:14362809-14362836
>chr2L:14364316-14364369
>chr2L:14366434-14366490
>chr2L:14366593-14366658
>chr2L:14366878-14366964
>chr2L:14369768-14369834
>chr2L:14370305-14370362
>chr2L:14376874-14376933
>chr2L:14376993-14377220
>chr2L:14377303-14377370
>chr2L:14378004-14378053
>chr2L:14381441-14381466
>chr2L:14381966-14382017
>chr2L:14383606-14383656
>chr2L:14384100-14384144
>chr2L:14384859-14384925
>chr2L:14385277-14385318
>chr2L:14385366-14385414
>chr2L:14386927-14386952
>chr2L:14388270-14388313
>chr2L:14389263-14389304
>chr2L:14389709-14389779
>chr2L:14390835-14390901
>chr2L:14391533-14391690
>chr2L:14392300-14392402
>chr2L:14394382-14394458
>chr2L:14395225-14395301
>chr2L:14396403-14396442
>chr2L:14396961-14397010
>chr2L:14397184-14397230
>chr2L:14397545-14397595
>chr2L:14398403-14398454
>chr2L:14401333-14401406
>chr2L:14402592-14402730
>chr2L:14406071-14406112
>chr2L:14406255-14406295
>chr2L:14406351-14406399
>chr2L:14406597-14406685
>chr2L:14408705-14408814
>chr2L:14409089-14409175
>chr2L:14412096-14412165
>chr2L:14413316-14413373
>chr2L:14413493-14413592
>chr2L:14414644-14414754
>chr2L:14414814-14414853
>chr2L:14416631-14416711
>chr2L:14417928-14417961
>chr2L:14418500-14418528
>chr2L:14419890-14419977
>chr2L:14420621-14420668
>chr2L:14422198-14422281
>chr2L:14422456-14422482
>chr2L:14422662-14422714
>chr2L:14425522-14425595
>chr2L:14425768-14425829
>chr2L:14426429-14426467
>chr2L:14426642-14426680
>chr2L:14426920-14426952
>chr2L:14429515-14429550
>chr2L:14432382-14432424
>chr2L:14432672-14432718
>chr2L:14432832-14432982
>chr2L:14434469-14434528
>chr2L:14436842-14436873
>chr2L:14438835-14438992
>chr2L:14439214-14439257
>chr2L:14442381-14442449
>chr2L:14442573-14442604
>chr2L:14443014-14443075
>chr2L:14444544-14444673
>chr2L:14449166-14449232
>chr2L:14449306-14449344
>chr2L:14453718-14453777
>chr2L:14454955-14455023
>chr2L:14455340-14455381
>chr2L:14457387-14457432
>chr2L:14457877-14457943
>chr2L:14458697-14458747
>chr2L:14460798-14460924
>chr2L:14461588-14461624
>chr2L:14462412-14462465
>chr2L:14464999-14465046
>chr2L:14465270-14465315
>chr2L:14465630-14469045
>chr2L:14469210-14469272
>chr2L:14472440-14472488
>chr2L:14473094-14473156
>chr2L:14476479-14476514
>chr2L:14477620-14477665
>chr2L:14478945-14478974
>chr2L:14479137-14479165
>chr2L:14484578-14484611
>chr2L:14486528-14486557
>chr2L:14486813-14486837
>chr2L:14488238-14488337
>chr2L:14488434-14488481
>chr2L:14489141-14489218
>chr2L:14490145-14490191
>chr2L:14490983-14491058
>chr2L:14492246-14492289
>chr2L:14492699-14492737
>chr2L:14493766-14493868
>chr2L:14494760-14494807
>chr2L:14495872-14495959
>chr2L:14497772-14497805
>chr2L:14499082-14499109
>chr2L:14499447-14499484
>chr2L:14499638-14499722
>chr2L:14500570-14500607
>chr2L:14502622-14502684
>chr2L:14502982-14503008
>chr2L:14507113-14507174
>chr2L:14508360-14508387
>chr2L:14508809-14508880
>chr2L:14508992-14509078
>chr2L:14510823-14510874
>chr2L:14510967-14511028
>chr2L:14511153-14511214
>chr2L:14511456-14511557
>chr2L:14512022-14512094
>chr2L:14512822-14512925
>chr2L:14514311-14514361
>chr2L:14515733-14515793
>chr2L:14518087-14518379
>chr2L:14518618-14518694
>chr2L:14523837-14523870
>chr2L:14524313-14524351
>chr2L:14526924-14526993
>chr2L:14527561-14527632
>chr2L:14528303-14528348
>chr2L:14530543-14530623
>chr2L:14530737-14530927
>chr2L:14533069-14533094
>chr2L:14533248-14533305
>chr2L:14533360-14533406
>chr2L:14535812-14535868
>chr2L:14535956-14535989
>chr2L:14539504-14539573
>chr2L:14540078-14540105
>chr2L:14540372-14540505
>chr2L:14540614-14540666
>chr2L:14541757-14541789
>chr2L:14542508-14542575
>chr2L:14542898-14543006
>chr2L:14543316-14543382
>chr2L:14546265-14546292
>chr2L:14551419-14551453
>chr2L:14556306-14556375
>chr2L:14559774-14559845
>chr2L:14560658-14560704
>chr2L:14560932-14560975
>chr2L:14566469-14566512
>chr2L:14567329-14567429
>chr2L:14569040-14569076
>chr2L:14571002-14571045
>chr2L:14571469-14571509
>chr2L:14571825-14571865
>chr2L:14572252-14572322
>chr2L:14574130-14574177
>chr2L:14574236-14574311
>chr2L:14575968-14576016
>chr2L:14576378-14576428
>chr2L:14576740-14576810
>chr2L:14577734-14577771
>chr2L:14579206-14579332
>chr2L:14579882-14579917
>chr2L:14582229-14582280
>chr2L:14582457-14582498
>chr2L:14582745-14582777
>chr2L:14585873-14585924
>chr2L:14586287-14586340
>chr2L:14586805-14586931
>chr2L:14589851-14589891
>chr2L:14590830-14590941
>chr2L:14592726-14592760
>chr2L:14593591-14593657
>chr2L:14594672-14594722
>chr2L:14595247-14595381
>chr2L:14596190-14596228
>chr2L:14596413-14596474
>chr2L:14596550-14596584
>chr2L:14598853-14598966
>chr2L:14599388-14599474
>chr2L:14599668-14599778
>chr2L:14600540-14600582
>chr2L:14601394-14601558
>chr2L:14602775-14602878
>chr2L:14605671-14605725
>chr2L:14606460-14606515
>chr2L:14610768-14610839
>chr2L:14612201-14612349
>chr2L:14612489-14612531
>chr2L:14612932-14612962
>chr2L:14613282-14613331
>chr2L:14613774-14613860
>chr2L:14614626-14614730
>chr2L:14616000-14616048
>chr2L:14618906-14619298
>chr2L:14621714-14621764
>chr2L:14622574-14622696
>chr2L:14623797-14623945
>chr2L:14624050-14624100
>chr2L:14624187-14624218
>chr2L:14625054-14625156
>chr2L:14626259-14626315
>chr2L:14626519-14626542
>chr2L:14627574-14627619
>chr2L:14631050-14631138
>chr2L:14631333-14631372
>chr2L:14631477-14631526
>chr2L:14634993-14635069
>chr2L:14635147-14635210
>chr2L:14636160-14636246
>chr2L:14636953-14636994
>chr2L:14637557-14637604
>chr2L:14637994-14638050
>chr2L:14639993-14640019
>chr2L:14640390-14640442
>chr2L:14642623-14651748
>chr2L:14651992-14652048
>chr2L:14652250-14652315
>chr2L:14652816-14652883
>chr2L:14653158-14653200
>chr2L:14653256-14653421
>chr2L:14654321-14654369
>chr2L:14654952-14655010
>chr2L:14658363-14658482
>chr2L:14662404-14662473
>chr2L:14662839-14662868
>chr2L:14663030-14663064
>chr2L:14663309-14663390
>chr2L:14663491-14663557
>chr2L:14663624-14663662
>chr2L:14665339-14665452
>chr2L:14667436-14667559
>chr2L:14668386-14668449
>chr2L:14669042-14669090
>chr2L:14671925-14672039
>chr2L:14672876-14672942
>chr2L:14673529-14673596
>chr2L:14674933-14674966
>chr2L:14676320-14676378
>chr2L:14676533-14676572
>chr2L:14677480-14677524
>chr2L:14678788-14678868
>chr2L:14679320-14679391
>chr2L:14679828-14679942
>chr2L:14682276-14682350
>chr2L:14686712-14686752
>chr2L:14686838-14686886
>chr2L:14688576-14688630
>chr2L:14688733-14688762
>chr2L:14688807-14688841
>chr2L:14689165-14689209
>chr2L:14689488-14689586
>chr2L:14689710-14689811
>chr2L:14691437-14691549
>chr2L:14692517-14692549
>chr2L:14692924-14692957
>chr2L:14694750-14694860
>chr2L:14695315-14695354
>chr2L:14695471-14695503
>chr2L:14698041-14698084
>chr2L:14698334-14698369
>chr2L:14699958-14700033
>chr2L:14700765-14700790
>chr2L:14701395-14701454
>chr2L:14701679-14701716
>chr2L:14702608-14702650
>chr2L:14702766-14702806
>chr2L:14703539-14703574
>chr2L:14707045-14707069
>chr2L:14713275-14713373
>chr2L:14714052-14714095
>chr2L:14714138-14714197
>chr2L:14715117-14715192
>chr2L:14719449-14719487
>chr2L:14731166-14731226
>chr2L:14734925-14734979
>chr2L:14735590-14735711
>chr2L:14737399-14737698
>chr2L:14738381-14738759
>chr2L:14739661-14739782
>chr2L:14741470-14741769
>chr2L:14742452-14742830
>chr2L:14743456-14743602
>chr2L:14743829-14744030
>chr2L:14745632-14745702
>chr2L:14745813-14745841
>chr2L:14748456-14748493
>chr2L:14749293-14749341
>chr2L:14749900-14749933
>chr2L:14750785-14750825
>chr2L:14754065-14754124
>chr2L:14755635-14755671
>chr2L:14758281-14758368
>chr2L:14758586-14758673
>chr2L:14762177-14762234
>chr2L:14768049-14768110
>chr2L:14770763-14770838
>chr2L:14771267-14771303
>chr2L:14777152-14777203
>chr2L:14781537-14781565
>chr2L:14783274-14783323
>chr2L:14785089-14785123
>chr2L:14785558-14785647
>chr2L:14787764-14787811
>chr2L:14788629-14788757
>chr2L:14791336-14791406
>chr2L:14792552-14792577
>chr2L:14793455-14793482
>chr2L:14794230-14794310
>chr2L:14794384-14794421
>chr2L:14798131-14798178
>chr2L:14799884-14799914
>chr2L:14801593-14801638
>chr2L:14802252-14802296
>chr2L:14803933-14809114
>chr2L:14809632-14809669
>chr2L:14814192-14814275
>chr2L:14815666-14815707
>chr2L:14815939-14815986
>chr2L:14818062-14818100
>chr2L:14819942-14820000
>chr2L:14822041-14822078
>chr2L:14828631-14828667
>chr2L:14830488-14830531
>chr2L:14830898-14830941
>chr2L:14834820-14834891
>chr2L:14835710-14835754
>chr2L:14837983-14838045
>chr2L:14842312-14842336
>chr2L:14843098-14843131
>chr2L:14843994-14844042
>chr2L:14844529-14844561
>chr2L:14849733-14849782
>chr2L:14852245-14852372
>chr2L:14857203-14857249
>chr2L:14858771-14858838
>chr2L:14861867-14861896
>chr2L:14865540-14865668
>chr2L:14867274-14867353
>chr2L:14868053-14868083
>chr2L:14869879-14869916
>chr2L:14870775-14870824
>chr2L:14871517-14871547
>chr2L:14875269-14875336
>chr2L:14878190-14878231
>chr2L:14879700-14879764
>chr2L:14880653-14880791
>chr2L:14881132-14881268
>chr2L:14882769-14882833
>chr2L:14883149-14883356
>chr2L:14883873-14883972
>chr2L:14884159-14884190
>chr2L:14884832-14885047
>chr2L:14888384-14888450
>chr2L:14890030-14890375
>chr2L:14893660-14893707
>chr2L:14894132-14894165
>chr2L:14894935-14894979
>chr2L:14895488-14895591
>chr2L:14900101-14900163
>chr2L:14900229-14900252
>chr2L:14900356-14900432
>chr2L:14901355-14901419
>chr2L:14902335-14902364
>chr2L:14903532-14903594
>chr2L:14907894-14907927
>chr2L:14908691-14908750
>chr2L:14908954-14909012
>chr2L:14909056-14909098
>chr2L:14910204-14910245
>chr2L:14910552-14910603
>chr2L:14912113-14912204
>chr2L:14912330-14912354
>chr2L:14912675-14912755
>chr2L:14913069-14913105
>chr2L:14914501-14914612
>chr2L:14915994-14916054
>chr2L:14916237-14916284
>chr2L:14916340-14916378
>chr2L:14916830-14916864
>chr2L:14916879-14916947
>chr2L:14917513-14917595
>chr2L:14918126-14918169
>chr2L:14918364-14918419
>chr2L:14919539-14919588
>chr2L:14920068-14920102
>chr2L:14921118-14921217
>chr2L:14923697-14923758
>chr2L:14923872-14923919
>chr2L:14926045-14926068
>chr2L:14930654-14930699
>chr2L:14932209-14932295
>chr2L:14933936-14933969
>chr2L:14934580-14934613
>chr2L:14936093-14936142
>chr2L:14937067-14937212
>chr2L:14939922-14940009
>chr2L:14941186-14941280
>chr2L:14941374-14941399
>chr2L:14942506-14942554
>chr2L:14943133-14943153
>chr2L:14943877-14943996
>chr2L:14944334-14944412
>chr2L:14945895-14945922
>chr2L:14946280-14946311
>chr2L:14947956-14948041
>chr2L:14948133-14948208
>chr2L:14950256-14950371
>chr2L:14950428-14950480
>chr2L:14952880-14952911
>chr2L:14955833-14955950
>chr2L:14958282-14958321
>chr2L:14958382-14958432
>chr2L:14962589-14962621
>chr2L:14962758-14962786
>chr2L:14966224-14966281
>chr2L:14967270-14967296
>chr2L:14967406-14967463
>chr2L:14969399-14969451
>chr2L:14969682-14969718
>chr2L:14970705-14970777
>chr2L:14971579-14971685
>chr2L:14972535-14972591
>chr2L:14973806-14973855
>chr2L:14973920-14973981
>chr2L:14974760-14974824
>chr2L:14976616-14976701
>chr2L:14978962-14978987
>chr2L:14981910-14981939
>chr2L:14982780-14982827
>chr2L:14983729-14983760
>chr2L:14983882-14983948
>chr2L:14984421-14992005
>chr2L:14993299-14993327
>chr2L:14994462-14994506
>chr2L:14994617-14994643
>chr2L:14995611-14995713
>chr2L:14996682-14996719
>chr2L:14997290-14997323
>chr2L:14997396-14997446
>chr2L:14998226-14998264
>chr2L:14999440-14999478
>chr2L:15000746-15000774
>chr2L:15001098-15001153
>chr2L:15001629-15001660
>chr2L:15002601-15002626
>chr2L:15004847-15005052
>chr2L:15007380-15007407
>chr2L:15007623-15007681
>chr2L:15008432-15008468
>chr2L:15011626-15011663
>chr2L:15012566-15012615
>chr2L:15013292-15013351
>chr2L:15013652-15013701
>chr2L:15013855-15013914
>chr2L:15015772-15015822
>chr2L:15016182-15016274
>chr2L:15016706-15016739
>chr2L:15017070-15017116
>chr2L:15017241-15017373
>chr2L:15018579-15018602
>chr2L:15019178-15019311
>chr2L:15019598-15019670
>chr2L:15020796-15020854
>chr2L:15020926-15020977
>chr2L:15021861-15021918
>chr2L:15023263-15023325
>chr2L:15023411-15023566
>chr2L:15023925-15023969
>chr2L:15031126-15031166
>chr2L:15035690-15035722
>chr2L:15035814-15035839
>chr2L:15038192-15038257
>chr2L:15039745-15039822
>chr2L:15040088-15040216
>chr2L:15045182-15045214
>chr2L:15045347-15045394
>chr2L:15051463-15051495
>chr2L:15056805-15056875
>chr2L:15057135-15057172
>chr2L:15059647-15059726
>chr2L:15060206-15060254
>chr2L:15061369-15061458
>chr2L:15067716-15067764
>chr2L:15068636-15068697
>chr2L:15072065-15072119
>chr2L:15072338-15072358
>chr2L:15072610-15072649
>chr2L:15074664-15074717
>chr2L:15075237-15075322
>chr2L:15077195-15077222
>chr2L:15081478-15081522
>chr2L:15082231-15082262
>chr2L:15083645-15083688
>chr2L:15085512-15085554
>chr2L:15094811-15094852
>chr2L:15095048-15095160
>chr2L:15095211-15095246
>chr2L:15096374-15096414
>chr2L:15097547-15097610
>chr2L:15097708-15097756
>chr2L:15098559-15098608
>chr2L:15098754-15098801
>chr2L:15099464-15099595
>chr2L:15100818-15100859
>chr2L:15104631-15104667
>chr2L:15104965-15105059
>chr2L:15105496-15105541
>chr2L:15107382-15107426
>chr2L:15112776-15112826
>chr2L:15114656-15114760
>chr2L:15118075-15118107
>chr2L:15118520-15118548
>chr2L:15120305-15120333
>chr2L:15122002-15122043
>chr2L:15123422-15123477
>chr2L:15123707-15123747
>chr2L:15123786-15123838
>chr2L:15124405-15124482
>chr2L:15124949-15124983
>chr2L:15125022-15125085
>chr2L:15126745-15126782
>chr2L:15126927-15127003
>chr2L:15127446-15127546
>chr2L:15128315-15128366
>chr2L:15129941-15129968
>chr2L:15130677-15130702
>chr2L:15131368-15131431
>chr2L:15132357-15132385
>chr2L:15132922-15133023
>chr2L:15133279-15133354
>chr2L:15135414-15135446
>chr2L:15135709-15135790
>chr2L:15137282-15137345
>chr2L:15137802-15137877
>chr2L:15138178-15138209
>chr2L:15141123-15141151
>chr2L:15141477-15141514
>chr2L:15141642-15141669
>chr2L:15142968-15143006
>chr2L:15143834-15143890
>chr2L:15146117-15146181
>chr2L:15146762-15146785
>chr2L:15147477-15147507
>chr2L:15150122-15150171
>chr2L:15150901-15150927
>chr2L:15151213-15151255
>chr2L:15151914-15151937
>chr2L:15154029-15154089
>chr2L:15154584-15154630
>chr2L:15156035-15156090
>chr2L:15157102-15157126
>chr2L:15157590-15157699
>chr2L:15158520-15158572
>chr2L:15158753-15158797
>chr2L:15159293-15159334
>chr2L:15163860-15163892
>chr2L:15169101-15169145
>chr2L:15173302-15173362
>chr2L:15173480-15173546
>chr2L:15174396-15174431
>chr2L:15174635-15174662
>chr2L:15175927-15175963
>chr2L:15177800-15177855
>chr2L:15180314-15180342
>chr2L:15180543-15180589
>chr2L:15181369-15181423
>chr2L:15181641-15181671
>chr2L:15182489-15182539
>chr2L:15184894-15184921
>chr2L:15185505-15185553
>chr2L:15188014-15188063
>chr2L:15189221-15189262
>chr2L:15190391-15190586
>chr2L:15191924-15191958
>chr2L:15192362-15192398
>chr2L:15194290-15194319
>chr2L:15194551-15194590
>chr2L:15197160-15197191
>chr2L:15197391-15197422
>chr2L:15197994-15198032
>chr2L:15198577-15198620
>chr2L:15198990-15199054
>chr2L:15199856-15199893
>chr2L:15199962-15200003
>chr2L:15201347-15201426
>chr2L:15203030-15203145
>chr2L:15203697-15203731
>chr2L:15204069-15204142
>chr2L:15204181-15204255
>chr2L:15205286-15205321
>chr2L:15206475-15206504
>chr2L:15208077-15208111
>chr2L:15208336-15208427
>chr2L:15210308-15210362
>chr2L:15211906-15211956
>chr2L:15212079-15212115
>chr2L:15212730-15212793
>chr2L:15213120-15213159
>chr2L:15214148-15214197
>chr2L:15214237-15214309
>chr2L:15217398-15217431
>chr2L:15219116-15219159
>chr2L:15219196-15219231
>chr2L:15219281-15219331
>chr2L:15219640-15219816
>chr2L:15219892-15219926
>chr2L:15220691-15220714
>chr2L:15220751-15220807
>chr2L:15221841-15221883
>chr2L:15221999-15222168
>chr2L:15222220-15222266
>chr2L:15222388-15222478
>chr2L:15223005-15223025
>chr2L:15224335-15224389
>chr2L:15227449-15227481
>chr2L:15229434-15229487
>chr2L:15231684-15231714
>chr2L:15235363-15235404
>chr2L:15236456-15236514
>chr2L:15238042-15238112
>chr2L:15238738-15238801
>chr2L:15238971-15239075
>chr2L:15240116-15240147
>chr2L:15242151-15242210
>chr2L:15242370-15242433
>chr2L:15243095-15243200
>chr2L:15243270-15243324
>chr2L:15244075-15244145
>chr2L:15248051-15248087
>chr2L:15248173-15248230
>chr2L:15249136-15249256
>chr2L:15249345-15249383
>chr2L:15250305-15250417
>chr2L:15254304-15254496
>chr2L:15254573-15254629
>chr2L:15255985-15256046
>chr2L:15259101-15259138
>chr2L:15260196-15260240
>chr2L:15262844-15262885
>chr2L:15270331-15270367
>chr2L:15273879-15273948
>chr2L:15274070-15274210
>chr2L:15279066-15279096
>chr2L:15279579-15279634
>chr2L:15281240-15281275
>chr2L:15282078-15282126
>chr2L:15284232-15284299
>chr2L:15284366-15284407
>chr2L:15288702-15288762
>chr2L:15290804-15290881
>chr2L:15293508-15293611
>chr2L:15294549-15294613
>chr2L:15294665-15294723
>chr2L:15294793-15294832
>chr2L:15297255-15297295
>chr2L:15297639-15297677
>chr2L:15297979-15298026
>chr2L:15298858-15298898
>chr2L:15299499-15299531
>chr2L:15300399-15300423
>chr2L:15300687-15300714
>chr2L:15302627-15302680
>chr2L:15305249-15305272
>chr2L:15305689-15305727
>chr2L:15306848-15306877
>chr2L:15307422-15307466
>chr2L:15308908-15308931
>chr2L:15309024-15309109
>chr2L:15309483-15309523
>chr2L:15311539-15311684
>chr2L:15312646-15312775
>chr2L:15314063-15314090
>chr2L:15314844-15314887
>chr2L:15319037-15319064
>chr2L:15321601-15321627
>chr2L:15321868-15321892
>chr2L:15322197-15322233
>chr2L:15323603-15323630
>chr2L:15329697-15329721
>chr2L:15329790-15329841
>chr2L:15330488-15330555
>chr2L:15332037-15332060
>chr2L:15334331-15334441
>chr2L:15337057-15337092
>chr2L:15337150-15337193
>chr2L:15341708-15341759
>chr2L:15342698-15342734
>chr2L:15345194-15345234
>chr2L:15346875-15346936
>chr2L:15347112-15347164
>chr2L:15347361-15347425
>chr2L:15347843-15347866
>chr2L:15348659-15348694
>chr2L:15351241-15351314
>chr2L:15355553-15355663
>chr2L:15356915-15356957
>chr2L:15357530-15357575
>chr2L:15358370-15358432
>chr2L:15358777-15358842
>chr2L:15359824-15359982
>chr2L:15361081-15361129
>chr2L:15363153-15363235
>chr2L:15364287-15364333
>chr2L:15365141-15365238
>chr2L:15365676-15365723
>chr2L:15365889-15365924
>chr2L:15367892-15367936
>chr2L:15369402-15369438
>chr2L:15370099-15370126
>chr2L:15371065-15371192
>chr2L:15375697-15375839
>chr2L:15376251-15376308
>chr2L:15377460-15377620
>chr2L:15379360-15379427
>chr2L:15379980-15380105
>chr2L:15382266-15382333
>chr2L:15382734-15382782
>chr2L:15382846-15382882
>chr2L:15385259-15385288
>chr2L:15385818-15385857
>chr2L:15386246-15386275
>chr2L:15389355-15389418
>chr2L:15391080-15391120
>chr2L:15391994-15392057
>chr2L:15393772-15393829
>chr2L:15393919-15394055
>chr2L:15394296-15394350
>chr2L:15395276-15395385
>chr2L:15395445-15395483
>chr2L:15396764-15396804
>chr2L:15397346-15397389
>chr2L:15397683-15397755
>chr2L:15403412-15403437
>chr2L:15403728-15403772
>chr2L:15404479-15404520
>chr2L:15404928-15404987
>chr2L:15408206-15408280
>chr2L:15409019-15409063
>chr2L:15410145-15410223
>chr2L:15411078-15411124
>chr2L:15411819-15411857
>chr2L:15414426-15414463
>chr2L:15414859-15414896
>chr2L:15416998-15417064
>chr2L:15417896-15417934
>chr2L:15419308-15419360
>chr2L:15419508-15419532
>chr2L:15422015-15422049
>chr2L:15422720-15422752
>chr2L:15422835-15422925
>chr2L:15425124-15425163
>chr2L:15428862-15428900
>chr2L:15429615-15429649
>chr2L:15439321-15439359
>chr2L:15443584-15443628
>chr2L:15445119-15445147
>chr2L:15446103-15453518
>chr2L:15455047-15455096
>chr2L:15456338-15456373
>chr2L:15457850-15457897
>chr2L:15458319-15458371
>chr2L:15459404-15459426
>chr2L:15463003-15463035
>chr2L:15465271-15465309
>chr2L:15466317-15466381
>chr2L:15467473-15467623
>chr2L:15467809-15467841
>chr2L:15469257-15469288
>chr2L:15470007-15470111
>chr2L:15471415-15471486
>chr2L:15472921-15473044
>chr2L:15473785-15473825
>chr2L:15474271-15474314
>chr2L:15477831-15477882
>chr2L:15478418-15478493
>chr2L:15482322-15482392
>chr2L:15483254-15483297
>chr2L:15484309-15484362
>chr2L:15486268-15486337
>chr2L:15490068-15490192
>chr2L:15492166-15492198
>chr2L:15492910-15492943
>chr2L:15493520-15493575
>chr2L:15494146-15494189
>chr2L:15495471-15495509
>chr2L:15495635-15495712
>chr2L:15496804-15496891
>chr2L:15498237-15498285
>chr2L:15499615-15499647
>chr2L:15499679-15499725
>chr2L:15508072-15508157
>chr2L:15510464-15510522
>chr2L:15514027-15514051
>chr2L:15516852-15516886
>chr2L:15517257-15517290
>chr2L:15519777-15519811
>chr2L:15520187-15520316
>chr2L:15522093-15522158
>chr2L:15522606-15522634
>chr2L:15525210-15525307
>chr2L:15525934-15525967
>chr2L:15527634-15527716
>chr2L:15528330-15528392
>chr2L:15528510-15528567
>chr2L:15530761-15530797
>chr2L:15534319-15534368
>chr2L:15534470-15534587
>chr2L:15536203-15536226
>chr2L:15537267-15537292
>chr2L:15539259-15539306
>chr2L:15540999-15541035
>chr2L:15541656-15541680
>chr2L:15546397-15546437
>chr2L:15547021-15547090
>chr2L:15548389-15548433
>chr2L:15549409-15549459
>chr2L:15550443-15550499
>chr2L:15551425-15551471
>chr2L:15553984-15554049
>chr2L:15554688-15554804
>chr2L:15554918-15554995
>chr2L:15555740-15555879
>chr2L:15557129-15557199
>chr2L:15560587-15560630
>chr2L:15560725-15560777
>chr2L:15561611-15561671
>chr2L:15566070-15566130
>chr2L:15567185-15567228
>chr2L:15567853-15567938
>chr2L:15568012-15568080
>chr2L:15569720-15569752
>chr2L:15574705-15574757
>chr2L:15575648-15575733
>chr2L:15577179-15577408
>chr2L:15577497-15577529
>chr2L:15577589-15577636
>chr2L:15578036-15578108
>chr2L:15580035-15580070
>chr2L:15581935-15581963
>chr2L:15585877-15585975
>chr2L:15586411-15593486
>chr2L:15595547-15595616
>chr2L:15599872-15599901
>chr2L:15601786-15601851
>chr2L:15602152-15602231
>chr2L:15602359-15602386
>chr2L:15603366-15603395
>chr2L:15604442-15604508
>chr2L:15606083-15606117
>chr2L:15608114-15608153
>chr2L:15611788-15611829
>chr2L:15618093-15618143
>chr2L:15618741-15618768
>chr2L:15619067-15619130
>chr2L:15619246-15619274
>chr2L:15620177-15620243
>chr2L:15623872-15623921
>chr2L:15629535-15629592
>chr2L:15635860-15635908
>chr2L:15638579-15638635
>chr2L:15642381-15642408
>chr2L:15642613-15642652
>chr2L:15646585-15646651
>chr2L:15648271-15648293
>chr2L:15652146-15652190
>chr2L:15653156-15654570
>chr2L:15654863-15654982
>chr2L:15655642-15655676
>chr2L:15656045-15656108
>chr2L:15656231-15656499
>chr2L:15656954-15657027
>chr2L:15657120-15657211
>chr2L:15657290-15658676
>chr2L:15659875-15660168
>chr2L:15660595-15660643
>chr2L:15661369-15661433
>chr2L:15661597-15661723
>chr2L:15662799-15662993
>chr2L:15663653-15663697
>chr2L:15663774-15663826
>chr2L:15664075-15664156
>chr2L:15664315-15664443
>chr2L:15665129-15665204
>chr2L:15665810-15666027
>chr2L:15666197-15666284
>chr2L:15666541-15666593
>chr2L:15666850-15666876
>chr2L:15666942-15667047
>chr2L:15669583-15669739
>chr2L:15670509-15670591
>chr2L:15671654-15671912
>chr2L:15673859-15673997
>chr2L:15674024-15674127
>chr2L:15676143-15676172
>chr2L:15676313-15676419
>chr2L:15677047-15677238
>chr2L:15677382-15677617
>chr2L:15677709-15677775
>chr2L:15678015-15678137
>chr2L:15678332-15678445
>chr2L:15678663-15678731
>chr2L:15679869-15679966
>chr2L:15680082-15680387
>chr2L:15680511-15680648
>chr2L:15680785-15681017
>chr2L:15681258-15681609
>chr2L:15681977-15682030
>chr2L:15682305-15683033
>chr2L:15683094-15683195
>chr2L:15683731-15688167
>chr2L:15688460-15688579
>chr2L:15689239-15689273
>chr2L:15689642-15689705
>chr2L:15689828-15690096
>chr2L:15690551-15690624
>chr2L:15690717-15690808
>chr2L:15690887-15693673
>chr2L:15694872-15695165
>chr2L:15695592-15695640
>chr2L:15696366-15696430
>chr2L:15696594-15696720
>chr2L:15697796-15697990
>chr2L:15698650-15698694
>chr2L:15698771-15698823
>chr2L:15699072-15699153
>chr2L:15699312-15699440
>chr2L:15700126-15700201
>chr2L:15700807-15701024
>chr2L:15701194-15701281
>chr2L:15701538-15701590
>chr2L:15701847-15701873
>chr2L:15701939-15702044
>chr2L:15704580-15704736
>chr2L:15705506-15705588
>chr2L:15706651-15706909
>chr2L:15708856-15708994
>chr2L:15709021-15709124
>chr2L:15711140-15711169
>chr2L:15711310-15711416
>chr2L:15712044-15712235
>chr2L:15712379-15712614
>chr2L:15712706-15712772
>chr2L:15713012-15713134
>chr2L:15713329-15713442
>chr2L:15713660-15713728
>chr2L:15714866-15714963
>chr2L:15715079-15715384
>chr2L:15715508-15715645
>chr2L:15715782-15716014
>chr2L:15716255-15716606
>chr2L:15716974-15717027
>chr2L:15717302-15718030
>chr2L:15718091-15718192
>chr2L:15718728-15727598
>chr2L:15730415-15730471
>chr2L:15731517-15731564
>chr2L:15732378-15732445
>chr2L:15733374-15733425
>chr2L:15735443-15735481
>chr2L:15736040-15736133
>chr2L:15737798-15737829
>chr2L:15738432-15738462
>chr2L:15739700-15739737
>chr2L:15742203-15742241
>chr2L:15742543-15742580
>chr2L:15744051-15744099
>chr2L:15747170-15747217
>chr2L:15747614-15747687
>chr2L:15748988-15749030
>chr2L:15751129-15751189
>chr2L:15751596-15751683
>chr2L:15756490-15756530
>chr2L:15762891-15763106
>chr2L:15763577-15763630
>chr2L:15763994-15764072
>chr2L:15766503-15766577
>chr2L:15768426-15768479
>chr2L:15773582-15773636
>chr2L:15773821-15773889
>chr2L:15774885-15774920
>chr2L:15775585-15775642
>chr2L:15776440-15776534
>chr2L:15778300-15778381
>chr2L:15778874-15778957
>chr2L:15779350-15779375
>chr2L:15780681-15780735
>chr2L:15792838-15792914
>chr2L:15793691-15793755
>chr2L:15794369-15794446
>chr2L:15796321-15796377
>chr2L:15796460-15796497
>chr2L:15799481-15799522
>chr2L:15799659-15799723
>chr2L:15801206-15801248
>chr2L:15803647-15803696
>chr2L:15804972-15805007
>chr2L:15805163-15805283
>chr2L:15806183-15806228
>chr2L:15807044-15807125
>chr2L:15809226-15809289
>chr2L:15810001-15810077
>chr2L:15812255-15812311
>chr2L:15814473-15814579
>chr2L:15815313-15815340
>chr2L:15816257-15816292
>chr2L:15818859-15818885
>chr2L:15819221-15819294
>chr2L:15819533-15819626
>chr2L:15820233-15820303
>chr2L:15820774-15820837
>chr2L:15822007-15822044
>chr2L:15825467-15825533
>chr2L:15825921-15825968
>chr2L:15826911-15829265
>chr2L:15832521-15832546
>chr2L:15833988-15834040
>chr2L:15837894-15838015
>chr2L:15838495-15839913
>chr2L:15848369-15848412
>chr2L:15851772-15851820
>chr2L:15851844-15851875
>chr2L:15852855-15852896
>chr2L:15858415-15858458
>chr2L:15859448-15859491
>chr2L:15861217-15861282
>chr2L:15863376-15863405
>chr2L:15865688-15865742
>chr2L:15866479-15866511
>chr2L:15867328-15867362
>chr2L:15872781-15872833
>chr2L:15873426-15873504
>chr2L:15873831-15873890
>chr2L:15874255-15874352
>chr2L:15876131-15876180
>chr2L:15877851-15877878
>chr2L:15880108-15880138
>chr2L:15880195-15880249
>chr2L:15881474-15881509
>chr2L:15883454-15883581
>chr2L:15883726-15883786
>chr2L:15884396-15884492
>chr2L:15888613-15888670
>chr2L:15891248-15891277
>chr2L:15893278-15893331
>chr2L:15894192-15894221
>chr2L:15895280-15895310
>chr2L:15896670-15896721
>chr2L:15897023-15897065
>chr2L:15897473-15897498
>chr2L:15902775-15902823
>chr2L:15904159-15904187
>chr2L:15905347-15905398
>chr2L:15907845-15907976
>chr2L:15908449-15908503
>chr2L:15908653-15908757
>chr2L:15911663-15911712
>chr2L:15913187-15913247
>chr2L:15913784-15913859
>chr2L:15915372-15915481
>chr2L:15915633-15915660
>chr2L:15916561-15916604
>chr2L:15917965-15918005
>chr2L:15918316-15918356
>chr2L:15918506-15918567
>chr2L:15920154-15920192
>chr2L:15920366-15920410
>chr2L:15922921-15923081
>chr2L:15923108-15923340
>chr2L:15924833-15925966
>chr2L:15926202-15926281
>chr2L:15927673-15927720
>chr2L:15929733-15929795
>chr2L:15932355-15932390
>chr2L:15933535-15933608
>chr2L:15934887-15934933
>chr2L:15937217-15937315
>chr2L:15937488-15937516
>chr2L:15940228-15940260
>chr2L:15943940-15943969
>chr2L:15945364-15945393
>chr2L:15948616-15948666
>chr2L:15949146-15949223
>chr2L:15949979-15950018
>chr2L:15955147-15955317
>chr2L:15955812-15955877
>chr2L:15956078-15957490
>chr2L:15960483-15960510
>chr2L:15961315-15961346
>chr2L:15964472-15964538
>chr2L:15965065-15965182
>chr2L:15965526-15965560
>chr2L:15966778-15966801
>chr2L:15969013-15969043
>chr2L:15969857-15969940
>chr2L:15970355-15970380
>chr2L:15971549-15971574
>chr2L:15972265-15972426
>chr2L:15972524-15972565
>chr2L:15972736-15972762
>chr2L:15974533-15974618
>chr2L:15975791-15975822
>chr2L:15976924-15976957
>chr2L:15977098-15977138
>chr2L:15978617-15978661
>chr2L:15980504-15980615
>chr2L:15984441-15984469
>chr2L:15987233-15987285
>chr2L:15989923-15989961
>chr2L:15990312-15990381
>chr2L:15990673-15990830
>chr2L:15991817-15991849
>chr2L:15997768-15997800
>chr2L:16001041-16001197
>chr2L:16004821-16004853
>chr2L:16005032-16005072
>chr2L:16007006-16007040
>chr2L:16007823-16007866
>chr2L:16009694-16009724
>chr2L:16010524-16010584
>chr2L:16010816-16010862
>chr2L:16012918-16012994
>chr2L:16015150-16015280
>chr2L:16017102-16017133
>chr2L:16017785-16017840
>chr2L:16018704-16018738
>chr2L:16027531-16027610
>chr2L:16028481-16028592
>chr2L:16032626-16032668
>chr2L:16033641-16033714
>chr2L:16033883-16033911
>chr2L:16034548-16034579
>chr2L:16036677-16036726
>chr2L:16036798-16036887
>chr2L:16038959-16039017
>chr2L:16039084-16039369
>chr2L:16040638-16040668
>chr2L:16041041-16041227
>chr2L:16042119-16042167
>chr2L:16047192-16047236
>chr2L:16048615-16048661
>chr2L:16049595-16049669
>chr2L:16050295-16050344
>chr2L:16051494-16051596
>chr2L:16055721-16055777
>chr2L:16060314-16060368
>chr2L:16061245-16061324
>chr2L:16062696-16062771
>chr2L:16062884-16062941
>chr2L:16063338-16063387
>chr2L:16064306-16064357
>chr2L:16067696-16067722
>chr2L:16067911-16067963
>chr2L:16068814-16068885
>chr2L:16077279-16077342
>chr2L:16080744-16080822
>chr2L:16081404-16081476
>chr2L:16082230-16082275
>chr2L:16082939-16083006
>chr2L:16083861-16083908
>chr2L:16085542-16085572
>chr2L:16086058-16086108
>chr2L:16087331-16087436
>chr2L:16087709-16087752
>chr2L:16088139-16088226
>chr2L:16092526-16092588
>chr2L:16092998-16093053
>chr2L:16093186-16093240
>chr2L:16097904-16097972
>chr2L:16100176-16100204
>chr2L:16102011-16102057
>chr2L:16108702-16108739
>chr2L:16110210-16110262
>chr2L:16113113-16113145
>chr2L:16113733-16113776
>chr2L:16116549-16116591
>chr2L:16117733-16117782
>chr2L:16119457-16119513
>chr2L:16120854-16120974
>chr2L:16121357-16121424
>chr2L:16122475-16122517
>chr2L:16124361-16124395
>chr2L:16125768-16125815
>chr2L:16130418-16130446
>chr2L:16132282-16132337
>chr2L:16132987-16133029
>chr2L:16136932-16137004
>chr2L:16137052-16137134
>chr2L:16138396-16138522
>chr2L:16139018-16139068
>chr2L:16139534-16139638
>chr2L:16141211-16146383
>chr2L:16146719-16146787
>chr2L:16147419-16147472
>chr2L:16147674-16147700
>chr2L:16148116-16148280
>chr2L:16148612-16148676
>chr2L:16152635-16152740
>chr2L:16153771-16160793
>chr2L:16161774-16161830
>chr2L:16163392-16163450
>chr2L:16164895-16164934
>chr2L:16165084-16165119
>chr2L:16165530-16165580
>chr2L:16166682-16166727
>chr2L:16167758-16167824
>chr2L:16169595-16169713
>chr2L:16169795-16169822
>chr2L:16170298-16170333
>chr2L:16170630-16170733
>chr2L:16171337-16171422
>chr2L:16171506-16171558
>chr2L:16171633-16171723
>chr2L:16172805-16172857
>chr2L:16172966-16173002
>chr2L:16173375-16173466
>chr2L:16177599-16177690
>chr2L:16178199-16178237
>chr2L:16179618-16179656
>chr2L:16179712-16179749
>chr2L:16179821-16179881
>chr2L:16180501-16180544
>chr2L:16182753-16182778
>chr2L:16184942-16184979
>chr2L:16185059-16185151
>chr2L:16186052-16186091
>chr2L:16188948-16189012
>chr2L:16189411-16189491
>chr2L:16189921-16190009
>chr2L:16190390-16190504
>chr2L:16190728-16190776
>chr2L:16191011-16191059
>chr2L:16191849-16192053
>chr2L:16192317-16192378
>chr2L:16195558-16195590
>chr2L:16198635-16198667
>chr2L:16198819-16198865
>chr2L:16201324-16201381
>chr2L:16203638-16203680
>chr2L:16204014-16204054
>chr2L:16204218-16204357
>chr2L:16208144-16208178
>chr2L:16208841-16208909
>chr2L:16210846-16210930
>chr2L:16211167-16211225
>chr2L:16211414-16211458
>chr2L:16213658-16213719
>chr2L:16214895-16214945
>chr2L:16217550-16217585
>chr2L:16217866-16217910
>chr2L:16218072-16218112
>chr2L:16220529-16220551
>chr2L:16221259-16221366
>chr2L:16221640-16221690
>chr2L:16224249-16224285
>chr2L:16224321-16224362
>chr2L:16225346-16225407
>chr2L:16229376-16229428
>chr2L:16229760-16229934
>chr2L:16230834-16230864
>chr2L:16231779-16231806
>chr2L:16232778-16232812
>chr2L:16235685-16235717
>chr2L:16237799-16237829
>chr2L:16237911-16237947
>chr2L:16239621-16239700
>chr2L:16239989-16240049
>chr2L:16241471-16241520
>chr2L:16245619-16245653
>chr2L:16246421-16246478
>chr2L:16246788-16246824
>chr2L:16249151-16249236
>chr2L:16251112-16251135
>chr2L:16252074-16252111
>chr2L:16252832-16252863
>chr2L:16253761-16253852
>chr2L:16255066-16255096
>chr2L:16259483-16259535
>chr2L:16263148-16263205
>chr2L:16264034-16264078
>chr2L:16264244-16264454
>chr2L:16265064-16265301
>chr2L:16265825-16265966
>chr2L:16267986-16268119
>chr2L:16269202-16269256
>chr2L:16271592-16271629
>chr2L:16272055-16272096
>chr2L:16273866-16273896
>chr2L:16274249-16274286
>chr2L:16274714-16274789
>chr2L:16275096-16275188
>chr2L:16275603-16275678
>chr2L:16276236-16276308
>chr2L:16279542-16279660
>chr2L:16280125-16280233
>chr2L:16280305-16281421
>chr2L:16281465-16281614
>chr2L:16281833-16281870
>chr2L:16283928-16283954
>chr2L:16284982-16285014
>chr2L:16286799-16286828
>chr2L:16287250-16287286
>chr2L:16288788-16288840
>chr2L:16292754-16292808
>chr2L:16293140-16293172
>chr2L:16293624-16293664
>chr2L:16293749-16293774
>chr2L:16294313-16294360
>chr2L:16294381-16294402
>chr2L:16296243-16296283
>chr2L:16296437-16296511
>chr2L:16296774-16296832
>chr2L:16298250-16298301
>chr2L:16300451-16300502
>chr2L:16301519-16301553
>chr2L:16301621-16301681
>chr2L:16302399-16302433
>chr2L:16307183-16307239
>chr2L:16314163-16314245
>chr2L:16315353-16315480
>chr2L:16315659-16315708
>chr2L:16315984-16316085
>chr2L:16318263-16318315
>chr2L:16319542-16319582
>chr2L:16321504-16321548
>chr2L:16324599-16324666
>chr2L:16324972-16325150
>chr2L:16326613-16326691
>chr2L:16327170-16327227
>chr2L:16330561-16330610
>chr2L:16330675-16330713
>chr2L:16330774-16330800
>chr2L:16332585-16332609
>chr2L:16339688-16339758
>chr2L:16340674-16340705
>chr2L:16343600-16343675
>chr2L:16344927-16344975
>chr2L:16345226-16345287
>chr2L:16346559-16346595
>chr2L:16347634-16347660
>chr2L:16350009-16350038
>chr2L:16350260-16350288
>chr2L:16350996-16351105
>chr2L:16352106-16352217
>chr2L:16357287-16357333
>chr2L:16358226-16358284
>chr2L:16358464-16358591
>chr2L:16359025-16359059
>chr2L:16361145-16361200
>chr2L:16361780-16361861
>chr2L:16362337-16362415
>chr2L:16362589-16362634
>chr2L:16367285-16367342
>chr2L:16368215-16368306
>chr2L:16370135-16370159
>chr2L:16371568-16371642
>chr2L:16373041-16373066
>chr2L:16373118-16373151
>chr2L:16374471-16374528
>chr2L:16375074-16375120
>chr2L:16376579-16376618
>chr2L:16377478-16377540
>chr2L:16379347-16379388
>chr2L:16379847-16379932
>chr2L:16381937-16381970
>chr2L:16383123-16383174
>chr2L:16383913-16383976
>chr2L:16384575-16384644
>chr2L:16384674-16384709
>chr2L:16385531-16385606
>chr2L:16386356-16386413
>chr2L:16387403-16387460
>chr2L:16388017-16388046
>chr2L:16388210-16388252
>chr2L:16389108-16389147
>chr2L:16390263-16390312
>chr2L:16390559-16390625
>chr2L:16392365-16392402
>chr2L:16392455-16392514
>chr2L:16392642-16392675
>chr2L:16393099-16393125
>chr2L:16393207-16393249
>chr2L:16393502-16393553
>chr2L:16393776-16393830
>chr2L:16397442-16397486
>chr2L:16398507-16398606
>chr2L:16399967-16400026
>chr2L:16401024-16401078
>chr2L:16406675-16406730
>chr2L:16406838-16406899
>chr2L:16407002-16407053
>chr2L:16407078-16407147
>chr2L:16408293-16408329
>chr2L:16411111-16411143
>chr2L:16411803-16411894
>chr2L:16412171-16412227
>chr2L:16412453-16412544
>chr2L:16413657-16413789
>chr2L:16414829-16414869
>chr2L:16416003-16416056
>chr2L:16419042-16419100
>chr2L:16422706-16422757
>chr2L:16422799-16422866
>chr2L:16423187-16423215
>chr2L:16423670-16423708
>chr2L:16423808-16423862
>chr2L:16427241-16427297
>chr2L:16427697-16427742
>chr2L:16429700-16429761
>chr2L:16432135-16432157
>chr2L:16434495-16434541
>chr2L:16434593-16434630
>chr2L:16434980-16435018
>chr2L:16435522-16435549
>chr2L:16436497-16436547
>chr2L:16436712-16436753
>chr2L:16437015-16437054
>chr2L:16438440-16438499
>chr2L:16439560-16439612
>chr2L:16441643-16441720
>chr2L:16447278-16447343
>chr2L:16448603-16448667
>chr2L:16448786-16448830
>chr2L:16448976-16449013
>chr2L:16450651-16450708
>chr2L:16453515-16453551
>chr2L:16454917-16454946
>chr2L:16456575-16456619
>chr2L:16458262-16458306
>chr2L:16459513-16459561
>chr2L:16459688-16459747
>chr2L:16460454-16460496
>chr2L:16461527-16461622
>chr2L:16461701-16461787
>chr2L:16463234-16463310
>chr2L:16463714-16463868
>chr2L:16464318-16464388
>chr2L:16465732-16465792
>chr2L:16465940-16465991
>chr2L:16468123-16468176
>chr2L:16469003-16469105
>chr2L:16470463-16470510
>chr2L:16470623-16470661
>chr2L:16471306-16471363
>chr2L:16471815-16471847
>chr2L:16472447-16472473
>chr2L:16472547-16472604
>chr2L:16472818-16472859
>chr2L:16474075-16474175
>chr2L:16474345-16474402
>chr2L:16477953-16478023
>chr2L:16479583-16479618
>chr2L:16479651-16479738
>chr2L:16480879-16480908
>chr2L:16484319-16484389
>chr2L:16484540-16484623
>chr2L:16485687-16485738
>chr2L:16485884-16485916
>chr2L:16486145-16486176
>chr2L:16486373-16486482
>chr2L:16492246-16492278
>chr2L:16492426-16492482
>chr2L:16494451-16494538
>chr2L:16496330-16496427
>chr2L:16498802-16498877
>chr2L:16499816-16499884
>chr2L:16500172-16500222
>chr2L:16501106-16501195
>chr2L:16501733-16501813
>chr2L:16502401-16502429
>chr2L:16506728-16506784
>chr2L:16507191-16507240
>chr2L:16507739-16507796
>chr2L:16508478-16508575
>chr2L:16508696-16508801
>chr2L:16510656-16510903
>chr2L:16512007-16519083
>chr2L:16519565-16519608
>chr2L:16520038-16520119
>chr2L:16520856-16520890
>chr2L:16521358-16521511
>chr2L:16522485-16522515
>chr2L:16523121-16523220
>chr2L:16523282-16523381
>chr2L:16524290-16524338
>chr2L:16525893-16526037
>chr2L:16527643-16527679
>chr2L:16527973-16528026
>chr2L:16528091-16528127
>chr2L:16533682-16533722
>chr2L:16533901-16533978
>chr2L:16534172-16534313
>chr2L:16534468-16534559
>chr2L:16535820-16535863
>chr2L:16536228-16536274
>chr2L:16536624-16536667
>chr2L:16537616-16537647
>chr2L:16539863-16539980
>chr2L:16540942-16541063
>chr2L:16541418-16541442
>chr2L:16541542-16541600
>chr2L:16541711-16541755
>chr2L:16544085-16544125
>chr2L:16544248-16544312
>chr2L:16545350-16545441
>chr2L:16545689-16545725
>chr2L:16545778-16545899
>chr2L:16546367-16546423
>chr2L:16547121-16547230
>chr2L:16548331-16548367
>chr2L:16548472-16548521
>chr2L:16551084-16551128
>chr2L:16551467-16551535
>chr2L:16553136-16553208
>chr2L:16554060-16554098
>chr2L:16554835-16554924
>chr2L:16557095-16557220
>chr2L:16557681-16557720
>chr2L:16558911-16558979
>chr2L:16559166-16559273
>chr2L:16559337-16559413
>chr2L:16559652-16559909
>chr2L:16561312-16561359
>chr2L:16561718-16561751
>chr2L:16561837-16562017
>chr2L:16562906-16562975
>chr2L:16567739-16567827
>chr2L:16570739-16570799
>chr2L:16571071-16571127
>chr2L:16571682-16571742
>chr2L:16573201-16573331
>chr2L:16574654-16574710
>chr2L:16575964-16576071
>chr2L:16576818-16576973
>chr2L:16577429-16577460
>chr2L:16578174-16578213
>chr2L:16580445-16580498
>chr2L:16582154-16582204
>chr2L:16583747-16583782
>chr2L:16588001-16588034
>chr2L:16588084-16588129
>chr2L:16588287-16588329
>chr2L:16588840-16588888
>chr2L:16589531-16589651
>chr2L:16590398-16590447
>chr2L:16590584-16590608
>chr2L:16591338-16591395
>chr2L:16591724-16591769
>chr2L:16592256-16592467
>chr2L:16593314-16593519
>chr2L:16593743-16593789
>chr2L:16594146-16594197
>chr2L:16596915-16596968
>chr2L:16597704-16597804
>chr2L:16599418-16599485
>chr2L:16600024-16600130
>chr2L:16602177-16602227
>chr2L:16602797-16602829
>chr2L:16604031-16604154
>chr2L:16604217-16604251
>chr2L:16605272-16605297
>chr2L:16609761-16609822
>chr2L:16613109-16613220
>chr2L:16613300-16613352
>chr2L:16617935-16618038
>chr2L:16618388-16618436
>chr2L:16618743-16618774
>chr2L:16619331-16619389
>chr2L:16619538-16619708
>chr2L:16620746-16620833
>chr2L:16622127-16622277
>chr2L:16622384-16622497
>chr2L:16622572-16622634
>chr2L:16622773-16622836
>chr2L:16623259-16623301
>chr2L:16623810-16623854
>chr2L:16624334-16624361
>chr2L:16624967-16624990
>chr2L:16625211-16625265
>chr2L:16626950-16627032
>chr2L:16630170-16630272
>chr2L:16630738-16630822
>chr2L:16630897-16630948
>chr2L:16632039-16632105
>chr2L:16632193-16632292
>chr2L:16634044-16634108
>chr2L:16637054-16637117
>chr2L:16637542-16637570
>chr2L:16638384-16638476
>chr2L:16638635-16638686
>chr2L:16638851-16638881
>chr2L:16639381-16639420
>chr2L:16640616-16640661
>chr2L:16640787-16640884
>chr2L:16640940-16641014
>chr2L:16641105-16641170
>chr2L:16641955-16642036
>chr2L:16642798-16642848
>chr2L:16644535-16644592
>chr2L:16645678-16645847
>chr2L:16646354-16646391
>chr2L:16648803-16648843
>chr2L:16649756-16649789
>chr2L:16651667-16651754
>chr2L:16651998-16652047
>chr2L:16652260-16652283
>chr2L:16653351-16653407
>chr2L:16653504-16653640
>chr2L:16657589-16657880
>chr2L:16661394-16661554
>chr2L:16662662-16662708
>chr2L:16662791-16662812
>chr2L:16662866-16662892
>chr2L:16663736-16663808
>chr2L:16663973-16664023
>chr2L:16665634-16665707
>chr2L:16665874-16665924
>chr2L:16670020-16670107
>chr2L:16670785-16670836
>chr2L:16673732-16673806
>chr2L:16674001-16674072
>chr2L:16675033-16675143
>chr2L:16678139-16678202
>chr2L:16679134-16679702
>chr2L:16683456-16683554
>chr2L:16684327-16684373
>chr2L:16684707-16684743
>chr2L:16686632-16686815
>chr2L:16686902-16686947
>chr2L:16689363-16689448
>chr2L:16692907-16692947
>chr2L:16695735-16695761
>chr2L:16696439-16696487
>chr2L:16697138-16697162
>chr2L:16697264-16697327
>chr2L:16698673-16698727
>chr2L:16703484-16703518
>chr2L:16704461-16704540
>chr2L:16707822-16707945
>chr2L:16708806-16708987
>chr2L:16709634-16709678
>chr2L:16710312-16710345
>chr2L:16710991-16711021
>chr2L:16716150-16716246
>chr2L:16716558-16716661
>chr2L:16717449-16717481
>chr2L:16718708-16718777
>chr2L:16720802-16720917
>chr2L:16721579-16721626
>chr2L:16722453-16722492
>chr2L:16723847-16723891
>chr2L:16725781-16725843
>chr2L:16725962-16726031
>chr2L:16727902-16727934
>chr2L:16731076-16731130
>chr2L:16732188-16732229
>chr2L:16732306-16732347
>chr2L:16732398-16732482
>chr2L:16738532-16738561
>chr2L:16739553-16739631
>chr2L:16739948-16739986
>chr2L:16743329-16743369
>chr2L:16744293-16744328
>chr2L:16746420-16746521
>chr2L:16747711-16747751
>chr2L:16748857-16748912
>chr2L:16750023-16750062
>chr2L:16751918-16751962
>chr2L:16752103-16752133
>chr2L:16756248-16756272
>chr2L:16756749-16756851
>chr2L:16761318-16761394
>chr2L:16761875-16761990
>chr2L:16762667-16762731
>chr2L:16762887-16762962
>chr2L:16764202-16764235
>chr2L:16765481-16765554
>chr2L:16766164-16766225
>chr2L:16766806-16766852
>chr2L:16771227-16771284
>chr2L:16772782-16772844
>chr2L:16773407-16773477
>chr2L:16781743-16781802
>chr2L:16782339-16782369
>chr2L:16782976-16783012
>chr2L:16783102-16783150
>chr2L:16783274-16783312
>chr2L:16783357-16783389
>chr2L:16784052-16784090
>chr2L:16784796-16784825
>chr2L:16785177-16785235
>chr2L:16785405-16785695
>chr2L:16785741-16785797
>chr2L:16785911-16785996
>chr2L:16786255-16786279
>chr2L:16788115-16788219
>chr2L:16789897-16789971
>chr2L:16791264-16791335
>chr2L:16795804-16795834
>chr2L:16802233-16802258
>chr2L:16804194-16804328
>chr2L:16805364-16805396
>chr2L:16807028-16807166
>chr2L:16808732-16808884
>chr2L:16808926-16809017
>chr2L:16810338-16810442
>chr2L:16810946-16810989
>chr2L:16811040-16811130
>chr2L:16811706-16811811
>chr2L:16812766-16812800
>chr2L:16813754-16813810
>chr2L:16815616-16815666
>chr2L:16815993-16816101
>chr2L:16816455-16816516
>chr2L:16826936-16826996
>chr2L:16827511-16827540
>chr2L:16834246-16834362
>chr2L:16835217-16835260
>chr2L:16839686-16839734
>chr2L:16840272-16840359
>chr2L:16840402-16840446
>chr2L:16843828-16843873
>chr2L:16845590-16845615
>chr2L:16847213-16847254
>chr2L:16849638-16849755
>chr2L:16849891-16849991
>chr2L:16850330-16850367
>chr2L:16852824-16852856
>chr2L:16853107-16853131
>chr2L:16853234-16853362
>chr2L:16854196-16854313
>chr2L:16854449-16854549
>chr2L:16855131-16855226
>chr2L:16855585-16855903
>chr2L:16856281-16856633
>chr2L:16856701-16856724
>chr2L:16856772-16856872
>chr2L:16856912-16857147
>chr2L:16857529-16857570
>chr2L:16858700-16859059
>chr2L:16859143-16859227
>chr2L:16859276-16859378
>chr2L:16859411-16859722
>chr2L:16862403-16862478
>chr2L:16867253-16867351
>chr2L:16867572-16867598
>chr2L:16869331-16869366
>chr2L:16869564-16869601
>chr2L:16869738-16869795
>chr2L:16872301-16872340
>chr2L:16872729-16872761
>chr2L:16872887-16872950
>chr2L:16873767-16873841
>chr2L:16875942-16876006
>chr2L:16880078-16880110
>chr2L:16883705-16883744
>chr2L:16886005-16886040
>chr2L:16887893-16887925
>chr2L:16888704-16888800
>chr2L:16888901-16888938
>chr2L:16895209-16895285
>chr2L:16900509-16900553
>chr2L:16901726-16901799
>chr2L:16901878-16901964
>chr2L:16902309-16902406
>chr2L:16912697-16912737
>chr2L:16913966-16913994
>chr2L:16916088-16916186
>chr2L:16916426-16916482
>chr2L:16919343-16919376
>chr2L:16919532-16919566
>chr2L:16919974-16920012
>chr2L:16923832-16923871
>chr2L:16926531-16926592
>chr2L:16927161-16927223
>chr2L:16927931-16928015
>chr2L:16929069-16929170
>chr2L:16929370-16929412
>chr2L:16929983-16930014
>chr2L:16932062-16932149
>chr2L:16932321-16932378
>chr2L:16935700-16935727
>chr2L:16936421-16936450
>chr2L:16937122-16937149
>chr2L:16937709-16937744
>chr2L:16939957-16940084
>chr2L:16940757-16940796
>chr2L:16941131-16941179
>chr2L:16941827-16941852
>chr2L:16942376-16942416
>chr2L:16942961-16942983
>chr2L:16943503-16943534
>chr2L:16944875-16944936
>chr2L:16946698-16946721
>chr2L:16948645-16948678
>chr2L:16948849-16948926
>chr2L:16949329-16949394
>chr2L:16950113-16950216
>chr2L:16950258-16950317
>chr2L:16951554-16951643
>chr2L:16952423-16952494
>chr2L:16953532-16953559
>chr2L:16956722-16956841
>chr2L:16957463-16957496
>chr2L:16958172-16962923
>chr2L:16963079-16963137
>chr2L:16965853-16965883
>chr2L:16966497-16966564
>chr2L:16968686-16968740
>chr2L:16968973-16969014
>chr2L:16969557-16969603
>chr2L:16969688-16969747
>chr2L:16973126-16973175
>chr2L:16973293-16973376
>chr2L:16974056-16974103
>chr2L:16974827-16974889
>chr2L:16975046-16975078
>chr2L:16975841-16975897
>chr2L:16977743-16977775
>chr2L:16979366-16979493
>chr2L:16979760-16979843
>chr2L:16980491-16980522
>chr2L:16980595-16980624
>chr2L:16982076-16982103
>chr2L:16985324-16985448
>chr2L:16985665-16985708
>chr2L:16986707-16986767
>chr2L:16988086-16988130
>chr2L:16989292-16989386
>chr2L:16989747-16989776
>chr2L:16992671-16992785
>chr2L:16992913-16992968
>chr2L:16998397-16998429
>chr2L:16998496-16998554
>chr2L:16999985-17000000
>chr2L:17000000-17000028
>chr2L:17000684-17000773
>chr2L:17002458-17002493
>chr2L:17002694-17002734
>chr2L:17003028-17003053
>chr2L:17004450-17004481
>chr2L:17005924-17005950
>chr2L:17006082-17006218
>chr2L:17008800-17008866
>chr2L:17008877-17008906
>chr2L:17009091-17009113
>chr2L:17013409-17013462
>chr2L:17013676-17013736
>chr2L:17014120-17014164
>chr2L:17016795-17016847
>chr2L:17017016-17017067
>chr2L:17017975-17018025
>chr2L:17018037-17018079
>chr2L:17019150-17019213
>chr2L:17020688-17020777
>chr2L:17021488-17021516
>chr2L:17022286-17022588
>chr2L:17023875-17023913
>chr2L:17028546-17028663
>chr2L:17029601-17029670
>chr2L:17033073-17033162
>chr2L:17033218-17033298
>chr2L:17033393-17033504
>chr2L:17034294-17034321
>chr2L:17035236-17035290
>chr2L:17035947-17035978
>chr2L:17036464-17036538
>chr2L:17038382-17038428
>chr2L:17040556-17040629
>chr2L:17041441-17041489
>chr2L:17041775-17041826
>chr2L:17041925-17042103
>chr2L:17042593-17042621
>chr2L:17044442-17044514
>chr2L:17044623-17044723
>chr2L:17045494-17045522
>chr2L:17046569-17046601
>chr2L:17049771-17049813
>chr2L:17050231-17050257
>chr2L:17054110-17054185
>chr2L:17056898-17056966
>chr2L:17057418-17057505
>chr2L:17059752-17059788
>chr2L:17060277-17060320
>chr2L:17060494-17060529
>chr2L:17060775-17060808
>chr2L:17062618-17062689
>chr2L:17063047-17063180
>chr2L:17065778-17065807
>chr2L:17066160-17066188
>chr2L:17066961-17067033
>chr2L:17068459-17068502
>chr2L:17069173-17069252
>chr2L:17071724-17071752
>chr2L:17074914-17074951
>chr2L:17076162-17076194
>chr2L:17077297-17077326
>chr2L:17078277-17078312
>chr2L:17078480-17078531
>chr2L:17079726-17079765
>chr2L:17082591-17082673
>chr2L:17084727-17084765
>chr2L:17085022-17085073
>chr2L:17085860-17085957
>chr2L:17088339-17088418
>chr2L:17091374-17091433
>chr2L:17092458-17092525
>chr2L:17092587-17092659
>chr2L:17097107-17097137
>chr2L:17097210-17097261
>chr2L:17098418-17098448
>chr2L:17099169-17099264
>chr2L:17101928-17101979
>chr2L:17103476-17103539
>chr2L:17106128-17106184
>chr2L:17106560-17106589
>chr2L:17111938-17111962
>chr2L:17112313-17112463
>chr2L:17117222-17117264
>chr2L:17117479-17117590
>chr2L:17119657-17119707
>chr2L:17120136-17120205
>chr2L:17122340-17122368
>chr2L:17122386-17122428
>chr2L:17126257-17126297
>chr2L:17129441-17129490
>chr2L:17130004-17130064
>chr2L:17130167-17130306
>chr2L:17131124-17131216
>chr2L:17131511-17131585
>chr2L:17132014-17132065
>chr2L:17135468-17135523
>chr2L:17137699-17137745
>chr2L:17139302-17139397
>chr2L:17140725-17140765
>chr2L:17141834-17141891
>chr2L:17144342-17152016
>chr2L:17154063-17154104
>chr2L:17155196-17155252
>chr2L:17155878-17155937
>chr2L:17156230-17156316
>chr2L:17157110-17157163
>chr2L:17157443-17157633
>chr2L:17159133-17159186
>chr2L:17159924-17160059
>chr2L:17163188-17163298
>chr2L:17167605-17167817
>chr2L:17175290-17175486
>chr2L:17176418-17176450
>chr2L:17177862-17177901
>chr2L:17177993-17178024
>chr2L:17178265-17178386
>chr2L:17182706-17182868
>chr2L:17182942-17183020
>chr2L:17183981-17184105
>chr2L:17186204-17186238
>chr2L:17188322-17188362
>chr2L:17192047-17192103
>chr2L:17192317-17192358
>chr2L:17194364-17194421
>chr2L:17198579-17198626
>chr2L:17199212-17200626
>chr2L:17202436-17202490
>chr2L:17203589-17203619
>chr2L:17204205-17204254
>chr2L:17205890-17206003
>chr2L:17211403-17211444
>chr2L:17212990-17213039
>chr2L:17214640-17214693
>chr2L:17215786-17215855
>chr2L:17218461-17218488
>chr2L:17220094-17220162
>chr2L:17220370-17220409
>chr2L:17221695-17221724
>chr2L:17225196-17225218
>chr2L:17226149-17226209
>chr2L:17226423-17226464
>chr2L:17227411-17227448
>chr2L:17227891-17227935
>chr2L:17228280-17228380
>chr2L:17234214-17234268
>chr2L:17234751-17234773
>chr2L:17237569-17237619
>chr2L:17237785-17237855
>chr2L:17239435-17239490
>chr2L:17240301-17240330
>chr2L:17241279-17241301
>chr2L:17241762-17241792
>chr2L:17243611-17243654
>chr2L:17244812-17244952
>chr2L:17245292-17245332
>chr2L:17245435-17245511
>chr2L:17246192-17246258
>chr2L:17246350-17246387
>chr2L:17246984-17247015
>chr2L:17248625-17248663
>chr2L:17249034-17249063
>chr2L:17249526-17249567
>chr2L:17249767-17249809
>chr2L:17249960-17250043
>chr2L:17252681-17252718
>chr2L:17254679-17254709
>chr2L:17256103-17256128
>chr2L:17259336-17259377
>chr2L:17263895-17263923
>chr2L:17266306-17266360
>chr2L:17267220-17267298
>chr2L:17268299-17268437
>chr2L:17268900-17268995
>chr2L:17269974-17269999
>chr2L:17273246-17277959
>chr2L:17278819-17278855
>chr2L:17280286-17280334
>chr2L:17280857-17280903
>chr2L:17281718-17281861
>chr2L:17282226-17282272
>chr2L:17282624-17282729
>chr2L:17283997-17284074
>chr2L:17284800-17284823
>chr2L:17286617-17286649
>chr2L:17286768-17287188
>chr2L:17289635-17289684
>chr2L:17293189-17293219
>chr2L:17293402-17293442
>chr2L:17295424-17295473
>chr2L:17296409-17296443
>chr2L:17300644-17300690
>chr2L:17302559-17302611
>chr2L:17303610-17303673
>chr2L:17304834-17304996
>chr2L:17305360-17305385
>chr2L:17308050-17308075
>chr2L:17308313-17308343
>chr2L:17309095-17309131
>chr2L:17310317-17310355
>chr2L:17310603-17310636
>chr2L:17311464-17311514
>chr2L:17316463-17316529
>chr2L:17317110-17317252
>chr2L:17318142-17318212
>chr2L:17318409-17318544
>chr2L:17318714-17318977
>chr2L:17319600-17319634
>chr2L:17319738-17319770
>chr2L:17320390-17320500
>chr2L:17322309-17322405
>chr2L:17322901-17322943
>chr2L:17324948-17325043
>chr2L:17327150-17327190
>chr2L:17327345-17327379
>chr2L:17331821-17331869
>chr2L:17335594-17336718
>chr2L:17337445-17337469
>chr2L:17338774-17338822
>chr2L:17339542-17339590
>chr2L:17340593-17340629
>chr2L:17341484-17341514
>chr2L:17342652-17342693
>chr2L:17343028-17343124
>chr2L:17343290-17343431
>chr2L:17343631-17343673
>chr2L:17344469-17344517
>chr2L:17345449-17345481
>chr2L:17346027-17346077
>chr2L:17347429-17347524
>chr2L:17348912-17348952
>chr2L:17350982-17351050
>chr2L:17351734-17351775
>chr2L:17353574-17353626
>chr2L:17356847-17356951
>chr2L:17358533-17358568
>chr2L:17359486-17359551
>chr2L:17361749-17362126
>chr2L:17364798-17364869
>chr2L:17364956-17365044
>chr2L:17366545-17366656
>chr2L:17371428-17371559
>chr2L:17371820-17371915
>chr2L:17372274-17372324
>chr2L:17372653-17372691
>chr2L:17373261-17373338
>chr2L:17375292-17375408
>chr2L:17377038-17377067
>chr2L:17380832-17380918
>chr2L:17382043-17382087
>chr2L:17383971-17384117
>chr2L:17388776-17388812
>chr2L:17390654-17390714
>chr2L:17391293-17391361
>chr2L:17392481-17392521
>chr2L:17394313-17394345
>chr2L:17395486-17395519
>chr2L:17396661-17396689
>chr2L:17397410-17397477
>chr2L:17398369-17398423
>chr2L:17398760-17398827
>chr2L:17399782-17399859
>chr2L:17401632-17401654
>chr2L:17402094-17402145
>chr2L:17402232-17402259
>chr2L:17402435-17402507
>chr2L:17402652-17402770
>chr2L:17403321-17403353
>chr2L:17405421-17405466
>chr2L:17406509-17406550
>chr2L:17407233-17407293
>chr2L:17413653-17413716
>chr2L:17413832-17413858
>chr2L:17414752-17414800
>chr2L:17419011-17419048
>chr2L:17419263-17419375
>chr2L:17421451-17421510
>chr2L:17423788-17423831
>chr2L:17425842-17425906
>chr2L:17426544-17426606
>chr2L:17427244-17427273
>chr2L:17428098-17428137
>chr2L:17429780-17429820
>chr2L:17429884-17429992
>chr2L:17430922-17430949
>chr2L:17431064-17431124
>chr2L:17432063-17432128
>chr2L:17432237-17432292
>chr2L:17433229-17433270
>chr2L:17435767-17435873
>chr2L:17437200-17437310
>chr2L:17437440-17437596
>chr2L:17437656-17437794
>chr2L:17439207-17439251
>chr2L:17441322-17441360
>chr2L:17445894-17445921
>chr2L:17446066-17446104
>chr2L:17449555-17449666
>chr2L:17450050-17450074
>chr2L:17455239-17455433
>chr2L:17455997-17456054
>chr2L:17456348-17456377
>chr2L:17458141-17458394
>chr2L:17459426-17459461
>chr2L:17460713-17460774
>chr2L:17465749-17465813
>chr2L:17467295-17467338
>chr2L:17468401-17468447
>chr2L:17469380-17469414
>chr2L:17469551-17469604
>chr2L:17471133-17471164
>chr2L:17471310-17471418
>chr2L:17474654-17474677
>chr2L:17475618-17475653
>chr2L:17478818-17478869
>chr2L:17481107-17481147
>chr2L:17482123-17482190
>chr2L:17482248-17482276
>chr2L:17489062-17489106
>chr2L:17490363-17490420
>chr2L:17490614-17490656
>chr2L:17492179-17492213
>chr2L:17492501-17492623
>chr2L:17493496-17493574
>chr2L:17493761-17493799
>chr2L:17495109-17495148
>chr2L:17495196-17495246
>chr2L:17495775-17495808
>chr2L:17497241-17497306
>chr2L:17501300-17501345
>chr2L:17503929-17503963
>chr2L:17515662-17515696
>chr2L:17516348-17516383
>chr2L:17517718-17517784
>chr2L:17519225-17519255
>chr2L:17520662-17520756
>chr2L:17524499-17524567
>chr2L:17525844-17525878
>chr2L:17534138-17534187
>chr2L:17535912-17535963
>chr2L:17536665-17536726
>chr2L:17537043-17537129
>chr2L:17539173-17539220
>chr2L:17539508-17539557
>chr2L:17540043-17540113
>chr2L:17541305-17541331
>chr2L:17541704-17541783
>chr2L:17542275-17542355
>chr2L:17543071-17543125
>chr2L:17544760-17544880
>chr2L:17544984-17545033
>chr2L:17545802-17545987
>chr2L:17549226-17549279
>chr2L:17550744-17550775
>chr2L:17553535-17553572
>chr2L:17556023-17556052
>chr2L:17556497-17556615
>chr2L:17556859-17556888
>chr2L:17557774-17557803
>chr2L:17557944-17557975
>chr2L:17558397-17558451
>chr2L:17558524-17558562
>chr2L:17558764-17558807
>chr2L:17559567-17559656
>chr2L:17559960-17560029
>chr2L:17560580-17560621
>chr2L:17560665-17560715
>chr2L:17561146-17561177
>chr2L:17562342-17562405
>chr2L:17564932-17564960
>chr2L:17567524-17567554
>chr2L:17567813-17567859
>chr2L:17569305-17569393
>chr2L:17569998-17570068
>chr2L:17574995-17575104
>chr2L:17575406-17575449
>chr2L:17575730-17575785
>chr2L:17576710-17576746
>chr2L:17577355-17577441
>chr2L:17578472-17578494
>chr2L:17579356-17579419
>chr2L:17581136-17581161
>chr2L:17581295-17581317
>chr2L:17582950-17583007
>chr2L:17584725-17584760
>chr2L:17586028-17586055
>chr2L:17586145-17586258
>chr2L:17587004-17587031
>chr2L:17587307-17587334
>chr2L:17588086-17588120
>chr2L:17589421-17589462
>chr2L:17589565-17589608
>chr2L:17590496-17590576
>chr2L:17592411-17592456
>chr2L:17593974-17594056
>chr2L:17594833-17594887
>chr2L:17599627-17599666
>chr2L:17603254-17603289
>chr2L:17604627-17604661
>chr2L:17606602-17606624
>chr2L:17606822-17606862
>chr2L:17606963-17607005
>chr2L:17607181-17607229
>chr2L:17608547-17608658
>chr2L:17610242-17610310
>chr2L:17610833-17610885
>chr2L:17611870-17611931
>chr2L:17612242-17612277
>chr2L:17613441-17613478
>chr2L:17613686-17613749
>chr2L:17613800-17613892
>chr2L:17615444-17615490
>chr2L:17616065-17616109
>chr2L:17617470-17617502
>chr2L:17620185-17620262
>chr2L:17621523-17621612
>chr2L:17621643-17621668
>chr2L:17621826-17621880
>chr2L:17622500-17622537
>chr2L:17624954-17625007
>chr2L:17625343-17625437
>chr2L:17627057-17627112
>chr2L:17628330-17628372
>chr2L:17629202-17629232
>chr2L:17632512-17632546
>chr2L:17638888-17638942
>chr2L:17639492-17639544
>chr2L:17641538-17641569
>chr2L:17647072-17647145
>chr2L:17647191-17647233
>chr2L:17648169-17648197
>chr2L:17649261-17649357
>chr2L:17649669-17649703
>chr2L:17652894-17652961
>chr2L:17653419-17653476
>chr2L:17663019-17663052
>chr2L:17664613-17664636
>chr2L:17665625-17665686
>chr2L:17669029-17669103
>chr2L:17670950-17670996
>chr2L:17671052-17671082
>chr2L:17675068-17675133
>chr2L:17675954-17675983
>chr2L:17679655-17679814
>chr2L:17681269-17681299
>chr2L:17685054-17685146
>chr2L:17685944-17685980
>chr2L:17687150-17687258
>chr2L:17687543-17692263
>chr2L:17693542-17693593
>chr2L:17696648-17696788
>chr2L:17697882-17697959
>chr2L:17698253-17698312
>chr2L:17699599-17699674
>chr2L:17701355-17701392
>chr2L:17703443-17703593
>chr2L:17707451-17707498
>chr2L:17711107-17711157
>chr2L:17711919-17711961
>chr2L:17712866-17712897
>chr2L:17714875-17714918
>chr2L:17717301-17717338
>chr2L:17717384-17717477
>chr2L:17717596-17717648
>chr2L:17721760-17721797
>chr2L:17725361-17725465
>chr2L:17727900-17729406
>chr2L:17729521-17729558
>chr2L:17730568-17730631
>chr2L:17731357-17731388
>chr2L:17744218-17744256
>chr2L:17745489-17745546
>chr2L:17746038-17746073
>chr2L:17746923-17746978
>chr2L:17747485-17747546
>chr2L:17747707-17747768
>chr2L:17747999-17748059
>chr2L:17750404-17750436
>chr2L:17753592-17753620
>chr2L:17753913-17753945
>chr2L:17753989-17754121
>chr2L:17754386-17754449
>chr2L:17754545-17754628
>chr2L:17754716-17754749
>chr2L:17755939-17755965
>chr2L:17756605-17756660
>chr2L:17758927-17758962
>chr2L:17759248-17759274
>chr2L:17759451-17759489
>chr2L:17759938-17759966
>chr2L:17763908-17763963
>chr2L:17764359-17764412
>chr2L:17764577-17764602
>chr2L:17765874-17765975
>chr2L:17770316-17770352
>chr2L:17772266-17772299
>chr2L:17772733-17772778
>chr2L:17772858-17772927
>chr2L:17776232-17776373
>chr2L:17778028-17778119
>chr2L:17780616-17780658
>chr2L:17780964-17781007
>chr2L:17781985-17782105
>chr2L:17783608-17783690
>chr2L:17788350-17788508
>chr2L:17789424-17789465
>chr2L:17790367-17790445
>chr2L:17792557-17792585
>chr2L:17793731-17793824
>chr2L:17794877-17794910
>chr2L:17797104-17797147
>chr2L:17799953-17799978
>chr2L:17800029-17800135
>chr2L:17804812-17804908
>chr2L:17806620-17806665
>chr2L:17811562-17811591
>chr2L:17817816-17817871
>chr2L:17818014-17818089
>chr2L:17818994-17819038
>chr2L:17819960-17825125
>chr2L:17825224-17825284
>chr2L:17828300-17828383
>chr2L:17830848-17830898
>chr2L:17830958-17830987
>chr2L:17831149-17831175
>chr2L:17832745-17832802
>chr2L:17834341-17834378
>chr2L:17834701-17834762
>chr2L:17842143-17842206
>chr2L:17845662-17845709
>chr2L:17847459-17847493
>chr2L:17848117-17848152
>chr2L:17849713-17849746
>chr2L:17850490-17850522
>chr2L:17851545-17851683
>chr2L:17852634-17852721
>chr2L:17853244-17853291
>chr2L:17853325-17853350
>chr2L:17854348-17854463
>chr2L:17864571-17864602
>chr2L:17871725-17871802
>chr2L:17874642-17874668
>chr2L:17875904-17875948
>chr2L:17876140-17876223
>chr2L:17877553-17877647
>chr2L:17877772-17877815
>chr2L:17881879-17881920
>chr2L:17885788-17885820
>chr2L:17888860-17888903
>chr2L:17894545-17894592
>chr2L:17897884-17897932
>chr2L:17900106-17900135
>chr2L:17900220-17900272
>chr2L:17902059-17902087
>chr2L:17902395-17902427
>chr2L:17906305-17906340
>chr2L:17910522-17910564
>chr2L:17911997-17914142
>chr2L:17914796-17914843
>chr2L:17915034-17915098
>chr2L:17918559-17918636
>chr2L:17919210-17919252
>chr2L:17919791-17919817
>chr2L:17920610-17920665
>chr2L:17924314-17924349
>chr2L:17924628-17924721
>chr2L:17925596-17925643
>chr2L:17928773-17928816
>chr2L:17930852-17930883
>chr2L:17931329-17931371
>chr2L:17933430-17933477
>chr2L:17933953-17933978
>chr2L:17936532-17936567
>chr2L:17937455-17937506
>chr2L:17937654-17937706
>chr2L:17938828-17938864
>chr2L:17939913-17939972
>chr2L:17940940-17940983
>chr2L:17941344-17941373
>chr2L:17945560-17945611
>chr2L:17945910-17945938
>chr2L:17946507-17946809
>chr2L:17946898-17946937
>chr2L:17947376-17947435
>chr2L:17947718-17947829
>chr2L:17948224-17948256
>chr2L:17948524-17948636
>chr2L:17949218-17949246
>chr2L:17951450-17951515
>chr2L:17951970-17953416
>chr2L:17953609-17953673
>chr2L:17958205-17958274
>chr2L:17959014-17959131
>chr2L:17959483-17959522
>chr2L:17959626-17959662
>chr2L:17959929-17960027
>chr2L:17960337-17960438
>chr2L:17962148-17962208
>chr2L:17972554-17972698
>chr2L:17972747-17972778
>chr2L:17973104-17973339
>chr2L:17973627-17974120
>chr2L:17977251-17977294
>chr2L:17989745-17989818
>chr2L:17992113-17992146
>chr2L:17996718-17996821
>chr2L:17996866-17996958
>chr2L:17998218-17998242
>chr2L:17999833-17999904
>chr2L:17999977-18000000
>chr2L:18000267-18000331
>chr2L:18000998-18001076
>chr2L:18003019-18003056
>chr2L:18003627-18003670
>chr2L:18005414-18005451
>chr2L:18006140-18006222
>chr2L:18007165-18007210
>chr2L:18008735-18008764
>chr2L:18011686-18011752
>chr2L:18011811-18012180
>chr2L:18012762-18012794
>chr2L:18013329-18013384
>chr2L:18016125-18016196
>chr2L:18019220-18019261
>chr2L:18020170-18020199
>chr2L:18021520-18021623
>chr2L:18023960-18024081
>chr2L:18026557-18026591
>chr2L:18028099-18028161
>chr2L:18029291-18029323
>chr2L:18032596-18032643
>chr2L:18037113-18037170
>chr2L:18037894-18037933
>chr2L:18038680-18038709
>chr2L:18042525-18042587
>chr2L:18042880-18042951
>chr2L:18047487-18047520
>chr2L:18051854-18061019
>chr2L:18061378-18061456
>chr2L:18063516-18063641
>chr2L:18064357-18064490
>chr2L:18066248-18066342
>chr2L:18066529-18066577
>chr2L:18068671-18068734
>chr2L:18069209-18069307
>chr2L:18070469-18070524
>chr2L:18071499-18071531
>chr2L:18076243-18076283
>chr2L:18083745-18083791
>chr2L:18083806-18083893
>chr2L:18088087-18088133
>chr2L:18089605-18089638
>chr2L:18092543-18092611
>chr2L:18094090-18094118
>chr2L:18095083-18095173
>chr2L:18098138-18098163
>chr2L:18100361-18100407
>chr2L:18101010-18101039
>chr2L:18101803-18101829
>chr2L:18102390-18102417
>chr2L:18104668-18104783
>chr2L:18106277-18106325
>chr2L:18106393-18106436
>chr2L:18109316-18109351
>chr2L:18109655-18109683
>chr2L:18111797-18111843
>chr2L:18113585-18114190
>chr2L:18116567-18116591
>chr2L:18118222-18118278
>chr2L:18119482-18119538
>chr2L:18120370-18120460
>chr2L:18120498-18120536
>chr2L:18120599-18120747
>chr2L:18121881-18121937
>chr2L:18122233-18122268
>chr2L:18123676-18123726
>chr2L:18127441-18127469
>chr2L:18129250-18129295
>chr2L:18133102-18133169
>chr2L:18133249-18133328
>chr2L:18133376-18133419
>chr2L:18137666-18137710
>chr2L:18137821-18137876
>chr2L:18138461-18138508
>chr2L:18139474-18139507
>chr2L:18141093-18141178
>chr2L:18141830-18141920
>chr2L:18142182-18142361
>chr2L:18142389-18142420
>chr2L:18145715-18145794
>chr2L:18147135-18147188
>chr2L:18147260-18147302
>chr2L:18147940-18147969
>chr2L:18149145-18149175
>chr2L:18149374-18149460
>chr2L:18149970-18150085
>chr2L:18150375-18150414
>chr2L:18150801-18150994
>chr2L:18151508-18151693
>chr2L:18152891-18152928
>chr2L:18159150-18159727
>chr2L:18160373-18160427
>chr2L:18164722-18164770
>chr2L:18165005-18165047
>chr2L:18165431-18165537
>chr2L:18166202-18166251
>chr2L:18166792-18166837
>chr2L:18167432-18167484
>chr2L:18168266-18168323
>chr2L:18168391-18168435
>chr2L:18168517-18168562
>chr2L:18170212-18170243
>chr2L:18170303-18170338
>chr2L:18172417-18172451
>chr2L:18175776-18175814
>chr2L:18177060-18177269
>chr2L:18178654-18178719
>chr2L:18178952-18178991
>chr2L:18180269-18180406
>chr2L:18181441-18181503
>chr2L:18184072-18184264
>chr2L:18185083-18185119
>chr2L:18190406-18190451
>chr2L:18191114-18191146
>chr2L:18191234-18191277
>chr2L:18192127-18192157
>chr2L:18195835-18195960
>chr2L:18196098-18196187
>chr2L:18197865-18197890
>chr2L:18198974-18199002
>chr2L:18203004-18203122
>chr2L:18203804-18203902
>chr2L:18204171-18204253
>chr2L:18204465-18204595
>chr2L:18204790-18204850
>chr2L:18207058-18207083
>chr2L:18208046-18208087
>chr2L:18208666-18208724
>chr2L:18209772-18209853
>chr2L:18211942-18211984
>chr2L:18212049-18212101
>chr2L:18212222-18212249
>chr2L:18213266-18213372
>chr2L:18213648-18213671
>chr2L:18214038-18214091
>chr2L:18218878-18218924
>chr2L:18222103-18222186
>chr2L:18222741-18222853
>chr2L:18223097-18223136
>chr2L:18223565-18223619
>chr2L:18224104-18224157
>chr2L:18224568-18224643
>chr2L:18226343-18226378
>chr2L:18227078-18227140
>chr2L:18227321-18227364
>chr2L:18228410-18228528
>chr2L:18228917-18228966
>chr2L:18229341-18229380
>chr2L:18231295-18231408
>chr2L:18233045-18233093
>chr2L:18233890-18233927
>chr2L:18234091-18234194
>chr2L:18234767-18234848
>chr2L:18238453-18238494
>chr2L:18241651-18241713
>chr2L:18242820-18242904
>chr2L:18244333-18244369
>chr2L:18247617-18247696
>chr2L:18248880-18248917
>chr2L:18252648-18252771
>chr2L:18253444-18253477
>chr2L:18253945-18254136
>chr2L:18254762-18254855
>chr2L:18259393-18259434
>chr2L:18260023-18260103
>chr2L:18263823-18263910
>chr2L:18265112-18265150
>chr2L:18266704-18266774
>chr2L:18268556-18268604
>chr2L:18273453-18273492
>chr2L:18275455-18275530
>chr2L:18276927-18277038
>chr2L:18278523-18278551
>chr2L:18279103-18279164
>chr2L:18282652-18282680
>chr2L:18283015-18283096
>chr2L:18285778-18285808
>chr2L:18291681-18291723
>chr2L:18292709-18292759
>chr2L:18297312-18297355
>chr2L:18298961-18299000
>chr2L:18299400-18299461
>chr2L:18300327-18300352
>chr2L:18303236-18303269
>chr2L:18303333-18303372
>chr2L:18305332-18305362
>chr2L:18306572-18306643
>chr2L:18307212-18307245
>chr2L:18309916-18309948
>chr2L:18310195-18310227
>chr2L:18310842-18310893
>chr2L:18311518-18311567
>chr2L:18312326-18312407
>chr2L:18312937-18313028
>chr2L:18315081-18315143
>chr2L:18315623-18315691
>chr2L:18318841-18319065
>chr2L:18319733-18319764
>chr2L:18320015-18320056
>chr2L:18323233-18323295
>chr2L:18323731-18323778
>chr2L:18332031-18332055
>chr2L:18334193-18334240
>chr2L:18335083-18335138
>chr2L:18336833-18336873
>chr2L:18343041-18343093
>chr2L:18343475-18343589
>chr2L:18344393-18344449
>chr2L:18344745-18344794
>chr2L:18345919-18345984
>chr2L:18346689-18346716
>chr2L:18347977-18348011
>chr2L:18348123-18348152
>chr2L:18350122-18350168
>chr2L:18350288-18350343
>chr2L:18351460-18351582
>chr2L:18353635-18353670
>chr2L:18354626-18354699
>chr2L:18358181-18358264
>chr2L:18358650-18358675
>chr2L:18361438-18361488
>chr2L:18362087-18362111
>chr2L:18362166-18362307
>chr2L:18363214-18363246
>chr2L:18363405-18363432
>chr2L:18366016-18366129
>chr2L:18369362-18369406
>chr2L:18369975-18370008
>chr2L:18370368-18370406
>chr2L:18372186-18372226
>chr2L:18373303-18373461
>chr2L:18373976-18374014
>chr2L:18375661-18375750
>chr2L:18377886-18377946
>chr2L:18380610-18380638
>chr2L:18381016-18381042
>chr2L:18382086-18382177
>chr2L:18382919-18382953
>chr2L:18384800-18384842
>chr2L:18384990-18385060
>chr2L:18388878-18388973
>chr2L:18389229-18389263
>chr2L:18389794-18389858
>chr2L:18391086-18391148
>chr2L:18391167-18391206
>chr2L:18391326-18391377
>chr2L:18391655-18391697
>chr2L:18392294-18392354
>chr2L:18393865-18393911
>chr2L:18396479-18396510
>chr2L:18397379-18397427
>chr2L:18397471-18397542
>chr2L:18400248-18400279
>chr2L:18401999-18402080
>chr2L:18405303-18405330
>chr2L:18405853-18405873
>chr2L:18406419-18406491
>chr2L:18407605-18407636
>chr2L:18408080-18412814
>chr2L:18414095-18414149
>chr2L:18415623-18415799
>chr2L:18415981-18416013
>chr2L:18416768-18416840
>chr2L:18417961-18417989
>chr2L:18426086-18426168
>chr2L:18427675-18427736
>chr2L:18429095-18429136
>chr2L:18429538-18429599
>chr2L:18430188-18430253
>chr2L:18430914-18430959
>chr2L:18431738-18431773
>chr2L:18432263-18432368
>chr2L:18433098-18433141
>chr2L:18434297-18434397
>chr2L:18434888-18435017
>chr2L:18435638-18435679
>chr2L:18436179-18436216
>chr2L:18436465-18436496
>chr2L:18438902-18438964
>chr2L:18439195-18439228
>chr2L:18439621-18439687
>chr2L:18444020-18444105
>chr2L:18444531-18444598
>chr2L:18445504-18445705
>chr2L:18445775-18445817
>chr2L:18448519-18448550
>chr2L:18448750-18448796
>chr2L:18449682-18449729
>chr2L:18450729-18450837
>chr2L:18453125-18453160
>chr2L:18455692-18455724
>chr2L:18455755-18455795
>chr2L:18456028-18456137
>chr2L:18456957-18456997
>chr2L:18457012-18457211
>chr2L:18457278-18457326
>chr2L:18458983-18459114
>chr2L:18464003-18464049
>chr2L:18464448-18464555
>chr2L:18465834-18465950
>chr2L:18466051-18466136
>chr2L:18466824-18466891
>chr2L:18467480-18467589
>chr2L:18468022-18468166
>chr2L:18469028-18469070
>chr2L:18469280-18469337
>chr2L:18470126-18470258
>chr2L:18470854-18470962
>chr2L:18471675-18471735
>chr2L:18473935-18474012
>chr2L:18475482-18475553
>chr2L:18476103-18476154
>chr2L:18476808-18476835
>chr2L:18477627-18477657
>chr2L:18479337-18479397
>chr2L:18480013-18480042
>chr2L:18480853-18480882
>chr2L:18483928-18483961
>chr2L:18496557-18496587
>chr2L:18499760-18499951
>chr2L:18500435-18500474
>chr2L:18500858-18500915
>chr2L:18501207-18501253
>chr2L:18504774-18504849
>chr2L:18509743-18509769
>chr2L:18509799-18509836
>chr2L:18510752-18510784
>chr2L:18511617-18511645
>chr2L:18514268-18514303
>chr2L:18517279-18517332
>chr2L:18517539-18517638
>chr2L:18523830-18523861
>chr2L:18524892-18524961
>chr2L:18525772-18525823
>chr2L:18526146-18526191
>chr2L:18528361-18528411
>chr2L:18532737-18532792
>chr2L:18533396-18533436
>chr2L:18533638-18533712
>chr2L:18534070-18534136
>chr2L:18534241-18534356
>chr2L:18536239-18536264
>chr2L:18540029-18540092
>chr2L:18542303-18542414
>chr2L:18543393-18543435
>chr2L:18544576-18544606
>chr2L:18545449-18545478
>chr2L:18546580-18546676
>chr2L:18548937-18548988
>chr2L:18549280-18549324
>chr2L:18550314-18550368
>chr2L:18553831-18553933
>chr2L:18553995-18554027
>chr2L:18554083-18554104
>chr2L:18557292-18557320
>chr2L:18558131-18558177
>chr2L:18559305-18559426
>chr2L:18562009-18562046
>chr2L:18563444-18563475
>chr2L:18564237-18564271
>chr2L:18564505-18564585
>chr2L:18564850-18564906
>chr2L:18566249-18566298
>chr2L:18566549-18566612
>chr2L:18567540-18567584
>chr2L:18567923-18568022
>chr2L:18569689-18569736
>chr2L:18571499-18571557
>chr2L:18571871-18571949
>chr2L:18572790-18572821
>chr2L:18572915-18573034
>chr2L:18575357-18575384
>chr2L:18575748-18575790
>chr2L:18576005-18576051
>chr2L:18576576-18576647
>chr2L:18581416-18584250
>chr2L:18584605-18584753
>chr2L:18585824-18585958
>chr2L:18586803-18586834
>chr2L:18590064-18590088
>chr2L:18591852-18591948
>chr2L:18593808-18593927
>chr2L:18597644-18597672
>chr2L:18606628-18606723
>chr2L:18607455-18607503
>chr2L:18607980-18608048
>chr2L:18612595-18612701
>chr2L:18612908-18612943
>chr2L:18613084-18613120
>chr2L:18613293-18613334
>chr2L:18615395-18615481
>chr2L:18615689-18615746
>chr2L:18615793-18615867
>chr2L:18617033-18617074
>chr2L:18617851-18617897
>chr2L:18619562-18619640
>chr2L:18620355-18620386
>chr2L:18622692-18622763
>chr2L:18629275-18629327
>chr2L:18629718-18629833
>chr2L:18629876-18629924
>chr2L:18630032-18630102
>chr2L:18630240-18630266
>chr2L:18631267-18631325
>chr2L:18631698-18631726
>chr2L:18633653-18638392
>chr2L:18638793-18638834
>chr2L:18638899-18638924
>chr2L:18639981-18640043
>chr2L:18642319-18642374
>chr2L:18644696-18644735
>chr2L:18645821-18645888
>chr2L:18647051-18647088
>chr2L:18647986-18648062
>chr2L:18648204-18648254
>chr2L:18648655-18648717
>chr2L:18650098-18650129
>chr2L:18650248-18650290
>chr2L:18653073-18653136
>chr2L:18654731-18654786
>chr2L:18656523-18656568
>chr2L:18657272-18657323
>chr2L:18657751-18657809
>chr2L:18658654-18658680
>chr2L:18663688-18663755
>chr2L:18663929-18663980
>chr2L:18665264-18665378
>chr2L:18667124-18667159
>chr2L:18667392-18667478
>chr2L:18668135-18668163
>chr2L:18668480-18668539
>chr2L:18669655-18669698
>chr2L:18669807-18669867
>chr2L:18672934-18672995
>chr2L:18675004-18675087
>chr2L:18677246-18677306
>chr2L:18683671-18683725
>chr2L:18687288-18687326
>chr2L:18688013-18688042
>chr2L:18688252-18688318
>chr2L:18688470-18688510
>chr2L:18688991-18689189
>chr2L:18689855-18689920
>chr2L:18699602-18699639
>chr2L:18701416-18701484
>chr2L:18706975-18707047
>chr2L:18708268-18708336
>chr2L:18708538-18708576
>chr2L:18708665-18708698
>chr2L:18714233-18714267
>chr2L:18715027-18715154
>chr2L:18715907-18715969
>chr2L:18716223-18716328
>chr2L:18716700-18716768
>chr2L:18718266-18718316
>chr2L:18719452-18719543
>chr2L:18719617-18719647
>chr2L:18719860-18719888
>chr2L:18720289-18720374
>chr2L:18720479-18720540
>chr2L:18721200-18721376
>chr2L:18722109-18722193
>chr2L:18723368-18723426
>chr2L:18723668-18723706
>chr2L:18724045-18724086
>chr2L:18724166-18724290
>chr2L:18725286-18725322
>chr2L:18726018-18726066
>chr2L:18726477-18726585
>chr2L:18726648-18726700
>chr2L:18726839-18726872
>chr2L:18726993-18727041
>chr2L:18728693-18728817
>chr2L:18729787-18729852
>chr2L:18732259-18732313
>chr2L:18732746-18732815
>chr2L:18733074-18733108
>chr2L:18733731-18733825
>chr2L:18733893-18734027
>chr2L:18734105-18734218
>chr2L:18735751-18735811
>chr2L:18736335-18736370
>chr2L:18737618-18737695
>chr2L:18739212-18739275
>chr2L:18740545-18740615
>chr2L:18740856-18740921
>chr2L:18741765-18741793
>chr2L:18742328-18742354
>chr2L:18743169-18743236
>chr2L:18743472-18743511
>chr2L:18743830-18743936
>chr2L:18744151-18744188
>chr2L:18744374-18744520
>chr2L:18745720-18745752
>chr2L:18747094-18747126
>chr2L:18747250-18747307
>chr2L:18747361-18747395
>chr2L:18747655-18747724
>chr2L:18749449-18749487
>chr2L:18750308-18750342
>chr2L:18751153-18751219
>chr2L:18752624-18752681
>chr2L:18753189-18753217
>chr2L:18753650-18753769
>chr2L:18754704-18754772
>chr2L:18756612-18756645
>chr2L:18756793-18756873
>chr2L:18758479-18758557
>chr2L:18760891-18760924
>chr2L:18762858-18762966
>chr2L:18763060-18763123
>chr2L:18763515-18763591
>chr2L:18764356-18764394
>chr2L:18764698-18764774
>chr2L:18765304-18765468
>chr2L:18766145-18766188
>chr2L:18768314-18768382
>chr2L:18768509-18768552
>chr2L:18770629-18770663
>chr2L:18773246-18773290
>chr2L:18776187-18776262
>chr2L:18777299-18777396
>chr2L:18778593-18778668
>chr2L:18778996-18779025
>chr2L:18782595-18782629
>chr2L:18782938-18783002
>chr2L:18784579-18784669
>chr2L:18786595-18786654
>chr2L:18786977-18787012
>chr2L:18787224-18787269
>chr2L:18789655-18789677
>chr2L:18791391-18791451
>chr2L:18791500-18791843
>chr2L:18792738-18792867
>chr2L:18793028-18793094
>chr2L:18793171-18793278
>chr2L:18794466-18794540
>chr2L:18795933-18795970
>chr2L:18796517-18796573
>chr2L:18797026-18797059
>chr2L:18798632-18798732
>chr2L:18799714-18799757
>chr2L:18800470-18800524
>chr2L:18801956-18801998
>chr2L:18804232-18804274
>chr2L:18804624-18804648
>chr2L:18804973-18805142
>chr2L:18805181-18805235
>chr2L:18805962-18805993
>chr2L:18806125-18806156
>chr2L:18806696-18806743
>chr2L:18810350-18810413
>chr2L:18810875-18810902
>chr2L:18812067-18812099
>chr2L:18815580-18815664
>chr2L:18816363-18816390
>chr2L:18817940-18817980
>chr2L:18820372-18820394
>chr2L:18822952-18822990
>chr2L:18823773-18823823
>chr2L:18826694-18826735
>chr2L:18829114-18829167
>chr2L:18831417-18831446
>chr2L:18834791-18834827
>chr2L:18835540-18835584
>chr2L:18837617-18837685
>chr2L:18838109-18838154
>chr2L:18838656-18838739
>chr2L:18838897-18838963
>chr2L:18839102-18839192
>chr2L:18842901-18842951
>chr2L:18844896-18844930
>chr2L:18845091-18845186
>chr2L:18845723-18845784
>chr2L:18849686-18849712
>chr2L:18851055-18851082
>chr2L:18852708-18852751
>chr2L:18853174-18853217
>chr2L:18853271-18853304
>chr2L:18856531-18856594
>chr2L:18858012-18858053
>chr2L:18858289-18858315
>chr2L:18858784-18858847
>chr2L:18859444-18859623
>chr2L:18860760-18860896
>chr2L:18861077-18861170
>chr2L:18861958-18862014
>chr2L:18863235-18863272
>chr2L:18865083-18865124
>chr2L:18867161-18867276
>chr2L:18867481-18867512
>chr2L:18867902-18867992
>chr2L:18869909-18869958
>chr2L:18871368-18871465
>chr2L:18871647-18871679
>chr2L:18872057-18872122
>chr2L:18872756-18872896
>chr2L:18874255-18874324
>chr2L:18874439-18874513
>chr2L:18876941-18876980
>chr2L:18878266-18878358
>chr2L:18878913-18878965
>chr2L:18883871-18883921
>chr2L:18884918-18885137
>chr2L:18885643-18885705
>chr2L:18885789-18885874
>chr2L:18885928-18885995
>chr2L:18886027-18886056
>chr2L:18886135-18886174
>chr2L:18886869-18886913
>chr2L:18887092-18887175
>chr2L:18887241-18887336
>chr2L:18890689-18890736
>chr2L:18894805-18894847
>chr2L:18896525-18896580
>chr2L:18897046-18897093
>chr2L:18897787-18897813
>chr2L:18897958-18898035
>chr2L:18898215-18898315
>chr2L:18898905-18899077
>chr2L:18899645-18899706
>chr2L:18900362-18900398
>chr2L:18900694-18900722
>chr2L:18900916-18900954
>chr2L:18902089-18902151
>chr2L:18902815-18902856
>chr2L:18904166-18904202
>chr2L:18904861-18904889
>chr2L:18905635-18905690
>chr2L:18906278-18906319
>chr2L:18907074-18907123
>chr2L:18907446-18907515
>chr2L:18909061-18909099
>chr2L:18909525-18909591
>chr2L:18909868-18909967
>chr2L:18910501-18910522
>chr2L:18911163-18911298
>chr2L:18911337-18911377
>chr2L:18912106-18912163
>chr2L:18912559-18912613
>chr2L:18914965-18915016
>chr2L:18915291-18915360
>chr2L:18915791-18915874
>chr2L:18916324-18916379
>chr2L:18917783-18917823
>chr2L:18917993-18918090
>chr2L:18918209-18918296
>chr2L:18919308-18919423
>chr2L:18919554-18919600
>chr2L:18919636-18919694
>chr2L:18920017-18920069
>chr2L:18921140-18921201
>chr2L:18921820-18921869
>chr2L:18922976-18923112
>chr2L:18924063-18924110
>chr2L:18928831-18928882
>chr2L:18930778-18930804
>chr2L:18931810-18931892
>chr2L:18932218-18932265
>chr2L:18933832-18933911
>chr2L:18936186-18936229
>chr2L:18936946-18936994
>chr2L:18937808-18937952
>chr2L:18939547-18939581
>chr2L:18940256-18940325
>chr2L:18947081-18947127
>chr2L:18947503-18947549
>chr2L:18947998-18948043
>chr2L:18953244-18953283
>chr2L:18954503-18954556
>chr2L:18955003-18955083
>chr2L:18957715-18957753
>chr2L:18958496-18958595
>chr2L:18959075-18959120
>chr2L:18959233-18959294
>chr2L:18962750-18962775
>chr2L:18966998-18967087
>chr2L:18974408-18974447
>chr2L:18975823-18975856
>chr2L:18980880-18980942
>chr2L:18982608-18982648
>chr2L:18984306-18984338
>chr2L:18986819-18986893
>chr2L:18987526-18987565
>chr2L:18987609-18987639
>chr2L:18990343-18990401
>chr2L:18995197-18995229
>chr2L:18996049-18996097
>chr2L:19000083-19000145
>chr2L:19002394-19002421
>chr2L:19009908-19009967
>chr2L:19012115-19012296
>chr2L:19012623-19012653
>chr2L:19014002-19014041
>chr2L:19015504-19015530
>chr2L:19015879-19015959
>chr2L:19016740-19016814
>chr2L:19016952-19017044
>chr2L:19017494-19017561
>chr2L:19020040-19020116
>chr2L:19021577-19021669
>chr2L:19022153-19022199
>chr2L:19022490-19022522
>chr2L:19022656-19022786
>chr2L:19022875-19022940
>chr2L:19023649-19023682
>chr2L:19023788-19023843
>chr2L:19024990-19025019
>chr2L:19025157-19025214
>chr2L:19025271-19025300
>chr2L:19026505-19026564
>chr2L:19027453-19027597
>chr2L:19027625-19027697
>chr2L:19029199-19029240
>chr2L:19031855-19031879
>chr2L:19033590-19033644
>chr2L:19036623-19036661
>chr2L:19036953-19036979
>chr2L:19040048-19040087
>chr2L:19041409-19041482
>chr2L:19042120-19042292
>chr2L:19042594-19042643
>chr2L:19053529-19053595
>chr2L:19055929-19055987
>chr2L:19057786-19057832
>chr2L:19058340-19058415
>chr2L:19060139-19060273
>chr2L:19062394-19062442
>chr2L:19069325-19069443
>chr2L:19071877-19071905
>chr2L:19076194-19076693
>chr2L:19076828-19076930
>chr2L:19080015-19080148
>chr2L:19080269-19080347
>chr2L:19081488-19081518
>chr2L:19082077-19082142
>chr2L:19082500-19082572
>chr2L:19083502-19083533
>chr2L:19083957-19084003
>chr2L:19084573-19084761
>chr2L:19085900-19085954
>chr2L:19089045-19089228
>chr2L:19089381-19089405
>chr2L:19091415-19091453
>chr2L:19092941-19092995
>chr2L:19093839-19093900
>chr2L:19094171-19094260
>chr2L:19097075-19097105
>chr2L:19098143-19098175
>chr2L:19099292-19099360
>chr2L:19099792-19099833
>chr2L:19099983-19100013
>chr2L:19100156-19100213
>chr2L:19100535-19100595
>chr2L:19101224-19101259
>chr2L:19101359-19101387
>chr2L:19102537-19102582
>chr2L:19103418-19103529
>chr2L:19103572-19103614
>chr2L:19103656-19103736
>chr2L:19104721-19104759
>chr2L:19105534-19105572
>chr2L:19105796-19106038
>chr2L:19106428-19106462
>chr2L:19107428-19107506
>chr2L:19107544-19107609
>chr2L:19107680-19107711
>chr2L:19107886-19108024
>chr2L:19109538-19109592
>chr2L:19110696-19110723
>chr2L:19111878-19111979
>chr2L:19112335-19112369
>chr2L:19116060-19116108
>chr2L:19117699-19117759
>chr2L:19118255-19118370
>chr2L:19118899-19118931
>chr2L:19121182-19121223
>chr2L:19121253-19121286
>chr2L:19121943-19121984
>chr2L:19123924-19124021
>chr2L:19126607-19126674
>chr2L:19128816-19128866
>chr2L:19128919-19128969
>chr2L:19129419-19129466
>chr2L:19129636-19129757
>chr2L:19137061-19137111
>chr2L:19137246-19137291
>chr2L:19138470-19138508
>chr2L:19138933-19138968
>chr2L:19140692-19140726
>chr2L:19140899-19140929
>chr2L:19141212-19141322
>chr2L:19142251-19142329
>chr2L:19145211-19145281
>chr2L:19145314-19145351
>chr2L:19146222-19146253
>chr2L:19146942-19146995
>chr2L:19147405-19154407
>chr2L:19155164-19155196
>chr2L:19157179-19157246
>chr2L:19159689-19159739
>chr2L:19159929-19159998
>chr2L:19161622-19161776
>chr2L:19162504-19162531
>chr2L:19167289-19167352
>chr2L:19168378-19168460
>chr2L:19169072-19169124
>chr2L:19169876-19169931
>chr2L:19173779-19173811
>chr2L:19174092-19174263
>chr2L:19174791-19174865
>chr2L:19174947-19174987
>chr2L:19175178-19175231
>chr2L:19176316-19176426
>chr2L:19176769-19176798
>chr2L:19177032-19177138
>chr2L:19177698-19177743
>chr2L:19177922-19178029
>chr2L:19178394-19178458
>chr2L:19178851-19178916
>chr2L:19179574-19179647
>chr2L:19182703-19182736
>chr2L:19183309-19183404
>chr2L:19190851-19190879
>chr2L:19191416-19191451
>chr2L:19192458-19192540
>chr2L:19194662-19194740
>chr2L:19195224-19195291
>chr2L:19196308-19196342
>chr2L:19196587-19196624
>chr2L:19196677-19196718
>chr2L:19201661-19201704
>chr2L:19204352-19204425
>chr2L:19204714-19204754
>chr2L:19207152-19207203
>chr2L:19209777-19209809
>chr2L:19210481-19210517
>chr2L:19211469-19211533
>chr2L:19211962-19212018
>chr2L:19212297-19212357
>chr2L:19212984-19213098
>chr2L:19213798-19213851
>chr2L:19214229-19214390
>chr2L:19214626-19214665
>chr2L:19218350-19218379
>chr2L:19218620-19218653
>chr2L:19219123-19219168
>chr2L:19220919-19220947
>chr2L:19222631-19222654
>chr2L:19226074-19226217
>chr2L:19227702-19227731
>chr2L:19228077-19228103
>chr2L:19230115-19230160
>chr2L:19231247-19231338
>chr2L:19231689-19231717
>chr2L:19235866-19235947
>chr2L:19236125-19236171
>chr2L:19237615-19237645
>chr2L:19239120-19239163
>chr2L:19239926-19239958
>chr2L:19240278-19240306
>chr2L:19243064-19243112
>chr2L:19248692-19248718
>chr2L:19249297-19249351
>chr2L:19249389-19249430
>chr2L:19250024-19250090
>chr2L:19251144-19251170
>chr2L:19253903-19253979
>chr2L:19254528-19254584
>chr2L:19254656-19254711
>chr2L:19258541-19258590
>chr2L:19260194-19260848
>chr2L:19262668-19262712
>chr2L:19263448-19263482
>chr2L:19264542-19264693
>chr2L:19264983-19265016
>chr2L:19266542-19266652
>chr2L:19267573-19267702
>chr2L:19267919-19268009
>chr2L:19269316-19269368
>chr2L:19270045-19270091
>chr2L:19270532-19270602
>chr2L:19272064-19272208
>chr2L:19272531-19272757
>chr2L:19273544-19273593
>chr2L:19274009-19274039
>chr2L:19275489-19275551
>chr2L:19277396-19277502
>chr2L:19280194-19280287
>chr2L:19280579-19280635
>chr2L:19281252-19281287
>chr2L:19282135-19282207
>chr2L:19282472-19282531
>chr2L:19283221-19283251
>chr2L:19283759-19283785
>chr2L:19285936-19285978
>chr2L:19289407-19289433
>chr2L:19291244-19291305
>chr2L:19292743-19292775
>chr2L:19295485-19295610
>chr2L:19295682-19295894
>chr2L:19296478-19296522
>chr2L:19303942-19303982
>chr2L:19306202-19306248
>chr2L:19307086-19307140
>chr2L:19309155-19309184
>chr2L:19309926-19310108
>chr2L:19310755-19310787
>chr2L:19310980-19311007
>chr2L:19312709-19312856
>chr2L:19313547-19313585
>chr2L:19318289-19318375
>chr2L:19319450-19319489
>chr2L:19321267-19321311
>chr2L:19322063-19322090
>chr2L:19322157-19322185
>chr2L:19323435-19323505
>chr2L:19325336-19325423
>chr2L:19325759-19325782
>chr2L:19326459-19326485
>chr2L:19327523-19327559
>chr2L:19328295-19328352
>chr2L:19328475-19328510
>chr2L:19328600-19328641
>chr2L:19328929-19329044
>chr2L:19330197-19330247
>chr2L:19331252-19331382
>chr2L:19333263-19333296
>chr2L:19333553-19333605
>chr2L:19334735-19334769
>chr2L:19334873-19334911
>chr2L:19335244-19335297
>chr2L:19335951-19335998
>chr2L:19337816-19337863
>chr2L:19342349-19342395
>chr2L:19342586-19342631
>chr2L:19342697-19342745
>chr2L:19344281-19344384
>chr2L:19344754-19344788
>chr2L:19345070-19357248
>chr2L:19359972-19360028
>chr2L:19360678-19360711
>chr2L:19362303-19362473
>chr2L:19366015-19366056
>chr2L:19368862-19368901
>chr2L:19369020-19369078
>chr2L:19370151-19370182
>chr2L:19370363-19370396
>chr2L:19373200-19373235
>chr2L:19375036-19375077
>chr2L:19376926-19377028
>chr2L:19378040-19378070
>chr2L:19380233-19380274
>chr2L:19385545-19385623
>chr2L:19385861-19385916
>chr2L:19386889-19386968
>chr2L:19387257-19387375
>chr2L:19388358-19388392
>chr2L:19389968-19390044
>chr2L:19398076-19398120
>chr2L:19398731-19398798
>chr2L:19399392-19399442
>chr2L:19399642-19400212
>chr2L:19400268-19400305
>chr2L:19400748-19400804
>chr2L:19401987-19402065
>chr2L:19402890-19402949
>chr2L:19403347-19403419
>chr2L:19404828-19404950
>chr2L:19406284-19406307
>chr2L:19406510-19406578
>chr2L:19408730-19408844
>chr2L:19411908-19411950
>chr2L:19413202-19413236
>chr2L:19414004-19414034
>chr2L:19414258-19414390
>chr2L:19414690-19414757
>chr2L:19415392-19415495
>chr2L:19415756-19415781
>chr2L:19421551-19421604
>chr2L:19423850-19423938
>chr2L:19424755-19424802
>chr2L:19424867-19424910
>chr2L:19425548-19425614
>chr2L:19430507-19430579
>chr2L:19430895-19430932
>chr2L:19432160-19432192
>chr2L:19434154-19434181
>chr2L:19435167-19435226
>chr2L:19437676-19437756
>chr2L:19438005-19438042
>chr2L:19442761-19442861
>chr2L:19446475-19446540
>chr2L:19447719-19447779
>chr2L:19447896-19447945
>chr2L:19448607-19448634
>chr2L:19448879-19448915
>chr2L:19452338-19452374
>chr2L:19452904-19452959
>chr2L:19455671-19455766
>chr2L:19458851-19458898
>chr2L:19459958-19459981
>chr2L:19460849-19460901
>chr2L:19462064-19462101
>chr2L:19462370-19462406
>chr2L:19462804-19462967
>chr2L:19463034-19463189
>chr2L:19463925-19464020
>chr2L:19464804-19464895
>chr2L:19465297-19465359
>chr2L:19465447-19465535
>chr2L:19465754-19465789
>chr2L:19466287-19466365
>chr2L:19470187-19470220
>chr2L:19471329-19471377
>chr2L:19472134-19472186
>chr2L:19472283-19472383
>chr2L:19472505-19472537
>chr2L:19474024-19474073
>chr2L:19474240-19474312
>chr2L:19474347-19474385
>chr2L:19475256-19475315
>chr2L:19479797-19479880
>chr2L:19479962-19480022
>chr2L:19481918-19481965
>chr2L:19485500-19485536
>chr2L:19495924-19496001
>chr2L:19496514-19496584
>chr2L:19500730-19500913
>chr2L:19502329-19502361
>chr2L:19503932-19503993
>chr2L:19505721-19505762
>chr2L:19506656-19506894
>chr2L:19507045-19507369
>chr2L:19508320-19508360
>chr2L:19508469-19508563
>chr2L:19509184-19509250
>chr2L:19514554-19514588
>chr2L:19516977-19517057
>chr2L:19517284-19517351
>chr2L:19518307-19518442
>chr2L:19519650-19519722
>chr2L:19519809-19519858
>chr2L:19534005-19534080
>chr2L:19534412-19534470
>chr2L:19546579-19546628
>chr2L:19551457-19551601
>chr2L:19554082-19554113
>chr2L:19564210-19564310
>chr2L:19566102-19566133
>chr2L:19568412-19568487
>chr2L:19568775-19568807
>chr2L:19570471-19570504
>chr2L:19570615-19570661
>chr2L:19571212-19571284
>chr2L:19573056-19573080
>chr2L:19573802-19573860
>chr2L:19574196-19574355
>chr2L:19574799-19574869
>chr2L:19575183-19575211
>chr2L:19575795-19575849
>chr2L:19578542-19578595
>chr2L:19580119-19580205
>chr2L:19581223-19581267
>chr2L:19581404-19581455
>chr2L:19582548-19582669
>chr2L:19582775-19582909
>chr2L:19587458-19587524
>chr2L:19587582-19587702
>chr2L:19590184-19590213
>chr2L:19590548-19590588
>chr2L:19591084-19591176
>chr2L:19591382-19591430
>chr2L:19591969-19592025
>chr2L:19592260-19592430
>chr2L:19594425-19594504
>chr2L:19596258-19596331
>chr2L:19598766-19598798
>chr2L:19600769-19600839
>chr2L:19601253-19601332
>chr2L:19602448-19602478
>chr2L:19603720-19603774
>chr2L:19605102-19605177
>chr2L:19606138-19606179
>chr2L:19607383-19607411
>chr2L:19609499-19609584
>chr2L:19610375-19610416
>chr2L:19610613-19610638
>chr2L:19611379-19611481
>chr2L:19612291-19612336
>chr2L:19612688-19612769
>chr2L:19612915-19613010
>chr2L:19613072-19613108
>chr2L:19614857-19614973
>chr2L:19614991-19615016
>chr2L:19615206-19615259
>chr2L:19615794-19615826
>chr2L:19616044-19616101
>chr2L:19617532-19617558
>chr2L:19618662-19618710
>chr2L:19619645-19619689
>chr2L:19619789-19619837
>chr2L:19619947-19620003
>chr2L:19620148-19621082
>chr2L:19623667-19623690
>chr2L:19624135-19624162
>chr2L:19624397-19624452
>chr2L:19624692-19624756
>chr2L:19624986-19625042
>chr2L:19626077-19626124
>chr2L:19626785-19626823
>chr2L:19626855-19626881
>chr2L:19627343-19627411
>chr2L:19630450-19630536
>chr2L:19631321-19631388
>chr2L:19631581-19631608
>chr2L:19632043-19632102
>chr2L:19632621-19632672
>chr2L:19632784-19632845
>chr2L:19635005-19635110
>chr2L:19636754-19636783
>chr2L:19636994-19637019
>chr2L:19637113-19637136
>chr2L:19637500-19637572
>chr2L:19638199-19638242
>chr2L:19638710-19638764
>chr2L:19639976-19640058
>chr2L:19640318-19640386
>chr2L:19641832-19641887
>chr2L:19642219-19642269
>chr2L:19643207-19643270
>chr2L:19643737-19643795
>chr2L:19646414-19646452
>chr2L:19646996-19647028
>chr2L:19647717-19647758
>chr2L:19647832-19647891
>chr2L:19648017-19648078
>chr2L:19648433-19648474
>chr2L:19649198-19649239
>chr2L:19651311-19651343
>chr2L:19651885-19651933
>chr2L:19652625-19674005
>chr2L:19674303-19674345
>chr2L:19674656-19674718
>chr2L:19675192-19675220
>chr2L:19677501-19677548
>chr2L:19678055-19678164
>chr2L:19678388-19678415
>chr2L:19679542-19679653
>chr2L:19681163-19681202
>chr2L:19681550-19681613
>chr2L:19683383-19683469
>chr2L:19686859-19686887
>chr2L:19687581-19687638
>chr2L:19688080-19688130
>chr2L:19690104-19690274
>chr2L:19690782-19690828
>chr2L:19691832-19691859
>chr2L:19694504-19694574
>chr2L:19694607-19694647
>chr2L:19695783-19695846
>chr2L:19696026-19696079
>chr2L:19698245-19698278
>chr2L:19700050-19700078
>chr2L:19702252-19702301
>chr2L:19702385-19702507
>chr2L:19703583-19712673
>chr2L:19713183-19713242
>chr2L:19713735-19713772
>chr2L:19713937-19714079
>chr2L:19714846-19714902
>chr2L:19715116-19715161
>chr2L:19716238-19716310
>chr2L:19716928-19717048
>chr2L:19718304-19718409
>chr2L:19718522-19718714
>chr2L:19718805-19718871
>chr2L:19719603-19719659
>chr2L:19720324-19720364
>chr2L:19721269-19721341
>chr2L:19721969-19722005
>chr2L:19723479-19723512
>chr2L:19724068-19724132
>chr2L:19735793-19735838
>chr2L:19735974-19736009
>chr2L:19737404-19740830
>chr2L:19744136-19744218
>chr2L:19748780-19748874
>chr2L:19752000-19752029
>chr2L:19753449-19753501
>chr2L:19753867-19753928
>chr2L:19755065-19755105
>chr2L:19755286-19755330
>chr2L:19756016-19756109
>chr2L:19756144-19756327
>chr2L:19756365-19756499
>chr2L:19760957-19761061
>chr2L:19762857-19763055
>chr2L:19763379-19763414
>chr2L:19767079-19767158
>chr2L:19768823-19768970
>chr2L:19770386-19770414
>chr2L:19770548-19770623
>chr2L:19770777-19770820
>chr2L:19773489-19773582
>chr2L:19774155-19774198
>chr2L:19774503-19774629
>chr2L:19776436-19776486
>chr2L:19783008-19783033
>chr2L:19783629-19783733
>chr2L:19785161-19785200
>chr2L:19785354-19785395
>chr2L:19785598-19785672
>chr2L:19786482-19786509
>chr2L:19787050-19787094
>chr2L:19789426-19789463
>chr2L:19790255-19790321
>chr2L:19791084-19791158
>chr2L:19791181-19791216
>chr2L:19792924-19792964
>chr2L:19793324-19793361
>chr2L:19794399-19794452
>chr2L:19795596-19795641
>chr2L:19796080-19796121
>chr2L:19798388-19798455
>chr2L:19799056-19799081
>chr2L:19799640-19799704
>chr2L:19799861-19799929
>chr2L:19800920-19800960
>chr2L:19802889-19802979
>chr2L:19806738-19806774
>chr2L:19809958-19810038
>chr2L:19811987-19812073
>chr2L:19812641-19812835
>chr2L:19813047-19813107
>chr2L:19813205-19813342
>chr2L:19813379-19813529
>chr2L:19815342-19815402
>chr2L:19815614-19815809
>chr2L:19816412-19816499
>chr2L:19816777-19816832
>chr2L:19816885-19816965
>chr2L:19816995-19817049
>chr2L:19817872-19818298
>chr2L:19818340-19818511
>chr2L:19820724-19820834
>chr2L:19825795-19825873
>chr2L:19825950-19825980
>chr2L:19829904-19829932
>chr2L:19830269-19830320
>chr2L:19830917-19831098
>chr2L:19831132-19831168
>chr2L:19831359-19831397
>chr2L:19832451-19832484
>chr2L:19832788-19832841
>chr2L:19833398-19833439
>chr2L:19836640-19836754
>chr2L:19837209-19837306
>chr2L:19837670-19837698
>chr2L:19837969-19838005
>chr2L:19838360-19838416
>chr2L:19838614-19838660
>chr2L:19838860-19838900
>chr2L:19839886-19839934
>chr2L:19839971-19840007
>chr2L:19843321-19843377
>chr2L:19848128-19848173
>chr2L:19849114-19849182
>chr2L:19850722-19850769
>chr2L:19855535-19855604
>chr2L:19856033-19856123
>chr2L:19856511-19856548
>chr2L:19858171-19858247
>chr2L:19858541-19858568
>chr2L:19858987-19859104
>chr2L:19859967-19860173
>chr2L:19861960-19861994
>chr2L:19863829-19863931
>chr2L:19869810-19869840
>chr2L:19871324-19871394
>chr2L:19871481-19871547
>chr2L:19872453-19872499
>chr2L:19873179-19873223
>chr2L:19873459-19873505
>chr2L:19874939-19874999
>chr2L:19875219-19875260
>chr2L:19875890-19875928
>chr2L:19877051-19877123
>chr2L:19880708-19880734
>chr2L:19880894-19880929
>chr2L:19881028-19881056
>chr2L:19881076-19881107
>chr2L:19882100-19882132
>chr2L:19883488-19883532
>chr2L:19887229-19887273
>chr2L:19889718-19889770
>chr2L:19896098-19896158
>chr2L:19899893-19899920
>chr2L:19903537-19903602
>chr2L:19904703-19904732
>chr2L:19907189-19907217
>chr2L:19909272-19909323
>chr2L:19909442-19909623
>chr2L:19910757-19910799
>chr2L:19914566-19914595
>chr2L:19915231-19915281
>chr2L:19916697-19916723
>chr2L:19916940-19917011
>chr2L:19920206-19920293
>chr2L:19921111-19921166
>chr2L:19921299-19921349
>chr2L:19923607-19923638
>chr2L:19923870-19923918
>chr2L:19925440-19925521
>chr2L:19925794-19925837
>chr2L:19926347-19926374
>chr2L:19930704-19930847
>chr2L:19932651-19932679
>chr2L:19935196-19935223
>chr2L:19935250-19935292
>chr2L:19935824-19935865
>chr2L:19939087-19939143
>chr2L:19940267-19940293
>chr2L:19940639-19940688
>chr2L:19942281-19942320
>chr2L:19943046-19943075
>chr2L:19944250-19944284
>chr2L:19947046-19947088
>chr2L:19949000-19949079
>chr2L:19949429-19949508
>chr2L:19949704-19949773
>chr2L:19951590-19951700
>chr2L:19953129-19953160
>chr2L:19954475-19954514
>chr2L:19954924-19954978
>chr2L:19956858-19956904
>chr2L:19958074-19958150
>chr2L:19958603-19958641
>chr2L:19959734-19959816
>chr2L:19961127-19961162
>chr2L:19963506-19963530
>chr2L:19963576-19963605
>chr2L:19969747-19969780
>chr2L:19971832-19971884
>chr2L:19976056-19976085
>chr2L:19977172-19977221
>chr2L:19979110-19979173
>chr2L:19985896-19985968
>chr2L:19986059-19986085
>chr2L:19987578-19987655
>chr2L:19988075-19988106
>chr2L:19989505-19989573
>chr2L:19990293-19990347
>chr2L:19991464-19991489
>chr2L:19993586-19993612
>chr2L:19993909-19993969
>chr2L:19994667-19994701
>chr2L:19995820-19995851
>chr2L:19997130-19997165
>chr2L:19998702-19998741
>chr2L:19998967-19999002
>chr2L:19999984-20000000
>chr2L:20000000-20000013
>chr2L:20000394-20000441
>chr2L:20001361-20001388
>chr2L:20001550-20001591
>chr2L:20002938-20002970
>chr2L:20003497-20003525
>chr2L:20003718-20003758
>chr2L:20004534-20004595
>chr2L:20005075-20005128
>chr2L:20005924-20010960
>chr2L:20011332-20011382
>chr2L:20011785-20011829
>chr2L:20012774-20012809
>chr2L:20015673-20015717
>chr2L:20018106-20018372
>chr2L:20019092-20019126
>chr2L:20020631-20020664
>chr2L:20021827-20021888
>chr2L:20023259-20023347
>chr2L:20024518-20024557
>chr2L:20024650-20024743
>chr2L:20024798-20024886
>chr2L:20025903-20026396
>chr2L:20026698-20026749
>chr2L:20027467-20027490
>chr2L:20031787-20031857
>chr2L:20035212-20035248
>chr2L:20035460-20035501
>chr2L:20037042-20037082
>chr2L:20038008-20038039
>chr2L:20038819-20038866
>chr2L:20039632-20039674
>chr2L:20040161-20040214
>chr2L:20040536-20040569
>chr2L:20045088-20045123
>chr2L:20045325-20045377
>chr2L:20047916-20047949
>chr2L:20049319-20049374
>chr2L:20050893-20051050
>chr2L:20055574-20055613
>chr2L:20056550-20056654
>chr2L:20057335-20057405
>chr2L:20057772-20057841
>chr2L:20059021-20059055
>chr2L:20061397-20061431
>chr2L:20068617-20068698
>chr2L:20076651-20076688
>chr2L:20080677-20080708
>chr2L:20083771-20083799
>chr2L:20084983-20085010
>chr2L:20094355-20094464
>chr2L:20097892-20097953
>chr2L:20098783-20098885
>chr2L:20099159-20099184
>chr2L:20099924-20099945
>chr2L:20104182-20104230
>chr2L:20104840-20104908
>chr2L:20104962-20104987
>chr2L:20105112-20105297
>chr2L:20107011-20110583
>chr2L:20110608-20112413
>chr2L:20112461-20112535
>chr2L:20112715-20112813
>chr2L:20112875-20113008
>chr2L:20113106-20113752
>chr2L:20114613-20114695
>chr2L:20114968-20115131
>chr2L:20115489-20115530
>chr2L:20115628-20115711
>chr2L:20115760-20115938
>chr2L:20115987-20116128
>chr2L:20116339-20116369
>chr2L:20117067-20117242
>chr2L:20118102-20118223
>chr2L:20118403-20118461
>chr2L:20118692-20118813
>chr2L:20118867-20119062
>chr2L:20119107-20119286
>chr2L:20125059-20125115
>chr2L:20125686-20125723
>chr2L:20125852-20125881
>chr2L:20129196-20129296
>chr2L:20129360-20129446
>chr2L:20129958-20129991
>chr2L:20130898-20130937
>chr2L:20131049-20131087
>chr2L:20131708-20131772
>chr2L:20131837-20131868
>chr2L:20132593-20132679
>chr2L:20132842-20132863
>chr2L:20137977-20138029
>chr2L:20141584-20141651
>chr2L:20142249-20142291
>chr2L:20142847-20142926
>chr2L:20144538-20144615
>chr2L:20144956-20144984
>chr2L:20145925-20146006
>chr2L:20148330-20148354
>chr2L:20148440-20148471
>chr2L:20148647-20152844
>chr2L:20153102-20164293
>chr2L:20164352-20164451
>chr2L:20164543-20164788
>chr2L:20164829-20168466
>chr2L:20168519-20170648
>chr2L:20170706-20170870
>chr2L:20170965-20171191
>chr2L:20171269-20171369
>chr2L:20171474-20171506
>chr2L:20171562-20171720
>chr2L:20171800-20172480
>chr2L:20172562-20172883
>chr2L:20172974-20173607
>chr2L:20173653-20174174
>chr2L:20174234-20174765
>chr2L:20175086-20175130
>chr2L:20175773-20176756
>chr2L:20176778-20201455
>chr2L:20201561-20202400
>chr2L:20202413-20202470
>chr2L:20202475-20202758
>chr2L:20202849-20202987
>chr2L:20203507-20203543
>chr2L:20203622-20203660
>chr2L:20203704-20203742
>chr2L:20203823-20203887
>chr2L:20204129-20204175
>chr2L:20204203-20204258
>chr2L:20204320-20204424
>chr2L:20204473-20204619
>chr2L:20204656-20205152
>chr2L:20205236-20205260
>chr2L:20206211-20208956
>chr2L:20209182-20211580
>chr2L:20211633-20213281
>chr2L:20213451-20213492
>chr2L:20213665-20213773
>chr2L:20213842-20218447
>chr2L:20218500-20219159
>chr2L:20219205-20220023
>chr2L:20220761-20222859
>chr2L:20223176-20223204
>chr2L:20223265-20223380
>chr2L:20223611-20223894
>chr2L:20224431-20224476
>chr2L:20229700-20229772
>chr2L:20231188-20231221
>chr2L:20231594-20231624
>chr2L:20232898-20232924
>chr2L:20233216-20233307
>chr2L:20234566-20234596
>chr2L:20235284-20235320
>chr2L:20235888-20235918
>chr2L:20236186-20236248
>chr2L:20236275-20236327
>chr2L:20238413-20238460
>chr2L:20240117-20240142
>chr2L:20241216-20241242
>chr2L:20241688-20241741
>chr2L:20242509-20242551
>chr2L:20245312-20245341
>chr2L:20248221-20248373
>chr2L:20248535-20248563
>chr2L:20253792-20253814
>chr2L:20255140-20255186
>chr2L:20255430-20255480
>chr2L:20256286-20256333
>chr2L:20257233-20257261
>chr2L:20259249-20259413
>chr2L:20260317-20260373
>chr2L:20260786-20260806
>chr2L:20261098-20261132
>chr2L:20261796-20261894
>chr2L:20262039-20262086
>chr2L:20262602-20262649
>chr2L:20263606-20263667
>chr2L:20264616-20264673
>chr2L:20265178-20265200
>chr2L:20265837-20265863
>chr2L:20271234-20271351
>chr2L:20272121-20282822
>chr2L:20282876-20282913
>chr2L:20283426-20283474
>chr2L:20286351-20286410
>chr2L:20286568-20286601
>chr2L:20289225-20289278
>chr2L:20290253-20290295
>chr2L:20290372-20290417
>chr2L:20290721-20290756
>chr2L:20290870-20290916
>chr2L:20293413-20293442
>chr2L:20295106-20295172
>chr2L:20295739-20295791
>chr2L:20296881-20296959
>chr2L:20300039-20300070
>chr2L:20303205-20310639
>chr2L:20314172-20314208
>chr2L:20316299-20316337
>chr2L:20317652-20317778
>chr2L:20318057-20318089
>chr2L:20321497-20321527
>chr2L:20321725-20321761
>chr2L:20321872-20321907
>chr2L:20322013-20322054
>chr2L:20325988-20326034
>chr2L:20326148-20326239
>chr2L:20326575-20326618
>chr2L:20327904-20327955
>chr2L:20330223-20330254
>chr2L:20330384-20330440
>chr2L:20331352-20331402
>chr2L:20332294-20332325
>chr2L:20333112-20333152
>chr2L:20333295-20333366
>chr2L:20333453-20333595
>chr2L:20333758-20333820
>chr2L:20335445-20335485
>chr2L:20337099-20337163
>chr2L:20338543-20338586
>chr2L:20339107-20339187
>chr2L:20339794-20339873
>chr2L:20341014-20341067
>chr2L:20341708-20341738
>chr2L:20342582-20342615
>chr2L:20344542-20344641
>chr2L:20348249-20348334
>chr2L:20348808-20348843
>chr2L:20360359-20360405
>chr2L:20360621-20360685
>chr2L:20361858-20361901
>chr2L:20362089-20362199
>chr2L:20368062-20368099
>chr2L:20370694-20370768
>chr2L:20371325-20371396
>chr2L:20372274-20372477
>chr2L:20375385-20375447
>chr2L:20375531-20375717
>chr2L:20377474-20377526
>chr2L:20379606-20379691
>chr2L:20381876-20381915
>chr2L:20385534-20385572
>chr2L:20387699-20387784
>chr2L:20388332-20388372
>chr2L:20389101-20389163
>chr2L:20389678-20389708
>chr2L:20389883-20389947
>chr2L:20390767-20390797
>chr2L:20392910-20392950
>chr2L:20393045-20393091
>chr2L:20394021-20394193
>chr2L:20395382-20395420
>chr2L:20396019-20396092
>chr2L:20396230-20396260
>chr2L:20400799-20400882
>chr2L:20400965-20401029
>chr2L:20401438-20401512
>chr2L:20402513-20402570
>chr2L:20402671-20402727
>chr2L:20404619-20404658
>chr2L:20406472-20406520
>chr2L:20407668-20407692
>chr2L:20407806-20412895
>chr2L:20413535-20413965
>chr2L:20414001-20414049
>chr2L:20414934-20414967
>chr2L:20415616-20415691
>chr2L:20416302-20416374
>chr2L:20418411-20418478
>chr2L:20418742-20418825
>chr2L:20418871-20418958
>chr2L:20419490-20419576
>chr2L:20421321-20421350
>chr2L:20421377-20421435
>chr2L:20421696-20421802
>chr2L:20422001-20422060
>chr2L:20423664-20423715
>chr2L:20424096-20424123
>chr2L:20426783-20426834
>chr2L:20426989-20427037
>chr2L:20427321-20427374
>chr2L:20428026-20428067
>chr2L:20429675-20429720
>chr2L:20429791-20429852
>chr2L:20430711-20430770
>chr2L:20431044-20431132
>chr2L:20432088-20432138
>chr2L:20432194-20432256
>chr2L:20432372-20432541
>chr2L:20434351-20434404
>chr2L:20435201-20435360
>chr2L:20435693-20435742
>chr2L:20436418-20436446
>chr2L:20437287-20437332
>chr2L:20438813-20438861
>chr2L:20439820-20439863
>chr2L:20439942-20439977
>chr2L:20442074-20442211
>chr2L:20442428-20442612
>chr2L:20442781-20442970
>chr2L:20443041-20443305
>chr2L:20443372-20443415
>chr2L:20444565-20444608
>chr2L:20444868-20445085
>chr2L:20445351-20445538
>chr2L:20446441-20446486
>chr2L:20446672-20446706
>chr2L:20447219-20447295
>chr2L:20447376-20447688
>chr2L:20447748-20448018
>chr2L:20448624-20448715
>chr2L:20449141-20449227
>chr2L:20449431-20449496
>chr2L:20450282-20450658
>chr2L:20450803-20451135
>chr2L:20451546-20451730
>chr2L:20451899-20452088
>chr2L:20452159-20452423
>chr2L:20452490-20452533
>chr2L:20453683-20453732
>chr2L:20453992-20454209
>chr2L:20454475-20454660
>chr2L:20455563-20455608
>chr2L:20455794-20455828
>chr2L:20456336-20456412
>chr2L:20456493-20456805
>chr2L:20456865-20457135
>chr2L:20457741-20457832
>chr2L:20458548-20458613
>chr2L:20459399-20459775
>chr2L:20459920-20460252
>chr2L:20466827-20466913
>chr2L:20467929-20467981
>chr2L:20468130-20468285
>chr2L:20468433-20468460
>chr2L:20469820-20469859
>chr2L:20470718-20470827
>chr2L:20471098-20471140
>chr2L:20471451-20471504
>chr2L:20471635-20471681
>chr2L:20474101-20474134
>chr2L:20475828-20475901
>chr2L:20476157-20476197
>chr2L:20477588-20477615
>chr2L:20478642-20478669
>chr2L:20478805-20478848
>chr2L:20479292-20479380
>chr2L:20479726-20479760
>chr2L:20480292-20480340
>chr2L:20481089-20481178
>chr2L:20481592-20481679
>chr2L:20482115-20482170
>chr2L:20482822-20482929
>chr2L:20483815-20483874
>chr2L:20484051-20484099
>chr2L:20484230-20484306
>chr2L:20485440-20485500
>chr2L:20486796-20486950
>chr2L:20487091-20487149
>chr2L:20487307-20487347
>chr2L:20487718-20487759
>chr2L:20488491-20488542
>chr2L:20488928-20488966
>chr2L:20490063-20490107
>chr2L:20490381-20490427
>chr2L:20490822-20490899
>chr2L:20491464-20491661
>chr2L:20493456-20493511
>chr2L:20494795-20494845
>chr2L:20496074-20496104
>chr2L:20496258-20496311
>chr2L:20496788-20496833
>chr2L:20496937-20496987
>chr2L:20497146-20497172
>chr2L:20497303-20497361
>chr2L:20497490-20497594
>chr2L:20498727-20498797
>chr2L:20499157-20499221
>chr2L:20499298-20499321
>chr2L:20499467-20499501
>chr2L:20500021-20500057
>chr2L:20500413-20500446
>chr2L:20500780-20500820
>chr2L:20502045-20502128
>chr2L:20502283-20502320
>chr2L:20503487-20503574
>chr2L:20505350-20505388
>chr2L:20507640-20507708
>chr2L:20509027-20509165
>chr2L:20509898-20510023
>chr2L:20510106-20510214
>chr2L:20510450-20510512
>chr2L:20510706-20510776
>chr2L:20510884-20510980
>chr2L:20511133-20511171
>chr2L:20511252-20511329
>chr2L:20512821-20512867
>chr2L:20515202-20515237
>chr2L:20516453-20516557
>chr2L:20518789-20518850
>chr2L:20518920-20518952
>chr2L:20521026-20521065
>chr2L:20524480-20524515
>chr2L:20525645-20525754
>chr2L:20525826-20525920
>chr2L:20529086-20529165
>chr2L:20529378-20529479
>chr2L:20531888-20531934
>chr2L:20534474-20534506
>chr2L:20535024-20535065
>chr2L:20535281-20535391
>chr2L:20541266-20541303
>chr2L:20543002-20543055
>chr2L:20543735-20543806
>chr2L:20547377-20547450
>chr2L:20548118-20548145
>chr2L:20549841-20549908
>chr2L:20550588-20550673
>chr2L:20551202-20551258
>chr2L:20551387-20551541
>chr2L:20552419-20552490
>chr2L:20554045-20554099
>chr2L:20554594-20554624
>chr2L:20554795-20554822
>chr2L:20556823-20556963
>chr2L:20559039-20559164
>chr2L:20561224-20561262
>chr2L:20561358-20561408
>chr2L:20562155-20562208
>chr2L:20562368-20562431
>chr2L:20563219-20563313
>chr2L:20566566-20566593
>chr2L:20566876-20566911
>chr2L:20568704-20569043
>chr2L:20569187-20569247
>chr2L:20569302-20569333
>chr2L:20570818-20570928
>chr2L:20572155-20572240
>chr2L:20573468-20573533
>chr2L:20574600-20574659
>chr2L:20575661-20575692
>chr2L:20576270-20583686
>chr2L:20585023-20585060
>chr2L:20587455-20587630
>chr2L:20589079-20589173
>chr2L:20590324-20590363
>chr2L:20591230-20591312
>chr2L:20591831-20591922
>chr2L:20592799-20592843
>chr2L:20594600-20594667
>chr2L:20595722-20595813
>chr2L:20596544-20596576
>chr2L:20598308-20598348
>chr2L:20600183-20600238
>chr2L:20600684-20600729
>chr2L:20601586-20601650
>chr2L:20602803-20602837
>chr2L:20603719-20603801
>chr2L:20604981-20605009
>chr2L:20605096-20605149
>chr2L:20605637-20605694
>chr2L:20606001-20606028
>chr2L:20606373-20606396
>chr2L:20606730-20606763
>chr2L:20606879-20606915
>chr2L:20608621-20608733
>chr2L:20609217-20609258
>chr2L:20610334-20610414
>chr2L:20610904-20610954
>chr2L:20611905-20611939
>chr2L:20617991-20618111
>chr2L:20618298-20618336
>chr2L:20621193-20621234
>chr2L:20621371-20621417
>chr2L:20622852-20622890
>chr2L:20623176-20623202
>chr2L:20623485-20623590
>chr2L:20624663-20624691
>chr2L:20625858-20625893
>chr2L:20627937-20628000
>chr2L:20628109-20628145
>chr2L:20629560-20629597
>chr2L:20629723-20629798
>chr2L:20630165-20630210
>chr2L:20630349-20630383
>chr2L:20631567-20631599
>chr2L:20632441-20632475
>chr2L:20632662-20632706
>chr2L:20633956-20634034
>chr2L:20634125-20634154
>chr2L:20635229-20635678
>chr2L:20635801-20635908
>chr2L:20635940-20635968
>chr2L:20636022-20636542
>chr2L:20637171-20637258
>chr2L:20637884-20637946
>chr2L:20638457-20638494
>chr2L:20640809-20640864
>chr2L:20641790-20641832
>chr2L:20642037-20642073
>chr2L:20643314-20643376
>chr2L:20643447-20643476
>chr2L:20646766-20646853
>chr2L:20648818-20648854
>chr2L:20652970-20653000
>chr2L:20655908-20655962
>chr2L:20659684-20659759
>chr2L:20661052-20661083
>chr2L:20662122-20662173
>chr2L:20664049-20664095
>chr2L:20666278-20666310
>chr2L:20668265-20668310
>chr2L:20669698-20669771
>chr2L:20669838-20669893
>chr2L:20671318-20671431
>chr2L:20671475-20671508
>chr2L:20672606-20672651
>chr2L:20673349-20673384
>chr2L:20674093-20674126
>chr2L:20682380-20682420
>chr2L:20684315-20684352
>chr2L:20684530-20684567
>chr2L:20685222-20685327
>chr2L:20685781-20685829
>chr2L:20686638-20686673
>chr2L:20687096-20687143
>chr2L:20688076-20688139
>chr2L:20688539-20688739
>chr2L:20688798-20688887
>chr2L:20688944-20689043
>chr2L:20689380-20689547
>chr2L:20690202-20690384
>chr2L:20690723-20690759
>chr2L:20691622-20691677
>chr2L:20692497-20692580
>chr2L:20692878-20692948
>chr2L:20696210-20696289
>chr2L:20696790-20696993
>chr2L:20698055-20698155
>chr2L:20698309-20698347
>chr2L:20698493-20698580
>chr2L:20698620-20698673
>chr2L:20699476-20699522
>chr2L:20700474-20700540
>chr2L:20700713-20700746
>chr2L:20701440-20701478
>chr2L:20701757-20701789
>chr2L:20702011-20702062
>chr2L:20703429-20703494
>chr2L:20706041-20706108
>chr2L:20706371-20706491
>chr2L:20707680-20707785
>chr2L:20708302-20708353
>chr2L:20708476-20708576
>chr2L:20708835-20708905
>chr2L:20709542-20709628
>chr2L:20711956-20711991
>chr2L:20712891-20712921
>chr2L:20713068-20713139
>chr2L:20713504-20713549
>chr2L:20714686-20714734
>chr2L:20715023-20715059
>chr2L:20715586-20715671
>chr2L:20717391-20717424
>chr2L:20717807-20717837
>chr2L:20717919-20717983
>chr2L:20721868-20721920
>chr2L:20722046-20722100
>chr2L:20723489-20723516
>chr2L:20724808-20724851
>chr2L:20727261-20727297
>chr2L:20727389-20727428
>chr2L:20728781-20728817
>chr2L:20740117-20748125
>chr2L:20748338-20748385
>chr2L:20754381-20754460
>chr2L:20759209-20759244
>chr2L:20762155-20762203
>chr2L:20764525-20764601
>chr2L:20764707-20764867
>chr2L:20769619-20769666
>chr2L:20771415-20771499
>chr2L:20771538-20771580
>chr2L:20771744-20771821
>chr2L:20772863-20772891
>chr2L:20774341-20774426
>chr2L:20776185-20776222
>chr2L:20777075-20777144
>chr2L:20777405-20777443
>chr2L:20778062-20778163
>chr2L:20779505-20779534
>chr2L:20781919-20781999
>chr2L:20782364-20782410
>chr2L:20784464-20784498
>chr2L:20798096-20798226
>chr2L:20798294-20798461
>chr2L:20800282-20800315
>chr2L:20800613-20800665
>chr2L:20802597-20802634
>chr2L:20803756-20803809
>chr2L:20803900-20803934
>chr2L:20804305-20804359
>chr2L:20806785-20806822
>chr2L:20807259-20807314
>chr2L:20809172-20809202
>chr2L:20809793-20809831
>chr2L:20809922-20809989
>chr2L:20812691-20812727
>chr2L:20814475-20814497
>chr2L:20819990-20820032
>chr2L:20822600-20822647
>chr2L:20823141-20823182
>chr2L:20825359-20825397
>chr2L:20827868-20827902
>chr2L:20828303-20828335
>chr2L:20830244-20830303
>chr2L:20833059-20833089
>chr2L:20835841-20836528
>chr2L:20838309-20838366
>chr2L:20838434-20838458
>chr2L:20840670-20840807
>chr2L:20841203-20841254
>chr2L:20841751-20841832
>chr2L:20843778-20843891
>chr2L:20844120-20844192
>chr2L:20844615-20844642
>chr2L:20845887-20846132
>chr2L:20847202-20847278
>chr2L:20847562-20847592
>chr2L:20847632-20847672
>chr2L:20848040-20848066
>chr2L:20851250-20851280
>chr2L:20861968-20862145
>chr2L:20867531-20867562
>chr2L:20867699-20867772
>chr2L:20868609-20868702
>chr2L:20869915-20869961
>chr2L:20871324-20871356
>chr2L:20872735-20872780
>chr2L:20873089-20873116
>chr2L:20875588-20875638
>chr2L:20876362-20876411
>chr2L:20877857-20877883
>chr2L:20879626-20879670
>chr2L:20880827-20880996
>chr2L:20885739-20885838
>chr2L:20887907-20887963
>chr2L:20888448-20888486
>chr2L:20888784-20888813
>chr2L:20889618-20889654
>chr2L:20891145-20891178
>chr2L:20891593-20896635
>chr2L:20897804-20897872
>chr2L:20898316-20898353
>chr2L:20898468-20898531
>chr2L:20899086-20899156
>chr2L:20900053-20900119
>chr2L:20900699-20900954
>chr2L:20901016-20901115
>chr2L:20901168-20901429
>chr2L:20901505-20902642
>chr2L:20907309-20907387
>chr2L:20908239-20908280
>chr2L:20908343-20908377
>chr2L:20910409-20910432
>chr2L:20910681-20910718
>chr2L:20911779-20911810
>chr2L:20914760-20914880
>chr2L:20916466-20916518
>chr2L:20917210-20917240
>chr2L:20917696-20917722
>chr2L:20923073-20923619
>chr2L:20923901-20923935
>chr2L:20924004-20924109
>chr2L:20924249-20924279
>chr2L:20925178-20925240
>chr2L:20928127-20928315
>chr2L:20928368-20928620
>chr2L:20928801-20928857
>chr2L:20929422-20929460
>chr2L:20934637-20934690
>chr2L:20935171-20935202
>chr2L:20937487-20937543
>chr2L:20939619-20939643
>chr2L:20940488-20940550
>chr2L:20940693-20940794
>chr2L:20941303-20941453
>chr2L:20941584-20941714
>chr2L:20946260-20946398
>chr2L:20947308-20947361
>chr2L:20949932-20949959
>chr2L:20953037-20953075
>chr2L:20953221-20953312
>chr2L:20953393-20953445
>chr2L:20954006-20954062
>chr2L:20955633-20955745
>chr2L:20960529-20960580
>chr2L:20961104-20961186
>chr2L:20961697-20961721
>chr2L:20963543-20963649
>chr2L:20964123-20964218
>chr2L:20966096-20966124
>chr2L:20967016-20967057
>chr2L:20967492-20967604
>chr2L:20967987-20968020
>chr2L:20968701-20968785
>chr2L:20970316-20970346
>chr2L:20970947-20971004
>chr2L:20971295-20971368
>chr2L:20972165-20972197
>chr2L:20972788-20972823
>chr2L:20974221-20974257
>chr2L:20976712-20981455
>chr2L:20982048-20982148
>chr2L:20982899-20982971
>chr2L:20985424-20985484
>chr2L:20985557-20985626
>chr2L:20986382-20986420
>chr2L:20987975-20988020
>chr2L:20989931-20989972
>chr2L:20991135-20991172
>chr2L:20991201-20991242
>chr2L:20991486-20991545
>chr2L:20991866-20991911
>chr2L:20994868-20994921
>chr2L:20995030-20995121
>chr2L:20996148-20996225
>chr2L:20996494-20996519
>chr2L:20996925-20997007
>chr2L:21000675-21000739
>chr2L:21001472-21001515
>chr2L:21001602-21001632
>chr2L:21004787-21004866
>chr2L:21007010-21007066
>chr2L:21009992-21010070
>chr2L:21010141-21010216
>chr2L:21010636-21010714
>chr2L:21011507-21011561
>chr2L:21011819-21011859
>chr2L:21013412-21013476
>chr2L:21015604-21015680
>chr2L:21015837-21015870
>chr2L:21016231-21016290
>chr2L:21016664-21016738
>chr2L:21017299-21017341
>chr2L:21017554-21017589
>chr2L:21018312-21018341
>chr2L:21018484-21018533
>chr2L:21019900-21019937
>chr2L:21020330-21023950
>chr2L:21024042-21024156
>chr2L:21025022-21025075
>chr2L:21025108-21025136
>chr2L:21029207-21029364
>chr2L:21030705-21030746
>chr2L:21030811-21030872
>chr2L:21031748-21031784
>chr2L:21031996-21032079
>chr2L:21033286-21033328
>chr2L:21036015-21036045
>chr2L:21038286-21038356
>chr2L:21038888-21038940
>chr2L:21040543-21040567
>chr2L:21040941-21040972
>chr2L:21041138-21049396
>chr2L:21050235-21050278
>chr2L:21051314-21051549
>chr2L:21051589-21051662
>chr2L:21052281-21052318
>chr2L:21054990-21055017
>chr2L:21057271-21057367
>chr2L:21057404-21057438
>chr2L:21057527-21057578
>chr2L:21058736-21058759
>chr2L:21062670-21062749
>chr2L:21063440-21063541
>chr2L:21064911-21064938
>chr2L:21065279-21065315
>chr2L:21066009-21066102
>chr2L:21066927-21067007
>chr2L:21067036-21067105
>chr2L:21069954-21069982
>chr2L:21071728-21072045
>chr2L:21073494-21073545
>chr2L:21075173-21075230
>chr2L:21076676-21076727
>chr2L:21084341-21084366
>chr2L:21085990-21086021
>chr2L:21090897-21090979
>chr2L:21091657-21091729
>chr2L:21092792-21092819
>chr2L:21093294-21093343
>chr2L:21105489-21105519
>chr2L:21106020-21106073
>chr2L:21106551-21106598
>chr2L:21108806-21108837
>chr2L:21109670-21109755
>chr2L:21112162-21112268
>chr2L:21112328-21112565
>chr2L:21116652-21116712
>chr2L:21119962-21119992
>chr2L:21122168-21122205
>chr2L:21123067-21123093
>chr2L:21130085-21130198
>chr2L:21131332-21131357
>chr2L:21131975-21131998
>chr2L:21133598-21133624
>chr2L:21134528-21134615
>chr2L:21135283-21135357
>chr2L:21140228-21140281
>chr2L:21141070-21141121
>chr2L:21143516-21143544
>chr2L:21145267-21145303
>chr2L:21149262-21150262
>chr2L:21150304-21150422
>chr2L:21150458-21150528
>chr2L:21150863-21151421
>chr2L:21158754-21158802
>chr2L:21162885-21162919
>chr2L:21163247-21163281
>chr2L:21165909-21165946
>chr2L:21174271-21174316
>chr2L:21174369-21174434
>chr2L:21178680-21178717
>chr2L:21179727-21179769
>chr2L:21182440-21182506
>chr2L:21191356-21191386
>chr2L:21192620-21192661
>chr2L:21194752-21194792
>chr2L:21196811-21196864
>chr2L:21198750-21198774
>chr2L:21199729-21199920
>chr2L:21200379-21200618
>chr2L:21200716-21201158
>chr2L:21202044-21202235
>chr2L:21203355-21203779
>chr2L:21204906-21205361
>chr2L:21207166-21207211
>chr2L:21208343-21208411
>chr2L:21208513-21208651
>chr2L:21208689-21208775
>chr2L:21208824-21208920
>chr2L:21209429-21209462
>chr2L:21211563-21211614
>chr2L:21211920-21211952
>chr2L:21212103-21212201
>chr2L:21212246-21212276
>chr2L:21212332-21212392
>chr2L:21212509-21212543
>chr2L:21214118-21214173
>chr2L:21215515-21215607
>chr2L:21223397-21223433
>chr2L:21226139-21226185
>chr2L:21226420-21226446
>chr2L:21227832-21227870
>chr2L:21228097-21228139
>chr2L:21230467-21230521
>chr2L:21230563-21230605
>chr2L:21232032-21232064
>chr2L:21232694-21232928
>chr2L:21232981-21233186
>chr2L:21233262-21233337
>chr2L:21236274-21236472
>chr2L:21237799-21237832
>chr2L:21240531-21240566
>chr2L:21241656-21242205
>chr2L:21247387-21247419
>chr2L:21248294-21248339
>chr2L:21248823-21248861
>chr2L:21249229-21249281
>chr2L:21249991-21250033
>chr2L:21250273-21250362
>chr2L:21252308-21252423
>chr2L:21252477-21252566
>chr2L:21252999-21253072
>chr2L:21255095-21255135
>chr2L:21256179-21256215
>chr2L:21256446-21256905
>chr2L:21258583-21258709
>chr2L:21259704-21259744
>chr2L:21259811-21260059
>chr2L:21260101-21260198
>chr2L:21261770-21261818
>chr2L:21263195-21263240
>chr2L:21263978-21264034
>chr2L:21265037-21265351
>chr2L:21265385-21266067
>chr2L:21266494-21266523
>chr2L:21267551-21267780
>chr2L:21267816-21268007
>chr2L:21268708-21270267
>chr2L:21270293-21270811
>chr2L:21270999-21271169
>chr2L:21271207-21271230
>chr2L:21271279-21271523
>chr2L:21271628-21271665
>chr2L:21271694-21271880
>chr2L:21271975-21272069
>chr2L:21272108-21272137
>chr2L:21272608-21272654
>chr2L:21272818-21272920
>chr2L:21273399-21273438
>chr2L:21274574-21274717
>chr2L:21274954-21274989
>chr2L:21276886-21276924
>chr2L:21278507-21278529
>chr2L:21280736-21280824
>chr2L:21283071-21283111
>chr2L:21284610-21284676
>chr2L:21284746-21285084
>chr2L:21286004-21286042
>chr2L:21286654-21286691
>chr2L:21287060-21287091
>chr2L:21288397-21288447
>chr2L:21289867-21290403
>chr2L:21295513-21295644
>chr2L:21295961-21296010
>chr2L:21298800-21298830
>chr2L:21298940-21298995
>chr2L:21299383-21299441
>chr2L:21299470-21299501
>chr2L:21300075-21300193
>chr2L:21300445-21300514
>chr2L:21301987-21302628
>chr2L:21302693-21303180
>chr2L:21305712-21305750
>chr2L:21306053-21306399
>chr2L:21306486-21306514
>chr2L:21306669-21307402
>chr2L:21307777-21307813
>chr2L:21308697-21308740
>chr2L:21312566-21312603
>chr2L:21316380-21316477
>chr2L:21317488-21317574
>chr2L:21317614-21317781
>chr2L:21318075-21318116
>chr2L:21321752-21321807
>chr2L:21322263-21322338
>chr2L:21322644-21322723
>chr2L:21325129-21325478
>chr2L:21328156-21328283
>chr2L:21330185-21330736
>chr2L:21331217-21331265
>chr2L:21334432-21334763
>chr2L:21335408-21335626
>chr2L:21336254-21336284
>chr2L:21336349-21336473
>chr2L:21336707-21337332
>chr2L:21337368-21337517
>chr2L:21337824-21338350
>chr2L:21338676-21338800
>chr2L:21338836-21338880
>chr2L:21342403-21342435
>chr2L:21342912-21342944
>chr2L:21343000-21343366
>chr2L:21343517-21343747
>chr2L:21346070-21346109
>chr2L:21346129-21346486
>chr2L:21346521-21347094
>chr2L:21347176-21347246
>chr2L:21347601-21355141
>chr2L:21356011-21356055
>chr2L:21358351-21358706
>chr2L:21358838-21358882
>chr2L:21358951-21358979
>chr2L:21359022-21359493
>chr2L:21359567-21359735
>chr2L:21359776-21360039
>chr2L:21360105-21360150
>chr2L:21360695-21360735
>chr2L:21362424-21362453
>chr2L:21362549-21362681
>chr2L:21362952-21363032
>chr2L:21363145-21363334
>chr2L:21368703-21368830
>chr2L:21370283-21370699
>chr2L:21370841-21370873
>chr2L:21371135-21371193
>chr2L:21371547-21371662
>chr2L:21371784-21371890
>chr2L:21372142-21372335
>chr2L:21373894-21373933
>chr2L:21377456-21377551
>chr2L:21377620-21377932
>chr2L:21378513-21378599
>chr2L:21378889-21379275
>chr2L:21383328-21384124
>chr2L:21384318-21384362
>chr2L:21384949-21384996
>chr2L:21386805-21386836
>chr2L:21388859-21388887
>chr2L:21390330-21390368
>chr2L:21391392-21391421
>chr2L:21391893-21391921
>chr2L:21393494-21393619
>chr2L:21393890-21394032
>chr2L:21394620-21395997
>chr2L:21396056-21396130
>chr2L:21396276-21396592
>chr2L:21396621-21396759
>chr2L:21397056-21397522
>chr2L:21397573-21398671
>chr2L:21398832-21399913
>chr2L:21399987-21400084
>chr2L:21400434-21400476
>chr2L:21401220-21401256
>chr2L:21401522-21402402
>chr2L:21402484-21403541
>chr2L:21403737-21403870
>chr2L:21403908-21404080
>chr2L:21404176-21404862
>chr2L:21404958-21405478
>chr2L:21405613-21413685
>chr2L:21413740-21430026
>chr2L:21430134-21485538
>chr2L:21485638-21544818
>chr2L:21544959-21545170
>chr2L:21545283-21545478
>chr2L:21545596-21546060
>chr2L:21546114-21556079
>chr2L:21556355-21556616
>chr2L:21556656-21556699
>chr2L:21556807-21557183
>chr2L:21557296-21557867
>chr2L:21559118-21559167
>chr2L:21560095-21560222
>chr2L:21560571-21570226
>chr2L:21570334-21570383
>chr2L:21570718-21571035
>chr2L:21571361-21571410
>chr2L:21571783-21572812
>chr2L:21572849-21573034
>chr2L:21575406-21575581
>chr2L:21575783-21575806
>chr2L:21577144-21577211
>chr2L:21577647-21577672
>chr2L:21577858-21578085
>chr2L:21578173-21578260
>chr2L:21580144-21580183
>chr2L:21580286-21580562
>chr2L:21580715-21581006
>chr2L:21581051-21581108
>chr2L:21581896-21581982
>chr2L:21582206-21583672
>chr2L:21583709-21583852
>chr2L:21583901-21583995
>chr2L:21584614-21584656
>chr2L:21586032-21586334
>chr2L:21587627-21587718
>chr2L:21588055-21588098
>chr2L:21588786-21588846
>chr2L:21589619-21589747
>chr2L:21590708-21590787
>chr2L:21591087-21591219
>chr2L:21591293-21591716
>chr2L:21591784-21591946
>chr2L:21592005-21592587
>chr2L:21592803-21592880
>chr2L:21593551-21594124
>chr2L:21594196-21595092
>chr2L:21595124-21595306
>chr2L:21595522-21595547
>chr2L:21596192-21596381
>chr2L:21597082-21604772
>chr2L:21604907-21605492
>chr2L:21605542-21605793
>chr2L:21605871-21605993
>chr2L:21606078-21606660
>chr2L:21606734-21607137
>chr2L:21607222-21607645
>chr2L:21607698-21607964
>chr2L:21608011-21608200
>chr2L:21608260-21608587
>chr2L:21608648-21608682
>chr2L:21608763-21609508
>chr2L:21609551-21610692
>chr2L:21610740-21611289
>chr2L:21613330-21613590
>chr2L:21613641-21614020
>chr2L:21614079-21614145
>chr2L:21615741-21616011
>chr2L:21616920-21617029
>chr2L:21619146-21619485
>chr2L:21619648-21619672
>chr2L:21620540-21621023
>chr2L:21621115-21621417
>chr2L:21621968-21622022
>chr2L:21622224-21622773
>chr2L:21624317-21624359
>chr2L:21625056-21625196
>chr2L:21626063-21626108
>chr2L:21628337-21628419
>chr2L:21630930-21631059
>chr2L:21631137-21631205
>chr2L:21632124-21632173
>chr2L:21634286-21634399
>chr2L:21636546-21636779
>chr2L:21636800-21637163
>chr2L:21637241-21637283
>chr2L:21639120-21639181
>chr2L:21639211-21639240
>chr2L:21639501-21639553
>chr2L:21641186-21641256
>chr2L:21641764-21641959
>chr2L:21642107-21642456
>chr2L:21642514-21642761
>chr2L:21643527-21643562
>chr2L:21644373-21644509
>chr2L:21644576-21644778
>chr2L:21644845-21645316
>chr2L:21645409-21645556
>chr2L:21645724-21645966
>chr2L:21648056-21648132
>chr2L:21648472-21648499
>chr2L:21648815-21649183
>chr2L:21649279-21649396
>chr2L:21649624-21649720
>chr2L:21649820-21649859
>chr2L:21650172-21650206
>chr2L:21650291-21650509
>chr2L:21650607-21651302
>chr2L:21651339-21651569
>chr2L:21651831-21651854
>chr2L:21651911-21651951
>chr2L:21651998-21652025
>chr2L:21652234-21652350
>chr2L:21652661-21652733
>chr2L:21653071-21653106
>chr2L:21653228-21656587
>chr2L:21656654-21657348
>chr2L:21663507-21663623
>chr2L:21664763-21664929
>chr2L:21666842-21666914
>chr2L:21666959-21667161
>chr2L:21669914-21669949
>chr2L:21671650-21671676
>chr2L:21671874-21672080
>chr2L:21673467-21675114
>chr2L:21675221-21675468
>chr2L:21675511-21676029
>chr2L:21676065-21676429
>chr2L:21676856-21676891
>chr2L:21678141-21678180
>chr2L:21680273-21680309
>chr2L:21682910-21683307
>chr2L:21684338-21684360
>chr2L:21685980-21686375
>chr2L:21686659-21686804
>chr2L:21686881-21687028
>chr2L:21688051-21688140
>chr2L:21688676-21688750
>chr2L:21688795-21688931
>chr2L:21689284-21689855
>chr2L:21690742-21691034
>chr2L:21691152-21691193
>chr2L:21691673-21691782
>chr2L:21691861-21698301
>chr2L:21698681-21698828
>chr2L:21698909-21699203
>chr2L:21699257-21699321
>chr2L:21699415-21699444
>chr2L:21702215-21702257
>chr2L:21702740-21702842
>chr2L:21703858-21704007
>chr2L:21704045-21704119
>chr2L:21704171-21704268
>chr2L:21705168-21705204
>chr2L:21705315-21705985
>chr2L:21706051-21706332
>chr2L:21706430-21706563
>chr2L:21706683-21707778
>chr2L:21707887-21707989
>chr2L:21708433-21708638
>chr2L:21708712-21708879
>chr2L:21709697-21710363
>chr2L:21710823-21710970
>chr2L:21711627-21711864
>chr2L:21714771-21714800
>chr2L:21715207-21715265
>chr2L:21715503-21715675
>chr2L:21715737-21716124
>chr2L:21717730-21717761
>chr2L:21718052-21718385
>chr2L:21718511-21718573
>chr2L:21718976-21719030
>chr2L:21719211-21719271
>chr2L:21725508-21725929
>chr2L:21726101-21726588
>chr2L:21727616-21727775
>chr2L:21729160-21729942
>chr2L:21730004-21730044
>chr2L:21730178-21730210
>chr2L:21730387-21730432
>chr2L:21730526-21730598
>chr2L:21730782-21731119
>chr2L:21731197-21731238
>chr2L:21732394-21732645
>chr2L:21732956-21733038
>chr2L:21733116-21733161
>chr2L:21733209-21733350
>chr2L:21733715-21734061
>chr2L:21734140-21734209
>chr2L:21735048-21735098
>chr2L:21735216-21735301
>chr2L:21735655-21735943
>chr2L:21736113-21736649
>chr2L:21736911-21737030
>chr2L:21737098-21737494
>chr2L:21737865-21737898
>chr2L:21737996-21738076
>chr2L:21738156-21738221
>chr2L:21738339-21738380
>chr2L:21739058-21739091
>chr2L:21739202-21739232
>chr2L:21739543-21739612
>chr2L:21739779-21739934
>chr2L:21740027-21740120
>chr2L:21740763-21740805
>chr2L:21743226-21743492
>chr2L:21744126-21744419
>chr2L:21744484-21744512
>chr2L:21745512-21745563
>chr2L:21745628-21746032
>chr2L:21749932-21749986
>chr2L:21750489-21750520
>chr2L:21751204-21751535
>chr2L:21751564-21751594
>chr2L:21752622-21752729
>chr2L:21752779-21752882
>chr2L:21753447-21753475
>chr2L:21753608-21753641
>chr2L:21755206-21755239
>chr2L:21757780-21757835
>chr2L:21761164-21761194
>chr2L:21761811-21762041
>chr2L:21764576-21764625
>chr2L:21768291-21768316
>chr2L:21769322-21769939
>chr2L:21770965-21770992
>chr2L:21772162-21772215
>chr2L:21775496-21775845
>chr2L:21776219-21776280
>chr2L:21777092-21777199
>chr2L:21779769-21780068
>chr2L:21781357-21781638
>chr2L:21785557-21785743
>chr2L:21785810-21785937
>chr2L:21786050-21786109
>chr2L:21786203-21786261
>chr2L:21786401-21786449
>chr2L:21786936-21786971
>chr2L:21787773-21787843
>chr2L:21788012-21788133
>chr2L:21788186-21788457
>chr2L:21788734-21788774
>chr2L:21791055-21791119
>chr2L:21791285-21791310
>chr2L:21791719-21791779
>chr2L:21792798-21792868
>chr2L:21793283-21793312
>chr2L:21793638-21793719
>chr2L:21793897-21794014
>chr2L:21794174-21794207
>chr2L:21795824-21796192
>chr2L:21797351-21797864
>chr2L:21798080-21798126
>chr2L:21798199-21798267
>chr2L:21800838-21800881
>chr2L:21802498-21802593
>chr2L:21802677-21802940
>chr2L:21803882-21803926
>chr2L:21807386-21807425
>chr2L:21809539-21809583
>chr2L:21810428-21810453
>chr2L:21812693-21812751
>chr2L:21812857-21812881
>chr2L:21813769-21814085
>chr2L:21814756-21814792
>chr2L:21815129-21815231
>chr2L:21820708-21820817
>chr2L:21822435-21822491
>chr2L:21825263-21825363
>chr2L:21826432-21826469
>chr2L:21826508-21826719
>chr2L:21826835-21827509
>chr2L:21828513-21828556
>chr2L:21829388-21829418
>chr2L:21838897-21838958
>chr2L:21839769-21839807
>chr2L:21844328-21844375
>chr2L:21846858-21846939
>chr2L:21847688-21847785
>chr2L:21848857-21848897
>chr2L:21850402-21850490
>chr2L:21851714-21851757
>chr2L:21852462-21852579
>chr2L:21853000-21853040
>chr2L:21853943-21853969
>chr2L:21856828-21857356
>chr2L:21858358-21858413
>chr2L:21858801-21858845
>chr2L:21859339-21859365
>chr2L:21861698-21861726
>chr2L:21862327-21862373
>chr2L:21862459-21862509
>chr2L:21863640-21863722
>chr2L:21869121-21869184
>chr2L:21869808-21869834
>chr2L:21870996-21871056
>chr2L:21871580-21871685
>chr2L:21872777-21872803
>chr2L:21872857-21872899
>chr2L:21873902-21873926
>chr2L:21874462-21874529
>chr2L:21874651-21874762
>chr2L:21874987-21875068
>chr2L:21875190-21875246
>chr2L:21876680-21876741
>chr2L:21877564-21878093
>chr2L:21878622-21878652
>chr2L:21880571-21880605
>chr2L:21880717-21880796
>chr2L:21881343-21881413
>chr2L:21881649-21881671
>chr2L:21881957-21881998
>chr2L:21882273-21882344
>chr2L:21884166-21884203
>chr2L:21885038-21885123
>chr2L:21886042-21886077
>chr2L:21886576-21886624
>chr2L:21887824-21887890
>chr2L:21887934-21887968
>chr2L:21888211-21888249
>chr2L:21889357-21889641
>chr2L:21892239-21892289
>chr2L:21894394-21894424
>chr2L:21895128-21895176
>chr2L:21895844-21895894
>chr2L:21895925-21895997
>chr2L:21899459-21899509
>chr2L:21899545-21899578
>chr2L:21900059-21900090
>chr2L:21900224-21900689
>chr2L:21900851-21900880
>chr2L:21901800-21901829
>chr2L:21902467-21902519
>chr2L:21902627-21902655
>chr2L:21904195-21904257
>chr2L:21908391-21908442
>chr2L:21911850-21912669
>chr2L:21912721-21912952
>chr2L:21912984-21913153
>chr2L:21913212-21913608
>chr2L:21916261-21916309
>chr2L:21919617-21919722
>chr2L:21919916-21919976
>chr2L:21922917-21923472
>chr2L:21924271-21924388
>chr2L:21924963-21925164
>chr2L:21926972-21927012
>chr2L:21927452-21927651
>chr2L:21927778-21928090
>chr2L:21928155-21928557
>chr2L:21928636-21928699
>chr2L:21929084-21929188
>chr2L:21929733-21929804
>chr2L:21929987-21930197
>chr2L:21932164-21932225
>chr2L:21932879-21932907
>chr2L:21933110-21933166
>chr2L:21933948-21934018
>chr2L:21936115-21936474
>chr2L:21936622-21936889
>chr2L:21938496-21938607
>chr2L:21938714-21938735
>chr2L:21940041-21940103
>chr2L:21940316-21940477
>chr2L:21941165-21941234
>chr2L:21942108-21942211
>chr2L:21942267-21942398
>chr2L:21942463-21942518
>chr2L:21943971-21944030
>chr2L:21944063-21944208
>chr2L:21947387-21947430
>chr2L:21947550-21947621
>chr2L:21948362-21948386
>chr2L:21949724-21949827
>chr2L:21950639-21950689
>chr2L:21951790-21951951
>chr2L:21954160-21954198
>chr2L:21955066-21955147
>chr2L:21955182-21955211
>chr2L:21956643-21956687
>chr2L:21956917-21956975
>chr2L:21960880-21960935
>chr2L:21961328-21961366
>chr2L:21962177-21962214
>chr2L:21967867-21967893
>chr2L:21968425-21968469
>chr2L:21968693-21969059
>chr2L:21969290-21969358
>chr2L:21971076-21971153
>chr2L:21971371-21971465
>chr2L:21972032-21972323
>chr2L:21972834-21973035
>chr2L:21973065-21973145
>chr2L:21973522-21973558
>chr2L:21974380-21974459
>chr2L:21975450-21975508
>chr2L:21977795-21977949
>chr2L:21978497-21978593
>chr2L:21978684-21978717
>chr2L:21979409-21979444
>chr2L:21980737-21980790
>chr2L:21981012-21981346
>chr2L:21981401-21981465
>chr2L:21981724-21990845
>chr2L:21991234-21991306
>chr2L:21994181-21994464
>chr2L:21997863-21997927
>chr2L:21997976-21998155
>chr2L:21998873-21998931
>chr2L:21998993-21999252
>chr2L:21999368-21999433
>chr2L:21999464-21999602
>chr2L:22002838-22003370
>chr2L:22003563-22003855
>chr2L:22003990-22004054
>chr2L:22004293-22004346
>chr2L:22004593-22005054
>chr2L:22005124-22005451
>chr2L:22006164-22006437
>chr2L:22006497-22006792
>chr2L:22007053-22007084
>chr2L:22007962-22008029
>chr2L:22008723-22008779
>chr2L:22009338-22009638
>chr2L:22009671-22009723
>chr2L:22010570-22010596
>chr2L:22011342-22011372
>chr2L:22012139-22012196
>chr2L:22014765-22014905
>chr2L:22014977-22015016
>chr2L:22017957-22018382
>chr2L:22018810-22018846
>chr2L:22020889-22020946
>chr2L:22021114-22021164
>chr2L:22021738-22021825
>chr2L:22022219-22022260
>chr2L:22023263-22023353
>chr2L:22026765-22027005
>chr2L:22028840-22028896
>chr2L:22028956-22029020
>chr2L:22029997-22030064
>chr2L:22030138-22030183
>chr2L:22030458-22030738
>chr2L:22034934-22034992
>chr2L:22035426-22035450
>chr2L:22036302-22036426
>chr2L:22036456-22036574
>chr2L:22039984-22040027
>chr2L:22042026-22042054
>chr2L:22045284-22045404
>chr2L:22045543-22045938
>chr2L:22046471-22046589
>chr2L:22047278-22047383
>chr2L:22047937-22048001
>chr2L:22048301-22048533
>chr2L:22049369-22049540
>chr2L:22049824-22049928
>chr2L:22050088-22050127
>chr2L:22050286-22050470
>chr2L:22051933-22052063
>chr2L:22052110-22052502
>chr2L:22052704-22052754
>chr2L:22052965-22053483
>chr2L:22053849-22053877
>chr2L:22055793-22055836
>chr2L:22056991-22057051
>chr2L:22057309-22057347
>chr2L:22057406-22057463
>chr2L:22059122-22059251
>chr2L:22059767-22060132
>chr2L:22060530-22060583
>chr2L:22060756-22060809
>chr2L:22062078-22062124
>chr2L:22062601-22062808
>chr2L:22063256-22063345
>chr2L:22063422-22063582
>chr2L:22063752-22063860
>chr2L:22065978-22066057
>chr2L:22067274-22067343
>chr2L:22067385-22068277
>chr2L:22070461-22070684
>chr2L:22070754-22071109
>chr2L:22072457-22072505
>chr2L:22073037-22073108
>chr2L:22076236-22076585
>chr2L:22076764-22077090
>chr2L:22077521-22077731
>chr2L:22078629-22078682
>chr2L:22080971-22081178
>chr2L:22082444-22082556
>chr2L:22082696-22082729
>chr2L:22083845-22083931
>chr2L:22085549-22085839
>chr2L:22086783-22088642
>chr2L:22088710-22088793
>chr2L:22088892-22089072
>chr2L:22089171-22089422
>chr2L:22089452-22089888
>chr2L:22089903-22090036
>chr2L:22090090-22090427
>chr2L:22090764-22090829
>chr2L:22090982-22091621
>chr2L:22092517-22092572
>chr2L:22093023-22093197
>chr2L:22094395-22094468
>chr2L:22094798-22095385
>chr2L:22096930-22096972
>chr2L:22097602-22097662
>chr2L:22097865-22098004
>chr2L:22098356-22098418
>chr2L:22101346-22101394
>chr2L:22101484-22101510
>chr2L:22102278-22102333
>chr2L:22103024-22103068
>chr2L:22104433-22104552
>chr2L:22104720-22104856
>chr2L:22105590-22105646
>chr2L:22105731-22105766
>chr2L:22107743-22107820
>chr2L:22107869-22107910
>chr2L:22110598-22110813
>chr2L:22111020-22111184
>chr2L:22111418-22111502
>chr2L:22111670-22111744
>chr2L:22111848-22111998
>chr2L:22112152-22112336
>chr2L:22112602-22112660
>chr2L:22112784-22112927
>chr2L:22113029-22114813
>chr2L:22115062-22115180
>chr2L:22115277-22116612
>chr2L:22116639-22116994
>chr2L:22117022-22117516
>chr2L:22117635-22117885
>chr2L:22117972-22118038
>chr2L:22118099-22118537
>chr2L:22118615-22118698
>chr2L:22118758-22118792
>chr2L:22118822-22119783
>chr2L:22119875-22120828
>chr2L:22120911-22120956
>chr2L:22121448-22121536
>chr2L:22122086-22122146
>chr2L:22124280-22124453
>chr2L:22125245-22125373
>chr2L:22125417-22125453
>chr2L:22126147-22126174
>chr2L:22126972-22127001
>chr2L:22127737-22128133
>chr2L:22128688-22128715
>chr2L:22130444-22130637
>chr2L:22131125-22131242
>chr2L:22131943-22132022
>chr2L:22132207-22132266
>chr2L:22132385-22132702
>chr2L:22133497-22133851
>chr2L:22134869-22134904
>chr2L:22135349-22135413
>chr2L:22136027-22136073
>chr2L:22136197-22136288
>chr2L:22136606-22136642
>chr2L:22137985-22138059
>chr2L:22138535-22138660
>chr2L:22139665-22139722
>chr2L:22139874-22139933
>chr2L:22140078-22140110
>chr2L:22140511-22140568
>chr2L:22140723-22140791
>chr2L:22141344-22141404
>chr2L:22142835-22142877
>chr2L:22143181-22143216
>chr2L:22145033-22145061
>chr2L:22145135-22145196
>chr2L:22145258-22145514
>chr2L:22146950-22146991
>chr2L:22147155-22147226
>chr2L:22148201-22148346
>chr2L:22148492-22148570
>chr2L:22148960-22149028
>chr2L:22149308-22149361
>chr2L:22149905-22150622
>chr2L:22154181-22154493
>chr2L:22154713-22154791
>chr2L:22156210-22156240
>chr2L:22156337-22156439
>chr2L:22159177-22159282
>chr2L:22159421-22159469
>chr2L:22159963-22160000
>chr2L:22160345-22160445
>chr2L:22161324-22161352
>chr2L:22162919-22162955
>chr2L:22163194-22163824
>chr2L:22166992-22167027
>chr2L:22169507-22169546
>chr2L:22169747-22170175
>chr2L:22171260-22171455
>chr2L:22171488-22172827
>chr2L:22172947-22173244
>chr2L:22173383-22173513
>chr2L:22173579-22173628
>chr2L:22173689-22174044
>chr2L:22175993-22176044
>chr2L:22176265-22176504
>chr2L:22176561-22176604
>chr2L:22176726-22176953
>chr2L:22177120-22177223
>chr2L:22177329-22177355
>chr2L:22177601-22177793
>chr2L:22178351-22178420
>chr2L:22178773-22179128
>chr2L:22179155-22179265
>chr2L:22179857-22180347
>chr2L:22180606-22180674
>chr2L:22180775-22180991
>chr2L:22181631-22181700
>chr2L:22181778-22181915
>chr2L:22182142-22182649
>chr2L:22185050-22185083
>chr2L:22186050-22186105
>chr2L:22187072-22187153
>chr2L:22187457-22187648
>chr2L:22187966-22189066
>chr2L:22190932-22191749
>chr2L:22192994-22193093
>chr2L:22193144-22193333
>chr2L:22193607-22193669
>chr2L:22194029-22194058
>chr2L:22194827-22194878
>chr2L:22195589-22196069
>chr2L:22196906-22196995
>chr2L:22197040-22197081
>chr2L:22197577-22197601
>chr2L:22197844-22197906
>chr2L:22199988-22200626
>chr2L:22200850-22200980
>chr2L:22201103-22201143
>chr2L:22201405-22206571
>chr2L:22206640-22206670
>chr2L:22206854-22206907
>chr2L:22207161-22207223
>chr2L:22207516-22207648
>chr2L:22207712-22207747
>chr2L:22207781-22207846
>chr2L:22207913-22207991
>chr2L:22208672-22208714
>chr2L:22208858-22208940
>chr2L:22209083-22209196
>chr2L:22209436-22209486
>chr2L:22209655-22209913
>chr2L:22211200-22211331
>chr2L:22211531-22211570
>chr2L:22212466-22212500
>chr2L:22214579-22214629
>chr2L:22216158-22216548
>chr2L:22217709-22217844
>chr2L:22217910-22218045
>chr2L:22218265-22218372
>chr2L:22218448-22219606
>chr2L:22219641-22220824
>chr2L:22220873-22220964
>chr2L:22221064-22221148
>chr2L:22221901-22221934
>chr2L:22222143-22222295
>chr2L:22222458-22222584
>chr2L:22222687-22223009
>chr2L:22223032-22223202
>chr2L:22223319-22223342
>chr2L:22223418-22223509
>chr2L:22223541-22223570
>chr2L:22223735-22223826
>chr2L:22223846-22223941
>chr2L:22223999-22224032
>chr2L:22224098-22224386
>chr2L:22224412-22224455
>chr2L:22224684-22225070
>chr2L:22225224-22225267
>chr2L:22225351-22225506
>chr2L:22225589-22225718
>chr2L:22225766-22226102
>chr2L:22226371-22226669
>chr2L:22226844-22226967
>chr2L:22226996-22227255
>chr2L:22227389-22228190
>chr2L:22228357-22229053
>chr2L:22229368-22229413
>chr2L:22229463-22234305
>chr2L:22234602-22234654
>chr2L:22234770-22237985
>chr2L:22238628-22238699
>chr2L:22238884-22238982
>chr2L:22239004-22239320
>chr2L:22239387-22239418
>chr2L:22241403-22241452
>chr2L:22241918-22242167
>chr2L:22242194-22242264
>chr2L:22242365-22242414
>chr2L:22242780-22242825
>chr2L:22245524-22245603
>chr2L:22246145-22246209
>chr2L:22248768-22248800
>chr2L:22248876-22248922
>chr2L:22249216-22249257
>chr2L:22250965-22252488
>chr2L:22252511-22252546
>chr2L:22254136-22254194
>chr2L:22254455-22254544
>chr2L:22255495-22256020
>chr2L:22256081-22256354
>chr2L:22256405-22256597
>chr2L:22257214-22257364
>chr2L:22258666-22260734
>chr2L:22260902-22261102
>chr2L:22261805-22261876
>chr2L:22262371-22262517
>chr2L:22262729-22276622
>chr2L:22277402-22277500
>chr2L:22277717-22277751
>chr2L:22278334-22278415
>chr2L:22278533-22278651
>chr2L:22280489-22281544
>chr2L:22281582-22282420
>chr2L:22282480-22282762
>chr2L:22283421-22290108
>chr2L:22290896-22290966
>chr2L:22291673-22291915
>chr2L:22291957-22292278
>chr2L:22292374-22292545
>chr2L:22292662-22292716
>chr2L:22293988-22294140
>chr2L:22295081-22295208
>chr2L:22295295-22295371
>chr2L:22295542-22295588
>chr2L:22295818-22295867
>chr2L:22295929-22296316
>chr2L:22296571-22297681
>chr2L:22297719-22297799
>chr2L:22298042-22298188
>chr2L:22298242-22298315
>chr2L:22298330-22298366
>chr2L:22298473-22298920
>chr2L:22298985-22299175
>chr2L:22299326-22299764
>chr2L:22299807-22299937
>chr2L:22299970-22300029
>chr2L:22300130-22300158
>chr2L:22300186-22305104
>chr2L:22305151-22306224
>chr2L:22306256-22306314
>chr2L:22306357-22306457
>chr2L:22306504-22306863
>chr2L:22306923-22307206
>chr2L:22307391-22307582
>chr2L:22307635-22307791
>chr2L:22308262-22308547
>chr2L:22308588-22309295
>chr2L:22309334-22309446
>chr2L:22309656-22309739
>chr2L:22309929-22310045
>chr2L:22310254-22310380
>chr2L:22310455-22310526
>chr2L:22310590-22310733
>chr2L:22311180-22311208
>chr2L:22311271-22311665
>chr2L:22312443-22312578
>chr2L:22314989-22315284
>chr2L:22315675-22315918
>chr2L:22316338-22316737
>chr2L:22317155-22317309
>chr2L:22317870-22318157
>chr2L:22318313-22318817
>chr2L:22319074-22319148
>chr2L:22319746-22319841
>chr2L:22321299-22321360
>chr2L:22321545-22321588
>chr2L:22321994-22322167
>chr2L:22322812-22323282
>chr2L:22323959-22324017
>chr2L:22324073-22324313
>chr2L:22324386-22324487
>chr2L:22324511-22324628
>chr2L:22324663-22325078
>chr2L:22325982-22326422
>chr2L:22326986-22327051
>chr2L:22327647-22327902
>chr2L:22328125-22328492
>chr2L:22328542-22328675
>chr2L:22329286-22334338
>chr2L:22336297-22336352
>chr2L:22336407-22336876
>chr2L:22336946-22337754
>chr2L:22337926-22337976
>chr2L:22338201-22338325
>chr2L:22338395-22339641
>chr2L:22339885-22339976
>chr2L:22340512-22340543
>chr2L:22341105-22341184
>chr2L:22341801-22341823
>chr2L:22341884-22341927
>chr2L:22342743-22343117
>chr2L:22345810-22345925
>chr2L:22345994-22346143
>chr2L:22346191-22346439
>chr2L:22346532-22346597
>chr2L:22346637-22348237
>chr2L:22348952-22350049
>chr2L:22352174-22352485
>chr2L:22353395-22353453
>chr2L:22353691-22353726
>chr2L:22355184-22355216
>chr2L:22355844-22355917
>chr2L:22355988-22356045
>chr2L:22356062-22356082
>chr2L:22356199-22356225
>chr2L:22357823-22358364
>chr2L:22358392-22359882
>chr2L:22360000-22360026
>chr2L:22360670-22361358
>chr2L:22362442-22362489
>chr2L:22362538-22362626
>chr2L:22363154-22363182
>chr2L:22363354-22363390
>chr2L:22364767-22365142
>chr2L:22369086-22369128
>chr2L:22369188-22369227
>chr2L:22369376-22370021
>chr2L:22370049-22370186
>chr2L:22370289-22370348
>chr2L:22370704-22372565
>chr2L:22372595-22374743
>chr2L:22374811-22375054
>chr2L:22375101-22375219
>chr2L:22375315-22375441
>chr2L:22375462-22376018
>chr2L:22376074-22376365
>chr2L:22376404-22376445
>chr2L:22376491-22389819
>chr2L:22389860-22391146
>chr2L:22391194-22391233
>chr2L:22391995-22392121
>chr2L:22392164-22392634
>chr2L:22392688-22393149
>chr2L:22393413-22393733
>chr2L:22393787-22394349
>chr2L:22394391-22394751
>chr2L:22394783-22395275
>chr2L:22395338-22396230
>chr2L:22396285-22402626
>chr2L:22402691-22403266
>chr2L:22403610-22403665
>chr2L:22403720-22403808
>chr2L:22403960-22403998
>chr2L:22404044-22404085
>chr2L:22404199-22404345
>chr2L:22404925-22405043
>chr2L:22405073-22405140
>chr2L:22405429-22405527
>chr2L:22405561-22420241
>chr2L:22420341-22507730
>chr2L:22507796-22507826
>chr2L:22508018-22508180
>chr2L:22508481-22508524
>chr2L:22508978-22509010
>chr2L:22509349-22509405
>chr2L:22510224-22510445
>chr2L:22510478-22523559
>chr2L:22523585-22523759
>chr2L:22523797-22523997
>chr2L:22524139-22524551
>chr2L:22524579-22524606
>chr2L:22524690-22525770
>chr2L:22525929-22527026
>chr2L:22527102-22527177
>chr2L:22527399-22527540
>chr2L:22527590-22527871
>chr2L:22527922-22528318
>chr2L:22528380-22528595
>chr2L:22528674-22528776
>chr2L:22528906-22529203
>chr2L:22529316-22529568
>chr2L:22529874-22529911
>chr2L:22530235-22530370
>chr2L:22531028-22531086
>chr2L:22531377-22531516
>chr2L:22531933-22532025
>chr2L:22532113-22532518
>chr2L:22532609-22532640
>chr2L:22532834-22532857
>chr2L:22533025-22533171
>chr2L:22533328-22533424
>chr2L:22533620-22533667
>chr2L:22533881-22533922
>chr2L:22534019-22534066
>chr2L:22534102-22534367
>chr2L:22537165-22537193
>chr2L:22540551-22540604
>chr2L:22540941-22541145
>chr2L:22541353-22541415
>chr2L:22541591-22541681
>chr2L:22542206-22542246
>chr2L:22542700-22542748
>chr2L:22543387-22543425
>chr2L:22543496-22543557
>chr2L:22546755-22546779
>chr2L:22547288-22547475
>chr2L:22548960-22550135
>chr2L:22550177-22550203
>chr2L:22551770-22552714
>chr2L:22552778-22553280
>chr2L:22553778-22553822
>chr2L:22554061-22557653
>chr2L:22558834-22559169
>chr2L:22559297-22559358
>chr2L:22559691-22559858
>chr2L:22559983-22560104
>chr2L:22560186-22560212
>chr2L:22560308-22560387
>chr2L:22560453-22560485
>chr2L:22560772-22560801
>chr2L:22561031-22561065
>chr2L:22561136-22561217
>chr2L:22561620-22561704
>chr2L:22563116-22563643
>chr2L:22564330-22564407
>chr2L:22564494-22565576
>chr2L:22566214-22566591
>chr2L:22566674-22567031
>chr2L:22567056-22567766
>chr2L:22567854-22568295
>chr2L:22569340-22569524
>chr2L:22569687-22569971
>chr2L:22570010-22570181
>chr2L:22571670-22571717
>chr2L:22571811-22572149
>chr2L:22572194-22572288
>chr2L:22572827-22572858
>chr2L:22573146-22573253
>chr2L:22573414-22573468
>chr2L:22573585-22573912
>chr2L:22575272-22575596
>chr2L:22575799-22575923
>chr2L:22576177-22577005
>chr2L:22577413-22577842
>chr2L:22578882-22578939
>chr2L:22579576-22579644
>chr2L:22581361-22581413
>chr2L:22582017-22583762
>chr2L:22585693-22585740
>chr2L:22586655-22587916
>chr2L:22588003-22588080
>chr2L:22588767-22589362
>chr2L:22590569-22590672
>chr2L:22590750-22590834
>chr2L:22591025-22591079
>chr2L:22591411-22591620
>chr2L:22591649-22591732
>chr2L:22591755-22591803
>chr2L:22591862-22592193
>chr2L:22593673-22595502
>chr2L:22596289-22596683
>chr2L:22596730-22599133
>chr2L:22599201-22599231
>chr2L:22599259-22599487
>chr2L:22599566-22600105
>chr2L:22600252-22600361
>chr2L:22601668-22602036
>chr2L:22602063-22602887
>chr2L:22603551-22603730
>chr2L:22605593-22614754
>chr2L:22614864-22615067
>chr2L:22615312-22618353
>chr2L:22618989-22619357
>chr2L:22619383-22620207
>chr2L:22620871-22621050
>chr2L:22623094-22623297
>chr2L:22623542-22628166
>chr2L:22628403-22628460
>chr2L:22628546-22628603
>chr2L:22628680-22628920
>chr2L:22628984-22629117
>chr2L:22629149-22629216
>chr2L:22629792-22630954
>chr2L:22631482-22631772
>chr2L:22631877-22631977
>chr2L:22632008-22632194
>chr2L:22632248-22632429
>chr2L:22632463-22632720
>chr2L:22632822-22633041
>chr2L:22634080-22634254
>chr2L:22635221-22635292
>chr2L:22635369-22635466
>chr2L:22635633-22635691
>chr2L:22635769-22636023
>chr2L:22636126-22636155
>chr2L:22636298-22636328
>chr2L:22637003-22637049
>chr2L:22637234-22640070
>chr2L:22640557-22640613
>chr2L:22640765-22640949
>chr2L:22640998-22641066
>chr2L:22641358-22641722
>chr2L:22644961-22645021
>chr2L:22645613-22658148
>chr2L:22658169-22660165
>chr2L:22660463-22660501
>chr2L:22660712-22660778
>chr2L:22661020-22661463
>chr2L:22661494-22661522
>chr2L:22661645-22661753
>chr2L:22661792-22662109
>chr2L:22662139-22662180
>chr2L:22662214-22662308
>chr2L:22662360-22662631
>chr2L:22663027-22663051
>chr2L:22663100-22663188
>chr2L:22663399-22664449
>chr2L:22664495-22665358
>chr2L:22665400-22665429
>chr2L:22665510-22666617
>chr2L:22666784-22667500
>chr2L:22668522-22668544
>chr2L:22668716-22668869
>chr2L:22669101-22669131
>chr2L:22669304-22669487
>chr2L:22669740-22669770
>chr2L:22670089-22670395
>chr2L:22670457-22670507
>chr2L:22670603-22670709
>chr2L:22670742-22670926
>chr2L:22671020-22671147
>chr2L:22671220-22671413
>chr2L:22671518-22672550
>chr2L:22672578-22672722
>chr2L:22673637-22673679
>chr2L:22675168-22675449
>chr2L:22675474-22675557
>chr2L:22675602-22675727
>chr2L:22676898-22676948
>chr2L:22677126-22677279
>chr2L:22677451-22677473
>chr2L:22678495-22679187
>chr2L:22679378-22679807
>chr2L:22679853-22684572
>chr2L:22684629-22684737
>chr2L:22684884-22684948
>chr2L:22685588-22685622
>chr2L:22685868-22685900
>chr2L:22686192-22686558
>chr2L:22686748-22686806
>chr2L:22686970-22687806
>chr2L:22688730-22688810
>chr2L:22690688-22690799
>chr2L:22690838-22690904
>chr2L:22690960-22691101
>chr2L:22691153-22691392
>chr2L:22697152-22697303
>chr2L:22697328-22697364
>chr2L:22697446-22697549
>chr2L:22697942-22698163
>chr2L:22698279-22698312
>chr2L:22698486-22698571
>chr2L:22698755-22698847
>chr2L:22699459-22699575
>chr2L:22699607-22699734
>chr2L:22701313-22701413
>chr2L:22701534-22701575
>chr2L:22701601-22701868
>chr2L:22701949-22702006
>chr2L:22702224-22702302
>chr2L:22702409-22702460
>chr2L:22702503-22702567
>chr2L:22702637-22702749
>chr2L:22702776-22702963
>chr2L:22702993-22703138
>chr2L:22703236-22703504
>chr2L:22703547-22703731
>chr2L:22703834-22704627
>chr2L:22704659-22705108
>chr2L:22705182-22705290
>chr2L:22705355-22705802
>chr2L:22706006-22706066
>chr2L:22706170-22706530
>chr2L:22706952-22706978
>chr2L:22707470-22707517
>chr2L:22707599-22707914
>chr2L:22707970-22708088
>chr2L:22708882-22711477
>chr2L:22711602-22711635
>chr2L:22714525-22714585
>chr2L:22716639-22717060
>chr2L:22717127-22717284
>chr2L:22717806-22717919
>chr2L:22718323-22718363
>chr2L:22719166-22719262
>chr2L:22720214-22720274
>chr2L:22720396-22720454
>chr2L:22720492-22720530
>chr2L:22721110-22721144
>chr2L:22721176-22721205
>chr2L:22721321-22721358
>chr2L:22721487-22721510
>chr2L:22721743-22721932
>chr2L:22722134-22722237
>chr2L:22722269-22722505
>chr2L:22722544-22722577
>chr2L:22722649-22722848
>chr2L:22723088-22723527
>chr2L:22723604-22723632
>chr2L:22723683-22723744
>chr2L:22723972-22724025
>chr2L:22724170-22724412
>chr2L:22728268-22728768
>chr2L:22729577-22729607
>chr2L:22729749-22730297
>chr2L:22730333-22730454
>chr2L:22730595-22730835
>chr2L:22731283-22731310
>chr2L:22732363-22732410
>chr2L:22732558-22733168
>chr2L:22733226-22735953
>chr2L:22735982-22736389
>chr2L:22739062-22739100
>chr2L:22739148-22743190
>chr2L:22745347-22745805
>chr2L:22745948-22746070
>chr2L:22747900-22748048
>chr2L:22748213-22748261
>chr2L:22748984-22749422
>chr2L:22749730-22750384
>chr2L:22751056-22751085
>chr2L:22751579-22751664
>chr2L:22752576-22753260
>chr2L:22753307-22753416
>chr2L:22754105-22754142
>chr2L:22754412-22754486
>chr2L:22754534-22754637
>chr2L:22754879-22754918
>chr2L:22754970-22755012
>chr2L:22755182-22755227
>chr2L:22755281-22755324
>chr2L:22755502-22755566
>chr2L:22757510-22757588
>chr2L:22757817-22758192
>chr2L:22758509-22758598
>chr2L:22758831-22759201
>chr2L:22759253-22759459
>chr2L:22759768-22759819
>chr2L:22759925-22759961
>chr2L:22761093-22761213
>chr2L:22761921-22762432
>chr2L:22762477-22762517
>chr2L:22762611-22762678
>chr2L:22762752-22763060
>chr2L:22763256-22763310
>chr2L:22763590-22763721
>chr2L:22763780-22763828
>chr2L:22764075-22764280
>chr2L:22764367-22764492
>chr2L:22764651-22764730
>chr2L:22764791-22765002
>chr2L:22765075-22773723
>chr2L:22773801-22773829
>chr2L:22773880-22773954
>chr2L:22774033-22774106
>chr2L:22774964-22774998
>chr2L:22775130-22775228
>chr2L:22775341-22775540
>chr2L:22775682-22775706
>chr2L:22775757-22776074
>chr2L:22776469-22778213
>chr2L:22778284-22778346
>chr2L:22778755-22779387
>chr2L:22779462-22779534
>chr2L:22779600-22779704
>chr2L:22779752-22779963
>chr2L:22779998-22780621
>chr2L:22780695-22780760
>chr2L:22780793-22781511
>chr2L:22781570-22781686
>chr2L:22781711-22781770
>chr2L:22781804-22785878
>chr2L:22785949-22787318
>chr2L:22787354-22787723
>chr2L:22787850-22788711
>chr2L:22788773-22788807
>chr2L:22789031-22789056
>chr2L:22789394-22789444
>chr2L:22789579-22789617
>chr2L:22789722-22789772
>chr2L:22790994-22791055
>chr2L:22791228-22791353
>chr2L:22791514-22791542
>chr2L:22791973-22792024
>chr2L:22793079-22793323
>chr2L:22793369-22793809
>chr2L:22793875-22794172
>chr2L:22794700-22794768
>chr2L:22795058-22795151
>chr2L:22795505-22795564
>chr2L:22795602-22797223
>chr2L:22798389-22798444
>chr2L:22798695-22799160
>chr2L:22799211-22799238
>chr2L:22799271-22799370
>chr2L:22801212-22803870
>chr2L:22804967-22804990
>chr2L:22805067-22805095
>chr2L:22805171-22805254
>chr2L:22805717-22805850
>chr2L:22805881-22806228
>chr2L:22806264-22807922
>chr2L:22807952-22808601
>chr2L:22808669-22809236
>chr2L:22809403-22809428
>chr2L:22809485-22809577
>chr2L:22809617-22809788
>chr2L:22810264-22810323
>chr2L:22810389-22810523
>chr2L:22810744-22810784
>chr2L:22810825-22810988
>chr2L:22811176-22811429
>chr2L:22811503-22811526
>chr2L:22814945-22815150
>chr2L:22815201-22815427
>chr2L:22816383-22816418
>chr2L:22816464-22816538
>chr2L:22816611-22816691
>chr2L:22816852-22816890
>chr2L:22817417-22817622
>chr2L:22817671-22817746
>chr2L:22817781-22817823
>chr2L:22817952-22818103
>chr2L:22818243-22818292
>chr2L:22818335-22818528
>chr2L:22818630-22818669
>chr2L:22819243-22819272
>chr2L:22819334-22819384
>chr2L:22819480-22819544
>chr2L:22819778-22819802
>chr2L:22819849-22819878
>chr2L:22819973-22820021
>chr2L:22820142-22820175
>chr2L:22820204-22820233
>chr2L:22820406-22820513
>chr2L:22820668-22820910
>chr2L:22821172-22821591
>chr2L:22821707-22821844
>chr2L:22821940-22821974
>chr2L:22822017-22822141
>chr2L:22822191-22822398
>chr2L:22822538-22822573
>chr2L:22822682-22823049
>chr2L:22823098-22823587
>chr2L:22823626-22823651
>chr2L:22823699-22824543
>chr2L:22824602-22830762
>chr2L:22830815-22830975
>chr2L:22831114-22839471
>chr2L:22839934-22839974
>chr2L:22840388-22840886
>chr2L:22841240-22842426
>chr2L:22842642-22842846
>chr2L:22842875-22843389
>chr2L:22845496-22845760
>chr2L:22845809-22846103
>chr2L:22846146-22846225
>chr2L:22846408-22846561
>chr2L:22846666-22846710
>chr2L:22846752-22846845
>chr2L:22846953-22847617
>chr2L:22850431-22850531
>chr2L:22850666-22850710
>chr2L:22850821-22850932
>chr2L:22851502-22851669
>chr2L:22851817-22851898
>chr2L:22852235-22852502
>chr2L:22852736-22853094
>chr2L:22853318-22853497
>chr2L:22853623-22853707
>chr2L:22853827-22870571
>chr2L:22870601-22917990
>chr2L:22918031-22919758
>chr2L:22919879-22920049
>chr2L:22920159-22920282
>chr2L:22920373-22920670
>chr2L:22920833-22920875
>chr2L:22920958-22921418
>chr2L:22922014-22922156
>chr2L:22922364-22922394
>chr2L:22922626-22922740
>chr2L:22924483-22924622
>chr2L:22924669-22924749
>chr2L:22925958-22926006
>chr2L:22926093-22926825
>chr2L:22926887-22927111
>chr2L:22927167-22927369
>chr2L:22928174-22928442
>chr2L:22928465-22929294
>chr2L:22929378-22929657
>chr2L:22930009-22930044
>chr2L:22930140-22930186
>chr2L:22930267-22930299
>chr2L:22930750-22930778
>chr2L:22930928-22931010
>chr2L:22931105-22931278
>chr2L:22931328-22931491
>chr2L:22931758-22931811
>chr2L:22932336-22932626
>chr2L:22932926-22933183
>chr2L:22933343-22933849
>chr2L:22934037-22934286
>chr2L:22934341-22934768
>chr2L:22934801-22934877
>chr2L:22934934-22935535
>chr2L:22935628-22935691
>chr2L:22935808-22936210
>chr2L:22936265-22938111
>chr2L:22938230-22938291
>chr2L:22938428-22938546
>chr2L:22939551-22939592
>chr2L:22942946-22949094
>chr2L:22951291-22951415
>chr2L:22951826-22952163
>chr2L:22952240-22952304
>chr2L:22952394-22952519
>chr2L:22952786-22953014
>chr2L:22953382-22953718
>chr2L:22954053-22954310
>chr2L:22954470-22954976
>chr2L:22955164-22955413
>chr2L:22955473-22955895
>chr2L:22955928-22956004
>chr2L:22956061-22956531
>chr2L:22956917-22957335
>chr2L:22957390-22959238
>chr2L:22959359-22959418
>chr2L:22959475-22959615
>chr2L:22959703-22959730
>chr2L:22959814-22959975
>chr2L:22960183-22962884
>chr2L:22962947-22963040
>chr2L:22963214-22963263
>chr2L:22964599-22964670
>chr2L:22964727-22966526
>chr2L:22966577-22966608
>chr2L:22966798-22966855
>chr2L:22966895-22966922
>chr2L:22967008-22968189
>chr2L:22969055-22969344
>chr2L:22971291-22971342
>chr2L:22972318-22972345
>chr2L:22972914-22972966
>chr2L:22973016-22973042
>chr2L:22974180-22974244
>chr2L:22975144-22975221
>chr2L:22975296-22975325
>chr2L:22975412-22975457
>chr2L:22975579-22975638
>chr2L:22976320-22976390
>chr2L:22976479-22976540
>chr2L:22976608-22976857
>chr2L:22976988-22977175
>chr2L:22977276-22977433
>chr2L:22977556-22977713
>chr2L:22977750-22978140
>chr2L:22978229-22978379
>chr2L:22978423-22980052
>chr2L:22980093-22980135
>chr2L:22980271-22980493
>chr2L:22980544-22980633
>chr2L:22980941-22980995
>chr2L:22981214-22981291
>chr2L:22981556-22981634
>chr2L:22981786-22981808
>chr2L:22984674-22984828
>chr2L:22984938-22985021
>chr2L:22985062-22985133
>chr2L:22985844-22985887
>chr2L:22985986-22986181
>chr2L:22986327-22986517
>chr2L:22986642-22986714
>chr2L:22986945-22987076
>chr2L:22987159-22987291
>chr2L:22987369-22987439
>chr2L:22987492-22987827
>chr2L:22987940-22988244
>chr2L:22988295-22988567
>chr2L:22988617-22989088
>chr2L:22989186-22989532
>chr2L:22990064-22990129
>chr2L:22993151-22993181
>chr2L:22993212-22993401
>chr2L:22993635-22994400
>chr2L:22994447-22994774
>chr2L:22994829-22994918
>chr2L:22995129-22995303
>chr2L:22995337-22995523
>chr2L:22996435-22996492
>chr2L:22996593-22996645
>chr2L:22997539-22997832
>chr2L:22997896-22997962
>chr2L:22998718-22999207
>chr2L:22999546-22999651
>chr2L:23001148-23001375
>chr2L:23001415-23001786
>chr2L:23001848-23001894
>chr2L:23001948-23002028
>chr2L:23002563-23002625
>chr2L:23003349-23003401
>chr2L:23003454-23003490
>chr2L:23003567-23003599
>chr2L:23008570-23008702
>chr2L:23008807-23009267
>chr2L:23009362-23009704
>chr2L:23009813-23009911
>chr2L:23010022-23010338
>chr2L:23016160-23016244
>chr2L:23016317-23016674
>chr2L:23016733-23016767
>chr2L:23016896-23016984
>chr2L:23017175-23017270
>chr2L:23017522-23017701
>chr2L:23017732-23017924
>chr2L:23018053-23018130
>chr2L:23018226-23021131
>chr2L:23021257-23021861
>chr2L:23022044-23022545
>chr2L:23022920-23022951
>chr2L:23023860-23023932
>chr2L:23024052-23024592
>chr2L:23024788-23024892
>chr2L:23026283-23026390
>chr2L:23026574-23026830
>chr2L:23026942-23026996
>chr2L:23027237-23027296
>chr2L:23027411-23027462
>chr2L:23027730-23027900
>chr2L:23028739-23028799
>chr2L:23028856-23028920
>chr2L:23028970-23029041
>chr2L:23029100-23029311
>chr2L:23029401-23029526
>chr2L:23029661-23029750
>chr2L:23029784-23030468
>chr2L:23030561-23030605
>chr2L:23031040-23031065
>chr2L:23032468-23032530
>chr2L:23033869-23033954
>chr2L:23034293-23034564
>chr2L:23036820-23036914
>chr2L:23036980-23037288
>chr2L:23037330-23038164
>chr2L:23038206-23038370
>chr2L:23038482-23039341
>chr2L:23039418-23040348
>chr2L:23040388-23040973
>chr2L:23041014-23041057
>chr2L:23041254-23041641
>chr2L:23041776-23041925
>chr2L:23041953-23041986
>chr2L:23042040-23042475
>chr2L:23042504-23046663
>chr2L:23046715-23046777
>chr2L:23046947-23046988
>chr2L:23047114-23047309
>chr2L:23047400-23048322
>chr2L:23048545-23048586
>chr2L:23048711-23048754
>chr2L:23048811-23048993
>chr2L:23049051-23049691
>chr2L:23050077-23050135
>chr2L:23050477-23050549
>chr2L:23051479-23051532
>chr2L:23052300-23052325
>chr2L:23053159-23053318
>chr2L:23053425-23064456
>chr2L:23064517-23064977
>chr2L:23065048-23065186
>chr2L:23065220-23065484
>chr2L:23065779-23065913
>chr2L:23065977-23066258
>chr2L:23066320-23066383
>chr2L:23066442-23066516
>chr2L:23066549-23066769
>chr2L:23066887-23066917
>chr2L:23069408-23069481
>chr2L:23069670-23069888
>chr2L:23069921-23070004
>chr2L:23070038-23070091
>chr2L:23070489-23070521
>chr2L:23070624-23070772
>chr2L:23071098-23071160
>chr2L:23071382-23071441
>chr2L:23071885-23071921
>chr2L:23072357-23072423
>chr2L:23072988-23073058
>chr2L:23073231-23073272
>chr2L:23073329-23073449
>chr2L:23073628-23073681
>chr2L:23074114-23074353
>chr2L:23074453-23074621
>chr2L:23074752-23075125
>chr2L:23075275-23076191
>chr2L:23076236-23076317
>chr2L:23077853-23078212
>chr2L:23078278-23078552
>chr2L:23078588-23078950
>chr2L:23079018-23080170
>chr2L:23080203-23081092
>chr2L:23081295-23081384
>chr2L:23081900-23081939
>chr2L:23082157-23082539
>chr2L:23084372-23084454
>chr2L:23084488-23084838
>chr2L:23084865-23084903
>chr2L:23084951-23086509
>chr2L:23086542-23086844
>chr2L:23086883-23087431
>chr2L:23087502-23087704
>chr2L:23087750-23088344
>chr2L:23088393-23090170
>chr2L:23090286-23090786
>chr2L:23090835-23090972
>chr2L:23091104-23091808
>chr2L:23091863-23093055
>chr2L:23093123-23130205
>chr2L:23130242-23131934
>chr2L:23131962-23154310
>chr2L:23154431-23160971
>chr2L:23161093-23161505
>chr2L:23163437-23163671
>chr2L:23163819-23163851
>chr2L:23163975-23164044
>chr2L:23164126-23164189
>chr2L:23164448-23164524
>chr2L:23164686-23164733
>chr2L:23164829-23164885
>chr2L:23165067-23165153
>chr2L:23167092-23167318
>chr2L:23167946-23168060
>chr2L:23168216-23168240
>chr2L:23168793-23168985
>chr2L:23169369-23169440
>chr2L:23170108-23170296
>chr2L:23170395-23170586
>chr2L:23170703-23170732
>chr2L:23170924-23172680
>chr2L:23175153-23175888
>chr2L:23177090-23177138
>chr2L:23177391-23177464
>chr2L:23177657-23178985
>chr2L:23179178-23179566
>chr2L:23179740-23179788
>chr2L:23179896-23180111
>chr2L:23180201-23180240
>chr2L:23180674-23180771
>chr2L:23180822-23180940
>chr2L:23180977-23181179
>chr2L:23181566-23181640
>chr2L:23181908-23188575
>chr2L:23189013-23197832
>chr2L:23197858-23213946
>chr2L:23214018-23214708
>chr2L:23214993-23215112
>chr2L:23215296-23215398
>chr2L:23215559-23232579
>chr2L:23232735-23233884
>chr2L:23234061-23239525
>chr2L:23240061-23240141
>chr2L:23241985-23242851
>chr2L:23243007-23247280
>chr2L:23247421-23250218
>chr2L:23250553-23263085
>chr2L:23263226-23266023
>chr2L:23266358-23278355
>chr2L:23278496-23285064
>chr2L:23285121-23285236
>chr2L:23285262-23285346
>chr2L:23285497-23285700
>chr2L:23285799-23285829
>chr2L:23286004-23286153
>chr2L:23286230-23296123
>chr2L:23296154-23296578
>chr2L:23299790-23299827
>chr2L:23299922-23299970
>chr2L:23300072-23302475
>chr2L:23302525-23309437
>chr2L:23309496-23309920
>chr2L:23310417-23310442
>chr2L:23310733-23310836
>chr2L:23311283-23311402
>chr2L:23312411-23312463
>chr2L:23313719-23313786
>chr2L:23314454-23315278
>chr2L:23315473-23315562
>chr2L:23315782-23315875
>chr2L:23315924-23315962
>chr2L:23316058-23316123
>chr2L:23316157-23317283
>chr2L:23317525-23317776
>chr2L:23317808-23317867
>chr2L:23317919-23318061
>chr2L:23318367-23318558
>chr2L:23318782-23319983
>chr2L:23320676-23323948
>chr2L:23324194-23324466
>chr2L:23324520-23325003
>chr2L:23325071-23325238
>chr2L:23325272-23325730
>chr2L:23325784-23327274
>chr2L:23327316-23331828
>chr2L:23332121-23332156
>chr2L:23332258-23332752
>chr2L:23332819-23332873
>chr2L:23333279-23333344
>chr2L:23334450-23334812
>chr2L:23334910-23334990
>chr2L:23337733-23337860
>chr2L:23338581-23338735
>chr2L:23338785-23338850
>chr2L:23338966-23339040
>chr2L:23339264-23339329
>chr2L:23339387-23340761
>chr2L:23340818-23348490
>chr2L:23348573-23349573
>chr2L:23350490-23350605
>chr2L:23352948-23352985
>chr2L:23353038-23353071
>chr2L:23353195-23358051
>chr2L:23358078-23358165
>chr2L:23358235-23368380
>chr2L:23368742-23368801
>chr2L:23369539-23369581
>chr2L:23372509-23372784
>chr2L:23373185-23373247
>chr2L:23373434-23373582
>chr2L:23373819-23381794
>chr2L:23381839-23381917
>chr2L:23381962-23382019
>chr2L:23382133-23382188
>chr2L:23382251-23387913
>chr2L:23387948-23387983
>chr2L:23388209-23388458
>chr2L:23388565-23388771
>chr2L:23388834-23389070
>chr2L:23389335-23389395
>chr2L:23389472-23389565
>chr2L:23390014-23390264
>chr2L:23390479-23390557
>chr2L:23391867-23393026
>chr2L:23395681-23396253
>chr2L:23396619-23396696
>chr2L:23396845-23397156
>chr2L:23397227-23400298
>chr2L:23400537-23400640
>chr2L:23400687-23401066
>chr2L:23401230-23401306
>chr2L:23401975-23402020
>chr2L:23402859-23402929
>chr2L:23402975-23403013
>chr2L:23403340-23403391
>chr2L:23403434-23403663
>chr2L:23403687-23404595
>chr2L:23404640-23415071
>chr2L:23415104-23415587
>chr2L:23415641-23415913
>chr2L:23416159-23417665
>chr2L:23417921-23417968
>chr2L:23418012-23418303
>chr2L:23418393-23418707
>chr2L:23418833-23418893
>chr2L:23419028-23419177
>chr2L:23419297-23419373
>chr2L:23419629-23419721
>chr2L:23420049-23421063
>chr2L:23421103-23421211
>chr2L:23421247-23421284
>chr2L:23421407-23422489
>chr2L:23422525-23423120
>chr2L:23423183-23423214
>chr2L:23423272-23423332
>chr2L:23423385-23423769
>chr2L:23423810-23423872
>chr2L:23423929-23424385
>chr2L:23424446-23426553
>chr2L:23426579-23426628
>chr2L:23426723-23426875
>chr2L:23426971-23430266
>chr2L:23430328-23430850
>chr2L:23430877-23431926
>chr2L:23431983-23432427
>chr2L:23432460-23432718
>chr2L:23432792-23433205
>chr2L:23433263-23433622
>chr2L:23433657-23433779
>chr2L:23433809-23444112
>chr2L:23444193-23460517
>chr2L:23460573-23490106
>chr2L:23490148-23490489
>chr2L:23490525-23491629
>chr2L:23491680-23495206
>chr2L:23495234-23511848
>chr2L:23511886-23512069
>chr2L:23512147-23512350
>chr2L:23512522-23512551
>chr2L:23512606-23513712
