# Supplementary material for: Red: an intelligent, rapid, accurate tool for detecting repeats de-novo on the genomic scale
Source: BMC Bioinformatics. 2015 Jul 24;16:227. doi: 10.1186/s12859-015-0654-5 (PMC4513396; doi:10.1186/s12859-015-0654-5)
Supplement: Additional file 6 — Supplementary data set 5 — Red’s repeats of the Drosophila melanogaster genome. The command “tar -xzf file” results in a directory that contains the locations of repeats found by Red in the genome of the Drosophila melanogaster. [file 12859_2015_654_MOESM6_ESM.gz › GnmRptDm6/chr2R.rpt]

>chr2R:0-3793
>chr2R:3815-4368
>chr2R:4468-24426
>chr2R:24526-28581
>chr2R:28596-33505
>chr2R:33567-33932
>chr2R:33975-68207
>chr2R:68277-69836
>chr2R:69866-71016
>chr2R:71044-71272
>chr2R:71322-72461
>chr2R:72532-75373
>chr2R:75403-75765
>chr2R:77051-77100
>chr2R:77149-77190
>chr2R:77317-77337
>chr2R:77675-77743
>chr2R:78559-79164
>chr2R:79251-79403
>chr2R:79454-79523
>chr2R:79607-79778
>chr2R:79914-79967
>chr2R:81431-81649
>chr2R:81858-81936
>chr2R:82072-96410
>chr2R:96513-96652
>chr2R:96888-97023
>chr2R:97069-97117
>chr2R:97153-97195
>chr2R:97237-97372
>chr2R:97512-97598
>chr2R:97688-97953
>chr2R:98049-99330
>chr2R:99410-99561
>chr2R:99728-99784
>chr2R:99904-99940
>chr2R:100019-100104
>chr2R:100693-100917
>chr2R:101211-145654
>chr2R:145682-162911
>chr2R:162945-164653
>chr2R:164725-165423
>chr2R:165538-165568
>chr2R:165575-165629
>chr2R:166527-166563
>chr2R:166656-166761
>chr2R:167217-204863
>chr2R:204982-290920
>chr2R:291322-291364
>chr2R:291736-291787
>chr2R:291881-292356
>chr2R:292401-292493
>chr2R:293226-293535
>chr2R:293570-294005
>chr2R:294508-295470
>chr2R:295591-299499
>chr2R:299529-300031
>chr2R:300073-322737
>chr2R:322854-323438
>chr2R:323462-323647
>chr2R:323675-324240
>chr2R:324320-324524
>chr2R:325457-325535
>chr2R:325804-325854
>chr2R:327089-327120
>chr2R:327466-327497
>chr2R:327738-327806
>chr2R:328005-328098
>chr2R:328381-328411
>chr2R:328488-328872
>chr2R:329369-329747
>chr2R:330626-330670
>chr2R:331430-331571
>chr2R:332023-332463
>chr2R:332996-333171
>chr2R:333813-333872
>chr2R:333927-333998
>chr2R:334063-334101
>chr2R:334246-334275
>chr2R:334436-334477
>chr2R:334544-334576
>chr2R:334736-334760
>chr2R:334894-334924
>chr2R:334971-335010
>chr2R:335059-335090
>chr2R:335748-335998
>chr2R:336213-344363
>chr2R:344487-346682
>chr2R:346723-348030
>chr2R:350701-351048
>chr2R:351207-352992
>chr2R:353033-361359
>chr2R:361394-361451
>chr2R:361663-365435
>chr2R:365581-365770
>chr2R:365835-366357
>chr2R:366400-371372
>chr2R:371518-371707
>chr2R:371772-376189
>chr2R:376288-376462
>chr2R:376647-377924
>chr2R:377966-382332
>chr2R:382373-387107
>chr2R:387451-387479
>chr2R:388490-389375
>chr2R:389442-390226
>chr2R:390327-390471
>chr2R:390583-390735
>chr2R:390845-391620
>chr2R:391878-391948
>chr2R:392069-392364
>chr2R:392436-392479
>chr2R:392770-392826
>chr2R:392928-392999
>chr2R:394125-394212
>chr2R:394524-394713
>chr2R:395156-395356
>chr2R:395385-399325
>chr2R:399466-399702
>chr2R:399795-399987
>chr2R:400023-400301
>chr2R:400559-401113
>chr2R:401307-401334
>chr2R:401898-401974
>chr2R:402331-402741
>chr2R:402785-403290
>chr2R:403348-403763
>chr2R:404414-404472
>chr2R:404774-404812
>chr2R:404904-405079
>chr2R:405204-405253
>chr2R:405484-405629
>chr2R:406190-416884
>chr2R:422884-432050
>chr2R:432522-432998
>chr2R:433097-433334
>chr2R:433519-437249
>chr2R:437290-438542
>chr2R:441873-442052
>chr2R:442075-442461
>chr2R:442606-444390
>chr2R:444431-448015
>chr2R:448050-448107
>chr2R:448319-452118
>chr2R:452232-452421
>chr2R:452486-456238
>chr2R:456293-456710
>chr2R:456945-457220
>chr2R:457260-458622
>chr2R:458695-458734
>chr2R:458796-458923
>chr2R:458992-459913
>chr2R:459942-460287
>chr2R:460342-460596
>chr2R:460761-461567
>chr2R:461600-462318
>chr2R:462361-462417
>chr2R:463327-463877
>chr2R:464148-464187
>chr2R:464430-464469
>chr2R:464592-464617
>chr2R:464751-464870
>chr2R:465115-465204
>chr2R:465345-465371
>chr2R:465728-465753
>chr2R:465889-465958
>chr2R:466016-466040
>chr2R:466073-466120
>chr2R:466184-466221
>chr2R:466330-466637
>chr2R:466684-466723
>chr2R:466858-467204
>chr2R:467279-467674
>chr2R:467697-468227
>chr2R:468265-469860
>chr2R:470009-473205
>chr2R:473267-473318
>chr2R:474271-474295
>chr2R:475012-475118
>chr2R:475504-475809
>chr2R:475928-476041
>chr2R:476148-476213
>chr2R:476332-476494
>chr2R:476616-476646
>chr2R:476713-476739
>chr2R:476925-477009
>chr2R:477133-477170
>chr2R:477334-487963
>chr2R:488261-488491
>chr2R:488555-488902
>chr2R:489083-489192
>chr2R:489218-489319
>chr2R:490329-490352
>chr2R:492134-492840
>chr2R:492907-494264
>chr2R:494297-494839
>chr2R:495396-495441
>chr2R:496374-496496
>chr2R:496757-496862
>chr2R:498879-499361
>chr2R:499439-499474
>chr2R:499591-500347
>chr2R:500388-500452
>chr2R:500496-500561
>chr2R:500665-500744
>chr2R:500844-500993
>chr2R:501058-501117
>chr2R:501222-501317
>chr2R:501401-501452
>chr2R:501549-501622
>chr2R:501692-501960
>chr2R:501998-502084
>chr2R:502258-502295
>chr2R:502329-502361
>chr2R:503253-503289
>chr2R:503490-503636
>chr2R:503759-503862
>chr2R:504151-508517
>chr2R:509123-509157
>chr2R:509630-509739
>chr2R:509845-510055
>chr2R:510244-523944
>chr2R:524084-524416
>chr2R:524487-524536
>chr2R:524562-524722
>chr2R:524803-525992
>chr2R:526023-526769
>chr2R:526814-527294
>chr2R:527323-527854
>chr2R:528116-528142
>chr2R:528500-528560
>chr2R:528883-528915
>chr2R:529378-537947
>chr2R:538354-542989
>chr2R:543470-544237
>chr2R:544251-544406
>chr2R:545166-545248
>chr2R:545451-545863
>chr2R:546099-546121
>chr2R:546300-547038
>chr2R:547101-547139
>chr2R:547764-547837
>chr2R:548915-548940
>chr2R:549161-549424
>chr2R:551204-551243
>chr2R:551375-551447
>chr2R:551737-551764
>chr2R:551884-551905
>chr2R:552006-552038
>chr2R:552185-552208
>chr2R:552358-552513
>chr2R:552633-552656
>chr2R:552806-553975
>chr2R:554009-554040
>chr2R:554632-555122
>chr2R:555253-555284
>chr2R:555862-556119
>chr2R:556154-556233
>chr2R:556503-556653
>chr2R:557827-557932
>chr2R:559305-559351
>chr2R:559419-561376
>chr2R:561451-561568
>chr2R:561705-561752
>chr2R:561777-561880
>chr2R:561916-562587
>chr2R:562656-562962
>chr2R:563005-563678
>chr2R:563834-563971
>chr2R:564666-564703
>chr2R:564833-573941
>chr2R:574013-575832
>chr2R:576283-576335
>chr2R:577902-578069
>chr2R:578190-578710
>chr2R:579315-579362
>chr2R:579651-579712
>chr2R:579767-579923
>chr2R:580397-580906
>chr2R:580912-591556
>chr2R:591642-592603
>chr2R:592659-593595
>chr2R:593660-593712
>chr2R:594044-594207
>chr2R:594242-594437
>chr2R:594581-595714
>chr2R:595855-595883
>chr2R:595989-596059
>chr2R:596113-596157
>chr2R:596266-596476
>chr2R:596596-596675
>chr2R:596731-596800
>chr2R:597097-597147
>chr2R:597318-597448
>chr2R:597596-597691
>chr2R:597842-597907
>chr2R:598215-598469
>chr2R:598685-598917
>chr2R:598997-599041
>chr2R:599727-600011
>chr2R:600160-600460
>chr2R:600696-600738
>chr2R:600903-601221
>chr2R:601297-601402
>chr2R:601461-603938
>chr2R:603987-604026
>chr2R:604085-604860
>chr2R:604989-612118
>chr2R:612164-615879
>chr2R:615928-616142
>chr2R:616177-618174
>chr2R:618359-618427
>chr2R:618494-621239
>chr2R:621284-621847
>chr2R:621876-622038
>chr2R:622091-624189
>chr2R:624256-624534
>chr2R:625006-625123
>chr2R:625844-626159
>chr2R:626244-626593
>chr2R:626733-627048
>chr2R:627440-627972
>chr2R:628118-628268
>chr2R:628331-628538
>chr2R:628584-629095
>chr2R:629167-629700
>chr2R:629744-629786
>chr2R:630456-630482
>chr2R:630843-630879
>chr2R:631121-631899
>chr2R:631949-632056
>chr2R:632141-632490
>chr2R:632630-632945
>chr2R:633337-633589
>chr2R:633841-633958
>chr2R:634219-634248
>chr2R:634463-634549
>chr2R:634591-635684
>chr2R:635732-635846
>chr2R:636299-636389
>chr2R:636646-636728
>chr2R:637774-637814
>chr2R:638421-638549
>chr2R:640110-640194
>chr2R:640274-640313
>chr2R:640923-640968
>chr2R:641037-641125
>chr2R:641293-641378
>chr2R:641447-641514
>chr2R:641592-641861
>chr2R:642504-642709
>chr2R:643021-643494
>chr2R:643564-645002
>chr2R:645033-651204
>chr2R:651490-651675
>chr2R:651721-652106
>chr2R:652134-652214
>chr2R:652497-652535
>chr2R:652915-653195
>chr2R:653281-653604
>chr2R:653773-654873
>chr2R:654910-655304
>chr2R:655334-656084
>chr2R:656241-656366
>chr2R:656424-657507
>chr2R:657553-657646
>chr2R:659269-659459
>chr2R:660297-660331
>chr2R:660602-660750
>chr2R:660846-660986
>chr2R:661039-661271
>chr2R:661310-661362
>chr2R:661404-661821
>chr2R:661957-669988
>chr2R:671449-671539
>chr2R:671602-671642
>chr2R:671828-672390
>chr2R:673331-673353
>chr2R:674564-674619
>chr2R:675726-675840
>chr2R:675968-676350
>chr2R:676403-676452
>chr2R:676486-676550
>chr2R:676586-676959
>chr2R:677118-677614
>chr2R:677642-691022
>chr2R:691189-692754
>chr2R:692801-692896
>chr2R:692923-693839
>chr2R:693914-693970
>chr2R:694033-694085
>chr2R:694848-698761
>chr2R:699135-705374
>chr2R:705795-705853
>chr2R:706012-706128
>chr2R:706331-706442
>chr2R:707153-708396
>chr2R:708469-710966
>chr2R:711069-728877
>chr2R:728928-729386
>chr2R:729437-730603
>chr2R:730690-730773
>chr2R:730809-732241
>chr2R:732278-732333
>chr2R:732380-732459
>chr2R:732491-732876
>chr2R:733072-734936
>chr2R:734988-735868
>chr2R:735924-737097
>chr2R:737239-737379
>chr2R:737428-739412
>chr2R:739468-739518
>chr2R:739689-739899
>chr2R:740080-740185
>chr2R:740450-740823
>chr2R:740991-741582
>chr2R:741767-741801
>chr2R:741826-741950
>chr2R:741994-742061
>chr2R:742108-745059
>chr2R:745115-745165
>chr2R:745336-745546
>chr2R:745727-745839
>chr2R:746197-746559
>chr2R:746621-747212
>chr2R:747302-748468
>chr2R:748542-748597
>chr2R:748642-748931
>chr2R:749031-782512
>chr2R:782542-799263
>chr2R:799383-799467
>chr2R:799593-799772
>chr2R:799996-800354
>chr2R:800588-800855
>chr2R:801192-801273
>chr2R:801421-801588
>chr2R:802158-802269
>chr2R:802380-802424
>chr2R:802559-802659
>chr2R:805473-806137
>chr2R:806245-806338
>chr2R:806380-806424
>chr2R:806529-806682
>chr2R:806865-806944
>chr2R:806987-807281
>chr2R:807330-807594
>chr2R:809701-810215
>chr2R:810244-810448
>chr2R:810664-811850
>chr2R:812204-812702
>chr2R:813116-813156
>chr2R:813619-821975
>chr2R:822114-822274
>chr2R:822327-828487
>chr2R:828546-829390
>chr2R:829438-829463
>chr2R:829502-829991
>chr2R:830040-830407
>chr2R:830516-830551
>chr2R:830691-830898
>chr2R:830948-831072
>chr2R:831115-831149
>chr2R:831245-831382
>chr2R:831498-831917
>chr2R:832179-832420
>chr2R:832575-832682
>chr2R:832855-832884
>chr2R:832913-832946
>chr2R:833067-833115
>chr2R:833210-833239
>chr2R:833286-833310
>chr2R:833544-833608
>chr2R:833704-833754
>chr2R:833816-833845
>chr2R:834419-834458
>chr2R:834560-834753
>chr2R:834796-834845
>chr2R:834985-835136
>chr2R:835265-835307
>chr2R:835342-835417
>chr2R:835466-835671
>chr2R:836198-836236
>chr2R:836397-836477
>chr2R:836550-836624
>chr2R:836670-836705
>chr2R:837661-837887
>chr2R:837938-838143
>chr2R:841562-841585
>chr2R:841659-841912
>chr2R:842100-842263
>chr2R:842304-842344
>chr2R:842565-842699
>chr2R:842765-842824
>chr2R:843300-843471
>chr2R:843511-843603
>chr2R:843660-843685
>chr2R:843852-844419
>chr2R:844487-845136
>chr2R:845166-846824
>chr2R:846860-847207
>chr2R:847238-847371
>chr2R:847523-847567
>chr2R:847834-847917
>chr2R:847993-848021
>chr2R:848098-848121
>chr2R:849218-851876
>chr2R:853718-853817
>chr2R:853850-853877
>chr2R:853928-854393
>chr2R:854645-854700
>chr2R:855866-857487
>chr2R:857525-857584
>chr2R:857938-858031
>chr2R:858321-858389
>chr2R:858917-859214
>chr2R:859280-859720
>chr2R:859766-860010
>chr2R:861065-861116
>chr2R:861547-861575
>chr2R:861736-861861
>chr2R:862034-862095
>chr2R:863317-863367
>chr2R:863472-863510
>chr2R:863645-863695
>chr2R:864033-864058
>chr2R:864282-864316
>chr2R:864378-865239
>chr2R:865366-865735
>chr2R:865771-867140
>chr2R:867211-880186
>chr2R:880521-880589
>chr2R:880723-880909
>chr2R:880965-881286
>chr2R:881382-881426
>chr2R:881747-881978
>chr2R:882360-882491
>chr2R:882516-882802
>chr2R:882829-885386
>chr2R:885416-899323
>chr2R:899403-899960
>chr2R:899988-900102
>chr2R:900123-900178
>chr2R:900203-900299
>chr2R:900343-900773
>chr2R:900821-901116
>chr2R:901199-901982
>chr2R:902979-902999
>chr2R:903172-903210
>chr2R:903958-910400
>chr2R:910498-910537
>chr2R:910583-910946
>chr2R:910976-911274
>chr2R:911320-912660
>chr2R:912728-913175
>chr2R:913497-913547
>chr2R:915678-915988
>chr2R:916047-916410
>chr2R:917154-917418
>chr2R:917470-917563
>chr2R:918103-919133
>chr2R:919196-920619
>chr2R:920661-920887
>chr2R:920922-924495
>chr2R:925256-925289
>chr2R:925333-925380
>chr2R:925728-925771
>chr2R:925818-926317
>chr2R:927577-927660
>chr2R:928110-928602
>chr2R:928684-928739
>chr2R:928785-928946
>chr2R:929374-929402
>chr2R:929451-929575
>chr2R:929662-929799
>chr2R:930563-930594
>chr2R:930642-930670
>chr2R:930832-930865
>chr2R:930881-930937
>chr2R:931125-931159
>chr2R:935375-935428
>chr2R:935464-935794
>chr2R:935936-937250
>chr2R:937380-937546
>chr2R:938866-938919
>chr2R:938955-939285
>chr2R:939427-940742
>chr2R:940872-940926
>chr2R:941043-941209
>chr2R:941238-941317
>chr2R:941436-941645
>chr2R:941816-942150
>chr2R:942186-942496
>chr2R:942525-942556
>chr2R:942569-942643
>chr2R:942693-942813
>chr2R:942865-943155
>chr2R:943181-943378
>chr2R:943522-943691
>chr2R:943892-943925
>chr2R:943961-944217
>chr2R:944306-944434
>chr2R:944466-944525
>chr2R:944583-944617
>chr2R:944676-944702
>chr2R:944936-945063
>chr2R:945091-945128
>chr2R:945563-945589
>chr2R:945676-945807
>chr2R:945851-945906
>chr2R:946137-946293
>chr2R:946473-946502
>chr2R:946577-946616
>chr2R:946776-946863
>chr2R:947074-948052
>chr2R:948080-948142
>chr2R:948217-948610
>chr2R:948656-948739
>chr2R:948866-949540
>chr2R:950548-950677
>chr2R:951617-951696
>chr2R:951800-952184
>chr2R:952233-952844
>chr2R:952896-953581
>chr2R:953835-953903
>chr2R:954115-954290
>chr2R:954772-959749
>chr2R:959766-960077
>chr2R:963324-963357
>chr2R:963987-964458
>chr2R:967258-967309
>chr2R:967553-967576
>chr2R:969060-969102
>chr2R:969226-969275
>chr2R:969550-970399
>chr2R:970509-973909
>chr2R:973935-974154
>chr2R:974529-974549
>chr2R:974588-974633
>chr2R:974693-975308
>chr2R:975353-976146
>chr2R:976226-977005
>chr2R:977048-977154
>chr2R:977213-977326
>chr2R:977365-977892
>chr2R:978056-978379
>chr2R:978462-979079
>chr2R:979126-979265
>chr2R:979926-979984
>chr2R:980202-980614
>chr2R:980841-981548
>chr2R:981605-982070
>chr2R:982307-982578
>chr2R:982707-990677
>chr2R:991071-991886
>chr2R:992316-992434
>chr2R:992478-992790
>chr2R:992841-993184
>chr2R:993407-993468
>chr2R:993661-993776
>chr2R:994056-994347
>chr2R:994467-994601
>chr2R:994819-995005
>chr2R:995070-995384
>chr2R:995502-995646
>chr2R:995765-996317
>chr2R:996414-996451
>chr2R:996750-996780
>chr2R:996864-997011
>chr2R:997133-997183
>chr2R:997447-997880
>chr2R:998215-998262
>chr2R:998391-998479
>chr2R:998742-998893
>chr2R:998969-999415
>chr2R:999631-999704
>chr2R:1000448-1003284
>chr2R:1003327-1005920
>chr2R:1006093-1006282
>chr2R:1006586-1006753
>chr2R:1007280-1007365
>chr2R:1008380-1008482
>chr2R:1008938-1008963
>chr2R:1009340-1009535
>chr2R:1009627-1009652
>chr2R:1009699-1009815
>chr2R:1009918-1009984
>chr2R:1010312-1010346
>chr2R:1010479-1010533
>chr2R:1010613-1010680
>chr2R:1010830-1010901
>chr2R:1011293-1011363
>chr2R:1011564-1012037
>chr2R:1012201-1013146
>chr2R:1013207-1014418
>chr2R:1014521-1014924
>chr2R:1015046-1015137
>chr2R:1015194-1015220
>chr2R:1015321-1022235
>chr2R:1022273-1022926
>chr2R:1022970-1023390
>chr2R:1023505-1023561
>chr2R:1023602-1023750
>chr2R:1023805-1026324
>chr2R:1026349-1026382
>chr2R:1026568-1026664
>chr2R:1026808-1027072
>chr2R:1027141-1027179
>chr2R:1027362-1027509
>chr2R:1027645-1027699
>chr2R:1027803-1027922
>chr2R:1027986-1029040
>chr2R:1029265-1029515
>chr2R:1029614-1034389
>chr2R:1034485-1034769
>chr2R:1035230-1037117
>chr2R:1037331-1037626
>chr2R:1037680-1044891
>chr2R:1044987-1045203
>chr2R:1045753-1047594
>chr2R:1047664-1054084
>chr2R:1054137-1055557
>chr2R:1055623-1059847
>chr2R:1059875-1060545
>chr2R:1060598-1062018
>chr2R:1062084-1069289
>chr2R:1069484-1069659
>chr2R:1070086-1070243
>chr2R:1073081-1073274
>chr2R:1073710-1073740
>chr2R:1073862-1074136
>chr2R:1074407-1074490
>chr2R:1075213-1076445
>chr2R:1076924-1079670
>chr2R:1079873-1079935
>chr2R:1081375-1081411
>chr2R:1082410-1087136
>chr2R:1088183-1088211
>chr2R:1088260-1089279
>chr2R:1090393-1090449
>chr2R:1091538-1091960
>chr2R:1093057-1093257
>chr2R:1093412-1093447
>chr2R:1094602-1095857
>chr2R:1095977-1096085
>chr2R:1096254-1096344
>chr2R:1096422-1096690
>chr2R:1096946-1097184
>chr2R:1097225-1097414
>chr2R:1097470-1101995
>chr2R:1102788-1102872
>chr2R:1102941-1105205
>chr2R:1105316-1105819
>chr2R:1106082-1110127
>chr2R:1110522-1110621
>chr2R:1110766-1110786
>chr2R:1111581-1112030
>chr2R:1112064-1112615
>chr2R:1112797-1113364
>chr2R:1113477-1113920
>chr2R:1113992-1114206
>chr2R:1114266-1114790
>chr2R:1115096-1115131
>chr2R:1115181-1115208
>chr2R:1115261-1115313
>chr2R:1115448-1115710
>chr2R:1116018-1116053
>chr2R:1116247-1116343
>chr2R:1116565-1116592
>chr2R:1117465-1117503
>chr2R:1117571-1117629
>chr2R:1117697-1117830
>chr2R:1117903-1117996
>chr2R:1118043-1118153
>chr2R:1118279-1118446
>chr2R:1118661-1118706
>chr2R:1118741-1137146
>chr2R:1137155-1162665
>chr2R:1162708-1177536
>chr2R:1177579-1181761
>chr2R:1181958-1184568
>chr2R:1184813-1188176
>chr2R:1188438-1188522
>chr2R:1188591-1191516
>chr2R:1191588-1192034
>chr2R:1192094-1192223
>chr2R:1192224-1192270
>chr2R:1192513-1205585
>chr2R:1205637-1206244
>chr2R:1206268-1206299
>chr2R:1206533-1207261
>chr2R:1207311-1219128
>chr2R:1219181-1219233
>chr2R:1219371-1219633
>chr2R:1219941-1219976
>chr2R:1220180-1229939
>chr2R:1230009-1230043
>chr2R:1230114-1230141
>chr2R:1231008-1231046
>chr2R:1231181-1231261
>chr2R:1231329-1231648
>chr2R:1231675-1231720
>chr2R:1231849-1232016
>chr2R:1232231-1232852
>chr2R:1232883-1243164
>chr2R:1243237-1243305
>chr2R:1243498-1245241
>chr2R:1245380-1245480
>chr2R:1245603-1245631
>chr2R:1246032-1246058
>chr2R:1246198-1246238
>chr2R:1246825-1247126
>chr2R:1247642-1247796
>chr2R:1247875-1248040
>chr2R:1248086-1248198
>chr2R:1248326-1261827
>chr2R:1261857-1263971
>chr2R:1266578-1268544
>chr2R:1268618-1269067
>chr2R:1269124-1269570
>chr2R:1269634-1270136
>chr2R:1270380-1270946
>chr2R:1270982-1272754
>chr2R:1272780-1273020
>chr2R:1273077-1274985
>chr2R:1275011-1276571
>chr2R:1276880-1277016
>chr2R:1277431-1277559
>chr2R:1277787-1277824
>chr2R:1277869-1278042
>chr2R:1278334-1278465
>chr2R:1278566-1278633
>chr2R:1278713-1278789
>chr2R:1278868-1282020
>chr2R:1282066-1282115
>chr2R:1282511-1282578
>chr2R:1282880-1282946
>chr2R:1284342-1293553
>chr2R:1293693-1294111
>chr2R:1294256-1294550
>chr2R:1294653-1303812
>chr2R:1303952-1304370
>chr2R:1304515-1304809
>chr2R:1304912-1312170
>chr2R:1312235-1312981
>chr2R:1313034-1313663
>chr2R:1314097-1314183
>chr2R:1314353-1314389
>chr2R:1314935-1315528
>chr2R:1316553-1316595
>chr2R:1319684-1320013
>chr2R:1320119-1320350
>chr2R:1320729-1322679
>chr2R:1323125-1323160
>chr2R:1323502-1323557
>chr2R:1324806-1324846
>chr2R:1325387-1325530
>chr2R:1325774-1325810
>chr2R:1325942-1326030
>chr2R:1327054-1327104
>chr2R:1327175-1327405
>chr2R:1327459-1327743
>chr2R:1328797-1328853
>chr2R:1329423-1329454
>chr2R:1329868-1329994
>chr2R:1330906-1331291
>chr2R:1331357-1331468
>chr2R:1331521-1332267
>chr2R:1332332-1333998
>chr2R:1334082-1334209
>chr2R:1334296-1334457
>chr2R:1334507-1334605
>chr2R:1334674-1334870
>chr2R:1335005-1335313
>chr2R:1335326-1335399
>chr2R:1335451-1335483
>chr2R:1335615-1335817
>chr2R:1335854-1337437
>chr2R:1338477-1338565
>chr2R:1338879-1339043
>chr2R:1339107-1339257
>chr2R:1339337-1339859
>chr2R:1339896-1339992
>chr2R:1340141-1340201
>chr2R:1342069-1342574
>chr2R:1342618-1342649
>chr2R:1342978-1343395
>chr2R:1344420-1344469
>chr2R:1345654-1345963
>chr2R:1347567-1347604
>chr2R:1348645-1348824
>chr2R:1349116-1352484
>chr2R:1352826-1353221
>chr2R:1353529-1353883
>chr2R:1353986-1354241
>chr2R:1354376-1354407
>chr2R:1354469-1354635
>chr2R:1354688-1355209
>chr2R:1355285-1355344
>chr2R:1355379-1356243
>chr2R:1356309-1356594
>chr2R:1356628-1356785
>chr2R:1356845-1356923
>chr2R:1356948-1361031
>chr2R:1361104-1361643
>chr2R:1361675-1363459
>chr2R:1363537-1365152
>chr2R:1365212-1365240
>chr2R:1365338-1365443
>chr2R:1366641-1367277
>chr2R:1367344-1367387
>chr2R:1368412-1368462
>chr2R:1368620-1368715
>chr2R:1368877-1368939
>chr2R:1369612-1369641
>chr2R:1369696-1369836
>chr2R:1372640-1372673
>chr2R:1372979-1373268
>chr2R:1373461-1374110
>chr2R:1374197-1375038
>chr2R:1375532-1376109
>chr2R:1376204-1378331
>chr2R:1378504-1378734
>chr2R:1378764-1379953
>chr2R:1379993-1393346
>chr2R:1393392-1393427
>chr2R:1393780-1394120
>chr2R:1394220-1394448
>chr2R:1394492-1394568
>chr2R:1394669-1394712
>chr2R:1394871-1394922
>chr2R:1395505-1395554
>chr2R:1395737-1395798
>chr2R:1395823-1395850
>chr2R:1395892-1396027
>chr2R:1396312-1397740
>chr2R:1397887-1397924
>chr2R:1398115-1398289
>chr2R:1398336-1398450
>chr2R:1398499-1398725
>chr2R:1398796-1399033
>chr2R:1399225-1399487
>chr2R:1399553-1399884
>chr2R:1399919-1403692
>chr2R:1403717-1403935
>chr2R:1403983-1404125
>chr2R:1404178-1404748
>chr2R:1404918-1404945
>chr2R:1405066-1405116
>chr2R:1405353-1408719
>chr2R:1408786-1410883
>chr2R:1410998-1411665
>chr2R:1411695-1411733
>chr2R:1411812-1411917
>chr2R:1412018-1412067
>chr2R:1412108-1412705
>chr2R:1412779-1412947
>chr2R:1412999-1413394
>chr2R:1413427-1413458
>chr2R:1413507-1417443
>chr2R:1417521-1418504
>chr2R:1418535-1422410
>chr2R:1422545-1422668
>chr2R:1423276-1423379
>chr2R:1423476-1425079
>chr2R:1425268-1425435
>chr2R:1425638-1425718
>chr2R:1425968-1425993
>chr2R:1426026-1426095
>chr2R:1426177-1426244
>chr2R:1426293-1426362
>chr2R:1426412-1427214
>chr2R:1427514-1427562
>chr2R:1427608-1427666
>chr2R:1427770-1427821
>chr2R:1428013-1428038
>chr2R:1428080-1428129
>chr2R:1428285-1428322
>chr2R:1428488-1428511
>chr2R:1428541-1428793
>chr2R:1428820-1428923
>chr2R:1429027-1429059
>chr2R:1429268-1429292
>chr2R:1429746-1429777
>chr2R:1430289-1430443
>chr2R:1430548-1430640
>chr2R:1430786-1431282
>chr2R:1431325-1432069
>chr2R:1432174-1432243
>chr2R:1432283-1437469
>chr2R:1437673-1437706
>chr2R:1438261-1438323
>chr2R:1438789-1438867
>chr2R:1439226-1439317
>chr2R:1440388-1440420
>chr2R:1440561-1440623
>chr2R:1441281-1441326
>chr2R:1441610-1441722
>chr2R:1441880-1442252
>chr2R:1444530-1444593
>chr2R:1444965-1445176
>chr2R:1446074-1446358
>chr2R:1446617-1446661
>chr2R:1446732-1446782
>chr2R:1446963-1447047
>chr2R:1448355-1448391
>chr2R:1448635-1448778
>chr2R:1449398-1449477
>chr2R:1450682-1450737
>chr2R:1450824-1450860
>chr2R:1451719-1451798
>chr2R:1452063-1459558
>chr2R:1459752-1459784
>chr2R:1459935-1459961
>chr2R:1460415-1460459
>chr2R:1460491-1460551
>chr2R:1460866-1461219
>chr2R:1461329-1461438
>chr2R:1463379-1464091
>chr2R:1464289-1464403
>chr2R:1464461-1464547
>chr2R:1464694-1472350
>chr2R:1472450-1477575
>chr2R:1477758-1477851
>chr2R:1478194-1478308
>chr2R:1478677-1478707
>chr2R:1478807-1478827
>chr2R:1479045-1484783
>chr2R:1484816-1485495
>chr2R:1485655-1485712
>chr2R:1485827-1486881
>chr2R:1486979-1487065
>chr2R:1488156-1488406
>chr2R:1488643-1488859
>chr2R:1488883-1508770
>chr2R:1508923-1508945
>chr2R:1509093-1509120
>chr2R:1509155-1509186
>chr2R:1509534-1509571
>chr2R:1509973-1511083
>chr2R:1511736-1512850
>chr2R:1514352-1514568
>chr2R:1514695-1514955
>chr2R:1514988-1515059
>chr2R:1515171-1515401
>chr2R:1515489-1515582
>chr2R:1516618-1521332
>chr2R:1521702-1522607
>chr2R:1522686-1522974
>chr2R:1523372-1524132
>chr2R:1524246-1526138
>chr2R:1527356-1529149
>chr2R:1529263-1529941
>chr2R:1531011-1531060
>chr2R:1531123-1531553
>chr2R:1531734-1533804
>chr2R:1533887-1535654
>chr2R:1535690-1568488
>chr2R:1569424-1571604
>chr2R:1571634-1576932
>chr2R:1577317-1577368
>chr2R:1578240-1578712
>chr2R:1578772-1579323
>chr2R:1579348-1580419
>chr2R:1580480-1582121
>chr2R:1582191-1582245
>chr2R:1582289-1582637
>chr2R:1582677-1587133
>chr2R:1587162-1587827
>chr2R:1587921-1590107
>chr2R:1591177-1591230
>chr2R:1591487-1591594
>chr2R:1591709-1591988
>chr2R:1592223-1592417
>chr2R:1592668-1592700
>chr2R:1592783-1592880
>chr2R:1592979-1593101
>chr2R:1593524-1593630
>chr2R:1593710-1593969
>chr2R:1594015-1594091
>chr2R:1594195-1594439
>chr2R:1594869-1594940
>chr2R:1595201-1595707
>chr2R:1596832-1596866
>chr2R:1597229-1597275
>chr2R:1597739-1599441
>chr2R:1599565-1599599
>chr2R:1599679-1599854
>chr2R:1599900-1599932
>chr2R:1600257-1600432
>chr2R:1601266-1601353
>chr2R:1601495-1601535
>chr2R:1601594-1601621
>chr2R:1601947-1602032
>chr2R:1602311-1602607
>chr2R:1602650-1602690
>chr2R:1602897-1602943
>chr2R:1603227-1603568
>chr2R:1603622-1603760
>chr2R:1603822-1603915
>chr2R:1603977-1604003
>chr2R:1604058-1604316
>chr2R:1604578-1604654
>chr2R:1604696-1606475
>chr2R:1606526-1607806
>chr2R:1607900-1608565
>chr2R:1608594-1616205
>chr2R:1616328-1616483
>chr2R:1616566-1616615
>chr2R:1616702-1616786
>chr2R:1616829-1617148
>chr2R:1617183-1618308
>chr2R:1618641-1621854
>chr2R:1621916-1633708
>chr2R:1633856-1635022
>chr2R:1635110-1635149
>chr2R:1635272-1635438
>chr2R:1635501-1635747
>chr2R:1635998-1636699
>chr2R:1637098-1637181
>chr2R:1637207-1637907
>chr2R:1638389-1638617
>chr2R:1638784-1640097
>chr2R:1640146-1640507
>chr2R:1640639-1645936
>chr2R:1646439-1646945
>chr2R:1647504-1647545
>chr2R:1647796-1647822
>chr2R:1647987-1648317
>chr2R:1648772-1648818
>chr2R:1648884-1649175
>chr2R:1650718-1652070
>chr2R:1652098-1652633
>chr2R:1652694-1652846
>chr2R:1653244-1653290
>chr2R:1653443-1653611
>chr2R:1653930-1653972
>chr2R:1654176-1654241
>chr2R:1654555-1654624
>chr2R:1654679-1654708
>chr2R:1654886-1655164
>chr2R:1659381-1659495
>chr2R:1659543-1660661
>chr2R:1660707-1662765
>chr2R:1662812-1663263
>chr2R:1663306-1663883
>chr2R:1664008-1664031
>chr2R:1664066-1664087
>chr2R:1664211-1664277
>chr2R:1664409-1665829
>chr2R:1666043-1666068
>chr2R:1666295-1666334
>chr2R:1666993-1667207
>chr2R:1667553-1667601
>chr2R:1668151-1668213
>chr2R:1668341-1668415
>chr2R:1668506-1682732
>chr2R:1682779-1682817
>chr2R:1683272-1683303
>chr2R:1683452-1683591
>chr2R:1683639-1683695
>chr2R:1683765-1683813
>chr2R:1683878-1683916
>chr2R:1683995-1684047
>chr2R:1684091-1684147
>chr2R:1684198-1684243
>chr2R:1684331-1684536
>chr2R:1685552-1685722
>chr2R:1686007-1686461
>chr2R:1686493-1686521
>chr2R:1686610-1687052
>chr2R:1687118-1687193
>chr2R:1687305-1687526
>chr2R:1687697-1687749
>chr2R:1687790-1687977
>chr2R:1688090-1688258
>chr2R:1691304-1691335
>chr2R:1691426-1691456
>chr2R:1692111-1707414
>chr2R:1708976-1716489
>chr2R:1717702-1724839
>chr2R:1725971-1726342
>chr2R:1726496-1726548
>chr2R:1728054-1728159
>chr2R:1728296-1728323
>chr2R:1728482-1728601
>chr2R:1728682-1728815
>chr2R:1728893-1728957
>chr2R:1729235-1729267
>chr2R:1729686-1729735
>chr2R:1729810-1730124
>chr2R:1730232-1730304
>chr2R:1730394-1730498
>chr2R:1730553-1730814
>chr2R:1730870-1731061
>chr2R:1731660-1731691
>chr2R:1731697-1731734
>chr2R:1732572-1732658
>chr2R:1733908-1735083
>chr2R:1735529-1735616
>chr2R:1735669-1735823
>chr2R:1735868-1736194
>chr2R:1736737-1736831
>chr2R:1737082-1737222
>chr2R:1737271-1737576
>chr2R:1738071-1738351
>chr2R:1738410-1738625
>chr2R:1738993-1739125
>chr2R:1739438-1739468
>chr2R:1739891-1739911
>chr2R:1740031-1740064
>chr2R:1740181-1740254
>chr2R:1740397-1745022
>chr2R:1745084-1745634
>chr2R:1745782-1746891
>chr2R:1746979-1747018
>chr2R:1747177-1747301
>chr2R:1747364-1747610
>chr2R:1747780-1748341
>chr2R:1748404-1748602
>chr2R:1748640-1748741
>chr2R:1748969-1749183
>chr2R:1749236-1749294
>chr2R:1750678-1750816
>chr2R:1751007-1751028
>chr2R:1751071-1751143
>chr2R:1751254-1751284
>chr2R:1751342-1751408
>chr2R:1751444-1751533
>chr2R:1751577-1751625
>chr2R:1751721-1751774
>chr2R:1755007-1755321
>chr2R:1756560-1756948
>chr2R:1756989-1757044
>chr2R:1758114-1758281
>chr2R:1758496-1758560
>chr2R:1759044-1759079
>chr2R:1759128-1759181
>chr2R:1759917-1759951
>chr2R:1760050-1760072
>chr2R:1761146-1761248
>chr2R:1762519-1762585
>chr2R:1762839-1762887
>chr2R:1763133-1763228
>chr2R:1763968-1764124
>chr2R:1764162-1764203
>chr2R:1764232-1764358
>chr2R:1764419-1764966
>chr2R:1765691-1770607
>chr2R:1771698-1771824
>chr2R:1772674-1772795
>chr2R:1773046-1773089
>chr2R:1775105-1775140
>chr2R:1775771-1775830
>chr2R:1776200-1776554
>chr2R:1777101-1777215
>chr2R:1777321-1777596
>chr2R:1777622-1777907
>chr2R:1778140-1778176
>chr2R:1778814-1778907
>chr2R:1780328-1780622
>chr2R:1780659-1786440
>chr2R:1786534-1787199
>chr2R:1787228-1791684
>chr2R:1791724-1792072
>chr2R:1792116-1792170
>chr2R:1792240-1802480
>chr2R:1802564-1802708
>chr2R:1803024-1803298
>chr2R:1803486-1803598
>chr2R:1803718-1803927
>chr2R:1804094-1804868
>chr2R:1805042-1805155
>chr2R:1805234-1805362
>chr2R:1805637-1806854
>chr2R:1807344-1807639
>chr2R:1807663-1809372
>chr2R:1809376-1809903
>chr2R:1809939-1810111
>chr2R:1810152-1810200
>chr2R:1810262-1814344
>chr2R:1814378-1815960
>chr2R:1816126-1817072
>chr2R:1817222-1822746
>chr2R:1822830-1822974
>chr2R:1823290-1823564
>chr2R:1823752-1823864
>chr2R:1823984-1824193
>chr2R:1824360-1825134
>chr2R:1825308-1825422
>chr2R:1825500-1825628
>chr2R:1825670-1826183
>chr2R:1826283-1835269
>chr2R:1835355-1837389
>chr2R:1837447-1838817
>chr2R:1838866-1839253
>chr2R:1839473-1845017
>chr2R:1845136-1845595
>chr2R:1845764-1846110
>chr2R:1846174-1846270
>chr2R:1846381-1846499
>chr2R:1846603-1846706
>chr2R:1846731-1851505
>chr2R:1851567-1859442
>chr2R:1859464-1860159
>chr2R:1860221-1860987
>chr2R:1861214-1861456
>chr2R:1861490-1861546
>chr2R:1861854-1861893
>chr2R:1861918-1861939
>chr2R:1862739-1862766
>chr2R:1862955-1863149
>chr2R:1863333-1863612
>chr2R:1863662-1865151
>chr2R:1865302-1865842
>chr2R:1866047-1866077
>chr2R:1867046-1867219
>chr2R:1867291-1867370
>chr2R:1868090-1868307
>chr2R:1869010-1873149
>chr2R:1873211-1873467
>chr2R:1873504-1874640
>chr2R:1876246-1877936
>chr2R:1877990-1878016
>chr2R:1878039-1878066
>chr2R:1878153-1878199
>chr2R:1878842-1878973
>chr2R:1879155-1879204
>chr2R:1879265-1879383
>chr2R:1879496-1879526
>chr2R:1879600-1880451
>chr2R:1881378-1881853
>chr2R:1881956-1885965
>chr2R:1886114-1886150
>chr2R:1886395-1886490
>chr2R:1886757-1889731
>chr2R:1889855-1890094
>chr2R:1890185-1890283
>chr2R:1890362-1890396
>chr2R:1890560-1891076
>chr2R:1891454-1891927
>chr2R:1892885-1895681
>chr2R:1895731-1898576
>chr2R:1898647-1902423
>chr2R:1902663-1902700
>chr2R:1902834-1902888
>chr2R:1903148-1903241
>chr2R:1903444-1903625
>chr2R:1904341-1904747
>chr2R:1904939-1918207
>chr2R:1918244-1919483
>chr2R:1921531-1921595
>chr2R:1921637-1921742
>chr2R:1921859-1921980
>chr2R:1923092-1923174
>chr2R:1923401-1923493
>chr2R:1926684-1926711
>chr2R:1928594-1928803
>chr2R:1928880-1928933
>chr2R:1929013-1929057
>chr2R:1929231-1929264
>chr2R:1929496-1929537
>chr2R:1929697-1929725
>chr2R:1929762-1929959
>chr2R:1930017-1930311
>chr2R:1930405-1930427
>chr2R:1930731-1930823
>chr2R:1930955-1931403
>chr2R:1931514-1932636
>chr2R:1932856-1933243
>chr2R:1933292-1949154
>chr2R:1949356-1949577
>chr2R:1949632-1949716
>chr2R:1949996-1950117
>chr2R:1951011-1951100
>chr2R:1951261-1951439
>chr2R:1951498-1951595
>chr2R:1951777-1951889
>chr2R:1951967-1952379
>chr2R:1952454-1952517
>chr2R:1952545-1952611
>chr2R:1952655-1952845
>chr2R:1952912-1953305
>chr2R:1953470-1953503
>chr2R:1954305-1954385
>chr2R:1955607-1955810
>chr2R:1955958-1956034
>chr2R:1956332-1956393
>chr2R:1956673-1956727
>chr2R:1957158-1957276
>chr2R:1957419-1957461
>chr2R:1957795-1957877
>chr2R:1958070-1958166
>chr2R:1958245-1958508
>chr2R:1958748-1958776
>chr2R:1959196-1959280
>chr2R:1959383-1962420
>chr2R:1962512-1962546
>chr2R:1962662-1962755
>chr2R:1962805-1963072
>chr2R:1963137-1963162
>chr2R:1963990-1964025
>chr2R:1964202-1964226
>chr2R:1964533-1964556
>chr2R:1964832-1964911
>chr2R:1965017-1965269
>chr2R:1965413-1965459
>chr2R:1965535-1966173
>chr2R:1966286-1966384
>chr2R:1966482-1966605
>chr2R:1966672-1966780
>chr2R:1966842-1966970
>chr2R:1966996-1967203
>chr2R:1967259-1967356
>chr2R:1967525-1967604
>chr2R:1967692-1975345
>chr2R:1975900-1976109
>chr2R:1976140-1976176
>chr2R:1976551-1976628
>chr2R:1977184-1977227
>chr2R:1977285-1977331
>chr2R:1977576-1977671
>chr2R:1977938-1981820
>chr2R:1981976-1982037
>chr2R:1982164-1982199
>chr2R:1982505-1982557
>chr2R:1984270-1984293
>chr2R:1984509-1984564
>chr2R:1984734-1984857
>chr2R:1985648-1985726
>chr2R:1985767-1985861
>chr2R:1985914-1986095
>chr2R:1986969-1994501
>chr2R:1994553-1994607
>chr2R:1994756-1994820
>chr2R:1994939-1994971
>chr2R:1995360-1995387
>chr2R:1996454-1998002
>chr2R:1998370-1998410
>chr2R:1998841-1998938
>chr2R:1999239-1999278
>chr2R:2000137-2000186
>chr2R:2000358-2008533
>chr2R:2008588-2008724
>chr2R:2008824-2008914
>chr2R:2009454-2011971
>chr2R:2011997-2012569
>chr2R:2012730-2013059
>chr2R:2013255-2013486
>chr2R:2013634-2013663
>chr2R:2013809-2013876
>chr2R:2013921-2014059
>chr2R:2014222-2014329
>chr2R:2014546-2014610
>chr2R:2015832-2016185
>chr2R:2016220-2016690
>chr2R:2016734-2016805
>chr2R:2016842-2016901
>chr2R:2016944-2017135
>chr2R:2017233-2041927
>chr2R:2042167-2042204
>chr2R:2042338-2042392
>chr2R:2042652-2042745
>chr2R:2042948-2043133
>chr2R:2043849-2044320
>chr2R:2044600-2044656
>chr2R:2044897-2044935
>chr2R:2045848-2045880
>chr2R:2047969-2048008
>chr2R:2048190-2048289
>chr2R:2048480-2048695
>chr2R:2048729-2048963
>chr2R:2049497-2049813
>chr2R:2050569-2050721
>chr2R:2051234-2051268
>chr2R:2051333-2051358
>chr2R:2051443-2051475
>chr2R:2051585-2051679
>chr2R:2051975-2052004
>chr2R:2052081-2052107
>chr2R:2052131-2052154
>chr2R:2053737-2054338
>chr2R:2054706-2054780
>chr2R:2055387-2055507
>chr2R:2055576-2055633
>chr2R:2055739-2055763
>chr2R:2055800-2055852
>chr2R:2056055-2056100
>chr2R:2056563-2056656
>chr2R:2056867-2057189
>chr2R:2057234-2057735
>chr2R:2058119-2058216
>chr2R:2058430-2058530
>chr2R:2059225-2059367
>chr2R:2059567-2059630
>chr2R:2059956-2060148
>chr2R:2060641-2060664
>chr2R:2061808-2072454
>chr2R:2072681-2072768
>chr2R:2073151-2073476
>chr2R:2073695-2073911
>chr2R:2075136-2075762
>chr2R:2075826-2076241
>chr2R:2076267-2076739
>chr2R:2076995-2077210
>chr2R:2078150-2078208
>chr2R:2078397-2079515
>chr2R:2079559-2079922
>chr2R:2079963-2080002
>chr2R:2080050-2081154
>chr2R:2081196-2082449
>chr2R:2082516-2083238
>chr2R:2083438-2086529
>chr2R:2086565-2092726
>chr2R:2093234-2093276
>chr2R:2094473-2094623
>chr2R:2095543-2107995
>chr2R:2108338-2108638
>chr2R:2108708-2109257
>chr2R:2109326-2109550
>chr2R:2109619-2109733
>chr2R:2109763-2109801
>chr2R:2109896-2109949
>chr2R:2110512-2118083
>chr2R:2118897-2118967
>chr2R:2119338-2119394
>chr2R:2119507-2120178
>chr2R:2120212-2121271
>chr2R:2122693-2122767
>chr2R:2123537-2123738
>chr2R:2124432-2124485
>chr2R:2125033-2125092
>chr2R:2125219-2125306
>chr2R:2125387-2125431
>chr2R:2125556-2125703
>chr2R:2125761-2125845
>chr2R:2126022-2126118
>chr2R:2126274-2126310
>chr2R:2126407-2126708
>chr2R:2126790-2127101
>chr2R:2127177-2127345
>chr2R:2127501-2127530
>chr2R:2127815-2143828
>chr2R:2144038-2144642
>chr2R:2144717-2147744
>chr2R:2147794-2171096
>chr2R:2171137-2172791
>chr2R:2172828-2174040
>chr2R:2174075-2174182
>chr2R:2174248-2175035
>chr2R:2175091-2175881
>chr2R:2176088-2176269
>chr2R:2178345-2183847
>chr2R:2184637-2184675
>chr2R:2184749-2185623
>chr2R:2185673-2185866
>chr2R:2185905-2186804
>chr2R:2186825-2189244
>chr2R:2189280-2189637
>chr2R:2189664-2189705
>chr2R:2189844-2189895
>chr2R:2189913-2190299
>chr2R:2190614-2190646
>chr2R:2190872-2190900
>chr2R:2191134-2191598
>chr2R:2191669-2191699
>chr2R:2192457-2192815
>chr2R:2192844-2192873
>chr2R:2192910-2193146
>chr2R:2193365-2193587
>chr2R:2193679-2193801
>chr2R:2193823-2195876
>chr2R:2195932-2203990
>chr2R:2204019-2204491
>chr2R:2204546-2204714
>chr2R:2204959-2205043
>chr2R:2205125-2205195
>chr2R:2205252-2205467
>chr2R:2205516-2205568
>chr2R:2205601-2205833
>chr2R:2205955-2206221
>chr2R:2206280-2206386
>chr2R:2206557-2207693
>chr2R:2207742-2208078
>chr2R:2208150-2208212
>chr2R:2208315-2209679
>chr2R:2209728-2210064
>chr2R:2210136-2210198
>chr2R:2210301-2211257
>chr2R:2211372-2212220
>chr2R:2212793-2212823
>chr2R:2213987-2214051
>chr2R:2214106-2214146
>chr2R:2214588-2215108
>chr2R:2215237-2215499
>chr2R:2215538-2215723
>chr2R:2215995-2239331
>chr2R:2239410-2240045
>chr2R:2240313-2240536
>chr2R:2240763-2240967
>chr2R:2241001-2241371
>chr2R:2241441-2241504
>chr2R:2241540-2241594
>chr2R:2241693-2242053
>chr2R:2242094-2242209
>chr2R:2242319-2242395
>chr2R:2242550-2242755
>chr2R:2244966-2245027
>chr2R:2246073-2246118
>chr2R:2246210-2246263
>chr2R:2246552-2247497
>chr2R:2247513-2247993
>chr2R:2248044-2261464
>chr2R:2261540-2261615
>chr2R:2262126-2262176
>chr2R:2262704-2262733
>chr2R:2263066-2263361
>chr2R:2263386-2263619
>chr2R:2264110-2264147
>chr2R:2264203-2264230
>chr2R:2264545-2264730
>chr2R:2264769-2265031
>chr2R:2265160-2265684
>chr2R:2265934-2305111
>chr2R:2305273-2305313
>chr2R:2305368-2305432
>chr2R:2306053-2306523
>chr2R:2306624-2307124
>chr2R:2307159-2307675
>chr2R:2307723-2307913
>chr2R:2308069-2308254
>chr2R:2308300-2309618
>chr2R:2309837-2311275
>chr2R:2311318-2311482
>chr2R:2311597-2311628
>chr2R:2311733-2311825
>chr2R:2312048-2312159
>chr2R:2312312-2312348
>chr2R:2312400-2312584
>chr2R:2312618-2312742
>chr2R:2312775-2312877
>chr2R:2312938-2313377
>chr2R:2313436-2313559
>chr2R:2313653-2313683
>chr2R:2313811-2313963
>chr2R:2314062-2314158
>chr2R:2314292-2314357
>chr2R:2314412-2314437
>chr2R:2314499-2314631
>chr2R:2316088-2316156
>chr2R:2316464-2316502
>chr2R:2317323-2317608
>chr2R:2317635-2317717
>chr2R:2318625-2322273
>chr2R:2322307-2338839
>chr2R:2338955-2339213
>chr2R:2339248-2363166
>chr2R:2363578-2363618
>chr2R:2363767-2363906
>chr2R:2364065-2364333
>chr2R:2364407-2364540
>chr2R:2364657-2365744
>chr2R:2365800-2365916
>chr2R:2366187-2366326
>chr2R:2366560-2366652
>chr2R:2367354-2367496
>chr2R:2367696-2367759
>chr2R:2368085-2368277
>chr2R:2369231-2369267
>chr2R:2369343-2369384
>chr2R:2369722-2369757
>chr2R:2370071-2370158
>chr2R:2370541-2371383
>chr2R:2371466-2371551
>chr2R:2371603-2371932
>chr2R:2371982-2372093
>chr2R:2372133-2374648
>chr2R:2374953-2375046
>chr2R:2375084-2375509
>chr2R:2375574-2421671
>chr2R:2421834-2425879
>chr2R:2425926-2426193
>chr2R:2426278-2426548
>chr2R:2426619-2426662
>chr2R:2426820-2427227
>chr2R:2427280-2460558
>chr2R:2460578-2464354
>chr2R:2464373-2468147
>chr2R:2468166-2475859
>chr2R:2475879-2483572
>chr2R:2483592-2491285
>chr2R:2491305-2492904
>chr2R:2493011-2493134
>chr2R:2493366-2493667
>chr2R:2493742-2493767
>chr2R:2494126-2494161
>chr2R:2494207-2494264
>chr2R:2494301-2494343
>chr2R:2495017-2495062
>chr2R:2495547-2495863
>chr2R:2495931-2496683
>chr2R:2496707-2498390
>chr2R:2498426-2498474
>chr2R:2498532-2498652
>chr2R:2499038-2508134
>chr2R:2510300-2514348
>chr2R:2514696-2514804
>chr2R:2515034-2515086
>chr2R:2515122-2515160
>chr2R:2515497-2515589
>chr2R:2517633-2518706
>chr2R:2518919-2519381
>chr2R:2519633-2519906
>chr2R:2520604-2520837
>chr2R:2521021-2521172
>chr2R:2525245-2525280
>chr2R:2526100-2526217
>chr2R:2526359-2526410
>chr2R:2526591-2526966
>chr2R:2527652-2527694
>chr2R:2527936-2527980
>chr2R:2528111-2528156
>chr2R:2528306-2528455
>chr2R:2530482-2530507
>chr2R:2530599-2530732
>chr2R:2530799-2531115
>chr2R:2531279-2531374
>chr2R:2531474-2531537
>chr2R:2531701-2531792
>chr2R:2531930-2532109
>chr2R:2532184-2532399
>chr2R:2532533-2532620
>chr2R:2532674-2533247
>chr2R:2533363-2533512
>chr2R:2533557-2533593
>chr2R:2533640-2533914
>chr2R:2534124-2534197
>chr2R:2534269-2534326
>chr2R:2534359-2534412
>chr2R:2534478-2534958
>chr2R:2535000-2535292
>chr2R:2535350-2535627
>chr2R:2536353-2536433
>chr2R:2536822-2536851
>chr2R:2537273-2537309
>chr2R:2537385-2537448
>chr2R:2537650-2537842
>chr2R:2537899-2538060
>chr2R:2538180-2538330
>chr2R:2538397-2538433
>chr2R:2538523-2538584
>chr2R:2538731-2538779
>chr2R:2538879-2539012
>chr2R:2539086-2539410
>chr2R:2539577-2539640
>chr2R:2539708-2539860
>chr2R:2540237-2540288
>chr2R:2540364-2540495
>chr2R:2540533-2540573
>chr2R:2540926-2551735
>chr2R:2552629-2552818
>chr2R:2552912-2552952
>chr2R:2553070-2553357
>chr2R:2553575-2553642
>chr2R:2553696-2553726
>chr2R:2554229-2554304
>chr2R:2554333-2554372
>chr2R:2554468-2554544
>chr2R:2554720-2554831
>chr2R:2555086-2555164
>chr2R:2555204-2555271
>chr2R:2555357-2555417
>chr2R:2555693-2555723
>chr2R:2556447-2556859
>chr2R:2556904-2556935
>chr2R:2557003-2557149
>chr2R:2557455-2557800
>chr2R:2558174-2562399
>chr2R:2563034-2563188
>chr2R:2563295-2563653
>chr2R:2563783-2563834
>chr2R:2564045-2564135
>chr2R:2564189-2564277
>chr2R:2565092-2565159
>chr2R:2566161-2566187
>chr2R:2566237-2566605
>chr2R:2567297-2570957
>chr2R:2571015-2588841
>chr2R:2588911-2588990
>chr2R:2589048-2589143
>chr2R:2589240-2589344
>chr2R:2589557-2589995
>chr2R:2590039-2590505
>chr2R:2591695-2594212
>chr2R:2594622-2594826
>chr2R:2594947-2595121
>chr2R:2595241-2595608
>chr2R:2595729-2595756
>chr2R:2596603-2597150
>chr2R:2597204-2597348
>chr2R:2597388-2597477
>chr2R:2597590-2597665
>chr2R:2597796-2597885
>chr2R:2597998-2598465
>chr2R:2598505-2599098
>chr2R:2599267-2599303
>chr2R:2599396-2599703
>chr2R:2599768-2599879
>chr2R:2600020-2600324
>chr2R:2600360-2601026
>chr2R:2601065-2601471
>chr2R:2601706-2602073
>chr2R:2602194-2602221
>chr2R:2603065-2603606
>chr2R:2603660-2603804
>chr2R:2603844-2603933
>chr2R:2604046-2604121
>chr2R:2604252-2604341
>chr2R:2604454-2604921
>chr2R:2604961-2605554
>chr2R:2605723-2605759
>chr2R:2605852-2606159
>chr2R:2606224-2606335
>chr2R:2606476-2606778
>chr2R:2606814-2607480
>chr2R:2607519-2607938
>chr2R:2608084-2608127
>chr2R:2608193-2608334
>chr2R:2608368-2610655
>chr2R:2610699-2611267
>chr2R:2611296-2617435
>chr2R:2617497-2639755
>chr2R:2639821-2639950
>chr2R:2640026-2640510
>chr2R:2640553-2640676
>chr2R:2640729-2640997
>chr2R:2642048-2642370
>chr2R:2642430-2642578
>chr2R:2642766-2643939
>chr2R:2644001-2644092
>chr2R:2644298-2645419
>chr2R:2645532-2646298
>chr2R:2646383-2646880
>chr2R:2646914-2647616
>chr2R:2647643-2648027
>chr2R:2648062-2665617
>chr2R:2665665-2665846
>chr2R:2665972-2666237
>chr2R:2666300-2666610
>chr2R:2666675-2668981
>chr2R:2669013-2669910
>chr2R:2669960-2670813
>chr2R:2671291-2671354
>chr2R:2671391-2671478
>chr2R:2671609-2671648
>chr2R:2671859-2671965
>chr2R:2672103-2672322
>chr2R:2672702-2672725
>chr2R:2672777-2672808
>chr2R:2673087-2673107
>chr2R:2674055-2674373
>chr2R:2674675-2674840
>chr2R:2675558-2675607
>chr2R:2678378-2678407
>chr2R:2678856-2678879
>chr2R:2679633-2679732
>chr2R:2680084-2680145
>chr2R:2682275-2682355
>chr2R:2682648-2682670
>chr2R:2682984-2683018
>chr2R:2683144-2683228
>chr2R:2683251-2683363
>chr2R:2683429-2683915
>chr2R:2683957-2684727
>chr2R:2684764-2685121
>chr2R:2685147-2685357
>chr2R:2685392-2687278
>chr2R:2687351-2688456
>chr2R:2688851-2688961
>chr2R:2689087-2689877
>chr2R:2689926-2690455
>chr2R:2690554-2691107
>chr2R:2691143-2701188
>chr2R:2701251-2701313
>chr2R:2701326-2701972
>chr2R:2702057-2702634
>chr2R:2702669-2704527
>chr2R:2704607-2705784
>chr2R:2705839-2708964
>chr2R:2709055-2714546
>chr2R:2714667-2714796
>chr2R:2714823-2716030
>chr2R:2716202-2716649
>chr2R:2716821-2717256
>chr2R:2717453-2717503
>chr2R:2718027-2718080
>chr2R:2718165-2718461
>chr2R:2718711-2718753
>chr2R:2718776-2720770
>chr2R:2720891-2721020
>chr2R:2721047-2722254
>chr2R:2722426-2722873
>chr2R:2723045-2723480
>chr2R:2723677-2723727
>chr2R:2724251-2724304
>chr2R:2724389-2724685
>chr2R:2724935-2724981
>chr2R:2725529-2725575
>chr2R:2726093-2726200
>chr2R:2726228-2726319
>chr2R:2726343-2726486
>chr2R:2726536-2726560
>chr2R:2726723-2726826
>chr2R:2727902-2728366
>chr2R:2728369-2728412
>chr2R:2728653-2729403
>chr2R:2729819-2730450
>chr2R:2730477-2730600
>chr2R:2731006-2731244
>chr2R:2731284-2731992
>chr2R:2732315-2732376
>chr2R:2732429-2732480
>chr2R:2732596-2733004
>chr2R:2733235-2734010
>chr2R:2734426-2735248
>chr2R:2735654-2735892
>chr2R:2735932-2736640
>chr2R:2736963-2737024
>chr2R:2737077-2737128
>chr2R:2737241-2737649
>chr2R:2738089-2738151
>chr2R:2738401-2738989
>chr2R:2739030-2740640
>chr2R:2740685-2742212
>chr2R:2742239-2742656
>chr2R:2742708-2742963
>chr2R:2742994-2743075
>chr2R:2744434-2745292
>chr2R:2745413-2745542
>chr2R:2746920-2747123
>chr2R:2748181-2748224
>chr2R:2748818-2748862
>chr2R:2748958-2748992
>chr2R:2749158-2749238
>chr2R:2749298-2749686
>chr2R:2749711-2749977
>chr2R:2750128-2750258
>chr2R:2750291-2750318
>chr2R:2750421-2750442
>chr2R:2750478-2750594
>chr2R:2750677-2750915
>chr2R:2750994-2751029
>chr2R:2751592-2751623
>chr2R:2752490-2752520
>chr2R:2752788-2752813
>chr2R:2753042-2753099
>chr2R:2753201-2753776
>chr2R:2753878-2753906
>chr2R:2753967-2753997
>chr2R:2754144-2754198
>chr2R:2754272-2754348
>chr2R:2754401-2754460
>chr2R:2754678-2754726
>chr2R:2754840-2769481
>chr2R:2770376-2770479
>chr2R:2770828-2771018
>chr2R:2771090-2771294
>chr2R:2771541-2772824
>chr2R:2773890-2773958
>chr2R:2774315-2775649
>chr2R:2775773-2775804
>chr2R:2776390-2776848
>chr2R:2776936-2777054
>chr2R:2777294-2777421
>chr2R:2777610-2778199
>chr2R:2778300-2778403
>chr2R:2778488-2778641
>chr2R:2778674-2778771
>chr2R:2778783-2778809
>chr2R:2778913-2778945
>chr2R:2778948-2779075
>chr2R:2779116-2779237
>chr2R:2779418-2779807
>chr2R:2779905-2780052
>chr2R:2780082-2780120
>chr2R:2780248-2780369
>chr2R:2780520-2780643
>chr2R:2780735-2781360
>chr2R:2781387-2782850
>chr2R:2782991-2783079
>chr2R:2783164-2783327
>chr2R:2783487-2784760
>chr2R:2784842-2784949
>chr2R:2785003-2785234
>chr2R:2785312-2785362
>chr2R:2785419-2785467
>chr2R:2785595-2785658
>chr2R:2785743-2787894
>chr2R:2788023-2788096
>chr2R:2788149-2788179
>chr2R:2789978-2790333
>chr2R:2790791-2790949
>chr2R:2791047-2791318
>chr2R:2791645-2791957
>chr2R:2792113-2792549
>chr2R:2793064-2793137
>chr2R:2796394-2797041
>chr2R:2797161-2801257
>chr2R:2801510-2802071
>chr2R:2802136-2816512
>chr2R:2816543-2820884
>chr2R:2820969-2821068
>chr2R:2821124-2821254
>chr2R:2821312-2821461
>chr2R:2821646-2822096
>chr2R:2822337-2822546
>chr2R:2822596-2822726
>chr2R:2822838-2822946
>chr2R:2822977-2823122
>chr2R:2823260-2825171
>chr2R:2825205-2830357
>chr2R:2830437-2830637
>chr2R:2831066-2832253
>chr2R:2832942-2833157
>chr2R:2833953-2843146
>chr2R:2843678-2843983
>chr2R:2844086-2844451
>chr2R:2844764-2845495
>chr2R:2845542-2845671
>chr2R:2845700-2846279
>chr2R:2846337-2846414
>chr2R:2846902-2847072
>chr2R:2847558-2847585
>chr2R:2847635-2847667
>chr2R:2848002-2848039
>chr2R:2848144-2848183
>chr2R:2848341-2848992
>chr2R:2849047-2849295
>chr2R:2849337-2850101
>chr2R:2850243-2853218
>chr2R:2853284-2855686
>chr2R:2855769-2856133
>chr2R:2856189-2856249
>chr2R:2856885-2856968
>chr2R:2857144-2862878
>chr2R:2862946-2863147
>chr2R:2863175-2863232
>chr2R:2863307-2863439
>chr2R:2863740-2863943
>chr2R:2864262-2864456
>chr2R:2864736-2864859
>chr2R:2864955-2865546
>chr2R:2865577-2865826
>chr2R:2865989-2866175
>chr2R:2866527-2866572
>chr2R:2868496-2869442
>chr2R:2869554-2870297
>chr2R:2870378-2870943
>chr2R:2871118-2871495
>chr2R:2871756-2872620
>chr2R:2874121-2874740
>chr2R:2874783-2875662
>chr2R:2875724-2875792
>chr2R:2875869-2876045
>chr2R:2876088-2876198
>chr2R:2876253-2876363
>chr2R:2876472-2876529
>chr2R:2876776-2878017
>chr2R:2878092-2878175
>chr2R:2878321-2878384
>chr2R:2878423-2878676
>chr2R:2878708-2879117
>chr2R:2879172-2879322
>chr2R:2879411-2880296
>chr2R:2880350-2881197
>chr2R:2881367-2881793
>chr2R:2882031-2882095
>chr2R:2882248-2882576
>chr2R:2882798-2883184
>chr2R:2883234-2883350
>chr2R:2883484-2883578
>chr2R:2883636-2883658
>chr2R:2883732-2883791
>chr2R:2883824-2884260
>chr2R:2885257-2885285
>chr2R:2885387-2885596
>chr2R:2885621-2900292
>chr2R:2900345-2900394
>chr2R:2900446-2900720
>chr2R:2902084-2903129
>chr2R:2904096-2904185
>chr2R:2904217-2904371
>chr2R:2904591-2906089
>chr2R:2906214-2906872
>chr2R:2907005-2907066
>chr2R:2907082-2907360
>chr2R:2907395-2916798
>chr2R:2917002-2918502
>chr2R:2918541-2918574
>chr2R:2918737-2919238
>chr2R:2919316-2920183
>chr2R:2920307-2920348
>chr2R:2920681-2920777
>chr2R:2920838-2921102
>chr2R:2921171-2921219
>chr2R:2923788-2924438
>chr2R:2924487-2925290
>chr2R:2925347-2925587
>chr2R:2925640-2927267
>chr2R:2927340-2927556
>chr2R:2927613-2927853
>chr2R:2927906-2929534
>chr2R:2929587-2930338
>chr2R:2930434-2930595
>chr2R:2930653-2931175
>chr2R:2931267-2932242
>chr2R:2932321-2932348
>chr2R:2933103-2933173
>chr2R:2933746-2934487
>chr2R:2934682-2934962
>chr2R:2935137-2937802
>chr2R:2938398-2938635
>chr2R:2943412-2943505
>chr2R:2944278-2944340
>chr2R:2944548-2944579
>chr2R:2945330-2946020
>chr2R:2946198-2946224
>chr2R:2946296-2946323
>chr2R:2946707-2946840
>chr2R:2946921-2947000
>chr2R:2947066-2947179
>chr2R:2948344-2948534
>chr2R:2948561-2948589
>chr2R:2949345-2950405
>chr2R:2951944-2952673
>chr2R:2953072-2953106
>chr2R:2953191-2953256
>chr2R:2953917-2954026
>chr2R:2954254-2954684
>chr2R:2954743-2954802
>chr2R:2955078-2957572
>chr2R:2957662-2957739
>chr2R:2958342-2958644
>chr2R:2959179-2959414
>chr2R:2959586-2959640
>chr2R:2959873-2959959
>chr2R:2960091-2960114
>chr2R:2960146-2960219
>chr2R:2960338-2960398
>chr2R:2960788-2960956
>chr2R:2961190-2961523
>chr2R:2962817-2962926
>chr2R:2963256-2963321
>chr2R:2963993-2964022
>chr2R:2964116-2964162
>chr2R:2964794-2965217
>chr2R:2965510-2965842
>chr2R:2965969-2966288
>chr2R:2966379-2966553
>chr2R:2968122-2968179
>chr2R:2968221-2968629
>chr2R:2970851-2970938
>chr2R:2971016-2971086
>chr2R:2972402-2972434
>chr2R:2972566-2972916
>chr2R:2972977-2973061
>chr2R:2973104-2973534
>chr2R:2973649-2973682
>chr2R:2973855-2975657
>chr2R:2975710-2975950
>chr2R:2976007-2976422
>chr2R:2976454-2976541
>chr2R:2976593-2977211
>chr2R:2977581-2977919
>chr2R:2979151-2980258
>chr2R:2980486-2980570
>chr2R:2980632-2980871
>chr2R:2981070-2994289
>chr2R:2994330-3008934
>chr2R:3010230-3010291
>chr2R:3010393-3010465
>chr2R:3010514-3015765
>chr2R:3015791-3018886
>chr2R:3020547-3020845
>chr2R:3020881-3021297
>chr2R:3023099-3027856
>chr2R:3028951-3029045
>chr2R:3030361-3030558
>chr2R:3031563-3031585
>chr2R:3032391-3032502
>chr2R:3033125-3036741
>chr2R:3036829-3036874
>chr2R:3037345-3037406
>chr2R:3037704-3037744
>chr2R:3037801-3065355
>chr2R:3065631-3065704
>chr2R:3065737-3065935
>chr2R:3066346-3066475
>chr2R:3067259-3067888
>chr2R:3067946-3068101
>chr2R:3068231-3068297
>chr2R:3068409-3068526
>chr2R:3068809-3069040
>chr2R:3069158-3069228
>chr2R:3069262-3069398
>chr2R:3069466-3069745
>chr2R:3069987-3070020
>chr2R:3070096-3070322
>chr2R:3070352-3070380
>chr2R:3070500-3070897
>chr2R:3070947-3071138
>chr2R:3071460-3071576
>chr2R:3072423-3072723
>chr2R:3072798-3072958
>chr2R:3073068-3076918
>chr2R:3076944-3078376
>chr2R:3078629-3078662
>chr2R:3079435-3081476
>chr2R:3081686-3081742
>chr2R:3081828-3081955
>chr2R:3082165-3082385
>chr2R:3082442-3082470
>chr2R:3082513-3082644
>chr2R:3082761-3082810
>chr2R:3083025-3083097
>chr2R:3083301-3083366
>chr2R:3083501-3083544
>chr2R:3083718-3084144
>chr2R:3084179-3085365
>chr2R:3085491-3085547
>chr2R:3085614-3089070
>chr2R:3089687-3089791
>chr2R:3092591-3092614
>chr2R:3093599-3093926
>chr2R:3094313-3094397
>chr2R:3095056-3095613
>chr2R:3095774-3096043
>chr2R:3096101-3096127
>chr2R:3096175-3096210
>chr2R:3096959-3097187
>chr2R:3097657-3097716
>chr2R:3097968-3098306
>chr2R:3098347-3098448
>chr2R:3098523-3100113
>chr2R:3100260-3100424
>chr2R:3100480-3100616
>chr2R:3100661-3101118
>chr2R:3101167-3101481
>chr2R:3101503-3101737
>chr2R:3101825-3103863
>chr2R:3103889-3104418
>chr2R:3105198-3105839
>chr2R:3106409-3106541
>chr2R:3106916-3106964
>chr2R:3107241-3107274
>chr2R:3107342-3107367
>chr2R:3107423-3107447
>chr2R:3107540-3107566
>chr2R:3107611-3107634
>chr2R:3107729-3107849
>chr2R:3108636-3108722
>chr2R:3108801-3109052
>chr2R:3109133-3109287
>chr2R:3109336-3109463
>chr2R:3109530-3109957
>chr2R:3110012-3110077
>chr2R:3110110-3110519
>chr2R:3110602-3110652
>chr2R:3110732-3110838
>chr2R:3111014-3111135
>chr2R:3111201-3111253
>chr2R:3111306-3111559
>chr2R:3111599-3112024
>chr2R:3112102-3112132
>chr2R:3112266-3112868
>chr2R:3112937-3113317
>chr2R:3113376-3113863
>chr2R:3113922-3114343
>chr2R:3114428-3114849
>chr2R:3114886-3115664
>chr2R:3115807-3115862
>chr2R:3116021-3116047
>chr2R:3116235-3116262
>chr2R:3116479-3116532
>chr2R:3116626-3116885
>chr2R:3119324-3119652
>chr2R:3120106-3120323
>chr2R:3120382-3120444
>chr2R:3120904-3120970
>chr2R:3121221-3121370
>chr2R:3121539-3121644
>chr2R:3121720-3121839
>chr2R:3121938-3122009
>chr2R:3122271-3122755
>chr2R:3122903-3122928
>chr2R:3123494-3123625
>chr2R:3123852-3123982
>chr2R:3124105-3124243
>chr2R:3124410-3125518
>chr2R:3125543-3126246
>chr2R:3126285-3127419
>chr2R:3127453-3128153
>chr2R:3128222-3128481
>chr2R:3128533-3128842
>chr2R:3130469-3132005
>chr2R:3132198-3132458
>chr2R:3132713-3132795
>chr2R:3133174-3133742
>chr2R:3133784-3134366
>chr2R:3134413-3135067
>chr2R:3135283-3135383
>chr2R:3135437-3135984
>chr2R:3136059-3136227
>chr2R:3136286-3136433
>chr2R:3136783-3137185
>chr2R:3137553-3138130
>chr2R:3138176-3138234
>chr2R:3138688-3138770
>chr2R:3138865-3139439
>chr2R:3139524-3139548
>chr2R:3139646-3139666
>chr2R:3139759-3139782
>chr2R:3139837-3139860
>chr2R:3139889-3140022
>chr2R:3140392-3140676
>chr2R:3140817-3141272
>chr2R:3142077-3142162
>chr2R:3142228-3142283
>chr2R:3142480-3142519
>chr2R:3142711-3143201
>chr2R:3143396-3143502
>chr2R:3143639-3143782
>chr2R:3143874-3144048
>chr2R:3145614-3145671
>chr2R:3146323-3146396
>chr2R:3146442-3148401
>chr2R:3148482-3148845
>chr2R:3148870-3149209
>chr2R:3149288-3149801
>chr2R:3149831-3150092
>chr2R:3150133-3150180
>chr2R:3150216-3150367
>chr2R:3150404-3150591
>chr2R:3150601-3150734
>chr2R:3150788-3150895
>chr2R:3151151-3151414
>chr2R:3151447-3151511
>chr2R:3151725-3152033
>chr2R:3152132-3152444
>chr2R:3152620-3152675
>chr2R:3152770-3155365
>chr2R:3155406-3155947
>chr2R:3156021-3156057
>chr2R:3156092-3156119
>chr2R:3156146-3156190
>chr2R:3156609-3156645
>chr2R:3157176-3157652
>chr2R:3157704-3157941
>chr2R:3158059-3158144
>chr2R:3158606-3158773
>chr2R:3159478-3159503
>chr2R:3159541-3159573
>chr2R:3159597-3159768
>chr2R:3159808-3160138
>chr2R:3160199-3160508
>chr2R:3160754-3160776
>chr2R:3161779-3161862
>chr2R:3162210-3162708
>chr2R:3162767-3163298
>chr2R:3163589-3163619
>chr2R:3163701-3163744
>chr2R:3163967-3164112
>chr2R:3164826-3165057
>chr2R:3165385-3165681
>chr2R:3165716-3165760
>chr2R:3165824-3165849
>chr2R:3166084-3166109
>chr2R:3166180-3166236
>chr2R:3166559-3168399
>chr2R:3168603-3168665
>chr2R:3169108-3169291
>chr2R:3169339-3169827
>chr2R:3170917-3170947
>chr2R:3171135-3172236
>chr2R:3175153-3175238
>chr2R:3175407-3175501
>chr2R:3176090-3177357
>chr2R:3177470-3177920
>chr2R:3177966-3178018
>chr2R:3178135-3178171
>chr2R:3178208-3178381
>chr2R:3178425-3178507
>chr2R:3178661-3178897
>chr2R:3178945-3179387
>chr2R:3179466-3181067
>chr2R:3181094-3181168
>chr2R:3182678-3182967
>chr2R:3183168-3183199
>chr2R:3183274-3183332
>chr2R:3183468-3183507
>chr2R:3183879-3183913
>chr2R:3184200-3184229
>chr2R:3184278-3184410
>chr2R:3184678-3184752
>chr2R:3185165-3185297
>chr2R:3185664-3185925
>chr2R:3185967-3186156
>chr2R:3186323-3186578
>chr2R:3186641-3186686
>chr2R:3186761-3186883
>chr2R:3187475-3187673
>chr2R:3187722-3188029
>chr2R:3188247-3188361
>chr2R:3190097-3190172
>chr2R:3190257-3190459
>chr2R:3190983-3191026
>chr2R:3191098-3191132
>chr2R:3191203-3191288
>chr2R:3191455-3191498
>chr2R:3191623-3191680
>chr2R:3191743-3191789
>chr2R:3191889-3191981
>chr2R:3192216-3192643
>chr2R:3192725-3192762
>chr2R:3192983-3193022
>chr2R:3193097-3193543
>chr2R:3193628-3194117
>chr2R:3194354-3194606
>chr2R:3195489-3195739
>chr2R:3195815-3198797
>chr2R:3198845-3199306
>chr2R:3199491-3200254
>chr2R:3201134-3201183
>chr2R:3201925-3202499
>chr2R:3202548-3203098
>chr2R:3203253-3203378
>chr2R:3203497-3203529
>chr2R:3203801-3203890
>chr2R:3204450-3204904
>chr2R:3205046-3205516
>chr2R:3205662-3205836
>chr2R:3205916-3206101
>chr2R:3206285-3206362
>chr2R:3206466-3206505
>chr2R:3206528-3206856
>chr2R:3206898-3206934
>chr2R:3207011-3207810
>chr2R:3207902-3208355
>chr2R:3208445-3208809
>chr2R:3208901-3209030
>chr2R:3209103-3209134
>chr2R:3209197-3209313
>chr2R:3209721-3222672
>chr2R:3222735-3235270
>chr2R:3235331-3277336
>chr2R:3277360-3283276
>chr2R:3283331-3286762
>chr2R:3286839-3286994
>chr2R:3287313-3287338
>chr2R:3288378-3288425
>chr2R:3288507-3288545
>chr2R:3288936-3289517
>chr2R:3290003-3290177
>chr2R:3293062-3293091
>chr2R:3293159-3293193
>chr2R:3293264-3293671
>chr2R:3293974-3294223
>chr2R:3294279-3297847
>chr2R:3297915-3300442
>chr2R:3300518-3303747
>chr2R:3303804-3303918
>chr2R:3303952-3303984
>chr2R:3304038-3304141
>chr2R:3304164-3313303
>chr2R:3313506-3313615
>chr2R:3313941-3316452
>chr2R:3316537-3316623
>chr2R:3316718-3316790
>chr2R:3317785-3318246
>chr2R:3318362-3321907
>chr2R:3321983-3325307
>chr2R:3325357-3326266
>chr2R:3326296-3333953
>chr2R:3334033-3334065
>chr2R:3334943-3335032
>chr2R:3336197-3336526
>chr2R:3337050-3337235
>chr2R:3337290-3337405
>chr2R:3337441-3337465
>chr2R:3337542-3337715
>chr2R:3337830-3338213
>chr2R:3338253-3338299
>chr2R:3338528-3338617
>chr2R:3339250-3339391
>chr2R:3340729-3341737
>chr2R:3341806-3345573
>chr2R:3345614-3345669
>chr2R:3345837-3345868
>chr2R:3346159-3346460
>chr2R:3346499-3346620
>chr2R:3346695-3346753
>chr2R:3346770-3346879
>chr2R:3346973-3347053
>chr2R:3347138-3347249
>chr2R:3347298-3347397
>chr2R:3347424-3347890
>chr2R:3347971-3348220
>chr2R:3348371-3348443
>chr2R:3348695-3348836
>chr2R:3348994-3349049
>chr2R:3349145-3349306
>chr2R:3349499-3349610
>chr2R:3349692-3349753
>chr2R:3349846-3349892
>chr2R:3350002-3350138
>chr2R:3350356-3350488
>chr2R:3351102-3351150
>chr2R:3351215-3351263
>chr2R:3351419-3351454
>chr2R:3351511-3351545
>chr2R:3351651-3351698
>chr2R:3351748-3352449
>chr2R:3352515-3358411
>chr2R:3358472-3359577
>chr2R:3359652-3363133
>chr2R:3363249-3363711
>chr2R:3364706-3364778
>chr2R:3364873-3364974
>chr2R:3365044-3366958
>chr2R:3366994-3367555
>chr2R:3367881-3367990
>chr2R:3368193-3368488
>chr2R:3368542-3368574
>chr2R:3368608-3368821
>chr2R:3368869-3381087
>chr2R:3381459-3381590
>chr2R:3383038-3383070
>chr2R:3383677-3384086
>chr2R:3384407-3384442
>chr2R:3384611-3384866
>chr2R:3384979-3385026
>chr2R:3385101-3385252
>chr2R:3385373-3385393
>chr2R:3385506-3393363
>chr2R:3395164-3395187
>chr2R:3396204-3396252
>chr2R:3396333-3396378
>chr2R:3396479-3397271
>chr2R:3397715-3398086
>chr2R:3399004-3399185
>chr2R:3400623-3452470
>chr2R:3452873-3452977
>chr2R:3453064-3453204
>chr2R:3453223-3453246
>chr2R:3453294-3453354
>chr2R:3453474-3454610
>chr2R:3454678-3455226
>chr2R:3455260-3455912
>chr2R:3455950-3456015
>chr2R:3456277-3456457
>chr2R:3456783-3456849
>chr2R:3456914-3457973
>chr2R:3458027-3460010
>chr2R:3460030-3460710
>chr2R:3460741-3461083
>chr2R:3461444-3461472
>chr2R:3463102-3463145
>chr2R:3464505-3464555
>chr2R:3464764-3465805
>chr2R:3466401-3466455
>chr2R:3466719-3466765
>chr2R:3466805-3467142
>chr2R:3467303-3467429
>chr2R:3467475-3467590
>chr2R:3467645-3467830
>chr2R:3468467-3468821
>chr2R:3470028-3470117
>chr2R:3470995-3471027
>chr2R:3471107-3471373
>chr2R:3471403-3472312
>chr2R:3472362-3477907
>chr2R:3477929-3480370
>chr2R:3480445-3480603
>chr2R:3480631-3480659
>chr2R:3480742-3480791
>chr2R:3480878-3480917
>chr2R:3481086-3481209
>chr2R:3481241-3481615
>chr2R:3481644-3481710
>chr2R:3481771-3486058
>chr2R:3486096-3487761
>chr2R:3487931-3488726
>chr2R:3488860-3489725
>chr2R:3489773-3490229
>chr2R:3490274-3490459
>chr2R:3490503-3491104
>chr2R:3491258-3491314
>chr2R:3491361-3492312
>chr2R:3492353-3492392
>chr2R:3492855-3502520
>chr2R:3502616-3502951
>chr2R:3503566-3503598
>chr2R:3504435-3504462
>chr2R:3504707-3506026
>chr2R:3506085-3513502
>chr2R:3513816-3514642
>chr2R:3514832-3515235
>chr2R:3515379-3515611
>chr2R:3515695-3516094
>chr2R:3516180-3516227
>chr2R:3516269-3516679
>chr2R:3516740-3517230
>chr2R:3517282-3520822
>chr2R:3520867-3521741
>chr2R:3521836-3521983
>chr2R:3522253-3522366
>chr2R:3522409-3522445
>chr2R:3522545-3523324
>chr2R:3523419-3523712
>chr2R:3524335-3524365
>chr2R:3526157-3526387
>chr2R:3526680-3536110
>chr2R:3536222-3536495
>chr2R:3536542-3542453
>chr2R:3542498-3545055
>chr2R:3545097-3545226
>chr2R:3545333-3545372
>chr2R:3545399-3545683
>chr2R:3545717-3545887
>chr2R:3545989-3546377
>chr2R:3546485-3546954
>chr2R:3546978-3547402
>chr2R:3547439-3547740
>chr2R:3547791-3547846
>chr2R:3547941-3548231
>chr2R:3548372-3548492
>chr2R:3548536-3548638
>chr2R:3548676-3548917
>chr2R:3549023-3549074
>chr2R:3549138-3549184
>chr2R:3549368-3549426
>chr2R:3549492-3549905
>chr2R:3549960-3550301
>chr2R:3550356-3550572
>chr2R:3550603-3550724
>chr2R:3550794-3550901
>chr2R:3551667-3551695
>chr2R:3551768-3551793
>chr2R:3551951-3552330
>chr2R:3552388-3552785
>chr2R:3554737-3554804
>chr2R:3555203-3555312
>chr2R:3557310-3557391
>chr2R:3557471-3557566
>chr2R:3559838-3559971
>chr2R:3560285-3561314
>chr2R:3561400-3561464
>chr2R:3561525-3562041
>chr2R:3562067-3562147
>chr2R:3562282-3562844
>chr2R:3564492-3564520
>chr2R:3564880-3569307
>chr2R:3569334-3569433
>chr2R:3569482-3569593
>chr2R:3569678-3569758
>chr2R:3569837-3569916
>chr2R:3569933-3572804
>chr2R:3573567-3574822
>chr2R:3574898-3576469
>chr2R:3576507-3578132
>chr2R:3579084-3579168
>chr2R:3579281-3579553
>chr2R:3579637-3579669
>chr2R:3579805-3579903
>chr2R:3579994-3580061
>chr2R:3580241-3580448
>chr2R:3580510-3580553
>chr2R:3580806-3580833
>chr2R:3581091-3581234
>chr2R:3581677-3581957
>chr2R:3582010-3582163
>chr2R:3582227-3582269
>chr2R:3583140-3583203
>chr2R:3583271-3583325
>chr2R:3583536-3584061
>chr2R:3589167-3589383
>chr2R:3589454-3589591
>chr2R:3589989-3590438
>chr2R:3590535-3590634
>chr2R:3590662-3590689
>chr2R:3590850-3591390
>chr2R:3592532-3592836
>chr2R:3592954-3593402
>chr2R:3593703-3593912
>chr2R:3594002-3594140
>chr2R:3594568-3599974
>chr2R:3600438-3600515
>chr2R:3600629-3600683
>chr2R:3600898-3637468
>chr2R:3641185-3642449
>chr2R:3642536-3643138
>chr2R:3643176-3646706
>chr2R:3646894-3647112
>chr2R:3647391-3647447
>chr2R:3647766-3663847
>chr2R:3664046-3664164
>chr2R:3664703-3665066
>chr2R:3665200-3665307
>chr2R:3665455-3665934
>chr2R:3666697-3671420
>chr2R:3671507-3672109
>chr2R:3672147-3675768
>chr2R:3675953-3676054
>chr2R:3676333-3676389
>chr2R:3676935-3680287
>chr2R:3680351-3680937
>chr2R:3681001-3681136
>chr2R:3681167-3692112
>chr2R:3692146-3693396
>chr2R:3693454-3693598
>chr2R:3693629-3703031
>chr2R:3703087-3703340
>chr2R:3703734-3703836
>chr2R:3704125-3704393
>chr2R:3704623-3705320
>chr2R:3705649-3705706
>chr2R:3705784-3705842
>chr2R:3706124-3706487
>chr2R:3706621-3706728
>chr2R:3706876-3707355
>chr2R:3708118-3710832
>chr2R:3710900-3759567
>chr2R:3759667-3769291
>chr2R:3769350-3777940
>chr2R:3777999-3785409
>chr2R:3785499-3785602
>chr2R:3785807-3795018
>chr2R:3795088-3806808
>chr2R:3806868-3810404
>chr2R:3810454-3810519
>chr2R:3810573-3814604
>chr2R:3814640-3817458
>chr2R:3817493-3818185
>chr2R:3818235-3818300
>chr2R:3818354-3821275
>chr2R:3821341-3822215
>chr2R:3822276-3822837
>chr2R:3822873-3823077
>chr2R:3823207-3823256
>chr2R:3823531-3823694
>chr2R:3823817-3824011
>chr2R:3824047-3876439
>chr2R:3876469-3876548
>chr2R:3876574-3876865
>chr2R:3876889-3877104
>chr2R:3877217-3877270
>chr2R:3877627-3880441
>chr2R:3880573-3882315
>chr2R:3882402-3897363
>chr2R:3897512-3897575
>chr2R:3897729-3897830
>chr2R:3897978-3898185
>chr2R:3898314-3898562
>chr2R:3898735-3899226
>chr2R:3899917-3900072
>chr2R:3900494-3900549
>chr2R:3901778-3903033
>chr2R:3903091-3903512
>chr2R:3903822-3904502
>chr2R:3905730-3905798
>chr2R:3905938-3906021
>chr2R:3906318-3906347
>chr2R:3906416-3906440
>chr2R:3906618-3906699
>chr2R:3906733-3906856
>chr2R:3906943-3906982
>chr2R:3907039-3907124
>chr2R:3907801-3908160
>chr2R:3908462-3908555
>chr2R:3908659-3913586
>chr2R:3913681-3913851
>chr2R:3914151-3914425
>chr2R:3915570-3916070
>chr2R:3916099-3916243
>chr2R:3916354-3916684
>chr2R:3916782-3917750
>chr2R:3917795-3918138
>chr2R:3919376-3919425
>chr2R:3919702-3920239
>chr2R:3920349-3920376
>chr2R:3921069-3921120
>chr2R:3921669-3921825
>chr2R:3922146-3922446
>chr2R:3922576-3923155
>chr2R:3923176-3923200
>chr2R:3923232-3923860
>chr2R:3923907-3924246
>chr2R:3924301-3924362
>chr2R:3924413-3924643
>chr2R:3924711-3924939
>chr2R:3924972-3925023
>chr2R:3925183-3925314
>chr2R:3925367-3925697
>chr2R:3925755-3925867
>chr2R:3928199-3928342
>chr2R:3928792-3928815
>chr2R:3929365-3929401
>chr2R:3929871-3929965
>chr2R:3930647-3930731
>chr2R:3931386-3931457
>chr2R:3931949-3932033
>chr2R:3932130-3932160
>chr2R:3932196-3932279
>chr2R:3932366-3932395
>chr2R:3932661-3932715
>chr2R:3932797-3932942
>chr2R:3934313-3934683
>chr2R:3934801-3935073
>chr2R:3935103-3936483
>chr2R:3936518-3936584
>chr2R:3936897-3936991
>chr2R:3937053-3937077
>chr2R:3937535-3938328
>chr2R:3939251-3939715
>chr2R:3939763-3939930
>chr2R:3940099-3941957
>chr2R:3942276-3942318
>chr2R:3942777-3942824
>chr2R:3943418-3998484
>chr2R:3998648-3998747
>chr2R:3998878-3998945
>chr2R:3999039-3999083
>chr2R:4001451-4002438
>chr2R:4002490-4002997
>chr2R:4003198-4003775
>chr2R:4004350-4004435
>chr2R:4004510-4004642
>chr2R:4004682-4004811
>chr2R:4005479-4005512
>chr2R:4005885-4007824
>chr2R:4007910-4008544
>chr2R:4008586-4008909
>chr2R:4009231-4011086
>chr2R:4011128-4011383
>chr2R:4011522-4011635
>chr2R:4011660-4011707
>chr2R:4011780-4011925
>chr2R:4012347-4012377
>chr2R:4012753-4012794
>chr2R:4012889-4013404
>chr2R:4013624-4013689
>chr2R:4015828-4017291
>chr2R:4017360-4017423
>chr2R:4017466-4017575
>chr2R:4017816-4018239
>chr2R:4018355-4018453
>chr2R:4018553-4023223
>chr2R:4023515-4023557
>chr2R:4024222-4024274
>chr2R:4024383-4024663
>chr2R:4024732-4024782
>chr2R:4024817-4025054
>chr2R:4025357-4025543
>chr2R:4028718-4029467
>chr2R:4030504-4030625
>chr2R:4030946-4031000
>chr2R:4031163-4031195
>chr2R:4031244-4031491
>chr2R:4031590-4031706
>chr2R:4031741-4031793
>chr2R:4031838-4031876
>chr2R:4031929-4044051
>chr2R:4044465-4044545
>chr2R:4044574-4045830
>chr2R:4045904-4046020
>chr2R:4046169-4046913
>chr2R:4046974-4047271
>chr2R:4047918-4048010
>chr2R:4048110-4048173
>chr2R:4049417-4049791
>chr2R:4049918-4051061
>chr2R:4051845-4051888
>chr2R:4051977-4052035
>chr2R:4052272-4052842
>chr2R:4052902-4054197
>chr2R:4054725-4057495
>chr2R:4057633-4057812
>chr2R:4058062-4059114
>chr2R:4059391-4059567
>chr2R:4059601-4067762
>chr2R:4068034-4068363
>chr2R:4068442-4069446
>chr2R:4069520-4069636
>chr2R:4069785-4070529
>chr2R:4070590-4070887
>chr2R:4071534-4071626
>chr2R:4071726-4071789
>chr2R:4073033-4073407
>chr2R:4073534-4074668
>chr2R:4074916-4075486
>chr2R:4075546-4076841
>chr2R:4077543-4077722
>chr2R:4077973-4079025
>chr2R:4079302-4087823
>chr2R:4088095-4088424
>chr2R:4088503-4089468
>chr2R:4090244-4091908
>chr2R:4091987-4092398
>chr2R:4092504-4092558
>chr2R:4092655-4092761
>chr2R:4092914-4093126
>chr2R:4094211-4094269
>chr2R:4094732-4115877
>chr2R:4116232-4116279
>chr2R:4116355-4116389
>chr2R:4116909-4116958
>chr2R:4117020-4122173
>chr2R:4122501-4130792
>chr2R:4133189-4133412
>chr2R:4133784-4134102
>chr2R:4134170-4134483
>chr2R:4135316-4135353
>chr2R:4136403-4136474
>chr2R:4138518-4138556
>chr2R:4139295-4139351
>chr2R:4141439-4141550
>chr2R:4141614-4141702
>chr2R:4141988-4150656
>chr2R:4150713-4150751
>chr2R:4151282-4151337
>chr2R:4151474-4151537
>chr2R:4152958-4153269
>chr2R:4153436-4153544
>chr2R:4153656-4153721
>chr2R:4154272-4154356
>chr2R:4154497-4154656
>chr2R:4154700-4155112
>chr2R:4155418-4155490
>chr2R:4155529-4155830
>chr2R:4155894-4155985
>chr2R:4156054-4156287
>chr2R:4156709-4156774
>chr2R:4157577-4157629
>chr2R:4157673-4157744
>chr2R:4158301-4158374
>chr2R:4158500-4158752
>chr2R:4158815-4158847
>chr2R:4159583-4159607
>chr2R:4159656-4159700
>chr2R:4159815-4160029
>chr2R:4160256-4160362
>chr2R:4160554-4160731
>chr2R:4160818-4160877
>chr2R:4160924-4160968
>chr2R:4161644-4161669
>chr2R:4161869-4161930
>chr2R:4162010-4162045
>chr2R:4162319-4162513
>chr2R:4162557-4162628
>chr2R:4162677-4162839
>chr2R:4162909-4163203
>chr2R:4163254-4166507
>chr2R:4166801-4166950
>chr2R:4167002-4167111
>chr2R:4167345-4170280
>chr2R:4170709-4172682
>chr2R:4172750-4173332
>chr2R:4173393-4174142
>chr2R:4174578-4180578
>chr2R:4180618-4180649
>chr2R:4180683-4180737
>chr2R:4180771-4180908
>chr2R:4180938-4181394
>chr2R:4181499-4181904
>chr2R:4181927-4182026
>chr2R:4182090-4182518
>chr2R:4182574-4184815
>chr2R:4184859-4184960
>chr2R:4185012-4185092
>chr2R:4185307-4185378
>chr2R:4185447-4185479
>chr2R:4185757-4186397
>chr2R:4188276-4188725
>chr2R:4188811-4188859
>chr2R:4188946-4189878
>chr2R:4189972-4190869
>chr2R:4191031-4191236
>chr2R:4191481-4191538
>chr2R:4191938-4192028
>chr2R:4192084-4192513
>chr2R:4193358-4194125
>chr2R:4194154-4194241
>chr2R:4194449-4195061
>chr2R:4195174-4195202
>chr2R:4195393-4196843
>chr2R:4196880-4197001
>chr2R:4197091-4197129
>chr2R:4197186-4198278
>chr2R:4198309-4199767
>chr2R:4199806-4200383
>chr2R:4200460-4200530
>chr2R:4200620-4201155
>chr2R:4201221-4201263
>chr2R:4201448-4201488
>chr2R:4202462-4202498
>chr2R:4202695-4202766
>chr2R:4203020-4203073
>chr2R:4203170-4203334
>chr2R:4203419-4203466
>chr2R:4203800-4203963
>chr2R:4204008-4204211
>chr2R:4204248-4204652
>chr2R:4204705-4204885
>chr2R:4204918-4205032
>chr2R:4205146-4205186
>chr2R:4205316-4205339
>chr2R:4205458-4205487
>chr2R:4205621-4205674
>chr2R:4205738-4205803
>chr2R:4206372-4206503
>chr2R:4206629-4231610
>chr2R:4231826-4232003
>chr2R:4232102-4232170
>chr2R:4232211-4232277
>chr2R:4232309-4232370
>chr2R:4232414-4232445
>chr2R:4232847-4233130
>chr2R:4233182-4233627
>chr2R:4233850-4234015
>chr2R:4234110-4234157
>chr2R:4237754-4237982
>chr2R:4239433-4239523
>chr2R:4239901-4240043
>chr2R:4240769-4240795
>chr2R:4241616-4241699
>chr2R:4243466-4243748
>chr2R:4243792-4243951
>chr2R:4244055-4244427
>chr2R:4244606-4244918
>chr2R:4244970-4245054
>chr2R:4245117-4245298
>chr2R:4245334-4245594
>chr2R:4245703-4252745
>chr2R:4252806-4252914
>chr2R:4253054-4253331
>chr2R:4253422-4260312
>chr2R:4260345-4261257
>chr2R:4261296-4261436
>chr2R:4261588-4262009
>chr2R:4262130-4262239
>chr2R:4262353-4262516
>chr2R:4262595-4265179
>chr2R:4265828-4267226
>chr2R:4267569-4267851
>chr2R:4267923-4268672
>chr2R:4268983-4269063
>chr2R:4269163-4269578
>chr2R:4269621-4270770
>chr2R:4270832-4270967
>chr2R:4271092-4271751
>chr2R:4271794-4272279
>chr2R:4272334-4272523
>chr2R:4272562-4273599
>chr2R:4273662-4273707
>chr2R:4273791-4275677
>chr2R:4275708-4276926
>chr2R:4276962-4277151
>chr2R:4277209-4277245
>chr2R:4277286-4277402
>chr2R:4277466-4277535
>chr2R:4277568-4278823
>chr2R:4279008-4279074
>chr2R:4279116-4279256
>chr2R:4279325-4279482
>chr2R:4279508-4280771
>chr2R:4280817-4281993
>chr2R:4282056-4282101
>chr2R:4282185-4284030
>chr2R:4284063-4284618
>chr2R:4284684-4285276
>chr2R:4285925-4285976
>chr2R:4286088-4286191
>chr2R:4286390-4286426
>chr2R:4287130-4287255
>chr2R:4287805-4293088
>chr2R:4293122-4293553
>chr2R:4293620-4293924
>chr2R:4293963-4294348
>chr2R:4294377-4295181
>chr2R:4295826-4295997
>chr2R:4296094-4297018
>chr2R:4297059-4297671
>chr2R:4297752-4297792
>chr2R:4297859-4297901
>chr2R:4298113-4298227
>chr2R:4298386-4298754
>chr2R:4298936-4299092
>chr2R:4299452-4299528
>chr2R:4299661-4299837
>chr2R:4300190-4307570
>chr2R:4307750-4307863
>chr2R:4307994-4308028
>chr2R:4309473-4309569
>chr2R:4309615-4309685
>chr2R:4310286-4310474
>chr2R:4310536-4310946
>chr2R:4311876-4312179
>chr2R:4312228-4312663
>chr2R:4312712-4312769
>chr2R:4313698-4321148
>chr2R:4321302-4321754
>chr2R:4322279-4322335
>chr2R:4323218-4324187
>chr2R:4324469-4324587
>chr2R:4324723-4324779
>chr2R:4324841-4324892
>chr2R:4325763-4326120
>chr2R:4326939-4327028
>chr2R:4327340-4328024
>chr2R:4328125-4328383
>chr2R:4328825-4328951
>chr2R:4329066-4329115
>chr2R:4329671-4329741
>chr2R:4329849-4329924
>chr2R:4330317-4330463
>chr2R:4330778-4336206
>chr2R:4336998-4337078
>chr2R:4337137-4337425
>chr2R:4337599-4337834
>chr2R:4337858-4338040
>chr2R:4338087-4339212
>chr2R:4339263-4339509
>chr2R:4339775-4340060
>chr2R:4340501-4340524
>chr2R:4340994-4341282
>chr2R:4341312-4341598
>chr2R:4341655-4342075
>chr2R:4342331-4342453
>chr2R:4342871-4342917
>chr2R:4343204-4343369
>chr2R:4343549-4344363
>chr2R:4344430-4344479
>chr2R:4344577-4345104
>chr2R:4345223-4345308
>chr2R:4345390-4345466
>chr2R:4345549-4347747
>chr2R:4347862-4348319
>chr2R:4348384-4349837
>chr2R:4351265-4351380
>chr2R:4351633-4351709
>chr2R:4352071-4352314
>chr2R:4352372-4352452
>chr2R:4352523-4352718
>chr2R:4352749-4353278
>chr2R:4353318-4361406
>chr2R:4361449-4362321
>chr2R:4363212-4363372
>chr2R:4363579-4363634
>chr2R:4363680-4366479
>chr2R:4366695-4366814
>chr2R:4367180-4367316
>chr2R:4367510-4367551
>chr2R:4367779-4367903
>chr2R:4368016-4368051
>chr2R:4368154-4368231
>chr2R:4368345-4368635
>chr2R:4369615-4374459
>chr2R:4374690-4374772
>chr2R:4374841-4374878
>chr2R:4375187-4375281
>chr2R:4375663-4375686
>chr2R:4376667-4377321
>chr2R:4377721-4377931
>chr2R:4379148-4379192
>chr2R:4379242-4387286
>chr2R:4387675-4388104
>chr2R:4388203-4388551
>chr2R:4389409-4389439
>chr2R:4389607-4390064
>chr2R:4390155-4390200
>chr2R:4390258-4390299
>chr2R:4390362-4390411
>chr2R:4390434-4390749
>chr2R:4390807-4390915
>chr2R:4391149-4391541
>chr2R:4391608-4391713
>chr2R:4391856-4391901
>chr2R:4391953-4392240
>chr2R:4392402-4392668
>chr2R:4392769-4393453
>chr2R:4393765-4393854
>chr2R:4394012-4394036
>chr2R:4394673-4395030
>chr2R:4395748-4395825
>chr2R:4396127-4396183
>chr2R:4396261-4396458
>chr2R:4397275-4397587
>chr2R:4397673-4398155
>chr2R:4398188-4398289
>chr2R:4398327-4398863
>chr2R:4398920-4399887
>chr2R:4399946-4401319
>chr2R:4401352-4401499
>chr2R:4401515-4401736
>chr2R:4401782-4401821
>chr2R:4401918-4402509
>chr2R:4402560-4402629
>chr2R:4402731-4402889
>chr2R:4402920-4403036
>chr2R:4403062-4404270
>chr2R:4404328-4405382
>chr2R:4405490-4405571
>chr2R:4405672-4405725
>chr2R:4406095-4406175
>chr2R:4406211-4406327
>chr2R:4407415-4407809
>chr2R:4408048-4408101
>chr2R:4409102-4409333
>chr2R:4409782-4410325
>chr2R:4410983-4411294
>chr2R:4411359-4411855
>chr2R:4411913-4412082
>chr2R:4412157-4412303
>chr2R:4412423-4412467
>chr2R:4412577-4413668
>chr2R:4413728-4414133
>chr2R:4414221-4414291
>chr2R:4414504-4425189
>chr2R:4425352-4425391
>chr2R:4425732-4425756
>chr2R:4426906-4427808
>chr2R:4428157-4428213
>chr2R:4428278-4428648
>chr2R:4428947-4428992
>chr2R:4429043-4429129
>chr2R:4429954-4429995
>chr2R:4430782-4430816
>chr2R:4431640-4437221
>chr2R:4437919-4437953
>chr2R:4438029-4438076
>chr2R:4438431-4438493
>chr2R:4438536-4440027
>chr2R:4440089-4440674
>chr2R:4440714-4447756
>chr2R:4447783-4448125
>chr2R:4448149-4448837
>chr2R:4448900-4449036
>chr2R:4449114-4449394
>chr2R:4449619-4449640
>chr2R:4449908-4456506
>chr2R:4457536-4458037
>chr2R:4459308-4459601
>chr2R:4459647-4460365
>chr2R:4460402-4461677
>chr2R:4461904-4467614
>chr2R:4467657-4467719
>chr2R:4468074-4468121
>chr2R:4468197-4468231
>chr2R:4468929-4470606
>chr2R:4471951-4472613
>chr2R:4472641-4472678
>chr2R:4472723-4475280
>chr2R:4475312-4477532
>chr2R:4477605-4478806
>chr2R:4478844-4479994
>chr2R:4480053-4480161
>chr2R:4480198-4480846
>chr2R:4480960-4481299
>chr2R:4481334-4501117
>chr2R:4501954-4502030
>chr2R:4503522-4503560
>chr2R:4503744-4503803
>chr2R:4503846-4506379
>chr2R:4506541-4506574
>chr2R:4506644-4506876
>chr2R:4506971-4507296
>chr2R:4507487-4507572
>chr2R:4507667-4507777
>chr2R:4507901-4508002
>chr2R:4508675-4509478
>chr2R:4509531-4509694
>chr2R:4509784-4509847
>chr2R:4509896-4509989
>chr2R:4510123-4510216
>chr2R:4510669-4510791
>chr2R:4510831-4511287
>chr2R:4512065-4513791
>chr2R:4513836-4513973
>chr2R:4514010-4514057
>chr2R:4514212-4514702
>chr2R:4514885-4514925
>chr2R:4515201-4515340
>chr2R:4517488-4517529
>chr2R:4517751-4517829
>chr2R:4518319-4518659
>chr2R:4520110-4520133
>chr2R:4520210-4520339
>chr2R:4520545-4520633
>chr2R:4521143-4521192
>chr2R:4521278-4521495
>chr2R:4521545-4521919
>chr2R:4522484-4525719
>chr2R:4526148-4526637
>chr2R:4526675-4531808
>chr2R:4531857-4533842
>chr2R:4533887-4534019
>chr2R:4534266-4534341
>chr2R:4534782-4534820
>chr2R:4534971-4534997
>chr2R:4535295-4535420
>chr2R:4535537-4535573
>chr2R:4535656-4535676
>chr2R:4535801-4536161
>chr2R:4536414-4536448
>chr2R:4537892-4537929
>chr2R:4538508-4538537
>chr2R:4538981-4539319
>chr2R:4539352-4539507
>chr2R:4539564-4540976
>chr2R:4541315-4541363
>chr2R:4541674-4541794
>chr2R:4542077-4542119
>chr2R:4543117-4543224
>chr2R:4543270-4544002
>chr2R:4547461-4547564
>chr2R:4547646-4547676
>chr2R:4547831-4547952
>chr2R:4548260-4548287
>chr2R:4549217-4549362
>chr2R:4549428-4549559
>chr2R:4549601-4549660
>chr2R:4549710-4549799
>chr2R:4549890-4550526
>chr2R:4551027-4551435
>chr2R:4551631-4551694
>chr2R:4552151-4552468
>chr2R:4552494-4552543
>chr2R:4552599-4557337
>chr2R:4558843-4558898
>chr2R:4559631-4559937
>chr2R:4560008-4560201
>chr2R:4560814-4560887
>chr2R:4561956-4562238
>chr2R:4562324-4562762
>chr2R:4563228-4563426
>chr2R:4563640-4564360
>chr2R:4564603-4564643
>chr2R:4565036-4565358
>chr2R:4565407-4565532
>chr2R:4565590-4565616
>chr2R:4565845-4566005
>chr2R:4566120-4566288
>chr2R:4566386-4566430
>chr2R:4566567-4566773
>chr2R:4566832-4566923
>chr2R:4566984-4567044
>chr2R:4567059-4567152
>chr2R:4567230-4567488
>chr2R:4567573-4568011
>chr2R:4568059-4568433
>chr2R:4568559-4570552
>chr2R:4570584-4570951
>chr2R:4571637-4571713
>chr2R:4571803-4576095
>chr2R:4577234-4577890
>chr2R:4581011-4581065
>chr2R:4581862-4581944
>chr2R:4582099-4582186
>chr2R:4582487-4582906
>chr2R:4583029-4583073
>chr2R:4583400-4583421
>chr2R:4583468-4583534
>chr2R:4583682-4583706
>chr2R:4583788-4583837
>chr2R:4584014-4584038
>chr2R:4584165-4584211
>chr2R:4584253-4584302
>chr2R:4584459-4584685
>chr2R:4585459-4585484
>chr2R:4586702-4588200
>chr2R:4588358-4588435
>chr2R:4589027-4589255
>chr2R:4589538-4589866
>chr2R:4589984-4591795
>chr2R:4591866-4593052
>chr2R:4593351-4593412
>chr2R:4594187-4594310
>chr2R:4594506-4594616
>chr2R:4594763-4594873
>chr2R:4595156-4595218
>chr2R:4595580-4595609
>chr2R:4596285-4596392
>chr2R:4596563-4596888
>chr2R:4596999-4597026
>chr2R:4597080-4597192
>chr2R:4597220-4597632
>chr2R:4597708-4597756
>chr2R:4598098-4598188
>chr2R:4598642-4598699
>chr2R:4598919-4598970
>chr2R:4600371-4600928
>chr2R:4601971-4602157
>chr2R:4602219-4602501
>chr2R:4604851-4604906
>chr2R:4605008-4605046
>chr2R:4606024-4606079
>chr2R:4606493-4606533
>chr2R:4607478-4607520
>chr2R:4607625-4607648
>chr2R:4607727-4608143
>chr2R:4608265-4608342
>chr2R:4609665-4609700
>chr2R:4610317-4611309
>chr2R:4614440-4614480
>chr2R:4614557-4614597
>chr2R:4614702-4614820
>chr2R:4614926-4615183
>chr2R:4615265-4615295
>chr2R:4615507-4615628
>chr2R:4615874-4615955
>chr2R:4616080-4616269
>chr2R:4616490-4618455
>chr2R:4618502-4618603
>chr2R:4618660-4618890
>chr2R:4622379-4622804
>chr2R:4623005-4624114
>chr2R:4624692-4626546
>chr2R:4628131-4628156
>chr2R:4628419-4633182
>chr2R:4633362-4634059
>chr2R:4635391-4635414
>chr2R:4635480-4635503
>chr2R:4635627-4635705
>chr2R:4635918-4635998
>chr2R:4636062-4637658
>chr2R:4637731-4638209
>chr2R:4638860-4639934
>chr2R:4640153-4640957
>chr2R:4641704-4649607
>chr2R:4649673-4649781
>chr2R:4649944-4650026
>chr2R:4650127-4650162
>chr2R:4650393-4651524
>chr2R:4651595-4653136
>chr2R:4653174-4653424
>chr2R:4653542-4653870
>chr2R:4654156-4654384
>chr2R:4654976-4655062
>chr2R:4655223-4655339
>chr2R:4655392-4656005
>chr2R:4656043-4656393
>chr2R:4656523-4656610
>chr2R:4657737-4657826
>chr2R:4658061-4658089
>chr2R:4658927-4658956
>chr2R:4659093-4663282
>chr2R:4664312-4664813
>chr2R:4666083-4666376
>chr2R:4666430-4667140
>chr2R:4667177-4668452
>chr2R:4668679-4670328
>chr2R:4670653-4670751
>chr2R:4670807-4671030
>chr2R:4671532-4671582
>chr2R:4671830-4671859
>chr2R:4673665-4673749
>chr2R:4673775-4673918
>chr2R:4675960-4676020
>chr2R:4676267-4676331
>chr2R:4676420-4676447
>chr2R:4676781-4677340
>chr2R:4677511-4677596
>chr2R:4677669-4677754
>chr2R:4677839-4677882
>chr2R:4677908-4677977
>chr2R:4678080-4678409
>chr2R:4678540-4678626
>chr2R:4678752-4678817
>chr2R:4679422-4687178
>chr2R:4687488-4687783
>chr2R:4688464-4688532
>chr2R:4688634-4689407
>chr2R:4689735-4689830
>chr2R:4690176-4690216
>chr2R:4690322-4690353
>chr2R:4691080-4691171
>chr2R:4691309-4691383
>chr2R:4691798-4691854
>chr2R:4692959-4693007
>chr2R:4693700-4694040
>chr2R:4694952-4695077
>chr2R:4695961-4696100
>chr2R:4696139-4696230
>chr2R:4696326-4697611
>chr2R:4698996-4699049
>chr2R:4699391-4700129
>chr2R:4701344-4701581
>chr2R:4701699-4702017
>chr2R:4702116-4702277
>chr2R:4702321-4702388
>chr2R:4702618-4702651
>chr2R:4702848-4703034
>chr2R:4703073-4703155
>chr2R:4703281-4703329
>chr2R:4703396-4703707
>chr2R:4703767-4703794
>chr2R:4705390-4705633
>chr2R:4705687-4705752
>chr2R:4705953-4706086
>chr2R:4707063-4707522
>chr2R:4707751-4707950
>chr2R:4708064-4709341
>chr2R:4709515-4709665
>chr2R:4710037-4710120
>chr2R:4710173-4710647
>chr2R:4710756-4710809
>chr2R:4710889-4711239
>chr2R:4712834-4713172
>chr2R:4713237-4713675
>chr2R:4713705-4713913
>chr2R:4713944-4714016
>chr2R:4714085-4714472
>chr2R:4714583-4714620
>chr2R:4714674-4714710
>chr2R:4714798-4714986
>chr2R:4715223-4715254
>chr2R:4715307-4715518
>chr2R:4715591-4715800
>chr2R:4716815-4718603
>chr2R:4718673-4719049
>chr2R:4719093-4719127
>chr2R:4719241-4719337
>chr2R:4719428-4719535
>chr2R:4720351-4720385
>chr2R:4721611-4721772
>chr2R:4721873-4721921
>chr2R:4722355-4722498
>chr2R:4722706-4722813
>chr2R:4722858-4723622
>chr2R:4723804-4723847
>chr2R:4724002-4724231
>chr2R:4724310-4724363
>chr2R:4724702-4724818
>chr2R:4724909-4724958
>chr2R:4725028-4725110
>chr2R:4725224-4725353
>chr2R:4725691-4725762
>chr2R:4725933-4725982
>chr2R:4726064-4726154
>chr2R:4726185-4726217
>chr2R:4726291-4726543
>chr2R:4729118-4729161
>chr2R:4730046-4730109
>chr2R:4731083-4731177
>chr2R:4731236-4731280
>chr2R:4731835-4731877
>chr2R:4732031-4732245
>chr2R:4732355-4732393
>chr2R:4732441-4732804
>chr2R:4732825-4732879
>chr2R:4732912-4736278
>chr2R:4737141-4738841
>chr2R:4739663-4739689
>chr2R:4739798-4739945
>chr2R:4739983-4741580
>chr2R:4741603-4743284
>chr2R:4743844-4743883
>chr2R:4745788-4745845
>chr2R:4747477-4747579
>chr2R:4747695-4747776
>chr2R:4748493-4748525
>chr2R:4748789-4748819
>chr2R:4748841-4748863
>chr2R:4748972-4749020
>chr2R:4749105-4749171
>chr2R:4749656-4749741
>chr2R:4749821-4750187
>chr2R:4750329-4751698
>chr2R:4751886-4752234
>chr2R:4754073-4754251
>chr2R:4755215-4755822
>chr2R:4757156-4757201
>chr2R:4757488-4757551
>chr2R:4758214-4759570
>chr2R:4759667-4759909
>chr2R:4760156-4760268
>chr2R:4760370-4760476
>chr2R:4760556-4761239
>chr2R:4761445-4761516
>chr2R:4761703-4761816
>chr2R:4761876-4764046
>chr2R:4764530-4764596
>chr2R:4765138-4769407
>chr2R:4769537-4772479
>chr2R:4772498-4774702
>chr2R:4775184-4775349
>chr2R:4775410-4776021
>chr2R:4776057-4776585
>chr2R:4776619-4778132
>chr2R:4778247-4780254
>chr2R:4780857-4780994
>chr2R:4782545-4782859
>chr2R:4784382-4784755
>chr2R:4784821-4784851
>chr2R:4785443-4786189
>chr2R:4788850-4788981
>chr2R:4789988-4790071
>chr2R:4790195-4790264
>chr2R:4790376-4790515
>chr2R:4790564-4790661
>chr2R:4790805-4790855
>chr2R:4791243-4791317
>chr2R:4791604-4791644
>chr2R:4791802-4791955
>chr2R:4792175-4792734
>chr2R:4792772-4794650
>chr2R:4794829-4794975
>chr2R:4795001-4795073
>chr2R:4795260-4795296
>chr2R:4795381-4795443
>chr2R:4795510-4795554
>chr2R:4795688-4795721
>chr2R:4795767-4795787
>chr2R:4795836-4796005
>chr2R:4796068-4796654
>chr2R:4797084-4797126
>chr2R:4797173-4797201
>chr2R:4797286-4797310
>chr2R:4797740-4797881
>chr2R:4797933-4798075
>chr2R:4798366-4798561
>chr2R:4798701-4799258
>chr2R:4799452-4799967
>chr2R:4800030-4800079
>chr2R:4800115-4800144
>chr2R:4800384-4800442
>chr2R:4801392-4801667
>chr2R:4801748-4801930
>chr2R:4802079-4802099
>chr2R:4802234-4802299
>chr2R:4802346-4802439
>chr2R:4802673-4802919
>chr2R:4803609-4803632
>chr2R:4804533-4804560
>chr2R:4804737-4804786
>chr2R:4805152-4806874
>chr2R:4806893-4809836
>chr2R:4809966-4814371
>chr2R:4814431-4814485
>chr2R:4814732-4814803
>chr2R:4815009-4815386
>chr2R:4815498-4815580
>chr2R:4819998-4820070
>chr2R:4820167-4820192
>chr2R:4821696-4821754
>chr2R:4821816-4822128
>chr2R:4822419-4822615
>chr2R:4822697-4823106
>chr2R:4824493-4825005
>chr2R:4826124-4826389
>chr2R:4826481-4826559
>chr2R:4826595-4826696
>chr2R:4826802-4826851
>chr2R:4827046-4827096
>chr2R:4827245-4827334
>chr2R:4827760-4828012
>chr2R:4828132-4828353
>chr2R:4828399-4828727
>chr2R:4828752-4828783
>chr2R:4830354-4831958
>chr2R:4832533-4832647
>chr2R:4832709-4832869
>chr2R:4832977-4833008
>chr2R:4833578-4836717
>chr2R:4836840-4836938
>chr2R:4836968-4836994
>chr2R:4837170-4837194
>chr2R:4837241-4837290
>chr2R:4837601-4837693
>chr2R:4838924-4840398
>chr2R:4841121-4848606
>chr2R:4848897-4849005
>chr2R:4849039-4850916
>chr2R:4851148-4851250
>chr2R:4851540-4851762
>chr2R:4852426-4852981
>chr2R:4852986-4853094
>chr2R:4853430-4853785
>chr2R:4855040-4855148
>chr2R:4855821-4856675
>chr2R:4856739-4857105
>chr2R:4857145-4857579
>chr2R:4857662-4860153
>chr2R:4860211-4863038
>chr2R:4863066-4863302
>chr2R:4863418-4869277
>chr2R:4870763-4871251
>chr2R:4871708-4872132
>chr2R:4872191-4872833
>chr2R:4872911-4872949
>chr2R:4872998-4873549
>chr2R:4873786-4873825
>chr2R:4873897-4874058
>chr2R:4874285-4874329
>chr2R:4874602-4874978
>chr2R:4875112-4875206
>chr2R:4875728-4875826
>chr2R:4876063-4876158
>chr2R:4876193-4876227
>chr2R:4876345-4877179
>chr2R:4878984-4879009
>chr2R:4879267-4879387
>chr2R:4880116-4880851
>chr2R:4881095-4886013
>chr2R:4886132-4886363
>chr2R:4886455-4886521
>chr2R:4887940-4888491
>chr2R:4888824-4888870
>chr2R:4888953-4889520
>chr2R:4889554-4889578
>chr2R:4889684-4889733
>chr2R:4889775-4890208
>chr2R:4890326-4890360
>chr2R:4890524-4892004
>chr2R:4892051-4892165
>chr2R:4892249-4892287
>chr2R:4892344-4892442
>chr2R:4892512-4893766
>chr2R:4893794-4893944
>chr2R:4893976-4895686
>chr2R:4896052-4896087
>chr2R:4896384-4896500
>chr2R:4896602-4896624
>chr2R:4896814-4896842
>chr2R:4896971-4897001
>chr2R:4897186-4897377
>chr2R:4897417-4897443
>chr2R:4897633-4897698
>chr2R:4901052-4901171
>chr2R:4902467-4902496
>chr2R:4902911-4903022
>chr2R:4903146-4903534
>chr2R:4903590-4904414
>chr2R:4904728-4904753
>chr2R:4904849-4904932
>chr2R:4904999-4905019
>chr2R:4905658-4905846
>chr2R:4906481-4906907
>chr2R:4907805-4907874
>chr2R:4908082-4908258
>chr2R:4908315-4908472
>chr2R:4908737-4908772
>chr2R:4909471-4909699
>chr2R:4910183-4910249
>chr2R:4910776-4912852
>chr2R:4913241-4913261
>chr2R:4913524-4913544
>chr2R:4914151-4914186
>chr2R:4914992-4915312
>chr2R:4915520-4915666
>chr2R:4915761-4915845
>chr2R:4916597-4916804
>chr2R:4918147-4923608
>chr2R:4924719-4929325
>chr2R:4929437-4929493
>chr2R:4931128-4931159
>chr2R:4933909-4933933
>chr2R:4934287-4934600
>chr2R:4934627-4934763
>chr2R:4934773-4934811
>chr2R:4934947-4937087
>chr2R:4937126-4937264
>chr2R:4937303-4937327
>chr2R:4937359-4937641
>chr2R:4937748-4937967
>chr2R:4938610-4938638
>chr2R:4940133-4940171
>chr2R:4941509-4941590
>chr2R:4941812-4941849
>chr2R:4942611-4942788
>chr2R:4943111-4943426
>chr2R:4943509-4943863
>chr2R:4943940-4944557
>chr2R:4944741-4944925
>chr2R:4946250-4946306
>chr2R:4946980-4947059
>chr2R:4948246-4948283
>chr2R:4948429-4948490
>chr2R:4949121-4949258
>chr2R:4949636-4949670
>chr2R:4950627-4951947
>chr2R:4951968-4953730
>chr2R:4954016-4954047
>chr2R:4957258-4958338
>chr2R:4958375-4959253
>chr2R:4959290-4959346
>chr2R:4959385-4960453
>chr2R:4961183-4963787
>chr2R:4963803-4963909
>chr2R:4964004-4964054
>chr2R:4964684-4964738
>chr2R:4965209-4965296
>chr2R:4965377-4965405
>chr2R:4965487-4965580
>chr2R:4966807-4967116
>chr2R:4967485-4967563
>chr2R:4967603-4967636
>chr2R:4968219-4968342
>chr2R:4968783-4968844
>chr2R:4968962-4969148
>chr2R:4969280-4969304
>chr2R:4969407-4969453
>chr2R:4969664-4969728
>chr2R:4970659-4970703
>chr2R:4970902-4971014
>chr2R:4971089-4971158
>chr2R:4971921-4972048
>chr2R:4972073-4972144
>chr2R:4972298-4972341
>chr2R:4972396-4972423
>chr2R:4973160-4973210
>chr2R:4975205-4975620
>chr2R:4976059-4976198
>chr2R:4976249-4976338
>chr2R:4976396-4976582
>chr2R:4976722-4976909
>chr2R:4977268-4977303
>chr2R:4977429-4977465
>chr2R:4978815-4978863
>chr2R:4978955-4979128
>chr2R:4979240-4979314
>chr2R:4979401-4979454
>chr2R:4979613-4979634
>chr2R:4979836-4979902
>chr2R:4980265-4980613
>chr2R:4980681-4980767
>chr2R:4981061-4982682
>chr2R:4982754-4983492
>chr2R:4983563-4983832
>chr2R:4983921-4984093
>chr2R:4984162-4984261
>chr2R:4984289-4984405
>chr2R:4984444-4984722
>chr2R:4984778-4985243
>chr2R:4985314-4985358
>chr2R:4986052-4986090
>chr2R:4986195-4986516
>chr2R:4986611-4986713
>chr2R:4987005-4987047
>chr2R:4987384-4995015
>chr2R:4995675-4996094
>chr2R:4996173-4996318
>chr2R:4997550-4997585
>chr2R:4997823-4997857
>chr2R:4998762-4998835
>chr2R:4999327-4999415
>chr2R:4999693-4999718
>chr2R:4999760-4999853
>chr2R:4999884-4999974
>chr2R:5000111-5000210
>chr2R:5000319-5000341
>chr2R:5000538-5000629
>chr2R:5000750-5000781
>chr2R:5000950-5000972
>chr2R:5001458-5001543
>chr2R:5001617-5001755
>chr2R:5003244-5003279
>chr2R:5003359-5004006
>chr2R:5004066-5004121
>chr2R:5004162-5004221
>chr2R:5004267-5004302
>chr2R:5004334-5004489
>chr2R:5004753-5004893
>chr2R:5004925-5004963
>chr2R:5005023-5005491
>chr2R:5005983-5006056
>chr2R:5007919-5007939
>chr2R:5007979-5008001
>chr2R:5008147-5008183
>chr2R:5008440-5008490
>chr2R:5010155-5011754
>chr2R:5011794-5013412
>chr2R:5013626-5013759
>chr2R:5014108-5014533
>chr2R:5014659-5016305
>chr2R:5016619-5016896
>chr2R:5017697-5017784
>chr2R:5017884-5017955
>chr2R:5018010-5018089
>chr2R:5018828-5019277
>chr2R:5019512-5019587
>chr2R:5019847-5019963
>chr2R:5020088-5020213
>chr2R:5022675-5022715
>chr2R:5022848-5023203
>chr2R:5023281-5023335
>chr2R:5023481-5023515
>chr2R:5023663-5023755
>chr2R:5023791-5023850
>chr2R:5024586-5024687
>chr2R:5024733-5024766
>chr2R:5024797-5024828
>chr2R:5025020-5025058
>chr2R:5025140-5025195
>chr2R:5025296-5025317
>chr2R:5025608-5025658
>chr2R:5025697-5025818
>chr2R:5025865-5025885
>chr2R:5026147-5026264
>chr2R:5026416-5027117
>chr2R:5027146-5027914
>chr2R:5031317-5031494
>chr2R:5031817-5032604
>chr2R:5032705-5032902
>chr2R:5032944-5033332
>chr2R:5033504-5033688
>chr2R:5034393-5035459
>chr2R:5035482-5035688
>chr2R:5035789-5035852
>chr2R:5036779-5036931
>chr2R:5037460-5037511
>chr2R:5039049-5039168
>chr2R:5039292-5039650
>chr2R:5039790-5040634
>chr2R:5040673-5041255
>chr2R:5041335-5041449
>chr2R:5043457-5043528
>chr2R:5043922-5043957
>chr2R:5044077-5044503
>chr2R:5044779-5044805
>chr2R:5045159-5045416
>chr2R:5045876-5046029
>chr2R:5046084-5048416
>chr2R:5048546-5057188
>chr2R:5057217-5061584
>chr2R:5062055-5062098
>chr2R:5064824-5064858
>chr2R:5065247-5065313
>chr2R:5066157-5066203
>chr2R:5068221-5068321
>chr2R:5068384-5068770
>chr2R:5069104-5069516
>chr2R:5070759-5070834
>chr2R:5070937-5071056
>chr2R:5071198-5071234
>chr2R:5071316-5071429
>chr2R:5071483-5071591
>chr2R:5073712-5073743
>chr2R:5073799-5073884
>chr2R:5074083-5074213
>chr2R:5074330-5074551
>chr2R:5076892-5076932
>chr2R:5077058-5078136
>chr2R:5078715-5078744
>chr2R:5079168-5079205
>chr2R:5080493-5080520
>chr2R:5080698-5080812
>chr2R:5081167-5081855
>chr2R:5082877-5082900
>chr2R:5083490-5083579
>chr2R:5083670-5083751
>chr2R:5083811-5084044
>chr2R:5085311-5085349
>chr2R:5085520-5085578
>chr2R:5085612-5085685
>chr2R:5085740-5085777
>chr2R:5088300-5088896
>chr2R:5089573-5089679
>chr2R:5090302-5090335
>chr2R:5090403-5090477
>chr2R:5090989-5091027
>chr2R:5095045-5095095
>chr2R:5095567-5095635
>chr2R:5095910-5095983
>chr2R:5096055-5096110
>chr2R:5096831-5096877
>chr2R:5096917-5096949
>chr2R:5097149-5097197
>chr2R:5097301-5097353
>chr2R:5097529-5097851
>chr2R:5098064-5098320
>chr2R:5099111-5099341
>chr2R:5099441-5099486
>chr2R:5100288-5100596
>chr2R:5100624-5102589
>chr2R:5102698-5102904
>chr2R:5102933-5103082
>chr2R:5103140-5104567
>chr2R:5104658-5104857
>chr2R:5104897-5105032
>chr2R:5105246-5105434
>chr2R:5105467-5105530
>chr2R:5105591-5106560
>chr2R:5107027-5108158
>chr2R:5110153-5110391
>chr2R:5110543-5110574
>chr2R:5112569-5112812
>chr2R:5112984-5113610
>chr2R:5115414-5115444
>chr2R:5116061-5116583
>chr2R:5117234-5117262
>chr2R:5117939-5118230
>chr2R:5119195-5119626
>chr2R:5119930-5120072
>chr2R:5120124-5120152
>chr2R:5120302-5120459
>chr2R:5120669-5120722
>chr2R:5122102-5122146
>chr2R:5124026-5124451
>chr2R:5124881-5125028
>chr2R:5125076-5125146
>chr2R:5125743-5125847
>chr2R:5125920-5126025
>chr2R:5126298-5126566
>chr2R:5126672-5127489
>chr2R:5127789-5127898
>chr2R:5128510-5128546
>chr2R:5130124-5130161
>chr2R:5130344-5130418
>chr2R:5130542-5131518
>chr2R:5132154-5132184
>chr2R:5132415-5132598
>chr2R:5132674-5132765
>chr2R:5132814-5132903
>chr2R:5133085-5133232
>chr2R:5133427-5133511
>chr2R:5134323-5134804
>chr2R:5134846-5135523
>chr2R:5135607-5135768
>chr2R:5136122-5136487
>chr2R:5136683-5136708
>chr2R:5137255-5137287
>chr2R:5137538-5137637
>chr2R:5138109-5138167
>chr2R:5139982-5140010
>chr2R:5140647-5140687
>chr2R:5141212-5141310
>chr2R:5141559-5142060
>chr2R:5142115-5143580
>chr2R:5143774-5143829
>chr2R:5144430-5144521
>chr2R:5144998-5145041
>chr2R:5145536-5145599
>chr2R:5145624-5145700
>chr2R:5145753-5145887
>chr2R:5145934-5146189
>chr2R:5146275-5147831
>chr2R:5149987-5150233
>chr2R:5151948-5152038
>chr2R:5152169-5152346
>chr2R:5152427-5152458
>chr2R:5153510-5153550
>chr2R:5154113-5154587
>chr2R:5155028-5155063
>chr2R:5155320-5155511
>chr2R:5155655-5155678
>chr2R:5156212-5156255
>chr2R:5156721-5157063
>chr2R:5157322-5157391
>chr2R:5157558-5158923
>chr2R:5158968-5159720
>chr2R:5159848-5160060
>chr2R:5160151-5160473
>chr2R:5160497-5160865
>chr2R:5160914-5160946
>chr2R:5160988-5161354
>chr2R:5161406-5161476
>chr2R:5161590-5168110
>chr2R:5168275-5170045
>chr2R:5171800-5171927
>chr2R:5172051-5172141
>chr2R:5172234-5172419
>chr2R:5173727-5173884
>chr2R:5173935-5174008
>chr2R:5174082-5174103
>chr2R:5174189-5174285
>chr2R:5174361-5174422
>chr2R:5174493-5174513
>chr2R:5174577-5174632
>chr2R:5174704-5174736
>chr2R:5174892-5174984
>chr2R:5175044-5175169
>chr2R:5175215-5175493
>chr2R:5175525-5175771
>chr2R:5176056-5176102
>chr2R:5176175-5176253
>chr2R:5176506-5176582
>chr2R:5177099-5177261
>chr2R:5177386-5177460
>chr2R:5180213-5180235
>chr2R:5180447-5180576
>chr2R:5181993-5182090
>chr2R:5182145-5182434
>chr2R:5182486-5182766
>chr2R:5182821-5182955
>chr2R:5184676-5184744
>chr2R:5184976-5185462
>chr2R:5188434-5188548
>chr2R:5189100-5189172
>chr2R:5189348-5189384
>chr2R:5190165-5190573
>chr2R:5190724-5191038
>chr2R:5191595-5191619
>chr2R:5191719-5191751
>chr2R:5192257-5192308
>chr2R:5192753-5192805
>chr2R:5193022-5193069
>chr2R:5194020-5194367
>chr2R:5194401-5194604
>chr2R:5194769-5194824
>chr2R:5194848-5194873
>chr2R:5196968-5197278
>chr2R:5198227-5198435
>chr2R:5199951-5199996
>chr2R:5200286-5200310
>chr2R:5201080-5201200
>chr2R:5201344-5201390
>chr2R:5202232-5202338
>chr2R:5202837-5202933
>chr2R:5203400-5203657
>chr2R:5204413-5204582
>chr2R:5204625-5204710
>chr2R:5206509-5206814
>chr2R:5206932-5207241
>chr2R:5207505-5208218
>chr2R:5208254-5208284
>chr2R:5208422-5208960
>chr2R:5209059-5209412
>chr2R:5209439-5209713
>chr2R:5210159-5210271
>chr2R:5211134-5211487
>chr2R:5211883-5211978
>chr2R:5212031-5212288
>chr2R:5212782-5212837
>chr2R:5213026-5213623
>chr2R:5213860-5213894
>chr2R:5214926-5214957
>chr2R:5215039-5216670
>chr2R:5217149-5217217
>chr2R:5217269-5217353
>chr2R:5217750-5223246
>chr2R:5223309-5223365
>chr2R:5223464-5223609
>chr2R:5224329-5225161
>chr2R:5225253-5225337
>chr2R:5226003-5226217
>chr2R:5226282-5226343
>chr2R:5226671-5233203
>chr2R:5233225-5235457
>chr2R:5235511-5237167
>chr2R:5238789-5239069
>chr2R:5239250-5239551
>chr2R:5239603-5240140
>chr2R:5240610-5240697
>chr2R:5242127-5242191
>chr2R:5242216-5242324
>chr2R:5243689-5243983
>chr2R:5244238-5244270
>chr2R:5244518-5244635
>chr2R:5245078-5245103
>chr2R:5245429-5245463
>chr2R:5245542-5245679
>chr2R:5246542-5246729
>chr2R:5246771-5247164
>chr2R:5247246-5247272
>chr2R:5247462-5247522
>chr2R:5249880-5249939
>chr2R:5250064-5250092
>chr2R:5251240-5251322
>chr2R:5251517-5251551
>chr2R:5251604-5251778
>chr2R:5251852-5251884
>chr2R:5252339-5252368
>chr2R:5254677-5254712
>chr2R:5257993-5258244
>chr2R:5258443-5258468
>chr2R:5259071-5259164
>chr2R:5259287-5259445
>chr2R:5260151-5260231
>chr2R:5260293-5260560
>chr2R:5260860-5260910
>chr2R:5260972-5262247
>chr2R:5262956-5263057
>chr2R:5263100-5263302
>chr2R:5263368-5263402
>chr2R:5263652-5263794
>chr2R:5263927-5264333
>chr2R:5264372-5264432
>chr2R:5264452-5265047
>chr2R:5265622-5266008
>chr2R:5268045-5268382
>chr2R:5269487-5271249
>chr2R:5275653-5275766
>chr2R:5276515-5276598
>chr2R:5277194-5277463
>chr2R:5277548-5279608
>chr2R:5279768-5282368
>chr2R:5282428-5282573
>chr2R:5283684-5284154
>chr2R:5284553-5285165
>chr2R:5285223-5285253
>chr2R:5285390-5285523
>chr2R:5285545-5285795
>chr2R:5285975-5290764
>chr2R:5291082-5291795
>chr2R:5292083-5292599
>chr2R:5292995-5293228
>chr2R:5293273-5293305
>chr2R:5293467-5293508
>chr2R:5295171-5295224
>chr2R:5296172-5296209
>chr2R:5296267-5296464
>chr2R:5296847-5297396
>chr2R:5297665-5298081
>chr2R:5298583-5298749
>chr2R:5299433-5299793
>chr2R:5300435-5300528
>chr2R:5300589-5300631
>chr2R:5300707-5300749
>chr2R:5302003-5303111
>chr2R:5303177-5303254
>chr2R:5304535-5305303
>chr2R:5306232-5306769
>chr2R:5306818-5306962
>chr2R:5307056-5307110
>chr2R:5307739-5307815
>chr2R:5309112-5311497
>chr2R:5311840-5311886
>chr2R:5312142-5312173
>chr2R:5312687-5312762
>chr2R:5312903-5312953
>chr2R:5313113-5314089
>chr2R:5314115-5314271
>chr2R:5314324-5314828
>chr2R:5314874-5314994
>chr2R:5315087-5315245
>chr2R:5315326-5315403
>chr2R:5315723-5316217
>chr2R:5316849-5317072
>chr2R:5317322-5317358
>chr2R:5317827-5317898
>chr2R:5317988-5318073
>chr2R:5318122-5318216
>chr2R:5318248-5318301
>chr2R:5318941-5319017
>chr2R:5319929-5319960
>chr2R:5320826-5321134
>chr2R:5322676-5322828
>chr2R:5323900-5324799
>chr2R:5325214-5325245
>chr2R:5325464-5325492
>chr2R:5325715-5325805
>chr2R:5326008-5326041
>chr2R:5328140-5328420
>chr2R:5328572-5328618
>chr2R:5329529-5329572
>chr2R:5329638-5329892
>chr2R:5329953-5330029
>chr2R:5330110-5330235
>chr2R:5330407-5330770
>chr2R:5331180-5331265
>chr2R:5331366-5331676
>chr2R:5332008-5332052
>chr2R:5332201-5332224
>chr2R:5332304-5332394
>chr2R:5332506-5332618
>chr2R:5332658-5334360
>chr2R:5334415-5336883
>chr2R:5336911-5337011
>chr2R:5337048-5337075
>chr2R:5337131-5337193
>chr2R:5337270-5337354
>chr2R:5337424-5337553
>chr2R:5337574-5337797
>chr2R:5338067-5338098
>chr2R:5338128-5338159
>chr2R:5338225-5338252
>chr2R:5338330-5338434
>chr2R:5338470-5338516
>chr2R:5341420-5341884
>chr2R:5342164-5342496
>chr2R:5342631-5342884
>chr2R:5343019-5343059
>chr2R:5343144-5343185
>chr2R:5343714-5343792
>chr2R:5344213-5344237
>chr2R:5344371-5344586
>chr2R:5345201-5348402
>chr2R:5348445-5348527
>chr2R:5348599-5349398
>chr2R:5349477-5349743
>chr2R:5349768-5350235
>chr2R:5350547-5350629
>chr2R:5351948-5351994
>chr2R:5352310-5352741
>chr2R:5353138-5353236
>chr2R:5353360-5353429
>chr2R:5353527-5353751
>chr2R:5354938-5354974
>chr2R:5355013-5355081
>chr2R:5355309-5355369
>chr2R:5355459-5355519
>chr2R:5355658-5355840
>chr2R:5355906-5356004
>chr2R:5356777-5357105
>chr2R:5357136-5357179
>chr2R:5358943-5359207
>chr2R:5359260-5359468
>chr2R:5362023-5362054
>chr2R:5363312-5363376
>chr2R:5363813-5364074
>chr2R:5364685-5364718
>chr2R:5364789-5364817
>chr2R:5366011-5366397
>chr2R:5367050-5367427
>chr2R:5367485-5372660
>chr2R:5372823-5373064
>chr2R:5373516-5373551
>chr2R:5374169-5374309
>chr2R:5374385-5374447
>chr2R:5374905-5376078
>chr2R:5376126-5376251
>chr2R:5376476-5376573
>chr2R:5376616-5376646
>chr2R:5376722-5376775
>chr2R:5376830-5376891
>chr2R:5376927-5377035
>chr2R:5377068-5377123
>chr2R:5377192-5377341
>chr2R:5377398-5377764
>chr2R:5377796-5377951
>chr2R:5378112-5378219
>chr2R:5378297-5378548
>chr2R:5378652-5394818
>chr2R:5394933-5395283
>chr2R:5396927-5396994
>chr2R:5397100-5397203
>chr2R:5397306-5397951
>chr2R:5398186-5398211
>chr2R:5398283-5398612
>chr2R:5398648-5398675
>chr2R:5398692-5399122
>chr2R:5399233-5399674
>chr2R:5399716-5400149
>chr2R:5400424-5400716
>chr2R:5401026-5401127
>chr2R:5401380-5401515
>chr2R:5401683-5402448
>chr2R:5402473-5403000
>chr2R:5404110-5404224
>chr2R:5404656-5405062
>chr2R:5405086-5409366
>chr2R:5409503-5410126
>chr2R:5411072-5411230
>chr2R:5411257-5412759
>chr2R:5416058-5416097
>chr2R:5416428-5416570
>chr2R:5417164-5417229
>chr2R:5418008-5420630
>chr2R:5421124-5421461
>chr2R:5422071-5422099
>chr2R:5423257-5423703
>chr2R:5424311-5424844
>chr2R:5424955-5424986
>chr2R:5425048-5425076
>chr2R:5425282-5425363
>chr2R:5425409-5426487
>chr2R:5426518-5426550
>chr2R:5426915-5426954
>chr2R:5427821-5431470
>chr2R:5432353-5432494
>chr2R:5432592-5432676
>chr2R:5432770-5432825
>chr2R:5433058-5433100
>chr2R:5433388-5433793
>chr2R:5433922-5433967
>chr2R:5434760-5434803
>chr2R:5435047-5435412
>chr2R:5435574-5435646
>chr2R:5437159-5437237
>chr2R:5437281-5437393
>chr2R:5437465-5437622
>chr2R:5438503-5438568
>chr2R:5438612-5439202
>chr2R:5440291-5440328
>chr2R:5441698-5441795
>chr2R:5442515-5443721
>chr2R:5443774-5444278
>chr2R:5444324-5444759
>chr2R:5445095-5445601
>chr2R:5446232-5446254
>chr2R:5448761-5448798
>chr2R:5450130-5450988
>chr2R:5451562-5451638
>chr2R:5452689-5452719
>chr2R:5453014-5453129
>chr2R:5456187-5456286
>chr2R:5456322-5456365
>chr2R:5456410-5456625
>chr2R:5457165-5457511
>chr2R:5458466-5458508
>chr2R:5461467-5461539
>chr2R:5461739-5461784
>chr2R:5464544-5464589
>chr2R:5464645-5464668
>chr2R:5465314-5465434
>chr2R:5465599-5465690
>chr2R:5466700-5466874
>chr2R:5467083-5467137
>chr2R:5468882-5468932
>chr2R:5468988-5469070
>chr2R:5469132-5470113
>chr2R:5470161-5470561
>chr2R:5470636-5470675
>chr2R:5470782-5470836
>chr2R:5471493-5471522
>chr2R:5473814-5474190
>chr2R:5475283-5475372
>chr2R:5478659-5478881
>chr2R:5480643-5481225
>chr2R:5481412-5482256
>chr2R:5482280-5482587
>chr2R:5482718-5482825
>chr2R:5482991-5483112
>chr2R:5483191-5483221
>chr2R:5483509-5483579
>chr2R:5485722-5485837
>chr2R:5485964-5485995
>chr2R:5486164-5486302
>chr2R:5486437-5487304
>chr2R:5488328-5488516
>chr2R:5488591-5488706
>chr2R:5488782-5489013
>chr2R:5489116-5489216
>chr2R:5489287-5489407
>chr2R:5489534-5489572
>chr2R:5489614-5489649
>chr2R:5489859-5490003
>chr2R:5490278-5490832
>chr2R:5491235-5491294
>chr2R:5492219-5492379
>chr2R:5492477-5493028
>chr2R:5493366-5493409
>chr2R:5496377-5496432
>chr2R:5497342-5497370
>chr2R:5497790-5498442
>chr2R:5498635-5498677
>chr2R:5499299-5499360
>chr2R:5500481-5500506
>chr2R:5501434-5502897
>chr2R:5503655-5503913
>chr2R:5503954-5504246
>chr2R:5504380-5504454
>chr2R:5504519-5504640
>chr2R:5504727-5504828
>chr2R:5505643-5505783
>chr2R:5507099-5507143
>chr2R:5507182-5507239
>chr2R:5507571-5507604
>chr2R:5507639-5507670
>chr2R:5507722-5507783
>chr2R:5507863-5507934
>chr2R:5508590-5508819
>chr2R:5510408-5511077
>chr2R:5511132-5511301
>chr2R:5511353-5511424
>chr2R:5511460-5511531
>chr2R:5514007-5514111
>chr2R:5514194-5514263
>chr2R:5514280-5514314
>chr2R:5514451-5514829
>chr2R:5515855-5515900
>chr2R:5516564-5516605
>chr2R:5516740-5516784
>chr2R:5516885-5517137
>chr2R:5517263-5517401
>chr2R:5517566-5518129
>chr2R:5518469-5518559
>chr2R:5518896-5518948
>chr2R:5520062-5520257
>chr2R:5520339-5520420
>chr2R:5520455-5520623
>chr2R:5521105-5521623
>chr2R:5521704-5521727
>chr2R:5521830-5522161
>chr2R:5522202-5522388
>chr2R:5522494-5522587
>chr2R:5522618-5522830
>chr2R:5522898-5522975
>chr2R:5523146-5523274
>chr2R:5523554-5523654
>chr2R:5523719-5523774
>chr2R:5523977-5524008
>chr2R:5524126-5524197
>chr2R:5524234-5524569
>chr2R:5525188-5525420
>chr2R:5525523-5525628
>chr2R:5525878-5525935
>chr2R:5526037-5526145
>chr2R:5527823-5527890
>chr2R:5528051-5528261
>chr2R:5528308-5528640
>chr2R:5529321-5529350
>chr2R:5529608-5529955
>chr2R:5530000-5531167
>chr2R:5531210-5531237
>chr2R:5532344-5532460
>chr2R:5532495-5532720
>chr2R:5532989-5533780
>chr2R:5533897-5534458
>chr2R:5534532-5534859
>chr2R:5534889-5534988
>chr2R:5535030-5535169
>chr2R:5535260-5535356
>chr2R:5535399-5535456
>chr2R:5535493-5535523
>chr2R:5535581-5536186
>chr2R:5537699-5537826
>chr2R:5537864-5538424
>chr2R:5538467-5538553
>chr2R:5538919-5538951
>chr2R:5539539-5539598
>chr2R:5540827-5541046
>chr2R:5543243-5547276
>chr2R:5550783-5552498
>chr2R:5552555-5553114
>chr2R:5553159-5555308
>chr2R:5556214-5577855
>chr2R:5577920-5578274
>chr2R:5578653-5578709
>chr2R:5579846-5580603
>chr2R:5582199-5583214
>chr2R:5583250-5598982
>chr2R:5599049-5599752
>chr2R:5599786-5600365
>chr2R:5600537-5601574
>chr2R:5601659-5601742
>chr2R:5602571-5602609
>chr2R:5602747-5602807
>chr2R:5603812-5603835
>chr2R:5606295-5606339
>chr2R:5607203-5607246
>chr2R:5608921-5608961
>chr2R:5609566-5609606
>chr2R:5610435-5610719
>chr2R:5612715-5612786
>chr2R:5613137-5613204
>chr2R:5613336-5613526
>chr2R:5613576-5613626
>chr2R:5613663-5613720
>chr2R:5613765-5613817
>chr2R:5614310-5614335
>chr2R:5614482-5614516
>chr2R:5614542-5614630
>chr2R:5614852-5615059
>chr2R:5615402-5615551
>chr2R:5615603-5615673
>chr2R:5615694-5616195
>chr2R:5616227-5616366
>chr2R:5617558-5620909
>chr2R:5622090-5627595
>chr2R:5627748-5628965
>chr2R:5629026-5631693
>chr2R:5631738-5632964
>chr2R:5633042-5633318
>chr2R:5633466-5633755
>chr2R:5634014-5634100
>chr2R:5634297-5634387
>chr2R:5634755-5634779
>chr2R:5634802-5634889
>chr2R:5634953-5634988
>chr2R:5635055-5635126
>chr2R:5635241-5635319
>chr2R:5635550-5635571
>chr2R:5635606-5635724
>chr2R:5635761-5635786
>chr2R:5635924-5635944
>chr2R:5636065-5636212
>chr2R:5636542-5637639
>chr2R:5638659-5638709
>chr2R:5638769-5638915
>chr2R:5639001-5639073
>chr2R:5639369-5639509
>chr2R:5644299-5644425
>chr2R:5644514-5644540
>chr2R:5644971-5645261
>chr2R:5645413-5645607
>chr2R:5646141-5646174
>chr2R:5646236-5646330
>chr2R:5646733-5646804
>chr2R:5647177-5647228
>chr2R:5647888-5647985
>chr2R:5648160-5648569
>chr2R:5649050-5649114
>chr2R:5649191-5649299
>chr2R:5649647-5649779
>chr2R:5650445-5650893
>chr2R:5650916-5651091
>chr2R:5651397-5651475
>chr2R:5651521-5651618
>chr2R:5653210-5653233
>chr2R:5656495-5656521
>chr2R:5658577-5658692
>chr2R:5658747-5658844
>chr2R:5659005-5659052
>chr2R:5659246-5659577
>chr2R:5663152-5663187
>chr2R:5663363-5663463
>chr2R:5664379-5664450
>chr2R:5665018-5665067
>chr2R:5665891-5666164
>chr2R:5666230-5666359
>chr2R:5667092-5667304
>chr2R:5669941-5669996
>chr2R:5670097-5670262
>chr2R:5670547-5670630
>chr2R:5675379-5675497
>chr2R:5675818-5676146
>chr2R:5676317-5676579
>chr2R:5676623-5676648
>chr2R:5676762-5676835
>chr2R:5678155-5678211
>chr2R:5678584-5678636
>chr2R:5678758-5679051
>chr2R:5682236-5682285
>chr2R:5686894-5686966
>chr2R:5689914-5690053
>chr2R:5690091-5690125
>chr2R:5690490-5690570
>chr2R:5690610-5690643
>chr2R:5691249-5691283
>chr2R:5692394-5692423
>chr2R:5692679-5693059
>chr2R:5694716-5694865
>chr2R:5696199-5696232
>chr2R:5696284-5696467
>chr2R:5696559-5696662
>chr2R:5696732-5696838
>chr2R:5700204-5700240
>chr2R:5700510-5700636
>chr2R:5700746-5701023
>chr2R:5701152-5701359
>chr2R:5701406-5701457
>chr2R:5705646-5705769
>chr2R:5705803-5705890
>chr2R:5710442-5710541
>chr2R:5713596-5713644
>chr2R:5714178-5714229
>chr2R:5716808-5716913
>chr2R:5717234-5717264
>chr2R:5717980-5718015
>chr2R:5718142-5718210
>chr2R:5719760-5720011
>chr2R:5720353-5720438
>chr2R:5720497-5720823
>chr2R:5720893-5721011
>chr2R:5721788-5721859
>chr2R:5722243-5722566
>chr2R:5724154-5724234
>chr2R:5724325-5724427
>chr2R:5724685-5724728
>chr2R:5724769-5724799
>chr2R:5725061-5725111
>chr2R:5729581-5729632
>chr2R:5729746-5729775
>chr2R:5729856-5730010
>chr2R:5730110-5730239
>chr2R:5730370-5730465
>chr2R:5730626-5730825
>chr2R:5730899-5730938
>chr2R:5731068-5731136
>chr2R:5732890-5732980
>chr2R:5733071-5733158
>chr2R:5733226-5733318
>chr2R:5733433-5733911
>chr2R:5734044-5734073
>chr2R:5736042-5736090
>chr2R:5737679-5737713
>chr2R:5737784-5737821
>chr2R:5738212-5738525
>chr2R:5738564-5738604
>chr2R:5738821-5738953
>chr2R:5739093-5739401
>chr2R:5739437-5739617
>chr2R:5739718-5739946
>chr2R:5740162-5740249
>chr2R:5740303-5740386
>chr2R:5740436-5740481
>chr2R:5740616-5741192
>chr2R:5743244-5743542
>chr2R:5744296-5744555
>chr2R:5744588-5744632
>chr2R:5746773-5746830
>chr2R:5746855-5747049
>chr2R:5747076-5747350
>chr2R:5750487-5750539
>chr2R:5753873-5753905
>chr2R:5754987-5755036
>chr2R:5756892-5756944
>chr2R:5757434-5757474
>chr2R:5759648-5759667
>chr2R:5760665-5760700
>chr2R:5767087-5767188
>chr2R:5768511-5768881
>chr2R:5769075-5769098
>chr2R:5769894-5770025
>chr2R:5770692-5770726
>chr2R:5771046-5771410
>chr2R:5773176-5773216
>chr2R:5773599-5773821
>chr2R:5773951-5774018
>chr2R:5774323-5774351
>chr2R:5774360-5774465
>chr2R:5776487-5776560
>chr2R:5776654-5776786
>chr2R:5778794-5778930
>chr2R:5779795-5779859
>chr2R:5780194-5780579
>chr2R:5781176-5781422
>chr2R:5782033-5782113
>chr2R:5782525-5782564
>chr2R:5782568-5782598
>chr2R:5783199-5783405
>chr2R:5785661-5785704
>chr2R:5785743-5785791
>chr2R:5785921-5786044
>chr2R:5786132-5786546
>chr2R:5786687-5786723
>chr2R:5788141-5788200
>chr2R:5788975-5789023
>chr2R:5789144-5789215
>chr2R:5789346-5789404
>chr2R:5790664-5791149
>chr2R:5793505-5793619
>chr2R:5793756-5793931
>chr2R:5794653-5794681
>chr2R:5794737-5795061
>chr2R:5796575-5796999
>chr2R:5799313-5799370
>chr2R:5800078-5800116
>chr2R:5801526-5801575
>chr2R:5802011-5802035
>chr2R:5802490-5802530
>chr2R:5803082-5803169
>chr2R:5804082-5804141
>chr2R:5809083-5809117
>chr2R:5809307-5809360
>chr2R:5810064-5810569
>chr2R:5810594-5810632
>chr2R:5813358-5813386
>chr2R:5815374-5815431
>chr2R:5816402-5816511
>chr2R:5816963-5817035
>chr2R:5823950-5823977
>chr2R:5824706-5824750
>chr2R:5826502-5826541
>chr2R:5826890-5826923
>chr2R:5830671-5830770
>chr2R:5832636-5832663
>chr2R:5837314-5837355
>chr2R:5839541-5839565
>chr2R:5841380-5841442
>chr2R:5841518-5841568
>chr2R:5842482-5842530
>chr2R:5845078-5845168
>chr2R:5845249-5845303
>chr2R:5847048-5847120
>chr2R:5847413-5847461
>chr2R:5849297-5849345
>chr2R:5849610-5849681
>chr2R:5851007-5851033
>chr2R:5852539-5852610
>chr2R:5854000-5854053
>chr2R:5854184-5854258
>chr2R:5855681-5855735
>chr2R:5856082-5856114
>chr2R:5858377-5858422
>chr2R:5860165-5860236
>chr2R:5862751-5862957
>chr2R:5863004-5863191
>chr2R:5863555-5863589
>chr2R:5863935-5863989
>chr2R:5864036-5864114
>chr2R:5864770-5864793
>chr2R:5865682-5865716
>chr2R:5866233-5866271
>chr2R:5868887-5868952
>chr2R:5869321-5874351
>chr2R:5876920-5876971
>chr2R:5877400-5877465
>chr2R:5878380-5878464
>chr2R:5878516-5878860
>chr2R:5879205-5879275
>chr2R:5879522-5879571
>chr2R:5879658-5879736
>chr2R:5883305-5883367
>chr2R:5883668-5883791
>chr2R:5886837-5886874
>chr2R:5889182-5889493
>chr2R:5889639-5889693
>chr2R:5890094-5890145
>chr2R:5890928-5890985
>chr2R:5893763-5893802
>chr2R:5894241-5894276
>chr2R:5894693-5894723
>chr2R:5894829-5894927
>chr2R:5895240-5895269
>chr2R:5895332-5895446
>chr2R:5895552-5895673
>chr2R:5895717-5895786
>chr2R:5896727-5896762
>chr2R:5897656-5897683
>chr2R:5898822-5898856
>chr2R:5899971-5900000
>chr2R:5901103-5901174
>chr2R:5902199-5909720
>chr2R:5910289-5910360
>chr2R:5911595-5911622
>chr2R:5911734-5911790
>chr2R:5912129-5912160
>chr2R:5913632-5913661
>chr2R:5914164-5914204
>chr2R:5921161-5921194
>chr2R:5922404-5922446
>chr2R:5923747-5923784
>chr2R:5923981-5924003
>chr2R:5931637-5932065
>chr2R:5935244-5935289
>chr2R:5937816-5937870
>chr2R:5938904-5938946
>chr2R:5939304-5939363
>chr2R:5940050-5940090
>chr2R:5940192-5940468
>chr2R:5941723-5941765
>chr2R:5943183-5943231
>chr2R:5943794-5943840
>chr2R:5944257-5944374
>chr2R:5944522-5944547
>chr2R:5944793-5944832
>chr2R:5944888-5945130
>chr2R:5945341-5945371
>chr2R:5949181-5949230
>chr2R:5949283-5949379
>chr2R:5949630-5949865
>chr2R:5950907-5951063
>chr2R:5951512-5952010
>chr2R:5952299-5952328
>chr2R:5953243-5953317
>chr2R:5954655-5954868
>chr2R:5956292-5956357
>chr2R:5959933-5959973
>chr2R:5960489-5960527
>chr2R:5960754-5960793
>chr2R:5961780-5961808
>chr2R:5964913-5964939
>chr2R:5964977-5965029
>chr2R:5965349-5965411
>chr2R:5965853-5965942
>chr2R:5965977-5966364
>chr2R:5967975-5968365
>chr2R:5968901-5968947
>chr2R:5973289-5973314
>chr2R:5975387-5975469
>chr2R:5977814-5977899
>chr2R:5982106-5982140
>chr2R:5983793-5983816
>chr2R:5986946-5986985
>chr2R:5987210-5987688
>chr2R:5987902-5987935
>chr2R:5989217-5989279
>chr2R:5989489-5989554
>chr2R:5989741-5989830
>chr2R:5989909-5989944
>chr2R:5992083-5992124
>chr2R:5995561-5995639
>chr2R:5995754-5995812
>chr2R:5999929-5999977
>chr2R:6001918-6001956
>chr2R:6005426-6005600
>chr2R:6006266-6006294
>chr2R:6009773-6009807
>chr2R:6012462-6012504
>chr2R:6016535-6016570
>chr2R:6020434-6020527
>chr2R:6020875-6020947
>chr2R:6021216-6021278
>chr2R:6022356-6022399
>chr2R:6022697-6022740
>chr2R:6023442-6023520
>chr2R:6023782-6023822
>chr2R:6024072-6024513
>chr2R:6024574-6024640
>chr2R:6026243-6026270
>chr2R:6030227-6030825
>chr2R:6030927-6031001
>chr2R:6031365-6031494
>chr2R:6031605-6031680
>chr2R:6034079-6034170
>chr2R:6034212-6034342
>chr2R:6034405-6034457
>chr2R:6035095-6035193
>chr2R:6035841-6035938
>chr2R:6038998-6039036
>chr2R:6039407-6039446
>chr2R:6041038-6041256
>chr2R:6045709-6045766
>chr2R:6045809-6045843
>chr2R:6046248-6046285
>chr2R:6046350-6046403
>chr2R:6046737-6046763
>chr2R:6048941-6049010
>chr2R:6050750-6050782
>chr2R:6054163-6054212
>chr2R:6061260-6061343
>chr2R:6061366-6061423
>chr2R:6062384-6062418
>chr2R:6067533-6067575
>chr2R:6074884-6074937
>chr2R:6076627-6076660
>chr2R:6083436-6083483
>chr2R:6083646-6083680
>chr2R:6085994-6086107
>chr2R:6086238-6086318
>chr2R:6088388-6088465
>chr2R:6089702-6089758
>chr2R:6090246-6090277
>chr2R:6090472-6090543
>chr2R:6092036-6092107
>chr2R:6092222-6092260
>chr2R:6093067-6093143
>chr2R:6094360-6094399
>chr2R:6096776-6101915
>chr2R:6102061-6102132
>chr2R:6102711-6102745
>chr2R:6103892-6103987
>chr2R:6104151-6104206
>chr2R:6104435-6104469
>chr2R:6107971-6107998
>chr2R:6108684-6108766
>chr2R:6109604-6109674
>chr2R:6113019-6113059
>chr2R:6114341-6114409
>chr2R:6114704-6114803
>chr2R:6117934-6117963
>chr2R:6118316-6118362
>chr2R:6118813-6118886
>chr2R:6120474-6120550
>chr2R:6120674-6120722
>chr2R:6120839-6120872
>chr2R:6121656-6121790
>chr2R:6122001-6122035
>chr2R:6122931-6123005
>chr2R:6129061-6129107
>chr2R:6129681-6129726
>chr2R:6132255-6132314
>chr2R:6132870-6132906
>chr2R:6132981-6133061
>chr2R:6133670-6133779
>chr2R:6134442-6134486
>chr2R:6134574-6134610
>chr2R:6134839-6134872
>chr2R:6136984-6137020
>chr2R:6137106-6137141
>chr2R:6137361-6137392
>chr2R:6140556-6140665
>chr2R:6142163-6142237
>chr2R:6142369-6142446
>chr2R:6144721-6144756
>chr2R:6145687-6145721
>chr2R:6145979-6146032
>chr2R:6146165-6146200
>chr2R:6147000-6147134
>chr2R:6147959-6148018
>chr2R:6149093-6149131
>chr2R:6150069-6150102
>chr2R:6150856-6150886
>chr2R:6152597-6152677
>chr2R:6153178-6153259
>chr2R:6153504-6153580
>chr2R:6153723-6153785
>chr2R:6154697-6154894
>chr2R:6155202-6155225
>chr2R:6155278-6155336
>chr2R:6155639-6155692
>chr2R:6156420-6156454
>chr2R:6160644-6160684
>chr2R:6160885-6160933
>chr2R:6161034-6161272
>chr2R:6161530-6161720
>chr2R:6161761-6162273
>chr2R:6162516-6163067
>chr2R:6163216-6163992
>chr2R:6164058-6164614
>chr2R:6164791-6164954
>chr2R:6164979-6165013
>chr2R:6165130-6165182
>chr2R:6165271-6165396
>chr2R:6165455-6165481
>chr2R:6165647-6165706
>chr2R:6165983-6166225
>chr2R:6166404-6166430
>chr2R:6166527-6166588
>chr2R:6168846-6168879
>chr2R:6169603-6169679
>chr2R:6169870-6169917
>chr2R:6171495-6171568
>chr2R:6171672-6171808
>chr2R:6172221-6172309
>chr2R:6172386-6172502
>chr2R:6172546-6172681
>chr2R:6172803-6172840
>chr2R:6173433-6173499
>chr2R:6173543-6173627
>chr2R:6176114-6176163
>chr2R:6177037-6177192
>chr2R:6177376-6177411
>chr2R:6178583-6178656
>chr2R:6178816-6178873
>chr2R:6179367-6179411
>chr2R:6187221-6187257
>chr2R:6190126-6190206
>chr2R:6190240-6190286
>chr2R:6190367-6190447
>chr2R:6192528-6192626
>chr2R:6194704-6194772
>chr2R:6198268-6198355
>chr2R:6198428-6198717
>chr2R:6203644-6203715
>chr2R:6214691-6214722
>chr2R:6215201-6215256
>chr2R:6215551-6215601
>chr2R:6215799-6215826
>chr2R:6215857-6215900
>chr2R:6217536-6217665
>chr2R:6217745-6217776
>chr2R:6219869-6219926
>chr2R:6220133-6220217
>chr2R:6223256-6223331
>chr2R:6227317-6227394
>chr2R:6228346-6228373
>chr2R:6228819-6228846
>chr2R:6232146-6232192
>chr2R:6234358-6234416
>chr2R:6235125-6235198
>chr2R:6235671-6235738
>chr2R:6238241-6238313
>chr2R:6239784-6239835
>chr2R:6240557-6240593
>chr2R:6241083-6241545
>chr2R:6241629-6241653
>chr2R:6242767-6242835
>chr2R:6243257-6243282
>chr2R:6243796-6244216
>chr2R:6249784-6249852
>chr2R:6250133-6250163
>chr2R:6250252-6250278
>chr2R:6254472-6254705
>chr2R:6255665-6255787
>chr2R:6255831-6256387
>chr2R:6256438-6260950
>chr2R:6261024-6261114
>chr2R:6261161-6261312
>chr2R:6261382-6261823
>chr2R:6261850-6266664
>chr2R:6266754-6267167
>chr2R:6267232-6268208
>chr2R:6268239-6268383
>chr2R:6268439-6269098
>chr2R:6269176-6269254
>chr2R:6269610-6269690
>chr2R:6269723-6272638
>chr2R:6272718-6287594
>chr2R:6287764-6288011
>chr2R:6288282-6288308
>chr2R:6290552-6291552
>chr2R:6291654-6291916
>chr2R:6291946-6292395
>chr2R:6292441-6292469
>chr2R:6293076-6294579
>chr2R:6294609-6317359
>chr2R:6317430-6317481
>chr2R:6317766-6319162
>chr2R:6319218-6319449
>chr2R:6319567-6319671
>chr2R:6319976-6320325
>chr2R:6320515-6322953
>chr2R:6323018-6323315
>chr2R:6323402-6323480
>chr2R:6323884-6323967
>chr2R:6324758-6325565
>chr2R:6325658-6325931
>chr2R:6326053-6326923
>chr2R:6327009-6327468
>chr2R:6327497-6327621
>chr2R:6327686-6339816
>chr2R:6340612-6340642
>chr2R:6341358-6341522
>chr2R:6341571-6341720
>chr2R:6341748-6342249
>chr2R:6342294-6416628
>chr2R:6416756-6416831
>chr2R:6416875-6419481
>chr2R:6419509-6436305
>chr2R:6436530-6436724
>chr2R:6437347-6437421
>chr2R:6437981-6438022
>chr2R:6438206-6438277
>chr2R:6438465-6438561
>chr2R:6438664-6447863
>chr2R:6447907-6448769
>chr2R:6448962-6449386
>chr2R:6449676-6449789
>chr2R:6449868-6450383
>chr2R:6450446-6450551
>chr2R:6450562-6450670
>chr2R:6450719-6460154
>chr2R:6460292-6460727
>chr2R:6460800-6462195
>chr2R:6462223-6464042
>chr2R:6464444-6464926
>chr2R:6464976-6465159
>chr2R:6466594-6466661
>chr2R:6466706-6466760
>chr2R:6466831-6467158
>chr2R:6467182-6467335
>chr2R:6467390-6467724
>chr2R:6467757-6469276
>chr2R:6469586-6476833
>chr2R:6476853-6480242
>chr2R:6480350-6480394
>chr2R:6480562-6480603
>chr2R:6481303-6481458
>chr2R:6481528-6481574
>chr2R:6481624-6481812
>chr2R:6482472-6482567
>chr2R:6482776-6483031
>chr2R:6483221-6483610
>chr2R:6483676-6486744
>chr2R:6486896-6486951
>chr2R:6487225-6487282
>chr2R:6487398-6487481
>chr2R:6487603-6487676
>chr2R:6487770-6487861
>chr2R:6488055-6488133
>chr2R:6488189-6488262
>chr2R:6488383-6488553
>chr2R:6488639-6488837
>chr2R:6488848-6491739
>chr2R:6491802-6491832
>chr2R:6491873-6491924
>chr2R:6492042-6492331
>chr2R:6492585-6492632
>chr2R:6493750-6493831
>chr2R:6493960-6494222
>chr2R:6494557-6499291
>chr2R:6499337-6499597
>chr2R:6500531-6500586
>chr2R:6501208-6501305
>chr2R:6504374-6504413
>chr2R:6505061-6505126
>chr2R:6505159-6505202
>chr2R:6505364-6505416
>chr2R:6505726-6505813
>chr2R:6505915-6505972
>chr2R:6506190-6506216
>chr2R:6507464-6507500
>chr2R:6509718-6509756
>chr2R:6510268-6510301
>chr2R:6510986-6511043
>chr2R:6511621-6511659
>chr2R:6512418-6512507
>chr2R:6514828-6514938
>chr2R:6516773-6516797
>chr2R:6518409-6518446
>chr2R:6520176-6520213
>chr2R:6521559-6521615
>chr2R:6523067-6523115
>chr2R:6523807-6523853
>chr2R:6524055-6524087
>chr2R:6524519-6524640
>chr2R:6526306-6526505
>chr2R:6528177-6528248
>chr2R:6528406-6528450
>chr2R:6530649-6530684
>chr2R:6531961-6532015
>chr2R:6534024-6534120
>chr2R:6535206-6535307
>chr2R:6535325-6535360
>chr2R:6536449-6536515
>chr2R:6537634-6537679
>chr2R:6538030-6538155
>chr2R:6539164-6539202
>chr2R:6541895-6541918
>chr2R:6542843-6542893
>chr2R:6543002-6543058
>chr2R:6544122-6544186
>chr2R:6544348-6544421
>chr2R:6545953-6545994
>chr2R:6547213-6547294
>chr2R:6548962-6549007
>chr2R:6549102-6549134
>chr2R:6549258-6549293
>chr2R:6549845-6549869
>chr2R:6550225-6550277
>chr2R:6550322-6550433
>chr2R:6552669-6552699
>chr2R:6553014-6553057
>chr2R:6553181-6553277
>chr2R:6553460-6553520
>chr2R:6557207-6557240
>chr2R:6560611-6560640
>chr2R:6562815-6562858
>chr2R:6564290-6564355
>chr2R:6564582-6564627
>chr2R:6565418-6565447
>chr2R:6566050-6566097
>chr2R:6568968-6568998
>chr2R:6574503-6574555
>chr2R:6576862-6576898
>chr2R:6579809-6584886
>chr2R:6589814-6589890
>chr2R:6590203-6590247
>chr2R:6593174-6593228
>chr2R:6593550-6593607
>chr2R:6595101-6595170
>chr2R:6595825-6595905
>chr2R:6596215-6596301
>chr2R:6598121-6598192
>chr2R:6603797-6603842
>chr2R:6605554-6605594
>chr2R:6606034-6606067
>chr2R:6606339-6606385
>chr2R:6606949-6607032
>chr2R:6607381-6607457
>chr2R:6609040-6609655
>chr2R:6610246-6610391
>chr2R:6610560-6610602
>chr2R:6613014-6613042
>chr2R:6615533-6615574
>chr2R:6619052-6619083
>chr2R:6619283-6619322
>chr2R:6622196-6622617
>chr2R:6623774-6623820
>chr2R:6626453-6626478
>chr2R:6626896-6626936
>chr2R:6627380-6627418
>chr2R:6629960-6629998
>chr2R:6632535-6632579
>chr2R:6632700-6632755
>chr2R:6633657-6633731
>chr2R:6634277-6634406
>chr2R:6636290-6636320
>chr2R:6639771-6639801
>chr2R:6640356-6640425
>chr2R:6646637-6646698
>chr2R:6648521-6648657
>chr2R:6649089-6649152
>chr2R:6655969-6655995
>chr2R:6657170-6657211
>chr2R:6658202-6658311
>chr2R:6659519-6659549
>chr2R:6660779-6660834
>chr2R:6661330-6661360
>chr2R:6664226-6666019
>chr2R:6666907-6666937
>chr2R:6675687-6675717
>chr2R:6676302-6676336
>chr2R:6682794-6682845
>chr2R:6688526-6688565
>chr2R:6689978-6690051
>chr2R:6690969-6691012
>chr2R:6691731-6691765
>chr2R:6698495-6698526
>chr2R:6704292-6704337
>chr2R:6705732-6705797
>chr2R:6709665-6709876
>chr2R:6711449-6711484
>chr2R:6711966-6711997
>chr2R:6712635-6712672
>chr2R:6718166-6718217
>chr2R:6720716-6720983
>chr2R:6721187-6721214
>chr2R:6721780-6721809
>chr2R:6722407-6722444
>chr2R:6724593-6724652
>chr2R:6728107-6728171
>chr2R:6728759-6728827
>chr2R:6730394-6731071
>chr2R:6738467-6738505
>chr2R:6740058-6740097
>chr2R:6745974-6746003
>chr2R:6749664-6749702
>chr2R:6749795-6749853
>chr2R:6758312-6758345
>chr2R:6759654-6759667
>chr2R:6759667-6759680
>chr2R:6761737-6761803
>chr2R:6761985-6762024
>chr2R:6763045-6763085
>chr2R:6765645-6765674
>chr2R:6769913-6769958
>chr2R:6771523-6771550
>chr2R:6772431-6772498
>chr2R:6772547-6772578
>chr2R:6775776-6775826
>chr2R:6776431-6776460
>chr2R:6777002-6777071
>chr2R:6777678-6777749
>chr2R:6778993-6779137
>chr2R:6784464-6784542
>chr2R:6785608-6785684
>chr2R:6785830-6785899
>chr2R:6788082-6788170
>chr2R:6788920-6788971
>chr2R:6789906-6789946
>chr2R:6791809-6791833
>chr2R:6793843-6793892
>chr2R:6795106-6795156
>chr2R:6795468-6795510
>chr2R:6797643-6797688
>chr2R:6799383-6799450
>chr2R:6799534-6799724
>chr2R:6802937-6803042
>chr2R:6806209-6806254
>chr2R:6806987-6807071
>chr2R:6808112-6808177
>chr2R:6811801-6811863
>chr2R:6817375-6817755
>chr2R:6819098-6819152
>chr2R:6820092-6820146
>chr2R:6820674-6820777
>chr2R:6821080-6821113
>chr2R:6823179-6823216
>chr2R:6824470-6824505
>chr2R:6828046-6828100
>chr2R:6828253-6828339
>chr2R:6828773-6828860
>chr2R:6829827-6829871
>chr2R:6830239-6830276
>chr2R:6831153-6831215
>chr2R:6833815-6833863
>chr2R:6834161-6834208
>chr2R:6834382-6834552
>chr2R:6834747-6834858
>chr2R:6835675-6835721
>chr2R:6835899-6835972
>chr2R:6836853-6836911
>chr2R:6837424-6837454
>chr2R:6837557-6837592
>chr2R:6838244-6838351
>chr2R:6840181-6840267
>chr2R:6843396-6843452
>chr2R:6843799-6843865
>chr2R:6846351-6846476
>chr2R:6846724-6846761
>chr2R:6847091-6847116
>chr2R:6848825-6848872
>chr2R:6850694-6850775
>chr2R:6854377-6854450
>chr2R:6856791-6856837
>chr2R:6858406-6858486
>chr2R:6862044-6862100
>chr2R:6862186-6862273
>chr2R:6862864-6862896
>chr2R:6870104-6870140
>chr2R:6879162-6879216
>chr2R:6881648-6881746
>chr2R:6883400-6883432
>chr2R:6884843-6884885
>chr2R:6886615-6886652
>chr2R:6888810-6888850
>chr2R:6891098-6891151
>chr2R:6897488-6897573
>chr2R:6898993-6899068
>chr2R:6899950-6899999
>chr2R:6900491-6900541
>chr2R:6902400-6902451
>chr2R:6903757-6903790
>chr2R:6904545-6904618
>chr2R:6907182-6907256
>chr2R:6911392-6911440
>chr2R:6912827-6912876
>chr2R:6914683-6914773
>chr2R:6915152-6915342
>chr2R:6915435-6915518
>chr2R:6916186-6916229
>chr2R:6918539-6918580
>chr2R:6919833-6919897
>chr2R:6922510-6922573
>chr2R:6925729-6925786
>chr2R:6926495-6926534
>chr2R:6927313-6927527
>chr2R:6927692-6927767
>chr2R:6928061-6928115
>chr2R:6928250-6928297
>chr2R:6928466-6928506
>chr2R:6929277-6929305
>chr2R:6929830-6929899
>chr2R:6931398-6931441
>chr2R:6931540-6931590
>chr2R:6932502-6932585
>chr2R:6932740-6932776
>chr2R:6933643-6933716
>chr2R:6934516-6934542
>chr2R:6934736-6934778
>chr2R:6936670-6936696
>chr2R:6937730-6937806
>chr2R:6940648-6940687
>chr2R:6944326-6944369
>chr2R:6946767-6946881
>chr2R:6947116-6947382
>chr2R:6947685-6947811
>chr2R:6948279-6948373
>chr2R:6948477-6948987
>chr2R:6949090-6949210
>chr2R:6949380-6949408
>chr2R:6952151-6959757
>chr2R:6964665-6964765
>chr2R:6965108-6965147
>chr2R:6966875-6966899
>chr2R:6969361-6969410
>chr2R:6969468-6969512
>chr2R:6970516-6970563
>chr2R:6971144-6971278
>chr2R:6975884-6975979
>chr2R:6977404-6977434
>chr2R:6979799-6979828
>chr2R:6979873-6979898
>chr2R:6980232-6980276
>chr2R:6980583-6980619
>chr2R:6980749-6980820
>chr2R:6981024-6981066
>chr2R:6989126-6989413
>chr2R:6989470-6989997
>chr2R:6990034-6990333
>chr2R:6990381-6990761
>chr2R:6992805-6992847
>chr2R:6994245-6994284
>chr2R:6998887-6999425
>chr2R:6999788-6999819
>chr2R:6999995-7000049
>chr2R:7000448-7000754
>chr2R:7005175-7005713
>chr2R:7006076-7006107
>chr2R:7006283-7006337
>chr2R:7006736-7007042
>chr2R:7009066-7009111
>chr2R:7012503-7012534
>chr2R:7012701-7012772
>chr2R:7013748-7013823
>chr2R:7014248-7014286
>chr2R:7015842-7015890
>chr2R:7017221-7017251
>chr2R:7019693-7019734
>chr2R:7019849-7019953
>chr2R:7021065-7021217
>chr2R:7021275-7021328
>chr2R:7021529-7021593
>chr2R:7022751-7022884
>chr2R:7022966-7023161
>chr2R:7023271-7023399
>chr2R:7024078-7024133
>chr2R:7029465-7029514
>chr2R:7029599-7029660
>chr2R:7030644-7030674
>chr2R:7032021-7032053
>chr2R:7040107-7040162
>chr2R:7043460-7043522
>chr2R:7046623-7046671
>chr2R:7046814-7047107
>chr2R:7047692-7047774
>chr2R:7048621-7048650
>chr2R:7049763-7049820
>chr2R:7055097-7055117
>chr2R:7060050-7060087
>chr2R:7061488-7061525
>chr2R:7063578-7063622
>chr2R:7066038-7066075
>chr2R:7069982-7070043
>chr2R:7070450-7070487
>chr2R:7070758-7070833
>chr2R:7074701-7074728
>chr2R:7076346-7076434
>chr2R:7078990-7079165
>chr2R:7079246-7079287
>chr2R:7079704-7079755
>chr2R:7080528-7080554
>chr2R:7080602-7080718
>chr2R:7083570-7083682
>chr2R:7084299-7084360
>chr2R:7084517-7084546
>chr2R:7085523-7085561
>chr2R:7086399-7086456
>chr2R:7087285-7087341
>chr2R:7088146-7088177
>chr2R:7089500-7089607
>chr2R:7093203-7093248
>chr2R:7093572-7093742
>chr2R:7093901-7093931
>chr2R:7094852-7094881
>chr2R:7096129-7096184
>chr2R:7097089-7097121
>chr2R:7098774-7098840
>chr2R:7099061-7099124
>chr2R:7099554-7099634
>chr2R:7101057-7101107
>chr2R:7101765-7101852
>chr2R:7102052-7102081
>chr2R:7102436-7102508
>chr2R:7103144-7103184
>chr2R:7103540-7103575
>chr2R:7103983-7104007
>chr2R:7104730-7104765
>chr2R:7107073-7107169
>chr2R:7107246-7107275
>chr2R:7107475-7107545
>chr2R:7109456-7109503
>chr2R:7109833-7109926
>chr2R:7112518-7112570
>chr2R:7112726-7112770
>chr2R:7112896-7112925
>chr2R:7113426-7113495
>chr2R:7116971-7117070
>chr2R:7118636-7118702
>chr2R:7119324-7119352
>chr2R:7120537-7120577
>chr2R:7121300-7121341
>chr2R:7123353-7123391
>chr2R:7123703-7123770
>chr2R:7126228-7126258
>chr2R:7126580-7126615
>chr2R:7128568-7128592
>chr2R:7130867-7130910
>chr2R:7131012-7131084
>chr2R:7134813-7134872
>chr2R:7137459-7137488
>chr2R:7139885-7141406
>chr2R:7143471-7143542
>chr2R:7145181-7145268
>chr2R:7146564-7146637
>chr2R:7146815-7146852
>chr2R:7147405-7147463
>chr2R:7150612-7150638
>chr2R:7152115-7152153
>chr2R:7155259-7155291
>chr2R:7157913-7158002
>chr2R:7160953-7161008
>chr2R:7161682-7161737
>chr2R:7162292-7162330
>chr2R:7162816-7162886
>chr2R:7163079-7163128
>chr2R:7163872-7163921
>chr2R:7164649-7164686
>chr2R:7165646-7165706
>chr2R:7165769-7165808
>chr2R:7166054-7166110
>chr2R:7166488-7166620
>chr2R:7168848-7168919
>chr2R:7169027-7169071
>chr2R:7169238-7169277
>chr2R:7170995-7171026
>chr2R:7171118-7171231
>chr2R:7171881-7171923
>chr2R:7172384-7172508
>chr2R:7172677-7172775
>chr2R:7174043-7174112
>chr2R:7174291-7174354
>chr2R:7174776-7174835
>chr2R:7176834-7176865
>chr2R:7182412-7182456
>chr2R:7183012-7183067
>chr2R:7188849-7188876
>chr2R:7191809-7191866
>chr2R:7191947-7191993
>chr2R:7192182-7192255
>chr2R:7192980-7193079
>chr2R:7193290-7193348
>chr2R:7193660-7193808
>chr2R:7195554-7195586
>chr2R:7196592-7201344
>chr2R:7201739-7201884
>chr2R:7201976-7202024
>chr2R:7202521-7202589
>chr2R:7203681-7203804
>chr2R:7205642-7205688
>chr2R:7205888-7205913
>chr2R:7208207-7208277
>chr2R:7208458-7208515
>chr2R:7208869-7208937
>chr2R:7209898-7217588
>chr2R:7218614-7218648
>chr2R:7218743-7218805
>chr2R:7219191-7219228
>chr2R:7220136-7220219
>chr2R:7221481-7221509
>chr2R:7221875-7222090
>chr2R:7222295-7222363
>chr2R:7222578-7222669
>chr2R:7222867-7222901
>chr2R:7223822-7223891
>chr2R:7224867-7224927
>chr2R:7225119-7225176
>chr2R:7225329-7225375
>chr2R:7228412-7228438
>chr2R:7229197-7229232
>chr2R:7229975-7230038
>chr2R:7230317-7230358
>chr2R:7231222-7231253
>chr2R:7232307-7232333
>chr2R:7232368-7232403
>chr2R:7232479-7232533
>chr2R:7233029-7233180
>chr2R:7235046-7235111
>chr2R:7235877-7240991
>chr2R:7241394-7241427
>chr2R:7241647-7241701
>chr2R:7242563-7242603
>chr2R:7244388-7244423
>chr2R:7246806-7246855
>chr2R:7248099-7248143
>chr2R:7249268-7249353
>chr2R:7252103-7252137
>chr2R:7254408-7254447
>chr2R:7258754-7258836
>chr2R:7258931-7258958
>chr2R:7259426-7259455
>chr2R:7259663-7259813
>chr2R:7262228-7269260
>chr2R:7271262-7271305
>chr2R:7272485-7272534
>chr2R:7279881-7279921
>chr2R:7280729-7281042
>chr2R:7281533-7281564
>chr2R:7283262-7283306
>chr2R:7283521-7283581
>chr2R:7284261-7284301
>chr2R:7285873-7285908
>chr2R:7297363-7297424
>chr2R:7297904-7298005
>chr2R:7299951-7299982
>chr2R:7302795-7302841
>chr2R:7304957-7305030
>chr2R:7306015-7306250
>chr2R:7306962-7307010
>chr2R:7307316-7307364
>chr2R:7307662-7307710
>chr2R:7308800-7308923
>chr2R:7309608-7309683
>chr2R:7311048-7311198
>chr2R:7313502-7313538
>chr2R:7313793-7313867
>chr2R:7314003-7314082
>chr2R:7314940-7314999
>chr2R:7315776-7315818
>chr2R:7316079-7316131
>chr2R:7316967-7317009
>chr2R:7317696-7317738
>chr2R:7317827-7317877
>chr2R:7317934-7318005
>chr2R:7318131-7318165
>chr2R:7318776-7318867
>chr2R:7320291-7320350
>chr2R:7320507-7320554
>chr2R:7320896-7320925
>chr2R:7326777-7326922
>chr2R:7327420-7327465
>chr2R:7335442-7335478
>chr2R:7338041-7338071
>chr2R:7340586-7340613
>chr2R:7341650-7341726
>chr2R:7347296-7347354
>chr2R:7352548-7352596
>chr2R:7360971-7361048
>chr2R:7367579-7367630
>chr2R:7368178-7368290
>chr2R:7374223-7374261
>chr2R:7375565-7375586
>chr2R:7376856-7376918
>chr2R:7377269-7377312
>chr2R:7377349-7377375
>chr2R:7379686-7379751
>chr2R:7382388-7382429
>chr2R:7387640-7387696
>chr2R:7391168-7391200
>chr2R:7394176-7394605
>chr2R:7394831-7395130
>chr2R:7396298-7396703
>chr2R:7397538-7397587
>chr2R:7398109-7398144
>chr2R:7398326-7398358
>chr2R:7398652-7398703
>chr2R:7403199-7403324
>chr2R:7405019-7405052
>chr2R:7405153-7405180
>chr2R:7406870-7406897
>chr2R:7407118-7407153
>chr2R:7408450-7408618
>chr2R:7410086-7410140
>chr2R:7410383-7410428
>chr2R:7410505-7410584
>chr2R:7415612-7415650
>chr2R:7416264-7416298
>chr2R:7417363-7417405
>chr2R:7418713-7418857
>chr2R:7419243-7419307
>chr2R:7419903-7419971
>chr2R:7421933-7421998
>chr2R:7422605-7422651
>chr2R:7423493-7423592
>chr2R:7423755-7423815
>chr2R:7424429-7424663
>chr2R:7425425-7425480
>chr2R:7426494-7426535
>chr2R:7427359-7427446
>chr2R:7427569-7427655
>chr2R:7429259-7429365
>chr2R:7429760-7429794
>chr2R:7431024-7431050
>chr2R:7431714-7431770
>chr2R:7432093-7432143
>chr2R:7432285-7432324
>chr2R:7433353-7433413
>chr2R:7433745-7434026
>chr2R:7434731-7434812
>chr2R:7434941-7439217
>chr2R:7440377-7440459
>chr2R:7441757-7441833
>chr2R:7445248-7445298
>chr2R:7445815-7445851
>chr2R:7451521-7451614
>chr2R:7453486-7453546
>chr2R:7453597-7453644
>chr2R:7453841-7453936
>chr2R:7459430-7459471
>chr2R:7459684-7459745
>chr2R:7460154-7460194
>chr2R:7460577-7460637
>chr2R:7462362-7462406
>chr2R:7466844-7466891
>chr2R:7470930-7470982
>chr2R:7471652-7471711
>chr2R:7473534-7473579
>chr2R:7473816-7473936
>chr2R:7476887-7476924
>chr2R:7476996-7477080
>chr2R:7479268-7479358
>chr2R:7479632-7479673
>chr2R:7479843-7479937
>chr2R:7480080-7480120
>chr2R:7480829-7480927
>chr2R:7481467-7481539
>chr2R:7481848-7481904
>chr2R:7482211-7482261
>chr2R:7482540-7482589
>chr2R:7482669-7482719
>chr2R:7483030-7483160
>chr2R:7487901-7487934
>chr2R:7488089-7488128
>chr2R:7488696-7488811
>chr2R:7488900-7488962
>chr2R:7490016-7490075
>chr2R:7490534-7490560
>chr2R:7491453-7491495
>chr2R:7492075-7492146
>chr2R:7492515-7492593
>chr2R:7494329-7494357
>chr2R:7494399-7494444
>chr2R:7495898-7496031
>chr2R:7506903-7506944
>chr2R:7512325-7512378
>chr2R:7513085-7513202
>chr2R:7513298-7513357
>chr2R:7513748-7513807
>chr2R:7517980-7518015
>chr2R:7519011-7519046
>chr2R:7519153-7519185
>chr2R:7526878-7526905
>chr2R:7528876-7528908
>chr2R:7530132-7530237
>chr2R:7530973-7531059
>chr2R:7531203-7531281
>chr2R:7531775-7531817
>chr2R:7534895-7534920
>chr2R:7536064-7536092
>chr2R:7539130-7539162
>chr2R:7540753-7540802
>chr2R:7541460-7541498
>chr2R:7541874-7541907
>chr2R:7542862-7542894
>chr2R:7543479-7543503
>chr2R:7545418-7545452
>chr2R:7545986-7546223
>chr2R:7547195-7547247
>chr2R:7548763-7548796
>chr2R:7549962-7550040
>chr2R:7550209-7550269
>chr2R:7550506-7550537
>chr2R:7550715-7550743
>chr2R:7550813-7550876
>chr2R:7551343-7551384
>chr2R:7552697-7552768
>chr2R:7562790-7562846
>chr2R:7569637-7569669
>chr2R:7573183-7573212
>chr2R:7574163-7574220
>chr2R:7581088-7581125
>chr2R:7582757-7582793
>chr2R:7583175-7583204
>chr2R:7584427-7584461
>chr2R:7584571-7584648
>chr2R:7584831-7584883
>chr2R:7586310-7586373
>chr2R:7588648-7588679
>chr2R:7590398-7590449
>chr2R:7592229-7592265
>chr2R:7595308-7595348
>chr2R:7596291-7596358
>chr2R:7597619-7597656
>chr2R:7597874-7598068
>chr2R:7600091-7600138
>chr2R:7600822-7600873
>chr2R:7601023-7601056
>chr2R:7601802-7601844
>chr2R:7601967-7602013
>chr2R:7602421-7602471
>chr2R:7602790-7602955
>chr2R:7604608-7604639
>chr2R:7606472-7606512
>chr2R:7608360-7613606
>chr2R:7613799-7613852
>chr2R:7613981-7614016
>chr2R:7614158-7614233
>chr2R:7615118-7615163
>chr2R:7619366-7619393
>chr2R:7620427-7620484
>chr2R:7622740-7622798
>chr2R:7625124-7625160
>chr2R:7625872-7625908
>chr2R:7626506-7626557
>chr2R:7626875-7627019
>chr2R:7627504-7627543
>chr2R:7628173-7628221
>chr2R:7628308-7628342
>chr2R:7628631-7628661
>chr2R:7630877-7630997
>chr2R:7633352-7633406
>chr2R:7637682-7637707
>chr2R:7638152-7638190
>chr2R:7638625-7638660
>chr2R:7648661-7648728
>chr2R:7649872-7649970
>chr2R:7663491-7663546
>chr2R:7671509-7671541
>chr2R:7675391-7675412
>chr2R:7677272-7677344
>chr2R:7680248-7680311
>chr2R:7680388-7680494
>chr2R:7680693-7680747
>chr2R:7684030-7684105
>chr2R:7687476-7687513
>chr2R:7689098-7689140
>chr2R:7691457-7691521
>chr2R:7692829-7692860
>chr2R:7692897-7692931
>chr2R:7693048-7693096
>chr2R:7694400-7694448
>chr2R:7695933-7695966
>chr2R:7696099-7696140
>chr2R:7697111-7697142
>chr2R:7697790-7697886
>chr2R:7698060-7698100
>chr2R:7698241-7698311
>chr2R:7699639-7699677
>chr2R:7701820-7701871
>chr2R:7702051-7702142
>chr2R:7707681-7707717
>chr2R:7716858-7716925
>chr2R:7717785-7717866
>chr2R:7718199-7718279
>chr2R:7718427-7718553
>chr2R:7720112-7720169
>chr2R:7720719-7720765
>chr2R:7721063-7721154
>chr2R:7723372-7723413
>chr2R:7724443-7724489
>chr2R:7726334-7726370
>chr2R:7730620-7730657
>chr2R:7732147-7732183
>chr2R:7732313-7732394
>chr2R:7734785-7734844
>chr2R:7735067-7735135
>chr2R:7736701-7736729
>chr2R:7737222-7737290
>chr2R:7737527-7737613
>chr2R:7737730-7737829
>chr2R:7739565-7739645
>chr2R:7739997-7740174
>chr2R:7740223-7740273
>chr2R:7740520-7740704
>chr2R:7741570-7741630
>chr2R:7741923-7741954
>chr2R:7742521-7742551
>chr2R:7742693-7742744
>chr2R:7742863-7743084
>chr2R:7743779-7743811
>chr2R:7744099-7744124
>chr2R:7745668-7745710
>chr2R:7746690-7746730
>chr2R:7747080-7747109
>chr2R:7747740-7747775
>chr2R:7750700-7750749
>chr2R:7751934-7752298
>chr2R:7752681-7752718
>chr2R:7752830-7752861
>chr2R:7753039-7753070
>chr2R:7753973-7754034
>chr2R:7754515-7754575
>chr2R:7754751-7754875
>chr2R:7755735-7755816
>chr2R:7755983-7756044
>chr2R:7756368-7756400
>chr2R:7756971-7757005
>chr2R:7757351-7757400
>chr2R:7758187-7758236
>chr2R:7758333-7758436
>chr2R:7759424-7759459
>chr2R:7759642-7759667
>chr2R:7760020-7760049
>chr2R:7760377-7760480
>chr2R:7760829-7760877
>chr2R:7762081-7762139
>chr2R:7762546-7762578
>chr2R:7762707-7762748
>chr2R:7763125-7763154
>chr2R:7763236-7763282
>chr2R:7763322-7763384
>chr2R:7763830-7763866
>chr2R:7766552-7766634
>chr2R:7767165-7767194
>chr2R:7767664-7767701
>chr2R:7767974-7768011
>chr2R:7768926-7769040
>chr2R:7769095-7769137
>chr2R:7769304-7769336
>chr2R:7769654-7769702
>chr2R:7770782-7770805
>chr2R:7771500-7771609
>chr2R:7773325-7773385
>chr2R:7773892-7773929
>chr2R:7779062-7779158
>chr2R:7779202-7779369
>chr2R:7779476-7779532
>chr2R:7779560-7779597
>chr2R:7779850-7779885
>chr2R:7780250-7780355
>chr2R:7780690-7780721
>chr2R:7782184-7782306
>chr2R:7782669-7782704
>chr2R:7786235-7786277
>chr2R:7787920-7787968
>chr2R:7791528-7791551
>chr2R:7803221-7803268
>chr2R:7806363-7806397
>chr2R:7812286-7812387
>chr2R:7813477-7813517
>chr2R:7815717-7822141
>chr2R:7824081-7824119
>chr2R:7824611-7824651
>chr2R:7828192-7828371
>chr2R:7828566-7828601
>chr2R:7828642-7828828
>chr2R:7829345-7829551
>chr2R:7831302-7831481
>chr2R:7831676-7831711
>chr2R:7831752-7831938
>chr2R:7832455-7832661
>chr2R:7836302-7836350
>chr2R:7836590-7836642
>chr2R:7839910-7839972
>chr2R:7841429-7841461
>chr2R:7841544-7841588
>chr2R:7842504-7842561
>chr2R:7843398-7843428
>chr2R:7843511-7843625
>chr2R:7843714-7843754
>chr2R:7845515-7845652
>chr2R:7846760-7846799
>chr2R:7849769-7849803
>chr2R:7850452-7850533
>chr2R:7851922-7851988
>chr2R:7852316-7852492
>chr2R:7853257-7853318
>chr2R:7853734-7853828
>chr2R:7854267-7854318
>chr2R:7856821-7856867
>chr2R:7858099-7858209
>chr2R:7858289-7858311
>chr2R:7858439-7858470
>chr2R:7859665-7859700
>chr2R:7861741-7861787
>chr2R:7861965-7862113
>chr2R:7862276-7867410
>chr2R:7868448-7868474
>chr2R:7869241-7874008
>chr2R:7876966-7877038
>chr2R:7877893-7877935
>chr2R:7878815-7878871
>chr2R:7879490-7879550
>chr2R:7880762-7880851
>chr2R:7880942-7881040
>chr2R:7881092-7881157
>chr2R:7881515-7881560
>chr2R:7884771-7884836
>chr2R:7885816-7885880
>chr2R:7886405-7886442
>chr2R:7887177-7887394
>chr2R:7887778-7887817
>chr2R:7888174-7888213
>chr2R:7891607-7891718
>chr2R:7893166-7893201
>chr2R:7894137-7894260
>chr2R:7896622-7896652
>chr2R:7897539-7897577
>chr2R:7898584-7898608
>chr2R:7898692-7898714
>chr2R:7898945-7898976
>chr2R:7901138-7901226
>chr2R:7902170-7902249
>chr2R:7905391-7905494
>chr2R:7905618-7905777
>chr2R:7906308-7906344
>chr2R:7906439-7906479
>chr2R:7907282-7907305
>chr2R:7907878-7907904
>chr2R:7909597-7909707
>chr2R:7909761-7909834
>chr2R:7909904-7909940
>chr2R:7914781-7914817
>chr2R:7917005-7917093
>chr2R:7917364-7917439
>chr2R:7925094-7925226
>chr2R:7925438-7925602
>chr2R:7927075-7927140
>chr2R:7932450-7932584
>chr2R:7933511-7933613
>chr2R:7942099-7942141
>chr2R:7944856-7944882
>chr2R:7948996-7949050
>chr2R:7949230-7949378
>chr2R:7950670-7950747
>chr2R:7953296-7953348
>chr2R:7959460-7959489
>chr2R:7960019-7960096
>chr2R:7960123-7960163
>chr2R:7960200-7960279
>chr2R:7960549-7960637
>chr2R:7962244-7962298
>chr2R:7965895-7965930
>chr2R:7967906-7967963
>chr2R:7972282-7972333
>chr2R:7983566-7983593
>chr2R:7985129-7985212
>chr2R:7985410-7985438
>chr2R:7985603-7985631
>chr2R:7987450-7987490
>chr2R:7988693-7988715
>chr2R:7989413-7989474
>chr2R:7990397-7990428
>chr2R:7995219-7995370
>chr2R:7995932-7996034
>chr2R:7996885-7996914
>chr2R:7999495-7999542
>chr2R:8000050-8000076
>chr2R:8000300-8000373
>chr2R:8000606-8000639
>chr2R:8001030-8001064
>chr2R:8001306-8001369
>chr2R:8001507-8001569
>chr2R:8001658-8001706
>chr2R:8002920-8002946
>chr2R:8003258-8003295
>chr2R:8003792-8003832
>chr2R:8005692-8005720
>chr2R:8010203-8010276
>chr2R:8010605-8010633
>chr2R:8010741-8010779
>chr2R:8013009-8013050
>chr2R:8013441-8013493
>chr2R:8015703-8017669
>chr2R:8018158-8018242
>chr2R:8018822-8018887
>chr2R:8019882-8020024
>chr2R:8020742-8020852
>chr2R:8024683-8024752
>chr2R:8026374-8026404
>chr2R:8027154-8027234
>chr2R:8028394-8028426
>chr2R:8029226-8029253
>chr2R:8029297-8029325
>chr2R:8029551-8029630
>chr2R:8030816-8030848
>chr2R:8031179-8031265
>chr2R:8031312-8031358
>chr2R:8032293-8032355
>chr2R:8034807-8034901
>chr2R:8035135-8035292
>chr2R:8035630-8035696
>chr2R:8036708-8036746
>chr2R:8037510-8037538
>chr2R:8037843-8037905
>chr2R:8038369-8038490
>chr2R:8039009-8039058
>chr2R:8039203-8039249
>chr2R:8040217-8040267
>chr2R:8040725-8040764
>chr2R:8041130-8041159
>chr2R:8041424-8041484
>chr2R:8041667-8041702
>chr2R:8042050-8042089
>chr2R:8042223-8042259
>chr2R:8043118-8043155
>chr2R:8044344-8044385
>chr2R:8044601-8044642
>chr2R:8045610-8045700
>chr2R:8046791-8046842
>chr2R:8047449-8047495
>chr2R:8049040-8049075
>chr2R:8050890-8050927
>chr2R:8051718-8051761
>chr2R:8051784-8051833
>chr2R:8053382-8053461
>chr2R:8053653-8053720
>chr2R:8054248-8054282
>chr2R:8054606-8054676
>chr2R:8054916-8054959
>chr2R:8055181-8055222
>chr2R:8055774-8055828
>chr2R:8055956-8056063
>chr2R:8056362-8056394
>chr2R:8056855-8057037
>chr2R:8058141-8058180
>chr2R:8058653-8058695
>chr2R:8059029-8059123
>chr2R:8059716-8059749
>chr2R:8060127-8060163
>chr2R:8060549-8060648
>chr2R:8061251-8061347
>chr2R:8061515-8061621
>chr2R:8061774-8061858
>chr2R:8062474-8062504
>chr2R:8062791-8062869
>chr2R:8062942-8062973
>chr2R:8063050-8063138
>chr2R:8065178-8065213
>chr2R:8065249-8065403
>chr2R:8065439-8065522
>chr2R:8065727-8065764
>chr2R:8066137-8066178
>chr2R:8068767-8068873
>chr2R:8070385-8070460
>chr2R:8070963-8071023
>chr2R:8071559-8071594
>chr2R:8074217-8074401
>chr2R:8074850-8074967
>chr2R:8077215-8077252
>chr2R:8077892-8077988
>chr2R:8078149-8078210
>chr2R:8078695-8078784
>chr2R:8086799-8086825
>chr2R:8087502-8087541
>chr2R:8092314-8092388
>chr2R:8092895-8092980
>chr2R:8093941-8093973
>chr2R:8105457-8105487
>chr2R:8105875-8105914
>chr2R:8107037-8113581
>chr2R:8115878-8115908
>chr2R:8121632-8121660
>chr2R:8122432-8122543
>chr2R:8122690-8122727
>chr2R:8123070-8123119
>chr2R:8123716-8123758
>chr2R:8124914-8124945
>chr2R:8136096-8136123
>chr2R:8141659-8141716
>chr2R:8141944-8142022
>chr2R:8142194-8142235
>chr2R:8145590-8145635
>chr2R:8146840-8146948
>chr2R:8152598-8152644
>chr2R:8154112-8154135
>chr2R:8155186-8155243
>chr2R:8156585-8156645
>chr2R:8156876-8156939
>chr2R:8158454-8158529
>chr2R:8158620-8158647
>chr2R:8158902-8158943
>chr2R:8160971-8161012
>chr2R:8161973-8162023
>chr2R:8164748-8164810
>chr2R:8164991-8165027
>chr2R:8165386-8165457
>chr2R:8167188-8167220
>chr2R:8173081-8173161
>chr2R:8173732-8173770
>chr2R:8174484-8174623
>chr2R:8175137-8175180
>chr2R:8175419-8175445
>chr2R:8175862-8175912
>chr2R:8176534-8176575
>chr2R:8177714-8177791
>chr2R:8177813-8177859
>chr2R:8178614-8178655
>chr2R:8178878-8178903
>chr2R:8181353-8181423
>chr2R:8184750-8184826
>chr2R:8185804-8185862
>chr2R:8186873-8186903
>chr2R:8188462-8188512
>chr2R:8188737-8188807
>chr2R:8194925-8194970
>chr2R:8195640-8195694
>chr2R:8196506-8196681
>chr2R:8196936-8196974
>chr2R:8197493-8197635
>chr2R:8198996-8199080
>chr2R:8199648-8199688
>chr2R:8201360-8201459
>chr2R:8204114-8204157
>chr2R:8205248-8205300
>chr2R:8206101-8206133
>chr2R:8208168-8208193
>chr2R:8209648-8209694
>chr2R:8216945-8216973
>chr2R:8227320-8227356
>chr2R:8228613-8228644
>chr2R:8229935-8230002
>chr2R:8234312-8234349
>chr2R:8237216-8237258
>chr2R:8238186-8238392
>chr2R:8239336-8239568
>chr2R:8241327-8241358
>chr2R:8241447-8241543
>chr2R:8241601-8241641
>chr2R:8241731-8241785
>chr2R:8246234-8246280
>chr2R:8251928-8252009
>chr2R:8252389-8252470
>chr2R:8252761-8252807
>chr2R:8252993-8253029
>chr2R:8253748-8253776
>chr2R:8255149-8255202
>chr2R:8255955-8256045
>chr2R:8258519-8258561
>chr2R:8260444-8260484
>chr2R:8263357-8263389
>chr2R:8264673-8264700
>chr2R:8265250-8265294
>chr2R:8265526-8265593
>chr2R:8272048-8272073
>chr2R:8272942-8273026
>chr2R:8273412-8273466
>chr2R:8273908-8274007
>chr2R:8275158-8275253
>chr2R:8276654-8276756
>chr2R:8278732-8278809
>chr2R:8279296-8279350
>chr2R:8280425-8280475
>chr2R:8281248-8281285
>chr2R:8281424-8281469
>chr2R:8284322-8284375
>chr2R:8284607-8284641
>chr2R:8285576-8285637
>chr2R:8285850-8285885
>chr2R:8286055-8286105
>chr2R:8286478-8286511
>chr2R:8287197-8287277
>chr2R:8287378-8287436
>chr2R:8288063-8288133
>chr2R:8289142-8289242
>chr2R:8289998-8290092
>chr2R:8290980-8291071
>chr2R:8293862-8293891
>chr2R:8295882-8295910
>chr2R:8297783-8297812
>chr2R:8298788-8298818
>chr2R:8299287-8299465
>chr2R:8299704-8299895
>chr2R:8300318-8300375
>chr2R:8300618-8300701
>chr2R:8300754-8300830
>chr2R:8300861-8300909
>chr2R:8301151-8301281
>chr2R:8301680-8301853
>chr2R:8302860-8302973
>chr2R:8303024-8303103
>chr2R:8303613-8303646
>chr2R:8303885-8303987
>chr2R:8305282-8305357
>chr2R:8306304-8306356
>chr2R:8307216-8307296
>chr2R:8307523-8307558
>chr2R:8309741-8309927
>chr2R:8310802-8310863
>chr2R:8311655-8311716
>chr2R:8314335-8314364
>chr2R:8315172-8315240
>chr2R:8315873-8315944
>chr2R:8316266-8316303
>chr2R:8317449-8317484
>chr2R:8319393-8319423
>chr2R:8319932-8319964
>chr2R:8320702-8320997
>chr2R:8321076-8321117
>chr2R:8322640-8322689
>chr2R:8324614-8324719
>chr2R:8324813-8324862
>chr2R:8325922-8326021
>chr2R:8327049-8327125
>chr2R:8327184-8327419
>chr2R:8330241-8330353
>chr2R:8330915-8331348
>chr2R:8331451-8331481
>chr2R:8332819-8332852
>chr2R:8334662-8334692
>chr2R:8334911-8335054
>chr2R:8336020-8336083
>chr2R:8336266-8336337
>chr2R:8336995-8337069
>chr2R:8339037-8339115
>chr2R:8340221-8340257
>chr2R:8341057-8341090
>chr2R:8341940-8341982
>chr2R:8344273-8344312
>chr2R:8344368-8344444
>chr2R:8344674-8344720
>chr2R:8345134-8345194
>chr2R:8347662-8347748
>chr2R:8347817-8348044
>chr2R:8351693-8351743
>chr2R:8352796-8352844
>chr2R:8353070-8353160
>chr2R:8353440-8353502
>chr2R:8353873-8353963
>chr2R:8354537-8354596
>chr2R:8354902-8354953
>chr2R:8357223-8357321
>chr2R:8363232-8363365
>chr2R:8366707-8366889
>chr2R:8366962-8367021
>chr2R:8367802-8367875
>chr2R:8368833-8368904
>chr2R:8370529-8370855
>chr2R:8374408-8374492
>chr2R:8374735-8374769
>chr2R:8375886-8375918
>chr2R:8375980-8376074
>chr2R:8376297-8376322
>chr2R:8377903-8377924
>chr2R:8378307-8378424
>chr2R:8380456-8380536
>chr2R:8382588-8382704
>chr2R:8382803-8382874
>chr2R:8383352-8383484
>chr2R:8383569-8383603
>chr2R:8383830-8383869
>chr2R:8384166-8384219
>chr2R:8384748-8384775
>chr2R:8384817-8384865
>chr2R:8384926-8385034
>chr2R:8385298-8385341
>chr2R:8385450-8385501
>chr2R:8386290-8386342
>chr2R:8387816-8387894
>chr2R:8388038-8388144
>chr2R:8388991-8389068
>chr2R:8389347-8389391
>chr2R:8390275-8390313
>chr2R:8390452-8390584
>chr2R:8390891-8390933
>chr2R:8392714-8392748
>chr2R:8393117-8393158
>chr2R:8394356-8394411
>chr2R:8394448-8394546
>chr2R:8398255-8403022
>chr2R:8409898-8409929
>chr2R:8410002-8410039
>chr2R:8412109-8412135
>chr2R:8416496-8417067
>chr2R:8420853-8420894
>chr2R:8421025-8421207
>chr2R:8423635-8423663
>chr2R:8425644-8425704
>chr2R:8429645-8429672
>chr2R:8430815-8430870
>chr2R:8432329-8432631
>chr2R:8432816-8432844
>chr2R:8433271-8433295
>chr2R:8434161-8434215
>chr2R:8435083-8435191
>chr2R:8437775-8437841
>chr2R:8437976-8438056
>chr2R:8439226-8439286
>chr2R:8443624-8443668
>chr2R:8443971-8444008
>chr2R:8444172-8444206
>chr2R:8445672-8445717
>chr2R:8447013-8447043
>chr2R:8453268-8453333
>chr2R:8461008-8461388
>chr2R:8461456-8462118
>chr2R:8466342-8466377
>chr2R:8475271-8475408
>chr2R:8475693-8475819
>chr2R:8476210-8476249
>chr2R:8477079-8477367
>chr2R:8477965-8477998
>chr2R:8485010-8485046
>chr2R:8486230-8486342
>chr2R:8489638-8489703
>chr2R:8490604-8492315
>chr2R:8493093-8493121
>chr2R:8493809-8493844
>chr2R:8495181-8495216
>chr2R:8498602-8498700
>chr2R:8503049-8503174
>chr2R:8503267-8503302
>chr2R:8503456-8503504
>chr2R:8503915-8503985
>chr2R:8504136-8504226
>chr2R:8505355-8505387
>chr2R:8509806-8509858
>chr2R:8511636-8511785
>chr2R:8512537-8512574
>chr2R:8512731-8512776
>chr2R:8519445-8519472
>chr2R:8521904-8521972
>chr2R:8522062-8522105
>chr2R:8522351-8522389
>chr2R:8524630-8524677
>chr2R:8525043-8525082
>chr2R:8527930-8527963
>chr2R:8528485-8528561
>chr2R:8528996-8529055
>chr2R:8529563-8529619
>chr2R:8532468-8532496
>chr2R:8533894-8533925
>chr2R:8534112-8534278
>chr2R:8537329-8537392
>chr2R:8541324-8541423
>chr2R:8547412-8547447
>chr2R:8548435-8548474
>chr2R:8554154-8554228
>chr2R:8555925-8555969
>chr2R:8556602-8556644
>chr2R:8560169-8560215
>chr2R:8561924-8561966
>chr2R:8563037-8563073
>chr2R:8563600-8563638
>chr2R:8566081-8566999
>chr2R:8568806-8568856
>chr2R:8575406-8575444
>chr2R:8578208-8578241
>chr2R:8578378-8578411
>chr2R:8579721-8579765
>chr2R:8582511-8582577
>chr2R:8583839-8583873
>chr2R:8584653-8584697
>chr2R:8584973-8585017
>chr2R:8585224-8585311
>chr2R:8587244-8587275
>chr2R:8588825-8588889
>chr2R:8589500-8589539
>chr2R:8590341-8590398
>chr2R:8591766-8591886
>chr2R:8593470-8593506
>chr2R:8594373-8594493
>chr2R:8595060-8595191
>chr2R:8595550-8595634
>chr2R:8596538-8596577
>chr2R:8596810-8596876
>chr2R:8597292-8597343
>chr2R:8598788-8598820
>chr2R:8601426-8601461
>chr2R:8601782-8601892
>chr2R:8604293-8604377
>chr2R:8607384-8607414
>chr2R:8608442-8608490
>chr2R:8611615-8611666
>chr2R:8616179-8616215
>chr2R:8617129-8617177
>chr2R:8619233-8619266
>chr2R:8619311-8619404
>chr2R:8619477-8619548
>chr2R:8622244-8622385
>chr2R:8622772-8622819
>chr2R:8623396-8623421
>chr2R:8623759-8623784
>chr2R:8624716-8624749
>chr2R:8628975-8629046
>chr2R:8630253-8630288
>chr2R:8630514-8630572
>chr2R:8630714-8630780
>chr2R:8631293-8631467
>chr2R:8633184-8633224
>chr2R:8634254-8634312
>chr2R:8634389-8634488
>chr2R:8634724-8634764
>chr2R:8635426-8635635
>chr2R:8635708-8635745
>chr2R:8636356-8636396
>chr2R:8638174-8638302
>chr2R:8638547-8638594
>chr2R:8638755-8638841
>chr2R:8639235-8639274
>chr2R:8640947-8641008
>chr2R:8641053-8641087
>chr2R:8641241-8641285
>chr2R:8641552-8641580
>chr2R:8642373-8642409
>chr2R:8643175-8643202
>chr2R:8643301-8643343
>chr2R:8644962-8644985
>chr2R:8646122-8646155
>chr2R:8646182-8646229
>chr2R:8648014-8648063
>chr2R:8649110-8649149
>chr2R:8649176-8649228
>chr2R:8649832-8649927
>chr2R:8650171-8650239
>chr2R:8651437-8651671
>chr2R:8652870-8652929
>chr2R:8653794-8653844
>chr2R:8653981-8654018
>chr2R:8655434-8655484
>chr2R:8657422-8657469
>chr2R:8662776-8662812
>chr2R:8667874-8667918
>chr2R:8668851-8668903
>chr2R:8669847-8669894
>chr2R:8670443-8670480
>chr2R:8670564-8670602
>chr2R:8671526-8671570
>chr2R:8682005-8682031
>chr2R:8682164-8682221
>chr2R:8683213-8683298
>chr2R:8686406-8686464
>chr2R:8686911-8686962
>chr2R:8688187-8688253
>chr2R:8688805-8688882
>chr2R:8689681-8689722
>chr2R:8690787-8690860
>chr2R:8696845-8696866
>chr2R:8697303-8697398
>chr2R:8699689-8699767
>chr2R:8700546-8700622
>chr2R:8704455-8704521
>chr2R:8709872-8710203
>chr2R:8711305-8711354
>chr2R:8713585-8713916
>chr2R:8714363-8714398
>chr2R:8716298-8716330
>chr2R:8717212-8717259
>chr2R:8722809-8723007
>chr2R:8723444-8723498
>chr2R:8725282-8725344
>chr2R:8726120-8726145
>chr2R:8733680-8733761
>chr2R:8734606-8734639
>chr2R:8735739-8735767
>chr2R:8736250-8736287
>chr2R:8739382-8739451
>chr2R:8740265-8740310
>chr2R:8740587-8740630
>chr2R:8741261-8741287
>chr2R:8742274-8742326
>chr2R:8742431-8742480
>chr2R:8743373-8743423
>chr2R:8743857-8743889
>chr2R:8743939-8744011
>chr2R:8746707-8746743
>chr2R:8747206-8747247
>chr2R:8752944-8752968
>chr2R:8754111-8754134
>chr2R:8754755-8754852
>chr2R:8755766-8755805
>chr2R:8755972-8756011
>chr2R:8756070-8756133
>chr2R:8756801-8756857
>chr2R:8756966-8757013
>chr2R:8759542-8759569
>chr2R:8759635-8759667
>chr2R:8759667-8759683
>chr2R:8760783-8760839
>chr2R:8761734-8761766
>chr2R:8761882-8761915
>chr2R:8762701-8762769
>chr2R:8763570-8763643
>chr2R:8765693-8765727
>chr2R:8766383-8766430
>chr2R:8766994-8767031
>chr2R:8769332-8769444
>chr2R:8770636-8770662
>chr2R:8771013-8771050
>chr2R:8772075-8772136
>chr2R:8772509-8772564
>chr2R:8774034-8774057
>chr2R:8774895-8774948
>chr2R:8775019-8775046
>chr2R:8775222-8775257
>chr2R:8776938-8776991
>chr2R:8777966-8784101
>chr2R:8785534-8785602
>chr2R:8785674-8785729
>chr2R:8786098-8786154
>chr2R:8787585-8787680
>chr2R:8788634-8788748
>chr2R:8788791-8788864
>chr2R:8790488-8790566
>chr2R:8790705-8790770
>chr2R:8792148-8792186
>chr2R:8794411-8794527
>chr2R:8795028-8795058
>chr2R:8795765-8795796
>chr2R:8799054-8799174
>chr2R:8800074-8800125
>chr2R:8800747-8800797
>chr2R:8802605-8802686
>chr2R:8803436-8803458
>chr2R:8804352-8804386
>chr2R:8804466-8804494
>chr2R:8804862-8804943
>chr2R:8808636-8808683
>chr2R:8808779-8808856
>chr2R:8808926-8808958
>chr2R:8810827-8810861
>chr2R:8811162-8811249
>chr2R:8811602-8811696
>chr2R:8812242-8812320
>chr2R:8812547-8812584
>chr2R:8815149-8815199
>chr2R:8815895-8815933
>chr2R:8816386-8816448
>chr2R:8816628-8816757
>chr2R:8818588-8818639
>chr2R:8819477-8819519
>chr2R:8820205-8820316
>chr2R:8820511-8820570
>chr2R:8820633-8820728
>chr2R:8821325-8821402
>chr2R:8822532-8822689
>chr2R:8824672-8824825
>chr2R:8825559-8825615
>chr2R:8826545-8826650
>chr2R:8828532-8828581
>chr2R:8828669-8828699
>chr2R:8829257-8829286
>chr2R:8833039-8833070
>chr2R:8834417-8834508
>chr2R:8834854-8834905
>chr2R:8835100-8835147
>chr2R:8836774-8836922
>chr2R:8837501-8837561
>chr2R:8838551-8838604
>chr2R:8839690-8839728
>chr2R:8839780-8839807
>chr2R:8841024-8841170
>chr2R:8842384-8842539
>chr2R:8844570-8844601
>chr2R:8844736-8844791
>chr2R:8847245-8847282
>chr2R:8848227-8848254
>chr2R:8848758-8848789
>chr2R:8848951-8848994
>chr2R:8850232-8850287
>chr2R:8850906-8850953
>chr2R:8851493-8851566
>chr2R:8852309-8852379
>chr2R:8852620-8852668
>chr2R:8852827-8852873
>chr2R:8854218-8854267
>chr2R:8855605-8855676
>chr2R:8856675-8856748
>chr2R:8856775-8856826
>chr2R:8857806-8857850
>chr2R:8861442-8861471
>chr2R:8862514-8862638
>chr2R:8864503-8864558
>chr2R:8872439-8872472
>chr2R:8881539-8881601
>chr2R:8884053-8884132
>chr2R:8884659-8884704
>chr2R:8887274-8887307
>chr2R:8890766-8890845
>chr2R:8891543-8891631
>chr2R:8892471-8892523
>chr2R:8893380-8893402
>chr2R:8895179-8895218
>chr2R:8901753-8901786
>chr2R:8902854-8902920
>chr2R:8911268-8911306
>chr2R:8913292-8913317
>chr2R:8915320-8915349
>chr2R:8923568-8923690
>chr2R:8924477-8924546
>chr2R:8924909-8925004
>chr2R:8927583-8927641
>chr2R:8927822-8927860
>chr2R:8929461-8929491
>chr2R:8935053-8935114
>chr2R:8937107-8937148
>chr2R:8939967-8939995
>chr2R:8942177-8942212
>chr2R:8942287-8942310
>chr2R:8942360-8942388
>chr2R:8942823-8942862
>chr2R:8947695-8947726
>chr2R:8948769-8948801
>chr2R:8950649-8950681
>chr2R:8952763-8952795
>chr2R:8955391-8955591
>chr2R:8956129-8956179
>chr2R:8956885-8956938
>chr2R:8958053-8958216
>chr2R:8958245-8958310
>chr2R:8961390-8961422
>chr2R:8961860-8961899
>chr2R:8967301-8967357
>chr2R:8969405-8969444
>chr2R:8972856-8972895
>chr2R:8974430-8974487
>chr2R:8977064-8977102
>chr2R:8977673-8977700
>chr2R:8978436-8978666
>chr2R:8979131-8979256
>chr2R:8979405-8979430
>chr2R:8979749-8979798
>chr2R:8980822-8980846
>chr2R:8984780-8984837
>chr2R:8985033-8985115
>chr2R:8985483-8985525
>chr2R:8985749-8985807
>chr2R:8985981-8986058
>chr2R:8987463-8987493
>chr2R:8988057-8988150
>chr2R:8988718-8988745
>chr2R:8989697-8989749
>chr2R:8995657-8995718
>chr2R:8996444-8996517
>chr2R:8997022-8997102
>chr2R:8999394-8999446
>chr2R:8999602-8999632
>chr2R:9000361-9000505
>chr2R:9001884-9001958
>chr2R:9003740-9003782
>chr2R:9004388-9004493
>chr2R:9004679-9004756
>chr2R:9005237-9005275
>chr2R:9005417-9005468
>chr2R:9005562-9005654
>chr2R:9005704-9005728
>chr2R:9009144-9009176
>chr2R:9009645-9009683
>chr2R:9009744-9009807
>chr2R:9012232-9012325
>chr2R:9012919-9012973
>chr2R:9013018-9013086
>chr2R:9014761-9014837
>chr2R:9016629-9016674
>chr2R:9019377-9019426
>chr2R:9021123-9021153
>chr2R:9023150-9023193
>chr2R:9023230-9023265
>chr2R:9023839-9023887
>chr2R:9024267-9024308
>chr2R:9025409-9025448
>chr2R:9026065-9026159
>chr2R:9027626-9027671
>chr2R:9028047-9028084
>chr2R:9028891-9028914
>chr2R:9029211-9029249
>chr2R:9030681-9030753
>chr2R:9031877-9031927
>chr2R:9033043-9033358
>chr2R:9036901-9036933
>chr2R:9039799-9039832
>chr2R:9046001-9046072
>chr2R:9046425-9046447
>chr2R:9046798-9046850
>chr2R:9048356-9048404
>chr2R:9049265-9049305
>chr2R:9050318-9050347
>chr2R:9051046-9051117
>chr2R:9051612-9051699
>chr2R:9054307-9054354
>chr2R:9056388-9056457
>chr2R:9056799-9056886
>chr2R:9058131-9058174
>chr2R:9058894-9058921
>chr2R:9059301-9059370
>chr2R:9059414-9059493
>chr2R:9059698-9059726
>chr2R:9063817-9063856
>chr2R:9064300-9064352
>chr2R:9064460-9064542
>chr2R:9064969-9065010
>chr2R:9065110-9065154
>chr2R:9065197-9065379
>chr2R:9065679-9065745
>chr2R:9066878-9066934
>chr2R:9067453-9067495
>chr2R:9071074-9071130
>chr2R:9071476-9071547
>chr2R:9072077-9072137
>chr2R:9072314-9072354
>chr2R:9074810-9074980
>chr2R:9076537-9076634
>chr2R:9076700-9076758
>chr2R:9079711-9079741
>chr2R:9081075-9081133
>chr2R:9082165-9082204
>chr2R:9082740-9082766
>chr2R:9087653-9087692
>chr2R:9094708-9094867
>chr2R:9094956-9095062
>chr2R:9103629-9103694
>chr2R:9112097-9112281
>chr2R:9113111-9113159
>chr2R:9113990-9114079
>chr2R:9120204-9120249
>chr2R:9120465-9120526
>chr2R:9120617-9120647
>chr2R:9129380-9129433
>chr2R:9130554-9130587
>chr2R:9133289-9133318
>chr2R:9135053-9135090
>chr2R:9135350-9135383
>chr2R:9137849-9137878
>chr2R:9140620-9140672
>chr2R:9142830-9142894
>chr2R:9143662-9143692
>chr2R:9145117-9145182
>chr2R:9151341-9157777
>chr2R:9157888-9157924
>chr2R:9158218-9158296
>chr2R:9158403-9158483
>chr2R:9159655-9159726
>chr2R:9161218-9161242
>chr2R:9165567-9165606
>chr2R:9171258-9171295
>chr2R:9176281-9176312
>chr2R:9180450-9180502
>chr2R:9180660-9180708
>chr2R:9186332-9186369
>chr2R:9186831-9186877
>chr2R:9191640-9191742
>chr2R:9192270-9192303
>chr2R:9193574-9193602
>chr2R:9195471-9195538
>chr2R:9195676-9195748
>chr2R:9198741-9198837
>chr2R:9199657-9199720
>chr2R:9202458-9202492
>chr2R:9206486-9206554
>chr2R:9211571-9211625
>chr2R:9211781-9211826
>chr2R:9212708-9213184
>chr2R:9213225-9213301
>chr2R:9215876-9215925
>chr2R:9216005-9216061
>chr2R:9217302-9217328
>chr2R:9217648-9217736
>chr2R:9217958-9218009
>chr2R:9218111-9218153
>chr2R:9219498-9219553
>chr2R:9220036-9220079
>chr2R:9220592-9220632
>chr2R:9222128-9222202
>chr2R:9222630-9222681
>chr2R:9223200-9223255
>chr2R:9226907-9226935
>chr2R:9230746-9230789
>chr2R:9231392-9231512
>chr2R:9231643-9231699
>chr2R:9232620-9232708
>chr2R:9232881-9232955
>chr2R:9233306-9233354
>chr2R:9234328-9234374
>chr2R:9234861-9234930
>chr2R:9236157-9236283
>chr2R:9238284-9238314
>chr2R:9238952-9238995
>chr2R:9245524-9245560
>chr2R:9245619-9245681
>chr2R:9246903-9246955
>chr2R:9247114-9247174
>chr2R:9247388-9247553
>chr2R:9248474-9248533
>chr2R:9250705-9250729
>chr2R:9250810-9250850
>chr2R:9252048-9252107
>chr2R:9255408-9255508
>chr2R:9256536-9256571
>chr2R:9257642-9257716
>chr2R:9257865-9257945
>chr2R:9263776-9263821
>chr2R:9264011-9264035
>chr2R:9271065-9271114
>chr2R:9272332-9272371
>chr2R:9272466-9272583
>chr2R:9272676-9272738
>chr2R:9273125-9273165
>chr2R:9274431-9274575
>chr2R:9278637-9278670
>chr2R:9279210-9279249
>chr2R:9279701-9279732
>chr2R:9281093-9281169
>chr2R:9282380-9282408
>chr2R:9283556-9283590
>chr2R:9284333-9284395
>chr2R:9284686-9284734
>chr2R:9284848-9284899
>chr2R:9286248-9286282
>chr2R:9288846-9288872
>chr2R:9289573-9289640
>chr2R:9292608-9292664
>chr2R:9292728-9292767
>chr2R:9294700-9294756
>chr2R:9295062-9295104
>chr2R:9295528-9295574
>chr2R:9295633-9295731
>chr2R:9296514-9296568
>chr2R:9296599-9296632
>chr2R:9296731-9296773
>chr2R:9297129-9297180
>chr2R:9298403-9298453
>chr2R:9298770-9298823
>chr2R:9298959-9298992
>chr2R:9299360-9299424
>chr2R:9299588-9299646
>chr2R:9301392-9301434
>chr2R:9301877-9301973
>chr2R:9302387-9302461
>chr2R:9302609-9302684
>chr2R:9305628-9305667
>chr2R:9307688-9307757
>chr2R:9308394-9308450
>chr2R:9309343-9309395
>chr2R:9312630-9312676
>chr2R:9312864-9312911
>chr2R:9313787-9313852
>chr2R:9313990-9314049
>chr2R:9315397-9315422
>chr2R:9316096-9316154
>chr2R:9316200-9316282
>chr2R:9316312-9316419
>chr2R:9318325-9318394
>chr2R:9319169-9319235
>chr2R:9319330-9319381
>chr2R:9319463-9319594
>chr2R:9319705-9319847
>chr2R:9320019-9320160
>chr2R:9320383-9320424
>chr2R:9320848-9320887
>chr2R:9320928-9321299
>chr2R:9322268-9322354
>chr2R:9322766-9322801
>chr2R:9324193-9324268
>chr2R:9326576-9326617
>chr2R:9327658-9327818
>chr2R:9327953-9327997
>chr2R:9328445-9328542
>chr2R:9329526-9329586
>chr2R:9329877-9329912
>chr2R:9332491-9332532
>chr2R:9332828-9332874
>chr2R:9334315-9334343
>chr2R:9334517-9334574
>chr2R:9335823-9335871
>chr2R:9337703-9337764
>chr2R:9338364-9338494
>chr2R:9338561-9338598
>chr2R:9343909-9343936
>chr2R:9345053-9345142
>chr2R:9346952-9346982
>chr2R:9348525-9348559
>chr2R:9352271-9361411
>chr2R:9361724-9361768
>chr2R:9362234-9362352
>chr2R:9363500-9363556
>chr2R:9363828-9363856
>chr2R:9364202-9364257
>chr2R:9364286-9364405
>chr2R:9364623-9364704
>chr2R:9364975-9365004
>chr2R:9365314-9365376
>chr2R:9366213-9366275
>chr2R:9366797-9366935
>chr2R:9368363-9368423
>chr2R:9369273-9369331
>chr2R:9371214-9371345
>chr2R:9371627-9371682
>chr2R:9372980-9373044
>chr2R:9376742-9376839
>chr2R:9377847-9377931
>chr2R:9378503-9378546
>chr2R:9380700-9380850
>chr2R:9381272-9381315
>chr2R:9383001-9383105
>chr2R:9383456-9383516
>chr2R:9384758-9384779
>chr2R:9386802-9386839
>chr2R:9387369-9387406
>chr2R:9388279-9388321
>chr2R:9388469-9388537
>chr2R:9388808-9388836
>chr2R:9390393-9390445
>chr2R:9397206-9397263
>chr2R:9398895-9398966
>chr2R:9400395-9400434
>chr2R:9401374-9401405
>chr2R:9402500-9402537
>chr2R:9404089-9404141
>chr2R:9405628-9405663
>chr2R:9406632-9406665
>chr2R:9406858-9406899
>chr2R:9410760-9410814
>chr2R:9411656-9411715
>chr2R:9413018-9413051
>chr2R:9418369-9418419
>chr2R:9418685-9418782
>chr2R:9420906-9420940
>chr2R:9420974-9421042
>chr2R:9423428-9423480
>chr2R:9430771-9430816
>chr2R:9433273-9433334
>chr2R:9434696-9434766
>chr2R:9435021-9435169
>chr2R:9436690-9436734
>chr2R:9437465-9437612
>chr2R:9438945-9438976
>chr2R:9440069-9440112
>chr2R:9440651-9440760
>chr2R:9441360-9441482
>chr2R:9441908-9441947
>chr2R:9445158-9445245
>chr2R:9445556-9445594
>chr2R:9447492-9447627
>chr2R:9448084-9448119
>chr2R:9448232-9448267
>chr2R:9449222-9449268
>chr2R:9449359-9449392
>chr2R:9449480-9449550
>chr2R:9450209-9450238
>chr2R:9450336-9450375
>chr2R:9451597-9451624
>chr2R:9453228-9453299
>chr2R:9456677-9456778
>chr2R:9457131-9457241
>chr2R:9458269-9458480
>chr2R:9458547-9458656
>chr2R:9459639-9459668
>chr2R:9459806-9459857
>chr2R:9460189-9460220
>chr2R:9461797-9461907
>chr2R:9462022-9462064
>chr2R:9462799-9462894
>chr2R:9464512-9464539
>chr2R:9466028-9466134
>chr2R:9466549-9466588
>chr2R:9466963-9467092
>chr2R:9467779-9467806
>chr2R:9468812-9468858
>chr2R:9469098-9469178
>chr2R:9470648-9470675
>chr2R:9472171-9472195
>chr2R:9472246-9472362
>chr2R:9472473-9472520
>chr2R:9472580-9472650
>chr2R:9472734-9472792
>chr2R:9472963-9473020
>chr2R:9477264-9477366
>chr2R:9479558-9479626
>chr2R:9480128-9490606
>chr2R:9493068-9493123
>chr2R:9494847-9494875
>chr2R:9495337-9495372
>chr2R:9495591-9495643
>chr2R:9495803-9495872
>chr2R:9496401-9496435
>chr2R:9496805-9496835
>chr2R:9498134-9498197
>chr2R:9499089-9499119
>chr2R:9499311-9499361
>chr2R:9500335-9500376
>chr2R:9500570-9500621
>chr2R:9500927-9501019
>chr2R:9501220-9501320
>chr2R:9504057-9504096
>chr2R:9504445-9504519
>chr2R:9505131-9505196
>chr2R:9505269-9505394
>chr2R:9507735-9507770
>chr2R:9507867-9507942
>chr2R:9508497-9508526
>chr2R:9509090-9509117
>chr2R:9509481-9509604
>chr2R:9510848-9510921
>chr2R:9511773-9511871
>chr2R:9511971-9512006
>chr2R:9513421-9513478
>chr2R:9514068-9514108
>chr2R:9516122-9516158
>chr2R:9516937-9516993
>chr2R:9517095-9517168
>chr2R:9517720-9517771
>chr2R:9519175-9519232
>chr2R:9519425-9519532
>chr2R:9519738-9519804
>chr2R:9519939-9520002
>chr2R:9520832-9520905
>chr2R:9521005-9521033
>chr2R:9521253-9521291
>chr2R:9522075-9522201
>chr2R:9522607-9522646
>chr2R:9522806-9522902
>chr2R:9523946-9524041
>chr2R:9524098-9524146
>chr2R:9524171-9524222
>chr2R:9526350-9526384
>chr2R:9528252-9528284
>chr2R:9528769-9528888
>chr2R:9529444-9529493
>chr2R:9530248-9530281
>chr2R:9530583-9530634
>chr2R:9530742-9530812
>chr2R:9530936-9531020
>chr2R:9532322-9532493
>chr2R:9532548-9532644
>chr2R:9532871-9532980
>chr2R:9534377-9534490
>chr2R:9534540-9534595
>chr2R:9535491-9535576
>chr2R:9535767-9535966
>chr2R:9536185-9536498
>chr2R:9537751-9537780
>chr2R:9538037-9538062
>chr2R:9539078-9539112
>chr2R:9539347-9539382
>chr2R:9540330-9540392
>chr2R:9541163-9541213
>chr2R:9541275-9541339
>chr2R:9542583-9542666
>chr2R:9542866-9542980
>chr2R:9543639-9543687
>chr2R:9543791-9543858
>chr2R:9547777-9547811
>chr2R:9548217-9548301
>chr2R:9551413-9551441
>chr2R:9551449-9551531
>chr2R:9551693-9551791
>chr2R:9551866-9551967
>chr2R:9554338-9554395
>chr2R:9556748-9556797
>chr2R:9556860-9556882
>chr2R:9566035-9566075
>chr2R:9566848-9566890
>chr2R:9567259-9567305
>chr2R:9567370-9567402
>chr2R:9567474-9567554
>chr2R:9567870-9567905
>chr2R:9577767-9577795
>chr2R:9578760-9578785
>chr2R:9586776-9587076
>chr2R:9588938-9588988
>chr2R:9590546-9590623
>chr2R:9591374-9591420
>chr2R:9595342-9595382
>chr2R:9602292-9602319
>chr2R:9610166-9610201
>chr2R:9613134-9613210
>chr2R:9613314-9613437
>chr2R:9613531-9613575
>chr2R:9615625-9615660
>chr2R:9617510-9617542
>chr2R:9619336-9619361
>chr2R:9620099-9620174
>chr2R:9620637-9620748
>chr2R:9621145-9621222
>chr2R:9622290-9622335
>chr2R:9624664-9624700
>chr2R:9624735-9624813
>chr2R:9625073-9625145
>chr2R:9625332-9625359
>chr2R:9626565-9626633
>chr2R:9626795-9626875
>chr2R:9627141-9627225
>chr2R:9631619-9631705
>chr2R:9632511-9632548
>chr2R:9632936-9632983
>chr2R:9634547-9634609
>chr2R:9636272-9636310
>chr2R:9638502-9638533
>chr2R:9639060-9639136
>chr2R:9640765-9640790
>chr2R:9644895-9644996
>chr2R:9645210-9645245
>chr2R:9645262-9645289
>chr2R:9645425-9645532
>chr2R:9646984-9647032
>chr2R:9648025-9648119
>chr2R:9648436-9648462
>chr2R:9649026-9649100
>chr2R:9649413-9649456
>chr2R:9649970-9650000
>chr2R:9650794-9650818
>chr2R:9651315-9651354
>chr2R:9652793-9652869
>chr2R:9653910-9653953
>chr2R:9654275-9654296
>chr2R:9655023-9655053
>chr2R:9655972-9656023
>chr2R:9657277-9657319
>chr2R:9657919-9657964
>chr2R:9659855-9659890
>chr2R:9660664-9660705
>chr2R:9661219-9661284
>chr2R:9662622-9662683
>chr2R:9663662-9663702
>chr2R:9665102-9665143
>chr2R:9665804-9665879
>chr2R:9666215-9666414
>chr2R:9668956-9669019
>chr2R:9670652-9670678
>chr2R:9670771-9670805
>chr2R:9670913-9670958
>chr2R:9673030-9673092
>chr2R:9673416-9673466
>chr2R:9676656-9676683
>chr2R:9679892-9679928
>chr2R:9681033-9681077
>chr2R:9682737-9682761
>chr2R:9682932-9682979
>chr2R:9683087-9683138
>chr2R:9684303-9684348
>chr2R:9685900-9685948
>chr2R:9688792-9688827
>chr2R:9692523-9692598
>chr2R:9692687-9692737
>chr2R:9692862-9692936
>chr2R:9694128-9694179
>chr2R:9698413-9698445
>chr2R:9701225-9701284
>chr2R:9703326-9703380
>chr2R:9703574-9703622
>chr2R:9704101-9704128
>chr2R:9705882-9706049
>chr2R:9711908-9711959
>chr2R:9712814-9712847
>chr2R:9714740-9714783
>chr2R:9716465-9716585
>chr2R:9716955-9716996
>chr2R:9717397-9717468
>chr2R:9718181-9718211
>chr2R:9718507-9718539
>chr2R:9719489-9719571
>chr2R:9720766-9720825
>chr2R:9721579-9721634
>chr2R:9721985-9722036
>chr2R:9722374-9722415
>chr2R:9725681-9725781
>chr2R:9726653-9734186
>chr2R:9735953-9735987
>chr2R:9736862-9736955
>chr2R:9739010-9739075
>chr2R:9740125-9740197
>chr2R:9740623-9740690
>chr2R:9741593-9741649
>chr2R:9741815-9741925
>chr2R:9746856-9746920
>chr2R:9747061-9747120
>chr2R:9748313-9748348
>chr2R:9748385-9748420
>chr2R:9748530-9748560
>chr2R:9750186-9750236
>chr2R:9751742-9751772
>chr2R:9752373-9752465
>chr2R:9754761-9754823
>chr2R:9755376-9755452
>chr2R:9758120-9758170
>chr2R:9760630-9760678
>chr2R:9762775-9762828
>chr2R:9765014-9765052
>chr2R:9766327-9766403
>chr2R:9766842-9766932
>chr2R:9768253-9768337
>chr2R:9768436-9768467
>chr2R:9769015-9769072
>chr2R:9769500-9769534
>chr2R:9769600-9769637
>chr2R:9769742-9769789
>chr2R:9769895-9769952
>chr2R:9770817-9770848
>chr2R:9771226-9771256
>chr2R:9771700-9771734
>chr2R:9772183-9772393
>chr2R:9773307-9773346
>chr2R:9773760-9773863
>chr2R:9774776-9774802
>chr2R:9776850-9776948
>chr2R:9777576-9777634
>chr2R:9777964-9777998
>chr2R:9778683-9778747
>chr2R:9778947-9778999
>chr2R:9779402-9779509
>chr2R:9779614-9779640
>chr2R:9779757-9779839
>chr2R:9780060-9780136
>chr2R:9781308-9781343
>chr2R:9785401-9785434
>chr2R:9785906-9785974
>chr2R:9786548-9786591
>chr2R:9788067-9788181
>chr2R:9788507-9788546
>chr2R:9790126-9790249
>chr2R:9791619-9791661
>chr2R:9795229-9795271
>chr2R:9795443-9795472
>chr2R:9799079-9799133
>chr2R:9803922-9803951
>chr2R:9804283-9804336
>chr2R:9809288-9809386
>chr2R:9810127-9810171
>chr2R:9811792-9811861
>chr2R:9812131-9812167
>chr2R:9812279-9812323
>chr2R:9812535-9812672
>chr2R:9813481-9813518
>chr2R:9814171-9814227
>chr2R:9814293-9814319
>chr2R:9814479-9814533
>chr2R:9816341-9816532
>chr2R:9817374-9817408
>chr2R:9818641-9818699
>chr2R:9819703-9819770
>chr2R:9823417-9823454
>chr2R:9823913-9823940
>chr2R:9824030-9824091
>chr2R:9828100-9828141
>chr2R:9828230-9828272
>chr2R:9828825-9828860
>chr2R:9829135-9829188
>chr2R:9829587-9829721
>chr2R:9835047-9835111
>chr2R:9835171-9835253
>chr2R:9836022-9836091
>chr2R:9836216-9836242
>chr2R:9836535-9836588
>chr2R:9836814-9836847
>chr2R:9839938-9839975
>chr2R:9841540-9841569
>chr2R:9843217-9843337
>chr2R:9845039-9845093
>chr2R:9847110-9847169
>chr2R:9847736-9847773
>chr2R:9848503-9848549
>chr2R:9851223-9851249
>chr2R:9851753-9851795
>chr2R:9853750-9853787
>chr2R:9856547-9856573
>chr2R:9858658-9858742
>chr2R:9860142-9860200
>chr2R:9860603-9860649
>chr2R:9862237-9862291
>chr2R:9863304-9863435
>chr2R:9867899-9868086
>chr2R:9868117-9868341
>chr2R:9868714-9868743
>chr2R:9869162-9869306
>chr2R:9870101-9870654
>chr2R:9871093-9871529
>chr2R:9874429-9874618
>chr2R:9874820-9874891
>chr2R:9881788-9881820
>chr2R:9882542-9882615
>chr2R:9882876-9882899
>chr2R:9891418-9891450
>chr2R:9891813-9891859
>chr2R:9893874-9893923
>chr2R:9898642-9898670
>chr2R:9898821-9898900
>chr2R:9900158-9900260
>chr2R:9900673-9900723
>chr2R:9900946-9900979
>chr2R:9905321-9905371
>chr2R:9914752-9914812
>chr2R:9915190-9915232
>chr2R:9915470-9915745
>chr2R:9916093-9916209
>chr2R:9916586-9916695
>chr2R:9916804-9916872
>chr2R:9917368-9917429
>chr2R:9917544-9917577
>chr2R:9918047-9918087
>chr2R:9918146-9918220
>chr2R:9923111-9923158
>chr2R:9925532-9925615
>chr2R:9926446-9926476
>chr2R:9926905-9926946
>chr2R:9927181-9927215
>chr2R:9927499-9927609
>chr2R:9928041-9928107
>chr2R:9928632-9928679
>chr2R:9930042-9930128
>chr2R:9931661-9931720
>chr2R:9931866-9932006
>chr2R:9933608-9933638
>chr2R:9933988-9934021
>chr2R:9934175-9934249
>chr2R:9935461-9935545
>chr2R:9937005-9937032
>chr2R:9937511-9937544
>chr2R:9938350-9938457
>chr2R:9939402-9939616
>chr2R:9939771-9939819
>chr2R:9941231-9941417
>chr2R:9944064-9944121
>chr2R:9944688-9944717
>chr2R:9945495-9945619
>chr2R:9946542-9946591
>chr2R:9947261-9947326
>chr2R:9948424-9948460
>chr2R:9950150-9950235
>chr2R:9951393-9951431
>chr2R:9953158-9953186
>chr2R:9953630-9953668
>chr2R:9953904-9953929
>chr2R:9955582-9955614
>chr2R:9955671-9955708
>chr2R:9957427-9957472
>chr2R:9958273-9958326
>chr2R:9958439-9958596
>chr2R:9960215-9960278
>chr2R:9960559-9960628
>chr2R:9963053-9963077
>chr2R:9963313-9963342
>chr2R:9965239-9965334
>chr2R:9965544-9965700
>chr2R:9966638-9966714
>chr2R:9969306-9969358
>chr2R:9969516-9969557
>chr2R:9969739-9969855
>chr2R:9971573-9971623
>chr2R:9973058-9973094
>chr2R:9976733-9976764
>chr2R:9977342-9977382
>chr2R:9978136-9978223
>chr2R:9978404-9978442
>chr2R:9979975-9980022
>chr2R:9980530-9980558
>chr2R:9981423-9981461
>chr2R:9982399-9982487
>chr2R:9982597-9982652
>chr2R:9983688-9983719
>chr2R:9984011-9984035
>chr2R:9985193-9985239
>chr2R:9986570-9986608
>chr2R:9990655-9990687
>chr2R:9993089-9993118
>chr2R:9994123-9994157
>chr2R:9994968-9995012
>chr2R:9995284-9995348
>chr2R:9995983-9996029
>chr2R:9996163-9996250
>chr2R:9996410-9996483
>chr2R:9997342-9997475
>chr2R:9998082-9998153
>chr2R:9999811-9999865
>chr2R:10000771-10000818
>chr2R:10001231-10001264
>chr2R:10002322-10002363
>chr2R:10002654-10002721
>chr2R:10003682-10003744
>chr2R:10005309-10005342
>chr2R:10005888-10007016
>chr2R:10008232-10008293
>chr2R:10008462-10008495
>chr2R:10008576-10008622
>chr2R:10009192-10009325
>chr2R:10011488-10011522
>chr2R:10012043-10012069
>chr2R:10016593-10016671
>chr2R:10017048-10017138
>chr2R:10018925-10018962
>chr2R:10019526-10019568
>chr2R:10020335-10020362
>chr2R:10021296-10021341
>chr2R:10022303-10022355
>chr2R:10022525-10022687
>chr2R:10022755-10022992
>chr2R:10023968-10024040
>chr2R:10025170-10025202
>chr2R:10025731-10025760
>chr2R:10027026-10027067
>chr2R:10030356-10030405
>chr2R:10033547-10033642
>chr2R:10041549-10041581
>chr2R:10041624-10043186
>chr2R:10043580-10043644
>chr2R:10045584-10045625
>chr2R:10045970-10046040
>chr2R:10046854-10046881
>chr2R:10048812-10048875
>chr2R:10049056-10049150
>chr2R:10049346-10049377
>chr2R:10052873-10052906
>chr2R:10053640-10053727
>chr2R:10055375-10055444
>chr2R:10056233-10056282
>chr2R:10056707-10056770
>chr2R:10058995-10059065
>chr2R:10070977-10071016
>chr2R:10074725-10074785
>chr2R:10075828-10075944
>chr2R:10076913-10076976
>chr2R:10077881-10077915
>chr2R:10078903-10078978
>chr2R:10081820-10081849
>chr2R:10082204-10082229
>chr2R:10082314-10082371
>chr2R:10082685-10082754
>chr2R:10084503-10084540
>chr2R:10086361-10086403
>chr2R:10088666-10088694
>chr2R:10089214-10089284
>chr2R:10089598-10089621
>chr2R:10090058-10090114
>chr2R:10090638-10090674
>chr2R:10091179-10091279
>chr2R:10091667-10091704
>chr2R:10091859-10091928
>chr2R:10093712-10093795
>chr2R:10094237-10094366
>chr2R:10097891-10097921
>chr2R:10098575-10098666
>chr2R:10101780-10101833
>chr2R:10103174-10103217
>chr2R:10105215-10105249
>chr2R:10107031-10107085
>chr2R:10108340-10108593
>chr2R:10121220-10121252
>chr2R:10121385-10121460
>chr2R:10124819-10124898
>chr2R:10125001-10125070
>chr2R:10127275-10127378
>chr2R:10128732-10128761
>chr2R:10133052-10133143
>chr2R:10134506-10134559
>chr2R:10134669-10134708
>chr2R:10135978-10136007
>chr2R:10137459-10137502
>chr2R:10141588-10141627
>chr2R:10146399-10146434
>chr2R:10148995-10149027
>chr2R:10150937-10150966
>chr2R:10151841-10151871
>chr2R:10152155-10152182
>chr2R:10153034-10153068
>chr2R:10155865-10155924
>chr2R:10156313-10156389
>chr2R:10158130-10158161
>chr2R:10159401-10159450
>chr2R:10164526-10164553
>chr2R:10165669-10165709
>chr2R:10166817-10166874
>chr2R:10168384-10168436
>chr2R:10168548-10168706
>chr2R:10170940-10170993
>chr2R:10171101-10171177
>chr2R:10171979-10172043
>chr2R:10172207-10172316
>chr2R:10173615-10173656
>chr2R:10176501-10176534
>chr2R:10176928-10186051
>chr2R:10188243-10188269
>chr2R:10188664-10188693
>chr2R:10189381-10189412
>chr2R:10190571-10190611
>chr2R:10191513-10191551
>chr2R:10191660-10191714
>chr2R:10192650-10192696
>chr2R:10193982-10194029
>chr2R:10195940-10195987
>chr2R:10196199-10196241
>chr2R:10196281-10196318
>chr2R:10196627-10196672
>chr2R:10196826-10196916
>chr2R:10197900-10197949
>chr2R:10199819-10199941
>chr2R:10200329-10200352
>chr2R:10200617-10200740
>chr2R:10200864-10200908
>chr2R:10202665-10202730
>chr2R:10204025-10204230
>chr2R:10204268-10204324
>chr2R:10204480-10204529
>chr2R:10205291-10205327
>chr2R:10205390-10205462
>chr2R:10205521-10205575
>chr2R:10206178-10206313
>chr2R:10206496-10206544
>chr2R:10206766-10206788
>chr2R:10206828-10206980
>chr2R:10207522-10207635
>chr2R:10210813-10210851
>chr2R:10211090-10211285
>chr2R:10211436-10211474
>chr2R:10213940-10214148
>chr2R:10214290-10214381
>chr2R:10216354-10216402
>chr2R:10217283-10217320
>chr2R:10219467-10219508
>chr2R:10220071-10220122
>chr2R:10221812-10221843
>chr2R:10222013-10222048
>chr2R:10222650-10222690
>chr2R:10222887-10222941
>chr2R:10223477-10223729
>chr2R:10224121-10224204
>chr2R:10224836-10224900
>chr2R:10225120-10225243
>chr2R:10225493-10225537
>chr2R:10227969-10228204
>chr2R:10229182-10229212
>chr2R:10229791-10229820
>chr2R:10231275-10231420
>chr2R:10231492-10231542
>chr2R:10231629-10231682
>chr2R:10232037-10232165
>chr2R:10232354-10232391
>chr2R:10232704-10232823
>chr2R:10233946-10234095
>chr2R:10234158-10234205
>chr2R:10235887-10235914
>chr2R:10238714-10238794
>chr2R:10243873-10243951
>chr2R:10251045-10251135
>chr2R:10255455-10255559
>chr2R:10255967-10256038
>chr2R:10256759-10256814
>chr2R:10258069-10258101
>chr2R:10259746-10259844
>chr2R:10260298-10260433
>chr2R:10261633-10261842
>chr2R:10262003-10262129
>chr2R:10262265-10262314
>chr2R:10262858-10262917
>chr2R:10264360-10264387
>chr2R:10265907-10265961
>chr2R:10266115-10266163
>chr2R:10271652-10271728
>chr2R:10272533-10272574
>chr2R:10273764-10273936
>chr2R:10275836-10275871
>chr2R:10276350-10276414
>chr2R:10278473-10278529
>chr2R:10278937-10279146
>chr2R:10279352-10279482
>chr2R:10281419-10281469
>chr2R:10281535-10281611
>chr2R:10281734-10281784
>chr2R:10281994-10282096
>chr2R:10285769-10285795
>chr2R:10287171-10287210
>chr2R:10287404-10287508
>chr2R:10289492-10289556
>chr2R:10290541-10290642
>chr2R:10290915-10290974
>chr2R:10291287-10291334
>chr2R:10291824-10291911
>chr2R:10292535-10292585
>chr2R:10296542-10296589
>chr2R:10301179-10301231
>chr2R:10301296-10301330
>chr2R:10301900-10302023
>chr2R:10302594-10302636
>chr2R:10305185-10305234
>chr2R:10312382-10312455
>chr2R:10312529-10312583
>chr2R:10313363-10313417
>chr2R:10313975-10314006
>chr2R:10314872-10314904
>chr2R:10318366-10318432
>chr2R:10321878-10321909
>chr2R:10322574-10322635
>chr2R:10322868-10322903
>chr2R:10323976-10324000
>chr2R:10324426-10324471
>chr2R:10326600-10326700
>chr2R:10327528-10327721
>chr2R:10328123-10328186
>chr2R:10328329-10328364
>chr2R:10330568-10330612
>chr2R:10330777-10330822
>chr2R:10330907-10330955
>chr2R:10331085-10331179
>chr2R:10333677-10333948
>chr2R:10334134-10334161
>chr2R:10336470-10336582
>chr2R:10339875-10339952
>chr2R:10346288-10346329
>chr2R:10348438-10348475
>chr2R:10348542-10348619
>chr2R:10353118-10353182
>chr2R:10353691-10353905
>chr2R:10355037-10355112
>chr2R:10355548-10355588
>chr2R:10356517-10356593
>chr2R:10356721-10356772
>chr2R:10357639-10357700
>chr2R:10358500-10358533
>chr2R:10360781-10360824
>chr2R:10363810-10363842
>chr2R:10364473-10364500
>chr2R:10365556-10365618
>chr2R:10366319-10366342
>chr2R:10366391-10366489
>chr2R:10369213-10369238
>chr2R:10371169-10371210
>chr2R:10373941-10373995
>chr2R:10375294-10375377
>chr2R:10381012-10381041
>chr2R:10382400-10382540
>chr2R:10382935-10382969
>chr2R:10385717-10385779
>chr2R:10387323-10387379
>chr2R:10387980-10388002
>chr2R:10390804-10390838
>chr2R:10391295-10391431
>chr2R:10393569-10393613
>chr2R:10394513-10394540
>chr2R:10397365-10397403
>chr2R:10398496-10398527
>chr2R:10399544-10399568
>chr2R:10399621-10399682
>chr2R:10399917-10399958
>chr2R:10402381-10402436
>chr2R:10402616-10402658
>chr2R:10402913-10402972
>chr2R:10412306-10412405
>chr2R:10412542-10412585
>chr2R:10413288-10413334
>chr2R:10414191-10414218
>chr2R:10415199-10415313
>chr2R:10417002-10417062
>chr2R:10418252-10418294
>chr2R:10418996-10419244
>chr2R:10420085-10420331
>chr2R:10423021-10423070
>chr2R:10423968-10424005
>chr2R:10425990-10426057
>chr2R:10426216-10426245
>chr2R:10426270-10426556
>chr2R:10426625-10426694
>chr2R:10427973-10428056
>chr2R:10428364-10428401
>chr2R:10429955-10430001
>chr2R:10430619-10430665
>chr2R:10430916-10431012
>chr2R:10431384-10431437
>chr2R:10431519-10431615
>chr2R:10432752-10432796
>chr2R:10435550-10435657
>chr2R:10437582-10437635
>chr2R:10438406-10438462
>chr2R:10439145-10439195
>chr2R:10439425-10439522
>chr2R:10440589-10440613
>chr2R:10440779-10440843
>chr2R:10442586-10442639
>chr2R:10446864-10446888
>chr2R:10448446-10448476
>chr2R:10449292-10449342
>chr2R:10452954-10453017
>chr2R:10457228-10457255
>chr2R:10457576-10457612
>chr2R:10458458-10458566
>chr2R:10458765-10458828
>chr2R:10460595-10460679
>chr2R:10461741-10461767
>chr2R:10462438-10462481
>chr2R:10462736-10462774
>chr2R:10462982-10463017
>chr2R:10463389-10463419
>chr2R:10464408-10464451
>chr2R:10465286-10465354
>chr2R:10465509-10465542
>chr2R:10468247-10468283
>chr2R:10487157-10487238
>chr2R:10490669-10490791
>chr2R:10491944-10491996
>chr2R:10492377-10492403
>chr2R:10493373-10493488
>chr2R:10495163-10495232
>chr2R:10495466-10495498
>chr2R:10495976-10496029
>chr2R:10497338-10497596
>chr2R:10497722-10497775
>chr2R:10498948-10499007
>chr2R:10500276-10500329
>chr2R:10500668-10500762
>chr2R:10501284-10501340
>chr2R:10501855-10501975
>chr2R:10502286-10502320
>chr2R:10503070-10503120
>chr2R:10503487-10503534
>chr2R:10504094-10504133
>chr2R:10504409-10504504
>chr2R:10505784-10505819
>chr2R:10506145-10506243
>chr2R:10506668-10506694
>chr2R:10506810-10506843
>chr2R:10507227-10507352
>chr2R:10509338-10509475
>chr2R:10511281-10511349
>chr2R:10511710-10511749
>chr2R:10511841-10511894
>chr2R:10512263-10512306
>chr2R:10513338-10513363
>chr2R:10513881-10514042
>chr2R:10514604-10514651
>chr2R:10514702-10514747
>chr2R:10514902-10514980
>chr2R:10515679-10515727
>chr2R:10516687-10516751
>chr2R:10517272-10517331
>chr2R:10520600-10520687
>chr2R:10521611-10521652
>chr2R:10522466-10522535
>chr2R:10522788-10522925
>chr2R:10523145-10523227
>chr2R:10523318-10523359
>chr2R:10523927-10524006
>chr2R:10527540-10527573
>chr2R:10529374-10529457
>chr2R:10529553-10529603
>chr2R:10530053-10530095
>chr2R:10532973-10532996
>chr2R:10534585-10534639
>chr2R:10536693-10536728
>chr2R:10538039-10538091
>chr2R:10538195-10538324
>chr2R:10539359-10539415
>chr2R:10541549-10541596
>chr2R:10543803-10543847
>chr2R:10544310-10544367
>chr2R:10544546-10544580
>chr2R:10544888-10545058
>chr2R:10545366-10545504
>chr2R:10546115-10546140
>chr2R:10547200-10547252
>chr2R:10547816-10547863
>chr2R:10548437-10548497
>chr2R:10548736-10548884
>chr2R:10549608-10549718
>chr2R:10551997-10552039
>chr2R:10552716-10552793
>chr2R:10552962-10553074
>chr2R:10554061-10554133
>chr2R:10554354-10554428
>chr2R:10555884-10555921
>chr2R:10557285-10557322
>chr2R:10558279-10558312
>chr2R:10559866-10559912
>chr2R:10559949-10559976
>chr2R:10560665-10560803
>chr2R:10562908-10562956
>chr2R:10563764-10563830
>chr2R:10564409-10564476
>chr2R:10564699-10564817
>chr2R:10564967-10565007
>chr2R:10565966-10566070
>chr2R:10566186-10566211
>chr2R:10566308-10566441
>chr2R:10566629-10566690
>chr2R:10567153-10567183
>chr2R:10568750-10568790
>chr2R:10568837-10568940
>chr2R:10569058-10569195
>chr2R:10569378-10569439
>chr2R:10572426-10572477
>chr2R:10573355-10573387
>chr2R:10573908-10573946
>chr2R:10574076-10574106
>chr2R:10575152-10575184
>chr2R:10575266-10575354
>chr2R:10576505-10576613
>chr2R:10577051-10577178
>chr2R:10577741-10577792
>chr2R:10577887-10577938
>chr2R:10579995-10580037
>chr2R:10580301-10580337
>chr2R:10581193-10581271
>chr2R:10582849-10582877
>chr2R:10583119-10583164
>chr2R:10583402-10583492
>chr2R:10583562-10583627
>chr2R:10584451-10584501
>chr2R:10585148-10585210
>chr2R:10585332-10585377
>chr2R:10585609-10594217
>chr2R:10596342-10596553
>chr2R:10596723-10596758
>chr2R:10597375-10597409
>chr2R:10597753-10597808
>chr2R:10597967-10598198
>chr2R:10598806-10598903
>chr2R:10599347-10599395
>chr2R:10599705-10599767
>chr2R:10600257-10600302
>chr2R:10600490-10600561
>chr2R:10600702-10600743
>chr2R:10600861-10601144
>chr2R:10601241-10601262
>chr2R:10601468-10601503
>chr2R:10601838-10601937
>chr2R:10602267-10602330
>chr2R:10603906-10603949
>chr2R:10604311-10604444
>chr2R:10604998-10605074
>chr2R:10607978-10608015
>chr2R:10608438-10608559
>chr2R:10608930-10608963
>chr2R:10609936-10610007
>chr2R:10610727-10610838
>chr2R:10611072-10611101
>chr2R:10611241-10611269
>chr2R:10612063-10612308
>chr2R:10612868-10612925
>chr2R:10614144-10614187
>chr2R:10614632-10614711
>chr2R:10615043-10615076
>chr2R:10616426-10616467
>chr2R:10616978-10617055
>chr2R:10618008-10618049
>chr2R:10618572-10618649
>chr2R:10619329-10619389
>chr2R:10622402-10637115
>chr2R:10637208-10637298
>chr2R:10637543-10637641
>chr2R:10638044-10638115
>chr2R:10640599-10640661
>chr2R:10640881-10640914
>chr2R:10642693-10642744
>chr2R:10651271-10651334
>chr2R:10652528-10652603
>chr2R:10653420-10653477
>chr2R:10655758-10655846
>chr2R:10656210-10656309
>chr2R:10658244-10658281
>chr2R:10659141-10666655
>chr2R:10668059-10668151
>chr2R:10670315-10670527
>chr2R:10671874-10671939
>chr2R:10673440-10673495
>chr2R:10674493-10674518
>chr2R:10674701-10674848
>chr2R:10675020-10675063
>chr2R:10675196-10675231
>chr2R:10681708-10681749
>chr2R:10682029-10682078
>chr2R:10682796-10682991
>chr2R:10683384-10683405
>chr2R:10686291-10686327
>chr2R:10686629-10686741
>chr2R:10687869-10687913
>chr2R:10690179-10690215
>chr2R:10691157-10691217
>chr2R:10691309-10691363
>chr2R:10692863-10692915
>chr2R:10695264-10695296
>chr2R:10695507-10695543
>chr2R:10696416-10696491
>chr2R:10696597-10696676
>chr2R:10697883-10697944
>chr2R:10698966-10699028
>chr2R:10699468-10699517
>chr2R:10699989-10700033
>chr2R:10701010-10701080
>chr2R:10702633-10702698
>chr2R:10702858-10702970
>chr2R:10703277-10703325
>chr2R:10704049-10704082
>chr2R:10704496-10704542
>chr2R:10706147-10706206
>chr2R:10706530-10706563
>chr2R:10708023-10708116
>chr2R:10717066-10717107
>chr2R:10717550-10717631
>chr2R:10718031-10718110
>chr2R:10718239-10718310
>chr2R:10718440-10718480
>chr2R:10719838-10719952
>chr2R:10720438-10720517
>chr2R:10722600-10722631
>chr2R:10722852-10722914
>chr2R:10727773-10727815
>chr2R:10729089-10729171
>chr2R:10729577-10729634
>chr2R:10731690-10731736
>chr2R:10739190-10739287
>chr2R:10739403-10739432
>chr2R:10740186-10740230
>chr2R:10740945-10740986
>chr2R:10743097-10743126
>chr2R:10745667-10745693
>chr2R:10746883-10746909
>chr2R:10747335-10747383
>chr2R:10749164-10749228
>chr2R:10749622-10749670
>chr2R:10750725-10750776
>chr2R:10750885-10750915
>chr2R:10752509-10752574
>chr2R:10753511-10753548
>chr2R:10756150-10756220
>chr2R:10756614-10756644
>chr2R:10757220-10757292
>chr2R:10757600-10757628
>chr2R:10758848-10758925
>chr2R:10759037-10759105
>chr2R:10759300-10759335
>chr2R:10759468-10759497
>chr2R:10759667-10759680
>chr2R:10760533-10760571
>chr2R:10763962-10763994
>chr2R:10764666-10764811
>chr2R:10766716-10766772
>chr2R:10768042-10768070
>chr2R:10768103-10768163
>chr2R:10768581-10768607
>chr2R:10771480-10771560
>chr2R:10771710-10771747
>chr2R:10771819-10771875
>chr2R:10772201-10772249
>chr2R:10773295-10773360
>chr2R:10774830-10774868
>chr2R:10775368-10775492
>chr2R:10775691-10775816
>chr2R:10777262-10777320
>chr2R:10777995-10778044
>chr2R:10778464-10778503
>chr2R:10780633-10780680
>chr2R:10781528-10781614
>chr2R:10782749-10782797
>chr2R:10784007-10784089
>chr2R:10784159-10784201
>chr2R:10784447-10784501
>chr2R:10784621-10784665
>chr2R:10786446-10786497
>chr2R:10787358-10787405
>chr2R:10794514-10794591
>chr2R:10795316-10795352
>chr2R:10796292-10796334
>chr2R:10798127-10798164
>chr2R:10801304-10801341
>chr2R:10801400-10801472
>chr2R:10801969-10802019
>chr2R:10802244-10802343
>chr2R:10805177-10805227
>chr2R:10806127-10806216
>chr2R:10808194-10808218
>chr2R:10809178-10809224
>chr2R:10813782-10813825
>chr2R:10815782-10815841
>chr2R:10823484-10823524
>chr2R:10829062-10829102
>chr2R:10830064-10830098
>chr2R:10830838-10830916
>chr2R:10832872-10832903
>chr2R:10833415-10833477
>chr2R:10834575-10834641
>chr2R:10836581-10836617
>chr2R:10840005-10840075
>chr2R:10842552-10842597
>chr2R:10844055-10844125
>chr2R:10844533-10844591
>chr2R:10848650-10848694
>chr2R:10849220-10849257
>chr2R:10850821-10850891
>chr2R:10851808-10851838
>chr2R:10852158-10852218
>chr2R:10852907-10852947
>chr2R:10853935-10854056
>chr2R:10854221-10854251
>chr2R:10854462-10854499
>chr2R:10855129-10855160
>chr2R:10856312-10856340
>chr2R:10858180-10858222
>chr2R:10859130-10859273
>chr2R:10860206-10860244
>chr2R:10861285-10861311
>chr2R:10861747-10861774
>chr2R:10864719-10864754
>chr2R:10864867-10864897
>chr2R:10865216-10865255
>chr2R:10868455-10868540
>chr2R:10871131-10871167
>chr2R:10873573-10873660
>chr2R:10874072-10874098
>chr2R:10875679-10875729
>chr2R:10884844-10884928
>chr2R:10890093-10890125
>chr2R:10891503-10891558
>chr2R:10895345-10895381
>chr2R:10897261-10897297
>chr2R:10897513-10897549
>chr2R:10897895-10897929
>chr2R:10900261-10900340
>chr2R:10901253-10901286
>chr2R:10902182-10902233
>chr2R:10902502-10902529
>chr2R:10902643-10902677
>chr2R:10903465-10903519
>chr2R:10906274-10906358
>chr2R:10907274-10907307
>chr2R:10908076-10908155
>chr2R:10908823-10908901
>chr2R:10909378-10909524
>chr2R:10909681-10909746
>chr2R:10910529-10910574
>chr2R:10911318-10911459
>chr2R:10911658-10911772
>chr2R:10912545-10912605
>chr2R:10913446-10913483
>chr2R:10915686-10915818
>chr2R:10916252-10916342
>chr2R:10916946-10916992
>chr2R:10917174-10917231
>chr2R:10917711-10917748
>chr2R:10918209-10918235
>chr2R:10918943-10918982
>chr2R:10921661-10921733
>chr2R:10922913-10923018
>chr2R:10925056-10925144
>chr2R:10925253-10925297
>chr2R:10926563-10926640
>chr2R:10926854-10927042
>chr2R:10927638-10927682
>chr2R:10928326-10928388
>chr2R:10928992-10929051
>chr2R:10929320-10929365
>chr2R:10930963-10931056
>chr2R:10931775-10931812
>chr2R:10932493-10932539
>chr2R:10933005-10933097
>chr2R:10933465-10933502
>chr2R:10933838-10933942
>chr2R:10935140-10935190
>chr2R:10937091-10937158
>chr2R:10938653-10938716
>chr2R:10938936-10938989
>chr2R:10939666-10939700
>chr2R:10939807-10939845
>chr2R:10940135-10940200
>chr2R:10942490-10942513
>chr2R:10942645-10942682
>chr2R:10942902-10943012
>chr2R:10944043-10944068
>chr2R:10946464-10946563
>chr2R:10947915-10948025
>chr2R:10948062-10955601
>chr2R:10957561-10957608
>chr2R:10958094-10958150
>chr2R:10959496-10959557
>chr2R:10959947-10960140
>chr2R:10960333-10960362
>chr2R:10960813-10960847
>chr2R:10961902-10961936
>chr2R:10963372-10963420
>chr2R:10963559-10963643
>chr2R:10963931-10963970
>chr2R:10964322-10964408
>chr2R:10965011-10965042
>chr2R:10965556-10965617
>chr2R:10965778-10965896
>chr2R:10968194-10968263
>chr2R:10969296-10969333
>chr2R:10969597-10969623
>chr2R:10969908-10969954
>chr2R:10971012-10971071
>chr2R:10972514-10972536
>chr2R:10974180-10974210
>chr2R:10974891-10974928
>chr2R:10975250-10975313
>chr2R:10975396-10975431
>chr2R:10976714-10976765
>chr2R:10976910-10976936
>chr2R:10977016-10977192
>chr2R:10977872-10977966
>chr2R:10978330-10978444
>chr2R:10979679-10980154
>chr2R:10980813-10980862
>chr2R:10981101-10981277
>chr2R:10981564-10981628
>chr2R:10982134-10982230
>chr2R:10982500-10982619
>chr2R:10982674-10982746
>chr2R:10983598-10983651
>chr2R:10984056-10984117
>chr2R:10984214-10984360
>chr2R:10984543-10984631
>chr2R:10984810-10984848
>chr2R:10985133-10985165
>chr2R:10986294-10986333
>chr2R:10987163-10987208
>chr2R:10987845-10987885
>chr2R:10989417-10989479
>chr2R:10989888-10989960
>chr2R:10990106-10990424
>chr2R:10990665-10990761
>chr2R:10990846-10990892
>chr2R:10990977-10991017
>chr2R:10991310-10991352
>chr2R:10992169-10992239
>chr2R:10992373-10992435
>chr2R:10993470-10993529
>chr2R:10993567-10993609
>chr2R:10994726-10994779
>chr2R:10996318-10996360
>chr2R:10996423-10996521
>chr2R:10996637-10996665
>chr2R:10996716-10996786
>chr2R:10997703-10997736
>chr2R:10998301-10998336
>chr2R:10998740-10998822
>chr2R:11001534-11001595
>chr2R:11003376-11003458
>chr2R:11003763-11003797
>chr2R:11004558-11004698
>chr2R:11004959-11005020
>chr2R:11005714-11005871
>chr2R:11006524-11006588
>chr2R:11007523-11007577
>chr2R:11008155-11008206
>chr2R:11008249-11008369
>chr2R:11008597-11008632
>chr2R:11009872-11018995
>chr2R:11019889-11024938
>chr2R:11025181-11025251
>chr2R:11025334-11025443
>chr2R:11025770-11025820
>chr2R:11026164-11026233
>chr2R:11026892-11026925
>chr2R:11027316-11027347
>chr2R:11027455-11027522
>chr2R:11028067-11028112
>chr2R:11028690-11028749
>chr2R:11030373-11030511
>chr2R:11030546-11030573
>chr2R:11030910-11030975
>chr2R:11031254-11031289
>chr2R:11031389-11031468
>chr2R:11032115-11032148
>chr2R:11032681-11032782
>chr2R:11033157-11033201
>chr2R:11033948-11034104
>chr2R:11034207-11034239
>chr2R:11034420-11034458
>chr2R:11035598-11035644
>chr2R:11036098-11036137
>chr2R:11036300-11036340
>chr2R:11038509-11038535
>chr2R:11039078-11039231
>chr2R:11039298-11039328
>chr2R:11039404-11039433
>chr2R:11039658-11039712
>chr2R:11040160-11040204
>chr2R:11040569-11040648
>chr2R:11041837-11041886
>chr2R:11041980-11042029
>chr2R:11042907-11043047
>chr2R:11043447-11043474
>chr2R:11044750-11044803
>chr2R:11047400-11047477
>chr2R:11047740-11047797
>chr2R:11049609-11049708
>chr2R:11050166-11050201
>chr2R:11050258-11050289
>chr2R:11050369-11050416
>chr2R:11051236-11051265
>chr2R:11051467-11051533
>chr2R:11051760-11051844
>chr2R:11052090-11052134
>chr2R:11052952-11053024
>chr2R:11053492-11053785
>chr2R:11054804-11054869
>chr2R:11055900-11055951
>chr2R:11056243-11056271
>chr2R:11056791-11056840
>chr2R:11057589-11057695
>chr2R:11057787-11057813
>chr2R:11058317-11058377
>chr2R:11060061-11060117
>chr2R:11060675-11060741
>chr2R:11060951-11060985
>chr2R:11061665-11061698
>chr2R:11062518-11062548
>chr2R:11063223-11063252
>chr2R:11063440-11063488
>chr2R:11064344-11064371
>chr2R:11064555-11064598
>chr2R:11064777-11064814
>chr2R:11065323-11065398
>chr2R:11067136-11067200
>chr2R:11067584-11067653
>chr2R:11068623-11068657
>chr2R:11068836-11068914
>chr2R:11069361-11069420
>chr2R:11069734-11069792
>chr2R:11070292-11070367
>chr2R:11070456-11070622
>chr2R:11070698-11070799
>chr2R:11070924-11071005
>chr2R:11072977-11073048
>chr2R:11073491-11073532
>chr2R:11073732-11073759
>chr2R:11074435-11074482
>chr2R:11074676-11074715
>chr2R:11076175-11076220
>chr2R:11076622-11076680
>chr2R:11076796-11076837
>chr2R:11076949-11077037
>chr2R:11078017-11078059
>chr2R:11078124-11078237
>chr2R:11078858-11078935
>chr2R:11080387-11080477
>chr2R:11080573-11080621
>chr2R:11080655-11080712
>chr2R:11081089-11081256
>chr2R:11081615-11081655
>chr2R:11082291-11082333
>chr2R:11082461-11082520
>chr2R:11084288-11084325
>chr2R:11084483-11084539
>chr2R:11084642-11084711
>chr2R:11088482-11088525
>chr2R:11089109-11089177
>chr2R:11090144-11090179
>chr2R:11090665-11090694
>chr2R:11092161-11092256
>chr2R:11092520-11092555
>chr2R:11092638-11092683
>chr2R:11094609-11094698
>chr2R:11095109-11095176
>chr2R:11095703-11095841
>chr2R:11096331-11096373
>chr2R:11096423-11096475
>chr2R:11096523-11096598
>chr2R:11096728-11096775
>chr2R:11097422-11097486
>chr2R:11097951-11098016
>chr2R:11098187-11098244
>chr2R:11098465-11098558
>chr2R:11098691-11098771
>chr2R:11098891-11099020
>chr2R:11099178-11099254
>chr2R:11100009-11100047
>chr2R:11101363-11101526
>chr2R:11102263-11102302
>chr2R:11102640-11102709
>chr2R:11105440-11105503
>chr2R:11105911-11106027
>chr2R:11106188-11106253
>chr2R:11106716-11106747
>chr2R:11107361-11107506
>chr2R:11107692-11107761
>chr2R:11109357-11109397
>chr2R:11110647-11110707
>chr2R:11111201-11111279
>chr2R:11112763-11112803
>chr2R:11114726-11114869
>chr2R:11115290-11115354
>chr2R:11115756-11115786
>chr2R:11116106-11116247
>chr2R:11116496-11116542
>chr2R:11117827-11117881
>chr2R:11118669-11118709
>chr2R:11119427-11119516
>chr2R:11119789-11119861
>chr2R:11120230-11120299
>chr2R:11120519-11120700
>chr2R:11120785-11120840
>chr2R:11121914-11122028
>chr2R:11122165-11122324
>chr2R:11122700-11122749
>chr2R:11123996-11124065
>chr2R:11124285-11124466
>chr2R:11124551-11124606
>chr2R:11125680-11125794
>chr2R:11125931-11126090
>chr2R:11126466-11126515
>chr2R:11128420-11128501
>chr2R:11128722-11128748
>chr2R:11128771-11128822
>chr2R:11130455-11130488
>chr2R:11132211-11132257
>chr2R:11132695-11132730
>chr2R:11132818-11132917
>chr2R:11133262-11133294
>chr2R:11134118-11134356
>chr2R:11134672-11134706
>chr2R:11134798-11134857
>chr2R:11134884-11134956
>chr2R:11136448-11136487
>chr2R:11143534-11143616
>chr2R:11145154-11145191
>chr2R:11146004-11146033
>chr2R:11146506-11146590
>chr2R:11146989-11147059
>chr2R:11151542-11151578
>chr2R:11152456-11152491
>chr2R:11154249-11154366
>chr2R:11155095-11155132
>chr2R:11155861-11155890
>chr2R:11156141-11156172
>chr2R:11156615-11156663
>chr2R:11157889-11157932
>chr2R:11158099-11158176
>chr2R:11158822-11158867
>chr2R:11160566-11160633
>chr2R:11162450-11162524
>chr2R:11163900-11163945
>chr2R:11165364-11165416
>chr2R:11165880-11165936
>chr2R:11172997-11173034
>chr2R:11173399-11173428
>chr2R:11173746-11173786
>chr2R:11174445-11174509
>chr2R:11175283-11175416
>chr2R:11175544-11175701
>chr2R:11176422-11176500
>chr2R:11176758-11176896
>chr2R:11177046-11177130
>chr2R:11178050-11178075
>chr2R:11178375-11178406
>chr2R:11178454-11178485
>chr2R:11179543-11179606
>chr2R:11180463-11180505
>chr2R:11180849-11180903
>chr2R:11180942-11181041
>chr2R:11181357-11181412
>chr2R:11181833-11181894
>chr2R:11182640-11182680
>chr2R:11182739-11182771
>chr2R:11184278-11184320
>chr2R:11184555-11184621
>chr2R:11184722-11184798
>chr2R:11185055-11185084
>chr2R:11185619-11185671
>chr2R:11186435-11186515
>chr2R:11187234-11187259
>chr2R:11187343-11187407
>chr2R:11187474-11187529
>chr2R:11188324-11188361
>chr2R:11190038-11190085
>chr2R:11192042-11192105
>chr2R:11192273-11192318
>chr2R:11192375-11192417
>chr2R:11194554-11194596
>chr2R:11195431-11195466
>chr2R:11196863-11196936
>chr2R:11196986-11197017
>chr2R:11197379-11197499
>chr2R:11198020-11198066
>chr2R:11198221-11198255
>chr2R:11198715-11198825
>chr2R:11199211-11199255
>chr2R:11199839-11199904
>chr2R:11199941-11200019
>chr2R:11200174-11200226
>chr2R:11202971-11203013
>chr2R:11203505-11203546
>chr2R:11204509-11204591
>chr2R:11205101-11205124
>chr2R:11205661-11205711
>chr2R:11207134-11207165
>chr2R:11207881-11208002
>chr2R:11208376-11208449
>chr2R:11208536-11208686
>chr2R:11208735-11208819
>chr2R:11209245-11209295
>chr2R:11209423-11209474
>chr2R:11210188-11210249
>chr2R:11210354-11210397
>chr2R:11210534-11210577
>chr2R:11210719-11210763
>chr2R:11211147-11211200
>chr2R:11211853-11211892
>chr2R:11214130-11214167
>chr2R:11217221-11217264
>chr2R:11218520-11218597
>chr2R:11219575-11219625
>chr2R:11221108-11221162
>chr2R:11224310-11224350
>chr2R:11225892-11225941
>chr2R:11229441-11229474
>chr2R:11232245-11232283
>chr2R:11232676-11232737
>chr2R:11233185-11233211
>chr2R:11235534-11235573
>chr2R:11236421-11236511
>chr2R:11237166-11237197
>chr2R:11239501-11239581
>chr2R:11241909-11241952
>chr2R:11247274-11247310
>chr2R:11247396-11247430
>chr2R:11248346-11248436
>chr2R:11248608-11248633
>chr2R:11250181-11250224
>chr2R:11251974-11252033
>chr2R:11253470-11253522
>chr2R:11254109-11254187
>chr2R:11255012-11255075
>chr2R:11259680-11259715
>chr2R:11260391-11260422
>chr2R:11261020-11261068
>chr2R:11262299-11262418
>chr2R:11263178-11263214
>chr2R:11263431-11263475
>chr2R:11263902-11263959
>chr2R:11264843-11264871
>chr2R:11266368-11266448
>chr2R:11266569-11266659
>chr2R:11268077-11268155
>chr2R:11268293-11268344
>chr2R:11268397-11268544
>chr2R:11268612-11268655
>chr2R:11268807-11268909
>chr2R:11269119-11269228
>chr2R:11269360-11269493
>chr2R:11269625-11269697
>chr2R:11269926-11269970
>chr2R:11270016-11270139
>chr2R:11272044-11272190
>chr2R:11272748-11272778
>chr2R:11272821-11272873
>chr2R:11273356-11273415
>chr2R:11275563-11275606
>chr2R:11276427-11276464
>chr2R:11277129-11277167
>chr2R:11285235-11285259
>chr2R:11285421-11285453
>chr2R:11293777-11293818
>chr2R:11294667-11294749
>chr2R:11295734-11295771
>chr2R:11297653-11301938
>chr2R:11303857-11303881
>chr2R:11307170-11307238
>chr2R:11308786-11308862
>chr2R:11310179-11310207
>chr2R:11319375-11319427
>chr2R:11322333-11322381
>chr2R:11322454-11322545
>chr2R:11322649-11322686
>chr2R:11322822-11322856
>chr2R:11324287-11324370
>chr2R:11324742-11324798
>chr2R:11324987-11325063
>chr2R:11326632-11326713
>chr2R:11326880-11326940
>chr2R:11328215-11328359
>chr2R:11328774-11328806
>chr2R:11329138-11329186
>chr2R:11329741-11329784
>chr2R:11330875-11330932
>chr2R:11333997-11334055
>chr2R:11335600-11335628
>chr2R:11344349-11344659
>chr2R:11344856-11345057
>chr2R:11345406-11345487
>chr2R:11346463-11346586
>chr2R:11346716-11346838
>chr2R:11346935-11347086
>chr2R:11347580-11348809
>chr2R:11349110-11349867
>chr2R:11350127-11350175
>chr2R:11350814-11351571
>chr2R:11351872-11353120
>chr2R:11353614-11354371
>chr2R:11355012-11355060
>chr2R:11355320-11356077
>chr2R:11358127-11358209
>chr2R:11359938-11360001
>chr2R:11363832-11363917
>chr2R:11364228-11364281
>chr2R:11364648-11364693
>chr2R:11364793-11365019
>chr2R:11365388-11365448
>chr2R:11366468-11366612
>chr2R:11366681-11366711
>chr2R:11366791-11366824
>chr2R:11367504-11367526
>chr2R:11367648-11367698
>chr2R:11369593-11369651
>chr2R:11370455-11370530
>chr2R:11371612-11371736
>chr2R:11371784-11371824
>chr2R:11373548-11373577
>chr2R:11375190-11375264
>chr2R:11379496-11379540
>chr2R:11380440-11380463
>chr2R:11380987-11381020
>chr2R:11381124-11381177
>chr2R:11381434-11381484
>chr2R:11382367-11382415
>chr2R:11383868-11383922
>chr2R:11385154-11385186
>chr2R:11386009-11386085
>chr2R:11387400-11387473
>chr2R:11394356-11394466
>chr2R:11397260-11397293
>chr2R:11397769-11397797
>chr2R:11398311-11398340
>chr2R:11399769-11399837
>chr2R:11401133-11401235
>chr2R:11401256-11401297
>chr2R:11402042-11402127
>chr2R:11404702-11404770
>chr2R:11405231-11405299
>chr2R:11407047-11407089
>chr2R:11408021-11408062
>chr2R:11410936-11410984
>chr2R:11411312-11411349
>chr2R:11413449-11413494
>chr2R:11413601-11413648
>chr2R:11414302-11414352
>chr2R:11415565-11418681
>chr2R:11418870-11418934
>chr2R:11421179-11421208
>chr2R:11423817-11423880
>chr2R:11424236-11424274
>chr2R:11429871-11429936
>chr2R:11431965-11432020
>chr2R:11432978-11433048
>chr2R:11435101-11435230
>chr2R:11436620-11436708
>chr2R:11440591-11440621
>chr2R:11440979-11441049
>chr2R:11442099-11442129
>chr2R:11445274-11445344
>chr2R:11445505-11445581
>chr2R:11448904-11448959
>chr2R:11450718-11450749
>chr2R:11450850-11450890
>chr2R:11451812-11451859
>chr2R:11453421-11453490
>chr2R:11453738-11453773
>chr2R:11454254-11454330
>chr2R:11456369-11456395
>chr2R:11456453-11456502
>chr2R:11456536-11456569
>chr2R:11457919-11457980
>chr2R:11458215-11458252
>chr2R:11460760-11460846
>chr2R:11461075-11461115
>chr2R:11461655-11461715
>chr2R:11463071-11463191
>chr2R:11463443-11463469
>chr2R:11465591-11465707
>chr2R:11466712-11466741
>chr2R:11467513-11467559
>chr2R:11470661-11470740
>chr2R:11471222-11471256
>chr2R:11472697-11473848
>chr2R:11475305-11475361
>chr2R:11475420-11475489
>chr2R:11476472-11476528
>chr2R:11477021-11477055
>chr2R:11479334-11479372
>chr2R:11480456-11480518
>chr2R:11482535-11482564
>chr2R:11482836-11482938
>chr2R:11483159-11483246
>chr2R:11484326-11484367
>chr2R:11484504-11484552
>chr2R:11485101-11485134
>chr2R:11485293-11485346
>chr2R:11485819-11486053
>chr2R:11486749-11486787
>chr2R:11489389-11489428
>chr2R:11489750-11489876
>chr2R:11490928-11490987
>chr2R:11491623-11491717
>chr2R:11492905-11492930
>chr2R:11493792-11493836
>chr2R:11496951-11497012
>chr2R:11498184-11498218
>chr2R:11498421-11498447
>chr2R:11498552-11498653
>chr2R:11499716-11499810
>chr2R:11500299-11500362
>chr2R:11501625-11501679
>chr2R:11501711-11501774
>chr2R:11503108-11503179
>chr2R:11505457-11505505
>chr2R:11506101-11506138
>chr2R:11506615-11506645
>chr2R:11506701-11506811
>chr2R:11506849-11506887
>chr2R:11507142-11507234
>chr2R:11507431-11507473
>chr2R:11507661-11507693
>chr2R:11507740-11507789
>chr2R:11508430-11508493
>chr2R:11508603-11508629
>chr2R:11509220-11509271
>chr2R:11509539-11509618
>chr2R:11510303-11510342
>chr2R:11510464-11510550
>chr2R:11511499-11511535
>chr2R:11512996-11513034
>chr2R:11513108-11513176
>chr2R:11513313-11513365
>chr2R:11516417-11516460
>chr2R:11517625-11517661
>chr2R:11519567-11519600
>chr2R:11520842-11520924
>chr2R:11521105-11521164
>chr2R:11522767-11522797
>chr2R:11523156-11523191
>chr2R:11523502-11523560
>chr2R:11524677-11524776
>chr2R:11525055-11525106
>chr2R:11525564-11525592
>chr2R:11526021-11526069
>chr2R:11526570-11526641
>chr2R:11527237-11527613
>chr2R:11527992-11528046
>chr2R:11528187-11528243
>chr2R:11529927-11529997
>chr2R:11530038-11530116
>chr2R:11534800-11534866
>chr2R:11538899-11538934
>chr2R:11539098-11539147
>chr2R:11540861-11540925
>chr2R:11541036-11541066
>chr2R:11541192-11541226
>chr2R:11542675-11542751
>chr2R:11542870-11542916
>chr2R:11543300-11543337
>chr2R:11546126-11546195
>chr2R:11548335-11548420
>chr2R:11548877-11548915
>chr2R:11550203-11550261
>chr2R:11550359-11550545
>chr2R:11550718-11550750
>chr2R:11550894-11550976
>chr2R:11553364-11553419
>chr2R:11553961-11554002
>chr2R:11555671-11555761
>chr2R:11556294-11556388
>chr2R:11556492-11556530
>chr2R:11557381-11557407
>chr2R:11557703-11557749
>chr2R:11557931-11557952
>chr2R:11560367-11560397
>chr2R:11560438-11560468
>chr2R:11560917-11560993
>chr2R:11561596-11561659
>chr2R:11561993-11562039
>chr2R:11563054-11563094
>chr2R:11563427-11563508
>chr2R:11565692-11565744
>chr2R:11566509-11566550
>chr2R:11568310-11568356
>chr2R:11568776-11568823
>chr2R:11568938-11568997
>chr2R:11569607-11569711
>chr2R:11571934-11571962
>chr2R:11573346-11573405
>chr2R:11574503-11574594
>chr2R:11574656-11574699
>chr2R:11574753-11574792
>chr2R:11575586-11575681
>chr2R:11577129-11577166
>chr2R:11577432-11577500
>chr2R:11577706-11577741
>chr2R:11578337-11578402
>chr2R:11578633-11578658
>chr2R:11578885-11578937
>chr2R:11579173-11579244
>chr2R:11580230-11580351
>chr2R:11582003-11582155
>chr2R:11583357-11583450
>chr2R:11584273-11584352
>chr2R:11585062-11585128
>chr2R:11585942-11586007
>chr2R:11589552-11589607
>chr2R:11589713-11589811
>chr2R:11590813-11590919
>chr2R:11591004-11591087
>chr2R:11591755-11591789
>chr2R:11592036-11592110
>chr2R:11592700-11592758
>chr2R:11593873-11593906
>chr2R:11594022-11594097
>chr2R:11597115-11597208
>chr2R:11597915-11597948
>chr2R:11598135-11598161
>chr2R:11598687-11598737
>chr2R:11602362-11602475
>chr2R:11603481-11603686
>chr2R:11603822-11603855
>chr2R:11604602-11604690
>chr2R:11605227-11605280
>chr2R:11606294-11606328
>chr2R:11607153-11607183
>chr2R:11607923-11608000
>chr2R:11609284-11609363
>chr2R:11611420-11611475
>chr2R:11613178-11613275
>chr2R:11614506-11614538
>chr2R:11615205-11615276
>chr2R:11615543-11615572
>chr2R:11619283-11619338
>chr2R:11626500-11626671
>chr2R:11628697-11628778
>chr2R:11629289-11629336
>chr2R:11629690-11629799
>chr2R:11631185-11631225
>chr2R:11633598-11633633
>chr2R:11634361-11634399
>chr2R:11635037-11635084
>chr2R:11635356-11635382
>chr2R:11635523-11635567
>chr2R:11637353-11637398
>chr2R:11638874-11638908
>chr2R:11639017-11639170
>chr2R:11639623-11639672
>chr2R:11640311-11640353
>chr2R:11641153-11641208
>chr2R:11641302-11641394
>chr2R:11641791-11641828
>chr2R:11642956-11642999
>chr2R:11645610-11645758
>chr2R:11645856-11646048
>chr2R:11646113-11646163
>chr2R:11647625-11647733
>chr2R:11648940-11648998
>chr2R:11650865-11650945
>chr2R:11651106-11651257
>chr2R:11651361-11651401
>chr2R:11652081-11652110
>chr2R:11652376-11652398
>chr2R:11652650-11652725
>chr2R:11654970-11655009
>chr2R:11656733-11656766
>chr2R:11657508-11657552
>chr2R:11657786-11657969
>chr2R:11658246-11658301
>chr2R:11659705-11659775
>chr2R:11660558-11660648
>chr2R:11662950-11662996
>chr2R:11665440-11665487
>chr2R:11665515-11665542
>chr2R:11666066-11666102
>chr2R:11666390-11666465
>chr2R:11666856-11666924
>chr2R:11669235-11669266
>chr2R:11671762-11671790
>chr2R:11672420-11672714
>chr2R:11674029-11674084
>chr2R:11674335-11674402
>chr2R:11675527-11675560
>chr2R:11677491-11677562
>chr2R:11678925-11678953
>chr2R:11680084-11680109
>chr2R:11680276-11680385
>chr2R:11680464-11680536
>chr2R:11683881-11683974
>chr2R:11688618-11688645
>chr2R:11691794-11691833
>chr2R:11692291-11692337
>chr2R:11692831-11692916
>chr2R:11693892-11693938
>chr2R:11694226-11694276
>chr2R:11696137-11696165
>chr2R:11697754-11697800
>chr2R:11705240-11705334
>chr2R:11708907-11708976
>chr2R:11709963-11710013
>chr2R:11713683-11713711
>chr2R:11713772-11713835
>chr2R:11715604-11715649
>chr2R:11716016-11716048
>chr2R:11717359-11717387
>chr2R:11717789-11717872
>chr2R:11719713-11719779
>chr2R:11720799-11720926
>chr2R:11721471-11721515
>chr2R:11722956-11723021
>chr2R:11723798-11723835
>chr2R:11724514-11724635
>chr2R:11724759-11724826
>chr2R:11724900-11724949
>chr2R:11725108-11725211
>chr2R:11725681-11725708
>chr2R:11725944-11725996
>chr2R:11729027-11729068
>chr2R:11729805-11729835
>chr2R:11730375-11730436
>chr2R:11730709-11730770
>chr2R:11732087-11732130
>chr2R:11737737-11737763
>chr2R:11737939-11738012
>chr2R:11739148-11739243
>chr2R:11741539-11741577
>chr2R:11743264-11743398
>chr2R:11743901-11743942
>chr2R:11744913-11744946
>chr2R:11748096-11748197
>chr2R:11748638-11748691
>chr2R:11749400-11749427
>chr2R:11749540-11749587
>chr2R:11750290-11750368
>chr2R:11751382-11751505
>chr2R:11752038-11752066
>chr2R:11752094-11752171
>chr2R:11755689-11755714
>chr2R:11756616-11756647
>chr2R:11758097-11758126
>chr2R:11758792-11758838
>chr2R:11759086-11759173
>chr2R:11759246-11759310
>chr2R:11759652-11759667
>chr2R:11759667-11759690
>chr2R:11760963-11761089
>chr2R:11762307-11762340
>chr2R:11763433-11763475
>chr2R:11763921-11763951
>chr2R:11765522-11765564
>chr2R:11766581-11766653
>chr2R:11767618-11767670
>chr2R:11768551-11768608
>chr2R:11769555-11769601
>chr2R:11771021-11771078
>chr2R:11772972-11772993
>chr2R:11774944-11775017
>chr2R:11776977-11777025
>chr2R:11784702-11784741
>chr2R:11784861-11784926
>chr2R:11785298-11785475
>chr2R:11787219-11787251
>chr2R:11789715-11789848
>chr2R:11790132-11790347
>chr2R:11797806-11797835
>chr2R:11798708-11798788
>chr2R:11799620-11799662
>chr2R:11801610-11801645
>chr2R:11802696-11802729
>chr2R:11803759-11803898
>chr2R:11804151-11804207
>chr2R:11805039-11805074
>chr2R:11805177-11805232
>chr2R:11805545-11805620
>chr2R:11805917-11806051
>chr2R:11806988-11807040
>chr2R:11807242-11807285
>chr2R:11808570-11808626
>chr2R:11810048-11810474
>chr2R:11810707-11810796
>chr2R:11811123-11811197
>chr2R:11812755-11812803
>chr2R:11813336-11813395
>chr2R:11813427-11813464
>chr2R:11813745-11813782
>chr2R:11815705-11815766
>chr2R:11816759-11816786
>chr2R:11819492-11819534
>chr2R:11819668-11819701
>chr2R:11819783-11819820
>chr2R:11819975-11820035
>chr2R:11820475-11820532
>chr2R:11820953-11820994
>chr2R:11823117-11823169
>chr2R:11823817-11823918
>chr2R:11827257-11827323
>chr2R:11827383-11827494
>chr2R:11827754-11827858
>chr2R:11828647-11828702
>chr2R:11830060-11830203
>chr2R:11830616-11830657
>chr2R:11831270-11831372
>chr2R:11832126-11832157
>chr2R:11833681-11833738
>chr2R:11833886-11833932
>chr2R:11834058-11834118
>chr2R:11834849-11834892
>chr2R:11835023-11835077
>chr2R:11837049-11837113
>chr2R:11839566-11839627
>chr2R:11840594-11840627
>chr2R:11841375-11841487
>chr2R:11842281-11842315
>chr2R:11845642-11845667
>chr2R:11848748-11848797
>chr2R:11850850-11850926
>chr2R:11851695-11851725
>chr2R:11858311-11858383
>chr2R:11863406-11863521
>chr2R:11869948-11869984
>chr2R:11870192-11870232
>chr2R:11872568-11872606
>chr2R:11887979-11888004
>chr2R:11893688-11893729
>chr2R:11898881-11898909
>chr2R:11902922-11902956
>chr2R:11905005-11905065
>chr2R:11906490-11906525
>chr2R:11906833-11906883
>chr2R:11908904-11909026
>chr2R:11909259-11909304
>chr2R:11909499-11909630
>chr2R:11910428-11910477
>chr2R:11911995-11912030
>chr2R:11913335-11913405
>chr2R:11913674-11913736
>chr2R:11914110-11914190
>chr2R:11916833-11916866
>chr2R:11920288-11920312
>chr2R:11921722-11921772
>chr2R:11921948-11921985
>chr2R:11922090-11922169
>chr2R:11922786-11922860
>chr2R:11923204-11923282
>chr2R:11923696-11923723
>chr2R:11924117-11924158
>chr2R:11924353-11924405
>chr2R:11925601-11925704
>chr2R:11929325-11929355
>chr2R:11931834-11931871
>chr2R:11932224-11932255
>chr2R:11934051-11934084
>chr2R:11934322-11934355
>chr2R:11938313-11938345
>chr2R:11939923-11940010
>chr2R:11940145-11940200
>chr2R:11941282-11941336
>chr2R:11941670-11941705
>chr2R:11943329-11943420
>chr2R:11943501-11943550
>chr2R:11943648-11943736
>chr2R:11944066-11944097
>chr2R:11944423-11944537
>chr2R:11944790-11944817
>chr2R:11945016-11945059
>chr2R:11947711-11947748
>chr2R:11948049-11948111
>chr2R:11952176-11952208
>chr2R:11952932-11952996
>chr2R:11953391-11953474
>chr2R:11953824-11953849
>chr2R:11954615-11954645
>chr2R:11954847-11954932
>chr2R:11956524-11956560
>chr2R:11958446-11958534
>chr2R:11959008-11959048
>chr2R:11959211-11959239
>chr2R:11960609-11960649
>chr2R:11961318-11961360
>chr2R:11961523-11961566
>chr2R:11962533-11962583
>chr2R:11963613-11963657
>chr2R:11964493-11964523
>chr2R:11964574-11964796
>chr2R:11965236-11965287
>chr2R:11965615-11965728
>chr2R:11965806-11965894
>chr2R:11968282-11968307
>chr2R:11968836-11968929
>chr2R:11969058-11969301
>chr2R:11969457-11969550
>chr2R:11969754-11969831
>chr2R:11970393-11970438
>chr2R:11973117-11973154
>chr2R:11977336-11977398
>chr2R:11977603-11977664
>chr2R:11984420-11984463
>chr2R:11985615-11985675
>chr2R:11992653-11992692
>chr2R:11994315-11994381
>chr2R:11994623-11994717
>chr2R:11995175-11995240
>chr2R:11995472-11995541
>chr2R:11995750-11995786
>chr2R:11996664-11996717
>chr2R:11997470-11997521
>chr2R:11998388-11998452
>chr2R:11999103-11999140
>chr2R:11999610-11999660
>chr2R:12000274-12000324
>chr2R:12003135-12003168
>chr2R:12003219-12003307
>chr2R:12003485-12003526
>chr2R:12006255-12006285
>chr2R:12006983-12007011
>chr2R:12007919-12007978
>chr2R:12008277-12008299
>chr2R:12010657-12010724
>chr2R:12011062-12011129
>chr2R:12012484-12012558
>chr2R:12013700-12013745
>chr2R:12014101-12014129
>chr2R:12015335-12015372
>chr2R:12015574-12015617
>chr2R:12015903-12015984
>chr2R:12016398-12016459
>chr2R:12016593-12016650
>chr2R:12017424-12017464
>chr2R:12017752-12017846
>chr2R:12019153-12019193
>chr2R:12020109-12020137
>chr2R:12022114-12022418
>chr2R:12022537-12022564
>chr2R:12022592-12022621
>chr2R:12023208-12023303
>chr2R:12025014-12025048
>chr2R:12025596-12025648
>chr2R:12030243-12030295
>chr2R:12033864-12033892
>chr2R:12035034-12035070
>chr2R:12041802-12041854
>chr2R:12044389-12044427
>chr2R:12045647-12045729
>chr2R:12046233-12046309
>chr2R:12047750-12047799
>chr2R:12050022-12050054
>chr2R:12052080-12052119
>chr2R:12052715-12052764
>chr2R:12052960-12053087
>chr2R:12053456-12053518
>chr2R:12053823-12053925
>chr2R:12053979-12054018
>chr2R:12054264-12054347
>chr2R:12054878-12054933
>chr2R:12056060-12056142
>chr2R:12056309-12056353
>chr2R:12059783-12059838
>chr2R:12060718-12060744
>chr2R:12062759-12062858
>chr2R:12064104-12064130
>chr2R:12069064-12069149
>chr2R:12069404-12069518
>chr2R:12070214-12070251
>chr2R:12070894-12070951
>chr2R:12071527-12071629
>chr2R:12072137-12072177
>chr2R:12072795-12072839
>chr2R:12073094-12073144
>chr2R:12076649-12076682
>chr2R:12076922-12076988
>chr2R:12077122-12077188
>chr2R:12077294-12077347
>chr2R:12078125-12078158
>chr2R:12078524-12078556
>chr2R:12079009-12079044
>chr2R:12080079-12080123
>chr2R:12083010-12083070
>chr2R:12083697-12083738
>chr2R:12083952-12083986
>chr2R:12085759-12085846
>chr2R:12086057-12086094
>chr2R:12086321-12086428
>chr2R:12087085-12087304
>chr2R:12088775-12088864
>chr2R:12089215-12089381
>chr2R:12090886-12090971
>chr2R:12091246-12091290
>chr2R:12091903-12091972
>chr2R:12092558-12092610
>chr2R:12093609-12093645
>chr2R:12095035-12095086
>chr2R:12096083-12096170
>chr2R:12096623-12096675
>chr2R:12097110-12097183
>chr2R:12097565-12097615
>chr2R:12097783-12097822
>chr2R:12098331-12098382
>chr2R:12099210-12099255
>chr2R:12099317-12099389
>chr2R:12099733-12099772
>chr2R:12100408-12100453
>chr2R:12100643-12100686
>chr2R:12101225-12101291
>chr2R:12101650-12101675
>chr2R:12102351-12102404
>chr2R:12103894-12103926
>chr2R:12104475-12104529
>chr2R:12104723-12104759
>chr2R:12105009-12105037
>chr2R:12107284-12107620
>chr2R:12107635-12107672
>chr2R:12108591-12108665
>chr2R:12109524-12109608
>chr2R:12110526-12110566
>chr2R:12110697-12110735
>chr2R:12110981-12111144
>chr2R:12111300-12111370
>chr2R:12111722-12111750
>chr2R:12113974-12114100
>chr2R:12116373-12116425
>chr2R:12117007-12117038
>chr2R:12117147-12117186
>chr2R:12117297-12117350
>chr2R:12117947-12117990
>chr2R:12118873-12118990
>chr2R:12119085-12119286
>chr2R:12120519-12120626
>chr2R:12121193-12121238
>chr2R:12122529-12122573
>chr2R:12123614-12123670
>chr2R:12124242-12124268
>chr2R:12125335-12125360
>chr2R:12125544-12125611
>chr2R:12125825-12125880
>chr2R:12126010-12126061
>chr2R:12127734-12127767
>chr2R:12128258-12128447
>chr2R:12130327-12130357
>chr2R:12131693-12131802
>chr2R:12132272-12132326
>chr2R:12132451-12132564
>chr2R:12133245-12133293
>chr2R:12133555-12133588
>chr2R:12135317-12135378
>chr2R:12136438-12136496
>chr2R:12138412-12138442
>chr2R:12138478-12138679
>chr2R:12140502-12140550
>chr2R:12143086-12143169
>chr2R:12144212-12144253
>chr2R:12145234-12145265
>chr2R:12146605-12146644
>chr2R:12147395-12147443
>chr2R:12148794-12148834
>chr2R:12161882-12161928
>chr2R:12162411-12162441
>chr2R:12164408-12164444
>chr2R:12167554-12167595
>chr2R:12169556-12169616
>chr2R:12170443-12170486
>chr2R:12172953-12172991
>chr2R:12181694-12181754
>chr2R:12184201-12184236
>chr2R:12185942-12185976
>chr2R:12192704-12192730
>chr2R:12195861-12195891
>chr2R:12196443-12196472
>chr2R:12201005-12201077
>chr2R:12201779-12201838
>chr2R:12204472-12204537
>chr2R:12204920-12205052
>chr2R:12206813-12206869
>chr2R:12208249-12208299
>chr2R:12212646-12212713
>chr2R:12214449-12214487
>chr2R:12216276-12216303
>chr2R:12217338-12217374
>chr2R:12219016-12219086
>chr2R:12219723-12219758
>chr2R:12220474-12220514
>chr2R:12220574-12220633
>chr2R:12221114-12221238
>chr2R:12222353-12222391
>chr2R:12222432-12222485
>chr2R:12223409-12223462
>chr2R:12224546-12224589
>chr2R:12224656-12224682
>chr2R:12225717-12225777
>chr2R:12226082-12226116
>chr2R:12226656-12226689
>chr2R:12228143-12228184
>chr2R:12229912-12229942
>chr2R:12230422-12230457
>chr2R:12232344-12232422
>chr2R:12234411-12234458
>chr2R:12235412-12235460
>chr2R:12237288-12237425
>chr2R:12240433-12240540
>chr2R:12240697-12240731
>chr2R:12242117-12242160
>chr2R:12244227-12244272
>chr2R:12244904-12244932
>chr2R:12245928-12245983
>chr2R:12246627-12246679
>chr2R:12247680-12248088
>chr2R:12248323-12248418
>chr2R:12252253-12252293
>chr2R:12255108-12255157
>chr2R:12256250-12256395
>chr2R:12264001-12264034
>chr2R:12264444-12264480
>chr2R:12266054-12266100
>chr2R:12266536-12266568
>chr2R:12268296-12268337
>chr2R:12269841-12269876
>chr2R:12270277-12270396
>chr2R:12270981-12271032
>chr2R:12271212-12271290
>chr2R:12271339-12271363
>chr2R:12271427-12271474
>chr2R:12271523-12271598
>chr2R:12271649-12271767
>chr2R:12271853-12271893
>chr2R:12273899-12273961
>chr2R:12274214-12274268
>chr2R:12274588-12274662
>chr2R:12274709-12274947
>chr2R:12275245-12275454
>chr2R:12275822-12275867
>chr2R:12276862-12276912
>chr2R:12279123-12279158
>chr2R:12279735-12279894
>chr2R:12281013-12281041
>chr2R:12282850-12282884
>chr2R:12285751-12285796
>chr2R:12286437-12286461
>chr2R:12287281-12287391
>chr2R:12289430-12289467
>chr2R:12290745-12290844
>chr2R:12292532-12292585
>chr2R:12293285-12293372
>chr2R:12295421-12295450
>chr2R:12295469-12295598
>chr2R:12302922-12303203
>chr2R:12307470-12307555
>chr2R:12310363-12310462
>chr2R:12317896-12318339
>chr2R:12318420-12319465
>chr2R:12320948-12320990
>chr2R:12322883-12322920
>chr2R:12324004-12324038
>chr2R:12333256-12333282
>chr2R:12333324-12333381
>chr2R:12333709-12333757
>chr2R:12333899-12334000
>chr2R:12334207-12334308
>chr2R:12334991-12335069
>chr2R:12336414-12336492
>chr2R:12336555-12336645
>chr2R:12336729-12336807
>chr2R:12336930-12336978
>chr2R:12338251-12338326
>chr2R:12344053-12344085
>chr2R:12344176-12344217
>chr2R:12344722-12344763
>chr2R:12370635-12370664
>chr2R:12371329-12371363
>chr2R:12375509-12375590
>chr2R:12375774-12375797
>chr2R:12376410-12376450
>chr2R:12378786-12378861
>chr2R:12383542-12383578
>chr2R:12384077-12384120
>chr2R:12385667-12385706
>chr2R:12389604-12389660
>chr2R:12390713-12390743
>chr2R:12391799-12391895
>chr2R:12391924-12391953
>chr2R:12400769-12400805
>chr2R:12401350-12401414
>chr2R:12401854-12401929
>chr2R:12403380-12403422
>chr2R:12405658-12405709
>chr2R:12407614-12407663
>chr2R:12412903-12412967
>chr2R:12413252-12413282
>chr2R:12415947-12415982
>chr2R:12418580-12418603
>chr2R:12419672-12419747
>chr2R:12422020-12422062
>chr2R:12427966-12427986
>chr2R:12428777-12428799
>chr2R:12432357-12432448
>chr2R:12439970-12440077
>chr2R:12440888-12440974
>chr2R:12441633-12441714
>chr2R:12442471-12442524
>chr2R:12443294-12443327
>chr2R:12444632-12444713
>chr2R:12444924-12444950
>chr2R:12446100-12446176
>chr2R:12450065-12450163
>chr2R:12450279-12450343
>chr2R:12452951-12452983
>chr2R:12453947-12453973
>chr2R:12455763-12455820
>chr2R:12456014-12456053
>chr2R:12457552-12457635
>chr2R:12459643-12459696
>chr2R:12459753-12459795
>chr2R:12460468-12460505
>chr2R:12460598-12460634
>chr2R:12460862-12460919
>chr2R:12463603-12463665
>chr2R:12465275-12465305
>chr2R:12465551-12465676
>chr2R:12467314-12467383
>chr2R:12468199-12468246
>chr2R:12469205-12469297
>chr2R:12469466-12469526
>chr2R:12470889-12470915
>chr2R:12474146-12474189
>chr2R:12474238-12474313
>chr2R:12475881-12475955
>chr2R:12476518-12476564
>chr2R:12477490-12477557
>chr2R:12477650-12477708
>chr2R:12478751-12478829
>chr2R:12478993-12479064
>chr2R:12481188-12482939
>chr2R:12486200-12486243
>chr2R:12491948-12491987
>chr2R:12494593-12494623
>chr2R:12495871-12495900
>chr2R:12496115-12496199
>chr2R:12500065-12500154
>chr2R:12501707-12503851
>chr2R:12504763-12504869
>chr2R:12505714-12505827
>chr2R:12506176-12506216
>chr2R:12506508-12506570
>chr2R:12508136-12508213
>chr2R:12508398-12508450
>chr2R:12508491-12508536
>chr2R:12509216-12509346
>chr2R:12509497-12509613
>chr2R:12511017-12511199
>chr2R:12511268-12511516
>chr2R:12511973-12512013
>chr2R:12512198-12512325
>chr2R:12513286-12513402
>chr2R:12518334-12518412
>chr2R:12519186-12519238
>chr2R:12522918-12522971
>chr2R:12523094-12523213
>chr2R:12525029-12525083
>chr2R:12525755-12525814
>chr2R:12526409-12526472
>chr2R:12528517-12528625
>chr2R:12531352-12531395
>chr2R:12532458-12532482
>chr2R:12533040-12533084
>chr2R:12533531-12533567
>chr2R:12534871-12534915
>chr2R:12535631-12535669
>chr2R:12537469-12537502
>chr2R:12538715-12538832
>chr2R:12540058-12540125
>chr2R:12540351-12540382
>chr2R:12540517-12540619
>chr2R:12541132-12541165
>chr2R:12542409-12542453
>chr2R:12543281-12543332
>chr2R:12543512-12543562
>chr2R:12546287-12546317
>chr2R:12547133-12547182
>chr2R:12547922-12547957
>chr2R:12548737-12548774
>chr2R:12548932-12548969
>chr2R:12549059-12549090
>chr2R:12551885-12551962
>chr2R:12566621-12566736
>chr2R:12572605-12572641
>chr2R:12576739-12576805
>chr2R:12578291-12578410
>chr2R:12578744-12578768
>chr2R:12578851-12578891
>chr2R:12578992-12579019
>chr2R:12580293-12580364
>chr2R:12585302-12585325
>chr2R:12588399-12588448
>chr2R:12588504-12588543
>chr2R:12590830-12590874
>chr2R:12592239-12592290
>chr2R:12594078-12594125
>chr2R:12595172-12595204
>chr2R:12595726-12595796
>chr2R:12597008-12597081
>chr2R:12598125-12598167
>chr2R:12598729-12598757
>chr2R:12602145-12602338
>chr2R:12608013-12608040
>chr2R:12609096-12609140
>chr2R:12609644-12609679
>chr2R:12613768-12613908
>chr2R:12614158-12614183
>chr2R:12618647-12618689
>chr2R:12620433-12620460
>chr2R:12621223-12621268
>chr2R:12622106-12622158
>chr2R:12622574-12622626
>chr2R:12622971-12623012
>chr2R:12626272-12626338
>chr2R:12639421-12639466
>chr2R:12640472-12640512
>chr2R:12646732-12646800
>chr2R:12648536-12648585
>chr2R:12654218-12654258
>chr2R:12657401-12657457
>chr2R:12658253-12658308
>chr2R:12663111-12663187
>chr2R:12663230-12663262
>chr2R:12664718-12664790
>chr2R:12667490-12667527
>chr2R:12668074-12668121
>chr2R:12668507-12668546
>chr2R:12670463-12670505
>chr2R:12671449-12671555
>chr2R:12674813-12674862
>chr2R:12675130-12675219
>chr2R:12686713-12686737
>chr2R:12690054-12690086
>chr2R:12694652-12694675
>chr2R:12694884-12694914
>chr2R:12698802-12698847
>chr2R:12699554-12699583
>chr2R:12699730-12699778
>chr2R:12701722-12701861
>chr2R:12703805-12703906
>chr2R:12704167-12704196
>chr2R:12704736-12704781
>chr2R:12705374-12705634
>chr2R:12707531-12715880
>chr2R:12716272-12716318
>chr2R:12717149-12717294
>chr2R:12720347-12720403
>chr2R:12721042-12721096
>chr2R:12722578-12722625
>chr2R:12725737-12725792
>chr2R:12727347-12727375
>chr2R:12730653-12730744
>chr2R:12730817-12730889
>chr2R:12731429-12731500
>chr2R:12733756-12733794
>chr2R:12734323-12734354
>chr2R:12736132-12736171
>chr2R:12736303-12736372
>chr2R:12736461-12736520
>chr2R:12738250-12738300
>chr2R:12739872-12739961
>chr2R:12740339-12740380
>chr2R:12740456-12740552
>chr2R:12740697-12740730
>chr2R:12742060-12742096
>chr2R:12744703-12744791
>chr2R:12745185-12745222
>chr2R:12745438-12745494
>chr2R:12746988-12747055
>chr2R:12747586-12747669
>chr2R:12749636-12749675
>chr2R:12750413-12750483
>chr2R:12750511-12750549
>chr2R:12750639-12750671
>chr2R:12753194-12753227
>chr2R:12759648-12759667
>chr2R:12761862-12761910
>chr2R:12764999-12765037
>chr2R:12765513-12765566
>chr2R:12766023-12766098
>chr2R:12766243-12766333
>chr2R:12768052-12768210
>chr2R:12768774-12768847
>chr2R:12769548-12769581
>chr2R:12769650-12769696
>chr2R:12769896-12769935
>chr2R:12770672-12770700
>chr2R:12771776-12771861
>chr2R:12772192-12772220
>chr2R:12774772-12774841
>chr2R:12775054-12775123
>chr2R:12776335-12776379
>chr2R:12776808-12776853
>chr2R:12777204-12777237
>chr2R:12777816-12777929
>chr2R:12781130-12781219
>chr2R:12783068-12783095
>chr2R:12783400-12783443
>chr2R:12783642-12783803
>chr2R:12785071-12785111
>chr2R:12785554-12785614
>chr2R:12786100-12786163
>chr2R:12787581-12787614
>chr2R:12787855-12787896
>chr2R:12788080-12788178
>chr2R:12789345-12797656
>chr2R:12797834-12797895
>chr2R:12798691-12798786
>chr2R:12800740-12800869
>chr2R:12801919-12801960
>chr2R:12802001-12802025
>chr2R:12803445-12803490
>chr2R:12803522-12803636
>chr2R:12807506-12807533
>chr2R:12808082-12808135
>chr2R:12808591-12808636
>chr2R:12809163-12809225
>chr2R:12809668-12809724
>chr2R:12810393-12810534
>chr2R:12810561-12810606
>chr2R:12812397-12812476
>chr2R:12812884-12812982
>chr2R:12815303-12815339
>chr2R:12815418-12815445
>chr2R:12817286-12817334
>chr2R:12818842-12818986
>chr2R:12819173-12819239
>chr2R:12819463-12824535
>chr2R:12824683-12824772
>chr2R:12826576-12826616
>chr2R:12828987-12829074
>chr2R:12829268-12829331
>chr2R:12833139-12833180
>chr2R:12833696-12833789
>chr2R:12834564-12834591
>chr2R:12834684-12834736
>chr2R:12835896-12835939
>chr2R:12836254-12836331
>chr2R:12836502-12836601
>chr2R:12837535-12837656
>chr2R:12838741-12838776
>chr2R:12840182-12840219
>chr2R:12849486-12849515
>chr2R:12852732-12852920
>chr2R:12853153-12853178
>chr2R:12853340-12853393
>chr2R:12855090-12855133
>chr2R:12856122-12856177
>chr2R:12857158-12857210
>chr2R:12858513-12858588
>chr2R:12859393-12859581
>chr2R:12859814-12859839
>chr2R:12860001-12860054
>chr2R:12862263-12867662
>chr2R:12869893-12869967
>chr2R:12870407-12870442
>chr2R:12872109-12872198
>chr2R:12876052-12876084
>chr2R:12877240-12877280
>chr2R:12877456-12877497
>chr2R:12880945-12880976
>chr2R:12884698-12884735
>chr2R:12884924-12884956
>chr2R:12886883-12886918
>chr2R:12887053-12887129
>chr2R:12887255-12887290
>chr2R:12889069-12889112
>chr2R:12889403-12889479
>chr2R:12890003-12890038
>chr2R:12891579-12891683
>chr2R:12891820-12891904
>chr2R:12893954-12893995
>chr2R:12894191-12894241
>chr2R:12894596-12894620
>chr2R:12895500-12895688
>chr2R:12895735-12895783
>chr2R:12895943-12895999
>chr2R:12896631-12896703
>chr2R:12896997-12897032
>chr2R:12899292-12899384
>chr2R:12899630-12899674
>chr2R:12902136-12902216
>chr2R:12903865-12903958
>chr2R:12904711-12904798
>chr2R:12905212-12905251
>chr2R:12906798-12906844
>chr2R:12907004-12907050
>chr2R:12909863-12909929
>chr2R:12911890-12911927
>chr2R:12913146-12913202
>chr2R:12913686-12913758
>chr2R:12914469-12914510
>chr2R:12917261-12917329
>chr2R:12919601-12919646
>chr2R:12923211-12923282
>chr2R:12925907-12925986
>chr2R:12926999-12927073
>chr2R:12928385-12928413
>chr2R:12928456-12928510
>chr2R:12929068-12929127
>chr2R:12930319-12930351
>chr2R:12935979-12936017
>chr2R:12936982-12937024
>chr2R:12942465-12942508
>chr2R:12942639-12942688
>chr2R:12943933-12943962
>chr2R:12946235-12946275
>chr2R:12946679-12946710
>chr2R:12947614-12947652
>chr2R:12949350-12949383
>chr2R:12949536-12949643
>chr2R:12952735-12952793
>chr2R:12952899-12952936
>chr2R:12957822-12957862
>chr2R:12958590-12958633
>chr2R:12958996-12959053
>chr2R:12959373-12959414
>chr2R:12959744-12959775
>chr2R:12959893-12959919
>chr2R:12960128-12960199
>chr2R:12961265-12961338
>chr2R:12961430-12961462
>chr2R:12965357-12965388
>chr2R:12965545-12965571
>chr2R:12966527-12966608
>chr2R:12969822-12969873
>chr2R:12970916-12970949
>chr2R:12971827-12971930
>chr2R:12972729-12972801
>chr2R:12973017-12973046
>chr2R:12973129-12973178
>chr2R:12973231-12973263
>chr2R:12973760-12973802
>chr2R:12974994-12975034
>chr2R:12975692-12975821
>chr2R:12976476-12976512
>chr2R:12977405-12977627
>chr2R:12977697-12978043
>chr2R:12978074-12978132
>chr2R:12981037-12981113
>chr2R:12981409-12981471
>chr2R:12981922-12982014
>chr2R:12982077-12982117
>chr2R:12982642-12982677
>chr2R:12984978-12985020
>chr2R:12985184-12985221
>chr2R:12985507-12985564
>chr2R:12985641-12985676
>chr2R:12987562-12987661
>chr2R:12988728-12988764
>chr2R:12988957-12989003
>chr2R:12990490-12990538
>chr2R:12990818-12990905
>chr2R:12991095-12991129
>chr2R:12991792-12991886
>chr2R:12992174-12992235
>chr2R:12993416-12993471
>chr2R:12994882-12994913
>chr2R:12995988-12996039
>chr2R:12996824-12996850
>chr2R:13000481-13000515
>chr2R:13001740-13001816
>chr2R:13002037-13002206
>chr2R:13002938-13003031
>chr2R:13003326-13003409
>chr2R:13003485-13003587
>chr2R:13003983-13004024
>chr2R:13004098-13004208
>chr2R:13004492-13004553
>chr2R:13005074-13005113
>chr2R:13005446-13005481
>chr2R:13009353-13009399
>chr2R:13009471-13009512
>chr2R:13010371-13010424
>chr2R:13012994-13013032
>chr2R:13013955-13013984
>chr2R:13014538-13014564
>chr2R:13014872-13014959
>chr2R:13015731-13015763
>chr2R:13016615-13016654
>chr2R:13019248-13019282
>chr2R:13019363-13019424
>chr2R:13019750-13019808
>chr2R:13023354-13023461
>chr2R:13023650-13023715
>chr2R:13023928-13023984
>chr2R:13024766-13024815
>chr2R:13025167-13025203
>chr2R:13025451-13025565
>chr2R:13026584-13026665
>chr2R:13028272-13028377
>chr2R:13029752-13029860
>chr2R:13029941-13029998
>chr2R:13031185-13031282
>chr2R:13032106-13032149
>chr2R:13032337-13032407
>chr2R:13032570-13032646
>chr2R:13037386-13037457
>chr2R:13041117-13041155
>chr2R:13041263-13041355
>chr2R:13041442-13041520
>chr2R:13043023-13043060
>chr2R:13043646-13043700
>chr2R:13044000-13044064
>chr2R:13047864-13047884
>chr2R:13048527-13048589
>chr2R:13051748-13051959
>chr2R:13053568-13053673
>chr2R:13055325-13055391
>chr2R:13055774-13055813
>chr2R:13055956-13056010
>chr2R:13058631-13058676
>chr2R:13059287-13059381
>chr2R:13059434-13059469
>chr2R:13059682-13059717
>chr2R:13060620-13060678
>chr2R:13060931-13061065
>chr2R:13061980-13062047
>chr2R:13062156-13062185
>chr2R:13062338-13062425
>chr2R:13064979-13065025
>chr2R:13065568-13065611
>chr2R:13066630-13066684
>chr2R:13069211-13069257
>chr2R:13070182-13070209
>chr2R:13073099-13073247
>chr2R:13073779-13073804
>chr2R:13074146-13074233
>chr2R:13075699-13075727
>chr2R:13078782-13078811
>chr2R:13079388-13079470
>chr2R:13079744-13079818
>chr2R:13079958-13080004
>chr2R:13082285-13082356
>chr2R:13086103-13086137
>chr2R:13086237-13086258
>chr2R:13086513-13086543
>chr2R:13086632-13086664
>chr2R:13087547-13087600
>chr2R:13089267-13089385
>chr2R:13089970-13090019
>chr2R:13091546-13091640
>chr2R:13091852-13091958
>chr2R:13093788-13093822
>chr2R:13093932-13094029
>chr2R:13094191-13094356
>chr2R:13094504-13094547
>chr2R:13096200-13096257
>chr2R:13098177-13098237
>chr2R:13098910-13098961
>chr2R:13099275-13099354
>chr2R:13099550-13099619
>chr2R:13100523-13100555
>chr2R:13101053-13101094
>chr2R:13101801-13101829
>chr2R:13107879-13107915
>chr2R:13109957-13110083
>chr2R:13110422-13110447
>chr2R:13110972-13111048
>chr2R:13114964-13115010
>chr2R:13118035-13118078
>chr2R:13118630-13118661
>chr2R:13120522-13120586
>chr2R:13136888-13141624
>chr2R:13145459-13145516
>chr2R:13148472-13148538
>chr2R:13152434-13152465
>chr2R:13154479-13154504
>chr2R:13155979-13156029
>chr2R:13157566-13157597
>chr2R:13159314-13159369
>chr2R:13159846-13159928
>chr2R:13163548-13163582
>chr2R:13163739-13163839
>chr2R:13165340-13165369
>chr2R:13176087-13176157
>chr2R:13176512-13176553
>chr2R:13176723-13176749
>chr2R:13177430-13177544
>chr2R:13177921-13177991
>chr2R:13178507-13178562
>chr2R:13178855-13178926
>chr2R:13179010-13179080
>chr2R:13179142-13179180
>chr2R:13180149-13180261
>chr2R:13180579-13180634
>chr2R:13180838-13180886
>chr2R:13181116-13181264
>chr2R:13181529-13181597
>chr2R:13181716-13181759
>chr2R:13181881-13181944
>chr2R:13182600-13182788
>chr2R:13183066-13183155
>chr2R:13183291-13183357
>chr2R:13183420-13183461
>chr2R:13184790-13184836
>chr2R:13185269-13185302
>chr2R:13185969-13185999
>chr2R:13188019-13188178
>chr2R:13189072-13189187
>chr2R:13190134-13190212
>chr2R:13191780-13191830
>chr2R:13191935-13191981
>chr2R:13192109-13192192
>chr2R:13192719-13192768
>chr2R:13194621-13194720
>chr2R:13194872-13194960
>chr2R:13197824-13197865
>chr2R:13198744-13198818
>chr2R:13199088-13199181
>chr2R:13203870-13203922
>chr2R:13204632-13204665
>chr2R:13211322-13211357
>chr2R:13220084-13220168
>chr2R:13222798-13222847
>chr2R:13223483-13223518
>chr2R:13224454-13224495
>chr2R:13227206-13227235
>chr2R:13227317-13227388
>chr2R:13230501-13230561
>chr2R:13232755-13232882
>chr2R:13243150-13243174
>chr2R:13246378-13246462
>chr2R:13253853-13253888
>chr2R:13256898-13256932
>chr2R:13257575-13257624
>chr2R:13259488-13259708
>chr2R:13259991-13260058
>chr2R:13261491-13261514
>chr2R:13263562-13263624
>chr2R:13264068-13264110
>chr2R:13264391-13264474
>chr2R:13266170-13266214
>chr2R:13266241-13266288
>chr2R:13268661-13268738
>chr2R:13272556-13272656
>chr2R:13272844-13272882
>chr2R:13273301-13273383
>chr2R:13274017-13274111
>chr2R:13276561-13276655
>chr2R:13277830-13277880
>chr2R:13278074-13278107
>chr2R:13280460-13280503
>chr2R:13280878-13280920
>chr2R:13283843-13283880
>chr2R:13284729-13284773
>chr2R:13284985-13285017
>chr2R:13285308-13285399
>chr2R:13286418-13286476
>chr2R:13288794-13288838
>chr2R:13290815-13290846
>chr2R:13294222-13294299
>chr2R:13297340-13297378
>chr2R:13299163-13299278
>chr2R:13302044-13302178
>chr2R:13302343-13302379
>chr2R:13304290-13304341
>chr2R:13305291-13305433
>chr2R:13305887-13305969
>chr2R:13306485-13306575
>chr2R:13306887-13306929
>chr2R:13307186-13307240
>chr2R:13308732-13308775
>chr2R:13308944-13309053
>chr2R:13309264-13309286
>chr2R:13309949-13310067
>chr2R:13310658-13310694
>chr2R:13311800-13311908
>chr2R:13312445-13312522
>chr2R:13312810-13313021
>chr2R:13313116-13313298
>chr2R:13313802-13313859
>chr2R:13315730-13315766
>chr2R:13316365-13316421
>chr2R:13316477-13316544
>chr2R:13316803-13316936
>chr2R:13317610-13317684
>chr2R:13318028-13318054
>chr2R:13319826-13319986
>chr2R:13320170-13320216
>chr2R:13320605-13320638
>chr2R:13321035-13321082
>chr2R:13321788-13321827
>chr2R:13322593-13322714
>chr2R:13323050-13323098
>chr2R:13323791-13323911
>chr2R:13324611-13324671
>chr2R:13326090-13326132
>chr2R:13326821-13326858
>chr2R:13329263-13329295
>chr2R:13329696-13329743
>chr2R:13330240-13330276
>chr2R:13331124-13331158
>chr2R:13332022-13332074
>chr2R:13332472-13332523
>chr2R:13332598-13332664
>chr2R:13332823-13332916
>chr2R:13333692-13333736
>chr2R:13334662-13334692
>chr2R:13334812-13334872
>chr2R:13335061-13335211
>chr2R:13335368-13335420
>chr2R:13336073-13336112
>chr2R:13336673-13336714
>chr2R:13337519-13337570
>chr2R:13337641-13337678
>chr2R:13339522-13339594
>chr2R:13340917-13340951
>chr2R:13342584-13342632
>chr2R:13342735-13342812
>chr2R:13342874-13342992
>chr2R:13344713-13344754
>chr2R:13345542-13345580
>chr2R:13346074-13346104
>chr2R:13346437-13346501
>chr2R:13346672-13346713
>chr2R:13348129-13348349
>chr2R:13348460-13348538
>chr2R:13348656-13348697
>chr2R:13350042-13350109
>chr2R:13351333-13351410
>chr2R:13351528-13351623
>chr2R:13351867-13351904
>chr2R:13352336-13352372
>chr2R:13352826-13352863
>chr2R:13354706-13354768
>chr2R:13355172-13355204
>chr2R:13355418-13355467
>chr2R:13356326-13356369
>chr2R:13356535-13356563
>chr2R:13356794-13356894
>chr2R:13357063-13357122
>chr2R:13357381-13357467
>chr2R:13357727-13357805
>chr2R:13358429-13358473
>chr2R:13360795-13360831
>chr2R:13362246-13362288
>chr2R:13362948-13363016
>chr2R:13366030-13366068
>chr2R:13367114-13367214
>chr2R:13367503-13367575
>chr2R:13368116-13368229
>chr2R:13368321-13368385
>chr2R:13369139-13369213
>chr2R:13369332-13369431
>chr2R:13369484-13369535
>chr2R:13371545-13371602
>chr2R:13371839-13371938
>chr2R:13372328-13372358
>chr2R:13373150-13373180
>chr2R:13373969-13374036
>chr2R:13374441-13374474
>chr2R:13375267-13375295
>chr2R:13378695-13378729
>chr2R:13378787-13378832
>chr2R:13380464-13380631
>chr2R:13381008-13381052
>chr2R:13382122-13382157
>chr2R:13383929-13383958
>chr2R:13384231-13384320
>chr2R:13384672-13384717
>chr2R:13386647-13386692
>chr2R:13386815-13386878
>chr2R:13388236-13388263
>chr2R:13390383-13390442
>chr2R:13390591-13390621
>chr2R:13396431-13396477
>chr2R:13396574-13396765
>chr2R:13398226-13398276
>chr2R:13399939-13400024
>chr2R:13400913-13400945
>chr2R:13401092-13401127
>chr2R:13401551-13401585
>chr2R:13404767-13404796
>chr2R:13405090-13405181
>chr2R:13406307-13406356
>chr2R:13406516-13406540
>chr2R:13407595-13407707
>chr2R:13408152-13408191
>chr2R:13409494-13409691
>chr2R:13409932-13409977
>chr2R:13410247-13410390
>chr2R:13410536-13410617
>chr2R:13411034-13411083
>chr2R:13411243-13411267
>chr2R:13412322-13412434
>chr2R:13412879-13412918
>chr2R:13414221-13414418
>chr2R:13414658-13414706
>chr2R:13414973-13415116
>chr2R:13424036-13424068
>chr2R:13424985-13425012
>chr2R:13430280-13430357
>chr2R:13430693-13430726
>chr2R:13430776-13430817
>chr2R:13430981-13431058
>chr2R:13431284-13431359
>chr2R:13431774-13431851
>chr2R:13432090-13432167
>chr2R:13432664-13432720
>chr2R:13432762-13432803
>chr2R:13432996-13433030
>chr2R:13435397-13435422
>chr2R:13437865-13437963
>chr2R:13438370-13438523
>chr2R:13440849-13440878
>chr2R:13442372-13442399
>chr2R:13442937-13442996
>chr2R:13443044-13443113
>chr2R:13447377-13447424
>chr2R:13448895-13448954
>chr2R:13449596-13449657
>chr2R:13449803-13449830
>chr2R:13461045-13461138
>chr2R:13462095-13462174
>chr2R:13462319-13462366
>chr2R:13463168-13463235
>chr2R:13463945-13464016
>chr2R:13464050-13464076
>chr2R:13464212-13464246
>chr2R:13465662-13465712
>chr2R:13465756-13465794
>chr2R:13468200-13468246
>chr2R:13468677-13468731
>chr2R:13468893-13468986
>chr2R:13469402-13469443
>chr2R:13469725-13469785
>chr2R:13470441-13470505
>chr2R:13470614-13470701
>chr2R:13471232-13471333
>chr2R:13471895-13471946
>chr2R:13472071-13472272
>chr2R:13473232-13473266
>chr2R:13473692-13473744
>chr2R:13476249-13476356
>chr2R:13478292-13478344
>chr2R:13480065-13480116
>chr2R:13482812-13482883
>chr2R:13483491-13483672
>chr2R:13488449-13488499
>chr2R:13489520-13489568
>chr2R:13492644-13492675
>chr2R:13493266-13493360
>chr2R:13494517-13494551
>chr2R:13496825-13496881
>chr2R:13497228-13497253
>chr2R:13499236-13499393
>chr2R:13500613-13500679
>chr2R:13500863-13500918
>chr2R:13501992-13502121
>chr2R:13502325-13502352
>chr2R:13507431-13507480
>chr2R:13513168-13513200
>chr2R:13515015-13515058
>chr2R:13518283-13518333
>chr2R:13518482-13518518
>chr2R:13520870-13520898
>chr2R:13526705-13526738
>chr2R:13528451-13528507
>chr2R:13530028-13530229
>chr2R:13531464-13531515
>chr2R:13531710-13531753
>chr2R:13532519-13532626
>chr2R:13532933-13533018
>chr2R:13533058-13533164
>chr2R:13536009-13536124
>chr2R:13537299-13537330
>chr2R:13539903-13539947
>chr2R:13541665-13541707
>chr2R:13545154-13545186
>chr2R:13546571-13546611
>chr2R:13547943-13547981
>chr2R:13550333-13550361
>chr2R:13553618-13553713
>chr2R:13553840-13553884
>chr2R:13556191-13556217
>chr2R:13556417-13556494
>chr2R:13556785-13556846
>chr2R:13557807-13557912
>chr2R:13558327-13558362
>chr2R:13564092-13564138
>chr2R:13565172-13565223
>chr2R:13565360-13565455
>chr2R:13570537-13570632
>chr2R:13573371-13573415
>chr2R:13573703-13573737
>chr2R:13575634-13575781
>chr2R:13576144-13576239
>chr2R:13576452-13576477
>chr2R:13576779-13576853
>chr2R:13576952-13576986
>chr2R:13577489-13577569
>chr2R:13577792-13577822
>chr2R:13577969-13578001
>chr2R:13578473-13578498
>chr2R:13578844-13578908
>chr2R:13579309-13579365
>chr2R:13579435-13579494
>chr2R:13580542-13580844
>chr2R:13582248-13582303
>chr2R:13584196-13584258
>chr2R:13584957-13584983
>chr2R:13587405-13587457
>chr2R:13587578-13587602
>chr2R:13588822-13588875
>chr2R:13589112-13589156
>chr2R:13590751-13590804
>chr2R:13590969-13591191
>chr2R:13592111-13592151
>chr2R:13592371-13592414
>chr2R:13592795-13592855
>chr2R:13596294-13596351
>chr2R:13597341-13597371
>chr2R:13600024-13600050
>chr2R:13600200-13600239
>chr2R:13601371-13601392
>chr2R:13601558-13601615
>chr2R:13603580-13603645
>chr2R:13604449-13604475
>chr2R:13605286-13605366
>chr2R:13606152-13606178
>chr2R:13606315-13606414
>chr2R:13607054-13607099
>chr2R:13609666-13609725
>chr2R:13610057-13610125
>chr2R:13610289-13610335
>chr2R:13610897-13610987
>chr2R:13611185-13611276
>chr2R:13613440-13613465
>chr2R:13613728-13613769
>chr2R:13615057-13615087
>chr2R:13617374-13617427
>chr2R:13618522-13618562
>chr2R:13618812-13618844
>chr2R:13619453-13619488
>chr2R:13619576-13619616
>chr2R:13619655-13619721
>chr2R:13620196-13620274
>chr2R:13621297-13621345
>chr2R:13621386-13621457
>chr2R:13621917-13621955
>chr2R:13622193-13622283
>chr2R:13624004-13624171
>chr2R:13625321-13625356
>chr2R:13625423-13625469
>chr2R:13627141-13627189
>chr2R:13627412-13627455
>chr2R:13628036-13628077
>chr2R:13628496-13628532
>chr2R:13628731-13628797
>chr2R:13629767-13629825
>chr2R:13629928-13629998
>chr2R:13630258-13630299
>chr2R:13630779-13630811
>chr2R:13634369-13634521
>chr2R:13635365-13635406
>chr2R:13635500-13635553
>chr2R:13637173-13637283
>chr2R:13637438-13637697
>chr2R:13638895-13639004
>chr2R:13639768-13639825
>chr2R:13640243-13640277
>chr2R:13641306-13641348
>chr2R:13641533-13641590
>chr2R:13641682-13641757
>chr2R:13642075-13642102
>chr2R:13643196-13643301
>chr2R:13644358-13644401
>chr2R:13645711-13645808
>chr2R:13646831-13646894
>chr2R:13649495-13649643
>chr2R:13650388-13650422
>chr2R:13650476-13650539
>chr2R:13651043-13651119
>chr2R:13651465-13651516
>chr2R:13653271-13653302
>chr2R:13653956-13654023
>chr2R:13654717-13654756
>chr2R:13655056-13655100
>chr2R:13655671-13655734
>chr2R:13656037-13656124
>chr2R:13656342-13656380
>chr2R:13656981-13657022
>chr2R:13657204-13657238
>chr2R:13658193-13658241
>chr2R:13659884-13659920
>chr2R:13660968-13661002
>chr2R:13662043-13662157
>chr2R:13662226-13662443
>chr2R:13664092-13664139
>chr2R:13664663-13664715
>chr2R:13665152-13665175
>chr2R:13665372-13665410
>chr2R:13671681-13671713
>chr2R:13672078-13672110
>chr2R:13672496-13672538
>chr2R:13673911-13673987
>chr2R:13674228-13674251
>chr2R:13674866-13674903
>chr2R:13676318-13676449
>chr2R:13676471-13676504
>chr2R:13676595-13676627
>chr2R:13677810-13677864
>chr2R:13680586-13680660
>chr2R:13680988-13681038
>chr2R:13681849-13681881
>chr2R:13683083-13683161
>chr2R:13683553-13683580
>chr2R:13685930-13686035
>chr2R:13686383-13686428
>chr2R:13687137-13687184
>chr2R:13687597-13687655
>chr2R:13688804-13688871
>chr2R:13689596-13689649
>chr2R:13689706-13689757
>chr2R:13689856-13689902
>chr2R:13690106-13690143
>chr2R:13691754-13691845
>chr2R:13694251-13694315
>chr2R:13694378-13694414
>chr2R:13699536-13699641
>chr2R:13701864-13701917
>chr2R:13704373-13704402
>chr2R:13704620-13704760
>chr2R:13705796-13705845
>chr2R:13706814-13706849
>chr2R:13707007-13707038
>chr2R:13707349-13707435
>chr2R:13708428-13708546
>chr2R:13709475-13709514
>chr2R:13709605-13709698
>chr2R:13711568-13711615
>chr2R:13711680-13711747
>chr2R:13712079-13712121
>chr2R:13712394-13712445
>chr2R:13712630-13712741
>chr2R:13713628-13713654
>chr2R:13713949-13713991
>chr2R:13715068-13715118
>chr2R:13715416-13715529
>chr2R:13716472-13716583
>chr2R:13716780-13716833
>chr2R:13719536-13719599
>chr2R:13720350-13720446
>chr2R:13720596-13720674
>chr2R:13720843-13720909
>chr2R:13721257-13721288
>chr2R:13723228-13723353
>chr2R:13724025-13724057
>chr2R:13725374-13725410
>chr2R:13728175-13735796
>chr2R:13736464-13736587
>chr2R:13738541-13738586
>chr2R:13739717-13739748
>chr2R:13740250-13740326
>chr2R:13741086-13741124
>chr2R:13741382-13741430
>chr2R:13743811-13743838
>chr2R:13745188-13745241
>chr2R:13746563-13746596
>chr2R:13747064-13747123
>chr2R:13747931-13747964
>chr2R:13748061-13748112
>chr2R:13748496-13748563
>chr2R:13748721-13748770
>chr2R:13749410-13749454
>chr2R:13749945-13750033
>chr2R:13750118-13750173
>chr2R:13751636-13751665
>chr2R:13751840-13751896
>chr2R:13752890-13752929
>chr2R:13753118-13753178
>chr2R:13753240-13753341
>chr2R:13753627-13753667
>chr2R:13753794-13753886
>chr2R:13755695-13755878
>chr2R:13758947-13758971
>chr2R:13759667-13759684
>chr2R:13760121-13760162
>chr2R:13760252-13760292
>chr2R:13762971-13763040
>chr2R:13764040-13764083
>chr2R:13765225-13765299
>chr2R:13765452-13765603
>chr2R:13766176-13766202
>chr2R:13768159-13768240
>chr2R:13768698-13768732
>chr2R:13769019-13769076
>chr2R:13769769-13769840
>chr2R:13769974-13770015
>chr2R:13770455-13770500
>chr2R:13770804-13770828
>chr2R:13771903-13771944
>chr2R:13779807-13779852
>chr2R:13781103-13781180
>chr2R:13782376-13782403
>chr2R:13783257-13783304
>chr2R:13783544-13783592
>chr2R:13784313-13784465
>chr2R:13784536-13784629
>chr2R:13784788-13784834
>chr2R:13785150-13785225
>chr2R:13789006-13789034
>chr2R:13789041-13789084
>chr2R:13789350-13789443
>chr2R:13790928-13790971
>chr2R:13791102-13791200
>chr2R:13791368-13791396
>chr2R:13792175-13792220
>chr2R:13792347-13792393
>chr2R:13793382-13793519
>chr2R:13794656-13794742
>chr2R:13794991-13795118
>chr2R:13795567-13795620
>chr2R:13796199-13796223
>chr2R:13797221-13797282
>chr2R:13797732-13797834
>chr2R:13799636-13799696
>chr2R:13799835-13799920
>chr2R:13801640-13801707
>chr2R:13802840-13802881
>chr2R:13805083-13805121
>chr2R:13805727-13805767
>chr2R:13806441-13806482
>chr2R:13806973-13807012
>chr2R:13808454-13808505
>chr2R:13810937-13810993
>chr2R:13811086-13811123
>chr2R:13811372-13811465
>chr2R:13812322-13812359
>chr2R:13812504-13812556
>chr2R:13813004-13813125
>chr2R:13813363-13813493
>chr2R:13813522-13813570
>chr2R:13817188-13817222
>chr2R:13818443-13818533
>chr2R:13820456-13820479
>chr2R:13820921-13820962
>chr2R:13821228-13821265
>chr2R:13821830-13822073
>chr2R:13822456-13822599
>chr2R:13823833-13823966
>chr2R:13824144-13824208
>chr2R:13826669-13826751
>chr2R:13826928-13826956
>chr2R:13827424-13827466
>chr2R:13829091-13829132
>chr2R:13829321-13829398
>chr2R:13829911-13829951
>chr2R:13830336-13830373
>chr2R:13832755-13832794
>chr2R:13832909-13832977
>chr2R:13835586-13835639
>chr2R:13838081-13838111
>chr2R:13839765-13839842
>chr2R:13842755-13842781
>chr2R:13842986-13843041
>chr2R:13846177-13846207
>chr2R:13858842-13858882
>chr2R:13862338-13862367
>chr2R:13864853-13864906
>chr2R:13866134-13866166
>chr2R:13868189-13868250
>chr2R:13868807-13868843
>chr2R:13871797-13871830
>chr2R:13875434-13875463
>chr2R:13879780-13879810
>chr2R:13882957-13883050
>chr2R:13895158-13895190
>chr2R:13896853-13896885
>chr2R:13897731-13897813
>chr2R:13901074-13901139
>chr2R:13905638-13907581
>chr2R:13908618-13908757
>chr2R:13909503-13909541
>chr2R:13910390-13910462
>chr2R:13910714-13910753
>chr2R:13911005-13911032
>chr2R:13911108-13911236
>chr2R:13911369-13911445
>chr2R:13913040-13913087
>chr2R:13913344-13913381
>chr2R:13915402-13915467
>chr2R:13915672-13915701
>chr2R:13915760-13915825
>chr2R:13916625-13916675
>chr2R:13917360-13917395
>chr2R:13919489-13919633
>chr2R:13920150-13920226
>chr2R:13921676-13921764
>chr2R:13924125-13924164
>chr2R:13924479-13924585
>chr2R:13924875-13924922
>chr2R:13925916-13926027
>chr2R:13930510-13930542
>chr2R:13930692-13930736
>chr2R:13931673-13931720
>chr2R:13931946-13932005
>chr2R:13934938-13935030
>chr2R:13935078-13935113
>chr2R:13935689-13935733
>chr2R:13937152-13937182
>chr2R:13939657-13939687
>chr2R:13940099-13940147
>chr2R:13941241-13941375
>chr2R:13941653-13941794
>chr2R:13943696-13943752
>chr2R:13943925-13943998
>chr2R:13944634-13944713
>chr2R:13945341-13945436
>chr2R:13945569-13945636
>chr2R:13945966-13946065
>chr2R:13946291-13946343
>chr2R:13946837-13946872
>chr2R:13946997-13947045
>chr2R:13947489-13947572
>chr2R:13951786-13951913
>chr2R:13953120-13953221
>chr2R:13953462-13953505
>chr2R:13955804-13955853
>chr2R:13956645-13956670
>chr2R:13957676-13957712
>chr2R:13957834-13957908
>chr2R:13959674-13959710
>chr2R:13963571-13963594
>chr2R:13964227-13964257
>chr2R:13964590-13964621
>chr2R:13965050-13965182
>chr2R:13967595-13967703
>chr2R:13971216-13971250
>chr2R:13979251-13979374
>chr2R:13980262-13980308
>chr2R:13980347-13980412
>chr2R:13981101-13981205
>chr2R:13983609-13983644
>chr2R:13987066-13987099
>chr2R:13989866-13989916
>chr2R:13991559-13991649
>chr2R:13991740-13991873
>chr2R:13991953-13992070
>chr2R:13992378-13992422
>chr2R:13994586-13994620
>chr2R:13994904-13994978
>chr2R:13995739-13995791
>chr2R:13995973-13996106
>chr2R:13998022-13998055
>chr2R:14000487-14000544
>chr2R:14000846-14001000
>chr2R:14001031-14001065
>chr2R:14001107-14001171
>chr2R:14001590-14001616
>chr2R:14002045-14002089
>chr2R:14002376-14002477
>chr2R:14002524-14002651
>chr2R:14004821-14004962
>chr2R:14005276-14005310
>chr2R:14009248-14009324
>chr2R:14009821-14009854
>chr2R:14010271-14010308
>chr2R:14010515-14010744
>chr2R:14011062-14011143
>chr2R:14011531-14011573
>chr2R:14013502-14013567
>chr2R:14014483-14014520
>chr2R:14014933-14014969
>chr2R:14015233-14015284
>chr2R:14015642-14015735
>chr2R:14015810-14015946
>chr2R:14016338-14016414
>chr2R:14016603-14016664
>chr2R:14017272-14017322
>chr2R:14018713-14018741
>chr2R:14020966-14021007
>chr2R:14021958-14022005
>chr2R:14022662-14022776
>chr2R:14024807-14024890
>chr2R:14025389-14025594
>chr2R:14026154-14026254
>chr2R:14026413-14026579
>chr2R:14027045-14027100
>chr2R:14027298-14027370
>chr2R:14028126-14028161
>chr2R:14028271-14028327
>chr2R:14029378-14029409
>chr2R:14030249-14030334
>chr2R:14031037-14031092
>chr2R:14031291-14031334
>chr2R:14031469-14031615
>chr2R:14031693-14031800
>chr2R:14031871-14032039
>chr2R:14033476-14033527
>chr2R:14033675-14033720
>chr2R:14034102-14034164
>chr2R:14035533-14035563
>chr2R:14035758-14035850
>chr2R:14035921-14035985
>chr2R:14036557-14036595
>chr2R:14036979-14037021
>chr2R:14037058-14037125
>chr2R:14037531-14037601
>chr2R:14038781-14038929
>chr2R:14039068-14039238
>chr2R:14039946-14040010
>chr2R:14040093-14040150
>chr2R:14040278-14040464
>chr2R:14041189-14041255
>chr2R:14043648-14043680
>chr2R:14044298-14044359
>chr2R:14045020-14045082
>chr2R:14045599-14045681
>chr2R:14046031-14046126
>chr2R:14046341-14046378
>chr2R:14046474-14046514
>chr2R:14047097-14047165
>chr2R:14047274-14047308
>chr2R:14047365-14047397
>chr2R:14048316-14048425
>chr2R:14049463-14049516
>chr2R:14049935-14050001
>chr2R:14050868-14051040
>chr2R:14051331-14051365
>chr2R:14051429-14051478
>chr2R:14052088-14052139
>chr2R:14052478-14052512
>chr2R:14053187-14053273
>chr2R:14053352-14053383
>chr2R:14054994-14055062
>chr2R:14055846-14055891
>chr2R:14056163-14056303
>chr2R:14056334-14056386
>chr2R:14056651-14056677
>chr2R:14056784-14056824
>chr2R:14057387-14057531
>chr2R:14057641-14057726
>chr2R:14057929-14057989
>chr2R:14058209-14058247
>chr2R:14058569-14058744
>chr2R:14058920-14058955
>chr2R:14059368-14059415
>chr2R:14059673-14059738
>chr2R:14059818-14059905
>chr2R:14060218-14060248
>chr2R:14061572-14061618
>chr2R:14062423-14062559
>chr2R:14062750-14062839
>chr2R:14063650-14063800
>chr2R:14067391-14067497
>chr2R:14068484-14068533
>chr2R:14069491-14069549
>chr2R:14070887-14070942
>chr2R:14071807-14071847
>chr2R:14072547-14072607
>chr2R:14072834-14072873
>chr2R:14074921-14075033
>chr2R:14075842-14075869
>chr2R:14076286-14076331
>chr2R:14077638-14077723
>chr2R:14078899-14078936
>chr2R:14080948-14081035
>chr2R:14081528-14081558
>chr2R:14083120-14083171
>chr2R:14083436-14083464
>chr2R:14085654-14085699
>chr2R:14086618-14086685
>chr2R:14088510-14088546
>chr2R:14089445-14089574
>chr2R:14091716-14091760
>chr2R:14092523-14092558
>chr2R:14092598-14092671
>chr2R:14092955-14093022
>chr2R:14093481-14109726
>chr2R:14114698-14114758
>chr2R:14116405-14116455
>chr2R:14118547-14118572
>chr2R:14119380-14119414
>chr2R:14119920-14119953
>chr2R:14120008-14120076
>chr2R:14120125-14120174
>chr2R:14121573-14121608
>chr2R:14121745-14121785
>chr2R:14123899-14123949
>chr2R:14126545-14126603
>chr2R:14127657-14127689
>chr2R:14128496-14128657
>chr2R:14130451-14130487
>chr2R:14131570-14131667
>chr2R:14131765-14131793
>chr2R:14131978-14132008
>chr2R:14133648-14133681
>chr2R:14138317-14138352
>chr2R:14138630-14138687
>chr2R:14139966-14140024
>chr2R:14140371-14140557
>chr2R:14142625-14142652
>chr2R:14143566-14143591
>chr2R:14144402-14144441
>chr2R:14144680-14144730
>chr2R:14145907-14145998
>chr2R:14146989-14147041
>chr2R:14152223-14152294
>chr2R:14161317-14161362
>chr2R:14166030-14166069
>chr2R:14167372-14167414
>chr2R:14168384-14168418
>chr2R:14170189-14170217
>chr2R:14174664-14174710
>chr2R:14174743-14174768
>chr2R:14176889-14176945
>chr2R:14179616-14179771
>chr2R:14179826-14179868
>chr2R:14181332-14181363
>chr2R:14181403-14181489
>chr2R:14184772-14184812
>chr2R:14185275-14185420
>chr2R:14185809-14185850
>chr2R:14186081-14186172
>chr2R:14186270-14186363
>chr2R:14186525-14186631
>chr2R:14188958-14195541
>chr2R:14200438-14200475
>chr2R:14200534-14200597
>chr2R:14200741-14200849
>chr2R:14201697-14201788
>chr2R:14202657-14202701
>chr2R:14204811-14204970
>chr2R:14205284-14205364
>chr2R:14205715-14205775
>chr2R:14205898-14205946
>chr2R:14206514-14206575
>chr2R:14207927-14207964
>chr2R:14208548-14208598
>chr2R:14209501-14209557
>chr2R:14211359-14211516
>chr2R:14211578-14211652
>chr2R:14212167-14212212
>chr2R:14212596-14212627
>chr2R:14212791-14212832
>chr2R:14214188-14214260
>chr2R:14217162-14217199
>chr2R:14217978-14218726
>chr2R:14219762-14219850
>chr2R:14219985-14220063
>chr2R:14220108-14220149
>chr2R:14220234-14220289
>chr2R:14220424-14220596
>chr2R:14220887-14220917
>chr2R:14221323-14221377
>chr2R:14222614-14222643
>chr2R:14222964-14223012
>chr2R:14223759-14223868
>chr2R:14224199-14224251
>chr2R:14224381-14224411
>chr2R:14225475-14225512
>chr2R:14226691-14226761
>chr2R:14227330-14227354
>chr2R:14228130-14228157
>chr2R:14230188-14230232
>chr2R:14234110-14234145
>chr2R:14235520-14235550
>chr2R:14239768-14239796
>chr2R:14242549-14242601
>chr2R:14247005-14247048
>chr2R:14249464-14249494
>chr2R:14254672-14254708
>chr2R:14266496-14266527
>chr2R:14267103-14267189
>chr2R:14267479-14267527
>chr2R:14267689-14267725
>chr2R:14276148-14276226
>chr2R:14276467-14276495
>chr2R:14276962-14277029
>chr2R:14277312-14277375
>chr2R:14277915-14277960
>chr2R:14278380-14278508
>chr2R:14278661-14278720
>chr2R:14279071-14279121
>chr2R:14280323-14280384
>chr2R:14280586-14280642
>chr2R:14281147-14281218
>chr2R:14281588-14281646
>chr2R:14281680-14281716
>chr2R:14283223-14283252
>chr2R:14283878-14283916
>chr2R:14284700-14284802
>chr2R:14285727-14285797
>chr2R:14285851-14285950
>chr2R:14286210-14286280
>chr2R:14286949-14287028
>chr2R:14289400-14289432
>chr2R:14290125-14290200
>chr2R:14291934-14291967
>chr2R:14293982-14294049
>chr2R:14294250-14294305
>chr2R:14295945-14296003
>chr2R:14296055-14296140
>chr2R:14296580-14296620
>chr2R:14298749-14298835
>chr2R:14299296-14299321
>chr2R:14299467-14299498
>chr2R:14303782-14303855
>chr2R:14304731-14304779
>chr2R:14305913-14305950
>chr2R:14308517-14308546
>chr2R:14309569-14309599
>chr2R:14312005-14312121
>chr2R:14313049-14313104
>chr2R:14314332-14314389
>chr2R:14315772-14315833
>chr2R:14317627-14317667
>chr2R:14318183-14318244
>chr2R:14318851-14318922
>chr2R:14319035-14319128
>chr2R:14320060-14320100
>chr2R:14320916-14320939
>chr2R:14321126-14321163
>chr2R:14322091-14322416
>chr2R:14322553-14322599
>chr2R:14323900-14324026
>chr2R:14324234-14324326
>chr2R:14326922-14327070
>chr2R:14327970-14328000
>chr2R:14329094-14329125
>chr2R:14329367-14329425
>chr2R:14331535-14331605
>chr2R:14332480-14332508
>chr2R:14337065-14337180
>chr2R:14337767-14337905
>chr2R:14337983-14338146
>chr2R:14339580-14339628
>chr2R:14340685-14340879
>chr2R:14341313-14341369
>chr2R:14343048-14343082
>chr2R:14343176-14343220
>chr2R:14343517-14343604
>chr2R:14345685-14345736
>chr2R:14345921-14345966
>chr2R:14346115-14346154
>chr2R:14346270-14346375
>chr2R:14346595-14346647
>chr2R:14346813-14346868
>chr2R:14346927-14347049
>chr2R:14347159-14347199
>chr2R:14347223-14347307
>chr2R:14347395-14347434
>chr2R:14348457-14348520
>chr2R:14348989-14349021
>chr2R:14350308-14350415
>chr2R:14356013-14356050
>chr2R:14356125-14356161
>chr2R:14356490-14356521
>chr2R:14356681-14356795
>chr2R:14356876-14357023
>chr2R:14359211-14359308
>chr2R:14359436-14359744
>chr2R:14361079-14361176
>chr2R:14361304-14361612
>chr2R:14369693-14369755
>chr2R:14369797-14369867
>chr2R:14377856-14377879
>chr2R:14379260-14379295
>chr2R:14381178-14381237
>chr2R:14390712-14390752
>chr2R:14393507-14393608
>chr2R:14394283-14399014
>chr2R:14399177-14399204
>chr2R:14400092-14400140
>chr2R:14401745-14401773
>chr2R:14401856-14401962
>chr2R:14405061-14405087
>chr2R:14407273-14407320
>chr2R:14407478-14407513
>chr2R:14408122-14408161
>chr2R:14408525-14408585
>chr2R:14409340-14409377
>chr2R:14410175-14410203
>chr2R:14412994-14413018
>chr2R:14413691-14413733
>chr2R:14413953-14413988
>chr2R:14415000-14415122
>chr2R:14416422-14416452
>chr2R:14417834-14417879
>chr2R:14417994-14418054
>chr2R:14419184-14419215
>chr2R:14419267-14419327
>chr2R:14419501-14419534
>chr2R:14419594-14419618
>chr2R:14419952-14420059
>chr2R:14420169-14420296
>chr2R:14420422-14420512
>chr2R:14420662-14420732
>chr2R:14420825-14420904
>chr2R:14421203-14421243
>chr2R:14425527-14425578
>chr2R:14426581-14426623
>chr2R:14426942-14427008
>chr2R:14427844-14427953
>chr2R:14428569-14428659
>chr2R:14429821-14429892
>chr2R:14430927-14430966
>chr2R:14432241-14432289
>chr2R:14432536-14432590
>chr2R:14434739-14434773
>chr2R:14435915-14436061
>chr2R:14436282-14436364
>chr2R:14437328-14437482
>chr2R:14437561-14437604
>chr2R:14437649-14437748
>chr2R:14438667-14438703
>chr2R:14438767-14438801
>chr2R:14438856-14438905
>chr2R:14439630-14439707
>chr2R:14439897-14439984
>chr2R:14440384-14440482
>chr2R:14440660-14440698
>chr2R:14440832-14440883
>chr2R:14441236-14441270
>chr2R:14441564-14441635
>chr2R:14442293-14442406
>chr2R:14442471-14442512
>chr2R:14442598-14442709
>chr2R:14443132-14443200
>chr2R:14444264-14444288
>chr2R:14444818-14444854
>chr2R:14446253-14446281
>chr2R:14446830-14446873
>chr2R:14447242-14447279
>chr2R:14449994-14450051
>chr2R:14455015-14455049
>chr2R:14455410-14455442
>chr2R:14455842-14455891
>chr2R:14456278-14456312
>chr2R:14456904-14457019
>chr2R:14457781-14457823
>chr2R:14458206-14458274
>chr2R:14458327-14458435
>chr2R:14460178-14460352
>chr2R:14461724-14461814
>chr2R:14463684-14463724
>chr2R:14465780-14465860
>chr2R:14466865-14466916
>chr2R:14467313-14476445
>chr2R:14477818-14477871
>chr2R:14478069-14478115
>chr2R:14478512-14478547
>chr2R:14481507-14481538
>chr2R:14482112-14482150
>chr2R:14483092-14483130
>chr2R:14483634-14483663
>chr2R:14483801-14483833
>chr2R:14484343-14484557
>chr2R:14485021-14485192
>chr2R:14485705-14485769
>chr2R:14488065-14488103
>chr2R:14488216-14488266
>chr2R:14489325-14489391
>chr2R:14490699-14490807
>chr2R:14491478-14491510
>chr2R:14492827-14492872
>chr2R:14493498-14493540
>chr2R:14495884-14495970
>chr2R:14496793-14496847
>chr2R:14497437-14498553
>chr2R:14503548-14503580
>chr2R:14504436-14504486
>chr2R:14504510-14504536
>chr2R:14504937-14504980
>chr2R:14505262-14505294
>chr2R:14505675-14505776
>chr2R:14508181-14508237
>chr2R:14508460-14508498
>chr2R:14508604-14508777
>chr2R:14508853-14508910
>chr2R:14509007-14509036
>chr2R:14510373-14510415
>chr2R:14510723-14510828
>chr2R:14511513-14511573
>chr2R:14513392-14513425
>chr2R:14514520-14514594
>chr2R:14515244-14515350
>chr2R:14518072-14518113
>chr2R:14518165-14518240
>chr2R:14519228-14519304
>chr2R:14521344-14521419
>chr2R:14521855-14521914
>chr2R:14522024-14522067
>chr2R:14524104-14524173
>chr2R:14525342-14525423
>chr2R:14526004-14526028
>chr2R:14526979-14527211
>chr2R:14528149-14528216
>chr2R:14528410-14528446
>chr2R:14529147-14529244
>chr2R:14530628-14530702
>chr2R:14530747-14530782
>chr2R:14531618-14531651
>chr2R:14533631-14533694
>chr2R:14534294-14534329
>chr2R:14534369-14534506
>chr2R:14534659-14534703
>chr2R:14536510-14536576
>chr2R:14536752-14536806
>chr2R:14536842-14536866
>chr2R:14537099-14537186
>chr2R:14538219-14538276
>chr2R:14538667-14538720
>chr2R:14540203-14540253
>chr2R:14544649-14544697
>chr2R:14544891-14544927
>chr2R:14547895-14547955
>chr2R:14548335-14548366
>chr2R:14549061-14549153
>chr2R:14549322-14549368
>chr2R:14550974-14551056
>chr2R:14551725-14551805
>chr2R:14556019-14556045
>chr2R:14556611-14556691
>chr2R:14556873-14556903
>chr2R:14557702-14557755
>chr2R:14558532-14558635
>chr2R:14558881-14558956
>chr2R:14559650-14559703
>chr2R:14564481-14564570
>chr2R:14566254-14566283
>chr2R:14566843-14566914
>chr2R:14568361-14568447
>chr2R:14568905-14568930
>chr2R:14572588-14572743
>chr2R:14573625-14573752
>chr2R:14574883-14574941
>chr2R:14575805-14575851
>chr2R:14576703-14576747
>chr2R:14577900-14578020
>chr2R:14578504-14578530
>chr2R:14579329-14579384
>chr2R:14581345-14581404
>chr2R:14581809-14581852
>chr2R:14584297-14584341
>chr2R:14585682-14585709
>chr2R:14585830-14585883
>chr2R:14586022-14586140
>chr2R:14586195-14586310
>chr2R:14587830-14587931
>chr2R:14589957-14589989
>chr2R:14590189-14590216
>chr2R:14591538-14591575
>chr2R:14592589-14592633
>chr2R:14596310-14596389
>chr2R:14603741-14603777
>chr2R:14614136-14614166
>chr2R:14615478-14615504
>chr2R:14621425-14621456
>chr2R:14622861-14622902
>chr2R:14624088-14624154
>chr2R:14628193-14628225
>chr2R:14628287-14628336
>chr2R:14628490-14628649
>chr2R:14629695-14629733
>chr2R:14632973-14633005
>chr2R:14636607-14636637
>chr2R:14637081-14637126
>chr2R:14637608-14637680
>chr2R:14638983-14639011
>chr2R:14640107-14640172
>chr2R:14642387-14642425
>chr2R:14643131-14643175
>chr2R:14643288-14643382
>chr2R:14643528-14643554
>chr2R:14644083-14644145
>chr2R:14644635-14644734
>chr2R:14645029-14645083
>chr2R:14647019-14647092
>chr2R:14648750-14648779
>chr2R:14648985-14649072
>chr2R:14651345-14651421
>chr2R:14652940-14653066
>chr2R:14653464-14653556
>chr2R:14654986-14655039
>chr2R:14658590-14658623
>chr2R:14659350-14659429
>chr2R:14659535-14659596
>chr2R:14662730-14662818
>chr2R:14671540-14671563
>chr2R:14672542-14672633
>chr2R:14673619-14673642
>chr2R:14678816-14678864
>chr2R:14679051-14679115
>chr2R:14679601-14679658
>chr2R:14679997-14680032
>chr2R:14681011-14681054
>chr2R:14684305-14684403
>chr2R:14684450-14684496
>chr2R:14685456-14685486
>chr2R:14685719-14685750
>chr2R:14685865-14685922
>chr2R:14686690-14686739
>chr2R:14686849-14686899
>chr2R:14688661-14688698
>chr2R:14690337-14690363
>chr2R:14691630-14691664
>chr2R:14692031-14692111
>chr2R:14692232-14692286
>chr2R:14692934-14693011
>chr2R:14693379-14693425
>chr2R:14694773-14694810
>chr2R:14695429-14695466
>chr2R:14695716-14695756
>chr2R:14696187-14696218
>chr2R:14696565-14696657
>chr2R:14697147-14697228
>chr2R:14697663-14697708
>chr2R:14699235-14699289
>chr2R:14700496-14700681
>chr2R:14702916-14702966
>chr2R:14703862-14703917
>chr2R:14704738-14704829
>chr2R:14706270-14706305
>chr2R:14706405-14706444
>chr2R:14707670-14707720
>chr2R:14710232-14710299
>chr2R:14711998-14712053
>chr2R:14713353-14713390
>chr2R:14714038-14714109
>chr2R:14714394-14714475
>chr2R:14715578-14715731
>chr2R:14715907-14715989
>chr2R:14716434-14716462
>chr2R:14718065-14718095
>chr2R:14718314-14718345
>chr2R:14719811-14719881
>chr2R:14721307-14721385
>chr2R:14722362-14722389
>chr2R:14723438-14723484
>chr2R:14723762-14723800
>chr2R:14724943-14724984
>chr2R:14725202-14725289
>chr2R:14725363-14725415
>chr2R:14728515-14728537
>chr2R:14728675-14728715
>chr2R:14731024-14731061
>chr2R:14731162-14731270
>chr2R:14732866-14732893
>chr2R:14733099-14733141
>chr2R:14735526-14735561
>chr2R:14735719-14735780
>chr2R:14735839-14735883
>chr2R:14735996-14736021
>chr2R:14737451-14737577
>chr2R:14737648-14737693
>chr2R:14738055-14738098
>chr2R:14742395-14742437
>chr2R:14745426-14745458
>chr2R:14748144-14748221
>chr2R:14750276-14750331
>chr2R:14751826-14751937
>chr2R:14756087-14756114
>chr2R:14757901-14757929
>chr2R:14759683-14759759
>chr2R:14759989-14760084
>chr2R:14760474-14760511
>chr2R:14761128-14761188
>chr2R:14763711-14763747
>chr2R:14767510-14767581
>chr2R:14769166-14769225
>chr2R:14769593-14769642
>chr2R:14772129-14772161
>chr2R:14772506-14772551
>chr2R:14774245-14774304
>chr2R:14774353-14774386
>chr2R:14775759-14775814
>chr2R:14779175-14779220
>chr2R:14780131-14780173
>chr2R:14780989-14781110
>chr2R:14781145-14781169
>chr2R:14782802-14782843
>chr2R:14783336-14783392
>chr2R:14783650-14783720
>chr2R:14783906-14783943
>chr2R:14786404-14786449
>chr2R:14786494-14786629
>chr2R:14786997-14787049
>chr2R:14789778-14789812
>chr2R:14789889-14789943
>chr2R:14790586-14790634
>chr2R:14790954-14791004
>chr2R:14796317-14796358
>chr2R:14797142-14797170
>chr2R:14798525-14798594
>chr2R:14798994-14799045
>chr2R:14799067-14799093
>chr2R:14799538-14799568
>chr2R:14799797-14799917
>chr2R:14802468-14802498
>chr2R:14802884-14802934
>chr2R:14803766-14803859
>chr2R:14804747-14804779
>chr2R:14807188-14807221
>chr2R:14809378-14809418
>chr2R:14812226-14812252
>chr2R:14812482-14812534
>chr2R:14813539-14813565
>chr2R:14814284-14814312
>chr2R:14815976-14816020
>chr2R:14816756-14816802
>chr2R:14817598-14817653
>chr2R:14823145-14823173
>chr2R:14823929-14823971
>chr2R:14826300-14826366
>chr2R:14826501-14826581
>chr2R:14827851-14827893
>chr2R:14828017-14828038
>chr2R:14828803-14828884
>chr2R:14830062-14830104
>chr2R:14833595-14833622
>chr2R:14833976-14833999
>chr2R:14835411-14835470
>chr2R:14835670-14835712
>chr2R:14836606-14836714
>chr2R:14837913-14837986
>chr2R:14839392-14839456
>chr2R:14841477-14841558
>chr2R:14842433-14842473
>chr2R:14842697-14842752
>chr2R:14842814-14842854
>chr2R:14843448-14843478
>chr2R:14857540-14857576
>chr2R:14860856-14860884
>chr2R:14863558-14863610
>chr2R:14871391-14871420
>chr2R:14874240-14874356
>chr2R:14876111-14876240
>chr2R:14879911-14879940
>chr2R:14884211-14884245
>chr2R:14885450-14885479
>chr2R:14889261-14897815
>chr2R:14903706-14903785
>chr2R:14905710-14905823
>chr2R:14907160-14907197
>chr2R:14908309-14908379
>chr2R:14909181-14909324
>chr2R:14913074-14913116
>chr2R:14913449-14913495
>chr2R:14913749-14913801
>chr2R:14915181-14915251
>chr2R:14915569-14915626
>chr2R:14916136-14916176
>chr2R:14916362-14916406
>chr2R:14917561-14917611
>chr2R:14920611-14920663
>chr2R:14921378-14921458
>chr2R:14926374-14926504
>chr2R:14926552-14926595
>chr2R:14926743-14926772
>chr2R:14927462-14927519
>chr2R:14927744-14927776
>chr2R:14928619-14928661
>chr2R:14929155-14929191
>chr2R:14930035-14930075
>chr2R:14934590-14934635
>chr2R:14935831-14935966
>chr2R:14941435-14941466
>chr2R:14942458-14942592
>chr2R:14943292-14943339
>chr2R:14944751-14944810
>chr2R:14946154-14946315
>chr2R:14948234-14948267
>chr2R:14949143-14949189
>chr2R:14950979-14951065
>chr2R:14952355-14952383
>chr2R:14952557-14952609
>chr2R:14953338-14953427
>chr2R:14954403-14954480
>chr2R:14957128-14957216
>chr2R:14957336-14957454
>chr2R:14958245-14958383
>chr2R:14958727-14958773
>chr2R:14959243-14959376
>chr2R:14959445-14959503
>chr2R:14964002-14964078
>chr2R:14964710-14964742
>chr2R:14965510-14965632
>chr2R:14965796-14965860
>chr2R:14966117-14966147
>chr2R:14966915-14966985
>chr2R:14967695-14967740
>chr2R:14968388-14968430
>chr2R:14969399-14969442
>chr2R:14970632-14970706
>chr2R:14971430-14971458
>chr2R:14972297-14972328
>chr2R:14973372-14973416
>chr2R:14974591-14974624
>chr2R:14977027-14977077
>chr2R:14977341-14977374
>chr2R:14977561-14977608
>chr2R:14978087-14978131
>chr2R:14978347-14978454
>chr2R:14979283-14979336
>chr2R:14980071-14980103
>chr2R:14980851-14980886
>chr2R:14981581-14981623
>chr2R:14982889-14982926
>chr2R:14984331-14984407
>chr2R:14984453-14984496
>chr2R:14986336-14986396
>chr2R:14987184-14987225
>chr2R:14988144-14988175
>chr2R:14993282-14993316
>chr2R:14994048-14994096
>chr2R:14995120-14995165
>chr2R:14995524-14995675
>chr2R:14995841-14996086
>chr2R:14996244-14996289
>chr2R:14996973-14997001
>chr2R:14997684-14997724
>chr2R:14999032-14999081
>chr2R:14999185-14999238
>chr2R:14999417-14999484
>chr2R:15000127-15000170
>chr2R:15000268-15000368
>chr2R:15000965-15001149
>chr2R:15001314-15001348
>chr2R:15003623-15003729
>chr2R:15004692-15005093
>chr2R:15006691-15006729
>chr2R:15007151-15007276
>chr2R:15008689-15008757
>chr2R:15009045-15009131
>chr2R:15011511-15011553
>chr2R:15011716-15011749
>chr2R:15011966-15011999
>chr2R:15012099-15012179
>chr2R:15014383-15014452
>chr2R:15015509-15022879
>chr2R:15023629-15023655
>chr2R:15023944-15024009
>chr2R:15025196-15025232
>chr2R:15025351-15025434
>chr2R:15025762-15025807
>chr2R:15027351-15027395
>chr2R:15027609-15027664
>chr2R:15029442-15029496
>chr2R:15030675-15030736
>chr2R:15032523-15032595
>chr2R:15032686-15032784
>chr2R:15032916-15032948
>chr2R:15033702-15033759
>chr2R:15033857-15033927
>chr2R:15035239-15035271
>chr2R:15035533-15035567
>chr2R:15037732-15037763
>chr2R:15041373-15041407
>chr2R:15041902-15041991
>chr2R:15043041-15043099
>chr2R:15043185-15043244
>chr2R:15043614-15043677
>chr2R:15043803-15043938
>chr2R:15044023-15044085
>chr2R:15044280-15044322
>chr2R:15047420-15047452
>chr2R:15047891-15047966
>chr2R:15048608-15048672
>chr2R:15050714-15050754
>chr2R:15051508-15051552
>chr2R:15052534-15052598
>chr2R:15052790-15052836
>chr2R:15055702-15055748
>chr2R:15057331-15057400
>chr2R:15058447-15058490
>chr2R:15058851-15058880
>chr2R:15060289-15060349
>chr2R:15060704-15060735
>chr2R:15060935-15060981
>chr2R:15061712-15061761
>chr2R:15061826-15061873
>chr2R:15062674-15062837
>chr2R:15062898-15062934
>chr2R:15062961-15062993
>chr2R:15065064-15065126
>chr2R:15066511-15066550
>chr2R:15067193-15067289
>chr2R:15069598-15069731
>chr2R:15070221-15070344
>chr2R:15071423-15071454
>chr2R:15072803-15072852
>chr2R:15075361-15075463
>chr2R:15076606-15076652
>chr2R:15079464-15079519
>chr2R:15083059-15083181
>chr2R:15083471-15083534
>chr2R:15083772-15083803
>chr2R:15084612-15084647
>chr2R:15085028-15092071
>chr2R:15093903-15093929
>chr2R:15094066-15094110
>chr2R:15095198-15095246
>chr2R:15096605-15096643
>chr2R:15098060-15098115
>chr2R:15098395-15098458
>chr2R:15099068-15099112
>chr2R:15099813-15099848
>chr2R:15100075-15100206
>chr2R:15100719-15100811
>chr2R:15102160-15102236
>chr2R:15102529-15102574
>chr2R:15103270-15103304
>chr2R:15104501-15104543
>chr2R:15104882-15104919
>chr2R:15105010-15105071
>chr2R:15105201-15105264
>chr2R:15106029-15106070
>chr2R:15106240-15106353
>chr2R:15106412-15106490
>chr2R:15108027-15108063
>chr2R:15108240-15108273
>chr2R:15109172-15109211
>chr2R:15109358-15109404
>chr2R:15110147-15110196
>chr2R:15112506-15112532
>chr2R:15112825-15112960
>chr2R:15113173-15113236
>chr2R:15115626-15115653
>chr2R:15116274-15116314
>chr2R:15116524-15116555
>chr2R:15118321-15118396
>chr2R:15119365-15127940
>chr2R:15127986-15128023
>chr2R:15128590-15128626
>chr2R:15130184-15130255
>chr2R:15130795-15130831
>chr2R:15131192-15131323
>chr2R:15131809-15131943
>chr2R:15133196-15133249
>chr2R:15135381-15135420
>chr2R:15135570-15135599
>chr2R:15135634-15135785
>chr2R:15136577-15136699
>chr2R:15137589-15137628
>chr2R:15139155-15139271
>chr2R:15140490-15140592
>chr2R:15140701-15140837
>chr2R:15140871-15140950
>chr2R:15141043-15141099
>chr2R:15142193-15142236
>chr2R:15142452-15142623
>chr2R:15143529-15143583
>chr2R:15143844-15143883
>chr2R:15144119-15144171
>chr2R:15147633-15147673
>chr2R:15151708-15151786
>chr2R:15152845-15152952
>chr2R:15153035-15153086
>chr2R:15155228-15155295
>chr2R:15156271-15156312
>chr2R:15156382-15156424
>chr2R:15158784-15158841
>chr2R:15159735-15159766
>chr2R:15161831-15161859
>chr2R:15163632-15163679
>chr2R:15164640-15164673
>chr2R:15167587-15167636
>chr2R:15170124-15170185
>chr2R:15170837-15170872
>chr2R:15173850-15173892
>chr2R:15173952-15174029
>chr2R:15174054-15174108
>chr2R:15174366-15174405
>chr2R:15175376-15175412
>chr2R:15175903-15176147
>chr2R:15178243-15178281
>chr2R:15178843-15178867
>chr2R:15178922-15178981
>chr2R:15180031-15180056
>chr2R:15180854-15180924
>chr2R:15187184-15187215
>chr2R:15187484-15187522
>chr2R:15188808-15188898
>chr2R:15189071-15189101
>chr2R:15192190-15192224
>chr2R:15193309-15193346
>chr2R:15195292-15195318
>chr2R:15201392-15201440
>chr2R:15206951-15207010
>chr2R:15207370-15207423
>chr2R:15207635-15207680
>chr2R:15213696-15213729
>chr2R:15216332-15216390
>chr2R:15216478-15216572
>chr2R:15222055-15222234
>chr2R:15223570-15223648
>chr2R:15225061-15225130
>chr2R:15225411-15225469
>chr2R:15225845-15225900
>chr2R:15226621-15226672
>chr2R:15227295-15229696
>chr2R:15232042-15232088
>chr2R:15232188-15232254
>chr2R:15232573-15232648
>chr2R:15233128-15233172
>chr2R:15234092-15234137
>chr2R:15234455-15234481
>chr2R:15234612-15234683
>chr2R:15237129-15237276
>chr2R:15237630-15237703
>chr2R:15237830-15237892
>chr2R:15240005-15240102
>chr2R:15240823-15240931
>chr2R:15241689-15241875
>chr2R:15242059-15242097
>chr2R:15242760-15242790
>chr2R:15246035-15246076
>chr2R:15250794-15250853
>chr2R:15253281-15253317
>chr2R:15256114-15256167
>chr2R:15258196-15258287
>chr2R:15258507-15258540
>chr2R:15258700-15258787
>chr2R:15265010-15265038
>chr2R:15266731-15266778
>chr2R:15268821-15268860
>chr2R:15269406-15269455
>chr2R:15269867-15269909
>chr2R:15272055-15272088
>chr2R:15276627-15276652
>chr2R:15280185-15280217
>chr2R:15283632-15283677
>chr2R:15284501-15284568
>chr2R:15284844-15284875
>chr2R:15285162-15285211
>chr2R:15285521-15285562
>chr2R:15285934-15285995
>chr2R:15290782-15290819
>chr2R:15291491-15291533
>chr2R:15292045-15292095
>chr2R:15292530-15292563
>chr2R:15292831-15292858
>chr2R:15295796-15295825
>chr2R:15298357-15298388
>chr2R:15298888-15298920
>chr2R:15303200-15303230
>chr2R:15303478-15303516
>chr2R:15304347-15304379
>chr2R:15306299-15306361
>chr2R:15307386-15307411
>chr2R:15309025-15309068
>chr2R:15309191-15309266
>chr2R:15311292-15311381
>chr2R:15311779-15311835
>chr2R:15312650-15312686
>chr2R:15313594-15313662
>chr2R:15319242-15319317
>chr2R:15319727-15319760
>chr2R:15323026-15323070
>chr2R:15325401-15325495
>chr2R:15325731-15325757
>chr2R:15326010-15326239
>chr2R:15327909-15328018
>chr2R:15331021-15331111
>chr2R:15332715-15332763
>chr2R:15333369-15333408
>chr2R:15333649-15333697
>chr2R:15337245-15337291
>chr2R:15340504-15340597
>chr2R:15340682-15349277
>chr2R:15349502-15349617
>chr2R:15349673-15349708
>chr2R:15351971-15352006
>chr2R:15353487-15353551
>chr2R:15353940-15354032
>chr2R:15354351-15354394
>chr2R:15355815-15355871
>chr2R:15356836-15356929
>chr2R:15358836-15358883
>chr2R:15360197-15360242
>chr2R:15360376-15360404
>chr2R:15360908-15360959
>chr2R:15362757-15362803
>chr2R:15363685-15363747
>chr2R:15363962-15364030
>chr2R:15364146-15364181
>chr2R:15367217-15367268
>chr2R:15372548-15373297
>chr2R:15375436-15375493
>chr2R:15376954-15377005
>chr2R:15379649-15379688
>chr2R:15379918-15379944
>chr2R:15381223-15381272
>chr2R:15382158-15382210
>chr2R:15382462-15382528
>chr2R:15382619-15382661
>chr2R:15384223-15384342
>chr2R:15385419-15385513
>chr2R:15387813-15387850
>chr2R:15391724-15391761
>chr2R:15391981-15392057
>chr2R:15394419-15394482
>chr2R:15395256-15395287
>chr2R:15396247-15396279
>chr2R:15396387-15396411
>chr2R:15397614-15397674
>chr2R:15399682-15399839
>chr2R:15401535-15401578
>chr2R:15401991-15402025
>chr2R:15403092-15403164
>chr2R:15403304-15403354
>chr2R:15404285-15404328
>chr2R:15408374-15408417
>chr2R:15409345-15409408
>chr2R:15409916-15410011
>chr2R:15410308-15410366
>chr2R:15414022-15414084
>chr2R:15414363-15414403
>chr2R:15417617-15417660
>chr2R:15417737-15417763
>chr2R:15417856-15417905
>chr2R:15419695-15419779
>chr2R:15420412-15420482
>chr2R:15421422-15421446
>chr2R:15421888-15421943
>chr2R:15423056-15423082
>chr2R:15424463-15424539
>chr2R:15425061-15425158
>chr2R:15425306-15425402
>chr2R:15425747-15425824
>chr2R:15426207-15426289
>chr2R:15428198-15428233
>chr2R:15428798-15428837
>chr2R:15430456-15430574
>chr2R:15431598-15431640
>chr2R:15433276-15433358
>chr2R:15433487-15433551
>chr2R:15433617-15433685
>chr2R:15434261-15434300
>chr2R:15435261-15435306
>chr2R:15435368-15435425
>chr2R:15436763-15436883
>chr2R:15437208-15437239
>chr2R:15438304-15438377
>chr2R:15439367-15439393
>chr2R:15441009-15441042
>chr2R:15441103-15441134
>chr2R:15441359-15441406
>chr2R:15443341-15443379
>chr2R:15447244-15447295
>chr2R:15447431-15447475
>chr2R:15448075-15448122
>chr2R:15450463-15450559
>chr2R:15450713-15450884
>chr2R:15451361-15451415
>chr2R:15452309-15452395
>chr2R:15453377-15453448
>chr2R:15454526-15454585
>chr2R:15456140-15456185
>chr2R:15457488-15457527
>chr2R:15457765-15457851
>chr2R:15459035-15459107
>chr2R:15459157-15459225
>chr2R:15459299-15459435
>chr2R:15459879-15459904
>chr2R:15460992-15461106
>chr2R:15461350-15461397
>chr2R:15463420-15463464
>chr2R:15463613-15463639
>chr2R:15464187-15464271
>chr2R:15464418-15464475
>chr2R:15467083-15467135
>chr2R:15467261-15467318
>chr2R:15468168-15468195
>chr2R:15469312-15469345
>chr2R:15469547-15469576
>chr2R:15469841-15469869
>chr2R:15472596-15472741
>chr2R:15474500-15474544
>chr2R:15474929-15474979
>chr2R:15475021-15475135
>chr2R:15476685-15476743
>chr2R:15478350-15478440
>chr2R:15479543-15479586
>chr2R:15479699-15479760
>chr2R:15479993-15480105
>chr2R:15480972-15481067
>chr2R:15482849-15482887
>chr2R:15483036-15483095
>chr2R:15485336-15485388
>chr2R:15487826-15487871
>chr2R:15488343-15488500
>chr2R:15489068-15489116
>chr2R:15489185-15489218
>chr2R:15489730-15489871
>chr2R:15494312-15494346
>chr2R:15495262-15495318
>chr2R:15497249-15497291
>chr2R:15501424-15501464
>chr2R:15509483-15509524
>chr2R:15511568-15511599
>chr2R:15512532-15512582
>chr2R:15513171-15513232
>chr2R:15513848-15513872
>chr2R:15517219-15517383
>chr2R:15517986-15518040
>chr2R:15525210-15525252
>chr2R:15528282-15528305
>chr2R:15528381-15528465
>chr2R:15531283-15531343
>chr2R:15531480-15531659
>chr2R:15532154-15532209
>chr2R:15532542-15532579
>chr2R:15533005-15533085
>chr2R:15538478-15538512
>chr2R:15539690-15539725
>chr2R:15544917-15545108
>chr2R:15545513-15545549
>chr2R:15545630-15545697
>chr2R:15546072-15546100
>chr2R:15547122-15547186
>chr2R:15547595-15547636
>chr2R:15548008-15548133
>chr2R:15548515-15548597
>chr2R:15549968-15550015
>chr2R:15550636-15550661
>chr2R:15550770-15550805
>chr2R:15551024-15551093
>chr2R:15554809-15554899
>chr2R:15555335-15555392
>chr2R:15558359-15558384
>chr2R:15560160-15560195
>chr2R:15561761-15561789
>chr2R:15565383-15565431
>chr2R:15567407-15567464
>chr2R:15575753-15575791
>chr2R:15577203-15577240
>chr2R:15577378-15577446
>chr2R:15577686-15577731
>chr2R:15577915-15577942
>chr2R:15578155-15578213
>chr2R:15579895-15579942
>chr2R:15580394-15580490
>chr2R:15580592-15580635
>chr2R:15580705-15580732
>chr2R:15581247-15581276
>chr2R:15581439-15581474
>chr2R:15582328-15582393
>chr2R:15582502-15582558
>chr2R:15582630-15582677
>chr2R:15587636-15587662
>chr2R:15588765-15588817
>chr2R:15588867-15588893
>chr2R:15589152-15589205
>chr2R:15589382-15589431
>chr2R:15590094-15590146
>chr2R:15591429-15591463
>chr2R:15592108-15592233
>chr2R:15592650-15592800
>chr2R:15592897-15592935
>chr2R:15593172-15593206
>chr2R:15593309-15593400
>chr2R:15593714-15593775
>chr2R:15594831-15594869
>chr2R:15596326-15596385
>chr2R:15598020-15598080
>chr2R:15598405-15598449
>chr2R:15598771-15598831
>chr2R:15598981-15599057
>chr2R:15602009-15602106
>chr2R:15602430-15602519
>chr2R:15604305-15604328
>chr2R:15607558-15607612
>chr2R:15609339-15609395
>chr2R:15611009-15611081
>chr2R:15613156-15613189
>chr2R:15613595-15613627
>chr2R:15616153-15616208
>chr2R:15616563-15616607
>chr2R:15617404-15617449
>chr2R:15618127-15618225
>chr2R:15619467-15619541
>chr2R:15619587-15619737
>chr2R:15620224-15620290
>chr2R:15621182-15621214
>chr2R:15621625-15621687
>chr2R:15621886-15621957
>chr2R:15622541-15622627
>chr2R:15622854-15622884
>chr2R:15623977-15624084
>chr2R:15624183-15624261
>chr2R:15625406-15625446
>chr2R:15626332-15626377
>chr2R:15626417-15626496
>chr2R:15627620-15627656
>chr2R:15627739-15627857
>chr2R:15628786-15628908
>chr2R:15629111-15629197
>chr2R:15629780-15629857
>chr2R:15630057-15630153
>chr2R:15631179-15631219
>chr2R:15631367-15631407
>chr2R:15632602-15632635
>chr2R:15634274-15634304
>chr2R:15635332-15635382
>chr2R:15635702-15635753
>chr2R:15636125-15636165
>chr2R:15637405-15637432
>chr2R:15637765-15637800
>chr2R:15639109-15639191
>chr2R:15640366-15640398
>chr2R:15640872-15641001
>chr2R:15641061-15641136
>chr2R:15641382-15641419
>chr2R:15641538-15641576
>chr2R:15642432-15642526
>chr2R:15643318-15643498
>chr2R:15643875-15643911
>chr2R:15645303-15645372
>chr2R:15648125-15648151
>chr2R:15648827-15648900
>chr2R:15648993-15649088
>chr2R:15649745-15649768
>chr2R:15649857-15649915
>chr2R:15652391-15652418
>chr2R:15652580-15652671
>chr2R:15653313-15653340
>chr2R:15653673-15653795
>chr2R:15654848-15654915
>chr2R:15655275-15655359
>chr2R:15656921-15656992
>chr2R:15657477-15657506
>chr2R:15658231-15658304
>chr2R:15658721-15658795
>chr2R:15659385-15659451
>chr2R:15659971-15660008
>chr2R:15662767-15662855
>chr2R:15663466-15663514
>chr2R:15665711-15665788
>chr2R:15670321-15670372
>chr2R:15672486-15672520
>chr2R:15672624-15672652
>chr2R:15673339-15673363
>chr2R:15676276-15676436
>chr2R:15676986-15677009
>chr2R:15678089-15678119
>chr2R:15682400-15682487
>chr2R:15682616-15682679
>chr2R:15682802-15682901
>chr2R:15687392-15687430
>chr2R:15687833-15687875
>chr2R:15688550-15688586
>chr2R:15689295-15689355
>chr2R:15693032-15693059
>chr2R:15693135-15693198
>chr2R:15696566-15696596
>chr2R:15698847-15698888
>chr2R:15700968-15701023
>chr2R:15702031-15702067
>chr2R:15702736-15702763
>chr2R:15703008-15703049
>chr2R:15703174-15703223
>chr2R:15703411-15703466
>chr2R:15704202-15704235
>chr2R:15704358-15704385
>chr2R:15704688-15704758
>chr2R:15705278-15705312
>chr2R:15705459-15705525
>chr2R:15705719-15705834
>chr2R:15707013-15707057
>chr2R:15707991-15708082
>chr2R:15708425-15708478
>chr2R:15708838-15708879
>chr2R:15709327-15709400
>chr2R:15710591-15710626
>chr2R:15713237-15713340
>chr2R:15713642-15713670
>chr2R:15713884-15713932
>chr2R:15713970-15714047
>chr2R:15714238-15714301
>chr2R:15714859-15714940
>chr2R:15715554-15715600
>chr2R:15716454-15716534
>chr2R:15718157-15718190
>chr2R:15718708-15718751
>chr2R:15718894-15718937
>chr2R:15719927-15720078
>chr2R:15720248-15720276
>chr2R:15722855-15722913
>chr2R:15722971-15723124
>chr2R:15725019-15725067
>chr2R:15725650-15725724
>chr2R:15726011-15726036
>chr2R:15727147-15727182
>chr2R:15728636-15728711
>chr2R:15729349-15729428
>chr2R:15730149-15730189
>chr2R:15730369-15730420
>chr2R:15732300-15732351
>chr2R:15732407-15732453
>chr2R:15734553-15734590
>chr2R:15734771-15734808
>chr2R:15735034-15735162
>chr2R:15735252-15735319
>chr2R:15735415-15735483
>chr2R:15735554-15735586
>chr2R:15735810-15735896
>chr2R:15735950-15736073
>chr2R:15736168-15736264
>chr2R:15736537-15736757
>chr2R:15736831-15736931
>chr2R:15737182-15737240
>chr2R:15741058-15741184
>chr2R:15741492-15741520
>chr2R:15741950-15742070
>chr2R:15743508-15743574
>chr2R:15743829-15743923
>chr2R:15744183-15744234
>chr2R:15744768-15744799
>chr2R:15745021-15745061
>chr2R:15746317-15746419
>chr2R:15747681-15747828
>chr2R:15748152-15748184
>chr2R:15748644-15748861
>chr2R:15748978-15749027
>chr2R:15750696-15750753
>chr2R:15750826-15750925
>chr2R:15751087-15751237
>chr2R:15753489-15753539
>chr2R:15753982-15754078
>chr2R:15754159-15754220
>chr2R:15754650-15754698
>chr2R:15755497-15755522
>chr2R:15755565-15755632
>chr2R:15757285-15757325
>chr2R:15758063-15758249
>chr2R:15758423-15758463
>chr2R:15759440-15759477
>chr2R:15759609-15759667
>chr2R:15761906-15761944
>chr2R:15762408-15762450
>chr2R:15763274-15763314
>chr2R:15765590-15765649
>chr2R:15767468-15767502
>chr2R:15770086-15770119
>chr2R:15770353-15770407
>chr2R:15771733-15771760
>chr2R:15773207-15773238
>chr2R:15773878-15773926
>chr2R:15774523-15774565
>chr2R:15774624-15774711
>chr2R:15774907-15774982
>chr2R:15775078-15775116
>chr2R:15775246-15775402
>chr2R:15775449-15775524
>chr2R:15776091-15776112
>chr2R:15777469-15777559
>chr2R:15780162-15780245
>chr2R:15781589-15781684
>chr2R:15782755-15782877
>chr2R:15783683-15783782
>chr2R:15784685-15784762
>chr2R:15785102-15785151
>chr2R:15786430-15786495
>chr2R:15787618-15787664
>chr2R:15788729-15788758
>chr2R:15789983-15790051
>chr2R:15791270-15791442
>chr2R:15792725-15792823
>chr2R:15793467-15793550
>chr2R:15795968-15796005
>chr2R:15796167-15796212
>chr2R:15798772-15798804
>chr2R:15799571-15799645
>chr2R:15805008-15805071
>chr2R:15806588-15806697
>chr2R:15807342-15807428
>chr2R:15807584-15807618
>chr2R:15808808-15808862
>chr2R:15809152-15809227
>chr2R:15809589-15809621
>chr2R:15811837-15811870
>chr2R:15813746-15813844
>chr2R:15814124-15814160
>chr2R:15814386-15814413
>chr2R:15814913-15815065
>chr2R:15815142-15815205
>chr2R:15815979-15816019
>chr2R:15817761-15817814
>chr2R:15819116-15819216
>chr2R:15821218-15821296
>chr2R:15821693-15821816
>chr2R:15822930-15822995
>chr2R:15823103-15823150
>chr2R:15823608-15823717
>chr2R:15824668-15824701
>chr2R:15824965-15825018
>chr2R:15825320-15825392
>chr2R:15825839-15825901
>chr2R:15826244-15826280
>chr2R:15827050-15827103
>chr2R:15827831-15827874
>chr2R:15828728-15828752
>chr2R:15831164-15831258
>chr2R:15831909-15831975
>chr2R:15833395-15833462
>chr2R:15836142-15836170
>chr2R:15836259-15836320
>chr2R:15837829-15837886
>chr2R:15839049-15839079
>chr2R:15840019-15840072
>chr2R:15842577-15842660
>chr2R:15843333-15843369
>chr2R:15846417-15846501
>chr2R:15848638-15848693
>chr2R:15849098-15849213
>chr2R:15849338-15849377
>chr2R:15849471-15849575
>chr2R:15849711-15849791
>chr2R:15850920-15851044
>chr2R:15853871-15853950
>chr2R:15854056-15854100
>chr2R:15854938-15855007
>chr2R:15855573-15855651
>chr2R:15855689-15855806
>chr2R:15860806-15860833
>chr2R:15861569-15861616
>chr2R:15861902-15861933
>chr2R:15862077-15862151
>chr2R:15864385-15864438
>chr2R:15869506-15869556
>chr2R:15869985-15870015
>chr2R:15870246-15870355
>chr2R:15871125-15871174
>chr2R:15871216-15871259
>chr2R:15871744-15871780
>chr2R:15879221-15879246
>chr2R:15880061-15880112
>chr2R:15881686-15881719
>chr2R:15881785-15881869
>chr2R:15884305-15884328
>chr2R:15885668-15885851
>chr2R:15886974-15887001
>chr2R:15887887-15887965
>chr2R:15888830-15888956
>chr2R:15888991-15889110
>chr2R:15889197-15889231
>chr2R:15889322-15889368
>chr2R:15889809-15889841
>chr2R:15894947-15894972
>chr2R:15895485-15895602
>chr2R:15896698-15896779
>chr2R:15897270-15897366
>chr2R:15897526-15897559
>chr2R:15898937-15898974
>chr2R:15899105-15899186
>chr2R:15899329-15899363
>chr2R:15899496-15899547
>chr2R:15901146-15901194
>chr2R:15901992-15902070
>chr2R:15903506-15903547
>chr2R:15904227-15904256
>chr2R:15904358-15904416
>chr2R:15904468-15904588
>chr2R:15905765-15905823
>chr2R:15905863-15906041
>chr2R:15906128-15906188
>chr2R:15906498-15906539
>chr2R:15908256-15908355
>chr2R:15908804-15908848
>chr2R:15909257-15909371
>chr2R:15910548-15910646
>chr2R:15912071-15912127
>chr2R:15912661-15912739
>chr2R:15913498-15913636
>chr2R:15914645-15914698
>chr2R:15915090-15915137
>chr2R:15915301-15915362
>chr2R:15916744-15916772
>chr2R:15916886-15917045
>chr2R:15919248-15919296
>chr2R:15919336-15919396
>chr2R:15919894-15919923
>chr2R:15920611-15920650
>chr2R:15921796-15921821
>chr2R:15929451-15929479
>chr2R:15929922-15929979
>chr2R:15943066-15943302
>chr2R:15944826-15944874
>chr2R:15945586-15945612
>chr2R:15947335-15947400
>chr2R:15948075-15948116
>chr2R:15948716-15948768
>chr2R:15949038-15949076
>chr2R:15949383-15949415
>chr2R:15951979-15952012
>chr2R:15952252-15952279
>chr2R:15952371-15952466
>chr2R:15957063-15957105
>chr2R:15960171-15960196
>chr2R:15965194-15965272
>chr2R:15965937-15965963
>chr2R:15966183-15966215
>chr2R:15967229-15967353
>chr2R:15967386-15967490
>chr2R:15967587-15967631
>chr2R:15967746-15967812
>chr2R:15968002-15968041
>chr2R:15970013-15974714
>chr2R:15975536-15977324
>chr2R:15984842-15984894
>chr2R:15989210-15989371
>chr2R:15989495-15989518
>chr2R:15991405-15991439
>chr2R:15999981-16000035
>chr2R:16000817-16000853
>chr2R:16001012-16001070
>chr2R:16005390-16005418
>chr2R:16019901-16019946
>chr2R:16021711-16021760
>chr2R:16022786-16022827
>chr2R:16027362-16027396
>chr2R:16029216-16029270
>chr2R:16029678-16029732
>chr2R:16031162-16031210
>chr2R:16032392-16032488
>chr2R:16032565-16032625
>chr2R:16032738-16032810
>chr2R:16033283-16033316
>chr2R:16034428-16034602
>chr2R:16035065-16035122
>chr2R:16036851-16036905
>chr2R:16037246-16037305
>chr2R:16038140-16038187
>chr2R:16038604-16038636
>chr2R:16039023-16039050
>chr2R:16040267-16040332
>chr2R:16041111-16041397
>chr2R:16043936-16043977
>chr2R:16044037-16044101
>chr2R:16046073-16046117
>chr2R:16046731-16046787
>chr2R:16051857-16051909
>chr2R:16052990-16053047
>chr2R:16053494-16053592
>chr2R:16054755-16054787
>chr2R:16054979-16055085
>chr2R:16057008-16057135
>chr2R:16058593-16058617
>chr2R:16058902-16058951
>chr2R:16059217-16059417
>chr2R:16059548-16059610
>chr2R:16060953-16060994
>chr2R:16061677-16064408
>chr2R:16066446-16066562
>chr2R:16067278-16067335
>chr2R:16067889-16067942
>chr2R:16068164-16068206
>chr2R:16069431-16069568
>chr2R:16069849-16069928
>chr2R:16070811-16070941
>chr2R:16071369-16071465
>chr2R:16072091-16072210
>chr2R:16076749-16076791
>chr2R:16077610-16077653
>chr2R:16078909-16078982
>chr2R:16080109-16080159
>chr2R:16080581-16080610
>chr2R:16081236-16081285
>chr2R:16081419-16081469
>chr2R:16081703-16081753
>chr2R:16081907-16081963
>chr2R:16086015-16086041
>chr2R:16086113-16086224
>chr2R:16086944-16087079
>chr2R:16089962-16089990
>chr2R:16091100-16091168
>chr2R:16091444-16091468
>chr2R:16095317-16095373
>chr2R:16096076-16096137
>chr2R:16098149-16098292
>chr2R:16103496-16103577
>chr2R:16103979-16104037
>chr2R:16104700-16104771
>chr2R:16106112-16106195
>chr2R:16106634-16106666
>chr2R:16107393-16107452
>chr2R:16110070-16110092
>chr2R:16112211-16112384
>chr2R:16112588-16112638
>chr2R:16124789-16124855
>chr2R:16125566-16125641
>chr2R:16126917-16126959
>chr2R:16127328-16127378
>chr2R:16127702-16127729
>chr2R:16128989-16129037
>chr2R:16129856-16129893
>chr2R:16133100-16133138
>chr2R:16133846-16133898
>chr2R:16135918-16135982
>chr2R:16138939-16138991
>chr2R:16145430-16145501
>chr2R:16150761-16150863
>chr2R:16150958-16151053
>chr2R:16151145-16151191
>chr2R:16152195-16152607
>chr2R:16152836-16152891
>chr2R:16154056-16154085
>chr2R:16154107-16154162
>chr2R:16154247-16154301
>chr2R:16154743-16154776
>chr2R:16155772-16155810
>chr2R:16155946-16156001
>chr2R:16156100-16156197
>chr2R:16156822-16156877
>chr2R:16157356-16157396
>chr2R:16159287-16159359
>chr2R:16159872-16160037
>chr2R:16160118-16160156
>chr2R:16160300-16160333
>chr2R:16160621-16160686
>chr2R:16161214-16161284
>chr2R:16161977-16162016
>chr2R:16162972-16163014
>chr2R:16163160-16163197
>chr2R:16164323-16164455
>chr2R:16164562-16164598
>chr2R:16164782-16164816
>chr2R:16168585-16168624
>chr2R:16177458-16177492
>chr2R:16178696-16178763
>chr2R:16178898-16178944
>chr2R:16179970-16180056
>chr2R:16182476-16182511
>chr2R:16186999-16187065
>chr2R:16187165-16187222
>chr2R:16187489-16187528
>chr2R:16187991-16188024
>chr2R:16188727-16188789
>chr2R:16190716-16190762
>chr2R:16193899-16193957
>chr2R:16196418-16196450
>chr2R:16197633-16197680
>chr2R:16201064-16201090
>chr2R:16201221-16201250
>chr2R:16205498-16205531
>chr2R:16206806-16206842
>chr2R:16206928-16206982
>chr2R:16207630-16207706
>chr2R:16208022-16208057
>chr2R:16208313-16208358
>chr2R:16209677-16209734
>chr2R:16209916-16209981
>chr2R:16210200-16210235
>chr2R:16214009-16214068
>chr2R:16214524-16214601
>chr2R:16215171-16215199
>chr2R:16218533-16218564
>chr2R:16219372-16219450
>chr2R:16219632-16219738
>chr2R:16219797-16220016
>chr2R:16220051-16220166
>chr2R:16220374-16220419
>chr2R:16230446-16230517
>chr2R:16231574-16231618
>chr2R:16236066-16236091
>chr2R:16240656-16240723
>chr2R:16242774-16242821
>chr2R:16243719-16243795
>chr2R:16249298-16249440
>chr2R:16249801-16249860
>chr2R:16251890-16252000
>chr2R:16252511-16252720
>chr2R:16252815-16252873
>chr2R:16253199-16253242
>chr2R:16253544-16253583
>chr2R:16254265-16254300
>chr2R:16254425-16254485
>chr2R:16254552-16254640
>chr2R:16255682-16255724
>chr2R:16256761-16256832
>chr2R:16257426-16257467
>chr2R:16258789-16258850
>chr2R:16259118-16259186
>chr2R:16259540-16259647
>chr2R:16259813-16259868
>chr2R:16261281-16261354
>chr2R:16262448-16262501
>chr2R:16262837-16262873
>chr2R:16264313-16264344
>chr2R:16269574-16269625
>chr2R:16277666-16277730
>chr2R:16278703-16278738
>chr2R:16279638-16279832
>chr2R:16282988-16283080
>chr2R:16283367-16283413
>chr2R:16286237-16286285
>chr2R:16287486-16287552
>chr2R:16288257-16288292
>chr2R:16290257-16290294
>chr2R:16290754-16290802
>chr2R:16292503-16292539
>chr2R:16294169-16294269
>chr2R:16297300-16297356
>chr2R:16297789-16297891
>chr2R:16298213-16298547
>chr2R:16298973-16299053
>chr2R:16302156-16302208
>chr2R:16302720-16302760
>chr2R:16302925-16303045
>chr2R:16303723-16303751
>chr2R:16303935-16304017
>chr2R:16304960-16304986
>chr2R:16306159-16306192
>chr2R:16306700-16306763
>chr2R:16307123-16307188
>chr2R:16308195-16308235
>chr2R:16308797-16308826
>chr2R:16309998-16310035
>chr2R:16316091-16316119
>chr2R:16320790-16320828
>chr2R:16324646-16324671
>chr2R:16327467-16327507
>chr2R:16327814-16327845
>chr2R:16328180-16328217
>chr2R:16328368-16328434
>chr2R:16329075-16329135
>chr2R:16329307-16329356
>chr2R:16329601-16329719
>chr2R:16329799-16329891
>chr2R:16330137-16330321
>chr2R:16330788-16330939
>chr2R:16331232-16331295
>chr2R:16331421-16331487
>chr2R:16332054-16332083
>chr2R:16332935-16332968
>chr2R:16335036-16335144
>chr2R:16335370-16335406
>chr2R:16335566-16335650
>chr2R:16337176-16337322
>chr2R:16339006-16339039
>chr2R:16343690-16343715
>chr2R:16347138-16347166
>chr2R:16347585-16347655
>chr2R:16348967-16349005
>chr2R:16349351-16349386
>chr2R:16350181-16350209
>chr2R:16350461-16350503
>chr2R:16351583-16351656
>chr2R:16351696-16351720
>chr2R:16352394-16352479
>chr2R:16353940-16354060
>chr2R:16355693-16355829
>chr2R:16356007-16356062
>chr2R:16357763-16357787
>chr2R:16358260-16358340
>chr2R:16359307-16359349
>chr2R:16362454-16362535
>chr2R:16363263-16363290
>chr2R:16363492-16363530
>chr2R:16364927-16364949
>chr2R:16366051-16366171
>chr2R:16366329-16366611
>chr2R:16367505-16367533
>chr2R:16367616-16367683
>chr2R:16368246-16368323
>chr2R:16368821-16368895
>chr2R:16368933-16368967
>chr2R:16372881-16372988
>chr2R:16373727-16373760
>chr2R:16373848-16373880
>chr2R:16375192-16375264
>chr2R:16376778-16376821
>chr2R:16377083-16377131
>chr2R:16379823-16379885
>chr2R:16381561-16381602
>chr2R:16381891-16381961
>chr2R:16381991-16382044
>chr2R:16382518-16382568
>chr2R:16383101-16383130
>chr2R:16383901-16383952
>chr2R:16386569-16386621
>chr2R:16386995-16387086
>chr2R:16388241-16388337
>chr2R:16388852-16388876
>chr2R:16389536-16389581
>chr2R:16389936-16390001
>chr2R:16390040-16390175
>chr2R:16390317-16390370
>chr2R:16390460-16390531
>chr2R:16391128-16391179
>chr2R:16391282-16391311
>chr2R:16392405-16392478
>chr2R:16393028-16393132
>chr2R:16394215-16394291
>chr2R:16394328-16394361
>chr2R:16395107-16395200
>chr2R:16395849-16395941
>chr2R:16398453-16398509
>chr2R:16398663-16398711
>chr2R:16398958-16399024
>chr2R:16399207-16399238
>chr2R:16401185-16401254
>chr2R:16401458-16401574
>chr2R:16402107-16402145
>chr2R:16402433-16402508
>chr2R:16403054-16403099
>chr2R:16404513-16404543
>chr2R:16404661-16404706
>chr2R:16404835-16404932
>chr2R:16405434-16405504
>chr2R:16406727-16406773
>chr2R:16406928-16406959
>chr2R:16407704-16407746
>chr2R:16408496-16408545
>chr2R:16408938-16409018
>chr2R:16409119-16409199
>chr2R:16410666-16410715
>chr2R:16411449-16411485
>chr2R:16412779-16412932
>chr2R:16413702-16413770
>chr2R:16413899-16413939
>chr2R:16414834-16414886
>chr2R:16415083-16415127
>chr2R:16419885-16419954
>chr2R:16420020-16420052
>chr2R:16421223-16421290
>chr2R:16422858-16422907
>chr2R:16422942-16423009
>chr2R:16423802-16423862
>chr2R:16424674-16424712
>chr2R:16425383-16425414
>chr2R:16425601-16425623
>chr2R:16427711-16427754
>chr2R:16428179-16428236
>chr2R:16429980-16430073
>chr2R:16431299-16431382
>chr2R:16433624-16433670
>chr2R:16435952-16435996
>chr2R:16436378-16436487
>chr2R:16437635-16437772
>chr2R:16437912-16437965
>chr2R:16438926-16438965
>chr2R:16439097-16439135
>chr2R:16439310-16439372
>chr2R:16439990-16440040
>chr2R:16442580-16442643
>chr2R:16442987-16443026
>chr2R:16444426-16444497
>chr2R:16445681-16445715
>chr2R:16445828-16445865
>chr2R:16447721-16447877
>chr2R:16448063-16448107
>chr2R:16449162-16449204
>chr2R:16449876-16449946
>chr2R:16450243-16450285
>chr2R:16452253-16452301
>chr2R:16452626-16452666
>chr2R:16452906-16452966
>chr2R:16454515-16454545
>chr2R:16455044-16455082
>chr2R:16455178-16455291
>chr2R:16455862-16455921
>chr2R:16456053-16456128
>chr2R:16456320-16456396
>chr2R:16456928-16456996
>chr2R:16460782-16460843
>chr2R:16461096-16461172
>chr2R:16462528-16462660
>chr2R:16463063-16463183
>chr2R:16463844-16463886
>chr2R:16465727-16465938
>chr2R:16467544-16467582
>chr2R:16467911-16467949
>chr2R:16469158-16469227
>chr2R:16470293-16470363
>chr2R:16470425-16470471
>chr2R:16471041-16471141
>chr2R:16471182-16471328
>chr2R:16471951-16471986
>chr2R:16472253-16472338
>chr2R:16472480-16472506
>chr2R:16475306-16475338
>chr2R:16477086-16477129
>chr2R:16477751-16477799
>chr2R:16478473-16478506
>chr2R:16479585-16479617
>chr2R:16479711-16479822
>chr2R:16481257-16481282
>chr2R:16483615-16483664
>chr2R:16483748-16483832
>chr2R:16483941-16484087
>chr2R:16485493-16485536
>chr2R:16490080-16490127
>chr2R:16494030-16494059
>chr2R:16494123-16494170
>chr2R:16494632-16494721
>chr2R:16495006-16495042
>chr2R:16496286-16496334
>chr2R:16496899-16496940
>chr2R:16499183-16499228
>chr2R:16499730-16499777
>chr2R:16499901-16499949
>chr2R:16500818-16500848
>chr2R:16501487-16501538
>chr2R:16503809-16503882
>chr2R:16504928-16504962
>chr2R:16506007-16506062
>chr2R:16506449-16506475
>chr2R:16506840-16506926
>chr2R:16508829-16508895
>chr2R:16510587-16510627
>chr2R:16512278-16512339
>chr2R:16512538-16512594
>chr2R:16513332-16513506
>chr2R:16513991-16514063
>chr2R:16514218-16514271
>chr2R:16515564-16515664
>chr2R:16517403-16517475
>chr2R:16517829-16517917
>chr2R:16520062-16520089
>chr2R:16520781-16520909
>chr2R:16521841-16521871
>chr2R:16523681-16523711
>chr2R:16524183-16524221
>chr2R:16524530-16524631
>chr2R:16524964-16524998
>chr2R:16525476-16525537
>chr2R:16526653-16526702
>chr2R:16527044-16527140
>chr2R:16527444-16527472
>chr2R:16528122-16528176
>chr2R:16529814-16529847
>chr2R:16529950-16530064
>chr2R:16532481-16532552
>chr2R:16533040-16533064
>chr2R:16533809-16533844
>chr2R:16534014-16534082
>chr2R:16537878-16537941
>chr2R:16538646-16538693
>chr2R:16539219-16539257
>chr2R:16539673-16544846
>chr2R:16544952-16545024
>chr2R:16545389-16545431
>chr2R:16545572-16545632
>chr2R:16546489-16546547
>chr2R:16547068-16547092
>chr2R:16548808-16548860
>chr2R:16550738-16550772
>chr2R:16551869-16551926
>chr2R:16552345-16552372
>chr2R:16553399-16553476
>chr2R:16553966-16554006
>chr2R:16554705-16554758
>chr2R:16558142-16558180
>chr2R:16562809-16562917
>chr2R:16564270-16564391
>chr2R:16565520-16565553
>chr2R:16566698-16566730
>chr2R:16568056-16568090
>chr2R:16569129-16569202
>chr2R:16570737-16570779
>chr2R:16572857-16572894
>chr2R:16573163-16573186
>chr2R:16574661-16574734
>chr2R:16575248-16575273
>chr2R:16575759-16575797
>chr2R:16575995-16576066
>chr2R:16576387-16576415
>chr2R:16576797-16576918
>chr2R:16578465-16578514
>chr2R:16578710-16578794
>chr2R:16579145-16579201
>chr2R:16579735-16579775
>chr2R:16582269-16582317
>chr2R:16583547-16583578
>chr2R:16584456-16584490
>chr2R:16585034-16585123
>chr2R:16586454-16586541
>chr2R:16589923-16589964
>chr2R:16591186-16591256
>chr2R:16597243-16597411
>chr2R:16601791-16601847
>chr2R:16603988-16604025
>chr2R:16606463-16606590
>chr2R:16607657-16607761
>chr2R:16609488-16609526
>chr2R:16610148-16610233
>chr2R:16611519-16611555
>chr2R:16612830-16612859
>chr2R:16613165-16613243
>chr2R:16613318-16613371
>chr2R:16616436-16616471
>chr2R:16616540-16616621
>chr2R:16617031-16617058
>chr2R:16618093-16618138
>chr2R:16618264-16618299
>chr2R:16618620-16618668
>chr2R:16621012-16621060
>chr2R:16622619-16622656
>chr2R:16622815-16622872
>chr2R:16623525-16623556
>chr2R:16624030-16624116
>chr2R:16624191-16624317
>chr2R:16625092-16625133
>chr2R:16625246-16625269
>chr2R:16625872-16625917
>chr2R:16626057-16626089
>chr2R:16626578-16626612
>chr2R:16627619-16627673
>chr2R:16628929-16628965
>chr2R:16631284-16631331
>chr2R:16631662-16631695
>chr2R:16634614-16634644
>chr2R:16637195-16637233
>chr2R:16637763-16637806
>chr2R:16638013-16638043
>chr2R:16640339-16640376
>chr2R:16641293-16641337
>chr2R:16641546-16641590
>chr2R:16643283-16643412
>chr2R:16643712-16643785
>chr2R:16645527-16645598
>chr2R:16645852-16645914
>chr2R:16646633-16646735
>chr2R:16647237-16647272
>chr2R:16650980-16651047
>chr2R:16657327-16657363
>chr2R:16658608-16658668
>chr2R:16660650-16660708
>chr2R:16666545-16666627
>chr2R:16667695-16667776
>chr2R:16669393-16669442
>chr2R:16672670-16672695
>chr2R:16674208-16674248
>chr2R:16675584-16675626
>chr2R:16680597-16680658
>chr2R:16682226-16682271
>chr2R:16682360-16682443
>chr2R:16682985-16683009
>chr2R:16683178-16683219
>chr2R:16683539-16683598
>chr2R:16684289-16684320
>chr2R:16684951-16685036
>chr2R:16685208-16685238
>chr2R:16685693-16685733
>chr2R:16686111-16686173
>chr2R:16688162-16688196
>chr2R:16689059-16689098
>chr2R:16690817-16690876
>chr2R:16692563-16692626
>chr2R:16694998-16695175
>chr2R:16698817-16698905
>chr2R:16700281-16700316
>chr2R:16700942-16700978
>chr2R:16702295-16702442
>chr2R:16702541-16702637
>chr2R:16705711-16705743
>chr2R:16706409-16706464
>chr2R:16707969-16708012
>chr2R:16708580-16708623
>chr2R:16710307-16710380
>chr2R:16710662-16710729
>chr2R:16710947-16711018
>chr2R:16711610-16711675
>chr2R:16712513-16712555
>chr2R:16713857-16713958
>chr2R:16716978-16717028
>chr2R:16717479-16717520
>chr2R:16719500-16719554
>chr2R:16720926-16720971
>chr2R:16721775-16721868
>chr2R:16723251-16723280
>chr2R:16723601-16723663
>chr2R:16725369-16725420
>chr2R:16725973-16726015
>chr2R:16726063-16726125
>chr2R:16727876-16727903
>chr2R:16729722-16729765
>chr2R:16730438-16730492
>chr2R:16730555-16730617
>chr2R:16730737-16730784
>chr2R:16731522-16731558
>chr2R:16731942-16732037
>chr2R:16732134-16732163
>chr2R:16733276-16733400
>chr2R:16733519-16733568
>chr2R:16734438-16734510
>chr2R:16736586-16736638
>chr2R:16736816-16736850
>chr2R:16738251-16738310
>chr2R:16738661-16738700
>chr2R:16742295-16742359
>chr2R:16742532-16742602
>chr2R:16743790-16743822
>chr2R:16746890-16746942
>chr2R:16747293-16747330
>chr2R:16748861-16748905
>chr2R:16758679-16758720
>chr2R:16762823-16762888
>chr2R:16763711-16763905
>chr2R:16764481-16764527
>chr2R:16769665-16769696
>chr2R:16772761-16772811
>chr2R:16773466-16773509
>chr2R:16773971-16774030
>chr2R:16780261-16780309
>chr2R:16780807-16780842
>chr2R:16780951-16781045
>chr2R:16781788-16781886
>chr2R:16782312-16782351
>chr2R:16784074-16784121
>chr2R:16786147-16786169
>chr2R:16791651-16791685
>chr2R:16794558-16794582
>chr2R:16795439-16795478
>chr2R:16797821-16797848
>chr2R:16799174-16799279
>chr2R:16802202-16802248
>chr2R:16803247-16803299
>chr2R:16805712-16805813
>chr2R:16806960-16807027
>chr2R:16810058-16810171
>chr2R:16810386-16810526
>chr2R:16811611-16811680
>chr2R:16812073-16812101
>chr2R:16812641-16812688
>chr2R:16812778-16812808
>chr2R:16813010-16813042
>chr2R:16813783-16813878
>chr2R:16814307-16814346
>chr2R:16815399-16815438
>chr2R:16817698-16817769
>chr2R:16818625-16818669
>chr2R:16819069-16819216
>chr2R:16819742-16819788
>chr2R:16820147-16820250
>chr2R:16820467-16820523
>chr2R:16820597-16820630
>chr2R:16821334-16821414
>chr2R:16821908-16821972
>chr2R:16822941-16822998
>chr2R:16827810-16827879
>chr2R:16828047-16828100
>chr2R:16828202-16828228
>chr2R:16830783-16830897
>chr2R:16831217-16831254
>chr2R:16840451-16840491
>chr2R:16842574-16842630
>chr2R:16847589-16847633
>chr2R:16847812-16847855
>chr2R:16848352-16848398
>chr2R:16850864-16850904
>chr2R:16856594-16856629
>chr2R:16857713-16857812
>chr2R:16857865-16858066
>chr2R:16858429-16858488
>chr2R:16858856-16858889
>chr2R:16860337-16860446
>chr2R:16862851-16862881
>chr2R:16862944-16863025
>chr2R:16863969-16864050
>chr2R:16864910-16864984
>chr2R:16866040-16866083
>chr2R:16866362-16866443
>chr2R:16867034-16867076
>chr2R:16868680-16868765
>chr2R:16869005-16869042
>chr2R:16870789-16870838
>chr2R:16871734-16871807
>chr2R:16874675-16874720
>chr2R:16875419-16875485
>chr2R:16875874-16875985
>chr2R:16877380-16877420
>chr2R:16878101-16878143
>chr2R:16880437-16880494
>chr2R:16883989-16884018
>chr2R:16884418-16884464
>chr2R:16885425-16885482
>chr2R:16887432-16887488
>chr2R:16888901-16888951
>chr2R:16889022-16889073
>chr2R:16891235-16891281
>chr2R:16893361-16893388
>chr2R:16895581-16895607
>chr2R:16895750-16895796
>chr2R:16895920-16895944
>chr2R:16896807-16896954
>chr2R:16906070-16906108
>chr2R:16906342-16906399
>chr2R:16909680-16909781
>chr2R:16911512-16911551
>chr2R:16912134-16912179
>chr2R:16912704-16912738
>chr2R:16913584-16913613
>chr2R:16915354-16915444
>chr2R:16915849-16915901
>chr2R:16916338-16916403
>chr2R:16919106-16919163
>chr2R:16919387-16919436
>chr2R:16919612-16919660
>chr2R:16919975-16920021
>chr2R:16921205-16921238
>chr2R:16921416-16921455
>chr2R:16922003-16922036
>chr2R:16922473-16922507
>chr2R:16924828-16924856
>chr2R:16926378-16926459
>chr2R:16926527-16926604
>chr2R:16930122-16930162
>chr2R:16930669-16930746
>chr2R:16932760-16932811
>chr2R:16933068-16933148
>chr2R:16936721-16936943
>chr2R:16942825-16942845
>chr2R:16942915-16942996
>chr2R:16944794-16944821
>chr2R:16955318-16955354
>chr2R:16957236-16957276
>chr2R:16960941-16960975
>chr2R:16961394-16961427
>chr2R:16962979-16963007
>chr2R:16964609-16964642
>chr2R:16967958-16968112
>chr2R:16968370-16968400
>chr2R:16971009-16971079
>chr2R:16973821-16973847
>chr2R:16975155-16975209
>chr2R:16976854-16976891
>chr2R:16977527-16977577
>chr2R:16978327-16978370
>chr2R:16980948-16981014
>chr2R:16982467-16982509
>chr2R:16984093-16984158
>chr2R:16987603-16987772
>chr2R:16991570-16991635
>chr2R:16994965-16994999
>chr2R:16995277-16995312
>chr2R:16995809-16995841
>chr2R:16996786-16996812
>chr2R:17003542-17003578
>chr2R:17005454-17005510
>chr2R:17010073-17010153
>chr2R:17011558-17011589
>chr2R:17016329-17016356
>chr2R:17018103-17018270
>chr2R:17018334-17018372
>chr2R:17019449-17019498
>chr2R:17019832-17019910
>chr2R:17020917-17020979
>chr2R:17021034-17021206
>chr2R:17021236-17021286
>chr2R:17026715-17026794
>chr2R:17027883-17027961
>chr2R:17028068-17028112
>chr2R:17028253-17028287
>chr2R:17030314-17030368
>chr2R:17033988-17034028
>chr2R:17034606-17034638
>chr2R:17036912-17036959
>chr2R:17041197-17041270
>chr2R:17041503-17041549
>chr2R:17043058-17043122
>chr2R:17049664-17049699
>chr2R:17052416-17052489
>chr2R:17052546-17052624
>chr2R:17056304-17056345
>chr2R:17058397-17058444
>chr2R:17066982-17067193
>chr2R:17068112-17068201
>chr2R:17071989-17072032
>chr2R:17072153-17072247
>chr2R:17073140-17073172
>chr2R:17073202-17073257
>chr2R:17075580-17075640
>chr2R:17075747-17075795
>chr2R:17076698-17076745
>chr2R:17077602-17077641
>chr2R:17078513-17078558
>chr2R:17079072-17079101
>chr2R:17080760-17080818
>chr2R:17083600-17083664
>chr2R:17093105-17093162
>chr2R:17097032-17097059
>chr2R:17097546-17097617
>chr2R:17098330-17098388
>chr2R:17098806-17098846
>chr2R:17099571-17099598
>chr2R:17101855-17101940
>chr2R:17105708-17105809
>chr2R:17111414-17111449
>chr2R:17112687-17112741
>chr2R:17113146-17113255
>chr2R:17114468-17114517
>chr2R:17119779-17119807
>chr2R:17121495-17121520
>chr2R:17128884-17128927
>chr2R:17131342-17131380
>chr2R:17132181-17132280
>chr2R:17132605-17132639
>chr2R:17132642-17132708
>chr2R:17134072-17134121
>chr2R:17134839-17134883
>chr2R:17135188-17135336
>chr2R:17135717-17135753
>chr2R:17140164-17140186
>chr2R:17142184-17142364
>chr2R:17143963-17144045
>chr2R:17145300-17145382
>chr2R:17146013-17146044
>chr2R:17146147-17146181
>chr2R:17147143-17147179
>chr2R:17147294-17152268
>chr2R:17153462-17153513
>chr2R:17153990-17154020
>chr2R:17154346-17154388
>chr2R:17154440-17154475
>chr2R:17154989-17155109
>chr2R:17158468-17158527
>chr2R:17158645-17158761
>chr2R:17159209-17159262
>chr2R:17159576-17159613
>chr2R:17160016-17160058
>chr2R:17160248-17160573
>chr2R:17163114-17163152
>chr2R:17165574-17165632
>chr2R:17165769-17166237
>chr2R:17166716-17166771
>chr2R:17171595-17171670
>chr2R:17173431-17173530
>chr2R:17174883-17174924
>chr2R:17176408-17182542
>chr2R:17185293-17185379
>chr2R:17185794-17185874
>chr2R:17186198-17186259
>chr2R:17188278-17188328
>chr2R:17188499-17188528
>chr2R:17190427-17190457
>chr2R:17191745-17191943
>chr2R:17194526-17194648
>chr2R:17197963-17197990
>chr2R:17199298-17199385
>chr2R:17200199-17200247
>chr2R:17202202-17202250
>chr2R:17203110-17203193
>chr2R:17204518-17204552
>chr2R:17204793-17204839
>chr2R:17207300-17207341
>chr2R:17208346-17208397
>chr2R:17209586-17209652
>chr2R:17211226-17211290
>chr2R:17212718-17212760
>chr2R:17216485-17216559
>chr2R:17216654-17216715
>chr2R:17217594-17217648
>chr2R:17220180-17220206
>chr2R:17221624-17221679
>chr2R:17222574-17222609
>chr2R:17225478-17225545
>chr2R:17225896-17225938
>chr2R:17229135-17229193
>chr2R:17233067-17233118
>chr2R:17233970-17234006
>chr2R:17236511-17241716
>chr2R:17242269-17242320
>chr2R:17242935-17243032
>chr2R:17243776-17243844
>chr2R:17244032-17244129
>chr2R:17245338-17245362
>chr2R:17247981-17248019
>chr2R:17248246-17248296
>chr2R:17248998-17249095
>chr2R:17251049-17251086
>chr2R:17251698-17251810
>chr2R:17254222-17254260
>chr2R:17254618-17254747
>chr2R:17258066-17258118
>chr2R:17258536-17258582
>chr2R:17259745-17259833
>chr2R:17261275-17261330
>chr2R:17261578-17261644
>chr2R:17262724-17262822
>chr2R:17263024-17263071
>chr2R:17263874-17263936
>chr2R:17266044-17266125
>chr2R:17267011-17267112
>chr2R:17267852-17267966
>chr2R:17268936-17269020
>chr2R:17270076-17270168
>chr2R:17271924-17271988
>chr2R:17272861-17272945
>chr2R:17274134-17274245
>chr2R:17275274-17275305
>chr2R:17275432-17275510
>chr2R:17277166-17277619
>chr2R:17278535-17278564
>chr2R:17278856-17278931
>chr2R:17279937-17279960
>chr2R:17281263-17281334
>chr2R:17281384-17281422
>chr2R:17285101-17285156
>chr2R:17286606-17286643
>chr2R:17288598-17288642
>chr2R:17289162-17289237
>chr2R:17289990-17290029
>chr2R:17290382-17290419
>chr2R:17290777-17290846
>chr2R:17291443-17291513
>chr2R:17294358-17294429
>chr2R:17295184-17295299
>chr2R:17295349-17295379
>chr2R:17298069-17298128
>chr2R:17298410-17298516
>chr2R:17300137-17300284
>chr2R:17300540-17300615
>chr2R:17300745-17301009
>chr2R:17301115-17301142
>chr2R:17301172-17301200
>chr2R:17302464-17302489
>chr2R:17302580-17302736
>chr2R:17303182-17303219
>chr2R:17303757-17303793
>chr2R:17303945-17303987
>chr2R:17304199-17304266
>chr2R:17304413-17304440
>chr2R:17309042-17309098
>chr2R:17309164-17309202
>chr2R:17309379-17309424
>chr2R:17310197-17310260
>chr2R:17311823-17311897
>chr2R:17312000-17312043
>chr2R:17313228-17313256
>chr2R:17313711-17313793
>chr2R:17314632-17314717
>chr2R:17315193-17315242
>chr2R:17315642-17315751
>chr2R:17316263-17316488
>chr2R:17316581-17316606
>chr2R:17317453-17317480
>chr2R:17317572-17317785
>chr2R:17319048-17319093
>chr2R:17319618-17319660
>chr2R:17319901-17319931
>chr2R:17320551-17320613
>chr2R:17322296-17322342
>chr2R:17323969-17324046
>chr2R:17324364-17324445
>chr2R:17326867-17326905
>chr2R:17328229-17328281
>chr2R:17328335-17328502
>chr2R:17328666-17328718
>chr2R:17329925-17329950
>chr2R:17330757-17330794
>chr2R:17333503-17333535
>chr2R:17335931-17335958
>chr2R:17336037-17336094
>chr2R:17337963-17337995
>chr2R:17339070-17339132
>chr2R:17339330-17339366
>chr2R:17341046-17341097
>chr2R:17342563-17342649
>chr2R:17342717-17342781
>chr2R:17343554-17343620
>chr2R:17346068-17346168
>chr2R:17346543-17346618
>chr2R:17347445-17347470
>chr2R:17348420-17348488
>chr2R:17348706-17348750
>chr2R:17348821-17348946
>chr2R:17349642-17349819
>chr2R:17351317-17351414
>chr2R:17353365-17353387
>chr2R:17355482-17355540
>chr2R:17355861-17355933
>chr2R:17356094-17356177
>chr2R:17357447-17357502
>chr2R:17357805-17357851
>chr2R:17358833-17358975
>chr2R:17359233-17359492
>chr2R:17360275-17360317
>chr2R:17360481-17360538
>chr2R:17361746-17361825
>chr2R:17362103-17362386
>chr2R:17362528-17362556
>chr2R:17362611-17362700
>chr2R:17362891-17362932
>chr2R:17363037-17363118
>chr2R:17363581-17363677
>chr2R:17363891-17363923
>chr2R:17365349-17365407
>chr2R:17366149-17366193
>chr2R:17366755-17366811
>chr2R:17367453-17367485
>chr2R:17367618-17367648
>chr2R:17367751-17367785
>chr2R:17369261-17369307
>chr2R:17369889-17369917
>chr2R:17370030-17370065
>chr2R:17370110-17370193
>chr2R:17370955-17371026
>chr2R:17371049-17371078
>chr2R:17371429-17371459
>chr2R:17371587-17371655
>chr2R:17372838-17372900
>chr2R:17373778-17373813
>chr2R:17373977-17374289
>chr2R:17375934-17376021
>chr2R:17376842-17376881
>chr2R:17378146-17378286
>chr2R:17379002-17379066
>chr2R:17379715-17379800
>chr2R:17379949-17379979
>chr2R:17380874-17380914
>chr2R:17381815-17381867
>chr2R:17382086-17382121
>chr2R:17382492-17382519
>chr2R:17384910-17384994
>chr2R:17385608-17385646
>chr2R:17386002-17386042
>chr2R:17386394-17386539
>chr2R:17386656-17386693
>chr2R:17387006-17387056
>chr2R:17388481-17388510
>chr2R:17389015-17389048
>chr2R:17390074-17390113
>chr2R:17391799-17391846
>chr2R:17392213-17392260
>chr2R:17392958-17392990
>chr2R:17393441-17393472
>chr2R:17393585-17393663
>chr2R:17394857-17394901
>chr2R:17394946-17394994
>chr2R:17397535-17397563
>chr2R:17403056-17403110
>chr2R:17403892-17403947
>chr2R:17407718-17407788
>chr2R:17408440-17408502
>chr2R:17408629-17408694
>chr2R:17409357-17409446
>chr2R:17411341-17411379
>chr2R:17411544-17411583
>chr2R:17414593-17414694
>chr2R:17415610-17415709
>chr2R:17416198-17416228
>chr2R:17420656-17420758
>chr2R:17421845-17421923
>chr2R:17427772-17427889
>chr2R:17434528-17434588
>chr2R:17435574-17435644
>chr2R:17435756-17435915
>chr2R:17436038-17436073
>chr2R:17436258-17436336
>chr2R:17437036-17437100
>chr2R:17437670-17437717
>chr2R:17437863-17437908
>chr2R:17437943-17438014
>chr2R:17443100-17443167
>chr2R:17443280-17443321
>chr2R:17444221-17444319
>chr2R:17444694-17444726
>chr2R:17444943-17444967
>chr2R:17448308-17448338
>chr2R:17451534-17451581
>chr2R:17451898-17452026
>chr2R:17452212-17452270
>chr2R:17457310-17457344
>chr2R:17457936-17457990
>chr2R:17458055-17458078
>chr2R:17458713-17458780
>chr2R:17460695-17460772
>chr2R:17461626-17461653
>chr2R:17462141-17462216
>chr2R:17463004-17463101
>chr2R:17463174-17463243
>chr2R:17463438-17463545
>chr2R:17466351-17466389
>chr2R:17469454-17469511
>chr2R:17470103-17470158
>chr2R:17472743-17472782
>chr2R:17475858-17475938
>chr2R:17476311-17476405
>chr2R:17477511-17477536
>chr2R:17481077-17481148
>chr2R:17484511-17484543
>chr2R:17485966-17490682
>chr2R:17496054-17496084
>chr2R:17496863-17496903
>chr2R:17497381-17497433
>chr2R:17498514-17498583
>chr2R:17498773-17498901
>chr2R:17499467-17499506
>chr2R:17499659-17499682
>chr2R:17499723-17499860
>chr2R:17500401-17500449
>chr2R:17500835-17500868
>chr2R:17501052-17501078
>chr2R:17501392-17501439
>chr2R:17502170-17502206
>chr2R:17502457-17502647
>chr2R:17504168-17504245
>chr2R:17504696-17504739
>chr2R:17504773-17504807
>chr2R:17507267-17507336
>chr2R:17507686-17507828
>chr2R:17507896-17507937
>chr2R:17509301-17509378
>chr2R:17509483-17509555
>chr2R:17513452-17513495
>chr2R:17518261-17518303
>chr2R:17524421-17524468
>chr2R:17525409-17525458
>chr2R:17525736-17525773
>chr2R:17526201-17526270
>chr2R:17528707-17528810
>chr2R:17529011-17529089
>chr2R:17529190-17529256
>chr2R:17529806-17529902
>chr2R:17532272-17532340
>chr2R:17533710-17533730
>chr2R:17535237-17535270
>chr2R:17535482-17535576
>chr2R:17536261-17536309
>chr2R:17536862-17536956
>chr2R:17539118-17539152
>chr2R:17541486-17541571
>chr2R:17548453-17548486
>chr2R:17550743-17550771
>chr2R:17551648-17551682
>chr2R:17561420-17561462
>chr2R:17562917-17562954
>chr2R:17573641-17573679
>chr2R:17580641-17580691
>chr2R:17583253-17583323
>chr2R:17587129-17587153
>chr2R:17587717-17587775
>chr2R:17590408-17590439
>chr2R:17593093-17593316
>chr2R:17593652-17593767
>chr2R:17594722-17594778
>chr2R:17599769-17599815
>chr2R:17601261-17601329
>chr2R:17603460-17603571
>chr2R:17603944-17604020
>chr2R:17604526-17604609
>chr2R:17604768-17604888
>chr2R:17606696-17606737
>chr2R:17609066-17609109
>chr2R:17610840-17610871
>chr2R:17611339-17611387
>chr2R:17614649-17614729
>chr2R:17615365-17615404
>chr2R:17615994-17616016
>chr2R:17618383-17618427
>chr2R:17619410-17619459
>chr2R:17619827-17619865
>chr2R:17620229-17620261
>chr2R:17620954-17621042
>chr2R:17621234-17621290
>chr2R:17621989-17622021
>chr2R:17622489-17622649
>chr2R:17623086-17623120
>chr2R:17625308-17625339
>chr2R:17626874-17626914
>chr2R:17627383-17627445
>chr2R:17628738-17628776
>chr2R:17629847-17629912
>chr2R:17632403-17632443
>chr2R:17633014-17633047
>chr2R:17637660-17637696
>chr2R:17639526-17639601
>chr2R:17640092-17640165
>chr2R:17644099-17644147
>chr2R:17644565-17644621
>chr2R:17646629-17646677
>chr2R:17655485-17655591
>chr2R:17656390-17656484
>chr2R:17659421-17659510
>chr2R:17660765-17660795
>chr2R:17662165-17662255
>chr2R:17666089-17666127
>chr2R:17666447-17666474
>chr2R:17666904-17666978
>chr2R:17668813-17668840
>chr2R:17669136-17669167
>chr2R:17674501-17674533
>chr2R:17678472-17678536
>chr2R:17678621-17678671
>chr2R:17683856-17683962
>chr2R:17687023-17687059
>chr2R:17689826-17689881
>chr2R:17690606-17690666
>chr2R:17690910-17690985
>chr2R:17692026-17692069
>chr2R:17693155-17693195
>chr2R:17698485-17698511
>chr2R:17700039-17700068
>chr2R:17700340-17700377
>chr2R:17701799-17701832
>chr2R:17706374-17706444
>chr2R:17707103-17707138
>chr2R:17707914-17707987
>chr2R:17708214-17708254
>chr2R:17709708-17709744
>chr2R:17710138-17710210
>chr2R:17711551-17711580
>chr2R:17713171-17713210
>chr2R:17716346-17716378
>chr2R:17716542-17716640
>chr2R:17717306-17717362
>chr2R:17718102-17718131
>chr2R:17718526-17718558
>chr2R:17718631-17718689
>chr2R:17721115-17721149
>chr2R:17721541-17721584
>chr2R:17723688-17723757
>chr2R:17729215-17729286
>chr2R:17732084-17732112
>chr2R:17732730-17732767
>chr2R:17735475-17735545
>chr2R:17735609-17735712
>chr2R:17745909-17745977
>chr2R:17746113-17746177
>chr2R:17754481-17754516
>chr2R:17758300-17758337
>chr2R:17764521-17764555
>chr2R:17768474-17768502
>chr2R:17772525-17772555
>chr2R:17772757-17772803
>chr2R:17782410-17783572
>chr2R:17784057-17784270
>chr2R:17792396-17792480
>chr2R:17793181-17793279
>chr2R:17793604-17793638
>chr2R:17794144-17794332
>chr2R:17794425-17794529
>chr2R:17794811-17794887
>chr2R:17795210-17795260
>chr2R:17795389-17795437
>chr2R:17795779-17795866
>chr2R:17795973-17796097
>chr2R:17797791-17797818
>chr2R:17798105-17798169
>chr2R:17798399-17798891
>chr2R:17799452-17799491
>chr2R:17800630-17800676
>chr2R:17800713-17800761
>chr2R:17801788-17801818
>chr2R:17801860-17801882
>chr2R:17802019-17802106
>chr2R:17802163-17802207
>chr2R:17802488-17802649
>chr2R:17803087-17803209
>chr2R:17804059-17804181
>chr2R:17805961-17805987
>chr2R:17806873-17807004
>chr2R:17807368-17807469
>chr2R:17807599-17807622
>chr2R:17808243-17808312
>chr2R:17808877-17808948
>chr2R:17809282-17809323
>chr2R:17810107-17810175
>chr2R:17810347-17810498
>chr2R:17810706-17810785
>chr2R:17813997-17814107
>chr2R:17814172-17814254
>chr2R:17814385-17814440
>chr2R:17815762-17815796
>chr2R:17816316-17816342
>chr2R:17817379-17817458
>chr2R:17818704-17818753
>chr2R:17818854-17818950
>chr2R:17819897-17819980
>chr2R:17820228-17820457
>chr2R:17820937-17820996
>chr2R:17821139-17821222
>chr2R:17822045-17822123
>chr2R:17822207-17822263
>chr2R:17822355-17822478
>chr2R:17823170-17823211
>chr2R:17823437-17823479
>chr2R:17824023-17824069
>chr2R:17825784-17825846
>chr2R:17826042-17826125
>chr2R:17827770-17827882
>chr2R:17828451-17828482
>chr2R:17828530-17828554
>chr2R:17829373-17829490
>chr2R:17829612-17829699
>chr2R:17833398-17833496
>chr2R:17833555-17833583
>chr2R:17833652-17833684
>chr2R:17834053-17834133
>chr2R:17834689-17834747
>chr2R:17835540-17835677
>chr2R:17836304-17836364
>chr2R:17836464-17836505
>chr2R:17837718-17837784
>chr2R:17837954-17837991
>chr2R:17838150-17838183
>chr2R:17838414-17838486
>chr2R:17839268-17839311
>chr2R:17839806-17839881
>chr2R:17840164-17840200
>chr2R:17840311-17840348
>chr2R:17840370-17840406
>chr2R:17841188-17841236
>chr2R:17841498-17841539
>chr2R:17841620-17841649
>chr2R:17842629-17842784
>chr2R:17843051-17843112
>chr2R:17843340-17843413
>chr2R:17845944-17846009
>chr2R:17848916-17848996
>chr2R:17851211-17851454
>chr2R:17856158-17856220
>chr2R:17857316-17857394
>chr2R:17858464-17858514
>chr2R:17867326-17867359
>chr2R:17867381-17867452
>chr2R:17870321-17870355
>chr2R:17870806-17870862
>chr2R:17871079-17871106
>chr2R:17871676-17871709
>chr2R:17873546-17873620
>chr2R:17874047-17874088
>chr2R:17874549-17874599
>chr2R:17881380-17881411
>chr2R:17882853-17882892
>chr2R:17883028-17883125
>chr2R:17883351-17883414
>chr2R:17883719-17883829
>chr2R:17884389-17884430
>chr2R:17887068-17887101
>chr2R:17890026-17890058
>chr2R:17891172-17891194
>chr2R:17893455-17893563
>chr2R:17896285-17896309
>chr2R:17896370-17896412
>chr2R:17897997-17898018
>chr2R:17898386-17898413
>chr2R:17898626-17898713
>chr2R:17898947-17898980
>chr2R:17900086-17900122
>chr2R:17903746-17903794
>chr2R:17903998-17904139
>chr2R:17904335-17904396
>chr2R:17908960-17909019
>chr2R:17911349-17911377
>chr2R:17911501-17911607
>chr2R:17915290-17915403
>chr2R:17918211-17918241
>chr2R:17922085-17922114
>chr2R:17922889-17922932
>chr2R:17923253-17923302
>chr2R:17923488-17923512
>chr2R:17927746-17927785
>chr2R:17929095-17929235
>chr2R:17929384-17929452
>chr2R:17931460-17931499
>chr2R:17932960-17933018
>chr2R:17933310-17933361
>chr2R:17935746-17935825
>chr2R:17936102-17936189
>chr2R:17936785-17936836
>chr2R:17938148-17938192
>chr2R:17938204-17938235
>chr2R:17939509-17939577
>chr2R:17939840-17939867
>chr2R:17940421-17940535
>chr2R:17940903-17940970
>chr2R:17943127-17943234
>chr2R:17943874-17943919
>chr2R:17944017-17944041
>chr2R:17945939-17945976
>chr2R:17946222-17946254
>chr2R:17947180-17947228
>chr2R:17948337-17948368
>chr2R:17953731-17953793
>chr2R:17954692-17954755
>chr2R:17954819-17954867
>chr2R:17954961-17955012
>chr2R:17956773-17956887
>chr2R:17957333-17957372
>chr2R:17957519-17957606
>chr2R:17959632-17959699
>chr2R:17960158-17960197
>chr2R:17960504-17960554
>chr2R:17962770-17962864
>chr2R:17964584-17964650
>chr2R:17964756-17964806
>chr2R:17965597-17965651
>chr2R:17965848-17965886
>chr2R:17968496-17968568
>chr2R:17970767-17970796
>chr2R:17974908-17974962
>chr2R:17976549-17976616
>chr2R:17977026-17977049
>chr2R:17977101-17977152
>chr2R:17978804-17978850
>chr2R:17980024-17980064
>chr2R:17980566-17980622
>chr2R:17980712-17980802
>chr2R:17981450-17981710
>chr2R:17981899-17981927
>chr2R:17982238-17982287
>chr2R:17982464-17982491
>chr2R:17983046-17983123
>chr2R:17983624-17983731
>chr2R:17984972-17985095
>chr2R:17986883-17986928
>chr2R:17987524-17987568
>chr2R:17988650-17988700
>chr2R:17991747-17991884
>chr2R:17991990-17992012
>chr2R:17994062-17994099
>chr2R:17998280-17998347
>chr2R:17998531-17998601
>chr2R:17999233-17999257
>chr2R:18001377-18001685
>chr2R:18003017-18003078
>chr2R:18003247-18003301
>chr2R:18003422-18003460
>chr2R:18004437-18004492
>chr2R:18005468-18005625
>chr2R:18006105-18006158
>chr2R:18006401-18006525
>chr2R:18007504-18007546
>chr2R:18007911-18007992
>chr2R:18008276-18008322
>chr2R:18011137-18011230
>chr2R:18013127-18013165
>chr2R:18013674-18013706
>chr2R:18014796-18014943
>chr2R:18021033-18022110
>chr2R:18024177-18024218
>chr2R:18027758-18027789
>chr2R:18028532-18028576
>chr2R:18028897-18028944
>chr2R:18029926-18029969
>chr2R:18031449-18031477
>chr2R:18031864-18031941
>chr2R:18032336-18032369
>chr2R:18032505-18032610
>chr2R:18032938-18032974
>chr2R:18034612-18034647
>chr2R:18037404-18037437
>chr2R:18039007-18039092
>chr2R:18039251-18039288
>chr2R:18039426-18039552
>chr2R:18039907-18039940
>chr2R:18040933-18041142
>chr2R:18043473-18043517
>chr2R:18044714-18044781
>chr2R:18045720-18046034
>chr2R:18046258-18046301
>chr2R:18046590-18046632
>chr2R:18050427-18051131
>chr2R:18052928-18053084
>chr2R:18056298-18056355
>chr2R:18056562-18056613
>chr2R:18056966-18057007
>chr2R:18057629-18057712
>chr2R:18059893-18059928
>chr2R:18060586-18060628
>chr2R:18062047-18062123
>chr2R:18064338-18064408
>chr2R:18064816-18064937
>chr2R:18067788-18067814
>chr2R:18068119-18068205
>chr2R:18068537-18068608
>chr2R:18069689-18069752
>chr2R:18070717-18070744
>chr2R:18071599-18071647
>chr2R:18073631-18073662
>chr2R:18075420-18075538
>chr2R:18075822-18075860
>chr2R:18077472-18077502
>chr2R:18079395-18079629
>chr2R:18080434-18080517
>chr2R:18080998-18081266
>chr2R:18082022-18082563
>chr2R:18082600-18083457
>chr2R:18083764-18083851
>chr2R:18083888-18083981
>chr2R:18084561-18084647
>chr2R:18084824-18084884
>chr2R:18086502-18086570
>chr2R:18086976-18087020
>chr2R:18089781-18089845
>chr2R:18090276-18090402
>chr2R:18090515-18090591
>chr2R:18090744-18090781
>chr2R:18091040-18091079
>chr2R:18094956-18095035
>chr2R:18096554-18096628
>chr2R:18098064-18098104
>chr2R:18101801-18101877
>chr2R:18106142-18106195
>chr2R:18108178-18108233
>chr2R:18108526-18108634
>chr2R:18109054-18109088
>chr2R:18109390-18109465
>chr2R:18111736-18115550
>chr2R:18116177-18116311
>chr2R:18116698-18116723
>chr2R:18116890-18116989
>chr2R:18117898-18117950
>chr2R:18118605-18118631
>chr2R:18118809-18118852
>chr2R:18119636-18119713
>chr2R:18120254-18120284
>chr2R:18122420-18122468
>chr2R:18122678-18122770
>chr2R:18124703-18124827
>chr2R:18125054-18125170
>chr2R:18125394-18125518
>chr2R:18126075-18126132
>chr2R:18132049-18132086
>chr2R:18133322-18133393
>chr2R:18133993-18134031
>chr2R:18134125-18134152
>chr2R:18135111-18135299
>chr2R:18135385-18135414
>chr2R:18136885-18136947
>chr2R:18139005-18139040
>chr2R:18139416-18139477
>chr2R:18143746-18143781
>chr2R:18145154-18145182
>chr2R:18146054-18146095
>chr2R:18146656-18146816
>chr2R:18146933-18146973
>chr2R:18147150-18147207
>chr2R:18148200-18148227
>chr2R:18148780-18148842
>chr2R:18157355-18157390
>chr2R:18157916-18157938
>chr2R:18157989-18158031
>chr2R:18160159-18160210
>chr2R:18160937-18160985
>chr2R:18161617-18161656
>chr2R:18161744-18161785
>chr2R:18163053-18163164
>chr2R:18164712-18164764
>chr2R:18166653-18166674
>chr2R:18169204-18169309
>chr2R:18171169-18171193
>chr2R:18176247-18176289
>chr2R:18179700-18179838
>chr2R:18180146-18180210
>chr2R:18184783-18184819
>chr2R:18189928-18190006
>chr2R:18190726-18190826
>chr2R:18193130-18193165
>chr2R:18193545-18193591
>chr2R:18196574-18196616
>chr2R:18197647-18197695
>chr2R:18197916-18197953
>chr2R:18198773-18198829
>chr2R:18200503-18200568
>chr2R:18201234-18201309
>chr2R:18203532-18203764
>chr2R:18204593-18204681
>chr2R:18205333-18205382
>chr2R:18205630-18205682
>chr2R:18205861-18205909
>chr2R:18206350-18206378
>chr2R:18207013-18207050
>chr2R:18207930-18207991
>chr2R:18209463-18209571
>chr2R:18212558-18212592
>chr2R:18215850-18215956
>chr2R:18219229-18219259
>chr2R:18219330-18219384
>chr2R:18219674-18219706
>chr2R:18221123-18221181
>chr2R:18223303-18223359
>chr2R:18223403-18223436
>chr2R:18224429-18224462
>chr2R:18225093-18225129
>chr2R:18225285-18225313
>chr2R:18226387-18226427
>chr2R:18226604-18226645
>chr2R:18226939-18226982
>chr2R:18228019-18228101
>chr2R:18229014-18229045
>chr2R:18229329-18229353
>chr2R:18229839-18229891
>chr2R:18233623-18233721
>chr2R:18235358-18235423
>chr2R:18236349-18236405
>chr2R:18237037-18237093
>chr2R:18238313-18238364
>chr2R:18238430-18238498
>chr2R:18238838-18238880
>chr2R:18239667-18239699
>chr2R:18239754-18239786
>chr2R:18239825-18239895
>chr2R:18239935-18239970
>chr2R:18241250-18241355
>chr2R:18241519-18241563
>chr2R:18241860-18241901
>chr2R:18243807-18243870
>chr2R:18246496-18246528
>chr2R:18246578-18246679
>chr2R:18246918-18246995
>chr2R:18247305-18247379
>chr2R:18247518-18247577
>chr2R:18248818-18248865
>chr2R:18250036-18250080
>chr2R:18251388-18251414
>chr2R:18251800-18251845
>chr2R:18252612-18252672
>chr2R:18253179-18253208
>chr2R:18253404-18253470
>chr2R:18253604-18253660
>chr2R:18253876-18253916
>chr2R:18256847-18256886
>chr2R:18257067-18257122
>chr2R:18257476-18257531
>chr2R:18258270-18258367
>chr2R:18258506-18258576
>chr2R:18258926-18258952
>chr2R:18259776-18259818
>chr2R:18259993-18260037
>chr2R:18262325-18262420
>chr2R:18262506-18262546
>chr2R:18262811-18262843
>chr2R:18263433-18263462
>chr2R:18263954-18264021
>chr2R:18264885-18264927
>chr2R:18265466-18265515
>chr2R:18265818-18265941
>chr2R:18266594-18266679
>chr2R:18267602-18267680
>chr2R:18267830-18267896
>chr2R:18267976-18268300
>chr2R:18269363-18269387
>chr2R:18269900-18269927
>chr2R:18270200-18270263
>chr2R:18270738-18270804
>chr2R:18274132-18274173
>chr2R:18274607-18274666
>chr2R:18274770-18274822
>chr2R:18279641-18279675
>chr2R:18279720-18279751
>chr2R:18280693-18280764
>chr2R:18281162-18281486
>chr2R:18282629-18282666
>chr2R:18282713-18282753
>chr2R:18283459-18283512
>chr2R:18283904-18284013
>chr2R:18286405-18286450
>chr2R:18286811-18286893
>chr2R:18287030-18287086
>chr2R:18287174-18287351
>chr2R:18287478-18287512
>chr2R:18287645-18287713
>chr2R:18287858-18287919
>chr2R:18288090-18288318
>chr2R:18288433-18288680
>chr2R:18291654-18291684
>chr2R:18292657-18292691
>chr2R:18293021-18293132
>chr2R:18298946-18299055
>chr2R:18300226-18300249
>chr2R:18301383-18301457
>chr2R:18302328-18302365
>chr2R:18302514-18302549
>chr2R:18302696-18302732
>chr2R:18303182-18303223
>chr2R:18303525-18303635
>chr2R:18304702-18304808
>chr2R:18306616-18306673
>chr2R:18306780-18306846
>chr2R:18306995-18307089
>chr2R:18307187-18307357
>chr2R:18308041-18308092
>chr2R:18308544-18308618
>chr2R:18309568-18309639
>chr2R:18309771-18309846
>chr2R:18310983-18311035
>chr2R:18311203-18311270
>chr2R:18311561-18311643
>chr2R:18311829-18311957
>chr2R:18312219-18312311
>chr2R:18313191-18313312
>chr2R:18313564-18313600
>chr2R:18315533-18315586
>chr2R:18315926-18315976
>chr2R:18316102-18316132
>chr2R:18316376-18316408
>chr2R:18316498-18316564
>chr2R:18317325-18317392
>chr2R:18319871-18319929
>chr2R:18320125-18320204
>chr2R:18322317-18322372
>chr2R:18322465-18322505
>chr2R:18323104-18323136
>chr2R:18323469-18323508
>chr2R:18324143-18324188
>chr2R:18324387-18324462
>chr2R:18324786-18324809
>chr2R:18326164-18326221
>chr2R:18326287-18326377
>chr2R:18327299-18327425
>chr2R:18328374-18328413
>chr2R:18328595-18328688
>chr2R:18329536-18329565
>chr2R:18329728-18329820
>chr2R:18329921-18330068
>chr2R:18330188-18330301
>chr2R:18331152-18331213
>chr2R:18331328-18331396
>chr2R:18332254-18332298
>chr2R:18332477-18332577
>chr2R:18332675-18332748
>chr2R:18333400-18333463
>chr2R:18333618-18333669
>chr2R:18333819-18333890
>chr2R:18335587-18335619
>chr2R:18335689-18335767
>chr2R:18336765-18336904
>chr2R:18337100-18337148
>chr2R:18337494-18337527
>chr2R:18338478-18338511
>chr2R:18339047-18339084
>chr2R:18339305-18339339
>chr2R:18340678-18340713
>chr2R:18342903-18342955
>chr2R:18343485-18343554
>chr2R:18344179-18344272
>chr2R:18345064-18345107
>chr2R:18345365-18345493
>chr2R:18346504-18346593
>chr2R:18346794-18346884
>chr2R:18347550-18347844
>chr2R:18348537-18348562
>chr2R:18349497-18349551
>chr2R:18349607-18349653
>chr2R:18351685-18351714
>chr2R:18351807-18351924
>chr2R:18352163-18352191
>chr2R:18352890-18352943
>chr2R:18354287-18354331
>chr2R:18355842-18355999
>chr2R:18356486-18356575
>chr2R:18356847-18356914
>chr2R:18358433-18372590
>chr2R:18373984-18374026
>chr2R:18374560-18374702
>chr2R:18375069-18375145
>chr2R:18375243-18375332
>chr2R:18376896-18376926
>chr2R:18377526-18377585
>chr2R:18380391-18380420
>chr2R:18381442-18381477
>chr2R:18382200-18382256
>chr2R:18382397-18382451
>chr2R:18382875-18382916
>chr2R:18383611-18383690
>chr2R:18383730-18383792
>chr2R:18384870-18384931
>chr2R:18385134-18385181
>chr2R:18385658-18385686
>chr2R:18386239-18386274
>chr2R:18386863-18386894
>chr2R:18387097-18387191
>chr2R:18388777-18388811
>chr2R:18389656-18389700
>chr2R:18391093-18391124
>chr2R:18391417-18391472
>chr2R:18391745-18391770
>chr2R:18392983-18393070
>chr2R:18395447-18395474
>chr2R:18395643-18395678
>chr2R:18397841-18397883
>chr2R:18399199-18399267
>chr2R:18400181-18400304
>chr2R:18403854-18403891
>chr2R:18405715-18405759
>chr2R:18405800-18405833
>chr2R:18407534-18407568
>chr2R:18408543-18408574
>chr2R:18412241-18412301
>chr2R:18412954-18413004
>chr2R:18413532-18413587
>chr2R:18419488-18419547
>chr2R:18420681-18420781
>chr2R:18422969-18423031
>chr2R:18425158-18425191
>chr2R:18427096-18427168
>chr2R:18430886-18430986
>chr2R:18435073-18435108
>chr2R:18436820-18436850
>chr2R:18438152-18438185
>chr2R:18438766-18438810
>chr2R:18440554-18440593
>chr2R:18441180-18441275
>chr2R:18441595-18441651
>chr2R:18441747-18441844
>chr2R:18442486-18442534
>chr2R:18442865-18442908
>chr2R:18443293-18443326
>chr2R:18446124-18446165
>chr2R:18446231-18446260
>chr2R:18449381-18449451
>chr2R:18455977-18456004
>chr2R:18458432-18458512
>chr2R:18458672-18458710
>chr2R:18460662-18460725
>chr2R:18463709-18463771
>chr2R:18464226-18464279
>chr2R:18464582-18464614
>chr2R:18465742-18465809
>chr2R:18468407-18468440
>chr2R:18471967-18472006
>chr2R:18473232-18473294
>chr2R:18473663-18473711
>chr2R:18475761-18475803
>chr2R:18476748-18476792
>chr2R:18476912-18476953
>chr2R:18477024-18477079
>chr2R:18479808-18479895
>chr2R:18480201-18480352
>chr2R:18482088-18482232
>chr2R:18483148-18483185
>chr2R:18483606-18483645
>chr2R:18483875-18483923
>chr2R:18486432-18486505
>chr2R:18487217-18487323
>chr2R:18487848-18495290
>chr2R:18496417-18496585
>chr2R:18497898-18497958
>chr2R:18498033-18498145
>chr2R:18500597-18500628
>chr2R:18500881-18500971
>chr2R:18502727-18502794
>chr2R:18505408-18505502
>chr2R:18506416-18506491
>chr2R:18513075-18513126
>chr2R:18515411-18515455
>chr2R:18517608-18517637
>chr2R:18524302-18524341
>chr2R:18526930-18526962
>chr2R:18527293-18527332
>chr2R:18528576-18528654
>chr2R:18531358-18531439
>chr2R:18537357-18537448
>chr2R:18542813-18542858
>chr2R:18543237-18543278
>chr2R:18547796-18547843
>chr2R:18550199-18550296
>chr2R:18553480-18553513
>chr2R:18558923-18558970
>chr2R:18559713-18559745
>chr2R:18559846-18559890
>chr2R:18561868-18561945
>chr2R:18563331-18563356
>chr2R:18563435-18563461
>chr2R:18563513-18563626
>chr2R:18563989-18564085
>chr2R:18564457-18564526
>chr2R:18564729-18564762
>chr2R:18565000-18565032
>chr2R:18565761-18565794
>chr2R:18567162-18567218
>chr2R:18569029-18569099
>chr2R:18569269-18569334
>chr2R:18571923-18572096
>chr2R:18573491-18573534
>chr2R:18573739-18573791
>chr2R:18574532-18574606
>chr2R:18575851-18581986
>chr2R:18582973-18583091
>chr2R:18583307-18583394
>chr2R:18583614-18583643
>chr2R:18583693-18583744
>chr2R:18585509-18585607
>chr2R:18585609-18585633
>chr2R:18586029-18586068
>chr2R:18587834-18587875
>chr2R:18588428-18588496
>chr2R:18589077-18589110
>chr2R:18590057-18590096
>chr2R:18590917-18600128
>chr2R:18600221-18600325
>chr2R:18600407-18600464
>chr2R:18601875-18601910
>chr2R:18602347-18602414
>chr2R:18604782-18604847
>chr2R:18607788-18607846
>chr2R:18608233-18608263
>chr2R:18609395-18609423
>chr2R:18610263-18610320
>chr2R:18615987-18616053
>chr2R:18618529-18618578
>chr2R:18619564-18619589
>chr2R:18620770-18620805
>chr2R:18625350-18625372
>chr2R:18633290-18633330
>chr2R:18633753-18633817
>chr2R:18635643-18635685
>chr2R:18636758-18636797
>chr2R:18636953-18637088
>chr2R:18638451-18638508
>chr2R:18638619-18638721
>chr2R:18639458-18639486
>chr2R:18639555-18639628
>chr2R:18639712-18639798
>chr2R:18640286-18640313
>chr2R:18641605-18641633
>chr2R:18644871-18644922
>chr2R:18645360-18645436
>chr2R:18645724-18645824
>chr2R:18646314-18646347
>chr2R:18646850-18646901
>chr2R:18648330-18648375
>chr2R:18650413-18650440
>chr2R:18650568-18650606
>chr2R:18652394-18652479
>chr2R:18654212-18654252
>chr2R:18654756-18654847
>chr2R:18655280-18655350
>chr2R:18655487-18655627
>chr2R:18656016-18656047
>chr2R:18656485-18656520
>chr2R:18656614-18656654
>chr2R:18657441-18657469
>chr2R:18658316-18658365
>chr2R:18661973-18662114
>chr2R:18662624-18662665
>chr2R:18664424-18664488
>chr2R:18666505-18666631
>chr2R:18666776-18666815
>chr2R:18669160-18669258
>chr2R:18670416-18670549
>chr2R:18671441-18671504
>chr2R:18684939-18684966
>chr2R:18690043-18690104
>chr2R:18690547-18690616
>chr2R:18691865-18691983
>chr2R:18694773-18694801
>chr2R:18695701-18695785
>chr2R:18696486-18696524
>chr2R:18697419-18697450
>chr2R:18698481-18698666
>chr2R:18699641-18699662
>chr2R:18701774-18701877
>chr2R:18702466-18702523
>chr2R:18703050-18703076
>chr2R:18703204-18703232
>chr2R:18703451-18703497
>chr2R:18703915-18703953
>chr2R:18706423-18706467
>chr2R:18710992-18711055
>chr2R:18711100-18711227
>chr2R:18712414-18712480
>chr2R:18715988-18716037
>chr2R:18716244-18716332
>chr2R:18716842-18716873
>chr2R:18717282-18717311
>chr2R:18717519-18717547
>chr2R:18718749-18718985
>chr2R:18719491-18719732
>chr2R:18720206-18720287
>chr2R:18720617-18720667
>chr2R:18722786-18722841
>chr2R:18723277-18723321
>chr2R:18723440-18723475
>chr2R:18723576-18723622
>chr2R:18723665-18723822
>chr2R:18725101-18725126
>chr2R:18726702-18726734
>chr2R:18731825-18731881
>chr2R:18732314-18732366
>chr2R:18733172-18733211
>chr2R:18733416-18733504
>chr2R:18733715-18733766
>chr2R:18734352-18734477
>chr2R:18734645-18734671
>chr2R:18735459-18735497
>chr2R:18736802-18736934
>chr2R:18737156-18737301
>chr2R:18740064-18740102
>chr2R:18741464-18741497
>chr2R:18745431-18745472
>chr2R:18745675-18745726
>chr2R:18745937-18746055
>chr2R:18746108-18746164
>chr2R:18747388-18747438
>chr2R:18747478-18747512
>chr2R:18748013-18748054
>chr2R:18748284-18748350
>chr2R:18750016-18750092
>chr2R:18750966-18751010
>chr2R:18751333-18751426
>chr2R:18751897-18751953
>chr2R:18752194-18752243
>chr2R:18752638-18752710
>chr2R:18757241-18757276
>chr2R:18757950-18757975
>chr2R:18758453-18758496
>chr2R:18759667-18759681
>chr2R:18763134-18763270
>chr2R:18764722-18764755
>chr2R:18764891-18764936
>chr2R:18766694-18766730
>chr2R:18766899-18766992
>chr2R:18769291-18769348
>chr2R:18770131-18770214
>chr2R:18777041-18777070
>chr2R:18777152-18777266
>chr2R:18779002-18779068
>chr2R:18780104-18780306
>chr2R:18782363-18782389
>chr2R:18782531-18782657
>chr2R:18783643-18783749
>chr2R:18784942-18784972
>chr2R:18791148-18791184
>chr2R:18791751-18791805
>chr2R:18792516-18792556
>chr2R:18792683-18792712
>chr2R:18794556-18794587
>chr2R:18796802-18796840
>chr2R:18797232-18797265
>chr2R:18799517-18799538
>chr2R:18800509-18800577
>chr2R:18801459-18801499
>chr2R:18802778-18802828
>chr2R:18806114-18806172
>chr2R:18810678-18810708
>chr2R:18811071-18811137
>chr2R:18811586-18811612
>chr2R:18811649-18811696
>chr2R:18812618-18812675
>chr2R:18813390-18813434
>chr2R:18813829-18813860
>chr2R:18814025-18814062
>chr2R:18817626-18817656
>chr2R:18819024-18819067
>chr2R:18820767-18820810
>chr2R:18822660-18822712
>chr2R:18827394-18827475
>chr2R:18828276-18828307
>chr2R:18829050-18829079
>chr2R:18830785-18830817
>chr2R:18831674-18831722
>chr2R:18832468-18832518
>chr2R:18834874-18834928
>chr2R:18840942-18840988
>chr2R:18847081-18847109
>chr2R:18847218-18847363
>chr2R:18851505-18851571
>chr2R:18855359-18855395
>chr2R:18857441-18857480
>chr2R:18857859-18857891
>chr2R:18858286-18860068
>chr2R:18861194-18861232
>chr2R:18862287-18862320
>chr2R:18865060-18865103
>chr2R:18868335-18868429
>chr2R:18870784-18870856
>chr2R:18870935-18871146
>chr2R:18871465-18871595
>chr2R:18872271-18872309
>chr2R:18872852-18872909
>chr2R:18873602-18873638
>chr2R:18875356-18875377
>chr2R:18875978-18876008
>chr2R:18876227-18876286
>chr2R:18876493-18876525
>chr2R:18878330-18878362
>chr2R:18878526-18878601
>chr2R:18878652-18878694
>chr2R:18878784-18878837
>chr2R:18878878-18878949
>chr2R:18879387-18879431
>chr2R:18879845-18879918
>chr2R:18880249-18880289
>chr2R:18882394-18882462
>chr2R:18883119-18883164
>chr2R:18883400-18883540
>chr2R:18884242-18884296
>chr2R:18884432-18884498
>chr2R:18884544-18884767
>chr2R:18886530-18886574
>chr2R:18887935-18888003
>chr2R:18889283-18889353
>chr2R:18890476-18890557
>chr2R:18890688-18890787
>chr2R:18891220-18891356
>chr2R:18891527-18891580
>chr2R:18892591-18892626
>chr2R:18892775-18892807
>chr2R:18894754-18894852
>chr2R:18896450-18896538
>chr2R:18897980-18898086
>chr2R:18898323-18898362
>chr2R:18898949-18899003
>chr2R:18899401-18899444
>chr2R:18899784-18899848
>chr2R:18900773-18900827
>chr2R:18902200-18902250
>chr2R:18902290-18902388
>chr2R:18904141-18904193
>chr2R:18904378-18904620
>chr2R:18904922-18904971
>chr2R:18905072-18905207
>chr2R:18906678-18906735
>chr2R:18906825-18906925
>chr2R:18907803-18907860
>chr2R:18908545-18908628
>chr2R:18913132-18913200
>chr2R:18913547-18913577
>chr2R:18916518-18916576
>chr2R:18918086-18918146
>chr2R:18918852-18918939
>chr2R:18919034-18919138
>chr2R:18920457-18920543
>chr2R:18921046-18921081
>chr2R:18921188-18921220
>chr2R:18921684-18921709
>chr2R:18921890-18921914
>chr2R:18922033-18922058
>chr2R:18922147-18922203
>chr2R:18922670-18922700
>chr2R:18925106-18925364
>chr2R:18926349-18926381
>chr2R:18927076-18927133
>chr2R:18927480-18927516
>chr2R:18927907-18927948
>chr2R:18928315-18928371
>chr2R:18928425-18928467
>chr2R:18928677-18928777
>chr2R:18932109-18932182
>chr2R:18932498-18932551
>chr2R:18934709-18934793
>chr2R:18935421-18935451
>chr2R:18939776-18939825
>chr2R:18940744-18940808
>chr2R:18942278-18942312
>chr2R:18942430-18942680
>chr2R:18943366-18943429
>chr2R:18944253-18944288
>chr2R:18944438-18944465
>chr2R:18945960-18945999
>chr2R:18947215-18947259
>chr2R:18948098-18948144
>chr2R:18950671-18950716
>chr2R:18951365-18951394
>chr2R:18951499-18951572
>chr2R:18952915-18952964
>chr2R:18954128-18954265
>chr2R:18955295-18955393
>chr2R:18957141-18957269
>chr2R:18957365-18957414
>chr2R:18958223-18958282
>chr2R:18958316-18958416
>chr2R:18958773-18958888
>chr2R:18960103-18960162
>chr2R:18960740-18960775
>chr2R:18961926-18961958
>chr2R:18962248-18962393
>chr2R:18962982-18963065
>chr2R:18963521-18963548
>chr2R:18964496-18964562
>chr2R:18964914-18964962
>chr2R:18965393-18965541
>chr2R:18965697-18965753
>chr2R:18965925-18965959
>chr2R:18966067-18966113
>chr2R:18966640-18966700
>chr2R:18967189-18967221
>chr2R:18967530-18967577
>chr2R:18967743-18967787
>chr2R:18968326-18968365
>chr2R:18968388-18968437
>chr2R:18968558-18968583
>chr2R:18970429-18970471
>chr2R:18971540-18971565
>chr2R:18971940-18972029
>chr2R:18973183-18973228
>chr2R:18975395-18975441
>chr2R:18976127-18976190
>chr2R:18976585-18976688
>chr2R:18978412-18978450
>chr2R:18978573-18978774
>chr2R:18980377-18980462
>chr2R:18980638-18980665
>chr2R:18982157-18982205
>chr2R:18982306-18982381
>chr2R:18982994-18983144
>chr2R:18983408-18983441
>chr2R:18984375-18984428
>chr2R:18984507-18984539
>chr2R:18986676-18986711
>chr2R:18987126-18987163
>chr2R:18988096-18988309
>chr2R:18989544-18989576
>chr2R:18991723-18991791
>chr2R:18992335-18992361
>chr2R:18995278-18995320
>chr2R:18996438-18996461
>chr2R:18997923-18997992
>chr2R:18998084-18998129
>chr2R:18998492-18998576
>chr2R:18999797-18999838
>chr2R:19000332-19000357
>chr2R:19001184-19001255
>chr2R:19001401-19001527
>chr2R:19003959-19003987
>chr2R:19004543-19004605
>chr2R:19004808-19004841
>chr2R:19006243-19006273
>chr2R:19010443-19010503
>chr2R:19012763-19012792
>chr2R:19013984-19014009
>chr2R:19017308-19017336
>chr2R:19017502-19017539
>chr2R:19018124-19018183
>chr2R:19018779-19018809
>chr2R:19019077-19019166
>chr2R:19020671-19020704
>chr2R:19020733-19020792
>chr2R:19021649-19021692
>chr2R:19022045-19022123
>chr2R:19022645-19022714
>chr2R:19023684-19023724
>chr2R:19026092-19026154
>chr2R:19026575-19026600
>chr2R:19027867-19027915
>chr2R:19028536-19028563
>chr2R:19029050-19029201
>chr2R:19029677-19029753
>chr2R:19031019-19031065
>chr2R:19031287-19031329
>chr2R:19032012-19032083
>chr2R:19033203-19033288
>chr2R:19034881-19034944
>chr2R:19036991-19037034
>chr2R:19037254-19037414
>chr2R:19040936-19040980
>chr2R:19041130-19041195
>chr2R:19042200-19042361
>chr2R:19042676-19042781
>chr2R:19043490-19043513
>chr2R:19044835-19044893
>chr2R:19045221-19045382
>chr2R:19045486-19045523
>chr2R:19048710-19048734
>chr2R:19049552-19049612
>chr2R:19050353-19050395
>chr2R:19051024-19051068
>chr2R:19052208-19052247
>chr2R:19052969-19053082
>chr2R:19053389-19053474
>chr2R:19053690-19053741
>chr2R:19056210-19056327
>chr2R:19056604-19056705
>chr2R:19060217-19060255
>chr2R:19061209-19061251
>chr2R:19061929-19062008
>chr2R:19062384-19062445
>chr2R:19064640-19064675
>chr2R:19067323-19067372
>chr2R:19068717-19068802
>chr2R:19069023-19069071
>chr2R:19069265-19069308
>chr2R:19071639-19071670
>chr2R:19072107-19072179
>chr2R:19072720-19072759
>chr2R:19073217-19073299
>chr2R:19074717-19074770
>chr2R:19075871-19075931
>chr2R:19079208-19079235
>chr2R:19079617-19079665
>chr2R:19081235-19081285
>chr2R:19082336-19082415
>chr2R:19083083-19083156
>chr2R:19083296-19083363
>chr2R:19086185-19086345
>chr2R:19087824-19087873
>chr2R:19088706-19088744
>chr2R:19088977-19089037
>chr2R:19089440-19089508
>chr2R:19090090-19090118
>chr2R:19090338-19090423
>chr2R:19090638-19090685
>chr2R:19090859-19090886
>chr2R:19091015-19091114
>chr2R:19091153-19091187
>chr2R:19091528-19091570
>chr2R:19091891-19091962
>chr2R:19095453-19095487
>chr2R:19097883-19097910
>chr2R:19099931-19099988
>chr2R:19100274-19100332
>chr2R:19102181-19102223
>chr2R:19103683-19103709
>chr2R:19105568-19105660
>chr2R:19105969-19105999
>chr2R:19107319-19107357
>chr2R:19108311-19108351
>chr2R:19108506-19108554
>chr2R:19111784-19111857
>chr2R:19114438-19114554
>chr2R:19115914-19115943
>chr2R:19118698-19118897
>chr2R:19119634-19119686
>chr2R:19120985-19121050
>chr2R:19125366-19125441
>chr2R:19126072-19126207
>chr2R:19126772-19126819
>chr2R:19126847-19126877
>chr2R:19127397-19127426
>chr2R:19127612-19127649
>chr2R:19136879-19136988
>chr2R:19141647-19141686
>chr2R:19142032-19142085
>chr2R:19142208-19142292
>chr2R:19142697-19142725
>chr2R:19143293-19143385
>chr2R:19144107-19144150
>chr2R:19146806-19146859
>chr2R:19148439-19148481
>chr2R:19148691-19148734
>chr2R:19151831-19151885
>chr2R:19155521-19155586
>chr2R:19155990-19156072
>chr2R:19156125-19156244
>chr2R:19157563-19157586
>chr2R:19158793-19158825
>chr2R:19159798-19159849
>chr2R:19159932-19160008
>chr2R:19160242-19160272
>chr2R:19160584-19160645
>chr2R:19164546-19164652
>chr2R:19165225-19165309
>chr2R:19165584-19165666
>chr2R:19166622-19166660
>chr2R:19168198-19168238
>chr2R:19169340-19169370
>chr2R:19170188-19170311
>chr2R:19171166-19171199
>chr2R:19175954-19175995
>chr2R:19179232-19179280
>chr2R:19179667-19179728
>chr2R:19179902-19179972
>chr2R:19180449-19180475
>chr2R:19180735-19180774
>chr2R:19183040-19183081
>chr2R:19183279-19183378
>chr2R:19183638-19183695
>chr2R:19186530-19186559
>chr2R:19186891-19186931
>chr2R:19187301-19187340
>chr2R:19188670-19188720
>chr2R:19190059-19190210
>chr2R:19190431-19190455
>chr2R:19195515-19195586
>chr2R:19196314-19196341
>chr2R:19197314-19197346
>chr2R:19198508-19198537
>chr2R:19203169-19203228
>chr2R:19204778-19204807
>chr2R:19204883-19204930
>chr2R:19207341-19207438
>chr2R:19209475-19209512
>chr2R:19209687-19209846
>chr2R:19209930-19209970
>chr2R:19214473-19214501
>chr2R:19214586-19214638
>chr2R:19215272-19215382
>chr2R:19216171-19216211
>chr2R:19216948-19217044
>chr2R:19217703-19217773
>chr2R:19219328-19219381
>chr2R:19219974-19220024
>chr2R:19220439-19220487
>chr2R:19220648-19220742
>chr2R:19222611-19222665
>chr2R:19223308-19223545
>chr2R:19223718-19223789
>chr2R:19229487-19229621
>chr2R:19230999-19231218
>chr2R:19237466-19237503
>chr2R:19237848-19237886
>chr2R:19238109-19238135
>chr2R:19238184-19238268
>chr2R:19239607-19239685
>chr2R:19242131-19242169
>chr2R:19242269-19242320
>chr2R:19250638-19250728
>chr2R:19254348-19254437
>chr2R:19255650-19255704
>chr2R:19255884-19255927
>chr2R:19257323-19257489
>chr2R:19257568-19257601
>chr2R:19257792-19257821
>chr2R:19257999-19258027
>chr2R:19259128-19259171
>chr2R:19259254-19259337
>chr2R:19259537-19259620
>chr2R:19261909-19261937
>chr2R:19262801-19262834
>chr2R:19263872-19263925
>chr2R:19265251-19265306
>chr2R:19265947-19266040
>chr2R:19266232-19266308
>chr2R:19269106-19269224
>chr2R:19270925-19270978
>chr2R:19273229-19273283
>chr2R:19274952-19274994
>chr2R:19275099-19275157
>chr2R:19275422-19275650
>chr2R:19276695-19276735
>chr2R:19278603-19278690
>chr2R:19280952-19280998
>chr2R:19281061-19281125
>chr2R:19282511-19282597
>chr2R:19283747-19283789
>chr2R:19291133-19291158
>chr2R:19292581-19292716
>chr2R:19292958-19293005
>chr2R:19293193-19293256
>chr2R:19293475-19293552
>chr2R:19296902-19296944
>chr2R:19299336-19299362
>chr2R:19299657-19299689
>chr2R:19301882-19301951
>chr2R:19303015-19303051
>chr2R:19303270-19303445
>chr2R:19305724-19305770
>chr2R:19310749-19310800
>chr2R:19312358-19312402
>chr2R:19313038-19313079
>chr2R:19315122-19315179
>chr2R:19316053-19316107
>chr2R:19317123-19317179
>chr2R:19317349-19317395
>chr2R:19318866-19318927
>chr2R:19319000-19319028
>chr2R:19319462-19319537
>chr2R:19321135-19321227
>chr2R:19322184-19322225
>chr2R:19322794-19322847
>chr2R:19324329-19324384
>chr2R:19325086-19325141
>chr2R:19326447-19326475
>chr2R:19326993-19327101
>chr2R:19328900-19328945
>chr2R:19329075-19329122
>chr2R:19330517-19330630
>chr2R:19331368-19331396
>chr2R:19334451-19334541
>chr2R:19336004-19336114
>chr2R:19336432-19336493
>chr2R:19337237-19337376
>chr2R:19337505-19337552
>chr2R:19338162-19338199
>chr2R:19338371-19338442
>chr2R:19339076-19339104
>chr2R:19340456-19340495
>chr2R:19342646-19342758
>chr2R:19345354-19345408
>chr2R:19345494-19345522
>chr2R:19346828-19346908
>chr2R:19347628-19347674
>chr2R:19347875-19347962
>chr2R:19349042-19349073
>chr2R:19349392-19349455
>chr2R:19350330-19350382
>chr2R:19352058-19352133
>chr2R:19356238-19356375
>chr2R:19356564-19356623
>chr2R:19368643-19368695
>chr2R:19372728-19372804
>chr2R:19373216-19373245
>chr2R:19379383-19379419
>chr2R:19380709-19380762
>chr2R:19388901-19388942
>chr2R:19389680-19389775
>chr2R:19391912-19391979
>chr2R:19392852-19392900
>chr2R:19393207-19393243
>chr2R:19395117-19395158
>chr2R:19396258-19396302
>chr2R:19396944-19397017
>chr2R:19397297-19397352
>chr2R:19397739-19397869
>chr2R:19398694-19398729
>chr2R:19399389-19399416
>chr2R:19407424-19407459
>chr2R:19407598-19407673
>chr2R:19408852-19408889
>chr2R:19409232-19409297
>chr2R:19410039-19410111
>chr2R:19411912-19411946
>chr2R:19414594-19414679
>chr2R:19414846-19414944
>chr2R:19415262-19415343
>chr2R:19416491-19416554
>chr2R:19419210-19419282
>chr2R:19420866-19420932
>chr2R:19422135-19422168
>chr2R:19422568-19422616
>chr2R:19432428-19432493
>chr2R:19437331-19437419
>chr2R:19444063-19444090
>chr2R:19447439-19447607
>chr2R:19449175-19449206
>chr2R:19451402-19451431
>chr2R:19451889-19451962
>chr2R:19452041-19452078
>chr2R:19452121-19452388
>chr2R:19455734-19455767
>chr2R:19456628-19456664
>chr2R:19457024-19457164
>chr2R:19460132-19460222
>chr2R:19461884-19461934
>chr2R:19462640-19462702
>chr2R:19463014-19463135
>chr2R:19467348-19467419
>chr2R:19467944-19467972
>chr2R:19469099-19469178
>chr2R:19478312-19478362
>chr2R:19479957-19480001
>chr2R:19480977-19481029
>chr2R:19481488-19481584
>chr2R:19481673-19481697
>chr2R:19482170-19482225
>chr2R:19483848-19483904
>chr2R:19495171-19495235
>chr2R:19497678-19497715
>chr2R:19500854-19500882
>chr2R:19502851-19502919
>chr2R:19504919-19504965
>chr2R:19506312-19506415
>chr2R:19513022-19513079
>chr2R:19514510-19514538
>chr2R:19514611-19514649
>chr2R:19515844-19515907
>chr2R:19516040-19516110
>chr2R:19516399-19516437
>chr2R:19517315-19517352
>chr2R:19518439-19518543
>chr2R:19518729-19518792
>chr2R:19522582-19522613
>chr2R:19522814-19522945
>chr2R:19523164-19523270
>chr2R:19523621-19523713
>chr2R:19524082-19524221
>chr2R:19524844-19524880
>chr2R:19525204-19525265
>chr2R:19525576-19525609
>chr2R:19525824-19525849
>chr2R:19527170-19527234
>chr2R:19527878-19527903
>chr2R:19527933-19528008
>chr2R:19528126-19528197
>chr2R:19529276-19529356
>chr2R:19531169-19531214
>chr2R:19531685-19531708
>chr2R:19532042-19532110
>chr2R:19534313-19534503
>chr2R:19535800-19535854
>chr2R:19535954-19536013
>chr2R:19537369-19537446
>chr2R:19538247-19538357
>chr2R:19540410-19540492
>chr2R:19540688-19540716
>chr2R:19541431-19541456
>chr2R:19541590-19541652
>chr2R:19542071-19542101
>chr2R:19542880-19542918
>chr2R:19543834-19543907
>chr2R:19550468-19550529
>chr2R:19553064-19553085
>chr2R:19553826-19553916
>chr2R:19554897-19554928
>chr2R:19557128-19557173
>chr2R:19557640-19557712
>chr2R:19558081-19558105
>chr2R:19560651-19560677
>chr2R:19564190-19564224
>chr2R:19564525-19564770
>chr2R:19564870-19564973
>chr2R:19565641-19565678
>chr2R:19567163-19567199
>chr2R:19567538-19567594
>chr2R:19568361-19568444
>chr2R:19568592-19568716
>chr2R:19568809-19568858
>chr2R:19569748-19569797
>chr2R:19569985-19570053
>chr2R:19571263-19571295
>chr2R:19571543-19571571
>chr2R:19571725-19571785
>chr2R:19572950-19573017
>chr2R:19575187-19575218
>chr2R:19575926-19575964
>chr2R:19577087-19577139
>chr2R:19577721-19577840
>chr2R:19578636-19578733
>chr2R:19579414-19579465
>chr2R:19579609-19579662
>chr2R:19579865-19579921
>chr2R:19580524-19580569
>chr2R:19580860-19580902
>chr2R:19584367-19584437
>chr2R:19587684-19587790
>chr2R:19589038-19589071
>chr2R:19589135-19589160
>chr2R:19589489-19589546
>chr2R:19590348-19590424
>chr2R:19597608-19597709
>chr2R:19597790-19597869
>chr2R:19600373-19600450
>chr2R:19602451-19602483
>chr2R:19602899-19603022
>chr2R:19603323-19603362
>chr2R:19603558-19603610
>chr2R:19604384-19604419
>chr2R:19604606-19604702
>chr2R:19605051-19605128
>chr2R:19605261-19605346
>chr2R:19606237-19606296
>chr2R:19606407-19606437
>chr2R:19606998-19607042
>chr2R:19607972-19608287
>chr2R:19608584-19608742
>chr2R:19608822-19609161
>chr2R:19609529-19609608
>chr2R:19610450-19610490
>chr2R:19610676-19610781
>chr2R:19610967-19611102
>chr2R:19611533-19611577
>chr2R:19612507-19612822
>chr2R:19613119-19613277
>chr2R:19613357-19613696
>chr2R:19614064-19614143
>chr2R:19614985-19615025
>chr2R:19615211-19615316
>chr2R:19615502-19615637
>chr2R:19615950-19615986
>chr2R:19617087-19617223
>chr2R:19619161-19619250
>chr2R:19619898-19619954
>chr2R:19620774-19620867
>chr2R:19621384-19621502
>chr2R:19623032-19623068
>chr2R:19623246-19623314
>chr2R:19625187-19625240
>chr2R:19626310-19626358
>chr2R:19626613-19626681
>chr2R:19627026-19627176
>chr2R:19628189-19628283
>chr2R:19628570-19628609
>chr2R:19629801-19629835
>chr2R:19629907-19630075
>chr2R:19630129-19630154
>chr2R:19630601-19630655
>chr2R:19631522-19631582
>chr2R:19631630-19631671
>chr2R:19635339-19635371
>chr2R:19635544-19635587
>chr2R:19640944-19641048
>chr2R:19641500-19641531
>chr2R:19642974-19643028
>chr2R:19645651-19645714
>chr2R:19646110-19646182
>chr2R:19648119-19648151
>chr2R:19649107-19649135
>chr2R:19653644-19653700
>chr2R:19654908-19655003
>chr2R:19655435-19655496
>chr2R:19655869-19655957
>chr2R:19660789-19660862
>chr2R:19665658-19665736
>chr2R:19665888-19666059
>chr2R:19669049-19669192
>chr2R:19669635-19669673
>chr2R:19673072-19673181
>chr2R:19673412-19673500
>chr2R:19674574-19674602
>chr2R:19674741-19674778
>chr2R:19675450-19675488
>chr2R:19676068-19676104
>chr2R:19677225-19677271
>chr2R:19677383-19677526
>chr2R:19678690-19678713
>chr2R:19679781-19679808
>chr2R:19679888-19679964
>chr2R:19680027-19680077
>chr2R:19682756-19682828
>chr2R:19683342-19683445
>chr2R:19684946-19684987
>chr2R:19688169-19688194
>chr2R:19690868-19690890
>chr2R:19691761-19691807
>chr2R:19692551-19692589
>chr2R:19695036-19695108
>chr2R:19695448-19695494
>chr2R:19696871-19696896
>chr2R:19697534-19697622
>chr2R:19700923-19700944
>chr2R:19701159-19701199
>chr2R:19702290-19702353
>chr2R:19702437-19702472
>chr2R:19705713-19705774
>chr2R:19707263-19707346
>chr2R:19708109-19708144
>chr2R:19710181-19710219
>chr2R:19713874-19713932
>chr2R:19715564-19715688
>chr2R:19715792-19723323
>chr2R:19725625-19725692
>chr2R:19725903-19726019
>chr2R:19726110-19726213
>chr2R:19727457-19727531
>chr2R:19727719-19727838
>chr2R:19727978-19728052
>chr2R:19728183-19728261
>chr2R:19728344-19728497
>chr2R:19728565-19728613
>chr2R:19728886-19728961
>chr2R:19729278-19729304
>chr2R:19729472-19759497
>chr2R:19759593-19759667
>chr2R:19759667-19764906
>chr2R:19764960-19765068
>chr2R:19765094-19766402
>chr2R:19766978-19767002
>chr2R:19770069-19770105
>chr2R:19773180-19773238
>chr2R:19773550-19773607
>chr2R:19774180-19774210
>chr2R:19776014-19776050
>chr2R:19776651-19779918
>chr2R:19780892-19780924
>chr2R:19781349-19781409
>chr2R:19781436-19781474
>chr2R:19783759-19783793
>chr2R:19784612-19784645
>chr2R:19786698-19786799
>chr2R:19788169-19788241
>chr2R:19788360-19788388
>chr2R:19791743-19791795
>chr2R:19794427-19794507
>chr2R:19797656-19797791
>chr2R:19797952-19798029
>chr2R:19798553-19798610
>chr2R:19802458-19802493
>chr2R:19802589-19802687
>chr2R:19803379-19803426
>chr2R:19803511-19803613
>chr2R:19804096-19804178
>chr2R:19804474-19804538
>chr2R:19805767-19805892
>chr2R:19806078-19806188
>chr2R:19808336-19808404
>chr2R:19809442-19809517
>chr2R:19810326-19810357
>chr2R:19811571-19811611
>chr2R:19812941-19812989
>chr2R:19813316-19813345
>chr2R:19813996-19814107
>chr2R:19816969-19817017
>chr2R:19817331-19817366
>chr2R:19819313-19819357
>chr2R:19820073-19820122
>chr2R:19822608-19822645
>chr2R:19822697-19822761
>chr2R:19824484-19824520
>chr2R:19829480-19829560
>chr2R:19831137-19831186
>chr2R:19832914-19833063
>chr2R:19835599-19835644
>chr2R:19836091-19836160
>chr2R:19837338-19837387
>chr2R:19838202-19838240
>chr2R:19839293-19839450
>chr2R:19841747-19841903
>chr2R:19843124-19843256
>chr2R:19846599-19846622
>chr2R:19847030-19847059
>chr2R:19848666-19848730
>chr2R:19851726-19851769
>chr2R:19852751-19852798
>chr2R:19853877-19853932
>chr2R:19855704-19855750
>chr2R:19860063-19860103
>chr2R:19860237-19860302
>chr2R:19861004-19861031
>chr2R:19864817-19864858
>chr2R:19867245-19867321
>chr2R:19867366-19867411
>chr2R:19867569-19867602
>chr2R:19868594-19868637
>chr2R:19869041-19869079
>chr2R:19869955-19869988
>chr2R:19870962-19871005
>chr2R:19874096-19874134
>chr2R:19877167-19877190
>chr2R:19878788-19878826
>chr2R:19881915-19881947
>chr2R:19885780-19885861
>chr2R:19885896-19885958
>chr2R:19886768-19886792
>chr2R:19888622-19888658
>chr2R:19891974-19892011
>chr2R:19896921-19896978
>chr2R:19898036-19898069
>chr2R:19899582-19899643
>chr2R:19900027-19900102
>chr2R:19903210-19903247
>chr2R:19905287-19905341
>chr2R:19906714-19906784
>chr2R:19907707-19907758
>chr2R:19908815-19908901
>chr2R:19908984-19909009
>chr2R:19909402-19909560
>chr2R:19909768-19909797
>chr2R:19910124-19910156
>chr2R:19913187-19913246
>chr2R:19914866-19922284
>chr2R:19924038-19924068
>chr2R:19925175-19925287
>chr2R:19927615-19927659
>chr2R:19929249-19929307
>chr2R:19930763-19930788
>chr2R:19935446-19935513
>chr2R:19935809-19935871
>chr2R:19936716-19936762
>chr2R:19937603-19937689
>chr2R:19937958-19937990
>chr2R:19939088-19939139
>chr2R:19939641-19939712
>chr2R:19942586-19942617
>chr2R:19943272-19943372
>chr2R:19943461-19943612
>chr2R:19946153-19946218
>chr2R:19946896-19947165
>chr2R:19948675-19948732
>chr2R:19949023-19949056
>chr2R:19950786-19950860
>chr2R:19952491-19952562
>chr2R:19953136-19953195
>chr2R:19955524-19955570
>chr2R:19957481-19962631
>chr2R:19963582-19963707
>chr2R:19963916-19964029
>chr2R:19966900-19967077
>chr2R:19968901-19968932
>chr2R:19969529-19969601
>chr2R:19969638-19969675
>chr2R:19969711-19969745
>chr2R:19970456-19970499
>chr2R:19971279-19971307
>chr2R:19978474-19978530
>chr2R:19979531-19979559
>chr2R:19979709-19979764
>chr2R:19986223-19986281
>chr2R:19986380-19986428
>chr2R:19986649-19986704
>chr2R:19986956-19987011
>chr2R:19989681-19989781
>chr2R:19990405-19990452
>chr2R:19990549-19990597
>chr2R:19990819-19990926
>chr2R:19991978-19992022
>chr2R:19993012-19993040
>chr2R:19995426-19995547
>chr2R:19995800-19995840
>chr2R:19996746-19996801
>chr2R:19998448-19998478
>chr2R:20001535-20001561
>chr2R:20007269-20007322
>chr2R:20007542-20007634
>chr2R:20008582-20008621
>chr2R:20008727-20008894
>chr2R:20009502-20009559
>chr2R:20009692-20009715
>chr2R:20011205-20011246
>chr2R:20013360-20013397
>chr2R:20014399-20014437
>chr2R:20016701-20016737
>chr2R:20016844-20016966
>chr2R:20017649-20017799
>chr2R:20024007-20024037
>chr2R:20025825-20025870
>chr2R:20026071-20026170
>chr2R:20027392-20027444
>chr2R:20030106-20030140
>chr2R:20033471-20033563
>chr2R:20035989-20036010
>chr2R:20038577-20038606
>chr2R:20043320-20043400
>chr2R:20044509-20044546
>chr2R:20045227-20045260
>chr2R:20046395-20046425
>chr2R:20046498-20046528
>chr2R:20049563-20049621
>chr2R:20051245-20051317
>chr2R:20058190-20058269
>chr2R:20060544-20060613
>chr2R:20061764-20061953
>chr2R:20062500-20062582
>chr2R:20064906-20064935
>chr2R:20065228-20065269
>chr2R:20065471-20065527
>chr2R:20066988-20067049
>chr2R:20067204-20067297
>chr2R:20067954-20067994
>chr2R:20069291-20071897
>chr2R:20072046-20072096
>chr2R:20073211-20073234
>chr2R:20073409-20073482
>chr2R:20074633-20074670
>chr2R:20074868-20074901
>chr2R:20077714-20077785
>chr2R:20080652-20080706
>chr2R:20080794-20080839
>chr2R:20082032-20082073
>chr2R:20083703-20083750
>chr2R:20085121-20085188
>chr2R:20085777-20085843
>chr2R:20086152-20086192
>chr2R:20086441-20086498
>chr2R:20087977-20088102
>chr2R:20090186-20090220
>chr2R:20094035-20094067
>chr2R:20095254-20095300
>chr2R:20095441-20095484
>chr2R:20097456-20097509
>chr2R:20098395-20098433
>chr2R:20099968-20100023
>chr2R:20105097-20105121
>chr2R:20106489-20106517
>chr2R:20107440-20107480
>chr2R:20108829-20108887
>chr2R:20109499-20109561
>chr2R:20110522-20110625
>chr2R:20111356-20111384
>chr2R:20111750-20111783
>chr2R:20111899-20111981
>chr2R:20115750-20115828
>chr2R:20115935-20115998
>chr2R:20116168-20116193
>chr2R:20116551-20116584
>chr2R:20118008-20118066
>chr2R:20118743-20118789
>chr2R:20119838-20119880
>chr2R:20120875-20120946
>chr2R:20121057-20121166
>chr2R:20124325-20124375
>chr2R:20124428-20124457
>chr2R:20129255-20129287
>chr2R:20130836-20130929
>chr2R:20133141-20133181
>chr2R:20135064-20135110
>chr2R:20136666-20136704
>chr2R:20138846-20138938
>chr2R:20139083-20139141
>chr2R:20140042-20140125
>chr2R:20141080-20141142
>chr2R:20142813-20142858
>chr2R:20143827-20143860
>chr2R:20144913-20144947
>chr2R:20145874-20145925
>chr2R:20147097-20147163
>chr2R:20149455-20149523
>chr2R:20149636-20149669
>chr2R:20149756-20149816
>chr2R:20150373-20150406
>chr2R:20152137-20152275
>chr2R:20152429-20152480
>chr2R:20152585-20152634
>chr2R:20152979-20153031
>chr2R:20155268-20155340
>chr2R:20157559-20157744
>chr2R:20158914-20158963
>chr2R:20160404-20160451
>chr2R:20160670-20160714
>chr2R:20161466-20161546
>chr2R:20162457-20162522
>chr2R:20162822-20162860
>chr2R:20163129-20163238
>chr2R:20163528-20163583
>chr2R:20164304-20164335
>chr2R:20164904-20164938
>chr2R:20165887-20165994
>chr2R:20166702-20166763
>chr2R:20167722-20167802
>chr2R:20168531-20168572
>chr2R:20168993-20169147
>chr2R:20169280-20169336
>chr2R:20170200-20170243
>chr2R:20173692-20173725
>chr2R:20176041-20176110
>chr2R:20178378-20178418
>chr2R:20180792-20180846
>chr2R:20181129-20181157
>chr2R:20181733-20181834
>chr2R:20183674-20183752
>chr2R:20184540-20184569
>chr2R:20184603-20184629
>chr2R:20187682-20187716
>chr2R:20189294-20189338
>chr2R:20189755-20189792
>chr2R:20189909-20190120
>chr2R:20190255-20190295
>chr2R:20190350-20190381
>chr2R:20191509-20191586
>chr2R:20191618-20191668
>chr2R:20193021-20193060
>chr2R:20193722-20193776
>chr2R:20194043-20194167
>chr2R:20194786-20194806
>chr2R:20194990-20195025
>chr2R:20195656-20195691
>chr2R:20195997-20196070
>chr2R:20196206-20196257
>chr2R:20196762-20196817
>chr2R:20197314-20197380
>chr2R:20197629-20197795
>chr2R:20197868-20197937
>chr2R:20198975-20199011
>chr2R:20199483-20199515
>chr2R:20199575-20199666
>chr2R:20200112-20200265
>chr2R:20200424-20200631
>chr2R:20200813-20200870
>chr2R:20202388-20202421
>chr2R:20202649-20202686
>chr2R:20202737-20202764
>chr2R:20204951-20205005
>chr2R:20205274-20205346
>chr2R:20205350-20205389
>chr2R:20205707-20205770
>chr2R:20207011-20207086
>chr2R:20207194-20207284
>chr2R:20207712-20207760
>chr2R:20208556-20208585
>chr2R:20208922-20208976
>chr2R:20209760-20209785
>chr2R:20211596-20211636
>chr2R:20216521-20216559
>chr2R:20216860-20216938
>chr2R:20219472-20219507
>chr2R:20219575-20219621
>chr2R:20220743-20220814
>chr2R:20221149-20221205
>chr2R:20221487-20221531
>chr2R:20222036-20222063
>chr2R:20224724-20224773
>chr2R:20224963-20225027
>chr2R:20229477-20229552
>chr2R:20232793-20232869
>chr2R:20232895-20232945
>chr2R:20235691-20235936
>chr2R:20238453-20238500
>chr2R:20242506-20242568
>chr2R:20252867-20252927
>chr2R:20253881-20253908
>chr2R:20254968-20255000
>chr2R:20257531-20257601
>chr2R:20263729-20263768
>chr2R:20278251-20278433
>chr2R:20280677-20280712
>chr2R:20281833-20281899
>chr2R:20282395-20282454
>chr2R:20282859-20282903
>chr2R:20287005-20287043
>chr2R:20287294-20287358
>chr2R:20288137-20288166
>chr2R:20288353-20288489
>chr2R:20288918-20288960
>chr2R:20289169-20289244
>chr2R:20292581-20292650
>chr2R:20293888-20293921
>chr2R:20294042-20294088
>chr2R:20296911-20296943
>chr2R:20297457-20297493
>chr2R:20298202-20298278
>chr2R:20299030-20299052
>chr2R:20299327-20299377
>chr2R:20300548-20300658
>chr2R:20302422-20302455
>chr2R:20302647-20302713
>chr2R:20303654-20303692
>chr2R:20307716-20307768
>chr2R:20307921-20307987
>chr2R:20310978-20311055
>chr2R:20311173-20311217
>chr2R:20313654-20313693
>chr2R:20316700-20316738
>chr2R:20318471-20318574
>chr2R:20327550-20327578
>chr2R:20329549-20329632
>chr2R:20331036-20331093
>chr2R:20331893-20331960
>chr2R:20332366-20332417
>chr2R:20332607-20332637
>chr2R:20334499-20334568
>chr2R:20334881-20334944
>chr2R:20336657-20336741
>chr2R:20336877-20336979
>chr2R:20339062-20339120
>chr2R:20339382-20339445
>chr2R:20339696-20339764
>chr2R:20340274-20340303
>chr2R:20342544-20342615
>chr2R:20343070-20343135
>chr2R:20345362-20345408
>chr2R:20349518-20349607
>chr2R:20350644-20350714
>chr2R:20350751-20350808
>chr2R:20355131-20355182
>chr2R:20357475-20357539
>chr2R:20358965-20359016
>chr2R:20359915-20360021
>chr2R:20361133-20361438
>chr2R:20363140-20363220
>chr2R:20366132-20366196
>chr2R:20368505-20377683
>chr2R:20377873-20377952
>chr2R:20377982-20378013
>chr2R:20378731-20378760
>chr2R:20379668-20379737
>chr2R:20380549-20380620
>chr2R:20381138-20381165
>chr2R:20381984-20382125
>chr2R:20382378-20382470
>chr2R:20382807-20382878
>chr2R:20385123-20385155
>chr2R:20385809-20385901
>chr2R:20386107-20386132
>chr2R:20389198-20389258
>chr2R:20389407-20389486
>chr2R:20389665-20389708
>chr2R:20390310-20390343
>chr2R:20391444-20391493
>chr2R:20392006-20392047
>chr2R:20393354-20393448
>chr2R:20395293-20395337
>chr2R:20395732-20395775
>chr2R:20396558-20396626
>chr2R:20397072-20397223
>chr2R:20397618-20397645
>chr2R:20397934-20397980
>chr2R:20398720-20398777
>chr2R:20399737-20399843
>chr2R:20404637-20404706
>chr2R:20406078-20406179
>chr2R:20407679-20407752
>chr2R:20407985-20408061
>chr2R:20410224-20410249
>chr2R:20410918-20410948
>chr2R:20411464-20411512
>chr2R:20411648-20411695
>chr2R:20412060-20412097
>chr2R:20413724-20413819
>chr2R:20414286-20414311
>chr2R:20416078-20416126
>chr2R:20416937-20416962
>chr2R:20419542-20419608
>chr2R:20419731-20419782
>chr2R:20420453-20420516
>chr2R:20421817-20421873
>chr2R:20422431-20422470
>chr2R:20426903-20426976
>chr2R:20429502-20429549
>chr2R:20429628-20429693
>chr2R:20430297-20430329
>chr2R:20430414-20430443
>chr2R:20430934-20430991
>chr2R:20431130-20431186
>chr2R:20431399-20431447
>chr2R:20432372-20432434
>chr2R:20433093-20433139
>chr2R:20436284-20436332
>chr2R:20436739-20436786
>chr2R:20437307-20437360
>chr2R:20438714-20438777
>chr2R:20439318-20439346
>chr2R:20440837-20440906
>chr2R:20443615-20443648
>chr2R:20446176-20446232
>chr2R:20448530-20448579
>chr2R:20448970-20449010
>chr2R:20449150-20449216
>chr2R:20450738-20450837
>chr2R:20451315-20451346
>chr2R:20451498-20451525
>chr2R:20453244-20453306
>chr2R:20453799-20453843
>chr2R:20454812-20454841
>chr2R:20455046-20455101
>chr2R:20455363-20455409
>chr2R:20455515-20455586
>chr2R:20459163-20459198
>chr2R:20459719-20459755
>chr2R:20460118-20460164
>chr2R:20460517-20460558
>chr2R:20461648-20461685
>chr2R:20463141-20463178
>chr2R:20464302-20464358
>chr2R:20465882-20465927
>chr2R:20466104-20466186
>chr2R:20467123-20467168
>chr2R:20467496-20467617
>chr2R:20468453-20468505
>chr2R:20469208-20469243
>chr2R:20469655-20469694
>chr2R:20469821-20469938
>chr2R:20470652-20470807
>chr2R:20471164-20471205
>chr2R:20471704-20471878
>chr2R:20472300-20472330
>chr2R:20473044-20473116
>chr2R:20473248-20473280
>chr2R:20475609-20475643
>chr2R:20476158-20476191
>chr2R:20476504-20476530
>chr2R:20477340-20477399
>chr2R:20477490-20477634
>chr2R:20479335-20479368
>chr2R:20482274-20482318
>chr2R:20483358-20483432
>chr2R:20484527-20484602
>chr2R:20484841-20484941
>chr2R:20485043-20485090
>chr2R:20485181-20485258
>chr2R:20485329-20485455
>chr2R:20486686-20486741
>chr2R:20487733-20487823
>chr2R:20489970-20490019
>chr2R:20491376-20491415
>chr2R:20491693-20491778
>chr2R:20492450-20492500
>chr2R:20494453-20494493
>chr2R:20494552-20494596
>chr2R:20494803-20494851
>chr2R:20494965-20495129
>chr2R:20495996-20496051
>chr2R:20496673-20496700
>chr2R:20498146-20498186
>chr2R:20499015-20499070
>chr2R:20499362-20499399
>chr2R:20499430-20499596
>chr2R:20499716-20499757
>chr2R:20501152-20501209
>chr2R:20501604-20501637
>chr2R:20503091-20503115
>chr2R:20506353-20506424
>chr2R:20507445-20507472
>chr2R:20507939-20508001
>chr2R:20511003-20511087
>chr2R:20511216-20511303
>chr2R:20511987-20512038
>chr2R:20513858-20513903
>chr2R:20514372-20514410
>chr2R:20514731-20514892
>chr2R:20515999-20516082
>chr2R:20516373-20516401
>chr2R:20517745-20517792
>chr2R:20518094-20518141
>chr2R:20518532-20518568
>chr2R:20520337-20520386
>chr2R:20522173-20522234
>chr2R:20524757-20524788
>chr2R:20524880-20524976
>chr2R:20525787-20525818
>chr2R:20527700-20527763
>chr2R:20529692-20529722
>chr2R:20531182-20531233
>chr2R:20533462-20533499
>chr2R:20536057-20536151
>chr2R:20538357-20538499
>chr2R:20538657-20538694
>chr2R:20540770-20540818
>chr2R:20541855-20541907
>chr2R:20542072-20542099
>chr2R:20542251-20542319
>chr2R:20542404-20542488
>chr2R:20543111-20543174
>chr2R:20543320-20543433
>chr2R:20544013-20544046
>chr2R:20544491-20545509
>chr2R:20545899-20545932
>chr2R:20546127-20546149
>chr2R:20550927-20550962
>chr2R:20554826-20554862
>chr2R:20555678-20555737
>chr2R:20557441-20557477
>chr2R:20559559-20559621
>chr2R:20561460-20561499
>chr2R:20563167-20563266
>chr2R:20563670-20563722
>chr2R:20564252-20564318
>chr2R:20566978-20567022
>chr2R:20567684-20567736
>chr2R:20568149-20568190
>chr2R:20568298-20568374
>chr2R:20568572-20568713
>chr2R:20570773-20570805
>chr2R:20573048-20573102
>chr2R:20573387-20573451
>chr2R:20576134-20576173
>chr2R:20577432-20577529
>chr2R:20577763-20577812
>chr2R:20577936-20578026
>chr2R:20578148-20578185
>chr2R:20580159-20580183
>chr2R:20590319-20590341
>chr2R:20591100-20591154
>chr2R:20591343-20591386
>chr2R:20591909-20591954
>chr2R:20596751-20596816
>chr2R:20596873-20596959
>chr2R:20597023-20597132
>chr2R:20597395-20597443
>chr2R:20600262-20600343
>chr2R:20601433-20601465
>chr2R:20602777-20602850
>chr2R:20603012-20603054
>chr2R:20604099-20604125
>chr2R:20607203-20607233
>chr2R:20609311-20609411
>chr2R:20609850-20609894
>chr2R:20610580-20610659
>chr2R:20610941-20611027
>chr2R:20611663-20611709
>chr2R:20612175-20612215
>chr2R:20613984-20614025
>chr2R:20615757-20615819
>chr2R:20616579-20616616
>chr2R:20617066-20617131
>chr2R:20617969-20617999
>chr2R:20629024-20629070
>chr2R:20630303-20630387
>chr2R:20630977-20631007
>chr2R:20631175-20631213
>chr2R:20631928-20631954
>chr2R:20632732-20632894
>chr2R:20639814-20639868
>chr2R:20641001-20641037
>chr2R:20641467-20641502
>chr2R:20643889-20643958
>chr2R:20646227-20646304
>chr2R:20646680-20646773
>chr2R:20647837-20647871
>chr2R:20647950-20647995
>chr2R:20649060-20649146
>chr2R:20654919-20654963
>chr2R:20657236-20657344
>chr2R:20657453-20657518
>chr2R:20657824-20657968
>chr2R:20658091-20658258
>chr2R:20661015-20661104
>chr2R:20662031-20662056
>chr2R:20662627-20662666
>chr2R:20665997-20666051
>chr2R:20666673-20666765
>chr2R:20669533-20669570
>chr2R:20674727-20674768
>chr2R:20675396-20675425
>chr2R:20676331-20676399
>chr2R:20678620-20678661
>chr2R:20679235-20679397
>chr2R:20679576-20679618
>chr2R:20683824-20683873
>chr2R:20685531-20685594
>chr2R:20687092-20687175
>chr2R:20688534-20688637
>chr2R:20689558-20689605
>chr2R:20689898-20689942
>chr2R:20691832-20691876
>chr2R:20695452-20695538
>chr2R:20696410-20696451
>chr2R:20697179-20697262
>chr2R:20699142-20699183
>chr2R:20699936-20699968
>chr2R:20700426-20700585
>chr2R:20703460-20703513
>chr2R:20703955-20704095
>chr2R:20704885-20704918
>chr2R:20707164-20707239
>chr2R:20707560-20707606
>chr2R:20708493-20708527
>chr2R:20708798-20708876
>chr2R:20710459-20710486
>chr2R:20716574-20716607
>chr2R:20717183-20717220
>chr2R:20718369-20718419
>chr2R:20718519-20718618
>chr2R:20719493-20719550
>chr2R:20720794-20720831
>chr2R:20722271-20722318
>chr2R:20724152-20724230
>chr2R:20724608-20724706
>chr2R:20725905-20725974
>chr2R:20727759-20727822
>chr2R:20728198-20728229
>chr2R:20730079-20730116
>chr2R:20732074-20732140
>chr2R:20732195-20732271
>chr2R:20733908-20733982
>chr2R:20735405-20735489
>chr2R:20735719-20735761
>chr2R:20738709-20738750
>chr2R:20739504-20744215
>chr2R:20745635-20745686
>chr2R:20746967-20747015
>chr2R:20748542-20748616
>chr2R:20749671-20749776
>chr2R:20750516-20750579
>chr2R:20752008-20752042
>chr2R:20753029-20753189
>chr2R:20755189-20755240
>chr2R:20756021-20756070
>chr2R:20756385-20756493
>chr2R:20758625-20758689
>chr2R:20759306-20759340
>chr2R:20759446-20759584
>chr2R:20760182-20760220
>chr2R:20760454-20760479
>chr2R:20761439-20761477
>chr2R:20761913-20761985
>chr2R:20762994-20763027
>chr2R:20764662-20764713
>chr2R:20765755-20765793
>chr2R:20766264-20766401
>chr2R:20766664-20766723
>chr2R:20768214-20768279
>chr2R:20771772-20771827
>chr2R:20772883-20772921
>chr2R:20774325-20774356
>chr2R:20774889-20774931
>chr2R:20777230-20777300
>chr2R:20778786-20778915
>chr2R:20780439-20780707
>chr2R:20780858-20782748
>chr2R:20783347-20788050
>chr2R:20789013-20789066
>chr2R:20793438-20793609
>chr2R:20794695-20794770
>chr2R:20795515-20795555
>chr2R:20797013-20797050
>chr2R:20797407-20797465
>chr2R:20798207-20798261
>chr2R:20798990-20799046
>chr2R:20801195-20801265
>chr2R:20801967-20802044
>chr2R:20803341-20803389
>chr2R:20804217-20804327
>chr2R:20804414-20804483
>chr2R:20807862-20807925
>chr2R:20811010-20811050
>chr2R:20811169-20811291
>chr2R:20815170-20815230
>chr2R:20815730-20815790
>chr2R:20816091-20816140
>chr2R:20816294-20816470
>chr2R:20817556-20817588
>chr2R:20818729-20818756
>chr2R:20819013-20819057
>chr2R:20821424-20821518
>chr2R:20824492-20824564
>chr2R:20824673-20824724
>chr2R:20824824-20824873
>chr2R:20825629-20825703
>chr2R:20826529-20826691
>chr2R:20826747-20826813
>chr2R:20827286-20827319
>chr2R:20830469-20830523
>chr2R:20830978-20831039
>chr2R:20831263-20831321
>chr2R:20831646-20831706
>chr2R:20833557-20833631
>chr2R:20833997-20834077
>chr2R:20834443-20834482
>chr2R:20835808-20835854
>chr2R:20836595-20836661
>chr2R:20837803-20837890
>chr2R:20837961-20838014
>chr2R:20838087-20838190
>chr2R:20840211-20840271
>chr2R:20840977-20841020
>chr2R:20841939-20842062
>chr2R:20842113-20842207
>chr2R:20843967-20844006
>chr2R:20845672-20845724
>chr2R:20853636-20853660
>chr2R:20857277-20857326
>chr2R:20857373-20857512
>chr2R:20858083-20858169
>chr2R:20858985-20859121
>chr2R:20859172-20859202
>chr2R:20861408-20861503
>chr2R:20863194-20863239
>chr2R:20867503-20867565
>chr2R:20867874-20867923
>chr2R:20868932-20869017
>chr2R:20870809-20870857
>chr2R:20871558-20871608
>chr2R:20872356-20872407
>chr2R:20873265-20873319
>chr2R:20873538-20873624
>chr2R:20873804-20873912
>chr2R:20874217-20874278
>chr2R:20874788-20874818
>chr2R:20874915-20874976
>chr2R:20875282-20875334
>chr2R:20877197-20877250
>chr2R:20877645-20877698
>chr2R:20877965-20878040
>chr2R:20879728-20879780
>chr2R:20881241-20881269
>chr2R:20881703-20881745
>chr2R:20883251-20883286
>chr2R:20883586-20883642
>chr2R:20883693-20883823
>chr2R:20884146-20884186
>chr2R:20884664-20884760
>chr2R:20886041-20886071
>chr2R:20886674-20886730
>chr2R:20887771-20887800
>chr2R:20888133-20888192
>chr2R:20888230-20888278
>chr2R:20888746-20888786
>chr2R:20889522-20889565
>chr2R:20890188-20890219
>chr2R:20890860-20890919
>chr2R:20891377-20891451
>chr2R:20892340-20892419
>chr2R:20894481-20894533
>chr2R:20894723-20894864
>chr2R:20894916-20894945
>chr2R:20896395-20896563
>chr2R:20896604-20896711
>chr2R:20897755-20897789
>chr2R:20898238-20898305
>chr2R:20900344-20900488
>chr2R:20901166-20901347
>chr2R:20901451-20901495
>chr2R:20901612-20901687
>chr2R:20902739-20902826
>chr2R:20907413-20907467
>chr2R:20909524-20909571
>chr2R:20911209-20911243
>chr2R:20911376-20911482
>chr2R:20911958-20912004
>chr2R:20913073-20913162
>chr2R:20913359-20913484
>chr2R:20913673-20913737
>chr2R:20914905-20914935
>chr2R:20915257-20915298
>chr2R:20916262-20916312
>chr2R:20916748-20916775
>chr2R:20917517-20917552
>chr2R:20918422-20918449
>chr2R:20919150-20919258
>chr2R:20919942-20919976
>chr2R:20923293-20923388
>chr2R:20925566-20925635
>chr2R:20926944-20927068
>chr2R:20928889-20928930
>chr2R:20929549-20929599
>chr2R:20930303-20930335
>chr2R:20930876-20930954
>chr2R:20931290-20931357
>chr2R:20933103-20933194
>chr2R:20933371-20933463
>chr2R:20934869-20935006
>chr2R:20935221-20935318
>chr2R:20936190-20936225
>chr2R:20936403-20936451
>chr2R:20938012-20938108
>chr2R:20939702-20939732
>chr2R:20941298-20941346
>chr2R:20942385-20942465
>chr2R:20943915-20943952
>chr2R:20944197-20944227
>chr2R:20945049-20945568
>chr2R:20945773-20945937
>chr2R:20946370-20946467
>chr2R:20947348-20947453
>chr2R:20948544-20948585
>chr2R:20949147-20949193
>chr2R:20950777-20950857
>chr2R:20951105-20951251
>chr2R:20952404-20952446
>chr2R:20953644-20953710
>chr2R:20954066-20954091
>chr2R:20955183-20955222
>chr2R:20955758-20955787
>chr2R:20958671-20958807
>chr2R:20958861-20958901
>chr2R:20959828-20959896
>chr2R:20960994-20961118
>chr2R:20961200-20961265
>chr2R:20961840-20961881
>chr2R:20963206-20963257
>chr2R:20963489-20963568
>chr2R:20963809-20963868
>chr2R:20966476-20966587
>chr2R:20966630-20966977
>chr2R:20967989-20968015
>chr2R:20969383-20969422
>chr2R:20970673-20970722
>chr2R:20971985-20972020
>chr2R:20972365-20972402
>chr2R:20973215-20973238
>chr2R:20973683-20973731
>chr2R:20974556-20974656
>chr2R:20975958-20976010
>chr2R:20979180-20979206
>chr2R:20981701-20981738
>chr2R:20981810-20981907
>chr2R:20984368-20984434
>chr2R:20988311-20988349
>chr2R:20993727-20993758
>chr2R:20994505-20994621
>chr2R:20997096-20997185
>chr2R:20997642-20997780
>chr2R:20997954-20998001
>chr2R:20998037-20998096
>chr2R:20998771-20998878
>chr2R:20999190-20999220
>chr2R:21000376-21000462
>chr2R:21001212-21001257
>chr2R:21001535-21001599
>chr2R:21001894-21002113
>chr2R:21002821-21002847
>chr2R:21003026-21003055
>chr2R:21004369-21004445
>chr2R:21004704-21004767
>chr2R:21004889-21004959
>chr2R:21005146-21005197
>chr2R:21005248-21005323
>chr2R:21005430-21005524
>chr2R:21005594-21005709
>chr2R:21005786-21005853
>chr2R:21005965-21006125
>chr2R:21006347-21006384
>chr2R:21007974-21008033
>chr2R:21010443-21010475
>chr2R:21011260-21011302
>chr2R:21015225-21015267
>chr2R:21018245-21018348
>chr2R:21018402-21018437
>chr2R:21022695-21022735
>chr2R:21028057-21028101
>chr2R:21028830-21028877
>chr2R:21032413-21032457
>chr2R:21034722-21034773
>chr2R:21036815-21036866
>chr2R:21037131-21037191
>chr2R:21039432-21039460
>chr2R:21040731-21040768
>chr2R:21043116-21043197
>chr2R:21048019-21048073
>chr2R:21049871-21049932
>chr2R:21055895-21055924
>chr2R:21056558-21056621
>chr2R:21056831-21056876
>chr2R:21057531-21057586
>chr2R:21060225-21060254
>chr2R:21074113-21074145
>chr2R:21077760-21077804
>chr2R:21081323-21081374
>chr2R:21081829-21081868
>chr2R:21082700-21082741
>chr2R:21090623-21090706
>chr2R:21091398-21091482
>chr2R:21092837-21092870
>chr2R:21093241-21093273
>chr2R:21093562-21093641
>chr2R:21094649-21094720
>chr2R:21096132-21096271
>chr2R:21096331-21096386
>chr2R:21097054-21097213
>chr2R:21097413-21097451
>chr2R:21098609-21098677
>chr2R:21101683-21101808
>chr2R:21105302-21105376
>chr2R:21107890-21108027
>chr2R:21109504-21109545
>chr2R:21112762-21112791
>chr2R:21114218-21114254
>chr2R:21114778-21114848
>chr2R:21115554-21115580
>chr2R:21116911-21116939
>chr2R:21117120-21117179
>chr2R:21118289-21118364
>chr2R:21118951-21118982
>chr2R:21119167-21119216
>chr2R:21120895-21120949
>chr2R:21121080-21121119
>chr2R:21127247-21127301
>chr2R:21132407-21132462
>chr2R:21137744-21137829
>chr2R:21137931-21137967
>chr2R:21138712-21138768
>chr2R:21138829-21138874
>chr2R:21140500-21140599
>chr2R:21140887-21140925
>chr2R:21142143-21142216
>chr2R:21143985-21144020
>chr2R:21147044-21147074
>chr2R:21148162-21148261
>chr2R:21148858-21148897
>chr2R:21148984-21149025
>chr2R:21149279-21149341
>chr2R:21149549-21149741
>chr2R:21150800-21150853
>chr2R:21151164-21153754
>chr2R:21153946-21154015
>chr2R:21154803-21154845
>chr2R:21155130-21155253
>chr2R:21157364-21157439
>chr2R:21158628-21158675
>chr2R:21158723-21158771
>chr2R:21159438-21159475
>chr2R:21159808-21159855
>chr2R:21159951-21160027
>chr2R:21161062-21161135
>chr2R:21161353-21161428
>chr2R:21161524-21161597
>chr2R:21162449-21162476
>chr2R:21163030-21163072
>chr2R:21165430-21165481
>chr2R:21166363-21166439
>chr2R:21166774-21166816
>chr2R:21168744-21168800
>chr2R:21170988-21171015
>chr2R:21171324-21171388
>chr2R:21173989-21174075
>chr2R:21175228-21175266
>chr2R:21176453-21176479
>chr2R:21177043-21177075
>chr2R:21181038-21181116
>chr2R:21181282-21181356
>chr2R:21182677-21182750
>chr2R:21182854-21182955
>chr2R:21192296-21192336
>chr2R:21193649-21193728
>chr2R:21195209-21195244
>chr2R:21197376-21197415
>chr2R:21200209-21200245
>chr2R:21200667-21200740
>chr2R:21201947-21201977
>chr2R:21203407-21203557
>chr2R:21206489-21206532
>chr2R:21206605-21206698
>chr2R:21207028-21207289
>chr2R:21207348-21207428
>chr2R:21207698-21207831
>chr2R:21208968-21209238
>chr2R:21209660-21209920
>chr2R:21210449-21210498
>chr2R:21211908-21211934
>chr2R:21212331-21212418
>chr2R:21212628-21212676
>chr2R:21212964-21213026
>chr2R:21218327-21218378
>chr2R:21219305-21219353
>chr2R:21219595-21219634
>chr2R:21220801-21220919
>chr2R:21221274-21221650
>chr2R:21222590-21222655
>chr2R:21223175-21223223
>chr2R:21223806-21223860
>chr2R:21224010-21224091
>chr2R:21224402-21224452
>chr2R:21225918-21225954
>chr2R:21225995-21226028
>chr2R:21227777-21227828
>chr2R:21229331-21229354
>chr2R:21229513-21229578
>chr2R:21230166-21230261
>chr2R:21230818-21230922
>chr2R:21233238-21233278
>chr2R:21233811-21233862
>chr2R:21234721-21234796
>chr2R:21237753-21237800
>chr2R:21239588-21239670
>chr2R:21239988-21240085
>chr2R:21240199-21240226
>chr2R:21240413-21240452
>chr2R:21240503-21240535
>chr2R:21241090-21241126
>chr2R:21243630-21243705
>chr2R:21244377-21244436
>chr2R:21245125-21245232
>chr2R:21245400-21245445
>chr2R:21246147-21246171
>chr2R:21247212-21247277
>chr2R:21247753-21247807
>chr2R:21249882-21249956
>chr2R:21250474-21250614
>chr2R:21253616-21253662
>chr2R:21253864-21253893
>chr2R:21254395-21254457
>chr2R:21254538-21254577
>chr2R:21255257-21255357
>chr2R:21255455-21255506
>chr2R:21256431-21256562
>chr2R:21257543-21257583
>chr2R:21257802-21257842
>chr2R:21257920-21257961
>chr2R:21258732-21258822
>chr2R:21260379-21260431
>chr2R:21260782-21260837
>chr2R:21261803-21261835
>chr2R:21262032-21262141
>chr2R:21262732-21262760
>chr2R:21262975-21263012
>chr2R:21269817-21269848
>chr2R:21270776-21270809
>chr2R:21271087-21271131
>chr2R:21272634-21272684
>chr2R:21273188-21273213
>chr2R:21273953-21273985
>chr2R:21274725-21274864
>chr2R:21280203-21280239
>chr2R:21280679-21280778
>chr2R:21284060-21284101
>chr2R:21285463-21285510
>chr2R:21290999-21291025
>chr2R:21292235-21292301
>chr2R:21294057-21294108
>chr2R:21295998-21296077
>chr2R:21297214-21297248
>chr2R:21299802-21299829
>chr2R:21300935-21301029
>chr2R:21310739-21310774
>chr2R:21313551-21313580
>chr2R:21313800-21313840
>chr2R:21323079-21323147
>chr2R:21324476-21324542
>chr2R:21325019-21325064
>chr2R:21325936-21326027
>chr2R:21333670-21333733
>chr2R:21334976-21335000
>chr2R:21335239-21335351
>chr2R:21335390-21335416
>chr2R:21338478-21338621
>chr2R:21339945-21339976
>chr2R:21340372-21340400
>chr2R:21340903-21340931
>chr2R:21341014-21341046
>chr2R:21341175-21341203
>chr2R:21341341-21341374
>chr2R:21344309-21344343
>chr2R:21344665-21344730
>chr2R:21345345-21345402
>chr2R:21347454-21347520
>chr2R:21348479-21348514
>chr2R:21350718-21350797
>chr2R:21350905-21350935
>chr2R:21352560-21352632
>chr2R:21352727-21352789
>chr2R:21354253-21354316
>chr2R:21355473-21355607
>chr2R:21356153-21356221
>chr2R:21358401-21358430
>chr2R:21359244-21359275
>chr2R:21359866-21360015
>chr2R:21360983-21361046
>chr2R:21361154-21361268
>chr2R:21361782-21361804
>chr2R:21362355-21362413
>chr2R:21362836-21362891
>chr2R:21363069-21363139
>chr2R:21364453-21364499
>chr2R:21364607-21364697
>chr2R:21366690-21366750
>chr2R:21367119-21367173
>chr2R:21367460-21367530
>chr2R:21367758-21367792
>chr2R:21369145-21369187
>chr2R:21369458-21369489
>chr2R:21371375-21371402
>chr2R:21371864-21371915
>chr2R:21372522-21372551
>chr2R:21372701-21372733
>chr2R:21374872-21374930
>chr2R:21375181-21375222
>chr2R:21375928-21375979
>chr2R:21376785-21376835
>chr2R:21377061-21377094
>chr2R:21377711-21377753
>chr2R:21378265-21378300
>chr2R:21378534-21378571
>chr2R:21378628-21378690
>chr2R:21378867-21378970
>chr2R:21379538-21379612
>chr2R:21381027-21381069
>chr2R:21381299-21381334
>chr2R:21382282-21382384
>chr2R:21384120-21384153
>chr2R:21386772-21386809
>chr2R:21392602-21392700
>chr2R:21393114-21393222
>chr2R:21393580-21393638
>chr2R:21393933-21393955
>chr2R:21394082-21394128
>chr2R:21394182-21394292
>chr2R:21394309-21394376
>chr2R:21395139-21395174
>chr2R:21397785-21397826
>chr2R:21398128-21398164
>chr2R:21398253-21398345
>chr2R:21398733-21398783
>chr2R:21400600-21400697
>chr2R:21401880-21401924
>chr2R:21404110-21404170
>chr2R:21406516-21406540
>chr2R:21407193-21407238
>chr2R:21407893-21407974
>chr2R:21409262-21409293
>chr2R:21409545-21409598
>chr2R:21410635-21410666
>chr2R:21411690-21411739
>chr2R:21415291-21415326
>chr2R:21417880-21417915
>chr2R:21418076-21418099
>chr2R:21419525-21419641
>chr2R:21420098-21420129
>chr2R:21421370-21421429
>chr2R:21421905-21421934
>chr2R:21422145-21422174
>chr2R:21423203-21423261
>chr2R:21424338-21424375
>chr2R:21426938-21426997
>chr2R:21428781-21428825
>chr2R:21429666-21429715
>chr2R:21433388-21433422
>chr2R:21434197-21434247
>chr2R:21436260-21436322
>chr2R:21436387-21436424
>chr2R:21440431-21440478
>chr2R:21440541-21440667
>chr2R:21442284-21442327
>chr2R:21443199-21443398
>chr2R:21443651-21443693
>chr2R:21444551-21444593
>chr2R:21444723-21444772
>chr2R:21445258-21445288
>chr2R:21446186-21446216
>chr2R:21446387-21446416
>chr2R:21447778-21447822
>chr2R:21448852-21448949
>chr2R:21449009-21449065
>chr2R:21449265-21449318
>chr2R:21449433-21449476
>chr2R:21450405-21450454
>chr2R:21450886-21450933
>chr2R:21454369-21454418
>chr2R:21457172-21457299
>chr2R:21457737-21457789
>chr2R:21457992-21458045
>chr2R:21458918-21459020
>chr2R:21459368-21459403
>chr2R:21460549-21460579
>chr2R:21461649-21461691
>chr2R:21462547-21462609
>chr2R:21463409-21463450
>chr2R:21464451-21464485
>chr2R:21464925-21464963
>chr2R:21464995-21465045
>chr2R:21465306-21465329
>chr2R:21468386-21468455
>chr2R:21469345-21469395
>chr2R:21469732-21469779
>chr2R:21470399-21470513
>chr2R:21470963-21470986
>chr2R:21471743-21471872
>chr2R:21472102-21472162
>chr2R:21474132-21474199
>chr2R:21475036-21475072
>chr2R:21475148-21475190
>chr2R:21475597-21475653
>chr2R:21476552-21476588
>chr2R:21478199-21478240
>chr2R:21479586-21479675
>chr2R:21480372-21480401
>chr2R:21480639-21480882
>chr2R:21482300-21482332
>chr2R:21482619-21482666
>chr2R:21484337-21484399
>chr2R:21487449-21487499
>chr2R:21487736-21487802
>chr2R:21489512-21489542
>chr2R:21490419-21490466
>chr2R:21490766-21490830
>chr2R:21491672-21491705
>chr2R:21491846-21491922
>chr2R:21491968-21492014
>chr2R:21493483-21493652
>chr2R:21494668-21494730
>chr2R:21495772-21495894
>chr2R:21496192-21496224
>chr2R:21502569-21502623
>chr2R:21502706-21502744
>chr2R:21502909-21502939
>chr2R:21503008-21503049
>chr2R:21503840-21503914
>chr2R:21507380-21507417
>chr2R:21507932-21507961
>chr2R:21508444-21508470
>chr2R:21512484-21512520
>chr2R:21513045-21513088
>chr2R:21513803-21513852
>chr2R:21514030-21514059
>chr2R:21514331-21514426
>chr2R:21515142-21515318
>chr2R:21515964-21516121
>chr2R:21516567-21516612
>chr2R:21516822-21516856
>chr2R:21521516-21521580
>chr2R:21522563-21522638
>chr2R:21523993-21524052
>chr2R:21526847-21526921
>chr2R:21527911-21527939
>chr2R:21529699-21529736
>chr2R:21530149-21530180
>chr2R:21531255-21531283
>chr2R:21531390-21531451
>chr2R:21533406-21533435
>chr2R:21533598-21533651
>chr2R:21534601-21534627
>chr2R:21534682-21534706
>chr2R:21534957-21534989
>chr2R:21539355-21539443
>chr2R:21542002-21542052
>chr2R:21542312-21542358
>chr2R:21543513-21543546
>chr2R:21545065-21545100
>chr2R:21545461-21545529
>chr2R:21545642-21545683
>chr2R:21546342-21546406
>chr2R:21546578-21546617
>chr2R:21546791-21546823
>chr2R:21547330-21547379
>chr2R:21547537-21547652
>chr2R:21548738-21548802
>chr2R:21550339-21550385
>chr2R:21550971-21551030
>chr2R:21552016-21552105
>chr2R:21552638-21552690
>chr2R:21553323-21553365
>chr2R:21562962-21563001
>chr2R:21563439-21563522
>chr2R:21564355-21564471
>chr2R:21565007-21565053
>chr2R:21565668-21565774
>chr2R:21566104-21566143
>chr2R:21566193-21566251
>chr2R:21566629-21566680
>chr2R:21566787-21566852
>chr2R:21567202-21567244
>chr2R:21567413-21567465
>chr2R:21567546-21567709
>chr2R:21567991-21568085
>chr2R:21568359-21568390
>chr2R:21569540-21569564
>chr2R:21570021-21570077
>chr2R:21571472-21571508
>chr2R:21571594-21571657
>chr2R:21572114-21572193
>chr2R:21572290-21572357
>chr2R:21573299-21573354
>chr2R:21573580-21573640
>chr2R:21573908-21573972
>chr2R:21574281-21574311
>chr2R:21574347-21574448
>chr2R:21575248-21575273
>chr2R:21576096-21576199
>chr2R:21577412-21577476
>chr2R:21577830-21577954
>chr2R:21578179-21578311
>chr2R:21578627-21578664
>chr2R:21578773-21578830
>chr2R:21579027-21579107
>chr2R:21579722-21579802
>chr2R:21579977-21580041
>chr2R:21580141-21580191
>chr2R:21580681-21580725
>chr2R:21580886-21580916
>chr2R:21581052-21581091
>chr2R:21581711-21581753
>chr2R:21582682-21582723
>chr2R:21583362-21583427
>chr2R:21583539-21583589
>chr2R:21584265-21584292
>chr2R:21586564-21586592
>chr2R:21586921-21586953
>chr2R:21587550-21587607
>chr2R:21588536-21588574
>chr2R:21588779-21588836
>chr2R:21589646-21589674
>chr2R:21589845-21589901
>chr2R:21592681-21592765
>chr2R:21592859-21592932
>chr2R:21593399-21593477
>chr2R:21595450-21595496
>chr2R:21596400-21596435
>chr2R:21596988-21597109
>chr2R:21598491-21598542
>chr2R:21598757-21598792
>chr2R:21599398-21599484
>chr2R:21599721-21599789
>chr2R:21599944-21600026
>chr2R:21600226-21600300
>chr2R:21600666-21600696
>chr2R:21603128-21603217
>chr2R:21603523-21603613
>chr2R:21604062-21604162
>chr2R:21604268-21604366
>chr2R:21607061-21607090
>chr2R:21609954-21610034
>chr2R:21612953-21613024
>chr2R:21615030-21615055
>chr2R:21619127-21619191
>chr2R:21619275-21619356
>chr2R:21623975-21624008
>chr2R:21625406-21625474
>chr2R:21630332-21630388
>chr2R:21630661-21630777
>chr2R:21635673-21635821
>chr2R:21639114-21639150
>chr2R:21639753-21639802
>chr2R:21639901-21639931
>chr2R:21642879-21642947
>chr2R:21645761-21645788
>chr2R:21646325-21646430
>chr2R:21648394-21648432
>chr2R:21649907-21649962
>chr2R:21650337-21650411
>chr2R:21650566-21650669
>chr2R:21652684-21652755
>chr2R:21653360-21653400
>chr2R:21653420-21653457
>chr2R:21653749-21653819
>chr2R:21655079-21655113
>chr2R:21659269-21659291
>chr2R:21660248-21660283
>chr2R:21663973-21664005
>chr2R:21667741-21667786
>chr2R:21670042-21670084
>chr2R:21675199-21675271
>chr2R:21675560-21675621
>chr2R:21676528-21676575
>chr2R:21677981-21678010
>chr2R:21679887-21679947
>chr2R:21683346-21683398
>chr2R:21684955-21684991
>chr2R:21687143-21687175
>chr2R:21687254-21687311
>chr2R:21687559-21687597
>chr2R:21687741-21687790
>chr2R:21690722-21690757
>chr2R:21695211-21695240
>chr2R:21695685-21695719
>chr2R:21697948-21698019
>chr2R:21698124-21698218
>chr2R:21699132-21699175
>chr2R:21700101-21700157
>chr2R:21700366-21700402
>chr2R:21701034-21701065
>chr2R:21702228-21702265
>chr2R:21702617-21702654
>chr2R:21702807-21702871
>chr2R:21702946-21703107
>chr2R:21703820-21703863
>chr2R:21704587-21704693
>chr2R:21705714-21705778
>chr2R:21706142-21706207
>chr2R:21712551-21712591
>chr2R:21715816-21715872
>chr2R:21718602-21718651
>chr2R:21720675-21720838
>chr2R:21721098-21721132
>chr2R:21721981-21722015
>chr2R:21723695-21723737
>chr2R:21723971-21724037
>chr2R:21724220-21724249
>chr2R:21725120-21725162
>chr2R:21725223-21725275
>chr2R:21726080-21726119
>chr2R:21731572-21731599
>chr2R:21732479-21732505
>chr2R:21734261-21734370
>chr2R:21735090-21735162
>chr2R:21735643-21735670
>chr2R:21737120-21737156
>chr2R:21738286-21747420
>chr2R:21751710-21751787
>chr2R:21752481-21752522
>chr2R:21753136-21753571
>chr2R:21756773-21756841
>chr2R:21758537-21758588
>chr2R:21763647-21763726
>chr2R:21764106-21764167
>chr2R:21768100-21768124
>chr2R:21769108-21769136
>chr2R:21769228-21769312
>chr2R:21770401-21770505
>chr2R:21771632-21771682
>chr2R:21772103-21772185
>chr2R:21773486-21773558
>chr2R:21774893-21775027
>chr2R:21776799-21776859
>chr2R:21777177-21777247
>chr2R:21777362-21777444
>chr2R:21777973-21778013
>chr2R:21779932-21779971
>chr2R:21781752-21781789
>chr2R:21782085-21782131
>chr2R:21782201-21782238
>chr2R:21782359-21782412
>chr2R:21782482-21782511
>chr2R:21784296-21784348
>chr2R:21785086-21785133
>chr2R:21785304-21785351
>chr2R:21785794-21785823
>chr2R:21787825-21787904
>chr2R:21793757-21793817
>chr2R:21796210-21796245
>chr2R:21796961-21797001
>chr2R:21799976-21800007
>chr2R:21804966-21805007
>chr2R:21807386-21807413
>chr2R:21808214-21808326
>chr2R:21809306-21809349
>chr2R:21809577-21817767
>chr2R:21818595-21818621
>chr2R:21819713-21819759
>chr2R:21827561-21827593
>chr2R:21836655-21836719
>chr2R:21837199-21837237
>chr2R:21840033-21840087
>chr2R:21841111-21841147
>chr2R:21842558-21842628
>chr2R:21843013-21843171
>chr2R:21843207-21843246
>chr2R:21844560-21844594
>chr2R:21845749-21845820
>chr2R:21848344-21848481
>chr2R:21849674-21849718
>chr2R:21850701-21850751
>chr2R:21852968-21853017
>chr2R:21853080-21853124
>chr2R:21854904-21854929
>chr2R:21855131-21855162
>chr2R:21855442-21855489
>chr2R:21855778-21855845
>chr2R:21855948-21856066
>chr2R:21857107-21857143
>chr2R:21858171-21858218
>chr2R:21860964-21861049
>chr2R:21864397-21864476
>chr2R:21865082-21865140
>chr2R:21868152-21868179
>chr2R:21868269-21868316
>chr2R:21871696-21871755
>chr2R:21872488-21872528
>chr2R:21876509-21876550
>chr2R:21877596-21877665
>chr2R:21878625-21878681
>chr2R:21881097-21881131
>chr2R:21884374-21884419
>chr2R:21886292-21886338
>chr2R:21886932-21886976
>chr2R:21887904-21888018
>chr2R:21889220-21889274
>chr2R:21891540-21891587
>chr2R:21891742-21891773
>chr2R:21891837-21891888
>chr2R:21893954-21894017
>chr2R:21895294-21895453
>chr2R:21899228-21899281
>chr2R:21899554-21899620
>chr2R:21902279-21902308
>chr2R:21902773-21902834
>chr2R:21903385-21903463
>chr2R:21904371-21904431
>chr2R:21904918-21904957
>chr2R:21905015-21905048
>chr2R:21905288-21905316
>chr2R:21905608-21905726
>chr2R:21906333-21906385
>chr2R:21906627-21906909
>chr2R:21908819-21908872
>chr2R:21911715-21911746
>chr2R:21915463-21915516
>chr2R:21916293-21916321
>chr2R:21917673-21917703
>chr2R:21919374-21919409
>chr2R:21921039-21921070
>chr2R:21921185-21921214
>chr2R:21926570-21926668
>chr2R:21926764-21926810
>chr2R:21928003-21928051
>chr2R:21928138-21928173
>chr2R:21928218-21928264
>chr2R:21937316-21937359
>chr2R:21937432-21937469
>chr2R:21937756-21937839
>chr2R:21938412-21938509
>chr2R:21940987-21941103
>chr2R:21941311-21941410
>chr2R:21942255-21942311
>chr2R:21942842-21942895
>chr2R:21944539-21944589
>chr2R:21945122-21945149
>chr2R:21945212-21945246
>chr2R:21945534-21945567
>chr2R:21945601-21945633
>chr2R:21947357-21947386
>chr2R:21949908-21949955
>chr2R:21953038-21953063
>chr2R:21955854-21955904
>chr2R:21956144-21956209
>chr2R:21957288-21957368
>chr2R:21960680-21960802
>chr2R:21960853-21960931
>chr2R:21961959-21962068
>chr2R:21962585-21962616
>chr2R:21962990-21963028
>chr2R:21963192-21963239
>chr2R:21963443-21963523
>chr2R:21963680-21963732
>chr2R:21964194-21964226
>chr2R:21965568-21965608
>chr2R:21966332-21966421
>chr2R:21967060-21967095
>chr2R:21968311-21968350
>chr2R:21969637-21969724
>chr2R:21972370-21972405
>chr2R:21975774-21975818
>chr2R:21978355-21978430
>chr2R:21982778-21982834
>chr2R:21983872-21983900
>chr2R:21987546-21987764
>chr2R:21990111-21990136
>chr2R:21991142-21991195
>chr2R:21992925-21992974
>chr2R:21993947-21993998
>chr2R:21996543-21996583
>chr2R:21998557-21998595
>chr2R:21999234-21999338
>chr2R:22002948-22003006
>chr2R:22005203-22005277
>chr2R:22008409-22008468
>chr2R:22009085-22009124
>chr2R:22009183-22009225
>chr2R:22010137-22010189
>chr2R:22011679-22011742
>chr2R:22011877-22012014
>chr2R:22012101-22012143
>chr2R:22012561-22012643
>chr2R:22012791-22012850
>chr2R:22013729-22013754
>chr2R:22014865-22014940
>chr2R:22015322-22015366
>chr2R:22015862-22015990
>chr2R:22017373-22017529
>chr2R:22019204-22019301
>chr2R:22021356-22021445
>chr2R:22021551-22021582
>chr2R:22022932-22022979
>chr2R:22023560-22023656
>chr2R:22024721-22024841
>chr2R:22024987-22025025
>chr2R:22026963-22027006
>chr2R:22027277-22027402
>chr2R:22029125-22029148
>chr2R:22030094-22030221
>chr2R:22030497-22030565
>chr2R:22030932-22030980
>chr2R:22031703-22031787
>chr2R:22032395-22032433
>chr2R:22033836-22033885
>chr2R:22034401-22034433
>chr2R:22036904-22036986
>chr2R:22037563-22037602
>chr2R:22038326-22038350
>chr2R:22041010-22041089
>chr2R:22041656-22041679
>chr2R:22041757-22041801
>chr2R:22044626-22044681
>chr2R:22045166-22045223
>chr2R:22045792-22045818
>chr2R:22046871-22046946
>chr2R:22047281-22047342
>chr2R:22047963-22048083
>chr2R:22049746-22049926
>chr2R:22053138-22053190
>chr2R:22054290-22054345
>chr2R:22059011-22059045
>chr2R:22061313-22061365
>chr2R:22063154-22063217
>chr2R:22066485-22066603
>chr2R:22067584-22067617
>chr2R:22069381-22069404
>chr2R:22075713-22075820
>chr2R:22078275-22078345
>chr2R:22086928-22086986
>chr2R:22089571-22089597
>chr2R:22089748-22089788
>chr2R:22092667-22092699
>chr2R:22092830-22092949
>chr2R:22093823-22093890
>chr2R:22093944-22093986
>chr2R:22095442-22095524
>chr2R:22096533-22096618
>chr2R:22097873-22097914
>chr2R:22098424-22098451
>chr2R:22098914-22098983
>chr2R:22099578-22099621
>chr2R:22101431-22101505
>chr2R:22101819-22101887
>chr2R:22102834-22102871
>chr2R:22103016-22103051
>chr2R:22106742-22106803
>chr2R:22107365-22107442
>chr2R:22107549-22107588
>chr2R:22111349-22111400
>chr2R:22111924-22111976
>chr2R:22112279-22112390
>chr2R:22112529-22112566
>chr2R:22113107-22113130
>chr2R:22113349-22113384
>chr2R:22116614-22116658
>chr2R:22119474-22119513
>chr2R:22122282-22122350
>chr2R:22122746-22122776
>chr2R:22124322-22124366
>chr2R:22124680-22124706
>chr2R:22128920-22128941
>chr2R:22130735-22130775
>chr2R:22132012-22132065
>chr2R:22132604-22132649
>chr2R:22132802-22132855
>chr2R:22136665-22136799
>chr2R:22138812-22138851
>chr2R:22139087-22139118
>chr2R:22140946-22141176
>chr2R:22146063-22146097
>chr2R:22147021-22147070
>chr2R:22147635-22147778
>chr2R:22148467-22148647
>chr2R:22148746-22148777
>chr2R:22151433-22151493
>chr2R:22153538-22153571
>chr2R:22154061-22154130
>chr2R:22154295-22154338
>chr2R:22154419-22154477
>chr2R:22154706-22154735
>chr2R:22154975-22155104
>chr2R:22156762-22156788
>chr2R:22156924-22156985
>chr2R:22157318-22157501
>chr2R:22158457-22158505
>chr2R:22158754-22158798
>chr2R:22159720-22159831
>chr2R:22159903-22159964
>chr2R:22160440-22160482
>chr2R:22160918-22160968
>chr2R:22161260-22161354
>chr2R:22162965-22163060
>chr2R:22163179-22163312
>chr2R:22163399-22163442
>chr2R:22163540-22163565
>chr2R:22164871-22164922
>chr2R:22166330-22166355
>chr2R:22166740-22166778
>chr2R:22167528-22167556
>chr2R:22167834-22167886
>chr2R:22169501-22169539
>chr2R:22170114-22170175
>chr2R:22171030-22171109
>chr2R:22171290-22171330
>chr2R:22176581-22176624
>chr2R:22178417-22178478
>chr2R:22183032-22183062
>chr2R:22192435-22192488
>chr2R:22193265-22193386
>chr2R:22194743-22194771
>chr2R:22195691-22195725
>chr2R:22196830-22196858
>chr2R:22198351-22198379
>chr2R:22199133-22199169
>chr2R:22201211-22201245
>chr2R:22202653-22202734
>chr2R:22203525-22203564
>chr2R:22204015-22204048
>chr2R:22207015-22207065
>chr2R:22209862-22209912
>chr2R:22210452-22210529
>chr2R:22213259-22213289
>chr2R:22213484-22213516
>chr2R:22213799-22213857
>chr2R:22214811-22214867
>chr2R:22216500-22216539
>chr2R:22223824-22223890
>chr2R:22225248-22225276
>chr2R:22227605-22227653
>chr2R:22228210-22228247
>chr2R:22228344-22228411
>chr2R:22230348-22230376
>chr2R:22231521-22231582
>chr2R:22232675-22232701
>chr2R:22234169-22234197
>chr2R:22235748-22235798
>chr2R:22236031-22236126
>chr2R:22237496-22237552
>chr2R:22238413-22238446
>chr2R:22239161-22239245
>chr2R:22242204-22242292
>chr2R:22243199-22243251
>chr2R:22243831-22243887
>chr2R:22244458-22244499
>chr2R:22247282-22247353
>chr2R:22247922-22247993
>chr2R:22248723-22248776
>chr2R:22250440-22250478
>chr2R:22251605-22251679
>chr2R:22251966-22252070
>chr2R:22252624-22252698
>chr2R:22254327-22254357
>chr2R:22254648-22254711
>chr2R:22257181-22257207
>chr2R:22257424-22257573
>chr2R:22258261-22258330
>chr2R:22259113-22259143
>chr2R:22259394-22259422
>chr2R:22259434-22259456
>chr2R:22259519-22259601
>chr2R:22261555-22261584
>chr2R:22261780-22261840
>chr2R:22262914-22263110
>chr2R:22263255-22263314
>chr2R:22264189-22264259
>chr2R:22264398-22264452
>chr2R:22264777-22264925
>chr2R:22264997-22265054
>chr2R:22265155-22265194
>chr2R:22265422-22265467
>chr2R:22265653-22265691
>chr2R:22265952-22265999
>chr2R:22266210-22266243
>chr2R:22266421-22266481
>chr2R:22266536-22266638
>chr2R:22267053-22267119
>chr2R:22267237-22267283
>chr2R:22267763-22267862
>chr2R:22268151-22268360
>chr2R:22268876-22268920
>chr2R:22269228-22269261
>chr2R:22269443-22269514
>chr2R:22269873-22269921
>chr2R:22270649-22270732
>chr2R:22271095-22271132
>chr2R:22271618-22271658
>chr2R:22273074-22273158
>chr2R:22273670-22273749
>chr2R:22278454-22278546
[truncated: 50,051 more chars]
