# Supplementary material for: Red: an intelligent, rapid, accurate tool for detecting repeats de-novo on the genomic scale
Source: BMC Bioinformatics. 2015 Jul 24;16:227. doi: 10.1186/s12859-015-0654-5 (PMC4513396; doi:10.1186/s12859-015-0654-5)
Supplement: Additional file 6 — Supplementary data set 5 — Red’s repeats of the Drosophila melanogaster genome. The command “tar -xzf file” results in a directory that contains the locations of repeats found by Red in the genome of the Drosophila melanogaster. [file 12859_2015_654_MOESM6_ESM.gz › GnmRptDm6/chr3L.rpt]

>chr3L:0-19981
>chr3L:20138-20515
>chr3L:20602-20871
>chr3L:21520-21602
>chr3L:21642-21810
>chr3L:24064-24089
>chr3L:26186-26212
>chr3L:26656-26701
>chr3L:27539-29131
>chr3L:33796-33914
>chr3L:33998-34139
>chr3L:36031-36071
>chr3L:37792-37932
>chr3L:38370-39247
>chr3L:43438-43689
>chr3L:44906-45026
>chr3L:45427-45786
>chr3L:47144-47190
>chr3L:47454-47541
>chr3L:48088-48148
>chr3L:48242-48263
>chr3L:48494-48567
>chr3L:50898-50933
>chr3L:51767-51842
>chr3L:52021-52060
>chr3L:52191-52277
>chr3L:53647-53732
>chr3L:54101-54127
>chr3L:56036-56105
>chr3L:56534-56697
>chr3L:56775-56938
>chr3L:58351-58378
>chr3L:58997-59023
>chr3L:59725-59940
>chr3L:60701-60754
>chr3L:61097-61150
>chr3L:61748-61808
>chr3L:64702-64833
>chr3L:69930-70027
>chr3L:73282-73322
>chr3L:75969-76038
>chr3L:76627-76680
>chr3L:76754-76801
>chr3L:77253-77321
>chr3L:77866-77902
>chr3L:78146-78201
>chr3L:78348-78496
>chr3L:82928-83028
>chr3L:84578-84673
>chr3L:84730-84766
>chr3L:85842-85880
>chr3L:89338-89374
>chr3L:91053-91252
>chr3L:91301-91526
>chr3L:91644-91812
>chr3L:92354-92488
>chr3L:94782-94824
>chr3L:95356-95415
>chr3L:95835-95875
>chr3L:98743-98942
>chr3L:99379-99411
>chr3L:100158-100540
>chr3L:101312-101424
>chr3L:101548-101973
>chr3L:102037-102127
>chr3L:102306-102886
>chr3L:103065-103521
>chr3L:103725-103748
>chr3L:104010-104078
>chr3L:104380-104486
>chr3L:110264-119377
>chr3L:120927-120994
>chr3L:123414-123449
>chr3L:125463-125513
>chr3L:125933-125981
>chr3L:127783-127862
>chr3L:128830-128871
>chr3L:129210-129248
>chr3L:131418-131480
>chr3L:132899-132935
>chr3L:133264-133312
>chr3L:134924-135042
>chr3L:135390-135430
>chr3L:136105-136221
>chr3L:136824-136871
>chr3L:140410-140482
>chr3L:142257-142307
>chr3L:144067-144142
>chr3L:145000-145037
>chr3L:145957-146153
>chr3L:153168-153215
>chr3L:154627-154672
>chr3L:158473-158514
>chr3L:164029-164182
>chr3L:171679-171706
>chr3L:178631-178662
>chr3L:187137-187176
>chr3L:187905-187973
>chr3L:189266-189308
>chr3L:195560-195594
>chr3L:202073-202165
>chr3L:207728-207808
>chr3L:211526-211560
>chr3L:211921-211966
>chr3L:217975-218015
>chr3L:224624-224726
>chr3L:233425-233465
>chr3L:234114-234188
>chr3L:238995-239047
>chr3L:246639-246682
>chr3L:247281-247321
>chr3L:250018-250063
>chr3L:250226-250283
>chr3L:264137-264189
>chr3L:264537-264585
>chr3L:267986-268028
>chr3L:274779-274816
>chr3L:286244-286279
>chr3L:286863-286906
>chr3L:289113-289142
>chr3L:292820-292869
>chr3L:295354-295381
>chr3L:297558-297596
>chr3L:305089-305124
>chr3L:305260-305328
>chr3L:307478-307504
>chr3L:309336-309359
>chr3L:317103-317141
>chr3L:317745-317799
>chr3L:319267-319309
>chr3L:324488-324517
>chr3L:330785-330820
>chr3L:332142-332206
>chr3L:335183-335204
>chr3L:340283-340317
>chr3L:345941-345967
>chr3L:346413-346472
>chr3L:346606-346662
>chr3L:347838-347876
>chr3L:357637-357775
>chr3L:360176-360240
>chr3L:360548-360587
>chr3L:365497-365530
>chr3L:366565-366619
>chr3L:367497-367546
>chr3L:368259-368300
>chr3L:370972-371041
>chr3L:372312-372358
>chr3L:374964-375003
>chr3L:378220-378260
>chr3L:379114-379176
>chr3L:379411-379553
>chr3L:380043-380140
>chr3L:381966-382057
>chr3L:382914-382965
>chr3L:385390-385467
>chr3L:387179-387201
>chr3L:388004-388047
>chr3L:388091-388160
>chr3L:390793-390824
>chr3L:391544-391619
>chr3L:391959-392024
>chr3L:392671-392747
>chr3L:394750-394842
>chr3L:395198-395222
>chr3L:396547-396584
>chr3L:397868-397931
>chr3L:398199-398234
>chr3L:398841-398918
>chr3L:401981-402026
>chr3L:402734-409761
>chr3L:409937-409992
>chr3L:411610-411636
>chr3L:411658-411782
>chr3L:413098-413142
>chr3L:418506-418543
>chr3L:418969-419005
>chr3L:419128-419151
>chr3L:424366-424410
>chr3L:425803-425827
>chr3L:426715-426767
>chr3L:428926-428971
>chr3L:431134-431168
>chr3L:441260-441289
>chr3L:446996-447028
>chr3L:447677-447710
>chr3L:448993-449066
>chr3L:450208-450244
>chr3L:450637-450706
>chr3L:451182-451368
>chr3L:451405-451452
>chr3L:451958-452013
>chr3L:452257-452284
>chr3L:452367-452419
>chr3L:453443-453471
>chr3L:454348-454399
>chr3L:456234-456261
>chr3L:457314-457353
>chr3L:457637-457681
>chr3L:458399-458456
>chr3L:459871-459985
>chr3L:460040-460073
>chr3L:461416-461449
>chr3L:468114-468179
>chr3L:469975-470010
>chr3L:472995-473044
>chr3L:474376-474424
>chr3L:474511-474563
>chr3L:475219-475243
>chr3L:476494-476523
>chr3L:478937-478990
>chr3L:479792-479861
>chr3L:480121-480158
>chr3L:482070-482108
>chr3L:484791-484842
>chr3L:485553-485604
>chr3L:486719-486788
>chr3L:487387-487421
>chr3L:490338-490383
>chr3L:492678-492737
>chr3L:496061-496149
>chr3L:499569-499593
>chr3L:501776-501821
>chr3L:502247-502365
>chr3L:503264-503304
>chr3L:510289-510327
>chr3L:511501-511539
>chr3L:512637-512779
>chr3L:515282-515321
>chr3L:515752-515794
>chr3L:516742-516779
>chr3L:517746-517799
>chr3L:518769-518803
>chr3L:521046-521101
>chr3L:522431-522475
>chr3L:525007-525042
>chr3L:526284-526336
>chr3L:530079-530105
>chr3L:531568-531705
>chr3L:536801-536855
>chr3L:543352-543399
>chr3L:545486-545535
>chr3L:545802-545835
>chr3L:546260-546297
>chr3L:547032-547087
>chr3L:547942-547988
>chr3L:551022-551062
>chr3L:551116-551274
>chr3L:553754-553816
>chr3L:556223-556409
>chr3L:557195-557254
>chr3L:557537-557588
>chr3L:558925-558973
>chr3L:560859-560912
>chr3L:561599-561644
>chr3L:562202-562250
>chr3L:562750-562865
>chr3L:563388-563450
>chr3L:563735-563792
>chr3L:564383-564529
>chr3L:565716-565774
>chr3L:565890-565929
>chr3L:569591-569682
>chr3L:571769-571811
>chr3L:572171-572271
>chr3L:572486-572537
>chr3L:572641-572681
>chr3L:572738-572792
>chr3L:572838-572907
>chr3L:573078-573211
>chr3L:573598-573650
>chr3L:573940-573968
>chr3L:574765-574819
>chr3L:576432-576462
>chr3L:577074-577113
>chr3L:577259-577394
>chr3L:577802-577841
>chr3L:577940-578002
>chr3L:578025-578073
>chr3L:579260-579288
>chr3L:579448-579489
>chr3L:579723-579762
>chr3L:579995-580043
>chr3L:580242-580312
>chr3L:582546-582651
>chr3L:584752-584813
>chr3L:585195-585227
>chr3L:586042-586092
>chr3L:587816-587844
>chr3L:589124-589147
>chr3L:589614-589641
>chr3L:590296-590342
>chr3L:592091-592142
>chr3L:592669-592698
>chr3L:592985-593050
>chr3L:593460-593488
>chr3L:598870-598898
>chr3L:603195-603229
>chr3L:604628-604679
>chr3L:605988-606031
>chr3L:606658-606714
>chr3L:607435-607481
>chr3L:608138-608244
>chr3L:608279-608330
>chr3L:608610-608642
>chr3L:609342-609482
>chr3L:615073-615158
>chr3L:615716-615801
>chr3L:616072-616110
>chr3L:616501-616532
>chr3L:617001-617046
>chr3L:617166-617229
>chr3L:619100-619142
>chr3L:619392-619441
>chr3L:619756-619813
>chr3L:619956-620004
>chr3L:621078-621185
>chr3L:622959-623047
>chr3L:623136-623169
>chr3L:623450-623527
>chr3L:623729-623759
>chr3L:623899-623923
>chr3L:624503-624546
>chr3L:626836-626903
>chr3L:627023-627058
>chr3L:628174-628211
>chr3L:628902-628999
>chr3L:629371-629400
>chr3L:629665-629798
>chr3L:629859-629897
>chr3L:630002-630051
>chr3L:630385-630414
>chr3L:631676-631699
>chr3L:632254-632295
>chr3L:633344-633393
>chr3L:633471-633521
>chr3L:633916-633969
>chr3L:635308-635456
>chr3L:636253-636314
>chr3L:636428-636478
>chr3L:636730-636877
>chr3L:637546-637620
>chr3L:637917-637965
>chr3L:639125-639181
>chr3L:639598-639663
>chr3L:640266-640293
>chr3L:641821-641889
>chr3L:642156-642189
>chr3L:642383-642438
>chr3L:643102-643143
>chr3L:643396-643463
>chr3L:644611-644647
>chr3L:644789-644830
>chr3L:645683-645712
>chr3L:647143-647180
>chr3L:653609-653762
>chr3L:653850-653878
>chr3L:653943-653968
>chr3L:654179-654213
>chr3L:658594-658647
>chr3L:658978-659014
>chr3L:660180-660356
>chr3L:660638-660722
>chr3L:661077-661161
>chr3L:661346-661423
>chr3L:661585-661642
>chr3L:662216-662402
>chr3L:663343-663402
>chr3L:663663-663842
>chr3L:664758-664848
>chr3L:666026-666077
>chr3L:667511-667552
>chr3L:668716-668811
>chr3L:669440-669550
>chr3L:669840-669931
>chr3L:670102-670141
>chr3L:670972-671032
>chr3L:671060-671106
>chr3L:671232-671270
>chr3L:671477-671522
>chr3L:672584-672623
>chr3L:674517-674547
>chr3L:676454-676716
>chr3L:682135-682176
>chr3L:684625-684669
>chr3L:685179-685226
>chr3L:693933-693989
>chr3L:694119-694149
>chr3L:696497-696564
>chr3L:696622-696708
>chr3L:696772-696820
>chr3L:697406-697488
>chr3L:698533-698600
>chr3L:698741-698791
>chr3L:699062-699102
>chr3L:699167-699235
>chr3L:699674-699721
>chr3L:700821-700882
>chr3L:702460-702492
>chr3L:702754-702839
>chr3L:703268-703320
>chr3L:703420-703455
>chr3L:703895-703935
>chr3L:704685-704779
>chr3L:705418-705443
>chr3L:708423-708447
>chr3L:710811-710868
>chr3L:713469-713535
>chr3L:714188-714262
>chr3L:714465-714509
>chr3L:716726-716768
>chr3L:717389-717442
>chr3L:719141-719166
>chr3L:721441-721498
>chr3L:722074-722142
>chr3L:722914-722979
>chr3L:723755-723790
>chr3L:725303-725401
>chr3L:730275-730352
>chr3L:730511-730602
>chr3L:730700-730788
>chr3L:733567-733605
>chr3L:735431-735491
>chr3L:735946-735981
>chr3L:736067-736094
>chr3L:736382-736422
>chr3L:736709-736768
>chr3L:737184-737226
>chr3L:737941-738059
>chr3L:738537-738574
>chr3L:739581-739656
>chr3L:741027-741229
>chr3L:741824-741920
>chr3L:742708-742745
>chr3L:743728-743795
>chr3L:744351-744413
>chr3L:746775-746827
>chr3L:748486-748557
>chr3L:749962-750019
>chr3L:750131-750210
>chr3L:750498-750546
>chr3L:750972-751019
>chr3L:751691-751755
>chr3L:753714-753777
>chr3L:753955-754025
>chr3L:754113-754138
>chr3L:756966-757067
>chr3L:757275-757336
>chr3L:757919-758136
>chr3L:760541-760613
>chr3L:761356-761397
>chr3L:761681-761705
>chr3L:762691-762747
>chr3L:764224-764249
>chr3L:764987-765022
>chr3L:766545-766605
>chr3L:766683-766776
>chr3L:768098-768129
>chr3L:769197-769235
>chr3L:770030-770090
>chr3L:771227-771266
>chr3L:771384-771410
>chr3L:773631-773699
>chr3L:774015-774066
>chr3L:776458-776497
>chr3L:777560-777608
>chr3L:777675-777792
>chr3L:778039-778081
>chr3L:778721-778766
>chr3L:779328-779562
>chr3L:779689-779728
>chr3L:779915-779966
>chr3L:780180-780208
>chr3L:780478-780508
>chr3L:781518-781597
>chr3L:781799-781850
>chr3L:782028-782084
>chr3L:783077-783200
>chr3L:783348-783382
>chr3L:784750-784785
>chr3L:785670-785747
>chr3L:786128-786167
>chr3L:787625-787658
>chr3L:788180-788208
>chr3L:789965-790409
>chr3L:790994-791073
>chr3L:791617-791679
>chr3L:791755-791837
>chr3L:793059-793165
>chr3L:795022-795048
>chr3L:798825-798855
>chr3L:799996-800050
>chr3L:801524-801565
>chr3L:802020-802045
>chr3L:802541-802587
>chr3L:806864-806920
>chr3L:807236-807273
>chr3L:807370-807500
>chr3L:808257-808369
>chr3L:812740-812780
>chr3L:813083-813266
>chr3L:813434-813457
>chr3L:813888-813969
>chr3L:814864-814898
>chr3L:816616-816645
>chr3L:820090-820156
>chr3L:820897-820973
>chr3L:821079-821142
>chr3L:822123-822144
>chr3L:822234-822372
>chr3L:822753-822803
>chr3L:823049-823148
>chr3L:823298-823330
>chr3L:824836-824899
>chr3L:827466-827506
>chr3L:836704-836761
>chr3L:844762-844894
>chr3L:845057-845132
>chr3L:845458-845514
>chr3L:847823-847860
>chr3L:850157-850262
>chr3L:850801-850869
>chr3L:854089-854123
>chr3L:855218-855273
>chr3L:856366-856415
>chr3L:858048-866484
>chr3L:867785-867819
>chr3L:868613-868705
>chr3L:868867-868928
>chr3L:869143-869327
>chr3L:872413-872447
>chr3L:872938-872969
>chr3L:874625-874655
>chr3L:878556-878602
>chr3L:880714-880830
>chr3L:881340-881568
>chr3L:882555-882617
>chr3L:884026-884068
>chr3L:884133-884192
>chr3L:885222-885268
>chr3L:886150-886177
>chr3L:888380-888496
>chr3L:888565-888608
>chr3L:888678-888736
>chr3L:889042-889101
>chr3L:889392-889419
>chr3L:892252-892325
>chr3L:899706-899744
>chr3L:904376-904407
>chr3L:905348-905430
>chr3L:906072-906131
>chr3L:906569-906633
>chr3L:909616-909658
>chr3L:909717-909748
>chr3L:910449-910489
>chr3L:911712-911740
>chr3L:914469-914543
>chr3L:914802-914936
>chr3L:915225-915270
>chr3L:916532-916562
>chr3L:916895-916960
>chr3L:917923-917968
>chr3L:919001-919035
>chr3L:919133-919157
>chr3L:919556-919599
>chr3L:920128-920206
>chr3L:920890-920934
>chr3L:921790-921877
>chr3L:922202-922288
>chr3L:922707-922746
>chr3L:922965-923134
>chr3L:923190-923264
>chr3L:923296-923328
>chr3L:925227-932612
>chr3L:934284-934371
>chr3L:934757-934787
>chr3L:935403-935428
>chr3L:935631-935672
>chr3L:936919-936972
>chr3L:938415-938469
>chr3L:939156-939275
>chr3L:939829-940903
>chr3L:942608-942680
>chr3L:943981-944020
>chr3L:944640-944669
>chr3L:946345-946390
>chr3L:946823-946860
>chr3L:947342-947418
>chr3L:947581-947620
>chr3L:948153-948218
>chr3L:948739-948815
>chr3L:949141-949180
>chr3L:949513-949574
>chr3L:950729-950773
>chr3L:951203-951224
>chr3L:951618-951723
>chr3L:952198-952241
>chr3L:952441-952538
>chr3L:952773-952882
>chr3L:953707-953783
>chr3L:955088-955166
>chr3L:955767-955901
>chr3L:955970-956028
>chr3L:956527-956636
>chr3L:956758-956828
>chr3L:958848-958977
>chr3L:959003-959047
>chr3L:960074-960131
>chr3L:960199-960290
>chr3L:960317-960369
>chr3L:961977-962014
>chr3L:962694-962761
>chr3L:962871-962999
>chr3L:964315-964352
>chr3L:965146-965193
>chr3L:965871-965955
>chr3L:966735-966761
>chr3L:969955-969989
>chr3L:971711-971745
>chr3L:973043-973102
>chr3L:973455-973543
>chr3L:975080-975125
>chr3L:976040-976107
>chr3L:977081-977115
>chr3L:978289-978343
>chr3L:979343-979424
>chr3L:979502-979568
>chr3L:980098-980134
>chr3L:982514-982551
>chr3L:986080-986255
>chr3L:987487-987536
>chr3L:988472-988497
>chr3L:988774-988838
>chr3L:990640-990699
>chr3L:990863-990936
>chr3L:991227-991289
>chr3L:991829-991912
>chr3L:996006-996053
>chr3L:996463-996492
>chr3L:997278-997375
>chr3L:999772-999815
>chr3L:999969-1000000
>chr3L:1000659-1000705
>chr3L:1001395-1001460
>chr3L:1003604-1003644
>chr3L:1004100-1004147
>chr3L:1004752-1004819
>chr3L:1007350-1007412
>chr3L:1008128-1008169
>chr3L:1009021-1009112
>chr3L:1011231-1011288
>chr3L:1019931-1019966
>chr3L:1021891-1022017
>chr3L:1023845-1023920
>chr3L:1029102-1029186
>chr3L:1031969-1032039
>chr3L:1032484-1032524
>chr3L:1033834-1033858
>chr3L:1034057-1034145
>chr3L:1034266-1034402
>chr3L:1034658-1034686
>chr3L:1036399-1036448
>chr3L:1037233-1037263
>chr3L:1037391-1037434
>chr3L:1038432-1038570
>chr3L:1038707-1038836
>chr3L:1040993-1041047
>chr3L:1042329-1042386
>chr3L:1043347-1043372
>chr3L:1046551-1046676
>chr3L:1047403-1055178
>chr3L:1055396-1055477
>chr3L:1055723-1055787
>chr3L:1056183-1056221
>chr3L:1056953-1057040
>chr3L:1058434-1058473
>chr3L:1058887-1058933
>chr3L:1059178-1059256
>chr3L:1059915-1059953
>chr3L:1062584-1062686
>chr3L:1064329-1064400
>chr3L:1064521-1064624
>chr3L:1064890-1064959
>chr3L:1066684-1066712
>chr3L:1066733-1066803
>chr3L:1068024-1068081
>chr3L:1068164-1068226
>chr3L:1068583-1068664
>chr3L:1069101-1069172
>chr3L:1070252-1070281
>chr3L:1072335-1072395
>chr3L:1072557-1072607
>chr3L:1072965-1073007
>chr3L:1074191-1074234
>chr3L:1075071-1075162
>chr3L:1075244-1075311
>chr3L:1076291-1076329
>chr3L:1076412-1076446
>chr3L:1076569-1076593
>chr3L:1077019-1077224
>chr3L:1077617-1077670
>chr3L:1079099-1079135
>chr3L:1080354-1080434
>chr3L:1082700-1082758
>chr3L:1082869-1082918
>chr3L:1082932-1083006
>chr3L:1083115-1083156
>chr3L:1083925-1084012
>chr3L:1084765-1084857
>chr3L:1085027-1085069
>chr3L:1085922-1085995
>chr3L:1086204-1086274
>chr3L:1086518-1086557
>chr3L:1088082-1088163
>chr3L:1088474-1088656
>chr3L:1089008-1089058
>chr3L:1089313-1089351
>chr3L:1089800-1089897
>chr3L:1090041-1090079
>chr3L:1090178-1090254
>chr3L:1090915-1091120
>chr3L:1091703-1091754
>chr3L:1092029-1092073
>chr3L:1092689-1092758
>chr3L:1093445-1093507
>chr3L:1093542-1093576
>chr3L:1093696-1093744
>chr3L:1094995-1095026
>chr3L:1095144-1095230
>chr3L:1095283-1095303
>chr3L:1095379-1095464
>chr3L:1095899-1095929
>chr3L:1097399-1097562
>chr3L:1097602-1097641
>chr3L:1098176-1098248
>chr3L:1098578-1098609
>chr3L:1098895-1098952
>chr3L:1099177-1099269
>chr3L:1099418-1099488
>chr3L:1100434-1100468
>chr3L:1100648-1100672
>chr3L:1100791-1101039
>chr3L:1101170-1101361
>chr3L:1101621-1101724
>chr3L:1101771-1101894
>chr3L:1102081-1102165
>chr3L:1103942-1104002
>chr3L:1104381-1104427
>chr3L:1104798-1104846
>chr3L:1104983-1105073
>chr3L:1105637-1105689
>chr3L:1107065-1107133
>chr3L:1107260-1107302
>chr3L:1107415-1107465
>chr3L:1107904-1107940
>chr3L:1107987-1108020
>chr3L:1108734-1108773
>chr3L:1108899-1108974
>chr3L:1109859-1109921
>chr3L:1110191-1110248
>chr3L:1111799-1111828
>chr3L:1112011-1112163
>chr3L:1112720-1112780
>chr3L:1112924-1112955
>chr3L:1113169-1113298
>chr3L:1113808-1113831
>chr3L:1114211-1114267
>chr3L:1115969-1115997
>chr3L:1116402-1116438
>chr3L:1117259-1117343
>chr3L:1118114-1118139
>chr3L:1119958-1120070
>chr3L:1121172-1121234
>chr3L:1121796-1121837
>chr3L:1123267-1123340
>chr3L:1123647-1123787
>chr3L:1123877-1124125
>chr3L:1124816-1124967
>chr3L:1125297-1125329
>chr3L:1126502-1126645
>chr3L:1127782-1127873
>chr3L:1128213-1128311
>chr3L:1128712-1128746
>chr3L:1130859-1130899
>chr3L:1130970-1131030
>chr3L:1131349-1131390
>chr3L:1134114-1134152
>chr3L:1134428-1134496
>chr3L:1135113-1135186
>chr3L:1135795-1135903
>chr3L:1136061-1136110
>chr3L:1136323-1136377
>chr3L:1136886-1136998
>chr3L:1137131-1137322
>chr3L:1137991-1138032
>chr3L:1138482-1138526
>chr3L:1139299-1139364
>chr3L:1139695-1139730
>chr3L:1141269-1141308
>chr3L:1142374-1142411
>chr3L:1142693-1142786
>chr3L:1143855-1143911
>chr3L:1144861-1144896
>chr3L:1145550-1145633
>chr3L:1145712-1145801
>chr3L:1146041-1146108
>chr3L:1146237-1146268
>chr3L:1146282-1146405
>chr3L:1146896-1146926
>chr3L:1147285-1147476
>chr3L:1147819-1147860
>chr3L:1147915-1147990
>chr3L:1149502-1149532
>chr3L:1149847-1149899
>chr3L:1150797-1150826
>chr3L:1151228-1151265
>chr3L:1151348-1151394
>chr3L:1152661-1152755
>chr3L:1153274-1153350
>chr3L:1153627-1153682
>chr3L:1154060-1154121
>chr3L:1154182-1163311
>chr3L:1163443-1163556
>chr3L:1163961-1164044
>chr3L:1164546-1164636
>chr3L:1165089-1165178
>chr3L:1165686-1165869
>chr3L:1166178-1166233
>chr3L:1167270-1167346
>chr3L:1167510-1167542
>chr3L:1167956-1168008
>chr3L:1168776-1168824
>chr3L:1170061-1170103
>chr3L:1170458-1170508
>chr3L:1170564-1170614
>chr3L:1172879-1173016
>chr3L:1173425-1173535
>chr3L:1175010-1175056
>chr3L:1175180-1175243
>chr3L:1175403-1175460
>chr3L:1175519-1175628
>chr3L:1175958-1175988
>chr3L:1177125-1177237
>chr3L:1177498-1177540
>chr3L:1177785-1177833
>chr3L:1177965-1178031
>chr3L:1178106-1178140
>chr3L:1178456-1178506
>chr3L:1178640-1178751
>chr3L:1178820-1178871
>chr3L:1181370-1181478
>chr3L:1182540-1182599
>chr3L:1183724-1183758
>chr3L:1186752-1186842
>chr3L:1187287-1187325
>chr3L:1187891-1187926
>chr3L:1188033-1188076
>chr3L:1194549-1194705
>chr3L:1195731-1195924
>chr3L:1196590-1196623
>chr3L:1200479-1200521
>chr3L:1201314-1201344
>chr3L:1203347-1203373
>chr3L:1204380-1204447
>chr3L:1207399-1207657
>chr3L:1209580-1209611
>chr3L:1210463-1210724
>chr3L:1210913-1211114
>chr3L:1213014-1213215
>chr3L:1214881-1214910
>chr3L:1219643-1227355
>chr3L:1227954-1228008
>chr3L:1231157-1231184
>chr3L:1241569-1241594
>chr3L:1245256-1245612
>chr3L:1245898-1246040
>chr3L:1246141-1246605
>chr3L:1246891-1247033
>chr3L:1247134-1247215
>chr3L:1247517-1247576
>chr3L:1248155-1248219
>chr3L:1251737-1251849
>chr3L:1253433-1253552
>chr3L:1254175-1254301
>chr3L:1255670-1255740
>chr3L:1256196-1256233
>chr3L:1259251-1259280
>chr3L:1261851-1261884
>chr3L:1262979-1263030
>chr3L:1264736-1264772
>chr3L:1265433-1265473
>chr3L:1265659-1265695
>chr3L:1266161-1266206
>chr3L:1266291-1266353
>chr3L:1270384-1270437
>chr3L:1270717-1270763
>chr3L:1270986-1271042
>chr3L:1271264-1271293
>chr3L:1271496-1271526
>chr3L:1272373-1272404
>chr3L:1273540-1273583
>chr3L:1274525-1274556
>chr3L:1277739-1277836
>chr3L:1278610-1278642
>chr3L:1278784-1278817
>chr3L:1279240-1279295
>chr3L:1282742-1282779
>chr3L:1282883-1282945
>chr3L:1282996-1283042
>chr3L:1286694-1286785
>chr3L:1287654-1287713
>chr3L:1290638-1290694
>chr3L:1292259-1292303
>chr3L:1292696-1292737
>chr3L:1300941-1300973
>chr3L:1301269-1301376
>chr3L:1301555-1301610
>chr3L:1307178-1307224
>chr3L:1315629-1315669
>chr3L:1316884-1316962
>chr3L:1322307-1322347
>chr3L:1322677-1322705
>chr3L:1322915-1322993
>chr3L:1331291-1331385
>chr3L:1335332-1335389
>chr3L:1344788-1344860
>chr3L:1345294-1345369
>chr3L:1347264-1347291
>chr3L:1350019-1350190
>chr3L:1350953-1351039
>chr3L:1352936-1352970
>chr3L:1355275-1355300
>chr3L:1355486-1355544
>chr3L:1359349-1359436
>chr3L:1359675-1359709
>chr3L:1361110-1361150
>chr3L:1361816-1361846
>chr3L:1362215-1362346
>chr3L:1363578-1363700
>chr3L:1364414-1364445
>chr3L:1364495-1364568
>chr3L:1364758-1364808
>chr3L:1366175-1366265
>chr3L:1366954-1366996
>chr3L:1369529-1369573
>chr3L:1369699-1369746
>chr3L:1370093-1370169
>chr3L:1370445-1370490
>chr3L:1371187-1371266
>chr3L:1371355-1371411
>chr3L:1371953-1371979
>chr3L:1372147-1372190
>chr3L:1372637-1372667
>chr3L:1373857-1373954
>chr3L:1374371-1374402
>chr3L:1374540-1374641
>chr3L:1377337-1377369
>chr3L:1378494-1378534
>chr3L:1379292-1379327
>chr3L:1379928-1380008
>chr3L:1380232-1380312
>chr3L:1380519-1380603
>chr3L:1380795-1380821
>chr3L:1381222-1381266
>chr3L:1381956-1381982
>chr3L:1382170-1382255
>chr3L:1382400-1382473
>chr3L:1384846-1384869
>chr3L:1388837-1388901
>chr3L:1390903-1390954
>chr3L:1392558-1392618
>chr3L:1392803-1392850
>chr3L:1393596-1393638
>chr3L:1393955-1393993
>chr3L:1394617-1394653
>chr3L:1396776-1396888
>chr3L:1397693-1398526
>chr3L:1401435-1401514
>chr3L:1401774-1401855
>chr3L:1402432-1402493
>chr3L:1403103-1403140
>chr3L:1403498-1403589
>chr3L:1403872-1403903
>chr3L:1405640-1405733
>chr3L:1406155-1406215
>chr3L:1407245-1407325
>chr3L:1407482-1407566
>chr3L:1407611-1407684
>chr3L:1407909-1407942
>chr3L:1408010-1408132
>chr3L:1409209-1409279
>chr3L:1409414-1409470
>chr3L:1414473-1414503
>chr3L:1414860-1415037
>chr3L:1418764-1418815
>chr3L:1419188-1419220
>chr3L:1419945-1420001
>chr3L:1421873-1421931
>chr3L:1424458-1424495
>chr3L:1424793-1430019
>chr3L:1432114-1432178
>chr3L:1432686-1432734
>chr3L:1433849-1433916
>chr3L:1437828-1437857
>chr3L:1438231-1438432
>chr3L:1439153-1439208
>chr3L:1440115-1440164
>chr3L:1440281-1440304
>chr3L:1440857-1440935
>chr3L:1441136-1441181
>chr3L:1441944-1441984
>chr3L:1442434-1442479
>chr3L:1442673-1442727
>chr3L:1443630-1443673
>chr3L:1445722-1445764
>chr3L:1446036-1446068
>chr3L:1447313-1447372
>chr3L:1447784-1447847
>chr3L:1449149-1449180
>chr3L:1449429-1449505
>chr3L:1449968-1450006
>chr3L:1451590-1451672
>chr3L:1452814-1452895
>chr3L:1454640-1454693
>chr3L:1455734-1455760
>chr3L:1456611-1456688
>chr3L:1456956-1457055
>chr3L:1457122-1457191
>chr3L:1457898-1457938
>chr3L:1458223-1458250
>chr3L:1458337-1458363
>chr3L:1458510-1458544
>chr3L:1459783-1459813
>chr3L:1461187-1461223
>chr3L:1463872-1463918
>chr3L:1464162-1464288
>chr3L:1465527-1465645
>chr3L:1467474-1467512
>chr3L:1468028-1468069
>chr3L:1468498-1468535
>chr3L:1468818-1468850
>chr3L:1470001-1470053
>chr3L:1470185-1470251
>chr3L:1470591-1470641
>chr3L:1473891-1473932
>chr3L:1475730-1475767
>chr3L:1479642-1479678
>chr3L:1480050-1480124
>chr3L:1481519-1481551
>chr3L:1483121-1483186
>chr3L:1484356-1484414
>chr3L:1484490-1484559
>chr3L:1485090-1485162
>chr3L:1485576-1485611
>chr3L:1485753-1486917
>chr3L:1489038-1489073
>chr3L:1490321-1491018
>chr3L:1492263-1492301
>chr3L:1496367-1496422
>chr3L:1496587-1496630
>chr3L:1497049-1497096
>chr3L:1497335-1497409
>chr3L:1497629-1497755
>chr3L:1498128-1498179
>chr3L:1498509-1498567
>chr3L:1500024-1500078
>chr3L:1500738-1500824
>chr3L:1501049-1501105
>chr3L:1501470-1501556
>chr3L:1503844-1503920
>chr3L:1505841-1505868
>chr3L:1506037-1513599
>chr3L:1515337-1515397
>chr3L:1518637-1518686
>chr3L:1519055-1519090
>chr3L:1522974-1523019
>chr3L:1525306-1525342
>chr3L:1536249-1536310
>chr3L:1537661-1537710
>chr3L:1537758-1537829
>chr3L:1538349-1538404
>chr3L:1539882-1539932
>chr3L:1541277-1541317
>chr3L:1541371-1541400
>chr3L:1541609-1541653
>chr3L:1546402-1546445
>chr3L:1547465-1547493
>chr3L:1548319-1548355
>chr3L:1550832-1550862
>chr3L:1551106-1551148
>chr3L:1552135-1552252
>chr3L:1552577-1552605
>chr3L:1553019-1553044
>chr3L:1557683-1557770
>chr3L:1557851-1557880
>chr3L:1559678-1559723
>chr3L:1561565-1561599
>chr3L:1565404-1565432
>chr3L:1567617-1567691
>chr3L:1569736-1569774
>chr3L:1570036-1570160
>chr3L:1571267-1571360
>chr3L:1573910-1573982
>chr3L:1575095-1575154
>chr3L:1575332-1575361
>chr3L:1577211-1577276
>chr3L:1577703-1577784
>chr3L:1578062-1578088
>chr3L:1579557-1579606
>chr3L:1579647-1579725
>chr3L:1581267-1581296
>chr3L:1581671-1581734
>chr3L:1583561-1583619
>chr3L:1583844-1583915
>chr3L:1584268-1584347
>chr3L:1585547-1585612
>chr3L:1585953-1586000
>chr3L:1587346-1587384
>chr3L:1588437-1588532
>chr3L:1589196-1589245
>chr3L:1589552-1589618
>chr3L:1592746-1592868
>chr3L:1593507-1593536
>chr3L:1593778-1593950
>chr3L:1594534-1594569
>chr3L:1599409-1599463
>chr3L:1600176-1600213
>chr3L:1600704-1600790
>chr3L:1610039-1610093
>chr3L:1611563-1611597
>chr3L:1612316-1612370
>chr3L:1614179-1614303
>chr3L:1614379-1614452
>chr3L:1614698-1614735
>chr3L:1614798-1614886
>chr3L:1626620-1626655
>chr3L:1627016-1627145
>chr3L:1627376-1627433
>chr3L:1627569-1627621
>chr3L:1628124-1628175
>chr3L:1630847-1630908
>chr3L:1631077-1631141
>chr3L:1631918-1631989
>chr3L:1632039-1632064
>chr3L:1632289-1632401
>chr3L:1632662-1632709
>chr3L:1633095-1633137
>chr3L:1633177-1633220
>chr3L:1633334-1633419
>chr3L:1633986-1634010
>chr3L:1634108-1634229
>chr3L:1634757-1634857
>chr3L:1636975-1637054
>chr3L:1637076-1637125
>chr3L:1640558-1640617
>chr3L:1642248-1642286
>chr3L:1645340-1645369
>chr3L:1647555-1647583
>chr3L:1649046-1649081
>chr3L:1655337-1655400
>chr3L:1655738-1655827
>chr3L:1656478-1656530
>chr3L:1656703-1656800
>chr3L:1657057-1657079
>chr3L:1660540-1660569
>chr3L:1661104-1661185
>chr3L:1661234-1661264
>chr3L:1661358-1661414
>chr3L:1665662-1665725
>chr3L:1667970-1668010
>chr3L:1672353-1672387
>chr3L:1673119-1673191
>chr3L:1673607-1673659
>chr3L:1674018-1674065
>chr3L:1674868-1674950
>chr3L:1675944-1675975
>chr3L:1676117-1676171
>chr3L:1677122-1677193
>chr3L:1677558-1677590
>chr3L:1678054-1678097
>chr3L:1680568-1680625
>chr3L:1680882-1681006
>chr3L:1681871-1681933
>chr3L:1682393-1682477
>chr3L:1684332-1684401
>chr3L:1684709-1684808
>chr3L:1685250-1685278
>chr3L:1685432-1685482
>chr3L:1685828-1685882
>chr3L:1686817-1686851
>chr3L:1688637-1688683
>chr3L:1689126-1689149
>chr3L:1689371-1689458
>chr3L:1691149-1691212
>chr3L:1692496-1692561
>chr3L:1692672-1692724
>chr3L:1695257-1695283
>chr3L:1695773-1695824
>chr3L:1698087-1698167
>chr3L:1699332-1699428
>chr3L:1700071-1700125
>chr3L:1700674-1700708
>chr3L:1700926-1701005
>chr3L:1702097-1702136
>chr3L:1702140-1702263
>chr3L:1706523-1706553
>chr3L:1708323-1708442
>chr3L:1709037-1709065
>chr3L:1709344-1709382
>chr3L:1710057-1710083
>chr3L:1710397-1710471
>chr3L:1713337-1713363
>chr3L:1714242-1714291
>chr3L:1718181-1718253
>chr3L:1727976-1728032
>chr3L:1729184-1729240
>chr3L:1732365-1732395
>chr3L:1740900-1741102
>chr3L:1742882-1742910
>chr3L:1745932-1745978
>chr3L:1746409-1746463
>chr3L:1747240-1747277
>chr3L:1747319-1747385
>chr3L:1748038-1748085
>chr3L:1748665-1748724
>chr3L:1748785-1748871
>chr3L:1750052-1750098
>chr3L:1750589-1750650
>chr3L:1751123-1751214
>chr3L:1751306-1751417
>chr3L:1753571-1753663
>chr3L:1754373-1754461
>chr3L:1755115-1755178
>chr3L:1769349-1769420
>chr3L:1775086-1775108
>chr3L:1778283-1778314
>chr3L:1778545-1778589
>chr3L:1781134-1781189
>chr3L:1783355-1783424
>chr3L:1784696-1784750
>chr3L:1787314-1787341
>chr3L:1792782-1792852
>chr3L:1793083-1793130
>chr3L:1794787-1794842
>chr3L:1794956-1794993
>chr3L:1795130-1795164
>chr3L:1796725-1796788
>chr3L:1797045-1797106
>chr3L:1805387-1805459
>chr3L:1805550-1805656
>chr3L:1806134-1806175
>chr3L:1807436-1807465
>chr3L:1808318-1808370
>chr3L:1809088-1809130
>chr3L:1809706-1809764
>chr3L:1809787-1809832
>chr3L:1810367-1810448
>chr3L:1810780-1810893
>chr3L:1812061-1812112
>chr3L:1813968-1814028
>chr3L:1814159-1814192
>chr3L:1814690-1814805
>chr3L:1815297-1815353
>chr3L:1816728-1816764
>chr3L:1818450-1818481
>chr3L:1822324-1822426
>chr3L:1822524-1822570
>chr3L:1822666-1822758
>chr3L:1822974-1823004
>chr3L:1823201-1823238
>chr3L:1824259-1824299
>chr3L:1828532-1828590
>chr3L:1833343-1833381
>chr3L:1833592-1833633
>chr3L:1839418-1839486
>chr3L:1840375-1840428
>chr3L:1841301-1841336
>chr3L:1844583-1844630
>chr3L:1846826-1846883
>chr3L:1847574-1847620
>chr3L:1847850-1847880
>chr3L:1848643-1848688
>chr3L:1848918-1848963
>chr3L:1849911-1849952
>chr3L:1851812-1851846
>chr3L:1851923-1851975
>chr3L:1857541-1857602
>chr3L:1857896-1857931
>chr3L:1859115-1859154
>chr3L:1859313-1859345
>chr3L:1860676-1860726
>chr3L:1861374-1861588
>chr3L:1864807-1864883
>chr3L:1866390-1866451
>chr3L:1867428-1867461
>chr3L:1868157-1868182
>chr3L:1868639-1868761
>chr3L:1871239-1871339
>chr3L:1871439-1871527
>chr3L:1874357-1874434
>chr3L:1878286-1878338
>chr3L:1878405-1878548
>chr3L:1878752-1878776
>chr3L:1879597-1879624
>chr3L:1879720-1879756
>chr3L:1879787-1879856
>chr3L:1881018-1881082
>chr3L:1881327-1881417
>chr3L:1881584-1881636
>chr3L:1882100-1882161
>chr3L:1883044-1883097
>chr3L:1883743-1883811
>chr3L:1886373-1886429
>chr3L:1887785-1887811
>chr3L:1887910-1887946
>chr3L:1892841-1892920
>chr3L:1895204-1895246
>chr3L:1897554-1897617
>chr3L:1897845-1897895
>chr3L:1899019-1899064
>chr3L:1900175-1900271
>chr3L:1902583-1902616
>chr3L:1903314-1903386
>chr3L:1904662-1904723
>chr3L:1904881-1904992
>chr3L:1905581-1905680
>chr3L:1906870-1906906
>chr3L:1907626-1907686
>chr3L:1908014-1908069
>chr3L:1910405-1910469
>chr3L:1918046-1918072
>chr3L:1918200-1918271
>chr3L:1918499-1918550
>chr3L:1918698-1918756
>chr3L:1919745-1919830
>chr3L:1920273-1920305
>chr3L:1920755-1920869
>chr3L:1921049-1921140
>chr3L:1921722-1921764
>chr3L:1923493-1923622
>chr3L:1923750-1923802
>chr3L:1924343-1924542
>chr3L:1924567-1924606
>chr3L:1924644-1924679
>chr3L:1924758-1924893
>chr3L:1926519-1926558
>chr3L:1926914-1926964
>chr3L:1927768-1927883
>chr3L:1927993-1928026
>chr3L:1928887-1928937
>chr3L:1929882-1929956
>chr3L:1933196-1933223
>chr3L:1933252-1933437
>chr3L:1939131-1939182
>chr3L:1939928-1939954
>chr3L:1940237-1940305
>chr3L:1941180-1941208
>chr3L:1941665-1941695
>chr3L:1941806-1941872
>chr3L:1941977-1942060
>chr3L:1947952-1947986
>chr3L:1949353-1949423
>chr3L:1960247-1960281
>chr3L:1962865-1962903
>chr3L:1964152-1964193
>chr3L:1964241-1964369
>chr3L:1970382-1970595
>chr3L:1974393-1974523
>chr3L:1974664-1974711
>chr3L:1975551-1975588
>chr3L:1977293-1977337
>chr3L:1980472-1980542
>chr3L:1981189-1981249
>chr3L:1981955-1982047
>chr3L:1985317-1985347
>chr3L:1989250-1989348
>chr3L:1989428-1989514
>chr3L:1990266-1990295
>chr3L:1991563-1991691
>chr3L:1991799-1991835
>chr3L:1992507-1992602
>chr3L:1996830-1996896
>chr3L:1998079-1998127
>chr3L:1999734-1999768
>chr3L:2000279-2000437
>chr3L:2001017-2001066
>chr3L:2002394-2002541
>chr3L:2003720-2003767
>chr3L:2004727-2004788
>chr3L:2005043-2005125
>chr3L:2008479-2008508
>chr3L:2010431-2010502
>chr3L:2011061-2011091
>chr3L:2013307-2013368
>chr3L:2014438-2014484
>chr3L:2014673-2014763
>chr3L:2016341-2016409
>chr3L:2018991-2019036
>chr3L:2023832-2023904
>chr3L:2027480-2027506
>chr3L:2029223-2029273
>chr3L:2030685-2030742
>chr3L:2031767-2031856
>chr3L:2033606-2033674
>chr3L:2039878-2039935
>chr3L:2040021-2040093
>chr3L:2047782-2047810
>chr3L:2047924-2048014
>chr3L:2051014-2051106
>chr3L:2056336-2056381
>chr3L:2056751-2056793
>chr3L:2058095-2058122
>chr3L:2059361-2059389
>chr3L:2060482-2060531
>chr3L:2060963-2061000
>chr3L:2061565-2061601
>chr3L:2062651-2062675
>chr3L:2063508-2069720
>chr3L:2076205-2076278
>chr3L:2076707-2076745
>chr3L:2077408-2077502
>chr3L:2082605-2082720
>chr3L:2088039-2088059
>chr3L:2088617-2088643
>chr3L:2090603-2090632
>chr3L:2090886-2090993
>chr3L:2106973-2107021
>chr3L:2108304-2113454
>chr3L:2114177-2114269
>chr3L:2115161-2115233
>chr3L:2115509-2115537
>chr3L:2116352-2116408
>chr3L:2117127-2117161
>chr3L:2117742-2117768
>chr3L:2117848-2117888
>chr3L:2120010-2120046
>chr3L:2121311-2121375
>chr3L:2124450-2124516
>chr3L:2124781-2124827
>chr3L:2125491-2125524
>chr3L:2128364-2128485
>chr3L:2135436-2135481
>chr3L:2136173-2136198
>chr3L:2137819-2137892
>chr3L:2138259-2138281
>chr3L:2138785-2138816
>chr3L:2140175-2140284
>chr3L:2141150-2141195
>chr3L:2142354-2142396
>chr3L:2143242-2143300
>chr3L:2144220-2144268
>chr3L:2148225-2148254
>chr3L:2148801-2148858
>chr3L:2149807-2149933
>chr3L:2150869-2150945
>chr3L:2151156-2151200
>chr3L:2151504-2151561
>chr3L:2153260-2153316
>chr3L:2154948-2154983
>chr3L:2155047-2155101
>chr3L:2155349-2155427
>chr3L:2155767-2155816
>chr3L:2166254-2166306
>chr3L:2166459-2166481
>chr3L:2170108-2170146
>chr3L:2176793-2176833
>chr3L:2180225-2180266
>chr3L:2182295-2182365
>chr3L:2183319-2183372
>chr3L:2183534-2183569
>chr3L:2184809-2184844
>chr3L:2188083-2188125
>chr3L:2188373-2188406
>chr3L:2188459-2188484
>chr3L:2192984-2193018
>chr3L:2194470-2194535
>chr3L:2195909-2195970
>chr3L:2196435-2196463
>chr3L:2199095-2199132
>chr3L:2200136-2200397
>chr3L:2201163-2201222
>chr3L:2201452-2201522
>chr3L:2202998-2203059
>chr3L:2207793-2207828
>chr3L:2209447-2209478
>chr3L:2209787-2209828
>chr3L:2212851-2212902
>chr3L:2213010-2213050
>chr3L:2213625-2213657
>chr3L:2214045-2214077
>chr3L:2214509-2214548
>chr3L:2216448-2216480
>chr3L:2217531-2217585
>chr3L:2217735-2217823
>chr3L:2218154-2218183
>chr3L:2218825-2218965
>chr3L:2221329-2221431
>chr3L:2222300-2222388
>chr3L:2222618-2222776
>chr3L:2222961-2223040
>chr3L:2223587-2223651
>chr3L:2223814-2223866
>chr3L:2224412-2224439
>chr3L:2226292-2226313
>chr3L:2227672-2227701
>chr3L:2229457-2229505
>chr3L:2234514-2234564
>chr3L:2236449-2236475
>chr3L:2237967-2238016
>chr3L:2238381-2238422
>chr3L:2239828-2239855
>chr3L:2243977-2243999
>chr3L:2244264-2244357
>chr3L:2244490-2244521
>chr3L:2247370-2247404
>chr3L:2252699-2252775
>chr3L:2255317-2255341
>chr3L:2255434-2255490
>chr3L:2255539-2255666
>chr3L:2256146-2256193
>chr3L:2257180-2257222
>chr3L:2265121-2265198
>chr3L:2271171-2271232
>chr3L:2273467-2273533
>chr3L:2273759-2273801
>chr3L:2274255-2274282
>chr3L:2280608-2280680
>chr3L:2280814-2280843
>chr3L:2281091-2281169
>chr3L:2282424-2282549
>chr3L:2282686-2282781
>chr3L:2283914-2283953
>chr3L:2285705-2285753
>chr3L:2286621-2286679
>chr3L:2288509-2288542
>chr3L:2289851-2289902
>chr3L:2294527-2294593
>chr3L:2294602-2294657
>chr3L:2299562-2299624
>chr3L:2300072-2300140
>chr3L:2301798-2301838
>chr3L:2302337-2302380
>chr3L:2302443-2302496
>chr3L:2302846-2302888
>chr3L:2306862-2306905
>chr3L:2309802-2309863
>chr3L:2313296-2313323
>chr3L:2318865-2318894
>chr3L:2319306-2319339
>chr3L:2322355-2322446
>chr3L:2322749-2322834
>chr3L:2323589-2323619
>chr3L:2324848-2324904
>chr3L:2325195-2325279
>chr3L:2325446-2325495
>chr3L:2329404-2329436
>chr3L:2332799-2332826
>chr3L:2333518-2333561
>chr3L:2333710-2333768
>chr3L:2337119-2337167
>chr3L:2337753-2337817
>chr3L:2338561-2338597
>chr3L:2338844-2338939
>chr3L:2341218-2341321
>chr3L:2342463-2342507
>chr3L:2343289-2343325
>chr3L:2343826-2343848
>chr3L:2345509-2345546
>chr3L:2347792-2347819
>chr3L:2349141-2349186
>chr3L:2353379-2353402
>chr3L:2354485-2354539
>chr3L:2357312-2357357
>chr3L:2357959-2358025
>chr3L:2362826-2362854
>chr3L:2365226-2365280
>chr3L:2366783-2366816
>chr3L:2367827-2367880
>chr3L:2368729-2368781
>chr3L:2369510-2369573
>chr3L:2369782-2369929
>chr3L:2370916-2371049
>chr3L:2371475-2371508
>chr3L:2372033-2372097
>chr3L:2372591-2372697
>chr3L:2373925-2373996
>chr3L:2374422-2374544
>chr3L:2377323-2377353
>chr3L:2379104-2379133
>chr3L:2379708-2379734
>chr3L:2382084-2382117
>chr3L:2382994-2383031
>chr3L:2383413-2383450
>chr3L:2386065-2386182
>chr3L:2386426-2386481
>chr3L:2389576-2389620
>chr3L:2391342-2391401
>chr3L:2393277-2393305
>chr3L:2394298-2394332
>chr3L:2396379-2396439
>chr3L:2396605-2396641
>chr3L:2400544-2400570
>chr3L:2403456-2403498
>chr3L:2403575-2403605
>chr3L:2406475-2406585
>chr3L:2406669-2406693
>chr3L:2408164-2408210
>chr3L:2410380-2410427
>chr3L:2412630-2412758
>chr3L:2412880-2412915
>chr3L:2416095-2416141
>chr3L:2417303-2417333
>chr3L:2417824-2417947
>chr3L:2418252-2418283
>chr3L:2419241-2419319
>chr3L:2420522-2420611
>chr3L:2422267-2422304
>chr3L:2422321-2422354
>chr3L:2422909-2422955
>chr3L:2422982-2423057
>chr3L:2423428-2423464
>chr3L:2424485-2424510
>chr3L:2425136-2425168
>chr3L:2427379-2427409
>chr3L:2428315-2428403
>chr3L:2429102-2429161
>chr3L:2432210-2432241
>chr3L:2433179-2433306
>chr3L:2433977-2434012
>chr3L:2435408-2435471
>chr3L:2435537-2435611
>chr3L:2437084-2437187
>chr3L:2437324-2437355
>chr3L:2439091-2439197
>chr3L:2441443-2441466
>chr3L:2441482-2441561
>chr3L:2442274-2442342
>chr3L:2442439-2442643
>chr3L:2442787-2442827
>chr3L:2442864-2442919
>chr3L:2443192-2443249
>chr3L:2444299-2444331
>chr3L:2446344-2446408
>chr3L:2447344-2447399
>chr3L:2447557-2456657
>chr3L:2457687-2457776
>chr3L:2463195-2463233
>chr3L:2463763-2463798
>chr3L:2464764-2464808
>chr3L:2465520-2465627
>chr3L:2467126-2467156
>chr3L:2469851-2469886
>chr3L:2471650-2471702
>chr3L:2472288-2472404
>chr3L:2472565-2472633
>chr3L:2473999-2474052
>chr3L:2474087-2474115
>chr3L:2474823-2474926
>chr3L:2479340-2479372
>chr3L:2481653-2481709
>chr3L:2483396-2483436
>chr3L:2485351-2485398
>chr3L:2485539-2485570
>chr3L:2485844-2485898
>chr3L:2486527-2486581
>chr3L:2487798-2487872
>chr3L:2489087-2489163
>chr3L:2490341-2490368
>chr3L:2493248-2493354
>chr3L:2495538-2495577
>chr3L:2499095-2499122
>chr3L:2503686-2503734
>chr3L:2508116-2508193
>chr3L:2508308-2508415
>chr3L:2509055-2509096
>chr3L:2510065-2510120
>chr3L:2510178-2510248
>chr3L:2510604-2510667
>chr3L:2512116-2512150
>chr3L:2512322-2512357
>chr3L:2513922-2513981
>chr3L:2514338-2514484
>chr3L:2515149-2515174
>chr3L:2515275-2515311
>chr3L:2515574-2515804
>chr3L:2516347-2516423
>chr3L:2516679-2516705
>chr3L:2518015-2518086
>chr3L:2518342-2518387
>chr3L:2519319-2519397
>chr3L:2520574-2520674
>chr3L:2522451-2522551
>chr3L:2522597-2522666
>chr3L:2523855-2523898
>chr3L:2524803-2524827
>chr3L:2524901-2524976
>chr3L:2525447-2525502
>chr3L:2528437-2528459
>chr3L:2536036-2536127
>chr3L:2537055-2537090
>chr3L:2539417-2539452
>chr3L:2540873-2540897
>chr3L:2541229-2541254
>chr3L:2546100-2546142
>chr3L:2547538-2547598
>chr3L:2547864-2547890
>chr3L:2549317-2549414
>chr3L:2550094-2550120
>chr3L:2550613-2550645
>chr3L:2552829-2552880
>chr3L:2553028-2553115
>chr3L:2553214-2553332
>chr3L:2553563-2553605
>chr3L:2555353-2555401
>chr3L:2555630-2555712
>chr3L:2555933-2555956
>chr3L:2556114-2556168
>chr3L:2556268-2556312
>chr3L:2556510-2556562
>chr3L:2558444-2558508
>chr3L:2558972-2559018
>chr3L:2560187-2560297
>chr3L:2561856-2561992
>chr3L:2562106-2562232
>chr3L:2562463-2562544
>chr3L:2563860-2563893
>chr3L:2563985-2564130
>chr3L:2565611-2565671
>chr3L:2565829-2565894
>chr3L:2566467-2566663
>chr3L:2566784-2566830
>chr3L:2567722-2567767
>chr3L:2568064-2568097
>chr3L:2569169-2569234
>chr3L:2570368-2570453
>chr3L:2572312-2572343
>chr3L:2575139-2575180
>chr3L:2575739-2575793
>chr3L:2576006-2576088
>chr3L:2577225-2577263
>chr3L:2577383-2577426
>chr3L:2578429-2578509
>chr3L:2578648-2578709
>chr3L:2581738-2581768
>chr3L:2583662-2583688
>chr3L:2585968-2586065
>chr3L:2589997-2590126
>chr3L:2590409-2590444
>chr3L:2592911-2592961
>chr3L:2593321-2593445
>chr3L:2600188-2600250
>chr3L:2604898-2604926
>chr3L:2606882-2606920
>chr3L:2608475-2608502
>chr3L:2608840-2608917
>chr3L:2609894-2609931
>chr3L:2610762-2610800
>chr3L:2613026-2613065
>chr3L:2613703-2613793
>chr3L:2613981-2614157
>chr3L:2614707-2614761
>chr3L:2615352-2615424
>chr3L:2615590-2615671
>chr3L:2616270-2616408
>chr3L:2617470-2617539
>chr3L:2617753-2617810
>chr3L:2618527-2618553
>chr3L:2621667-2621736
>chr3L:2622488-2622549
>chr3L:2625421-2625478
>chr3L:2625625-2625776
>chr3L:2629249-2629312
>chr3L:2629686-2629719
>chr3L:2630021-2630045
>chr3L:2631378-2631414
>chr3L:2632160-2632284
>chr3L:2633699-2633733
>chr3L:2634941-2634984
>chr3L:2635166-2635226
>chr3L:2636196-2636298
>chr3L:2636404-2636427
>chr3L:2637990-2638034
>chr3L:2638079-2638122
>chr3L:2638707-2638814
>chr3L:2641878-2641980
>chr3L:2642516-2642549
>chr3L:2644566-2644588
>chr3L:2646357-2646471
>chr3L:2648376-2648419
>chr3L:2654328-2654390
>chr3L:2656127-2656164
>chr3L:2656941-2657003
>chr3L:2657138-2657167
>chr3L:2657805-2657856
>chr3L:2658800-2658831
>chr3L:2659089-2659163
>chr3L:2662777-2662808
>chr3L:2663999-2664032
>chr3L:2665068-2665110
>chr3L:2667445-2667515
>chr3L:2667684-2667715
>chr3L:2668017-2668048
>chr3L:2670957-2671023
>chr3L:2671243-2671335
>chr3L:2672313-2672342
>chr3L:2672622-2672698
>chr3L:2673551-2673608
>chr3L:2676190-2676235
>chr3L:2676655-2676759
>chr3L:2677038-2677063
>chr3L:2677573-2677629
>chr3L:2682154-2682243
>chr3L:2682406-2682446
>chr3L:2684670-2684721
>chr3L:2685008-2685149
>chr3L:2685186-2685232
>chr3L:2688716-2688806
>chr3L:2691090-2691181
>chr3L:2693227-2693315
>chr3L:2694668-2694738
>chr3L:2695692-2695725
>chr3L:2702093-2702122
>chr3L:2702544-2702648
>chr3L:2708190-2708276
>chr3L:2708780-2708814
>chr3L:2711451-2711527
>chr3L:2712203-2712252
>chr3L:2712864-2712990
>chr3L:2715486-2715538
>chr3L:2717886-2717921
>chr3L:2719108-2719196
>chr3L:2719333-2719444
>chr3L:2719547-2719628
>chr3L:2721100-2721129
>chr3L:2721598-2721735
>chr3L:2722039-2722105
>chr3L:2722671-2722774
>chr3L:2723383-2723457
>chr3L:2724446-2724544
>chr3L:2727335-2727363
>chr3L:2728763-2728859
>chr3L:2729055-2729131
>chr3L:2729256-2729365
>chr3L:2729696-2729764
>chr3L:2729886-2729933
>chr3L:2730893-2730971
>chr3L:2732356-2732432
>chr3L:2734332-2734427
>chr3L:2734686-2734727
>chr3L:2735254-2735354
>chr3L:2735431-2735476
>chr3L:2737497-2737557
>chr3L:2737678-2737710
>chr3L:2741131-2741197
>chr3L:2743336-2743402
>chr3L:2743592-2743674
>chr3L:2743840-2743893
>chr3L:2743978-2744002
>chr3L:2744284-2744331
>chr3L:2744772-2744813
>chr3L:2745618-2745745
>chr3L:2746821-2746901
>chr3L:2747587-2747627
>chr3L:2748482-2748522
>chr3L:2748761-2748854
>chr3L:2751481-2755753
>chr3L:2756026-2756132
>chr3L:2758002-2758106
>chr3L:2758819-2758897
>chr3L:2759162-2759267
>chr3L:2760620-2760645
>chr3L:2760686-2760743
>chr3L:2761035-2761057
>chr3L:2765065-2765118
>chr3L:2766192-2766367
>chr3L:2767401-2767635
>chr3L:2767682-2767735
>chr3L:2768664-2768721
>chr3L:2773891-2773941
>chr3L:2774086-2774140
>chr3L:2774583-2774623
>chr3L:2786582-2786647
>chr3L:2788646-2788697
>chr3L:2788974-2789058
>chr3L:2789540-2789682
>chr3L:2793531-2793584
>chr3L:2793689-2793735
>chr3L:2793845-2793949
>chr3L:2794010-2794055
>chr3L:2794191-2794324
>chr3L:2794435-2794528
>chr3L:2794638-2794703
>chr3L:2795502-2795675
>chr3L:2796091-2796203
>chr3L:2796374-2796545
>chr3L:2798065-2798122
>chr3L:2798213-2798275
>chr3L:2800115-2800155
>chr3L:2800263-2800311
>chr3L:2802537-2802585
>chr3L:2803269-2803337
>chr3L:2803867-2803931
>chr3L:2805488-2805760
>chr3L:2805932-2806006
>chr3L:2806086-2806124
>chr3L:2806985-2807096
>chr3L:2807719-2807862
>chr3L:2808771-2808818
>chr3L:2811796-2811907
>chr3L:2812366-2812407
>chr3L:2812729-2812752
>chr3L:2813342-2813377
>chr3L:2814296-2814390
>chr3L:2814675-2814715
>chr3L:2814814-2814850
>chr3L:2815526-2815649
>chr3L:2817790-2817855
>chr3L:2819064-2819147
>chr3L:2819752-2819784
>chr3L:2820386-2820415
>chr3L:2820694-2820749
>chr3L:2822430-2822551
>chr3L:2822587-2822732
>chr3L:2822773-2822938
>chr3L:2823422-2823534
>chr3L:2824353-2824437
>chr3L:2824740-2824776
>chr3L:2825112-2825266
>chr3L:2826235-2826304
>chr3L:2828439-2828612
>chr3L:2828883-2829135
>chr3L:2829812-2829845
>chr3L:2830460-2830493
>chr3L:2833472-2833532
>chr3L:2835245-2835446
>chr3L:2835817-2835976
>chr3L:2836009-2836068
>chr3L:2836404-2836463
>chr3L:2836602-2836689
>chr3L:2837150-2837244
>chr3L:2837411-2837491
>chr3L:2837623-2837745
>chr3L:2838527-2838671
>chr3L:2839544-2839663
>chr3L:2839748-2839838
>chr3L:2839845-2839880
>chr3L:2840516-2840593
>chr3L:2840944-2841082
>chr3L:2841457-2841557
>chr3L:2842168-2842203
>chr3L:2842310-2842434
>chr3L:2842502-2842544
>chr3L:2842651-2842774
>chr3L:2843185-2843245
>chr3L:2843404-2843434
>chr3L:2843501-2843575
>chr3L:2843622-2843713
>chr3L:2844449-2844506
>chr3L:2845087-2845127
>chr3L:2845195-2845268
>chr3L:2845654-2845819
>chr3L:2847050-2847094
>chr3L:2847628-2847688
>chr3L:2847768-2847833
>chr3L:2848720-2848755
>chr3L:2848887-2848985
>chr3L:2849588-2849651
>chr3L:2850584-2850634
>chr3L:2851006-2851060
>chr3L:2853180-2853249
>chr3L:2853456-2853479
>chr3L:2854086-2854115
>chr3L:2855189-2855222
>chr3L:2855474-2855626
>chr3L:2856388-2856416
>chr3L:2857841-2857878
>chr3L:2857945-2858064
>chr3L:2858363-2858419
>chr3L:2858783-2858811
>chr3L:2859579-2859615
>chr3L:2859842-2859884
>chr3L:2859905-2859930
>chr3L:2860494-2860561
>chr3L:2862101-2862165
>chr3L:2862218-2862327
>chr3L:2862398-2862430
>chr3L:2863291-2863381
>chr3L:2863576-2863604
>chr3L:2863992-2864097
>chr3L:2864596-2864667
>chr3L:2865080-2865131
>chr3L:2865530-2865564
>chr3L:2866307-2866379
>chr3L:2867087-2867128
>chr3L:2867294-2867350
>chr3L:2867606-2867663
>chr3L:2869006-2869033
>chr3L:2869624-2869699
>chr3L:2870186-2870260
>chr3L:2870972-2871150
>chr3L:2871248-2871652
>chr3L:2872151-2872289
>chr3L:2872554-2872586
>chr3L:2873048-2873397
>chr3L:2874238-2874313
>chr3L:2874494-2874519
>chr3L:2875427-2875478
>chr3L:2876827-2876869
>chr3L:2877665-2877703
>chr3L:2877890-2877939
>chr3L:2878087-2878141
>chr3L:2878916-2879066
>chr3L:2879140-2879184
>chr3L:2879567-2879679
>chr3L:2879710-2879745
>chr3L:2880067-2880099
>chr3L:2880511-2880539
>chr3L:2880935-2880992
>chr3L:2881114-2881173
>chr3L:2881744-2881816
>chr3L:2884477-2884508
>chr3L:2885653-2885711
>chr3L:2886413-2886453
>chr3L:2889144-2889203
>chr3L:2889449-2889476
>chr3L:2890431-2890502
>chr3L:2890879-2890953
>chr3L:2892080-2892124
>chr3L:2892375-2892408
>chr3L:2893013-2893045
>chr3L:2894126-2894179
>chr3L:2895886-2895916
>chr3L:2896162-2896215
>chr3L:2901243-2901285
>chr3L:2904162-2904242
>chr3L:2904932-2904997
>chr3L:2906153-2906183
>chr3L:2906906-2907014
>chr3L:2908923-2908960
>chr3L:2909292-2909334
>chr3L:2909846-2909954
>chr3L:2911956-2912072
>chr3L:2912333-2912364
>chr3L:2913706-2913733
>chr3L:2914487-2914547
>chr3L:2918221-2918257
>chr3L:2918322-2918353
>chr3L:2921038-2921064
>chr3L:2922318-2922362
>chr3L:2923061-2923138
>chr3L:2923524-2923566
>chr3L:2924206-2924328
>chr3L:2924620-2924744
>chr3L:2927893-2936116
>chr3L:2936894-2936974
>chr3L:2938805-2938869
>chr3L:2938974-2939055
>chr3L:2939283-2939361
>chr3L:2939661-2939695
>chr3L:2939987-2940091
>chr3L:2940544-2940570
>chr3L:2940623-2940730
>chr3L:2943612-2943705
>chr3L:2943844-2943965
>chr3L:2944223-2944277
>chr3L:2944450-2944487
>chr3L:2944961-2944991
>chr3L:2946049-2946097
>chr3L:2946742-2946857
>chr3L:2947341-2947394
>chr3L:2947423-2947492
>chr3L:2947747-2947791
>chr3L:2948592-2948646
>chr3L:2950821-2950904
>chr3L:2952870-2953007
>chr3L:2954148-2954220
>chr3L:2954846-2954881
>chr3L:2954923-2954970
>chr3L:2959048-2959102
>chr3L:2959611-2959660
>chr3L:2963457-2963511
>chr3L:2966696-2974154
>chr3L:2974634-2974687
>chr3L:2974786-2974850
>chr3L:2977038-2977065
>chr3L:2979178-2979221
>chr3L:2979663-2979753
>chr3L:2984388-2984431
>chr3L:2985849-2985898
>chr3L:2988372-2988426
>chr3L:2992850-2992898
>chr3L:2999987-3000000
>chr3L:3000000-3000013
>chr3L:3001527-3001560
>chr3L:3005126-3005163
>chr3L:3006550-3006578
>chr3L:3010092-3010140
>chr3L:3012280-3012338
>chr3L:3013336-3013400
>chr3L:3014815-3014858
>chr3L:3025009-3025037
>chr3L:3026014-3026048
>chr3L:3027113-3027142
>chr3L:3027250-3027281
>chr3L:3027739-3027789
>chr3L:3028440-3028488
>chr3L:3028701-3028727
>chr3L:3029254-3029323
>chr3L:3032902-3032937
>chr3L:3034205-3034326
>chr3L:3035614-3035667
>chr3L:3035759-3035796
>chr3L:3036023-3036045
>chr3L:3036753-3036853
>chr3L:3037368-3037391
>chr3L:3038227-3038308
>chr3L:3039111-3039150
>chr3L:3040363-3042117
>chr3L:3047220-3047278
>chr3L:3049283-3049324
>chr3L:3050124-3050263
>chr3L:3051769-3051992
>chr3L:3058114-3058163
>chr3L:3060248-3060314
>chr3L:3061289-3069865
>chr3L:3070248-3070317
>chr3L:3070363-3070469
>chr3L:3071394-3071460
>chr3L:3071594-3071692
>chr3L:3073052-3073202
>chr3L:3073271-3073527
>chr3L:3074862-3074887
>chr3L:3077429-3077475
>chr3L:3077781-3077928
>chr3L:3078034-3078094
>chr3L:3080735-3080798
>chr3L:3084076-3084119
>chr3L:3085307-3085439
>chr3L:3085491-3085590
>chr3L:3088690-3088770
>chr3L:3089211-3089340
>chr3L:3089408-3089478
>chr3L:3089860-3089901
>chr3L:3090799-3090898
>chr3L:3094657-3094710
>chr3L:3094892-3094948
>chr3L:3095729-3095808
>chr3L:3095988-3096062
>chr3L:3096368-3096440
>chr3L:3096603-3096678
>chr3L:3096888-3096963
>chr3L:3097345-3097396
>chr3L:3097510-3097590
>chr3L:3099753-3099850
>chr3L:3100518-3100611
>chr3L:3100789-3100873
>chr3L:3102373-3102424
>chr3L:3103733-3103825
>chr3L:3105406-3105467
>chr3L:3105752-3105834
>chr3L:3106985-3107029
>chr3L:3108175-3108257
>chr3L:3108764-3108794
>chr3L:3108936-3109015
>chr3L:3121868-3122005
>chr3L:3127859-3127896
>chr3L:3128503-3128558
>chr3L:3128945-3128990
>chr3L:3134942-3135013
>chr3L:3136584-3136612
>chr3L:3137845-3137898
>chr3L:3138311-3138362
>chr3L:3138834-3138897
>chr3L:3139292-3139384
>chr3L:3140369-3140474
>chr3L:3141693-3141737
>chr3L:3143220-3143257
>chr3L:3143853-3143886
>chr3L:3148524-3148559
>chr3L:3148852-3148983
>chr3L:3149147-3149223
>chr3L:3149446-3149475
>chr3L:3149860-3149915
>chr3L:3150561-3150756
>chr3L:3152529-3152558
>chr3L:3152635-3152710
>chr3L:3152860-3152930
>chr3L:3153907-3153951
>chr3L:3154109-3154180
>chr3L:3159026-3159118
>chr3L:3160608-3160639
>chr3L:3165538-3165579
>chr3L:3171055-3171107
>chr3L:3186514-3186542
>chr3L:3188673-3189081
>chr3L:3193256-3193388
>chr3L:3194214-3194255
>chr3L:3194499-3194549
>chr3L:3195045-3195358
>chr3L:3196100-3196187
>chr3L:3216867-3216892
>chr3L:3223601-3223631
>chr3L:3226415-3226459
>chr3L:3227036-3227137
>chr3L:3227206-3227281
>chr3L:3229505-3229595
>chr3L:3230419-3230504
>chr3L:3230825-3230862
>chr3L:3231123-3231149
>chr3L:3231541-3231601
>chr3L:3235824-3235882
>chr3L:3235929-3235986
>chr3L:3240009-3240040
>chr3L:3240090-3240240
>chr3L:3240970-3241050
>chr3L:3241393-3241577
>chr3L:3243275-3243349
>chr3L:3246243-3246515
>chr3L:3246657-3246727
>chr3L:3249076-3249101
>chr3L:3249430-3249541
>chr3L:3251645-3251706
>chr3L:3252227-3252257
>chr3L:3253676-3253721
>chr3L:3254154-3254188
>chr3L:3258041-3258163
>chr3L:3258191-3258217
>chr3L:3258289-3258363
>chr3L:3258479-3258509
>chr3L:3260313-3260337
>chr3L:3260415-3260439
>chr3L:3261270-3261315
>chr3L:3263402-3263435
>chr3L:3266498-3266551
>chr3L:3267301-3267349
>chr3L:3270073-3270111
>chr3L:3273914-3273944
>chr3L:3274200-3274269
>chr3L:3278599-3278632
>chr3L:3281487-3281935
>chr3L:3286460-3286489
>chr3L:3287274-3287531
>chr3L:3287782-3287837
>chr3L:3288988-3289016
>chr3L:3289539-3289613
>chr3L:3290153-3290197
>chr3L:3290580-3290611
>chr3L:3291184-3291256
>chr3L:3291620-3291804
>chr3L:3292192-3292233
>chr3L:3292261-3292332
>chr3L:3297341-3297396
>chr3L:3298939-3299013
>chr3L:3300318-3300357
>chr3L:3300797-3300825
>chr3L:3301222-3301253
>chr3L:3301829-3301865
>chr3L:3302501-3302533
>chr3L:3306028-3306072
>chr3L:3307753-3307798
>chr3L:3309573-3309616
>chr3L:3310097-3310172
>chr3L:3311951-3312026
>chr3L:3312438-3312483
>chr3L:3312821-3312945
>chr3L:3313455-3313503
>chr3L:3318445-3318491
>chr3L:3320925-3321007
>chr3L:3321090-3321119
>chr3L:3321188-3321249
>chr3L:3327638-3327680
>chr3L:3331981-3332024
>chr3L:3332379-3332417
>chr3L:3334798-3334842
>chr3L:3337054-3337133
>chr3L:3338825-3338858
>chr3L:3340791-3340836
>chr3L:3343294-3343340
>chr3L:3343649-3343691
>chr3L:3347661-3347715
>chr3L:3348882-3348951
>chr3L:3351372-3351416
>chr3L:3352002-3352035
>chr3L:3352728-3352814
>chr3L:3354537-3354575
>chr3L:3356406-3356447
>chr3L:3356932-3357006
>chr3L:3359012-3359050
>chr3L:3364426-3364451
>chr3L:3367704-3367750
>chr3L:3371160-3371321
>chr3L:3371622-3371649
>chr3L:3372064-3372121
>chr3L:3374336-3374380
>chr3L:3376113-3376153
>chr3L:3380321-3380435
>chr3L:3380837-3380863
>chr3L:3381804-3381915
>chr3L:3382305-3382383
>chr3L:3383969-3384050
>chr3L:3384245-3384280
>chr3L:3384866-3384894
>chr3L:3385125-3385151
>chr3L:3385182-3385262
>chr3L:3385361-3385394
>chr3L:3386558-3386623
>chr3L:3386845-3387159
>chr3L:3387747-3387888
>chr3L:3389060-3389169
>chr3L:3390069-3390120
>chr3L:3390696-3390735
>chr3L:3391363-3391410
>chr3L:3391926-3391986
>chr3L:3393915-3394002
>chr3L:3394132-3394199
>chr3L:3394321-3394522
>chr3L:3395663-3395706
>chr3L:3395797-3395837
>chr3L:3396507-3396590
>chr3L:3396682-3396726
>chr3L:3397702-3397793
>chr3L:3398293-3398344
>chr3L:3399077-3399125
>chr3L:3399911-3399970
>chr3L:3400025-3400065
>chr3L:3400102-3400136
>chr3L:3400461-3400680
>chr3L:3401364-3401415
>chr3L:3401476-3401716
>chr3L:3402255-3402322
>chr3L:3402792-3402826
>chr3L:3403921-3404035
>chr3L:3404235-3404284
>chr3L:3404758-3404839
>chr3L:3405475-3405510
>chr3L:3406927-3406954
>chr3L:3407508-3407581
>chr3L:3407658-3407744
>chr3L:3407802-3407841
>chr3L:3408962-3409018
>chr3L:3409130-3409204
>chr3L:3409897-3409940
>chr3L:3410141-3410168
>chr3L:3411609-3411772
>chr3L:3411830-3411869
>chr3L:3412057-3412095
>chr3L:3412987-3413069
>chr3L:3413134-3413177
>chr3L:3413827-3413893
>chr3L:3413961-3414138
>chr3L:3414839-3414868
>chr3L:3415063-3415136
>chr3L:3415425-3415476
>chr3L:3417143-3417243
>chr3L:3417332-3417527
>chr3L:3417638-3417695
>chr3L:3418674-3418817
>chr3L:3419342-3419415
>chr3L:3420410-3420498
>chr3L:3420942-3421010
>chr3L:3425126-3425264
>chr3L:3426201-3426253
>chr3L:3427101-3427178
>chr3L:3427364-3427442
>chr3L:3428420-3428453
>chr3L:3428489-3428523
>chr3L:3428978-3429016
>chr3L:3429733-3429800
>chr3L:3431255-3431301
>chr3L:3432367-3432468
>chr3L:3433709-3433770
>chr3L:3435392-3435468
>chr3L:3435526-3435559
>chr3L:3436924-3437045
>chr3L:3437651-3437711
>chr3L:3440553-3440592
>chr3L:3440643-3440701
>chr3L:3442521-3442580
>chr3L:3442674-3442698
>chr3L:3444331-3444381
>chr3L:3445396-3445439
>chr3L:3445671-3445721
>chr3L:3446492-3446536
>chr3L:3446662-3446701
>chr3L:3447853-3447920
>chr3L:3448025-3448204
>chr3L:3448829-3448886
>chr3L:3448950-3449039
>chr3L:3449515-3449589
>chr3L:3450363-3450418
>chr3L:3451957-3452013
>chr3L:3452495-3452529
>chr3L:3452997-3453039
>chr3L:3453560-3453587
>chr3L:3454161-3454203
>chr3L:3454615-3454676
>chr3L:3455295-3455597
>chr3L:3456089-3456123
>chr3L:3456258-3456304
>chr3L:3456443-3456543
>chr3L:3458531-3458610
>chr3L:3458707-3458805
>chr3L:3459187-3459382
>chr3L:3459497-3459632
>chr3L:3459848-3459878
>chr3L:3461939-3461996
>chr3L:3468060-3468103
>chr3L:3471990-3472023
>chr3L:3472181-3472261
>chr3L:3473811-3473866
>chr3L:3474937-3474973
>chr3L:3475133-3475519
>chr3L:3477857-3477949
>chr3L:3477963-3478066
>chr3L:3478216-3478360
>chr3L:3478446-3478532
>chr3L:3480068-3480124
>chr3L:3481167-3481258
>chr3L:3482712-3482747
>chr3L:3483003-3483036
>chr3L:3485273-3485329
>chr3L:3490295-3490391
>chr3L:3491337-3491393
>chr3L:3492413-3492463
>chr3L:3494139-3494165
>chr3L:3494718-3494752
>chr3L:3498322-3498401
>chr3L:3498542-3498565
>chr3L:3498840-3498869
>chr3L:3499966-3500017
>chr3L:3500326-3500435
>chr3L:3501450-3501516
>chr3L:3502962-3503003
>chr3L:3503651-3503682
>chr3L:3505142-3505175
>chr3L:3505320-3505368
>chr3L:3505746-3505839
>chr3L:3506161-3506209
>chr3L:3509643-3509679
>chr3L:3510795-3511000
>chr3L:3511812-3511996
>chr3L:3513042-3513079
>chr3L:3513103-3513175
>chr3L:3513823-3513865
>chr3L:3513944-3513971
>chr3L:3516002-3516053
>chr3L:3516663-3516815
>chr3L:3520563-3520594
>chr3L:3520922-3520954
>chr3L:3523923-3523967
>chr3L:3524003-3524043
>chr3L:3525697-3525786
>chr3L:3526390-3526453
>chr3L:3529041-3529195
>chr3L:3530444-3530469
>chr3L:3531019-3531135
>chr3L:3531486-3531562
>chr3L:3531898-3531964
>chr3L:3532690-3532754
>chr3L:3535544-3535569
>chr3L:3536256-3536303
>chr3L:3536459-3536532
>chr3L:3536798-3537000
>chr3L:3537290-3537318
>chr3L:3537851-3537881
>chr3L:3541863-3541892
>chr3L:3542124-3542172
>chr3L:3542975-3543082
>chr3L:3543400-3543497
>chr3L:3544287-3544320
>chr3L:3544428-3544464
>chr3L:3545162-3545191
>chr3L:3545242-3545279
>chr3L:3546780-3546841
>chr3L:3547711-3547770
>chr3L:3548758-3548811
>chr3L:3549401-3549457
>chr3L:3549727-3549870
>chr3L:3551020-3551066
>chr3L:3552586-3552647
>chr3L:3553546-3553588
>chr3L:3555937-3555974
>chr3L:3559566-3559601
>chr3L:3560953-3560988
>chr3L:3561024-3561053
>chr3L:3561974-3562081
>chr3L:3568686-3568738
>chr3L:3571046-3571084
>chr3L:3571506-3571548
>chr3L:3572013-3572077
>chr3L:3572252-3572336
>chr3L:3572602-3572652
>chr3L:3573983-3574018
>chr3L:3575060-3575143
>chr3L:3575402-3575449
>chr3L:3578317-3578354
>chr3L:3580082-3580141
>chr3L:3581082-3581118
>chr3L:3581238-3581300
>chr3L:3583039-3583086
>chr3L:3585782-3585808
>chr3L:3589762-3589810
>chr3L:3591930-3592007
>chr3L:3592259-3592338
>chr3L:3595725-3595814
>chr3L:3596790-3596872
>chr3L:3599531-3599576
>chr3L:3601351-3606609
>chr3L:3606917-3606948
>chr3L:3607411-3607460
>chr3L:3608550-3608596
>chr3L:3609295-3609472
>chr3L:3616669-3616737
>chr3L:3617864-3617894
>chr3L:3617945-3617975
>chr3L:3619115-3619178
>chr3L:3619672-3619718
>chr3L:3621768-3621831
>chr3L:3624255-3624295
>chr3L:3626605-3626630
>chr3L:3628046-3628079
>chr3L:3629235-3629260
>chr3L:3629782-3629812
>chr3L:3630045-3630172
>chr3L:3631066-3631111
>chr3L:3632178-3632245
>chr3L:3632974-3633024
>chr3L:3637079-3637178
>chr3L:3639080-3639133
>chr3L:3640302-3640400
>chr3L:3641654-3641770
>chr3L:3644097-3644145
>chr3L:3644703-3644932
>chr3L:3645869-3645894
>chr3L:3645986-3646053
>chr3L:3646161-3646280
>chr3L:3646354-3646430
>chr3L:3646522-3646545
>chr3L:3646784-3646957
>chr3L:3647190-3647267
>chr3L:3647641-3647666
>chr3L:3648054-3648107
>chr3L:3649363-3649400
>chr3L:3649466-3649520
>chr3L:3649655-3649698
>chr3L:3649806-3649977
>chr3L:3655359-3655398
>chr3L:3655828-3655917
>chr3L:3657859-3657890
>chr3L:3658388-3658414
>chr3L:3660752-3660804
>chr3L:3663535-3663661
>chr3L:3664457-3664507
>chr3L:3665175-3665226
>chr3L:3665657-3665720
>chr3L:3666608-3666680
>chr3L:3668174-3668270
>chr3L:3669580-3669612
>chr3L:3674196-3674274
>chr3L:3674406-3674447
>chr3L:3674543-3674606
>chr3L:3675014-3675067
>chr3L:3678841-3678922
>chr3L:3680673-3680725
>chr3L:3681340-3681399
>chr3L:3682689-3682725
>chr3L:3682787-3682833
>chr3L:3682987-3683019
>chr3L:3684444-3684516
>chr3L:3685369-3685411
>chr3L:3685687-3685717
>chr3L:3686666-3686733
>chr3L:3688041-3688128
>chr3L:3688331-3688390
>chr3L:3688482-3688511
>chr3L:3688813-3688872
>chr3L:3689821-3689861
>chr3L:3691094-3691148
>chr3L:3693317-3693352
>chr3L:3694619-3694749
>chr3L:3696147-3696250
>chr3L:3697506-3697542
>chr3L:3697896-3697932
>chr3L:3698235-3698273
>chr3L:3701859-3701916
>chr3L:3702531-3702592
>chr3L:3702622-3702685
>chr3L:3703858-3703896
>chr3L:3704286-3704321
>chr3L:3705250-3705351
>chr3L:3709076-3709105
>chr3L:3711369-3711526
>chr3L:3711577-3711679
>chr3L:3712362-3712420
>chr3L:3713074-3713132
>chr3L:3715604-3715630
>chr3L:3715815-3715847
>chr3L:3715877-3715926
>chr3L:3715957-3716158
>chr3L:3717173-3717225
>chr3L:3717483-3717527
>chr3L:3718423-3718463
>chr3L:3720658-3720684
>chr3L:3720931-3720983
>chr3L:3721598-3721632
>chr3L:3722217-3722298
>chr3L:3723206-3723247
>chr3L:3724884-3724910
>chr3L:3725974-3726004
>chr3L:3727034-3727099
>chr3L:3729145-3729182
>chr3L:3732786-3732809
>chr3L:3733377-3733455
>chr3L:3734861-3734970
>chr3L:3736470-3736499
>chr3L:3737704-3737793
>chr3L:3738134-3738193
>chr3L:3740169-3740204
>chr3L:3741158-3741252
>chr3L:3742187-3742239
>chr3L:3742406-3742439
>chr3L:3742658-3742871
>chr3L:3743129-3743165
>chr3L:3744290-3744323
>chr3L:3744428-3744466
>chr3L:3744886-3744943
>chr3L:3744996-3745030
>chr3L:3747245-3747326
>chr3L:3749128-3749223
>chr3L:3749856-3749887
>chr3L:3750768-3750802
>chr3L:3751553-3751598
>chr3L:3756504-3756582
>chr3L:3756935-3756986
>chr3L:3759276-3759380
>chr3L:3759991-3760056
>chr3L:3760895-3760999
>chr3L:3762436-3762471
>chr3L:3763319-3763457
>chr3L:3764245-3764320
>chr3L:3765216-3765248
>chr3L:3765758-3765949
>chr3L:3766529-3766603
>chr3L:3768067-3768126
>chr3L:3768695-3768721
>chr3L:3771549-3771597
>chr3L:3773051-3773103
>chr3L:3773712-3773767
>chr3L:3775391-3775427
>chr3L:3775733-3775801
>chr3L:3776678-3776733
>chr3L:3779453-3779542
>chr3L:3779737-3779887
>chr3L:3779993-3780037
>chr3L:3780670-3780807
>chr3L:3781035-3781199
>chr3L:3782615-3782715
>chr3L:3783841-3783872
>chr3L:3784088-3784140
>chr3L:3784787-3784850
>chr3L:3785027-3785166
>chr3L:3785457-3785492
>chr3L:3787640-3787773
>chr3L:3788617-3788663
>chr3L:3789771-3789803
>chr3L:3790452-3790495
>chr3L:3791931-3792060
>chr3L:3792297-3792455
>chr3L:3793251-3793283
>chr3L:3795847-3795879
>chr3L:3796550-3796627
>chr3L:3797455-3797525
>chr3L:3797610-3797665
>chr3L:3800000-3800093
>chr3L:3800155-3800186
>chr3L:3800236-3800508
>chr3L:3801235-3801261
>chr3L:3801300-3801356
>chr3L:3802615-3802669
>chr3L:3803092-3803123
>chr3L:3803489-3803570
>chr3L:3803952-3804002
>chr3L:3813571-3813614
>chr3L:3818819-3818849
>chr3L:3819021-3819125
>chr3L:3819555-3819590
>chr3L:3822165-3822227
>chr3L:3823076-3823124
>chr3L:3823686-3823763
>chr3L:3825586-3825716
>chr3L:3825774-3825861
>chr3L:3826504-3826549
>chr3L:3827204-3827249
>chr3L:3827445-3827623
>chr3L:3828300-3828359
>chr3L:3829603-3829816
>chr3L:3830489-3830628
>chr3L:3831947-3831995
>chr3L:3833786-3833983
>chr3L:3834202-3834229
>chr3L:3836102-3836245
>chr3L:3836588-3836613
>chr3L:3836625-3836659
>chr3L:3837668-3837726
>chr3L:3838850-3838906
>chr3L:3839209-3839272
>chr3L:3840836-3840905
>chr3L:3841136-3841198
>chr3L:3842287-3842389
>chr3L:3843318-3843357
>chr3L:3844117-3844237
>chr3L:3844622-3844705
>chr3L:3847530-3847573
>chr3L:3848165-3848291
>chr3L:3849889-3849972
>chr3L:3850999-3851037
>chr3L:3851737-3851832
>chr3L:3853941-3854004
>chr3L:3855560-3855644
>chr3L:3855696-3855735
>chr3L:3856724-3856757
>chr3L:3857016-3857102
>chr3L:3857528-3857561
>chr3L:3858683-3858735
>chr3L:3859779-3859842
>chr3L:3860232-3860328
>chr3L:3861184-3861218
>chr3L:3861246-3861295
>chr3L:3861416-3861491
>chr3L:3862329-3862368
>chr3L:3865279-3865358
>chr3L:3865501-3865581
>chr3L:3865675-3865811
>chr3L:3866719-3866980
>chr3L:3867097-3867155
>chr3L:3867437-3867462
>chr3L:3868088-3868122
>chr3L:3870703-3870736
>chr3L:3870958-3871033
>chr3L:3871550-3871587
>chr3L:3872578-3872605
>chr3L:3872904-3872932
>chr3L:3872970-3873055
>chr3L:3876867-3876954
>chr3L:3877112-3877264
>chr3L:3878865-3878907
>chr3L:3879321-3879397
>chr3L:3879561-3879595
>chr3L:3880698-3880784
>chr3L:3881483-3881554
>chr3L:3884064-3884191
>chr3L:3885707-3885800
>chr3L:3886263-3886297
>chr3L:3887425-3887475
>chr3L:3887766-3887827
>chr3L:3888759-3888839
>chr3L:3889551-3889590
>chr3L:3890681-3890706
>chr3L:3891363-3891389
>chr3L:3892388-3892432
>chr3L:3899516-3901759
>chr3L:3902818-3902853
>chr3L:3909515-3909540
>chr3L:3910593-3910642
>chr3L:3911577-3911616
>chr3L:3912314-3912379
>chr3L:3912629-3912710
>chr3L:3913542-3913622
>chr3L:3913660-3913692
>chr3L:3914874-3914905
>chr3L:3915559-3915611
>chr3L:3919166-3919204
>chr3L:3919781-3919841
>chr3L:3921141-3921179
>chr3L:3921977-3922015
>chr3L:3923019-3923044
>chr3L:3925802-3925836
>chr3L:3928143-3928170
>chr3L:3929466-3929506
>chr3L:3931000-3931032
>chr3L:3933665-3933700
>chr3L:3936139-3936173
>chr3L:3944133-3944292
>chr3L:3946168-3946197
>chr3L:3947656-3947695
>chr3L:3948088-3948237
>chr3L:3950539-3950577
>chr3L:3950693-3950765
>chr3L:3952728-3952775
>chr3L:3953224-3953263
>chr3L:3954712-3954741
>chr3L:3955879-3956160
>chr3L:3956604-3956730
>chr3L:3957567-3957627
>chr3L:3958293-3958341
>chr3L:3958533-3958632
>chr3L:3959727-3959782
>chr3L:3960764-3960840
>chr3L:3961700-3961839
>chr3L:3962192-3962245
>chr3L:3962890-3962922
>chr3L:3964212-3964322
>chr3L:3964540-3964631
>chr3L:3965694-3965799
>chr3L:3965895-3965965
>chr3L:3966880-3966945
>chr3L:3967084-3967195
>chr3L:3968579-3968610
>chr3L:3969421-3969487
>chr3L:3970071-3970156
>chr3L:3970771-3970865
>chr3L:3971654-3971728
>chr3L:3971918-3971945
>chr3L:3972188-3972217
>chr3L:3973023-3973071
>chr3L:3973112-3973143
>chr3L:3973268-3973346
>chr3L:3973394-3973460
>chr3L:3973832-3973877
>chr3L:3974718-3974799
>chr3L:3975608-3975690
>chr3L:3975760-3975859
>chr3L:3976549-3976616
>chr3L:3977663-3977791
>chr3L:3978956-3979045
>chr3L:3979130-3979209
>chr3L:3980585-3980653
>chr3L:3983919-3984020
>chr3L:3984281-3984375
>chr3L:3984414-3984531
>chr3L:3984679-3984723
>chr3L:3984801-3984848
>chr3L:3985001-3985030
>chr3L:3985126-3985248
>chr3L:3986966-3987135
>chr3L:3987902-3987951
>chr3L:3988560-3988628
>chr3L:3988716-3988763
>chr3L:3988938-3988965
>chr3L:3989140-3989193
>chr3L:3989744-3989767
>chr3L:3989895-3989977
>chr3L:3990637-3990703
>chr3L:3992850-3992949
>chr3L:3993679-3993771
>chr3L:3995532-3995565
>chr3L:3995696-3995721
>chr3L:3995976-3996014
>chr3L:3996488-3996556
>chr3L:3997012-3997037
>chr3L:3997353-3997383
>chr3L:3997492-3997557
>chr3L:3997870-3998064
>chr3L:3998257-3998301
>chr3L:3998430-3998498
>chr3L:3999300-3999345
>chr3L:3999933-4000000
>chr3L:4000104-4000138
>chr3L:4001064-4001245
>chr3L:4001574-4001606
>chr3L:4004935-4005004
>chr3L:4005733-4005771
>chr3L:4007314-4007368
>chr3L:4007893-4008000
>chr3L:4008071-4008156
>chr3L:4008297-4008485
>chr3L:4009744-4009793
>chr3L:4011065-4011127
>chr3L:4011287-4011340
>chr3L:4011456-4011496
>chr3L:4012915-4013003
>chr3L:4014033-4014066
>chr3L:4016294-4016347
>chr3L:4016674-4016704
>chr3L:4018614-4018711
>chr3L:4022408-4022441
>chr3L:4025083-4025114
>chr3L:4025495-4025569
>chr3L:4040769-4040805
>chr3L:4043538-4043577
>chr3L:4048354-4048481
>chr3L:4048551-4048577
>chr3L:4049095-4049231
>chr3L:4050884-4051001
>chr3L:4051716-4051763
>chr3L:4051808-4051838
>chr3L:4054340-4054366
>chr3L:4056998-4057029
>chr3L:4061988-4062047
>chr3L:4066836-4066873
>chr3L:4067971-4068000
>chr3L:4081374-4081411
>chr3L:4082913-4082992
>chr3L:4086711-4086767
>chr3L:4087709-4087780
>chr3L:4090375-4090438
>chr3L:4090905-4090983
>chr3L:4092762-4092809
>chr3L:4096371-4096427
>chr3L:4097529-4097592
>chr3L:4100276-4100319
>chr3L:4101565-4101619
>chr3L:4101801-4101848
>chr3L:4102770-4102802
>chr3L:4103166-4103188
>chr3L:4105823-4105856
>chr3L:4108019-4108082
>chr3L:4108650-4108750
>chr3L:4110550-4110591
>chr3L:4114694-4114727
>chr3L:4114745-4114821
>chr3L:4116358-4116409
>chr3L:4117871-4117939
>chr3L:4118009-4118062
>chr3L:4121398-4121425
>chr3L:4121796-4121915
>chr3L:4122100-4122148
>chr3L:4123586-4123636
>chr3L:4125647-4125794
>chr3L:4125872-4125915
>chr3L:4126084-4126108
>chr3L:4127512-4127576
>chr3L:4127721-4127783
>chr3L:4128520-4128569
>chr3L:4129798-4129866
>chr3L:4132681-4132713
>chr3L:4133980-4134063
>chr3L:4134202-4134242
>chr3L:4136129-4136162
>chr3L:4137626-4137689
>chr3L:4139468-4139525
>chr3L:4141316-4141369
>chr3L:4142852-4142961
>chr3L:4143476-4143541
>chr3L:4144353-4144388
>chr3L:4144581-4144611
>chr3L:4146816-4146846
>chr3L:4150815-4150848
>chr3L:4152396-4152476
>chr3L:4154283-4154320
>chr3L:4157743-4157775
>chr3L:4158129-4158290
>chr3L:4158744-4158856
>chr3L:4160564-4160621
>chr3L:4161460-4161531
>chr3L:4164292-4164397
>chr3L:4165015-4165106
>chr3L:4166271-4166320
>chr3L:4166720-4166761
>chr3L:4168026-4168063
>chr3L:4168709-4168760
>chr3L:4170167-4170307
>chr3L:4170841-4170888
>chr3L:4177781-4177865
>chr3L:4178761-4178813
>chr3L:4181568-4181604
>chr3L:4181654-4181692
>chr3L:4182000-4182124
>chr3L:4182310-4182386
>chr3L:4185825-4185876
>chr3L:4185966-4186042
>chr3L:4186991-4187031
>chr3L:4187782-4187827
>chr3L:4188582-4188674
>chr3L:4189836-4189931
>chr3L:4190296-4190369
>chr3L:4190469-4190551
>chr3L:4193161-4193217
>chr3L:4193366-4193405
>chr3L:4193522-4193563
>chr3L:4195571-4195607
>chr3L:4201457-4201510
>chr3L:4203890-4203928
>chr3L:4204084-4204123
>chr3L:4205394-4205435
>chr3L:4206922-4206951
>chr3L:4208802-4208859
>chr3L:4210097-4210149
>chr3L:4213061-4213085
>chr3L:4215870-4215923
>chr3L:4216154-4216229
>chr3L:4221851-4221899
>chr3L:4225840-4225892
>chr3L:4227136-4227164
>chr3L:4229110-4229150
>chr3L:4229265-4229306
>chr3L:4230178-4230214
>chr3L:4231943-4232049
>chr3L:4233778-4233810
>chr3L:4233833-4233878
>chr3L:4234373-4234465
>chr3L:4236189-4236305
>chr3L:4236372-4236525
>chr3L:4236654-4236684
>chr3L:4241732-4241780
>chr3L:4242565-4242620
>chr3L:4245550-4245590
>chr3L:4246985-4247017
>chr3L:4251221-4251309
>chr3L:4252342-4252400
>chr3L:4253180-4253208
>chr3L:4253365-4253406
>chr3L:4254485-4254628
>chr3L:4255904-4255927
>chr3L:4261912-4261954
>chr3L:4262275-4262329
>chr3L:4262536-4262613
>chr3L:4264353-4264377
>chr3L:4265006-4265034
>chr3L:4265880-4265974
>chr3L:4266560-4266592
>chr3L:4269385-4269438
>chr3L:4270065-4270095
>chr3L:4270322-4270385
>chr3L:4271776-4271899
>chr3L:4272729-4272761
>chr3L:4272965-4273084
>chr3L:4273153-4273198
>chr3L:4275211-4275266
>chr3L:4277209-4277262
>chr3L:4284763-4284820
>chr3L:4288151-4288198
>chr3L:4292385-4292414
>chr3L:4295587-4295622
>chr3L:4296473-4296499
>chr3L:4298237-4298313
>chr3L:4299438-4299476
>chr3L:4303270-4303306
>chr3L:4306376-4306415
>chr3L:4306535-4306598
>chr3L:4307141-4307174
>chr3L:4307478-4307517
>chr3L:4308412-4308466
>chr3L:4310922-4310980
>chr3L:4312530-4312603
>chr3L:4313316-4313401
>chr3L:4313903-4314086
>chr3L:4314275-4314330
>chr3L:4314651-4314679
>chr3L:4318443-4318484
>chr3L:4318854-4318897
>chr3L:4328743-4336241
>chr3L:4336320-4336357
>chr3L:4340219-4340255
>chr3L:4340442-4340470
>chr3L:4340733-4340788
>chr3L:4340837-4340900
>chr3L:4341026-4341074
>chr3L:4341315-4341364
>chr3L:4341973-4342007
>chr3L:4342206-4342274
>chr3L:4342402-4342458
>chr3L:4342957-4343047
>chr3L:4343820-4343888
>chr3L:4345693-4345738
>chr3L:4346808-4346948
>chr3L:4347244-4347311
>chr3L:4347356-4347379
>chr3L:4352649-4352686
>chr3L:4353995-4354030
>chr3L:4355857-4355891
>chr3L:4356386-4356416
>chr3L:4357132-4357209
>chr3L:4357254-4357429
>chr3L:4358320-4358358
>chr3L:4359814-4359890
>chr3L:4360192-4360247
>chr3L:4360852-4360890
>chr3L:4361045-4362836
>chr3L:4363313-4363350
>chr3L:4368568-4368592
>chr3L:4368778-4369009
>chr3L:4370004-4370058
>chr3L:4370979-4371073
>chr3L:4371277-4371335
>chr3L:4373986-4374029
>chr3L:4374451-4374514
>chr3L:4375311-4375367
>chr3L:4377437-4377479
>chr3L:4377762-4377794
>chr3L:4380102-4380263
>chr3L:4380459-4380569
>chr3L:4382265-4382301
>chr3L:4384901-4384939
>chr3L:4386377-4386424
>chr3L:4389034-4389077
>chr3L:4392470-4392584
>chr3L:4392696-4392740
>chr3L:4395038-4395067
>chr3L:4395457-4395490
>chr3L:4395810-4395838
>chr3L:4396005-4396042
>chr3L:4396966-4397014
>chr3L:4397891-4397988
>chr3L:4398244-4398286
>chr3L:4399383-4399409
>chr3L:4399828-4399864
>chr3L:4400242-4400270
>chr3L:4400723-4400811
>chr3L:4401506-4401566
>chr3L:4401634-4401682
>chr3L:4407614-4407719
>chr3L:4408341-4408376
>chr3L:4410012-4410071
>chr3L:4410940-4411001
>chr3L:4412613-4412648
>chr3L:4413491-4413528
>chr3L:4414701-4414757
>chr3L:4416164-4416200
>chr3L:4416573-4416637
>chr3L:4417448-4417489
>chr3L:4417876-4417902
>chr3L:4418805-4418843
>chr3L:4419737-4419769
>chr3L:4419869-4419966
>chr3L:4420131-4420186
>chr3L:4420219-4420312
>chr3L:4420665-4420730
>chr3L:4421454-4421486
>chr3L:4422737-4422944
>chr3L:4424104-4424148
>chr3L:4428084-4428114
>chr3L:4428257-4428319
>chr3L:4430442-4430516
>chr3L:4431019-4431050
>chr3L:4431875-4431927
>chr3L:4432048-4432199
>chr3L:4432703-4432784
>chr3L:4432912-4433010
>chr3L:4433157-4433340
>chr3L:4436535-4436576
>chr3L:4437159-4437500
>chr3L:4437607-4437693
>chr3L:4437838-4437961
>chr3L:4438029-4438130
>chr3L:4438772-4438840
>chr3L:4439098-4439158
>chr3L:4445933-4445992
>chr3L:4446083-4446110
>chr3L:4446313-4446370
>chr3L:4446736-4446807
>chr3L:4448836-4448877
>chr3L:4450169-4451013
>chr3L:4451922-4456720
>chr3L:4459529-4459581
>chr3L:4459819-4459851
>chr3L:4460035-4460103
>chr3L:4460833-4461052
>chr3L:4463373-4463412
>chr3L:4463966-4463990
>chr3L:4464622-4464665
>chr3L:4465307-4466144
>chr3L:4466258-4466292
>chr3L:4470373-4470709
>chr3L:4471986-4472207
>chr3L:4475103-4475138
>chr3L:4479333-4479379
>chr3L:4480464-4480546
>chr3L:4480595-4480680
>chr3L:4480747-4480834
>chr3L:4481031-4481091
>chr3L:4481152-4481214
>chr3L:4481303-4481369
>chr3L:4483137-4483537
>chr3L:4483660-4483707
>chr3L:4483758-4484245
>chr3L:4484345-4484391
>chr3L:4485600-4485918
>chr3L:4486660-4486714
>chr3L:4486808-4486844
>chr3L:4492146-4492205
>chr3L:4493589-4493632
>chr3L:4499456-4499547
>chr3L:4500599-4500669
>chr3L:4502013-4502059
>chr3L:4502554-4502629
>chr3L:4502759-4502814
>chr3L:4502985-4503009
>chr3L:4505646-4505711
>chr3L:4506335-4506384
>chr3L:4507239-4507266
>chr3L:4507383-4507412
>chr3L:4507703-4507730
>chr3L:4507945-4508033
>chr3L:4508469-4508536
>chr3L:4510646-4510685
>chr3L:4513245-4513343
>chr3L:4513576-4513605
>chr3L:4513959-4514151
>chr3L:4515817-4515853
>chr3L:4517349-4517397
>chr3L:4518624-4518656
>chr3L:4518967-4518997
>chr3L:4520005-4520166
>chr3L:4521668-4521706
>chr3L:4522407-4522454
>chr3L:4523022-4523069
>chr3L:4524128-4524185
>chr3L:4524231-4524320
>chr3L:4525340-4525397
>chr3L:4529378-4529412
>chr3L:4529674-4529698
>chr3L:4530326-4530370
>chr3L:4531964-4532002
>chr3L:4532963-4533001
>chr3L:4533326-4533396
>chr3L:4534886-4534945
>chr3L:4541317-4541349
>chr3L:4541536-4541569
>chr3L:4542425-4542602
>chr3L:4543306-4543405
>chr3L:4544807-4544849
>chr3L:4546000-4546030
>chr3L:4546398-4546440
>chr3L:4548886-4548930
>chr3L:4549340-4549388
>chr3L:4550137-4550235
>chr3L:4554268-4554335
>chr3L:4554490-4554525
>chr3L:4555514-4555650
>chr3L:4556335-4556373
>chr3L:4557164-4557235
>chr3L:4557890-4557928
>chr3L:4561626-4561665
>chr3L:4563575-4563612
>chr3L:4564051-4564093
>chr3L:4564457-4564493
>chr3L:4564585-4564650
>chr3L:4568729-4568811
>chr3L:4569618-4569656
>chr3L:4575100-4575182
>chr3L:4575419-4575471
>chr3L:4575523-4575697
>chr3L:4575848-4575876
>chr3L:4576128-4576182
>chr3L:4577283-4577576
>chr3L:4577686-4577722
>chr3L:4579420-4579466
>chr3L:4582077-4582204
>chr3L:4582328-4582577
>chr3L:4583065-4583109
>chr3L:4583479-4583603
>chr3L:4584189-4584246
>chr3L:4584448-4584498
>chr3L:4584954-4584981
>chr3L:4586014-4586065
>chr3L:4587859-4587916
>chr3L:4588428-4588478
>chr3L:4590231-4590319
>chr3L:4592453-4592495
>chr3L:4594075-4594118
>chr3L:4594518-4594602
>chr3L:4596804-4596835
>chr3L:4597646-4597689
>chr3L:4598593-4598620
>chr3L:4607596-4607628
>chr3L:4608332-4608353
>chr3L:4609462-4609544
>chr3L:4610271-4610306
>chr3L:4610529-4610572
>chr3L:4611451-4611476
>chr3L:4615211-4615284
>chr3L:4616326-4616385
>chr3L:4618355-4618383
>chr3L:4619846-4619880
>chr3L:4620379-4620425
>chr3L:4624237-4624330
>chr3L:4624572-4624680
>chr3L:4626293-4626368
>chr3L:4626587-4626669
>chr3L:4628608-4628647
>chr3L:4628989-4629024
>chr3L:4629429-4629472
>chr3L:4630079-4630117
>chr3L:4630155-4630210
>chr3L:4630263-4630295
>chr3L:4630505-4630544
>chr3L:4630636-4630668
>chr3L:4631396-4631434
>chr3L:4632217-4632248
>chr3L:4632634-4632687
>chr3L:4633748-4633832
>chr3L:4634541-4634573
>chr3L:4635523-4635562
>chr3L:4637198-4637309
>chr3L:4637499-4637578
>chr3L:4638591-4638656
>chr3L:4638810-4638863
>chr3L:4639123-4639217
>chr3L:4639596-4639637
>chr3L:4641519-4641583
>chr3L:4642487-4642578
>chr3L:4642709-4642738
>chr3L:4643047-4643117
>chr3L:4646692-4646730
>chr3L:4647231-4647274
>chr3L:4651884-4651937
>chr3L:4652243-4652297
>chr3L:4652912-4652975
>chr3L:4662650-4662707
>chr3L:4663483-4663517
>chr3L:4663730-4663765
>chr3L:4665285-4665310
>chr3L:4665483-4665528
>chr3L:4665591-4665625
>chr3L:4668721-4668758
>chr3L:4671510-4671552
>chr3L:4671997-4672191
>chr3L:4672286-4672326
>chr3L:4672657-4672681
>chr3L:4672721-4672767
>chr3L:4672909-4672945
>chr3L:4674118-4674177
>chr3L:4675602-4675654
>chr3L:4678767-4678802
>chr3L:4678858-4678898
>chr3L:4679231-4679264
>chr3L:4679508-4679536
>chr3L:4679626-4679661
>chr3L:4679961-4680017
>chr3L:4680365-4680411
>chr3L:4680999-4681036
>chr3L:4682667-4682733
>chr3L:4683147-4683213
>chr3L:4683268-4683312
>chr3L:4684632-4684700
>chr3L:4685434-4685470
>chr3L:4686790-4686822
>chr3L:4686983-4687009
>chr3L:4688349-4688396
>chr3L:4689254-4689320
>chr3L:4691277-4691320
>chr3L:4691480-4691665
>chr3L:4691972-4692051
>chr3L:4692633-4692734
>chr3L:4694013-4694077
>chr3L:4696258-4696289
>chr3L:4700816-4700883
>chr3L:4701529-4701574
>chr3L:4701681-4701745
>chr3L:4702236-4702327
>chr3L:4703173-4703231
>chr3L:4705263-4705298
>chr3L:4705424-4705499
>chr3L:4705624-4705705
>chr3L:4706899-4706943
>chr3L:4710431-4710462
>chr3L:4711645-4711680
>chr3L:4711931-4711987
>chr3L:4713796-4713864
>chr3L:4713929-4714071
>chr3L:4715334-4715383
>chr3L:4717378-4717411
>chr3L:4719993-4720127
>chr3L:4720537-4720559
>chr3L:4720897-4720925
>chr3L:4720948-4721026
>chr3L:4723226-4723269
>chr3L:4723689-4723734
>chr3L:4725087-4725111
>chr3L:4725862-4725904
>chr3L:4726262-4726283
>chr3L:4726316-4726361
>chr3L:4726759-4726822
>chr3L:4727083-4727156
>chr3L:4729190-4729291
>chr3L:4729394-4729445
>chr3L:4729796-4729856
>chr3L:4729961-4730027
>chr3L:4730090-4730125
>chr3L:4731045-4731078
>chr3L:4731735-4731800
>chr3L:4732361-4732391
>chr3L:4732469-4732518
>chr3L:4732752-4732797
>chr3L:4734677-4734762
>chr3L:4734950-4735011
>chr3L:4736440-4736488
>chr3L:4736576-4736631
>chr3L:4738275-4738320
>chr3L:4738918-4738961
>chr3L:4739518-4739553
>chr3L:4739901-4739989
>chr3L:4740031-4740103
>chr3L:4741066-4741142
>chr3L:4741540-4741586
>chr3L:4743068-4743184
>chr3L:4743256-4743366
>chr3L:4743520-4743585
>chr3L:4745783-4745873
>chr3L:4746025-4746100
>chr3L:4748114-4748141
>chr3L:4748544-4748588
>chr3L:4749132-4749224
>chr3L:4750451-4750506
>chr3L:4751824-4751872
>chr3L:4753221-4753248
>chr3L:4754139-4754194
>chr3L:4754519-4754576
>chr3L:4755424-4755523
>chr3L:4756497-4756564
>chr3L:4758086-4758112
>chr3L:4761475-4761507
>chr3L:4762530-4762581
>chr3L:4762670-4762748
>chr3L:4764996-4765106
>chr3L:4765726-4765751
>chr3L:4766185-4766260
>chr3L:4766748-4766832
>chr3L:4767831-4767904
>chr3L:4768758-4768795
>chr3L:4769298-4769365
>chr3L:4770182-4770251
>chr3L:4770362-4770458
>chr3L:4772497-4772534
>chr3L:4773265-4773312
>chr3L:4773514-4773538
>chr3L:4773659-4774361
>chr3L:4777429-4777485
>chr3L:4779652-4779681
>chr3L:4780263-4780297
>chr3L:4780603-4780646
>chr3L:4782437-4782481
>chr3L:4784756-4784829
>chr3L:4785943-4785965
>chr3L:4786642-4786688
>chr3L:4787988-4788054
>chr3L:4788672-4788725
>chr3L:4788743-4788772
>chr3L:4789137-4789286
>chr3L:4789495-4789541
>chr3L:4789675-4789723
>chr3L:4790241-4790286
>chr3L:4792882-4792911
>chr3L:4792963-4793001
>chr3L:4793864-4793941
>chr3L:4797436-4797482
>chr3L:4799003-4799056
>chr3L:4801294-4801337
>chr3L:4802260-4802429
>chr3L:4808615-4808656
>chr3L:4809341-4809378
>chr3L:4813446-4813535
>chr3L:4823834-4823868
>chr3L:4824112-4824150
>chr3L:4828918-4828950
>chr3L:4830014-4830086
>chr3L:4832597-4832630
>chr3L:4832721-4832795
>chr3L:4832919-4832993
>chr3L:4833393-4833427
>chr3L:4833826-4833855
>chr3L:4834119-4834253
>chr3L:4834835-4834911
>chr3L:4835816-4835912
>chr3L:4836740-4836767
>chr3L:4839375-4839400
>chr3L:4841025-4841061
>chr3L:4841112-4841200
>chr3L:4841427-4841482
>chr3L:4842563-4842670
>chr3L:4842750-4842780
>chr3L:4842974-4843020
>chr3L:4845207-4845245
>chr3L:4846011-4846063
>chr3L:4849508-4849537
>chr3L:4849750-4849781
>chr3L:4849895-4852088
>chr3L:4852131-4852158
>chr3L:4852531-4852592
>chr3L:4854917-4855039
>chr3L:4855315-4855393
>chr3L:4856484-4856555
>chr3L:4858323-4858406
>chr3L:4858547-4858583
>chr3L:4860559-4860599
>chr3L:4864475-4864584
>chr3L:4864757-4864826
>chr3L:4867828-4867955
>chr3L:4869867-4869938
>chr3L:4870416-4870447
>chr3L:4873264-4873303
>chr3L:4873750-4873796
>chr3L:4874090-4874131
>chr3L:4874861-4874895
>chr3L:4875816-4875850
>chr3L:4876405-4876478
>chr3L:4878966-4879003
>chr3L:4879731-4879768
>chr3L:4884225-4884253
>chr3L:4886969-4887139
>chr3L:4889026-4889049
>chr3L:4889831-4889883
>chr3L:4889972-4890042
>chr3L:4890659-4890726
>chr3L:4891614-4891686
>chr3L:4894293-4894381
>chr3L:4894893-4894924
>chr3L:4897131-4897159
>chr3L:4897208-4897735
>chr3L:4897816-4898140
>chr3L:4898223-4898260
>chr3L:4899555-4899618
>chr3L:4901180-4907322
>chr3L:4909518-4909585
>chr3L:4910023-4910071
>chr3L:4910110-4910278
>chr3L:4911558-4911588
>chr3L:4912225-4912266
>chr3L:4913130-4913159
>chr3L:4914781-4914839
>chr3L:4915749-4915793
>chr3L:4919538-4919577
>chr3L:4921693-4921744
>chr3L:4925792-4925816
>chr3L:4926414-4926472
>chr3L:4928877-4928904
>chr3L:4929523-4929609
>chr3L:4930257-4930338
>chr3L:4931282-4931312
>chr3L:4931686-4931753
>chr3L:4931948-4932012
>chr3L:4932483-4932558
>chr3L:4934694-4934725
>chr3L:4934851-4934876
>chr3L:4935601-4935637
>chr3L:4936254-4936277
>chr3L:4936831-4936898
>chr3L:4937566-4937608
>chr3L:4937988-4938072
>chr3L:4938986-4939033
>chr3L:4939682-4939746
>chr3L:4940587-4940666
>chr3L:4941767-4941813
>chr3L:4942555-4942681
>chr3L:4943051-4943090
>chr3L:4943163-4943214
>chr3L:4943468-4943549
>chr3L:4944010-4944059
>chr3L:4945853-4945891
>chr3L:4948109-4948158
>chr3L:4948383-4948456
>chr3L:4949970-4950021
>chr3L:4951756-4951789
>chr3L:4953318-4953449
>chr3L:4956732-4956790
>chr3L:4960279-4960355
>chr3L:4960548-4960631
>chr3L:4962572-4962615
>chr3L:4965364-4965432
>chr3L:4966590-4966805
>chr3L:4967020-4967073
>chr3L:4967849-4967909
>chr3L:4968079-4968124
>chr3L:4968975-4969015
>chr3L:4969557-4969614
>chr3L:4970494-4970528
>chr3L:4970914-4970936
>chr3L:4973679-4973891
>chr3L:4974713-4974767
>chr3L:4974898-4975011
>chr3L:4976516-4976548
>chr3L:4976586-4976624
>chr3L:4977235-4977264
>chr3L:4978180-4978238
>chr3L:4979387-4979517
>chr3L:4980849-4980883
>chr3L:4984412-4984449
>chr3L:4985088-4985194
>chr3L:4987874-4987919
>chr3L:4988452-4988503
>chr3L:4989975-4990030
>chr3L:4990681-4990741
>chr3L:4992442-4992479
>chr3L:4992609-4992718
>chr3L:4993401-4993462
>chr3L:4998518-4998584
>chr3L:5000517-5000602
>chr3L:5002447-5002489
>chr3L:5004124-5004165
>chr3L:5004483-5004517
>chr3L:5004684-5004748
>chr3L:5004839-5004872
>chr3L:5006980-5007015
>chr3L:5008162-5008224
>chr3L:5008869-5008899
>chr3L:5010163-5010195
>chr3L:5011165-5011234
>chr3L:5011749-5011798
>chr3L:5013847-5013914
>chr3L:5017192-5017239
>chr3L:5017295-5017364
>chr3L:5019178-5019226
>chr3L:5021478-5021525
>chr3L:5022258-5022357
>chr3L:5022993-5023023
>chr3L:5023212-5023241
>chr3L:5024166-5024319
>chr3L:5024498-5024638
>chr3L:5024804-5024884
>chr3L:5026166-5026189
>chr3L:5026919-5026956
>chr3L:5027412-5027498
>chr3L:5029266-5029338
>chr3L:5031953-5031985
>chr3L:5033002-5033057
>chr3L:5033378-5033454
>chr3L:5033650-5033712
>chr3L:5034210-5043314
>chr3L:5045509-5050258
>chr3L:5050440-5050490
>chr3L:5052166-5052195
>chr3L:5053366-5053423
>chr3L:5053483-5053507
>chr3L:5054341-5054370
>chr3L:5055419-5055479
>chr3L:5057979-5058057
>chr3L:5058730-5058774
>chr3L:5059149-5059197
>chr3L:5061303-5061334
>chr3L:5064473-5064537
>chr3L:5065138-5065203
>chr3L:5067024-5067079
>chr3L:5067120-5067305
>chr3L:5067543-5067600
>chr3L:5067662-5067711
>chr3L:5068968-5069030
>chr3L:5070282-5070322
>chr3L:5071812-5071848
>chr3L:5074036-5074095
>chr3L:5074252-5074288
>chr3L:5076711-5076817
>chr3L:5083271-5083331
>chr3L:5085597-5085629
>chr3L:5085765-5085796
>chr3L:5087944-5087971
>chr3L:5091347-5091432
>chr3L:5092265-5092297
>chr3L:5092787-5092866
>chr3L:5094762-5094866
>chr3L:5094908-5094966
>chr3L:5095802-5095923
>chr3L:5097817-5097911
>chr3L:5098537-5098785
>chr3L:5099641-5099749
>chr3L:5100291-5100355
>chr3L:5102215-5102270
>chr3L:5102339-5102391
>chr3L:5102769-5102855
>chr3L:5103408-5103439
>chr3L:5104035-5104076
>chr3L:5104471-5107766
>chr3L:5114766-5124621
>chr3L:5125383-5125450
>chr3L:5125610-5125700
>chr3L:5126300-5126328
>chr3L:5126490-5126557
>chr3L:5127453-5127487
>chr3L:5128352-5128412
>chr3L:5128871-5128967
>chr3L:5131878-5131922
>chr3L:5132035-5132067
>chr3L:5132454-5132485
>chr3L:5132909-5132944
>chr3L:5134279-5134310
>chr3L:5134557-5134591
>chr3L:5142850-5142893
>chr3L:5144190-5144219
>chr3L:5145800-5145828
>chr3L:5155819-5155902
>chr3L:5156282-5156343
>chr3L:5156737-5156859
>chr3L:5157117-5157166
>chr3L:5157493-5157572
>chr3L:5157763-5157816
>chr3L:5158526-5158564
>chr3L:5158763-5158999
>chr3L:5159583-5159634
>chr3L:5161512-5161559
>chr3L:5162630-5162781
>chr3L:5163150-5163174
>chr3L:5164101-5164129
>chr3L:5164201-5164285
>chr3L:5166050-5166128
>chr3L:5166553-5166621
>chr3L:5167176-5167344
>chr3L:5167630-5167664
>chr3L:5168070-5168179
>chr3L:5168584-5168622
>chr3L:5170004-5170027
>chr3L:5172290-5172348
>chr3L:5172910-5173002
>chr3L:5173056-5173137
>chr3L:5173354-5173432
>chr3L:5175290-5175378
>chr3L:5176372-5176398
>chr3L:5177176-5177226
>chr3L:5177654-5177690
>chr3L:5178072-5178118
>chr3L:5179218-5179247
>chr3L:5180448-5180522
>chr3L:5182944-5182982
>chr3L:5184017-5184064
>chr3L:5184221-5184332
>chr3L:5184512-5184643
>chr3L:5184761-5184801
>chr3L:5185002-5185044
>chr3L:5185115-5185190
>chr3L:5185517-5185555
>chr3L:5187383-5187430
>chr3L:5191358-5191457
>chr3L:5193238-5193309
>chr3L:5193509-5193623
>chr3L:5194464-5194495
>chr3L:5195293-5195362
>chr3L:5197250-5197283
>chr3L:5197705-5197756
>chr3L:5199977-5200020
>chr3L:5200482-5200524
>chr3L:5201252-5201321
>chr3L:5203385-5203449
>chr3L:5210021-5210103
>chr3L:5210730-5210816
>chr3L:5211172-5211243
>chr3L:5211823-5211867
>chr3L:5213518-5213556
>chr3L:5214312-5214389
>chr3L:5214559-5214635
>chr3L:5215883-5215919
>chr3L:5217139-5217258
>chr3L:5217304-5217393
>chr3L:5219317-5219379
>chr3L:5219962-5220025
>chr3L:5220470-5220521
>chr3L:5223001-5223049
>chr3L:5226010-5226118
>chr3L:5226247-5226303
>chr3L:5226400-5226494
>chr3L:5227087-5227127
>chr3L:5227217-5227243
>chr3L:5227516-5227595
>chr3L:5228483-5228540
>chr3L:5229307-5229421
>chr3L:5229594-5229626
>chr3L:5231655-5231692
>chr3L:5231910-5231967
>chr3L:5232282-5232324
>chr3L:5232363-5232397
>chr3L:5237741-5237838
>chr3L:5239204-5239249
>chr3L:5239479-5239544
>chr3L:5240088-5240136
>chr3L:5241345-5241488
>chr3L:5241916-5241950
>chr3L:5242278-5242324
>chr3L:5242381-5242421
>chr3L:5242963-5243077
>chr3L:5243582-5243616
>chr3L:5245124-5245202
>chr3L:5245493-5245553
>chr3L:5246507-5246634
>chr3L:5249288-5249330
>chr3L:5251057-5251108
>chr3L:5251169-5251275
>chr3L:5251890-5251953
>chr3L:5254082-5254113
>chr3L:5254571-5254620
>chr3L:5255249-5255343
>chr3L:5255928-5255965
>chr3L:5256428-5256517
>chr3L:5257290-5257394
>chr3L:5257496-5257522
>chr3L:5258497-5258562
>chr3L:5260938-5261004
>chr3L:5262829-5262947
>chr3L:5265420-5265459
>chr3L:5266435-5266471
>chr3L:5266558-5266616
>chr3L:5267056-5267142
>chr3L:5269288-5269396
>chr3L:5269887-5269918
>chr3L:5270289-5270345
>chr3L:5271242-5271271
>chr3L:5271506-5272011
>chr3L:5272407-5272477
>chr3L:5275252-5275303
>chr3L:5275837-5275884
>chr3L:5277119-5277197
>chr3L:5277322-5277368
>chr3L:5277563-5277768
>chr3L:5277964-5278023
>chr3L:5278824-5278850
>chr3L:5279444-5279519
>chr3L:5281448-5281539
>chr3L:5281927-5282011
>chr3L:5282328-5282384
>chr3L:5283180-5283227
>chr3L:5285022-5285048
>chr3L:5285214-5285254
>chr3L:5285338-5285362
>chr3L:5285772-5285812
>chr3L:5285993-5286059
>chr3L:5287951-5287999
>chr3L:5289158-5289200
>chr3L:5291680-5291869
>chr3L:5292382-5292416
>chr3L:5292765-5292818
>chr3L:5293524-5293605
>chr3L:5293974-5294024
>chr3L:5299195-5306646
>chr3L:5307066-5307146
>chr3L:5308410-5308462
>chr3L:5309575-5309631
>chr3L:5309905-5309931
>chr3L:5310068-5310106
>chr3L:5312023-5312051
>chr3L:5313049-5313097
>chr3L:5313269-5313311
>chr3L:5313569-5313676
>chr3L:5314270-5314329
>chr3L:5314368-5314461
>chr3L:5316824-5316859
>chr3L:5316964-5317042
>chr3L:5317090-5317151
>chr3L:5317820-5317883
>chr3L:5318423-5318518
>chr3L:5319004-5319084
>chr3L:5319305-5319333
>chr3L:5319436-5319462
>chr3L:5319588-5319618
>chr3L:5319906-5319991
>chr3L:5320130-5320165
>chr3L:5320636-5320727
>chr3L:5324731-5324754
>chr3L:5325870-5325922
>chr3L:5326513-5326539
>chr3L:5327759-5327873
>chr3L:5328383-5328438
>chr3L:5329822-5329905
>chr3L:5330193-5330273
>chr3L:5331409-5331446
>chr3L:5332313-5332350
>chr3L:5332631-5332663
>chr3L:5333427-5333548
>chr3L:5335143-5335171
>chr3L:5335459-5335528
>chr3L:5336996-5337042
>chr3L:5337256-5337291
>chr3L:5338389-5338512
>chr3L:5339785-5339809
>chr3L:5340086-5340119
>chr3L:5342080-5342168
>chr3L:5342908-5343086
>chr3L:5343298-5343359
>chr3L:5357560-5357639
>chr3L:5358026-5358121
>chr3L:5359488-5359567
>chr3L:5359609-5359783
>chr3L:5360034-5360239
>chr3L:5363794-5363859
>chr3L:5364982-5365067
>chr3L:5367361-5367392
>chr3L:5367513-5367558
>chr3L:5368142-5368229
>chr3L:5368916-5368950
>chr3L:5369020-5369044
>chr3L:5370165-5370321
>chr3L:5371144-5371172
>chr3L:5372036-5372087
>chr3L:5373733-5373764
>chr3L:5373911-5374011
>chr3L:5374923-5374955
>chr3L:5378251-5378291
>chr3L:5379090-5379140
>chr3L:5380103-5380151
>chr3L:5381592-5381617
>chr3L:5382269-5382292
>chr3L:5382889-5382952
>chr3L:5384372-5384491
>chr3L:5388018-5388058
>chr3L:5388805-5388893
>chr3L:5394476-5394510
>chr3L:5395329-5395378
>chr3L:5396961-5397000
>chr3L:5397153-5397358
>chr3L:5397512-5397542
>chr3L:5400744-5400805
>chr3L:5405160-5405197
>chr3L:5406077-5406184
>chr3L:5408878-5408915
>chr3L:5410961-5411018
>chr3L:5413265-5413310
>chr3L:5414394-5414424
>chr3L:5414752-5414865
>chr3L:5417641-5417694
>chr3L:5418407-5418431
>chr3L:5418587-5418620
>chr3L:5418735-5418840
>chr3L:5420592-5420630
>chr3L:5425616-5425703
>chr3L:5425996-5426051
>chr3L:5426606-5426660
>chr3L:5427844-5427892
>chr3L:5429077-5429110
>chr3L:5430235-5430264
>chr3L:5430924-5430964
>chr3L:5432350-5432396
>chr3L:5434060-5434114
>chr3L:5436679-5436719
>chr3L:5438135-5438166
>chr3L:5438428-5438505
>chr3L:5439276-5439339
>chr3L:5439773-5439828
>chr3L:5443580-5443645
>chr3L:5447140-5447205
>chr3L:5448009-5448048
>chr3L:5450471-5450626
>chr3L:5450719-5450752
>chr3L:5450786-5450818
>chr3L:5452364-5452407
>chr3L:5455142-5455180
>chr3L:5457140-5457173
>chr3L:5458059-5466659
>chr3L:5468001-5468036
>chr3L:5470437-5470475
>chr3L:5471596-5471644
>chr3L:5473675-5473714
>chr3L:5473953-5474067
>chr3L:5474455-5474496
>chr3L:5475394-5475427
>chr3L:5484323-5484385
>chr3L:5485334-5485389
>chr3L:5485481-5485507
>chr3L:5486436-5486477
>chr3L:5487489-5487584
>chr3L:5489239-5489347
>chr3L:5490969-5491020
>chr3L:5491941-5492012
>chr3L:5493422-5493495
>chr3L:5495239-5495278
>chr3L:5495554-5495629
>chr3L:5495948-5496086
>chr3L:5496819-5496858
>chr3L:5497212-5497271
>chr3L:5497330-5497438
>chr3L:5499138-5499225
>chr3L:5501561-5501635
>chr3L:5502354-5502450
>chr3L:5502474-5502512
>chr3L:5506600-5506630
>chr3L:5509094-5509149
>chr3L:5509301-5509351
>chr3L:5511335-5511405
>chr3L:5513546-5513585
>chr3L:5528384-5528407
>chr3L:5532638-5532668
>chr3L:5536185-5536269
>chr3L:5537797-5538058
>chr3L:5539716-5539800
>chr3L:5540060-5540122
>chr3L:5540287-5540312
>chr3L:5540627-5540760
>chr3L:5541785-5541881
>chr3L:5542509-5542543
>chr3L:5542732-5542774
>chr3L:5542817-5542850
>chr3L:5550252-5550288
>chr3L:5551280-5551334
>chr3L:5552497-5552561
>chr3L:5552998-5553131
>chr3L:5553712-5553737
>chr3L:5554897-5554929
>chr3L:5555748-5555826
>chr3L:5556468-5556492
>chr3L:5564966-5565018
>chr3L:5565198-5565227
>chr3L:5565576-5565618
>chr3L:5567249-5567283
>chr3L:5567388-5567417
>chr3L:5567904-5568004
>chr3L:5568251-5568367
>chr3L:5568757-5568866
>chr3L:5569183-5569263
>chr3L:5569637-5569667
>chr3L:5571321-5571365
>chr3L:5571784-5571831
>chr3L:5572174-5572257
>chr3L:5574821-5574899
>chr3L:5575056-5575173
>chr3L:5575979-5576118
>chr3L:5576712-5576745
>chr3L:5577388-5577544
>chr3L:5578341-5578379
>chr3L:5578473-5578559
>chr3L:5578609-5578645
>chr3L:5582582-5582688
>chr3L:5590159-5590200
>chr3L:5594516-5594563
>chr3L:5597945-5597968
>chr3L:5603953-5604033
>chr3L:5604087-5604142
>chr3L:5608432-5608482
>chr3L:5609372-5609397
>chr3L:5609836-5609967
>chr3L:5610022-5610047
>chr3L:5610603-5610640
>chr3L:5610759-5610870
>chr3L:5612045-5612107
>chr3L:5613043-5613193
>chr3L:5613518-5613586
>chr3L:5613641-5613699
>chr3L:5613781-5613861
>chr3L:5614858-5614988
>chr3L:5615075-5615160
>chr3L:5615864-5616041
>chr3L:5616496-5616575
>chr3L:5616662-5616728
>chr3L:5618912-5618957
>chr3L:5621676-5621710
>chr3L:5622823-5622879
>chr3L:5626856-5626911
>chr3L:5627407-5627437
>chr3L:5628195-5628288
>chr3L:5629916-5629962
>chr3L:5630643-5630695
>chr3L:5632689-5632795
>chr3L:5633205-5633266
>chr3L:5633383-5633434
>chr3L:5634341-5634388
>chr3L:5636727-5636842
>chr3L:5637132-5637170
>chr3L:5637869-5637940
>chr3L:5638097-5638121
>chr3L:5638350-5638429
>chr3L:5638813-5638846
>chr3L:5639184-5639243
>chr3L:5639435-5639488
>chr3L:5639865-5639937
>chr3L:5640225-5640318
>chr3L:5642006-5642053
>chr3L:5644339-5644451
>chr3L:5645463-5645529
>chr3L:5645926-5645987
>chr3L:5646821-5646875
>chr3L:5648180-5648231
>chr3L:5648428-5648686
>chr3L:5648903-5648929
>chr3L:5649782-5649848
>chr3L:5651364-5651432
>chr3L:5651594-5651819
>chr3L:5654038-5654073
>chr3L:5654328-5654367
>chr3L:5654803-5654835
>chr3L:5655902-5655978
>chr3L:5657665-5657812
>chr3L:5658101-5658184
>chr3L:5658336-5658480
>chr3L:5658587-5658705
>chr3L:5659579-5659602
>chr3L:5662396-5662444
>chr3L:5663331-5663395
>chr3L:5663509-5663626
>chr3L:5663874-5663942
>chr3L:5664148-5664238
>chr3L:5664582-5664625
>chr3L:5665578-5665682
>chr3L:5666561-5666609
>chr3L:5668295-5668328
>chr3L:5668481-5668519
>chr3L:5669103-5669238
>chr3L:5669357-5669672
>chr3L:5670418-5670479
>chr3L:5671176-5671222
>chr3L:5671358-5671541
>chr3L:5672035-5672072
>chr3L:5673320-5673364
>chr3L:5674618-5674662
>chr3L:5675309-5675370
>chr3L:5675900-5675983
>chr3L:5677674-5677724
>chr3L:5678048-5678093
>chr3L:5678453-5678619
>chr3L:5678666-5678717
>chr3L:5678845-5678976
>chr3L:5679226-5679272
>chr3L:5679663-5679702
>chr3L:5680765-5680880
>chr3L:5681006-5681072
>chr3L:5681425-5681454
>chr3L:5682535-5682656
>chr3L:5682795-5682828
>chr3L:5683791-5683899
>chr3L:5684357-5684408
>chr3L:5685765-5685853
>chr3L:5686478-5686523
>chr3L:5687110-5687144
>chr3L:5687933-5687985
>chr3L:5688692-5688745
>chr3L:5688852-5688957
>chr3L:5689221-5689334
>chr3L:5689581-5689608
>chr3L:5689762-5689821
>chr3L:5690657-5690701
>chr3L:5690781-5690812
>chr3L:5691593-5691686
>chr3L:5691779-5691833
>chr3L:5692362-5692502
>chr3L:5694750-5694794
>chr3L:5695457-5695507
>chr3L:5695850-5696044
>chr3L:5696155-5696216
>chr3L:5696475-5696560
>chr3L:5697992-5698153
>chr3L:5698340-5698400
>chr3L:5702366-5702408
>chr3L:5702837-5702873
>chr3L:5703214-5703341
>chr3L:5705247-5705323
>chr3L:5705804-5706080
>chr3L:5706128-5706160
>chr3L:5706784-5706839
>chr3L:5707890-5707943
>chr3L:5708224-5708309
>chr3L:5709166-5709213
>chr3L:5709375-5709406
>chr3L:5709796-5709845
>chr3L:5710146-5710214
>chr3L:5711741-5711806
>chr3L:5713741-5713790
>chr3L:5715074-5715100
>chr3L:5715331-5715453
>chr3L:5717080-5717192
>chr3L:5718166-5718235
>chr3L:5719011-5719092
>chr3L:5719142-5719180
>chr3L:5719895-5719940
>chr3L:5720045-5720273
>chr3L:5720678-5720740
>chr3L:5720799-5720842
>chr3L:5721383-5721421
>chr3L:5722058-5722137
>chr3L:5723057-5723169
>chr3L:5723442-5723497
>chr3L:5723818-5723857
>chr3L:5724495-5724530
>chr3L:5724604-5724631
>chr3L:5726095-5726164
>chr3L:5726605-5726653
>chr3L:5727862-5727887
>chr3L:5728664-5728700
>chr3L:5729012-5729050
>chr3L:5729426-5729498
>chr3L:5730244-5730287
>chr3L:5731504-5731580
>chr3L:5731743-5731793
>chr3L:5731894-5732014
>chr3L:5732889-5732927
>chr3L:5733163-5733188
>chr3L:5733271-5733346
>chr3L:5734320-5734422
>chr3L:5735024-5735146
>chr3L:5736126-5736158
>chr3L:5736673-5736929
>chr3L:5737553-5737614
>chr3L:5737911-5737948
>chr3L:5739028-5739086
>chr3L:5739459-5739581
>chr3L:5741868-5741916
>chr3L:5742975-5743003
>chr3L:5743051-5743091
>chr3L:5743523-5743594
>chr3L:5744398-5744437
>chr3L:5744462-5744539
>chr3L:5745308-5745343
>chr3L:5746333-5746426
>chr3L:5746664-5746772
>chr3L:5747351-5747445
>chr3L:5747830-5747920
>chr3L:5749616-5749738
>chr3L:5751863-5751932
>chr3L:5752593-5752651
>chr3L:5752751-5752849
>chr3L:5754140-5754173
>chr3L:5755811-5755858
>chr3L:5765712-5765743
>chr3L:5769341-5769369
>chr3L:5770277-5770311
>chr3L:5770753-5770793
>chr3L:5773573-5773611
>chr3L:5775221-5775264
>chr3L:5776549-5776623
>chr3L:5776868-5776991
>chr3L:5779800-5779854
>chr3L:5782157-5782200
>chr3L:5782652-5782677
>chr3L:5783673-5783712
>chr3L:5785544-5785593
>chr3L:5785642-5785747
>chr3L:5785822-5785857
>chr3L:5786091-5786179
>chr3L:5786856-5786920
>chr3L:5787235-5787261
>chr3L:5787406-5787467
>chr3L:5788472-5788557
>chr3L:5790217-5790264
>chr3L:5790813-5790871
>chr3L:5791444-5791532
>chr3L:5791991-5792015
>chr3L:5792787-5792825
>chr3L:5793401-5793435
>chr3L:5793678-5793831
>chr3L:5794353-5794439
>chr3L:5794609-5794672
>chr3L:5794854-5794941
>chr3L:5796946-5796985
>chr3L:5797129-5797174
>chr3L:5798417-5798462
>chr3L:5800046-5800114
>chr3L:5800381-5800413
>chr3L:5800817-5800874
>chr3L:5800989-5801018
>chr3L:5803124-5803206
>chr3L:5808548-5808589
>chr3L:5808765-5808850
>chr3L:5810714-5810748
>chr3L:5811138-5811190
>chr3L:5813595-5813619
>chr3L:5813706-5813841
>chr3L:5814568-5814611
>chr3L:5814746-5814796
>chr3L:5815268-5815347
>chr3L:5815432-5815458
>chr3L:5815756-5815870
>chr3L:5816389-5816415
>chr3L:5818980-5819034
>chr3L:5819620-5819658
>chr3L:5824009-5824098
>chr3L:5824125-5824160
>chr3L:5824225-5824327
>chr3L:5825416-5825450
>chr3L:5825857-5825898
>chr3L:5826171-5826231
>chr3L:5826728-5826786
>chr3L:5826990-5827051
>chr3L:5828579-5828644
>chr3L:5830807-5830849
>chr3L:5831013-5831063
>chr3L:5831949-5831982
>chr3L:5833674-5833716
>chr3L:5833847-5833885
>chr3L:5834626-5834811
>chr3L:5835530-5835605
>chr3L:5837070-5837148
>chr3L:5837595-5837628
>chr3L:5838244-5838296
>chr3L:5839131-5839219
>chr3L:5839259-5839300
>chr3L:5839626-5839667
>chr3L:5840529-5840579
>chr3L:5841174-5841228
>chr3L:5841350-5841415
>chr3L:5842631-5842818
>chr3L:5843080-5843119
>chr3L:5843247-5843302
>chr3L:5843389-5843447
>chr3L:5843655-5843733
>chr3L:5843962-5844014
>chr3L:5844218-5844360
>chr3L:5844499-5844577
>chr3L:5846030-5846066
>chr3L:5847494-5847540
>chr3L:5847774-5847849
>chr3L:5848729-5848792
>chr3L:5848936-5848972
>chr3L:5849123-5849217
>chr3L:5849877-5850002
>chr3L:5850807-5850851
>chr3L:5851058-5851099
>chr3L:5851333-5851427
>chr3L:5852065-5852103
>chr3L:5852142-5852249
>chr3L:5852437-5852481
>chr3L:5852684-5852749
>chr3L:5854261-5854292
>chr3L:5858462-5858505
>chr3L:5858981-5859053
>chr3L:5859088-5859123
>chr3L:5860457-5860681
>chr3L:5861269-5861324
>chr3L:5862366-5862430
>chr3L:5862525-5862595
>chr3L:5862997-5863032
>chr3L:5863660-5863753
>chr3L:5864258-5864370
>chr3L:5865742-5865943
>chr3L:5866069-5866179
>chr3L:5866308-5866387
>chr3L:5866641-5866684
>chr3L:5867311-5867429
>chr3L:5867598-5867656
>chr3L:5868822-5868872
>chr3L:5869100-5869159
>chr3L:5870112-5870175
>chr3L:5870698-5870767
>chr3L:5870995-5871061
>chr3L:5873338-5873426
>chr3L:5875512-5875535
>chr3L:5876367-5876426
>chr3L:5878140-5878193
>chr3L:5878242-5878341
>chr3L:5880726-5880813
>chr3L:5882682-5882722
>chr3L:5883675-5883727
>chr3L:5886700-5886727
>chr3L:5886984-5887008
>chr3L:5887386-5887438
>chr3L:5888228-5888271
>chr3L:5888514-5888566
>chr3L:5889469-5889535
>chr3L:5891157-5891202
>chr3L:5894949-5894980
>chr3L:5899984-5900049
>chr3L:5900143-5900257
>chr3L:5900700-5900779
>chr3L:5909544-5909590
>chr3L:5910079-5910277
>chr3L:5911579-5911616
>chr3L:5920579-5920636
>chr3L:5921225-5921257
>chr3L:5926369-5926501
>chr3L:5926679-5926712
>chr3L:5933168-5933194
>chr3L:5934415-5934476
>chr3L:5936434-5936492
>chr3L:5937502-5937672
>chr3L:5937876-5937912
>chr3L:5940117-5940153
>chr3L:5940549-5940581
>chr3L:5940808-5940832
>chr3L:5941429-5941540
>chr3L:5941603-5941664
>chr3L:5942077-5942172
>chr3L:5942327-5942364
>chr3L:5943240-5943283
>chr3L:5943457-5943489
>chr3L:5943705-5943765
>chr3L:5946748-5946795
>chr3L:5947989-5948060
>chr3L:5948835-5948863
>chr3L:5948939-5948977
>chr3L:5949036-5949190
>chr3L:5949616-5949677
>chr3L:5950200-5950226
>chr3L:5950704-5950776
>chr3L:5951413-5951503
>chr3L:5953426-5953454
>chr3L:5953549-5953592
>chr3L:5954175-5954240
>chr3L:5954367-5954418
>chr3L:5955074-5955199
>chr3L:5955426-5955500
>chr3L:5956560-5956682
>chr3L:5957319-5957421
>chr3L:5958923-5958960
>chr3L:5959229-5959314
>chr3L:5959593-5959729
>chr3L:5961038-5961082
>chr3L:5961669-5961766
>chr3L:5962930-5962986
>chr3L:5964967-5965096
>chr3L:5966066-5966110
>chr3L:5966579-5966608
>chr3L:5967332-5967360
>chr3L:5968375-5968398
>chr3L:5968481-5968563
>chr3L:5971707-5971739
>chr3L:5971979-5972033
>chr3L:5976072-5976189
>chr3L:5976749-5976886
>chr3L:5976935-5976958
>chr3L:5977080-5977158
>chr3L:5979205-5979267
>chr3L:5979856-5979953
>chr3L:5983138-5983187
>chr3L:5984741-5984781
>chr3L:5985391-5985426
>chr3L:5992512-5992564
>chr3L:5994232-5994273
>chr3L:5996498-5996526
>chr3L:5996594-5996666
>chr3L:5999273-5999301
>chr3L:5999788-5999915
>chr3L:6001027-6001124
>chr3L:6001184-6001244
>chr3L:6001421-6001449
>chr3L:6001728-6004365
>chr3L:6006118-6006145
>chr3L:6008475-6008521
>chr3L:6008836-6008936
>chr3L:6011112-6011149
>chr3L:6011531-6011573
>chr3L:6013990-6014027
>chr3L:6014792-6014835
>chr3L:6016999-6017029
>chr3L:6018467-6018693
>chr3L:6018924-6018956
>chr3L:6019438-6019545
>chr3L:6020871-6020920
>chr3L:6021995-6022120
>chr3L:6025731-6025820
>chr3L:6026152-6026231
>chr3L:6026524-6026578
>chr3L:6028619-6028706
>chr3L:6030578-6030609
>chr3L:6032482-6032514
>chr3L:6035353-6035463
>chr3L:6039646-6039768
>chr3L:6040379-6042716
>chr3L:6043038-6043112
>chr3L:6044602-6044643
>chr3L:6045040-6045113
>chr3L:6048936-6048978
>chr3L:6049745-6049794
>chr3L:6050922-6050990
>chr3L:6052364-6052392
>chr3L:6052743-6052820
>chr3L:6053643-6053676
>chr3L:6057195-6057228
>chr3L:6057389-6057531
>chr3L:6058527-6058573
>chr3L:6059429-6059477
>chr3L:6059551-6059586
>chr3L:6059952-6060000
>chr3L:6065787-6065820
>chr3L:6066191-6066270
>chr3L:6068300-6068338
>chr3L:6069896-6069938
>chr3L:6071198-6071225
>chr3L:6071724-6071821
>chr3L:6075392-6075472
>chr3L:6080249-6080374
>chr3L:6080641-6080711
>chr3L:6080949-6081070
>chr3L:6083284-6083332
>chr3L:6083966-6084006
>chr3L:6085064-6085101
>chr3L:6085374-6085449
>chr3L:6086479-6086532
>chr3L:6086694-6086732
>chr3L:6086793-6086860
>chr3L:6087987-6088037
>chr3L:6090948-6090990
>chr3L:6094491-6094566
>chr3L:6095857-6095933
>chr3L:6097315-6097442
>chr3L:6097770-6097855
>chr3L:6098002-6098059
>chr3L:6098122-6098153
>chr3L:6100674-6100719
>chr3L:6101426-6101479
>chr3L:6102375-6102413
>chr3L:6103045-6103103
>chr3L:6103499-6103552
>chr3L:6103665-6103738
>chr3L:6106408-6106462
>chr3L:6108790-6108841
>chr3L:6109431-6109535
>chr3L:6109636-6109669
>chr3L:6109704-6109764
>chr3L:6110265-6110307
>chr3L:6110418-6110481
>chr3L:6110820-6110866
>chr3L:6111223-6111265
>chr3L:6111288-6111373
>chr3L:6111977-6112051
>chr3L:6113991-6114023
>chr3L:6114714-6114766
>chr3L:6114782-6114916
>chr3L:6114972-6115088
>chr3L:6115191-6115271
>chr3L:6116315-6116360
>chr3L:6117202-6117259
>chr3L:6117474-6117526
>chr3L:6120040-6120077
>chr3L:6122259-6122330
>chr3L:6123858-6123918
>chr3L:6125170-6125359
>chr3L:6125912-6125994
>chr3L:6126058-6126107
>chr3L:6126547-6126571
>chr3L:6127243-6127279
>chr3L:6128991-6129015
>chr3L:6129776-6129820
>chr3L:6130554-6130942
>chr3L:6131753-6131833
>chr3L:6132479-6132502
>chr3L:6133157-6133545
>chr3L:6133991-6134402
>chr3L:6134796-6135226
>chr3L:6135639-6135660
>chr3L:6136384-6136440
>chr3L:6136703-6136750
>chr3L:6137632-6137667
>chr3L:6137728-6137809
>chr3L:6141265-6141326
>chr3L:6144609-6144736
>chr3L:6146041-6146233
>chr3L:6146716-6146767
>chr3L:6146924-6147091
>chr3L:6147566-6147744
>chr3L:6148005-6148144
>chr3L:6148377-6148481
>chr3L:6148648-6149104
>chr3L:6149587-6149638
>chr3L:6149795-6149962
>chr3L:6150437-6150615
>chr3L:6150876-6151015
>chr3L:6151385-6151457
>chr3L:6151791-6151829
>chr3L:6153257-6153303
>chr3L:6155101-6155138
>chr3L:6155276-6155345
>chr3L:6155438-6155485
>chr3L:6155723-6155778
>chr3L:6156284-6156368
>chr3L:6156794-6156837
>chr3L:6160619-6160688
>chr3L:6161213-6161254
>chr3L:6161421-6161572
>chr3L:6161751-6161785
>chr3L:6162210-6162277
>chr3L:6164565-6164651
>chr3L:6164809-6164870
>chr3L:6165162-6165199
>chr3L:6166488-6166641
>chr3L:6167959-6168103
>chr3L:6168567-6168673
>chr3L:6169149-6169227
>chr3L:6169497-6169599
>chr3L:6170737-6170774
>chr3L:6181264-6181352
>chr3L:6182551-6182626
>chr3L:6183242-6183281
>chr3L:6183616-6183659
>chr3L:6184336-6184365
>chr3L:6185233-6185279
>chr3L:6186548-6186629
>chr3L:6187186-6187216
>chr3L:6188420-6188454
>chr3L:6188500-6188596
>chr3L:6189411-6189477
>chr3L:6194622-6194726
>chr3L:6194878-6194956
>chr3L:6195255-6195291
>chr3L:6198183-6198215
>chr3L:6198650-6198712
>chr3L:6199586-6199650
>chr3L:6201123-6201159
>chr3L:6202602-6202644
>chr3L:6205425-6205511
>chr3L:6211955-6212007
>chr3L:6215768-6215845
>chr3L:6216916-6217002
>chr3L:6218823-6218852
>chr3L:6220389-6220415
>chr3L:6220460-6220531
>chr3L:6220967-6230068
>chr3L:6234409-6234491
>chr3L:6238787-6238837
>chr3L:6239482-6239559
>chr3L:6246363-6246414
>chr3L:6247837-6247901
>chr3L:6249454-6249499
>chr3L:6252186-6252227
>chr3L:6256171-6256204
>chr3L:6256340-6256385
>chr3L:6265381-6265407
>chr3L:6266069-6266132
>chr3L:6266496-6266572
>chr3L:6266791-6266838
>chr3L:6267698-6267748
>chr3L:6270415-6270459
>chr3L:6270511-6270621
>chr3L:6271558-6271656
>chr3L:6271755-6271848
>chr3L:6272263-6272327
>chr3L:6272402-6272441
>chr3L:6272977-6273051
>chr3L:6273264-6273348
>chr3L:6273940-6273975
>chr3L:6274110-6274151
>chr3L:6275044-6275078
>chr3L:6275255-6275285
>chr3L:6275632-6275680
>chr3L:6276265-6276350
>chr3L:6276737-6276789
>chr3L:6277452-6277543
>chr3L:6278064-6278099
>chr3L:6278191-6278217
>chr3L:6278610-6278655
>chr3L:6280543-6280643
>chr3L:6281260-6281372
>chr3L:6281417-6281487
>chr3L:6283127-6283157
>chr3L:6283423-6283487
>chr3L:6284521-6284613
>chr3L:6284734-6284765
>chr3L:6285397-6285498
>chr3L:6285758-6285805
>chr3L:6286160-6286318
>chr3L:6286671-6286749
>chr3L:6286999-6287041
>chr3L:6287514-6287549
>chr3L:6287656-6287695
>chr3L:6288531-6288692
>chr3L:6289091-6289143
>chr3L:6289462-6289489
>chr3L:6290043-6290156
>chr3L:6291250-6291296
>chr3L:6292022-6292122
>chr3L:6292870-6292895
>chr3L:6293887-6293916
>chr3L:6295496-6295523
>chr3L:6296138-6296162
>chr3L:6297044-6297091
>chr3L:6297530-6297600
>chr3L:6297922-6297958
>chr3L:6298374-6298411
>chr3L:6298513-6298569
>chr3L:6299124-6299169
>chr3L:6299428-6299497
>chr3L:6300821-6300851
>chr3L:6303208-6303235
>chr3L:6304120-6304269
>chr3L:6304800-6304876
>chr3L:6309030-6309351
>chr3L:6310951-6311012
>chr3L:6312168-6312250
>chr3L:6312815-6312861
>chr3L:6315154-6315544
>chr3L:6317202-6317232
>chr3L:6317729-6317761
>chr3L:6319422-6319481
>chr3L:6320997-6321055
>chr3L:6323079-6323109
>chr3L:6323305-6323341
>chr3L:6323485-6323526
>chr3L:6327507-6327538
>chr3L:6331059-6331143
>chr3L:6331354-6331437
>chr3L:6331497-6331585
>chr3L:6331843-6331938
>chr3L:6332264-6332310
>chr3L:6332766-6332813
>chr3L:6335051-6335482
>chr3L:6336644-6336681
>chr3L:6337837-6337885
>chr3L:6338167-6338219
>chr3L:6339084-6339118
>chr3L:6340564-6340596
>chr3L:6342226-6342322
>chr3L:6344176-6344224
>chr3L:6346784-6347000
>chr3L:6347497-6347550
>chr3L:6348524-6348546
>chr3L:6349237-6349273
>chr3L:6349629-6349686
>chr3L:6350759-6350800
>chr3L:6351696-6351801
>chr3L:6351886-6351986
>chr3L:6352660-6352723
>chr3L:6353281-6353354
>chr3L:6354145-6354190
>chr3L:6354869-6354987
>chr3L:6355526-6355592
>chr3L:6355805-6355858
>chr3L:6356882-6356913
>chr3L:6357741-6357813
>chr3L:6358024-6358058
>chr3L:6359069-6359113
>chr3L:6366388-6366516
>chr3L:6366936-6366995
>chr3L:6369062-6369134
>chr3L:6369239-6369310
>chr3L:6370092-6370161
>chr3L:6371074-6371119
>chr3L:6373701-6373748
>chr3L:6374863-6374911
>chr3L:6376265-6376297
>chr3L:6376985-6377014
>chr3L:6378118-6378193
>chr3L:6379566-6379597
>chr3L:6379805-6379832
>chr3L:6380462-6380515
>chr3L:6381422-6381447
>chr3L:6383778-6384036
>chr3L:6385118-6385166
>chr3L:6385407-6385452
>chr3L:6386451-6386518
>chr3L:6386821-6386892
>chr3L:6387208-6387248
>chr3L:6390297-6390326
>chr3L:6391140-6391221
>chr3L:6391293-6391364
>chr3L:6391458-6391513
>chr3L:6394516-6394552
>chr3L:6395390-6395430
>chr3L:6396511-6396551
>chr3L:6396983-6397025
>chr3L:6397841-6397916
>chr3L:6400525-6400551
>chr3L:6400875-6400938
>chr3L:6404144-6404217
>chr3L:6405711-6432162
>chr3L:6432480-6432511
>chr3L:6432745-6432770
>chr3L:6433135-6433315
>chr3L:6436752-6436869
>chr3L:6437621-6437661
>chr3L:6437775-6437857
>chr3L:6439807-6439849
>chr3L:6439993-6440046
>chr3L:6440865-6440907
>chr3L:6442506-6442531
>chr3L:6442824-6442881
>chr3L:6443400-6443434
>chr3L:6443707-6443782
>chr3L:6446062-6446128
>chr3L:6446979-6447032
>chr3L:6447374-6447399
>chr3L:6449511-6449569
>chr3L:6449957-6450038
>chr3L:6451088-6451135
>chr3L:6451445-6451501
>chr3L:6451726-6451776
>chr3L:6455739-6455840
>chr3L:6456908-6456958
>chr3L:6457393-6457432
>chr3L:6460238-6460302
>chr3L:6461578-6461620
>chr3L:6463165-6463195
>chr3L:6463721-6463784
>chr3L:6464026-6464064
>chr3L:6464840-6464932
>chr3L:6465791-6465844
>chr3L:6468932-6469007
>chr3L:6471609-6471692
>chr3L:6473306-6473347
>chr3L:6473815-6473877
>chr3L:6478434-6478475
>chr3L:6479465-6479529
>chr3L:6480655-6480694
>chr3L:6482109-6482145
>chr3L:6482590-6482627
>chr3L:6483747-6483788
>chr3L:6484370-6484430
>chr3L:6484869-6484953
>chr3L:6485914-6485954
>chr3L:6488579-6488605
>chr3L:6496094-6496164
>chr3L:6497124-6497151
>chr3L:6498423-6498491
>chr3L:6498696-6498749
>chr3L:6499464-6499487
>chr3L:6499890-6499912
>chr3L:6499980-6500051
>chr3L:6500095-6500132
>chr3L:6501279-6501323
>chr3L:6501452-6501501
>chr3L:6501948-6501990
>chr3L:6503902-6504011
>chr3L:6506320-6506361
>chr3L:6506976-6507080
>chr3L:6507408-6507547
>chr3L:6510386-6510418
>chr3L:6510922-6510981
>chr3L:6511087-6511127
>chr3L:6511238-6511305
>chr3L:6512910-6512941
>chr3L:6513842-6513910
>chr3L:6514475-6514575
>chr3L:6515901-6515938
>chr3L:6517124-6517152
>chr3L:6521368-6521445
>chr3L:6521486-6521530
>chr3L:6523533-6523647
>chr3L:6523776-6523816
>chr3L:6523869-6523947
>chr3L:6525076-6525134
>chr3L:6525211-6525274
>chr3L:6525451-6525479
>chr3L:6525958-6525998
>chr3L:6526319-6526374
>chr3L:6528555-6528593
>chr3L:6529199-6529226
>chr3L:6530088-6530144
>chr3L:6532202-6532243
>chr3L:6534967-6535037
>chr3L:6535068-6535122
>chr3L:6535378-6535412
>chr3L:6536057-6536090
>chr3L:6537636-6537696
>chr3L:6538116-6538140
>chr3L:6539164-6539219
>chr3L:6539304-6539340
>chr3L:6541444-6541620
>chr3L:6541720-6541766
>chr3L:6542860-6542912
>chr3L:6543052-6543086
>chr3L:6543221-6543362
>chr3L:6547322-6547401
>chr3L:6547896-6547939
>chr3L:6548058-6548101
>chr3L:6548799-6548826
>chr3L:6549021-6549055
>chr3L:6553049-6553095
>chr3L:6555861-6556056
>chr3L:6559323-6559351
>chr3L:6561376-6561409
>chr3L:6561607-6561673
>chr3L:6562611-6562644
>chr3L:6562763-6562838
>chr3L:6565448-6565476
>chr3L:6567297-6567491
>chr3L:6567606-6567656
>chr3L:6568830-6568901
>chr3L:6572760-6572795
>chr3L:6576922-6576957
>chr3L:6577415-6577469
>chr3L:6577762-6577804
>chr3L:6579840-6579915
>chr3L:6586636-6586673
>chr3L:6589479-6589595
>chr3L:6606341-6606388
>chr3L:6610044-6610113
>chr3L:6610256-6610279
>chr3L:6612079-6612121
>chr3L:6615765-6615796
>chr3L:6618006-6618094
>chr3L:6618453-6618496
>chr3L:6620603-6621003
>chr3L:6622184-6622271
>chr3L:6624793-6624879
>chr3L:6625386-6625419
>chr3L:6626804-6626845
>chr3L:6629102-6629185
>chr3L:6630721-6630828
>chr3L:6637460-6637504
>chr3L:6638545-6638576
>chr3L:6639270-6639385
>chr3L:6640619-6640653
>chr3L:6642513-6642535
>chr3L:6643716-6643764
>chr3L:6645773-6645884
>chr3L:6646093-6646181
>chr3L:6649536-6649709
>chr3L:6650066-6650112
>chr3L:6650331-6650388
>chr3L:6650457-6650510
>chr3L:6650567-6650726
>chr3L:6652302-6652421
>chr3L:6654376-6654436
>chr3L:6654522-6654560
>chr3L:6654998-6655021
>chr3L:6655344-6655401
>chr3L:6655560-6655591
>chr3L:6656181-6656261
>chr3L:6658508-6658536
>chr3L:6658820-6658864
>chr3L:6663714-6663742
>chr3L:6666312-6666404
>chr3L:6668965-6669004
>chr3L:6669505-6669557
>chr3L:6670551-6670608
>chr3L:6670741-6670803
>chr3L:6672677-6672711
>chr3L:6672912-6672945
>chr3L:6673099-6673145
>chr3L:6674330-6674413
>chr3L:6675166-6675209
>chr3L:6675886-6675938
>chr3L:6676285-6676320
>chr3L:6679429-6679483
>chr3L:6681184-6681326
>chr3L:6681556-6681586
>chr3L:6683171-6683229
>chr3L:6683396-6683438
>chr3L:6683587-6683648
>chr3L:6684341-6684449
>chr3L:6685145-6685188
>chr3L:6686827-6686883
>chr3L:6690060-6690085
>chr3L:6691378-6691430
>chr3L:6695550-6695620
>chr3L:6695739-6695800
>chr3L:6696805-6696836
>chr3L:6702630-6702743
>chr3L:6703074-6703158
>chr3L:6704678-6704736
>chr3L:6705235-6705263
>chr3L:6706795-6706833
>chr3L:6707277-6707372
>chr3L:6707656-6707692
>chr3L:6708951-6708983
>chr3L:6709531-6709559
>chr3L:6710279-6710314
>chr3L:6711531-6711613
>chr3L:6712721-6712762
>chr3L:6713577-6713606
>chr3L:6714215-6714246
>chr3L:6714502-6714569
>chr3L:6714726-6714775
>chr3L:6715973-6716053
>chr3L:6717106-6717175
>chr3L:6718338-6718427
>chr3L:6720711-6720763
>chr3L:6723052-6723169
>chr3L:6723495-6723640
>chr3L:6724014-6724042
>chr3L:6724856-6724879
>chr3L:6725614-6725774
>chr3L:6728560-6728586
>chr3L:6728698-6728776
>chr3L:6729086-6729126
>chr3L:6731227-6731512
>chr3L:6732015-6732135
>chr3L:6732275-6732345
>chr3L:6732614-6732737
>chr3L:6735588-6735623
>chr3L:6736045-6736088
>chr3L:6736344-6736374
>chr3L:6736806-6736926
>chr3L:6737843-6737978
>chr3L:6738103-6738130
>chr3L:6738386-6738413
>chr3L:6738739-6738965
>chr3L:6739303-6739449
>chr3L:6739525-6739590
>chr3L:6739717-6739803
>chr3L:6740679-6740746
>chr3L:6741172-6741216
>chr3L:6741546-6741577
>chr3L:6742859-6742891
>chr3L:6743308-6743434
>chr3L:6744270-6744334
>chr3L:6745292-6745324
>chr3L:6749277-6749359
>chr3L:6749624-6749694
>chr3L:6749727-6749786
>chr3L:6750089-6750186
>chr3L:6750250-6750323
>chr3L:6750603-6750637
>chr3L:6750754-6750823
>chr3L:6750901-6751159
>chr3L:6752723-6752775
>chr3L:6754502-6754557
>chr3L:6755684-6755722
>chr3L:6758353-6758433
>chr3L:6759345-6759384
>chr3L:6759942-6760015
>chr3L:6760080-6760116
>chr3L:6762783-6762830
>chr3L:6765306-6765364
>chr3L:6765430-6765461
>chr3L:6766172-6766234
>chr3L:6766581-6766611
>chr3L:6767693-6767777
>chr3L:6769054-6769116
>chr3L:6769294-6769345
>chr3L:6769973-6769996
>chr3L:6770608-6770671
>chr3L:6770980-6771042
>chr3L:6773630-6773698
>chr3L:6774071-6774135
>chr3L:6774319-6774422
>chr3L:6775169-6775202
>chr3L:6775647-6775742
>chr3L:6776993-6777035
>chr3L:6778679-6778743
>chr3L:6779887-6779972
>chr3L:6781168-6783130
>chr3L:6783319-6783348
>chr3L:6783566-6783608
>chr3L:6787555-6787649
>chr3L:6789074-6789126
>chr3L:6789754-6789791
>chr3L:6791620-6791658
>chr3L:6792164-6792255
>chr3L:6792322-6792472
>chr3L:6792526-6792601
>chr3L:6792761-6792911
>chr3L:6793172-6793248
>chr3L:6793539-6793582
>chr3L:6793656-6793715
>chr3L:6794462-6794553
>chr3L:6795118-6795163
>chr3L:6795920-6795973
>chr3L:6797245-6797291
>chr3L:6797696-6797722
>chr3L:6798375-6798417
>chr3L:6800007-6800082
>chr3L:6800951-6801075
>chr3L:6801235-6801323
>chr3L:6801451-6801540
>chr3L:6802111-6802136
>chr3L:6802600-6802671
>chr3L:6802947-6802975
>chr3L:6803049-6803133
>chr3L:6804389-6804445
>chr3L:6805565-6805594
>chr3L:6805619-6805722
>chr3L:6806587-6806627
>chr3L:6807118-6807185
>chr3L:6807971-6808041
>chr3L:6809797-6809889
>chr3L:6810085-6810175
>chr3L:6811497-6811529
>chr3L:6812268-6812340
>chr3L:6812809-6812912
>chr3L:6813033-6813090
>chr3L:6814877-6814925
>chr3L:6817061-6817103
>chr3L:6818819-6818856
>chr3L:6820927-6820960
>chr3L:6822142-6822176
>chr3L:6824421-6824519
>chr3L:6826685-6826773
>chr3L:6827080-6827169
>chr3L:6827362-6827393
>chr3L:6827935-6827989
>chr3L:6828699-6828737
>chr3L:6828948-6828999
>chr3L:6829269-6829304
>chr3L:6829854-6829959
>chr3L:6831263-6831348
>chr3L:6831801-6831837
>chr3L:6831890-6831985
>chr3L:6832985-6833035
>chr3L:6833490-6833570
>chr3L:6833605-6833663
>chr3L:6834418-6834477
>chr3L:6835278-6835310
>chr3L:6835422-6835471
>chr3L:6836603-6836652
>chr3L:6837371-6837475
>chr3L:6837675-6837727
>chr3L:6838152-6838315
>chr3L:6838861-6838892
>chr3L:6842662-6842719
>chr3L:6842921-6842946
>chr3L:6844024-6844096
>chr3L:6847799-6847893
>chr3L:6847962-6847986
>chr3L:6848233-6848258
>chr3L:6848907-6848995
>chr3L:6849328-6849364
>chr3L:6849468-6849518
>chr3L:6850879-6850951
>chr3L:6851071-6851225
>chr3L:6851636-6851717
>chr3L:6851989-6852106
>chr3L:6852514-6852555
>chr3L:6853307-6853341
>chr3L:6853363-6853397
>chr3L:6853540-6853596
>chr3L:6854054-6854094
>chr3L:6854304-6854420
>chr3L:6855327-6855355
>chr3L:6855936-6860750
>chr3L:6860979-6861037
>chr3L:6863823-6863859
>chr3L:6867825-6867898
>chr3L:6868006-6868127
>chr3L:6868270-6868327
>chr3L:6868728-6868806
>chr3L:6869051-6869098
>chr3L:6869366-6869428
>chr3L:6869617-6869721
>chr3L:6870550-6870584
>chr3L:6872101-6872167
>chr3L:6872278-6872329
>chr3L:6873450-6873495
>chr3L:6875622-6875666
>chr3L:6876100-6876153
>chr3L:6880675-6880706
>chr3L:6880805-6880840
>chr3L:6880924-6880967
>chr3L:6882583-6882636
>chr3L:6883269-6883326
>chr3L:6886227-6886296
>chr3L:6887570-6895013
>chr3L:6895536-6895593
>chr3L:6895838-6895902
>chr3L:6897146-6897175
>chr3L:6898061-6898095
>chr3L:6898311-6898371
>chr3L:6898698-6898798
>chr3L:6899484-6899533
>chr3L:6900840-6900867
>chr3L:6901379-6901408
>chr3L:6902031-6902141
>chr3L:6902945-6902974
>chr3L:6903935-6903990
>chr3L:6905616-6905684
>chr3L:6907759-6907786
>chr3L:6908263-6908289
>chr3L:6908731-6908777
>chr3L:6908891-6908935
>chr3L:6909258-6909344
>chr3L:6911118-6911164
>chr3L:6911290-6911318
>chr3L:6916604-6916734
>chr3L:6916866-6916934
>chr3L:6916992-6917025
>chr3L:6917107-6917188
>chr3L:6917572-6917610
>chr3L:6918133-6918161
>chr3L:6921346-6921454
>chr3L:6923252-6923320
>chr3L:6924005-6924083
>chr3L:6925150-6925187
>chr3L:6925945-6926001
>chr3L:6928444-6928513
>chr3L:6928855-6928896
>chr3L:6929775-6929831
>chr3L:6930435-6930469
>chr3L:6934034-6934065
>chr3L:6934373-6934481
>chr3L:6934984-6935040
>chr3L:6935664-6935726
>chr3L:6937015-6937060
>chr3L:6937382-6937419
>chr3L:6939464-6939484
>chr3L:6940415-6940442
>chr3L:6941264-6941295
>chr3L:6942964-6943037
>chr3L:6943566-6943669
>chr3L:6944257-6944291
>chr3L:6944368-6944426
>chr3L:6944595-6944656
>chr3L:6945519-6945565
>chr3L:6945948-6946031
>chr3L:6947341-6947367
>chr3L:6947467-6947502
>chr3L:6947553-6947631
>chr3L:6947671-6947820
>chr3L:6948995-6949065
>chr3L:6949584-6949637
>chr3L:6950021-6950092
>chr3L:6950514-6950615
>chr3L:6950866-6950928
>chr3L:6953242-6953276
>chr3L:6955112-6955151
>chr3L:6959678-6959733
>chr3L:6964292-6964326
>chr3L:6968036-6968089
>chr3L:6968518-6968570
>chr3L:6969544-6969585
>chr3L:6971850-6971910
>chr3L:6977453-6977481
>chr3L:6978642-6978711
>chr3L:6979803-6979864
>chr3L:6980785-6980926
>chr3L:6981050-6981191
>chr3L:6981584-6981641
>chr3L:6982979-6983022
>chr3L:6983261-6983290
>chr3L:6984911-6984952
>chr3L:6985981-6986045
>chr3L:6986494-6986579
>chr3L:6990741-6990789
>chr3L:6990920-6990971
>chr3L:6991323-6991360
>chr3L:6991425-6991472
>chr3L:6993132-6993189
>chr3L:6993981-6994052
>chr3L:6994944-6995485
>chr3L:6997081-6997110
>chr3L:6997577-6997701
>chr3L:6998789-6998876
>chr3L:6999038-6999241
>chr3L:7003621-7003662
>chr3L:7004489-7004529
>chr3L:7007139-7007177
>chr3L:7009466-7009600
>chr3L:7011369-7011395
>chr3L:7011727-7011865
>chr3L:7012016-7012053
>chr3L:7014183-7014266
>chr3L:7015732-7015769
>chr3L:7016238-7016265
>chr3L:7016939-7016979
>chr3L:7017121-7017167
>chr3L:7018268-7018307
>chr3L:7019055-7019097
>chr3L:7020649-7020701
>chr3L:7024680-7024704
>chr3L:7027195-7027240
>chr3L:7027923-7028014
>chr3L:7028068-7028105
>chr3L:7028985-7029042
>chr3L:7029431-7029548
>chr3L:7031516-7031609
>chr3L:7034064-7034094
>chr3L:7034392-7034429
>chr3L:7037481-7037509
>chr3L:7039549-7039580
>chr3L:7040013-7040040
>chr3L:7043598-7043636
>chr3L:7043873-7043954
>chr3L:7046840-7046886
>chr3L:7048279-7048305
>chr3L:7052655-7052694
>chr3L:7053401-7053430
>chr3L:7053859-7054046
>chr3L:7056489-7056561
>chr3L:7058004-7058067
>chr3L:7058697-7058732
>chr3L:7059774-7059844
>chr3L:7060076-7060105
>chr3L:7062612-7062670
>chr3L:7062957-7063036
>chr3L:7064102-7064173
>chr3L:7064271-7064318
>chr3L:7067829-7067914
>chr3L:7069802-7069833
>chr3L:7070527-7070557
>chr3L:7070587-7070725
>chr3L:7071673-7071724
>chr3L:7071845-7071915
>chr3L:7072851-7072904
>chr3L:7073314-7073449
>chr3L:7076152-7076197
>chr3L:7077631-7077665
>chr3L:7078326-7078350
>chr3L:7081165-7081199
>chr3L:7082238-7082269
>chr3L:7083580-7083625
>chr3L:7085004-7085044
>chr3L:7087884-7087926
>chr3L:7088178-7088259
>chr3L:7089050-7089080
>chr3L:7090531-7090583
>chr3L:7090836-7090908
>chr3L:7091822-7091844
>chr3L:7094961-7095053
>chr3L:7095089-7095223
>chr3L:7099183-7099276
>chr3L:7102919-7102974
>chr3L:7103293-7103334
>chr3L:7103581-7103643
>chr3L:7107892-7107956
>chr3L:7109787-7109882
>chr3L:7111029-7111071
>chr3L:7111910-7111965
>chr3L:7112017-7112055
>chr3L:7113780-7113828
>chr3L:7114766-7114821
>chr3L:7117404-7117469
>chr3L:7118494-7118783
>chr3L:7119065-7119107
>chr3L:7120031-7120128
>chr3L:7125282-7125318
>chr3L:7126345-7126374
>chr3L:7129740-7129786
>chr3L:7129976-7130189
>chr3L:7130418-7130451
>chr3L:7133908-7133940
>chr3L:7134994-7135040
>chr3L:7136660-7136705
>chr3L:7137733-7137991
>chr3L:7138056-7138125
>chr3L:7149545-7149612
>chr3L:7149983-7150014
>chr3L:7151692-7151805
>chr3L:7152458-7152521
>chr3L:7152736-7152800
>chr3L:7155125-7155156
>chr3L:7155238-7155286
>chr3L:7156397-7156490
>chr3L:7156549-7156580
>chr3L:7157302-7157329
>chr3L:7157697-7157782
>chr3L:7158539-7158590
>chr3L:7158855-7158937
>chr3L:7159162-7159226
>chr3L:7160732-7160777
>chr3L:7161416-7161620
>chr3L:7162499-7162573
>chr3L:7162672-7162704
>chr3L:7162989-7163030
>chr3L:7168407-7168445
>chr3L:7173791-7173846
>chr3L:7174691-7174744
>chr3L:7174989-7175029
>chr3L:7176418-7176514
>chr3L:7176792-7176852
>chr3L:7176886-7176909
>chr3L:7177531-7177564
>chr3L:7177702-7177877
>chr3L:7179500-7179527
>chr3L:7182488-7182532
>chr3L:7183269-7183333
>chr3L:7184277-7184299
>chr3L:7184561-7184644
>chr3L:7184892-7184992
>chr3L:7185910-7186013
>chr3L:7186492-7186599
>chr3L:7187770-7187893
>chr3L:7190437-7190480
>chr3L:7190899-7190977
>chr3L:7191163-7191219
>chr3L:7191567-7191672
>chr3L:7191823-7191877
>chr3L:7192843-7192888
>chr3L:7194128-7194185
>chr3L:7194417-7194466
>chr3L:7194621-7194657
>chr3L:7195969-7196049
>chr3L:7198422-7198514
>chr3L:7198679-7198731
>chr3L:7199650-7199705
>chr3L:7199954-7199986
>chr3L:7200078-7200148
>chr3L:7200727-7200814
>chr3L:7200956-7201000
>chr3L:7201409-7201500
>chr3L:7202694-7202721
>chr3L:7203013-7203048
>chr3L:7203698-7203742
>chr3L:7203948-7204077
>chr3L:7204245-7204283
>chr3L:7205402-7205447
>chr3L:7206674-7206712
>chr3L:7207902-7207962
>chr3L:7209245-7209278
>chr3L:7209955-7209985
>chr3L:7211557-7211593
>chr3L:7212391-7212453
>chr3L:7212951-7213177
>chr3L:7213741-7213793
>chr3L:7214124-7214163
>chr3L:7215432-7215481
>chr3L:7216424-7216453
>chr3L:7217515-7217556
>chr3L:7218962-7219039
>chr3L:7219113-7219182
>chr3L:7220284-7220317
>chr3L:7221789-7221841
>chr3L:7222739-7222775
>chr3L:7222878-7222902
>chr3L:7224324-7224417
>chr3L:7224706-7224770
>chr3L:7225373-7225448
>chr3L:7225527-7225554
>chr3L:7226520-7226580
>chr3L:7229521-7229573
>chr3L:7230445-7230545
>chr3L:7230589-7230622
>chr3L:7230820-7230871
>chr3L:7232747-7232780
>chr3L:7235962-7236027
>chr3L:7236720-7236780
>chr3L:7241322-7241353
>chr3L:7245130-7245168
>chr3L:7246107-7246143
>chr3L:7247061-7247089
>chr3L:7248983-7249059
>chr3L:7249757-7249813
>chr3L:7250242-7250324
>chr3L:7250468-7250497
>chr3L:7251054-7251110
>chr3L:7253709-7253738
>chr3L:7254381-7254450
>chr3L:7254543-7254580
>chr3L:7255492-7255570
>chr3L:7256107-7256213
>chr3L:7256803-7256852
>chr3L:7259441-7259481
>chr3L:7261316-7261396
>chr3L:7261538-7261587
>chr3L:7262853-7262886
>chr3L:7263454-7263487
>chr3L:7263571-7263609
>chr3L:7264468-7264509
>chr3L:7265722-7265751
>chr3L:7266029-7266054
>chr3L:7267848-7267877
>chr3L:7274583-7274615
>chr3L:7275153-7275192
>chr3L:7275646-7275672
>chr3L:7275948-7276163
>chr3L:7276524-7276548
>chr3L:7278733-7278819
>chr3L:7279433-7279474
>chr3L:7280610-7280722
>chr3L:7281730-7281769
>chr3L:7282848-7282933
>chr3L:7284690-7284825
>chr3L:7284856-7284892
>chr3L:7286983-7287062
>chr3L:7287554-7287580
>chr3L:7289338-7289457
>chr3L:7289808-7289866
>chr3L:7290537-7290622
>chr3L:7290949-7290986
>chr3L:7291143-7291177
>chr3L:7291748-7291778
>chr3L:7293091-7293130
>chr3L:7294692-7294758
>chr3L:7294832-7294860
>chr3L:7296863-7296963
>chr3L:7297636-7297671
>chr3L:7297865-7297961
>chr3L:7298942-7298985
>chr3L:7301102-7301143
>chr3L:7305029-7305215
>chr3L:7305310-7305332
>chr3L:7305850-7305965
>chr3L:7306690-7306828
>chr3L:7307106-7307136
>chr3L:7308762-7308789
>chr3L:7308903-7308995
>chr3L:7310512-7310566
>chr3L:7310929-7311047
>chr3L:7311930-7311985
>chr3L:7312671-7312812
>chr3L:7313793-7313852
>chr3L:7315193-7315290
>chr3L:7318571-7318596
>chr3L:7319410-7319440
>chr3L:7319746-7319895
>chr3L:7323995-7324067
>chr3L:7328447-7328494
>chr3L:7339954-7339981
>chr3L:7340707-7340741
>chr3L:7342359-7342394
>chr3L:7344881-7345011
>chr3L:7347623-7347662
>chr3L:7348456-7348529
>chr3L:7348576-7348613
>chr3L:7350540-7350627
>chr3L:7353379-7353486
>chr3L:7353541-7353615
>chr3L:7356201-7356250
>chr3L:7356618-7356643
>chr3L:7356799-7357139
>chr3L:7361088-7361135
>chr3L:7363438-7363511
>chr3L:7364053-7364083
>chr3L:7365107-7365185
>chr3L:7367235-7367267
>chr3L:7367579-7367690
>chr3L:7370579-7370631
>chr3L:7372712-7372808
>chr3L:7373594-7373704
>chr3L:7377119-7377202
>chr3L:7377351-7380428
>chr3L:7382623-7382663
>chr3L:7383032-7383086
>chr3L:7388277-7388325
>chr3L:7388977-7389045
>chr3L:7392247-7392341
>chr3L:7394194-7394255
>chr3L:7394693-7394725
>chr3L:7395451-7395511
>chr3L:7396052-7396079
>chr3L:7396275-7396326
>chr3L:7401143-7401197
>chr3L:7401950-7401981
>chr3L:7404300-7404327
>chr3L:7404650-7404676
>chr3L:7407464-7407620
>chr3L:7407837-7407880
>chr3L:7410075-7410114
>chr3L:7411048-7411142
>chr3L:7412954-7413012
>chr3L:7413369-7413406
>chr3L:7414449-7414474
>chr3L:7414744-7414789
>chr3L:7415007-7415088
>chr3L:7415838-7415863
>chr3L:7417182-7417247
>chr3L:7418027-7418064
>chr3L:7419036-7419086
>chr3L:7419265-7419339
>chr3L:7419707-7419753
>chr3L:7422958-7422981
>chr3L:7426605-7426632
>chr3L:7427022-7427099
>chr3L:7427159-7427251
>chr3L:7429370-7429428
>chr3L:7429576-7429668
>chr3L:7431107-7431140
>chr3L:7435319-7435353
>chr3L:7436044-7436154
>chr3L:7436271-7436316
>chr3L:7436395-7436420
>chr3L:7437840-7437887
>chr3L:7438416-7438481
>chr3L:7439601-7439685
>chr3L:7439816-7439854
>chr3L:7442791-7442831
>chr3L:7443068-7443102
>chr3L:7444465-7444601
>chr3L:7448803-7448871
>chr3L:7449877-7450065
>chr3L:7450128-7450184
>chr3L:7450295-7450358
>chr3L:7450443-7450516
>chr3L:7452910-7453029
>chr3L:7454060-7454136
>chr3L:7454703-7454764
>chr3L:7454948-7455010
>chr3L:7459306-7459357
>chr3L:7460721-7460779
>chr3L:7461432-7461465
>chr3L:7462067-7462114
>chr3L:7462680-7462729
>chr3L:7463234-7463310
>chr3L:7463902-7463935
>chr3L:7468814-7468855
>chr3L:7468925-7468946
>chr3L:7470437-7470466
>chr3L:7471287-7471344
>chr3L:7471944-7472013
>chr3L:7473512-7473565
>chr3L:7473968-7474023
>chr3L:7475210-7475336
>chr3L:7476726-7476785
>chr3L:7477275-7477341
>chr3L:7478494-7478529
>chr3L:7479546-7479602
>chr3L:7481979-7482056
>chr3L:7482599-7482646
>chr3L:7483232-7483273
>chr3L:7489771-7489805
>chr3L:7490144-7490188
>chr3L:7493730-7493765
>chr3L:7496862-7496910
>chr3L:7498806-7503529
>chr3L:7503970-7503998
>chr3L:7504482-7504520
>chr3L:7504964-7505000
>chr3L:7506995-7507027
>chr3L:7507184-7507217
>chr3L:7508157-7508258
>chr3L:7509496-7509555
>chr3L:7510726-7510756
>chr3L:7511188-7511341
>chr3L:7517160-7517333
>chr3L:7518044-7518080
>chr3L:7518211-7518279
>chr3L:7518896-7518960
>chr3L:7519079-7519113
>chr3L:7519175-7519216
>chr3L:7520622-7520657
>chr3L:7523050-7523107
>chr3L:7523283-7523331
>chr3L:7525883-7525906
>chr3L:7526409-7526473
>chr3L:7526538-7526585
>chr3L:7527815-7527912
>chr3L:7529072-7529213
>chr3L:7529350-7529391
>chr3L:7530738-7530791
>chr3L:7532296-7532380
>chr3L:7534044-7534108
>chr3L:7534765-7534818
>chr3L:7536511-7536577
>chr3L:7538464-7538553
>chr3L:7538632-7538701
>chr3L:7543732-7543792
>chr3L:7547230-7547270
>chr3L:7547610-7547685
>chr3L:7548602-7548628
>chr3L:7549479-7549522
>chr3L:7549672-7549788
>chr3L:7550472-7550515
>chr3L:7550698-7550738
>chr3L:7552021-7552086
>chr3L:7553015-7553046
>chr3L:7560679-7560756
>chr3L:7561796-7561842
>chr3L:7570557-7570637
>chr3L:7571141-7571193
>chr3L:7572095-7572135
>chr3L:7572432-7572505
>chr3L:7572632-7572742
>chr3L:7573353-7573416
>chr3L:7573562-7573687
>chr3L:7574012-7574068
>chr3L:7574587-7574615
>chr3L:7575328-7575358
>chr3L:7575790-7575869
>chr3L:7576596-7576636
>chr3L:7576958-7576990
>chr3L:7577845-7577884
>chr3L:7578020-7578060
>chr3L:7578831-7578874
>chr3L:7579690-7579721
>chr3L:7581353-7581392
>chr3L:7582164-7582216
>chr3L:7582561-7582589
>chr3L:7582919-7582961
>chr3L:7584506-7584588
>chr3L:7589430-7589475
>chr3L:7591718-7591802
>chr3L:7592269-7592387
>chr3L:7596385-7596430
>chr3L:7596838-7596884
>chr3L:7596939-7596966
>chr3L:7597061-7597102
>chr3L:7598826-7598901
>chr3L:7598940-7598979
>chr3L:7599246-7599319
>chr3L:7599769-7599796
>chr3L:7599969-7599998
>chr3L:7601553-7601599
>chr3L:7602049-7602097
>chr3L:7603201-7603251
>chr3L:7604427-7604460
>chr3L:7605709-7605757
>chr3L:7606256-7606297
>chr3L:7606352-7606451
>chr3L:7607540-7607588
>chr3L:7608276-7608379
>chr3L:7608693-7608794
>chr3L:7608842-7608873
>chr3L:7608906-7608981
>chr3L:7609070-7609165
>chr3L:7609948-7609999
>chr3L:7610059-7610118
>chr3L:7610501-7610598
>chr3L:7612905-7612938
>chr3L:7613158-7613253
>chr3L:7615034-7615079
>chr3L:7615806-7615836
>chr3L:7615937-7615973
>chr3L:7617372-7617408
>chr3L:7619695-7619789
>chr3L:7621665-7621705
>chr3L:7621719-7621754
>chr3L:7622066-7622160
>chr3L:7622368-7622396
>chr3L:7622490-7622583
>chr3L:7624644-7624747
>chr3L:7624858-7624918
>chr3L:7627003-7627055
>chr3L:7627748-7627919
>chr3L:7628554-7628676
>chr3L:7628724-7628787
>chr3L:7629866-7629894
>chr3L:7629994-7630041
>chr3L:7631796-7631833
>chr3L:7632589-7632647
>chr3L:7633295-7633398
>chr3L:7636080-7636122
>chr3L:7636240-7636334
>chr3L:7638473-7638560
>chr3L:7638678-7638720
>chr3L:7641893-7641950
>chr3L:7643376-7643445
>chr3L:7644648-7644676
>chr3L:7645345-7645411
>chr3L:7646833-7646858
>chr3L:7648655-7648703
>chr3L:7648942-7649005
>chr3L:7649392-7649528
>chr3L:7649989-7650062
>chr3L:7651607-7651640
>chr3L:7652237-7652285
>chr3L:7654482-7654545
>chr3L:7655063-7655138
>chr3L:7655923-7656115
>chr3L:7656816-7656933
>chr3L:7658102-7658129
>chr3L:7658274-7658316
>chr3L:7658609-7658641
>chr3L:7661746-7661804
>chr3L:7663447-7663472
>chr3L:7666180-7666211
>chr3L:7668932-7684479
>chr3L:7684542-7691771
>chr3L:7699276-7699326
>chr3L:7702571-7702603
>chr3L:7702720-7702825
>chr3L:7702978-7703052
>chr3L:7703578-7703617
>chr3L:7703712-7703758
>chr3L:7708172-7708209
>chr3L:7711890-7711921
>chr3L:7713466-7713543
>chr3L:7717186-7717221
>chr3L:7719973-7720004
>chr3L:7722246-7722273
>chr3L:7723258-7723287
>chr3L:7724089-7724116
>chr3L:7738695-7738738
>chr3L:7739819-7739863
>chr3L:7740352-7740399
>chr3L:7740574-7740615
>chr3L:7740961-7740995
>chr3L:7744053-7744118
>chr3L:7744215-7744326
>chr3L:7744523-7744585
>chr3L:7745097-7745122
>chr3L:7746766-7746854
>chr3L:7747247-7747282
>chr3L:7748414-7748471
>chr3L:7750043-7750072
>chr3L:7751322-7751359
>chr3L:7752308-7752422
>chr3L:7752858-7752912
>chr3L:7756329-7756387
>chr3L:7756447-7756587
>chr3L:7756909-7756957
>chr3L:7764367-7764438
>chr3L:7764763-7765015
>chr3L:7765568-7765648
>chr3L:7768757-7768785
>chr3L:7770085-7770151
>chr3L:7770446-7770510
>chr3L:7772452-7772611
>chr3L:7773853-7773886
>chr3L:7774053-7774110
>chr3L:7776147-7776215
>chr3L:7779415-7779542
>chr3L:7780157-7780312
>chr3L:7783142-7783211
>chr3L:7783234-7783274
>chr3L:7784049-7784151
>chr3L:7785106-7785176
>chr3L:7787131-7787191
>chr3L:7787342-7787384
>chr3L:7787518-7787580
>chr3L:7788147-7788186
>chr3L:7790228-7790341
>chr3L:7793752-7800788
>chr3L:7803486-7803556
>chr3L:7804095-7804132
>chr3L:7804943-7804988
>chr3L:7805029-7805057
>chr3L:7805092-7805141
>chr3L:7805553-7805664
>chr3L:7808367-7808399
>chr3L:7809084-7809192
>chr3L:7810773-7810831
>chr3L:7811037-7811094
>chr3L:7812236-7812284
>chr3L:7813086-7813167
>chr3L:7813984-7814040
>chr3L:7814316-7814365
>chr3L:7814701-7814761
>chr3L:7814960-7814996
>chr3L:7815539-7815592
>chr3L:7815701-7815726
>chr3L:7816102-7816140
>chr3L:7818436-7818600
>chr3L:7819585-7819779
>chr3L:7820421-7820473
>chr3L:7820650-7820676
>chr3L:7820945-7820985
>chr3L:7821696-7821935
>chr3L:7821979-7822145
>chr3L:7824336-7824428
>chr3L:7824535-7824577
>chr3L:7825642-7825754
>chr3L:7825877-7826017
>chr3L:7826135-7826337
>chr3L:7826421-7826527
>chr3L:7826891-7826922
>chr3L:7827940-7827984
>chr3L:7828256-7828303
>chr3L:7828350-7828376
>chr3L:7830452-7830670
>chr3L:7830682-7830723
>chr3L:7830926-7831220
>chr3L:7831376-7831462
>chr3L:7832745-7832780
>chr3L:7833119-7833182
>chr3L:7834617-7834687
>chr3L:7835127-7835196
>chr3L:7837132-7837193
>chr3L:7837408-7837448
>chr3L:7838052-7838108
>chr3L:7838227-7838268
>chr3L:7840178-7840239
>chr3L:7840690-7840774
>chr3L:7841179-7841206
>chr3L:7842732-7842764
>chr3L:7847736-7847787
>chr3L:7848140-7848174
>chr3L:7848364-7848497
>chr3L:7848636-7848669
>chr3L:7849147-7849177
>chr3L:7849696-7849744
>chr3L:7852072-7852110
>chr3L:7853370-7853408
>chr3L:7853971-7854102
>chr3L:7854102-7854132
>chr3L:7854556-7854593
>chr3L:7854887-7854933
>chr3L:7855065-7855100
>chr3L:7855754-7855830
>chr3L:7856106-7856147
>chr3L:7856435-7856574
>chr3L:7857937-7857974
>chr3L:7858292-7858401
>chr3L:7858860-7858918
>chr3L:7859978-7860110
>chr3L:7860155-7860228
>chr3L:7861410-7861480
>chr3L:7861954-7862042
>chr3L:7862250-7862302
>chr3L:7863020-7863055
>chr3L:7863400-7863536
>chr3L:7866902-7866942
>chr3L:7867080-7867143
>chr3L:7867818-7867951
>chr3L:7868778-7868812
>chr3L:7869681-7869826
>chr3L:7869941-7869997
>chr3L:7870203-7870252
>chr3L:7870594-7870641
>chr3L:7871065-7871138
>chr3L:7872069-7872124
>chr3L:7872217-7872257
>chr3L:7873682-7873718
>chr3L:7874455-7874506
>chr3L:7874700-7874726
>chr3L:7877348-7877447
>chr3L:7877488-7877537
>chr3L:7877850-7877896
>chr3L:7878141-7878266
>chr3L:7879858-7879967
>chr3L:7882630-7882672
>chr3L:7882719-7882767
>chr3L:7883245-7883348
>chr3L:7883788-7883853
>chr3L:7886550-7889053
>chr3L:7890055-7890220
>chr3L:7890283-7890345
>chr3L:7890533-7890568
>chr3L:7891368-7891397
>chr3L:7892853-7892889
>chr3L:7894080-7894162
>chr3L:7899001-7899097
>chr3L:7899644-7899676
>chr3L:7900191-7900228
>chr3L:7900298-7900342
>chr3L:7902300-7902423
>chr3L:7905766-7905820
>chr3L:7906522-7906578
>chr3L:7907983-7908060
>chr3L:7908200-7908227
>chr3L:7910464-7910491
>chr3L:7910747-7910824
>chr3L:7915610-7915665
>chr3L:7915899-7915929
>chr3L:7916870-7925998
>chr3L:7926355-7926419
>chr3L:7927088-7927156
>chr3L:7929125-7929158
>chr3L:7930434-7930489
>chr3L:7931561-7931602
>chr3L:7932826-7932923
>chr3L:7933069-7933102
>chr3L:7934020-7934047
>chr3L:7934595-7934666
>chr3L:7935673-7935728
>chr3L:7936039-7936069
>chr3L:7939487-7939527
>chr3L:7939704-7939731
>chr3L:7941836-7941916
>chr3L:7942430-7942471
>chr3L:7943094-7943138
>chr3L:7943393-7943430
>chr3L:7943512-7943600
>chr3L:7943658-7943699
>chr3L:7944643-7944681
>chr3L:7946325-7946371
>chr3L:7948389-7948426
>chr3L:7950797-7950939
>chr3L:7951192-7951421
>chr3L:7952601-7952659
>chr3L:7952800-7952838
>chr3L:7953841-7953931
>chr3L:7955219-7955322
>chr3L:7956710-7956753
>chr3L:7957172-7957212
>chr3L:7957937-7957977
>chr3L:7960202-7960242
>chr3L:7960893-7960951
>chr3L:7961729-7961756
>chr3L:7964087-7964120
>chr3L:7964577-7964609
>chr3L:7966270-7966309
>chr3L:7967161-7967196
>chr3L:7967383-7967446
>chr3L:7968866-7968977
>chr3L:7972595-7972620
>chr3L:7973720-7973785
>chr3L:7975031-7975076
>chr3L:7976046-7976082
>chr3L:7976310-7976359
>chr3L:7976959-7977218
>chr3L:7979591-7979629
>chr3L:7981517-7981592
>chr3L:7981712-7981743
>chr3L:7985004-7985049
>chr3L:7985251-7985295
>chr3L:7985420-7987691
>chr3L:7988400-7988466
>chr3L:7988671-7988753
>chr3L:7989273-7989313
>chr3L:7990166-7990245
>chr3L:7991251-7991287
>chr3L:7991601-7991654
>chr3L:7992113-7992168
>chr3L:7995268-7995340
>chr3L:7999013-7999078
>chr3L:7999206-7999242
>chr3L:7999367-7999393
>chr3L:8000229-8000261
>chr3L:8001032-8001089
>chr3L:8001509-8001613
>chr3L:8002606-8002665
>chr3L:8003079-8003104
>chr3L:8003117-8003203
>chr3L:8003889-8003944
>chr3L:8003957-8004054
>chr3L:8006149-8006238
>chr3L:8007187-8007333
>chr3L:8007432-8007467
>chr3L:8007603-8007703
>chr3L:8009909-8009997
>chr3L:8012308-8012354
>chr3L:8013024-8013057
>chr3L:8017074-8017118
>chr3L:8018159-8018182
>chr3L:8019757-8022741
>chr3L:8022943-8024110
>chr3L:8024975-8025029
>chr3L:8025121-8025286
>chr3L:8026115-8026227
>chr3L:8026402-8026454
>chr3L:8026771-8026832
>chr3L:8027418-8027461
>chr3L:8028063-8028133
>chr3L:8028493-8028619
>chr3L:8029196-8029218
>chr3L:8030433-8030498
>chr3L:8031649-8031720
>chr3L:8033733-8033769
>chr3L:8034197-8034221
>chr3L:8034538-8034648
>chr3L:8034954-8035057
>chr3L:8035106-8035224
>chr3L:8036542-8036608
>chr3L:8037390-8037451
>chr3L:8037726-8037761
>chr3L:8037974-8038013
>chr3L:8041106-8041149
>chr3L:8041587-8041643
>chr3L:8042395-8042449
>chr3L:8043740-8043811
>chr3L:8046404-8046467
>chr3L:8048085-8048153
>chr3L:8048305-8048386
>chr3L:8048556-8048641
>chr3L:8050493-8050522
>chr3L:8050815-8050849
>chr3L:8052624-8052668
>chr3L:8054126-8054154
>chr3L:8056595-8056646
>chr3L:8057574-8057660
>chr3L:8058135-8058193
>chr3L:8060212-8060298
>chr3L:8060449-8060536
>chr3L:8060641-8060760
>chr3L:8061253-8061415
>chr3L:8062871-8062927
>chr3L:8063387-8063423
>chr3L:8064196-8064279
>chr3L:8065422-8065487
>chr3L:8065641-8065727
>chr3L:8065951-8066077
>chr3L:8066741-8066783
>chr3L:8067269-8067297
>chr3L:8067582-8067654
>chr3L:8068163-8068294
>chr3L:8069356-8069387
>chr3L:8070636-8070692
>chr3L:8074256-8074289
>chr3L:8074995-8075051
>chr3L:8078943-8078974
>chr3L:8082323-8082394
>chr3L:8083318-8083366
>chr3L:8083811-8083852
>chr3L:8083971-8084017
>chr3L:8084477-8084514
>chr3L:8085148-8085272
>chr3L:8087505-8087539
>chr3L:8091348-8091383
>chr3L:8092037-8092092
>chr3L:8092801-8092847
>chr3L:8093208-8093258
>chr3L:8094043-8094086
>chr3L:8094572-8094616
>chr3L:8094675-8094728
>chr3L:8096943-8096992
>chr3L:8097585-8097611
>chr3L:8101708-8101793
>chr3L:8102208-8102295
>chr3L:8102379-8102509
>chr3L:8105559-8105610
>chr3L:8106641-8106675
>chr3L:8107919-8107976
>chr3L:8108224-8108269
>chr3L:8108773-8108817
>chr3L:8110820-8110875
>chr3L:8112599-8112659
>chr3L:8113448-8113508
>chr3L:8119869-8119913
>chr3L:8121336-8121373
>chr3L:8125190-8125250
>chr3L:8128551-8128626
>chr3L:8134760-8134800
>chr3L:8140167-8140237
>chr3L:8141981-8142008
>chr3L:8142732-8142759
>chr3L:8144717-8144773
>chr3L:8145208-8145338
>chr3L:8146033-8146110
>chr3L:8147027-8147077
>chr3L:8147597-8147671
>chr3L:8150546-8150598
>chr3L:8151344-8151414
>chr3L:8151865-8151890
>chr3L:8152192-8152270
>chr3L:8153448-8153485
>chr3L:8154119-8154148
>chr3L:8154732-8154780
>chr3L:8155190-8155217
>chr3L:8156583-8156632
>chr3L:8159962-8159993
>chr3L:8160845-8160904
>chr3L:8161029-8161090
>chr3L:8161909-8161945
>chr3L:8163745-8163850
>chr3L:8165950-8165983
>chr3L:8166082-8166131
>chr3L:8168127-8168219
>chr3L:8168333-8168362
>chr3L:8174249-8174321
>chr3L:8175259-8175283
>chr3L:8177961-8178005
>chr3L:8179663-8179696
>chr3L:8181072-8181112
>chr3L:8182154-8182178
>chr3L:8198879-8198918
>chr3L:8200580-8200613
>chr3L:8201757-8201785
>chr3L:8202943-8203047
>chr3L:8206980-8207105
>chr3L:8209689-8209758
>chr3L:8211267-8211366
>chr3L:8214160-8214186
>chr3L:8215438-8215495
>chr3L:8215739-8215764
>chr3L:8216116-8216187
>chr3L:8217686-8217751
>chr3L:8217877-8217913
>chr3L:8218743-8218832
>chr3L:8218925-8218953
>chr3L:8219118-8219168
>chr3L:8219431-8219460
>chr3L:8220183-8220242
>chr3L:8221436-8221460
>chr3L:8221941-8222027
>chr3L:8222364-8222439
>chr3L:8222474-8222578
>chr3L:8222801-8222832
>chr3L:8223653-8223683
>chr3L:8226682-8226714
>chr3L:8226801-8226841
>chr3L:8228825-8228866
>chr3L:8231092-8231165
>chr3L:8231758-8231804
>chr3L:8231837-8231865
>chr3L:8231917-8231965
>chr3L:8232670-8232702
>chr3L:8233584-8238803
>chr3L:8239722-8239768
>chr3L:8240681-8240720
>chr3L:8241722-8241881
>chr3L:8242023-8242222
>chr3L:8242745-8242793
>chr3L:8243314-8243348
>chr3L:8243372-8243440
>chr3L:8244854-8244897
>chr3L:8244985-8245038
>chr3L:8248004-8248088
>chr3L:8248652-8248699
>chr3L:8248772-8248830
>chr3L:8249023-8249076
>chr3L:8249136-8249211
>chr3L:8249243-8249279
>chr3L:8249354-8249412
>chr3L:8249642-8249695
>chr3L:8250524-8250575
>chr3L:8250771-8250843
>chr3L:8250903-8250944
>chr3L:8251418-8251462
>chr3L:8251952-8251994
>chr3L:8252597-8252701
>chr3L:8252798-8252830
>chr3L:8253333-8253443
>chr3L:8254411-8254512
>chr3L:8254811-8254864
>chr3L:8255852-8255884
>chr3L:8258425-8258540
>chr3L:8259022-8259153
>chr3L:8259593-8259634
>chr3L:8259926-8259970
>chr3L:8260561-8260592
>chr3L:8263340-8263426
>chr3L:8264420-8264516
>chr3L:8265182-8265212
>chr3L:8265325-8265359
>chr3L:8265506-8265532
>chr3L:8265745-8265936
>chr3L:8267264-8267343
>chr3L:8269490-8269520
>chr3L:8269924-8269949
>chr3L:8271748-8271846
>chr3L:8271909-8271971
>chr3L:8273420-8273444
>chr3L:8274180-8274274
>chr3L:8274381-8274467
>chr3L:8275413-8275443
>chr3L:8275919-8275946
>chr3L:8277363-8277391
>chr3L:8277659-8277737
>chr3L:8280087-8280115
>chr3L:8285949-8285973
>chr3L:8288497-8288554
>chr3L:8290422-8290472
>chr3L:8291685-8291750
>chr3L:8292117-8292154
>chr3L:8294824-8294851
>chr3L:8294948-8294984
>chr3L:8298438-8298478
>chr3L:8300127-8300162
>chr3L:8307979-8308013
>chr3L:8311784-8311822
>chr3L:8312250-8312352
>chr3L:8315172-8315220
>chr3L:8316915-8316959
>chr3L:8317295-8317327
>chr3L:8318010-8318105
>chr3L:8319979-8320043
>chr3L:8322209-8322235
>chr3L:8322690-8322739
>chr3L:8322832-8322857
>chr3L:8322971-8323019
>chr3L:8325700-8325777
>chr3L:8327077-8327191
>chr3L:8327901-8327977
>chr3L:8328236-8328391
>chr3L:8328881-8328925
>chr3L:8330211-8330257
>chr3L:8330894-8330973
>chr3L:8331399-8331449
>chr3L:8332095-8332158
>chr3L:8335077-8335104
>chr3L:8336235-8336287
>chr3L:8338452-8338498
>chr3L:8346993-8347053
>chr3L:8350604-8350667
>chr3L:8352738-8352776
>chr3L:8356404-8356437
>chr3L:8362776-8362862
>chr3L:8363069-8363095
>chr3L:8364224-8364266
>chr3L:8364437-8364474
>chr3L:8366349-8366485
>chr3L:8366624-8366682
>chr3L:8368480-8368577
>chr3L:8369304-8369352
>chr3L:8369938-8370115
>chr3L:8371395-8371441
>chr3L:8372028-8372170
>chr3L:8372214-8372382
>chr3L:8372768-8372847
>chr3L:8372928-8373151
>chr3L:8373274-8373322
>chr3L:8373953-8374004
>chr3L:8374396-8374500
>chr3L:8375912-8375961
>chr3L:8376896-8376919
>chr3L:8377035-8377089
>chr3L:8380214-8380258
>chr3L:8380471-8380592
>chr3L:8381215-8381275
>chr3L:8381394-8381426
>chr3L:8382375-8382455
>chr3L:8383312-8383343
>chr3L:8383659-8383693
>chr3L:8384388-8384415
>chr3L:8384688-8384727
>chr3L:8384796-8384826
>chr3L:8385487-8385555
>chr3L:8385875-8386075
>chr3L:8386332-8386376
>chr3L:8386854-8386900
>chr3L:8387167-8387226
>chr3L:8387656-8387752
>chr3L:8390663-8390718
>chr3L:8390878-8390910
>chr3L:8391630-8391677
>chr3L:8391895-8391995
>chr3L:8392686-8392771
>chr3L:8393196-8393290
>chr3L:8394544-8394591
>chr3L:8394848-8394902
>chr3L:8395323-8395424
>chr3L:8396241-8396316
>chr3L:8397198-8397594
>chr3L:8397623-8397751
>chr3L:8399536-8399558
>chr3L:8400024-8400054
>chr3L:8413315-8413417
>chr3L:8413948-8414006
>chr3L:8418827-8418865
>chr3L:8419466-8419519
>chr3L:8419619-8419674
>chr3L:8420871-8421056
>chr3L:8421366-8421416
>chr3L:8421511-8421546
>chr3L:8421853-8422032
>chr3L:8422737-8422882
>chr3L:8422962-8423009
>chr3L:8423653-8423680
>chr3L:8424076-8424135
>chr3L:8424795-8424836
>chr3L:8425152-8425309
>chr3L:8427830-8427866
>chr3L:8429223-8429409
>chr3L:8429490-8429524
>chr3L:8430055-8430136
>chr3L:8431674-8431708
>chr3L:8432718-8432762
>chr3L:8433177-8433269
>chr3L:8435649-8435686
>chr3L:8437704-8437911
>chr3L:8438461-8438522
>chr3L:8438719-8438775
>chr3L:8438965-8439080
>chr3L:8439328-8439392
>chr3L:8439506-8439575
>chr3L:8439793-8440105
>chr3L:8440723-8440900
>chr3L:8441245-8441447
>chr3L:8441623-8441673
>chr3L:8442185-8442207
>chr3L:8446834-8446892
>chr3L:8447505-8447541
>chr3L:8450162-8450248
>chr3L:8450577-8450614
>chr3L:8450768-8450838
>chr3L:8450893-8450931
>chr3L:8451070-8451122
>chr3L:8451822-8452035
>chr3L:8453255-8453307
>chr3L:8454577-8454668
>chr3L:8455049-8455114
>chr3L:8455338-8455392
>chr3L:8455602-8455633
>chr3L:8455867-8455937
>chr3L:8456007-8456188
>chr3L:8456492-8456578
>chr3L:8456694-8456730
>chr3L:8457328-8457380
>chr3L:8457777-8457807
>chr3L:8457946-8457998
>chr3L:8458766-8458809
>chr3L:8459124-8459161
>chr3L:8459678-8459703
>chr3L:8459804-8459936
>chr3L:8460411-8460537
>chr3L:8460710-8460776
>chr3L:8463644-8463677
>chr3L:8464698-8464745
>chr3L:8466009-8466067
>chr3L:8467663-8467768
>chr3L:8468533-8468588
>chr3L:8470691-8470726
>chr3L:8470841-8470994
>chr3L:8471452-8471479
>chr3L:8474054-8474087
>chr3L:8476838-8476882
>chr3L:8481400-8481471
>chr3L:8481819-8490930
>chr3L:8491093-8491149
>chr3L:8492142-8492219
>chr3L:8493261-8493411
>chr3L:8495429-8495466
>chr3L:8496203-8496273
>chr3L:8496484-8496521
>chr3L:8496581-8496609
>chr3L:8496793-8496826
>chr3L:8497881-8497946
>chr3L:8498334-8505766
>chr3L:8506463-8506628
>chr3L:8512621-8512664
>chr3L:8512695-8512726
>chr3L:8516182-8516295
>chr3L:8517374-8517542
>chr3L:8518167-8518197
>chr3L:8524965-8525022
>chr3L:8525788-8525853
>chr3L:8528638-8528686
>chr3L:8529200-8529325
>chr3L:8540790-8540890
>chr3L:8541916-8541961
>chr3L:8542020-8542099
>chr3L:8543648-8543672
>chr3L:8543853-8543884
>chr3L:8544892-8544933
>chr3L:8545439-8545464
>chr3L:8550560-8550636
>chr3L:8551935-8552087
>chr3L:8553169-8553241
>chr3L:8555486-8555534
>chr3L:8555736-8555811
>chr3L:8557882-8557915
>chr3L:8558239-8558303
>chr3L:8559789-8559851
>chr3L:8560371-8560415
>chr3L:8563436-8563499
>chr3L:8564608-8564635
>chr3L:8570239-8570295
>chr3L:8570370-8570431
>chr3L:8571493-8571521
>chr3L:8572542-8572570
>chr3L:8576142-8576178
>chr3L:8578773-8578859
>chr3L:8579199-8579226
>chr3L:8579578-8579601
>chr3L:8579963-8579987
>chr3L:8582259-8582365
>chr3L:8582746-8582785
>chr3L:8582810-8582856
>chr3L:8583338-8583400
>chr3L:8583614-8583691
>chr3L:8585584-8585610
>chr3L:8586626-8586679
>chr3L:8588976-8589021
>chr3L:8592282-8592330
>chr3L:8593090-8593123
>chr3L:8595271-8595303
>chr3L:8596314-8596349
>chr3L:8596417-8596472
>chr3L:8596819-8596845
>chr3L:8597413-8597437
>chr3L:8603607-8603644
>chr3L:8605065-8605092
>chr3L:8609844-8609894
>chr3L:8610023-8610065
>chr3L:8610470-8610502
>chr3L:8610963-8611108
>chr3L:8614165-8614405
>chr3L:8615743-8615808
>chr3L:8620243-8620275
>chr3L:8624593-8624641
>chr3L:8629041-8629113
>chr3L:8630122-8630150
>chr3L:8630824-8630875
>chr3L:8632143-8632237
>chr3L:8632398-8632429
>chr3L:8632813-8632841
>chr3L:8635594-8635660
>chr3L:8635796-8635843
>chr3L:8636494-8636582
>chr3L:8637055-8637118
>chr3L:8638354-8638422
>chr3L:8640641-8640689
>chr3L:8642865-8643003
>chr3L:8643342-8643390
>chr3L:8644033-8644090
>chr3L:8644468-8644498
>chr3L:8645786-8645828
>chr3L:8645955-8646053
>chr3L:8651877-8651957
>chr3L:8652202-8652241
>chr3L:8652660-8652692
>chr3L:8652853-8652952
>chr3L:8657217-8657282
>chr3L:8658950-8658987
>chr3L:8659728-8659768
>chr3L:8663816-8663869
>chr3L:8668729-8668754
>chr3L:8669653-8669700
>chr3L:8670960-8671020
>chr3L:8672019-8672065
>chr3L:8673114-8673177
>chr3L:8673768-8673838
>chr3L:8675089-8675150
>chr3L:8676378-8676412
>chr3L:8676806-8676866
>chr3L:8677225-8677263
>chr3L:8677655-8677693
>chr3L:8677844-8677923
>chr3L:8678066-8678171
>chr3L:8678368-8678408
>chr3L:8678692-8678729
>chr3L:8680831-8680862
>chr3L:8681575-8681636
>chr3L:8684102-8684143
>chr3L:8684973-8685014
>chr3L:8688662-8688708
>chr3L:8688793-8688859
>chr3L:8689071-8689176
>chr3L:8689872-8689909
>chr3L:8693732-8693830
>chr3L:8693935-8693982
>chr3L:8694934-8695007
>chr3L:8700204-8700260
>chr3L:8700375-8700411
>chr3L:8701510-8701563
>chr3L:8701804-8701926
>chr3L:8702091-8702118
>chr3L:8702186-8702233
>chr3L:8703010-8703035
>chr3L:8704362-8704395
>chr3L:8705125-8705172
>chr3L:8706825-8706885
>chr3L:8707721-8707863
>chr3L:8710105-8710166
>chr3L:8712780-8712810
>chr3L:8714352-8714381
>chr3L:8715413-8715460
>chr3L:8715771-8715824
>chr3L:8715958-8715998
>chr3L:8718155-8718200
>chr3L:8720113-8720168
>chr3L:8723077-8723111
>chr3L:8727949-8728008
>chr3L:8732149-8732178
>chr3L:8733224-8733279
>chr3L:8733294-8733359
>chr3L:8734009-8734044
>chr3L:8734660-8734771
>chr3L:8738031-8738081
>chr3L:8738149-8738194
>chr3L:8739172-8739208
>chr3L:8743502-8743528
>chr3L:8746388-8746430
>chr3L:8750814-8750861
>chr3L:8751668-8751799
>chr3L:8752016-8752065
>chr3L:8753186-8753246
>chr3L:8759948-8760018
>chr3L:8763613-8763677
>chr3L:8767042-8767191
>chr3L:8770739-8770762
>chr3L:8770972-8770997
>chr3L:8772353-8772378
>chr3L:8773460-8773503
>chr3L:8775088-8775166
>chr3L:8776590-8776615
>chr3L:8778818-8778875
>chr3L:8780662-8780705
>chr3L:8780957-8780985
>chr3L:8781908-8782024
>chr3L:8784297-8784327
>chr3L:8784585-8784607
>chr3L:8787156-8787262
>chr3L:8787527-8787617
>chr3L:8787682-8787713
>chr3L:8791329-8796690
>chr3L:8812585-8812620
>chr3L:8817128-8817176
>chr3L:8817484-8817546
>chr3L:8817790-8817847
>chr3L:8819177-8819211
>chr3L:8819405-8819512
>chr3L:8821027-8821065
>chr3L:8821580-8821655
>chr3L:8822072-8822123
>chr3L:8823761-8823791
>chr3L:8823881-8823914
>chr3L:8824731-8824760
>chr3L:8825699-8825780
>chr3L:8825864-8825945
>chr3L:8827881-8827914
>chr3L:8827949-8828027
>chr3L:8828331-8828359
>chr3L:8829894-8829921
>chr3L:8832682-8832710
>chr3L:8833767-8833803
>chr3L:8834263-8834322
>chr3L:8835379-8835427
>chr3L:8835682-8835729
>chr3L:8839324-8839381
>chr3L:8839433-8839458
>chr3L:8842264-8842305
>chr3L:8842340-8842434
>chr3L:8844151-8844184
>chr3L:8845881-8845942
>chr3L:8846703-8846750
>chr3L:8846916-8846948
>chr3L:8847815-8847946
>chr3L:8850874-8850913
>chr3L:8851072-8851120
>chr3L:8851754-8851793
>chr3L:8852949-8852979
>chr3L:8853660-8853728
>chr3L:8854272-8854321
>chr3L:8854915-8854941
>chr3L:8857340-8857391
>chr3L:8859372-8859426
>chr3L:8859549-8859577
>chr3L:8860351-8860425
>chr3L:8860890-8860927
>chr3L:8860994-8861028
>chr3L:8863430-8863454
>chr3L:8864130-8864244
>chr3L:8865191-8865241
>chr3L:8866074-8866113
>chr3L:8868049-8868089
>chr3L:8869260-8869294
>chr3L:8869457-8869516
>chr3L:8871120-8871203
>chr3L:8871313-8871369
>chr3L:8872191-8872267
>chr3L:8872335-8872419
>chr3L:8873171-8873209
>chr3L:8873381-8873409
>chr3L:8874519-8874583
>chr3L:8875245-8875337
>chr3L:8876401-8876510
>chr3L:8877557-8877613
>chr3L:8877937-8878018
>chr3L:8879358-8879475
>chr3L:8879787-8879875
>chr3L:8880089-8880214
>chr3L:8880760-8880784
>chr3L:8882011-8882048
>chr3L:8882138-8882184
>chr3L:8883721-8883784
>chr3L:8883996-8884041
>chr3L:8884242-8884290
>chr3L:8885049-8885085
>chr3L:8886214-8886241
>chr3L:8889450-8889489
>chr3L:8890521-8890648
>chr3L:8890748-8890813
>chr3L:8890910-8890956
>chr3L:8894805-8894845
>chr3L:8897854-8897908
>chr3L:8898313-8898367
>chr3L:8898568-8898628
>chr3L:8899515-8899561
>chr3L:8899983-8900014
>chr3L:8902131-8902245
>chr3L:8903348-8903399
>chr3L:8903560-8903592
>chr3L:8905625-8905658
>chr3L:8908697-8908745
>chr3L:8909993-8910023
>chr3L:8912622-8912648
>chr3L:8913150-8913189
>chr3L:8913263-8913298
>chr3L:8914690-8914728
>chr3L:8915623-8915664
>chr3L:8916395-8916442
>chr3L:8917290-8917332
>chr3L:8919827-8919877
>chr3L:8921259-8921305
>chr3L:8922659-8922718
>chr3L:8924661-8924808
>chr3L:8925073-8925129
>chr3L:8925181-8925225
>chr3L:8926295-8926466
>chr3L:8926654-8926694
>chr3L:8932034-8932083
>chr3L:8934314-8934378
>chr3L:8935606-8935647
>chr3L:8936638-8936700
>chr3L:8936872-8936901
>chr3L:8937673-8937727
>chr3L:8938312-8938343
>chr3L:8938905-8939020
>chr3L:8939695-8939800
>chr3L:8941343-8941440
>chr3L:8942700-8942784
>chr3L:8943886-8943918
>chr3L:8944337-8944509
>chr3L:8944998-8945034
>chr3L:8945255-8945375
>chr3L:8945798-8945854
>chr3L:8947072-8947113
>chr3L:8947193-8947303
>chr3L:8948151-8948219
>chr3L:8949192-8949224
>chr3L:8949762-8949799
>chr3L:8950164-8950211
>chr3L:8951146-8951176
>chr3L:8952662-8952705
>chr3L:8953349-8953388
>chr3L:8953607-8953648
>chr3L:8954781-8954818
>chr3L:8956522-8956608
>chr3L:8957221-8957274
>chr3L:8964605-8964658
>chr3L:8965546-8965574
>chr3L:8968376-8968436
>chr3L:8968539-8968612
>chr3L:8969125-8969155
>chr3L:8974303-8974337
>chr3L:8978930-8979027
>chr3L:8981575-8981607
>chr3L:8987683-8987723
>chr3L:8989048-8989086
>chr3L:8989166-8989275
>chr3L:8991928-8991986
>chr3L:8992295-8992412
>chr3L:8992519-8992557
>chr3L:8994355-8994384
>chr3L:8994935-8994979
>chr3L:8996221-8996266
>chr3L:8997060-8997238
>chr3L:8997731-8997779
>chr3L:9000549-9000594
>chr3L:9002821-9002871
>chr3L:9004141-9004173
>chr3L:9004909-9004944
>chr3L:9005084-9005110
>chr3L:9005511-9005626
>chr3L:9006827-9006945
>chr3L:9007533-9007643
>chr3L:9009937-9009981
>chr3L:9013248-9013274
>chr3L:9013687-9013723
>chr3L:9015794-9015865
>chr3L:9017478-9017531
>chr3L:9017669-9017702
>chr3L:9021904-9021932
>chr3L:9022216-9022288
>chr3L:9022888-9023004
>chr3L:9023464-9023520
>chr3L:9023827-9023858
>chr3L:9024148-9024199
>chr3L:9024805-9024927
>chr3L:9026894-9026951
>chr3L:9027211-9027279
>chr3L:9028492-9028537
>chr3L:9029756-9029791
>chr3L:9030429-9030479
>chr3L:9030616-9030666
>chr3L:9032170-9032303
>chr3L:9033383-9033415
>chr3L:9034891-9034931
>chr3L:9036207-9036237
>chr3L:9037476-9037517
>chr3L:9040281-9040352
>chr3L:9040789-9040886
>chr3L:9040982-9041023
>chr3L:9042557-9042621
>chr3L:9045633-9045668
>chr3L:9046578-9046697
>chr3L:9047265-9047314
>chr3L:9048790-9048833
>chr3L:9049446-9049474
>chr3L:9050209-9050307
>chr3L:9051128-9051226
>chr3L:9052806-9052866
>chr3L:9053901-9053953
>chr3L:9054245-9054326
>chr3L:9054663-9054695
>chr3L:9057224-9057254
>chr3L:9059242-9059290
>chr3L:9059644-9059676
>chr3L:9061557-9061629
>chr3L:9062051-9062091
>chr3L:9062341-9062382
>chr3L:9064371-9064400
>chr3L:9065232-9065274
>chr3L:9067006-9067032
>chr3L:9067094-9067137
>chr3L:9069350-9069405
>chr3L:9069632-9069706
>chr3L:9071859-9071900
>chr3L:9076977-9084484
>chr3L:9093289-9093313
>chr3L:9097840-9097964
>chr3L:9098085-9098171
>chr3L:9098218-9098265
>chr3L:9100451-9100523
>chr3L:9100561-9100601
>chr3L:9100883-9100966
>chr3L:9101568-9101649
>chr3L:9101840-9101886
>chr3L:9102313-9102404
>chr3L:9103110-9103153
>chr3L:9103494-9103619
>chr3L:9103758-9103809
>chr3L:9104274-9104308
>chr3L:9104677-9104731
>chr3L:9105521-9105653
>chr3L:9105736-9105811
>chr3L:9106211-9106258
>chr3L:9106377-9106466
>chr3L:9106911-9107062
>chr3L:9107156-9107262
>chr3L:9107723-9107803
>chr3L:9108594-9108630
>chr3L:9108973-9109029
>chr3L:9110464-9110587
>chr3L:9111318-9111341
>chr3L:9111368-9111440
>chr3L:9111759-9111814
>chr3L:9112262-9112297
>chr3L:9112542-9112582
>chr3L:9113360-9113402
>chr3L:9113841-9113905
>chr3L:9114282-9114314
>chr3L:9114698-9114764
>chr3L:9115814-9115925
>chr3L:9116287-9116356
>chr3L:9116430-9116465
>chr3L:9116852-9116903
>chr3L:9117281-9117311
>chr3L:9117957-9118104
>chr3L:9118286-9118402
>chr3L:9118545-9118607
>chr3L:9118705-9118797
>chr3L:9119142-9119172
>chr3L:9119201-9119428
>chr3L:9120973-9121031
>chr3L:9121325-9121364
>chr3L:9121521-9121616
>chr3L:9123391-9123471
>chr3L:9124161-9124255
>chr3L:9124893-9124939
>chr3L:9125045-9125144
>chr3L:9125350-9125391
>chr3L:9125525-9125633
>chr3L:9126188-9126230
>chr3L:9126356-9126388
>chr3L:9126463-9126505
>chr3L:9127160-9127201
>chr3L:9127779-9127816
>chr3L:9128856-9128901
>chr3L:9129057-9129105
>chr3L:9129614-9129664
>chr3L:9130089-9130211
>chr3L:9130606-9134316
>chr3L:9136770-9136791
>chr3L:9137250-9137360
>chr3L:9138099-9138124
>chr3L:9140695-9140731
>chr3L:9141715-9141755
>chr3L:9143616-9143664
>chr3L:9143752-9143848
>chr3L:9144102-9144148
>chr3L:9144462-9144513
>chr3L:9145975-9146041
>chr3L:9146898-9146980
>chr3L:9148976-9149146
>chr3L:9149359-9149408
>chr3L:9150753-9150856
>chr3L:9151294-9151383
>chr3L:9151595-9151757
>chr3L:9151881-9151939
>chr3L:9152652-9152710
>chr3L:9154182-9154248
>chr3L:9154530-9154568
>chr3L:9154872-9154932
>chr3L:9155330-9155483
>chr3L:9156528-9156589
>chr3L:9156751-9156808
>chr3L:9158094-9158281
>chr3L:9158440-9158510
>chr3L:9158960-9159002
>chr3L:9159393-9159454
>chr3L:9159776-9159835
>chr3L:9162346-9162381
>chr3L:9162571-9162693
>chr3L:9162976-9163015
>chr3L:9164085-9164167
>chr3L:9164752-9166192
>chr3L:9166493-9166586
>chr3L:9167583-9167637
>chr3L:9167954-9168001
>chr3L:9168542-9168629
>chr3L:9168898-9168966
>chr3L:9169764-9169859
>chr3L:9170898-9170943
>chr3L:9171659-9171687
>chr3L:9172415-9172490
>chr3L:9173685-9173715
>chr3L:9173857-9173882
>chr3L:9174982-9175070
>chr3L:9176707-9176777
>chr3L:9177240-9177284
>chr3L:9177775-9177886
>chr3L:9178406-9178442
>chr3L:9180010-9180041
>chr3L:9180589-9180625
>chr3L:9180859-9180916
>chr3L:9181064-9181103
>chr3L:9181832-9181900
>chr3L:9182114-9182137
>chr3L:9182416-9182455
>chr3L:9183770-9183830
>chr3L:9184024-9184056
>chr3L:9185294-9185320
>chr3L:9186380-9186478
>chr3L:9187248-9187360
>chr3L:9187441-9187511
>chr3L:9187669-9187781
>chr3L:9188495-9188628
>chr3L:9188788-9188894
>chr3L:9189112-9189176
>chr3L:9191047-9191299
>chr3L:9192199-9192260
>chr3L:9193080-9193123
>chr3L:9194454-9194479
>chr3L:9194680-9194777
>chr3L:9195664-9195687
>chr3L:9195828-9195858
>chr3L:9196202-9196357
>chr3L:9197080-9197171
>chr3L:9198187-9198321
>chr3L:9198604-9198693
>chr3L:9198766-9198817
>chr3L:9199386-9199429
>chr3L:9200095-9200207
>chr3L:9200898-9200923
>chr3L:9201058-9201279
>chr3L:9202955-9202977
>chr3L:9205939-9205996
>chr3L:9207469-9207515
>chr3L:9215827-9215909
>chr3L:9216297-9216376
>chr3L:9216423-9216458
>chr3L:9216951-9216997
>chr3L:9217653-9217730
>chr3L:9217952-9217997
>chr3L:9219262-9219908
>chr3L:9220336-9220375
>chr3L:9221627-9221662
>chr3L:9223593-9223658
>chr3L:9223705-9223750
>chr3L:9223757-9223843
>chr3L:9225219-9225253
>chr3L:9226521-9226643
>chr3L:9227289-9227342
>chr3L:9227725-9227817
>chr3L:9229944-9230004
>chr3L:9231733-9231781
>chr3L:9231870-9231957
>chr3L:9232069-9232160
>chr3L:9232779-9232845
>chr3L:9236989-9237155
>chr3L:9238569-9238615
>chr3L:9241048-9241076
>chr3L:9242734-9242789
>chr3L:9242982-9243084
>chr3L:9243253-9243354
>chr3L:9244982-9245031
>chr3L:9247172-9247201
>chr3L:9247794-9247906
>chr3L:9248066-9248121
>chr3L:9248638-9248675
>chr3L:9249693-9249748
>chr3L:9251633-9251701
>chr3L:9252145-9252200
>chr3L:9252545-9252613
>chr3L:9254928-9254985
>chr3L:9255343-9255408
>chr3L:9256206-9256236
>chr3L:9257078-9257216
>chr3L:9258294-9258334
>chr3L:9259524-9259583
>chr3L:9259996-9260054
>chr3L:9260179-9260210
>chr3L:9261558-9261647
>chr3L:9262455-9262495
>chr3L:9262959-9263021
>chr3L:9263462-9263498
>chr3L:9263915-9263964
>chr3L:9267260-9267383
>chr3L:9270665-9278371
>chr3L:9279268-9279336
>chr3L:9279998-9280033
>chr3L:9280172-9280214
>chr3L:9282605-9282655
>chr3L:9284328-9284418
>chr3L:9284815-9284867
>chr3L:9285830-9285867
>chr3L:9286010-9286060
>chr3L:9286334-9286386
>chr3L:9286901-9286995
>chr3L:9287780-9287956
>chr3L:9289445-9289489
>chr3L:9291348-9291378
>chr3L:9292302-9292323
>chr3L:9294782-9294861
>chr3L:9295416-9295526
>chr3L:9296368-9296473
>chr3L:9297314-9297367
>chr3L:9297916-9297981
>chr3L:9298971-9299046
>chr3L:9300050-9300082
>chr3L:9300317-9300422
>chr3L:9301559-9301604
>chr3L:9301884-9301978
>chr3L:9302885-9302998
>chr3L:9304216-9304261
>chr3L:9305193-9305229
>chr3L:9307781-9307818
>chr3L:9309480-9309570
>chr3L:9311544-9311654
>chr3L:9313186-9313336
>chr3L:9317514-9317557
>chr3L:9318169-9318201
>chr3L:9319056-9319084
>chr3L:9319128-9319192
>chr3L:9321200-9321236
>chr3L:9321673-9321721
>chr3L:9322256-9322314
>chr3L:9322675-9322712
>chr3L:9323871-9323970
>chr3L:9324210-9324312
>chr3L:9327075-9327102
>chr3L:9327780-9327884
>chr3L:9328171-9328214
>chr3L:9328588-9328629
>chr3L:9329205-9329264
>chr3L:9329406-9329625
>chr3L:9330967-9331114
>chr3L:9331654-9331704
>chr3L:9332531-9332681
>chr3L:9332716-9332750
>chr3L:9335132-9335194
>chr3L:9336571-9336746
>chr3L:9336791-9336840
>chr3L:9338236-9338262
>chr3L:9338834-9338878
>chr3L:9339333-9339450
>chr3L:9339608-9339686
>chr3L:9342889-9342934
>chr3L:9346450-9346507
>chr3L:9347295-9347369
>chr3L:9347376-9347451
>chr3L:9348527-9348576
>chr3L:9349411-9349477
>chr3L:9356245-9356271
>chr3L:9358901-9358932
>chr3L:9359060-9359093
>chr3L:9359585-9359611
>chr3L:9365586-9365630
>chr3L:9366639-9366667
>chr3L:9368448-9368475
>chr3L:9369822-9369850
>chr3L:9373475-9373551
>chr3L:9375349-9375379
>chr3L:9377438-9377513
>chr3L:9378536-9378683
>chr3L:9380105-9380162
>chr3L:9380401-9380439
>chr3L:9382118-9382178
>chr3L:9382510-9382553
>chr3L:9383217-9383259
>chr3L:9383602-9383660
>chr3L:9384847-9384920
>chr3L:9387482-9387556
>chr3L:9388712-9388792
>chr3L:9390442-9390482
>chr3L:9392153-9392185
>chr3L:9392528-9395294
>chr3L:9396858-9396896
>chr3L:9397549-9397611
>chr3L:9398944-9398996
>chr3L:9402604-9402652
>chr3L:9403046-9403081
>chr3L:9404332-9404356
>chr3L:9404712-9404740
>chr3L:9405242-9405283
>chr3L:9406404-9406595
>chr3L:9407546-9407607
>chr3L:9408484-9408518
>chr3L:9408876-9408942
>chr3L:9409050-9409100
>chr3L:9409593-9409641
>chr3L:9410544-9410609
>chr3L:9410633-9410678
>chr3L:9413449-9413482
>chr3L:9414619-9414665
>chr3L:9415041-9415111
>chr3L:9416095-9416145
>chr3L:9416279-9416451
>chr3L:9416598-9416661
>chr3L:9418144-9418216
>chr3L:9423024-9423050
>chr3L:9424694-9424784
>chr3L:9426420-9426466
>chr3L:9430055-9430089
>chr3L:9432142-9432228
>chr3L:9432559-9432603
>chr3L:9435755-9435811
>chr3L:9437439-9437490
>chr3L:9437746-9437775
>chr3L:9439780-9439956
>chr3L:9439999-9440181
>chr3L:9441117-9441301
>chr3L:9441637-9441842
>chr3L:9443083-9443151
>chr3L:9443517-9445304
>chr3L:9445459-9445655
>chr3L:9446336-9446776
>chr3L:9447257-9447335
>chr3L:9448960-9449005
>chr3L:9450728-9450772
>chr3L:9454721-9454761
>chr3L:9455039-9455075
>chr3L:9455543-9455594
>chr3L:9459808-9459857
>chr3L:9459956-9459982
>chr3L:9462199-9462238
>chr3L:9462827-9462977
>chr3L:9463762-9463926
>chr3L:9465661-9465696
>chr3L:9465927-9465967
>chr3L:9466324-9466358
>chr3L:9467793-9467821
>chr3L:9467834-9467866
>chr3L:9468336-9468373
>chr3L:9468928-9468998
>chr3L:9469238-9469278
>chr3L:9469591-9469626
>chr3L:9470439-9470473
>chr3L:9471029-9471111
>chr3L:9471296-9471336
>chr3L:9471401-9471721
>chr3L:9471870-9471956
>chr3L:9473169-9473279
>chr3L:9473338-9473390
>chr3L:9477261-9477351
>chr3L:9479130-9479153
>chr3L:9479640-9479667
>chr3L:9479951-9480052
>chr3L:9482588-9482677
>chr3L:9482948-9482978
>chr3L:9483407-9483461
>chr3L:9488002-9488052
>chr3L:9489780-9489823
>chr3L:9492275-9492326
>chr3L:9492534-9492601
>chr3L:9492759-9492943
>chr3L:9496542-9496595
>chr3L:9498417-9498442
>chr3L:9500293-9500349
>chr3L:9500553-9500638
>chr3L:9501688-9502193
>chr3L:9503479-9503542
>chr3L:9509077-9509167
>chr3L:9509392-9509458
>chr3L:9515014-9515051
>chr3L:9516278-9516327
>chr3L:9519869-9519904
>chr3L:9521044-9521085
>chr3L:9523478-9523523
>chr3L:9524241-9524293
>chr3L:9525811-9525851
>chr3L:9526037-9526090
>chr3L:9526528-9528198
>chr3L:9528479-9528559
>chr3L:9531573-9531606
>chr3L:9533806-9541310
>chr3L:9542069-9542135
>chr3L:9544971-9545006
>chr3L:9546714-9546817
>chr3L:9547341-9547367
>chr3L:9548317-9548382
>chr3L:9548926-9548967
>chr3L:9549496-9549552
>chr3L:9549685-9549725
>chr3L:9549970-9550045
>chr3L:9551175-9551203
>chr3L:9551548-9551592
>chr3L:9553135-9553266
>chr3L:9554304-9554382
>chr3L:9554556-9554629
>chr3L:9555443-9555544
>chr3L:9556767-9556852
>chr3L:9557160-9557190
>chr3L:9561122-9561164
>chr3L:9562861-9562958
>chr3L:9565362-9565394
>chr3L:9566640-9566713
>chr3L:9567194-9567240
>chr3L:9567683-9567715
>chr3L:9568852-9568882
>chr3L:9569254-9569301
>chr3L:9570466-9570513
>chr3L:9571954-9572245
>chr3L:9572731-9572781
>chr3L:9575159-9575200
>chr3L:9575979-9581020
>chr3L:9581943-9581971
>chr3L:9583668-9583720
>chr3L:9585389-9585460
>chr3L:9585631-9585658
>chr3L:9588707-9588737
>chr3L:9590208-9590247
>chr3L:9592012-9592070
>chr3L:9592640-9592675
>chr3L:9592864-9592968
>chr3L:9593006-9593062
>chr3L:9593543-9593602
>chr3L:9594923-9594970
>chr3L:9596460-9596569
>chr3L:9597155-9597196
>chr3L:9603347-9603462
>chr3L:9604183-9604226
>chr3L:9604869-9604910
>chr3L:9610923-9610960
>chr3L:9611992-9612023
>chr3L:9612935-9612966
>chr3L:9613338-9613363
>chr3L:9617255-9617291
>chr3L:9621940-9622002
>chr3L:9623020-9623090
>chr3L:9624261-9624313
>chr3L:9624870-9624978
>chr3L:9627190-9627248
>chr3L:9631707-9631761
>chr3L:9632808-9632864
>chr3L:9634498-9634563
>chr3L:9634877-9634960
>chr3L:9635643-9635678
>chr3L:9639800-9639874
>chr3L:9641541-9641605
>chr3L:9642274-9642305
>chr3L:9643736-9643800
>chr3L:9643933-9643973
>chr3L:9644675-9644712
>chr3L:9644962-9644986
>chr3L:9650038-9650089
>chr3L:9650726-9650767
>chr3L:9651142-9651171
>chr3L:9654177-9654224
>chr3L:9655260-9655289
>chr3L:9663878-9663933
>chr3L:9665368-9665549
>chr3L:9665705-9665763
>chr3L:9670310-9670344
>chr3L:9671150-9671235
>chr3L:9671531-9671669
>chr3L:9673352-9673383
>chr3L:9673566-9673631
>chr3L:9675512-9675543
>chr3L:9675591-9675622
>chr3L:9675762-9675851
>chr3L:9675893-9675959
>chr3L:9676006-9676034
>chr3L:9677109-9677155
>chr3L:9678302-9678401
>chr3L:9681915-9682057
>chr3L:9683251-9683316
>chr3L:9683580-9683646
>chr3L:9683840-9683872
>chr3L:9686821-9686861
>chr3L:9686915-9686975
>chr3L:9687488-9687516
>chr3L:9687877-9687941
>chr3L:9688055-9688087
>chr3L:9689945-9690021
>chr3L:9690058-9690108
>chr3L:9692394-9692440
>chr3L:9692735-9692761
>chr3L:9693273-9693328
>chr3L:9693603-9693721
>chr3L:9699917-9699959
>chr3L:9700203-9700249
>chr3L:9704142-9704245
>chr3L:9704813-9704918
>chr3L:9705650-9705767
>chr3L:9706970-9707059
>chr3L:9708705-9708737
>chr3L:9708914-9709190
>chr3L:9709655-9709871
>chr3L:9710237-9710286
>chr3L:9715143-9715199
>chr3L:9715925-9716002
>chr3L:9716344-9716420
>chr3L:9717638-9717731
>chr3L:9718811-9718897
>chr3L:9726499-9726535
>chr3L:9726635-9726669
>chr3L:9727238-9727349
>chr3L:9727440-9727540
>chr3L:9728957-9728999
>chr3L:9729108-9729170
>chr3L:9729837-9729919
>chr3L:9730794-9730816
>chr3L:9734848-9734930
>chr3L:9736282-9736488
>chr3L:9736971-9737038
>chr3L:9739037-9739204
>chr3L:9740213-9740245
>chr3L:9740308-9740353
>chr3L:9742155-9742311
>chr3L:9743081-9743125
>chr3L:9746059-9746093
>chr3L:9747454-9747496
>chr3L:9749253-9749288
>chr3L:9749556-9749671
>chr3L:9753108-9753168
>chr3L:9754244-9754335
>chr3L:9754820-9754863
>chr3L:9755194-9755226
>chr3L:9760111-9760173
>chr3L:9763750-9763807
>chr3L:9764623-9764657
>chr3L:9767067-9767109
>chr3L:9768053-9768136
>chr3L:9768583-9768617
>chr3L:9769448-9769482
>chr3L:9770047-9770142
>chr3L:9771922-9771971
>chr3L:9772567-9772634
>chr3L:9775947-9775980
>chr3L:9776030-9776078
>chr3L:9777134-9777165
>chr3L:9777396-9777433
>chr3L:9777828-9777871
>chr3L:9778633-9778695
>chr3L:9778927-9778961
>chr3L:9780081-9780112
>chr3L:9781457-9781507
>chr3L:9783273-9783403
>chr3L:9785382-9785465
>chr3L:9786822-9786856
>chr3L:9787248-9787295
>chr3L:9787391-9787437
>chr3L:9787521-9787621
>chr3L:9789036-9789070
>chr3L:9789311-9789340
>chr3L:9789429-9789456
>chr3L:9790200-9790318
>chr3L:9790924-9791028
>chr3L:9791988-9792101
>chr3L:9792800-9792899
>chr3L:9793301-9793345
>chr3L:9796945-9797120
>chr3L:9798656-9798705
>chr3L:9799415-9799487
>chr3L:9802683-9802746
>chr3L:9804060-9804092
>chr3L:9805283-9805387
>chr3L:9806920-9806954
>chr3L:9810087-9810216
>chr3L:9811820-9811916
>chr3L:9812322-9812497
>chr3L:9812566-9812616
>chr3L:9813978-9814052
>chr3L:9814156-9814205
>chr3L:9814300-9814387
>chr3L:9814760-9814826
>chr3L:9814896-9814948
>chr3L:9815863-9816005
>chr3L:9816050-9816082
>chr3L:9816365-9816479
>chr3L:9817352-9817397
>chr3L:9818716-9818789
>chr3L:9819568-9819601
>chr3L:9821231-9821274
>chr3L:9822628-9822664
>chr3L:9823671-9823695
>chr3L:9824575-9824640
>chr3L:9825568-9825598
>chr3L:9826290-9826353
>chr3L:9826761-9826810
>chr3L:9827379-9827467
>chr3L:9828146-9828179
>chr3L:9828932-9828995
>chr3L:9829259-9829302
>chr3L:9829477-9829575
>chr3L:9830087-9830227
>chr3L:9831117-9831164
>chr3L:9832138-9832182
>chr3L:9832245-9832277
>chr3L:9832337-9832409
>chr3L:9832505-9832548
>chr3L:9833037-9833069
>chr3L:9833507-9833532
>chr3L:9835162-9835206
>chr3L:9836232-9836295
>chr3L:9836460-9836559
>chr3L:9837210-9837282
>chr3L:9837334-9837435
>chr3L:9839550-9839661
>chr3L:9840663-9840780
>chr3L:9840893-9840977
>chr3L:9844423-9844481
>chr3L:9844699-9844723
>chr3L:9846360-9846534
>chr3L:9847072-9847300
>chr3L:9848299-9848330
>chr3L:9848920-9848957
>chr3L:9850072-9850172
>chr3L:9851309-9851385
>chr3L:9852366-9852420
>chr3L:9855555-9855603
>chr3L:9856304-9856344
>chr3L:9857687-9857722
>chr3L:9857897-9857940
>chr3L:9862875-9862895
>chr3L:9864390-9864474
>chr3L:9865250-9865308
>chr3L:9866130-9866163
>chr3L:9868332-9868448
>chr3L:9868502-9868570
>chr3L:9869787-9869948
>chr3L:9869978-9870097
>chr3L:9870497-9870522
>chr3L:9873921-9873953
>chr3L:9875845-9875874
>chr3L:9876222-9876254
>chr3L:9876334-9876405
>chr3L:9877299-9877349
>chr3L:9877643-9877689
>chr3L:9879401-9879431
>chr3L:9881205-9881252
>chr3L:9881289-9881334
>chr3L:9881842-9881913
>chr3L:9882403-9882630
>chr3L:9882754-9882834
>chr3L:9884713-9884823
>chr3L:9891389-9891430
>chr3L:9893196-9893228
>chr3L:9894679-9894751
>chr3L:9895020-9895107
>chr3L:9897764-9897803
>chr3L:9898142-9898178
>chr3L:9899479-9899610
>chr3L:9901251-9901283
>chr3L:9901627-9901656
>chr3L:9903883-9903934
>chr3L:9906400-9906480
>chr3L:9907604-9907629
>chr3L:9907913-9907954
>chr3L:9908411-9908462
>chr3L:9908711-9908838
>chr3L:9911233-9911288
>chr3L:9912247-9912290
>chr3L:9913668-9913713
>chr3L:9914315-9914356
>chr3L:9914471-9914509
>chr3L:9915904-9915955
>chr3L:9916291-9916345
>chr3L:9918563-9918688
>chr3L:9918830-9918869
>chr3L:9919848-9919896
>chr3L:9920374-9920423
>chr3L:9921464-9921525
>chr3L:9922425-9922498
>chr3L:9925922-9925958
>chr3L:9927615-9927642
>chr3L:9927688-9927717
>chr3L:9929355-9929388
>chr3L:9929719-9938446
>chr3L:9940632-9940690
>chr3L:9941200-9941245
>chr3L:9941807-9941854
>chr3L:9942921-9942962
>chr3L:9943103-9943144
>chr3L:9944659-9944714
>chr3L:9946260-9946347
>chr3L:9948230-9948278
>chr3L:9950655-9950709
>chr3L:9951379-9951437
>chr3L:9953141-9953178
>chr3L:9953229-9953259
>chr3L:9956856-9956916
>chr3L:9957560-9957583
>chr3L:9957966-9958048
>chr3L:9958315-9958372
>chr3L:9959327-9959379
>chr3L:9959459-9959492
>chr3L:9959558-9959597
>chr3L:9959677-9959714
>chr3L:9960381-9960426
>chr3L:9960554-9960631
>chr3L:9960975-9961100
>chr3L:9961304-9961391
>chr3L:9964550-9964591
>chr3L:9964764-9964810
>chr3L:9965142-9965206
>chr3L:9966142-9966200
>chr3L:9966893-9966938
>chr3L:9968335-9968366
>chr3L:9968687-9968724
>chr3L:9971029-9971059
>chr3L:9973411-9973471
>chr3L:9974266-9974314
>chr3L:9976374-9976489
>chr3L:9977184-9977269
>chr3L:9977482-9977520
>chr3L:9979836-9979888
>chr3L:9982696-9982731
>chr3L:9984079-9984147
>chr3L:9984493-9984556
>chr3L:9984825-9984864
>chr3L:9988366-9988403
>chr3L:9988434-9988566
>chr3L:9989734-9989777
>chr3L:9990787-9990850
>chr3L:9991524-9991624
>chr3L:9992015-9992070
>chr3L:9994189-9994225
>chr3L:9994777-9994836
>chr3L:9996413-9996457
>chr3L:9996953-9996986
>chr3L:9997281-9997322
>chr3L:9998097-9998142
>chr3L:9999532-9999580
>chr3L:10001031-10001093
>chr3L:10001926-10001993
>chr3L:10003150-10003200
>chr3L:10006449-10006498
>chr3L:10008291-10008326
>chr3L:10010707-10010753
>chr3L:10011771-10011807
>chr3L:10011952-10012030
>chr3L:10013659-10013682
>chr3L:10013920-10013962
>chr3L:10014648-10014702
>chr3L:10015725-10015765
>chr3L:10016470-10016535
>chr3L:10017339-10017382
>chr3L:10017646-10017711
>chr3L:10018209-10018267
>chr3L:10018415-10018444
>chr3L:10021381-10021404
>chr3L:10021438-10021527
>chr3L:10021743-10021767
>chr3L:10022007-10022057
>chr3L:10022822-10022903
>chr3L:10023915-10024095
>chr3L:10024294-10024343
>chr3L:10028221-10028275
>chr3L:10028347-10028388
>chr3L:10028602-10028660
>chr3L:10031940-10032040
>chr3L:10034611-10034657
>chr3L:10034836-10034885
>chr3L:10035407-10035448
>chr3L:10039126-10039291
>chr3L:10043817-10043873
>chr3L:10045331-10045395
>chr3L:10047030-10047091
>chr3L:10047962-10047987
>chr3L:10049290-10049337
>chr3L:10052379-10052412
>chr3L:10052626-10052684
>chr3L:10052813-10052867
>chr3L:10053323-10053357
>chr3L:10053558-10053586
>chr3L:10054137-10054202
>chr3L:10056796-10056838
>chr3L:10057526-10057587
>chr3L:10059005-10059042
>chr3L:10059075-10059121
>chr3L:10059540-10059576
>chr3L:10060130-10067701
>chr3L:10069109-10069160
>chr3L:10071797-10071940
>chr3L:10075963-10076012
>chr3L:10076547-10076644
>chr3L:10079477-10079564
>chr3L:10080551-10080596
>chr3L:10081961-10082006
>chr3L:10082266-10082309
>chr3L:10083640-10083752
>chr3L:10083939-10083980
>chr3L:10084203-10084249
>chr3L:10084380-10084448
>chr3L:10084605-10084643
>chr3L:10085094-10085135
>chr3L:10086576-10086680
>chr3L:10088339-10088398
>chr3L:10089544-10089573
>chr3L:10094035-10094064
>chr3L:10097263-10097359
>chr3L:10097837-10097865
>chr3L:10101417-10101460
>chr3L:10104765-10104803
>chr3L:10105137-10105184
>chr3L:10105888-10105912
>chr3L:10106323-10106382
>chr3L:10106449-10106560
>chr3L:10106626-10106665
>chr3L:10106905-10106994
>chr3L:10111750-10111782
>chr3L:10113154-10113188
>chr3L:10113622-10113669
>chr3L:10114766-10114810
>chr3L:10115208-10115249
>chr3L:10118303-10118344
>chr3L:10118558-10118603
>chr3L:10119284-10119378
>chr3L:10119703-10119762
>chr3L:10121527-10121627
>chr3L:10122125-10122165
>chr3L:10123625-10123865
>chr3L:10124700-10124760
>chr3L:10124962-10125040
>chr3L:10125578-10125657
>chr3L:10126295-10126330
>chr3L:10127307-10127343
>chr3L:10129674-10129739
>chr3L:10130059-10130216
>chr3L:10130600-10130644
>chr3L:10134699-10134730
>chr3L:10135842-10135875
>chr3L:10136201-10136240
>chr3L:10136637-10136663
>chr3L:10138418-10138467
>chr3L:10139394-10139504
>chr3L:10140540-10140663
>chr3L:10142730-10142771
>chr3L:10142932-10142978
>chr3L:10144239-10144284
>chr3L:10144649-10144708
>chr3L:10145048-10145108
>chr3L:10145212-10145263
>chr3L:10145677-10145711
>chr3L:10147267-10147366
>chr3L:10147791-10147859
>chr3L:10149108-10149186
>chr3L:10149487-10149533
>chr3L:10149669-10149717
>chr3L:10150910-10150959
>chr3L:10153397-10153460
>chr3L:10157669-10157704
>chr3L:10159301-10159349
>chr3L:10159890-10160024
>chr3L:10160626-10160664
>chr3L:10165744-10165795
>chr3L:10167122-10167182
>chr3L:10167487-10167664
>chr3L:10168169-10168210
>chr3L:10169589-10169629
>chr3L:10170304-10170344
>chr3L:10171121-10171145
>chr3L:10174189-10174241
>chr3L:10175901-10175938
>chr3L:10176197-10176241
>chr3L:10176701-10176730
>chr3L:10179176-10179220
>chr3L:10180521-10180682
>chr3L:10182740-10182764
>chr3L:10182833-10182950
>chr3L:10184065-10184117
>chr3L:10185392-10185423
>chr3L:10185724-10185801
>chr3L:10185937-10185986
>chr3L:10186049-10186128
>chr3L:10187496-10187542
>chr3L:10189164-10189248
>chr3L:10192529-10192577
>chr3L:10193398-10193523
>chr3L:10193832-10194025
>chr3L:10194207-10194265
>chr3L:10194303-10194337
>chr3L:10194755-10194831
>chr3L:10194911-10194991
>chr3L:10195022-10195094
>chr3L:10195286-10195317
>chr3L:10195849-10195975
>chr3L:10196093-10196128
>chr3L:10196232-10196302
>chr3L:10196810-10196860
>chr3L:10197045-10197092
>chr3L:10197118-10197257
>chr3L:10197366-10197515
>chr3L:10198461-10198516
>chr3L:10200297-10200356
>chr3L:10201250-10201283
>chr3L:10201542-10201565
>chr3L:10201687-10201724
>chr3L:10203030-10203064
>chr3L:10203505-10203576
>chr3L:10204380-10204418
>chr3L:10204609-10204644
>chr3L:10205002-10205050
>chr3L:10205509-10205545
>chr3L:10205954-10205989
>chr3L:10207188-10207245
>chr3L:10208310-10208338
>chr3L:10208429-10208467
>chr3L:10210403-10210444
>chr3L:10210610-10210661
>chr3L:10212665-10212736
>chr3L:10213075-10213109
>chr3L:10214239-10214306
>chr3L:10214990-10215019
>chr3L:10215498-10215544
>chr3L:10216932-10217018
>chr3L:10217928-10217978
>chr3L:10225676-10225715
>chr3L:10225884-10225930
>chr3L:10228167-10228272
>chr3L:10229284-10229309
>chr3L:10229686-10229744
>chr3L:10231041-10231091
>chr3L:10232754-10232850
>chr3L:10233279-10233346
>chr3L:10233774-10233826
>chr3L:10235642-10235714
>chr3L:10236198-10236305
>chr3L:10238640-10238686
>chr3L:10238760-10238815
>chr3L:10238994-10239087
>chr3L:10239613-10239666
>chr3L:10240261-10240310
>chr3L:10241019-10241043
>chr3L:10241849-10241966
>chr3L:10242354-10242425
>chr3L:10245158-10245203
>chr3L:10246424-10246482
>chr3L:10247114-10247146
>chr3L:10247265-10247352
>chr3L:10247954-10248029
>chr3L:10248404-10248442
>chr3L:10249408-10249526
>chr3L:10249915-10249944
>chr3L:10251658-10251742
>chr3L:10253803-10253864
>chr3L:10254448-10254486
>chr3L:10259718-10259751
>chr3L:10260716-10260744
>chr3L:10262740-10262765
>chr3L:10262794-10262854
>chr3L:10263000-10263027
>chr3L:10263070-10263122
>chr3L:10263434-10263479
>chr3L:10268397-10268618
>chr3L:10268780-10268844
>chr3L:10270342-10270418
>chr3L:10271303-10271329
>chr3L:10271896-10271937
>chr3L:10272494-10272539
>chr3L:10272879-10272909
>chr3L:10273617-10273645
>chr3L:10275718-10275871
>chr3L:10276205-10276278
>chr3L:10277071-10277131
>chr3L:10277239-10277311
>chr3L:10277879-10277907
>chr3L:10279066-10279101
>chr3L:10279376-10279425
>chr3L:10282716-10282764
>chr3L:10284345-10284375
>chr3L:10284753-10284864
>chr3L:10285198-10285226
>chr3L:10285409-10285494
>chr3L:10286013-10286039
>chr3L:10286591-10286657
>chr3L:10286779-10286830
>chr3L:10286905-10286950
>chr3L:10287918-10287990
>chr3L:10288287-10288343
>chr3L:10288725-10288763
>chr3L:10289173-10289381
>chr3L:10289723-10289788
>chr3L:10289859-10289917
>chr3L:10290345-10290375
>chr3L:10290874-10290945
>chr3L:10291366-10291468
>chr3L:10291509-10291549
>chr3L:10293594-10293792
>chr3L:10294564-10294595
>chr3L:10294698-10294776
>chr3L:10295696-10295821
>chr3L:10295930-10295967
>chr3L:10299084-10299133
>chr3L:10300159-10300198
>chr3L:10300582-10300606
>chr3L:10301502-10301631
>chr3L:10301942-10301986
>chr3L:10303436-10303471
>chr3L:10303904-10303979
>chr3L:10304650-10304695
>chr3L:10307747-10307845
>chr3L:10307971-10308060
>chr3L:10308156-10308221
>chr3L:10308288-10308355
>chr3L:10309593-10309642
>chr3L:10309743-10309788
>chr3L:10310768-10310849
>chr3L:10312560-10312655
>chr3L:10313339-10313462
>chr3L:10313585-10313639
>chr3L:10313895-10313973
>chr3L:10314748-10314782
>chr3L:10314953-10314984
>chr3L:10315526-10315551
>chr3L:10315688-10315724
>chr3L:10316690-10316744
>chr3L:10318195-10318270
>chr3L:10318782-10318858
>chr3L:10318971-10319120
>chr3L:10319917-10319957
>chr3L:10320614-10320663
>chr3L:10324151-10324209
>chr3L:10325213-10325321
>chr3L:10325661-10325707
>chr3L:10325880-10325985
>chr3L:10326780-10326872
>chr3L:10326948-10326984
>chr3L:10327078-10327164
>chr3L:10327278-10327312
>chr3L:10327366-10327417
>chr3L:10327757-10327853
>chr3L:10328140-10328231
>chr3L:10328684-10328713
>chr3L:10329112-10329223
>chr3L:10330465-10330539
>chr3L:10331563-10331606
>chr3L:10333234-10333307
>chr3L:10334684-10334764
>chr3L:10335043-10335093
>chr3L:10335933-10335969
>chr3L:10336509-10336553
>chr3L:10339462-10339509
>chr3L:10339961-10340019
>chr3L:10340422-10340467
>chr3L:10340681-10340716
>chr3L:10341071-10341156
>chr3L:10343132-10343161
>chr3L:10345480-10345512
>chr3L:10345996-10346040
>chr3L:10346206-10346236
>chr3L:10348288-10348377
>chr3L:10348517-10348564
>chr3L:10349122-10349212
>chr3L:10350157-10350213
>chr3L:10350315-10350405
>chr3L:10351181-10351222
>chr3L:10352290-10352347
>chr3L:10352901-10352936
>chr3L:10354034-10354084
>chr3L:10354787-10354836
>chr3L:10355781-10355994
>chr3L:10356304-10356447
>chr3L:10357225-10357269
>chr3L:10358000-10358046
>chr3L:10359042-10359155
>chr3L:10359197-10359232
>chr3L:10361308-10361366
>chr3L:10361930-10361985
>chr3L:10363512-10363572
>chr3L:10364139-10364171
>chr3L:10364198-10364271
>chr3L:10366737-10366782
>chr3L:10367516-10367563
>chr3L:10367861-10367897
>chr3L:10368505-10368539
>chr3L:10370259-10370304
>chr3L:10370415-10370444
>chr3L:10370523-10370554
>chr3L:10376718-10376807
>chr3L:10378537-10378580
>chr3L:10379311-10379351
>chr3L:10379697-10379790
>chr3L:10382880-10383062
>chr3L:10384358-10384495
>chr3L:10385097-10385157
>chr3L:10385491-10385532
>chr3L:10385682-10385945
>chr3L:10385991-10386123
>chr3L:10386668-10386710
>chr3L:10386961-10387037
>chr3L:10387607-10387678
>chr3L:10388057-10388087
>chr3L:10388327-10388421
>chr3L:10389977-10390082
>chr3L:10390141-10390168
>chr3L:10391949-10392004
>chr3L:10392064-10392128
>chr3L:10393077-10393120
>chr3L:10393812-10393843
>chr3L:10394217-10394276
>chr3L:10394615-10394644
>chr3L:10395533-10395583
>chr3L:10396132-10396183
>chr3L:10396931-10396964
>chr3L:10399969-10400052
>chr3L:10400847-10400889
>chr3L:10402616-10402659
>chr3L:10402909-10402950
>chr3L:10403561-10403602
>chr3L:10404121-10404151
>chr3L:10404336-10404396
>chr3L:10405464-10405528
>chr3L:10405765-10405821
>chr3L:10406228-10406257
>chr3L:10407160-10407206
>chr3L:10407917-10407955
>chr3L:10408551-10408579
>chr3L:10409642-10409699
>chr3L:10411920-10411951
>chr3L:10412821-10412863
>chr3L:10414978-10417305
>chr3L:10417871-10417903
>chr3L:10418567-10418605
>chr3L:10418768-10418838
>chr3L:10419292-10419325
>chr3L:10420198-10420247
>chr3L:10420907-10420950
>chr3L:10421089-10421140
>chr3L:10421863-10421980
>chr3L:10422017-10422055
>chr3L:10422919-10423018
>chr3L:10423276-10423318
>chr3L:10424493-10424575
>chr3L:10425438-10425503
>chr3L:10428443-10428488
>chr3L:10429268-10429354
>chr3L:10429491-10429534
>chr3L:10429909-10430021
>chr3L:10432352-10432387
>chr3L:10436941-10436985
>chr3L:10438243-10438271
>chr3L:10438692-10438752
>chr3L:10439269-10439373
>chr3L:10439689-10439740
>chr3L:10441970-10442021
>chr3L:10442184-10442227
>chr3L:10443127-10443168
>chr3L:10444850-10444901
>chr3L:10445553-10445587
>chr3L:10446167-10446222
>chr3L:10446264-10446333
>chr3L:10446598-10446629
>chr3L:10447480-10447530
>chr3L:10447590-10447691
>chr3L:10447838-10447921
>chr3L:10448552-10448607
>chr3L:10452523-10452557
>chr3L:10452695-10452731
>chr3L:10453402-10453436
>chr3L:10454924-10454979
>chr3L:10456372-10456473
>chr3L:10457539-10457656
>chr3L:10457963-10458002
>chr3L:10459120-10459151
>chr3L:10459313-10459349
>chr3L:10460412-10460453
>chr3L:10465830-10465900
>chr3L:10472207-10472329
>chr3L:10472687-10472735
>chr3L:10474714-10474752
>chr3L:10475689-10475762
>chr3L:10475838-10475877
>chr3L:10480600-10480636
>chr3L:10481156-10481231
>chr3L:10482076-10482110
>chr3L:10484534-10484572
>chr3L:10484711-10484745
>chr3L:10485489-10485519
>chr3L:10485726-10485758
>chr3L:10488432-10488514
>chr3L:10490324-10490399
>chr3L:10494203-10494345
>chr3L:10496458-10496490
>chr3L:10500004-10500126
>chr3L:10500445-10500613
>chr3L:10502697-10502730
>chr3L:10502766-10502933
>chr3L:10504364-10504463
>chr3L:10504920-10505022
>chr3L:10507243-10507365
>chr3L:10508269-10508352
>chr3L:10508435-10508513
>chr3L:10509019-10509093
>chr3L:10509221-10509290
>chr3L:10509803-10509934
>chr3L:10510798-10510828
>chr3L:10512538-10512588
>chr3L:10513475-10513558
>chr3L:10513770-10513870
>chr3L:10515409-10515441
>chr3L:10516047-10516165
>chr3L:10516297-10516429
>chr3L:10516461-10516723
>chr3L:10517432-10517477
>chr3L:10517778-10517838
>chr3L:10517970-10518002
>chr3L:10518044-10518077
>chr3L:10518309-10518338
>chr3L:10520217-10520268
>chr3L:10520311-10520353
>chr3L:10521343-10521399
>chr3L:10521490-10521576
>chr3L:10521665-10521729
>chr3L:10523366-10523418
>chr3L:10523535-10523616
>chr3L:10524522-10524633
>chr3L:10525644-10525682
>chr3L:10526604-10526651
>chr3L:10527415-10527445
>chr3L:10528480-10528524
>chr3L:10528575-10528597
>chr3L:10529483-10529528
>chr3L:10529994-10530068
>chr3L:10531211-10531306
>chr3L:10532415-10532445
>chr3L:10532964-10532994
>chr3L:10534306-10534356
>chr3L:10535246-10535280
>chr3L:10536230-10536281
>chr3L:10536523-10536586
>chr3L:10538482-10538527
>chr3L:10539007-10539041
>chr3L:10540757-10540822
>chr3L:10541809-10541852
>chr3L:10543346-10543590
>chr3L:10543818-10543854
>chr3L:10544130-10544239
>chr3L:10546334-10546399
>chr3L:10547438-10547479
>chr3L:10550074-10550132
>chr3L:10551725-10551757
>chr3L:10551966-10552032
>chr3L:10553217-10553353
>chr3L:10555838-10556078
>chr3L:10557082-10557110
>chr3L:10557200-10557252
>chr3L:10557285-10557342
>chr3L:10558927-10558981
>chr3L:10559633-10559784
>chr3L:10560192-10560329
>chr3L:10560440-10560478
>chr3L:10561031-10561081
>chr3L:10561819-10561911
>chr3L:10562396-10562424
>chr3L:10567244-10567331
>chr3L:10567431-10567487
>chr3L:10568041-10568122
>chr3L:10568227-10568305
>chr3L:10568420-10568564
>chr3L:10568747-10568851
>chr3L:10569381-10569512
>chr3L:10569944-10570037
>chr3L:10570984-10571102
>chr3L:10571704-10571735
>chr3L:10572569-10572650
>chr3L:10572884-10572935
>chr3L:10573523-10573561
>chr3L:10575139-10575184
>chr3L:10576290-10576374
>chr3L:10576820-10576867
>chr3L:10577194-10577262
>chr3L:10577361-10577410
>chr3L:10577753-10577790
>chr3L:10578296-10578385
>chr3L:10578419-10578448
>chr3L:10579009-10579110
>chr3L:10579499-10579535
>chr3L:10580953-10581000
>chr3L:10581354-10581413
>chr3L:10581605-10581659
>chr3L:10582015-10582076
>chr3L:10583424-10583482
>chr3L:10583890-10583931
>chr3L:10584888-10585272
>chr3L:10585453-10585486
>chr3L:10585836-10585929
>chr3L:10586651-10586708
>chr3L:10588623-10588657
>chr3L:10589084-10589112
>chr3L:10590803-10590836
>chr3L:10590847-10590883
>chr3L:10590914-10591014
>chr3L:10591071-10591101
>chr3L:10591683-10591763
>chr3L:10593344-10593417
>chr3L:10594767-10594809
>chr3L:10598483-10598526
>chr3L:10599440-10599508
>chr3L:10600357-10600394
>chr3L:10601080-10601113
>chr3L:10601623-10601662
>chr3L:10602154-10602197
>chr3L:10603340-10603393
>chr3L:10603722-10603845
>chr3L:10604591-10604626
>chr3L:10606432-10606502
>chr3L:10606640-10606687
>chr3L:10607859-10607946
>chr3L:10608044-10608095
>chr3L:10609188-10609327
>chr3L:10609409-10609527
>chr3L:10611039-10611097
>chr3L:10612041-10612178
>chr3L:10614614-10614651
>chr3L:10614823-10614892
>chr3L:10614927-10614976
>chr3L:10615276-10615298
>chr3L:10616301-10616322
>chr3L:10616788-10616836
>chr3L:10617145-10617246
>chr3L:10618816-10618875
>chr3L:10619698-10619746
>chr3L:10619863-10619954
>chr3L:10621743-10621824
>chr3L:10622205-10622295
>chr3L:10622615-10622639
>chr3L:10623232-10623296
>chr3L:10624543-10624612
>chr3L:10624753-10624787
>chr3L:10627675-10627733
>chr3L:10629802-10629864
>chr3L:10632798-10632846
>chr3L:10633280-10633328
>chr3L:10637947-10638041
>chr3L:10641592-10641624
>chr3L:10642114-10642285
>chr3L:10644954-10644992
>chr3L:10645087-10645135
>chr3L:10646094-10646170
>chr3L:10646817-10647066
>chr3L:10649324-10649370
>chr3L:10650532-10650566
>chr3L:10655954-10656001
>chr3L:10656834-10656920
>chr3L:10658814-10658864
>chr3L:10659143-10659216
>chr3L:10660336-10660379
>chr3L:10660930-10660971
>chr3L:10661261-10661335
>chr3L:10662812-10662856
>chr3L:10663140-10663224
>chr3L:10664971-10665006
>chr3L:10665935-10666026
>chr3L:10666661-10666722
>chr3L:10666856-10667032
>chr3L:10667534-10667574
>chr3L:10667678-10667744
>chr3L:10668458-10668492
>chr3L:10669834-10669896
>chr3L:10670223-10670281
>chr3L:10670364-10670408
>chr3L:10671829-10671905
>chr3L:10672482-10672655
>chr3L:10672703-10672733
>chr3L:10674311-10674364
>chr3L:10678013-10678051
>chr3L:10678151-10678294
>chr3L:10678910-10678940
>chr3L:10678991-10679019
>chr3L:10679121-10679151
>chr3L:10679230-10679259
>chr3L:10680811-10680976
>chr3L:10681533-10681568
>chr3L:10681787-10681852
>chr3L:10681940-10682117
>chr3L:10682902-10682975
>chr3L:10685256-10685366
>chr3L:10685538-10685625
>chr3L:10688226-10688314
>chr3L:10688928-10688976
>chr3L:10689135-10689171
>chr3L:10689212-10689279
>chr3L:10689486-10689803
>chr3L:10690017-10690055
>chr3L:10690597-10690638
>chr3L:10691039-10691119
>chr3L:10691207-10691236
>chr3L:10696650-10696688
>chr3L:10696785-10696822
>chr3L:10697179-10697281
>chr3L:10697363-10697417
>chr3L:10697533-10697566
>chr3L:10698047-10698132
>chr3L:10699425-10699602
>chr3L:10700785-10700838
>chr3L:10702263-10702370
>chr3L:10702957-10703025
>chr3L:10703321-10703370
>chr3L:10703473-10703551
>chr3L:10706451-10706565
>chr3L:10707704-10707739
>chr3L:10708879-10708905
>chr3L:10709196-10709252
>chr3L:10711139-10711212
>chr3L:10712173-10712291
>chr3L:10713088-10713150
>chr3L:10713605-10713656
>chr3L:10714069-10714108
>chr3L:10714238-10714316
>chr3L:10714880-10714919
>chr3L:10715167-10715194
>chr3L:10715446-10715541
>chr3L:10716778-10716819
>chr3L:10716924-10716982
>chr3L:10717792-10717828
>chr3L:10720222-10720299
>chr3L:10720827-10720888
>chr3L:10721114-10721256
>chr3L:10721587-10721687
>chr3L:10721761-10721811
>chr3L:10722159-10722204
>chr3L:10722577-10722657
>chr3L:10722794-10722849
>chr3L:10723273-10723307
>chr3L:10723814-10723944
>chr3L:10724779-10724901
>chr3L:10725105-10725181
>chr3L:10725339-10725526
>chr3L:10726106-10726162
>chr3L:10727445-10727593
>chr3L:10727691-10727735
>chr3L:10729402-10729476
>chr3L:10729705-10729745
>chr3L:10729986-10730032
>chr3L:10730670-10730700
>chr3L:10731568-10731673
>chr3L:10733893-10733998
>chr3L:10734629-10734727
>chr3L:10734773-10734842
>chr3L:10735499-10735541
>chr3L:10736249-10736472
>chr3L:10736812-10737025
>chr3L:10737263-10737520
>chr3L:10737581-10737611
>chr3L:10737725-10737767
>chr3L:10737897-10737939
>chr3L:10738238-10738486
>chr3L:10738540-10738573
>chr3L:10738790-10738894
>chr3L:10739111-10739248
>chr3L:10739485-10739546
>chr3L:10739654-10739695
>chr3L:10740031-10740269
>chr3L:10740376-10740403
>chr3L:10740624-10740661
>chr3L:10740877-10740957
>chr3L:10741924-10741996
>chr3L:10742406-10742480
>chr3L:10742888-10742918
>chr3L:10745979-10746008
>chr3L:10746654-10746730
>chr3L:10747569-10747622
>chr3L:10747663-10747688
>chr3L:10747829-10747887
>chr3L:10749963-10750001
>chr3L:10750769-10750801
>chr3L:10751367-10751465
>chr3L:10752409-10752467
>chr3L:10753106-10753273
>chr3L:10754208-10754270
>chr3L:10754682-10754735
>chr3L:10754869-10754932
>chr3L:10755105-10755241
>chr3L:10755549-10755623
>chr3L:10756545-10756605
>chr3L:10756775-10756800
>chr3L:10758101-10758154
>chr3L:10759442-10759501
>chr3L:10759856-10759922
>chr3L:10762080-10762112
>chr3L:10762491-10762520
>chr3L:10764176-10764217
>chr3L:10764979-10765094
>chr3L:10766315-10766438
>chr3L:10766468-10766505
>chr3L:10766720-10766805
>chr3L:10767119-10767151
>chr3L:10767418-10767730
>chr3L:10767831-10767940
>chr3L:10768035-10768095
>chr3L:10769260-10769285
>chr3L:10769591-10769656
>chr3L:10771678-10771765
>chr3L:10772005-10772104
>chr3L:10772154-10772269
>chr3L:10773674-10773706
>chr3L:10773985-10774088
>chr3L:10775276-10775337
>chr3L:10776254-10776318
>chr3L:10777371-10777454
>chr3L:10777755-10777779
>chr3L:10777867-10778011
>chr3L:10778723-10778759
>chr3L:10778986-10779047
>chr3L:10779233-10779262
>chr3L:10779371-10779453
>chr3L:10779492-10779520
>chr3L:10779549-10779681
>chr3L:10780405-10780492
>chr3L:10780930-10780967
>chr3L:10782298-10782335
>chr3L:10785783-10785889
>chr3L:10786343-10786391
>chr3L:10788129-10788182
>chr3L:10788802-10788929
>chr3L:10789489-10789517
>chr3L:10790076-10790104
>chr3L:10792630-10792714
>chr3L:10792928-10792978
>chr3L:10793657-10793708
>chr3L:10793787-10793883
>chr3L:10794251-10794364
>chr3L:10797150-10797190
>chr3L:10797660-10797728
>chr3L:10798763-10798952
>chr3L:10801283-10801416
>chr3L:10801460-10801560
>chr3L:10805650-10805745
>chr3L:10806102-10806183
>chr3L:10806919-10806985
>chr3L:10808523-10808561
>chr3L:10809140-10809209
>chr3L:10810007-10810097
>chr3L:10811080-10811123
>chr3L:10812141-10812248
>chr3L:10813714-10813823
>chr3L:10815313-10815345
>chr3L:10815881-10815944
>chr3L:10816812-10816878
>chr3L:10817370-10817409
>chr3L:10818148-10818196
>chr3L:10818496-10818527
>chr3L:10820089-10820279
>chr3L:10821436-10821523
>chr3L:10822871-10823025
>chr3L:10823644-10823779
>chr3L:10824101-10824317
>chr3L:10824649-10824720
>chr3L:10825340-10825455
>chr3L:10825902-10825950
>chr3L:10826401-10826438
>chr3L:10826769-10826818
>chr3L:10827736-10827776
>chr3L:10827889-10827931
>chr3L:10829406-10829505
>chr3L:10829590-10829669
>chr3L:10829968-10830003
>chr3L:10830742-10830799
>chr3L:10832947-10833029
>chr3L:10834388-10834504
>chr3L:10835188-10835223
>chr3L:10836267-10836302
>chr3L:10836745-10836801
>chr3L:10837184-10837218
>chr3L:10838101-10838124
>chr3L:10838496-10838565
>chr3L:10838593-10838643
>chr3L:10839237-10839347
>chr3L:10841556-10841655
>chr3L:10841871-10841945
>chr3L:10842073-10842119
>chr3L:10843429-10843460
>chr3L:10843961-10844068
>chr3L:10847660-10847695
>chr3L:10849094-10849177
>chr3L:10849871-10849929
>chr3L:10850079-10850230
>chr3L:10850718-10850751
>chr3L:10851232-10851299
>chr3L:10851339-10851451
>chr3L:10851544-10851759
>chr3L:10852270-10852328
>chr3L:10852460-10852644
>chr3L:10852716-10852895
>chr3L:10853080-10853113
>chr3L:10853211-10853310
>chr3L:10854033-10854114
>chr3L:10854246-10854364
>chr3L:10854416-10854672
>chr3L:10854823-10854880
>chr3L:10855503-10855562
>chr3L:10855655-10855792
>chr3L:10855988-10856024
>chr3L:10856116-10856184
>chr3L:10856498-10856554
>chr3L:10856640-10856694
>chr3L:10856978-10857097
>chr3L:10857192-10857241
>chr3L:10857396-10857464
>chr3L:10857712-10857746
>chr3L:10857789-10857835
>chr3L:10858002-10858139
>chr3L:10858304-10858357
>chr3L:10858710-10858920
>chr3L:10858947-10858975
>chr3L:10859022-10859142
>chr3L:10860435-10860464
>chr3L:10861598-10861625
>chr3L:10861880-10861906
>chr3L:10862120-10862145
>chr3L:10863992-10864072
>chr3L:10864951-10864985
>chr3L:10868211-10868326
>chr3L:10868551-10868619
>chr3L:10869099-10869126
>chr3L:10869623-10869654
>chr3L:10870130-10870315
>chr3L:10870480-10870579
>chr3L:10871521-10871552
>chr3L:10872908-10873018
>chr3L:10873979-10874042
>chr3L:10874619-10874684
>chr3L:10874743-10874805
>chr3L:10875182-10875245
>chr3L:10875489-10875581
>chr3L:10879856-10879920
>chr3L:10880528-10880554
>chr3L:10881125-10881178
>chr3L:10885288-10885340
>chr3L:10885653-10885708
>chr3L:10886228-10886260
>chr3L:10886564-10886617
>chr3L:10886655-10886687
>chr3L:10886959-10886990
>chr3L:10889230-10889308
>chr3L:10889571-10889639
>chr3L:10890247-10890468
>chr3L:10890653-10890685
>chr3L:10890828-10890867
>chr3L:10892047-10892269
>chr3L:10893346-10893372
>chr3L:10893519-10893665
>chr3L:10894273-10894305
>chr3L:10898438-10898486
>chr3L:10899728-10899773
>chr3L:10900027-10900094
>chr3L:10900245-10900321
>chr3L:10901585-10901718
>chr3L:10901943-10901975
>chr3L:10903100-10903269
>chr3L:10903433-10903460
>chr3L:10903532-10903571
>chr3L:10903838-10903899
>chr3L:10903964-10903989
>chr3L:10905281-10905322
>chr3L:10907606-10907640
>chr3L:10910457-10910522
>chr3L:10912083-10912218
>chr3L:10912986-10913017
>chr3L:10913365-10913415
>chr3L:10913716-10913756
>chr3L:10914781-10914844
>chr3L:10915130-10915197
>chr3L:10915911-10915983
>chr3L:10918477-10918506
>chr3L:10918578-10918677
>chr3L:10918795-10918908
>chr3L:10919840-10919900
>chr3L:10920429-10920481
>chr3L:10921470-10921523
>chr3L:10923079-10923201
>chr3L:10925075-10925176
>chr3L:10926601-10926651
>chr3L:10930220-10930270
>chr3L:10931067-10931168
>chr3L:10931417-10931476
>chr3L:10931880-10932101
>chr3L:10932227-10932306
>chr3L:10933688-10933816
>chr3L:10934101-10934177
>chr3L:10934343-10934593
>chr3L:10934892-10934954
>chr3L:10936606-10936631
>chr3L:10936708-10936753
>chr3L:10937531-10937562
>chr3L:10938267-10938509
>chr3L:10938903-10938947
>chr3L:10939527-10939570
>chr3L:10939943-10939973
>chr3L:10940187-10940274
>chr3L:10941776-10941830
>chr3L:10941891-10942014
>chr3L:10942674-10942758
>chr3L:10943373-10943446
>chr3L:10943773-10943824
>chr3L:10944069-10944094
>chr3L:10944426-10944538
>chr3L:10944631-10944692
>chr3L:10944974-10945011
>chr3L:10946525-10946588
>chr3L:10946710-10946747
>chr3L:10948569-10948648
>chr3L:10948720-10948772
>chr3L:10949562-10949646
>chr3L:10949826-10949877
>chr3L:10950380-10950468
>chr3L:10951182-10951292
>chr3L:10951328-10951365
>chr3L:10951484-10951529
>chr3L:10952593-10952616
>chr3L:10953326-10953356
>chr3L:10953843-10953887
>chr3L:10953949-10953980
>chr3L:10955474-10955542
>chr3L:10956295-10956363
>chr3L:10958430-10958539
>chr3L:10961186-10961223
>chr3L:10963306-10963487
>chr3L:10963804-10963885
>chr3L:10963981-10964042
>chr3L:10964469-10964501
>chr3L:10964592-10964637
>chr3L:10965588-10965653
>chr3L:10965969-10966000
>chr3L:10966458-10966515
>chr3L:10967465-10967499
>chr3L:10967654-10967709
>chr3L:10967821-10967891
>chr3L:10969342-10969391
>chr3L:10970142-10970199
>chr3L:10975711-10975771
>chr3L:10975891-10975915
>chr3L:10975949-10975976
>chr3L:10976363-10976422
>chr3L:10976814-10976902
>chr3L:10977164-10977240
>chr3L:10977802-10977858
>chr3L:10977963-10978027
>chr3L:10979058-10979115
>chr3L:10979390-10979424
>chr3L:10980583-10980675
>chr3L:10982037-10982080
>chr3L:10982342-10982395
>chr3L:10982603-10982659
>chr3L:10982850-10982879
>chr3L:10983278-10983412
>chr3L:10983627-10983678
>chr3L:10984396-10984454
>chr3L:10984528-10984650
>chr3L:10984765-10984841
>chr3L:10985453-10985496
>chr3L:10986635-10986669
>chr3L:10986795-10986925
>chr3L:10987124-10987258
>chr3L:10988526-10988589
>chr3L:10989136-10989198
>chr3L:10989456-10989592
>chr3L:10990009-10990077
>chr3L:10990822-10991169
>chr3L:10991253-10991312
>chr3L:10991439-10991496
>chr3L:10992953-10993006
>chr3L:10998246-10998344
>chr3L:10998969-10999042
>chr3L:10999479-10999540
>chr3L:11000166-11000225
>chr3L:11001372-11001408
>chr3L:11001468-11001495
>chr3L:11001720-11001819
>chr3L:11001867-11001903
>chr3L:11003243-11003266
>chr3L:11004098-11004143
>chr3L:11004267-11004335
>chr3L:11005113-11005166
>chr3L:11006032-11006059
>chr3L:11006360-11006400
>chr3L:11006661-11006691
>chr3L:11007220-11007258
>chr3L:11007508-11007568
>chr3L:11007709-11007793
>chr3L:11008017-11008061
>chr3L:11008128-11008170
>chr3L:11008725-11008769
>chr3L:11008876-11008925
>chr3L:11010612-11010774
>chr3L:11013068-11013100
>chr3L:11014287-11014309
>chr3L:11014644-11014687
>chr3L:11014947-11015078
>chr3L:11015417-11015457
>chr3L:11015855-11015915
>chr3L:11019844-11019877
>chr3L:11020526-11020594
>chr3L:11020742-11020800
>chr3L:11020941-11021028
>chr3L:11022254-11022299
>chr3L:11022556-11022746
>chr3L:11022854-11022902
>chr3L:11023012-11023042
>chr3L:11023361-11023413
>chr3L:11024881-11024921
>chr3L:11026161-11026201
>chr3L:11028439-11028475
>chr3L:11029790-11029816
>chr3L:11029971-11030049
>chr3L:11030329-11030354
>chr3L:11030990-11031048
>chr3L:11033480-11033541
>chr3L:11035083-11035118
>chr3L:11035342-11035368
>chr3L:11036753-11036796
>chr3L:11037498-11037532
>chr3L:11041000-11041036
>chr3L:11042031-11042083
>chr3L:11042304-11042366
>chr3L:11042902-11042945
>chr3L:11043710-11043802
>chr3L:11045318-11045462
>chr3L:11046419-11046475
>chr3L:11046753-11046789
>chr3L:11048380-11048418
>chr3L:11054131-11054155
>chr3L:11056822-11056850
>chr3L:11057356-11057436
>chr3L:11068550-11068591
>chr3L:11070788-11070813
>chr3L:11074450-11074546
>chr3L:11078103-11078155
>chr3L:11084173-11084237
>chr3L:11087096-11088853
>chr3L:11090992-11091092
>chr3L:11091330-11091375
>chr3L:11103576-11103733
>chr3L:11104155-11104213
>chr3L:11104300-11104374
>chr3L:11104540-11104607
>chr3L:11105080-11105146
>chr3L:11105349-11107029
>chr3L:11107120-11107258
>chr3L:11108374-11108438
>chr3L:11112529-11112562
>chr3L:11114299-11114487
>chr3L:11114748-11114766
>chr3L:11115295-11115363
>chr3L:11115509-11115559
>chr3L:11116832-11117004
>chr3L:11117597-11118011
>chr3L:11118471-11118532
>chr3L:11118572-11118639
>chr3L:11118653-11118720
>chr3L:11118748-11118798
>chr3L:11119215-11119255
>chr3L:11120756-11120783
>chr3L:11121907-11121975
>chr3L:11123748-11123869
>chr3L:11123993-11124067
>chr3L:11125607-11125671
>chr3L:11126917-11126962
>chr3L:11127542-11127629
>chr3L:11127753-11127790
>chr3L:11128270-11128312
>chr3L:11129113-11129145
>chr3L:11131027-11131097
>chr3L:11131213-11131234
>chr3L:11131531-11131556
>chr3L:11132933-11132966
>chr3L:11135694-11135736
>chr3L:11137287-11137435
>chr3L:11137586-11137616
>chr3L:11138161-11138204
>chr3L:11138859-11138925
>chr3L:11139198-11139227
>chr3L:11141479-11141528
>chr3L:11142641-11142671
>chr3L:11143073-11143137
>chr3L:11143500-11143523
>chr3L:11144918-11144982
>chr3L:11147643-11147670
>chr3L:11149562-11149614
>chr3L:11150970-11151017
>chr3L:11151282-11151307
>chr3L:11152834-11152865
>chr3L:11158763-11158798
>chr3L:11159488-11159558
>chr3L:11161924-11162052
>chr3L:11162235-11162294
>chr3L:11163701-11163750
>chr3L:11167607-11167649
>chr3L:11173909-11173941
>chr3L:11175600-11175656
>chr3L:11177660-11177715
>chr3L:11180485-11180509
>chr3L:11181910-11181960
>chr3L:11182022-11182073
>chr3L:11182247-11182279
>chr3L:11182429-11182568
>chr3L:11187202-11187257
>chr3L:11187391-11187460
>chr3L:11191471-11191676
>chr3L:11191761-11191808
>chr3L:11192438-11192533
>chr3L:11192661-11192713
>chr3L:11192908-11192984
>chr3L:11195845-11195992
>chr3L:11196991-11197148
>chr3L:11198098-11198215
>chr3L:11200564-11200596
>chr3L:11201380-11201409
>chr3L:11204606-11204629
>chr3L:11206233-11206380
>chr3L:11209673-11209705
>chr3L:11210054-11210095
>chr3L:11212069-11212092
>chr3L:11213458-11213487
>chr3L:11214781-11214813
>chr3L:11215691-11215739
>chr3L:11215985-11216056
>chr3L:11216327-11216373
>chr3L:11217796-11217895
>chr3L:11220393-11220441
>chr3L:11222432-11222485
>chr3L:11222868-11222920
>chr3L:11226739-11226787
>chr3L:11227067-11227121
>chr3L:11227859-11227881
>chr3L:11229635-11229677
>chr3L:11230540-11230566
>chr3L:11231114-11231162
>chr3L:11232282-11232304
>chr3L:11236085-11236122
>chr3L:11236821-11236875
>chr3L:11236992-11237040
>chr3L:11237884-11238045
>chr3L:11239128-11239161
>chr3L:11239281-11239340
>chr3L:11239731-11239766
>chr3L:11239809-11239878
>chr3L:11240242-11240320
>chr3L:11240863-11240914
>chr3L:11241781-11241856
>chr3L:11242516-11242641
>chr3L:11242860-11242936
>chr3L:11244232-11244261
>chr3L:11244460-11244503
>chr3L:11245004-11245030
>chr3L:11246119-11246299
>chr3L:11246473-11246575
>chr3L:11247468-11247519
>chr3L:11248946-11248990
>chr3L:11249211-11249272
>chr3L:11249405-11249609
>chr3L:11250394-11250427
>chr3L:11250626-11250718
>chr3L:11251982-11252065
>chr3L:11252158-11252199
>chr3L:11252619-11252675
>chr3L:11252816-11252891
>chr3L:11253216-11253298
>chr3L:11253780-11253838
>chr3L:11254667-11254714
>chr3L:11255190-11255286
>chr3L:11255362-11255558
>chr3L:11255864-11256001
>chr3L:11256036-11256154
>chr3L:11257190-11257335
>chr3L:11259514-11259555
>chr3L:11261251-11261324
>chr3L:11261716-11261747
>chr3L:11261816-11261882
>chr3L:11263719-11263901
>chr3L:11263949-11264013
>chr3L:11264300-11264338
>chr3L:11264512-11271432
>chr3L:11272772-11272853
>chr3L:11275010-11275204
>chr3L:11275683-11275740
>chr3L:11276434-11276463
>chr3L:11277531-11278445
>chr3L:11279261-11279286
>chr3L:11279542-11279627
>chr3L:11279707-11279844
>chr3L:11280620-11280766
>chr3L:11280826-11280898
>chr3L:11281322-11281358
>chr3L:11281535-11281612
>chr3L:11281664-11281714
>chr3L:11281856-11281923
>chr3L:11281957-11281986
>chr3L:11283950-11284048
>chr3L:11284334-11284376
>chr3L:11285485-11285547
>chr3L:11285909-11285986
>chr3L:11286618-11286653
>chr3L:11288105-11288220
>chr3L:11288625-11288671
>chr3L:11289144-11289352
>chr3L:11289400-11289453
>chr3L:11289836-11289862
>chr3L:11292485-11292558
>chr3L:11292739-11292787
>chr3L:11293874-11293941
>chr3L:11294003-11294121
>chr3L:11294438-11294524
>chr3L:11294630-11294676
>chr3L:11294766-11294812
>chr3L:11295520-11295619
>chr3L:11295646-11295730
>chr3L:11295862-11295901
>chr3L:11296588-11296623
>chr3L:11297192-11297254
>chr3L:11297507-11297536
>chr3L:11298201-11298260
>chr3L:11299253-11299287
>chr3L:11300817-11300849
>chr3L:11301276-11301332
>chr3L:11302735-11302769
>chr3L:11302819-11302860
>chr3L:11303327-11303425
>chr3L:11305204-11305268
>chr3L:11305774-11305870
>chr3L:11305993-11306021
>chr3L:11306499-11306541
>chr3L:11308704-11308864
>chr3L:11310669-11310703
>chr3L:11311648-11311684
>chr3L:11313856-11313992
>chr3L:11314644-11314704
>chr3L:11316066-11316183
>chr3L:11317226-11317312
>chr3L:11318575-11318602
>chr3L:11318629-11318671
>chr3L:11320065-11320124
>chr3L:11320177-11320310
>chr3L:11320369-11320415
>chr3L:11322641-11322669
>chr3L:11322997-11323031
>chr3L:11326307-11326340
>chr3L:11327414-11327450
>chr3L:11327670-11327719
>chr3L:11328313-11328390
>chr3L:11329747-11332904
>chr3L:11335454-11335508
>chr3L:11336049-11336168
>chr3L:11336370-11336392
>chr3L:11337743-11337796
>chr3L:11339681-11339726
>chr3L:11341001-11341033
>chr3L:11343805-11343849
>chr3L:11345735-11345778
>chr3L:11346033-11346065
>chr3L:11346270-11346306
>chr3L:11347763-11347802
>chr3L:11348457-11348562
>chr3L:11349091-11349121
>chr3L:11349633-11349663
>chr3L:11349709-11349790
>chr3L:11350289-11350389
>chr3L:11353411-11353554
>chr3L:11354528-11354569
>chr3L:11355111-11355139
>chr3L:11355774-11355831
>chr3L:11357131-11357159
>chr3L:11357675-11357776
>chr3L:11359062-11359099
>chr3L:11359833-11359892
>chr3L:11360311-11360419
>chr3L:11361169-11361234
>chr3L:11361650-11361703
>chr3L:11361752-11361841
>chr3L:11362425-11362467
>chr3L:11362850-11362919
>chr3L:11363705-11363760
>chr3L:11363921-11363963
>chr3L:11365325-11365395
>chr3L:11365549-11365625
>chr3L:11366476-11366572
>chr3L:11368229-11368296
>chr3L:11368462-11368524
>chr3L:11369808-11369858
>chr3L:11370098-11370130
>chr3L:11371300-11371365
>chr3L:11371562-11371662
>chr3L:11371970-11372065
>chr3L:11372411-11372450
>chr3L:11372708-11372732
>chr3L:11372891-11372928
>chr3L:11373398-11373490
>chr3L:11373903-11373928
>chr3L:11374088-11374122
>chr3L:11374426-11374465
>chr3L:11375110-11375140
>chr3L:11375307-11375372
>chr3L:11375682-11375741
>chr3L:11376371-11376435
>chr3L:11378550-11378588
>chr3L:11378719-11378763
>chr3L:11378822-11378853
>chr3L:11379908-11379957
>chr3L:11380812-11380859
>chr3L:11381121-11381162
>chr3L:11381325-11381408
>chr3L:11382325-11382349
>chr3L:11384121-11384158
>chr3L:11385653-11385754
>chr3L:11386106-11386176
>chr3L:11386540-11386649
>chr3L:11386907-11386956
>chr3L:11387143-11387168
>chr3L:11387211-11387426
>chr3L:11387459-11387500
>chr3L:11387592-11387631
>chr3L:11388891-11389166
>chr3L:11389549-11389699
>chr3L:11389835-11389866
>chr3L:11390710-11390807
>chr3L:11390844-11390989
>chr3L:11391296-11391321
>chr3L:11394089-11394150
>chr3L:11395912-11395988
>chr3L:11397420-11397511
>chr3L:11398604-11398644
>chr3L:11401812-11401886
>chr3L:11402169-11402229
>chr3L:11404027-11404281
>chr3L:11405496-11405554
>chr3L:11406281-11406323
>chr3L:11406899-11406948
>chr3L:11409719-11409749
>chr3L:11410089-11410138
>chr3L:11412782-11412819
>chr3L:11413059-11413090
>chr3L:11413558-11413621
>chr3L:11414349-11414373
>chr3L:11417186-11417268
>chr3L:11417943-11418052
>chr3L:11418262-11418296
>chr3L:11418725-11418769
>chr3L:11420409-11420441
>chr3L:11422684-11422733
>chr3L:11424846-11424895
>chr3L:11427000-11427086
>chr3L:11429005-11429099
>chr3L:11431715-11431758
>chr3L:11432476-11432524
>chr3L:11433969-11434015
>chr3L:11436188-11436231
>chr3L:11437094-11437134
>chr3L:11439708-11439756
>chr3L:11441370-11441406
>chr3L:11442048-11442103
>chr3L:11442436-11442481
>chr3L:11442926-11442952
>chr3L:11443429-11443478
>chr3L:11444697-11444733
>chr3L:11446797-11446910
>chr3L:11449019-11449075
>chr3L:11449153-11449217
>chr3L:11450149-11450190
>chr3L:11450322-11450346
>chr3L:11450659-11450720
>chr3L:11450805-11450842
>chr3L:11451696-11451725
>chr3L:11451967-11451993
>chr3L:11452300-11452370
>chr3L:11452530-11452578
>chr3L:11454086-11454122
>chr3L:11454404-11454464
>chr3L:11455835-11455863
>chr3L:11456488-11456520
>chr3L:11461724-11461760
>chr3L:11464182-11464219
>chr3L:11466751-11466795
>chr3L:11466880-11466939
>chr3L:11467195-11467226
>chr3L:11468370-11468394
>chr3L:11469320-11469375
>chr3L:11469490-11469533
>chr3L:11470475-11470572
>chr3L:11471084-11471155
>chr3L:11473805-11473830
>chr3L:11474398-11474452
>chr3L:11475573-11475616
>chr3L:11476899-11476961
>chr3L:11477123-11477151
>chr3L:11477319-11477380
>chr3L:11477669-11477743
>chr3L:11478937-11479008
>chr3L:11484382-11484467
>chr3L:11484507-11484550
>chr3L:11484602-11484634
>chr3L:11484994-11485053
>chr3L:11485728-11485762
>chr3L:11486450-11486499
>chr3L:11486771-11486827
>chr3L:11487463-11487508
>chr3L:11487560-11487754
>chr3L:11488935-11488990
>chr3L:11491101-11491150
>chr3L:11491583-11491616
>chr3L:11492124-11492175
>chr3L:11492504-11492526
>chr3L:11493539-11493590
>chr3L:11495162-11495199
>chr3L:11495381-11495427
>chr3L:11496180-11496213
>chr3L:11496352-11496397
>chr3L:11496526-11496565
>chr3L:11497978-11498030
>chr3L:11498102-11498144
>chr3L:11498966-11508215
>chr3L:11508340-11508363
>chr3L:11508648-11508683
>chr3L:11508815-11508887
>chr3L:11509564-11509593
>chr3L:11510315-11510599
>chr3L:11511144-11511186
>chr3L:11511709-11511900
>chr3L:11511971-11512057
>chr3L:11512438-11512470
>chr3L:11512523-11513077
>chr3L:11515611-11515678
>chr3L:11516299-11516332
>chr3L:11518001-11518045
>chr3L:11521792-11521824
>chr3L:11524306-11524366
>chr3L:11524391-11524463
>chr3L:11524608-11524691
>chr3L:11525023-11525070
>chr3L:11527597-11527660
>chr3L:11528984-11529009
>chr3L:11529393-11529452
>chr3L:11533054-11533091
>chr3L:11534570-11534621
>chr3L:11534751-11534790
>chr3L:11535665-11535695
>chr3L:11538814-11538879
>chr3L:11539028-11539055
>chr3L:11541441-11541492
>chr3L:11541893-11541975
>chr3L:11542157-11542219
>chr3L:11542548-11542798
>chr3L:11543428-11543533
>chr3L:11544995-11545021
>chr3L:11545626-11545737
>chr3L:11547064-11547269
>chr3L:11547431-11547474
>chr3L:11549619-11549677
>chr3L:11550765-11550836
>chr3L:11552368-11552398
>chr3L:11552566-11552610
>chr3L:11552768-11552805
>chr3L:11553152-11553349
>chr3L:11554090-11554148
>chr3L:11554868-11554924
>chr3L:11556422-11556497
>chr3L:11557423-11557482
>chr3L:11558353-11558446
>chr3L:11558759-11558790
>chr3L:11560433-11560488
>chr3L:11564756-11572489
>chr3L:11572571-11572597
>chr3L:11572768-11572810
>chr3L:11576131-11576240
>chr3L:11577177-11577490
>chr3L:11578291-11578563
>chr3L:11579172-11579209
>chr3L:11580269-11580391
>chr3L:11581460-11581496
>chr3L:11581850-11582104
>chr3L:11589708-11589904
>chr3L:11590292-11590377
>chr3L:11591023-11591177
>chr3L:11592794-11592899
>chr3L:11593048-11593118
>chr3L:11593676-11593708
>chr3L:11596910-11596960
>chr3L:11598188-11598293
>chr3L:11598492-11598548
>chr3L:11599129-11599246
>chr3L:11599773-11599822
>chr3L:11599880-11600028
>chr3L:11600900-11601008
>chr3L:11601471-11601503
>chr3L:11602263-11602360
>chr3L:11603039-11603087
>chr3L:11603146-11603198
>chr3L:11603647-11603791
>chr3L:11604306-11604383
>chr3L:11609794-11609844
>chr3L:11609886-11609916
>chr3L:11611461-11611999
>chr3L:11613049-11619737
>chr3L:11624090-11624120
>chr3L:11624543-11624600
>chr3L:11624706-11624755
>chr3L:11627862-11627913
>chr3L:11634716-11634882
>chr3L:11637280-11637434
>chr3L:11638675-11638748
>chr3L:11643689-11643850
>chr3L:11648603-11648639
>chr3L:11649602-11649665
>chr3L:11649797-11649836
>chr3L:11650603-11650670
>chr3L:11650887-11650927
>chr3L:11651036-11651076
>chr3L:11653456-11653624
>chr3L:11656101-11656165
>chr3L:11658466-11658530
>chr3L:11658913-11658944
>chr3L:11659380-11659414
>chr3L:11660852-11660896
>chr3L:11662261-11662329
>chr3L:11663865-11663961
>chr3L:11664352-11664422
>chr3L:11665113-11665158
>chr3L:11665579-11665662
>chr3L:11665735-11665815
>chr3L:11666138-11666194
>chr3L:11666832-11666867
>chr3L:11671146-11671210
>chr3L:11671827-11671945
>chr3L:11672962-11672998
>chr3L:11674985-11675021
>chr3L:11676369-11676396
>chr3L:11677883-11677907
>chr3L:11678408-11678436
>chr3L:11678836-11678892
>chr3L:11679345-11679414
>chr3L:11680371-11680418
>chr3L:11687217-11687239
>chr3L:11689619-11689663
>chr3L:11689825-11689863
>chr3L:11692726-11692763
>chr3L:11693578-11693637
>chr3L:11696107-11696162
>chr3L:11700831-11700873
>chr3L:11702186-11702231
>chr3L:11702258-11702281
>chr3L:11702358-11702408
>chr3L:11703151-11703251
>chr3L:11703837-11703895
>chr3L:11704161-11704229
>chr3L:11704603-11704669
>chr3L:11705707-11705737
>chr3L:11708739-11708905
>chr3L:11712213-11712250
>chr3L:11712415-11712517
>chr3L:11713080-11713131
>chr3L:11713481-11713511
>chr3L:11714147-11714365
>chr3L:11717818-11717864
>chr3L:11723151-11727905
>chr3L:11727936-11727969
>chr3L:11728187-11728258
>chr3L:11733539-11733624
>chr3L:11734401-11734460
>chr3L:11737676-11737782
>chr3L:11738839-11738935
>chr3L:11738977-11739039
>chr3L:11740175-11740211
>chr3L:11741678-11741752
>chr3L:11742681-11742747
>chr3L:11743633-11743674
>chr3L:11744224-11744364
>chr3L:11746877-11746976
>chr3L:11747382-11747437
>chr3L:11753326-11753383
>chr3L:11753915-11753959
>chr3L:11754009-11754051
>chr3L:11754126-11754155
>chr3L:11754264-11754303
>chr3L:11755893-11756006
>chr3L:11757793-11757875
>chr3L:11758726-11758771
>chr3L:11763423-11763483
>chr3L:11764919-11764968
>chr3L:11765056-11765166
>chr3L:11768438-11768617
>chr3L:11768819-11770887
>chr3L:11770951-11770999
>chr3L:11771152-11771178
>chr3L:11772867-11772918
>chr3L:11775901-11775938
>chr3L:11777424-11777476
>chr3L:11777669-11777705
>chr3L:11789053-11789101
>chr3L:11790105-11790150
>chr3L:11790887-11790951
>chr3L:11791699-11791777
>chr3L:11791840-11791886
>chr3L:11797501-11797592
>chr3L:11801425-11801542
>chr3L:11810586-11810633
>chr3L:11815215-11815312
>chr3L:11815741-11815780
>chr3L:11816953-11817001
>chr3L:11817764-11817799
>chr3L:11819933-11819960
>chr3L:11822096-11822124
>chr3L:11823743-11823815
>chr3L:11825354-11825395
>chr3L:11825881-11825971
>chr3L:11826257-11826425
>chr3L:11829702-11829760
>chr3L:11830832-11830869
>chr3L:11830993-11831131
>chr3L:11832893-11832967
>chr3L:11833163-11833211
>chr3L:11837806-11837963
>chr3L:11838530-11838596
>chr3L:11840893-11840975
>chr3L:11841084-11841137
>chr3L:11844518-11844555
>chr3L:11847858-11847898
>chr3L:11848309-11848384
>chr3L:11849681-11849784
>chr3L:11850548-11850603
>chr3L:11855849-11855876
>chr3L:11856402-11856437
>chr3L:11856572-11856621
>chr3L:11856681-11856716
>chr3L:11858773-11858805
>chr3L:11861104-11861129
>chr3L:11862100-11862151
>chr3L:11862378-11862428
>chr3L:11862522-11862559
>chr3L:11863202-11863227
>chr3L:11864600-11865862
>chr3L:11866696-11866762
>chr3L:11870308-11870364
>chr3L:11871680-11871706
>chr3L:11874728-11874825
>chr3L:11876346-11876382
>chr3L:11876990-11877068
>chr3L:11877107-11877165
>chr3L:11877825-11877869
>chr3L:11879584-11879613
>chr3L:11882197-11882230
>chr3L:11883167-11883207
>chr3L:11884718-11884790
>chr3L:11885287-11885332
>chr3L:11886201-11886257
>chr3L:11886383-11886415
>chr3L:11887581-11887680
>chr3L:11887764-11887888
>chr3L:11889589-11889617
>chr3L:11893150-11893238
>chr3L:11896615-11896679
>chr3L:11897209-11897304
>chr3L:11899388-11899418
>chr3L:11899839-11899875
>chr3L:11900358-11900452
>chr3L:11900507-11900550
>chr3L:11900948-11901012
>chr3L:11901557-11901585
>chr3L:11903231-11903302
>chr3L:11905440-11905501
>chr3L:11905678-11905709
>chr3L:11905800-11905831
>chr3L:11906223-11906266
>chr3L:11910103-11910202
>chr3L:11913882-11913946
>chr3L:11914303-11914344
>chr3L:11916430-11916484
>chr3L:11917119-11917154
>chr3L:11919763-11919804
>chr3L:11919937-11919998
>chr3L:11920589-11920638
>chr3L:11925212-11925311
>chr3L:11929585-11929710
>chr3L:11931387-11931482
>chr3L:11932064-11932120
>chr3L:11932440-11932495
>chr3L:11935063-11935128
>chr3L:11939534-11939578
>chr3L:11940066-11940111
>chr3L:11950318-11951629
>chr3L:11961565-11961996
>chr3L:11962052-11962114
>chr3L:11962516-11964338
>chr3L:11968366-11972560
>chr3L:11974994-11975023
>chr3L:11990091-11990131
>chr3L:11992643-11992683
>chr3L:11993242-11993279
>chr3L:11998270-11998311
>chr3L:12000599-12000634
>chr3L:12002422-12002527
>chr3L:12013918-12013996
>chr3L:12014916-12014973
>chr3L:12015244-12015304
>chr3L:12016608-12016654
>chr3L:12018667-12018713
>chr3L:12021786-12021825
>chr3L:12024015-12024063
>chr3L:12024186-12024223
>chr3L:12024901-12024976
>chr3L:12025589-12025620
>chr3L:12025882-12025922
>chr3L:12027521-12027560
>chr3L:12027822-12027856
>chr3L:12030131-12030238
>chr3L:12030822-12030851
>chr3L:12033602-12033769
>chr3L:12033917-12033954
>chr3L:12034760-12034804
>chr3L:12040194-12040229
>chr3L:12042526-12042559
>chr3L:12042660-12042720
>chr3L:12043173-12043220
>chr3L:12043279-12043313
>chr3L:12047456-12047492
>chr3L:12051517-12051576
>chr3L:12054677-12054805
>chr3L:12055708-12055759
>chr3L:12056601-12056660
>chr3L:12059095-12059144
>chr3L:12059311-12059369
>chr3L:12059519-12059564
>chr3L:12060542-12060571
>chr3L:12061508-12061569
>chr3L:12061928-12061962
>chr3L:12063991-12064106
>chr3L:12064495-12064560
>chr3L:12065446-12065472
>chr3L:12066248-12066280
>chr3L:12074755-12074839
>chr3L:12075694-12075744
>chr3L:12075986-12076064
>chr3L:12076171-12076222
>chr3L:12077907-12077985
>chr3L:12078946-12078992
>chr3L:12081160-12081206
>chr3L:12082059-12082113
>chr3L:12082282-12082357
>chr3L:12082572-12082644
>chr3L:12082958-12082982
>chr3L:12084723-12084779
>chr3L:12087160-12087243
>chr3L:12087586-12087678
>chr3L:12090333-12090401
>chr3L:12091533-12091561
>chr3L:12092307-12092366
>chr3L:12093529-12093561
>chr3L:12093649-12093672
>chr3L:12093879-12094019
>chr3L:12094593-12094644
>chr3L:12096901-12097030
>chr3L:12099594-12099681
>chr3L:12100630-12100720
>chr3L:12101007-12101057
>chr3L:12101878-12102011
>chr3L:12102868-12102891
>chr3L:12103034-12103104
>chr3L:12103259-12103313
>chr3L:12105247-12105306
>chr3L:12107054-12107110
>chr3L:12107850-12107922
>chr3L:12108506-12108587
>chr3L:12109193-12109244
>chr3L:12111402-12111516
>chr3L:12111658-12111859
>chr3L:12114094-12114163
>chr3L:12114659-12114766
>chr3L:12114766-12114816
>chr3L:12115544-12115599
>chr3L:12117599-12117642
>chr3L:12121418-12121454
>chr3L:12121783-12121818
>chr3L:12124743-12124856
>chr3L:12124895-12124999
>chr3L:12125404-12125493
>chr3L:12127870-12127916
>chr3L:12128032-12128094
>chr3L:12131988-12132045
>chr3L:12133688-12133718
>chr3L:12134858-12134895
>chr3L:12156885-12156975
>chr3L:12160166-12160217
>chr3L:12160378-12160479
>chr3L:12161224-12161268
>chr3L:12161852-12161884
>chr3L:12162465-12162493
>chr3L:12163301-12163331
>chr3L:12163563-12163608
>chr3L:12163930-12163978
>chr3L:12164295-12164409
>chr3L:12164745-12164791
>chr3L:12165430-12165463
>chr3L:12165754-12165799
>chr3L:12166039-12166089
>chr3L:12167547-12167640
>chr3L:12167712-12167770
>chr3L:12168551-12168670
>chr3L:12170952-12171037
>chr3L:12174525-12174556
>chr3L:12176141-12176176
>chr3L:12181222-12181250
>chr3L:12183103-12183177
>chr3L:12183401-12183474
>chr3L:12184697-12184727
>chr3L:12185399-12185434
>chr3L:12188015-12188111
>chr3L:12188177-12188208
>chr3L:12188350-12188412
>chr3L:12195317-12195357
>chr3L:12196200-12196278
>chr3L:12198674-12198748
>chr3L:12198986-12199044
>chr3L:12201807-12201838
>chr3L:12203383-12203428
>chr3L:12206806-12206839
>chr3L:12208074-12208110
>chr3L:12208601-12208629
>chr3L:12209127-12209186
>chr3L:12209709-12209822
>chr3L:12210427-12210461
>chr3L:12210659-12210698
>chr3L:12210794-12210839
>chr3L:12212210-12212249
>chr3L:12212687-12212724
>chr3L:12212817-12212847
>chr3L:12215111-12215157
>chr3L:12215398-12215447
>chr3L:12215564-12215608
>chr3L:12216265-12216390
>chr3L:12217686-12217724
>chr3L:12219345-12219428
>chr3L:12220310-12220383
>chr3L:12220769-12220792
>chr3L:12222370-12222401
>chr3L:12222430-12222461
>chr3L:12223463-12223540
>chr3L:12224028-12224068
>chr3L:12225325-12225388
>chr3L:12227424-12227471
>chr3L:12228613-12228667
>chr3L:12229051-12229074
>chr3L:12230548-12230672
>chr3L:12231948-12231979
>chr3L:12232133-12232193
>chr3L:12233212-12233266
>chr3L:12233381-12233434
>chr3L:12234404-12234430
>chr3L:12238142-12238173
>chr3L:12238396-12238453
>chr3L:12239033-12239148
>chr3L:12239401-12239434
>chr3L:12241350-12241390
>chr3L:12241474-12241503
>chr3L:12242934-12242988
>chr3L:12246253-12246320
>chr3L:12246494-12246560
>chr3L:12246591-12246632
>chr3L:12247877-12247922
>chr3L:12248944-12248979
>chr3L:12249608-12249711
>chr3L:12250438-12250496
>chr3L:12250656-12250708
>chr3L:12250986-12251083
>chr3L:12251154-12251184
>chr3L:12251252-12251279
>chr3L:12253223-12253266
>chr3L:12253485-12253516
>chr3L:12254510-12254575
>chr3L:12254640-12254678
>chr3L:12256357-12256391
>chr3L:12257074-12257113
>chr3L:12258045-12258138
>chr3L:12258627-12258664
>chr3L:12260859-12260978
>chr3L:12261155-12261241
>chr3L:12261283-12261310
>chr3L:12262643-12262677
>chr3L:12263009-12263039
>chr3L:12263419-12263531
>chr3L:12265352-12265392
>chr3L:12265795-12265985
>chr3L:12266430-12266464
>chr3L:12267177-12267266
>chr3L:12268605-12268697
>chr3L:12269287-12269333
>chr3L:12269795-12269852
>chr3L:12271416-12271470
>chr3L:12274021-12274104
>chr3L:12281490-12281597
>chr3L:12281980-12282063
>chr3L:12282352-12282444
>chr3L:12282638-12282696
>chr3L:12283166-12283195
>chr3L:12284166-12284206
>chr3L:12284425-12284469
>chr3L:12286236-12286316
>chr3L:12286437-12286492
>chr3L:12287791-12287877
>chr3L:12288931-12288981
>chr3L:12292661-12292757
>chr3L:12296466-12296561
>chr3L:12297200-12297258
>chr3L:12297551-12297619
>chr3L:12298119-12298175
>chr3L:12298215-12298245
>chr3L:12299311-12299353
>chr3L:12299571-12299636
>chr3L:12300313-12300373
>chr3L:12300752-12300782
>chr3L:12301253-12301337
>chr3L:12302676-12302709
>chr3L:12302888-12302963
>chr3L:12304144-12304170
>chr3L:12305580-12305660
>chr3L:12306331-12306476
>chr3L:12307002-12307030
>chr3L:12307644-12307721
>chr3L:12308461-12308535
>chr3L:12309678-12309766
>chr3L:12310022-12310133
>chr3L:12310621-12310695
>chr3L:12312437-12312576
>chr3L:12313215-12313257
>chr3L:12315150-12315185
>chr3L:12315416-12315467
>chr3L:12317840-12317946
>chr3L:12318061-12318100
>chr3L:12318434-12318468
>chr3L:12321810-12321867
>chr3L:12322445-12322508
>chr3L:12322824-12322937
>chr3L:12325829-12325877
>chr3L:12325957-12325990
>chr3L:12327178-12327209
>chr3L:12327398-12327427
>chr3L:12328058-12328103
>chr3L:12328484-12328531
>chr3L:12328613-12328736
>chr3L:12328774-12328831
>chr3L:12329686-12330221
>chr3L:12330371-12330409
>chr3L:12331263-12331345
>chr3L:12331612-12331651
>chr3L:12332219-12332255
>chr3L:12333021-12333055
>chr3L:12334888-12334934
>chr3L:12339961-12340065
>chr3L:12340114-12340224
>chr3L:12343234-12343275
>chr3L:12349160-12349200
>chr3L:12349736-12349819
>chr3L:12350456-12350485
>chr3L:12350694-12350777
>chr3L:12351728-12351757
>chr3L:12356293-12356355
>chr3L:12359410-12359447
>chr3L:12361300-12361338
>chr3L:12361963-12362004
>chr3L:12362239-12362304
>chr3L:12364625-12364656
>chr3L:12366753-12366776
>chr3L:12375653-12375724
>chr3L:12379243-12379310
>chr3L:12382911-12382959
>chr3L:12384188-12384239
>chr3L:12384762-12384795
>chr3L:12385379-12385480
>chr3L:12387748-12387780
>chr3L:12389306-12389373
>chr3L:12391076-12391117
>chr3L:12391348-12391392
>chr3L:12400380-12400433
>chr3L:12409588-12409627
>chr3L:12414544-12414631
>chr3L:12416298-12416342
>chr3L:12416872-12416947
>chr3L:12417638-12417684
>chr3L:12417781-12417855
>chr3L:12418028-12418089
>chr3L:12419780-12419870
>chr3L:12420808-12420836
>chr3L:12421504-12421558
>chr3L:12421855-12421912
>chr3L:12422961-12423138
>chr3L:12423523-12423568
>chr3L:12427946-12427975
>chr3L:12428656-12428744
>chr3L:12429624-12429780
>chr3L:12430938-12430962
>chr3L:12431612-12431720
>chr3L:12432505-12432617
>chr3L:12433529-12433571
>chr3L:12434069-12434101
>chr3L:12435278-12435338
>chr3L:12437235-12437302
>chr3L:12438302-12438454
>chr3L:12438771-12438943
>chr3L:12439337-12439401
>chr3L:12442293-12442322
>chr3L:12443051-12443103
>chr3L:12443451-12443478
>chr3L:12443659-12443692
>chr3L:12444667-12444700
>chr3L:12445523-12445561
>chr3L:12447328-12447398
>chr3L:12448668-12448729
>chr3L:12448856-12448920
>chr3L:12449996-12450060
>chr3L:12450083-12450141
>chr3L:12450675-12450791
>chr3L:12450970-12451051
>chr3L:12452037-12452067
>chr3L:12452597-12452655
>chr3L:12452835-12452895
>chr3L:12453255-12453300
>chr3L:12454273-12454322
>chr3L:12454958-12455030
>chr3L:12455644-12455742
>chr3L:12456596-12456652
>chr3L:12456708-12456733
>chr3L:12456912-12456952
>chr3L:12457088-12457172
>chr3L:12457769-12457797
>chr3L:12457956-12458004
>chr3L:12458440-12458482
>chr3L:12458556-12458665
>chr3L:12458979-12459015
>chr3L:12459108-12459155
>chr3L:12461408-12461469
>chr3L:12462210-12462284
>chr3L:12463097-12463178
>chr3L:12463678-12463783
>chr3L:12464384-12464423
>chr3L:12466064-12466168
>chr3L:12467649-12467696
>chr3L:12467759-12467869
>chr3L:12468173-12468210
>chr3L:12468265-12468298
>chr3L:12468723-12468789
>chr3L:12469677-12469702
>chr3L:12470553-12470592
>chr3L:12471182-12471215
>chr3L:12471651-12471682
>chr3L:12477152-12477195
>chr3L:12477680-12477713
>chr3L:12480070-12480141
>chr3L:12481065-12481185
>chr3L:12481956-12481993
>chr3L:12482370-12482450
>chr3L:12482723-12482772
>chr3L:12483367-12483394
>chr3L:12484991-12485040
>chr3L:12485325-12485368
>chr3L:12486657-12486697
>chr3L:12493129-12493171
>chr3L:12494951-12494994
>chr3L:12496816-12496889
>chr3L:12501056-12501100
>chr3L:12504572-12504602
>chr3L:12507505-12507544
>chr3L:12508060-12508090
>chr3L:12511216-12511256
>chr3L:12514853-12514889
>chr3L:12515108-12515137
>chr3L:12516833-12516908
>chr3L:12517570-12517610
>chr3L:12517722-12517856
>chr3L:12518085-12518169
>chr3L:12519497-12519546
>chr3L:12520474-12520502
>chr3L:12521259-12521295
>chr3L:12524300-12524330
>chr3L:12526023-12526218
>chr3L:12526335-12526366
>chr3L:12529012-12529075
>chr3L:12529655-12529697
>chr3L:12535874-12535905
>chr3L:12537108-12537228
>chr3L:12539059-12539089
>chr3L:12540288-12540332
>chr3L:12540463-12540494
>chr3L:12541956-12541980
>chr3L:12542118-12542208
>chr3L:12542541-12542598
>chr3L:12543494-12543542
>chr3L:12544960-12545013
>chr3L:12546366-12546390
>chr3L:12546962-12547045
>chr3L:12547981-12548037
>chr3L:12548530-12548560
>chr3L:12549707-12549742
>chr3L:12549958-12549997
>chr3L:12550444-12550475
>chr3L:12550774-12550824
>chr3L:12551608-12551687
>chr3L:12552014-12552071
>chr3L:12552223-12552306
>chr3L:12552590-12552625
>chr3L:12552710-12552806
>chr3L:12553322-12553393
>chr3L:12553489-12553515
>chr3L:12553951-12553983
>chr3L:12555062-12555134
>chr3L:12555197-12555247
>chr3L:12555710-12555784
>chr3L:12555972-12556003
>chr3L:12557125-12557154
>chr3L:12557437-12557484
>chr3L:12558865-12558898
>chr3L:12559308-12559338
>chr3L:12561721-12561767
>chr3L:12561823-12561899
>chr3L:12562003-12562073
>chr3L:12562785-12562909
>chr3L:12563267-12563299
>chr3L:12564328-12564380
>chr3L:12564927-12564949
>chr3L:12565797-12565838
>chr3L:12566726-12566788
>chr3L:12567587-12567645
>chr3L:12570547-12570606
>chr3L:12574043-12574076
>chr3L:12574751-12574941
>chr3L:12575929-12576043
>chr3L:12576246-12576290
>chr3L:12576477-12576548
>chr3L:12577200-12577228
>chr3L:12577311-12577385
>chr3L:12578011-12578041
>chr3L:12578757-12578806
>chr3L:12580579-12580665
>chr3L:12581020-12581062
>chr3L:12581945-12581986
>chr3L:12582182-12582223
>chr3L:12582724-12582770
>chr3L:12583920-12583946
>chr3L:12585782-12585810
>chr3L:12586051-12586085
>chr3L:12586677-12586736
>chr3L:12586854-12586919
>chr3L:12587684-12587726
>chr3L:12588451-12588484
>chr3L:12588820-12589044
>chr3L:12589653-12589708
>chr3L:12591578-12591717
>chr3L:12591816-12591847
>chr3L:12592497-12592528
>chr3L:12593938-12593963
>chr3L:12594973-12595029
>chr3L:12595181-12595230
>chr3L:12595293-12595339
>chr3L:12596849-12596880
>chr3L:12597543-12597591
>chr3L:12597697-12597734
>chr3L:12597909-12597933
>chr3L:12598109-12598156
>chr3L:12598774-12598805
>chr3L:12599467-12599531
>chr3L:12601539-12601583
>chr3L:12602191-12602215
>chr3L:12604924-12604964
>chr3L:12606349-12606385
>chr3L:12606822-12606874
>chr3L:12606962-12607021
>chr3L:12607264-12607291
>chr3L:12607637-12607693
>chr3L:12608895-12608941
>chr3L:12610427-12610462
>chr3L:12610526-12610613
>chr3L:12611663-12611713
>chr3L:12612021-12612077
>chr3L:12612093-12612137
>chr3L:12613781-12613834
>chr3L:12614033-12614077
>chr3L:12615058-12615128
>chr3L:12615383-12615424
>chr3L:12616977-12617019
>chr3L:12618034-12618071
>chr3L:12618781-12618834
>chr3L:12619410-12619476
>chr3L:12619527-12619591
>chr3L:12619786-12619883
>chr3L:12620109-12620202
>chr3L:12620435-12620653
>chr3L:12620723-12620762
>chr3L:12621000-12621071
>chr3L:12621731-12621786
>chr3L:12623988-12624152
>chr3L:12624612-12624638
>chr3L:12624946-12625022
>chr3L:12625189-12625241
>chr3L:12627279-12627332
>chr3L:12627650-12627731
>chr3L:12627844-12627921
>chr3L:12628016-12628045
>chr3L:12630545-12630630
>chr3L:12631027-12631059
>chr3L:12631865-12631952
>chr3L:12632847-12632913
>chr3L:12633158-12633233
>chr3L:12633584-12633637
>chr3L:12634457-12634496
>chr3L:12636118-12636175
>chr3L:12638279-12638340
>chr3L:12638612-12638649
>chr3L:12638677-12638725
>chr3L:12639031-12639109
>chr3L:12640829-12640876
>chr3L:12641400-12641462
>chr3L:12643810-12643871
>chr3L:12644162-12644205
>chr3L:12647281-12647317
>chr3L:12649679-12649736
>chr3L:12650274-12650303
>chr3L:12650466-12650516
>chr3L:12651334-12651403
>chr3L:12651520-12651543
>chr3L:12651767-12651796
>chr3L:12652587-12652623
>chr3L:12656334-12656407
>chr3L:12657758-12657816
>chr3L:12658135-12658186
>chr3L:12658381-12658451
>chr3L:12659030-12659063
>chr3L:12659360-12659436
>chr3L:12659477-12659516
>chr3L:12659779-12659821
>chr3L:12660800-12660882
>chr3L:12661096-12661166
>chr3L:12661323-12661512
>chr3L:12662897-12662967
>chr3L:12664110-12664139
>chr3L:12664990-12665020
>chr3L:12667228-12667268
>chr3L:12667605-12667776
>chr3L:12669002-12669032
>chr3L:12671391-12671451
>chr3L:12671541-12671588
>chr3L:12672545-12672609
>chr3L:12673225-12673296
>chr3L:12674375-12674423
>chr3L:12675601-12675638
>chr3L:12676588-12676644
>chr3L:12677563-12677596
>chr3L:12678161-12678207
>chr3L:12680020-12680101
>chr3L:12681003-12681125
>chr3L:12681316-12681366
>chr3L:12683892-12683968
>chr3L:12687369-12687465
>chr3L:12687543-12687644
>chr3L:12688568-12688604
>chr3L:12688767-12688833
>chr3L:12689338-12689401
>chr3L:12689843-12689886
>chr3L:12690357-12690433
>chr3L:12690875-12690946
>chr3L:12690987-12691120
>chr3L:12691509-12691588
>chr3L:12691920-12691985
>chr3L:12692120-12692295
>chr3L:12692491-12692777
>chr3L:12692861-12692939
>chr3L:12693213-12693252
>chr3L:12695676-12695710
>chr3L:12695764-12695812
>chr3L:12697818-12697847
>chr3L:12698036-12698072
>chr3L:12699341-12699366
>chr3L:12699484-12699522
>chr3L:12700632-12700667
>chr3L:12700747-12700776
>chr3L:12701012-12701185
>chr3L:12701260-12701347
>chr3L:12701673-12701794
>chr3L:12702905-12702978
>chr3L:12703097-12703127
>chr3L:12703258-12703330
>chr3L:12705389-12705429
>chr3L:12705472-12705558
>chr3L:12706338-12706498
>chr3L:12708235-12708287
>chr3L:12708736-12708804
>chr3L:12709092-12709143
>chr3L:12713746-12713844
>chr3L:12713961-12714010
>chr3L:12714066-12714090
>chr3L:12714615-12714651
>chr3L:12715568-12715598
>chr3L:12716052-12716120
>chr3L:12717230-12717274
>chr3L:12720048-12720194
>chr3L:12722135-12722203
>chr3L:12722746-12722783
>chr3L:12726509-12726554
>chr3L:12728069-12728098
>chr3L:12731984-12732071
>chr3L:12732693-12732730
>chr3L:12734815-12734859
>chr3L:12741068-12741104
>chr3L:12744747-12744792
>chr3L:12760298-12760348
>chr3L:12771342-12771377
>chr3L:12772579-12772626
>chr3L:12783430-12783479
>chr3L:12787387-12787489
>chr3L:12789239-12789279
>chr3L:12793231-12793282
>chr3L:12804572-12804650
>chr3L:12804902-12804939
>chr3L:12806681-12806717
>chr3L:12810275-12810311
>chr3L:12815253-12815296
>chr3L:12815434-12815489
>chr3L:12815702-12815752
>chr3L:12816502-12816541
>chr3L:12825923-12825956
>chr3L:12832843-12832885
>chr3L:12833937-12834019
>chr3L:12835710-12835738
>chr3L:12836603-12836649
>chr3L:12839721-12839756
>chr3L:12845666-12845739
>chr3L:12846037-12846121
>chr3L:12847737-12847859
>chr3L:12851383-12851419
>chr3L:12851594-12851682
>chr3L:12853326-12853364
>chr3L:12857515-12857582
>chr3L:12858987-12859026
>chr3L:12860750-12860791
>chr3L:12863187-12863255
>chr3L:12863409-12863445
>chr3L:12864635-12864754
>chr3L:12864882-12864918
>chr3L:12864991-12865085
>chr3L:12865254-12865310
>chr3L:12865471-12865510
>chr3L:12866250-12866309
>chr3L:12866391-12866459
>chr3L:12867122-12867190
>chr3L:12867460-12867497
>chr3L:12868816-12868884
>chr3L:12870142-12870186
>chr3L:12870747-12870783
>chr3L:12871169-12871227
>chr3L:12872953-12873028
>chr3L:12874476-12874511
>chr3L:12874962-12877218
>chr3L:12878429-12878469
>chr3L:12879516-12879546
>chr3L:12879659-12879685
>chr3L:12879994-12880071
>chr3L:12881288-12881336
>chr3L:12882274-12882316
>chr3L:12882376-12882434
>chr3L:12882551-12882644
>chr3L:12883836-12883875
>chr3L:12892090-12892150
>chr3L:12892548-12892600
>chr3L:12893102-12893238
>chr3L:12895165-12895216
>chr3L:12895382-12895460
>chr3L:12898239-12898264
>chr3L:12900679-12900724
>chr3L:12905026-12905054
>chr3L:12906577-12906636
>chr3L:12906726-12906810
>chr3L:12910706-12910732
>chr3L:12911456-12911492
>chr3L:12912295-12912330
>chr3L:12913093-12913123
>chr3L:12913904-12914217
>chr3L:12914721-12914797
>chr3L:12915623-12915657
>chr3L:12916061-12916095
>chr3L:12918697-12918737
>chr3L:12919319-12924736
>chr3L:12925744-12925795
>chr3L:12926299-12926360
>chr3L:12928235-12928263
>chr3L:12929759-12929933
>chr3L:12931909-12931996
>chr3L:12933231-12933303
>chr3L:12934897-12934941
>chr3L:12937491-12937527
>chr3L:12937953-12937991
>chr3L:12942090-12942191
>chr3L:12942612-12942689
>chr3L:12944851-12944967
>chr3L:12945435-12945497
>chr3L:12946328-12946378
>chr3L:12947661-12947729
>chr3L:12948787-12948813
>chr3L:12949460-12949538
>chr3L:12950067-12950111
>chr3L:12950607-12950724
>chr3L:12953756-12953843
>chr3L:12957200-12957257
>chr3L:12957840-12962270
>chr3L:12964121-12964147
>chr3L:12974206-12974230
>chr3L:12976952-12977009
>chr3L:12981685-12981724
>chr3L:12984988-12985101
>chr3L:12992202-12992249
>chr3L:12993133-12993165
>chr3L:12994469-12994537
>chr3L:12998616-12998741
>chr3L:12999119-12999172
>chr3L:12999396-12999449
>chr3L:13001951-13001977
>chr3L:13002692-13002800
>chr3L:13004086-13004139
>chr3L:13004278-13004300
>chr3L:13005449-13005489
>chr3L:13006511-13006662
>chr3L:13008135-13008190
>chr3L:13015603-13015663
>chr3L:13018118-13018172
>chr3L:13022825-13022863
>chr3L:13022967-13023024
>chr3L:13024691-13024722
>chr3L:13025834-13025884
>chr3L:13026178-13026210
>chr3L:13026726-13026761
>chr3L:13028770-13028880
>chr3L:13029212-13029278
>chr3L:13031270-13031336
>chr3L:13032397-13032462
>chr3L:13032539-13032573
>chr3L:13034186-13034213
>chr3L:13035499-13035577
>chr3L:13037896-13037959
>chr3L:13038474-13038505
>chr3L:13039831-13039920
>chr3L:13040037-13040179
>chr3L:13040232-13040263
>chr3L:13041202-13041245
>chr3L:13044213-13044291
>chr3L:13044621-13044649
>chr3L:13044756-13044818
>chr3L:13045102-13045210
>chr3L:13045270-13045304
>chr3L:13046536-13046646
>chr3L:13049586-13049638
>chr3L:13050168-13050225
>chr3L:13050527-13050555
>chr3L:13051809-13051845
>chr3L:13052142-13052188
>chr3L:13052483-13052528
>chr3L:13052837-13052869
>chr3L:13060366-13060401
>chr3L:13060467-13060504
>chr3L:13061044-13061112
>chr3L:13065197-13065315
>chr3L:13068503-13068619
>chr3L:13073747-13073769
>chr3L:13075631-13075694
>chr3L:13075763-13075864
>chr3L:13076204-13076245
>chr3L:13076491-13076519
>chr3L:13077034-13077060
>chr3L:13078165-13078212
>chr3L:13078528-13078560
>chr3L:13078964-13079029
>chr3L:13080249-13080285
>chr3L:13080465-13080521
>chr3L:13080768-13080794
>chr3L:13084581-13084609
>chr3L:13088108-13088185
>chr3L:13091369-13091430
>chr3L:13091575-13091697
>chr3L:13092604-13092649
>chr3L:13092847-13092950
>chr3L:13094989-13095031
>chr3L:13098412-13098452
>chr3L:13098586-13098610
>chr3L:13099254-13099302
>chr3L:13100035-13100063
>chr3L:13100311-13100346
>chr3L:13100677-13100744
>chr3L:13101348-13101398
>chr3L:13101647-13101676
>chr3L:13102659-13102725
>chr3L:13102819-13102868
>chr3L:13103781-13103884
>chr3L:13107106-13107138
>chr3L:13108066-13108107
>chr3L:13109482-13109507
>chr3L:13110065-13110124
>chr3L:13112021-13112073
>chr3L:13114627-13114673
>chr3L:13118600-13118650
>chr3L:13118702-13118741
>chr3L:13119130-13119168
>chr3L:13121739-13121781
>chr3L:13123055-13123117
>chr3L:13123627-13123671
>chr3L:13124316-13124387
>chr3L:13126258-13126330
>chr3L:13126815-13126849
>chr3L:13127606-13127736
>chr3L:13130644-13130779
>chr3L:13130821-13130865
>chr3L:13131520-13131559
>chr3L:13133865-13133901
>chr3L:13134686-13134712
>chr3L:13137412-13137453
>chr3L:13140222-13140252
>chr3L:13140374-13140422
>chr3L:13142908-13142987
>chr3L:13144439-13144503
>chr3L:13146581-13146613
>chr3L:13147941-13148028
>chr3L:13150419-13150473
>chr3L:13150611-13150653
>chr3L:13151791-13151915
>chr3L:13157738-13157784
>chr3L:13158597-13158636
>chr3L:13160733-13160789
>chr3L:13162124-13162152
>chr3L:13163956-13163997
>chr3L:13164565-13164612
>chr3L:13166537-13166658
>chr3L:13168317-13168354
>chr3L:13169122-13169152
>chr3L:13169204-13169261
>chr3L:13169422-13169532
>chr3L:13171418-13171484
>chr3L:13176740-13176767
>chr3L:13179712-13179765
>chr3L:13180173-13180219
>chr3L:13181448-13181495
>chr3L:13182345-13182398
>chr3L:13182901-13182935
>chr3L:13184453-13184541
>chr3L:13185672-13185712
>chr3L:13189422-13189457
>chr3L:13189625-13189679
>chr3L:13190476-13190506
>chr3L:13190785-13190826
>chr3L:13191387-13191433
>chr3L:13192615-13192675
>chr3L:13192960-13192993
>chr3L:13193734-13193787
>chr3L:13196207-13196258
>chr3L:13196392-13196466
>chr3L:13197098-13197127
>chr3L:13197883-13197944
>chr3L:13198645-13198703
>chr3L:13200016-13200055
>chr3L:13200665-13200728
>chr3L:13201299-13201383
>chr3L:13203443-13203479
>chr3L:13204715-13204791
>chr3L:13205577-13205606
>chr3L:13206680-13206732
>chr3L:13207171-13207202
>chr3L:13207341-13207372
>chr3L:13208411-13208548
>chr3L:13208796-13208860
>chr3L:13209190-13209246
>chr3L:13211208-13211289
>chr3L:13211545-13211715
>chr3L:13212362-13212439
>chr3L:13213176-13213216
>chr3L:13213949-13213985
>chr3L:13214107-13214149
>chr3L:13214201-13214234
>chr3L:13215823-13215853
>chr3L:13221348-13221379
>chr3L:13222012-13222054
>chr3L:13222416-13222453
>chr3L:13223454-13223500
>chr3L:13223558-13223585
>chr3L:13224536-13224567
>chr3L:13225763-13225793
>chr3L:13228810-13228898
>chr3L:13228914-13228937
>chr3L:13231198-13231307
>chr3L:13235652-13235721
>chr3L:13236346-13236368
>chr3L:13236813-13236859
>chr3L:13236958-13237094
>chr3L:13237328-13237365
>chr3L:13240592-13240659
>chr3L:13242109-13242164
>chr3L:13243052-13243185
>chr3L:13243258-13243312
>chr3L:13243473-13243535
>chr3L:13244754-13244810
>chr3L:13245113-13245371
>chr3L:13246167-13246221
>chr3L:13247443-13247494
>chr3L:13248529-13248605
>chr3L:13249251-13249278
>chr3L:13249523-13249619
>chr3L:13250257-13250298
>chr3L:13250875-13251007
>chr3L:13253227-13253262
>chr3L:13255161-13255187
>chr3L:13255304-13255334
>chr3L:13256165-13256201
>chr3L:13256523-13256549
>chr3L:13257657-13257703
>chr3L:13259353-13259384
>chr3L:13259531-13259579
>chr3L:13263243-13263273
>chr3L:13263819-13263861
>chr3L:13264897-13264977
>chr3L:13265305-13265340
>chr3L:13265669-13265820
>chr3L:13265968-13266036
>chr3L:13266702-13266766
>chr3L:13267187-13267225
>chr3L:13267810-13267892
>chr3L:13268807-13268855
>chr3L:13269272-13269299
>chr3L:13270240-13270296
>chr3L:13271293-13271419
>chr3L:13271643-13271677
>chr3L:13271834-13271904
>chr3L:13272713-13272821
>chr3L:13274335-13274389
>chr3L:13274572-13274620
>chr3L:13275726-13275854
>chr3L:13277464-13277505
>chr3L:13278540-13278662
>chr3L:13279665-13279696
>chr3L:13279781-13279829
>chr3L:13280047-13280081
>chr3L:13280585-13280659
>chr3L:13282179-13282241
>chr3L:13284681-13284710
>chr3L:13286849-13286900
>chr3L:13287651-13287710
>chr3L:13288028-13288091
>chr3L:13291987-13292422
>chr3L:13295649-13295721
>chr3L:13296040-13296066
>chr3L:13298324-13298397
>chr3L:13302431-13302476
>chr3L:13302546-13302594
>chr3L:13303764-13303790
>chr3L:13304429-13304451
>chr3L:13305738-13305783
>chr3L:13312415-13312438
>chr3L:13313894-13313944
>chr3L:13314371-13314416
>chr3L:13317431-13317494
>chr3L:13318767-13318843
>chr3L:13319692-13319801
>chr3L:13320473-13320509
>chr3L:13322106-13322157
>chr3L:13322870-13322940
>chr3L:13323107-13323159
>chr3L:13324681-13324710
>chr3L:13328937-13329006
>chr3L:13329971-13329998
>chr3L:13330246-13330276
>chr3L:13332428-13332498
>chr3L:13333125-13333168
>chr3L:13333629-13333668
>chr3L:13336157-13336216
>chr3L:13337143-13337175
>chr3L:13338020-13338147
>chr3L:13340566-13340646
>chr3L:13340969-13341018
>chr3L:13341220-13341301
>chr3L:13341417-13341444
>chr3L:13341990-13342122
>chr3L:13342854-13342927
>chr3L:13345378-13345451
>chr3L:13346350-13346452
>chr3L:13346527-13346621
>chr3L:13349949-13349985
>chr3L:13351319-13351348
>chr3L:13358085-13358159
>chr3L:13358474-13358590
>chr3L:13358700-13358744
>chr3L:13359168-13359208
>chr3L:13359872-13360000
>chr3L:13361641-13361782
>chr3L:13363427-13363521
>chr3L:13368014-13368103
>chr3L:13369368-13369418
>chr3L:13369913-13369976
>chr3L:13372279-13372312
>chr3L:13379477-13379507
>chr3L:13380666-13380698
>chr3L:13380953-13381057
>chr3L:13383543-13383635
>chr3L:13389370-13389407
>chr3L:13391163-13391206
>chr3L:13391673-13391702
>chr3L:13391860-13391889
>chr3L:13393747-13393804
>chr3L:13394008-13394102
>chr3L:13394185-13394247
>chr3L:13396713-13396763
>chr3L:13399476-13399559
>chr3L:13399581-13399732
>chr3L:13399902-13399948
>chr3L:13400870-13400896
>chr3L:13401352-13401385
>chr3L:13401922-13401959
>chr3L:13406562-13406593
>chr3L:13408524-13408758
>chr3L:13410039-13410087
>chr3L:13411047-13411139
>chr3L:13417095-13417133
>chr3L:13417335-13417366
>chr3L:13418123-13418157
>chr3L:13418223-13418266
>chr3L:13420003-13420065
>chr3L:13420342-13420406
>chr3L:13420628-13420777
>chr3L:13421572-13421626
>chr3L:13422442-13422502
>chr3L:13422746-13422780
>chr3L:13423373-13423453
>chr3L:13425620-13425657
>chr3L:13427975-13428003
>chr3L:13428330-13428409
>chr3L:13428463-13428554
>chr3L:13429222-13429286
>chr3L:13429936-13430057
>chr3L:13430377-13430470
>chr3L:13433049-13433120
>chr3L:13433645-13433716
>chr3L:13433955-13434008
>chr3L:13434220-13434253
>chr3L:13435053-13435085
>chr3L:13435138-13435179
>chr3L:13435334-13435390
>chr3L:13435579-13435630
>chr3L:13436075-13436214
>chr3L:13440667-13440710
>chr3L:13445523-13445556
>chr3L:13445726-13445768
>chr3L:13446611-13446636
>chr3L:13447556-13447596
>chr3L:13448063-13448113
>chr3L:13451164-13451203
>chr3L:13452209-13452249
>chr3L:13457535-13457621
>chr3L:13457757-13457782
>chr3L:13465475-13465548
>chr3L:13472057-13472096
>chr3L:13474957-13474980
>chr3L:13476219-13476249
>chr3L:13476368-13476415
>chr3L:13477445-13477478
>chr3L:13477597-13477702
>chr3L:13477834-13477888
>chr3L:13480016-13480063
>chr3L:13480610-13480638
>chr3L:13481393-13481429
>chr3L:13481734-13481765
>chr3L:13485138-13485172
>chr3L:13485707-13485750
>chr3L:13486026-13486056
>chr3L:13487333-13487404
>chr3L:13487587-13487643
>chr3L:13488810-13488844
>chr3L:13489887-13489990
>chr3L:13490236-13490454
>chr3L:13490644-13490696
>chr3L:13490832-13490885
>chr3L:13491983-13492100
>chr3L:13492227-13492267
>chr3L:13492389-13492433
>chr3L:13492551-13492644
>chr3L:13492718-13492829
>chr3L:13493828-13493873
>chr3L:13495385-13495411
>chr3L:13495736-13495796
>chr3L:13495944-13495971
>chr3L:13498076-13498222
>chr3L:13499278-13499354
>chr3L:13499407-13499593
>chr3L:13499742-13499845
>chr3L:13500482-13500514
>chr3L:13500989-13501030
>chr3L:13501466-13501509
>chr3L:13502092-13502158
>chr3L:13502332-13502374
>chr3L:13503113-13503144
>chr3L:13503587-13503612
>chr3L:13504041-13504086
>chr3L:13505941-13506015
>chr3L:13506264-13506311
>chr3L:13506384-13506430
>chr3L:13506692-13506761
>chr3L:13506819-13506872
>chr3L:13507379-13507418
>chr3L:13507726-13507753
>chr3L:13508014-13508051
>chr3L:13508328-13508398
>chr3L:13508717-13508768
>chr3L:13509508-13509547
>chr3L:13509605-13509665
>chr3L:13510174-13510233
>chr3L:13510402-13510453
>chr3L:13511656-13511705
>chr3L:13517010-13517069
>chr3L:13521845-13522195
>chr3L:13523780-13523813
>chr3L:13525209-13532952
>chr3L:13534355-13534386
>chr3L:13534801-13534906
>chr3L:13535223-13535259
>chr3L:13535679-13535747
>chr3L:13537071-13537125
>chr3L:13537450-13537506
>chr3L:13537658-13537704
>chr3L:13538392-13538448
>chr3L:13541766-13541809
>chr3L:13542858-13542938
>chr3L:13543798-13543880
>chr3L:13543949-13543985
>chr3L:13544463-13544492
>chr3L:13544773-13544807
>chr3L:13544913-13544970
>chr3L:13545826-13545869
>chr3L:13546948-13547000
>chr3L:13549034-13549090
>chr3L:13551127-13551149
>chr3L:13551259-13551301
>chr3L:13555211-13555261
>chr3L:13556122-13556174
>chr3L:13556584-13556638
>chr3L:13557041-13557085
>chr3L:13557777-13557822
>chr3L:13558270-13558382
>chr3L:13559403-13559434
>chr3L:13559930-13560026
>chr3L:13561751-13561784
>chr3L:13561956-13562010
>chr3L:13562082-13562153
>chr3L:13562438-13562496
>chr3L:13562556-13562598
>chr3L:13563140-13563194
>chr3L:13563633-13563704
>chr3L:13563984-13564017
>chr3L:13565746-13565930
>chr3L:13568218-13568250
>chr3L:13568671-13568719
>chr3L:13568901-13568945
>chr3L:13569143-13569190
>chr3L:13569436-13569515
>chr3L:13571344-13571477
>chr3L:13571660-13571701
>chr3L:13571775-13571808
>chr3L:13572085-13572164
>chr3L:13572590-13572616
>chr3L:13574617-13580185
>chr3L:13580399-13580440
>chr3L:13580595-13580622
>chr3L:13583190-13583473
>chr3L:13584810-13584915
>chr3L:13587073-13587163
>chr3L:13587365-13587416
>chr3L:13588050-13588077
>chr3L:13589420-13589522
>chr3L:13590687-13590723
>chr3L:13591537-13591564
>chr3L:13591912-13591945
>chr3L:13592626-13592693
>chr3L:13593553-13593593
>chr3L:13594932-13594990
>chr3L:13595760-13595798
>chr3L:13595821-13595869
>chr3L:13596965-13596990
>chr3L:13597951-13597999
>chr3L:13598065-13598102
>chr3L:13598414-13598440
>chr3L:13598618-13598644
>chr3L:13600501-13600549
>chr3L:13601020-13601135
>chr3L:13601253-13601326
>chr3L:13601424-13601478
>chr3L:13603156-13603199
>chr3L:13604597-13604653
>chr3L:13605220-13605257
>chr3L:13605958-13605984
>chr3L:13606077-13606185
>chr3L:13607763-13607806
>chr3L:13608908-13608993
>chr3L:13609503-13609530
>chr3L:13610117-13610152
>chr3L:13613843-13613923
>chr3L:13614030-13614108
>chr3L:13614178-13614214
>chr3L:13614368-13614456
>chr3L:13616765-13616864
>chr3L:13618250-13618282
>chr3L:13618337-13618386
>chr3L:13620223-13620252
>chr3L:13620769-13620806
>chr3L:13621207-13621240
>chr3L:13621701-13621796
>chr3L:13621834-13622005
>chr3L:13622113-13622181
>chr3L:13624918-13624975
>chr3L:13625826-13625875
>chr3L:13626025-13626209
>chr3L:13626709-13626757
>chr3L:13628862-13628886
>chr3L:13629182-13629219
>chr3L:13629566-13629646
>chr3L:13630018-13630067
>chr3L:13630130-13630199
>chr3L:13631432-13631486
>chr3L:13632011-13632098
>chr3L:13633024-13633062
>chr3L:13633829-13633963
>chr3L:13635291-13635332
>chr3L:13636293-13636342
>chr3L:13638452-13638478
>chr3L:13639013-13639043
>chr3L:13639269-13639299
>chr3L:13640600-13640630
>chr3L:13640926-13640993
>chr3L:13641005-13641050
>chr3L:13641981-13642082
>chr3L:13642473-13642502
>chr3L:13645053-13645189
>chr3L:13645653-13645677
>chr3L:13645768-13645834
>chr3L:13646182-13646256
>chr3L:13647931-13647974
>chr3L:13650289-13650410
>chr3L:13650915-13650961
>chr3L:13651234-13651286
>chr3L:13651712-13651766
>chr3L:13652404-13652447
>chr3L:13653379-13653432
>chr3L:13653506-13653569
>chr3L:13655452-13655506
>chr3L:13655781-13655807
>chr3L:13655948-13655979
>chr3L:13656406-13656528
>chr3L:13657505-13657535
>chr3L:13659585-13659730
>chr3L:13660293-13660357
>chr3L:13661438-13661524
>chr3L:13661716-13661769
>chr3L:13662476-13662525
>chr3L:13662817-13662874
>chr3L:13664828-13664871
>chr3L:13665143-13665230
>chr3L:13665783-13665973
>chr3L:13666505-13666622
>chr3L:13666788-13666823
>chr3L:13666934-13666980
>chr3L:13667407-13667475
>chr3L:13669209-13669255
>chr3L:13670470-13670533
>chr3L:13671069-13671181
>chr3L:13671258-13671299
>chr3L:13672155-13672206
>chr3L:13672322-13672377
>chr3L:13673573-13673615
>chr3L:13676837-13676939
>chr3L:13677057-13677228
>chr3L:13681354-13681421
>chr3L:13684152-13684202
>chr3L:13685882-13685946
>chr3L:13688079-13688196
>chr3L:13690613-13690672
>chr3L:13691634-13691663
>chr3L:13691850-13691887
>chr3L:13692312-13692383
>chr3L:13694120-13694199
>chr3L:13696128-13696160
>chr3L:13697245-13697303
>chr3L:13698463-13698497
>chr3L:13700370-13700483
>chr3L:13700815-13700858
>chr3L:13701026-13701060
>chr3L:13701577-13701629
>chr3L:13703839-13703898
>chr3L:13706648-13706683
>chr3L:13706817-13706867
>chr3L:13706994-13707091
>chr3L:13707552-13707606
>chr3L:13707742-13707772
>chr3L:13707828-13707903
>chr3L:13709542-13709598
>chr3L:13710029-13710057
>chr3L:13710497-13710555
>chr3L:13710588-13710647
>chr3L:13711485-13711617
>chr3L:13712412-13712484
>chr3L:13714188-13714233
>chr3L:13714566-13714601
>chr3L:13714962-13715002
>chr3L:13716249-13716311
>chr3L:13718103-13718170
>chr3L:13718221-13718288
>chr3L:13718505-13718559
>chr3L:13720056-13720116
>chr3L:13721554-13721598
>chr3L:13722662-13722743
>chr3L:13723710-13723751
>chr3L:13724726-13724816
>chr3L:13727258-13727345
>chr3L:13727880-13727909
>chr3L:13729075-13729146
>chr3L:13730603-13730642
>chr3L:13731637-13731856
>chr3L:13732119-13732229
>chr3L:13732916-13732956
>chr3L:13733340-13733445
>chr3L:13734448-13734482
>chr3L:13736459-13736513
>chr3L:13736956-13737029
>chr3L:13737162-13737196
>chr3L:13738760-13738788
>chr3L:13741421-13741474
>chr3L:13743268-13743325
>chr3L:13746971-13747009
>chr3L:13750105-13750221
>chr3L:13751665-13751709
>chr3L:13754957-13754998
>chr3L:13758210-13758237
>chr3L:13758410-13758462
>chr3L:13759371-13759530
>chr3L:13760111-13760161
>chr3L:13761771-13761927
>chr3L:13762711-13762810
>chr3L:13763333-13763364
>chr3L:13766042-13766075
>chr3L:13766561-13766591
>chr3L:13773839-13773884
>chr3L:13777169-13777212
>chr3L:13777654-13777696
>chr3L:13778037-13778072
>chr3L:13778553-13778605
>chr3L:13782823-13782855
>chr3L:13787127-13787210
>chr3L:13788163-13788218
>chr3L:13790079-13790171
>chr3L:13792102-13792223
>chr3L:13792904-13792940
>chr3L:13793729-13793881
>chr3L:13798599-13798676
>chr3L:13800830-13800967
>chr3L:13803023-13803055
>chr3L:13803269-13803318
>chr3L:13803510-13803591
>chr3L:13804597-13822830
>chr3L:13823615-13823654
>chr3L:13824334-13824377
>chr3L:13825948-13826005
>chr3L:13826914-13827053
>chr3L:13828785-13828821
>chr3L:13829392-13829426
>chr3L:13830641-13830751
>chr3L:13831189-13831265
>chr3L:13831320-13831357
>chr3L:13831881-13831974
>chr3L:13834361-13834411
>chr3L:13836738-13836778
>chr3L:13838909-13838948
>chr3L:13847076-13847123
>chr3L:13849556-13849612
>chr3L:13864702-13864744
>chr3L:13867053-13867131
>chr3L:13867421-13867590
>chr3L:13868287-13868323
>chr3L:13869188-13869296
>chr3L:13870645-13870692
>chr3L:13870762-13870814
>chr3L:13871958-13872135
>chr3L:13872339-13872508
>chr3L:13872612-13872639
>chr3L:13874531-13874578
>chr3L:13875635-13875691
>chr3L:13875992-13876143
>chr3L:13878851-13878922
>chr3L:13881731-13881803
>chr3L:13884396-13884464
>chr3L:13887276-13887312
>chr3L:13887541-13887585
>chr3L:13889822-13889862
>chr3L:13889940-13889998
>chr3L:13890924-13891036
>chr3L:13893399-13893462
>chr3L:13893953-13894032
>chr3L:13894705-13894795
>chr3L:13895053-13895112
>chr3L:13896027-13896070
>chr3L:13896406-13896438
>chr3L:13897516-13897612
>chr3L:13899244-13899277
>chr3L:13900774-13900803
>chr3L:13901725-13901776
>chr3L:13901880-13902004
>chr3L:13903518-13903549
>chr3L:13904576-13904612
>chr3L:13904755-13904807
>chr3L:13904987-13905047
>chr3L:13905677-13905731
>chr3L:13906938-13907033
>chr3L:13912879-13912985
>chr3L:13913421-13913459
>chr3L:13914265-13914325
>chr3L:13914787-13914845
>chr3L:13917734-13917817
>chr3L:13918568-13918623
>chr3L:13919659-13919707
>chr3L:13921422-13921484
>chr3L:13923846-13923893
>chr3L:13925383-13925439
>chr3L:13925933-13925974
>chr3L:13929089-13929189
>chr3L:13929815-13929851
>chr3L:13930802-13930862
>chr3L:13936184-13936235
>chr3L:13937852-13937893
>chr3L:13938167-13938208
>chr3L:13939137-13939159
>chr3L:13939780-13939814
>chr3L:13941058-13941141
>chr3L:13943616-13943683
>chr3L:13945142-13945176
>chr3L:13946059-13946156
>chr3L:13946662-13946694
>chr3L:13947796-13947820
>chr3L:13949564-13949634
>chr3L:13953930-13953982
>chr3L:13954951-13954981
>chr3L:13955172-13955227
>chr3L:13957609-13957729
>chr3L:13957794-13957956
>chr3L:13960415-13960468
>chr3L:13960573-13960620
>chr3L:13961362-13961400
>chr3L:13962401-13962452
>chr3L:13965106-13965136
>chr3L:13965408-13965464
>chr3L:13969635-13969662
>chr3L:13973297-13973344
>chr3L:13974457-13974525
>chr3L:13974615-13974755
>chr3L:13976155-13976201
>chr3L:13979401-13979427
>chr3L:13980132-13980210
>chr3L:13980334-13980422
>chr3L:13980463-13980530
>chr3L:13980937-13981001
>chr3L:13981869-13981932
>chr3L:13982104-13982248
>chr3L:13982475-13982520
>chr3L:13985398-13985483
>chr3L:13985565-13985660
>chr3L:13985712-13985844
>chr3L:13988270-13988301
>chr3L:13992260-13992284
>chr3L:13992603-13992668
>chr3L:13993143-13993186
>chr3L:13993374-13993409
>chr3L:13997635-13997666
>chr3L:13999654-13999678
>chr3L:13999983-14000018
>chr3L:14001822-14001855
>chr3L:14002922-14002952
>chr3L:14003277-14003347
>chr3L:14005287-14005361
>chr3L:14006135-14006189
>chr3L:14007828-14007865
>chr3L:14009293-14009334
>chr3L:14010245-14010276
>chr3L:14010584-14010612
>chr3L:14012370-14012406
>chr3L:14013165-14013199
>chr3L:14013276-14013329
>chr3L:14015826-14015926
>chr3L:14016509-14016557
>chr3L:14019599-14019650
>chr3L:14022903-14022935
>chr3L:14023043-14023097
>chr3L:14023225-14023289
>chr3L:14024239-14024331
>chr3L:14024781-14024865
>chr3L:14024925-14024977
>chr3L:14025258-14025300
>chr3L:14025438-14025567
>chr3L:14025688-14025799
>chr3L:14025927-14026036
>chr3L:14026267-14026297
>chr3L:14026443-14026468
>chr3L:14026672-14026720
>chr3L:14027660-14027832
>chr3L:14028672-14028721
>chr3L:14028892-14028930
>chr3L:14034533-14034567
>chr3L:14034635-14034706
>chr3L:14037518-14037564
>chr3L:14038057-14038148
>chr3L:14038399-14038511
>chr3L:14041521-14041595
>chr3L:14043409-14043448
>chr3L:14045759-14045813
>chr3L:14053516-14053715
>chr3L:14053927-14054044
>chr3L:14055999-14056041
>chr3L:14056130-14056170
>chr3L:14057016-14057145
>chr3L:14057423-14057557
>chr3L:14058247-14058282
>chr3L:14059551-14059597
>chr3L:14061519-14061643
>chr3L:14062881-14062929
>chr3L:14064180-14064226
>chr3L:14066954-14067056
>chr3L:14070186-14070234
>chr3L:14070514-14070561
>chr3L:14071007-14071055
>chr3L:14076958-14077003
>chr3L:14077721-14077754
>chr3L:14079148-14079204
>chr3L:14081850-14081900
>chr3L:14083379-14083427
>chr3L:14086312-14086358
>chr3L:14086658-14086697
>chr3L:14088760-14088808
>chr3L:14089170-14089205
>chr3L:14092030-14092076
>chr3L:14093223-14093245
>chr3L:14096783-14096830
>chr3L:14098393-14098436
>chr3L:14100587-14100634
>chr3L:14101120-14101260
>chr3L:14101868-14101901
>chr3L:14103835-14103867
>chr3L:14104771-14104808
>chr3L:14108168-14108215
>chr3L:14108337-14108372
>chr3L:14108656-14108727
>chr3L:14111737-14111779
>chr3L:14112457-14112508
>chr3L:14113056-14113151
>chr3L:14113298-14113416
>chr3L:14113633-14113685
>chr3L:14114251-14114292
>chr3L:14114990-14115034
>chr3L:14117267-14117338
>chr3L:14117929-14117958
>chr3L:14121646-14121694
>chr3L:14122322-14122533
>chr3L:14123100-14123130
>chr3L:14124522-14124632
>chr3L:14125784-14125977
>chr3L:14126119-14126179
>chr3L:14127008-14127037
>chr3L:14133028-14133082
>chr3L:14133178-14133233
>chr3L:14133523-14133593
>chr3L:14133973-14134050
>chr3L:14135443-14135490
>chr3L:14135766-14135885
>chr3L:14136251-14136332
>chr3L:14136842-14136898
>chr3L:14137152-14137247
>chr3L:14137294-14137320
>chr3L:14139900-14139935
>chr3L:14141229-14141311
>chr3L:14141530-14141597
>chr3L:14141721-14141757
>chr3L:14143014-14143060
>chr3L:14143948-14144005
>chr3L:14144445-14144513
>chr3L:14144655-14144712
>chr3L:14146138-14146211
>chr3L:14146875-14147003
>chr3L:14147742-14147780
>chr3L:14148495-14148559
>chr3L:14153230-14153275
>chr3L:14155009-14155072
>chr3L:14155783-14155805
>chr3L:14156150-14156225
>chr3L:14160007-14160049
>chr3L:14160321-14160360
>chr3L:14161569-14161611
>chr3L:14162990-14163059
>chr3L:14164085-14164134
>chr3L:14164231-14164265
>chr3L:14165185-14165213
>chr3L:14165364-14165450
>chr3L:14168431-14168511
>chr3L:14170217-14170252
>chr3L:14172017-14172069
>chr3L:14175115-14175178
>chr3L:14177465-14177501
>chr3L:14177734-14177779
>chr3L:14180411-14180442
>chr3L:14182722-14182758
>chr3L:14182920-14182947
>chr3L:14183108-14183179
>chr3L:14185883-14185921
>chr3L:14186017-14186056
>chr3L:14186497-14186546
>chr3L:14189774-14189806
>chr3L:14189883-14189906
>chr3L:14190134-14190174
>chr3L:14193329-14193470
>chr3L:14193847-14193895
>chr3L:14195129-14195164
>chr3L:14196707-14196741
>chr3L:14197258-14197292
>chr3L:14197989-14198047
>chr3L:14199230-14199272
>chr3L:14200508-14200542
>chr3L:14201732-14201804
>chr3L:14204221-14204256
>chr3L:14205150-14205181
>chr3L:14206918-14206964
>chr3L:14208437-14208475
>chr3L:14208670-14208737
>chr3L:14210738-14210806
>chr3L:14211614-14211687
>chr3L:14211909-14211947
>chr3L:14212644-14212746
>chr3L:14212891-14213065
>chr3L:14215384-14215418
>chr3L:14216111-14216257
>chr3L:14216964-14217004
>chr3L:14217164-14217203
>chr3L:14217404-14217432
>chr3L:14219469-14219505
>chr3L:14219806-14219843
>chr3L:14220441-14220482
>chr3L:14221057-14221108
>chr3L:14223909-14223966
>chr3L:14224168-14224210
>chr3L:14225305-14225373
>chr3L:14225746-14225845
>chr3L:14230899-14230991
>chr3L:14234695-14234742
>chr3L:14234876-14234927
>chr3L:14236257-14236300
>chr3L:14237214-14237241
>chr3L:14238023-14238065
>chr3L:14239666-14239793
>chr3L:14240577-14240611
>chr3L:14244559-14244674
>chr3L:14244994-14245040
>chr3L:14245620-14245660
>chr3L:14246985-14247030
>chr3L:14248786-14248857
>chr3L:14250700-14250733
>chr3L:14252455-14252495
>chr3L:14255264-14255295
>chr3L:14258858-14258911
>chr3L:14262377-14262427
>chr3L:14262947-14263002
>chr3L:14263304-14263417
>chr3L:14265130-14265222
>chr3L:14266139-14266169
>chr3L:14267425-14271809
>chr3L:14272362-14272398
>chr3L:14273827-14273886
>chr3L:14275843-14275899
>chr3L:14277076-14277122
>chr3L:14278297-14278335
>chr3L:14285083-14285122
>chr3L:14286569-14286602
>chr3L:14287209-14287237
>chr3L:14291121-14291169
>chr3L:14293206-14293379
>chr3L:14294161-14294188
>chr3L:14295781-14295814
>chr3L:14296033-14296467
>chr3L:14297185-14297245
>chr3L:14298128-14298242
>chr3L:14301614-14301666
>chr3L:14302210-14302261
>chr3L:14306981-14307069
>chr3L:14307538-14307582
>chr3L:14307839-14307917
>chr3L:14308669-14308714
>chr3L:14310058-14310155
>chr3L:14310878-14310903
>chr3L:14312076-14316830
>chr3L:14316944-14316987
>chr3L:14321806-14321868
>chr3L:14322039-14322135
>chr3L:14324334-14324505
>chr3L:14325381-14325441
>chr3L:14325556-14325727
>chr3L:14329491-14329588
>chr3L:14330171-14330249
>chr3L:14330886-14330956
>chr3L:14331486-14331579
>chr3L:14334357-14334421
>chr3L:14335700-14335756
>chr3L:14336476-14336543
>chr3L:14343064-14343119
>chr3L:14344826-14344935
>chr3L:14345084-14345125
>chr3L:14345705-14345745
>chr3L:14348484-14348552
>chr3L:14349897-14349955
>chr3L:14351359-14351407
>chr3L:14353361-14353388
>chr3L:14355231-14355370
>chr3L:14356605-14356652
>chr3L:14361467-14361506
>chr3L:14363095-14363130
>chr3L:14363249-14363308
>chr3L:14364395-14364424
>chr3L:14364523-14364555
>chr3L:14370229-14370288
>chr3L:14371053-14371102
>chr3L:14372092-14372123
>chr3L:14378710-14378743
>chr3L:14380433-14380459
>chr3L:14381718-14381747
>chr3L:14384272-14384303
>chr3L:14385447-14385488
>chr3L:14390961-14390987
>chr3L:14390991-14391079
>chr3L:14391655-14391682
>chr3L:14391944-14391997
>chr3L:14392747-14392774
>chr3L:14393050-14393183
>chr3L:14393266-14393314
>chr3L:14393881-14393912
>chr3L:14394684-14394725
>chr3L:14394962-14394988
>chr3L:14397193-14397225
>chr3L:14398209-14398253
>chr3L:14399455-14399502
>chr3L:14399565-14399596
>chr3L:14400770-14400821
>chr3L:14402156-14402182
>chr3L:14402289-14402362
>chr3L:14403419-14403457
>chr3L:14408122-14408186
>chr3L:14408367-14408401
>chr3L:14409236-14409265
>chr3L:14411031-14411080
>chr3L:14411311-14411372
>chr3L:14411420-14411468
>chr3L:14416980-14417017
>chr3L:14418275-14418375
>chr3L:14421531-14421561
>chr3L:14421885-14421913
>chr3L:14422498-14422562
>chr3L:14423671-14423761
>chr3L:14424774-14424818
>chr3L:14426294-14426323
>chr3L:14430351-14430385
>chr3L:14430805-14430931
>chr3L:14431606-14431629
>chr3L:14432847-14432911
>chr3L:14433114-14433160
>chr3L:14439049-14439156
>chr3L:14440178-14440207
>chr3L:14443153-14443189
>chr3L:14444138-14444188
>chr3L:14444643-14444728
>chr3L:14446239-14446355
>chr3L:14446986-14447031
>chr3L:14447508-14447568
>chr3L:14448385-14448413
>chr3L:14452672-14452748
>chr3L:14456684-14456783
>chr3L:14456941-14457027
>chr3L:14457408-14457514
>chr3L:14458110-14458149
>chr3L:14459838-14459867
>chr3L:14460305-14460397
>chr3L:14460812-14460877
>chr3L:14461778-14461851
>chr3L:14462414-14462522
>chr3L:14464807-14464849
>chr3L:14465059-14465086
>chr3L:14468493-14473649
>chr3L:14473962-14473988
>chr3L:14474937-14475004
>chr3L:14475411-14475436
>chr3L:14476068-14476098
>chr3L:14476185-14476212
>chr3L:14477385-14477414
>chr3L:14478190-14478223
>chr3L:14479768-14479828
>chr3L:14481561-14481605
>chr3L:14482246-14482282
>chr3L:14483989-14484043
>chr3L:14484230-14484317
>chr3L:14485931-14485997
>chr3L:14486995-14487026
>chr3L:14488683-14488728
>chr3L:14489054-14489143
>chr3L:14489212-14489262
>chr3L:14489395-14489436
>chr3L:14489608-14489646
>chr3L:14490968-14491009
>chr3L:14491856-14491945
>chr3L:14492625-14492691
>chr3L:14493494-14493527
>chr3L:14495058-14495100
>chr3L:14495730-14495773
>chr3L:14495853-14495885
>chr3L:14496603-14496794
>chr3L:14497363-14497402
>chr3L:14497851-14497966
>chr3L:14498222-14498250
>chr3L:14500457-14500507
>chr3L:14500944-14500991
>chr3L:14503640-14503685
>chr3L:14503899-14503933
>chr3L:14504137-14504494
>chr3L:14507463-14507532
>chr3L:14509377-14509413
>chr3L:14509651-14509725
>chr3L:14513616-14513643
>chr3L:14514686-14514719
>chr3L:14516033-14516069
>chr3L:14516661-14516771
>chr3L:14516908-14516937
>chr3L:14517092-14517149
>chr3L:14518938-14518966
>chr3L:14520012-14520034
>chr3L:14522903-14522930
>chr3L:14524371-14529081
>chr3L:14529521-14529589
>chr3L:14530239-14530312
>chr3L:14530434-14530484
>chr3L:14531330-14531378
>chr3L:14532223-14532313
>chr3L:14533892-14533946
>chr3L:14533995-14534060
>chr3L:14534120-14534174
>chr3L:14537257-14537318
>chr3L:14537348-14537443
>chr3L:14541192-14541219
>chr3L:14541435-14541486
>chr3L:14541635-14541661
>chr3L:14543482-14543511
>chr3L:14543917-14543949
>chr3L:14547499-14547591
>chr3L:14547709-14547836
>chr3L:14547946-14547977
>chr3L:14551316-14551383
>chr3L:14554597-14554633
>chr3L:14557055-14557104
>chr3L:14557783-14557867
>chr3L:14558427-14558469
>chr3L:14560824-14560869
>chr3L:14563222-14563286
>chr3L:14563340-14563376
>chr3L:14564177-14564253
>chr3L:14568100-14568138
>chr3L:14569220-14569319
>chr3L:14569995-14570059
>chr3L:14570448-14570501
>chr3L:14570867-14570938
>chr3L:14571501-14571525
>chr3L:14572045-14572100
>chr3L:14573291-14573320
>chr3L:14573666-14573690
>chr3L:14574058-14574119
>chr3L:14577039-14577160
>chr3L:14580608-14580692
>chr3L:14581212-14581244
>chr3L:14581412-14581448
>chr3L:14583148-14583291
>chr3L:14583560-14583619
>chr3L:14584514-14584630
>chr3L:14585233-14585311
>chr3L:14585380-14585415
>chr3L:14586247-14586304
>chr3L:14586810-14586925
>chr3L:14588417-14588615
>chr3L:14588769-14588829
>chr3L:14589877-14589942
>chr3L:14591198-14591273
>chr3L:14591925-14591959
>chr3L:14594089-14594115
>chr3L:14594584-14594630
>chr3L:14595170-14595197
>chr3L:14595468-14595500
>chr3L:14597320-14597356
>chr3L:14598454-14598600
>chr3L:14599573-14599659
>chr3L:14601121-14601169
>chr3L:14603986-14604138
>chr3L:14604303-14604335
>chr3L:14605157-14605194
>chr3L:14608019-14608051
>chr3L:14608637-14608714
>chr3L:14611273-14611333
>chr3L:14611476-14611661
>chr3L:14611858-14611968
>chr3L:14613481-14613523
>chr3L:14613995-14614032
>chr3L:14614502-14614532
>chr3L:14616753-14616806
>chr3L:14617143-14617187
>chr3L:14618829-14618875
>chr3L:14621709-14621755
>chr3L:14622127-14622178
>chr3L:14624219-14624295
>chr3L:14630306-14630359
>chr3L:14630385-14630478
>chr3L:14634738-14634781
>chr3L:14637259-14637298
>chr3L:14638257-14638302
>chr3L:14641754-14641810
>chr3L:14642508-14642564
>chr3L:14644401-14644436
>chr3L:14645488-14645536
>chr3L:14647516-14647638
>chr3L:14648940-14648989
>chr3L:14655954-14655988
>chr3L:14658608-14658643
>chr3L:14659980-14660093
>chr3L:14661140-14661171
>chr3L:14662496-14662527
>chr3L:14663476-14663619
>chr3L:14663877-14663982
>chr3L:14667776-14667806
>chr3L:14668438-14668612
>chr3L:14669545-14669671
>chr3L:14670194-14670252
>chr3L:14671516-14671617
>chr3L:14671949-14671987
>chr3L:14673478-14673508
>chr3L:14673935-14674014
>chr3L:14674342-14674421
>chr3L:14676755-14676790
>chr3L:14677610-14677678
>chr3L:14678240-14678331
>chr3L:14678421-14678530
>chr3L:14679360-14679413
>chr3L:14681076-14681165
>chr3L:14681962-14682071
>chr3L:14682324-14682400
>chr3L:14683610-14683679
>chr3L:14685913-14685996
>chr3L:14686310-14686343
>chr3L:14686540-14686587
>chr3L:14688133-14688163
>chr3L:14691770-14691850
>chr3L:14693102-14693130
>chr3L:14693457-14693551
>chr3L:14693966-14694014
>chr3L:14695678-14695733
>chr3L:14695796-14695840
>chr3L:14695896-14695920
>chr3L:14699570-14699670
>chr3L:14703339-14703430
>chr3L:14708943-14708974
>chr3L:14710254-14710295
>chr3L:14711213-14711271
>chr3L:14711425-14711462
>chr3L:14711566-14711641
>chr3L:14712135-14712193
>chr3L:14712655-14712704
>chr3L:14714623-14714679
>chr3L:14716147-14716189
>chr3L:14719623-14719652
>chr3L:14721247-14723026
>chr3L:14723279-14723305
>chr3L:14723964-14724042
>chr3L:14724650-14724731
>chr3L:14725503-14728588
>chr3L:14732003-14732048
>chr3L:14733233-14733328
>chr3L:14733652-14733726
>chr3L:14733795-14733879
>chr3L:14735209-14735419
>chr3L:14735503-14735552
>chr3L:14737349-14737387
>chr3L:14738849-14738903
>chr3L:14739395-14739614
>chr3L:14739713-14739860
>chr3L:14739926-14739995
>chr3L:14740882-14740944
>chr3L:14740973-14741003
>chr3L:14741954-14742015
>chr3L:14742699-14742731
>chr3L:14744089-14744186
>chr3L:14747524-14747594
>chr3L:14748910-14748989
>chr3L:14749195-14749287
>chr3L:14749433-14749524
>chr3L:14749598-14749647
>chr3L:14750163-14750238
>chr3L:14751155-14751251
>chr3L:14751450-14751645
>chr3L:14752994-14753141
>chr3L:14753215-14753256
>chr3L:14755149-14755194
>chr3L:14757323-14757463
>chr3L:14759843-14759882
>chr3L:14760102-14760126
>chr3L:14766897-14767012
>chr3L:14767066-14767103
>chr3L:14767570-14767701
>chr3L:14774549-14774591
>chr3L:14776046-14776085
>chr3L:14776371-14776417
>chr3L:14779260-14779283
>chr3L:14780487-14780521
>chr3L:14781135-14781239
>chr3L:14781393-14781451
>chr3L:14781798-14781879
>chr3L:14785503-14785554
>chr3L:14785774-14785805
>chr3L:14789021-14789078
>chr3L:14791709-14791769
>chr3L:14792126-14792159
>chr3L:14792917-14792983
>chr3L:14793565-14793633
>chr3L:14796945-14796978
>chr3L:14797027-14797083
>chr3L:14798228-14798270
>chr3L:14799483-14799567
>chr3L:14799832-14799958
>chr3L:14800086-14800172
>chr3L:14800460-14800493
>chr3L:14802304-14802338
>chr3L:14802537-14802609
>chr3L:14805561-14805607
>chr3L:14806872-14806908
>chr3L:14807453-14807535
>chr3L:14808440-14808477
>chr3L:14809831-14809889
>chr3L:14812816-14812890
>chr3L:14813185-14813219
>chr3L:14814424-14814480
>chr3L:14815525-14815597
>chr3L:14817237-14817295
>chr3L:14817562-14817630
>chr3L:14819096-14819161
>chr3L:14819510-14819536
>chr3L:14820033-14820094
>chr3L:14821285-14821360
>chr3L:14822547-14822622
>chr3L:14823057-14823100
>chr3L:14823850-14823906
>chr3L:14824363-14824407
>chr3L:14825179-14832883
>chr3L:14833102-14833257
>chr3L:14834660-14834688
>chr3L:14835219-14835337
>chr3L:14838464-14838509
>chr3L:14838563-14838600
>chr3L:14838765-14838803
>chr3L:14839093-14839135
>chr3L:14840756-14840804
>chr3L:14840935-14840964
>chr3L:14842524-14842564
>chr3L:14843659-14843730
>chr3L:14848206-14848266
>chr3L:14848711-14848746
>chr3L:14849963-14850023
>chr3L:14852083-14852222
>chr3L:14852314-14852384
>chr3L:14852527-14852572
>chr3L:14854454-14854491
>chr3L:14855018-14855078
>chr3L:14855353-14855422
>chr3L:14857460-14857508
>chr3L:14857680-14857731
>chr3L:14858818-14858859
>chr3L:14858967-14859006
>chr3L:14859842-14859882
>chr3L:14860837-14860887
>chr3L:14862767-14862817
>chr3L:14864054-14864105
>chr3L:14864948-14865000
>chr3L:14867192-14867240
>chr3L:14869517-14869597
>chr3L:14871748-14871799
>chr3L:14872157-14872366
>chr3L:14872487-14872559
>chr3L:14873174-14873330
>chr3L:14874040-14874074
>chr3L:14875783-14875875
>chr3L:14876633-14876665
>chr3L:14876740-14876772
>chr3L:14877728-14877754
>chr3L:14881393-14881603
>chr3L:14881752-14881899
>chr3L:14883480-14883522
>chr3L:14885594-14885624
>chr3L:14886524-14886554
>chr3L:14886648-14886682
>chr3L:14887963-14888080
>chr3L:14888136-14888172
>chr3L:14889300-14889442
>chr3L:14890079-14890136
>chr3L:14890246-14890286
>chr3L:14890536-14890623
>chr3L:14892820-14892851
>chr3L:14893185-14893213
>chr3L:14893428-14893501
>chr3L:14894312-14894337
>chr3L:14895479-14895522
>chr3L:14896589-14896746
>chr3L:14897224-14897345
>chr3L:14899066-14899133
>chr3L:14901092-14901142
>chr3L:14901640-14901701
>chr3L:14903083-14903113
>chr3L:14903174-14903203
>chr3L:14904319-14904410
>chr3L:14905070-14905116
>chr3L:14906005-14906051
>chr3L:14908514-14908602
>chr3L:14909908-14909978
>chr3L:14910925-14910968
>chr3L:14911334-14911368
>chr3L:14913609-14913645
>chr3L:14915063-14915160
>chr3L:14916956-14916980
>chr3L:14917237-14917374
>chr3L:14917516-14917554
>chr3L:14917718-14917747
>chr3L:14918219-14918259
>chr3L:14918298-14918416
>chr3L:14919043-14919094
>chr3L:14920310-14920397
>chr3L:14921482-14921529
>chr3L:14921918-14921956
>chr3L:14924193-14924229
>chr3L:14924617-14924736
>chr3L:14925330-14925375
>chr3L:14925931-14925957
>chr3L:14925986-14926015
>chr3L:14927257-14927340
>chr3L:14929049-14929078
>chr3L:14929902-14929988
>chr3L:14931131-14931218
>chr3L:14932298-14932408
>chr3L:14932583-14932662
>chr3L:14934143-14934263
>chr3L:14934866-14934973
>chr3L:14935258-14935347
>chr3L:14935843-14935883
>chr3L:14937835-14937873
>chr3L:14938036-14938074
>chr3L:14938326-14938353
>chr3L:14939297-14939347
>chr3L:14942462-14942490
>chr3L:14944063-14944232
>chr3L:14944742-14944791
>chr3L:14945839-14946008
>chr3L:14951187-14951321
>chr3L:14951920-14951966
>chr3L:14954096-14954125
>chr3L:14954393-14956085
>chr3L:14957681-14957781
>chr3L:14957950-14958047
>chr3L:14958943-14958981
>chr3L:14959316-14959371
>chr3L:14961110-14961186
>chr3L:14961933-14961973
>chr3L:14962910-14962953
>chr3L:14963625-14963753
>chr3L:14966401-14966427
>chr3L:14968040-14968079
>chr3L:14968782-14968823
>chr3L:14970815-14971079
>chr3L:14971168-14971205
>chr3L:14972887-14972946
>chr3L:14973851-14973941
>chr3L:14974173-14974257
>chr3L:14975449-14975486
>chr3L:14976423-14976503
>chr3L:14976666-14976748
>chr3L:14977348-14977430
>chr3L:14983002-14983128
>chr3L:14984889-14984992
>chr3L:14985623-14985686
>chr3L:14988029-14988101
>chr3L:14988284-14988326
>chr3L:14989443-14989478
>chr3L:14992765-14992794
>chr3L:14995587-14995632
>chr3L:14997693-14997728
>chr3L:15001518-15001686
>chr3L:15002641-15002706
>chr3L:15008601-15008639
>chr3L:15012297-15012359
>chr3L:15012585-15012868
>chr3L:15015695-15015771
>chr3L:15016213-15016271
>chr3L:15016644-15016686
>chr3L:15017027-15017063
>chr3L:15020620-15020650
>chr3L:15024662-15024810
>chr3L:15025456-15025504
>chr3L:15025942-15025975
>chr3L:15030184-15030251
>chr3L:15031698-15031756
>chr3L:15031883-15031954
>chr3L:15034509-15034556
>chr3L:15041225-15041267
>chr3L:15043030-15043064
>chr3L:15043590-15043687
>chr3L:15044445-15044516
>chr3L:15046256-15046304
>chr3L:15047947-15048000
>chr3L:15049824-15049895
>chr3L:15051977-15052049
>chr3L:15056130-15056201
>chr3L:15056353-15056428
>chr3L:15058230-15058281
>chr3L:15058951-15059012
>chr3L:15059262-15059294
>chr3L:15062864-15062945
>chr3L:15063396-15063442
>chr3L:15067997-15068031
>chr3L:15074133-15074176
>chr3L:15076037-15076072
>chr3L:15076783-15076840
>chr3L:15083928-15084087
>chr3L:15084765-15084876
>chr3L:15085099-15086218
>chr3L:15087069-15087184
>chr3L:15087346-15087537
>chr3L:15089026-15089111
>chr3L:15090659-15090681
>chr3L:15090819-15090869
>chr3L:15092047-15092093
>chr3L:15092684-15092758
>chr3L:15093107-15093174
>chr3L:15094880-15094922
>chr3L:15095000-15095061
>chr3L:15095398-15095445
>chr3L:15097599-15097676
>chr3L:15097769-15097913
>chr3L:15098879-15098942
>chr3L:15099795-15099881
>chr3L:15100112-15100135
>chr3L:15100493-15100550
>chr3L:15101243-15101297
>chr3L:15101365-15101399
>chr3L:15101634-15101671
>chr3L:15101902-15101950
>chr3L:15102708-15102750
>chr3L:15103788-15103828
>chr3L:15104302-15104344
>chr3L:15104637-15104746
>chr3L:15104828-15104923
>chr3L:15105322-15105636
>chr3L:15105680-15105884
>chr3L:15107440-15107604
>chr3L:15109013-15109215
>chr3L:15113099-15113154
>chr3L:15114598-15114635
>chr3L:15114687-15114720
>chr3L:15123584-15123656
>chr3L:15125481-15125600
>chr3L:15126971-15127005
>chr3L:15133537-15133592
>chr3L:15133949-15133975
>chr3L:15134138-15134218
>chr3L:15142790-15142822
>chr3L:15142855-15142919
>chr3L:15142984-15143011
>chr3L:15143123-15143176
>chr3L:15144581-15144646
>chr3L:15146636-15146700
>chr3L:15151514-15151544
>chr3L:15152895-15152930
>chr3L:15154226-15154280
>chr3L:15154307-15154424
>chr3L:15159204-15159252
>chr3L:15160263-15160325
>chr3L:15161103-15161149
>chr3L:15161642-15161685
>chr3L:15163935-15163985
>chr3L:15165060-15165127
>chr3L:15167520-15167563
>chr3L:15168158-15168271
>chr3L:15168415-15168472
>chr3L:15168912-15169045
>chr3L:15169187-15169247
>chr3L:15169938-15169978
>chr3L:15170166-15170209
>chr3L:15172544-15172603
>chr3L:15172679-15172718
>chr3L:15174262-15174296
>chr3L:15174680-15174726
>chr3L:15175327-15175368
>chr3L:15175506-15175536
>chr3L:15176988-15177033
>chr3L:15180522-15180585
>chr3L:15181487-15181608
>chr3L:15183931-15184025
>chr3L:15184385-15184488
>chr3L:15186599-15186654
>chr3L:15188650-15188723
>chr3L:15189302-15189470
>chr3L:15189734-15189767
>chr3L:15191834-15191875
>chr3L:15192808-15192872
>chr3L:15194670-15194763
>chr3L:15196557-15196590
>chr3L:15197095-15197124
>chr3L:15197333-15197425
>chr3L:15198076-15198123
>chr3L:15198528-15198558
>chr3L:15198941-15198968
>chr3L:15199660-15199687
>chr3L:15203338-15203386
>chr3L:15204342-15204375
>chr3L:15204429-15204475
>chr3L:15209246-15209289
>chr3L:15209622-15209699
>chr3L:15210111-15210163
>chr3L:15210506-15210548
>chr3L:15211637-15211677
>chr3L:15211954-15212072
>chr3L:15214408-15214457
>chr3L:15215680-15215746
>chr3L:15217221-15217290
>chr3L:15217425-15217538
>chr3L:15219090-15219119
>chr3L:15220203-15220250
>chr3L:15220377-15220417
>chr3L:15222898-15222950
>chr3L:15223635-15223691
>chr3L:15225241-15225545
>chr3L:15225613-15225645
>chr3L:15225691-15225753
>chr3L:15226523-15226580
>chr3L:15226676-15226727
>chr3L:15226774-15226857
>chr3L:15226933-15226990
>chr3L:15229982-15230044
>chr3L:15230096-15230129
>chr3L:15230451-15230476
>chr3L:15230790-15230847
>chr3L:15231381-15231410
>chr3L:15233164-15233204
>chr3L:15234155-15234235
>chr3L:15234338-15234376
>chr3L:15234855-15234974
>chr3L:15235775-15235894
>chr3L:15239831-15240026
>chr3L:15241333-15241459
>chr3L:15243665-15243701
>chr3L:15246205-15246260
>chr3L:15247460-15247513
>chr3L:15248112-15248144
>chr3L:15249001-15249083
>chr3L:15249556-15249738
>chr3L:15249817-15249903
>chr3L:15250594-15250657
>chr3L:15251189-15251264
>chr3L:15252979-15253104
>chr3L:15253351-15253450
>chr3L:15254070-15254103
>chr3L:15254152-15254215
>chr3L:15255662-15255753
>chr3L:15256178-15256226
>chr3L:15257588-15257668
>chr3L:15257948-15257987
>chr3L:15258196-15258265
>chr3L:15258440-15258479
>chr3L:15260447-15260486
>chr3L:15260619-15260653
>chr3L:15261712-15261777
>chr3L:15263987-15264027
>chr3L:15264461-15264491
>chr3L:15265059-15265175
>chr3L:15265625-15265700
>chr3L:15266424-15266451
>chr3L:15269034-15269213
>chr3L:15270682-15270712
>chr3L:15272777-15272819
>chr3L:15275086-15275152
>chr3L:15275846-15275952
>chr3L:15276017-15276090
>chr3L:15276672-15276756
>chr3L:15277037-15277105
>chr3L:15278641-15278689
>chr3L:15280330-15280358
>chr3L:15282590-15282624
>chr3L:15283589-15283630
>chr3L:15284131-15284183
>chr3L:15284239-15284297
>chr3L:15285711-15285794
>chr3L:15287467-15287526
>chr3L:15287851-15288200
>chr3L:15292921-15292950
>chr3L:15295822-15297208
>chr3L:15297489-15297778
>chr3L:15297919-15297948
>chr3L:15298072-15298651
>chr3L:15301621-15301660
>chr3L:15302428-15302470
>chr3L:15303062-15303107
>chr3L:15303335-15303439
>chr3L:15305075-15305127
>chr3L:15307251-15307332
>chr3L:15309805-15309857
>chr3L:15315580-15315629
>chr3L:15317618-15317680
>chr3L:15318067-15318116
>chr3L:15323023-15323057
>chr3L:15323850-15323945
>chr3L:15327071-15327120
>chr3L:15328518-15328571
>chr3L:15329806-15329851
>chr3L:15333475-15333535
>chr3L:15333835-15333890
>chr3L:15334547-15334617
>chr3L:15335252-15335283
>chr3L:15336093-15336256
>chr3L:15340369-15340433
>chr3L:15341279-15341316
>chr3L:15341715-15341749
>chr3L:15342559-15342634
>chr3L:15343442-15343591
>chr3L:15344639-15344687
>chr3L:15347257-15347363
>chr3L:15347769-15347887
>chr3L:15348186-15348218
>chr3L:15349966-15350042
>chr3L:15352199-15352243
>chr3L:15353266-15353410
>chr3L:15356188-15356219
>chr3L:15356601-15356643
>chr3L:15357054-15357078
>chr3L:15359158-15359266
>chr3L:15359460-15359529
>chr3L:15362364-15362425
>chr3L:15363248-15363284
>chr3L:15363635-15363679
>chr3L:15363762-15363812
>chr3L:15364124-15364226
>chr3L:15367303-15367333
>chr3L:15367413-15367442
>chr3L:15369090-15369137
>chr3L:15370824-15370935
>chr3L:15372319-15372350
>chr3L:15372897-15372930
>chr3L:15375936-15376002
>chr3L:15377559-15377598
>chr3L:15378359-15378426
>chr3L:15378877-15378910
>chr3L:15379814-15379869
>chr3L:15382948-15383012
>chr3L:15383811-15383837
>chr3L:15385132-15385186
>chr3L:15389476-15389636
>chr3L:15392394-15392438
>chr3L:15393764-15393801
>chr3L:15396181-15396239
>chr3L:15399278-15399322
>chr3L:15400444-15400474
>chr3L:15400598-15400678
>chr3L:15402014-15402048
>chr3L:15402631-15402713
>chr3L:15403253-15403297
>chr3L:15403487-15403515
>chr3L:15404779-15404816
>chr3L:15405212-15405256
>chr3L:15405794-15405851
>chr3L:15406022-15406096
>chr3L:15413469-15413497
>chr3L:15413906-15413988
>chr3L:15414971-15415007
>chr3L:15415048-15415167
>chr3L:15415845-15415907
>chr3L:15416035-15416077
>chr3L:15416916-15417144
>chr3L:15417905-15417967
>chr3L:15419335-15419458
>chr3L:15420946-15421005
>chr3L:15422376-15422411
>chr3L:15423512-15423581
>chr3L:15423810-15426666
>chr3L:15426825-15426872
>chr3L:15427722-15427751
>chr3L:15430758-15430860
>chr3L:15430980-15431065
>chr3L:15431212-15431322
>chr3L:15432834-15432931
>chr3L:15434078-15434131
>chr3L:15435044-15435130
>chr3L:15435282-15435312
>chr3L:15436099-15436134
>chr3L:15436990-15437063
>chr3L:15438255-15438331
>chr3L:15439378-15439462
>chr3L:15440308-15440343
>chr3L:15440747-15440777
>chr3L:15442095-15442137
>chr3L:15442459-15442586
>chr3L:15442809-15442924
>chr3L:15443087-15443124
>chr3L:15443556-15443638
>chr3L:15444210-15444256
>chr3L:15445693-15445755
>chr3L:15447140-15447187
>chr3L:15447846-15447887
>chr3L:15448994-15449083
>chr3L:15450075-15450110
>chr3L:15450312-15450430
>chr3L:15451681-15451750
>chr3L:15452175-15452309
>chr3L:15454692-15454731
>chr3L:15459954-15459989
>chr3L:15464254-15464294
>chr3L:15465519-15465575
>chr3L:15466188-15466238
>chr3L:15467047-15467078
>chr3L:15467981-15468027
>chr3L:15468321-15468343
>chr3L:15468886-15468946
>chr3L:15472310-15472479
>chr3L:15473523-15473576
>chr3L:15477866-15477924
>chr3L:15478729-15478759
>chr3L:15478882-15478945
>chr3L:15479521-15479569
>chr3L:15481550-15481641
>chr3L:15481844-15481917
>chr3L:15483083-15483177
>chr3L:15483572-15483625
>chr3L:15483772-15483808
>chr3L:15483858-15484029
>chr3L:15490241-15490303
>chr3L:15490576-15490633
>chr3L:15490703-15490748
>chr3L:15490846-15490875
>chr3L:15492580-15492606
>chr3L:15493380-15493431
>chr3L:15494891-15494935
>chr3L:15495645-15495692
>chr3L:15496367-15496416
>chr3L:15497998-15498046
>chr3L:15504636-15504712
>chr3L:15504934-15504975
>chr3L:15506944-15506972
>chr3L:15507619-15507714
>chr3L:15509568-15509623
>chr3L:15511750-15511895
>chr3L:15512143-15512175
>chr3L:15515938-15515959
>chr3L:15518006-15518047
>chr3L:15519816-15519903
>chr3L:15521639-15521691
>chr3L:15523128-15523176
>chr3L:15523305-15523338
>chr3L:15523634-15523660
>chr3L:15525917-15525946
>chr3L:15528932-15528970
>chr3L:15530529-15530582
>chr3L:15532173-15532227
>chr3L:15534096-15534239
>chr3L:15535300-15535400
>chr3L:15538372-15538424
>chr3L:15539027-15539071
>chr3L:15540936-15541027
>chr3L:15541403-15541472
>chr3L:15543430-15543467
>chr3L:15543921-15544087
>chr3L:15546316-15546378
>chr3L:15546514-15546546
>chr3L:15547569-15547595
>chr3L:15548904-15548946
>chr3L:15550496-15550525
>chr3L:15550814-15550843
>chr3L:15551028-15551075
>chr3L:15551383-15551433
>chr3L:15551715-15551883
>chr3L:15552319-15552385
>chr3L:15552615-15552644
>chr3L:15553453-15553527
>chr3L:15553571-15553721
>chr3L:15553773-15553895
>chr3L:15554322-15554489
>chr3L:15554964-15556736
>chr3L:15556996-15557790
>chr3L:15558224-15558249
>chr3L:15562529-15562574
>chr3L:15563329-15563369
>chr3L:15565364-15565409
>chr3L:15566273-15566388
>chr3L:15566654-15566695
>chr3L:15566817-15566887
>chr3L:15568448-15568577
>chr3L:15568659-15568732
>chr3L:15569634-15569660
>chr3L:15572760-15572798
>chr3L:15582029-15582057
>chr3L:15583822-15583874
>chr3L:15584319-15584352
>chr3L:15586339-15586397
>chr3L:15586527-15586560
>chr3L:15589097-15589154
>chr3L:15589403-15589512
>chr3L:15591206-15591259
>chr3L:15592954-15593086
>chr3L:15593252-15593333
>chr3L:15594405-15594456
>chr3L:15595250-15595273
>chr3L:15597686-15597731
>chr3L:15599626-15599675
>chr3L:15600595-15600633
>chr3L:15601797-15601904
>chr3L:15601993-15602098
>chr3L:15603311-15603366
>chr3L:15605053-15605089
>chr3L:15605125-15605272
>chr3L:15605577-15605673
>chr3L:15606084-15606272
>chr3L:15608909-15608976
>chr3L:15609738-15610010
>chr3L:15610426-15610452
>chr3L:15611773-15611809
>chr3L:15614768-15614815
>chr3L:15616337-15616385
>chr3L:15616977-15617032
>chr3L:15617618-15617652
>chr3L:15617696-15617767
>chr3L:15619817-15619936
>chr3L:15620086-15620223
>chr3L:15620282-15620317
>chr3L:15624222-15624302
>chr3L:15624697-15624780
>chr3L:15625560-15625605
>chr3L:15627252-15627304
>chr3L:15627438-15627495
>chr3L:15627537-15627581
>chr3L:15628036-15628116
>chr3L:15628582-15628629
>chr3L:15631398-15631467
>chr3L:15633301-15633336
>chr3L:15633895-15633975
>chr3L:15634526-15634644
>chr3L:15634945-15634996
>chr3L:15635483-15635521
>chr3L:15635825-15635889
>chr3L:15639388-15639416
>chr3L:15640037-15640118
>chr3L:15641003-15641057
>chr3L:15641374-15641441
>chr3L:15641796-15641839
>chr3L:15642159-15642191
>chr3L:15643172-15643268
>chr3L:15643691-15643731
>chr3L:15646373-15646432
>chr3L:15647813-15647872
>chr3L:15648557-15648606
>chr3L:15650005-15650089
>chr3L:15650267-15650328
>chr3L:15653814-15653885
>chr3L:15655267-15655587
>chr3L:15656905-15656986
>chr3L:15656992-15657114
>chr3L:15660723-15660757
>chr3L:15662163-15662215
>chr3L:15662628-15662806
>chr3L:15664385-15664420
>chr3L:15664781-15664813
>chr3L:15664973-15665023
>chr3L:15666673-15666741
>chr3L:15667965-15668046
>chr3L:15668317-15668400
>chr3L:15668947-15668975
>chr3L:15670100-15670134
>chr3L:15671450-15671517
>chr3L:15673311-15673351
>chr3L:15674558-15674589
>chr3L:15676113-15676159
>chr3L:15676418-15676493
>chr3L:15684205-15684229
>chr3L:15684589-15684631
>chr3L:15690963-15691041
>chr3L:15693031-15693081
>chr3L:15695022-15695054
>chr3L:15695187-15695265
>chr3L:15695489-15695536
>chr3L:15695614-15695651
>chr3L:15696654-15696740
>chr3L:15697250-15697295
>chr3L:15697851-15697876
>chr3L:15698048-15698132
>chr3L:15698194-15698250
>chr3L:15699940-15699967
>chr3L:15700194-15700262
>chr3L:15701803-15701847
>chr3L:15705462-15705500
>chr3L:15708396-15708521
>chr3L:15708920-15708984
>chr3L:15711147-15711175
>chr3L:15712492-15712530
>chr3L:15712608-15712712
>chr3L:15716655-15716682
>chr3L:15720369-15720409
>chr3L:15721515-15721625
>chr3L:15722731-15723015
>chr3L:15723429-15723472
>chr3L:15725987-15726071
>chr3L:15726958-15727000
>chr3L:15729420-15729452
>chr3L:15730927-15731006
>chr3L:15731773-15731867
>chr3L:15733256-15733295
>chr3L:15733408-15733549
>chr3L:15733925-15733948
>chr3L:15735641-15735689
>chr3L:15736759-15736834
>chr3L:15737638-15737691
>chr3L:15740899-15740942
>chr3L:15742057-15742140
>chr3L:15744433-15744459
>chr3L:15745194-15745262
>chr3L:15745413-15745475
>chr3L:15746412-15746452
>chr3L:15747845-15747889
>chr3L:15748393-15748443
>chr3L:15748803-15748880
>chr3L:15749987-15750047
>chr3L:15752151-15752220
>chr3L:15752746-15752902
>chr3L:15753866-15753986
>chr3L:15756071-15756125
>chr3L:15756316-15756353
>chr3L:15757324-15757364
>chr3L:15758412-15758462
>chr3L:15758577-15758598
>chr3L:15760004-15760096
>chr3L:15760803-15760885
>chr3L:15761894-15761954
>chr3L:15764310-15764404
>chr3L:15766392-15766418
>chr3L:15766658-15766698
>chr3L:15768003-15768038
>chr3L:15768818-15768857
>chr3L:15769145-15769189
>chr3L:15770758-15770819
>chr3L:15772317-15772378
>chr3L:15773158-15773191
>chr3L:15774841-15774898
>chr3L:15775362-15775455
>chr3L:15776485-15776531
>chr3L:15777863-15777927
>chr3L:15783831-15783892
>chr3L:15784602-15784654
>chr3L:15785316-15785354
>chr3L:15787464-15787560
>chr3L:15791612-15791677
>chr3L:15792968-15793021
>chr3L:15798056-15798113
>chr3L:15799544-15799609
>chr3L:15801000-15801047
>chr3L:15801707-15801747
>chr3L:15802608-15802655
>chr3L:15803830-15804084
>chr3L:15804143-15804223
>chr3L:15804903-15804924
>chr3L:15805880-15806134
>chr3L:15806193-15806273
>chr3L:15806953-15806974
>chr3L:15808071-15808103
>chr3L:15808366-15808396
>chr3L:15809725-15809750
>chr3L:15810393-15810437
>chr3L:15811158-15811181
>chr3L:15811398-15811433
>chr3L:15811558-15811586
>chr3L:15820214-15820262
>chr3L:15820972-15821009
>chr3L:15821518-15821603
>chr3L:15823663-15823693
>chr3L:15823833-15823944
>chr3L:15825290-15825319
>chr3L:15826004-15826237
>chr3L:15827613-15827668
>chr3L:15834762-15834878
>chr3L:15835630-15835716
>chr3L:15836753-15836957
>chr3L:15839220-15839262
>chr3L:15840667-15840728
>chr3L:15841316-15841352
>chr3L:15843084-15843238
>chr3L:15844350-15844432
>chr3L:15845518-15845598
>chr3L:15850566-15850614
>chr3L:15851261-15851302
>chr3L:15851688-15851760
>chr3L:15852365-15852412
>chr3L:15853016-15853047
>chr3L:15853624-15853804
>chr3L:15854467-15854504
>chr3L:15855983-15856025
>chr3L:15857606-15857647
>chr3L:15857791-15857865
>chr3L:15858002-15858077
>chr3L:15858230-15858278
>chr3L:15858683-15858774
>chr3L:15859401-15859517
>chr3L:15859705-15859752
>chr3L:15860258-15860286
>chr3L:15860568-15860644
>chr3L:15862378-15862433
>chr3L:15862995-15863064
>chr3L:15863254-15863350
>chr3L:15863894-15863948
>chr3L:15865203-15865242
>chr3L:15866002-15866072
>chr3L:15866227-15866264
>chr3L:15867496-15867526
>chr3L:15870502-15870616
>chr3L:15870997-15871043
>chr3L:15872450-15872515
>chr3L:15872751-15872807
>chr3L:15874757-15874833
>chr3L:15875856-15875881
>chr3L:15877205-15877284
>chr3L:15877972-15878001
>chr3L:15880468-15880509
>chr3L:15881530-15881615
>chr3L:15882164-15882210
>chr3L:15883263-15883317
>chr3L:15886070-15886114
>chr3L:15891672-15891704
>chr3L:15891827-15891991
>chr3L:15893743-15893984
>chr3L:15894165-15894194
>chr3L:15896585-15896677
>chr3L:15897018-15897054
>chr3L:15898433-15898505
>chr3L:15898567-15898608
>chr3L:15899284-15899798
>chr3L:15900153-15900219
>chr3L:15900333-15900380
>chr3L:15900461-15900500
>chr3L:15900559-15900600
>chr3L:15903097-15903124
>chr3L:15910386-15910459
>chr3L:15911679-15911716
>chr3L:15912350-15912478
>chr3L:15913248-15913275
>chr3L:15913470-15913536
>chr3L:15914836-15914867
>chr3L:15915922-15915949
>chr3L:15916124-15916210
>chr3L:15917390-15917425
>chr3L:15919133-15919176
>chr3L:15919567-15919601
>chr3L:15920330-15920359
>chr3L:15922173-15922223
>chr3L:15922906-15922936
>chr3L:15923561-15923613
>chr3L:15924467-15924568
>chr3L:15925228-15925259
>chr3L:15928426-15928478
>chr3L:15928703-15928738
>chr3L:15929249-15938343
>chr3L:15938903-15938953
>chr3L:15941321-15941429
>chr3L:15943403-15943474
>chr3L:15946976-15947244
>chr3L:15949985-15950063
>chr3L:15951682-15951760
>chr3L:15952144-15952215
>chr3L:15953024-15953159
>chr3L:15953584-15953672
>chr3L:15958802-15958839
>chr3L:15959626-15959672
>chr3L:15962805-15962831
>chr3L:15970664-15970703
>chr3L:15971118-15971147
>chr3L:15972088-15972156
>chr3L:15974772-15974832
>chr3L:15981079-15981178
>chr3L:15989796-15989830
>chr3L:15992573-15992669
>chr3L:15992754-15992790
>chr3L:15994023-15994204
>chr3L:15994382-15994465
>chr3L:15994841-15994912
>chr3L:15995846-15995873
>chr3L:15996785-15996811
>chr3L:15997995-15998021
>chr3L:15998097-15998132
>chr3L:15998792-15998819
>chr3L:15999236-15999285
>chr3L:16000665-16000709
>chr3L:16001236-16001270
>chr3L:16001909-16001944
>chr3L:16002453-16002561
>chr3L:16002839-16002999
>chr3L:16004396-16004431
>chr3L:16011394-16011608
>chr3L:16012897-16012957
>chr3L:16013023-16013132
>chr3L:16013426-16013518
>chr3L:16014016-16014075
>chr3L:16014489-16014552
>chr3L:16015204-16015238
>chr3L:16015718-16015769
>chr3L:16016368-16016427
>chr3L:16018031-16018076
>chr3L:16018720-16018862
>chr3L:16018894-16018984
>chr3L:16019680-16019740
>chr3L:16019915-16019942
>chr3L:16020241-16020370
>chr3L:16020604-16020633
>chr3L:16020792-16020820
>chr3L:16021079-16021154
>chr3L:16022052-16022137
>chr3L:16022200-16022255
>chr3L:16022427-16022484
>chr3L:16023077-16023112
>chr3L:16023196-16023252
>chr3L:16023771-16023798
>chr3L:16024202-16024234
>chr3L:16025177-16025219
>chr3L:16025271-16025496
>chr3L:16026149-16026300
>chr3L:16026396-16026466
>chr3L:16027361-16027427
>chr3L:16027575-16027607
>chr3L:16027940-16027965
>chr3L:16028076-16028147
>chr3L:16028332-16028402
>chr3L:16028594-16028678
>chr3L:16028831-16028883
>chr3L:16031877-16031964
>chr3L:16032022-16032067
>chr3L:16032394-16032425
>chr3L:16033241-16033276
>chr3L:16033479-16033505
>chr3L:16039027-16039062
>chr3L:16041525-16041564
>chr3L:16041968-16042001
>chr3L:16042648-16042783
>chr3L:16043658-16043749
>chr3L:16043872-16043902
>chr3L:16044143-16044174
>chr3L:16046067-16046143
>chr3L:16047336-16047392
>chr3L:16047569-16047649
>chr3L:16048283-16048325
>chr3L:16050203-16050274
>chr3L:16052907-16053042
>chr3L:16053658-16053740
>chr3L:16054030-16054070
>chr3L:16054613-16054704
>chr3L:16056016-16056061
>chr3L:16056776-16056830
>chr3L:16057489-16057587
>chr3L:16057966-16058039
>chr3L:16058179-16058213
>chr3L:16060260-16060307
>chr3L:16061403-16061452
>chr3L:16061827-16061851
>chr3L:16063411-16063512
>chr3L:16063597-16063674
>chr3L:16065181-16065376
>chr3L:16065534-16065574
>chr3L:16066743-16066815
>chr3L:16067554-16067581
>chr3L:16068170-16068222
>chr3L:16068820-16068872
>chr3L:16071056-16071124
>chr3L:16071149-16071174
>chr3L:16071337-16071370
>chr3L:16073213-16073278
>chr3L:16075801-16075855
>chr3L:16076180-16076216
>chr3L:16076501-16076567
>chr3L:16076690-16076822
>chr3L:16077477-16077577
>chr3L:16077639-16077681
>chr3L:16080196-16080237
>chr3L:16080567-16080626
>chr3L:16085571-16085650
>chr3L:16087582-16087644
>chr3L:16091678-16091715
>chr3L:16091759-16091791
>chr3L:16097641-16097735
>chr3L:16098430-16098478
>chr3L:16099795-16099931
>chr3L:16100075-16100116
>chr3L:16100915-16100943
>chr3L:16106423-16106468
>chr3L:16108561-16108587
>chr3L:16108626-16108669
>chr3L:16111933-16111984
>chr3L:16114663-16114717
>chr3L:16114753-16114766
>chr3L:16116150-16116333
>chr3L:16116390-16116602
>chr3L:16117401-16117476
>chr3L:16117766-16117791
>chr3L:16120250-16120286
>chr3L:16120352-16120398
>chr3L:16120530-16120574
>chr3L:16121221-16121263
>chr3L:16121516-16121569
>chr3L:16129140-16129177
>chr3L:16129219-16129346
>chr3L:16131730-16131820
>chr3L:16131899-16131927
>chr3L:16132423-16132503
>chr3L:16140142-16140195
>chr3L:16140906-16140993
>chr3L:16141588-16141791
>chr3L:16144353-16144420
>chr3L:16144529-16144572
>chr3L:16145373-16145517
>chr3L:16146062-16146125
>chr3L:16146346-16146384
>chr3L:16147422-16147481
>chr3L:16148440-16148551
>chr3L:16148764-16148840
>chr3L:16152498-16152525
>chr3L:16153000-16153051
>chr3L:16153381-16153569
>chr3L:16157077-16157116
>chr3L:16157649-16157727
>chr3L:16157929-16157995
>chr3L:16158506-16158533
>chr3L:16159633-16159676
>chr3L:16160454-16160510
>chr3L:16161096-16161234
>chr3L:16161307-16161374
>chr3L:16162205-16162311
>chr3L:16162370-16162403
>chr3L:16162512-16162587
>chr3L:16163423-16163452
>chr3L:16163873-16163930
>chr3L:16165108-16165217
>chr3L:16165780-16165807
>chr3L:16168014-16168084
>chr3L:16168571-16168758
>chr3L:16169611-16169650
>chr3L:16170465-16170497
>chr3L:16170507-16170591
>chr3L:16171974-16172015
>chr3L:16172113-16172183
>chr3L:16172325-16172438
>chr3L:16172614-16172666
>chr3L:16172987-16173053
>chr3L:16173211-16173261
>chr3L:16174050-16174141
>chr3L:16174483-16174530
>chr3L:16174568-16174610
>chr3L:16174887-16174986
>chr3L:16175374-16175465
>chr3L:16175518-16175623
>chr3L:16178643-16178754
>chr3L:16179989-16180134
>chr3L:16180418-16180446
>chr3L:16181750-16181822
>chr3L:16182497-16182547
>chr3L:16182785-16182836
>chr3L:16183246-16183305
>chr3L:16183641-16183688
>chr3L:16184158-16188912
>chr3L:16189113-16189179
>chr3L:16190824-16190867
>chr3L:16192599-16192650
>chr3L:16192703-16192731
>chr3L:16192850-16192889
>chr3L:16193058-16193103
>chr3L:16193837-16193967
>chr3L:16194108-16194135
>chr3L:16194928-16194955
>chr3L:16195611-16195681
>chr3L:16197612-16197658
>chr3L:16202332-16202403
>chr3L:16204122-16204156
>chr3L:16204765-16204795
>chr3L:16205002-16205043
>chr3L:16206547-16206586
>chr3L:16207213-16207290
>chr3L:16208220-16208292
>chr3L:16208536-16208634
>chr3L:16209342-16209375
>chr3L:16209919-16209940
>chr3L:16211441-16211494
>chr3L:16211533-16211564
>chr3L:16211722-16211763
>chr3L:16212338-16212368
>chr3L:16213323-16213414
>chr3L:16213506-16213600
>chr3L:16214690-16214732
>chr3L:16214864-16214896
>chr3L:16215172-16215293
>chr3L:16216175-16216203
>chr3L:16218281-16218313
>chr3L:16220859-16220896
>chr3L:16221770-16221808
>chr3L:16222032-16222107
>chr3L:16222488-16222591
>chr3L:16222729-16222821
>chr3L:16222889-16222977
>chr3L:16224909-16224961
>chr3L:16228822-16228873
>chr3L:16228923-16228961
>chr3L:16237375-16237543
>chr3L:16237943-16237996
>chr3L:16241350-16241396
>chr3L:16241807-16241886
>chr3L:16243115-16243154
>chr3L:16244025-16244094
>chr3L:16245404-16245454
>chr3L:16245549-16245592
>chr3L:16249269-16249333
>chr3L:16249683-16249806
>chr3L:16251292-16251328
>chr3L:16252238-16252263
>chr3L:16254759-16254794
>chr3L:16256472-16256602
>chr3L:16259960-16259997
>chr3L:16260321-16260362
>chr3L:16260405-16260436
>chr3L:16261680-16261785
>chr3L:16262830-16262882
>chr3L:16265495-16265551
>chr3L:16269177-16269210
>chr3L:16276913-16276950
>chr3L:16278141-16278282
>chr3L:16278691-16278720
>chr3L:16278969-16279008
>chr3L:16280074-16280143
>chr3L:16280838-16280873
>chr3L:16281400-16281601
>chr3L:16281668-16281749
>chr3L:16282754-16282856
>chr3L:16284252-16284315
>chr3L:16284910-16285040
>chr3L:16285177-16285214
>chr3L:16286891-16286932
>chr3L:16287173-16287224
>chr3L:16288502-16288610
>chr3L:16289219-16289277
>chr3L:16289445-16289541
>chr3L:16290132-16290173
>chr3L:16290333-16290482
>chr3L:16290530-16290572
>chr3L:16290666-16290731
>chr3L:16302256-16302316
>chr3L:16303744-16303937
>chr3L:16307292-16307399
>chr3L:16308692-16308834
>chr3L:16309685-16309733
>chr3L:16311872-16311911
>chr3L:16313566-16313634
>chr3L:16314276-16314306
>chr3L:16314363-16314393
>chr3L:16316792-16316847
>chr3L:16318221-16318292
>chr3L:16318795-16318920
>chr3L:16319465-16319507
>chr3L:16320340-16320378
>chr3L:16322146-16322200
>chr3L:16324479-16324690
>chr3L:16326881-16326943
>chr3L:16328589-16328639
>chr3L:16332771-16332818
>chr3L:16333371-16333410
>chr3L:16335731-16335762
>chr3L:16336520-16336575
>chr3L:16340476-16340505
>chr3L:16342111-16342142
>chr3L:16345533-16345677
>chr3L:16345909-16345947
>chr3L:16349918-16350013
>chr3L:16351186-16351354
>chr3L:16352009-16352042
>chr3L:16361078-16361133
>chr3L:16361583-16361668
>chr3L:16361793-16361848
>chr3L:16362192-16362331
>chr3L:16363705-16363741
>chr3L:16366493-16366643
>chr3L:16368163-16368225
>chr3L:16370983-16371040
>chr3L:16372383-16372424
>chr3L:16372806-16372835
>chr3L:16375090-16375188
>chr3L:16376726-16376754
>chr3L:16377895-16377943
>chr3L:16379644-16379682
>chr3L:16384813-16384837
>chr3L:16385453-16385528
>chr3L:16387134-16387245
>chr3L:16388192-16388464
>chr3L:16388516-16388657
>chr3L:16391581-16391641
>chr3L:16393055-16393140
>chr3L:16393643-16393693
>chr3L:16393875-16393899
>chr3L:16395185-16395215
>chr3L:16395638-16395706
>chr3L:16401026-16401150
>chr3L:16401514-16401558
>chr3L:16401920-16401971
>chr3L:16402783-16402816
>chr3L:16402895-16402976
>chr3L:16404170-16404210
>chr3L:16404331-16404429
>chr3L:16404632-16404740
>chr3L:16404900-16404935
>chr3L:16405010-16405103
>chr3L:16405236-16405277
>chr3L:16405321-16405373
>chr3L:16406366-16406392
>chr3L:16408025-16408085
>chr3L:16408297-16408330
>chr3L:16408561-16408661
>chr3L:16408714-16408852
>chr3L:16411405-16411464
>chr3L:16411549-16411673
>chr3L:16418044-16418083
>chr3L:16423830-16423894
>chr3L:16425212-16425257
>chr3L:16425497-16425523
>chr3L:16427811-16427871
>chr3L:16428692-16428764
>chr3L:16430423-16430446
>chr3L:16430656-16430683
>chr3L:16430728-16430819
>chr3L:16431227-16431305
>chr3L:16431532-16431557
>chr3L:16432385-16432413
>chr3L:16433504-16433559
>chr3L:16433955-16434000
>chr3L:16435337-16435384
>chr3L:16435615-16435666
>chr3L:16435994-16436099
>chr3L:16436350-16436472
>chr3L:16437346-16437435
>chr3L:16437711-16437757
>chr3L:16437914-16438016
>chr3L:16438016-16438044
>chr3L:16438242-16438291
>chr3L:16438741-16438816
>chr3L:16440050-16440124
>chr3L:16440414-16440462
>chr3L:16440739-16440837
>chr3L:16440884-16441028
>chr3L:16441104-16441214
>chr3L:16442192-16442284
>chr3L:16443142-16443182
>chr3L:16443789-16446212
>chr3L:16446709-16446742
>chr3L:16447223-16447291
>chr3L:16447775-16447804
>chr3L:16447959-16447982
>chr3L:16449259-16449347
>chr3L:16450289-16450364
>chr3L:16450547-16450611
>chr3L:16450771-16450809
>chr3L:16451145-16451183
>chr3L:16451672-16451742
>chr3L:16453733-16453824
>chr3L:16454073-16454141
>chr3L:16454486-16454528
>chr3L:16454730-16454779
>chr3L:16455012-16455051
>chr3L:16455657-16455712
>chr3L:16455865-16455931
>chr3L:16456092-16456263
>chr3L:16458775-16458880
>chr3L:16460079-16460122
>chr3L:16460649-16460699
>chr3L:16463370-16463410
>chr3L:16463646-16463705
>chr3L:16463732-16463817
>chr3L:16464488-16464549
>chr3L:16465792-16465825
>chr3L:16466428-16466454
>chr3L:16466792-16466955
>chr3L:16467596-16467634
>chr3L:16469569-16469719
>chr3L:16471047-16471094
>chr3L:16472751-16472796
>chr3L:16477185-16477373
>chr3L:16478707-16478753
>chr3L:16479110-16479156
>chr3L:16480245-16480320
>chr3L:16480415-16480468
>chr3L:16483072-16483139
>chr3L:16483211-16483338
>chr3L:16484163-16484212
>chr3L:16484294-16484350
>chr3L:16486289-16486348
>chr3L:16486796-16486821
>chr3L:16486969-16487008
>chr3L:16488509-16488570
>chr3L:16489643-16489735
>chr3L:16490237-16490362
>chr3L:16490491-16490566
>chr3L:16494029-16494493
>chr3L:16497424-16497463
>chr3L:16501971-16502060
>chr3L:16503254-16503394
>chr3L:16504607-16504656
>chr3L:16505688-16505821
>chr3L:16506228-16506260
>chr3L:16507564-16507662
>chr3L:16507963-16508016
>chr3L:16508341-16508384
>chr3L:16510251-16510318
>chr3L:16512283-16512324
>chr3L:16512459-16512503
>chr3L:16518694-16518744
>chr3L:16521580-16521637
>chr3L:16522837-16522891
>chr3L:16523329-16528519
>chr3L:16529009-16529143
>chr3L:16530657-16530756
>chr3L:16531574-16531752
>chr3L:16532857-16532902
>chr3L:16533117-16533163
>chr3L:16535020-16535115
>chr3L:16535734-16535789
>chr3L:16540318-16540383
>chr3L:16541190-16541292
>chr3L:16541636-16541715
>chr3L:16542954-16543018
>chr3L:16543670-16543718
>chr3L:16545343-16545376
>chr3L:16546912-16546952
>chr3L:16549864-16549921
>chr3L:16552366-16552414
>chr3L:16554367-16554407
>chr3L:16557472-16557547
>chr3L:16559146-16559182
>chr3L:16560105-16560140
>chr3L:16561601-16561702
>chr3L:16562047-16562070
>chr3L:16566178-16566217
>chr3L:16567696-16567749
>chr3L:16570596-16570640
>chr3L:16576993-16577239
>chr3L:16577532-16577679
>chr3L:16581020-16581066
>chr3L:16585912-16585968
>chr3L:16589315-16589359
>chr3L:16594102-16594248
>chr3L:16595816-16595947
>chr3L:16597472-16597581
>chr3L:16601976-16602075
>chr3L:16603555-16603631
>chr3L:16605159-16605268
>chr3L:16610510-16610580
>chr3L:16613361-16613426
>chr3L:16613863-16613899
>chr3L:16614097-16614133
>chr3L:16615191-16615265
>chr3L:16615783-16615836
>chr3L:16616459-16616489
>chr3L:16616558-16621851
>chr3L:16621943-16622099
>chr3L:16622328-16622383
>chr3L:16623371-16623430
>chr3L:16623819-16623851
>chr3L:16624002-16624031
>chr3L:16624385-16624476
>chr3L:16626330-16626370
>chr3L:16627032-16627112
>chr3L:16627391-16627470
>chr3L:16630260-16630288
>chr3L:16632446-16632498
>chr3L:16634613-16634736
>chr3L:16637077-16637147
>chr3L:16637422-16637467
>chr3L:16637891-16637962
>chr3L:16639277-16639360
>chr3L:16640759-16640867
>chr3L:16643579-16643610
>chr3L:16644320-16644360
>chr3L:16645511-16645606
>chr3L:16645734-16645886
>chr3L:16646886-16646958
>chr3L:16647137-16647366
>chr3L:16647433-16647455
>chr3L:16648629-16648726
>chr3L:16654163-16654218
>chr3L:16659591-16659632
>chr3L:16660974-16661003
>chr3L:16663971-16664036
>chr3L:16664971-16665049
>chr3L:16667997-16668092
>chr3L:16669649-16669678
>chr3L:16670437-16670540
>chr3L:16672170-16672227
>chr3L:16673672-16673713
>chr3L:16674574-16674604
>chr3L:16676548-16676659
>chr3L:16678501-16678585
>chr3L:16679181-16679332
>chr3L:16679404-16679662
>chr3L:16679723-16679858
>chr3L:16680291-16680387
>chr3L:16682557-16682586
>chr3L:16683430-16683488
>chr3L:16683574-16683652
>chr3L:16683728-16683811
>chr3L:16683972-16689256
>chr3L:16690181-16690263
>chr3L:16692803-16692875
>chr3L:16694385-16694457
>chr3L:16696044-16696075
>chr3L:16696481-16696556
>chr3L:16696861-16696912
>chr3L:16697216-16697291
>chr3L:16697383-16697422
>chr3L:16700067-16700114
>chr3L:16701078-16701149
>chr3L:16701944-16701998
>chr3L:16704379-16704443
>chr3L:16704511-16704549
>chr3L:16707115-16707157
>chr3L:16707309-16707367
>chr3L:16708766-16708814
>chr3L:16710068-16710115
>chr3L:16710449-16710545
>chr3L:16712651-16712776
>chr3L:16714341-16714371
>chr3L:16715199-16715228
>chr3L:16717787-16717826
>chr3L:16718106-16718153
>chr3L:16720245-16720301
>chr3L:16721580-16721614
>chr3L:16723128-16723158
>chr3L:16729885-16729919
>chr3L:16730270-16730418
>chr3L:16730927-16731111
>chr3L:16735808-16735871
>chr3L:16736386-16736444
>chr3L:16736573-16736621
>chr3L:16737180-16737231
>chr3L:16740077-16740108
>chr3L:16740730-16740784
>chr3L:16745144-16745205
>chr3L:16746739-16746803
>chr3L:16747452-16747489
>chr3L:16748211-16748242
>chr3L:16749347-16749442
>chr3L:16750653-16750699
>chr3L:16750966-16751010
>chr3L:16751318-16751368
>chr3L:16751590-16751617
>chr3L:16753358-16753407
>chr3L:16753475-16753538
>chr3L:16753799-16753900
>chr3L:16754916-16754991
>chr3L:16755151-16755245
>chr3L:16756634-16756673
>chr3L:16762388-16762420
>chr3L:16764637-16764727
>chr3L:16765779-16765819
>chr3L:16769398-16769429
>chr3L:16769897-16770004
>chr3L:16774180-16774298
>chr3L:16774688-16774734
>chr3L:16776761-16776841
>chr3L:16777340-16777382
>chr3L:16779886-16779955
>chr3L:16780512-16780552
>chr3L:16781123-16781188
>chr3L:16782070-16782098
>chr3L:16782245-16782273
>chr3L:16787141-16787394
>chr3L:16788133-16788168
>chr3L:16791846-16791907
>chr3L:16792191-16792223
>chr3L:16794700-16794730
>chr3L:16795285-16795354
>chr3L:16797688-16797891
>chr3L:16800439-16800480
>chr3L:16800920-16800962
>chr3L:16809915-16809967
>chr3L:16812133-16812165
>chr3L:16812838-16812875
>chr3L:16815595-16815663
>chr3L:16820485-16820602
>chr3L:16821309-16821348
>chr3L:16821613-16821653
>chr3L:16821871-16821934
>chr3L:16823642-16823673
>chr3L:16824234-16824289
>chr3L:16825022-16825054
>chr3L:16825220-16825269
>chr3L:16826164-16826218
>chr3L:16826465-16826514
>chr3L:16827284-16827324
>chr3L:16827751-16827849
>chr3L:16828265-16828304
>chr3L:16829441-16829555
>chr3L:16830096-16830149
>chr3L:16830921-16830948
>chr3L:16833332-16833409
>chr3L:16834577-16834626
>chr3L:16835035-16835086
>chr3L:16837082-16837114
>chr3L:16837956-16837991
>chr3L:16838202-16838232
>chr3L:16840930-16840986
>chr3L:16842301-16842333
>chr3L:16844033-16844079
>chr3L:16845063-16845164
>chr3L:16848810-16848876
>chr3L:16851668-16851858
>chr3L:16853987-16854261
>chr3L:16856533-16856598
>chr3L:16858697-16858743
>chr3L:16864374-16864419
>chr3L:16865668-16865785
>chr3L:16868352-16868389
>chr3L:16869054-16869128
>chr3L:16870247-16870273
>chr3L:16871380-16871432
>chr3L:16871966-16871993
>chr3L:16872436-16872500
>chr3L:16872987-16873043
>chr3L:16874100-16874130
>chr3L:16874878-16874929
>chr3L:16875437-16875508
>chr3L:16878086-16878120
>chr3L:16878671-16878711
>chr3L:16878957-16879013
>chr3L:16880013-16880056
>chr3L:16882647-16882693
>chr3L:16882997-16883178
>chr3L:16883754-16883797
>chr3L:16884677-16884711
>chr3L:16886191-16886235
>chr3L:16886347-16886444
>chr3L:16888597-16888624
>chr3L:16889224-16889311
>chr3L:16891334-16891377
>chr3L:16893018-16893052
>chr3L:16898338-16898394
>chr3L:16899412-16899526
>chr3L:16902971-16903002
>chr3L:16906064-16906112
>chr3L:16908067-16908106
>chr3L:16908687-16908732
>chr3L:16909079-16909121
>chr3L:16914432-16914462
>chr3L:16920531-16920583
>chr3L:16921790-16921827
>chr3L:16922234-16922274
>chr3L:16925522-16925552
>chr3L:16931141-16931168
>chr3L:16935003-16935041
>chr3L:16936806-16936858
>chr3L:16937800-16937840
>chr3L:16939605-16939678
>chr3L:16940036-16940062
>chr3L:16943194-16943226
>chr3L:16945532-16945576
>chr3L:16945777-16954888
>chr3L:16955189-16955244
>chr3L:16955512-16955570
>chr3L:16955919-16955973
>chr3L:16956062-16956111
>chr3L:16961246-16961315
>chr3L:16961380-16961489
>chr3L:16965290-16965346
>chr3L:16966022-16966068
>chr3L:16967491-16967569
>chr3L:16970193-16970235
>chr3L:16971490-16971564
>chr3L:16972670-16972715
>chr3L:16974488-16974533
>chr3L:16975533-16975577
>chr3L:16976113-16976307
>chr3L:16976529-16976574
>chr3L:16978107-16978134
>chr3L:16978177-16978242
>chr3L:16979779-16979807
>chr3L:16980561-16980817
>chr3L:16980891-16980958
>chr3L:16981466-16981521
>chr3L:16981608-16981650
>chr3L:16982297-16982350
>chr3L:16986916-16986945
>chr3L:16987928-16988022
>chr3L:16988710-16988742
>chr3L:16988841-16988867
>chr3L:16994465-16994532
>chr3L:16999626-16999684
>chr3L:17001322-17001365
>chr3L:17002453-17002510
>chr3L:17002689-17002763
>chr3L:17002839-17002897
>chr3L:17003746-17003779
>chr3L:17004703-17004815
>chr3L:17006720-17006773
>chr3L:17007336-17007416
>chr3L:17007991-17008094
>chr3L:17008582-17008649
>chr3L:17013451-17013520
>chr3L:17014111-17014152
>chr3L:17014528-17014590
>chr3L:17015607-17015661
>chr3L:17015857-17015888
>chr3L:17016131-17016165
>chr3L:17016224-17016252
>chr3L:17017896-17017961
>chr3L:17020651-17020677
>chr3L:17021727-17021781
>chr3L:17032195-17032315
>chr3L:17033483-17033550
>chr3L:17033698-17033775
>chr3L:17034968-17035110
>chr3L:17038318-17038396
>chr3L:17039377-17039397
>chr3L:17039737-17039789
>chr3L:17040648-17040689
>chr3L:17040888-17040936
>chr3L:17047490-17047529
>chr3L:17047638-17047705
>chr3L:17048154-17048229
>chr3L:17048353-17048434
>chr3L:17048770-17048790
>chr3L:17049197-17049262
>chr3L:17049684-17049731
>chr3L:17049820-17049871
>chr3L:17051629-17051672
>chr3L:17052349-17052425
>chr3L:17054546-17054585
>chr3L:17057095-17057136
>chr3L:17058822-17058921
>chr3L:17060760-17060827
>chr3L:17060980-17061022
>chr3L:17061668-17061737
>chr3L:17062294-17062376
>chr3L:17063171-17063294
>chr3L:17063383-17063414
>chr3L:17063637-17063739
>chr3L:17064651-17064758
>chr3L:17064940-17064990
>chr3L:17065158-17065204
>chr3L:17065317-17065375
>chr3L:17065419-17065653
>chr3L:17065963-17065992
>chr3L:17066343-17066434
>chr3L:17066479-17066527
>chr3L:17066730-17066775
>chr3L:17066941-17066998
>chr3L:17068619-17068676
>chr3L:17068752-17068863
>chr3L:17068928-17068983
>chr3L:17069416-17069464
>chr3L:17070596-17070628
>chr3L:17070959-17071083
>chr3L:17071560-17071602
>chr3L:17072608-17072708
>chr3L:17072912-17073007
>chr3L:17075388-17075450
>chr3L:17075696-17075725
>chr3L:17076315-17076357
>chr3L:17077045-17077310
>chr3L:17077378-17077519
>chr3L:17078879-17078917
>chr3L:17079307-17079354
>chr3L:17081593-17081646
>chr3L:17082613-17082661
>chr3L:17082950-17082990
>chr3L:17083694-17083722
>chr3L:17084815-17084881
>chr3L:17085040-17094159
>chr3L:17095529-17095698
>chr3L:17096286-17096329
>chr3L:17098528-17098599
>chr3L:17098688-17098747
>chr3L:17099228-17099274
>chr3L:17099965-17100030
>chr3L:17100345-17100390
>chr3L:17101195-17101236
>chr3L:17102051-17102228
>chr3L:17102834-17102869
>chr3L:17102961-17103024
>chr3L:17103159-17103225
>chr3L:17104719-17104763
>chr3L:17105007-17105077
>chr3L:17105379-17105424
>chr3L:17106018-17106076
>chr3L:17106746-17106807
>chr3L:17106869-17106948
>chr3L:17108194-17108228
>chr3L:17109548-17109610
>chr3L:17110150-17110189
>chr3L:17110567-17110591
>chr3L:17110640-17110734
>chr3L:17110798-17110869
>chr3L:17110887-17110926
>chr3L:17111757-17111799
>chr3L:17111911-17111961
>chr3L:17112397-17112432
>chr3L:17112729-17112780
>chr3L:17112904-17112962
>chr3L:17113362-17113423
>chr3L:17114039-17114195
>chr3L:17114842-17114895
>chr3L:17115754-17115804
>chr3L:17120385-17120515
>chr3L:17120533-17120568
>chr3L:17121335-17121366
>chr3L:17121950-17121975
>chr3L:17123147-17123178
>chr3L:17123237-17123267
>chr3L:17123386-17123479
>chr3L:17124002-17124092
>chr3L:17124442-17124491
>chr3L:17124568-17124771
>chr3L:17125365-17125400
>chr3L:17125790-17125898
>chr3L:17125945-17126014
>chr3L:17126101-17126148
>chr3L:17126380-17126412
>chr3L:17126830-17126858
>chr3L:17127412-17127478
>chr3L:17127566-17127660
>chr3L:17128367-17128411
>chr3L:17129320-17129351
>chr3L:17130034-17130096
>chr3L:17131400-17131430
>chr3L:17132421-17132482
>chr3L:17133019-17133064
>chr3L:17134916-17134981
>chr3L:17135285-17135411
>chr3L:17136280-17136326
>chr3L:17136859-17136953
>chr3L:17138260-17138292
>chr3L:17138557-17138583
>chr3L:17138691-17138743
>chr3L:17138936-17138965
>chr3L:17139911-17140028
>chr3L:17140590-17140619
>chr3L:17141003-17141064
>chr3L:17141919-17141999
>chr3L:17142430-17142499
>chr3L:17142584-17142660
>chr3L:17143106-17143144
>chr3L:17143906-17143960
>chr3L:17144058-17144205
>chr3L:17144460-17144563
>chr3L:17144823-17144918
>chr3L:17146529-17146570
>chr3L:17147158-17147198
>chr3L:17147734-17147779
>chr3L:17148027-17148062
>chr3L:17149367-17149390
>chr3L:17149631-17149693
>chr3L:17149799-17149847
>chr3L:17150930-17150957
>chr3L:17151867-17151896
>chr3L:17154139-17154173
>chr3L:17156031-17156060
>chr3L:17157025-17157067
>chr3L:17157186-17157251
>chr3L:17157929-17157967
>chr3L:17159036-17159111
>chr3L:17159610-17159643
>chr3L:17160046-17160183
>chr3L:17160369-17160521
>chr3L:17160779-17160861
>chr3L:17162729-17162767
>chr3L:17163268-17163351
>chr3L:17164728-17164783
>chr3L:17164859-17164901
>chr3L:17165130-17165176
>chr3L:17165294-17165334
>chr3L:17165669-17165709
>chr3L:17166194-17166236
>chr3L:17166900-17166997
>chr3L:17167849-17167898
>chr3L:17170265-17170345
>chr3L:17174992-17175036
>chr3L:17175567-17175595
>chr3L:17176396-17176429
>chr3L:17176522-17176653
>chr3L:17176777-17176864
>chr3L:17179505-17179546
>chr3L:17181248-17181384
>chr3L:17182220-17182366
>chr3L:17184007-17184051
>chr3L:17185762-17185803
>chr3L:17186653-17186707
>chr3L:17186813-17186910
>chr3L:17187479-17187565
>chr3L:17187612-17187804
>chr3L:17188309-17188410
>chr3L:17188897-17189009
>chr3L:17190718-17190864
>chr3L:17192044-17192110
>chr3L:17192227-17192294
>chr3L:17192582-17192626
>chr3L:17193212-17193253
>chr3L:17194723-17194749
>chr3L:17195684-17195729
>chr3L:17196132-17196169
>chr3L:17196529-17196582
>chr3L:17196715-17196752
>chr3L:17198265-17198352
>chr3L:17198422-17198489
>chr3L:17199083-17199168
>chr3L:17199963-17199999
>chr3L:17200709-17200782
>chr3L:17201157-17201197
>chr3L:17201370-17201614
>chr3L:17202090-17202183
>chr3L:17202800-17202840
>chr3L:17202997-17203040
>chr3L:17204124-17204159
>chr3L:17204503-17204568
>chr3L:17204985-17205053
>chr3L:17207091-17207163
>chr3L:17208326-17208378
>chr3L:17208812-17208894
>chr3L:17209591-17209712
>chr3L:17211349-17211411
>chr3L:17211576-17211606
>chr3L:17212158-17212231
>chr3L:17212524-17212572
>chr3L:17213281-17213365
>chr3L:17214084-17214111
>chr3L:17214317-17214406
>chr3L:17214828-17214892
>chr3L:17215189-17215241
>chr3L:17215743-17215872
>chr3L:17216122-17216211
>chr3L:17217979-17218058
>chr3L:17218537-17218647
>chr3L:17219036-17219147
>chr3L:17219443-17219493
>chr3L:17220345-17220391
>chr3L:17220918-17220953
>chr3L:17221229-17221258
>chr3L:17222480-17222607
>chr3L:17223118-17223359
>chr3L:17223853-17223891
>chr3L:17225550-17225581
>chr3L:17225886-17225926
>chr3L:17225985-17226064
>chr3L:17226129-17226192
>chr3L:17226620-17226662
>chr3L:17229329-17229383
>chr3L:17229509-17229589
>chr3L:17231111-17231141
>chr3L:17232601-17232688
>chr3L:17232940-17232990
>chr3L:17233385-17233473
>chr3L:17236146-17236303
>chr3L:17236883-17236949
>chr3L:17237886-17237929
>chr3L:17238216-17238336
>chr3L:17240957-17240991
>chr3L:17242607-17242949
>chr3L:17242998-17243023
>chr3L:17243073-17243171
>chr3L:17243319-17243374
>chr3L:17245048-17245130
>chr3L:17245286-17245408
>chr3L:17245460-17245656
>chr3L:17245739-17245823
>chr3L:17246295-17246438
>chr3L:17247937-17247974
>chr3L:17248686-17248744
>chr3L:17249280-17249302
>chr3L:17249390-17249434
>chr3L:17250281-17250321
>chr3L:17250506-17250572
>chr3L:17251388-17251447
>chr3L:17251859-17251900
>chr3L:17252526-17252553
>chr3L:17252865-17252957
>chr3L:17253004-17253033
>chr3L:17254706-17254831
>chr3L:17255020-17255116
>chr3L:17255305-17255422
>chr3L:17255594-17255647
>chr3L:17255999-17256044
>chr3L:17256249-17256300
>chr3L:17256681-17256729
>chr3L:17256791-17256827
>chr3L:17256883-17256970
>chr3L:17260086-17260122
>chr3L:17260957-17261045
>chr3L:17261174-17261197
>chr3L:17261461-17261506
>chr3L:17261659-17261770
>chr3L:17262147-17262182
>chr3L:17263929-17263969
>chr3L:17264886-17264962
>chr3L:17265028-17265089
>chr3L:17265266-17265310
>chr3L:17265702-17265791
>chr3L:17267381-17267442
>chr3L:17268467-17268535
>chr3L:17269862-17269919
>chr3L:17271795-17271851
>chr3L:17272340-17272403
>chr3L:17272976-17272998
>chr3L:17273183-17273238
>chr3L:17273437-17273464
>chr3L:17273598-17273625
>chr3L:17273773-17273813
>chr3L:17274109-17274160
>chr3L:17274317-17274393
>chr3L:17275340-17275397
>chr3L:17275492-17275569
>chr3L:17275896-17275961
>chr3L:17276774-17276799
>chr3L:17277011-17277154
>chr3L:17277643-17277679
>chr3L:17277744-17277827
>chr3L:17278291-17278366
>chr3L:17278914-17279026
>chr3L:17280522-17280587
>chr3L:17280651-17280694
>chr3L:17282106-17282152
>chr3L:17284000-17284034
>chr3L:17286733-17286820
>chr3L:17287752-17287873
>chr3L:17287989-17288056
>chr3L:17288553-17288635
>chr3L:17289426-17289462
>chr3L:17290062-17290126
>chr3L:17292176-17292215
>chr3L:17292327-17292357
>chr3L:17293164-17293253
>chr3L:17295311-17295342
>chr3L:17295441-17295515
>chr3L:17296160-17296270
>chr3L:17297407-17297585
>chr3L:17298495-17298548
>chr3L:17298932-17299030
>chr3L:17299245-17299280
>chr3L:17299924-17300000
>chr3L:17300770-17300817
>chr3L:17301512-17301566
>chr3L:17302941-17302968
>chr3L:17304043-17304136
>chr3L:17305777-17305835
>chr3L:17306314-17306400
>chr3L:17306582-17306683
>chr3L:17307072-17307119
>chr3L:17307338-17307416
>chr3L:17307537-17307574
>chr3L:17308768-17308841
>chr3L:17309463-17309553
>chr3L:17310803-17310852
>chr3L:17312103-17312174
>chr3L:17312678-17312736
>chr3L:17313723-17313785
>chr3L:17313839-17313881
>chr3L:17314021-17314079
>chr3L:17314610-17314685
>chr3L:17314738-17314778
>chr3L:17315961-17316001
>chr3L:17316144-17316199
>chr3L:17317308-17317335
>chr3L:17317903-17318032
>chr3L:17319061-17319090
>chr3L:17319626-17319664
>chr3L:17322297-17322383
>chr3L:17323577-17323704
>chr3L:17325532-17325612
>chr3L:17325973-17326007
>chr3L:17327299-17327322
>chr3L:17327443-17327492
>chr3L:17328567-17328609
>chr3L:17329466-17329572
>chr3L:17330543-17330574
>chr3L:17330973-17331008
>chr3L:17331099-17331139
>chr3L:17332771-17332816
>chr3L:17333404-17333449
>chr3L:17334304-17334353
>chr3L:17335011-17335037
>chr3L:17335172-17335268
>chr3L:17335344-17335375
>chr3L:17335902-17335947
>chr3L:17336549-17336599
>chr3L:17339428-17339466
>chr3L:17339816-17339867
>chr3L:17339908-17339964
>chr3L:17340123-17340172
>chr3L:17340462-17340506
>chr3L:17340764-17340827
>chr3L:17344890-17344933
>chr3L:17345632-17345721
>chr3L:17346039-17346131
>chr3L:17346994-17347046
>chr3L:17349257-17349317
>chr3L:17349899-17349980
>chr3L:17351045-17351072
>chr3L:17358059-17358156
>chr3L:17360430-17360470
>chr3L:17360707-17360738
>chr3L:17361252-17361279
>chr3L:17366994-17367058
>chr3L:17367158-17367200
>chr3L:17374045-17374093
>chr3L:17376943-17376994
>chr3L:17378413-17378448
>chr3L:17380044-17380075
>chr3L:17380437-17380562
>chr3L:17381165-17381253
>chr3L:17382065-17382192
>chr3L:17382247-17382292
>chr3L:17383083-17383123
>chr3L:17384219-17384993
>chr3L:17385093-17386177
>chr3L:17387324-17387410
>chr3L:17393510-17393562
>chr3L:17394669-17394702
>chr3L:17395261-17395288
>chr3L:17395596-17395633
>chr3L:17397449-17397471
>chr3L:17400578-17400613
>chr3L:17405716-17405759
>chr3L:17406413-17406435
>chr3L:17407138-17407270
>chr3L:17409397-17409496
>chr3L:17411876-17411911
>chr3L:17413706-17413735
>chr3L:17414176-17414207
>chr3L:17417705-17417753
>chr3L:17421047-17421101
>chr3L:17421311-17421373
>chr3L:17421579-17421607
>chr3L:17424520-17424612
>chr3L:17427951-17428062
>chr3L:17428455-17428490
>chr3L:17430402-17430452
>chr3L:17433973-17434041
>chr3L:17436747-17436780
>chr3L:17437422-17437487
>chr3L:17438966-17439022
>chr3L:17439101-17439126
>chr3L:17442006-17442065
>chr3L:17442151-17442213
>chr3L:17443415-17443453
>chr3L:17443691-17443752
>chr3L:17444006-17444074
>chr3L:17444679-17444710
>chr3L:17446127-17446240
>chr3L:17447484-17447534
>chr3L:17447663-17447705
>chr3L:17448199-17448264
>chr3L:17448368-17448436
>chr3L:17448512-17448666
>chr3L:17449493-17449669
>chr3L:17449979-17450078
>chr3L:17454304-17454347
>chr3L:17456655-17456707
>chr3L:17456825-17456950
>chr3L:17457110-17457261
>chr3L:17457441-17457497
>chr3L:17457925-17457956
>chr3L:17457970-17457994
>chr3L:17460128-17460162
>chr3L:17460467-17460553
>chr3L:17460970-17461030
>chr3L:17462677-17462801
>chr3L:17466827-17466868
>chr3L:17470302-17470366
>chr3L:17477895-17477922
>chr3L:17481344-17481395
>chr3L:17482132-17482198
>chr3L:17482302-17482341
>chr3L:17482494-17482543
>chr3L:17482705-17482762
>chr3L:17485356-17485432
>chr3L:17485808-17485875
>chr3L:17487044-17487092
>chr3L:17487175-17487237
>chr3L:17487308-17487343
>chr3L:17487513-17487579
>chr3L:17491736-17491773
>chr3L:17492021-17492087
>chr3L:17492642-17492774
>chr3L:17492868-17492929
>chr3L:17495869-17495903
>chr3L:17496410-17496579
>chr3L:17497344-17497413
>chr3L:17498539-17498662
>chr3L:17499617-17499679
>chr3L:17500752-17500876
>chr3L:17503521-17503552
>chr3L:17504267-17504344
>chr3L:17505909-17505966
>chr3L:17513196-17513249
>chr3L:17513502-17513635
>chr3L:17514874-17514972
>chr3L:17515556-17515589
>chr3L:17515888-17515937
>chr3L:17517034-17524538
>chr3L:17525871-17525907
>chr3L:17526248-17526290
>chr3L:17527155-17527187
>chr3L:17528167-17528345
>chr3L:17529077-17529176
>chr3L:17532455-17532526
>chr3L:17532955-17532995
>chr3L:17534433-17534522
>chr3L:17534876-17534908
>chr3L:17536427-17536467
>chr3L:17542731-17542804
>chr3L:17543086-17543113
>chr3L:17543338-17543375
>chr3L:17546254-17546287
>chr3L:17547508-17547567
>chr3L:17551763-17551849
>chr3L:17553356-17553495
>chr3L:17556936-17557048
>chr3L:17557275-17557311
>chr3L:17557477-17557582
>chr3L:17557908-17557936
>chr3L:17560144-17560212
>chr3L:17561288-17561417
>chr3L:17561492-17561545
>chr3L:17562221-17562650
>chr3L:17563134-17563169
>chr3L:17563285-17563317
>chr3L:17563745-17563927
>chr3L:17564678-17564743
>chr3L:17565446-17565565
>chr3L:17565619-17565691
>chr3L:17566323-17566379
>chr3L:17566583-17566622
>chr3L:17566687-17566732
>chr3L:17566823-17566875
>chr3L:17567627-17567677
>chr3L:17568884-17568998
>chr3L:17569744-17569775
>chr3L:17570045-17570129
>chr3L:17571003-17571078
>chr3L:17573538-17573590
>chr3L:17573937-17574041
>chr3L:17575053-17575145
>chr3L:17575320-17575348
>chr3L:17575643-17575789
>chr3L:17575992-17576028
>chr3L:17576637-17576706
>chr3L:17577915-17577949
>chr3L:17578149-17578211
>chr3L:17578253-17578312
>chr3L:17578819-17578908
>chr3L:17579225-17579332
>chr3L:17579577-17579607
>chr3L:17579845-17579888
>chr3L:17580926-17580952
>chr3L:17581453-17581475
>chr3L:17581508-17581561
>chr3L:17581712-17581781
>chr3L:17581841-17581889
>chr3L:17581911-17582078
>chr3L:17582206-17582274
>chr3L:17583170-17583225
>chr3L:17583296-17583349
>chr3L:17583386-17583522
>chr3L:17584624-17584797
>chr3L:17584897-17584962
>chr3L:17585973-17586078
>chr3L:17586141-17586221
>chr3L:17586275-17586388
>chr3L:17586518-17586591
>chr3L:17587655-17587686
>chr3L:17588376-17588440
>chr3L:17588560-17588599
>chr3L:17589000-17589040
>chr3L:17590558-17590587
>chr3L:17591073-17591129
>chr3L:17591346-17591382
>chr3L:17591491-17591561
>chr3L:17592221-17592255
>chr3L:17593043-17593081
>chr3L:17593301-17593356
>chr3L:17593393-17593601
>chr3L:17593703-17593769
>chr3L:17593923-17594046
>chr3L:17594968-17595022
>chr3L:17595689-17595809
>chr3L:17596141-17596176
>chr3L:17597407-17597437
>chr3L:17597633-17597848
>chr3L:17600252-17600407
>chr3L:17601366-17601428
>chr3L:17601582-17601681
>chr3L:17601731-17601822
>chr3L:17602431-17602503
>chr3L:17602992-17603038
>chr3L:17603228-17603276
>chr3L:17604136-17604169
>chr3L:17604260-17604306
>chr3L:17605613-17605729
>chr3L:17606695-17606736
>chr3L:17606856-17606931
>chr3L:17608024-17608118
>chr3L:17608291-17608334
>chr3L:17608445-17608507
>chr3L:17608584-17608645
>chr3L:17608879-17608998
>chr3L:17609087-17609171
>chr3L:17609556-17609594
>chr3L:17610510-17610562
>chr3L:17610599-17610641
>chr3L:17610902-17610966
>chr3L:17611093-17611243
>chr3L:17611336-17611464
>chr3L:17611753-17611855
>chr3L:17612248-17612295
>chr3L:17612939-17613010
>chr3L:17613448-17613493
>chr3L:17613572-17613671
>chr3L:17613921-17614026
>chr3L:17614069-17614122
>chr3L:17614206-17614285
>chr3L:17615310-17615391
>chr3L:17615860-17615897
>chr3L:17616019-17616073
>chr3L:17616949-17617007
>chr3L:17617293-17617423
>chr3L:17619048-17619108
>chr3L:17619998-17620061
>chr3L:17620587-17620621
>chr3L:17624345-17624438
>chr3L:17628587-17628638
>chr3L:17631210-17631256
>chr3L:17635783-17635822
>chr3L:17638796-17638925
>chr3L:17639433-17639523
>chr3L:17640963-17641004
>chr3L:17641869-17641931
>chr3L:17642148-17642244
>chr3L:17642377-17642409
>chr3L:17642478-17642530
>chr3L:17643880-17643913
>chr3L:17646943-17646999
>chr3L:17649048-17649076
>chr3L:17651833-17651859
>chr3L:17652166-17652221
>chr3L:17657636-17657661
>chr3L:17658255-17658295
>chr3L:17659192-17659227
>chr3L:17660151-17660181
>chr3L:17662443-17662499
>chr3L:17662606-17662731
>chr3L:17663192-17663267
>chr3L:17663817-17663964
>chr3L:17665333-17665439
>chr3L:17665725-17665819
>chr3L:17667577-17667726
>chr3L:17668138-17668282
>chr3L:17671123-17671153
>chr3L:17673050-17673119
>chr3L:17675379-17675419
>chr3L:17676151-17676275
>chr3L:17676523-17676577
>chr3L:17676972-17677022
>chr3L:17677315-17677401
>chr3L:17677475-17677524
>chr3L:17682444-17682478
>chr3L:17684077-17684155
>chr3L:17684691-17684745
>chr3L:17685877-17685918
>chr3L:17687864-17687955
>chr3L:17689785-17689842
>chr3L:17691334-17691391
>chr3L:17691423-17691467
>chr3L:17693014-17693194
>chr3L:17694173-17694213
>chr3L:17694580-17694606
>chr3L:17695503-17695534
>chr3L:17696670-17696722
>chr3L:17698248-17698857
>chr3L:17699680-17699737
>chr3L:17700397-17700521
>chr3L:17701031-17701057
>chr3L:17701199-17701268
>chr3L:17701533-17701570
>chr3L:17702124-17702262
>chr3L:17702844-17702892
>chr3L:17705714-17705777
>chr3L:17706173-17706232
>chr3L:17712561-17712615
>chr3L:17714061-17714129
>chr3L:17714403-17714464
>chr3L:17714636-17714665
>chr3L:17714714-17714763
>chr3L:17715763-17715807
>chr3L:17721050-17721087
>chr3L:17721148-17721180
>chr3L:17722005-17722100
>chr3L:17722445-17722508
>chr3L:17723322-17723383
>chr3L:17724523-17724568
>chr3L:17730143-17730181
>chr3L:17730900-17738182
>chr3L:17738709-17738770
>chr3L:17740121-17740165
>chr3L:17744788-17744840
>chr3L:17747708-17747735
>chr3L:17747812-17747878
>chr3L:17757045-17757086
>chr3L:17760265-17760312
>chr3L:17761979-17762026
>chr3L:17763995-17764043
>chr3L:17767665-17767738
>chr3L:17768937-17769002
>chr3L:17771090-17771118
>chr3L:17776158-17776219
>chr3L:17776709-17776737
>chr3L:17777320-17777355
>chr3L:17779161-17779181
>chr3L:17779449-17779556
>chr3L:17779721-17779756
>chr3L:17782506-17782679
>chr3L:17783512-17783714
>chr3L:17784721-17784782
>chr3L:17785016-17785043
>chr3L:17788235-17788299
>chr3L:17789073-17789102
>chr3L:17789587-17789632
>chr3L:17791315-17791371
>chr3L:17797858-17797895
>chr3L:17799449-17799506
>chr3L:17799855-17801599
>chr3L:17802576-17802606
>chr3L:17804374-17804416
>chr3L:17813120-17813176
>chr3L:17815204-17815244
>chr3L:17824446-17824471
>chr3L:17829109-17829186
>chr3L:17830789-17830842
>chr3L:17831191-17831267
>chr3L:17833364-17833438
>chr3L:17834622-17834731
>chr3L:17834911-17834990
>chr3L:17835836-17836202
>chr3L:17836844-17836868
>chr3L:17837975-17838007
>chr3L:17838337-17838378
>chr3L:17841022-17841058
>chr3L:17844044-17844118
>chr3L:17844284-17844336
>chr3L:17844598-17844690
>chr3L:17844812-17844853
>chr3L:17845917-17845962
>chr3L:17846228-17846289
>chr3L:17857048-17857083
>chr3L:17857572-17857615
>chr3L:17858408-17858541
>chr3L:17858893-17859050
>chr3L:17859084-17859402
>chr3L:17859538-17860138
>chr3L:17860282-17860381
>chr3L:17860712-17861301
>chr3L:17861725-17862587
>chr3L:17862667-17862697
>chr3L:17862759-17862925
>chr3L:17862999-17863118
>chr3L:17863158-17863471
>chr3L:17863839-17868634
>chr3L:17868711-17868788
>chr3L:17868979-17869608
>chr3L:17869675-17870343
>chr3L:17870630-17870662
>chr3L:17870875-17870916
>chr3L:17871234-17872094
>chr3L:17872174-17872204
>chr3L:17872267-17872433
>chr3L:17872507-17872571
>chr3L:17872666-17873504
>chr3L:17873538-17874039
>chr3L:17874240-17874308
>chr3L:17874438-17874482
>chr3L:17874630-17874763
>chr3L:17875108-17875273
>chr3L:17875305-17875624
>chr3L:17875690-17876359
>chr3L:17876624-17876843
>chr3L:17876976-17877334
>chr3L:17877495-17877582
>chr3L:17877740-17877791
>chr3L:17878556-17878588
>chr3L:17885585-17885619
>chr3L:17885739-17885791
>chr3L:17886011-17886054
>chr3L:17887934-17887981
>chr3L:17891750-17891800
>chr3L:17893808-17893851
>chr3L:17894264-17894290
>chr3L:17896166-17896239
>chr3L:17899598-17899622
>chr3L:17902673-17902703
>chr3L:17907285-17907316
>chr3L:17913344-17913381
>chr3L:17914036-17914100
>chr3L:17915574-17915612
>chr3L:17917687-17917731
>chr3L:17918418-17921200
>chr3L:17922771-17922842
>chr3L:17922945-17923033
>chr3L:17923989-17924025
>chr3L:17924559-17924641
>chr3L:17930015-17930075
>chr3L:17930431-17930499
>chr3L:17930563-17930598
>chr3L:17933500-17933647
>chr3L:17936589-17936619
>chr3L:17936973-17937009
>chr3L:17937443-17937566
>chr3L:17937784-17937822
>chr3L:17938308-17938335
>chr3L:17939485-17939513
>chr3L:17939930-17939992
>chr3L:17940225-17940276
>chr3L:17948515-17948546
>chr3L:17948778-17948834
>chr3L:17949041-17949075
>chr3L:17949487-17949542
>chr3L:17950199-17950349
>chr3L:17950401-17950432
>chr3L:17950969-17951148
>chr3L:17952292-17952494
>chr3L:17953298-17953480
>chr3L:17953905-17954139
>chr3L:17954185-17954323
>chr3L:17954950-17955001
>chr3L:17955217-17955249
>chr3L:17956545-17956740
>chr3L:17958261-17958295
>chr3L:17958957-17959009
>chr3L:17961825-17961849
>chr3L:17962003-17962078
>chr3L:17962430-17962541
>chr3L:17962885-17962911
>chr3L:17964065-17964111
>chr3L:17964929-17965016
>chr3L:17965111-17965233
>chr3L:17965576-17965768
>chr3L:17966293-17966356
>chr3L:17967510-17967544
>chr3L:17967818-17967866
>chr3L:17967973-17968042
>chr3L:17968706-17968758
>chr3L:17969154-17969188
>chr3L:17969822-17969872
>chr3L:17969933-17970015
>chr3L:17970345-17970476
>chr3L:17970532-17970582
>chr3L:17970652-17970719
>chr3L:17970805-17970883
>chr3L:17971367-17971411
>chr3L:17972673-17972735
>chr3L:17973388-17973425
>chr3L:17974878-17974921
>chr3L:17975949-17975980
>chr3L:17976551-17976602
>chr3L:17977176-17977244
>chr3L:17977951-17977999
>chr3L:17978121-17978163
>chr3L:17978628-17978660
>chr3L:17979650-17979705
>chr3L:17981548-17981601
>chr3L:17981947-17982000
>chr3L:17983946-17983989
>chr3L:17985326-17985419
>chr3L:17985503-17985537
>chr3L:17986387-17986451
>chr3L:17986582-17986634
>chr3L:17987275-17987309
>chr3L:17987520-17987589
>chr3L:17987674-17987807
>chr3L:17989291-17989539
>chr3L:17989667-17989773
>chr3L:17990134-17990178
>chr3L:17994766-17994822
>chr3L:17995091-17995125
>chr3L:17995470-17995546
>chr3L:17996318-17996349
>chr3L:17996552-17996611
>chr3L:17996831-17996916
>chr3L:17997164-17997203
>chr3L:17998585-17998727
>chr3L:17999012-17999036
>chr3L:17999430-17999465
>chr3L:18000033-18000072
>chr3L:18002122-18002169
>chr3L:18003212-18003245
>chr3L:18004350-18004386
>chr3L:18005907-18005963
>chr3L:18006525-18006572
>chr3L:18007378-18007462
>chr3L:18009334-18009400
>chr3L:18010727-18010796
>chr3L:18011554-18011639
>chr3L:18012761-18012827
>chr3L:18012894-18012935
>chr3L:18013217-18013260
>chr3L:18013672-18013732
>chr3L:18013959-18013994
>chr3L:18014280-18014345
>chr3L:18015687-18015735
>chr3L:18015833-18015865
>chr3L:18016640-18016685
>chr3L:18018216-18018253
>chr3L:18019015-18019051
>chr3L:18020873-18020905
>chr3L:18021119-18021323
>chr3L:18022345-18022401
>chr3L:18022672-18022723
>chr3L:18023000-18023026
>chr3L:18024307-18024366
>chr3L:18024823-18024868
>chr3L:18025173-18025238
>chr3L:18026094-18026156
>chr3L:18026707-18026740
>chr3L:18026842-18026908
>chr3L:18028915-18028974
>chr3L:18029263-18029329
>chr3L:18029582-18029718
>chr3L:18031840-18031884
>chr3L:18033495-18033522
>chr3L:18034430-18034458
>chr3L:18034674-18034730
>chr3L:18035077-18035119
>chr3L:18035233-18035289
>chr3L:18035446-18035480
>chr3L:18036365-18036406
>chr3L:18037404-18037472
>chr3L:18042025-18042073
>chr3L:18043930-18043958
>chr3L:18044732-18044794
>chr3L:18046789-18046840
>chr3L:18047726-18056762
>chr3L:18057035-18057069
>chr3L:18057325-18057354
>chr3L:18058264-18058383
>chr3L:18058542-18058619
>chr3L:18058715-18058796
>chr3L:18058875-18058914
>chr3L:18058971-18059064
>chr3L:18059375-18059478
>chr3L:18060394-18060421
>chr3L:18062555-18062591
>chr3L:18063915-18063946
>chr3L:18066681-18066748
>chr3L:18072427-18072489
>chr3L:18073228-18073262
>chr3L:18075970-18076035
>chr3L:18076281-18076366
>chr3L:18076707-18076796
>chr3L:18077960-18078014
>chr3L:18079025-18079111
>chr3L:18079333-18079445
>chr3L:18080179-18080268
>chr3L:18080701-18080746
>chr3L:18085606-18085629
>chr3L:18085799-18085851
>chr3L:18085964-18085998
>chr3L:18086622-18086687
>chr3L:18087720-18088048
>chr3L:18088317-18088344
>chr3L:18088427-18088484
>chr3L:18091256-18091288
>chr3L:18092362-18092417
>chr3L:18092876-18092943
>chr3L:18096268-18096352
>chr3L:18098776-18098809
>chr3L:18101198-18101287
>chr3L:18101853-18101890
>chr3L:18101932-18101978
>chr3L:18104655-18104722
>chr3L:18105000-18105028
>chr3L:18105420-18105449
>chr3L:18107198-18107233
>chr3L:18110039-18110110
>chr3L:18113310-18113404
>chr3L:18114015-18114061
>chr3L:18118347-18118396
>chr3L:18122101-18122233
>chr3L:18122332-18122378
>chr3L:18124243-18124283
>chr3L:18125172-18125221
>chr3L:18125724-18125763
>chr3L:18127011-18127038
>chr3L:18127927-18127978
>chr3L:18134173-18134272
>chr3L:18135346-18135427
>chr3L:18138015-18138091
>chr3L:18142264-18142328
>chr3L:18142649-18142706
>chr3L:18145839-18145906
>chr3L:18146439-18146483
>chr3L:18146951-18147040
>chr3L:18148279-18148326
>chr3L:18148579-18148643
>chr3L:18152181-18152222
>chr3L:18152767-18152821
>chr3L:18155046-18155071
>chr3L:18155089-18155118
>chr3L:18156780-18156814
>chr3L:18157852-18157890
>chr3L:18158276-18158306
>chr3L:18158336-18158375
>chr3L:18158837-18158905
>chr3L:18159639-18159794
>chr3L:18161018-18161046
>chr3L:18161626-18161653
>chr3L:18163166-18163191
>chr3L:18163313-18163346
>chr3L:18164153-18164211
>chr3L:18167498-18167555
>chr3L:18169122-18169323
>chr3L:18170896-18170930
>chr3L:18173992-18174015
>chr3L:18175295-18175324
>chr3L:18175646-18175670
>chr3L:18176735-18176777
>chr3L:18179013-18179063
>chr3L:18179661-18179693
>chr3L:18179878-18179954
>chr3L:18183112-18183177
>chr3L:18184939-18185042
>chr3L:18185119-18185246
>chr3L:18185509-18185547
>chr3L:18185679-18185750
>chr3L:18186287-18186350
>chr3L:18186932-18187032
>chr3L:18188318-18188426
>chr3L:18188898-18188982
>chr3L:18189167-18189244
>chr3L:18189603-18190201
>chr3L:18190293-18190331
>chr3L:18190522-18190570
>chr3L:18191135-18191301
>chr3L:18191509-18191560
>chr3L:18191739-18191767
>chr3L:18193048-18193160
>chr3L:18194763-18194818
>chr3L:18196400-18196449
>chr3L:18196888-18196928
>chr3L:18197330-18197388
>chr3L:18197797-18197846
>chr3L:18198647-18198672
>chr3L:18198813-18198842
>chr3L:18204321-18204369
>chr3L:18205010-18205177
>chr3L:18206757-18206862
>chr3L:18207074-18207102
>chr3L:18210144-18210169
>chr3L:18211124-18211153
>chr3L:18212682-18212732
>chr3L:18213956-18214027
>chr3L:18214057-18214092
>chr3L:18215101-18215142
>chr3L:18216197-18216225
>chr3L:18219652-18219709
>chr3L:18219735-18219940
>chr3L:18221354-18221402
>chr3L:18221470-18221516
>chr3L:18224885-18224913
>chr3L:18225429-18225467
>chr3L:18225562-18225596
>chr3L:18225676-18225717
>chr3L:18226718-18226747
>chr3L:18226805-18226852
>chr3L:18227738-18227780
>chr3L:18228073-18228115
>chr3L:18228567-18228639
>chr3L:18229126-18229148
>chr3L:18230089-18230144
>chr3L:18230928-18230963
>chr3L:18231842-18231882
>chr3L:18236834-18236869
>chr3L:18237672-18237755
>chr3L:18239030-18239089
>chr3L:18239619-18239690
>chr3L:18240062-18240107
>chr3L:18240764-18240828
>chr3L:18242745-18242778
>chr3L:18244185-18244237
>chr3L:18245778-18245862
>chr3L:18247706-18247750
>chr3L:18254479-18254500
>chr3L:18255405-18255480
>chr3L:18259096-18259128
>chr3L:18261294-18261335
>chr3L:18263159-18263191
>chr3L:18264871-18264909
>chr3L:18265211-18265249
>chr3L:18266510-18266546
>chr3L:18266737-18266773
>chr3L:18267107-18267142
>chr3L:18267323-18267429
>chr3L:18268339-18268431
>chr3L:18270158-18270197
>chr3L:18272794-18272970
>chr3L:18273249-18273326
>chr3L:18282376-18282400
>chr3L:18282952-18283020
>chr3L:18284798-18284859
>chr3L:18289309-18289345
>chr3L:18290263-18290313
>chr3L:18291459-18291510
>chr3L:18294225-18294266
>chr3L:18295662-18295687
>chr3L:18300140-18300192
>chr3L:18300793-18300835
>chr3L:18301445-18301504
>chr3L:18302704-18302746
>chr3L:18303085-18303143
>chr3L:18303916-18304026
>chr3L:18307356-18307445
>chr3L:18308213-18308273
>chr3L:18311715-18311794
>chr3L:18314179-18314337
>chr3L:18315866-18315944
>chr3L:18316951-18316978
>chr3L:18317214-18317256
>chr3L:18317696-18317744
>chr3L:18318233-18318270
>chr3L:18321583-18321656
>chr3L:18322572-18322601
>chr3L:18323576-18323609
>chr3L:18333167-18333200
>chr3L:18334766-18334805
>chr3L:18336940-18337009
>chr3L:18342496-18342526
>chr3L:18342957-18343006
>chr3L:18344756-18344804
>chr3L:18345384-18345441
>chr3L:18348408-18348436
>chr3L:18349260-18349303
>chr3L:18351770-18351804
>chr3L:18353223-18353263
>chr3L:18353722-18353749
>chr3L:18354956-18355000
>chr3L:18358155-18358229
>chr3L:18358570-18358620
>chr3L:18362192-18362275
>chr3L:18366183-18366241
>chr3L:18367068-18367117
>chr3L:18367169-18367284
>chr3L:18367304-18367353
>chr3L:18368570-18368606
>chr3L:18370081-18370186
>chr3L:18370491-18370537
>chr3L:18371780-18371844
>chr3L:18380732-18380767
>chr3L:18383612-18383652
>chr3L:18389323-18389391
>chr3L:18390279-18390310
>chr3L:18391202-18391310
>chr3L:18392296-18392350
>chr3L:18393555-18393658
>chr3L:18393938-18393976
>chr3L:18396433-18396492
>chr3L:18397125-18397191
>chr3L:18397504-18397600
>chr3L:18398165-18398194
>chr3L:18399112-18399141
>chr3L:18402758-18402865
>chr3L:18404247-18404279
>chr3L:18405952-18405985
>chr3L:18407783-18407831
>chr3L:18407880-18407906
>chr3L:18410086-18410143
>chr3L:18412874-18412916
>chr3L:18413472-18413605
>chr3L:18414194-18414234
>chr3L:18414924-18415034
>chr3L:18415224-18415316
>chr3L:18416346-18416379
>chr3L:18417062-18417096
>chr3L:18417269-18417297
>chr3L:18417387-18417446
>chr3L:18417860-18417889
>chr3L:18419490-18419544
>chr3L:18420556-18420596
>chr3L:18421812-18421843
>chr3L:18425487-18425529
>chr3L:18426540-18426577
>chr3L:18431935-18431999
>chr3L:18433268-18433313
>chr3L:18433950-18434004
>chr3L:18434482-18434567
>chr3L:18434907-18434933
>chr3L:18435245-18435312
>chr3L:18440012-18440093
>chr3L:18441919-18442047
>chr3L:18442890-18442934
>chr3L:18445194-18445293
>chr3L:18446114-18446154
>chr3L:18448661-18448768
>chr3L:18450228-18450309
>chr3L:18452036-18452142
>chr3L:18453049-18453078
>chr3L:18453122-18453356
>chr3L:18453465-18453587
>chr3L:18454017-18454148
>chr3L:18454751-18454797
>chr3L:18458123-18458156
>chr3L:18460559-18460651
>chr3L:18463148-18463537
>chr3L:18463699-18464081
>chr3L:18464783-18464833
>chr3L:18469524-18469596
>chr3L:18469786-18470213
>chr3L:18470263-18470569
>chr3L:18470640-18470673
>chr3L:18470801-18470988
>chr3L:18471097-18471259
>chr3L:18472290-18472362
>chr3L:18473234-18473297
>chr3L:18473387-18473433
>chr3L:18474793-18474839
>chr3L:18475903-18475936
>chr3L:18482612-18482649
>chr3L:18483281-18483315
>chr3L:18485197-18485232
>chr3L:18486197-18486220
>chr3L:18487562-18487646
>chr3L:18488762-18488799
>chr3L:18489017-18489139
>chr3L:18489456-18489487
>chr3L:18494210-18494268
>chr3L:18499283-18499312
>chr3L:18501963-18501992
>chr3L:18503982-18504018
>chr3L:18505054-18505139
>chr3L:18505543-18505701
>chr3L:18506185-18509609
>chr3L:18512268-18512312
>chr3L:18512874-18512911
>chr3L:18514136-18514176
>chr3L:18514351-18514417
>chr3L:18514578-18514619
>chr3L:18514965-18520101
>chr3L:18520548-18520585
>chr3L:18521552-18521593
>chr3L:18521859-18521921
>chr3L:18524438-18524460
>chr3L:18527070-18527280
>chr3L:18528694-18537787
>chr3L:18541822-18541891
>chr3L:18546268-18546314
>chr3L:18548167-18548217
>chr3L:18548680-18548746
>chr3L:18549434-18549494
>chr3L:18549699-18549729
>chr3L:18549843-18549910
>chr3L:18550663-18550738
>chr3L:18551225-18551287
>chr3L:18552212-18552237
>chr3L:18555431-18555463
>chr3L:18556352-18556383
>chr3L:18556610-18556643
>chr3L:18561998-18562049
>chr3L:18562931-18562976
>chr3L:18563273-18563377
>chr3L:18563459-18563487
>chr3L:18563889-18563957
>chr3L:18564894-18564958
>chr3L:18567907-18568054
>chr3L:18568565-18568611
>chr3L:18570338-18570370
>chr3L:18575897-18575933
>chr3L:18576304-18576353
>chr3L:18576857-18576932
>chr3L:18579809-18579852
>chr3L:18580899-18580937
>chr3L:18581954-18581982
>chr3L:18584014-18584052
>chr3L:18584471-18584531
>chr3L:18586990-18587049
>chr3L:18587291-18587353
>chr3L:18587739-18587773
>chr3L:18587864-18588012
>chr3L:18590717-18591377
>chr3L:18592044-18592094
>chr3L:18594006-18595942
>chr3L:18597752-18597838
>chr3L:18597898-18597935
>chr3L:18602196-18602221
>chr3L:18609429-18609473
>chr3L:18610182-18610230
>chr3L:18613569-18613621
>chr3L:18618405-18618500
>chr3L:18619074-18619121
>chr3L:18621527-18621555
>chr3L:18621722-18621763
>chr3L:18621834-18621865
>chr3L:18622024-18622114
>chr3L:18626271-18626370
>chr3L:18626465-18626610
>chr3L:18627293-18627344
>chr3L:18627936-18628079
>chr3L:18628475-18628525
>chr3L:18630685-18630716
>chr3L:18630868-18631001
>chr3L:18631124-18631217
>chr3L:18635600-18635629
>chr3L:18636521-18636603
>chr3L:18636800-18636877
>chr3L:18637231-18637317
>chr3L:18638839-18638886
>chr3L:18640185-18640258
>chr3L:18642099-18642132
>chr3L:18642731-18642786
>chr3L:18644064-18644094
>chr3L:18644380-18644407
>chr3L:18647836-18647910
>chr3L:18648220-18648299
>chr3L:18650117-18650162
>chr3L:18650570-18650624
>chr3L:18652067-18652152
>chr3L:18653894-18653957
>chr3L:18657281-18657328
>chr3L:18661307-18661351
>chr3L:18661532-18661591
>chr3L:18661697-18661739
>chr3L:18662243-18662371
>chr3L:18664990-18665026
>chr3L:18665708-18665855
>chr3L:18666017-18666080
>chr3L:18667605-18667646
>chr3L:18669868-18669929
>chr3L:18670477-18670534
>chr3L:18670565-18670623
>chr3L:18672706-18672873
>chr3L:18672916-18672948
>chr3L:18674439-18674470
>chr3L:18675527-18675551
>chr3L:18677832-18677866
>chr3L:18680101-18680133
>chr3L:18682806-18682845
>chr3L:18683673-18683760
>chr3L:18688143-18688265
>chr3L:18690699-18690730
>chr3L:18691163-18691197
>chr3L:18691546-18691613
>chr3L:18693208-18693236
>chr3L:18695948-18695983
>chr3L:18700673-18700748
>chr3L:18702204-18702256
>chr3L:18702657-18702785
>chr3L:18703505-18703577
>chr3L:18704630-18704813
>chr3L:18706397-18706491
>chr3L:18706837-18706868
>chr3L:18709044-18709079
>chr3L:18709931-18710017
>chr3L:18710674-18710700
>chr3L:18710794-18718750
>chr3L:18719609-18719656
>chr3L:18725103-18725151
>chr3L:18727795-18727825
>chr3L:18727957-18728003
>chr3L:18728106-18728134
>chr3L:18728988-18729026
>chr3L:18729747-18729782
>chr3L:18730234-18730301
>chr3L:18731116-18731167
>chr3L:18731288-18731342
>chr3L:18733663-18733694
>chr3L:18734344-18734390
>chr3L:18734438-18734480
>chr3L:18734870-18734899
>chr3L:18735740-18735773
>chr3L:18736125-18736156
>chr3L:18736337-18736425
>chr3L:18736618-18736682
>chr3L:18737665-18737700
>chr3L:18737958-18737984
>chr3L:18738815-18738865
>chr3L:18740644-18740689
>chr3L:18741371-18741408
>chr3L:18742902-18743191
>chr3L:18743523-18743646
>chr3L:18746312-18746420
>chr3L:18750500-18750557
>chr3L:18753237-18753273
>chr3L:18754117-18754162
>chr3L:18754229-18754272
>chr3L:18755234-18755354
>chr3L:18756922-18756992
>chr3L:18758276-18758361
>chr3L:18759138-18759182
>chr3L:18759467-18759522
>chr3L:18759574-18759605
>chr3L:18760203-18760247
>chr3L:18760317-18760351
>chr3L:18760632-18760661
>chr3L:18761388-18761511
>chr3L:18761749-18761778
>chr3L:18763740-18763827
>chr3L:18763944-18764100
>chr3L:18764152-18764313
>chr3L:18764990-18765037
>chr3L:18765429-18765504
>chr3L:18765777-18765823
>chr3L:18765930-18766100
>chr3L:18766629-18766797
>chr3L:18766840-18766919
>chr3L:18767060-18767095
>chr3L:18769074-18769102
>chr3L:18769925-18769984
>chr3L:18770832-18770858
>chr3L:18771300-18771396
>chr3L:18771613-18771659
>chr3L:18772460-18781089
>chr3L:18781183-18781227
>chr3L:18781601-18781825
>chr3L:18781884-18782034
>chr3L:18782775-18782821
>chr3L:18783616-18783685
>chr3L:18783731-18783779
>chr3L:18784409-18784622
>chr3L:18784675-18784757
>chr3L:18785928-18785983
>chr3L:18786037-18786068
>chr3L:18786145-18786226
>chr3L:18786361-18786407
>chr3L:18787201-18787261
>chr3L:18787616-18787654
>chr3L:18787947-18788087
>chr3L:18789265-18789333
>chr3L:18790327-18790400
>chr3L:18790985-18791067
>chr3L:18792971-18793019
>chr3L:18793151-18793227
>chr3L:18793335-18793400
>chr3L:18794479-18794528
>chr3L:18794593-18794622
>chr3L:18795255-18795364
>chr3L:18795854-18795897
>chr3L:18797618-18797662
>chr3L:18797782-18797880
>chr3L:18798218-18798300
>chr3L:18798591-18798656
>chr3L:18799296-18799365
>chr3L:18800220-18800268
>chr3L:18800354-18800390
>chr3L:18800474-18800513
>chr3L:18800888-18800937
>chr3L:18802129-18802192
>chr3L:18803263-18803348
>chr3L:18805619-18805781
>chr3L:18805966-18806009
>chr3L:18806154-18806199
>chr3L:18808553-18808613
>chr3L:18809140-18809346
>chr3L:18810910-18810976
>chr3L:18811512-18811546
>chr3L:18811912-18811980
>chr3L:18812014-18812116
>chr3L:18812604-18812652
>chr3L:18813257-18813285
>chr3L:18813526-18813591
>chr3L:18814379-18814439
>chr3L:18814565-18814621
>chr3L:18816499-18816551
>chr3L:18818278-18818340
>chr3L:18819449-18819487
>chr3L:18819626-18819657
>chr3L:18820328-18820424
>chr3L:18820572-18820655
>chr3L:18821037-18821116
>chr3L:18822556-18822635
>chr3L:18822841-18822994
>chr3L:18824555-18824589
>chr3L:18827969-18828019
>chr3L:18830213-18830270
>chr3L:18830908-18830938
>chr3L:18832799-18832828
>chr3L:18833823-18834942
>chr3L:18837505-18837551
>chr3L:18837862-18837909
>chr3L:18840191-18840230
>chr3L:18841297-18841347
>chr3L:18841428-18841530
>chr3L:18846261-18846415
>chr3L:18847844-18847987
>chr3L:18848746-18848799
>chr3L:18849285-18849369
>chr3L:18851654-18851718
>chr3L:18852282-18852412
>chr3L:18852817-18852867
>chr3L:18853958-18853988
>chr3L:18854160-18854198
>chr3L:18854252-18854299
>chr3L:18854511-18854539
>chr3L:18854575-18854601
>chr3L:18861110-18861237
>chr3L:18864798-18864825
>chr3L:18866612-18866709
>chr3L:18866763-18866799
>chr3L:18867592-18867636
>chr3L:18868386-18868417
>chr3L:18880811-18880847
>chr3L:18885404-18885445
>chr3L:18885967-18886010
>chr3L:18886779-18886829
>chr3L:18889544-18889574
>chr3L:18890724-18890773
>chr3L:18891024-18891128
>chr3L:18891485-18891541
>chr3L:18892074-18892112
>chr3L:18893111-18893157
>chr3L:18893524-18893558
>chr3L:18894110-18894146
>chr3L:18897034-18897113
>chr3L:18897199-18897369
>chr3L:18898631-18898682
>chr3L:18898896-18898943
>chr3L:18905332-18905371
>chr3L:18905754-18905794
>chr3L:18908928-18908990
>chr3L:18911362-18911391
>chr3L:18912736-18912840
>chr3L:18915252-18915281
>chr3L:18915733-18915763
>chr3L:18917920-18917963
>chr3L:18921568-18921600
>chr3L:18921702-18921771
>chr3L:18923626-18923701
>chr3L:18924107-18924268
>chr3L:18924610-18924656
>chr3L:18926796-18926825
>chr3L:18927496-18927611
>chr3L:18928824-18928873
>chr3L:18931052-18931154
>chr3L:18932175-18932210
>chr3L:18932587-18932625
>chr3L:18933382-18933491
>chr3L:18935168-18935202
>chr3L:18937179-18937207
>chr3L:18938593-18938657
>chr3L:18940424-18940483
>chr3L:18940818-18940872
>chr3L:18941404-18941442
>chr3L:18944367-18944440
>chr3L:18944737-18944820
>chr3L:18946222-18946255
>chr3L:18946296-18946377
>chr3L:18947170-18947207
>chr3L:18948766-18948833
>chr3L:18949516-18949581
>chr3L:18951462-18951525
>chr3L:18952036-18952075
>chr3L:18953897-18953946
>chr3L:18955606-18955645
>chr3L:18957713-18957749
>chr3L:18962112-18962147
>chr3L:18962710-18962738
>chr3L:18962833-18962860
>chr3L:18963217-18963262
>chr3L:18963301-18963405
>chr3L:18963515-18963581
>chr3L:18967721-18967757
>chr3L:18973791-18973817
>chr3L:18974582-18974643
>chr3L:18980627-18980662
>chr3L:18981684-18981730
>chr3L:18983084-18983106
>chr3L:18983966-18984015
>chr3L:18984379-18984430
>chr3L:18988062-18988103
>chr3L:18988254-18988287
>chr3L:18988402-18988434
>chr3L:18994050-18994099
>chr3L:19004993-19005037
>chr3L:19005384-19005474
>chr3L:19005910-19005964
>chr3L:19006645-19006694
>chr3L:19006966-19007005
>chr3L:19007693-19007827
>chr3L:19008881-19009267
>chr3L:19009520-19009838
>chr3L:19010084-19010120
>chr3L:19010440-19010477
>chr3L:19010616-19010706
>chr3L:19011326-19011480
>chr3L:19011600-19011681
>chr3L:19011737-19011770
>chr3L:19012210-19012270
>chr3L:19012549-19012616
>chr3L:19015728-19015765
>chr3L:19016783-19016825
>chr3L:19016991-19017047
>chr3L:19017199-19017343
>chr3L:19018103-19018136
>chr3L:19019625-19019750
>chr3L:19020839-19020908
>chr3L:19021664-19021743
>chr3L:19024278-19024315
>chr3L:19024422-19024526
>chr3L:19026847-19026880
>chr3L:19028420-19028540
>chr3L:19033223-19033306
>chr3L:19035340-19035437
>chr3L:19035965-19035996
>chr3L:19037234-19037286
>chr3L:19037912-19037939
>chr3L:19038481-19038513
>chr3L:19038699-19038770
>chr3L:19039165-19039195
>chr3L:19039301-19039397
>chr3L:19039625-19039680
>chr3L:19040098-19040142
>chr3L:19041059-19041117
>chr3L:19041316-19041412
>chr3L:19042189-19042216
>chr3L:19042292-19042322
>chr3L:19043470-19043538
>chr3L:19043809-19043875
>chr3L:19044029-19044077
>chr3L:19044458-19044521
>chr3L:19045175-19045217
>chr3L:19046193-19046248
>chr3L:19047314-19047366
>chr3L:19048180-19048220
>chr3L:19049227-19049273
>chr3L:19049911-19050034
>chr3L:19051245-19051281
>chr3L:19053532-19053607
>chr3L:19053936-19053989
>chr3L:19054422-19054466
>chr3L:19055494-19055561
>chr3L:19056423-19056498
>chr3L:19057171-19057222
>chr3L:19057488-19057557
>chr3L:19057976-19058085
>chr3L:19061345-19061379
>chr3L:19062489-19062544
>chr3L:19063022-19063049
>chr3L:19063571-19063604
>chr3L:19066169-19066231
>chr3L:19068218-19068256
>chr3L:19068362-19068407
>chr3L:19069767-19069813
>chr3L:19070343-19070378
>chr3L:19071101-19071145
>chr3L:19071524-19071569
>chr3L:19072236-19072289
>chr3L:19072408-19072468
>chr3L:19073444-19073534
>chr3L:19073664-19073716
>chr3L:19075416-19075448
>chr3L:19075625-19075681
>chr3L:19075836-19075875
>chr3L:19076853-19076906
>chr3L:19079887-19079973
>chr3L:19083631-19083668
>chr3L:19084614-19084677
>chr3L:19087139-19087180
>chr3L:19090307-19090361
>chr3L:19092335-19092410
>chr3L:19093810-19093854
>chr3L:19096333-19096372
>chr3L:19100431-19100487
>chr3L:19102601-19102627
>chr3L:19103427-19103502
>chr3L:19103841-19103883
>chr3L:19103975-19104033
>chr3L:19104919-19104988
>chr3L:19105243-19105380
>chr3L:19107727-19107759
>chr3L:19109277-19109502
>chr3L:19109801-19109847
>chr3L:19110169-19110215
>chr3L:19110570-19110609
>chr3L:19110806-19110882
>chr3L:19111426-19111482
>chr3L:19111687-19111740
>chr3L:19112079-19112212
>chr3L:19112818-19112938
>chr3L:19114654-19114687
>chr3L:19114766-19114779
>chr3L:19115675-19115813
>chr3L:19117096-19124488
>chr3L:19129570-19129688
>chr3L:19134483-19134538
>chr3L:19136528-19136589
>chr3L:19136945-19136981
>chr3L:19137955-19138076
>chr3L:19139920-19139950
>chr3L:19140957-19141020
>chr3L:19141437-19141494
>chr3L:19141572-19141610
>chr3L:19142311-19142451
>chr3L:19144228-19144275
>chr3L:19145446-19145493
>chr3L:19147157-19147195
>chr3L:19147502-19147530
>chr3L:19148938-19148969
>chr3L:19152156-19152205
>chr3L:19152340-19152493
>chr3L:19152573-19152613
>chr3L:19152710-19152847
>chr3L:19154981-19155052
>chr3L:19155195-19155283
>chr3L:19157768-19157798
>chr3L:19157891-19157936
>chr3L:19157968-19158028
>chr3L:19161408-19161446
>chr3L:19161572-19161656
>chr3L:19162702-19162764
>chr3L:19165189-19165238
>chr3L:19165359-19165423
>chr3L:19165958-19166001
>chr3L:19167801-19167845
>chr3L:19168090-19168171
>chr3L:19171074-19171126
>chr3L:19172129-19172166
>chr3L:19174456-19174492
>chr3L:19175410-19175492
>chr3L:19175748-19175860
>chr3L:19177253-19177294
>chr3L:19177841-19177903
>chr3L:19180931-19181032
>chr3L:19181080-19181137
>chr3L:19181918-19181999
>chr3L:19185470-19185509
>chr3L:19188497-19188544
>chr3L:19189270-19189377
>chr3L:19189694-19189739
>chr3L:19189813-19189861
>chr3L:19193659-19193731
>chr3L:19194270-19194303
>chr3L:19198624-19198651
>chr3L:19199671-19199712
>chr3L:19200428-19200470
>chr3L:19201781-19201847
>chr3L:19202180-19202250
>chr3L:19202886-19202939
>chr3L:19203746-19203773
>chr3L:19205420-19205474
>chr3L:19207353-19207439
>chr3L:19208107-19209432
>chr3L:19210037-19210083
>chr3L:19211649-19211698
>chr3L:19213167-19213231
>chr3L:19215287-19215341
>chr3L:19217078-19217159
>chr3L:19217738-19217783
>chr3L:19218254-19218302
>chr3L:19218847-19218874
>chr3L:19219263-19219326
>chr3L:19219791-19219844
>chr3L:19220397-19220473
>chr3L:19220633-19220658
>chr3L:19222391-19222434
>chr3L:19223855-19223894
>chr3L:19226282-19226396
>chr3L:19227451-19227510
>chr3L:19230295-19230336
>chr3L:19230804-19230855
>chr3L:19231065-19231135
>chr3L:19231181-19231242
>chr3L:19232686-19232720
>chr3L:19234991-19235082
>chr3L:19235222-19235278
>chr3L:19236087-19236157
>chr3L:19238628-19238654
>chr3L:19239752-19239773
>chr3L:19239937-19239984
>chr3L:19240060-19240098
>chr3L:19242974-19243011
>chr3L:19243188-19243224
>chr3L:19243662-19243693
>chr3L:19245288-19245336
>chr3L:19245481-19245550
>chr3L:19246030-19246101
>chr3L:19247550-19247630
>chr3L:19252093-19252147
>chr3L:19252337-19252382
>chr3L:19255168-19255254
>chr3L:19257180-19257210
>chr3L:19264226-19264277
>chr3L:19264392-19264453
>chr3L:19271016-19271051
>chr3L:19275750-19275791
>chr3L:19276541-19276623
>chr3L:19276822-19276856
>chr3L:19279395-19279426
>chr3L:19279763-19279794
>chr3L:19280299-19280357
>chr3L:19284485-19284516
>chr3L:19285688-19285718
>chr3L:19288190-19288251
>chr3L:19288580-19288602
>chr3L:19288632-19288873
>chr3L:19291828-19291878
>chr3L:19293975-19294277
>chr3L:19295014-19295093
>chr3L:19295536-19295622
>chr3L:19307646-19307705
>chr3L:19312779-19312832
>chr3L:19312954-19312978
>chr3L:19316567-19316595
>chr3L:19317710-19317755
>chr3L:19319132-19319194
>chr3L:19319283-19319393
>chr3L:19321852-19321894
>chr3L:19322854-19322896
>chr3L:19325787-19325827
>chr3L:19325905-19325945
>chr3L:19326626-19326659
>chr3L:19327233-19327332
>chr3L:19328031-19328081
>chr3L:19328346-19328437
>chr3L:19330715-19330745
>chr3L:19331911-19331979
>chr3L:19332099-19332139
>chr3L:19333592-19333687
>chr3L:19334265-19334352
>chr3L:19334528-19334571
>chr3L:19337220-19337265
>chr3L:19339354-19339397
>chr3L:19343369-19343450
>chr3L:19344623-19344719
>chr3L:19346905-19346942
>chr3L:19349530-19349575
>chr3L:19351051-19351090
>chr3L:19355416-19355441
>chr3L:19355641-19355710
>chr3L:19356419-19356496
>chr3L:19357152-19357175
>chr3L:19359297-19359504
>chr3L:19359943-19360063
>chr3L:19360318-19360382
>chr3L:19361968-19362030
>chr3L:19362133-19362263
>chr3L:19365436-19365522
>chr3L:19366136-19366166
>chr3L:19366447-19366605
>chr3L:19367798-19367957
>chr3L:19370795-19370852
>chr3L:19370956-19371008
>chr3L:19371328-19371445
>chr3L:19371925-19371995
>chr3L:19372515-19372569
>chr3L:19372943-19373036
>chr3L:19374083-19374117
>chr3L:19374478-19374581
>chr3L:19374701-19374735
>chr3L:19375802-19375882
>chr3L:19376125-19376310
>chr3L:19381116-19381242
>chr3L:19384812-19384853
>chr3L:19385229-19385291
>chr3L:19386019-19386080
>chr3L:19386934-19386994
>chr3L:19391629-19391677
>chr3L:19392051-19392102
>chr3L:19394541-19394583
>chr3L:19396254-19396299
>chr3L:19396434-19396475
>chr3L:19397682-19397705
>chr3L:19397932-19397990
>chr3L:19398945-19403647
>chr3L:19405559-19405603
>chr3L:19406415-19406543
>chr3L:19407678-19407718
>chr3L:19408132-19408157
>chr3L:19409196-19409272
>chr3L:19409358-19409435
>chr3L:19409895-19409972
>chr3L:19410599-19410637
>chr3L:19411977-19412010
>chr3L:19412965-19412988
>chr3L:19417812-19417859
>chr3L:19418053-19418106
>chr3L:19418673-19418696
>chr3L:19418781-19418807
>chr3L:19421803-19421885
>chr3L:19422354-19422577
>chr3L:19422995-19423072
>chr3L:19423105-19423177
>chr3L:19423272-19424114
>chr3L:19424174-19424237
>chr3L:19424746-19424789
>chr3L:19424982-19425212
>chr3L:19426388-19426447
>chr3L:19427876-19427943
>chr3L:19428751-19428806
>chr3L:19429828-19429888
>chr3L:19430016-19430115
>chr3L:19431276-19431317
>chr3L:19431631-19431656
>chr3L:19432406-19432443
>chr3L:19433893-19433966
>chr3L:19436385-19436415
>chr3L:19438393-19438422
>chr3L:19440051-19440075
>chr3L:19440256-19440385
>chr3L:19441577-19441642
>chr3L:19442914-19442959
>chr3L:19443868-19443973
>chr3L:19444161-19444219
>chr3L:19446113-19446168
>chr3L:19446951-19447052
>chr3L:19447193-19447217
>chr3L:19449779-19449819
>chr3L:19451028-19451076
>chr3L:19455346-19455449
>chr3L:19457429-19457508
>chr3L:19460075-19460169
>chr3L:19461506-19461587
>chr3L:19462103-19462142
>chr3L:19463743-19463774
>chr3L:19464303-19464390
>chr3L:19465523-19465586
>chr3L:19466694-19466943
>chr3L:19467025-19467782
>chr3L:19468234-19468300
>chr3L:19468378-19468902
>chr3L:19469014-19471156
>chr3L:19471420-19471596
>chr3L:19471756-19472546
>chr3L:19472628-19472973
>chr3L:19475122-19475438
>chr3L:19475520-19476310
>chr3L:19476471-19476910
>chr3L:19477100-19477142
>chr3L:19477256-19477285
>chr3L:19477456-19477490
>chr3L:19477634-19477725
>chr3L:19477800-19478146
>chr3L:19478319-19478638
>chr3L:19478698-19478761
>chr3L:19481258-19481345
>chr3L:19481924-19481952
>chr3L:19482291-19482375
>chr3L:19486764-19487004
>chr3L:19487170-19487689
>chr3L:19487949-19488125
>chr3L:19488277-19488343
>chr3L:19488399-19488462
>chr3L:19488529-19488646
>chr3L:19488776-19488963
>chr3L:19489252-19489285
>chr3L:19490041-19490085
>chr3L:19490449-19490490
>chr3L:19490993-19491028
>chr3L:19493692-19493756
>chr3L:19494591-19494781
>chr3L:19495327-19495380
>chr3L:19495570-19495615
>chr3L:19504031-19504063
>chr3L:19505049-19505102
>chr3L:19506486-19506722
>chr3L:19507107-19507146
>chr3L:19508342-19508578
>chr3L:19508963-19509002
>chr3L:19509964-19510001
>chr3L:19510910-19510987
>chr3L:19511363-19511423
>chr3L:19512998-19513045
>chr3L:19513099-19513140
>chr3L:19513345-19513389
>chr3L:19513980-19514136
>chr3L:19514989-19515018
>chr3L:19517893-19518004
>chr3L:19520123-19520152
>chr3L:19520223-19520254
>chr3L:19521597-19521651
>chr3L:19522893-19522943
>chr3L:19524157-19524184
>chr3L:19528468-19528555
>chr3L:19529533-19529560
>chr3L:19529619-19529655
>chr3L:19532158-19532194
>chr3L:19532367-19532445
>chr3L:19532797-19532861
>chr3L:19533566-19533614
>chr3L:19535955-19535983
>chr3L:19539743-19539780
>chr3L:19541192-19541224
>chr3L:19544126-19544155
>chr3L:19544246-19544287
>chr3L:19549975-19550005
>chr3L:19555199-19555237
>chr3L:19557265-19557322
>chr3L:19557524-19557567
>chr3L:19558033-19558107
>chr3L:19558266-19558319
>chr3L:19558419-19558447
>chr3L:19559562-19559608
>chr3L:19559644-19559681
>chr3L:19560601-19560758
>chr3L:19561277-19561398
>chr3L:19562406-19562469
>chr3L:19562847-19562976
>chr3L:19564009-19564031
>chr3L:19564335-19564448
>chr3L:19564826-19564876
>chr3L:19567405-19567443
>chr3L:19569874-19569958
>chr3L:19570155-19570211
>chr3L:19570339-19570375
>chr3L:19571432-19571476
>chr3L:19574586-19574635
>chr3L:19574944-19575006
>chr3L:19576398-19576427
>chr3L:19579509-19579571
>chr3L:19580865-19580917
>chr3L:19580975-19581086
>chr3L:19582976-19583014
>chr3L:19583519-19583577
>chr3L:19583940-19583993
>chr3L:19584050-19584117
>chr3L:19584637-19584667
>chr3L:19585293-19585337
>chr3L:19586911-19586953
>chr3L:19590765-19590822
>chr3L:19602785-19602854
>chr3L:19604245-19604273
>chr3L:19605589-19605675
>chr3L:19612962-19612992
>chr3L:19623817-19623845
>chr3L:19628515-19628674
>chr3L:19628711-19629153
>chr3L:19630256-19630383
>chr3L:19634589-19634646
>chr3L:19635298-19635450
>chr3L:19636130-19636196
>chr3L:19639603-19639683
>chr3L:19642474-19642514
>chr3L:19642942-19642994
>chr3L:19644078-19644125
>chr3L:19646960-19647089
>chr3L:19647281-19647314
>chr3L:19647644-19647773
>chr3L:19648447-19648502
>chr3L:19650295-19650323
>chr3L:19651042-19651094
>chr3L:19651557-19651651
>chr3L:19651783-19651888
>chr3L:19652286-19652345
>chr3L:19653712-19653876
>chr3L:19656097-19656148
>chr3L:19657209-19657267
>chr3L:19663390-19663434
>chr3L:19663725-19663754
>chr3L:19663953-19664063
>chr3L:19664438-19664569
>chr3L:19665867-19665933
>chr3L:19666038-19666081
>chr3L:19669343-19669439
>chr3L:19669926-19669990
>chr3L:19670887-19671011
>chr3L:19673025-19673063
>chr3L:19673450-19673563
>chr3L:19674854-19674916
>chr3L:19677109-19677172
>chr3L:19679524-19679553
>chr3L:19680644-19680735
>chr3L:19680832-19680883
>chr3L:19680986-19681087
>chr3L:19681341-19681390
>chr3L:19681574-19681624
>chr3L:19682831-19682863
>chr3L:19682956-19682988
>chr3L:19683228-19683260
>chr3L:19683796-19683874
>chr3L:19684001-19684037
>chr3L:19684189-19684689
>chr3L:19685301-19685353
>chr3L:19685417-19685502
>chr3L:19686361-19686409
>chr3L:19687169-19687217
>chr3L:19687294-19687314
>chr3L:19690020-19690087
>chr3L:19690244-19690311
>chr3L:19692191-19692233
>chr3L:19692515-19692593
>chr3L:19694373-19694436
>chr3L:19696279-19696306
>chr3L:19697158-19697212
>chr3L:19697778-19697830
>chr3L:19699072-19699114
>chr3L:19700254-19700297
>chr3L:19700379-19700496
>chr3L:19700906-19701097
>chr3L:19702308-19702410
>chr3L:19703244-19703310
>chr3L:19703511-19703537
>chr3L:19704266-19704296
>chr3L:19705234-19705291
>chr3L:19706255-19706590
>chr3L:19707796-19707921
>chr3L:19708512-19713252
>chr3L:19713844-19713937
>chr3L:19714403-19714470
>chr3L:19715553-19715622
>chr3L:19717020-19717080
>chr3L:19717852-19717981
>chr3L:19718268-19718379
>chr3L:19718813-19719244
>chr3L:19719506-19719605
>chr3L:19720085-19720130
>chr3L:19720134-19720162
>chr3L:19720557-19720620
>chr3L:19720893-19721098
>chr3L:19721379-19721427
>chr3L:19721818-19721917
>chr3L:19722437-19722478
>chr3L:19722859-19723274
>chr3L:19723896-19723967
>chr3L:19726030-19726126
>chr3L:19727023-19727155
>chr3L:19729405-19729459
>chr3L:19730493-19730624
>chr3L:19731210-19731694
>chr3L:19732091-19732184
>chr3L:19732290-19732501
>chr3L:19732613-19732681
>chr3L:19733832-19733981
>chr3L:19734070-19734115
>chr3L:19734741-19734950
>chr3L:19735741-19736198
>chr3L:19736998-19737260
>chr3L:19738393-19738461
>chr3L:19738848-19739021
>chr3L:19739168-19739243
>chr3L:19739651-19744668
>chr3L:19745260-19745353
>chr3L:19745819-19745886
>chr3L:19746969-19747038
>chr3L:19748436-19748496
>chr3L:19749268-19749397
>chr3L:19749684-19749795
>chr3L:19750229-19750660
>chr3L:19750922-19751021
>chr3L:19751501-19751546
>chr3L:19751550-19751578
>chr3L:19751973-19752036
>chr3L:19752309-19752514
>chr3L:19752795-19752843
>chr3L:19753234-19753333
>chr3L:19753853-19753894
>chr3L:19754275-19754690
>chr3L:19755312-19755383
>chr3L:19757445-19757541
>chr3L:19758438-19758570
>chr3L:19760820-19760874
>chr3L:19761908-19762039
>chr3L:19762625-19763109
>chr3L:19763506-19763599
>chr3L:19763705-19763916
>chr3L:19764028-19764096
>chr3L:19765247-19765396
>chr3L:19765485-19765530
>chr3L:19766156-19766365
>chr3L:19767156-19767613
>chr3L:19768413-19768675
>chr3L:19769807-19769875
>chr3L:19770262-19770435
>chr3L:19770582-19770657
>chr3L:19771065-19776076
>chr3L:19776449-19776486
>chr3L:19777307-19777344
>chr3L:19777487-19777512
>chr3L:19778255-19778287
>chr3L:19780279-19780416
>chr3L:19786667-19786710
>chr3L:19787512-19787534
>chr3L:19787624-19787782
>chr3L:19788030-19788076
>chr3L:19788206-19788247
>chr3L:19789792-19789900
>chr3L:19790275-19790321
>chr3L:19790874-19791010
>chr3L:19792386-19792476
>chr3L:19794365-19794402
>chr3L:19794700-19794747
>chr3L:19794815-19794851
>chr3L:19795466-19795506
>chr3L:19801381-19801441
>chr3L:19802275-19802321
>chr3L:19803435-19803920
>chr3L:19811269-19811313
>chr3L:19811555-19811619
>chr3L:19813337-19813400
>chr3L:19815229-19815308
>chr3L:19816052-19816083
>chr3L:19817252-19817285
>chr3L:19818218-19818264
>chr3L:19818360-19818460
>chr3L:19818634-19818667
>chr3L:19818841-19818875
>chr3L:19819487-19819537
>chr3L:19819615-19819703
>chr3L:19820339-19827848
>chr3L:19829409-19829455
>chr3L:19829470-19829517
>chr3L:19829591-19829670
>chr3L:19829978-19830042
>chr3L:19830231-19830265
>chr3L:19830539-19830577
>chr3L:19832023-19832075
>chr3L:19833367-19833425
>chr3L:19834452-19834529
>chr3L:19836885-19836916
>chr3L:19838978-19839009
>chr3L:19841893-19841953
>chr3L:19842610-19842647
>chr3L:19842847-19843039
>chr3L:19843248-19843283
>chr3L:19843811-19843883
>chr3L:19844058-19844430
>chr3L:19844597-19844644
>chr3L:19845164-19845191
>chr3L:19845268-19845310
>chr3L:19848548-19857691
>chr3L:19858186-19858226
>chr3L:19858703-19858756
>chr3L:19861369-19861401
>chr3L:19861871-19863612
>chr3L:19864202-19866774
>chr3L:19866810-19867042
>chr3L:19870800-19870845
>chr3L:19872071-19872140
>chr3L:19873324-19873363
>chr3L:19884336-19884377
>chr3L:19884600-19884630
>chr3L:19887386-19887442
>chr3L:19887710-19887766
>chr3L:19888241-19888477
>chr3L:19888815-19888856
>chr3L:19889190-19889269
>chr3L:19889887-19889932
>chr3L:19890224-19890246
>chr3L:19890863-19890949
>chr3L:19891368-19891415
>chr3L:19891498-19891603
>chr3L:19892319-19892409
>chr3L:19893624-19893662
>chr3L:19893996-19894026
>chr3L:19894381-19894436
>chr3L:19895822-19895895
>chr3L:19897786-19897865
>chr3L:19900193-19900228
>chr3L:19902305-19902338
>chr3L:19902818-19903036
>chr3L:19903455-19903506
>chr3L:19904698-19904750
>chr3L:19904869-19905018
>chr3L:19905575-19905622
>chr3L:19907437-19907529
>chr3L:19909740-19909806
>chr3L:19910924-19910959
>chr3L:19915200-19915379
>chr3L:19916860-19916889
>chr3L:19917072-19917114
>chr3L:19917177-19917217
>chr3L:19918920-19918998
>chr3L:19919115-19919230
>chr3L:19920274-19920335
>chr3L:19920520-19920610
>chr3L:19921086-19921121
>chr3L:19921524-19921599
>chr3L:19924735-19924830
>chr3L:19926131-19926164
>chr3L:19928018-19928076
>chr3L:19928983-19929021
>chr3L:19929281-19929337
>chr3L:19929639-19929663
>chr3L:19930225-19930254
>chr3L:19932506-19932605
>chr3L:19934215-19934244
>chr3L:19937244-19937295
>chr3L:19937863-19937906
>chr3L:19939353-19939414
>chr3L:19939975-19940057
>chr3L:19940193-19940228
>chr3L:19941513-19941582
>chr3L:19941616-19941652
>chr3L:19942019-19942123
>chr3L:19943309-19943354
>chr3L:19943664-19943782
>chr3L:19946142-19946187
>chr3L:19946781-19946867
>chr3L:19947537-19947591
>chr3L:19947649-19947744
>chr3L:19950935-19950979
>chr3L:19952635-19952677
>chr3L:19956811-19956856
>chr3L:19956891-19957026
>chr3L:19957409-19957555
>chr3L:19957606-19957726
>chr3L:19958309-19958357
>chr3L:19958618-19958684
>chr3L:19962105-19962139
>chr3L:19966842-19966975
>chr3L:19967379-19967414
>chr3L:19968934-19969051
>chr3L:19969240-19969271
>chr3L:19970884-19970927
>chr3L:19971059-19971087
>chr3L:19971793-19971820
>chr3L:19972026-19972077
>chr3L:19975192-19975252
>chr3L:19975954-19975979
>chr3L:19977869-19977954
>chr3L:19978488-19978515
>chr3L:19982722-19982774
>chr3L:19984750-19984825
>chr3L:19987595-19987615
>chr3L:19989066-19989184
>chr3L:19994420-19994444
>chr3L:19996199-19996234
>chr3L:19996807-19996847
>chr3L:20000771-20000817
>chr3L:20003081-20003161
>chr3L:20004888-20004951
>chr3L:20014534-20014574
>chr3L:20023649-20023714
>chr3L:20024060-20024092
>chr3L:20024664-20024724
>chr3L:20025911-20025956
>chr3L:20026390-20026438
>chr3L:20028532-20028562
>chr3L:20029185-20029257
>chr3L:20031407-20031445
>chr3L:20033578-20033686
>chr3L:20033748-20033788
>chr3L:20034054-20034191
>chr3L:20035952-20036016
>chr3L:20036148-20036199
>chr3L:20037234-20037260
>chr3L:20038491-20038529
>chr3L:20040585-20040923
>chr3L:20041372-20041469
>chr3L:20041834-20041910
>chr3L:20042304-20042328
>chr3L:20042490-20042525
>chr3L:20043193-20043227
>chr3L:20044026-20044073
>chr3L:20045156-20045193
>chr3L:20045781-20045840
>chr3L:20047155-20047187
>chr3L:20048778-20048833
>chr3L:20049517-20049546
>chr3L:20049830-20049915
>chr3L:20050804-20050850
>chr3L:20050988-20051082
>chr3L:20051597-20051695
>chr3L:20052541-20052572
>chr3L:20052657-20052696
>chr3L:20053763-20053832
>chr3L:20055022-20055062
>chr3L:20055565-20055919
>chr3L:20057194-20057233
>chr3L:20057609-20057657
>chr3L:20058326-20058358
>chr3L:20060409-20060483
>chr3L:20064654-20064689
>chr3L:20067104-20067136
>chr3L:20068690-20068714
>chr3L:20072664-20072688
>chr3L:20073391-20073458
>chr3L:20075853-20075896
>chr3L:20076436-20076512
>chr3L:20076562-20076595
>chr3L:20077897-20077936
>chr3L:20078858-20078885
>chr3L:20080172-20080201
>chr3L:20080882-20080912
>chr3L:20081548-20081623
>chr3L:20082849-20082889
>chr3L:20083251-20083314
>chr3L:20083450-20083520
>chr3L:20086172-20086286
>chr3L:20087429-20087467
>chr3L:20087902-20087941
>chr3L:20088930-20088952
>chr3L:20090890-20090917
>chr3L:20091450-20091513
>chr3L:20092515-20092619
>chr3L:20099853-20099881
>chr3L:20101380-20101420
>chr3L:20101910-20101968
>chr3L:20102753-20102798
>chr3L:20103012-20103084
>chr3L:20104260-20104286
>chr3L:20104450-20104527
>chr3L:20105035-20105087
>chr3L:20107754-20107818
>chr3L:20107924-20108215
>chr3L:20108389-20108441
>chr3L:20109907-20109957
>chr3L:20113703-20114766
>chr3L:20114766-20122914
>chr3L:20125681-20125722
>chr3L:20128880-20128931
>chr3L:20129316-20129363
>chr3L:20133171-20133209
>chr3L:20136725-20136757
>chr3L:20136847-20136897
>chr3L:20140612-20140667
>chr3L:20140826-20140864
>chr3L:20144242-20144308
>chr3L:20145860-20145894
>chr3L:20148804-20148844
>chr3L:20153104-20153144
>chr3L:20153682-20153736
>chr3L:20156377-20156432
>chr3L:20156777-20156820
>chr3L:20156925-20157008
>chr3L:20157319-20157365
>chr3L:20158108-20158167
>chr3L:20158541-20158601
>chr3L:20160441-20160598
>chr3L:20162245-20162277
>chr3L:20163471-20163560
>chr3L:20163752-20163787
>chr3L:20165091-20165139
>chr3L:20165627-20165670
>chr3L:20167760-20167819
>chr3L:20168503-20168537
>chr3L:20168624-20168712
>chr3L:20168804-20168876
>chr3L:20170389-20170462
>chr3L:20171176-20171363
>chr3L:20171612-20171646
>chr3L:20171783-20171818
>chr3L:20178582-20178629
>chr3L:20180419-20180449
>chr3L:20180494-20180524
>chr3L:20182426-20182465
>chr3L:20182775-20182804
>chr3L:20183058-20183101
>chr3L:20183269-20183351
>chr3L:20183749-20183795
>chr3L:20185978-20186046
>chr3L:20190689-20190726
>chr3L:20192012-20192139
>chr3L:20194879-20194925
>chr3L:20198348-20198384
>chr3L:20198860-20198907
>chr3L:20199055-20199079
>chr3L:20204707-20204885
>chr3L:20212637-20218185
>chr3L:20219898-20219959
>chr3L:20220869-20221010
>chr3L:20222114-20222197
>chr3L:20224164-20224237
>chr3L:20225392-20225631
>chr3L:20235246-20235342
>chr3L:20235760-20235863
>chr3L:20235980-20236088
>chr3L:20236138-20236223
>chr3L:20236319-20236371
>chr3L:20236680-20236719
>chr3L:20237249-20237454
>chr3L:20237544-20237626
>chr3L:20237725-20237806
>chr3L:20238840-20238872
>chr3L:20239078-20239108
>chr3L:20239458-20239616
>chr3L:20239882-20239973
>chr3L:20240792-20240827
>chr3L:20241237-20241284
>chr3L:20247920-20247944
>chr3L:20248290-20248368
>chr3L:20252217-20252317
>chr3L:20252811-20252877
>chr3L:20255614-20255638
>chr3L:20255671-20255712
>chr3L:20256205-20256260
>chr3L:20257384-20258457
>chr3L:20259259-20259327
>chr3L:20259488-20259612
>chr3L:20259961-20260008
>chr3L:20267082-20267151
>chr3L:20270066-20270121
>chr3L:20270278-20270303
>chr3L:20271452-20271486
>chr3L:20272868-20272943
>chr3L:20273472-20273524
>chr3L:20275511-20275598
>chr3L:20275867-20275933
>chr3L:20279958-20280014
>chr3L:20281905-20282011
>chr3L:20282077-20282119
>chr3L:20282454-20282499
>chr3L:20283896-20283934
>chr3L:20283962-20284101
>chr3L:20284526-20284558
>chr3L:20285564-20285609
>chr3L:20288874-20288905
>chr3L:20289286-20289325
>chr3L:20289735-20289860
>chr3L:20290943-20291001
>chr3L:20293188-20293212
>chr3L:20297250-20297302
>chr3L:20302190-20302243
>chr3L:20306319-20306487
>chr3L:20306631-20306715
>chr3L:20307681-20307705
>chr3L:20308899-20308946
>chr3L:20308988-20309078
>chr3L:20313812-20313846
>chr3L:20314499-20314532
>chr3L:20317109-20317244
>chr3L:20323208-20323235
>chr3L:20323270-20323302
>chr3L:20323362-20323397
>chr3L:20323545-20323576
>chr3L:20323826-20323879
>chr3L:20324008-20324196
>chr3L:20324354-20324375
>chr3L:20324478-20324633
>chr3L:20324689-20324751
>chr3L:20324880-20325048
>chr3L:20325112-20325284
>chr3L:20325318-20325485
>chr3L:20325624-20325769
>chr3L:20325819-20326246
>chr3L:20326463-20326882
>chr3L:20327207-20327519
>chr3L:20327652-20342005
>chr3L:20342115-20342183
>chr3L:20342243-20342471
>chr3L:20344340-20344377
>chr3L:20344445-20344579
>chr3L:20344615-20344687
>chr3L:20346421-20346503
>chr3L:20348757-20348817
>chr3L:20349517-20349569
>chr3L:20353039-20353110
>chr3L:20356649-20356679
>chr3L:20357365-20357466
>chr3L:20358322-20358362
>chr3L:20361452-20361476
>chr3L:20361644-20361695
>chr3L:20362247-20362297
>chr3L:20365197-20365339
>chr3L:20366912-20366935
>chr3L:20374539-20374566
>chr3L:20377298-20377347
>chr3L:20384250-20384339
>chr3L:20386279-20386309
>chr3L:20386771-20386806
>chr3L:20389587-20389615
>chr3L:20391259-20391301
>chr3L:20397947-20398000
>chr3L:20398762-20398797
>chr3L:20399202-20399229
>chr3L:20400167-20400224
>chr3L:20402326-20402393
>chr3L:20402860-20402892
>chr3L:20403467-20403497
>chr3L:20411044-20411067
>chr3L:20412463-20412524
>chr3L:20413432-20413489
>chr3L:20419006-20419059
>chr3L:20419865-20419892
>chr3L:20424427-20424460
>chr3L:20425073-20425103
>chr3L:20434904-20434933
>chr3L:20436092-20436131
>chr3L:20438436-20438517
>chr3L:20440330-20440417
>chr3L:20442138-20442169
>chr3L:20443071-20443114
>chr3L:20443370-20443407
>chr3L:20445023-20445054
>chr3L:20448233-20448285
>chr3L:20449300-20449332
>chr3L:20449902-20449936
>chr3L:20453151-20453200
>chr3L:20455919-20455955
>chr3L:20459589-20459728
>chr3L:20459857-20459897
>chr3L:20460061-20460121
>chr3L:20463172-20463196
>chr3L:20465542-20465649
>chr3L:20466712-20466748
>chr3L:20470952-20471044
>chr3L:20471623-20471681
>chr3L:20471938-20471982
>chr3L:20473595-20473670
>chr3L:20474462-20474527
>chr3L:20476791-20484338
>chr3L:20486222-20486331
>chr3L:20486607-20486648
>chr3L:20487717-20487859
>chr3L:20488531-20488654
>chr3L:20490064-20490103
>chr3L:20490284-20490334
>chr3L:20492320-20492386
>chr3L:20492618-20492657
>chr3L:20493335-20493379
>chr3L:20493651-20493688
>chr3L:20497579-20497827
>chr3L:20497910-20498012
>chr3L:20498338-20498366
>chr3L:20498700-20498728
>chr3L:20499015-20499051
>chr3L:20499238-20499278
>chr3L:20501560-20502252
>chr3L:20502459-20502529
>chr3L:20502552-20502667
>chr3L:20503185-20503238
>chr3L:20503404-20503437
>chr3L:20503676-20503719
>chr3L:20507677-20507750
>chr3L:20510178-20510212
>chr3L:20510711-20510772
>chr3L:20514715-20514763
>chr3L:20519537-20519592
>chr3L:20521959-20522027
>chr3L:20522448-20522519
>chr3L:20522849-20522875
>chr3L:20525225-20525253
>chr3L:20531552-20531578
>chr3L:20532267-20532300
>chr3L:20533180-20533213
>chr3L:20533420-20533472
>chr3L:20533621-20533661
>chr3L:20534647-20534698
>chr3L:20535852-20536108
>chr3L:20536888-20536957
>chr3L:20538344-20538435
>chr3L:20538488-20538545
>chr3L:20540447-20540517
>chr3L:20541860-20541927
>chr3L:20542267-20542318
>chr3L:20542411-20542439
>chr3L:20544654-20544699
>chr3L:20544895-20544950
>chr3L:20545140-20545217
>chr3L:20546189-20546233
>chr3L:20548398-20548510
>chr3L:20549401-20549428
>chr3L:20554125-20554261
>chr3L:20554319-20554350
>chr3L:20554502-20554543
>chr3L:20554703-20554748
>chr3L:20555960-20556013
>chr3L:20557603-20557637
>chr3L:20559624-20559659
>chr3L:20560314-20560378
>chr3L:20562263-20562466
>chr3L:20564203-20564359
>chr3L:20564677-20564733
>chr3L:20565668-20565693
>chr3L:20566908-20566948
>chr3L:20567143-20567181
>chr3L:20568153-20568191
>chr3L:20568361-20568411
>chr3L:20569038-20569069
>chr3L:20569423-20569454
>chr3L:20571143-20571226
>chr3L:20571940-20572014
>chr3L:20572535-20572571
>chr3L:20572916-20572977
>chr3L:20574084-20574165
>chr3L:20576328-20576365
>chr3L:20576396-20576436
>chr3L:20577067-20577119
>chr3L:20577282-20577351
>chr3L:20578675-20578709
>chr3L:20578976-20579009
>chr3L:20579342-20579375
>chr3L:20582040-20582066
>chr3L:20583668-20583718
>chr3L:20583861-20583935
>chr3L:20584382-20584459
>chr3L:20584741-20584766
>chr3L:20584824-20584870
>chr3L:20585667-20585721
>chr3L:20586681-20586747
>chr3L:20587169-20587239
>chr3L:20588631-20588676
>chr3L:20588766-20588831
>chr3L:20589100-20589146
>chr3L:20589302-20589389
>chr3L:20590117-20590600
>chr3L:20592837-20592916
>chr3L:20593149-20593208
>chr3L:20594548-20594686
>chr3L:20595424-20595531
>chr3L:20595923-20595960
>chr3L:20596479-20596521
>chr3L:20597146-20597179
>chr3L:20597610-20597721
>chr3L:20598284-20598353
>chr3L:20599308-20599340
>chr3L:20599744-20599793
>chr3L:20600463-20600503
>chr3L:20600574-20600638
>chr3L:20600766-20600823
>chr3L:20601061-20601128
>chr3L:20601169-20601200
>chr3L:20601545-20601580
>chr3L:20602358-20602449
>chr3L:20602640-20602670
>chr3L:20604415-20604456
>chr3L:20605633-20605667
>chr3L:20605950-20606000
>chr3L:20606061-20606092
>chr3L:20607576-20607687
>chr3L:20607780-20607821
>chr3L:20608434-20608466
>chr3L:20608683-20608731
>chr3L:20609541-20609617
>chr3L:20610432-20610476
>chr3L:20611210-20611259
>chr3L:20612870-20612925
>chr3L:20614777-20614818
>chr3L:20615517-20615612
>chr3L:20616846-20616868
>chr3L:20618179-20618201
>chr3L:20619935-20619972
>chr3L:20620716-20620786
>chr3L:20620885-20620973
>chr3L:20621345-20621375
>chr3L:20623050-20623076
>chr3L:20623685-20623762
>chr3L:20623937-20623972
>chr3L:20624514-20624587
>chr3L:20625869-20625899
>chr3L:20626483-20626546
>chr3L:20627073-20627125
>chr3L:20627346-20627391
>chr3L:20631795-20631842
>chr3L:20633501-20633579
>chr3L:20634760-20634790
>chr3L:20635076-20635155
>chr3L:20635900-20635926
>chr3L:20636064-20636150
>chr3L:20637815-20637872
>chr3L:20638148-20638231
>chr3L:20640180-20640218
>chr3L:20641148-20641185
>chr3L:20643096-20643139
>chr3L:20646810-20646846
>chr3L:20651424-20651460
>chr3L:20652289-20652333
>chr3L:20657223-20657308
>chr3L:20658534-20658561
>chr3L:20659543-20659891
>chr3L:20661126-20661167
>chr3L:20663683-20663738
>chr3L:20663786-20663811
>chr3L:20665202-20665242
>chr3L:20669169-20669216
>chr3L:20669810-20669835
>chr3L:20671093-20671167
>chr3L:20672239-20672268
>chr3L:20673297-20673487
>chr3L:20674228-20674280
>chr3L:20678189-20678260
>chr3L:20679081-20679110
>chr3L:20682449-20682482
>chr3L:20682570-20682686
>chr3L:20683841-20683865
>chr3L:20684410-20684443
>chr3L:20684503-20684670
>chr3L:20684881-20684977
>chr3L:20685097-20685155
>chr3L:20686566-20686609
>chr3L:20688035-20688080
>chr3L:20688593-20688675
>chr3L:20688771-20688809
>chr3L:20690945-20690995
>chr3L:20692319-20692379
>chr3L:20692944-20693034
>chr3L:20693672-20693725
>chr3L:20696350-20696403
>chr3L:20696498-20696530
>chr3L:20697569-20697595
>chr3L:20699318-20699387
>chr3L:20699581-20699605
>chr3L:20700797-20700826
>chr3L:20703311-20703354
>chr3L:20703455-20703540
>chr3L:20704318-20704364
>chr3L:20704452-20704580
>chr3L:20705618-20705675
>chr3L:20705750-20705822
>chr3L:20709975-20710031
>chr3L:20711715-20711896
>chr3L:20712140-20712204
>chr3L:20712243-20712467
>chr3L:20712500-20712523
>chr3L:20712552-20712658
>chr3L:20712688-20712729
>chr3L:20712907-20713006
>chr3L:20713876-20713907
>chr3L:20714884-20714925
>chr3L:20717097-20717250
>chr3L:20718414-20718562
>chr3L:20719668-20719705
>chr3L:20721837-20721872
>chr3L:20722098-20722131
>chr3L:20722619-20722643
>chr3L:20722872-20722905
>chr3L:20723397-20723477
>chr3L:20724715-20724784
>chr3L:20725526-20725606
>chr3L:20728266-20728298
>chr3L:20731477-20731589
>chr3L:20731838-20731958
>chr3L:20734135-20734191
>chr3L:20734364-20734403
>chr3L:20736276-20736316
>chr3L:20736396-20736428
>chr3L:20737269-20737364
>chr3L:20737510-20737552
>chr3L:20740240-20740277
>chr3L:20741576-20741615
>chr3L:20744437-20744493
>chr3L:20747357-20747431
>chr3L:20748267-20748390
>chr3L:20748888-20748930
>chr3L:20752132-20752174
>chr3L:20752964-20753041
>chr3L:20753566-20755155
>chr3L:20756359-20756390
>chr3L:20756597-20756642
>chr3L:20757078-20757105
>chr3L:20757171-20757284
>chr3L:20759806-20759840
>chr3L:20761568-20761615
>chr3L:20761740-20761764
>chr3L:20762744-20762766
>chr3L:20763250-20763452
>chr3L:20763578-20763612
>chr3L:20772498-20772617
>chr3L:20772660-20772742
>chr3L:20780765-20780788
>chr3L:20782087-20782206
>chr3L:20783987-20784019
>chr3L:20790952-20790989
>chr3L:20792337-20792394
>chr3L:20792932-20792957
>chr3L:20793516-20793680
>chr3L:20794414-20794452
>chr3L:20798435-20798459
>chr3L:20798507-20798541
>chr3L:20805230-20805261
>chr3L:20805449-20805506
>chr3L:20806885-20806947
>chr3L:20808618-20808713
>chr3L:20815897-20816006
>chr3L:20816444-20816483
>chr3L:20816627-20816702
>chr3L:20816813-20816870
>chr3L:20816937-20817753
>chr3L:20817911-20817981
>chr3L:20818203-20818440
>chr3L:20818771-20818860
>chr3L:20818951-20819202
>chr3L:20819261-20819290
>chr3L:20819474-20819503
>chr3L:20820092-20820193
>chr3L:20821322-20823030
>chr3L:20823850-20824740
>chr3L:20826042-20826070
>chr3L:20827497-20827530
>chr3L:20828201-20828230
>chr3L:20829421-20829510
>chr3L:20830277-20830377
>chr3L:20834335-20834365
>chr3L:20834645-20834765
>chr3L:20835245-20835278
>chr3L:20835396-20835431
>chr3L:20835573-20835605
>chr3L:20841804-20841843
>chr3L:20841888-20841927
>chr3L:20843886-20843918
>chr3L:20844654-20844724
>chr3L:20845029-20845061
>chr3L:20847111-20847149
>chr3L:20848544-20848590
>chr3L:20853069-20853097
>chr3L:20853211-20853290
>chr3L:20854306-20854411
>chr3L:20854773-20854838
>chr3L:20856153-20856205
>chr3L:20857063-20857105
>chr3L:20858644-20858753
>chr3L:20859845-20860149
>chr3L:20860889-20860926
>chr3L:20863225-20863256
>chr3L:20864111-20864195
>chr3L:20866625-20866675
>chr3L:20867603-20867632
>chr3L:20868946-20868989
>chr3L:20869513-20869596
>chr3L:20869653-20869682
>chr3L:20870603-20870779
>chr3L:20871763-20871805
>chr3L:20871913-20871960
>chr3L:20872206-20872279
>chr3L:20872614-20872665
>chr3L:20872826-20872889
>chr3L:20873095-20873136
>chr3L:20875065-20875149
>chr3L:20876045-20876100
>chr3L:20877606-20877677
>chr3L:20877789-20877826
>chr3L:20877955-20878006
>chr3L:20878330-20878392
>chr3L:20878721-20878755
>chr3L:20879994-20880056
>chr3L:20880249-20880321
>chr3L:20881966-20881998
>chr3L:20882160-20882192
>chr3L:20884420-20884453
>chr3L:20884819-20884922
>chr3L:20886106-20886155
>chr3L:20887142-20887171
>chr3L:20887715-20887781
>chr3L:20888382-20888426
>chr3L:20888509-20888557
>chr3L:20889127-20889179
>chr3L:20890688-20890740
>chr3L:20891506-20891589
>chr3L:20893642-20893674
>chr3L:20893761-20893790
>chr3L:20895281-20895599
>chr3L:20895707-20895775
>chr3L:20896687-20896716
>chr3L:20898494-20898556
>chr3L:20899054-20899115
>chr3L:20899971-20900044
>chr3L:20904016-20904042
>chr3L:20905014-20905378
>chr3L:20905898-20906122
>chr3L:20906856-20906888
>chr3L:20909312-20909380
>chr3L:20912488-20912629
>chr3L:20914308-20914360
>chr3L:20921597-20921665
>chr3L:20923289-20923397
>chr3L:20924386-20924440
>chr3L:20924478-20924525
>chr3L:20925154-20925179
>chr3L:20927006-20927071
>chr3L:20927444-20927487
>chr3L:20927598-20927641
>chr3L:20930585-20930634
>chr3L:20930808-20930872
>chr3L:20931294-20931373
>chr3L:20933747-20933852
>chr3L:20934508-20934554
>chr3L:20934639-20934670
>chr3L:20935097-20935147
>chr3L:20935747-20935865
>chr3L:20937691-20937785
>chr3L:20938390-20938462
>chr3L:20940032-20940167
>chr3L:20941888-20941949
>chr3L:20942244-20942343
>chr3L:20942475-20942505
>chr3L:20944338-20944392
>chr3L:20944452-20944534
>chr3L:20945384-20945424
>chr3L:20946245-20946281
>chr3L:20946548-20946609
>chr3L:20950542-20950614
>chr3L:20951414-20951472
>chr3L:20952310-20952351
>chr3L:20966694-20966746
>chr3L:20974790-20974840
>chr3L:20975490-20975517
>chr3L:20975885-20976024
>chr3L:20979877-20979980
>chr3L:20982218-20982252
>chr3L:20982282-20982307
>chr3L:20982681-20982712
>chr3L:20984389-20984436
>chr3L:20985237-20985304
>chr3L:20985573-20985603
>chr3L:20985694-20985780
>chr3L:20986857-20986923
>chr3L:20988251-20988287
>chr3L:20989036-20989069
>chr3L:20990167-20990196
>chr3L:20990997-20991053
>chr3L:20991110-20991158
>chr3L:20993404-20993471
>chr3L:20994331-20994368
>chr3L:20994555-20994591
>chr3L:20994920-20994970
>chr3L:20999959-21000069
>chr3L:21000669-21000701
>chr3L:21003961-21004178
>chr3L:21007326-21007452
>chr3L:21007874-21007921
>chr3L:21008148-21008187
>chr3L:21008386-21008448
>chr3L:21008860-21008898
>chr3L:21010586-21010637
>chr3L:21011223-21011249
>chr3L:21011988-21012056
>chr3L:21012277-21012314
>chr3L:21014418-21014444
>chr3L:21014841-21014872
>chr3L:21014935-21023445
>chr3L:21025117-21025215
>chr3L:21025520-21025545
>chr3L:21026098-21026127
>chr3L:21028152-21028181
>chr3L:21031468-21031515
>chr3L:21032598-21032636
>chr3L:21036945-21036988
>chr3L:21037711-21037745
>chr3L:21039215-21039268
>chr3L:21041242-21041272
>chr3L:21041818-21041879
>chr3L:21042451-21042481
>chr3L:21043541-21043771
>chr3L:21046407-21046478
>chr3L:21047908-21047965
>chr3L:21048277-21048315
>chr3L:21048398-21048477
>chr3L:21049257-21049300
>chr3L:21049339-21049380
>chr3L:21049437-21049476
>chr3L:21049523-21049627
>chr3L:21050182-21050232
>chr3L:21052304-21052396
>chr3L:21052885-21052924
>chr3L:21058683-21058733
>chr3L:21059210-21059249
>chr3L:21060310-21060380
>chr3L:21060599-21060632
>chr3L:21061560-21061633
>chr3L:21061931-21061971
>chr3L:21064379-21064490
>chr3L:21065686-21065714
>chr3L:21068943-21068997
>chr3L:21069167-21069199
>chr3L:21070882-21070933
>chr3L:21072129-21072209
>chr3L:21072670-21072736
>chr3L:21074523-21074601
>chr3L:21075502-21075592
>chr3L:21076213-21076306
>chr3L:21078957-21079007
>chr3L:21080430-21080459
>chr3L:21080892-21080962
>chr3L:21083192-21083268
>chr3L:21083693-21083782
>chr3L:21083863-21084070
>chr3L:21084188-21084254
>chr3L:21084700-21084773
>chr3L:21087974-21088015
>chr3L:21088587-21088632
>chr3L:21089782-21089825
>chr3L:21089929-21089976
>chr3L:21090249-21090280
>chr3L:21090584-21090622
>chr3L:21091140-21091202
>chr3L:21091997-21092048
>chr3L:21093707-21093736
>chr3L:21094605-21094669
>chr3L:21096687-21096710
>chr3L:21097331-21097371
>chr3L:21098551-21098604
>chr3L:21099831-21099870
>chr3L:21100028-21100057
>chr3L:21100258-21100294
>chr3L:21102862-21102890
>chr3L:21102941-21102989
>chr3L:21103594-21103650
>chr3L:21108818-21108858
>chr3L:21109917-21109965
>chr3L:21110853-21110876
>chr3L:21113665-21113712
>chr3L:21114812-21114859
>chr3L:21115466-21115499
>chr3L:21116100-21116138
>chr3L:21118875-21118976
>chr3L:21119740-21119778
>chr3L:21120029-21120093
>chr3L:21120253-21120316
>chr3L:21120629-21120720
>chr3L:21122034-21122132
>chr3L:21122175-21122205
>chr3L:21123355-21123390
>chr3L:21124404-21124452
>chr3L:21128140-21128208
>chr3L:21129901-21129943
>chr3L:21134269-21134316
>chr3L:21135082-21135114
>chr3L:21137237-21137262
>chr3L:21140047-21140099
>chr3L:21140554-21140663
>chr3L:21140737-21140794
>chr3L:21141645-21141684
>chr3L:21141876-21141954
>chr3L:21143366-21143410
>chr3L:21144139-21144176
>chr3L:21144565-21144637
>chr3L:21145447-21145484
>chr3L:21145528-21145659
>chr3L:21145945-21145982
>chr3L:21148327-21148393
>chr3L:21148474-21148519
>chr3L:21148954-21149011
>chr3L:21151531-21151600
>chr3L:21151724-21151779
>chr3L:21151915-21156947
>chr3L:21157202-21157229
>chr3L:21158515-21158541
>chr3L:21159100-21159162
>chr3L:21164083-21164158
>chr3L:21164447-21164474
>chr3L:21164700-21164747
>chr3L:21165716-21165788
>chr3L:21166841-21166883
>chr3L:21170735-21170760
>chr3L:21171386-21171418
>chr3L:21175010-21175094
>chr3L:21175237-21175276
>chr3L:21176379-21176595
>chr3L:21179737-21179794
>chr3L:21183152-21183272
>chr3L:21183474-21183500
>chr3L:21183618-21183647
>chr3L:21185340-21185412
>chr3L:21186850-21186902
>chr3L:21187397-21187427
>chr3L:21188825-21188864
>chr3L:21190888-21190930
>chr3L:21191719-21191765
>chr3L:21192035-21192114
>chr3L:21192188-21192308
>chr3L:21192399-21192452
>chr3L:21200695-21200749
>chr3L:21202654-21202749
>chr3L:21202925-21203068
>chr3L:21206995-21207020
>chr3L:21209720-21209768
>chr3L:21209917-21209946
>chr3L:21210341-21210381
>chr3L:21210669-21210716
>chr3L:21211318-21211378
>chr3L:21219907-21219941
>chr3L:21220161-21220258
>chr3L:21221144-21221223
>chr3L:21222409-21222484
>chr3L:21222724-21222780
>chr3L:21223912-21223965
>chr3L:21224202-21224257
>chr3L:21224755-21224816
>chr3L:21224888-21224938
>chr3L:21226027-21226065
>chr3L:21226255-21226303
>chr3L:21227631-21227719
>chr3L:21227821-21227888
>chr3L:21227999-21228077
>chr3L:21228222-21228346
>chr3L:21228627-21228756
>chr3L:21229064-21229112
>chr3L:21229422-21229467
>chr3L:21229538-21229578
>chr3L:21229684-21229730
>chr3L:21229756-21229824
>chr3L:21230732-21230951
>chr3L:21230976-21231023
>chr3L:21232337-21232401
>chr3L:21233547-21233603
>chr3L:21234203-21234231
>chr3L:21234334-21234427
>chr3L:21234630-21234659
>chr3L:21235391-21235482
>chr3L:21235570-21235628
>chr3L:21237417-21237475
>chr3L:21237586-21237641
>chr3L:21237905-21237963
>chr3L:21238038-21238170
>chr3L:21238601-21238731
>chr3L:21239917-21240039
>chr3L:21240439-21240469
>chr3L:21240989-21241026
>chr3L:21241389-21241445
>chr3L:21241524-21241560
>chr3L:21242509-21242544
>chr3L:21243797-21251305
>chr3L:21252568-21252595
>chr3L:21253561-21253674
>chr3L:21254236-21254342
>chr3L:21254376-21254420
>chr3L:21254451-21254506
>chr3L:21255247-21255334
>chr3L:21255581-21255620
>chr3L:21256768-21256820
>chr3L:21257538-21257591
>chr3L:21259098-21259134
>chr3L:21262019-21262081
>chr3L:21262632-21262707
>chr3L:21263039-21263077
>chr3L:21263125-21263225
>chr3L:21263284-21263365
>chr3L:21265515-21265551
>chr3L:21265863-21265968
>chr3L:21267906-21267946
>chr3L:21268154-21268194
>chr3L:21270687-21270737
>chr3L:21278178-21278220
>chr3L:21278804-21278848
>chr3L:21283248-21283281
>chr3L:21284543-21284612
>chr3L:21287503-21287542
>chr3L:21291225-21291297
>chr3L:21291694-21291748
>chr3L:21294349-21294385
>chr3L:21294447-21294484
>chr3L:21297004-21297037
>chr3L:21298032-21298082
>chr3L:21299085-21299137
>chr3L:21299615-21299645
>chr3L:21299906-21299954
>chr3L:21302608-21302642
>chr3L:21306199-21315327
>chr3L:21317092-21317120
>chr3L:21317162-21317224
>chr3L:21319685-21319716
>chr3L:21320165-21320273
>chr3L:21321206-21321235
>chr3L:21321603-21321738
>chr3L:21322253-21322309
>chr3L:21323270-21323333
>chr3L:21324413-21324476
>chr3L:21326673-21326786
>chr3L:21327132-21327163
>chr3L:21327968-21328001
>chr3L:21328468-21328510
>chr3L:21329070-21329160
>chr3L:21329311-21329357
>chr3L:21329999-21330070
>chr3L:21330961-21331006
>chr3L:21331190-21331220
>chr3L:21333041-21333075
>chr3L:21334370-21334427
>chr3L:21335517-21335551
>chr3L:21342342-21342381
>chr3L:21344527-21344607
>chr3L:21344818-21344898
>chr3L:21346529-21346565
>chr3L:21347691-21347738
>chr3L:21349175-21349218
>chr3L:21349338-21349372
>chr3L:21353137-21353172
>chr3L:21353787-21353853
>chr3L:21355486-21355518
>chr3L:21356648-21356688
>chr3L:21357289-21357375
>chr3L:21361746-21362689
>chr3L:21363051-21363437
>chr3L:21364269-21364311
>chr3L:21364473-21364560
>chr3L:21364691-21364812
>chr3L:21365854-21371267
>chr3L:21371404-21371435
>chr3L:21371629-21371683
>chr3L:21372768-21379231
>chr3L:21380109-21380169
>chr3L:21380354-21380418
>chr3L:21382371-21382417
>chr3L:21383232-21383308
>chr3L:21386817-21386909
>chr3L:21388584-21388631
>chr3L:21389726-21389827
>chr3L:21390180-21390213
>chr3L:21391739-21391929
>chr3L:21394824-21394863
>chr3L:21399469-21399557
>chr3L:21401888-21401933
>chr3L:21402254-21402286
>chr3L:21402572-21402600
>chr3L:21407294-21407341
>chr3L:21407864-21407921
>chr3L:21407984-21408055
>chr3L:21408701-21408774
>chr3L:21410108-21410146
>chr3L:21410521-21410557
>chr3L:21410907-21410958
>chr3L:21414853-21414887
>chr3L:21418732-21418770
>chr3L:21419163-21419196
>chr3L:21420382-21420405
>chr3L:21423014-21423101
>chr3L:21424192-21424250
>chr3L:21424813-21424883
>chr3L:21425185-21425216
>chr3L:21426740-21426825
>chr3L:21428907-21428955
>chr3L:21430910-21430975
>chr3L:21432561-21432590
>chr3L:21434838-21434871
>chr3L:21435363-21435451
>chr3L:21436227-21436327
>chr3L:21436960-21437029
>chr3L:21438554-21438599
>chr3L:21441564-21441754
>chr3L:21441841-21442116
>chr3L:21444374-21444421
>chr3L:21445557-21445598
>chr3L:21448020-21448056
>chr3L:21450093-21450119
>chr3L:21451723-21451800
>chr3L:21452038-21452072
>chr3L:21453521-21453592
>chr3L:21454073-21454144
>chr3L:21454198-21454222
>chr3L:21455415-21455440
>chr3L:21458481-21458513
>chr3L:21459573-21459623
>chr3L:21461020-21461076
>chr3L:21462339-21462432
>chr3L:21462536-21462618
>chr3L:21463287-21463347
>chr3L:21464154-21464212
>chr3L:21464786-21464823
>chr3L:21465976-21466000
>chr3L:21467825-21467859
>chr3L:21468004-21468111
>chr3L:21468966-21469054
>chr3L:21470705-21470771
>chr3L:21471501-21471546
>chr3L:21472022-21472251
>chr3L:21474773-21474858
>chr3L:21474952-21475026
>chr3L:21476709-21476760
>chr3L:21476897-21476963
>chr3L:21478703-21478748
>chr3L:21480274-21480351
>chr3L:21480597-21480622
>chr3L:21481531-21481565
>chr3L:21483422-21483508
>chr3L:21484128-21484374
>chr3L:21485218-21488790
>chr3L:21492302-21492334
>chr3L:21496542-21496575
>chr3L:21497061-21497112
>chr3L:21498494-21500487
>chr3L:21500830-21500876
>chr3L:21501140-21501264
>chr3L:21515993-21516035
>chr3L:21518008-21518124
>chr3L:21519620-21519645
>chr3L:21522716-21522751
>chr3L:21524432-21524458
>chr3L:21532948-21532984
>chr3L:21538279-21538318
>chr3L:21543854-21543890
>chr3L:21543910-21543941
>chr3L:21544932-21544966
>chr3L:21549531-21549586
>chr3L:21549887-21550000
>chr3L:21550244-21550390
>chr3L:21550806-21550858
>chr3L:21552119-21552162
>chr3L:21553194-21553228
>chr3L:21553318-21553354
>chr3L:21554291-21554342
>chr3L:21556778-21556883
>chr3L:21558298-21558372
>chr3L:21562356-21562417
>chr3L:21562485-21562536
>chr3L:21562651-21562723
>chr3L:21567873-21567903
>chr3L:21567977-21568023
>chr3L:21568162-21568240
>chr3L:21573807-21573857
>chr3L:21575535-21575560
>chr3L:21580746-21580776
>chr3L:21582552-21582618
>chr3L:21586133-21586230
>chr3L:21588735-21588892
>chr3L:21591311-21591356
>chr3L:21592467-21592500
>chr3L:21593461-21593487
>chr3L:21593530-21593560
>chr3L:21594444-21594493
>chr3L:21594911-21594938
>chr3L:21596135-21596176
>chr3L:21596331-21596454
>chr3L:21598363-21598392
>chr3L:21598730-21598814
>chr3L:21598918-21598998
>chr3L:21601089-21601151
>chr3L:21602373-21602427
>chr3L:21602782-21602815
>chr3L:21604757-21604808
>chr3L:21607957-21608088
>chr3L:21608565-21608641
>chr3L:21610085-21610132
>chr3L:21613297-21613348
>chr3L:21613608-21613648
>chr3L:21623936-21623982
>chr3L:21624368-21624410
>chr3L:21624501-21624572
>chr3L:21624901-21624951
>chr3L:21625128-21625223
>chr3L:21626356-21626381
>chr3L:21634072-21634138
>chr3L:21635198-21635244
>chr3L:21636196-21636246
>chr3L:21636655-21636707
>chr3L:21637635-21637918
>chr3L:21637992-21638043
>chr3L:21641162-21641196
>chr3L:21644642-21644706
>chr3L:21646920-21646954
>chr3L:21648495-21648521
>chr3L:21649361-21649395
>chr3L:21650862-21650891
>chr3L:21651454-21651514
>chr3L:21654289-21654329
>chr3L:21655019-21655087
>chr3L:21658548-21658638
>chr3L:21659202-21659256
>chr3L:21659549-21659600
>chr3L:21660377-21660431
>chr3L:21661369-21661431
>chr3L:21662576-21662608
>chr3L:21664269-21664376
>chr3L:21666012-21666037
>chr3L:21667505-21667545
>chr3L:21667823-21667884
>chr3L:21668861-21668925
>chr3L:21669095-21669131
>chr3L:21669464-21669506
>chr3L:21669726-21669777
>chr3L:21670511-21670598
>chr3L:21670809-21670836
>chr3L:21683229-21683281
>chr3L:21685713-21685752
>chr3L:21686391-21686430
>chr3L:21688399-21688422
>chr3L:21689861-21689917
>chr3L:21692329-21692375
>chr3L:21692623-21692648
>chr3L:21695061-21695113
>chr3L:21696307-21696403
>chr3L:21696756-21696794
>chr3L:21698991-21699073
>chr3L:21702137-21702176
>chr3L:21702552-21702609
>chr3L:21703978-21704010
>chr3L:21705728-21705767
>chr3L:21709297-21709329
>chr3L:21710289-21710337
>chr3L:21711150-21711192
>chr3L:21712825-21712850
>chr3L:21713888-21713984
>chr3L:21715338-21715386
>chr3L:21715762-21715839
>chr3L:21717948-21717995
>chr3L:21720499-21720556
>chr3L:21721499-21721590
>chr3L:21723098-21723162
>chr3L:21723265-21723286
>chr3L:21724064-21724129
>chr3L:21727250-21727310
>chr3L:21730831-21730874
>chr3L:21732117-21732529
>chr3L:21736974-21737038
>chr3L:21740935-21740972
>chr3L:21748374-21748405
>chr3L:21748921-21748997
>chr3L:21749020-21749082
>chr3L:21749167-21754479
>chr3L:21754580-21754708
>chr3L:21755656-21755709
>chr3L:21756034-21756060
>chr3L:21756522-21756590
>chr3L:21757819-21757859
>chr3L:21759192-21759229
>chr3L:21763287-21763328
>chr3L:21763396-21763512
>chr3L:21768639-21768892
>chr3L:21769454-21769512
>chr3L:21771336-21771386
>chr3L:21771454-21771507
>chr3L:21771697-21771885
>chr3L:21772057-21772113
>chr3L:21772198-21772263
>chr3L:21772326-21772642
>chr3L:21772718-21772814
>chr3L:21772857-21772908
>chr3L:21772993-21773045
>chr3L:21773077-21773133
>chr3L:21775040-21775134
>chr3L:21775179-21775274
>chr3L:21775345-21775381
>chr3L:21775759-21775790
>chr3L:21777611-21777668
>chr3L:21777906-21777935
>chr3L:21778662-21778707
>chr3L:21782811-21782838
>chr3L:21785064-21785140
>chr3L:21786758-21786813
>chr3L:21786920-21786967
>chr3L:21787014-21787043
>chr3L:21788455-21788486
>chr3L:21789425-21789452
>chr3L:21791536-21791560
>chr3L:21794554-21794590
>chr3L:21795856-21795924
>chr3L:21798212-21798290
>chr3L:21798691-21798774
>chr3L:21800690-21800747
>chr3L:21801128-21801280
>chr3L:21801385-21801431
>chr3L:21802659-21802690
>chr3L:21803560-21803611
>chr3L:21805932-21806062
>chr3L:21807337-21807393
>chr3L:21809564-21809643
>chr3L:21809994-21810065
>chr3L:21810222-21810287
>chr3L:21812139-21812547
>chr3L:21813876-21814041
>chr3L:21815811-21815850
>chr3L:21815971-21816045
>chr3L:21816942-21816978
>chr3L:21819672-21819727
>chr3L:21820970-21821008
>chr3L:21823459-21823498
>chr3L:21832346-21832597
>chr3L:21834113-21834443
>chr3L:21835647-21835779
>chr3L:21838920-21838951
>chr3L:21842212-21842237
>chr3L:21843477-21843526
>chr3L:21844680-21844763
>chr3L:21845072-21845134
>chr3L:21846730-21846829
>chr3L:21847612-21847662
>chr3L:21848792-21848833
>chr3L:21849693-21849741
>chr3L:21850210-21850268
>chr3L:21850381-21850468
>chr3L:21850648-21850709
>chr3L:21854107-21854146
>chr3L:21856868-21856904
>chr3L:21857191-21857229
>chr3L:21857333-21857364
>chr3L:21857803-21857833
>chr3L:21858411-21858767
>chr3L:21858857-21858979
>chr3L:21859410-21859483
>chr3L:21859781-21859967
>chr3L:21861799-21861884
>chr3L:21863624-21863688
>chr3L:21864034-21864120
>chr3L:21868482-21868527
>chr3L:21869232-21869287
>chr3L:21872224-21872261
>chr3L:21872402-21872437
>chr3L:21873176-21873300
>chr3L:21874080-21874190
>chr3L:21876658-21876716
>chr3L:21877699-21877879
>chr3L:21878802-21878942
>chr3L:21881191-21881459
>chr3L:21881825-21881954
>chr3L:21883049-21883135
>chr3L:21883219-21883287
>chr3L:21887333-21887362
>chr3L:21887579-21887608
>chr3L:21887801-21887829
>chr3L:21892714-21892769
>chr3L:21894930-21894975
>chr3L:21896550-21896593
>chr3L:21898407-21898498
>chr3L:21899398-21899431
>chr3L:21903729-21903752
>chr3L:21904399-21904447
>chr3L:21905916-21905947
>chr3L:21906511-21906540
>chr3L:21908435-21908498
>chr3L:21909190-21909212
>chr3L:21909737-21909761
>chr3L:21911275-21911351
>chr3L:21911671-21911694
>chr3L:21912565-21912664
>chr3L:21912918-21913041
>chr3L:21914369-21914532
>chr3L:21917502-21917557
>chr3L:21919290-21919364
>chr3L:21921700-21921746
>chr3L:21922468-21922558
>chr3L:21924523-21924627
>chr3L:21924736-21924786
>chr3L:21925267-21925404
>chr3L:21925923-21926044
>chr3L:21926082-21926158
>chr3L:21931827-21931883
>chr3L:21932180-21932270
>chr3L:21933560-21933611
>chr3L:21934703-21934728
>chr3L:21935892-21935927
>chr3L:21935987-21936023
>chr3L:21936100-21936131
>chr3L:21943181-21943217
>chr3L:21946255-21946289
>chr3L:21946311-21946481
>chr3L:21952545-21952690
>chr3L:21952747-21952923
>chr3L:21952959-21953109
>chr3L:21953170-21953254
>chr3L:21954403-21954933
>chr3L:21956949-21957038
>chr3L:21957270-21957351
>chr3L:21957840-21957877
>chr3L:21958473-21959287
>chr3L:21959732-21959813
>chr3L:21960302-21960339
>chr3L:21960935-21961749
>chr3L:21962209-21962251
>chr3L:21966680-21966712
>chr3L:21968894-21968934
>chr3L:21969244-21969275
>chr3L:21970159-21970196
>chr3L:21977335-21977385
>chr3L:21978540-21978570
>chr3L:21979769-21979829
>chr3L:21980505-21980540
>chr3L:21981185-21981246
>chr3L:21981973-21982019
>chr3L:21982514-21982582
>chr3L:21984697-21984730
>chr3L:21985609-21985881
>chr3L:21985908-21986115
>chr3L:21986148-21986191
>chr3L:21986682-21986792
>chr3L:21986998-21987093
>chr3L:21987328-21987380
>chr3L:21988530-21988602
>chr3L:21990104-21990150
>chr3L:21992174-21992212
>chr3L:21993655-21993710
>chr3L:21994446-21994543
>chr3L:21995531-21995623
>chr3L:21996321-21996389
>chr3L:21997352-21997398
>chr3L:21997572-21997615
>chr3L:22000890-22000933
>chr3L:22001013-22001045
>chr3L:22003802-22003832
>chr3L:22004663-22004698
>chr3L:22007150-22007244
>chr3L:22009682-22009710
>chr3L:22011494-22011536
>chr3L:22015477-22015533
>chr3L:22015688-22015761
>chr3L:22016627-22016728
>chr3L:22017105-22017423
>chr3L:22020868-22020909
>chr3L:22021168-22021207
>chr3L:22021248-22021329
>chr3L:22023181-22023216
>chr3L:22025321-22025392
>chr3L:22026137-22026296
>chr3L:22028706-22028740
>chr3L:22028830-22028852
>chr3L:22029109-22029149
>chr3L:22030314-22030353
>chr3L:22030448-22030473
>chr3L:22034747-22034783
>chr3L:22035125-22035197
>chr3L:22036765-22036938
>chr3L:22036982-22037275
>chr3L:22039447-22039504
>chr3L:22039924-22039968
>chr3L:22041076-22041100
>chr3L:22042254-22042289
>chr3L:22044237-22044287
>chr3L:22044432-22044471
>chr3L:22046752-22046793
>chr3L:22049710-22049819
>chr3L:22051245-22051394
>chr3L:22053705-22053751
>chr3L:22057164-22057221
>chr3L:22059703-22059766
>chr3L:22061667-22061789
>chr3L:22063093-22063134
>chr3L:22063205-22063566
>chr3L:22065785-22065823
>chr3L:22068419-22068469
>chr3L:22071368-22071471
>chr3L:22071955-22072049
>chr3L:22072213-22072319
>chr3L:22072609-22072886
>chr3L:22072924-22073026
>chr3L:22074773-22074862
>chr3L:22077110-22077264
>chr3L:22077700-22077802
>chr3L:22078705-22078821
>chr3L:22079349-22079390
>chr3L:22079724-22079770
>chr3L:22082199-22082232
>chr3L:22082918-22083016
>chr3L:22083269-22083297
>chr3L:22083489-22083556
>chr3L:22084588-22084622
>chr3L:22086063-22086319
>chr3L:22086505-22086548
>chr3L:22086636-22086745
>chr3L:22086957-22087080
>chr3L:22088803-22088858
>chr3L:22089061-22089098
>chr3L:22089298-22089411
>chr3L:22093586-22093677
>chr3L:22093813-22093844
>chr3L:22093942-22093975
>chr3L:22095153-22095188
>chr3L:22098814-22098839
>chr3L:22098910-22098955
>chr3L:22099059-22099095
>chr3L:22099708-22105856
>chr3L:22106595-22106632
>chr3L:22109479-22109653
>chr3L:22113182-22113244
>chr3L:22113376-22113422
>chr3L:22114753-22114766
>chr3L:22115571-22115635
>chr3L:22116552-22116582
>chr3L:22116973-22117027
>chr3L:22119785-22119846
>chr3L:22119873-22119961
>chr3L:22121640-22121693
>chr3L:22122105-22122136
>chr3L:22123280-22123441
>chr3L:22123765-22123819
>chr3L:22126281-22126324
>chr3L:22126863-22126901
>chr3L:22128459-22128526
>chr3L:22129051-22129082
>chr3L:22129232-22129302
>chr3L:22133443-22133468
>chr3L:22135686-22135714
>chr3L:22139368-22139458
>chr3L:22140873-22140922
>chr3L:22141860-22141891
>chr3L:22142108-22142178
>chr3L:22148568-22148604
>chr3L:22149061-22149177
>chr3L:22149536-22149562
>chr3L:22155356-22155494
>chr3L:22156610-22156645
>chr3L:22157181-22157218
>chr3L:22160187-22160240
>chr3L:22162124-22162157
>chr3L:22163015-22163052
>chr3L:22165624-22165652
>chr3L:22165756-22165829
>chr3L:22165985-22166018
>chr3L:22168570-22168612
>chr3L:22168775-22168803
>chr3L:22171450-22171504
>chr3L:22172537-22172588
>chr3L:22177564-22177687
>chr3L:22178678-22178718
>chr3L:22179017-22179085
>chr3L:22179947-22180011
>chr3L:22180106-22180170
>chr3L:22180224-22180285
>chr3L:22181262-22181291
>chr3L:22181886-22181954
>chr3L:22182965-22183001
>chr3L:22186841-22186902
>chr3L:22187723-22187788
>chr3L:22188831-22188857
>chr3L:22190212-22190253
>chr3L:22190990-22191039
>chr3L:22192951-22192986
>chr3L:22193027-22193062
>chr3L:22194304-22194404
>chr3L:22194509-22194565
>chr3L:22196937-22196984
>chr3L:22197782-22197816
>chr3L:22198901-22198927
>chr3L:22199955-22200007
>chr3L:22200456-22200531
>chr3L:22201612-22201686
>chr3L:22202319-22202343
>chr3L:22203900-22203930
>chr3L:22204719-22204763
>chr3L:22205010-22205101
>chr3L:22205224-22205265
>chr3L:22206171-22206192
>chr3L:22208923-22208971
>chr3L:22211314-22211413
>chr3L:22212070-22212099
>chr3L:22215497-22215533
>chr3L:22217737-22217818
>chr3L:22218883-22218909
>chr3L:22220062-22220115
>chr3L:22220252-22220287
>chr3L:22222035-22222097
>chr3L:22223551-22223577
>chr3L:22225479-22225540
>chr3L:22226916-22226947
>chr3L:22229903-22230030
>chr3L:22231593-22231670
>chr3L:22232440-22232474
>chr3L:22233154-22233222
>chr3L:22234416-22234469
>chr3L:22234513-22234586
>chr3L:22235161-22235194
>chr3L:22235334-22235448
>chr3L:22236354-22236411
>chr3L:22236639-22236710
>chr3L:22237535-22237569
>chr3L:22237990-22238044
>chr3L:22238814-22238843
>chr3L:22239636-22239668
>chr3L:22239771-22239808
>chr3L:22241018-22241108
>chr3L:22243168-22243244
>chr3L:22244801-22244839
>chr3L:22245269-22245306
>chr3L:22247691-22247780
>chr3L:22248041-22248087
>chr3L:22249952-22250013
>chr3L:22252665-22252843
>chr3L:22253553-22253697
>chr3L:22254085-22254119
>chr3L:22254805-22254838
>chr3L:22255139-22255183
>chr3L:22256592-22256633
[truncated: 117,026 more chars]
