# Supplementary material for: Red: an intelligent, rapid, accurate tool for detecting repeats de-novo on the genomic scale
Source: BMC Bioinformatics. 2015 Jul 24;16:227. doi: 10.1186/s12859-015-0654-5 (PMC4513396; doi:10.1186/s12859-015-0654-5)
Supplement: Additional file 6 — Supplementary data set 5 — Red’s repeats of the Drosophila melanogaster genome. The command “tar -xzf file” results in a directory that contains the locations of repeats found by Red in the genome of the Drosophila melanogaster. [file 12859_2015_654_MOESM6_ESM.gz › GnmRptDm6/chr3R.rpt]

>chr3R:0-8891
>chr3R:8941-27270
>chr3R:27370-30824
>chr3R:30924-44499
>chr3R:50290-52604
>chr3R:52704-86761
>chr3R:87282-87474
>chr3R:87528-87613
>chr3R:87640-87743
>chr3R:87789-88022
>chr3R:88052-88180
>chr3R:88246-88532
>chr3R:89032-122625
>chr3R:122725-168639
>chr3R:168739-169033
>chr3R:172514-189145
>chr3R:189245-268538
>chr3R:268638-304889
>chr3R:304989-365392
>chr3R:365446-368467
>chr3R:368516-443302
>chr3R:443764-443864
>chr3R:444186-444343
>chr3R:445085-445116
>chr3R:447227-447283
>chr3R:448272-448332
>chr3R:448420-448459
>chr3R:448561-448689
>chr3R:448770-449121
>chr3R:449153-449280
>chr3R:449333-449385
>chr3R:449432-449959
>chr3R:450118-450160
>chr3R:450270-450537
>chr3R:450563-450610
>chr3R:450723-450790
>chr3R:451297-451681
>chr3R:451735-459442
>chr3R:460182-462813
>chr3R:462846-467917
>chr3R:468036-545591
>chr3R:545753-545803
>chr3R:545848-545885
>chr3R:546278-546383
>chr3R:546681-546728
>chr3R:546763-553015
>chr3R:553057-553295
>chr3R:553388-554300
>chr3R:554381-554731
>chr3R:554814-555089
>chr3R:555161-555212
>chr3R:555247-556168
>chr3R:556335-556603
>chr3R:556710-556790
>chr3R:557225-557390
>chr3R:557430-557703
>chr3R:557762-557897
>chr3R:557957-558036
>chr3R:558151-558323
>chr3R:558477-558523
>chr3R:558617-558769
>chr3R:558811-559196
>chr3R:559554-559589
>chr3R:559642-559767
>chr3R:559915-560112
>chr3R:560470-563822
>chr3R:564116-564148
>chr3R:564229-564257
>chr3R:565365-565660
>chr3R:565724-565763
>chr3R:566380-566418
>chr3R:568012-586093
>chr3R:586093-589902
>chr3R:589970-590039
>chr3R:590091-590258
>chr3R:590291-590422
>chr3R:590544-590921
>chr3R:590956-591010
>chr3R:591071-591306
>chr3R:591348-591720
>chr3R:591814-592155
>chr3R:592256-592302
>chr3R:592344-592478
>chr3R:592537-594494
>chr3R:594551-594728
>chr3R:594771-594849
>chr3R:594956-595098
>chr3R:595222-595716
>chr3R:595856-596110
>chr3R:596226-596461
>chr3R:596541-596686
>chr3R:596883-596928
>chr3R:597353-597717
>chr3R:597782-598057
>chr3R:598132-598308
>chr3R:598408-598605
>chr3R:598659-603975
>chr3R:604082-604245
>chr3R:604287-604733
>chr3R:604767-605569
>chr3R:605627-606188
>chr3R:606241-606509
>chr3R:606542-606935
>chr3R:607066-607143
>chr3R:607215-607479
>chr3R:607504-607585
>chr3R:607867-607955
>chr3R:608020-608115
>chr3R:608167-608737
>chr3R:608764-609285
>chr3R:609320-610442
>chr3R:610486-610768
>chr3R:610805-613185
>chr3R:613271-613307
>chr3R:613523-613574
>chr3R:613619-613670
>chr3R:613748-613845
>chr3R:613926-613994
>chr3R:614118-614444
>chr3R:614485-614600
>chr3R:614668-627623
>chr3R:627670-627732
>chr3R:627828-627938
>chr3R:628055-628133
>chr3R:628151-628583
>chr3R:628628-628702
>chr3R:629034-629835
>chr3R:629883-636376
>chr3R:636421-637332
>chr3R:637370-639575
>chr3R:639617-640532
>chr3R:640576-641512
>chr3R:641675-642298
>chr3R:642426-642603
>chr3R:642616-642857
>chr3R:642893-642980
>chr3R:643018-643134
>chr3R:643190-643268
>chr3R:643360-643427
>chr3R:643470-643814
>chr3R:644168-645069
>chr3R:645144-645955
>chr3R:646018-646426
>chr3R:646534-646579
>chr3R:646638-648868
>chr3R:648921-648955
>chr3R:649028-649937
>chr3R:649986-652000
>chr3R:652119-652171
>chr3R:652274-652314
>chr3R:652401-652479
>chr3R:652533-652636
>chr3R:652769-652818
>chr3R:654125-654170
>chr3R:654708-654946
>chr3R:655451-655483
>chr3R:655704-674504
>chr3R:674659-694430
>chr3R:694509-702349
>chr3R:702407-707393
>chr3R:707482-713849
>chr3R:713938-720303
>chr3R:720392-721963
>chr3R:721998-722043
>chr3R:722114-722176
>chr3R:722701-723142
>chr3R:723258-726396
>chr3R:726650-726721
>chr3R:727097-727190
>chr3R:727295-734780
>chr3R:734813-744968
>chr3R:745001-751486
>chr3R:751690-751749
>chr3R:752000-752061
>chr3R:752201-752266
>chr3R:752288-752487
>chr3R:752543-752746
>chr3R:753054-753121
>chr3R:753186-754079
>chr3R:754142-754705
>chr3R:754804-755032
>chr3R:755152-755201
>chr3R:755254-755343
>chr3R:755407-755431
>chr3R:755567-756341
>chr3R:756431-756783
>chr3R:757042-757076
>chr3R:757142-757223
>chr3R:757721-757762
>chr3R:758443-758487
>chr3R:758525-758605
>chr3R:758962-759084
>chr3R:759226-759300
>chr3R:759444-764056
>chr3R:764328-764391
>chr3R:765489-765876
>chr3R:765932-766002
>chr3R:766100-766212
>chr3R:766351-766622
>chr3R:766676-766699
>chr3R:766837-771696
>chr3R:772321-772467
>chr3R:772695-772982
>chr3R:775837-775891
>chr3R:776019-776523
>chr3R:776550-776862
>chr3R:777025-777074
>chr3R:777152-777188
>chr3R:777321-777355
>chr3R:777443-777478
>chr3R:777643-777926
>chr3R:778135-778508
>chr3R:779446-789682
>chr3R:790194-790431
>chr3R:790470-790570
>chr3R:790756-790846
>chr3R:790939-791052
>chr3R:791336-791513
>chr3R:791526-791780
>chr3R:791914-791956
>chr3R:792182-792251
>chr3R:792434-792514
>chr3R:792664-795072
>chr3R:795656-795820
>chr3R:795859-795959
>chr3R:796145-796235
>chr3R:796328-796441
>chr3R:796725-796902
>chr3R:796915-797166
>chr3R:797303-797428
>chr3R:797543-797612
>chr3R:797795-797875
>chr3R:798079-798165
>chr3R:798324-798409
>chr3R:798732-798842
>chr3R:798920-798944
>chr3R:799077-799103
>chr3R:799123-799361
>chr3R:800446-800470
>chr3R:800565-801751
>chr3R:801827-802026
>chr3R:802139-802197
>chr3R:802279-802501
>chr3R:802662-802901
>chr3R:802950-803232
>chr3R:803447-803475
>chr3R:803677-803729
>chr3R:804051-804902
>chr3R:805624-812901
>chr3R:813912-814107
>chr3R:814221-814286
>chr3R:814332-816762
>chr3R:816934-817026
>chr3R:817563-817607
>chr3R:817983-818012
>chr3R:818424-818520
>chr3R:818671-818708
>chr3R:818801-818881
>chr3R:818956-819053
>chr3R:819200-819241
>chr3R:819266-819377
>chr3R:819593-819628
>chr3R:819716-819753
>chr3R:819978-820040
>chr3R:820190-820563
>chr3R:820597-820699
>chr3R:820827-820955
>chr3R:821087-821196
>chr3R:821251-821426
>chr3R:821501-821554
>chr3R:821613-824143
>chr3R:824281-824304
>chr3R:824358-824629
>chr3R:824768-824880
>chr3R:824978-825048
>chr3R:825104-825491
>chr3R:826589-826652
>chr3R:826924-827684
>chr3R:827792-827882
>chr3R:828004-828171
>chr3R:828253-828397
>chr3R:828591-828617
>chr3R:828705-828925
>chr3R:829066-829247
>chr3R:829757-829781
>chr3R:830123-830154
>chr3R:830466-832170
>chr3R:832403-832557
>chr3R:832612-832847
>chr3R:832882-833094
>chr3R:833549-833658
>chr3R:835791-836292
>chr3R:836444-836587
>chr3R:836630-844302
>chr3R:844548-844571
>chr3R:845381-845736
>chr3R:845760-845786
>chr3R:846291-846489
>chr3R:846556-846957
>chr3R:847082-847377
>chr3R:847407-847506
>chr3R:847549-848083
>chr3R:848196-848853
>chr3R:848916-851229
>chr3R:851277-851440
>chr3R:852560-852933
>chr3R:853014-861110
>chr3R:861159-861183
>chr3R:861402-861604
>chr3R:861934-862051
>chr3R:862423-867526
>chr3R:867628-867761
>chr3R:867787-868308
>chr3R:868352-869127
>chr3R:869675-869708
>chr3R:870049-870106
>chr3R:870332-870434
>chr3R:870668-870830
>chr3R:870858-870904
>chr3R:871349-871394
>chr3R:871447-871636
>chr3R:872006-872039
>chr3R:872252-872345
>chr3R:872744-872852
>chr3R:872960-873012
>chr3R:873212-873343
>chr3R:873401-873701
>chr3R:873996-874053
>chr3R:874211-874614
>chr3R:874799-875156
>chr3R:875212-875269
>chr3R:875327-875363
>chr3R:875437-875468
>chr3R:875980-876039
>chr3R:876434-876908
>chr3R:876981-877569
>chr3R:877630-878313
>chr3R:878379-878882
>chr3R:878968-879615
>chr3R:879669-883426
>chr3R:883447-884434
>chr3R:884545-884717
>chr3R:884832-889941
>chr3R:890066-890131
>chr3R:890586-890631
>chr3R:891489-891557
>chr3R:892128-892176
>chr3R:892474-892521
>chr3R:892597-892651
>chr3R:893568-894067
>chr3R:894271-894407
>chr3R:894452-894517
>chr3R:894736-894757
>chr3R:894905-894939
>chr3R:895014-895039
>chr3R:895114-895139
>chr3R:895347-895421
>chr3R:896804-899303
>chr3R:899344-899404
>chr3R:899481-900600
>chr3R:900699-900741
>chr3R:900809-900901
>chr3R:900928-901154
>chr3R:903554-903651
>chr3R:903730-903771
>chr3R:903960-904425
>chr3R:904487-904517
>chr3R:904619-905148
>chr3R:905197-906131
>chr3R:906164-906682
>chr3R:907330-907353
>chr3R:907393-907422
>chr3R:907503-907794
>chr3R:907968-910889
>chr3R:910926-911336
>chr3R:911750-911864
>chr3R:912101-915734
>chr3R:915767-916570
>chr3R:916641-928801
>chr3R:928828-928887
>chr3R:928914-932211
>chr3R:932255-933553
>chr3R:934190-934267
>chr3R:934379-934507
>chr3R:934880-935111
>chr3R:935149-935484
>chr3R:935617-943003
>chr3R:943091-943246
>chr3R:943484-943965
>chr3R:944015-944140
>chr3R:944172-945616
>chr3R:945683-945704
>chr3R:945778-946234
>chr3R:946594-946782
>chr3R:946843-947176
>chr3R:947271-947298
>chr3R:948118-948174
>chr3R:948272-948803
>chr3R:948934-948970
>chr3R:949049-949077
>chr3R:949884-949920
>chr3R:949984-950010
>chr3R:950226-957959
>chr3R:958367-958474
>chr3R:959308-959722
>chr3R:959983-960450
>chr3R:960499-960526
>chr3R:960584-960767
>chr3R:960793-961014
>chr3R:961054-961105
>chr3R:961138-961201
>chr3R:961236-961630
>chr3R:961666-962990
>chr3R:963251-972129
>chr3R:972220-972389
>chr3R:972506-973084
>chr3R:973140-973198
>chr3R:973313-973394
>chr3R:973487-973553
>chr3R:973786-973854
>chr3R:973906-973949
>chr3R:974699-991091
>chr3R:991200-991241
>chr3R:991298-991367
>chr3R:991469-1005674
>chr3R:1005729-1005893
>chr3R:1006994-1007057
>chr3R:1007710-1007819
>chr3R:1008216-1008334
>chr3R:1008442-1008611
>chr3R:1008911-1008935
>chr3R:1009076-1009166
>chr3R:1009564-1009697
>chr3R:1009780-1009905
>chr3R:1009946-1009994
>chr3R:1010240-1010272
>chr3R:1010362-1010387
>chr3R:1010837-1010914
>chr3R:1013300-1013341
>chr3R:1014123-1014174
>chr3R:1014486-1014552
>chr3R:1014659-1014760
>chr3R:1015516-1018775
>chr3R:1019091-1019249
>chr3R:1019350-1019564
>chr3R:1019829-1019954
>chr3R:1020665-1020762
>chr3R:1025002-1025074
>chr3R:1025658-1025707
>chr3R:1025777-1025826
>chr3R:1026127-1026165
>chr3R:1026772-1026985
>chr3R:1027080-1027788
>chr3R:1027892-1028185
>chr3R:1028240-1028369
>chr3R:1028428-1028512
>chr3R:1028930-1029002
>chr3R:1029299-1029366
>chr3R:1029392-1029722
>chr3R:1029838-1029890
>chr3R:1030329-1030364
>chr3R:1030397-1030448
>chr3R:1030751-1030787
>chr3R:1031105-1031128
>chr3R:1031485-1031518
>chr3R:1032037-1032112
>chr3R:1032128-1032247
>chr3R:1032270-1032975
>chr3R:1033156-1033185
>chr3R:1033363-1034969
>chr3R:1034999-1059999
>chr3R:1060078-1060264
>chr3R:1060330-1060674
>chr3R:1060904-1060946
>chr3R:1061808-1061854
>chr3R:1063108-1063153
>chr3R:1063212-1063285
>chr3R:1063389-1063448
>chr3R:1063491-1063515
>chr3R:1063669-1063778
>chr3R:1063982-1064007
>chr3R:1064159-1064199
>chr3R:1064278-1064449
>chr3R:1064583-1064650
>chr3R:1064810-1064922
>chr3R:1065413-1065783
>chr3R:1065817-1066205
>chr3R:1066426-1081887
>chr3R:1081914-1081973
>chr3R:1081975-1096907
>chr3R:1096938-1117009
>chr3R:1117036-1117095
>chr3R:1117097-1123046
>chr3R:1123117-1135066
>chr3R:1135315-1135344
>chr3R:1137523-1137561
>chr3R:1137615-1137685
>chr3R:1137754-1137871
>chr3R:1137899-1138286
>chr3R:1138567-1138603
>chr3R:1138695-1138735
>chr3R:1139238-1139379
>chr3R:1139404-1139449
>chr3R:1139538-1139622
>chr3R:1139669-1139827
>chr3R:1139897-1140030
>chr3R:1140283-1140315
>chr3R:1140535-1140565
>chr3R:1140638-1140706
>chr3R:1140865-1140928
>chr3R:1142155-1142984
>chr3R:1143372-1143404
>chr3R:1143819-1143886
>chr3R:1143916-1144072
>chr3R:1144415-1144513
>chr3R:1144544-1144761
>chr3R:1144906-1144949
>chr3R:1145026-1145825
>chr3R:1145923-1146013
>chr3R:1146090-1146226
>chr3R:1146301-1146401
>chr3R:1146587-1146641
>chr3R:1146694-1146740
>chr3R:1146781-1155687
>chr3R:1155719-1155796
>chr3R:1155870-1156144
>chr3R:1156176-1156326
>chr3R:1157596-1157666
>chr3R:1157705-1157772
>chr3R:1158627-1158773
>chr3R:1159092-1159223
>chr3R:1159389-1159442
>chr3R:1159771-1159953
>chr3R:1159976-1160112
>chr3R:1160614-1160900
>chr3R:1161446-1161667
>chr3R:1161908-1162785
>chr3R:1162843-1164833
>chr3R:1164896-1165212
>chr3R:1165287-1165373
>chr3R:1165761-1165856
>chr3R:1166130-1166175
>chr3R:1166809-1166948
>chr3R:1167213-1167236
>chr3R:1167321-1167403
>chr3R:1167515-1167761
>chr3R:1167786-1168003
>chr3R:1168136-1168612
>chr3R:1168679-1168832
>chr3R:1168866-1169019
>chr3R:1169076-1171896
>chr3R:1171929-1172800
>chr3R:1172866-1172892
>chr3R:1172962-1173115
>chr3R:1173149-1173302
>chr3R:1173359-1177483
>chr3R:1177523-1177603
>chr3R:1177679-1178011
>chr3R:1178045-1178540
>chr3R:1178663-1179014
>chr3R:1179056-1180993
>chr3R:1181033-1181113
>chr3R:1181189-1181521
>chr3R:1181555-1182050
>chr3R:1182173-1182524
>chr3R:1182566-1183508
>chr3R:1183600-1186906
>chr3R:1186978-1187549
>chr3R:1187593-1187698
>chr3R:1188023-1190816
>chr3R:1190888-1191459
>chr3R:1191555-1191608
>chr3R:1192044-1192108
>chr3R:1192203-1192266
>chr3R:1192382-1192409
>chr3R:1193749-1194482
>chr3R:1194645-1194793
>chr3R:1194893-1195033
>chr3R:1195205-1195241
>chr3R:1195356-1200450
>chr3R:1200496-1201454
>chr3R:1201494-1202637
>chr3R:1203469-1203497
>chr3R:1203554-1203627
>chr3R:1203830-1204219
>chr3R:1204377-1204436
>chr3R:1204510-1204560
>chr3R:1204785-1204805
>chr3R:1205472-1205560
>chr3R:1205931-1205957
>chr3R:1206256-1206292
>chr3R:1206360-1206895
>chr3R:1206974-1207201
>chr3R:1207271-1207874
>chr3R:1208001-1208632
>chr3R:1208662-1208892
>chr3R:1208968-1209380
>chr3R:1209424-1209667
>chr3R:1209963-1210157
>chr3R:1210245-1210373
>chr3R:1210405-1210539
>chr3R:1210671-1212069
>chr3R:1212126-1212168
>chr3R:1212238-1213297
>chr3R:1213454-1213783
>chr3R:1213834-1214092
>chr3R:1214144-1214331
>chr3R:1214431-1221416
>chr3R:1221988-1222102
>chr3R:1222260-1222327
>chr3R:1222479-1222612
>chr3R:1222691-1222731
>chr3R:1222883-1222908
>chr3R:1223113-1223192
>chr3R:1223356-1223400
>chr3R:1223443-1223502
>chr3R:1223606-1223792
>chr3R:1224455-1224494
>chr3R:1225869-1226638
>chr3R:1228371-1228920
>chr3R:1229023-1229492
>chr3R:1229528-1229708
>chr3R:1229869-1237261
>chr3R:1237482-1237514
>chr3R:1238019-1238257
>chr3R:1238795-1238840
>chr3R:1240146-1240196
>chr3R:1240329-1240419
>chr3R:1240486-1240564
>chr3R:1240651-1240691
>chr3R:1240794-1240846
>chr3R:1240965-1243147
>chr3R:1243180-1243371
>chr3R:1243411-1244547
>chr3R:1244581-1245875
>chr3R:1245895-1246590
>chr3R:1246612-1246660
>chr3R:1246711-1248365
>chr3R:1248420-1248954
>chr3R:1249000-1249214
>chr3R:1249262-1249437
>chr3R:1249501-1251645
>chr3R:1251739-1251956
>chr3R:1252223-1252369
>chr3R:1252606-1255146
>chr3R:1255177-1256044
>chr3R:1256105-1266375
>chr3R:1266518-1266582
>chr3R:1266656-1266705
>chr3R:1267805-1267838
>chr3R:1267878-1267951
>chr3R:1268854-1270846
>chr3R:1270882-1272016
>chr3R:1272734-1272768
>chr3R:1272922-1273042
>chr3R:1273254-1280811
>chr3R:1281669-1281701
>chr3R:1282046-1282152
>chr3R:1282904-1282933
>chr3R:1283466-1287167
>chr3R:1287215-1287297
>chr3R:1287513-1287545
>chr3R:1287623-1288162
>chr3R:1288482-1288515
>chr3R:1288588-1288768
>chr3R:1288839-1288864
>chr3R:1288904-1288982
>chr3R:1289134-1289763
>chr3R:1290104-1290133
>chr3R:1290359-1290601
>chr3R:1292484-1295848
>chr3R:1295917-1296141
>chr3R:1296174-1300827
>chr3R:1302289-1305639
>chr3R:1305703-1310108
>chr3R:1313438-1313546
>chr3R:1313620-1313691
>chr3R:1313738-1314074
>chr3R:1314098-1314520
>chr3R:1314585-1314811
>chr3R:1314845-1315533
>chr3R:1315563-1318848
>chr3R:1319030-1319213
>chr3R:1319298-1319585
>chr3R:1319613-1320071
>chr3R:1320113-1331596
>chr3R:1331698-1342001
>chr3R:1342326-1342538
>chr3R:1342584-1342647
>chr3R:1342696-1343096
>chr3R:1343648-1345414
>chr3R:1345533-1345647
>chr3R:1345652-1345698
>chr3R:1345737-1345945
>chr3R:1346670-1350897
>chr3R:1350934-1353603
>chr3R:1353672-1353725
>chr3R:1354012-1354052
>chr3R:1355573-1355775
>chr3R:1356159-1356309
>chr3R:1356967-1362160
>chr3R:1362247-1363007
>chr3R:1363079-1363378
>chr3R:1363413-1376173
>chr3R:1376215-1391977
>chr3R:1392072-1392340
>chr3R:1392416-1393068
>chr3R:1393098-1393946
>chr3R:1394041-1394103
>chr3R:1394244-1394732
>chr3R:1394787-1396654
>chr3R:1396684-1396784
>chr3R:1396885-1397449
>chr3R:1397533-1397699
>chr3R:1397817-1398063
>chr3R:1398096-1398185
>chr3R:1398227-1398328
>chr3R:1398390-1398778
>chr3R:1399378-1399440
>chr3R:1399505-1400843
>chr3R:1400885-1401142
>chr3R:1401182-1401240
>chr3R:1401298-1416476
>chr3R:1416574-1416600
>chr3R:1416679-1416820
>chr3R:1417061-1418074
>chr3R:1418131-1418200
>chr3R:1418228-1418279
>chr3R:1418332-1418493
>chr3R:1418605-1419107
>chr3R:1419166-1419472
>chr3R:1419604-1421402
>chr3R:1421546-1422337
>chr3R:1422379-1422441
>chr3R:1422521-1422560
>chr3R:1422669-1422746
>chr3R:1422911-1423042
>chr3R:1423130-1423204
>chr3R:1425494-1427101
>chr3R:1427184-1427251
>chr3R:1427301-1427564
>chr3R:1427653-1427803
>chr3R:1427838-1428285
>chr3R:1428341-1428629
>chr3R:1428818-1431066
>chr3R:1431634-1431919
>chr3R:1431997-1433018
>chr3R:1433049-1433309
>chr3R:1433361-1433525
>chr3R:1433602-1433629
>chr3R:1433742-1433785
>chr3R:1433907-1433997
>chr3R:1434871-1435025
>chr3R:1435099-1435177
>chr3R:1435866-1435923
>chr3R:1435964-1436270
>chr3R:1436454-1436941
>chr3R:1436969-1438063
>chr3R:1438107-1438145
>chr3R:1438754-1439158
>chr3R:1441168-1441645
>chr3R:1441665-1442220
>chr3R:1442289-1443102
>chr3R:1443178-1443414
>chr3R:1443526-1443657
>chr3R:1444137-1444609
>chr3R:1445112-1445157
>chr3R:1445426-1445450
>chr3R:1445518-1445562
>chr3R:1445584-1445610
>chr3R:1445665-1445752
>chr3R:1447705-1447775
>chr3R:1447895-1448940
>chr3R:1448993-1449122
>chr3R:1449224-1449260
>chr3R:1449291-1449893
>chr3R:1449989-1450019
>chr3R:1450145-1450387
>chr3R:1450438-1450675
>chr3R:1450760-1451028
>chr3R:1451071-1451107
>chr3R:1451463-1451590
>chr3R:1451616-1451725
>chr3R:1451808-1452002
>chr3R:1452027-1452384
>chr3R:1452740-1452760
>chr3R:1453133-1453161
>chr3R:1453252-1453291
>chr3R:1453887-1453926
>chr3R:1454208-1454370
>chr3R:1455724-1455837
>chr3R:1456016-1461765
>chr3R:1461865-1462870
>chr3R:1462937-1463592
>chr3R:1463707-1463929
>chr3R:1464279-1464441
>chr3R:1464566-1464601
>chr3R:1464684-1464740
>chr3R:1464848-1464893
>chr3R:1465088-1465116
>chr3R:1465148-1465309
>chr3R:1465483-1465628
>chr3R:1465731-1465888
>chr3R:1465939-1465967
>chr3R:1466075-1466850
>chr3R:1466889-1466944
>chr3R:1466973-1467145
>chr3R:1467697-1468435
>chr3R:1468484-1474124
>chr3R:1474149-1475106
>chr3R:1475141-1475419
>chr3R:1475444-1483545
>chr3R:1483583-1495628
>chr3R:1495781-1496146
>chr3R:1496483-1497154
>chr3R:1497234-1497355
>chr3R:1497507-1497654
>chr3R:1497858-1497924
>chr3R:1497981-1498357
>chr3R:1498444-1498561
>chr3R:1498882-1501592
>chr3R:1501624-1503446
>chr3R:1503568-1503752
>chr3R:1503818-1504210
>chr3R:1504262-1504755
>chr3R:1504906-1505389
>chr3R:1506194-1506277
>chr3R:1506758-1507026
>chr3R:1507781-1508322
>chr3R:1508359-1509216
>chr3R:1509523-1509610
>chr3R:1509647-1509740
>chr3R:1510320-1510406
>chr3R:1510799-1511062
>chr3R:1511300-1511498
>chr3R:1511900-1511928
>chr3R:1512661-1512888
>chr3R:1514136-1514915
>chr3R:1515509-1515597
>chr3R:1515742-1515919
>chr3R:1515989-1516031
>chr3R:1516084-1516232
>chr3R:1516277-1516425
>chr3R:1516660-1516756
>chr3R:1516801-1516839
>chr3R:1516876-1516929
>chr3R:1517008-1517213
>chr3R:1517272-1517457
>chr3R:1519135-1519552
>chr3R:1519855-1519995
>chr3R:1520088-1520183
>chr3R:1520263-1520399
>chr3R:1520470-1522498
>chr3R:1523272-1528764
>chr3R:1528822-1532943
>chr3R:1533201-1533451
>chr3R:1534032-1538678
>chr3R:1538722-1538767
>chr3R:1538894-1539079
>chr3R:1539220-1539263
>chr3R:1539555-1540465
>chr3R:1540520-1540674
>chr3R:1540708-1540965
>chr3R:1541033-1541415
>chr3R:1541498-1541646
>chr3R:1541700-1546560
>chr3R:1546597-1546781
>chr3R:1546809-1546942
>chr3R:1547154-1547297
>chr3R:1547331-1547489
>chr3R:1547681-1547957
>chr3R:1548190-1548281
>chr3R:1548377-1553977
>chr3R:1554092-1554152
>chr3R:1554268-1555634
>chr3R:1555677-1555931
>chr3R:1555988-1556467
>chr3R:1556548-1556930
>chr3R:1557012-1557154
>chr3R:1557229-1557333
>chr3R:1557498-1560698
>chr3R:1561555-1561709
>chr3R:1561755-1561799
>chr3R:1562070-1562253
>chr3R:1562273-1562303
>chr3R:1562326-1562544
>chr3R:1562587-1562626
>chr3R:1562770-1564038
>chr3R:1564426-1565160
>chr3R:1565197-1565457
>chr3R:1565514-1565993
>chr3R:1566132-1566477
>chr3R:1566555-1566697
>chr3R:1566772-1566876
>chr3R:1567041-1575868
>chr3R:1576000-1576408
>chr3R:1576750-1576895
>chr3R:1576979-1578290
>chr3R:1578333-1578587
>chr3R:1578644-1582543
>chr3R:1582675-1583083
>chr3R:1583413-1583558
>chr3R:1583639-1583665
>chr3R:1583831-1583960
>chr3R:1584034-1584625
>chr3R:1586576-1588255
>chr3R:1588700-1595393
>chr3R:1595626-1595902
>chr3R:1596101-1609239
>chr3R:1609274-1610226
>chr3R:1610273-1610622
>chr3R:1610653-1611114
>chr3R:1611139-1611292
>chr3R:1611428-1611481
>chr3R:1611593-1611625
>chr3R:1611953-1612023
>chr3R:1612083-1612125
>chr3R:1612408-1612488
>chr3R:1612794-1612960
>chr3R:1613562-1613687
>chr3R:1613802-1613850
>chr3R:1615415-1615506
>chr3R:1615659-1615774
>chr3R:1615839-1615928
>chr3R:1615988-1616205
>chr3R:1616462-1616519
>chr3R:1616626-1626680
>chr3R:1626879-1627155
>chr3R:1627388-1632316
>chr3R:1632571-1632771
>chr3R:1632985-1643700
>chr3R:1643748-1643924
>chr3R:1643942-1644025
>chr3R:1644142-1644370
>chr3R:1644444-1648242
>chr3R:1648396-1648558
>chr3R:1648621-1648955
>chr3R:1649938-1651527
>chr3R:1651685-1673342
>chr3R:1673409-1675136
>chr3R:1675507-1675926
>chr3R:1675984-1676075
>chr3R:1676170-1677581
>chr3R:1677611-1678005
>chr3R:1678155-1678451
>chr3R:1678637-1678692
>chr3R:1679568-1680295
>chr3R:1680353-1680399
>chr3R:1680480-1680835
>chr3R:1680903-1681219
>chr3R:1681913-1682156
>chr3R:1682182-1683150
>chr3R:1683259-1683348
>chr3R:1683382-1683559
>chr3R:1683638-1684551
>chr3R:1684583-1693971
>chr3R:1694046-1704370
>chr3R:1704396-1705120
>chr3R:1705242-1706254
>chr3R:1706316-1706481
>chr3R:1706795-1706890
>chr3R:1707002-1707457
>chr3R:1707548-1708341
>chr3R:1708388-1709831
>chr3R:1709859-1712227
>chr3R:1712315-1712422
>chr3R:1712555-1714856
>chr3R:1714891-1714928
>chr3R:1715322-1715521
>chr3R:1715667-1715766
>chr3R:1715851-1716169
>chr3R:1716257-1716364
>chr3R:1716501-1716723
>chr3R:1717930-1717964
>chr3R:1718070-1718190
>chr3R:1718409-1718446
>chr3R:1718692-1719061
>chr3R:1719218-1719517
>chr3R:1719607-1720801
>chr3R:1720878-1720924
>chr3R:1721132-1724872
>chr3R:1725117-1725486
>chr3R:1725643-1727227
>chr3R:1727304-1727350
>chr3R:1727578-1818610
>chr3R:1818654-1824680
>chr3R:1824767-1825075
>chr3R:1825913-1825968
>chr3R:1826505-1826612
>chr3R:1826656-1826715
>chr3R:1826935-1827043
>chr3R:1827097-1827291
>chr3R:1827398-1827539
>chr3R:1828136-1828198
>chr3R:1828266-1828842
>chr3R:1828902-1829460
>chr3R:1829658-1829699
>chr3R:1829726-1829788
>chr3R:1831564-1832149
>chr3R:1832197-1832635
>chr3R:1832754-1832800
>chr3R:1832946-1835382
>chr3R:1835443-1835817
>chr3R:1835885-1836114
>chr3R:1836175-1836496
>chr3R:1836558-1836624
>chr3R:1836673-1836745
>chr3R:1837108-1837175
>chr3R:1837806-1837869
>chr3R:1837950-1838085
>chr3R:1838604-1838632
>chr3R:1839219-1839252
>chr3R:1839575-1839901
>chr3R:1839989-1844753
>chr3R:1844977-1845502
>chr3R:1846204-1846646
>chr3R:1846703-1846741
>chr3R:1846841-1847693
>chr3R:1847739-1847824
>chr3R:1848325-1848427
>chr3R:1848582-1848686
>chr3R:1849737-1849774
>chr3R:1850723-1850773
>chr3R:1851466-1851559
>chr3R:1851754-1851948
>chr3R:1852205-1852303
>chr3R:1852439-1853207
>chr3R:1853294-1853343
>chr3R:1853370-1853453
>chr3R:1854101-1854165
>chr3R:1854208-1854351
>chr3R:1854413-1854536
>chr3R:1854623-1854911
>chr3R:1855033-1855316
>chr3R:1855524-1855577
>chr3R:1855782-1855805
>chr3R:1856609-1856632
>chr3R:1856690-1856788
>chr3R:1856908-1856942
>chr3R:1857148-1857176
>chr3R:1857306-1857445
>chr3R:1857563-1857612
>chr3R:1857667-1858298
>chr3R:1858330-1858512
>chr3R:1858680-1858705
>chr3R:1859250-1859327
>chr3R:1859419-1859450
>chr3R:1859720-1859750
>chr3R:1859870-1860116
>chr3R:1860147-1860319
>chr3R:1860629-1860769
>chr3R:1861527-1861606
>chr3R:1861649-1861808
>chr3R:1862732-1862768
>chr3R:1863576-1864383
>chr3R:1865012-1865085
>chr3R:1867476-1867519
>chr3R:1868606-1868642
>chr3R:1868875-1868953
>chr3R:1869092-1869146
>chr3R:1869458-1869491
>chr3R:1869555-1869585
>chr3R:1869691-1870165
>chr3R:1870268-1870320
>chr3R:1870356-1870413
>chr3R:1870704-1870746
>chr3R:1871964-1871997
>chr3R:1872439-1872462
>chr3R:1872886-1872919
>chr3R:1873074-1874354
>chr3R:1874546-1874604
>chr3R:1874655-1874820
>chr3R:1874957-1875070
>chr3R:1875219-1875316
>chr3R:1875600-1875701
>chr3R:1877164-1877213
>chr3R:1877299-1877460
>chr3R:1878334-1878466
>chr3R:1878796-1881067
>chr3R:1881108-1889425
>chr3R:1889466-1897786
>chr3R:1897827-1904729
>chr3R:1904787-1904944
>chr3R:1905028-1909789
>chr3R:1910482-1912204
>chr3R:1913655-1913832
>chr3R:1913928-1914225
>chr3R:1914254-1916461
>chr3R:1916612-1916648
>chr3R:1916744-1916876
>chr3R:1917021-1917215
>chr3R:1917541-1917572
>chr3R:1917757-1917821
>chr3R:1917863-1922567
>chr3R:1922609-1930753
>chr3R:1930814-1931072
>chr3R:1931102-1931266
>chr3R:1931322-1932114
>chr3R:1932258-1937668
>chr3R:1939367-1939423
>chr3R:1939501-1939685
>chr3R:1939748-1939899
>chr3R:1940389-1940430
>chr3R:1940494-1940889
>chr3R:1941650-1941686
>chr3R:1941765-1944822
>chr3R:1944861-1944924
>chr3R:1944964-1945122
>chr3R:1945153-1945289
>chr3R:1945836-1951069
>chr3R:1951113-1951153
>chr3R:1951192-1951569
>chr3R:1951674-1952289
>chr3R:1952341-1952833
>chr3R:1953641-1953700
>chr3R:1955296-1955569
>chr3R:1955588-1957008
>chr3R:1957127-1957200
>chr3R:1957243-1957735
>chr3R:1957779-1957907
>chr3R:1957954-1958468
>chr3R:1958503-1958531
>chr3R:1958816-1959130
>chr3R:1959381-1959495
>chr3R:1959703-1959750
>chr3R:1959806-1960553
>chr3R:1960682-1960978
>chr3R:1961764-1962346
>chr3R:1962392-1962513
>chr3R:1962563-1963061
>chr3R:1963182-1963319
>chr3R:1963442-1963578
>chr3R:1963704-1963771
>chr3R:1963871-1964061
>chr3R:1964622-1965046
>chr3R:1965117-1965146
>chr3R:1965276-1965312
>chr3R:1965383-1965710
>chr3R:1965882-1966170
>chr3R:1966365-1966418
>chr3R:1966430-1966842
>chr3R:1966905-1967236
>chr3R:1967376-1968925
>chr3R:1968968-1969231
>chr3R:1969295-1969433
>chr3R:1969525-1972320
>chr3R:1972417-1973084
>chr3R:1973374-1973405
>chr3R:1973883-1974023
>chr3R:1974106-1974135
>chr3R:1974362-1974389
>chr3R:1974881-1974997
>chr3R:1975088-1975384
>chr3R:1975742-1975889
>chr3R:1976199-1976290
>chr3R:1976569-1976789
>chr3R:1976835-1977019
>chr3R:1977198-1978921
>chr3R:1978947-1979130
>chr3R:1979187-1979624
>chr3R:1979701-1980751
>chr3R:1980787-1980922
>chr3R:1980955-1981788
>chr3R:1981825-1982714
>chr3R:1982925-1983315
>chr3R:1983341-1983403
>chr3R:1983505-1983577
>chr3R:1983627-1983674
>chr3R:1983712-1983880
>chr3R:1983975-1984045
>chr3R:1984148-1986892
>chr3R:1986923-1987282
>chr3R:1987315-1987489
>chr3R:1987784-1987820
>chr3R:1988569-1994831
>chr3R:1995079-1995293
>chr3R:1995357-2004195
>chr3R:2004226-2077724
>chr3R:2077825-2077870
>chr3R:2077998-2078917
>chr3R:2079008-2079576
>chr3R:2079612-2079742
>chr3R:2079823-2080098
>chr3R:2080157-2082884
>chr3R:2082979-2083274
>chr3R:2083301-2093497
>chr3R:2093541-2094143
>chr3R:2094213-2094407
>chr3R:2094432-2094554
>chr3R:2094587-2096241
>chr3R:2096277-2096469
>chr3R:2096733-2096995
>chr3R:2097158-2097709
>chr3R:2097813-2097878
>chr3R:2098074-2098274
>chr3R:2098389-2098410
>chr3R:2098577-2098597
>chr3R:2098731-2098854
>chr3R:2099074-2099110
>chr3R:2099332-2099416
>chr3R:2099526-2099563
>chr3R:2099716-2099804
>chr3R:2099958-2101117
>chr3R:2101187-2102169
>chr3R:2102269-2102484
>chr3R:2102672-2102777
>chr3R:2102877-2111389
>chr3R:2111474-2112157
>chr3R:2112208-2112322
>chr3R:2112365-2112503
>chr3R:2112567-2112670
>chr3R:2112704-2114445
>chr3R:2114566-2114940
>chr3R:2115040-2117687
>chr3R:2117985-2118178
>chr3R:2118227-2118539
>chr3R:2118576-2118637
>chr3R:2118715-2118828
>chr3R:2118857-2119044
>chr3R:2119103-2119163
>chr3R:2120093-2120763
>chr3R:2120806-2121039
>chr3R:2121074-2121227
>chr3R:2121255-2121609
>chr3R:2121660-2121757
>chr3R:2121824-2122637
>chr3R:2122707-2124333
>chr3R:2124377-2124560
>chr3R:2124640-2125641
>chr3R:2125693-2132714
>chr3R:2132784-2133046
>chr3R:2133137-2133852
>chr3R:2133923-2133981
>chr3R:2134012-2134247
>chr3R:2134318-2135068
>chr3R:2135135-2136211
>chr3R:2137498-2139772
>chr3R:2139807-2140985
>chr3R:2141027-2156587
>chr3R:2156863-2157127
>chr3R:2157167-2157210
>chr3R:2158115-2158329
>chr3R:2158367-2158672
>chr3R:2158711-2158753
>chr3R:2158801-2159456
>chr3R:2162172-2162193
>chr3R:2162334-2162403
>chr3R:2163513-2166252
>chr3R:2166277-2169837
>chr3R:2169916-2169972
>chr3R:2170049-2170457
>chr3R:2170512-2171392
>chr3R:2171425-2175237
>chr3R:2175284-2175483
>chr3R:2175790-2175968
>chr3R:2176102-2176299
>chr3R:2176350-2176599
>chr3R:2176671-2176766
>chr3R:2176810-2177958
>chr3R:2178685-2178771
>chr3R:2178967-2179026
>chr3R:2179276-2179803
>chr3R:2179951-2185386
>chr3R:2185842-2186020
>chr3R:2186099-2198954
>chr3R:2199152-2199388
>chr3R:2199428-2199651
>chr3R:2199769-2199897
>chr3R:2199997-2200070
>chr3R:2200106-2203347
>chr3R:2203380-2203713
>chr3R:2203775-2203836
>chr3R:2203910-2203942
>chr3R:2204020-2204978
>chr3R:2205016-2205044
>chr3R:2205075-2205126
>chr3R:2205203-2206156
>chr3R:2206209-2206861
>chr3R:2208830-2208893
>chr3R:2209030-2210272
>chr3R:2210295-2210327
>chr3R:2210388-2210460
>chr3R:2211100-2211124
>chr3R:2211251-2211381
>chr3R:2211416-2211587
>chr3R:2211664-2212580
>chr3R:2212627-2212949
>chr3R:2212981-2213609
>chr3R:2213636-2216164
>chr3R:2216190-2216669
>chr3R:2216910-2220177
>chr3R:2220201-2220948
>chr3R:2221072-2221472
>chr3R:2221500-2221526
>chr3R:2221629-2228880
>chr3R:2228896-2247494
>chr3R:2247566-2253312
>chr3R:2253357-2253561
>chr3R:2253662-2254003
>chr3R:2254189-2275108
>chr3R:2275140-2275244
>chr3R:2275298-2275368
>chr3R:2275398-2275473
>chr3R:2275497-2275799
>chr3R:2275909-2275965
>chr3R:2276039-2276087
>chr3R:2276121-2276710
>chr3R:2276753-2276805
>chr3R:2276884-2276912
>chr3R:2276975-2277988
>chr3R:2278149-2279027
>chr3R:2279105-2279155
>chr3R:2279304-2279534
>chr3R:2279800-2280180
>chr3R:2280567-2280806
>chr3R:2282306-2282346
>chr3R:2283424-2296962
>chr3R:2297436-2300665
>chr3R:2301139-2307159
>chr3R:2307243-2307276
>chr3R:2307656-2307690
>chr3R:2308360-2310863
>chr3R:2310987-2311968
>chr3R:2312016-2312326
>chr3R:2312377-2315839
>chr3R:2315963-2316944
>chr3R:2316992-2317302
>chr3R:2317353-2318859
>chr3R:2318892-2318917
>chr3R:2319171-2329853
>chr3R:2329897-2331240
>chr3R:2331391-2331431
>chr3R:2331812-2332650
>chr3R:2332694-2335711
>chr3R:2335746-2337124
>chr3R:2337195-2337391
>chr3R:2337423-2337518
>chr3R:2337569-2379983
>chr3R:2380042-2380332
>chr3R:2380438-2385265
>chr3R:2385337-2385430
>chr3R:2385474-2386372
>chr3R:2386453-2388038
>chr3R:2388110-2388349
>chr3R:2388380-2388412
>chr3R:2388510-2388565
>chr3R:2388686-2389043
>chr3R:2389089-2389496
>chr3R:2389525-2391250
>chr3R:2391293-2391693
>chr3R:2391797-2391968
>chr3R:2392081-2392214
>chr3R:2392321-2392393
>chr3R:2392430-2392480
>chr3R:2392522-2392635
>chr3R:2392683-2398151
>chr3R:2398284-2398759
>chr3R:2399032-2399172
>chr3R:2399318-2399702
>chr3R:2400010-2400107
>chr3R:2400239-2400311
>chr3R:2400351-2400765
>chr3R:2402120-2402167
>chr3R:2402488-2403762
>chr3R:2404256-2404292
>chr3R:2405459-2407394
>chr3R:2408388-2409541
>chr3R:2409661-2411712
>chr3R:2411785-2411859
>chr3R:2411914-2412073
>chr3R:2412141-2412291
>chr3R:2412441-2412610
>chr3R:2412676-2413120
>chr3R:2413266-2413362
>chr3R:2413511-2413641
>chr3R:2414198-2414242
>chr3R:2414294-2415916
>chr3R:2415989-2416039
>chr3R:2416228-2416467
>chr3R:2416841-2416904
>chr3R:2417179-2417366
>chr3R:2417385-2417627
>chr3R:2417903-2418067
>chr3R:2418514-2418603
>chr3R:2418881-2419222
>chr3R:2419771-2419806
>chr3R:2419842-2420261
>chr3R:2420744-2420797
>chr3R:2420937-2422653
>chr3R:2423540-2423592
>chr3R:2423623-2424184
>chr3R:2424223-2424445
>chr3R:2424567-2424763
>chr3R:2424945-2425624
>chr3R:2425789-2434481
>chr3R:2434633-2446230
>chr3R:2446526-2446552
>chr3R:2446586-2446617
>chr3R:2446827-2448999
>chr3R:2449222-2449253
>chr3R:2449465-2449815
>chr3R:2449889-2451258
>chr3R:2451528-2451569
>chr3R:2451634-2451661
>chr3R:2451749-2451786
>chr3R:2451942-2452086
>chr3R:2452119-2452223
>chr3R:2452380-2452478
>chr3R:2452553-2454102
>chr3R:2454155-2454212
>chr3R:2454255-2460026
>chr3R:2460115-2460212
>chr3R:2460380-2460418
>chr3R:2460481-2460632
>chr3R:2461865-2461894
>chr3R:2462148-2462429
>chr3R:2462611-2462788
>chr3R:2463133-2463251
>chr3R:2463716-2463900
>chr3R:2464037-2464189
>chr3R:2464215-2464325
>chr3R:2464349-2464370
>chr3R:2464458-2464493
>chr3R:2464561-2464586
>chr3R:2465290-2465369
>chr3R:2466034-2466250
>chr3R:2466300-2466420
>chr3R:2466478-2466564
>chr3R:2466702-2466987
>chr3R:2467030-2467710
>chr3R:2467790-2468132
>chr3R:2468214-2468245
>chr3R:2468481-2468570
>chr3R:2469314-2469376
>chr3R:2469423-2469460
>chr3R:2471423-2472287
>chr3R:2472348-2472544
>chr3R:2472723-2472770
>chr3R:2472863-2472964
>chr3R:2473040-2473403
>chr3R:2473437-2473511
>chr3R:2473557-2473580
>chr3R:2473645-2473719
>chr3R:2473810-2473978
>chr3R:2474655-2475649
>chr3R:2476088-2476167
>chr3R:2476228-2476289
>chr3R:2476477-2488683
>chr3R:2488783-2489053
>chr3R:2489077-2489296
>chr3R:2489355-2489452
>chr3R:2489554-2489840
>chr3R:2490120-2490156
>chr3R:2490200-2490232
>chr3R:2491565-2491591
>chr3R:2491661-2491718
>chr3R:2491883-2491939
>chr3R:2491986-2492266
>chr3R:2492334-2492820
>chr3R:2494720-2495060
>chr3R:2495127-2495671
>chr3R:2495825-2495931
>chr3R:2495976-2496324
>chr3R:2496356-2498072
>chr3R:2499972-2502507
>chr3R:2502599-2502662
>chr3R:2502802-2502826
>chr3R:2502890-2503100
>chr3R:2503123-2505697
>chr3R:2505729-2509422
>chr3R:2509457-2510084
>chr3R:2510127-2512083
>chr3R:2512315-2513181
>chr3R:2513215-2513597
>chr3R:2513625-2515630
>chr3R:2516632-2516646
>chr3R:2516894-2518598
>chr3R:2519220-2519338
>chr3R:2520338-2520408
>chr3R:2520598-2521095
>chr3R:2521131-2521330
>chr3R:2521420-2521507
>chr3R:2521749-2521981
>chr3R:2522050-2522165
>chr3R:2522222-2522429
>chr3R:2522477-2522582
>chr3R:2522691-2525514
>chr3R:2525715-2525973
>chr3R:2526175-2526307
>chr3R:2526411-2526490
>chr3R:2526662-2527227
>chr3R:2527260-2527391
>chr3R:2530091-2531648
>chr3R:2531802-2531836
>chr3R:2531893-2531983
>chr3R:2532247-2532273
>chr3R:2532934-2533247
>chr3R:2533356-2533385
>chr3R:2533509-2533607
>chr3R:2533847-2533907
>chr3R:2534185-2536019
>chr3R:2539431-2541700
>chr3R:2541799-2541939
>chr3R:2542001-2542122
>chr3R:2542646-2542727
>chr3R:2543962-2546364
>chr3R:2546541-2547821
>chr3R:2547985-2551292
>chr3R:2551469-2552749
>chr3R:2552913-2553461
>chr3R:2553694-2553728
>chr3R:2554394-2554462
>chr3R:2559381-2559444
>chr3R:2559702-2559741
>chr3R:2559856-2559885
>chr3R:2559942-2559999
>chr3R:2560239-2560504
>chr3R:2560563-2560612
>chr3R:2560692-2561123
>chr3R:2561187-2561586
>chr3R:2561703-2562564
>chr3R:2562616-2564030
>chr3R:2564078-2580695
>chr3R:2580726-2580870
>chr3R:2580926-2581380
>chr3R:2581508-2581550
>chr3R:2581653-2581946
>chr3R:2581989-2586465
>chr3R:2586501-2586720
>chr3R:2586827-2587131
>chr3R:2587284-2587394
>chr3R:2587462-2587729
>chr3R:2587799-2587949
>chr3R:2588258-2588368
>chr3R:2588750-2589032
>chr3R:2589778-2589803
>chr3R:2589915-2589965
>chr3R:2590695-2590752
>chr3R:2590830-2590898
>chr3R:2591113-2591179
>chr3R:2591205-2591300
>chr3R:2591751-2591842
>chr3R:2592305-2592358
>chr3R:2592877-2592926
>chr3R:2593107-2605644
>chr3R:2606587-2606658
>chr3R:2606834-2606978
>chr3R:2607106-2607196
>chr3R:2607705-2607759
>chr3R:2607921-2607991
>chr3R:2608064-2608218
>chr3R:2608254-2610102
>chr3R:2610241-2610380
>chr3R:2610486-2610543
>chr3R:2610647-2611161
>chr3R:2611233-2611359
>chr3R:2611416-2611573
>chr3R:2611623-2611696
>chr3R:2611744-2611860
>chr3R:2611917-2612939
>chr3R:2613085-2613363
>chr3R:2613427-2613801
>chr3R:2613827-2613888
>chr3R:2613977-2615914
>chr3R:2615943-2617169
>chr3R:2617211-2624917
>chr3R:2624999-2625045
>chr3R:2625123-2626289
>chr3R:2626334-2626466
>chr3R:2626489-2626694
>chr3R:2626748-2627466
>chr3R:2627589-2627614
>chr3R:2627652-2628120
>chr3R:2628177-2630341
>chr3R:2630373-2630440
>chr3R:2630750-2631127
>chr3R:2631307-2631732
>chr3R:2631802-2632180
>chr3R:2632258-2632455
>chr3R:2633119-2633267
>chr3R:2633333-2637538
>chr3R:2637562-2637687
>chr3R:2637733-2637843
>chr3R:2637881-2638070
>chr3R:2638162-2638417
>chr3R:2638796-2638840
>chr3R:2639042-2639102
>chr3R:2639138-2639314
>chr3R:2639388-2639961
>chr3R:2640012-2640275
>chr3R:2640438-2640905
>chr3R:2641021-2642279
>chr3R:2642331-2642402
>chr3R:2642463-2643739
>chr3R:2643789-2643952
>chr3R:2644023-2645484
>chr3R:2645595-2645884
>chr3R:2645951-2645997
>chr3R:2646031-2646206
>chr3R:2646225-2646686
>chr3R:2646739-2646878
>chr3R:2646950-2647022
>chr3R:2647151-2647469
>chr3R:2647506-2647698
>chr3R:2647857-2649816
>chr3R:2649898-2650273
>chr3R:2650387-2650494
>chr3R:2650661-2651231
>chr3R:2651316-2651409
>chr3R:2651461-2651691
>chr3R:2651731-2651756
>chr3R:2651866-2652016
>chr3R:2652055-2652240
>chr3R:2652287-2652630
>chr3R:2652668-2652786
>chr3R:2652839-2652961
>chr3R:2652990-2653188
>chr3R:2653355-2655769
>chr3R:2655810-2656848
>chr3R:2657742-2657776
>chr3R:2657862-2657916
>chr3R:2658057-2658219
>chr3R:2658319-2658488
>chr3R:2658570-2658594
>chr3R:2658697-2658757
>chr3R:2658876-2658911
>chr3R:2658975-2659024
>chr3R:2659064-2659109
>chr3R:2659333-2659366
>chr3R:2659447-2659980
>chr3R:2660054-2660478
>chr3R:2660512-2663908
>chr3R:2664096-2667359
>chr3R:2667396-2667834
>chr3R:2667948-2668448
>chr3R:2668512-2668641
>chr3R:2668680-2670085
>chr3R:2670123-2670370
>chr3R:2670426-2672257
>chr3R:2672308-2672523
>chr3R:2672711-2675973
>chr3R:2676010-2676448
>chr3R:2676562-2677062
>chr3R:2677126-2677255
>chr3R:2677294-2677424
>chr3R:2677528-2677726
>chr3R:2677755-2677877
>chr3R:2677930-2678048
>chr3R:2678086-2678429
>chr3R:2678476-2678661
>chr3R:2678700-2678894
>chr3R:2679253-2681674
>chr3R:2682892-2684623
>chr3R:2684767-2684855
>chr3R:2685629-2685742
>chr3R:2685950-2687028
>chr3R:2687189-2687306
>chr3R:2687381-2687424
>chr3R:2687488-2687587
>chr3R:2687683-2688665
>chr3R:2688692-2689310
>chr3R:2689403-2689437
>chr3R:2689741-2690048
>chr3R:2690447-2690540
>chr3R:2691244-2694367
>chr3R:2695061-2717718
>chr3R:2717759-2722313
>chr3R:2722341-2722690
>chr3R:2722905-2722934
>chr3R:2723002-2723155
>chr3R:2723352-2723390
>chr3R:2723815-2723852
>chr3R:2723905-2723947
>chr3R:2723974-2724045
>chr3R:2725206-2725294
>chr3R:2725748-2738486
>chr3R:2738834-2739003
>chr3R:2739474-2739506
>chr3R:2739821-2740013
>chr3R:2742591-2742617
>chr3R:2742689-2743016
>chr3R:2743179-2743253
>chr3R:2744233-2744272
>chr3R:2744859-2744899
>chr3R:2745082-2745158
>chr3R:2745397-2746109
>chr3R:2746543-2746800
>chr3R:2746940-2747067
>chr3R:2747093-2747145
>chr3R:2747949-2748037
>chr3R:2748524-2749106
>chr3R:2749164-2765789
>chr3R:2766137-2766306
>chr3R:2766777-2766809
>chr3R:2767119-2767324
>chr3R:2769918-2769944
>chr3R:2770041-2770177
>chr3R:2770223-2771876
>chr3R:2771972-2772492
>chr3R:2772524-2772995
>chr3R:2773076-2773324
>chr3R:2773402-2773611
>chr3R:2773668-2774073
>chr3R:2774098-2774202
>chr3R:2774235-2775952
>chr3R:2775981-2784652
>chr3R:2784680-2784773
>chr3R:2784826-2785212
>chr3R:2785386-2785440
>chr3R:2785502-2791411
>chr3R:2791491-2791521
>chr3R:2791605-2813700
>chr3R:2813754-2814515
>chr3R:2814573-2814668
>chr3R:2814804-2814840
>chr3R:2814918-2815205
>chr3R:2815388-2815471
>chr3R:2815557-2815620
>chr3R:2815695-2816037
>chr3R:2816132-2816212
>chr3R:2816321-2816907
>chr3R:2816969-2817234
>chr3R:2817301-2817365
>chr3R:2817593-2818164
>chr3R:2818391-2818428
>chr3R:2818859-2819090
>chr3R:2819924-2819981
>chr3R:2820063-2820116
>chr3R:2820188-2820265
>chr3R:2820972-2821003
>chr3R:2821524-2821601
>chr3R:2821704-2821750
>chr3R:2821839-2821997
>chr3R:2822032-2822824
>chr3R:2823045-2823710
>chr3R:2823760-2824395
>chr3R:2824447-2831902
>chr3R:2831967-2832093
>chr3R:2832289-2832353
>chr3R:2832743-2832872
>chr3R:2833348-2833549
>chr3R:2834120-2834378
>chr3R:2834601-2834668
>chr3R:2834776-2834888
>chr3R:2836305-2836404
>chr3R:2837588-2837654
>chr3R:2837788-2837952
>chr3R:2840164-2843090
>chr3R:2843129-2843993
>chr3R:2844139-2845157
>chr3R:2845597-2845838
>chr3R:2845933-2846003
>chr3R:2846100-2846237
>chr3R:2847489-2847750
>chr3R:2847852-2847891
>chr3R:2848141-2848247
>chr3R:2848367-2848512
>chr3R:2848554-2848662
>chr3R:2848704-2848851
>chr3R:2849407-2849813
>chr3R:2850077-2858446
>chr3R:2859137-2859225
>chr3R:2860078-2860216
>chr3R:2860349-2860411
>chr3R:2860474-2860711
>chr3R:2860838-2861461
>chr3R:2861495-2861594
>chr3R:2861797-2861843
>chr3R:2864088-2872449
>chr3R:2872615-2873223
>chr3R:2873372-2874204
>chr3R:2874231-2874292
>chr3R:2874356-2874503
>chr3R:2874540-2874695
>chr3R:2874736-2875357
>chr3R:2875396-2875970
>chr3R:2876166-2876287
>chr3R:2876356-2876670
>chr3R:2876700-2876893
>chr3R:2877318-2877375
>chr3R:2877568-2877595
>chr3R:2877639-2877678
>chr3R:2877716-2877780
>chr3R:2877929-2878021
>chr3R:2878072-2878222
>chr3R:2878309-2878338
>chr3R:2878542-2878584
>chr3R:2878894-2878989
>chr3R:2879053-2879098
>chr3R:2880136-2880194
>chr3R:2880854-2880966
>chr3R:2881193-2881232
>chr3R:2881332-2881465
>chr3R:2881510-2882105
>chr3R:2882138-2882530
>chr3R:2882690-2882793
>chr3R:2882999-2883021
>chr3R:2883103-2883184
>chr3R:2883428-2883488
>chr3R:2883562-2883670
>chr3R:2883726-2883795
>chr3R:2883842-2884100
>chr3R:2884169-2884303
>chr3R:2884371-2884429
>chr3R:2884662-2884725
>chr3R:2885106-2886327
>chr3R:2886361-2888195
>chr3R:2888225-2891582
>chr3R:2891655-2891740
>chr3R:2891860-2891894
>chr3R:2892045-2892072
>chr3R:2892417-2892447
>chr3R:2892948-2893062
>chr3R:2893116-2893524
>chr3R:2893613-2893704
>chr3R:2893777-2893873
>chr3R:2893921-2893981
>chr3R:2894784-2894864
>chr3R:2894904-2894957
>chr3R:2895010-2895334
>chr3R:2895440-2895559
>chr3R:2895589-2895630
>chr3R:2895739-2896154
>chr3R:2896256-2896366
>chr3R:2896457-2896499
>chr3R:2896531-2897342
>chr3R:2897421-2897595
>chr3R:2897969-2898006
>chr3R:2899726-2900253
>chr3R:2900296-2900422
>chr3R:2900449-2901162
>chr3R:2901201-2903332
>chr3R:2903366-2903618
>chr3R:2903656-2903913
>chr3R:2903951-2905401
>chr3R:2905440-2905569
>chr3R:2905633-2909660
>chr3R:2909846-2910146
>chr3R:2910232-2912510
>chr3R:2914034-2914071
>chr3R:2914907-2914957
>chr3R:2915336-2915481
>chr3R:2916554-2923819
>chr3R:2924197-2924412
>chr3R:2924873-2924930
>chr3R:2925100-2925142
>chr3R:2925200-2925255
>chr3R:2926537-2926613
>chr3R:2926872-2926911
>chr3R:2927113-2931872
>chr3R:2933364-2933510
>chr3R:2933661-2934040
>chr3R:2934093-2938584
>chr3R:2941264-2941410
>chr3R:2941482-2941515
>chr3R:2941618-2941822
>chr3R:2941956-2942069
>chr3R:2942099-2944533
>chr3R:2944543-2945437
>chr3R:2945481-2949539
>chr3R:2949638-2949677
>chr3R:2949744-2949794
>chr3R:2949869-2949974
>chr3R:2950379-2950518
>chr3R:2950555-2950604
>chr3R:2950628-2950783
>chr3R:2951293-2951354
>chr3R:2951835-2959731
>chr3R:2959988-2961344
>chr3R:2961375-2961444
>chr3R:2961655-2961717
>chr3R:2961743-2965016
>chr3R:2965031-2971857
>chr3R:2971907-2971957
>chr3R:2972020-2972199
>chr3R:2972303-2972343
>chr3R:2973334-2973420
>chr3R:2973498-2973666
>chr3R:2973712-2973757
>chr3R:2973886-2974628
>chr3R:2975267-2975375
>chr3R:2975647-2975853
>chr3R:2975961-2975993
>chr3R:2977282-2977339
>chr3R:2977430-2977516
>chr3R:2977609-2978082
>chr3R:2978112-2980188
>chr3R:2981281-2981825
>chr3R:2981870-2982001
>chr3R:2983190-2983276
>chr3R:2983385-2983440
>chr3R:2983505-2983655
>chr3R:2984390-2984981
>chr3R:2985162-2985274
>chr3R:2985371-2985494
>chr3R:2985575-2993231
>chr3R:2993396-2993524
>chr3R:2995000-2995067
>chr3R:2995225-2995267
>chr3R:2995524-2995600
>chr3R:2996873-2996928
>chr3R:2996969-2997028
>chr3R:2997198-2997255
>chr3R:2997718-2997931
>chr3R:2999839-3004737
>chr3R:3004794-3005203
>chr3R:3005285-3005346
>chr3R:3005404-3006928
>chr3R:3007003-3010387
>chr3R:3010429-3016948
>chr3R:3016994-3017686
>chr3R:3017719-3018444
>chr3R:3018575-3019115
>chr3R:3019161-3019344
>chr3R:3020119-3026551
>chr3R:3026640-3026726
>chr3R:3027297-3027395
>chr3R:3027562-3027841
>chr3R:3028148-3028342
>chr3R:3028438-3028575
>chr3R:3028681-3028794
>chr3R:3029363-3029461
>chr3R:3029510-3029573
>chr3R:3029743-3029873
>chr3R:3030450-3030567
>chr3R:3030601-3030660
>chr3R:3030783-3030863
>chr3R:3031665-3031926
>chr3R:3032135-3032157
>chr3R:3032333-3032656
>chr3R:3033140-3033774
>chr3R:3033874-3049264
>chr3R:3049466-3049488
>chr3R:3049944-3050012
>chr3R:3050433-3057293
>chr3R:3057370-3058201
>chr3R:3058634-3058733
>chr3R:3059187-3059630
>chr3R:3062455-3062573
>chr3R:3062902-3063285
>chr3R:3063376-3063719
>chr3R:3063888-3063915
>chr3R:3064254-3064319
>chr3R:3064373-3064413
>chr3R:3064512-3071332
>chr3R:3071569-3071598
>chr3R:3071668-3071716
>chr3R:3071935-3071961
>chr3R:3072023-3072047
>chr3R:3072647-3072681
>chr3R:3073179-3073240
>chr3R:3073512-3073534
>chr3R:3073972-3074127
>chr3R:3074183-3074224
>chr3R:3074344-3074584
>chr3R:3074654-3074741
>chr3R:3074822-3075272
>chr3R:3075551-3075579
>chr3R:3075795-3075824
>chr3R:3075981-3076034
>chr3R:3076171-3076241
>chr3R:3076901-3077310
>chr3R:3077585-3077616
>chr3R:3078075-3078117
>chr3R:3078270-3078326
>chr3R:3078366-3079696
>chr3R:3080815-3081002
>chr3R:3081140-3081201
>chr3R:3081470-3081525
>chr3R:3081664-3081703
>chr3R:3082437-3083080
>chr3R:3083128-3083633
>chr3R:3083644-3083723
>chr3R:3083953-3084015
>chr3R:3084236-3084346
>chr3R:3084494-3084543
>chr3R:3084879-3085125
>chr3R:3085225-3085387
>chr3R:3085420-3094069
>chr3R:3094118-3102097
>chr3R:3102146-3119539
>chr3R:3119658-3120379
>chr3R:3120426-3120628
>chr3R:3120711-3120754
>chr3R:3120756-3126979
>chr3R:3127090-3128084
>chr3R:3128143-3136729
>chr3R:3136900-3138204
>chr3R:3138246-3138331
>chr3R:3138677-3139295
>chr3R:3139440-3144839
>chr3R:3144931-3145226
>chr3R:3145268-3145353
>chr3R:3145690-3146283
>chr3R:3146452-3148436
>chr3R:3148495-3148890
>chr3R:3148903-3149582
>chr3R:3149761-3149883
>chr3R:3150000-3151797
>chr3R:3151848-3168981
>chr3R:3169059-3169222
>chr3R:3169390-3169914
>chr3R:3170014-3170408
>chr3R:3170771-3170841
>chr3R:3171051-3171130
>chr3R:3171615-3171661
>chr3R:3171990-3172407
>chr3R:3172452-3172871
>chr3R:3173591-3173701
>chr3R:3173837-3173865
>chr3R:3173890-3173920
>chr3R:3173963-3176673
>chr3R:3176798-3176941
>chr3R:3177028-3177071
>chr3R:3177139-3177172
>chr3R:3177329-3177788
>chr3R:3177854-3177959
>chr3R:3178022-3178094
>chr3R:3178134-3178198
>chr3R:3178255-3178370
>chr3R:3178425-3178631
>chr3R:3178687-3179293
>chr3R:3179341-3179416
>chr3R:3179503-3179547
>chr3R:3179596-3179650
>chr3R:3179685-3180094
>chr3R:3180177-3180859
>chr3R:3181044-3181370
>chr3R:3181409-3184128
>chr3R:3184186-3184957
>chr3R:3185006-3185562
>chr3R:3185644-3185747
>chr3R:3185783-3186094
>chr3R:3186197-3186642
>chr3R:3186741-3187051
>chr3R:3187125-3187239
>chr3R:3188038-3188111
>chr3R:3188371-3188434
>chr3R:3188510-3188586
>chr3R:3188685-3188840
>chr3R:3189053-3189116
>chr3R:3189610-3189917
>chr3R:3190172-3190248
>chr3R:3190349-3190677
>chr3R:3191247-3191672
>chr3R:3191706-3191890
>chr3R:3191935-3192164
>chr3R:3192224-3192604
>chr3R:3192796-3192831
>chr3R:3192860-3192887
>chr3R:3192963-3193064
>chr3R:3193358-3193531
>chr3R:3193615-3194144
>chr3R:3194165-3194367
>chr3R:3194491-3194535
>chr3R:3194647-3195205
>chr3R:3195392-3195507
>chr3R:3195542-3195645
>chr3R:3195788-3195920
>chr3R:3195943-3197384
>chr3R:3197450-3203973
>chr3R:3204033-3207501
>chr3R:3207558-3218228
>chr3R:3218272-3218993
>chr3R:3219069-3225819
>chr3R:3225865-3253517
>chr3R:3253752-3253847
>chr3R:3253897-3254896
>chr3R:3254918-3254962
>chr3R:3255003-3255103
>chr3R:3255156-3255204
>chr3R:3255300-3255419
>chr3R:3255465-3255556
>chr3R:3255659-3256622
>chr3R:3256866-3256954
>chr3R:3256977-3257175
>chr3R:3257261-3257786
>chr3R:3258120-3258152
>chr3R:3258319-3258396
>chr3R:3258437-3258478
>chr3R:3258566-3258613
>chr3R:3258797-3258838
>chr3R:3259164-3259234
>chr3R:3259518-3259716
>chr3R:3259859-3260843
>chr3R:3260910-3260956
>chr3R:3261161-3261271
>chr3R:3261362-3261442
>chr3R:3261534-3261895
>chr3R:3263462-3263560
>chr3R:3263943-3264112
>chr3R:3264396-3264476
>chr3R:3264749-3264923
>chr3R:3264954-3264982
>chr3R:3265168-3265255
>chr3R:3265432-3265494
>chr3R:3266237-3266334
>chr3R:3266429-3266470
>chr3R:3267681-3267977
>chr3R:3268081-3268105
>chr3R:3268140-3269137
>chr3R:3269211-3269462
>chr3R:3269529-3269577
>chr3R:3269672-3270230
>chr3R:3270352-3270400
>chr3R:3270454-3280864
>chr3R:3281578-3281690
>chr3R:3282486-3283726
>chr3R:3284059-3284667
>chr3R:3284700-3285329
>chr3R:3285343-3286137
>chr3R:3286463-3286712
>chr3R:3286755-3287240
>chr3R:3287285-3287611
>chr3R:3287665-3288653
>chr3R:3288706-3288857
>chr3R:3288937-3319289
>chr3R:3319348-3319375
>chr3R:3319564-3319587
>chr3R:3319688-3320504
>chr3R:3321261-3321368
>chr3R:3321686-3321848
>chr3R:3321901-3322209
>chr3R:3323346-3323504
>chr3R:3323653-3323680
>chr3R:3323711-3323745
>chr3R:3323830-3323916
>chr3R:3325434-3325488
>chr3R:3325633-3325799
>chr3R:3326388-3330324
>chr3R:3330383-3330634
>chr3R:3330667-3330728
>chr3R:3330845-3330926
>chr3R:3331113-3331242
>chr3R:3331375-3331588
>chr3R:3331663-3335511
>chr3R:3335587-3339713
>chr3R:3339789-3340581
>chr3R:3340671-3343977
>chr3R:3344075-3344146
>chr3R:3344832-3344967
>chr3R:3344995-3345038
>chr3R:3345307-3345413
>chr3R:3345456-3345521
>chr3R:3345706-3345847
>chr3R:3346311-3352790
>chr3R:3352859-3352994
>chr3R:3354542-3354575
>chr3R:3354776-3355310
>chr3R:3355852-3355908
>chr3R:3356228-3356299
>chr3R:3356376-3357386
>chr3R:3357501-3357572
>chr3R:3357848-3357879
>chr3R:3358117-3358191
>chr3R:3358248-3358335
>chr3R:3358590-3358751
>chr3R:3358818-3359667
>chr3R:3360098-3360159
>chr3R:3360236-3360339
>chr3R:3360928-3361498
>chr3R:3361738-3363324
>chr3R:3363374-3363431
>chr3R:3363775-3363964
>chr3R:3364057-3364756
>chr3R:3364828-3365012
>chr3R:3365111-3374292
>chr3R:3374361-3375228
>chr3R:3375321-3376837
>chr3R:3376861-3377062
>chr3R:3377141-3380748
>chr3R:3380834-3380946
>chr3R:3381042-3381130
>chr3R:3382108-3382340
>chr3R:3382523-3382614
>chr3R:3382744-3382826
>chr3R:3382914-3382965
>chr3R:3383246-3383301
>chr3R:3383375-3383696
>chr3R:3384095-3384173
>chr3R:3384314-3384761
>chr3R:3384798-3385085
>chr3R:3385141-3385450
>chr3R:3385535-3385974
>chr3R:3386155-3386690
>chr3R:3386722-3387705
>chr3R:3387782-3388067
>chr3R:3388091-3389469
>chr3R:3389632-3389663
>chr3R:3389757-3389817
>chr3R:3389865-3394200
>chr3R:3394237-3395988
>chr3R:3396342-3396492
>chr3R:3396706-3396963
>chr3R:3397111-3397247
>chr3R:3397635-3397687
>chr3R:3398886-3398933
>chr3R:3399543-3399574
>chr3R:3399608-3399633
>chr3R:3399737-3399804
>chr3R:3400224-3407637
>chr3R:3408289-3408365
>chr3R:3408589-3408628
>chr3R:3409038-3409411
>chr3R:3409492-3410852
>chr3R:3411130-3411155
>chr3R:3413207-3413262
>chr3R:3414006-3422601
>chr3R:3423198-3423589
>chr3R:3423879-3424031
>chr3R:3424162-3426780
>chr3R:3427432-3427508
>chr3R:3427732-3427771
>chr3R:3428181-3428554
>chr3R:3428635-3429995
>chr3R:3430273-3430298
>chr3R:3432345-3432400
>chr3R:3432769-3440261
>chr3R:3440590-3449199
>chr3R:3449753-3450144
>chr3R:3450434-3450586
>chr3R:3450717-3454235
>chr3R:3454300-3455134
>chr3R:3455334-3455400
>chr3R:3455523-3455564
>chr3R:3455626-3455771
>chr3R:3455816-3456095
>chr3R:3456185-3456256
>chr3R:3456443-3456492
>chr3R:3457474-3458172
>chr3R:3458515-3459260
>chr3R:3459327-3459516
>chr3R:3459550-3460122
>chr3R:3460163-3460213
>chr3R:3460478-3460564
>chr3R:3460674-3460723
>chr3R:3462883-3463027
>chr3R:3463196-3463301
>chr3R:3463424-3463509
>chr3R:3463560-3463615
>chr3R:3463801-3463877
>chr3R:3463998-3464019
>chr3R:3464145-3464204
>chr3R:3464319-3464499
>chr3R:3464534-3464602
>chr3R:3464817-3464847
>chr3R:3464883-3465051
>chr3R:3465122-3465247
>chr3R:3465319-3465383
>chr3R:3465471-3465519
>chr3R:3466041-3466115
>chr3R:3466575-3466608
>chr3R:3467546-3468073
>chr3R:3469679-3469840
>chr3R:3469872-3470038
>chr3R:3470147-3470354
>chr3R:3470414-3470442
>chr3R:3470581-3470706
>chr3R:3470735-3485856
>chr3R:3485955-3486036
>chr3R:3486081-3486194
>chr3R:3486259-3486373
>chr3R:3486618-3486661
>chr3R:3486952-3487325
>chr3R:3487352-3487621
>chr3R:3487678-3488042
>chr3R:3488099-3488150
>chr3R:3488340-3488389
>chr3R:3488667-3488720
>chr3R:3488887-3489207
>chr3R:3489388-3489430
>chr3R:3489607-3490687
>chr3R:3490732-3491609
>chr3R:3491747-3492276
>chr3R:3492554-3497693
>chr3R:3498518-3505879
>chr3R:3506160-3506275
>chr3R:3507347-3507702
>chr3R:3507743-3507841
>chr3R:3508020-3508072
>chr3R:3508527-3508757
>chr3R:3508800-3510062
>chr3R:3510462-3510922
>chr3R:3512241-3512261
>chr3R:3512355-3515880
>chr3R:3515920-3517500
>chr3R:3517527-3519155
>chr3R:3519611-3519644
>chr3R:3520299-3520378
>chr3R:3521226-3521251
>chr3R:3522753-3522839
>chr3R:3522904-3522934
>chr3R:3523108-3523165
>chr3R:3523267-3523389
>chr3R:3524500-3524798
>chr3R:3524830-3525038
>chr3R:3527654-3527943
>chr3R:3528076-3528242
>chr3R:3528384-3528456
>chr3R:3528709-3528734
>chr3R:3528776-3528974
>chr3R:3529057-3529088
>chr3R:3529227-3571655
>chr3R:3572026-3573718
>chr3R:3573751-3574245
>chr3R:3574302-3575154
>chr3R:3575252-3576455
>chr3R:3576738-3577035
>chr3R:3578427-3578452
>chr3R:3578570-3578596
>chr3R:3578780-3578820
>chr3R:3582183-3582220
>chr3R:3582927-3583554
>chr3R:3583644-3584344
>chr3R:3584636-3584671
>chr3R:3585588-3585889
>chr3R:3586242-3586505
>chr3R:3587657-3589803
>chr3R:3589934-3590473
>chr3R:3590536-3591011
>chr3R:3591332-3591499
>chr3R:3591542-3591653
>chr3R:3591842-3593204
>chr3R:3593233-3593559
>chr3R:3593654-3593694
>chr3R:3593746-3593775
>chr3R:3593830-3593926
>chr3R:3594154-3594625
>chr3R:3594677-3594740
>chr3R:3594765-3594831
>chr3R:3594904-3594962
>chr3R:3594992-3595054
>chr3R:3595183-3595255
>chr3R:3595322-3595459
>chr3R:3595530-3595663
>chr3R:3595719-3596131
>chr3R:3596172-3597023
>chr3R:3597144-3597288
>chr3R:3597747-3598563
>chr3R:3598655-3600096
>chr3R:3600194-3600946
>chr3R:3601003-3602715
>chr3R:3602853-3602939
>chr3R:3603097-3603470
>chr3R:3603497-3604158
>chr3R:3604285-3604442
>chr3R:3604540-3604753
>chr3R:3604875-3604952
>chr3R:3604958-3605355
>chr3R:3605381-3607307
>chr3R:3607364-3608484
>chr3R:3608547-3608614
>chr3R:3608827-3609024
>chr3R:3609197-3609672
>chr3R:3609703-3609789
>chr3R:3609915-3610177
>chr3R:3610971-3611136
>chr3R:3611303-3611432
>chr3R:3611715-3612670
>chr3R:3612708-3612866
>chr3R:3612914-3613379
>chr3R:3613401-3615399
>chr3R:3615495-3617199
>chr3R:3617223-3617441
>chr3R:3617506-3617936
>chr3R:3618006-3618062
>chr3R:3618097-3618248
>chr3R:3618306-3618506
>chr3R:3618671-3618848
>chr3R:3618993-3619396
>chr3R:3619651-3620640
>chr3R:3620703-3620862
>chr3R:3621426-3621470
>chr3R:3621947-3622138
>chr3R:3622407-3622432
>chr3R:3624410-3624441
>chr3R:3624495-3624838
>chr3R:3625038-3625098
>chr3R:3626379-3626426
>chr3R:3626555-3626732
>chr3R:3627236-3628163
>chr3R:3628212-3628804
>chr3R:3629293-3629374
>chr3R:3631211-3631235
>chr3R:3632344-3634089
>chr3R:3634136-3635946
>chr3R:3636554-3636602
>chr3R:3636669-3636772
>chr3R:3636830-3637019
>chr3R:3637062-3638258
>chr3R:3638295-3641773
>chr3R:3641844-3642582
>chr3R:3642751-3643084
>chr3R:3643917-3664015
>chr3R:3664148-3670364
>chr3R:3670553-3671442
>chr3R:3671507-3671614
>chr3R:3671683-3671768
>chr3R:3671837-3671868
>chr3R:3671904-3672296
>chr3R:3672319-3672510
>chr3R:3672561-3672712
>chr3R:3672785-3672824
>chr3R:3672891-3673334
>chr3R:3673391-3693126
>chr3R:3693167-3694130
>chr3R:3694179-3694603
>chr3R:3694685-3695001
>chr3R:3695035-3695298
>chr3R:3695569-3695859
>chr3R:3695987-3696318
>chr3R:3696343-3696381
>chr3R:3696404-3696454
>chr3R:3696675-3696717
>chr3R:3697597-3697633
>chr3R:3697664-3702182
>chr3R:3702872-3706261
>chr3R:3707285-3707567
>chr3R:3707640-3707764
>chr3R:3707988-3708292
>chr3R:3708364-3708533
>chr3R:3708554-3709138
>chr3R:3709178-3710812
>chr3R:3710839-3711391
>chr3R:3711451-3712172
>chr3R:3712214-3712386
>chr3R:3712422-3712984
>chr3R:3713029-3713381
>chr3R:3714030-3715356
>chr3R:3715429-3719604
>chr3R:3719657-3724013
>chr3R:3724066-3728422
>chr3R:3728475-3732371
>chr3R:3732457-3732950
>chr3R:3733052-3733130
>chr3R:3733179-3733918
>chr3R:3734136-3734674
>chr3R:3735798-3736067
>chr3R:3736129-3736189
>chr3R:3736846-3736876
>chr3R:3737234-3737760
>chr3R:3738149-3738388
>chr3R:3738513-3742192
>chr3R:3742477-3742697
>chr3R:3742806-3742830
>chr3R:3742965-3743130
>chr3R:3743202-3743255
>chr3R:3743503-3743939
>chr3R:3744135-3744220
>chr3R:3744320-3744388
>chr3R:3744537-3744586
>chr3R:3745120-3745158
>chr3R:3745259-3745305
>chr3R:3746252-3748712
>chr3R:3749064-3749156
>chr3R:3749224-3750099
>chr3R:3751342-3751418
>chr3R:3751820-3751875
>chr3R:3751946-3751979
>chr3R:3752622-3752763
>chr3R:3752871-3753067
>chr3R:3753092-3753337
>chr3R:3753383-3753534
>chr3R:3753632-3756246
>chr3R:3756470-3756562
>chr3R:3756748-3756817
>chr3R:3757982-3758053
>chr3R:3758721-3758987
>chr3R:3759047-3766492
>chr3R:3766583-3771630
>chr3R:3771711-3772084
>chr3R:3772465-3772522
>chr3R:3772725-3772832
>chr3R:3773436-3773571
>chr3R:3774158-3774376
>chr3R:3774385-3774665
>chr3R:3774990-3779622
>chr3R:3779686-3780039
>chr3R:3780075-3784314
>chr3R:3784704-3784751
>chr3R:3784984-3785042
>chr3R:3785092-3785181
>chr3R:3785312-3785365
>chr3R:3785445-3785524
>chr3R:3785638-3785681
>chr3R:3785806-3786216
>chr3R:3786322-3786540
>chr3R:3786723-3786776
>chr3R:3787019-3787181
>chr3R:3787463-3787630
>chr3R:3787672-3787728
>chr3R:3787811-3787933
>chr3R:3788218-3788350
>chr3R:3788487-3789392
>chr3R:3789486-3789517
>chr3R:3789599-3789781
>chr3R:3790008-3790159
>chr3R:3790505-3794481
>chr3R:3794533-3794666
>chr3R:3794930-3795713
>chr3R:3795736-3795767
>chr3R:3795834-3796135
>chr3R:3796192-3796222
>chr3R:3796458-3796615
>chr3R:3796915-3796974
>chr3R:3797080-3797152
>chr3R:3797382-3797436
>chr3R:3797521-3797608
>chr3R:3797869-3800018
>chr3R:3800064-3801003
>chr3R:3801073-3803230
>chr3R:3803273-3813495
>chr3R:3813624-3813851
>chr3R:3813899-3814375
>chr3R:3814408-3814465
>chr3R:3814507-3814561
>chr3R:3814746-3814804
>chr3R:3815288-3815376
>chr3R:3815547-3819939
>chr3R:3820009-3820579
>chr3R:3820611-3820667
>chr3R:3820709-3820763
>chr3R:3820948-3821006
>chr3R:3821491-3821667
>chr3R:3821749-3841828
>chr3R:3841943-3843030
>chr3R:3843091-3843120
>chr3R:3843269-3843310
>chr3R:3843501-3843548
>chr3R:3844620-3844656
>chr3R:3845317-3845411
>chr3R:3845629-3845781
>chr3R:3846084-3846321
>chr3R:3846379-3846424
>chr3R:3846626-3846651
>chr3R:3848099-3848136
>chr3R:3848806-3849165
>chr3R:3849204-3849458
>chr3R:3851115-3851834
>chr3R:3853810-3853836
>chr3R:3854548-3854604
>chr3R:3854793-3855211
>chr3R:3855825-3856142
>chr3R:3856251-3856674
>chr3R:3856745-3856913
>chr3R:3856977-3857121
>chr3R:3857176-3857261
>chr3R:3857727-3857756
>chr3R:3858525-3858554
>chr3R:3858822-3858945
>chr3R:3859042-3859133
>chr3R:3859355-3859683
>chr3R:3861116-3861173
>chr3R:3861208-3861437
>chr3R:3861571-3861634
>chr3R:3861688-3861777
>chr3R:3861839-3861931
>chr3R:3862790-3862841
>chr3R:3863072-3863235
>chr3R:3863254-3863362
>chr3R:3863587-3863894
>chr3R:3864705-3864738
>chr3R:3865695-3865900
>chr3R:3867786-3867823
>chr3R:3868089-3868327
>chr3R:3868451-3868982
>chr3R:3869087-3870704
>chr3R:3871187-3871224
>chr3R:3871560-3871727
>chr3R:3871851-3872382
>chr3R:3872489-3874314
>chr3R:3874360-3874470
>chr3R:3874590-3875219
>chr3R:3875281-3875380
>chr3R:3875457-3875688
>chr3R:3875830-3876153
>chr3R:3876189-3876500
>chr3R:3876529-3876831
>chr3R:3876936-3877006
>chr3R:3877122-3877159
>chr3R:3877951-3878645
>chr3R:3880670-3880861
>chr3R:3881051-3881221
>chr3R:3881372-3883167
>chr3R:3883264-3883354
>chr3R:3883430-3883864
>chr3R:3883912-3884387
>chr3R:3884451-3885041
>chr3R:3885138-3885239
>chr3R:3885335-3886669
>chr3R:3886986-3887097
>chr3R:3887460-3887499
>chr3R:3887678-3887894
>chr3R:3888113-3888241
>chr3R:3888352-3888392
>chr3R:3889312-3898716
>chr3R:3899032-3899093
>chr3R:3899463-3899523
>chr3R:3899741-3899954
>chr3R:3900089-3900125
>chr3R:3900768-3900985
>chr3R:3901196-3901526
>chr3R:3901923-3902034
>chr3R:3902340-3902377
>chr3R:3902664-3904082
>chr3R:3904310-3904573
>chr3R:3904762-3905186
>chr3R:3905269-3905302
>chr3R:3905335-3905681
>chr3R:3905760-3905787
>chr3R:3905810-3905842
>chr3R:3906041-3906724
>chr3R:3907002-3907037
>chr3R:3907172-3907263
>chr3R:3907557-3907612
>chr3R:3907784-3907972
>chr3R:3908309-3909035
>chr3R:3909088-3910425
>chr3R:3910473-3912362
>chr3R:3913066-3913098
>chr3R:3913768-3913871
>chr3R:3914004-3914056
>chr3R:3914124-3914384
>chr3R:3915982-3916079
>chr3R:3916247-3916361
>chr3R:3916841-3916875
>chr3R:3917760-3917806
>chr3R:3918116-3918309
>chr3R:3919071-3919199
>chr3R:3919447-3919524
>chr3R:3920185-3920388
>chr3R:3920863-3920921
>chr3R:3921358-3921892
>chr3R:3922132-3922166
>chr3R:3922261-3922283
>chr3R:3922327-3922389
>chr3R:3922469-3922512
>chr3R:3922561-3922645
>chr3R:3922978-3948247
>chr3R:3948300-3952082
>chr3R:3952161-3954510
>chr3R:3954546-3954899
>chr3R:3954963-3961040
>chr3R:3961081-3961513
>chr3R:3961556-3961749
>chr3R:3961849-3963307
>chr3R:3963485-3963508
>chr3R:3963581-3963821
>chr3R:3963923-3964241
>chr3R:3964290-3965283
>chr3R:3965319-3965672
>chr3R:3965736-3970526
>chr3R:3970601-3974368
>chr3R:3974389-3976321
>chr3R:3976495-3977966
>chr3R:3978144-3978169
>chr3R:3978238-3978511
>chr3R:3978603-3978877
>chr3R:3978962-3989003
>chr3R:3989151-3989405
>chr3R:3989456-3989581
>chr3R:3989801-3990281
>chr3R:3990424-3990683
>chr3R:3990769-3998927
>chr3R:3998961-3999069
>chr3R:3999268-4001480
>chr3R:4001548-4001600
>chr3R:4001733-4001836
>chr3R:4001968-4002401
>chr3R:4002802-4002834
>chr3R:4003538-4005755
>chr3R:4005823-4005875
>chr3R:4006008-4006380
>chr3R:4006781-4006813
>chr3R:4007517-4009644
>chr3R:4011644-4012024
>chr3R:4012124-4012200
>chr3R:4012285-4012309
>chr3R:4012899-4012951
>chr3R:4013168-4013394
>chr3R:4013684-4013765
>chr3R:4014806-4025410
>chr3R:4025590-4042494
>chr3R:4042544-4043268
>chr3R:4043293-4043775
>chr3R:4044008-4044307
>chr3R:4044661-4045020
>chr3R:4045148-4048753
>chr3R:4048790-4051275
>chr3R:4051326-4051370
>chr3R:4051406-4051466
>chr3R:4051922-4052830
>chr3R:4052887-4053248
>chr3R:4053859-4053903
>chr3R:4054106-4054189
>chr3R:4054245-4054454
>chr3R:4054618-4054663
>chr3R:4054843-4055251
>chr3R:4055365-4055402
>chr3R:4055456-4055865
>chr3R:4055929-4057144
>chr3R:4057198-4060040
>chr3R:4060099-4063236
>chr3R:4063301-4063530
>chr3R:4063730-4063780
>chr3R:4063871-4064015
>chr3R:4064041-4065012
>chr3R:4065053-4065352
>chr3R:4065438-4065813
>chr3R:4065853-4067157
>chr3R:4067198-4067295
>chr3R:4067356-4068952
>chr3R:4069007-4069269
>chr3R:4069428-4069722
>chr3R:4069896-4069997
>chr3R:4070062-4070128
>chr3R:4070180-4070273
>chr3R:4071678-4075440
>chr3R:4075641-4075765
>chr3R:4075810-4076588
>chr3R:4076641-4077070
>chr3R:4077280-4077622
>chr3R:4078544-4078578
>chr3R:4078906-4079336
>chr3R:4079771-4079833
>chr3R:4080200-4080249
>chr3R:4080837-4080893
>chr3R:4085716-4086280
>chr3R:4086361-4086442
>chr3R:4086670-4086739
>chr3R:4086928-4090764
>chr3R:4092804-4092858
>chr3R:4093045-4093172
>chr3R:4093416-4093621
>chr3R:4093804-4093842
>chr3R:4094541-4094951
>chr3R:4095419-4095458
>chr3R:4095572-4095611
>chr3R:4096096-4096174
>chr3R:4096914-4096968
>chr3R:4097212-4097258
>chr3R:4097283-4097326
>chr3R:4097724-4097837
>chr3R:4097983-4098059
>chr3R:4098215-4098773
>chr3R:4099029-4099076
>chr3R:4099673-4099826
>chr3R:4100381-4100811
>chr3R:4101065-4101111
>chr3R:4101171-4101247
>chr3R:4104412-4104636
>chr3R:4105000-4105042
>chr3R:4105077-4110268
>chr3R:4110650-4110712
>chr3R:4110744-4110867
>chr3R:4110955-4110985
>chr3R:4111914-4112243
>chr3R:4112306-4112700
>chr3R:4112968-4113273
>chr3R:4113417-4113442
>chr3R:4113539-4113867
>chr3R:4113945-4113966
>chr3R:4114072-4114144
>chr3R:4114241-4126769
>chr3R:4127330-4127524
>chr3R:4128373-4128588
>chr3R:4128678-4128938
>chr3R:4129221-4129651
>chr3R:4131610-4131714
>chr3R:4131769-4132208
>chr3R:4132515-4132750
>chr3R:4134657-4134744
>chr3R:4135950-4136018
>chr3R:4137928-4137990
>chr3R:4138727-4138910
>chr3R:4139115-4139173
>chr3R:4139284-4139618
>chr3R:4139702-4143896
>chr3R:4143950-4145916
>chr3R:4145996-4149776
>chr3R:4149798-4150068
>chr3R:4150290-4150331
>chr3R:4152233-4152370
>chr3R:4152743-4152909
>chr3R:4152954-4153222
>chr3R:4153521-4159233
>chr3R:4160289-4161053
>chr3R:4162514-4162626
>chr3R:4162670-4162849
>chr3R:4162929-4163122
>chr3R:4163167-4163206
>chr3R:4163844-4163929
>chr3R:4164163-4164515
>chr3R:4165526-4165613
>chr3R:4165700-4165787
>chr3R:4165882-4165991
>chr3R:4166937-4167360
>chr3R:4168223-4168664
>chr3R:4169147-4169194
>chr3R:4169573-4169602
>chr3R:4169724-4169797
>chr3R:4169923-4169977
>chr3R:4170061-4170155
>chr3R:4171847-4172021
>chr3R:4173832-4174178
>chr3R:4174278-4174294
>chr3R:4176259-4176528
>chr3R:4177920-4178024
>chr3R:4178109-4178547
>chr3R:4180878-4181366
>chr3R:4181400-4181426
>chr3R:4181994-4182060
>chr3R:4182520-4182551
>chr3R:4182999-4183141
>chr3R:4183186-4183333
>chr3R:4183416-4183706
>chr3R:4184998-4185076
>chr3R:4185141-4185390
>chr3R:4185551-4185746
>chr3R:4185829-4185877
>chr3R:4186195-4186330
>chr3R:4186416-4186473
>chr3R:4186562-4186710
>chr3R:4187719-4189374
>chr3R:4191114-4191172
>chr3R:4191806-4193168
>chr3R:4193413-4193610
>chr3R:4193655-4193792
>chr3R:4193863-4194079
>chr3R:4196417-4196717
>chr3R:4196807-4197032
>chr3R:4198126-4198179
>chr3R:4199516-4199637
>chr3R:4199668-4199734
>chr3R:4199832-4199994
>chr3R:4200479-4200515
>chr3R:4200520-4201497
>chr3R:4206123-4211666
>chr3R:4211824-4211888
>chr3R:4215450-4215479
>chr3R:4215886-4215926
>chr3R:4216750-4216791
>chr3R:4217173-4217226
>chr3R:4217718-4217809
>chr3R:4217990-4218040
>chr3R:4219044-4219074
>chr3R:4223244-4224381
>chr3R:4227353-4227406
>chr3R:4229852-4229912
>chr3R:4229951-4230001
>chr3R:4230200-4230333
>chr3R:4230752-4230802
>chr3R:4232843-4232926
>chr3R:4238375-4238415
>chr3R:4242402-4242457
>chr3R:4243934-4243963
>chr3R:4245617-4245869
>chr3R:4246192-4246332
>chr3R:4248239-4248321
>chr3R:4253135-4253217
>chr3R:4253480-4253520
>chr3R:4255028-4255073
>chr3R:4255316-4255382
>chr3R:4256012-4256419
>chr3R:4257561-4257590
>chr3R:4258559-4266035
>chr3R:4266618-4266708
>chr3R:4268344-4268390
>chr3R:4268534-4268701
>chr3R:4268728-4269152
>chr3R:4270662-4277213
>chr3R:4279104-4279288
>chr3R:4281334-4281430
>chr3R:4284583-4284615
>chr3R:4286300-4286360
>chr3R:4286687-4286804
>chr3R:4287038-4287092
>chr3R:4287437-4287538
>chr3R:4288163-4288264
>chr3R:4288782-4288829
>chr3R:4295126-4295266
>chr3R:4298068-4298109
>chr3R:4299661-4299712
>chr3R:4299800-4299865
>chr3R:4299929-4300005
>chr3R:4301113-4301291
>chr3R:4302449-4302474
>chr3R:4306692-4307239
>chr3R:4310158-4310202
>chr3R:4322554-4322656
>chr3R:4322754-4322802
>chr3R:4326307-4326430
>chr3R:4326544-4326716
>chr3R:4326753-4326783
>chr3R:4327347-4327421
>chr3R:4327758-4327784
>chr3R:4330393-4330733
>chr3R:4334357-4334668
>chr3R:4334829-4334911
>chr3R:4342979-4343054
>chr3R:4343113-4343510
>chr3R:4346058-4346090
>chr3R:4346729-4346786
>chr3R:4346862-4346901
>chr3R:4347200-4347260
>chr3R:4350106-4350174
>chr3R:4351064-4351523
>chr3R:4352554-4352592
>chr3R:4353148-4353189
>chr3R:4355143-4355452
>chr3R:4355732-4355973
>chr3R:4356063-4356117
>chr3R:4356452-4356568
>chr3R:4356925-4356987
>chr3R:4357032-4357063
>chr3R:4357103-4357140
>chr3R:4357372-4357409
>chr3R:4357638-4358350
>chr3R:4358376-4358562
>chr3R:4359712-4359759
>chr3R:4361088-4361127
>chr3R:4361504-4361540
>chr3R:4362011-4362422
>chr3R:4366806-4375181
>chr3R:4376820-4376857
>chr3R:4377739-4377835
>chr3R:4378102-4378495
>chr3R:4378527-4378573
>chr3R:4381706-4381754
>chr3R:4387130-4387344
>chr3R:4387377-4387442
>chr3R:4388511-4388539
>chr3R:4389121-4389201
>chr3R:4392319-4392360
>chr3R:4392675-4392792
>chr3R:4393826-4393869
>chr3R:4398301-4398351
>chr3R:4402041-4402580
>chr3R:4402622-4402669
>chr3R:4402768-4402813
>chr3R:4403785-4403821
>chr3R:4404818-4404861
>chr3R:4408461-4412711
>chr3R:4413570-4413602
>chr3R:4413991-4414434
>chr3R:4415563-4415598
>chr3R:4416224-4416259
>chr3R:4417744-4417782
>chr3R:4417900-4418108
>chr3R:4419451-4419501
>chr3R:4420111-4420141
>chr3R:4421217-4421600
>chr3R:4421684-4421743
>chr3R:4421772-4421811
>chr3R:4422166-4422203
>chr3R:4422465-4422521
>chr3R:4422620-4422681
>chr3R:4428648-4428762
>chr3R:4429576-4429613
>chr3R:4433281-4433338
>chr3R:4434292-4434328
>chr3R:4434426-4434454
>chr3R:4437723-4437779
>chr3R:4438065-4438101
>chr3R:4439157-4439218
>chr3R:4440361-4440387
>chr3R:4440556-4440641
>chr3R:4442936-4442962
>chr3R:4449054-4449080
>chr3R:4450837-4450973
>chr3R:4451262-4451291
>chr3R:4451500-4451627
>chr3R:4452060-4452127
>chr3R:4453380-4453429
>chr3R:4453659-4453732
>chr3R:4455724-4455777
>chr3R:4461055-4461101
>chr3R:4469690-4469744
>chr3R:4472767-4472838
>chr3R:4473245-4473291
>chr3R:4474700-4474729
>chr3R:4474927-4474987
>chr3R:4476600-4476629
>chr3R:4477648-4477706
>chr3R:4478864-4478919
>chr3R:4479955-4480033
>chr3R:4481314-4481336
>chr3R:4484230-4484277
>chr3R:4484323-4484386
>chr3R:4484848-4484954
>chr3R:4487171-4487287
>chr3R:4487813-4487840
>chr3R:4488045-4488140
>chr3R:4488233-4488900
>chr3R:4488987-4489129
>chr3R:4489169-4489203
>chr3R:4489689-4489751
>chr3R:4490255-4490321
>chr3R:4490575-4491595
>chr3R:4493279-4493340
>chr3R:4493677-4493710
>chr3R:4497932-4498050
>chr3R:4498262-4498350
>chr3R:4498534-4498813
>chr3R:4498840-4499015
>chr3R:4499480-4499529
>chr3R:4499799-4500157
>chr3R:4500675-4500743
>chr3R:4500819-4500874
>chr3R:4504144-4504198
>chr3R:4504285-4504322
>chr3R:4504399-4504550
>chr3R:4506484-4506669
>chr3R:4506697-4506992
>chr3R:4507372-4507476
>chr3R:4507578-4507679
>chr3R:4507760-4507893
>chr3R:4507993-4508020
>chr3R:4509049-4509362
>chr3R:4511870-4511897
>chr3R:4512029-4512071
>chr3R:4512117-4512512
>chr3R:4512636-4512677
>chr3R:4512882-4512922
>chr3R:4513126-4513331
>chr3R:4514008-4514046
>chr3R:4514168-4514262
>chr3R:4514316-4514476
>chr3R:4515244-4515536
>chr3R:4515597-4516024
>chr3R:4516065-4516269
>chr3R:4516345-4516730
>chr3R:4516858-4516903
>chr3R:4517040-4517111
>chr3R:4517637-4517676
>chr3R:4517768-4517796
>chr3R:4517938-4517971
>chr3R:4518123-4518162
>chr3R:4518209-4518236
>chr3R:4518403-4518853
>chr3R:4519388-4519447
>chr3R:4519554-4519605
>chr3R:4519767-4519997
>chr3R:4521055-4521166
>chr3R:4523486-4523531
>chr3R:4523653-4523805
>chr3R:4523865-4523929
>chr3R:4523966-4524012
>chr3R:4524924-4524975
>chr3R:4525203-4525270
>chr3R:4525423-4525454
>chr3R:4525997-4526169
>chr3R:4526675-4526704
>chr3R:4528628-4528730
>chr3R:4528874-4528978
>chr3R:4530222-4530272
>chr3R:4530779-4530860
>chr3R:4531215-4531244
>chr3R:4531884-4531917
>chr3R:4532682-4532779
>chr3R:4535897-4535955
>chr3R:4537933-4537994
>chr3R:4538246-4538528
>chr3R:4538928-4540136
>chr3R:4540208-4540246
>chr3R:4542072-4542423
>chr3R:4542856-4542891
>chr3R:4544033-4544068
>chr3R:4545041-4545341
>chr3R:4545649-4545699
>chr3R:4547046-4547068
>chr3R:4547570-4547653
>chr3R:4547770-4547909
>chr3R:4547972-4548350
>chr3R:4549218-4549304
>chr3R:4553071-4553269
>chr3R:4554393-4554461
>chr3R:4555736-4555912
>chr3R:4556016-4556148
>chr3R:4558559-4558597
>chr3R:4559047-4559094
>chr3R:4559940-4560098
>chr3R:4560171-4560195
>chr3R:4560273-4560336
>chr3R:4560455-4560521
>chr3R:4562140-4562357
>chr3R:4562685-4563036
>chr3R:4563073-4563404
>chr3R:4563514-4563696
>chr3R:4563779-4563914
>chr3R:4564119-4564159
>chr3R:4564363-4564567
>chr3R:4565201-4565681
>chr3R:4565730-4566037
>chr3R:4566091-4566577
>chr3R:4566640-4567220
>chr3R:4569864-4570082
>chr3R:4570510-4570623
>chr3R:4571082-4571136
>chr3R:4571237-4571800
>chr3R:4572153-4572180
>chr3R:4572374-4572401
>chr3R:4572530-4572602
>chr3R:4572741-4572770
>chr3R:4573447-4573478
>chr3R:4573606-4573653
>chr3R:4573771-4573832
>chr3R:4574060-4574094
>chr3R:4574190-4574268
>chr3R:4574952-4575010
>chr3R:4575432-4575710
>chr3R:4575783-4575806
>chr3R:4576413-4576537
>chr3R:4576683-4577318
>chr3R:4577352-4577714
>chr3R:4578706-4578735
>chr3R:4579655-4580908
>chr3R:4582361-4582403
>chr3R:4583013-4583212
>chr3R:4583292-4583439
>chr3R:4583542-4583579
>chr3R:4583673-4583721
>chr3R:4583874-4583919
>chr3R:4585437-4585472
>chr3R:4586173-4586341
>chr3R:4586481-4586751
>chr3R:4587102-4587169
>chr3R:4587878-4587921
>chr3R:4587965-4588092
>chr3R:4589459-4589958
>chr3R:4590418-4590460
>chr3R:4591216-4591457
>chr3R:4591878-4591916
>chr3R:4592124-4592151
>chr3R:4592547-4592576
>chr3R:4593573-4593742
>chr3R:4595427-4595509
>chr3R:4596578-4596857
>chr3R:4597171-4597209
>chr3R:4600557-4600644
>chr3R:4604211-4604238
>chr3R:4604448-4604496
>chr3R:4604560-4604677
>chr3R:4605484-4605650
>chr3R:4606403-4606482
>chr3R:4607725-4608110
>chr3R:4609598-4610715
>chr3R:4612253-4612359
>chr3R:4612398-4612435
>chr3R:4615479-4615550
>chr3R:4615609-4615724
>chr3R:4616057-4616089
>chr3R:4616729-4616808
>chr3R:4616971-4617028
>chr3R:4618311-4618374
>chr3R:4619220-4619248
>chr3R:4620919-4621063
>chr3R:4621114-4621305
>chr3R:4622621-4622674
>chr3R:4622760-4622786
>chr3R:4626226-4626364
>chr3R:4629116-4629163
>chr3R:4629275-4629334
>chr3R:4629873-4630002
>chr3R:4631183-4631270
>chr3R:4631461-4631582
>chr3R:4631613-4631682
>chr3R:4633395-4633420
>chr3R:4634066-4634157
>chr3R:4636814-4637020
>chr3R:4638725-4638759
>chr3R:4641081-4641164
>chr3R:4641688-4641727
>chr3R:4643003-4643054
>chr3R:4644507-4644555
>chr3R:4646347-4646379
>chr3R:4650319-4650360
>chr3R:4652133-4652174
>chr3R:4652582-4652627
>chr3R:4653127-4653167
>chr3R:4654969-4655011
>chr3R:4657836-4657973
>chr3R:4658041-4658065
>chr3R:4658080-4658130
>chr3R:4658828-4658915
>chr3R:4659094-4659211
>chr3R:4659869-4659903
>chr3R:4663814-4663872
>chr3R:4666856-4666919
>chr3R:4667193-4667229
>chr3R:4667941-4668003
>chr3R:4668117-4668163
>chr3R:4670060-4670089
>chr3R:4670984-4671033
>chr3R:4673564-4673588
>chr3R:4674733-4674780
>chr3R:4676353-4676447
>chr3R:4677252-4677277
>chr3R:4678065-4678126
>chr3R:4679167-4679195
>chr3R:4679510-4679567
>chr3R:4680447-4680549
>chr3R:4683226-4683912
>chr3R:4683990-4684941
>chr3R:4685519-4685591
>chr3R:4686055-4686080
>chr3R:4688905-4688966
>chr3R:4691048-4691093
>chr3R:4691512-4691535
>chr3R:4692099-4692164
>chr3R:4692494-4692534
>chr3R:4692785-4692809
>chr3R:4693147-4693180
>chr3R:4694201-4694276
>chr3R:4694465-4694523
>chr3R:4695355-4695392
>chr3R:4695508-4695566
>chr3R:4697648-4697680
>chr3R:4698174-4698251
>chr3R:4701463-4701497
>chr3R:4701911-4701958
>chr3R:4705029-4705111
>chr3R:4707073-4707161
>chr3R:4710223-4710253
>chr3R:4711450-4711521
>chr3R:4712377-4712432
>chr3R:4712494-4712557
>chr3R:4714530-4716023
>chr3R:4718117-4718176
>chr3R:4718413-4718797
>chr3R:4718824-4718956
>chr3R:4719111-4719190
>chr3R:4719619-4719650
>chr3R:4721218-4721289
>chr3R:4721849-4721909
>chr3R:4722080-4722138
>chr3R:4726746-4726810
>chr3R:4728535-4728602
>chr3R:4732313-4732360
>chr3R:4733117-4733216
>chr3R:4736095-4736620
>chr3R:4736790-4736864
>chr3R:4737864-4737962
>chr3R:4740571-4740615
>chr3R:4740844-4740894
>chr3R:4741177-4741206
>chr3R:4746443-4746492
>chr3R:4750012-4750307
>chr3R:4753300-4757548
>chr3R:4758165-4758257
>chr3R:4759699-4759735
>chr3R:4759772-4761216
>chr3R:4761520-4761566
>chr3R:4762385-4762440
>chr3R:4762669-4762704
>chr3R:4767985-4768075
>chr3R:4768591-4768626
>chr3R:4768794-4768894
>chr3R:4771270-4771312
>chr3R:4771414-4771487
>chr3R:4780442-4780472
>chr3R:4782091-4782125
>chr3R:4783191-4783288
>chr3R:4783402-4783434
>chr3R:4785523-4785581
>chr3R:4786730-4786801
>chr3R:4788838-4788887
>chr3R:4789318-4789402
>chr3R:4790834-4790866
>chr3R:4791657-4791710
>chr3R:4792125-4792186
>chr3R:4793289-4793345
>chr3R:4796600-4796730
>chr3R:4796822-4796876
>chr3R:4797137-4797282
>chr3R:4797373-4797408
>chr3R:4797754-4797831
>chr3R:4798019-4798077
>chr3R:4798311-4798366
>chr3R:4798806-4798900
>chr3R:4799867-4799936
>chr3R:4801227-4801261
>chr3R:4801541-4801577
>chr3R:4802125-4802251
>chr3R:4803948-4804009
>chr3R:4804166-4804201
>chr3R:4807269-4807304
>chr3R:4811114-4811140
>chr3R:4812227-4812273
>chr3R:4812498-4812598
>chr3R:4813772-4813797
>chr3R:4815091-4815119
>chr3R:4816183-4816240
>chr3R:4817495-4817544
>chr3R:4819817-4819854
>chr3R:4823578-4823649
>chr3R:4824170-4824245
>chr3R:4825928-4825975
>chr3R:4831488-4831663
>chr3R:4831873-4832960
>chr3R:4833489-4833540
>chr3R:4836549-4836595
>chr3R:4838471-4838509
>chr3R:4838907-4838949
>chr3R:4840850-4840890
>chr3R:4841350-4841379
>chr3R:4842491-4842532
>chr3R:4843021-4843087
>chr3R:4843775-4843811
>chr3R:4844156-4844265
>chr3R:4844321-4844505
>chr3R:4847805-4847881
>chr3R:4848010-4848141
>chr3R:4852201-4852234
>chr3R:4853193-4853284
>chr3R:4855316-4855376
>chr3R:4857103-4857127
>chr3R:4859772-4859830
>chr3R:4861176-4861212
>chr3R:4861347-4861384
>chr3R:4862290-4862337
>chr3R:4863828-4863903
>chr3R:4865078-4865139
>chr3R:4865332-4865354
>chr3R:4866105-4866143
>chr3R:4866687-4866752
>chr3R:4867866-4867943
>chr3R:4868685-4869046
>chr3R:4871111-4871155
>chr3R:4873605-4873672
>chr3R:4873687-4873753
>chr3R:4874368-4874418
>chr3R:4874464-4874529
>chr3R:4876771-4876809
>chr3R:4879101-4879169
>chr3R:4880206-4880251
>chr3R:4881752-4881782
>chr3R:4883007-4883063
>chr3R:4884656-4884703
>chr3R:4884815-4884986
>chr3R:4885903-4885946
>chr3R:4887525-4894861
>chr3R:4898275-4898332
>chr3R:4901393-4901543
>chr3R:4902460-4902516
>chr3R:4903668-4903727
>chr3R:4903908-4903950
>chr3R:4904532-4904713
>chr3R:4905238-4905598
>chr3R:4909781-4909806
>chr3R:4910351-4910446
>chr3R:4911239-4911267
>chr3R:4914851-4914888
>chr3R:4919188-4919245
>chr3R:4925752-4925812
>chr3R:4926966-4927032
>chr3R:4936653-4936694
>chr3R:4938668-4938720
>chr3R:4940088-4940189
>chr3R:4942399-4942436
>chr3R:4942973-4943042
>chr3R:4943200-4943540
>chr3R:4943616-4943731
>chr3R:4943785-4944730
>chr3R:4945894-4946075
>chr3R:4947535-4947840
>chr3R:4947933-4948110
>chr3R:4951633-4951658
>chr3R:4952138-4952195
>chr3R:4953326-4953370
>chr3R:4953414-4953440
>chr3R:4955438-4955477
>chr3R:4957602-4957648
>chr3R:4958519-4958566
>chr3R:4962030-4962070
>chr3R:4965213-4965361
>chr3R:4965857-4965911
>chr3R:4966216-4966293
>chr3R:4968992-4969102
>chr3R:4970309-4970357
>chr3R:4971661-4971692
>chr3R:4971929-4971959
>chr3R:4972103-4972156
>chr3R:4972375-4972776
>chr3R:4974779-4974849
>chr3R:4975138-4975168
>chr3R:4975265-4975306
>chr3R:4975614-4975688
>chr3R:4975875-4975957
>chr3R:4976070-4976116
>chr3R:4978882-4979084
>chr3R:4980351-4980386
>chr3R:4984876-4984902
>chr3R:4985887-4985945
>chr3R:4986942-4986976
>chr3R:4994322-4994403
>chr3R:4997395-4997419
>chr3R:4997517-4997545
>chr3R:4998773-4998873
>chr3R:5000760-5000829
>chr3R:5001807-5001887
>chr3R:5002378-5009209
>chr3R:5009350-5009378
>chr3R:5009928-5009995
>chr3R:5011040-5011194
>chr3R:5011985-5012053
>chr3R:5014025-5014070
>chr3R:5014956-5015016
>chr3R:5015250-5015291
>chr3R:5015597-5015632
>chr3R:5016627-5016667
>chr3R:5017410-5017539
>chr3R:5017641-5017691
>chr3R:5018947-5018988
>chr3R:5019233-5019305
>chr3R:5020452-5020496
>chr3R:5020529-5020559
>chr3R:5020867-5020891
>chr3R:5021821-5021890
>chr3R:5022609-5022653
>chr3R:5024373-5024478
>chr3R:5025121-5025199
>chr3R:5026684-5027270
>chr3R:5027439-5027473
>chr3R:5030668-5030729
>chr3R:5031572-5031597
>chr3R:5032444-5032511
>chr3R:5034278-5034316
>chr3R:5035567-5035598
>chr3R:5035794-5035975
>chr3R:5036005-5036043
>chr3R:5039196-5039228
>chr3R:5039266-5039292
>chr3R:5040864-5040906
>chr3R:5041796-5041832
>chr3R:5043271-5043378
>chr3R:5043577-5043641
>chr3R:5043676-5043708
>chr3R:5045412-5045497
>chr3R:5045682-5045732
>chr3R:5045891-5052949
>chr3R:5055164-5055204
>chr3R:5055481-5055521
>chr3R:5056318-5056357
>chr3R:5057308-5057374
>chr3R:5057602-5057732
>chr3R:5058600-5058806
>chr3R:5058879-5058954
>chr3R:5060745-5060788
>chr3R:5060854-5060893
>chr3R:5062920-5062955
>chr3R:5063087-5063161
>chr3R:5065322-5065352
>chr3R:5068034-5073500
>chr3R:5075990-5076049
>chr3R:5076986-5077186
>chr3R:5077792-5077824
>chr3R:5079441-5079509
>chr3R:5079886-5079916
>chr3R:5080009-5080051
>chr3R:5080273-5080301
>chr3R:5080574-5080622
>chr3R:5080667-5080736
>chr3R:5081009-5081053
>chr3R:5081805-5081878
>chr3R:5083654-5083703
>chr3R:5083807-5084011
>chr3R:5084306-5084378
>chr3R:5084468-5084499
>chr3R:5084790-5084836
>chr3R:5085015-5085179
>chr3R:5085620-5085707
>chr3R:5085750-5085964
>chr3R:5086237-5086271
>chr3R:5086433-5086487
>chr3R:5087903-5087953
>chr3R:5089760-5089795
>chr3R:5090231-5090293
>chr3R:5091332-5091390
>chr3R:5091415-5091454
>chr3R:5092988-5093016
>chr3R:5094136-5094191
>chr3R:5095349-5095444
>chr3R:5096484-5096513
>chr3R:5096984-5097064
>chr3R:5099404-5099443
>chr3R:5099601-5099672
>chr3R:5099680-5099709
>chr3R:5101836-5101891
>chr3R:5102187-5102213
>chr3R:5106264-5106313
>chr3R:5107013-5107078
>chr3R:5107625-5107667
>chr3R:5108229-5108253
>chr3R:5109889-5109919
>chr3R:5110410-5110471
>chr3R:5112181-5112210
>chr3R:5112870-5113021
>chr3R:5113061-5113108
>chr3R:5113472-5113707
>chr3R:5113936-5113974
>chr3R:5119903-5119932
>chr3R:5120447-5120536
>chr3R:5123655-5123742
>chr3R:5125721-5125787
>chr3R:5126683-5126708
>chr3R:5126880-5126962
>chr3R:5128192-5128234
>chr3R:5130314-5130369
>chr3R:5132589-5132632
>chr3R:5133430-5133468
>chr3R:5133609-5133643
>chr3R:5134180-5134222
>chr3R:5134363-5134440
>chr3R:5135709-5135737
>chr3R:5138971-5139141
>chr3R:5140267-5140313
>chr3R:5140426-5140492
>chr3R:5142547-5142596
>chr3R:5143942-5143976
>chr3R:5144058-5144112
>chr3R:5146787-5146855
>chr3R:5148024-5148058
>chr3R:5149198-5149237
>chr3R:5149508-5150467
>chr3R:5152484-5152513
>chr3R:5153803-5153844
>chr3R:5154577-5154629
>chr3R:5154986-5155070
>chr3R:5155778-5155822
>chr3R:5157053-5157171
>chr3R:5157736-5157770
>chr3R:5159083-5159169
>chr3R:5161889-5161960
>chr3R:5162717-5162793
>chr3R:5162852-5162930
>chr3R:5164555-5164612
>chr3R:5166810-5166830
>chr3R:5167574-5168231
>chr3R:5168257-5168775
>chr3R:5168805-5168835
>chr3R:5168863-5169220
>chr3R:5170534-5170584
>chr3R:5170755-5170823
>chr3R:5172999-5173052
>chr3R:5174417-5174456
>chr3R:5175129-5175196
>chr3R:5175614-5175691
>chr3R:5175802-5175872
>chr3R:5175959-5176015
>chr3R:5176054-5176128
>chr3R:5176163-5176235
>chr3R:5177172-5177216
>chr3R:5177362-5177414
>chr3R:5180266-5180301
>chr3R:5184856-5184903
>chr3R:5185795-5185837
>chr3R:5186484-5186551
>chr3R:5187663-5187692
>chr3R:5188011-5188056
>chr3R:5188376-5188553
>chr3R:5188695-5188764
>chr3R:5193002-5193028
>chr3R:5193771-5193895
>chr3R:5196184-5196258
>chr3R:5197735-5197766
>chr3R:5199578-5199654
>chr3R:5201832-5201930
>chr3R:5202507-5202545
>chr3R:5206128-5206162
>chr3R:5206446-5206499
>chr3R:5207472-5207559
>chr3R:5210512-5210539
>chr3R:5211382-5211411
>chr3R:5214486-5214553
>chr3R:5215489-5215541
>chr3R:5217632-5217669
>chr3R:5221089-5221169
>chr3R:5225815-5225850
>chr3R:5225896-5225921
>chr3R:5226877-5226944
>chr3R:5227177-5227219
>chr3R:5227713-5227751
>chr3R:5227878-5227917
>chr3R:5239357-5239393
>chr3R:5243248-5243306
>chr3R:5243661-5243690
>chr3R:5246802-5246822
>chr3R:5248469-5248512
>chr3R:5252184-5252263
>chr3R:5252374-5252648
>chr3R:5255626-5255650
>chr3R:5257787-5257847
>chr3R:5257956-5258065
>chr3R:5259367-5261104
>chr3R:5265884-5265915
>chr3R:5269716-5269740
>chr3R:5269864-5269933
>chr3R:5272970-5273094
>chr3R:5275552-5275585
>chr3R:5281584-5281623
>chr3R:5283011-5283079
>chr3R:5287346-5287413
>chr3R:5289042-5289119
>chr3R:5289541-5289571
>chr3R:5291820-5291922
>chr3R:5292177-5292299
>chr3R:5293285-5293324
>chr3R:5293934-5294001
>chr3R:5294686-5294741
>chr3R:5300592-5300643
>chr3R:5303205-5303231
>chr3R:5303702-5303735
>chr3R:5304002-5304027
>chr3R:5304436-5304467
>chr3R:5310079-5310114
>chr3R:5310306-5310349
>chr3R:5312083-5312127
>chr3R:5313067-5313104
>chr3R:5314397-5314479
>chr3R:5315180-5315207
>chr3R:5316282-5316309
>chr3R:5317784-5317817
>chr3R:5318367-5318397
>chr3R:5322706-5322733
>chr3R:5324012-5324051
>chr3R:5326098-5326158
>chr3R:5327223-5327268
>chr3R:5327597-5327647
>chr3R:5329186-5329212
>chr3R:5330543-5330584
>chr3R:5330933-5330991
>chr3R:5333792-5333831
>chr3R:5334052-5334091
>chr3R:5334568-5334673
>chr3R:5338451-5343567
>chr3R:5343670-5343757
>chr3R:5345642-5345723
>chr3R:5345936-5345969
>chr3R:5346803-5346971
>chr3R:5349896-5349926
>chr3R:5350830-5350863
>chr3R:5352891-5352988
>chr3R:5355156-5355185
>chr3R:5355360-5355443
>chr3R:5357587-5357631
>chr3R:5358323-5358372
>chr3R:5358876-5358904
>chr3R:5359752-5359818
>chr3R:5365359-5367017
>chr3R:5371506-5371581
>chr3R:5371973-5372053
>chr3R:5374203-5374227
>chr3R:5380710-5380738
>chr3R:5381657-5381703
>chr3R:5381826-5381877
>chr3R:5387802-5387846
>chr3R:5388240-5388301
>chr3R:5388824-5388851
>chr3R:5390297-5390355
>chr3R:5392227-5392345
>chr3R:5392662-5392782
>chr3R:5393931-5393964
>chr3R:5396217-5396276
>chr3R:5397084-5397120
>chr3R:5401190-5401314
>chr3R:5402831-5402877
>chr3R:5403489-5403533
>chr3R:5404544-5404580
>chr3R:5404932-5405048
>chr3R:5406098-5406133
>chr3R:5406310-5406344
>chr3R:5406652-5406704
>chr3R:5410810-5410950
>chr3R:5411599-5411633
>chr3R:5414688-5414744
>chr3R:5416083-5416269
>chr3R:5416754-5416898
>chr3R:5420203-5420233
>chr3R:5420381-5420455
>chr3R:5421104-5421139
>chr3R:5424160-5424337
>chr3R:5425339-5425392
>chr3R:5425768-5425811
>chr3R:5432327-5432389
>chr3R:5433566-5433659
>chr3R:5434891-5434933
>chr3R:5437413-5437490
>chr3R:5438184-5438213
>chr3R:5438455-5438552
>chr3R:5439702-5439858
>chr3R:5440970-5440996
>chr3R:5442335-5442357
>chr3R:5443188-5443772
>chr3R:5444846-5444928
>chr3R:5446009-5452428
>chr3R:5452909-5452943
>chr3R:5454500-5454619
>chr3R:5455514-5455550
>chr3R:5455883-5456038
>chr3R:5456362-5456437
>chr3R:5457575-5457624
>chr3R:5463487-5463529
>chr3R:5467069-5467102
>chr3R:5470671-5470823
>chr3R:5474764-5474831
>chr3R:5478987-5479012
>chr3R:5480255-5480321
>chr3R:5483168-5483239
>chr3R:5484054-5484250
>chr3R:5486515-5486557
>chr3R:5486775-5486861
>chr3R:5488191-5488238
>chr3R:5488398-5488433
>chr3R:5493162-5493199
>chr3R:5494802-5494849
>chr3R:5495292-5495319
>chr3R:5499219-5499321
>chr3R:5502172-5502208
>chr3R:5502565-5502603
>chr3R:5504101-5504189
>chr3R:5504565-5504596
>chr3R:5508594-5508648
>chr3R:5510796-5510877
>chr3R:5511128-5511215
>chr3R:5511261-5511314
>chr3R:5516512-5516538
>chr3R:5517584-5517661
>chr3R:5517896-5517930
>chr3R:5518493-5518519
>chr3R:5518594-5518648
>chr3R:5518820-5518868
>chr3R:5523988-5524019
>chr3R:5524955-5525008
>chr3R:5525729-5525757
>chr3R:5526581-5526649
>chr3R:5527075-5527155
>chr3R:5528354-5528400
>chr3R:5533185-5533247
>chr3R:5533477-5533503
>chr3R:5533687-5533711
>chr3R:5535075-5535099
>chr3R:5536401-5536477
>chr3R:5540398-5540452
>chr3R:5544263-5544323
>chr3R:5546487-5546535
>chr3R:5549479-5549516
>chr3R:5549736-5549769
>chr3R:5550871-5550923
>chr3R:5551467-5551495
>chr3R:5551566-5551610
>chr3R:5551690-5552372
>chr3R:5553078-5553206
>chr3R:5554569-5554890
>chr3R:5561789-5561832
>chr3R:5562782-5562821
>chr3R:5563243-5563276
>chr3R:5571630-5571676
>chr3R:5572536-5572573
>chr3R:5575206-5575243
>chr3R:5576692-5576743
>chr3R:5578126-5578196
>chr3R:5579589-5579614
>chr3R:5580309-5580342
>chr3R:5581249-5581291
>chr3R:5586576-5586639
>chr3R:5587698-5587728
>chr3R:5588568-5588614
>chr3R:5592701-5592743
>chr3R:5607182-5607229
>chr3R:5607335-5607368
>chr3R:5608675-5608732
>chr3R:5610352-5610387
>chr3R:5611401-5611486
>chr3R:5612537-5612579
>chr3R:5612807-5612871
>chr3R:5614302-5614348
>chr3R:5615365-5615390
>chr3R:5620124-5620194
>chr3R:5622305-5622391
>chr3R:5623046-5623083
>chr3R:5637132-5637168
>chr3R:5639417-5639455
>chr3R:5639532-5639559
>chr3R:5639988-5640043
>chr3R:5643862-5643929
>chr3R:5645119-5645165
>chr3R:5648050-5648121
>chr3R:5648878-5648915
>chr3R:5649850-5649883
>chr3R:5655036-5655076
>chr3R:5657438-5657495
>chr3R:5660307-5660366
>chr3R:5660463-5660493
>chr3R:5662741-5662777
>chr3R:5665606-5665716
>chr3R:5667520-5667553
>chr3R:5669028-5669096
>chr3R:5669507-5669562
>chr3R:5669879-5669982
>chr3R:5670496-5670529
>chr3R:5672908-5672952
>chr3R:5676173-5676214
>chr3R:5676650-5677200
>chr3R:5678546-5678619
>chr3R:5678678-5678783
>chr3R:5680285-5680361
>chr3R:5682779-5682831
>chr3R:5683345-5683382
>chr3R:5684724-5684764
>chr3R:5685833-5685941
>chr3R:5686384-5686426
>chr3R:5686863-5686935
>chr3R:5691247-5691277
>chr3R:5691482-5691571
>chr3R:5692175-5692208
>chr3R:5692494-5692526
>chr3R:5693624-5693656
>chr3R:5693709-5693939
>chr3R:5694302-5694341
>chr3R:5694403-5694505
>chr3R:5695456-5695519
>chr3R:5696094-5696146
>chr3R:5696339-5696388
>chr3R:5700731-5700787
>chr3R:5701187-5701280
>chr3R:5703102-5703161
>chr3R:5704636-5704769
>chr3R:5707729-5707775
>chr3R:5711300-5711329
>chr3R:5713599-5713648
>chr3R:5714148-5714187
>chr3R:5715817-5715913
>chr3R:5716107-5716214
>chr3R:5716402-5716466
>chr3R:5717990-5718108
>chr3R:5722077-5722115
>chr3R:5723688-5723725
>chr3R:5726221-5726268
>chr3R:5726339-5726367
>chr3R:5727602-5727634
>chr3R:5728548-5728745
>chr3R:5729065-5729093
>chr3R:5732279-5732531
>chr3R:5735715-5735746
>chr3R:5740373-5740437
>chr3R:5742786-5742819
>chr3R:5744263-5744313
>chr3R:5745814-5745894
>chr3R:5746063-5746267
>chr3R:5746691-5746779
>chr3R:5747068-5753204
>chr3R:5758394-5758439
>chr3R:5762921-5763005
>chr3R:5763058-5763094
>chr3R:5763793-5764231
>chr3R:5765239-5765302
>chr3R:5765453-5765526
>chr3R:5766531-5766563
>chr3R:5768376-5768398
>chr3R:5772488-5772528
>chr3R:5772679-5772784
>chr3R:5773269-5773324
>chr3R:5774047-5774109
>chr3R:5774678-5774756
>chr3R:5775331-5775358
>chr3R:5777270-5777300
>chr3R:5778189-5778237
>chr3R:5778318-5778376
>chr3R:5779849-5779935
>chr3R:5780960-5780985
>chr3R:5782742-5782774
>chr3R:5783316-5783350
>chr3R:5785573-5785611
>chr3R:5786364-5786399
>chr3R:5786583-5786659
>chr3R:5798072-5798117
>chr3R:5798392-5798435
>chr3R:5798951-5799001
>chr3R:5800529-5800576
>chr3R:5801996-5802041
>chr3R:5802207-5802301
>chr3R:5802377-5802420
>chr3R:5803212-5803338
>chr3R:5805198-5805279
>chr3R:5805458-5805554
>chr3R:5807536-5807577
>chr3R:5808106-5808142
>chr3R:5808937-5809044
>chr3R:5809116-5809355
>chr3R:5810177-5810212
>chr3R:5810895-5810924
>chr3R:5811959-5812025
>chr3R:5816028-5816104
>chr3R:5816758-5816808
>chr3R:5821767-5821802
>chr3R:5822429-5823544
>chr3R:5823743-5823775
>chr3R:5826775-5827411
>chr3R:5827453-5828035
>chr3R:5828066-5829249
>chr3R:5829385-5829658
>chr3R:5829701-5829919
>chr3R:5831508-5831542
>chr3R:5832959-5832994
>chr3R:5836461-5836661
>chr3R:5838913-5839069
>chr3R:5842505-5842563
>chr3R:5843683-5843710
>chr3R:5844841-5844936
>chr3R:5848709-5848833
>chr3R:5849494-5849519
>chr3R:5855141-5855179
>chr3R:5860263-5860357
>chr3R:5864833-5864860
>chr3R:5865268-5865379
>chr3R:5865539-5865612
>chr3R:5866184-5866227
>chr3R:5867358-5867457
>chr3R:5867515-5867560
>chr3R:5870335-5870423
>chr3R:5871131-5871177
>chr3R:5872048-5872081
>chr3R:5873045-5873112
>chr3R:5873148-5873264
>chr3R:5873684-5873709
>chr3R:5874103-5874167
>chr3R:5874560-5874584
>chr3R:5874876-5874929
>chr3R:5875419-5875530
>chr3R:5876549-5876662
>chr3R:5876720-5876887
>chr3R:5877014-5877249
>chr3R:5877411-5877498
>chr3R:5877569-5877620
>chr3R:5877711-5877791
>chr3R:5878309-5878340
>chr3R:5881857-5881903
>chr3R:5884234-5884381
>chr3R:5884748-5884799
>chr3R:5887778-5887817
>chr3R:5888069-5888127
>chr3R:5889103-5889158
>chr3R:5889348-5889402
>chr3R:5891471-5891527
>chr3R:5892528-5892605
>chr3R:5895420-5895487
>chr3R:5895723-5895808
>chr3R:5897965-5898093
>chr3R:5898251-5898334
>chr3R:5901401-5901435
>chr3R:5901909-5901938
>chr3R:5902239-5902348
>chr3R:5902530-5902576
>chr3R:5902626-5902717
>chr3R:5904570-5904601
>chr3R:5904752-5904783
>chr3R:5906194-5906243
>chr3R:5906528-5906556
>chr3R:5907919-5908001
>chr3R:5908405-5908437
>chr3R:5909141-5909174
>chr3R:5911313-5911367
>chr3R:5912548-5912641
>chr3R:5912781-5912826
>chr3R:5913235-5913364
>chr3R:5913516-5913539
>chr3R:5913697-5913730
>chr3R:5916678-5916740
>chr3R:5917329-5917410
>chr3R:5918229-5918271
>chr3R:5918894-5919016
>chr3R:5919626-5919656
>chr3R:5921176-5921214
>chr3R:5922437-5922477
>chr3R:5925647-5925702
>chr3R:5925858-5925923
>chr3R:5926024-5926065
>chr3R:5926913-5927040
>chr3R:5927599-5927807
>chr3R:5929117-5929149
>chr3R:5931295-5931333
>chr3R:5931490-5931555
>chr3R:5932991-5933125
>chr3R:5933550-5933627
>chr3R:5934802-5934919
>chr3R:5935801-5935869
>chr3R:5939830-5939882
>chr3R:5941427-5941487
>chr3R:5942592-5942635
>chr3R:5943786-5943895
>chr3R:5944289-5944368
>chr3R:5944777-5944820
>chr3R:5947073-5947144
>chr3R:5949291-5949337
>chr3R:5951797-5951831
>chr3R:5952013-5952083
>chr3R:5954379-5954418
>chr3R:5955061-5955091
>chr3R:5955209-5955268
>chr3R:5957637-5957786
>chr3R:5958855-5958898
>chr3R:5959221-5959279
>chr3R:5961683-5961731
>chr3R:5962410-5962464
>chr3R:5962934-5962988
>chr3R:5966051-5966101
>chr3R:5966236-5966263
>chr3R:5967043-5967097
>chr3R:5970118-5970184
>chr3R:5973573-5973624
>chr3R:5974832-5974872
>chr3R:5976023-5976049
>chr3R:5976120-5976176
>chr3R:5976917-5976984
>chr3R:5977830-5977932
>chr3R:5979536-5979587
>chr3R:5980102-5980155
>chr3R:5981545-5981603
>chr3R:5981787-5981848
>chr3R:5983685-5983745
>chr3R:5984004-5984092
>chr3R:5985316-5985363
>chr3R:5986367-5986475
>chr3R:5986743-5986785
>chr3R:5992297-5992330
>chr3R:5992665-5992704
>chr3R:5993565-5993713
>chr3R:5993769-5993808
>chr3R:5993825-5993874
>chr3R:5995118-5995177
>chr3R:5995208-5995272
>chr3R:5995600-5995786
>chr3R:5997524-5997574
>chr3R:5998323-5998361
>chr3R:6001178-6001295
>chr3R:6001926-6001966
>chr3R:6002533-6002617
>chr3R:6003102-6003186
>chr3R:6004999-6005058
>chr3R:6005445-6005498
>chr3R:6009041-6009084
>chr3R:6012840-6012888
>chr3R:6013414-6013455
>chr3R:6013605-6013643
>chr3R:6014085-6014139
>chr3R:6014919-6014960
>chr3R:6015048-6015120
>chr3R:6015599-6015664
>chr3R:6016015-6024477
>chr3R:6027358-6027421
>chr3R:6029220-6029256
>chr3R:6031420-6031454
>chr3R:6031660-6031702
>chr3R:6031815-6031905
>chr3R:6032213-6032247
>chr3R:6032633-6032670
>chr3R:6032971-6033013
>chr3R:6034372-6034447
>chr3R:6035470-6035588
>chr3R:6038596-6038642
>chr3R:6039161-6039231
>chr3R:6039883-6039926
>chr3R:6040344-6040375
>chr3R:6043438-6043516
>chr3R:6045364-6045390
>chr3R:6045461-6045507
>chr3R:6046446-6046473
>chr3R:6046767-6046839
>chr3R:6047044-6047104
>chr3R:6048977-6049013
>chr3R:6050093-6050129
>chr3R:6051664-6051693
>chr3R:6053353-6053429
>chr3R:6055015-6055043
>chr3R:6055992-6056041
>chr3R:6056438-6056469
>chr3R:6056675-6056702
>chr3R:6058235-6058285
>chr3R:6064585-6064644
>chr3R:6065130-6065226
>chr3R:6065276-6065403
>chr3R:6066743-6066781
>chr3R:6067410-6067455
>chr3R:6067945-6067989
>chr3R:6070620-6070652
>chr3R:6070878-6070922
>chr3R:6071331-6071398
>chr3R:6072221-6072265
>chr3R:6072775-6072802
>chr3R:6072969-6072999
>chr3R:6083803-6083853
>chr3R:6084170-6084219
>chr3R:6088374-6088413
>chr3R:6088737-6088805
>chr3R:6090416-6090446
>chr3R:6091307-6091341
>chr3R:6091868-6091989
>chr3R:6092130-6092169
>chr3R:6092326-6092386
>chr3R:6092943-6093065
>chr3R:6095173-6095231
>chr3R:6098264-6098340
>chr3R:6099163-6099193
>chr3R:6100289-6100359
>chr3R:6100431-6100529
>chr3R:6101144-6101201
>chr3R:6101740-6101770
>chr3R:6105874-6105937
>chr3R:6106326-6106423
>chr3R:6107387-6107424
>chr3R:6108937-6108989
>chr3R:6112711-6112736
>chr3R:6113308-6113348
>chr3R:6113538-6113566
>chr3R:6115731-6115795
>chr3R:6116165-6116219
>chr3R:6116830-6116883
>chr3R:6117019-6117058
>chr3R:6119038-6119113
>chr3R:6121214-6121372
>chr3R:6121425-6121462
>chr3R:6122260-6122394
>chr3R:6123583-6123616
>chr3R:6124178-6124234
>chr3R:6128187-6128359
>chr3R:6128879-6128902
>chr3R:6131142-6131179
>chr3R:6131857-6131918
>chr3R:6132750-6132813
>chr3R:6133314-6133372
>chr3R:6133722-6133764
>chr3R:6134846-6134918
>chr3R:6136336-6136509
>chr3R:6138898-6138947
>chr3R:6139607-6139734
>chr3R:6139785-6139970
>chr3R:6140189-6140245
>chr3R:6141523-6141565
>chr3R:6143448-6143592
>chr3R:6143841-6143885
>chr3R:6144067-6144127
>chr3R:6146385-6146461
>chr3R:6148872-6149047
>chr3R:6152423-6152486
>chr3R:6152768-6152812
>chr3R:6157230-6157325
>chr3R:6158560-6167089
>chr3R:6173340-6173481
>chr3R:6174429-6174491
>chr3R:6175212-6182450
>chr3R:6185957-6185985
>chr3R:6188110-6188233
>chr3R:6190789-6190835
>chr3R:6194579-6194636
>chr3R:6197180-6197258
>chr3R:6197999-6198049
>chr3R:6203354-6203386
>chr3R:6204570-6204594
>chr3R:6206341-6206499
>chr3R:6207058-6207113
>chr3R:6207805-6207842
>chr3R:6212299-6212357
>chr3R:6212853-6212957
>chr3R:6216346-6216381
>chr3R:6218120-6218238
>chr3R:6219016-6219130
>chr3R:6220213-6220262
>chr3R:6221076-6221110
>chr3R:6222792-6222891
>chr3R:6223106-6223149
>chr3R:6224827-6224856
>chr3R:6225059-6225131
>chr3R:6225965-6226001
>chr3R:6226317-6226440
>chr3R:6226854-6226915
>chr3R:6230160-6230193
>chr3R:6230402-6230433
>chr3R:6235886-6235928
>chr3R:6236071-6236115
>chr3R:6236377-6236419
>chr3R:6236491-6236519
>chr3R:6237374-6237403
>chr3R:6238279-6238863
>chr3R:6241466-6241544
>chr3R:6242228-6242601
>chr3R:6245065-6245107
>chr3R:6246140-6246191
>chr3R:6248307-6248367
>chr3R:6250189-6250265
>chr3R:6250515-6250579
>chr3R:6251605-6251643
>chr3R:6251955-6252002
>chr3R:6252838-6252893
>chr3R:6253851-6253976
>chr3R:6254092-6254351
>chr3R:6254863-6254911
>chr3R:6255810-6255911
>chr3R:6256809-6256884
>chr3R:6258635-6258664
>chr3R:6261055-6261113
>chr3R:6261283-6261457
>chr3R:6261721-6261757
>chr3R:6262260-6262289
>chr3R:6264769-6264797
>chr3R:6265700-6265729
>chr3R:6266734-6266883
>chr3R:6267475-6267565
>chr3R:6269808-6269868
>chr3R:6270469-6270506
>chr3R:6271105-6271129
>chr3R:6272421-6272460
>chr3R:6273331-6273364
>chr3R:6274883-6275025
>chr3R:6275095-6275132
>chr3R:6275662-6275745
>chr3R:6278087-6278146
>chr3R:6278462-6278510
>chr3R:6280560-6280633
>chr3R:6280693-6280723
>chr3R:6280850-6281000
>chr3R:6281591-6281774
>chr3R:6283580-6283769
>chr3R:6284098-6284148
>chr3R:6284797-6284855
>chr3R:6284944-6285026
>chr3R:6285521-6285660
>chr3R:6286250-6286288
>chr3R:6289134-6289190
>chr3R:6290123-6290153
>chr3R:6292338-6292382
>chr3R:6293528-6293604
>chr3R:6294258-6294319
>chr3R:6297258-6297319
>chr3R:6298374-6298405
>chr3R:6298753-6298800
>chr3R:6300901-6300965
>chr3R:6301627-6301691
>chr3R:6305023-6305120
>chr3R:6305158-6305184
>chr3R:6307413-6307610
>chr3R:6307633-6308198
>chr3R:6308226-6308887
>chr3R:6309000-6309041
>chr3R:6309151-6309220
>chr3R:6314005-6314033
>chr3R:6316501-6316525
>chr3R:6320738-6320793
>chr3R:6321018-6321078
>chr3R:6321435-6321467
>chr3R:6321727-6321773
>chr3R:6324736-6324846
>chr3R:6326919-6326981
>chr3R:6329136-6329179
>chr3R:6329582-6329626
>chr3R:6331313-6331383
>chr3R:6333773-6334790
>chr3R:6335698-6335758
>chr3R:6336314-6336389
>chr3R:6338447-6338519
>chr3R:6340665-6340732
>chr3R:6341319-6341424
>chr3R:6341458-6341522
>chr3R:6347552-6347615
>chr3R:6347674-6347718
>chr3R:6357883-6357941
>chr3R:6359520-6359588
>chr3R:6360216-6360269
>chr3R:6362964-6362995
>chr3R:6364786-6364836
>chr3R:6365808-6365901
>chr3R:6366412-6366483
>chr3R:6366760-6366817
>chr3R:6367711-6367785
>chr3R:6368644-6368722
>chr3R:6375487-6375557
>chr3R:6376736-6376827
>chr3R:6377295-6377360
>chr3R:6381289-6381326
>chr3R:6381414-6381551
>chr3R:6381985-6382117
>chr3R:6383294-6383382
>chr3R:6383550-6383673
>chr3R:6387469-6387495
>chr3R:6388531-6388648
>chr3R:6390402-6390450
>chr3R:6391218-6391259
>chr3R:6391512-6391571
>chr3R:6391769-6391969
>chr3R:6396507-6396535
>chr3R:6399341-6399385
>chr3R:6400226-6400279
>chr3R:6401348-6401375
>chr3R:6403014-6403069
>chr3R:6403102-6403143
>chr3R:6403209-6403263
>chr3R:6405058-6405092
>chr3R:6405996-6406067
>chr3R:6406181-6406231
>chr3R:6407324-6407371
>chr3R:6407598-6407646
>chr3R:6408642-6408692
>chr3R:6409327-6409366
>chr3R:6410337-6410401
>chr3R:6411305-6411386
>chr3R:6411922-6411961
>chr3R:6414083-6414353
>chr3R:6414723-6414851
>chr3R:6416174-6416285
>chr3R:6416695-6419130
>chr3R:6419316-6419370
>chr3R:6419822-6419851
>chr3R:6420188-6420268
>chr3R:6420416-6420472
>chr3R:6421543-6421694
>chr3R:6422666-6422717
>chr3R:6424903-6424931
>chr3R:6425607-6425670
>chr3R:6426511-6426565
>chr3R:6427544-6427568
>chr3R:6428702-6428736
>chr3R:6429839-6429897
>chr3R:6429965-6429994
>chr3R:6430398-6430464
>chr3R:6431202-6431256
>chr3R:6431610-6431680
>chr3R:6436685-6436718
>chr3R:6436916-6437012
>chr3R:6439055-6439089
>chr3R:6440189-6440226
>chr3R:6442224-6442343
>chr3R:6443123-6443183
>chr3R:6444108-6444199
>chr3R:6444277-6444312
>chr3R:6445360-6445434
>chr3R:6445729-6445833
>chr3R:6446665-6446852
>chr3R:6447960-6448005
>chr3R:6448507-6448570
>chr3R:6449269-6449302
>chr3R:6449364-6449399
>chr3R:6449610-6449659
>chr3R:6450056-6450094
>chr3R:6452374-6452422
>chr3R:6453138-6453167
>chr3R:6457639-6457669
>chr3R:6458874-6458936
>chr3R:6460009-6460049
>chr3R:6460912-6461233
>chr3R:6462003-6462168
>chr3R:6462606-6462643
>chr3R:6462871-6462921
>chr3R:6463459-6463528
>chr3R:6465050-6465113
>chr3R:6466833-6466898
>chr3R:6466927-6467063
>chr3R:6467398-6467502
>chr3R:6472641-6472723
>chr3R:6474422-6474458
>chr3R:6474721-6474780
>chr3R:6475221-6475251
>chr3R:6478205-6478266
>chr3R:6479304-6479347
>chr3R:6480928-6480963
>chr3R:6482009-6482075
>chr3R:6482829-6482857
>chr3R:6484577-6484703
>chr3R:6486826-6486881
>chr3R:6487276-6487303
>chr3R:6488198-6488274
>chr3R:6489297-6489334
>chr3R:6493486-6493516
>chr3R:6493835-6493880
>chr3R:6493974-6494052
>chr3R:6496011-6496109
>chr3R:6498524-6498566
>chr3R:6500973-6501105
>chr3R:6501522-6501605
>chr3R:6501867-6501910
>chr3R:6504194-6504292
>chr3R:6506489-6506601
>chr3R:6506797-6506834
>chr3R:6510076-6515086
>chr3R:6522012-6522104
>chr3R:6522130-6522174
>chr3R:6524171-6524269
>chr3R:6530212-6530304
>chr3R:6530877-6530938
>chr3R:6533952-6534040
>chr3R:6535576-6535622
>chr3R:6536217-6536259
>chr3R:6537005-6537044
>chr3R:6537564-6537598
>chr3R:6538268-6538328
>chr3R:6543375-6543405
>chr3R:6544829-6544906
>chr3R:6546467-6546503
>chr3R:6548176-6548232
>chr3R:6554405-6554459
>chr3R:6557407-6557445
>chr3R:6558387-6558435
>chr3R:6559425-6559519
>chr3R:6560978-6561029
>chr3R:6561444-6561495
>chr3R:6561639-6561669
>chr3R:6563686-6563764
>chr3R:6565818-6565878
>chr3R:6574369-6574436
>chr3R:6578599-6578646
>chr3R:6579156-6579247
>chr3R:6580132-6580258
>chr3R:6582112-6582152
>chr3R:6582323-6582417
>chr3R:6584202-6584228
>chr3R:6584494-6584544
>chr3R:6586759-6586805
>chr3R:6589555-6589577
>chr3R:6591468-6591506
>chr3R:6592252-6592295
>chr3R:6593569-6593599
>chr3R:6594337-6594391
>chr3R:6594681-6594708
>chr3R:6595648-6595687
>chr3R:6596609-6596755
>chr3R:6598361-6598411
>chr3R:6599730-6599755
>chr3R:6599904-6599956
>chr3R:6600213-6600241
>chr3R:6602338-6602496
>chr3R:6602609-6602764
>chr3R:6604544-6604580
>chr3R:6605019-6605061
>chr3R:6605198-6605237
>chr3R:6606284-6606352
>chr3R:6609000-6609066
>chr3R:6609173-6609275
>chr3R:6609506-6609592
>chr3R:6613807-6613868
>chr3R:6615639-6615673
>chr3R:6617344-6617461
>chr3R:6618519-6618640
>chr3R:6619218-6619280
>chr3R:6619558-6619592
>chr3R:6621331-6621471
>chr3R:6621911-6621971
>chr3R:6622366-6622444
>chr3R:6624425-6624496
>chr3R:6625136-6625182
>chr3R:6627792-6627885
>chr3R:6633211-6633256
>chr3R:6633588-6633655
>chr3R:6635862-6635890
>chr3R:6636241-6636280
>chr3R:6636343-6636392
>chr3R:6636541-6636616
>chr3R:6637799-6637893
>chr3R:6640949-6641026
>chr3R:6644622-6644726
>chr3R:6645608-6645635
>chr3R:6646738-6646763
>chr3R:6650531-6650566
>chr3R:6654434-6654519
>chr3R:6655952-6655986
>chr3R:6660686-6660722
>chr3R:6662138-6662218
>chr3R:6663438-6663494
>chr3R:6664409-6664439
>chr3R:6664511-6664641
>chr3R:6665864-6665898
>chr3R:6666374-6666473
>chr3R:6667154-6667187
>chr3R:6668188-6668214
>chr3R:6668562-6668676
>chr3R:6669284-6669312
>chr3R:6672485-6672520
>chr3R:6672582-6672620
>chr3R:6673279-6673304
>chr3R:6674315-6674385
>chr3R:6674676-6674734
>chr3R:6675007-6675042
>chr3R:6677214-6677268
>chr3R:6677365-6677457
>chr3R:6678001-6678111
>chr3R:6678145-6678212
>chr3R:6678283-6678320
>chr3R:6679346-6679385
>chr3R:6680245-6680319
>chr3R:6680729-6680761
>chr3R:6680789-6680837
>chr3R:6682480-6682598
>chr3R:6685206-6685860
>chr3R:6687231-6687459
>chr3R:6688763-6688794
>chr3R:6688858-6688907
>chr3R:6689449-6689540
>chr3R:6692202-6692268
>chr3R:6692339-6692379
>chr3R:6692756-6692781
>chr3R:6692871-6692911
>chr3R:6693069-6693406
>chr3R:6695495-6695610
>chr3R:6699920-6699966
>chr3R:6700712-6700994
>chr3R:6701128-6701175
>chr3R:6701234-6701262
>chr3R:6701326-6701436
>chr3R:6701612-6701642
>chr3R:6702209-6702435
>chr3R:6704509-6704735
>chr3R:6705048-6705140
>chr3R:6705259-6705311
>chr3R:6705641-6705668
>chr3R:6706001-6706119
>chr3R:6706588-6706686
>chr3R:6708760-6708793
>chr3R:6709389-6709413
>chr3R:6709772-6709841
>chr3R:6710032-6710108
>chr3R:6711529-6711561
>chr3R:6711830-6711908
>chr3R:6711945-6712033
>chr3R:6713375-6713491
>chr3R:6713585-6713619
>chr3R:6715689-6715714
>chr3R:6716411-6716448
>chr3R:6724246-6724377
>chr3R:6724552-6724599
>chr3R:6727096-6727133
>chr3R:6728039-6728066
>chr3R:6728779-6728813
>chr3R:6731202-6731240
>chr3R:6733220-6733280
>chr3R:6734755-6734795
>chr3R:6737529-6739283
>chr3R:6739550-6739608
>chr3R:6739661-6739698
>chr3R:6740363-6740426
>chr3R:6740745-6740776
>chr3R:6741304-6741342
>chr3R:6742576-6742603
>chr3R:6744038-6744081
>chr3R:6750784-6750838
>chr3R:6751644-6751675
>chr3R:6752372-6752447
>chr3R:6753659-6753688
>chr3R:6756775-6756801
>chr3R:6757768-6757926
>chr3R:6758361-6758417
>chr3R:6759109-6759216
>chr3R:6760606-6760660
>chr3R:6762534-6762580
>chr3R:6762794-6762874
>chr3R:6765308-6765339
>chr3R:6765360-6765398
>chr3R:6766240-6766324
>chr3R:6766708-6766843
>chr3R:6768852-6768899
>chr3R:6770258-6770288
>chr3R:6771739-6771808
>chr3R:6772636-6772712
>chr3R:6773914-6773985
>chr3R:6776550-6776644
>chr3R:6779209-6779287
>chr3R:6782206-6782254
>chr3R:6783766-6783827
>chr3R:6784459-6784616
>chr3R:6784680-6784809
>chr3R:6786185-6786239
>chr3R:6786918-6786950
>chr3R:6788005-6788052
>chr3R:6791375-6791477
>chr3R:6792100-6792129
>chr3R:6792600-6792663
>chr3R:6793218-6793272
>chr3R:6793716-6793770
>chr3R:6794039-6794102
>chr3R:6796652-6796696
>chr3R:6796936-6797037
>chr3R:6797578-6797664
>chr3R:6798388-6798480
>chr3R:6801135-6801161
>chr3R:6801287-6801342
>chr3R:6801740-6801836
>chr3R:6802759-6802788
>chr3R:6804574-6804602
>chr3R:6809348-6809376
>chr3R:6810719-6810792
>chr3R:6810825-6810878
>chr3R:6812848-6812891
>chr3R:6815042-6815073
>chr3R:6815234-6815278
>chr3R:6815874-6815929
>chr3R:6815960-6815992
>chr3R:6817292-6817332
>chr3R:6817883-6817904
>chr3R:6819889-6819987
>chr3R:6820927-6820976
>chr3R:6821067-6821140
>chr3R:6821351-6821545
>chr3R:6821788-6821861
>chr3R:6821952-6822001
>chr3R:6822941-6823037
>chr3R:6824910-6824938
>chr3R:6825065-6825102
>chr3R:6825508-6825538
>chr3R:6828008-6828043
>chr3R:6828293-6828328
>chr3R:6828595-6828689
>chr3R:6829203-6829259
>chr3R:6832848-6832883
>chr3R:6833166-6833202
>chr3R:6834358-6834453
>chr3R:6836482-6836513
>chr3R:6838824-6838896
>chr3R:6839975-6840035
>chr3R:6841567-6841831
>chr3R:6844491-6844550
>chr3R:6845867-6845898
>chr3R:6847049-6847088
>chr3R:6850223-6850262
>chr3R:6851807-6851835
>chr3R:6852314-6852363
>chr3R:6856751-6856802
>chr3R:6856887-6856919
>chr3R:6858289-6858537
>chr3R:6859679-6859762
>chr3R:6863099-6863209
>chr3R:6863656-6863688
>chr3R:6865168-6865232
>chr3R:6866965-6867038
>chr3R:6867283-6867313
>chr3R:6867646-6867673
>chr3R:6869652-6869693
>chr3R:6870710-6870812
>chr3R:6873491-6873515
>chr3R:6873971-6874074
>chr3R:6874356-6874490
>chr3R:6874617-6874677
>chr3R:6875090-6875140
>chr3R:6878307-6878377
>chr3R:6882252-6882287
>chr3R:6883039-6883109
>chr3R:6883322-6883365
>chr3R:6889028-6889054
>chr3R:6889619-6889673
>chr3R:6892260-6892281
>chr3R:6892596-6892663
>chr3R:6892752-6892794
>chr3R:6893728-6893774
>chr3R:6894073-6894096
>chr3R:6894383-6894419
>chr3R:6894566-6894629
>chr3R:6896143-6896174
>chr3R:6898526-6898556
>chr3R:6900113-6900152
>chr3R:6900731-6900822
>chr3R:6901410-6901473
>chr3R:6902807-6902855
>chr3R:6903046-6903077
>chr3R:6903711-6903789
>chr3R:6905335-6905396
>chr3R:6907299-6907360
>chr3R:6908918-6908970
>chr3R:6909412-6909588
>chr3R:6911129-6911208
>chr3R:6911930-6911968
>chr3R:6912719-6912775
>chr3R:6913648-6913711
>chr3R:6915596-6915717
>chr3R:6916180-6916230
>chr3R:6916450-6916493
>chr3R:6917706-6917746
>chr3R:6918727-6918792
>chr3R:6919113-6919169
>chr3R:6921882-6921914
>chr3R:6922030-6922082
>chr3R:6922745-6922816
>chr3R:6923601-6923633
>chr3R:6924054-6924088
>chr3R:6924365-6924442
>chr3R:6925340-6925376
>chr3R:6926223-6926268
>chr3R:6926830-6926869
>chr3R:6927004-6927052
>chr3R:6927087-6927183
>chr3R:6928787-6928842
>chr3R:6929600-6929634
>chr3R:6933756-6933812
>chr3R:6935943-6936005
>chr3R:6936167-6936217
>chr3R:6936464-6936554
>chr3R:6936802-6936843
>chr3R:6937567-6937616
>chr3R:6938246-6938282
>chr3R:6938507-6938535
>chr3R:6940702-6940737
>chr3R:6941182-6941208
>chr3R:6941317-6941431
>chr3R:6941501-6941531
>chr3R:6941836-6941889
>chr3R:6942791-6942874
>chr3R:6943090-6943121
>chr3R:6943500-6943586
>chr3R:6944802-6944833
>chr3R:6945834-6945872
>chr3R:6946134-6946269
>chr3R:6949887-6949931
>chr3R:6950298-6950367
>chr3R:6951703-6951761
>chr3R:6951768-6951793
>chr3R:6952288-6952323
>chr3R:6953504-6953542
>chr3R:6954959-6955035
>chr3R:6956800-6956840
>chr3R:6960726-6960784
>chr3R:6961656-6961688
>chr3R:6963648-6963720
>chr3R:6964796-6964890
>chr3R:6969138-6969205
>chr3R:6970813-6970899
>chr3R:6971229-6971265
>chr3R:6974419-6974458
>chr3R:6975413-6975491
>chr3R:6975536-6975611
>chr3R:6975707-6975750
>chr3R:6976088-6976123
>chr3R:6976667-6976725
>chr3R:6977341-6977376
>chr3R:6978365-6978458
>chr3R:6978798-6978852
>chr3R:6979457-6979545
>chr3R:6979763-6979798
>chr3R:6981367-6981425
>chr3R:6981575-6981614
>chr3R:6982229-6982263
>chr3R:6983213-6983390
>chr3R:6983466-6983524
>chr3R:6983633-6983665
>chr3R:6985225-6985261
>chr3R:6986458-6986526
>chr3R:6987195-6987267
>chr3R:6988095-6988120
>chr3R:6988412-6988448
>chr3R:6988659-6988687
>chr3R:6989258-6989314
>chr3R:6990161-6990193
>chr3R:6990963-6991005
>chr3R:6992745-6992799
>chr3R:6994571-6994597
>chr3R:6994831-6994873
>chr3R:6995666-6995766
>chr3R:6996983-6997130
>chr3R:6997167-6997220
>chr3R:6997388-6997443
>chr3R:6998781-6998840
>chr3R:6998884-6998919
>chr3R:6998970-6999052
>chr3R:7000714-7000801
>chr3R:7000998-7001067
>chr3R:7001643-7001727
>chr3R:7003831-7003868
>chr3R:7004493-7004562
>chr3R:7004774-7004813
>chr3R:7005253-7005337
>chr3R:7007075-7007100
>chr3R:7007161-7007190
>chr3R:7007882-7007920
>chr3R:7009298-7009328
>chr3R:7009342-7009382
>chr3R:7009551-7009613
>chr3R:7009860-7009923
>chr3R:7010013-7010057
>chr3R:7011245-7011293
>chr3R:7011877-7011937
>chr3R:7012102-7012179
>chr3R:7013383-7013467
>chr3R:7013687-7013741
>chr3R:7015336-7015404
>chr3R:7015979-7016019
>chr3R:7016329-7016374
>chr3R:7016639-7016697
>chr3R:7017306-7017338
>chr3R:7018441-7018484
>chr3R:7019638-7019717
>chr3R:7019970-7020003
>chr3R:7020798-7020843
>chr3R:7021412-7021479
>chr3R:7022255-7022383
>chr3R:7023104-7023156
>chr3R:7027977-7028031
>chr3R:7029400-7029476
>chr3R:7030346-7030382
>chr3R:7030872-7030912
>chr3R:7031391-7031431
>chr3R:7031922-7031960
>chr3R:7032202-7032285
>chr3R:7032466-7032524
>chr3R:7036480-7036520
>chr3R:7038577-7038619
>chr3R:7038972-7039011
>chr3R:7039696-7039737
>chr3R:7040026-7040240
>chr3R:7041380-7041617
>chr3R:7042475-7042501
>chr3R:7044088-7044119
>chr3R:7045692-7045819
>chr3R:7047903-7047930
>chr3R:7048861-7048895
>chr3R:7049575-7049641
>chr3R:7050211-7050254
>chr3R:7050564-7050587
>chr3R:7050721-7050754
>chr3R:7050959-7051015
>chr3R:7052061-7052107
>chr3R:7052157-7052256
>chr3R:7058946-7058978
>chr3R:7060419-7060540
>chr3R:7060674-7060729
>chr3R:7063450-7063489
>chr3R:7063565-7063630
>chr3R:7067599-7067687
>chr3R:7072868-7072916
>chr3R:7074052-7074149
>chr3R:7075105-7075146
>chr3R:7077144-7077200
>chr3R:7079067-7079094
>chr3R:7080487-7080542
>chr3R:7080688-7081792
>chr3R:7081854-7081952
>chr3R:7081987-7082051
>chr3R:7087624-7087750
>chr3R:7089191-7089234
>chr3R:7090058-7090097
>chr3R:7090707-7090804
>chr3R:7090849-7090870
>chr3R:7091024-7091075
>chr3R:7091217-7091373
>chr3R:7091423-7091494
>chr3R:7091548-7091591
>chr3R:7092304-7092338
>chr3R:7095425-7095513
>chr3R:7095674-7095710
>chr3R:7096356-7096496
>chr3R:7096610-7096710
>chr3R:7097217-7097248
>chr3R:7097276-7097331
>chr3R:7097678-7097759
>chr3R:7099133-7099172
>chr3R:7099579-7099641
>chr3R:7099924-7100004
>chr3R:7100326-7100377
>chr3R:7100474-7100524
>chr3R:7100606-7100641
>chr3R:7101739-7101836
>chr3R:7102504-7102584
>chr3R:7103394-7103419
>chr3R:7103664-7103712
>chr3R:7105875-7105920
>chr3R:7106108-7106159
>chr3R:7107229-7107499
>chr3R:7107867-7107914
>chr3R:7107948-7107996
>chr3R:7109713-7109760
>chr3R:7110030-7110174
>chr3R:7110348-7110406
>chr3R:7117598-7117639
>chr3R:7118109-7118145
>chr3R:7120209-7120327
>chr3R:7121756-7121829
>chr3R:7122907-7122964
>chr3R:7125015-7125050
>chr3R:7128910-7128939
>chr3R:7129860-7129934
>chr3R:7130877-7131020
>chr3R:7134887-7134963
>chr3R:7136959-7136998
>chr3R:7137232-7137312
>chr3R:7137686-7137715
>chr3R:7138342-7138368
>chr3R:7140194-7140373
>chr3R:7140412-7140627
>chr3R:7140669-7141025
>chr3R:7141196-7141235
>chr3R:7141291-7141356
>chr3R:7143140-7143193
>chr3R:7147159-7147234
>chr3R:7148040-7148074
>chr3R:7155761-7155801
>chr3R:7156788-7156852
>chr3R:7161274-7161307
>chr3R:7163065-7163108
>chr3R:7164473-7164500
>chr3R:7168667-7168708
>chr3R:7173287-7173396
>chr3R:7173727-7173755
>chr3R:7174162-7174211
>chr3R:7174278-7174291
>chr3R:7174844-7174902
>chr3R:7175010-7175070
>chr3R:7175278-7175331
>chr3R:7179873-7180042
>chr3R:7180205-7180284
>chr3R:7180647-7180746
>chr3R:7181167-7181224
>chr3R:7183636-7183674
>chr3R:7184685-7184787
>chr3R:7186439-7186478
>chr3R:7186793-7186861
>chr3R:7187226-7187325
>chr3R:7187557-7187584
>chr3R:7187779-7187809
>chr3R:7194303-7194419
>chr3R:7195194-7195235
>chr3R:7195726-7195804
>chr3R:7197193-7197247
>chr3R:7197327-7197398
>chr3R:7197476-7197523
>chr3R:7198537-7198568
>chr3R:7198828-7198891
>chr3R:7198962-7198992
>chr3R:7199674-7199737
>chr3R:7201686-7201715
>chr3R:7207017-7207099
>chr3R:7209742-7209797
>chr3R:7211162-7211272
>chr3R:7211915-7211951
>chr3R:7213837-7213885
>chr3R:7220506-7220549
>chr3R:7222050-7222082
>chr3R:7224572-7224627
>chr3R:7224709-7224742
>chr3R:7225218-7225278
>chr3R:7226833-7226893
>chr3R:7227517-7227557
>chr3R:7228810-7228870
>chr3R:7229077-7229117
>chr3R:7231679-7231715
>chr3R:7233342-7233394
>chr3R:7235067-7235129
>chr3R:7254456-7254543
>chr3R:7255517-7255572
>chr3R:7257068-7257104
>chr3R:7258459-7258659
>chr3R:7258786-7258851
>chr3R:7259747-7259820
>chr3R:7260839-7260954
>chr3R:7261403-7261430
>chr3R:7262672-7262741
>chr3R:7263600-7263626
>chr3R:7269880-7269940
>chr3R:7272883-7272914
>chr3R:7273011-7273125
>chr3R:7273278-7273321
>chr3R:7274612-7274711
>chr3R:7275110-7275326
>chr3R:7276266-7276341
>chr3R:7276963-7277192
>chr3R:7280860-7280886
>chr3R:7281080-7281114
>chr3R:7282211-7282333
>chr3R:7282352-7282386
>chr3R:7282500-7282606
>chr3R:7282719-7282768
>chr3R:7282918-7282957
>chr3R:7283830-7283880
>chr3R:7285618-7285654
>chr3R:7287869-7287906
>chr3R:7288495-7288546
>chr3R:7288589-7288659
>chr3R:7290591-7290617
>chr3R:7291480-7291554
>chr3R:7292083-7292115
>chr3R:7293293-7293372
>chr3R:7293395-7293521
>chr3R:7293683-7293735
>chr3R:7294995-7295063
>chr3R:7295339-7295369
>chr3R:7295448-7295500
>chr3R:7297041-7297146
>chr3R:7297182-7297272
>chr3R:7297472-7297509
>chr3R:7299181-7299274
>chr3R:7300783-7300830
>chr3R:7303600-7303647
>chr3R:7304631-7304701
>chr3R:7304990-7305079
>chr3R:7305179-7305273
>chr3R:7305337-7305423
>chr3R:7307948-7308049
>chr3R:7308090-7308126
>chr3R:7309591-7309628
>chr3R:7309683-7309906
>chr3R:7310682-7310705
>chr3R:7313431-7313485
>chr3R:7314863-7314906
>chr3R:7315088-7315157
>chr3R:7317486-7317627
>chr3R:7318481-7318533
>chr3R:7319784-7319891
>chr3R:7320294-7320361
>chr3R:7321182-7321206
>chr3R:7322785-7322830
>chr3R:7323009-7323087
>chr3R:7324539-7324587
>chr3R:7325077-7325120
>chr3R:7326102-7326127
>chr3R:7326414-7326483
>chr3R:7327518-7327568
>chr3R:7327888-7327914
>chr3R:7328534-7328583
>chr3R:7329703-7329727
>chr3R:7330448-7330501
>chr3R:7333177-7333210
>chr3R:7333705-7333826
>chr3R:7334532-7334559
>chr3R:7336288-7336404
>chr3R:7337005-7337067
>chr3R:7337672-7337707
>chr3R:7338217-7338250
>chr3R:7338505-7338545
>chr3R:7340297-7340343
>chr3R:7341417-7341453
>chr3R:7341644-7341779
>chr3R:7341812-7341868
>chr3R:7345585-7345684
>chr3R:7345926-7346007
>chr3R:7346066-7346097
>chr3R:7348286-7348347
>chr3R:7348514-7348628
>chr3R:7349713-7355464
>chr3R:7355876-7355904
>chr3R:7358748-7358797
>chr3R:7360689-7360751
>chr3R:7363512-7363593
>chr3R:7363820-7363863
>chr3R:7366263-7366304
>chr3R:7369561-7369593
>chr3R:7371210-7371239
>chr3R:7372702-7372736
>chr3R:7372811-7372835
>chr3R:7373220-7373272
>chr3R:7374761-7374788
>chr3R:7376418-7376464
>chr3R:7378370-7378399
>chr3R:7379009-7379055
>chr3R:7379627-7379664
>chr3R:7380038-7380080
>chr3R:7381007-7381110
>chr3R:7381192-7381409
>chr3R:7382333-7382417
>chr3R:7388482-7388532
>chr3R:7392641-7392673
>chr3R:7393851-7393888
>chr3R:7394760-7394838
>chr3R:7395030-7395071
>chr3R:7396428-7396479
>chr3R:7396623-7396662
>chr3R:7396983-7397069
>chr3R:7398226-7398258
>chr3R:7399461-7399505
>chr3R:7400937-7400963
>chr3R:7401242-7401345
>chr3R:7402073-7402195
>chr3R:7403400-7403457
>chr3R:7403774-7403842
>chr3R:7404176-7404237
>chr3R:7404511-7404550
>chr3R:7404771-7404799
>chr3R:7405462-7405552
>chr3R:7406322-7406345
>chr3R:7406744-7406800
>chr3R:7410739-7410770
>chr3R:7416228-7416264
>chr3R:7419145-7419170
>chr3R:7419283-7419338
>chr3R:7424375-7424455
>chr3R:7429363-7429409
>chr3R:7430102-7430151
>chr3R:7430192-7430292
>chr3R:7431075-7431112
>chr3R:7431401-7431469
>chr3R:7433379-7433440
>chr3R:7436346-7436375
>chr3R:7436550-7436612
>chr3R:7436813-7436868
>chr3R:7436936-7437013
>chr3R:7438493-7438524
>chr3R:7440052-7440080
>chr3R:7440967-7441021
>chr3R:7442435-7442491
>chr3R:7443838-7443881
>chr3R:7444407-7444439
>chr3R:7446852-7446894
>chr3R:7448027-7448155
>chr3R:7448511-7448544
>chr3R:7448689-7448724
>chr3R:7450386-7450449
>chr3R:7451294-7451369
>chr3R:7451661-7451718
>chr3R:7452059-7452132
>chr3R:7452135-7452193
>chr3R:7453230-7453272
>chr3R:7454995-7455080
>chr3R:7456164-7456200
>chr3R:7457017-7457116
>chr3R:7457838-7457880
>chr3R:7458561-7458663
>chr3R:7459470-7459512
>chr3R:7461071-7461170
>chr3R:7463045-7463113
>chr3R:7467356-7467401
>chr3R:7467860-7467909
>chr3R:7468147-7468214
>chr3R:7469163-7469236
>chr3R:7469293-7469354
>chr3R:7470360-7470462
>chr3R:7471063-7471767
>chr3R:7471996-7472135
>chr3R:7473451-7473501
>chr3R:7475484-7475835
>chr3R:7475902-7475978
>chr3R:7479182-7479229
>chr3R:7480275-7480352
>chr3R:7481086-7481163
>chr3R:7481617-7481667
>chr3R:7485497-7485537
>chr3R:7490877-7490919
>chr3R:7493904-7493937
>chr3R:7497669-7497699
>chr3R:7500806-7500832
>chr3R:7500928-7501037
>chr3R:7503845-7503892
>chr3R:7504041-7504097
>chr3R:7504641-7504682
>chr3R:7511796-7511840
>chr3R:7513358-7513525
>chr3R:7514028-7514124
>chr3R:7514559-7514588
>chr3R:7517501-7517619
>chr3R:7518229-7518256
>chr3R:7518443-7518572
>chr3R:7518690-7518720
>chr3R:7520737-7520780
>chr3R:7529399-7529426
>chr3R:7531006-7531046
>chr3R:7531652-7531767
>chr3R:7534153-7534212
>chr3R:7535587-7535640
>chr3R:7541530-7541586
>chr3R:7542306-7542366
>chr3R:7542462-7542548
>chr3R:7545149-7545224
>chr3R:7545862-7545895
>chr3R:7547478-7547509
>chr3R:7553690-7553722
>chr3R:7555838-7555872
>chr3R:7558468-7558509
>chr3R:7558575-7563292
>chr3R:7564310-7564435
>chr3R:7565384-7565489
>chr3R:7571406-7571445
>chr3R:7572249-7572428
>chr3R:7572466-7572557
>chr3R:7573255-7573296
>chr3R:7580127-7580168
>chr3R:7580550-7580615
>chr3R:7580950-7580999
>chr3R:7582438-7582476
>chr3R:7584184-7584227
>chr3R:7590841-7590868
>chr3R:7592827-7592874
>chr3R:7598785-7598847
>chr3R:7600411-7600519
>chr3R:7601129-7601187
>chr3R:7604621-7604642
>chr3R:7604870-7604911
>chr3R:7606991-7607045
>chr3R:7607731-7607770
>chr3R:7609691-7609735
>chr3R:7610986-7611008
>chr3R:7626539-7626588
>chr3R:7631569-7631594
>chr3R:7634036-7634093
>chr3R:7635198-7635274
>chr3R:7638991-7639032
>chr3R:7639535-7639562
>chr3R:7640210-7640307
>chr3R:7640376-7640526
>chr3R:7641304-7641370
>chr3R:7641424-7641754
>chr3R:7641842-7641872
>chr3R:7641952-7642190
>chr3R:7644139-7644164
>chr3R:7644827-7644907
>chr3R:7646644-7646686
>chr3R:7649235-7649261
>chr3R:7651189-7651264
>chr3R:7651904-7652000
>chr3R:7652454-7652600
>chr3R:7655467-7655549
>chr3R:7656062-7656109
>chr3R:7656140-7656185
>chr3R:7656779-7656846
>chr3R:7659919-7659979
>chr3R:7664944-7664999
>chr3R:7665260-7665283
>chr3R:7665310-7665334
>chr3R:7667086-7667110
>chr3R:7668753-7668783
>chr3R:7674752-7674871
>chr3R:7677044-7677118
>chr3R:7677784-7677818
>chr3R:7678849-7678908
>chr3R:7681670-7681690
>chr3R:7683003-7683119
>chr3R:7689015-7689045
>chr3R:7689586-7689623
>chr3R:7690996-7691038
>chr3R:7694629-7713655
>chr3R:7728314-7728355
>chr3R:7728874-7728910
>chr3R:7729500-7737411
>chr3R:7737715-7737792
>chr3R:7743707-7743839
>chr3R:7745206-7745282
>chr3R:7749531-7749608
>chr3R:7750521-7750550
>chr3R:7750891-7750929
>chr3R:7751029-7751060
>chr3R:7751134-7751163
>chr3R:7751550-7751595
>chr3R:7754108-7754167
>chr3R:7754302-7754371
>chr3R:7754537-7754576
>chr3R:7755487-7755542
>chr3R:7755815-7755846
>chr3R:7756470-7756506
>chr3R:7757165-7757232
>chr3R:7757411-7757446
>chr3R:7759113-7759253
>chr3R:7759349-7759386
>chr3R:7761630-7761701
>chr3R:7761828-7761883
>chr3R:7764485-7764607
>chr3R:7764655-7764834
>chr3R:7765352-7765445
>chr3R:7766759-7766895
>chr3R:7767999-7768038
>chr3R:7768167-7768214
>chr3R:7768357-7768429
>chr3R:7769516-7769561
>chr3R:7773292-7773327
>chr3R:7774641-7774693
>chr3R:7775731-7775838
>chr3R:7776462-7776531
>chr3R:7780886-7780922
>chr3R:7789308-7789407
>chr3R:7791240-7791312
>chr3R:7791873-7791915
>chr3R:7793456-7793532
>chr3R:7795495-7795532
>chr3R:7797557-7797649
>chr3R:7802380-7802441
>chr3R:7805163-7805207
>chr3R:7806527-7806551
>chr3R:7807085-7807126
>chr3R:7807158-7807191
>chr3R:7809193-7809279
>chr3R:7809405-7809450
>chr3R:7809959-7810021
>chr3R:7810150-7810176
>chr3R:7814652-7814683
>chr3R:7815363-7815408
>chr3R:7818592-7818677
>chr3R:7819203-7819508
>chr3R:7820999-7821038
>chr3R:7824077-7824103
>chr3R:7825697-7825771
>chr3R:7826093-7826141
>chr3R:7829553-7829581
>chr3R:7831644-7831681
>chr3R:7832774-7832835
>chr3R:7834262-7834298
>chr3R:7837092-7837198
>chr3R:7838525-7838562
>chr3R:7840909-7840964
>chr3R:7842211-7842238
>chr3R:7842316-7842389
>chr3R:7843549-7843643
>chr3R:7844782-7844827
>chr3R:7846076-7846119
>chr3R:7849695-7850813
>chr3R:7852805-7852841
>chr3R:7855501-7855542
>chr3R:7857014-7857084
>chr3R:7858176-7858307
>chr3R:7858641-7858737
>chr3R:7859780-7859821
>chr3R:7861169-7861373
>chr3R:7861476-7861515
>chr3R:7861618-7861650
>chr3R:7861742-7861887
>chr3R:7862697-7862722
>chr3R:7863091-7863202
>chr3R:7868494-7868527
>chr3R:7872540-7872562
>chr3R:7876714-7876740
>chr3R:7882884-7882939
>chr3R:7886618-7886653
>chr3R:7892799-7892838
>chr3R:7894460-7894512
>chr3R:7894628-7894689
>chr3R:7895243-7895294
>chr3R:7896123-7896209
>chr3R:7902750-7902786
>chr3R:7902924-7902986
>chr3R:7905446-7905531
>chr3R:7911855-7911916
>chr3R:7912525-7912582
>chr3R:7913657-7913745
>chr3R:7915791-7915873
>chr3R:7918834-7918882
>chr3R:7919290-7919323
>chr3R:7920920-7920954
>chr3R:7924347-7924389
>chr3R:7925762-7925798
>chr3R:7926457-7926557
>chr3R:7926911-7926944
>chr3R:7927089-7927117
>chr3R:7929373-7929475
>chr3R:7930828-7930865
>chr3R:7931818-7931849
>chr3R:7932921-7932950
>chr3R:7936869-7937018
>chr3R:7937063-7937157
>chr3R:7939170-7939232
>chr3R:7941263-7941336
>chr3R:7941698-7941745
>chr3R:7944809-7944877
>chr3R:7946732-7946892
>chr3R:7949511-7949664
>chr3R:7949773-7949835
>chr3R:7950196-7950298
>chr3R:7950382-7950430
>chr3R:7952121-7952151
>chr3R:7952584-7952624
>chr3R:7953035-7953089
>chr3R:7954505-7954558
>chr3R:7955143-7955212
>chr3R:7956121-7956167
>chr3R:7958169-7958205
>chr3R:7958554-7958595
>chr3R:7959060-7959131
>chr3R:7959399-7959506
>chr3R:7959963-7960068
>chr3R:7960123-7960256
>chr3R:7960303-7960357
>chr3R:7961881-7961919
>chr3R:7963088-7963115
>chr3R:7964108-7964232
>chr3R:7968584-7968641
>chr3R:7972521-7972581
>chr3R:7972859-7972937
>chr3R:7973364-7974374
>chr3R:7976721-7976758
>chr3R:7979179-7979248
>chr3R:7981830-7981858
>chr3R:7982309-7982367
>chr3R:7982830-7982944
>chr3R:7983912-7983946
>chr3R:7986131-7986162
>chr3R:7988300-7988340
>chr3R:7989119-7989199
>chr3R:7989253-7989290
>chr3R:7989872-7989902
>chr3R:7991915-7991952
>chr3R:7993001-7993050
>chr3R:7993130-7993160
>chr3R:7994622-7994668
>chr3R:7995585-7995627
>chr3R:7995716-7995772
>chr3R:7996354-7996385
>chr3R:7996887-7996917
>chr3R:7999009-7999066
>chr3R:7999652-7999720
>chr3R:8005045-8005068
>chr3R:8006149-8006220
>chr3R:8012365-8012428
>chr3R:8017972-8018001
>chr3R:8020464-8020521
>chr3R:8021996-8022126
>chr3R:8022342-8022412
>chr3R:8026667-8026733
>chr3R:8027357-8027410
>chr3R:8031940-8031995
>chr3R:8032958-8033041
>chr3R:8036089-8036114
>chr3R:8039385-8039444
>chr3R:8041707-8041766
>chr3R:8042307-8042351
>chr3R:8042671-8048980
>chr3R:8052360-8052397
>chr3R:8053490-8053533
>chr3R:8055412-8055455
>chr3R:8056981-8057040
>chr3R:8058754-8058778
>chr3R:8060643-8060695
>chr3R:8060903-8060940
>chr3R:8061296-8061322
>chr3R:8064976-8065002
>chr3R:8065196-8065296
>chr3R:8066202-8066229
>chr3R:8068222-8068251
>chr3R:8069375-8069422
>chr3R:8070436-8070542
>chr3R:8070737-8070773
>chr3R:8070939-8070993
>chr3R:8074441-8074474
>chr3R:8075089-8075147
>chr3R:8076060-8076191
>chr3R:8079230-8079270
>chr3R:8079768-8079814
>chr3R:8081759-8081819
>chr3R:8082030-8082137
>chr3R:8082612-8082665
>chr3R:8083864-8083930
>chr3R:8084267-8084328
>chr3R:8086996-8087060
>chr3R:8090510-8094043
>chr3R:8094458-8099764
>chr3R:8101804-8104845
>chr3R:8106134-8106172
>chr3R:8106658-8106740
>chr3R:8108931-8108957
>chr3R:8109283-8109337
>chr3R:8110821-8110867
>chr3R:8110930-8110966
>chr3R:8111942-8111983
>chr3R:8112058-8112173
>chr3R:8112885-8113013
>chr3R:8113537-8113623
>chr3R:8114205-8114268
>chr3R:8114609-8114711
>chr3R:8115168-8115194
>chr3R:8116343-8116367
>chr3R:8117042-8117078
>chr3R:8119244-8119277
>chr3R:8119947-8119980
>chr3R:8120813-8120849
>chr3R:8125508-8125534
>chr3R:8128429-8128480
>chr3R:8129617-8129689
>chr3R:8131662-8131689
>chr3R:8132186-8132227
>chr3R:8137450-8137479
>chr3R:8138326-8138382
>chr3R:8139489-8139607
>chr3R:8139731-8139789
>chr3R:8139928-8140024
>chr3R:8140193-8140350
>chr3R:8140475-8140548
>chr3R:8140720-8140800
>chr3R:8140968-8141043
>chr3R:8143527-8143600
>chr3R:8144613-8144658
>chr3R:8144890-8144939
>chr3R:8145126-8145159
>chr3R:8146952-8146985
>chr3R:8147370-8147442
>chr3R:8147966-8148084
>chr3R:8148143-8148178
>chr3R:8148224-8148252
>chr3R:8149847-8149965
>chr3R:8150423-8150472
>chr3R:8150777-8150804
>chr3R:8151761-8151929
>chr3R:8152357-8152410
>chr3R:8153826-8153863
>chr3R:8153925-8154004
>chr3R:8155153-8155241
>chr3R:8156398-8156436
>chr3R:8156601-8156651
>chr3R:8157600-8157680
>chr3R:8159266-8159313
>chr3R:8159464-8159505
>chr3R:8160404-8160441
>chr3R:8161430-8161532
>chr3R:8162041-8162176
>chr3R:8162729-8162799
>chr3R:8163303-8163377
>chr3R:8163838-8163901
>chr3R:8164440-8164480
>chr3R:8166041-8166086
>chr3R:8166253-8166281
>chr3R:8166925-8166966
>chr3R:8167088-8167136
>chr3R:8167172-8167354
>chr3R:8168473-8168597
>chr3R:8169034-8169085
>chr3R:8170266-8170310
>chr3R:8170891-8171015
>chr3R:8171435-8171495
>chr3R:8171954-8172024
>chr3R:8172596-8172820
>chr3R:8174114-8174157
>chr3R:8174240-8174278
>chr3R:8174278-8174318
>chr3R:8174363-8174400
>chr3R:8174830-8175044
>chr3R:8175149-8175207
>chr3R:8176030-8176150
>chr3R:8176933-8176990
>chr3R:8177474-8177553
>chr3R:8177893-8178010
>chr3R:8178076-8178119
>chr3R:8179792-8179882
>chr3R:8180116-8180143
>chr3R:8180834-8180931
>chr3R:8181541-8181583
>chr3R:8183149-8183187
>chr3R:8184407-8184475
>chr3R:8184613-8184643
>chr3R:8185446-8185468
>chr3R:8186141-8186175
>chr3R:8186629-8186669
>chr3R:8187387-8187429
>chr3R:8187883-8187915
>chr3R:8189268-8189297
>chr3R:8189423-8189469
>chr3R:8190764-8190855
>chr3R:8191162-8191208
>chr3R:8191408-8191444
>chr3R:8192295-8192319
>chr3R:8194427-8194486
>chr3R:8195061-8195175
>chr3R:8195489-8195519
>chr3R:8195604-8195647
>chr3R:8196133-8196194
>chr3R:8197022-8197050
>chr3R:8199401-8199467
>chr3R:8200361-8200414
>chr3R:8200566-8200620
>chr3R:8201158-8201191
>chr3R:8201683-8201810
>chr3R:8204105-8204141
>chr3R:8206549-8206585
>chr3R:8207611-8208401
>chr3R:8209048-8209100
>chr3R:8209892-8209929
>chr3R:8209955-8209980
>chr3R:8210210-8210288
>chr3R:8211192-8211227
>chr3R:8214204-8214450
>chr3R:8217192-8217339
>chr3R:8220342-8220409
>chr3R:8223041-8223338
>chr3R:8224521-8224549
>chr3R:8224579-8224630
>chr3R:8224834-8224953
>chr3R:8225866-8225938
>chr3R:8228384-8228426
>chr3R:8228551-8228615
>chr3R:8229028-8229088
>chr3R:8229850-8229921
>chr3R:8230195-8230244
>chr3R:8230617-8230788
>chr3R:8232874-8233028
>chr3R:8233869-8233923
>chr3R:8236705-8236745
>chr3R:8237681-8237768
>chr3R:8239989-8240037
>chr3R:8243933-8243969
>chr3R:8250933-8250970
>chr3R:8251643-8251682
>chr3R:8252269-8252315
>chr3R:8252930-8252957
>chr3R:8255292-8255325
>chr3R:8255944-8255994
>chr3R:8257728-8257759
>chr3R:8258654-8258793
>chr3R:8259003-8259032
>chr3R:8259376-8259412
>chr3R:8261617-8261654
>chr3R:8261910-8262049
>chr3R:8263779-8263813
>chr3R:8265184-8265278
>chr3R:8268155-8268213
>chr3R:8268261-8268296
>chr3R:8271603-8271633
>chr3R:8272089-8272147
>chr3R:8272381-8272438
>chr3R:8273244-8273304
>chr3R:8275604-8275661
>chr3R:8275767-8275900
>chr3R:8279068-8279094
>chr3R:8280152-8280197
>chr3R:8281060-8281105
>chr3R:8286815-8287111
>chr3R:8287379-8287424
>chr3R:8289075-8289142
>chr3R:8290500-8290529
>chr3R:8300039-8300082
>chr3R:8300550-8300622
>chr3R:8304395-8304449
>chr3R:8304765-8304846
>chr3R:8306222-8306289
>chr3R:8308837-8308880
>chr3R:8309182-8309216
>chr3R:8309626-8309662
>chr3R:8309809-8309840
>chr3R:8309966-8310021
>chr3R:8310517-8310556
>chr3R:8315944-8315978
>chr3R:8319997-8320137
>chr3R:8320262-8320385
>chr3R:8320444-8320476
>chr3R:8320804-8320855
>chr3R:8323321-8323366
>chr3R:8324698-8324782
>chr3R:8327953-8327986
>chr3R:8328700-8328768
>chr3R:8331551-8331597
>chr3R:8332201-8332230
>chr3R:8333855-8333918
>chr3R:8334716-8334748
>chr3R:8335415-8335491
>chr3R:8337340-8337379
>chr3R:8337905-8337940
>chr3R:8338360-8338408
>chr3R:8341532-8341566
>chr3R:8343377-8343413
>chr3R:8343933-8343959
>chr3R:8351578-8351627
>chr3R:8352379-8352407
>chr3R:8352666-8352713
>chr3R:8353804-8353894
>chr3R:8353940-8353996
>chr3R:8354223-8354355
>chr3R:8354486-8354541
>chr3R:8362676-8362727
>chr3R:8365967-8366029
>chr3R:8366478-8366527
>chr3R:8367857-8367953
>chr3R:8368009-8368083
>chr3R:8368402-8368467
>chr3R:8369647-8369684
>chr3R:8370053-8370131
>chr3R:8370520-8370586
>chr3R:8371061-8371127
>chr3R:8371683-8371714
>chr3R:8372084-8372299
>chr3R:8373694-8373732
>chr3R:8374195-8374286
>chr3R:8375624-8375657
>chr3R:8376263-8376302
>chr3R:8376816-8376872
>chr3R:8377171-8377259
>chr3R:8377633-8377665
>chr3R:8378223-8378467
>chr3R:8380384-8380460
>chr3R:8380861-8380953
>chr3R:8381188-8381218
>chr3R:8381878-8382019
>chr3R:8382218-8382271
>chr3R:8383414-8383484
>chr3R:8385503-8385617
>chr3R:8385726-8385808
>chr3R:8386479-8386516
>chr3R:8388348-8388384
>chr3R:8388427-8388502
>chr3R:8388615-8388726
>chr3R:8388807-8388849
>chr3R:8389917-8389969
>chr3R:8390014-8390052
>chr3R:8390413-8390478
>chr3R:8391408-8391459
>chr3R:8394291-8394355
>chr3R:8394940-8394978
>chr3R:8398119-8398301
>chr3R:8401274-8401437
>chr3R:8402661-8402769
>chr3R:8402918-8402964
>chr3R:8403058-8412172
>chr3R:8414054-8414111
>chr3R:8414474-8414502
>chr3R:8414668-8414693
>chr3R:8415241-8415292
>chr3R:8415400-8415440
>chr3R:8416520-8416572
>chr3R:8417124-8417153
>chr3R:8417527-8417584
>chr3R:8419578-8419621
>chr3R:8420851-8420879
>chr3R:8421148-8421198
>chr3R:8422567-8422648
>chr3R:8423244-8423404
>chr3R:8424366-8424411
>chr3R:8424522-8424579
>chr3R:8425559-8425632
>chr3R:8427759-8427803
>chr3R:8428481-8428508
>chr3R:8428923-8429022
>chr3R:8430458-8430506
>chr3R:8430651-8430684
>chr3R:8431446-8431494
>chr3R:8433633-8433676
>chr3R:8434516-8434546
>chr3R:8434662-8434732
>chr3R:8434776-8434816
>chr3R:8436289-8436323
>chr3R:8436790-8436851
>chr3R:8437308-8437370
>chr3R:8438024-8438065
>chr3R:8439682-8439722
>chr3R:8439880-8439911
>chr3R:8440061-8440089
>chr3R:8441710-8441746
>chr3R:8442100-8442293
>chr3R:8443447-8443528
>chr3R:8443833-8443858
>chr3R:8444269-8444415
>chr3R:8445201-8445319
>chr3R:8445576-8445609
>chr3R:8446784-8446822
>chr3R:8448346-8448425
>chr3R:8448875-8449012
>chr3R:8449114-8449188
>chr3R:8449583-8449607
>chr3R:8451315-8451350
>chr3R:8453091-8453158
>chr3R:8453382-8453428
>chr3R:8453491-8453550
>chr3R:8455766-8455807
>chr3R:8456237-8456267
>chr3R:8457367-8457425
>chr3R:8457674-8457750
>chr3R:8458446-8458541
>chr3R:8459908-8460035
>chr3R:8460263-8460351
>chr3R:8461631-8461749
>chr3R:8462033-8462072
>chr3R:8462401-8462426
>chr3R:8462759-8462781
>chr3R:8463047-8463099
>chr3R:8463542-8463582
>chr3R:8464986-8465019
>chr3R:8465719-8465763
>chr3R:8466467-8466541
>chr3R:8466698-8466741
>chr3R:8466972-8467019
>chr3R:8467215-8467322
>chr3R:8468953-8469019
>chr3R:8469594-8469652
>chr3R:8470160-8470224
>chr3R:8470862-8471069
>chr3R:8471801-8471849
>chr3R:8471999-8472064
>chr3R:8474304-8474345
>chr3R:8477236-8477289
>chr3R:8478644-8478669
>chr3R:8479178-8479272
>chr3R:8480091-8480121
>chr3R:8480670-8480726
>chr3R:8483412-8483473
>chr3R:8484519-8484659
>chr3R:8485163-8485204
>chr3R:8485818-8485857
>chr3R:8486811-8486915
>chr3R:8487862-8487982
>chr3R:8488146-8488188
>chr3R:8488414-8488475
>chr3R:8488878-8488911
>chr3R:8490236-8490343
>chr3R:8492698-8492737
>chr3R:8492974-8493078
>chr3R:8494028-8494073
>chr3R:8494297-8494339
>chr3R:8495860-8495939
>chr3R:8496216-8496280
>chr3R:8499282-8499336
>chr3R:8500494-8500529
>chr3R:8503086-8503128
>chr3R:8503790-8503867
>chr3R:8504331-8504363
>chr3R:8504517-8504634
>chr3R:8505739-8505910
>chr3R:8507568-8507616
>chr3R:8508918-8509008
>chr3R:8511782-8511837
>chr3R:8512105-8512141
>chr3R:8514341-8514382
>chr3R:8514798-8514832
>chr3R:8519261-8519301
>chr3R:8530003-8530136
>chr3R:8530206-8530239
>chr3R:8530848-8530924
>chr3R:8531222-8531263
>chr3R:8533827-8533856
>chr3R:8534295-8534442
>chr3R:8537002-8537051
>chr3R:8538531-8538574
>chr3R:8539487-8539527
>chr3R:8540349-8540388
>chr3R:8541489-8541556
>chr3R:8541952-8542008
>chr3R:8542216-8542248
>chr3R:8542279-8542347
>chr3R:8542740-8542812
>chr3R:8543436-8543481
>chr3R:8543570-8543613
>chr3R:8544362-8544397
>chr3R:8545227-8545268
>chr3R:8545856-8545921
>chr3R:8546954-8547053
>chr3R:8549749-8549777
>chr3R:8550579-8550627
>chr3R:8551284-8551323
>chr3R:8551431-8551456
>chr3R:8551488-8551534
>chr3R:8551623-8551673
>chr3R:8552083-8552110
>chr3R:8554794-8554867
>chr3R:8557089-8557150
>chr3R:8558504-8558526
>chr3R:8560318-8560371
>chr3R:8570308-8570352
>chr3R:8570519-8575149
>chr3R:8575672-8575708
>chr3R:8576719-8576746
>chr3R:8579206-8579408
>chr3R:8580139-8580231
>chr3R:8581685-8581733
>chr3R:8582015-8582050
>chr3R:8582994-8583097
>chr3R:8585336-8585408
>chr3R:8587688-8587715
>chr3R:8589288-8589314
>chr3R:8589709-8589778
>chr3R:8589989-8590033
>chr3R:8591297-8591351
>chr3R:8593315-8593411
>chr3R:8594296-8594371
>chr3R:8594573-8594605
>chr3R:8594671-8594711
>chr3R:8594740-8594793
>chr3R:8597442-8597505
>chr3R:8601818-8610918
>chr3R:8612360-8612399
>chr3R:8613067-8613117
>chr3R:8613875-8613920
>chr3R:8614227-8614266
>chr3R:8615680-8615710
>chr3R:8615908-8615954
>chr3R:8616516-8616570
>chr3R:8617243-8617285
>chr3R:8618028-8618082
>chr3R:8618685-8618711
>chr3R:8622663-8622711
>chr3R:8625143-8625196
>chr3R:8625900-8625938
>chr3R:8627297-8627339
>chr3R:8629400-8629448
>chr3R:8630244-8630346
>chr3R:8630980-8631008
>chr3R:8631923-8631999
>chr3R:8633740-8633773
>chr3R:8634239-8634323
>chr3R:8634422-8634458
>chr3R:8634955-8635074
>chr3R:8636117-8636145
>chr3R:8637632-8637691
>chr3R:8637723-8637782
>chr3R:8638936-8638983
>chr3R:8640148-8640174
>chr3R:8640579-8640607
>chr3R:8640861-8640904
>chr3R:8641331-8641395
>chr3R:8642329-8642427
>chr3R:8642661-8642795
>chr3R:8647509-8647576
>chr3R:8648008-8648128
>chr3R:8655720-8655770
>chr3R:8660766-8660810
>chr3R:8663655-8663690
>chr3R:8667748-8667806
>chr3R:8668112-8668208
>chr3R:8668564-8668707
>chr3R:8669035-8669176
>chr3R:8670414-8670437
>chr3R:8670919-8670952
>chr3R:8673944-8674033
>chr3R:8681626-8681663
>chr3R:8683687-8683707
>chr3R:8687299-8687336
>chr3R:8688933-8688987
>chr3R:8689327-8689403
>chr3R:8690428-8690474
>chr3R:8691300-8691371
>chr3R:8692432-8692503
>chr3R:8692550-8692639
>chr3R:8693785-8693871
>chr3R:8693948-8693988
>chr3R:8694209-8694326
>chr3R:8696360-8696410
>chr3R:8696689-8696768
>chr3R:8697364-8697397
>chr3R:8697981-8698246
>chr3R:8698717-8698775
>chr3R:8703094-8703137
>chr3R:8704047-8704159
>chr3R:8704828-8704919
>chr3R:8707285-8709821
>chr3R:8710265-8710333
>chr3R:8710735-8710783
>chr3R:8710899-8710965
>chr3R:8712081-8712144
>chr3R:8712277-8712299
>chr3R:8712758-8712903
>chr3R:8720348-8720430
>chr3R:8731852-8731960
>chr3R:8748065-8748105
>chr3R:8752548-8752670
>chr3R:8753571-8753650
>chr3R:8754693-8754755
>chr3R:8755105-8755133
>chr3R:8755598-8755666
>chr3R:8755690-8755743
>chr3R:8755780-8755821
>chr3R:8755986-8756240
>chr3R:8757285-8757359
>chr3R:8758394-8758431
>chr3R:8759419-8759467
>chr3R:8759568-8759631
>chr3R:8760496-8760547
>chr3R:8762879-8762904
>chr3R:8763687-8763770
>chr3R:8765068-8765115
>chr3R:8767133-8767160
>chr3R:8767421-8767588
>chr3R:8767809-8767840
>chr3R:8771174-8771225
>chr3R:8773761-8773798
>chr3R:8773988-8774075
>chr3R:8781770-8781800
>chr3R:8783137-8783173
>chr3R:8784090-8784138
>chr3R:8785788-8785885
>chr3R:8786210-8786281
>chr3R:8788819-8788871
>chr3R:8788930-8788982
>chr3R:8789445-8789489
>chr3R:8790851-8790923
>chr3R:8791877-8791902
>chr3R:8792056-8792086
>chr3R:8792600-8792757
>chr3R:8793222-8793302
>chr3R:8794323-8794369
>chr3R:8797698-8797729
>chr3R:8799528-8799558
>chr3R:8805749-8805773
>chr3R:8812471-8812532
>chr3R:8813624-8813660
>chr3R:8816078-8816135
>chr3R:8817025-8817079
>chr3R:8817641-8817697
>chr3R:8818334-8818437
>chr3R:8818538-8818572
>chr3R:8818770-8818832
>chr3R:8818899-8818951
>chr3R:8820494-8820540
>chr3R:8827092-8827127
>chr3R:8831602-8831696
>chr3R:8831867-8831900
>chr3R:8833313-8833350
>chr3R:8835229-8835263
>chr3R:8835545-8835612
>chr3R:8835826-8835897
>chr3R:8836952-8837088
>chr3R:8837766-8837794
>chr3R:8842873-8843032
>chr3R:8845400-8845429
>chr3R:8846962-8847019
>chr3R:8847175-8847206
>chr3R:8847627-8847664
>chr3R:8848143-8848185
>chr3R:8848872-8848994
>chr3R:8852867-8852926
>chr3R:8853783-8853836
>chr3R:8856288-8856343
>chr3R:8856675-8856698
>chr3R:8857170-8857233
>chr3R:8858163-8858219
>chr3R:8859598-8859636
>chr3R:8860414-8860452
>chr3R:8860723-8860767
>chr3R:8860981-8861007
>chr3R:8861255-8861282
>chr3R:8861858-8861954
>chr3R:8862201-8862250
>chr3R:8862373-8862440
>chr3R:8862930-8863011
>chr3R:8865685-8865734
>chr3R:8866807-8866860
>chr3R:8867045-8867146
>chr3R:8867790-8867819
>chr3R:8868788-8872666
>chr3R:8874370-8874429
>chr3R:8875458-8875584
>chr3R:8877905-8877937
>chr3R:8878507-8878577
>chr3R:8881588-8881702
>chr3R:8882560-8882698
>chr3R:8884326-8884392
>chr3R:8885293-8885344
>chr3R:8889717-8889817
>chr3R:8893304-8893359
>chr3R:8893617-8893671
>chr3R:8893827-8893961
>chr3R:8894307-8894455
>chr3R:8894803-8896030
>chr3R:8898265-8913810
>chr3R:8914074-8914108
>chr3R:8914925-8915049
>chr3R:8915540-8915567
>chr3R:8917204-8917255
>chr3R:8918693-8918733
>chr3R:8919328-8919460
>chr3R:8922703-8922749
>chr3R:8924498-8924562
>chr3R:8924650-8924714
>chr3R:8924932-8925065
>chr3R:8926685-8926756
>chr3R:8927383-8927449
>chr3R:8930370-8930402
>chr3R:8930942-8930972
>chr3R:8939299-8939334
>chr3R:8940144-8940193
>chr3R:8942420-8942495
>chr3R:8942770-8942803
>chr3R:8944605-8944665
>chr3R:8945674-8945844
>chr3R:8946437-8946469
>chr3R:8947490-8947645
>chr3R:8947967-8948013
>chr3R:8949179-8949255
>chr3R:8949436-8949493
>chr3R:8949869-8949925
>chr3R:8950202-8950355
>chr3R:8950687-8950734
>chr3R:8950801-8950888
>chr3R:8952349-8952420
>chr3R:8955213-8955300
>chr3R:8955477-8955552
>chr3R:8956157-8956227
>chr3R:8956261-8956343
>chr3R:8956853-8956942
>chr3R:8957562-8957605
>chr3R:8959262-8959325
>chr3R:8959377-8959461
>chr3R:8960544-8960575
>chr3R:8960746-8960777
>chr3R:8962876-8962973
>chr3R:8963066-8963118
>chr3R:8963629-8963659
>chr3R:8964807-8964860
>chr3R:8966245-8966305
>chr3R:8966871-8966931
>chr3R:8967135-8967195
>chr3R:8968344-8968492
>chr3R:8968575-8968599
>chr3R:8969233-8969283
>chr3R:8969585-8969630
>chr3R:8969851-8969895
>chr3R:8970136-8970181
>chr3R:8970719-8970751
>chr3R:8971681-8971714
>chr3R:8971979-8972039
>chr3R:8973398-8973435
>chr3R:8973574-8973611
>chr3R:8974051-8974180
>chr3R:8974288-8974384
>chr3R:8976253-8976411
>chr3R:8976982-8977016
>chr3R:8977565-8977632
>chr3R:8977694-8977759
>chr3R:8978752-8978816
>chr3R:8979209-8979243
>chr3R:8979303-8979338
>chr3R:8981517-8981558
>chr3R:8986010-8986040
>chr3R:8990104-8990143
>chr3R:8990714-8990737
>chr3R:8992135-8992167
>chr3R:8999100-8999175
>chr3R:8999815-8999845
>chr3R:9001875-9001906
>chr3R:9003850-9003919
>chr3R:9005379-9005412
>chr3R:9010607-9010647
>chr3R:9010768-9010796
>chr3R:9010872-9010921
>chr3R:9011019-9011083
>chr3R:9011474-9011578
>chr3R:9011795-9011865
>chr3R:9017040-9017070
>chr3R:9018440-9018477
>chr3R:9019764-9019789
>chr3R:9021829-9021866
>chr3R:9026651-9026706
>chr3R:9028792-9028847
>chr3R:9030533-9030566
>chr3R:9032166-9032203
>chr3R:9032654-9032740
>chr3R:9033268-9033390
>chr3R:9034303-9034358
>chr3R:9037694-9037746
>chr3R:9037841-9037902
>chr3R:9043269-9043302
>chr3R:9048116-9048209
>chr3R:9048238-9048261
>chr3R:9048287-9048379
>chr3R:9051560-9051584
>chr3R:9052202-9052226
>chr3R:9052432-9052454
>chr3R:9053468-9053497
>chr3R:9053662-9053723
>chr3R:9053777-9053812
>chr3R:9054646-9054671
>chr3R:9055668-9055691
>chr3R:9057812-9057844
>chr3R:9060178-9060204
>chr3R:9060993-9061065
>chr3R:9064354-9064440
>chr3R:9068520-9068557
>chr3R:9068667-9068749
>chr3R:9069155-9069217
>chr3R:9072430-9072547
>chr3R:9072850-9072942
>chr3R:9073436-9073534
>chr3R:9075309-9075340
>chr3R:9075942-9075983
>chr3R:9076292-9076353
>chr3R:9076520-9076567
>chr3R:9076827-9076886
>chr3R:9076944-9076984
>chr3R:9077638-9077705
>chr3R:9078484-9078519
>chr3R:9080816-9080883
>chr3R:9080917-9080977
>chr3R:9083881-9083914
>chr3R:9083982-9084045
>chr3R:9084148-9084213
>chr3R:9088564-9088592
>chr3R:9089170-9089236
>chr3R:9090051-9090100
>chr3R:9090530-9090620
>chr3R:9092365-9092516
>chr3R:9094593-9094631
>chr3R:9095592-9095640
>chr3R:9095751-9095829
>chr3R:9095977-9096053
>chr3R:9098562-9098609
>chr3R:9100088-9100181
>chr3R:9102118-9102263
>chr3R:9103027-9103131
>chr3R:9103636-9103672
>chr3R:9104241-9104268
>chr3R:9104869-9104904
>chr3R:9104972-9105003
>chr3R:9105862-9105914
>chr3R:9106441-9106470
>chr3R:9109516-9109589
>chr3R:9115879-9116009
>chr3R:9116555-9116619
>chr3R:9119501-9119585
>chr3R:9119721-9119763
>chr3R:9120512-9120597
>chr3R:9120671-9120764
>chr3R:9120925-9120974
>chr3R:9121678-9121723
>chr3R:9122330-9122354
>chr3R:9124204-9124232
>chr3R:9124458-9124484
>chr3R:9126118-9126202
>chr3R:9132572-9132666
>chr3R:9133114-9133156
>chr3R:9133292-9133340
>chr3R:9134749-9134885
>chr3R:9136890-9136994
>chr3R:9137715-9137762
>chr3R:9137853-9137887
>chr3R:9142156-9142196
>chr3R:9142372-9142426
>chr3R:9142520-9142588
>chr3R:9142882-9142936
>chr3R:9143425-9143465
>chr3R:9143930-9143959
>chr3R:9144158-9144227
>chr3R:9144430-9144534
>chr3R:9145870-9145902
>chr3R:9146327-9146397
>chr3R:9147203-9147236
>chr3R:9149176-9149248
>chr3R:9149905-9149950
>chr3R:9150084-9150122
>chr3R:9150709-9150752
>chr3R:9152659-9152722
>chr3R:9154642-9154689
>chr3R:9155085-9155162
>chr3R:9157393-9157458
>chr3R:9158713-9158821
>chr3R:9159403-9159444
>chr3R:9159583-9159609
>chr3R:9161397-9161441
>chr3R:9163606-9163657
>chr3R:9166674-9166700
>chr3R:9166779-9166813
>chr3R:9168046-9168067
>chr3R:9168593-9168665
>chr3R:9169416-9169499
>chr3R:9169812-9169852
>chr3R:9170672-9170711
>chr3R:9171192-9171306
>chr3R:9171408-9171462
>chr3R:9174072-9174130
>chr3R:9174208-9174236
>chr3R:9174265-9174278
>chr3R:9175804-9175928
>chr3R:9176095-9176124
>chr3R:9176863-9177108
>chr3R:9177232-9177267
>chr3R:9183644-9183736
>chr3R:9184572-9184625
>chr3R:9185262-9185375
>chr3R:9186856-9186935
>chr3R:9187495-9187615
>chr3R:9189085-9189199
>chr3R:9190428-9190537
>chr3R:9190707-9190792
>chr3R:9192070-9192142
>chr3R:9194452-9194492
>chr3R:9194528-9194556
>chr3R:9195388-9195414
>chr3R:9195686-9195721
>chr3R:9196083-9196111
>chr3R:9196420-9196451
>chr3R:9202114-9202169
>chr3R:9202626-9202686
>chr3R:9204118-9204180
>chr3R:9205430-9205464
>chr3R:9208614-9208709
>chr3R:9208817-9208881
>chr3R:9210452-9210515
>chr3R:9210772-9210821
>chr3R:9216444-9216491
>chr3R:9216636-9216674
>chr3R:9217108-9217186
>chr3R:9221443-9221475
>chr3R:9222567-9222600
>chr3R:9222843-9222899
>chr3R:9223126-9223155
>chr3R:9223471-9223498
>chr3R:9223909-9223990
>chr3R:9224546-9224570
>chr3R:9224829-9224905
>chr3R:9225856-9225907
>chr3R:9229907-9229969
>chr3R:9230159-9230226
>chr3R:9230313-9230351
>chr3R:9232355-9232580
>chr3R:9232697-9232753
>chr3R:9233650-9233762
>chr3R:9233860-9234045
>chr3R:9234362-9234460
>chr3R:9235886-9235924
>chr3R:9236346-9236375
>chr3R:9236422-9236445
>chr3R:9239133-9239172
>chr3R:9240028-9240104
>chr3R:9244601-9244631
>chr3R:9246559-9246742
>chr3R:9247496-9247576
>chr3R:9247903-9247938
>chr3R:9250754-9250789
>chr3R:9251779-9251826
>chr3R:9252987-9253030
>chr3R:9254701-9254817
>chr3R:9254898-9254938
>chr3R:9260505-9260539
>chr3R:9262419-9262488
>chr3R:9271728-9271770
>chr3R:9273137-9273159
>chr3R:9274897-9274992
>chr3R:9277665-9277740
>chr3R:9278835-9284023
>chr3R:9289658-9289770
>chr3R:9289877-9289936
>chr3R:9290175-9290200
>chr3R:9293573-9293731
>chr3R:9294113-9294170
>chr3R:9294926-9294980
>chr3R:9296435-9296469
>chr3R:9299211-9299247
>chr3R:9299594-9299670
>chr3R:9300058-9300089
>chr3R:9300282-9300344
>chr3R:9300795-9300829
>chr3R:9301908-9301971
>chr3R:9303670-9303738
>chr3R:9304581-9311892
>chr3R:9312510-9312543
>chr3R:9317761-9317803
>chr3R:9319630-9319972
>chr3R:9320343-9320412
>chr3R:9324066-9324094
>chr3R:9324113-9324174
>chr3R:9324716-9324753
>chr3R:9325404-9325472
>chr3R:9325668-9325708
>chr3R:9326189-9326277
>chr3R:9327063-9327112
>chr3R:9327646-9327747
>chr3R:9328025-9328072
>chr3R:9328184-9328301
>chr3R:9328855-9328892
>chr3R:9332544-9332603
>chr3R:9338760-9338791
>chr3R:9339084-9339115
>chr3R:9339662-9339712
>chr3R:9339738-9339787
>chr3R:9342068-9342129
>chr3R:9342496-9342554
>chr3R:9342751-9342827
>chr3R:9346198-9346237
>chr3R:9346778-9346845
>chr3R:9352139-9352163
>chr3R:9353069-9353101
>chr3R:9353200-9353254
>chr3R:9354080-9354125
>chr3R:9358067-9358112
>chr3R:9358877-9358921
>chr3R:9359217-9359240
>chr3R:9359635-9359672
>chr3R:9359896-9359930
>chr3R:9359974-9360024
>chr3R:9360418-9360445
>chr3R:9360897-9360947
>chr3R:9361383-9361424
>chr3R:9361588-9361613
>chr3R:9361836-9362138
>chr3R:9362203-9362236
>chr3R:9362735-9362771
>chr3R:9362923-9362951
>chr3R:9366726-9366776
>chr3R:9367649-9367682
>chr3R:9369839-9369876
>chr3R:9370961-9370999
>chr3R:9371520-9371616
>chr3R:9371802-9371862
>chr3R:9373667-9373712
>chr3R:9374766-9374797
>chr3R:9378119-9378194
>chr3R:9378285-9378339
>chr3R:9379420-9379483
>chr3R:9379828-9379883
>chr3R:9380175-9380225
>chr3R:9381334-9381387
>chr3R:9381843-9381936
>chr3R:9383569-9383599
>chr3R:9383622-9383651
>chr3R:9385045-9385084
>chr3R:9388703-9388731
>chr3R:9390224-9390278
>chr3R:9391495-9391528
>chr3R:9393032-9393059
>chr3R:9393594-9393687
>chr3R:9394077-9394146
>chr3R:9396163-9396206
>chr3R:9402383-9402411
>chr3R:9403309-9403355
>chr3R:9409004-9409035
>chr3R:9409555-9409656
>chr3R:9415326-9415352
>chr3R:9415375-9415408
>chr3R:9417365-9417466
>chr3R:9417781-9417860
>chr3R:9418413-9418444
>chr3R:9418480-9418545
>chr3R:9418709-9418754
>chr3R:9419231-9419364
>chr3R:9419715-9419811
>chr3R:9420857-9420970
>chr3R:9423258-9423333
>chr3R:9423949-9424020
>chr3R:9424100-9424216
>chr3R:9424330-9424379
>chr3R:9424887-9424913
>chr3R:9425597-9425625
>chr3R:9427943-9428054
>chr3R:9428187-9428269
>chr3R:9428379-9428450
>chr3R:9428782-9428834
>chr3R:9430002-9430032
>chr3R:9432258-9432287
>chr3R:9432320-9432372
>chr3R:9432504-9432578
>chr3R:9432846-9433067
>chr3R:9434911-9434972
>chr3R:9435377-9435422
>chr3R:9435550-9435618
>chr3R:9436613-9436658
>chr3R:9436710-9436750
>chr3R:9437010-9437058
>chr3R:9437485-9437544
>chr3R:9437929-9437967
>chr3R:9439653-9439684
>chr3R:9439971-9440117
>chr3R:9440549-9440584
>chr3R:9440756-9440790
>chr3R:9440992-9441069
>chr3R:9441157-9441327
>chr3R:9441466-9441637
>chr3R:9441677-9441717
>chr3R:9442171-9442222
>chr3R:9442665-9442739
>chr3R:9444583-9444623
>chr3R:9447472-9447556
>chr3R:9447914-9448128
>chr3R:9449089-9449173
>chr3R:9450006-9450067
>chr3R:9450133-9450165
>chr3R:9450832-9450892
>chr3R:9451020-9451075
>chr3R:9453054-9453097
>chr3R:9455005-9455049
>chr3R:9457570-9457606
>chr3R:9457696-9457726
>chr3R:9460658-9460731
>chr3R:9461168-9461220
>chr3R:9461991-9462059
>chr3R:9462687-9462756
>chr3R:9463332-9463393
>chr3R:9463783-9463816
>chr3R:9464372-9464444
>chr3R:9465292-9465345
>chr3R:9465483-9465520
>chr3R:9465968-9466011
>chr3R:9467484-9467542
>chr3R:9468183-9468352
>chr3R:9468563-9468613
>chr3R:9469867-9470000
>chr3R:9472241-9472266
>chr3R:9472659-9472686
>chr3R:9473600-9473658
>chr3R:9474630-9474672
>chr3R:9474894-9475231
>chr3R:9475608-9475706
>chr3R:9476666-9476698
>chr3R:9476972-9476998
>chr3R:9478462-9478521
>chr3R:9478564-9478684
>chr3R:9478751-9478873
>chr3R:9479106-9479156
>chr3R:9479578-9479661
>chr3R:9480142-9480195
>chr3R:9480420-9480467
>chr3R:9480567-9480609
>chr3R:9482484-9482523
>chr3R:9482773-9482830
>chr3R:9484915-9485004
>chr3R:9485775-9485877
>chr3R:9486873-9486973
>chr3R:9488164-9488191
>chr3R:9488462-9488557
>chr3R:9489064-9489107
>chr3R:9489644-9489688
>chr3R:9490084-9490156
>chr3R:9491324-9491386
>chr3R:9491924-9491996
>chr3R:9492266-9492370
>chr3R:9492475-9492677
>chr3R:9493500-9493572
>chr3R:9499046-9499070
>chr3R:9506621-9506677
>chr3R:9507323-9507367
>chr3R:9509484-9509575
>chr3R:9510603-9510672
>chr3R:9511555-9511597
>chr3R:9513857-9513918
>chr3R:9514691-9514725
>chr3R:9514901-9514942
>chr3R:9516269-9516317
>chr3R:9521810-9521912
>chr3R:9522707-9522829
>chr3R:9523191-9523240
>chr3R:9532789-9532903
>chr3R:9534870-9534912
>chr3R:9536070-9536131
>chr3R:9537205-9537362
>chr3R:9537503-9537561
>chr3R:9538840-9538877
>chr3R:9539212-9539246
>chr3R:9539532-9539562
>chr3R:9540319-9540407
>chr3R:9541040-9541076
>chr3R:9542835-9542890
>chr3R:9542971-9543016
>chr3R:9543120-9543148
>chr3R:9543969-9543998
>chr3R:9544389-9544422
>chr3R:9544664-9544700
>chr3R:9545722-9545760
>chr3R:9546779-9546913
>chr3R:9546982-9547050
>chr3R:9547202-9547342
>chr3R:9548251-9548298
>chr3R:9552738-9552801
>chr3R:9553518-9553554
>chr3R:9557610-9557634
>chr3R:9557728-9557789
>chr3R:9559942-9560012
>chr3R:9560493-9560565
>chr3R:9563744-9563821
>chr3R:9567081-9567149
>chr3R:9567766-9567850
>chr3R:9568875-9568940
>chr3R:9569910-9569955
>chr3R:9570138-9570165
>chr3R:9572504-9572544
>chr3R:9573631-9573737
>chr3R:9577149-9577185
>chr3R:9578782-9578819
>chr3R:9581371-9581418
>chr3R:9581863-9581929
>chr3R:9583729-9583817
>chr3R:9589463-9589527
>chr3R:9590098-9590141
>chr3R:9591620-9591772
>chr3R:9592935-9593002
>chr3R:9593448-9593494
>chr3R:9593815-9593958
>chr3R:9594856-9594947
>chr3R:9595019-9595047
>chr3R:9597600-9597631
>chr3R:9598562-9598589
>chr3R:9599722-9599755
>chr3R:9600154-9600202
>chr3R:9600296-9600363
>chr3R:9602068-9602117
>chr3R:9602298-9602345
>chr3R:9604844-9604914
>chr3R:9606316-9606366
>chr3R:9607252-9607294
>chr3R:9609423-9609479
>chr3R:9610784-9610821
>chr3R:9612376-9612415
>chr3R:9612517-9612576
>chr3R:9613065-9613112
>chr3R:9614993-9615058
>chr3R:9615896-9615972
>chr3R:9616188-9616276
>chr3R:9617005-9617108
>chr3R:9618960-9619008
>chr3R:9619956-9619983
>chr3R:9621723-9621772
>chr3R:9624343-9624371
>chr3R:9625469-9625503
>chr3R:9626746-9626774
>chr3R:9629106-9629213
>chr3R:9630271-9630331
>chr3R:9631079-9631112
>chr3R:9631465-9631584
>chr3R:9635173-9635214
>chr3R:9637032-9637090
>chr3R:9641268-9641304
>chr3R:9643570-9643625
>chr3R:9643695-9643726
>chr3R:9644359-9644407
>chr3R:9645765-9645808
>chr3R:9647566-9647631
>chr3R:9649027-9649178
>chr3R:9649551-9649591
>chr3R:9649739-9649849
>chr3R:9650603-9650662
>chr3R:9651487-9651517
>chr3R:9657737-9657847
>chr3R:9658148-9658180
>chr3R:9658741-9658797
>chr3R:9663094-9663143
>chr3R:9663909-9663940
>chr3R:9665305-9665332
>chr3R:9666689-9666717
>chr3R:9667145-9667214
>chr3R:9675307-9675384
>chr3R:9684820-9684963
>chr3R:9688044-9688101
>chr3R:9688321-9688377
>chr3R:9688421-9688550
>chr3R:9688884-9689074
>chr3R:9689146-9689256
>chr3R:9689344-9689696
>chr3R:9690596-9690818
>chr3R:9690888-9691075
>chr3R:9691170-9691395
>chr3R:9692140-9692283
>chr3R:9695930-9695987
>chr3R:9696207-9696263
>chr3R:9696307-9696436
>chr3R:9696770-9696960
>chr3R:9697032-9697142
>chr3R:9697230-9697582
>chr3R:9698482-9698704
>chr3R:9698774-9698961
>chr3R:9699056-9699281
>chr3R:9700547-9700594
>chr3R:9701068-9701096
>chr3R:9701471-9701551
>chr3R:9703640-9703688
>chr3R:9704265-9704340
>chr3R:9704706-9704733
>chr3R:9708759-9708883
>chr3R:9710521-9710578
>chr3R:9711168-9711201
>chr3R:9713933-9713975
>chr3R:9718534-9718572
>chr3R:9728084-9728137
>chr3R:9730016-9730176
>chr3R:9730538-9730564
>chr3R:9730827-9730865
>chr3R:9731034-9731066
>chr3R:9732254-9732286
>chr3R:9732362-9732412
>chr3R:9735116-9735149
>chr3R:9739030-9739073
>chr3R:9744128-9744221
>chr3R:9744294-9744531
>chr3R:9761875-9761963
>chr3R:9766216-9766249
>chr3R:9768381-9768423
>chr3R:9769383-9769416
>chr3R:9769612-9769652
>chr3R:9770566-9770645
>chr3R:9771842-9771871
>chr3R:9772369-9772438
>chr3R:9777892-9777926
>chr3R:9780361-9780388
>chr3R:9780456-9780523
>chr3R:9784618-9784645
>chr3R:9786725-9786777
>chr3R:9787006-9787086
>chr3R:9789287-9789353
>chr3R:9789393-9789429
>chr3R:9789496-9789523
>chr3R:9790037-9790071
>chr3R:9791318-9791384
>chr3R:9794369-9794419
>chr3R:9800841-9800870
>chr3R:9803360-9803385
>chr3R:9805033-9805097
>chr3R:9807880-9807970
>chr3R:9808396-9808491
>chr3R:9808725-9808861
>chr3R:9810824-9810857
>chr3R:9811311-9811359
>chr3R:9815355-9815400
>chr3R:9816898-9816930
>chr3R:9821337-9821428
>chr3R:9821530-9821582
>chr3R:9822657-9822687
>chr3R:9822725-9822762
>chr3R:9822941-9822964
>chr3R:9826332-9826401
>chr3R:9827149-9827187
>chr3R:9827292-9827329
>chr3R:9829980-9830022
>chr3R:9831230-9831371
>chr3R:9833333-9833379
>chr3R:9833548-9833580
>chr3R:9833780-9833848
>chr3R:9834182-9834276
>chr3R:9835090-9835124
>chr3R:9835494-9835556
>chr3R:9835800-9835836
>chr3R:9835904-9835998
>chr3R:9836134-9836160
>chr3R:9838159-9850653
>chr3R:9851352-9851577
>chr3R:9851855-9851924
>chr3R:9852034-9852114
>chr3R:9853026-9853080
>chr3R:9854329-9854377
>chr3R:9855462-9855507
>chr3R:9856208-9856256
>chr3R:9856849-9857014
>chr3R:9857086-9857181
>chr3R:9857265-9857344
>chr3R:9859129-9859166
>chr3R:9859494-9859610
>chr3R:9859667-9859708
>chr3R:9861120-9861153
>chr3R:9862216-9862291
>chr3R:9863153-9863245
>chr3R:9864010-9864085
>chr3R:9865758-9865897
>chr3R:9866081-9866242
>chr3R:9866669-9866723
>chr3R:9867325-9867359
>chr3R:9867596-9867654
>chr3R:9867841-9867940
>chr3R:9868004-9868049
>chr3R:9868336-9868375
>chr3R:9869572-9869635
>chr3R:9869980-9870085
>chr3R:9871031-9871061
>chr3R:9872542-9872696
>chr3R:9874923-9875083
>chr3R:9876399-9876495
>chr3R:9876538-9876617
>chr3R:9877709-9877843
>chr3R:9878289-9878317
>chr3R:9879007-9879089
>chr3R:9879125-9879154
>chr3R:9879549-9879577
>chr3R:9880609-9880654
>chr3R:9881427-9881522
>chr3R:9881912-9882156
>chr3R:9882285-9882334
>chr3R:9883469-9883525
>chr3R:9884922-9884993
>chr3R:9885688-9885724
>chr3R:9888196-9888247
>chr3R:9889294-9889394
>chr3R:9889478-9889543
>chr3R:9889768-9889853
>chr3R:9891790-9891870
>chr3R:9892114-9892149
>chr3R:9893727-9893826
>chr3R:9894113-9894141
>chr3R:9894184-9894243
>chr3R:9894431-9894489
>chr3R:9895379-9895449
>chr3R:9895764-9895884
>chr3R:9896010-9896059
>chr3R:9896117-9896306
>chr3R:9897727-9897753
>chr3R:9898093-9898128
>chr3R:9898248-9898334
>chr3R:9900766-9900828
>chr3R:9901141-9901209
>chr3R:9901530-9901554
>chr3R:9901720-9901909
>chr3R:9902307-9902342
>chr3R:9902569-9902685
>chr3R:9904512-9904621
>chr3R:9905542-9905600
>chr3R:9905998-9906039
>chr3R:9906260-9906338
>chr3R:9906924-9906994
>chr3R:9907067-9907196
>chr3R:9907322-9907368
>chr3R:9907419-9907465
>chr3R:9908469-9908528
>chr3R:9909388-9909429
>chr3R:9910040-9910129
>chr3R:9911217-9911354
>chr3R:9914600-9914648
>chr3R:9914759-9914786
>chr3R:9914803-9914854
>chr3R:9915606-9915673
>chr3R:9916294-9916348
>chr3R:9917227-9917257
>chr3R:9917582-9917671
>chr3R:9919283-9919346
>chr3R:9919993-9920051
>chr3R:9920992-9921039
>chr3R:9921606-9921701
>chr3R:9923567-9923600
>chr3R:9923691-9923777
>chr3R:9924244-9924281
>chr3R:9925378-9925462
>chr3R:9925628-9925686
>chr3R:9926424-9926460
>chr3R:9927965-9928009
>chr3R:9929068-9929124
>chr3R:9929610-9929649
>chr3R:9931674-9931704
>chr3R:9931932-9932007
>chr3R:9932123-9932212
>chr3R:9932456-9932518
>chr3R:9933066-9933121
>chr3R:9933384-9933478
>chr3R:9933659-9933692
>chr3R:9933754-9933832
>chr3R:9934087-9934198
>chr3R:9934623-9934650
>chr3R:9934712-9934737
>chr3R:9934861-9934932
>chr3R:9935702-9935747
>chr3R:9936298-9936338
>chr3R:9936474-9936851
>chr3R:9937610-9937672
>chr3R:9937789-9937822
>chr3R:9938095-9938173
>chr3R:9939543-9939579
>chr3R:9941113-9941165
>chr3R:9941847-9941908
>chr3R:9942471-9942541
>chr3R:9944076-9944172
>chr3R:9944258-9944299
>chr3R:9944487-9944520
>chr3R:9945159-9945231
>chr3R:9945460-9945507
>chr3R:9945872-9945948
>chr3R:9946302-9946329
>chr3R:9946564-9946607
>chr3R:9946833-9946867
>chr3R:9947837-9947903
>chr3R:9948451-9948504
>chr3R:9950026-9950077
>chr3R:9950271-9950371
>chr3R:9950984-9951079
>chr3R:9951297-9951326
>chr3R:9951739-9951817
>chr3R:9952009-9952051
>chr3R:9952618-9952705
>chr3R:9952753-9952850
>chr3R:9952893-9952950
>chr3R:9953036-9953087
>chr3R:9953221-9953360
>chr3R:9953684-9953727
>chr3R:9954464-9954495
>chr3R:9954661-9954691
>chr3R:9954738-9954816
>chr3R:9954957-9955080
>chr3R:9955504-9955544
>chr3R:9956482-9956543
>chr3R:9956943-9956973
>chr3R:9957481-9957536
>chr3R:9957831-9957904
>chr3R:9959079-9959141
>chr3R:9960029-9960092
>chr3R:9960244-9960321
>chr3R:9960759-9960803
>chr3R:9961129-9961190
>chr3R:9961378-9961409
>chr3R:9961549-9961587
>chr3R:9961986-9962022
>chr3R:9962325-9962425
>chr3R:9962967-9963053
>chr3R:9963745-9963814
>chr3R:9963927-9963968
>chr3R:9964651-9964769
>chr3R:9964869-9964933
>chr3R:9965977-9966148
>chr3R:9966594-9966624
>chr3R:9966844-9966923
>chr3R:9967350-9967405
>chr3R:9967735-9967853
>chr3R:9969073-9969113
>chr3R:9973513-9973594
>chr3R:9973959-9974017
>chr3R:9974509-9974569
>chr3R:9975061-9975101
>chr3R:9976018-9976083
>chr3R:9976111-9976152
>chr3R:9976801-9976899
>chr3R:9977573-9977676
>chr3R:9977950-9978017
>chr3R:9978124-9978168
>chr3R:9978915-9978953
>chr3R:9979246-9979343
>chr3R:9979413-9979610
>chr3R:9979935-9979972
>chr3R:9981506-9981545
>chr3R:9981856-9981913
>chr3R:9982608-9982673
>chr3R:9985772-9985838
>chr3R:9987202-9987456
>chr3R:9987840-9987916
>chr3R:9988211-9988335
>chr3R:9988669-9988829
>chr3R:9989011-9989107
>chr3R:9989201-9989244
>chr3R:9989589-9989693
>chr3R:9990498-9990618
>chr3R:9990794-9990854
>chr3R:9992258-9992389
>chr3R:9992770-9992815
>chr3R:9992958-9992997
>chr3R:9993448-9993501
>chr3R:9994129-9994253
>chr3R:9995122-9995155
>chr3R:9995350-9995384
>chr3R:9998485-9998527
>chr3R:9998811-9998880
>chr3R:9999105-9999130
>chr3R:10001396-10001433
>chr3R:10004701-10004732
>chr3R:10009387-10009572
>chr3R:10012711-10012750
>chr3R:10014570-10014605
>chr3R:10018578-10018631
>chr3R:10018968-10019008
>chr3R:10021247-10021380
>chr3R:10021807-10021854
>chr3R:10022181-10022210
>chr3R:10024819-10024905
>chr3R:10025074-10025107
>chr3R:10028045-10028123
>chr3R:10028990-10029064
>chr3R:10032543-10032571
>chr3R:10033566-10033599
>chr3R:10033707-10033775
>chr3R:10034923-10035013
>chr3R:10035171-10035208
>chr3R:10035266-10035388
>chr3R:10037128-10037230
>chr3R:10039753-10039777
>chr3R:10040323-10040368
>chr3R:10041606-10041647
>chr3R:10042128-10042166
>chr3R:10042439-10042494
>chr3R:10042582-10042645
>chr3R:10045632-10045669
>chr3R:10048667-10048724
>chr3R:10051467-10051562
>chr3R:10054897-10055012
>chr3R:10057469-10057506
>chr3R:10057996-10058032
>chr3R:10061336-10061374
>chr3R:10063496-10063555
>chr3R:10063600-10063736
>chr3R:10067119-10067173
>chr3R:10067558-10067642
>chr3R:10069246-10069381
>chr3R:10070524-10070557
>chr3R:10071195-10071316
>chr3R:10071538-10071568
>chr3R:10071600-10071655
>chr3R:10071912-10071981
>chr3R:10072235-10072272
>chr3R:10073450-10073483
>chr3R:10073609-10073656
>chr3R:10073964-10073997
>chr3R:10075191-10075235
>chr3R:10077661-10077710
>chr3R:10078184-10078213
>chr3R:10079503-10079553
>chr3R:10079587-10079627
>chr3R:10080480-10080546
>chr3R:10080653-10080710
>chr3R:10081392-10081441
>chr3R:10081989-10082018
>chr3R:10084524-10084559
>chr3R:10084804-10084862
>chr3R:10085472-10085536
>chr3R:10087255-10087355
>chr3R:10088482-10088523
>chr3R:10089172-10089202
>chr3R:10089567-10089600
>chr3R:10090337-10090390
>chr3R:10091497-10091563
>chr3R:10091622-10091728
>chr3R:10092203-10092236
>chr3R:10093609-10093634
>chr3R:10094092-10094211
>chr3R:10095111-10095154
>chr3R:10096466-10096497
>chr3R:10097037-10097066
>chr3R:10097271-10097325
>chr3R:10099941-10099969
>chr3R:10101994-10102026
>chr3R:10102610-10102677
>chr3R:10103033-10103077
>chr3R:10106609-10106635
>chr3R:10106767-10106795
>chr3R:10107304-10107336
>chr3R:10108379-10108665
>chr3R:10108774-10108894
>chr3R:10109368-10109403
>chr3R:10109578-10109627
>chr3R:10109650-10109714
>chr3R:10112262-10112288
>chr3R:10112439-10112525
>chr3R:10114904-10114948
>chr3R:10125449-10125481
>chr3R:10127108-10127133
>chr3R:10127797-10127835
>chr3R:10127978-10128032
>chr3R:10131297-10131321
>chr3R:10133307-10133410
>chr3R:10133620-10133737
>chr3R:10136223-10136303
>chr3R:10137754-10137798
>chr3R:10138798-10138844
>chr3R:10143297-10143320
>chr3R:10145095-10145160
>chr3R:10145563-10145590
>chr3R:10146312-10146461
>chr3R:10150014-10150059
>chr3R:10150805-10150854
>chr3R:10151335-10151389
>chr3R:10152017-10152258
>chr3R:10154171-10154221
>chr3R:10154536-10154625
>chr3R:10155377-10155448
>chr3R:10156547-10156575
>chr3R:10160444-10160466
>chr3R:10162571-10162621
>chr3R:10164396-10164463
>chr3R:10167663-10167695
>chr3R:10170403-10170447
>chr3R:10170676-10170705
>chr3R:10173757-10173816
>chr3R:10174128-10174187
>chr3R:10174440-10174503
>chr3R:10176279-10176317
>chr3R:10176811-10176853
>chr3R:10178205-10178268
>chr3R:10180651-10180721
>chr3R:10181091-10181121
>chr3R:10184619-10184647
>chr3R:10190992-10191071
>chr3R:10191776-10191832
>chr3R:10194691-10194748
>chr3R:10196969-10202946
>chr3R:10207964-10208023
>chr3R:10212857-10212901
>chr3R:10213614-10213654
>chr3R:10218072-10218226
>chr3R:10219069-10219156
>chr3R:10222358-10222419
>chr3R:10225514-10225565
>chr3R:10228705-10228833
>chr3R:10229138-10229197
>chr3R:10229588-10229647
>chr3R:10231834-10237358
>chr3R:10239341-10239394
>chr3R:10239809-10239870
>chr3R:10245044-10245148
>chr3R:10246426-10246560
>chr3R:10246884-10246964
>chr3R:10248922-10248948
>chr3R:10250259-10250304
>chr3R:10252736-10252790
>chr3R:10255255-10255285
>chr3R:10255419-10260816
>chr3R:10264503-10264575
>chr3R:10264757-10264844
>chr3R:10265120-10265155
>chr3R:10266077-10266112
>chr3R:10267311-10267349
>chr3R:10270985-10271010
>chr3R:10271632-10271733
>chr3R:10275917-10275990
>chr3R:10278051-10278135
>chr3R:10281326-10281360
>chr3R:10283088-10283138
>chr3R:10284397-10284429
>chr3R:10284628-10284698
>chr3R:10285612-10285644
>chr3R:10286240-10286298
>chr3R:10287072-10287219
>chr3R:10287786-10287837
>chr3R:10288846-10288915
>chr3R:10288954-10289032
>chr3R:10289184-10289298
>chr3R:10289412-10289447
>chr3R:10291136-10291164
>chr3R:10291921-10292043
>chr3R:10292065-10292105
>chr3R:10293145-10293184
>chr3R:10293537-10293565
>chr3R:10294920-10294973
>chr3R:10295012-10295056
>chr3R:10295798-10295930
>chr3R:10296068-10296144
>chr3R:10296430-10296488
>chr3R:10298292-10298328
>chr3R:10299318-10299413
>chr3R:10299852-10299892
>chr3R:10300482-10300507
>chr3R:10300747-10300789
>chr3R:10301127-10301212
>chr3R:10302132-10302350
>chr3R:10302601-10302660
>chr3R:10308046-10308092
>chr3R:10309222-10309244
>chr3R:10309736-10309762
>chr3R:10310576-10310605
>chr3R:10314786-10314817
>chr3R:10316084-10316128
>chr3R:10316418-10316443
>chr3R:10320360-10320397
>chr3R:10321012-10321047
>chr3R:10327752-10327792
>chr3R:10328095-10328163
>chr3R:10330646-10330733
>chr3R:10336602-10336705
>chr3R:10337422-10337654
>chr3R:10339585-10339688
>chr3R:10340025-10340260
>chr3R:10341656-10348643
>chr3R:10349489-10349565
>chr3R:10351912-10351954
>chr3R:10356068-10356100
>chr3R:10356328-10356389
>chr3R:10357611-10357681
>chr3R:10358011-10358109
>chr3R:10359739-10359783
>chr3R:10361783-10361827
>chr3R:10362269-10362338
>chr3R:10363264-10363313
>chr3R:10365763-10365793
>chr3R:10366791-10366999
>chr3R:10367104-10367154
>chr3R:10371211-10371254
>chr3R:10371338-10371424
>chr3R:10373361-10373427
>chr3R:10374245-10374346
>chr3R:10375342-10375411
>chr3R:10375949-10375981
>chr3R:10376442-10376477
>chr3R:10379716-10379782
>chr3R:10381173-10381346
>chr3R:10381510-10381658
>chr3R:10382869-10382959
>chr3R:10383184-10383233
>chr3R:10383337-10383384
>chr3R:10383635-10383703
>chr3R:10383902-10384023
>chr3R:10384778-10384810
>chr3R:10384885-10384957
>chr3R:10385121-10385269
>chr3R:10386480-10386570
>chr3R:10386795-10386844
>chr3R:10386948-10386995
>chr3R:10387245-10387313
>chr3R:10387512-10387633
>chr3R:10391176-10391229
>chr3R:10391938-10391976
>chr3R:10393309-10393354
>chr3R:10396006-10396055
>chr3R:10397002-10397044
>chr3R:10397950-10397999
>chr3R:10398144-10398214
>chr3R:10398507-10398540
>chr3R:10399156-10399194
>chr3R:10399273-10399359
>chr3R:10400415-10400456
>chr3R:10415987-10416028
>chr3R:10416632-10416691
>chr3R:10417627-10417674
>chr3R:10417740-10417795
>chr3R:10418849-10418890
>chr3R:10420538-10420586
>chr3R:10421025-10421062
>chr3R:10421209-10421316
>chr3R:10421385-10421439
>chr3R:10423418-10423444
>chr3R:10424559-10424637
>chr3R:10425853-10425961
>chr3R:10426267-10426327
>chr3R:10426907-10426963
>chr3R:10427013-10427065
>chr3R:10428310-10428367
>chr3R:10430582-10430626
>chr3R:10431177-10431272
>chr3R:10432823-10432856
>chr3R:10433739-10433782
>chr3R:10433880-10433912
>chr3R:10434026-10434129
>chr3R:10438533-10438568
>chr3R:10439051-10439140
>chr3R:10440032-10440177
>chr3R:10440480-10440546
>chr3R:10440943-10440977
>chr3R:10441127-10441310
>chr3R:10441660-10441692
>chr3R:10442033-10442152
>chr3R:10442271-10442359
>chr3R:10442534-10442582
>chr3R:10443749-10443815
>chr3R:10443874-10443909
>chr3R:10444632-10444676
>chr3R:10445003-10445068
>chr3R:10445473-10445531
>chr3R:10447465-10447507
>chr3R:10447552-10447679
>chr3R:10448744-10448776
>chr3R:10449384-10449436
>chr3R:10449555-10449587
>chr3R:10450802-10450892
>chr3R:10451842-10451942
>chr3R:10451985-10452017
>chr3R:10452320-10452399
>chr3R:10453034-10453090
>chr3R:10454347-10454407
>chr3R:10454513-10454623
>chr3R:10454792-10454846
>chr3R:10455355-10455389
>chr3R:10455528-10455639
>chr3R:10455749-10455802
>chr3R:10456583-10456608
>chr3R:10456796-10456830
>chr3R:10456881-10456941
>chr3R:10457309-10457398
>chr3R:10457819-10457879
>chr3R:10457987-10458025
>chr3R:10460099-10460157
>chr3R:10460924-10460976
>chr3R:10461876-10461950
>chr3R:10464552-10464604
>chr3R:10465495-10465525
>chr3R:10465882-10466014
>chr3R:10466320-10466357
>chr3R:10467088-10467114
>chr3R:10469549-10469597
>chr3R:10469872-10469913
>chr3R:10470677-10470746
>chr3R:10470938-10471023
>chr3R:10471555-10471613
>chr3R:10473136-10473171
>chr3R:10473612-10473740
>chr3R:10473815-10473871
>chr3R:10474265-10474291
>chr3R:10474550-10474631
>chr3R:10474807-10474840
>chr3R:10475233-10475257
>chr3R:10476614-10476668
>chr3R:10477575-10477616
>chr3R:10478285-10478420
>chr3R:10479049-10479164
>chr3R:10479513-10479547
>chr3R:10481106-10481158
>chr3R:10482520-10482558
>chr3R:10485220-10485259
>chr3R:10485437-10485463
>chr3R:10485496-10485595
>chr3R:10485633-10485688
>chr3R:10485734-10485790
>chr3R:10486367-10486401
>chr3R:10487034-10487106
>chr3R:10488703-10488771
>chr3R:10488922-10489042
>chr3R:10489708-10489773
>chr3R:10490157-10490203
>chr3R:10491195-10491255
>chr3R:10491371-10491540
>chr3R:10491937-10491987
>chr3R:10492197-10492262
>chr3R:10492940-10492988
>chr3R:10493666-10493708
>chr3R:10493814-10493867
>chr3R:10494170-10494226
>chr3R:10495390-10495468
>chr3R:10495580-10495715
>chr3R:10496072-10496108
>chr3R:10500620-10500681
>chr3R:10502643-10502724
>chr3R:10503235-10503274
>chr3R:10503924-10503956
>chr3R:10504312-10504363
>chr3R:10504778-10504812
>chr3R:10505050-10505106
>chr3R:10507488-10507593
>chr3R:10508208-10508255
>chr3R:10509138-10509270
>chr3R:10509910-10509977
>chr3R:10510773-10510865
>chr3R:10510886-10510958
>chr3R:10511038-10511094
>chr3R:10511321-10511361
>chr3R:10512215-10512258
>chr3R:10512659-10512774
>chr3R:10513072-10513128
>chr3R:10516132-10516168
>chr3R:10517347-10517380
>chr3R:10517587-10517682
>chr3R:10518557-10518667
>chr3R:10519372-10519548
>chr3R:10520473-10520516
>chr3R:10521934-10522000
>chr3R:10523173-10523263
>chr3R:10523347-10523387
>chr3R:10523842-10523936
>chr3R:10524652-10524721
>chr3R:10528424-10528553
>chr3R:10528644-10528893
>chr3R:10529067-10529204
>chr3R:10529609-10529644
>chr3R:10530093-10530213
>chr3R:10531044-10531076
>chr3R:10531694-10531776
>chr3R:10532405-10532470
>chr3R:10532609-10532684
>chr3R:10535358-10535420
>chr3R:10535882-10535904
>chr3R:10536837-10536864
>chr3R:10537057-10537115
>chr3R:10537403-10537462
>chr3R:10537544-10537603
>chr3R:10537658-10537728
>chr3R:10538777-10538977
>chr3R:10541890-10541971
>chr3R:10542419-10542515
>chr3R:10543283-10543361
>chr3R:10543519-10543570
>chr3R:10543668-10543743
>chr3R:10544560-10544616
>chr3R:10545745-10545838
>chr3R:10546248-10546288
>chr3R:10546587-10546627
>chr3R:10546699-10546754
>chr3R:10547088-10547128
>chr3R:10548792-10548821
>chr3R:10549338-10549407
>chr3R:10550661-10550883
>chr3R:10551113-10551213
>chr3R:10551621-10551659
>chr3R:10552044-10552124
>chr3R:10552201-10552258
>chr3R:10553148-10553179
>chr3R:10556769-10556868
>chr3R:10557534-10557580
>chr3R:10558457-10558535
>chr3R:10558696-10558740
>chr3R:10559986-10560035
>chr3R:10560464-10560558
>chr3R:10562206-10562237
>chr3R:10562398-10562464
>chr3R:10562598-10562650
>chr3R:10563318-10563366
>chr3R:10564049-10564083
>chr3R:10565689-10565752
>chr3R:10565837-10565925
>chr3R:10566204-10566290
>chr3R:10566799-10566876
>chr3R:10567755-10567837
>chr3R:10568382-10568416
>chr3R:10569123-10569169
>chr3R:10569712-10569762
>chr3R:10569932-10570042
>chr3R:10570808-10570871
>chr3R:10571096-10571131
>chr3R:10572403-10572440
>chr3R:10572642-10572828
>chr3R:10572922-10573020
>chr3R:10573500-10573583
>chr3R:10573762-10573796
>chr3R:10575199-10575274
>chr3R:10576475-10576526
>chr3R:10577694-10577814
>chr3R:10578558-10578593
>chr3R:10580027-10580059
>chr3R:10581681-10581729
>chr3R:10581729-10582023
>chr3R:10583228-10583278
>chr3R:10584046-10584074
>chr3R:10585105-10585187
>chr3R:10585507-10585547
>chr3R:10586632-10586676
>chr3R:10586897-10586943
>chr3R:10587057-10587247
>chr3R:10587581-10587692
>chr3R:10587833-10587962
>chr3R:10588662-10588697
>chr3R:10588748-10588937
>chr3R:10589586-10589658
>chr3R:10590158-10590222
>chr3R:10591012-10591066
>chr3R:10593952-10593991
>chr3R:10595358-10595394
>chr3R:10595853-10595881
>chr3R:10596510-10596688
>chr3R:10597696-10597738
>chr3R:10598024-10598085
>chr3R:10599073-10599094
>chr3R:10599504-10599530
>chr3R:10599846-10599889
>chr3R:10601078-10601178
>chr3R:10602003-10602064
>chr3R:10602115-10602208
>chr3R:10603272-10603323
>chr3R:10604282-10604311
>chr3R:10606879-10606922
>chr3R:10607400-10607436
>chr3R:10607444-10607522
>chr3R:10607587-10607634
>chr3R:10608369-10608399
>chr3R:10611445-10611484
>chr3R:10611813-10611881
>chr3R:10613498-10613553
>chr3R:10614119-10614190
>chr3R:10614467-10614508
>chr3R:10614652-10614806
>chr3R:10614895-10614973
>chr3R:10615663-10615766
>chr3R:10616771-10617056
>chr3R:10622231-10622310
>chr3R:10623001-10623051
>chr3R:10627955-10628041
>chr3R:10628865-10628907
>chr3R:10631010-10631135
>chr3R:10633197-10633237
>chr3R:10633890-10633925
>chr3R:10634206-10634350
>chr3R:10634663-10634691
>chr3R:10635995-10636019
>chr3R:10636704-10636769
>chr3R:10637584-10637644
>chr3R:10638112-10638164
>chr3R:10638950-10639026
>chr3R:10639599-10639689
>chr3R:10639863-10639917
>chr3R:10640193-10640249
>chr3R:10640784-10640821
>chr3R:10643612-10643675
>chr3R:10644194-10644278
>chr3R:10644623-10644704
>chr3R:10646255-10646441
>chr3R:10646744-10646783
>chr3R:10647271-10647308
>chr3R:10647350-10647391
>chr3R:10648068-10648128
>chr3R:10652953-10652982
>chr3R:10653425-10653455
>chr3R:10653696-10653733
>chr3R:10654113-10654136
>chr3R:10654668-10654696
>chr3R:10655500-10655593
>chr3R:10656816-10656853
>chr3R:10657091-10657144
>chr3R:10657205-10657262
>chr3R:10658293-10658326
>chr3R:10659353-10659457
>chr3R:10659637-10659698
>chr3R:10659858-10659978
>chr3R:10660866-10660932
>chr3R:10661312-10661407
>chr3R:10661805-10661875
>chr3R:10661922-10661963
>chr3R:10663051-10663087
>chr3R:10663219-10663300
>chr3R:10663340-10663375
>chr3R:10663594-10663658
>chr3R:10664045-10664088
>chr3R:10665993-10666076
>chr3R:10666872-10666945
>chr3R:10666971-10667032
>chr3R:10667174-10667198
>chr3R:10667403-10667522
>chr3R:10668041-10668139
>chr3R:10668457-10668539
>chr3R:10669963-10670016
>chr3R:10670772-10670835
>chr3R:10674286-10674327
>chr3R:10675070-10675124
>chr3R:10676411-10676443
>chr3R:10678762-10678811
>chr3R:10682819-10682930
>chr3R:10683132-10683271
>chr3R:10687364-10687402
>chr3R:10689186-10689226
>chr3R:10691183-10691322
>chr3R:10694490-10694538
>chr3R:10695416-10695487
>chr3R:10696690-10696731
>chr3R:10711148-10711194
>chr3R:10712667-10712703
>chr3R:10716474-10716535
>chr3R:10733526-10733569
>chr3R:10736671-10736763
>chr3R:10737991-10738023
>chr3R:10739374-10739429
>chr3R:10739556-10739612
>chr3R:10747417-10747448
>chr3R:10748617-10748665
>chr3R:10752045-10752068
>chr3R:10752429-10752468
>chr3R:10753165-10753212
>chr3R:10754613-10754640
>chr3R:10755563-10755629
>chr3R:10756456-10756504
>chr3R:10760807-10760843
>chr3R:10766266-10766390
>chr3R:10767687-10767731
>chr3R:10768196-10768267
>chr3R:10768364-10768600
>chr3R:10768628-10768744
>chr3R:10774038-10774103
>chr3R:10778719-10778747
>chr3R:10778843-10778899
>chr3R:10783063-10783092
>chr3R:10785992-10786021
>chr3R:10798428-10798492
>chr3R:10798592-10798633
>chr3R:10798956-10799970
>chr3R:10803172-10803206
>chr3R:10804213-10811707
>chr3R:10813693-10813753
>chr3R:10818102-10818182
>chr3R:10819304-10819344
>chr3R:10819941-10820015
>chr3R:10820138-10820170
>chr3R:10820230-10820256
>chr3R:10820310-10820428
>chr3R:10820730-10820776
>chr3R:10821614-10821680
>chr3R:10822432-10822501
>chr3R:10825017-10825050
>chr3R:10825703-10825730
>chr3R:10826892-10826972
>chr3R:10827112-10827250
>chr3R:10827625-10827653
>chr3R:10828667-10828774
>chr3R:10829333-10829364
>chr3R:10829596-10829652
>chr3R:10830733-10830783
>chr3R:10831018-10831053
>chr3R:10831609-10831648
>chr3R:10832187-10832238
>chr3R:10832336-10832394
>chr3R:10832960-10833009
>chr3R:10833656-10833701
>chr3R:10834099-10834217
>chr3R:10834422-10834485
>chr3R:10834696-10834737
>chr3R:10835254-10835304
>chr3R:10836755-10836794
>chr3R:10838002-10838163
>chr3R:10838880-10838920
>chr3R:10840415-10840453
>chr3R:10840524-10840578
>chr3R:10840635-10840677
>chr3R:10842292-10842318
>chr3R:10843047-10843117
>chr3R:10844266-10844347
>chr3R:10845346-10845439
>chr3R:10849056-10849133
>chr3R:10851551-10851601
>chr3R:10851752-10851782
>chr3R:10862079-10862126
>chr3R:10864009-10864053
>chr3R:10865092-10865140
>chr3R:10866864-10866895
>chr3R:10867426-10867468
>chr3R:10867649-10867772
>chr3R:10872569-10872592
>chr3R:10874197-10874274
>chr3R:10875768-10875812
>chr3R:10875834-10875876
>chr3R:10875945-10875970
>chr3R:10891164-10891229
>chr3R:10896355-10896439
>chr3R:10898044-10898081
>chr3R:10898541-10898673
>chr3R:10900467-10900543
>chr3R:10903090-10903192
>chr3R:10904527-10904576
>chr3R:10905274-10905339
>chr3R:10905641-10905705
>chr3R:10906535-10906582
>chr3R:10906778-10906843
>chr3R:10907579-10907761
>chr3R:10909208-10909243
>chr3R:10910488-10910516
>chr3R:10912029-10912075
>chr3R:10912995-10913081
>chr3R:10914147-10914194
>chr3R:10914395-10914445
>chr3R:10914680-10914835
>chr3R:10915257-10915298
>chr3R:10916202-10916251
>chr3R:10917070-10917209
>chr3R:10917459-10917488
>chr3R:10918095-10918131
>chr3R:10918337-10918378
>chr3R:10918446-10918535
>chr3R:10918886-10918942
>chr3R:10920528-10920580
>chr3R:10922905-10922935
>chr3R:10923952-10924035
>chr3R:10924962-10925041
>chr3R:10926303-10926370
>chr3R:10928169-10928216
>chr3R:10928950-10928983
>chr3R:10930350-10930386
>chr3R:10930699-10930782
>chr3R:10931142-10931173
>chr3R:10932906-10932961
>chr3R:10935336-10935435
>chr3R:10936499-10936535
>chr3R:10940124-10940157
>chr3R:10941745-10941816
>chr3R:10944060-10944108
>chr3R:10945330-10945378
>chr3R:10947063-10947130
>chr3R:10947625-10947708
>chr3R:10952322-10952360
>chr3R:10952437-10952550
>chr3R:10952663-10952716
>chr3R:10953592-10953633
>chr3R:10953781-10953917
>chr3R:10954118-10954183
>chr3R:10954794-10954878
>chr3R:10956488-10956540
>chr3R:10956877-10956897
>chr3R:10957900-10963259
>chr3R:10963304-10963338
>chr3R:10963442-10963490
>chr3R:10964465-10964614
>chr3R:10964718-10964817
>chr3R:10966710-10966759
>chr3R:10966806-10966830
>chr3R:10967461-10967504
>chr3R:10968555-10968585
>chr3R:10969968-10970122
>chr3R:10972416-10972516
>chr3R:10973103-10973139
>chr3R:10974223-10974252
>chr3R:10974293-10974453
>chr3R:10977072-10977167
>chr3R:10978762-10978799
>chr3R:10979132-10979180
>chr3R:10980812-10980856
>chr3R:10981056-10981138
>chr3R:10981319-10981363
>chr3R:10981727-10981754
>chr3R:10982566-10982598
>chr3R:10985080-10985132
>chr3R:10985184-10985263
>chr3R:10985631-10985749
>chr3R:10987379-10987463
>chr3R:10987537-10987575
>chr3R:10988816-10988860
>chr3R:10988944-10988993
>chr3R:10989197-10989241
>chr3R:10989889-10989928
>chr3R:10994246-10994309
>chr3R:10994662-10994702
>chr3R:10996181-10996254
>chr3R:10996418-10996650
>chr3R:10997063-10997143
>chr3R:10998488-10998547
>chr3R:10998768-10998792
>chr3R:11001853-11001908
>chr3R:11002289-11002340
>chr3R:11002751-11002843
>chr3R:11005046-11005089
>chr3R:11005301-11005349
>chr3R:11006338-11006419
>chr3R:11008090-11008148
>chr3R:11009478-11009507
>chr3R:11011433-11011479
>chr3R:11013021-11013065
>chr3R:11014428-11014473
>chr3R:11016309-11016436
>chr3R:11016649-11016692
>chr3R:11018310-11018356
>chr3R:11020561-11020602
>chr3R:11021996-11022060
>chr3R:11022673-11022789
>chr3R:11023020-11023047
>chr3R:11023264-11023297
>chr3R:11028797-11028822
>chr3R:11029056-11029243
>chr3R:11030505-11030556
>chr3R:11035093-11035119
>chr3R:11035624-11035654
>chr3R:11037095-11037279
>chr3R:11037424-11037487
>chr3R:11037586-11037617
>chr3R:11037922-11037965
>chr3R:11038031-11038086
>chr3R:11038221-11038258
>chr3R:11039363-11039413
>chr3R:11042086-11042132
>chr3R:11045860-11045911
>chr3R:11046322-11046358
>chr3R:11047141-11047167
>chr3R:11047392-11047482
>chr3R:11047915-11047956
>chr3R:11047985-11048021
>chr3R:11048631-11048676
>chr3R:11049188-11049226
>chr3R:11050664-11050712
>chr3R:11051501-11051537
>chr3R:11051743-11051771
>chr3R:11052011-11052051
>chr3R:11052534-11052606
>chr3R:11053104-11053138
>chr3R:11054110-11054169
>chr3R:11055521-11055636
>chr3R:11058055-11058141
>chr3R:11058247-11058317
>chr3R:11058755-11058953
>chr3R:11060991-11061042
>chr3R:11062320-11062345
>chr3R:11063396-11063429
>chr3R:11064526-11064570
>chr3R:11065617-11071260
>chr3R:11072913-11072959
>chr3R:11073099-11073177
>chr3R:11073253-11073300
>chr3R:11074725-11074780
>chr3R:11075673-11075722
>chr3R:11077436-11077486
>chr3R:11078166-11078190
>chr3R:11078668-11078758
>chr3R:11079327-11079410
>chr3R:11080960-11081088
>chr3R:11081874-11081938
>chr3R:11082772-11082870
>chr3R:11083333-11083376
>chr3R:11084052-11084113
>chr3R:11085052-11085083
>chr3R:11089426-11089453
>chr3R:11093465-11093497
>chr3R:11099315-11099354
>chr3R:11100485-11100555
>chr3R:11101175-11101214
>chr3R:11101258-11101352
>chr3R:11102469-11102520
>chr3R:11103920-11104012
>chr3R:11104150-11104244
>chr3R:11106917-11107072
>chr3R:11108315-11108416
>chr3R:11108793-11108859
>chr3R:11109506-11109543
>chr3R:11110132-11110214
>chr3R:11110334-11110442
>chr3R:11110481-11110539
>chr3R:11110610-11110647
>chr3R:11112655-11112682
>chr3R:11114361-11114393
>chr3R:11115191-11115214
>chr3R:11115842-11115886
>chr3R:11116504-11116531
>chr3R:11119297-11119378
>chr3R:11119749-11119852
>chr3R:11122472-11122531
>chr3R:11122821-11122913
>chr3R:11124063-11124095
>chr3R:11126102-11126249
>chr3R:11129289-11129339
>chr3R:11129588-11129640
>chr3R:11132416-11132489
>chr3R:11133458-11133484
>chr3R:11134070-11134114
>chr3R:11134696-11134737
>chr3R:11134875-11134927
>chr3R:11136405-11136445
>chr3R:11139791-11139856
>chr3R:11140376-11140405
>chr3R:11140638-11140675
>chr3R:11141374-11141452
>chr3R:11141779-11141818
>chr3R:11142631-11142655
>chr3R:11145634-11145693
>chr3R:11146130-11146187
>chr3R:11147722-11147796
>chr3R:11148250-11148324
>chr3R:11148816-11148856
>chr3R:11149478-11149517
>chr3R:11149660-11149744
>chr3R:11150173-11150207
>chr3R:11150557-11150651
>chr3R:11150983-11151162
>chr3R:11151727-11151794
>chr3R:11160318-11160376
>chr3R:11160951-11161012
>chr3R:11172840-11172906
>chr3R:11175609-11175636
>chr3R:11176112-11176146
>chr3R:11178180-11178222
>chr3R:11178711-11178768
>chr3R:11179344-11179407
>chr3R:11179770-11179820
>chr3R:11180001-11180074
>chr3R:11182654-11182779
>chr3R:11183235-11183274
>chr3R:11183371-11183423
>chr3R:11183970-11184010
>chr3R:11184241-11184288
>chr3R:11184750-11184841
>chr3R:11184963-11185024
>chr3R:11186355-11186399
>chr3R:11187234-11187327
>chr3R:11187507-11187539
>chr3R:11187814-11187845
>chr3R:11188430-11188456
>chr3R:11189271-11189305
>chr3R:11189363-11189456
>chr3R:11189922-11189981
>chr3R:11190285-11190321
>chr3R:11190717-11190774
>chr3R:11190852-11190891
>chr3R:11192648-11192707
>chr3R:11195758-11195807
>chr3R:11197221-11197302
>chr3R:11203943-11203994
>chr3R:11204828-11204952
>chr3R:11205289-11205337
>chr3R:11207262-11207300
>chr3R:11207688-11207711
>chr3R:11210658-11210698
>chr3R:11212299-11212345
>chr3R:11215865-11215907
>chr3R:11219026-11219069
>chr3R:11221402-11221436
>chr3R:11224655-11224710
>chr3R:11224808-11224846
>chr3R:11226317-11226363
>chr3R:11228459-11228512
>chr3R:11228770-11228813
>chr3R:11230387-11230457
>chr3R:11230654-11230715
>chr3R:11231156-11231195
>chr3R:11231404-11231488
>chr3R:11232029-11232079
>chr3R:11234556-11234614
>chr3R:11235205-11235253
>chr3R:11240151-11240207
>chr3R:11241985-11242041
>chr3R:11245308-11245483
>chr3R:11247248-11247277
>chr3R:11248666-11248720
>chr3R:11249086-11249122
>chr3R:11249204-11249281
>chr3R:11249756-11249814
>chr3R:11249962-11250004
>chr3R:11250076-11250181
>chr3R:11250845-11250932
>chr3R:11251301-11251427
>chr3R:11251988-11252225
>chr3R:11253197-11253249
>chr3R:11253958-11254040
>chr3R:11254591-11254663
>chr3R:11254792-11254877
>chr3R:11256034-11256100
>chr3R:11257634-11257753
>chr3R:11257860-11257891
>chr3R:11258671-11258720
>chr3R:11259378-11259403
>chr3R:11259580-11259707
>chr3R:11260568-11260612
>chr3R:11261502-11261539
>chr3R:11262551-11262710
>chr3R:11263390-11263431
>chr3R:11264215-11264258
>chr3R:11265421-11265484
>chr3R:11265720-11265806
>chr3R:11265985-11266109
>chr3R:11267539-11267564
>chr3R:11269934-11270035
>chr3R:11270077-11270118
>chr3R:11270329-11270400
>chr3R:11271482-11271510
>chr3R:11271878-11271978
>chr3R:11273189-11273233
>chr3R:11274786-11274950
>chr3R:11275018-11275113
>chr3R:11276277-11276472
>chr3R:11277769-11277801
>chr3R:11278338-11278399
>chr3R:11279684-11279746
>chr3R:11279941-11279963
>chr3R:11279978-11280037
>chr3R:11281380-11281501
>chr3R:11282143-11282293
>chr3R:11282328-11282353
>chr3R:11282412-11282526
>chr3R:11285086-11285124
>chr3R:11286860-11286944
>chr3R:11287711-11287814
>chr3R:11290711-11290813
>chr3R:11290967-11291006
>chr3R:11292411-11292503
>chr3R:11293125-11293281
>chr3R:11293636-11293699
>chr3R:11294668-11294715
>chr3R:11294831-11294874
>chr3R:11297552-11297656
>chr3R:11297819-11297862
>chr3R:11298583-11298638
>chr3R:11298697-11298891
>chr3R:11299087-11299234
>chr3R:11299777-11299835
>chr3R:11300875-11300939
>chr3R:11301128-11301192
>chr3R:11301365-11301432
>chr3R:11301568-11301608
>chr3R:11301714-11301759
>chr3R:11301836-11301866
>chr3R:11302340-11302389
>chr3R:11302630-11302675
>chr3R:11303753-11303827
>chr3R:11305275-11305341
>chr3R:11309307-11309356
>chr3R:11310374-11310410
>chr3R:11313176-11313221
>chr3R:11316137-11316192
>chr3R:11316839-11316901
>chr3R:11317739-11317773
>chr3R:11320386-11320425
>chr3R:11320525-11320639
>chr3R:11321321-11321422
>chr3R:11322031-11322096
>chr3R:11324037-11324064
>chr3R:11324125-11324156
>chr3R:11324707-11324746
>chr3R:11325185-11325267
>chr3R:11325403-11325438
>chr3R:11325584-11325697
>chr3R:11326876-11326928
>chr3R:11328025-11328060
>chr3R:11328095-11328186
>chr3R:11328332-11328398
>chr3R:11328598-11328635
>chr3R:11328728-11328788
>chr3R:11328818-11328853
>chr3R:11330632-11330668
>chr3R:11331062-11331202
>chr3R:11331262-11331309
>chr3R:11331546-11331651
>chr3R:11332233-11332276
>chr3R:11332531-11332559
>chr3R:11332749-11332883
>chr3R:11334328-11334426
>chr3R:11334973-11335045
>chr3R:11335383-11335418
>chr3R:11335689-11335725
>chr3R:11335872-11336084
>chr3R:11336496-11336598
>chr3R:11336747-11336819
>chr3R:11336863-11336956
>chr3R:11337190-11337273
>chr3R:11337705-11337742
>chr3R:11338800-11338836
>chr3R:11338944-11338978
>chr3R:11340139-11340344
>chr3R:11341210-11341241
>chr3R:11341434-11341473
>chr3R:11342822-11342878
>chr3R:11342964-11343001
>chr3R:11343177-11343216
>chr3R:11351752-11351787
>chr3R:11352262-11352365
>chr3R:11352539-11352591
>chr3R:11355843-11355883
>chr3R:11356187-11356216
>chr3R:11356978-11357002
>chr3R:11358166-11358327
>chr3R:11358814-11358869
>chr3R:11359604-11359655
>chr3R:11363719-11363748
>chr3R:11365219-11365241
>chr3R:11367155-11367189
>chr3R:11367246-11367276
>chr3R:11368610-11368676
>chr3R:11372308-11372388
>chr3R:11372462-11372728
>chr3R:11372851-11372946
>chr3R:11373037-11373080
>chr3R:11373816-11373951
>chr3R:11374050-11374121
>chr3R:11374341-11374404
>chr3R:11375217-11375479
>chr3R:11376109-11376212
>chr3R:11376488-11376528
>chr3R:11376647-11376844
>chr3R:11376943-11376987
>chr3R:11377308-11377377
>chr3R:11377665-11377742
>chr3R:11379288-11388389
>chr3R:11388445-11388495
>chr3R:11388942-11388993
>chr3R:11389160-11389193
>chr3R:11389330-11389386
>chr3R:11389893-11389926
>chr3R:11390705-11390751
>chr3R:11390879-11390930
>chr3R:11391068-11391140
>chr3R:11391262-11391308
>chr3R:11392143-11392213
>chr3R:11392868-11392952
>chr3R:11393501-11393603
>chr3R:11393842-11393884
>chr3R:11394384-11394442
>chr3R:11394681-11394750
>chr3R:11395468-11395522
>chr3R:11397494-11397529
>chr3R:11398182-11398326
>chr3R:11398853-11399021
>chr3R:11401394-11401443
>chr3R:11401602-11401652
>chr3R:11401724-11401760
>chr3R:11402893-11403012
>chr3R:11403315-11403359
>chr3R:11404551-11404642
>chr3R:11405779-11405837
>chr3R:11407014-11407049
>chr3R:11407191-11407267
>chr3R:11407588-11407634
>chr3R:11413747-11413790
>chr3R:11421867-11421901
>chr3R:11437539-11437640
>chr3R:11437765-11437871
>chr3R:11438145-11438365
>chr3R:11438559-11438588
>chr3R:11439927-11439980
>chr3R:11441398-11441449
>chr3R:11442031-11442065
>chr3R:11442212-11442393
>chr3R:11442455-11442549
>chr3R:11443420-11443443
>chr3R:11444247-11444287
>chr3R:11444585-11444617
>chr3R:11445792-11445814
>chr3R:11447543-11447727
>chr3R:11448445-11448496
>chr3R:11449516-11449638
>chr3R:11450546-11450583
>chr3R:11451041-11451084
>chr3R:11451558-11451611
>chr3R:11452720-11452805
>chr3R:11454070-11454114
>chr3R:11455264-11455346
>chr3R:11456401-11456456
>chr3R:11456700-11456787
>chr3R:11457788-11457860
>chr3R:11458069-11458166
>chr3R:11458301-11458353
>chr3R:11460098-11460124
>chr3R:11462225-11462295
>chr3R:11462445-11462501
>chr3R:11463452-11463482
>chr3R:11464246-11464364
>chr3R:11464526-11464598
>chr3R:11464742-11464811
>chr3R:11466370-11466420
>chr3R:11466753-11466870
>chr3R:11466933-11467012
>chr3R:11467977-11468020
>chr3R:11468367-11468402
>chr3R:11468696-11468782
>chr3R:11469112-11469146
>chr3R:11469328-11469707
>chr3R:11471500-11471548
>chr3R:11471646-11471782
>chr3R:11471925-11471966
>chr3R:11472019-11472085
>chr3R:11472362-11472404
>chr3R:11474471-11474530
>chr3R:11474696-11474735
>chr3R:11475580-11475617
>chr3R:11475872-11475899
>chr3R:11476075-11476139
>chr3R:11476968-11477065
>chr3R:11477832-11477897
>chr3R:11478132-11478163
>chr3R:11480171-11480207
>chr3R:11480467-11480557
>chr3R:11480700-11480830
>chr3R:11481309-11481349
>chr3R:11483679-11483728
>chr3R:11485340-11485400
>chr3R:11486494-11486606
>chr3R:11486886-11486945
>chr3R:11488589-11488676
>chr3R:11490600-11490683
>chr3R:11491600-11491631
>chr3R:11491927-11491978
>chr3R:11492065-11492174
>chr3R:11493017-11493043
>chr3R:11493170-11493218
>chr3R:11495129-11495270
>chr3R:11495301-11495337
>chr3R:11496241-11496310
>chr3R:11496831-11496883
>chr3R:11497220-11497267
>chr3R:11497387-11497443
>chr3R:11497637-11497698
>chr3R:11499356-11499537
>chr3R:11500116-11500177
>chr3R:11502439-11502509
>chr3R:11502813-11502886
>chr3R:11503023-11503097
>chr3R:11505680-11505735
>chr3R:11505885-11505951
>chr3R:11506995-11507030
>chr3R:11507076-11507120
>chr3R:11508027-11508261
>chr3R:11509240-11509286
>chr3R:11510927-11510970
>chr3R:11512132-11512197
>chr3R:11512374-11512524
>chr3R:11513063-11513160
>chr3R:11514807-11514872
>chr3R:11515422-11515550
>chr3R:11515635-11515667
>chr3R:11515740-11515822
>chr3R:11517236-11517303
>chr3R:11518031-11518077
>chr3R:11519075-11519133
>chr3R:11519188-11519227
>chr3R:11519362-11519399
>chr3R:11521416-11521460
>chr3R:11521572-11521601
>chr3R:11521696-11521762
>chr3R:11522116-11522154
>chr3R:11523150-11523211
>chr3R:11524026-11524089
>chr3R:11524164-11524252
>chr3R:11524340-11524447
>chr3R:11524552-11524784
>chr3R:11525916-11525948
>chr3R:11527459-11527504
>chr3R:11528126-11528228
>chr3R:11528298-11528337
>chr3R:11529070-11529110
>chr3R:11530331-11530392
>chr3R:11530716-11530750
>chr3R:11530960-11531120
>chr3R:11532209-11532256
>chr3R:11532391-11532428
>chr3R:11532474-11532528
>chr3R:11532743-11532786
>chr3R:11533007-11533047
>chr3R:11534113-11534148
>chr3R:11534675-11534726
>chr3R:11535553-11535590
>chr3R:11539905-11539936
>chr3R:11540771-11540797
>chr3R:11542004-11542042
>chr3R:11543285-11543329
>chr3R:11545670-11545745
>chr3R:11547277-11547311
>chr3R:11548207-11548286
>chr3R:11549341-11549375
>chr3R:11549664-11549715
>chr3R:11550054-11550102
>chr3R:11550341-11550429
>chr3R:11550693-11550731
>chr3R:11551039-11551140
>chr3R:11551196-11551227
>chr3R:11551386-11551441
>chr3R:11552490-11552562
>chr3R:11553817-11553845
>chr3R:11555301-11555353
>chr3R:11555672-11555716
>chr3R:11556019-11556079
>chr3R:11556314-11556382
>chr3R:11558110-11558157
>chr3R:11566817-11566906
>chr3R:11568354-11568625
>chr3R:11587619-11587678
>chr3R:11592056-11592086
>chr3R:11593951-11594028
>chr3R:11594230-11594261
>chr3R:11595439-11595469
>chr3R:11598401-11598451
>chr3R:11598837-11598880
>chr3R:11599145-11599196
>chr3R:11600418-11600462
>chr3R:11600782-11600830
>chr3R:11600993-11601018
>chr3R:11602065-11602129
>chr3R:11603165-11603207
>chr3R:11605782-11605811
>chr3R:11607185-11607219
>chr3R:11607277-11607306
>chr3R:11608935-11608987
>chr3R:11609596-11609670
>chr3R:11611964-11612018
>chr3R:11612816-11612911
>chr3R:11613017-11613048
>chr3R:11614038-11614099
>chr3R:11615697-11615733
>chr3R:11619616-11619650
>chr3R:11633444-11633529
>chr3R:11636691-11636753
>chr3R:11637317-11637353
>chr3R:11637549-11637586
>chr3R:11638622-11638699
>chr3R:11640421-11640472
>chr3R:11641566-11641755
>chr3R:11644575-11644666
>chr3R:11647934-11647974
>chr3R:11648969-11649013
>chr3R:11649285-11649359
>chr3R:11650180-11650261
>chr3R:11650355-11650484
>chr3R:11650796-11650907
>chr3R:11655555-11655588
>chr3R:11656080-11656113
>chr3R:11656338-11656430
>chr3R:11656966-11657036
>chr3R:11664430-11664465
>chr3R:11665827-11665901
>chr3R:11666854-11666885
>chr3R:11677054-11677100
>chr3R:11679113-11679170
>chr3R:11683447-11683482
>chr3R:11684661-11684694
>chr3R:11692875-11692902
>chr3R:11693932-11693963
>chr3R:11694051-11694084
>chr3R:11694654-11694692
>chr3R:11695758-11695791
>chr3R:11695977-11696015
>chr3R:11698957-11699021
>chr3R:11699285-11699316
>chr3R:11701209-11701234
>chr3R:11702107-11702132
>chr3R:11703140-11703179
>chr3R:11703508-11703583
>chr3R:11707654-11707713
>chr3R:11709680-11709774
>chr3R:11709908-11709940
>chr3R:11711170-11711196
>chr3R:11714839-11714929
>chr3R:11714970-11714998
>chr3R:11717938-11717971
>chr3R:11718842-11718927
>chr3R:11719512-11719587
>chr3R:11722274-11722304
>chr3R:11722745-11722773
>chr3R:11723182-11723227
>chr3R:11723749-11723835
>chr3R:11725692-11725781
>chr3R:11727262-11727338
>chr3R:11729361-11729438
>chr3R:11731631-11731678
>chr3R:11732104-11732228
>chr3R:11733525-11733584
>chr3R:11742058-11742085
>chr3R:11744299-11744367
>chr3R:11745626-11745661
>chr3R:11746279-11746314
>chr3R:11748843-11748888
>chr3R:11749520-11749566
>chr3R:11751814-11751848
>chr3R:11752515-11752580
>chr3R:11753668-11753723
>chr3R:11754165-11754224
>chr3R:11757887-11757915
>chr3R:11759560-11759674
>chr3R:11761208-11761335
>chr3R:11762647-11762684
>chr3R:11763568-11763625
>chr3R:11763894-11763928
>chr3R:11764142-11764205
>chr3R:11765035-11765058
>chr3R:11766006-11766063
>chr3R:11766364-11766471
>chr3R:11766575-11766627
>chr3R:11767661-11767710
>chr3R:11767809-11767883
>chr3R:11768874-11768911
>chr3R:11770864-11770889
>chr3R:11771979-11772059
>chr3R:11772383-11772421
>chr3R:11773984-11774031
>chr3R:11775688-11775723
>chr3R:11776048-11776086
>chr3R:11776238-11776281
>chr3R:11776984-11777014
>chr3R:11777846-11777915
>chr3R:11780185-11780225
>chr3R:11781567-11781610
>chr3R:11789125-11789156
>chr3R:11797673-11797696
>chr3R:11799395-11799430
>chr3R:11801046-11801106
>chr3R:11802920-11802965
>chr3R:11803719-11803909
>chr3R:11804036-11804071
>chr3R:11804242-11804281
>chr3R:11807348-11807508
>chr3R:11807574-11807643
>chr3R:11807677-11807789
>chr3R:11810793-11810896
>chr3R:11812811-11812905
>chr3R:11813124-11813148
>chr3R:11813221-11813259
>chr3R:11816259-11816297
>chr3R:11819818-11819949
>chr3R:11822094-11822141
>chr3R:11822674-11822750
>chr3R:11825496-11825552
>chr3R:11826396-11826424
>chr3R:11826840-11826919
>chr3R:11827567-11827656
>chr3R:11827725-11827811
>chr3R:11828550-11828583
>chr3R:11829044-11829127
>chr3R:11829360-11829385
>chr3R:11829762-11829812
>chr3R:11830713-11830765
>chr3R:11831022-11831198
>chr3R:11832327-11832409
>chr3R:11832769-11832879
>chr3R:11833560-11833641
>chr3R:11834457-11834493
>chr3R:11834519-11834547
>chr3R:11835191-11835278
>chr3R:11836392-11836460
>chr3R:11837009-11837110
>chr3R:11837651-11837754
>chr3R:11838412-11838532
>chr3R:11840841-11840894
>chr3R:11840957-11841003
>chr3R:11841127-11846248
>chr3R:11848208-11848276
>chr3R:11849982-11850032
>chr3R:11850833-11850880
>chr3R:11851588-11851663
>chr3R:11857006-11857054
>chr3R:11857176-11857250
>chr3R:11858381-11858410
>chr3R:11859277-11859338
>chr3R:11861527-11861553
>chr3R:11863758-11863785
>chr3R:11864395-11864430
>chr3R:11865426-11865517
>chr3R:11868755-11868784
>chr3R:11869044-11869079
>chr3R:11870157-11870438
>chr3R:11871391-11871419
>chr3R:11872153-11872213
>chr3R:11873281-11873316
>chr3R:11875688-11875769
>chr3R:11875818-11875846
>chr3R:11876733-11876772
>chr3R:11876897-11876953
>chr3R:11877140-11877170
>chr3R:11902675-11902711
>chr3R:11906498-11906562
>chr3R:11906635-11906715
>chr3R:11909387-11909418
>chr3R:11910065-11910114
>chr3R:11915227-11915294
>chr3R:11915440-11915548
>chr3R:11916406-11916477
>chr3R:11916805-11916838
>chr3R:11920547-11920613
>chr3R:11921192-11921243
>chr3R:11921819-11921845
>chr3R:11922540-11922576
>chr3R:11925789-11925856
>chr3R:11926610-11926652
>chr3R:11927163-11927202
>chr3R:11928721-11928757
>chr3R:11929657-11929695
>chr3R:11930955-11931047
>chr3R:11935532-11935572
>chr3R:11943688-11943727
>chr3R:11946217-11946248
>chr3R:11947514-11947596
>chr3R:11947987-11948017
>chr3R:11948792-11948875
>chr3R:11950214-11950242
>chr3R:11950542-11950661
>chr3R:11952113-11952154
>chr3R:11952673-11952703
>chr3R:11953296-11953331
>chr3R:11953524-11953606
>chr3R:11954142-11954237
>chr3R:11954429-11954561
>chr3R:11954688-11956052
>chr3R:11956080-11956133
>chr3R:11956161-11956295
>chr3R:11956417-11956512
>chr3R:11956562-11956666
>chr3R:11956711-11956849
>chr3R:11956907-11956936
>chr3R:11957046-11957491
>chr3R:11957613-11957693
>chr3R:11957908-11958139
>chr3R:11958228-11958366
>chr3R:11958411-11958660
>chr3R:11958782-11958916
>chr3R:11958944-11958997
>chr3R:11959025-11960389
>chr3R:11960516-11960648
>chr3R:11960840-11960925
>chr3R:11963036-11963079
>chr3R:11964760-11964805
>chr3R:11965675-11965726
>chr3R:11969231-11969273
>chr3R:11972028-11972070
>chr3R:11977028-11977072
>chr3R:11977510-11977560
>chr3R:11978020-11978097
>chr3R:11979654-11979759
>chr3R:11981396-11981496
>chr3R:11983864-11983970
>chr3R:11989610-11989647
>chr3R:11990817-11990844
>chr3R:11995964-11995997
>chr3R:11996442-11996515
>chr3R:11997013-11997071
>chr3R:12003396-12003454
>chr3R:12005579-12005635
>chr3R:12005894-12006026
>chr3R:12006854-12006878
>chr3R:12007983-12008050
>chr3R:12012630-12012676
>chr3R:12015042-12015088
>chr3R:12017595-12017641
>chr3R:12020378-12020466
>chr3R:12020845-12020872
>chr3R:12022930-12025066
>chr3R:12026938-12026970
>chr3R:12029506-12029561
>chr3R:12043802-12043842
>chr3R:12044055-12044197
>chr3R:12049913-12049951
>chr3R:12052423-12052520
>chr3R:12052584-12052629
>chr3R:12057002-12057059
>chr3R:12057080-12057109
>chr3R:12058141-12058247
>chr3R:12059647-12059680
>chr3R:12062308-12062349
>chr3R:12063829-12063870
>chr3R:12064421-12064461
>chr3R:12064591-12064647
>chr3R:12065160-12065184
>chr3R:12066645-12066673
>chr3R:12066702-12066843
>chr3R:12070404-12070437
>chr3R:12071102-12071154
>chr3R:12073951-12073983
>chr3R:12074913-12074953
>chr3R:12079183-12079290
>chr3R:12079632-12079671
>chr3R:12079906-12080017
>chr3R:12080514-12080566
>chr3R:12082720-12082773
>chr3R:12084590-12084640
>chr3R:12087610-12087721
>chr3R:12088213-12088247
>chr3R:12088477-12088532
>chr3R:12092992-12093032
>chr3R:12096401-12096441
>chr3R:12096793-12096918
>chr3R:12101590-12101664
>chr3R:12102900-12102979
>chr3R:12103772-12103809
>chr3R:12105132-12105195
>chr3R:12106065-12106149
>chr3R:12106304-12106401
>chr3R:12106428-12106462
>chr3R:12107544-12107618
>chr3R:12107838-12107891
>chr3R:12108914-12108995
>chr3R:12109111-12109145
>chr3R:12111112-12111161
>chr3R:12112721-12112775
>chr3R:12118407-12118558
>chr3R:12120352-12120384
>chr3R:12123118-12123193
>chr3R:12125541-12125641
>chr3R:12125817-12125910
>chr3R:12125973-12125998
>chr3R:12126524-12126624
>chr3R:12126742-12126769
>chr3R:12127203-12127227
>chr3R:12131352-12131429
>chr3R:12133194-12133217
>chr3R:12136840-12136897
>chr3R:12137389-12137432
>chr3R:12137786-12137840
>chr3R:12138721-12138775
>chr3R:12138923-12138960
>chr3R:12141461-12141564
>chr3R:12141762-12141787
>chr3R:12142940-12143057
>chr3R:12143238-12143269
>chr3R:12143366-12143424
>chr3R:12144282-12144304
>chr3R:12144547-12144650
>chr3R:12144999-12145035
>chr3R:12145169-12145231
>chr3R:12146227-12146320
>chr3R:12149056-12149110
>chr3R:12149369-12149402
>chr3R:12150431-12150469
>chr3R:12150998-12151099
>chr3R:12153801-12153905
>chr3R:12157499-12157556
>chr3R:12161389-12161420
>chr3R:12164217-12164251
>chr3R:12166017-12166046
>chr3R:12167865-12167899
>chr3R:12168737-12168826
>chr3R:12168880-12169023
>chr3R:12169237-12169267
>chr3R:12172307-12172354
>chr3R:12174278-12174291
>chr3R:12174594-12174650
>chr3R:12175576-12175609
>chr3R:12179249-12179288
>chr3R:12180310-12180353
>chr3R:12182353-12182422
>chr3R:12182861-12182906
>chr3R:12184573-12184661
>chr3R:12184749-12184779
>chr3R:12186465-12186503
>chr3R:12187628-12187658
>chr3R:12187860-12187885
>chr3R:12188580-12188646
>chr3R:12190528-12190590
>chr3R:12196135-12196160
>chr3R:12196735-12196821
>chr3R:12196918-12196949
>chr3R:12199736-12199765
>chr3R:12202634-12202661
>chr3R:12203645-12203674
>chr3R:12204487-12204516
>chr3R:12204686-12204730
>chr3R:12205256-12205303
>chr3R:12206069-12206094
>chr3R:12206170-12206219
>chr3R:12206263-12206324
>chr3R:12208437-12208483
>chr3R:12208754-12208799
>chr3R:12212326-12212647
>chr3R:12213002-12213030
>chr3R:12213627-12213684
>chr3R:12214252-12214375
>chr3R:12214569-12214665
>chr3R:12214823-12214882
>chr3R:12215430-12215473
>chr3R:12215581-12215634
>chr3R:12215926-12215957
>chr3R:12223757-12223954
>chr3R:12230888-12230942
>chr3R:12231294-12231337
>chr3R:12231494-12231609
>chr3R:12235261-12235296
>chr3R:12237106-12237169
>chr3R:12240873-12240946
>chr3R:12241080-12241131
>chr3R:12241824-12241929
>chr3R:12243121-12243259
>chr3R:12244245-12244340
>chr3R:12249259-12249361
>chr3R:12252726-12252801
>chr3R:12253136-12253202
>chr3R:12259139-12259166
>chr3R:12259876-12259910
>chr3R:12262247-12262274
>chr3R:12263576-12263635
>chr3R:12264623-12264682
>chr3R:12265305-12265368
>chr3R:12267637-12267673
>chr3R:12269855-12270000
>chr3R:12272151-12272184
>chr3R:12276772-12276850
>chr3R:12277480-12277541
>chr3R:12277733-12277761
>chr3R:12283456-12283481
>chr3R:12286489-12286533
>chr3R:12286629-12286678
>chr3R:12286992-12287042
>chr3R:12287098-12287143
>chr3R:12287949-12287978
>chr3R:12288156-12288190
>chr3R:12288377-12288417
>chr3R:12288777-12288834
>chr3R:12291021-12291088
>chr3R:12292466-12292518
>chr3R:12294422-12294509
>chr3R:12294927-12294970
>chr3R:12295170-12295248
>chr3R:12297262-12297287
>chr3R:12297599-12297625
>chr3R:12297665-12297743
>chr3R:12297905-12297964
>chr3R:12298373-12298407
>chr3R:12298661-12298745
>chr3R:12299244-12299284
>chr3R:12300710-12300752
>chr3R:12301073-12301155
>chr3R:12301230-12301358
>chr3R:12301571-12301783
>chr3R:12302327-12302399
>chr3R:12302478-12302526
>chr3R:12302931-12302981
>chr3R:12307342-12307371
>chr3R:12307841-12307882
>chr3R:12308098-12308126
>chr3R:12310570-12310607
>chr3R:12314660-12314695
>chr3R:12315197-12315304
>chr3R:12317303-12317351
>chr3R:12317675-12317715
>chr3R:12317769-12317832
>chr3R:12318184-12318233
>chr3R:12320481-12320542
>chr3R:12321281-12321344
>chr3R:12321447-12321486
>chr3R:12322351-12322391
>chr3R:12322562-12322630
>chr3R:12325639-12325734
>chr3R:12326335-12326368
>chr3R:12326705-12326742
>chr3R:12330396-12330452
>chr3R:12330760-12330806
>chr3R:12331954-12331993
>chr3R:12332090-12332119
>chr3R:12334043-12334076
>chr3R:12334901-12334960
>chr3R:12335999-12336039
>chr3R:12337053-12337113
>chr3R:12337405-12337481
>chr3R:12337600-12337651
>chr3R:12338816-12338858
>chr3R:12341167-12341234
>chr3R:12341358-12341569
>chr3R:12342925-12343024
>chr3R:12343520-12343587
>chr3R:12344744-12344837
>chr3R:12344986-12345040
>chr3R:12348432-12348476
>chr3R:12352539-12352570
>chr3R:12354425-12354486
>chr3R:12357704-12357744
>chr3R:12357886-12357927
>chr3R:12358717-12358757
>chr3R:12360546-12360577
>chr3R:12361398-12361431
>chr3R:12362167-12362204
>chr3R:12362249-12362301
>chr3R:12362934-12362970
>chr3R:12363499-12363658
>chr3R:12364734-12364767
>chr3R:12367734-12367768
>chr3R:12368390-12368423
>chr3R:12369881-12369952
>chr3R:12369989-12370040
>chr3R:12371407-12371531
>chr3R:12372015-12372086
>chr3R:12372131-12372237
>chr3R:12372811-12372842
>chr3R:12374297-12374330
>chr3R:12375907-12376005
>chr3R:12376760-12376798
>chr3R:12377873-12377967
>chr3R:12378694-12378785
>chr3R:12380921-12380947
>chr3R:12383455-12383490
>chr3R:12383871-12383939
>chr3R:12384460-12384508
>chr3R:12389288-12389344
>chr3R:12395634-12395659
>chr3R:12398395-12398431
>chr3R:12402892-12402989
>chr3R:12404882-12404915
>chr3R:12406835-12406893
>chr3R:12407960-12408003
>chr3R:12410562-12410618
>chr3R:12412993-12413046
>chr3R:12418746-12418775
>chr3R:12420859-12420902
>chr3R:12422681-12422744
>chr3R:12423104-12423137
>chr3R:12423259-12423301
>chr3R:12424234-12424278
>chr3R:12433898-12433978
>chr3R:12435976-12436056
>chr3R:12443141-12443175
>chr3R:12444586-12444615
>chr3R:12446979-12447033
>chr3R:12447521-12447581
>chr3R:12451323-12451397
>chr3R:12454202-12454228
>chr3R:12457302-12457333
>chr3R:12465477-12467563
>chr3R:12467637-12468092
>chr3R:12468255-12477515
>chr3R:12477579-12477788
>chr3R:12477939-12501007
>chr3R:12501195-12504831
>chr3R:12505219-12508114
>chr3R:12508502-12511248
>chr3R:12514362-12514406
>chr3R:12515055-12515096
>chr3R:12515340-12515412
>chr3R:12515684-12515724
>chr3R:12517847-12517886
>chr3R:12518728-12518809
>chr3R:12519122-12519151
>chr3R:12519531-12519565
>chr3R:12521161-12521184
>chr3R:12521451-12521501
>chr3R:12522171-12522256
>chr3R:12527472-12527528
>chr3R:12529032-12529065
>chr3R:12530353-12530390
>chr3R:12530982-12531039
>chr3R:12531673-12531702
>chr3R:12532012-12532044
>chr3R:12533389-12533473
>chr3R:12534011-12534054
>chr3R:12534860-12534919
>chr3R:12536958-12537037
>chr3R:12538141-12538196
>chr3R:12538342-12538374
>chr3R:12538860-12538961
>chr3R:12540241-12540269
>chr3R:12541408-12541436
>chr3R:12541795-12541922
>chr3R:12543231-12543267
>chr3R:12545145-12545227
>chr3R:12546071-12546101
>chr3R:12546175-12546282
>chr3R:12547012-12547059
>chr3R:12547494-12547522
>chr3R:12548725-12548759
>chr3R:12550863-12551031
>chr3R:12552210-12552262
>chr3R:12552386-12552457
>chr3R:12554470-12554517
>chr3R:12560332-12560403
>chr3R:12560830-12560860
>chr3R:12560970-12561044
>chr3R:12562923-12562993
>chr3R:12563737-12563822
>chr3R:12563865-12563990
>chr3R:12564966-12565008
>chr3R:12565406-12565434
>chr3R:12566157-12566258
>chr3R:12566980-12567004
>chr3R:12567787-12567817
>chr3R:12568061-12568094
>chr3R:12568632-12568691
>chr3R:12571591-12571682
>chr3R:12572145-12572211
>chr3R:12572652-12572718
>chr3R:12573141-12573174
>chr3R:12574564-12574597
>chr3R:12575214-12575322
>chr3R:12577040-12577068
>chr3R:12577200-12577239
>chr3R:12577646-12577726
>chr3R:12577801-12577850
>chr3R:12578189-12578232
>chr3R:12578552-12578608
>chr3R:12578694-12578725
>chr3R:12580243-12580301
>chr3R:12582228-12582261
>chr3R:12582503-12582544
>chr3R:12582618-12582691
>chr3R:12583479-12583504
>chr3R:12583522-12583555
>chr3R:12584812-12584942
>chr3R:12587453-12587502
>chr3R:12587670-12587713
>chr3R:12587948-12588000
>chr3R:12588382-12588452
>chr3R:12588792-12588883
>chr3R:12588969-12589030
>chr3R:12589087-12589188
>chr3R:12589279-12589389
>chr3R:12589896-12589955
>chr3R:12591222-12591266
>chr3R:12591618-12591654
>chr3R:12592556-12592583
>chr3R:12593762-12593811
>chr3R:12594408-12594492
>chr3R:12594845-12594888
>chr3R:12595461-12595495
>chr3R:12597386-12597438
>chr3R:12598320-12598363
>chr3R:12599365-12599414
>chr3R:12599845-12599876
>chr3R:12599955-12600040
>chr3R:12601499-12601606
>chr3R:12602000-12602030
>chr3R:12602129-12602187
>chr3R:12603186-12603217
>chr3R:12606058-12606098
>chr3R:12606617-12606645
>chr3R:12607178-12607288
>chr3R:12608580-12608651
>chr3R:12608721-12608779
>chr3R:12609832-12609870
>chr3R:12609942-12610081
>chr3R:12610795-12610895
>chr3R:12611133-12611173
>chr3R:12611345-12611385
>chr3R:12611964-12612008
>chr3R:12612669-12612749
>chr3R:12612792-12612830
>chr3R:12613045-12613090
>chr3R:12614893-12614955
>chr3R:12615101-12615225
>chr3R:12616034-12616108
>chr3R:12619009-12619061
>chr3R:12619346-12619386
>chr3R:12620096-12620255
>chr3R:12620955-12621037
>chr3R:12621426-12621457
>chr3R:12622297-12622338
>chr3R:12622715-12622808
>chr3R:12628637-12628707
>chr3R:12629722-12629812
>chr3R:12638121-12638169
>chr3R:12638408-12638441
>chr3R:12641924-12641975
>chr3R:12642199-12642411
>chr3R:12645225-12645308
>chr3R:12645349-12645432
>chr3R:12646314-12646352
>chr3R:12647817-12647858
>chr3R:12647980-12648039
>chr3R:12648266-12648306
>chr3R:12649240-12649310
>chr3R:12649495-12649538
>chr3R:12650599-12650675
>chr3R:12655083-12655130
>chr3R:12655661-12655694
>chr3R:12656073-12656106
>chr3R:12660799-12660985
>chr3R:12662730-12662782
>chr3R:12663099-12663195
>chr3R:12664803-12664849
>chr3R:12668867-12668904
>chr3R:12670251-12670341
>chr3R:12671182-12671224
>chr3R:12671732-12671766
>chr3R:12672112-12672144
>chr3R:12673430-12673515
>chr3R:12677286-12677359
>chr3R:12682059-12682131
>chr3R:12689534-12689574
>chr3R:12691580-12691602
>chr3R:12695331-12695359
>chr3R:12698194-12698221
>chr3R:12702279-12702352
>chr3R:12712389-12712806
>chr3R:12714217-12714278
>chr3R:12718573-12718615
>chr3R:12719572-12719618
>chr3R:12719873-12719949
>chr3R:12721982-12722019
>chr3R:12722490-12722515
>chr3R:12725169-12725208
>chr3R:12727151-12727233
>chr3R:12730291-12730372
>chr3R:12731146-12731193
>chr3R:12731416-12731445
>chr3R:12731841-12731928
>chr3R:12733273-12733360
>chr3R:12733778-12733832
>chr3R:12735331-12735375
>chr3R:12735713-12735757
>chr3R:12737329-12737439
>chr3R:12737528-12737585
>chr3R:12737758-12737789
>chr3R:12738170-12738212
>chr3R:12738281-12738441
>chr3R:12741288-12741319
>chr3R:12741800-12741890
>chr3R:12741972-12742000
>chr3R:12743150-12743188
>chr3R:12744196-12744255
>chr3R:12744902-12744987
>chr3R:12745358-12745391
>chr3R:12745537-12745563
>chr3R:12745858-12745900
>chr3R:12746025-12746103
>chr3R:12747123-12747158
>chr3R:12749760-12749825
>chr3R:12749926-12749986
>chr3R:12750326-12750420
>chr3R:12751469-12751512
>chr3R:12754226-12754351
>chr3R:12755409-12755475
>chr3R:12757379-12757438
>chr3R:12757464-12757490
>chr3R:12759034-12759102
>chr3R:12759172-12759220
>chr3R:12759808-12759907
>chr3R:12762713-12762781
>chr3R:12766320-12766382
>chr3R:12767298-12767364
>chr3R:12767721-12767810
>chr3R:12769974-12769998
>chr3R:12771107-12771162
>chr3R:12773085-12773113
>chr3R:12773399-12773436
>chr3R:12775298-12775348
>chr3R:12776301-12776352
>chr3R:12777291-12777329
>chr3R:12779654-12779762
>chr3R:12780321-12780410
>chr3R:12780656-12780694
>chr3R:12781327-12781440
>chr3R:12782033-12782085
>chr3R:12786036-12786114
>chr3R:12789234-12789292
>chr3R:12789547-12789571
>chr3R:12790692-12790760
>chr3R:12791305-12791380
>chr3R:12791806-12791856
>chr3R:12793273-12793372
>chr3R:12794618-12794696
>chr3R:12795342-12795377
>chr3R:12795843-12795885
>chr3R:12796965-12797008
>chr3R:12797159-12797246
>chr3R:12798567-12798627
>chr3R:12801844-12801888
>chr3R:12803680-12803715
>chr3R:12809945-12809992
>chr3R:12810061-12810092
>chr3R:12811697-12811721
>chr3R:12811782-12811886
>chr3R:12812268-12812327
>chr3R:12816270-12816313
>chr3R:12819294-12819335
>chr3R:12819721-12819777
>chr3R:12821344-12821423
>chr3R:12821461-12821573
>chr3R:12822818-12822852
>chr3R:12823762-12823798
>chr3R:12826580-12826647
>chr3R:12826756-12826899
>chr3R:12829304-12829336
>chr3R:12829438-12829461
>chr3R:12830976-12831038
>chr3R:12831666-12831712
>chr3R:12832286-12832323
>chr3R:12832472-12832514
>chr3R:12833237-12833266
>chr3R:12834224-12834272
>chr3R:12835122-12835189
>chr3R:12836181-12836286
>chr3R:12836511-12836570
>chr3R:12837389-12837438
>chr3R:12839369-12839432
>chr3R:12840040-12840068
>chr3R:12840469-12840529
>chr3R:12844618-12844693
>chr3R:12846392-12846587
>chr3R:12847807-12847934
>chr3R:12848059-12848115
>chr3R:12849367-12849477
>chr3R:12850337-12850375
>chr3R:12851017-12851086
>chr3R:12852584-12852707
>chr3R:12856618-12856668
>chr3R:12859881-12860073
>chr3R:12861394-12861432
>chr3R:12862380-12862434
>chr3R:12862687-12862717
>chr3R:12863484-12863537
>chr3R:12864566-12865074
>chr3R:12865117-12865160
>chr3R:12866187-12866220
>chr3R:12869133-12869162
>chr3R:12870857-12870938
>chr3R:12871708-12871800
>chr3R:12872510-12872559
>chr3R:12873350-12873408
>chr3R:12874795-12874835
>chr3R:12878148-12878173
>chr3R:12879337-12879396
>chr3R:12881599-12881687
>chr3R:12881844-12881961
>chr3R:12885228-12885271
>chr3R:12885628-12885660
>chr3R:12885788-12885828
>chr3R:12886101-12886137
>chr3R:12886463-12886508
>chr3R:12887512-12887571
>chr3R:12887794-12887846
>chr3R:12887977-12888011
>chr3R:12889186-12889217
>chr3R:12890054-12890087
>chr3R:12891967-12892017
>chr3R:12892966-12893054
>chr3R:12893178-12893211
>chr3R:12895809-12895843
>chr3R:12896110-12896160
>chr3R:12897197-12897248
>chr3R:12897776-12897814
>chr3R:12897878-12897919
>chr3R:12899938-12900090
>chr3R:12905588-12905694
>chr3R:12905756-12905845
>chr3R:12905993-12906034
>chr3R:12907634-12907709
>chr3R:12908495-12908615
>chr3R:12909133-12909207
>chr3R:12911236-12911265
>chr3R:12911750-12911857
>chr3R:12912012-12912042
>chr3R:12912473-12912499
>chr3R:12912559-12912607
>chr3R:12914459-12914510
>chr3R:12916323-12916366
>chr3R:12917442-12917468
>chr3R:12918007-12918080
>chr3R:12918229-12918280
>chr3R:12918991-12919085
>chr3R:12920204-12925357
>chr3R:12925787-12925853
>chr3R:12925878-12925906
>chr3R:12925991-12926051
>chr3R:12927228-12927304
>chr3R:12927357-12927402
>chr3R:12927615-12927688
>chr3R:12927782-12927827
>chr3R:12928043-12928081
>chr3R:12928208-12928247
>chr3R:12928681-12928759
>chr3R:12929482-12929547
>chr3R:12930684-12930714
>chr3R:12933290-12933336
>chr3R:12934286-12934322
>chr3R:12935074-12935098
>chr3R:12935751-12935818
>chr3R:12936686-12936749
>chr3R:12936925-12936988
>chr3R:12938629-12938676
>chr3R:12939317-12939353
>chr3R:12939585-12939783
>chr3R:12940597-12940667
>chr3R:12941760-12941784
>chr3R:12942500-12942539
>chr3R:12944731-12944773
>chr3R:12944963-12944997
>chr3R:12947424-12947483
>chr3R:12949341-12949487
>chr3R:12949558-12949611
>chr3R:12949734-12949767
>chr3R:12953981-12954017
>chr3R:12955555-12955587
>chr3R:12955710-12955751
>chr3R:12955940-12955972
>chr3R:12956107-12956140
>chr3R:12956431-12956465
>chr3R:12957494-12957574
>chr3R:12957796-12957876
>chr3R:12958310-12958359
>chr3R:12960681-12960746
>chr3R:12962057-12962088
>chr3R:12967109-12967148
>chr3R:12971535-12971595
>chr3R:12972603-12972655
>chr3R:12974702-12974746
>chr3R:12976524-12976608
>chr3R:12976801-12976881
>chr3R:12980487-12980557
>chr3R:12980692-12980746
>chr3R:12983179-12983211
>chr3R:12984565-12984632
>chr3R:12985855-12985886
>chr3R:12985918-12985970
>chr3R:12986222-12986352
>chr3R:12986912-12986955
>chr3R:12987043-12987080
>chr3R:12995345-12995406
>chr3R:12998710-12998765
>chr3R:13001005-13001069
>chr3R:13004363-13004547
>chr3R:13006656-13006704
>chr3R:13006874-13006911
>chr3R:13008913-13008959
>chr3R:13010823-13010878
>chr3R:13011006-13011036
>chr3R:13011899-13011963
>chr3R:13012143-13012185
>chr3R:13012331-13012458
>chr3R:13012973-13013078
>chr3R:13013879-13013951
>chr3R:13014741-13014788
>chr3R:13016145-13016221
>chr3R:13016722-13016768
>chr3R:13017579-13017681
>chr3R:13017729-13017868
>chr3R:13019056-13019086
>chr3R:13019222-13019322
>chr3R:13019535-13019586
>chr3R:13021858-13021912
>chr3R:13022064-13022156
>chr3R:13023612-13023945
>chr3R:13024119-13024171
>chr3R:13024671-13024795
>chr3R:13024925-13025002
>chr3R:13026529-13026563
>chr3R:13029185-13029211
>chr3R:13033433-13033525
>chr3R:13039289-13039357
>chr3R:13040136-13040199
>chr3R:13044028-13044088
>chr3R:13044534-13044589
>chr3R:13044963-13045050
>chr3R:13045695-13045799
>chr3R:13045989-13046027
>chr3R:13046551-13046596
>chr3R:13047106-13047190
>chr3R:13047937-13047967
>chr3R:13049151-13049186
>chr3R:13051763-13051802
>chr3R:13057621-13057721
>chr3R:13058407-13058442
>chr3R:13058685-13058734
>chr3R:13059310-13059354
>chr3R:13060657-13060720
>chr3R:13061442-13061499
>chr3R:13063936-13064010
>chr3R:13064139-13064322
>chr3R:13064848-13064930
>chr3R:13065972-13066011
>chr3R:13067482-13067544
>chr3R:13068245-13068332
>chr3R:13069442-13069489
>chr3R:13073450-13073571
>chr3R:13074521-13074565
>chr3R:13074721-13074774
>chr3R:13075279-13075311
>chr3R:13075775-13075812
>chr3R:13076609-13076685
>chr3R:13077386-13077469
>chr3R:13080521-13080601
>chr3R:13080649-13080681
>chr3R:13083702-13083767
>chr3R:13084085-13084164
>chr3R:13085198-13085248
>chr3R:13085423-13085458
>chr3R:13086837-13086884
>chr3R:13087183-13087240
>chr3R:13091029-13091064
>chr3R:13091692-13091720
>chr3R:13092019-13092072
>chr3R:13092238-13092306
>chr3R:13092429-13092467
>chr3R:13092589-13092638
>chr3R:13094327-13094380
>chr3R:13094921-13094979
>chr3R:13097086-13097186
>chr3R:13098718-13098772
>chr3R:13101587-13101631
>chr3R:13102346-13102382
>chr3R:13102961-13103007
>chr3R:13103386-13103419
>chr3R:13103480-13103505
>chr3R:13103868-13103944
>chr3R:13104340-13104377
>chr3R:13104442-13104499
>chr3R:13105567-13105592
>chr3R:13106539-13106576
>chr3R:13109029-13109059
>chr3R:13110497-13110548
>chr3R:13111813-13111847
>chr3R:13112868-13112895
>chr3R:13114657-13114691
>chr3R:13115326-13115373
>chr3R:13117057-13117092
>chr3R:13117509-13117558
>chr3R:13118194-13118267
>chr3R:13119171-13119207
>chr3R:13120350-13120387
>chr3R:13121352-13121390
>chr3R:13122988-13123020
>chr3R:13125936-13125967
>chr3R:13127388-13127444
>chr3R:13127691-13127911
>chr3R:13129644-13129726
>chr3R:13132825-13132885
>chr3R:13134899-13134940
>chr3R:13135873-13138052
>chr3R:13139062-13139215
>chr3R:13139569-13139638
>chr3R:13139870-13139903
>chr3R:13140103-13140134
>chr3R:13141625-13141687
>chr3R:13143059-13148610
>chr3R:13150090-13150147
>chr3R:13151943-13152016
>chr3R:13152314-13152350
>chr3R:13153226-13153306
>chr3R:13153513-13153601
>chr3R:13157122-13157163
>chr3R:13158019-13158049
>chr3R:13158736-13158791
>chr3R:13161977-13162004
>chr3R:13163029-13163075
>chr3R:13163226-13163264
>chr3R:13163452-13163509
>chr3R:13163582-13163799
>chr3R:13165144-13165236
>chr3R:13169749-13169788
>chr3R:13171076-13171138
>chr3R:13172078-13172123
>chr3R:13172852-13172889
>chr3R:13173657-13173705
>chr3R:13173876-13173994
>chr3R:13174591-13174631
>chr3R:13174722-13174816
>chr3R:13175942-13175989
>chr3R:13176964-13177004
>chr3R:13177469-13177559
>chr3R:13181647-13181689
>chr3R:13184184-13184220
>chr3R:13184470-13184531
>chr3R:13187200-13187230
>chr3R:13187873-13187906
>chr3R:13193250-13193325
>chr3R:13193505-13193543
>chr3R:13193808-13193841
>chr3R:13197162-13197267
>chr3R:13200628-13200675
>chr3R:13201806-13201872
>chr3R:13204382-13204462
>chr3R:13206104-13206188
>chr3R:13206558-13206600
>chr3R:13209211-13209274
>chr3R:13209914-13209992
>chr3R:13211921-13211948
>chr3R:13213153-13213206
>chr3R:13214216-13214242
>chr3R:13214504-13214603
>chr3R:13215532-13215679
>chr3R:13217677-13217729
>chr3R:13217918-13217956
>chr3R:13222657-13222692
>chr3R:13223745-13223801
>chr3R:13226249-13226279
>chr3R:13226406-13226671
>chr3R:13227586-13227613
>chr3R:13228018-13228064
>chr3R:13228285-13228349
>chr3R:13228410-13228457
>chr3R:13229314-13229374
>chr3R:13231179-13231227
>chr3R:13231812-13231855
>chr3R:13234195-13234250
>chr3R:13235792-13235818
>chr3R:13236903-13236950
>chr3R:13238400-13238479
>chr3R:13238965-13239063
>chr3R:13239802-13239865
>chr3R:13240393-13240501
>chr3R:13240553-13240603
>chr3R:13241210-13241235
>chr3R:13241454-13241530
>chr3R:13241844-13241933
>chr3R:13244405-13244452
>chr3R:13244966-13245013
>chr3R:13246070-13246103
>chr3R:13247178-13247208
>chr3R:13249020-13249179
>chr3R:13249612-13249731
>chr3R:13251367-13251441
>chr3R:13253048-13253160
>chr3R:13254192-13254230
>chr3R:13255347-13255390
>chr3R:13255564-13255671
>chr3R:13255989-13256043
>chr3R:13258640-13258678
>chr3R:13258856-13258892
>chr3R:13259126-13259203
>chr3R:13259396-13259429
>chr3R:13264143-13264222
>chr3R:13264701-13264755
>chr3R:13265008-13265062
>chr3R:13270648-13270682
>chr3R:13273149-13273239
>chr3R:13273515-13273551
>chr3R:13275256-13275283
>chr3R:13277487-13277548
>chr3R:13278277-13278389
>chr3R:13281993-13282035
>chr3R:13285170-13285335
>chr3R:13288132-13288159
>chr3R:13289565-13289649
>chr3R:13290424-13290491
>chr3R:13291158-13291208
>chr3R:13298008-13298032
>chr3R:13302203-13302251
>chr3R:13302942-13302966
>chr3R:13304856-13304882
>chr3R:13305679-13305733
>chr3R:13306213-13306385
>chr3R:13314083-13318888
>chr3R:13319873-13319903
>chr3R:13324330-13324406
>chr3R:13324909-13324950
>chr3R:13333173-13333329
>chr3R:13333665-13333693
>chr3R:13335402-13335428
>chr3R:13335478-13335530
>chr3R:13337731-13337776
>chr3R:13338141-13338217
>chr3R:13339621-13339674
>chr3R:13343913-13343973
>chr3R:13344266-13344323
>chr3R:13344428-13344453
>chr3R:13345114-13345146
>chr3R:13346486-13346554
>chr3R:13346736-13346799
>chr3R:13347987-13348018
>chr3R:13350149-13350198
>chr3R:13356538-13356582
>chr3R:13357558-13357645
>chr3R:13359679-13359699
>chr3R:13360223-13360248
>chr3R:13360665-13360754
>chr3R:13361816-13361881
>chr3R:13364370-13364400
>chr3R:13365269-13365345
>chr3R:13365626-13365663
>chr3R:13366270-13366305
>chr3R:13371526-13371660
>chr3R:13375445-13375675
>chr3R:13375736-13375778
>chr3R:13377078-13377152
>chr3R:13378089-13378263
>chr3R:13379263-13379318
>chr3R:13379566-13379630
>chr3R:13385066-13385149
>chr3R:13386986-13387009
>chr3R:13389545-13389612
>chr3R:13390768-13390804
>chr3R:13393185-13393218
>chr3R:13393429-13393453
>chr3R:13394833-13394948
>chr3R:13395103-13395139
>chr3R:13395246-13395349
>chr3R:13400251-13400276
>chr3R:13400676-13400771
>chr3R:13401324-13401360
>chr3R:13402690-13402716
>chr3R:13405099-13405138
>chr3R:13406075-13406097
>chr3R:13409550-13409579
>chr3R:13409988-13410018
>chr3R:13415068-13415102
>chr3R:13416056-13416083
>chr3R:13416975-13417010
>chr3R:13420074-13420152
>chr3R:13421968-13421990
>chr3R:13423071-13423135
>chr3R:13423389-13423429
>chr3R:13425549-13425583
>chr3R:13426303-13426343
>chr3R:13426915-13427364
>chr3R:13427573-13427706
>chr3R:13427805-13427858
>chr3R:13432185-13432229
>chr3R:13434546-13434594
>chr3R:13435216-13435248
>chr3R:13435873-13435939
>chr3R:13436295-13436334
>chr3R:13436468-13436497
>chr3R:13437234-13437307
>chr3R:13437423-13437478
>chr3R:13438409-13438468
>chr3R:13438997-13439086
>chr3R:13440093-13440140
>chr3R:13442415-13442461
>chr3R:13442988-13443060
>chr3R:13443670-13443710
>chr3R:13444078-13444116
>chr3R:13444906-13444934
>chr3R:13447033-13447083
>chr3R:13447208-13447283
>chr3R:13449129-13449167
>chr3R:13450581-13450664
>chr3R:13452015-13452067
>chr3R:13452290-13452343
>chr3R:13455211-13455238
>chr3R:13458666-13458701
>chr3R:13459459-13459483
>chr3R:13459580-13459684
>chr3R:13460217-13460264
>chr3R:13462668-13462693
>chr3R:13463099-13463142
>chr3R:13465776-13465816
>chr3R:13466316-13466348
>chr3R:13466410-13466450
>chr3R:13466622-13466708
>chr3R:13467711-13467746
>chr3R:13468915-13468959
>chr3R:13469053-13469120
>chr3R:13470222-13470253
>chr3R:13471620-13471676
>chr3R:13472302-13472341
>chr3R:13473744-13473914
>chr3R:13474286-13474322
>chr3R:13474526-13474665
>chr3R:13475656-13475698
>chr3R:13476319-13476371
>chr3R:13476633-13476682
>chr3R:13476950-13476985
>chr3R:13477544-13477583
>chr3R:13478149-13478206
>chr3R:13478491-13478534
>chr3R:13479349-13479416
>chr3R:13480196-13480277
>chr3R:13480345-13480378
>chr3R:13482898-13482942
>chr3R:13483890-13484052
>chr3R:13484136-13484320
>chr3R:13484944-13484977
>chr3R:13485276-13485304
>chr3R:13486580-13486622
>chr3R:13487028-13487065
>chr3R:13487261-13487402
>chr3R:13487653-13487686
>chr3R:13488169-13488314
>chr3R:13489570-13489615
>chr3R:13490614-13490836
>chr3R:13491016-13491104
>chr3R:13491887-13491963
>chr3R:13493244-13493402
>chr3R:13493518-13493555
>chr3R:13493903-13493952
>chr3R:13495564-13495659
>chr3R:13496472-13496496
>chr3R:13497537-13497602
>chr3R:13497797-13497839
>chr3R:13498575-13498648
>chr3R:13498931-13499008
>chr3R:13500397-13500466
>chr3R:13501974-13502014
>chr3R:13502398-13502449
>chr3R:13502742-13502829
>chr3R:13504886-13504916
>chr3R:13506339-13506377
>chr3R:13506432-13506482
>chr3R:13506611-13506684
>chr3R:13506976-13507005
>chr3R:13507397-13507428
>chr3R:13509456-13509489
>chr3R:13510349-13510448
>chr3R:13510680-13510710
>chr3R:13511230-13511258
>chr3R:13511465-13511555
>chr3R:13511725-13511816
>chr3R:13511883-13511909
>chr3R:13512725-13512787
>chr3R:13513160-13513257
>chr3R:13513358-13513398
>chr3R:13513992-13514081
>chr3R:13515125-13515167
>chr3R:13516308-13516514
>chr3R:13516663-13516705
>chr3R:13517276-13520034
>chr3R:13520888-13520971
>chr3R:13521382-13521423
>chr3R:13521844-13522083
>chr3R:13522119-13522185
>chr3R:13522887-13522952
>chr3R:13523056-13523101
>chr3R:13523215-13523241
>chr3R:13524452-13524509
>chr3R:13525549-13525633
>chr3R:13525774-13525801
>chr3R:13526085-13526112
>chr3R:13527498-13527557
>chr3R:13527654-13527700
>chr3R:13527804-13527834
>chr3R:13529133-13529163
>chr3R:13529635-13529669
>chr3R:13530495-13530526
>chr3R:13530564-13530606
>chr3R:13530811-13530869
>chr3R:13531186-13531229
>chr3R:13531385-13531455
>chr3R:13531700-13531758
>chr3R:13532367-13532446
>chr3R:13533004-13533034
>chr3R:13533363-13533394
>chr3R:13534327-13534357
>chr3R:13535126-13535165
>chr3R:13535480-13535512
>chr3R:13535710-13535745
>chr3R:13536503-13536526
>chr3R:13537246-13537292
>chr3R:13537952-13538041
>chr3R:13539013-13539072
>chr3R:13539111-13539147
>chr3R:13539257-13539286
>chr3R:13539623-13539663
>chr3R:13540001-13540065
>chr3R:13540494-13540669
>chr3R:13540791-13540840
>chr3R:13541202-13541297
>chr3R:13541974-13542115
>chr3R:13542830-13542900
>chr3R:13542942-13542969
>chr3R:13543306-13543362
>chr3R:13543454-13543485
>chr3R:13545605-13545640
>chr3R:13546612-13546667
>chr3R:13546824-13546887
>chr3R:13547015-13547067
>chr3R:13547695-13547739
>chr3R:13547883-13547907
>chr3R:13547972-13548010
>chr3R:13548429-13548462
>chr3R:13548494-13548649
>chr3R:13548918-13549025
>chr3R:13550282-13550331
>chr3R:13550925-13551010
>chr3R:13551731-13551781
>chr3R:13552233-13552290
>chr3R:13552506-13552551
>chr3R:13554058-13554145
>chr3R:13554776-13554809
>chr3R:13556611-13556642
>chr3R:13557001-13557035
>chr3R:13557242-13557339
>chr3R:13557491-13557545
>chr3R:13557661-13557772
>chr3R:13558092-13558124
>chr3R:13558485-13558529
>chr3R:13558590-13558682
>chr3R:13562841-13562888
>chr3R:13562959-13563057
>chr3R:13563185-13563266
>chr3R:13563359-13563432
>chr3R:13563888-13563924
>chr3R:13564173-13564288
>chr3R:13564898-13564929
>chr3R:13566290-13566335
>chr3R:13567289-13567346
>chr3R:13567963-13568102
>chr3R:13568508-13568570
>chr3R:13569395-13569429
>chr3R:13569887-13569964
>chr3R:13570529-13570651
>chr3R:13570726-13570759
>chr3R:13571157-13571210
>chr3R:13572021-13572052
>chr3R:13572195-13572228
>chr3R:13572258-13572376
>chr3R:13572987-13573029
>chr3R:13575261-13575297
>chr3R:13576041-13576107
>chr3R:13576896-13576975
>chr3R:13577438-13577476
>chr3R:13577610-13577754
>chr3R:13579330-13579398
>chr3R:13579450-13579517
>chr3R:13580848-13580923
>chr3R:13581509-13581544
>chr3R:13582068-13582108
>chr3R:13582688-13582751
>chr3R:13583001-13583052
>chr3R:13584119-13584156
>chr3R:13584736-13584814
>chr3R:13585206-13585248
>chr3R:13585757-13585798
>chr3R:13585872-13585936
>chr3R:13586184-13586234
>chr3R:13586608-13586648
>chr3R:13587950-13587997
>chr3R:13589043-13589080
>chr3R:13589299-13589359
>chr3R:13590338-13590391
>chr3R:13592614-13592675
>chr3R:13593032-13593069
>chr3R:13593861-13593901
>chr3R:13594401-13594493
>chr3R:13594857-13594904
>chr3R:13595040-13595076
>chr3R:13596864-13596916
>chr3R:13599865-13599957
>chr3R:13600152-13600200
>chr3R:13600592-13600671
>chr3R:13601901-13601988
>chr3R:13602564-13602612
>chr3R:13602669-13602694
>chr3R:13603089-13603150
>chr3R:13604896-13604974
>chr3R:13605193-13605256
>chr3R:13606281-13606323
>chr3R:13607340-13607384
>chr3R:13611029-13611069
>chr3R:13612081-13612188
>chr3R:13613283-13613344
>chr3R:13613446-13613482
>chr3R:13614536-13614576
>chr3R:13615008-13615104
>chr3R:13615792-13615841
>chr3R:13617048-13617091
>chr3R:13619617-13619652
>chr3R:13619834-13619863
>chr3R:13622401-13622464
>chr3R:13624060-13624098
>chr3R:13624640-13624695
>chr3R:13624777-13624815
>chr3R:13624951-13625095
>chr3R:13625297-13625449
>chr3R:13626408-13626439
>chr3R:13626907-13626940
>chr3R:13627165-13627208
>chr3R:13627417-13627457
>chr3R:13628631-13628709
>chr3R:13629207-13629243
>chr3R:13629382-13629491
>chr3R:13630232-13630318
>chr3R:13635244-13635291
>chr3R:13635397-13635464
>chr3R:13635563-13635593
>chr3R:13635895-13635955
>chr3R:13637599-13637741
>chr3R:13638567-13638594
>chr3R:13639116-13639145
>chr3R:13640127-13640168
>chr3R:13640197-13640282
>chr3R:13640979-13641087
>chr3R:13641286-13641345
>chr3R:13641820-13642026
>chr3R:13642100-13642167
>chr3R:13644158-13644201
>chr3R:13644435-13644517
>chr3R:13646408-13646500
>chr3R:13647741-13647782
>chr3R:13649955-13650041
>chr3R:13650275-13650326
>chr3R:13651338-13651478
>chr3R:13652409-13652535
>chr3R:13652620-13652653
>chr3R:13652666-13652715
>chr3R:13652821-13652857
>chr3R:13653322-13653408
>chr3R:13654726-13654779
>chr3R:13657822-13657861
>chr3R:13658746-13658860
>chr3R:13661524-13661566
>chr3R:13665698-13665797
>chr3R:13665947-13665987
>chr3R:13666095-13666148
>chr3R:13666939-13666985
>chr3R:13670550-13670581
>chr3R:13671548-13671572
>chr3R:13671685-13671711
>chr3R:13671795-13671841
>chr3R:13671994-13672041
>chr3R:13672354-13672459
>chr3R:13672673-13672774
>chr3R:13673062-13673102
>chr3R:13673325-13673410
>chr3R:13673557-13673595
>chr3R:13673804-13673900
>chr3R:13676611-13676642
>chr3R:13677147-13677187
>chr3R:13679177-13679203
>chr3R:13683261-13683332
>chr3R:13684179-13684295
>chr3R:13686224-13686263
>chr3R:13686856-13686896
>chr3R:13687389-13687424
>chr3R:13690672-13690801
>chr3R:13690898-13691007
>chr3R:13693320-13693368
>chr3R:13693542-13693677
>chr3R:13693769-13693790
>chr3R:13696741-13696766
>chr3R:13699794-13699830
>chr3R:13703791-13703835
>chr3R:13705958-13706043
>chr3R:13707141-13707178
>chr3R:13711409-13711435
>chr3R:13712126-13712454
>chr3R:13712883-13712970
>chr3R:13713094-13713223
>chr3R:13713346-13713438
>chr3R:13714764-13714795
>chr3R:13715286-13715329
>chr3R:13716087-13716135
>chr3R:13716878-13716953
>chr3R:13718507-13718540
>chr3R:13724210-13724234
>chr3R:13725974-13726100
>chr3R:13727173-13727198
>chr3R:13727248-13727286
>chr3R:13727740-13727778
>chr3R:13728391-13728478
>chr3R:13728909-13728987
>chr3R:13731133-13731199
>chr3R:13732133-13732167
>chr3R:13733964-13734001
>chr3R:13735514-13735605
>chr3R:13737552-13737592
>chr3R:13737625-13737669
>chr3R:13738424-13738455
>chr3R:13739544-13739581
>chr3R:13740325-13740351
>chr3R:13740966-13740992
>chr3R:13742435-13742472
>chr3R:13743238-13743266
>chr3R:13743315-13743383
>chr3R:13744867-13744970
>chr3R:13745659-13745709
>chr3R:13746247-13746414
>chr3R:13746446-13746535
>chr3R:13747391-13747522
>chr3R:13748166-13748196
>chr3R:13749848-13749874
>chr3R:13750717-13750751
>chr3R:13750985-13751073
>chr3R:13751451-13751586
>chr3R:13752215-13752256
>chr3R:13752588-13752645
>chr3R:13752978-13753018
>chr3R:13755720-13755769
>chr3R:13755833-13755887
>chr3R:13757682-13757740
>chr3R:13761222-13761308
>chr3R:13761630-13761757
>chr3R:13762339-13762366
>chr3R:13766884-13766971
>chr3R:13769838-13769946
>chr3R:13770680-13770713
>chr3R:13773004-13773036
>chr3R:13773606-13773688
>chr3R:13774360-13774394
>chr3R:13774632-13774735
>chr3R:13775223-13775298
>chr3R:13775515-13775636
>chr3R:13775669-13775719
>chr3R:13776196-13776233
>chr3R:13776583-13776673
>chr3R:13779493-13779536
>chr3R:13780704-13780746
>chr3R:13781083-13781161
>chr3R:13786061-13786102
>chr3R:13787166-13787262
>chr3R:13787323-13787384
>chr3R:13787741-13787803
>chr3R:13788251-13788354
>chr3R:13788635-13788703
>chr3R:13788758-13788805
>chr3R:13790283-13790325
>chr3R:13790459-13790535
>chr3R:13790788-13790923
>chr3R:13791927-13791978
>chr3R:13792089-13792126
>chr3R:13792428-13792539
>chr3R:13792841-13792918
>chr3R:13793401-13793461
>chr3R:13793684-13793767
>chr3R:13793916-13793946
>chr3R:13794653-13794681
>chr3R:13794808-13794853
>chr3R:13794988-13795038
>chr3R:13795871-13796010
>chr3R:13796994-13797081
>chr3R:13797192-13797237
>chr3R:13797952-13798040
>chr3R:13798196-13798270
>chr3R:13798435-13798462
>chr3R:13798816-13798868
>chr3R:13799766-13799831
>chr3R:13803412-13803443
>chr3R:13804168-13804242
>chr3R:13804928-13805042
>chr3R:13805262-13805297
>chr3R:13806495-13806572
>chr3R:13808235-13808315
>chr3R:13808635-13808666
>chr3R:13809309-13809335
>chr3R:13810523-13810573
>chr3R:13812836-13812888
>chr3R:13813005-13813065
>chr3R:13813442-13813477
>chr3R:13816324-13816363
>chr3R:13818766-13818822
>chr3R:13819995-13820038
>chr3R:13820443-13820517
>chr3R:13820590-13820676
>chr3R:13820741-13820800
>chr3R:13820866-13821018
>chr3R:13822568-13822613
>chr3R:13822786-13822821
>chr3R:13824516-13824565
>chr3R:13825006-13825118
>chr3R:13826635-13826672
>chr3R:13826853-13826901
>chr3R:13830207-13830245
>chr3R:13830748-13830865
>chr3R:13834561-13834635
>chr3R:13836213-13836245
>chr3R:13838303-13838389
>chr3R:13841143-13841180
>chr3R:13842105-13842160
>chr3R:13842740-13842789
>chr3R:13843140-13843167
>chr3R:13843824-13843898
>chr3R:13844350-13844418
>chr3R:13844873-13844967
>chr3R:13845009-13845074
>chr3R:13845229-13845301
>chr3R:13845867-13845945
>chr3R:13846387-13846486
>chr3R:13847652-13847685
>chr3R:13849295-13849372
>chr3R:13849764-13849908
>chr3R:13850948-13850992
>chr3R:13851503-13851630
>chr3R:13851966-13852003
>chr3R:13852920-13852994
>chr3R:13853314-13853357
>chr3R:13855553-13855591
>chr3R:13856694-13856733
>chr3R:13857000-13857049
>chr3R:13858412-13858482
>chr3R:13861116-13861150
>chr3R:13861477-13861540
>chr3R:13861692-13861724
>chr3R:13862189-13862267
>chr3R:13863502-13863535
>chr3R:13864163-13864204
>chr3R:13865647-13865707
>chr3R:13867495-13867998
>chr3R:13869454-13869539
>chr3R:13870335-13870370
>chr3R:13872515-13872549
>chr3R:13873509-13873575
>chr3R:13874070-13874117
>chr3R:13874944-13875003
>chr3R:13875242-13875415
>chr3R:13875534-13875625
>chr3R:13876074-13876178
>chr3R:13876277-13876348
>chr3R:13876431-13876474
>chr3R:13879448-13879470
>chr3R:13879726-13879769
>chr3R:13881017-13881152
>chr3R:13882882-13882915
>chr3R:13882955-13883137
>chr3R:13884463-13884517
>chr3R:13884820-13884859
>chr3R:13885302-13885343
>chr3R:13886809-13886833
>chr3R:13886868-13886929
>chr3R:13887084-13887154
>chr3R:13891366-13891448
>chr3R:13892441-13892472
>chr3R:13892704-13892879
>chr3R:13893869-13893894
>chr3R:13897085-13897134
>chr3R:13897232-13897264
>chr3R:13899094-13899125
>chr3R:13900275-13900327
>chr3R:13901196-13901253
>chr3R:13903163-13903195
>chr3R:13903724-13903946
>chr3R:13904594-13904659
>chr3R:13905059-13905104
>chr3R:13905166-13905196
>chr3R:13905985-13906076
>chr3R:13906826-13906866
>chr3R:13910783-13910861
>chr3R:13911481-13911529
>chr3R:13912108-13912139
>chr3R:13917004-13917099
>chr3R:13917240-13917324
>chr3R:13917393-13917416
>chr3R:13917501-13917553
>chr3R:13919079-13919112
>chr3R:13920331-13920361
>chr3R:13920456-13920495
>chr3R:13921174-13921284
>chr3R:13921402-13921471
>chr3R:13921611-13921690
>chr3R:13922138-13922179
>chr3R:13922859-13922908
>chr3R:13923168-13923203
>chr3R:13923216-13923250
>chr3R:13923517-13923578
>chr3R:13924073-13924113
>chr3R:13924365-13924442
>chr3R:13925760-13925827
>chr3R:13927315-13927374
>chr3R:13930217-13930322
>chr3R:13931143-13931188
>chr3R:13933769-13933803
>chr3R:13935294-13935361
>chr3R:13936196-13936228
>chr3R:13938661-13938722
>chr3R:13939781-13939847
>chr3R:13940916-13940952
>chr3R:13943495-13943612
>chr3R:13943946-13944032
>chr3R:13945896-13945946
>chr3R:13949662-13949705
>chr3R:13951255-13951309
>chr3R:13953830-13953875
>chr3R:13953960-13954001
>chr3R:13957361-13957411
>chr3R:13958296-13958320
>chr3R:13968423-13968624
>chr3R:13968678-13968815
>chr3R:13969029-13969183
>chr3R:13971910-13972063
>chr3R:13972141-13972198
>chr3R:13972489-13972668
>chr3R:13972787-13972826
>chr3R:13973769-13973856
>chr3R:13974829-13974911
>chr3R:13975016-13975082
>chr3R:13976021-13976147
>chr3R:13976472-13976528
>chr3R:13977025-13977098
>chr3R:13977745-13977801
>chr3R:13978182-13978238
>chr3R:13978746-13980914
>chr3R:13981715-13981851
>chr3R:13981895-13981959
>chr3R:13982061-13982227
>chr3R:13982399-13982606
>chr3R:13982665-13982765
>chr3R:13983188-13983242
>chr3R:13983402-13983454
>chr3R:13983822-13983904
>chr3R:13984679-13984704
>chr3R:13984999-13985058
>chr3R:13986220-13986271
>chr3R:13987518-13987619
>chr3R:13988389-13988526
>chr3R:13988794-13988827
>chr3R:13989110-13989200
>chr3R:13989608-13989635
>chr3R:13990468-13990500
>chr3R:13991798-13991865
>chr3R:13992381-13992467
>chr3R:13995177-13995204
>chr3R:13995384-13995485
>chr3R:13996061-13996137
>chr3R:13996217-13996261
>chr3R:13996915-13996958
>chr3R:14000144-14000229
>chr3R:14000388-14000450
>chr3R:14000828-14000883
>chr3R:14001465-14001495
>chr3R:14003882-14003917
>chr3R:14004256-14004310
>chr3R:14004494-14004523
>chr3R:14008812-14008842
>chr3R:14009408-14009644
>chr3R:14012022-14012064
>chr3R:14012262-14012318
>chr3R:14013105-14013133
>chr3R:14013922-14014009
>chr3R:14014395-14014438
>chr3R:14016523-14016574
>chr3R:14016706-14016851
>chr3R:14017327-14017377
>chr3R:14017640-14017678
>chr3R:14017762-14017852
>chr3R:14017939-14017973
>chr3R:14018266-14018368
>chr3R:14019279-14019320
>chr3R:14019569-14019649
>chr3R:14020256-14020303
>chr3R:14020482-14020519
>chr3R:14020794-14020830
>chr3R:14021668-14023481
>chr3R:14024838-14024885
>chr3R:14026229-14026274
>chr3R:14026711-14026754
>chr3R:14027450-14027477
>chr3R:14031530-14031564
>chr3R:14034888-14034915
>chr3R:14035182-14035230
>chr3R:14037367-14037498
>chr3R:14037610-14037674
>chr3R:14037842-14037912
>chr3R:14038953-14038991
>chr3R:14039123-14039153
>chr3R:14040407-14040505
>chr3R:14042059-14042130
>chr3R:14044011-14044041
>chr3R:14044313-14044346
>chr3R:14044519-14044608
>chr3R:14046720-14046785
>chr3R:14047390-14047420
>chr3R:14048468-14048503
>chr3R:14048902-14048942
>chr3R:14050359-14050398
>chr3R:14051241-14051312
>chr3R:14051682-14051807
>chr3R:14051971-14052013
>chr3R:14053195-14053237
>chr3R:14054695-14054731
>chr3R:14055100-14055130
>chr3R:14056170-14056247
>chr3R:14057584-14057639
>chr3R:14061386-14061443
>chr3R:14061543-14061618
>chr3R:14062670-14062746
>chr3R:14064688-14064726
>chr3R:14066446-14066524
>chr3R:14067374-14067441
>chr3R:14067535-14067589
>chr3R:14067783-14067847
>chr3R:14068583-14068670
>chr3R:14073767-14073839
>chr3R:14074608-14074757
>chr3R:14075565-14075678
>chr3R:14075739-14075786
>chr3R:14079560-14079601
>chr3R:14080732-14080808
>chr3R:14081126-14081175
>chr3R:14081672-14081771
>chr3R:14083219-14083272
>chr3R:14084120-14084191
>chr3R:14085318-14085366
>chr3R:14086261-14086318
>chr3R:14087719-14087830
>chr3R:14092542-14092627
>chr3R:14092744-14092794
>chr3R:14092902-14092991
>chr3R:14095573-14095617
>chr3R:14096525-14096595
>chr3R:14097050-14097101
>chr3R:14099091-14099123
>chr3R:14100493-14100572
>chr3R:14100675-14100768
>chr3R:14100973-14101072
>chr3R:14101375-14101404
>chr3R:14101602-14101663
>chr3R:14101943-14101990
>chr3R:14103605-14103726
>chr3R:14108327-14108355
>chr3R:14113719-14113825
>chr3R:14118597-14118622
>chr3R:14119046-14119074
>chr3R:14120391-14120422
>chr3R:14125584-14125656
>chr3R:14131233-14131280
>chr3R:14132491-14132546
>chr3R:14134011-14134037
>chr3R:14138955-14138997
>chr3R:14139377-14139428
>chr3R:14139529-14139623
>chr3R:14139689-14139754
>chr3R:14141034-14141065
>chr3R:14144314-14144380
>chr3R:14145585-14145630
>chr3R:14147877-14147909
>chr3R:14148849-14148889
>chr3R:14148930-14148974
>chr3R:14149002-14149080
>chr3R:14153954-14153984
>chr3R:14162456-14162489
>chr3R:14164103-14164168
>chr3R:14165631-14165706
>chr3R:14165926-14165976
>chr3R:14166990-14167044
>chr3R:14169658-14169742
>chr3R:14169917-14169994
>chr3R:14171523-14171572
>chr3R:14174185-14174278
>chr3R:14174278-14174319
>chr3R:14177303-14177375
>chr3R:14180865-14185667
>chr3R:14186206-14186252
>chr3R:14186436-14186483
>chr3R:14187055-14187118
>chr3R:14188716-14188753
>chr3R:14191534-14191611
>chr3R:14192104-14192284
>chr3R:14194478-14203604
>chr3R:14205740-14205769
>chr3R:14205840-14205932
>chr3R:14210002-14210035
>chr3R:14211674-14211716
>chr3R:14212361-14212441
>chr3R:14214159-14214204
>chr3R:14216563-14216590
>chr3R:14216726-14216771
>chr3R:14220503-14220533
>chr3R:14223168-14223227
>chr3R:14230437-14230463
>chr3R:14232026-14232121
>chr3R:14232560-14232645
>chr3R:14233691-14233768
>chr3R:14235193-14235244
>chr3R:14236940-14244435
>chr3R:14246229-14246285
>chr3R:14246447-14247852
>chr3R:14248085-14248124
>chr3R:14249108-14249174
>chr3R:14250943-14250980
>chr3R:14252091-14252260
>chr3R:14253793-14253819
>chr3R:14255001-14255039
>chr3R:14255923-14255955
>chr3R:14257732-14257873
>chr3R:14258186-14258217
>chr3R:14258870-14258939
>chr3R:14260093-14260168
>chr3R:14260532-14260595
>chr3R:14260732-14260828
>chr3R:14261890-14261926
>chr3R:14266635-14266666
>chr3R:14267126-14267226
>chr3R:14267392-14267430
>chr3R:14268782-14268809
>chr3R:14273332-14273370
>chr3R:14274692-14274780
>chr3R:14275603-14275643
>chr3R:14275644-14275674
>chr3R:14277404-14277438
>chr3R:14277614-14277654
>chr3R:14278324-14278393
>chr3R:14278795-14278825
>chr3R:14278859-14278892
>chr3R:14279068-14279130
>chr3R:14279335-14279423
>chr3R:14279821-14279849
>chr3R:14280915-14280950
>chr3R:14282878-14282914
>chr3R:14284206-14284271
>chr3R:14285181-14285393
>chr3R:14286441-14286495
>chr3R:14289380-14289456
>chr3R:14291765-14291804
>chr3R:14291981-14292114
>chr3R:14292688-14292719
>chr3R:14294706-14294732
>chr3R:14296577-14296656
>chr3R:14297940-14297975
>chr3R:14298445-14298533
>chr3R:14298678-14298715
>chr3R:14300661-14300719
>chr3R:14300918-14300945
>chr3R:14301605-14301634
>chr3R:14303505-14303549
>chr3R:14304458-14304497
>chr3R:14312822-14312899
>chr3R:14313777-14313814
>chr3R:14314193-14314274
>chr3R:14314509-14314552
>chr3R:14314624-14314660
>chr3R:14317196-14317230
>chr3R:14319621-14319654
>chr3R:14320314-14320544
>chr3R:14320979-14321010
>chr3R:14322030-14322116
>chr3R:14323065-14323113
>chr3R:14323971-14323999
>chr3R:14325875-14325943
>chr3R:14328439-14328476
>chr3R:14329529-14329564
>chr3R:14330107-14330146
>chr3R:14330296-14330426
>chr3R:14331675-14331713
>chr3R:14334489-14334521
>chr3R:14336253-14336302
>chr3R:14337182-14337234
>chr3R:14337750-14337789
>chr3R:14337955-14338033
>chr3R:14338192-14338233
>chr3R:14340036-14340146
>chr3R:14340595-14340691
>chr3R:14341285-14341321
>chr3R:14341853-14341886
>chr3R:14343294-14343454
>chr3R:14343616-14343660
>chr3R:14344339-14344444
>chr3R:14344858-14345085
>chr3R:14346149-14346226
>chr3R:14346746-14346859
>chr3R:14346961-14347006
>chr3R:14347115-14347260
>chr3R:14348836-14348871
>chr3R:14349101-14349153
>chr3R:14349942-14349981
>chr3R:14351183-14351266
>chr3R:14351349-14351407
>chr3R:14352397-14352505
>chr3R:14354462-14354516
>chr3R:14355357-14355406
>chr3R:14355666-14355707
>chr3R:14356235-14356267
>chr3R:14356655-14356702
>chr3R:14357397-14357446
>chr3R:14357527-14357572
>chr3R:14358081-14358169
>chr3R:14361209-14361249
>chr3R:14362182-14362281
>chr3R:14362496-14362530
>chr3R:14363366-14363476
>chr3R:14363869-14363905
>chr3R:14364044-14364120
>chr3R:14365245-14365365
>chr3R:14365620-14365691
>chr3R:14366325-14366364
>chr3R:14367349-14367455
>chr3R:14367577-14367678
>chr3R:14368576-14368624
>chr3R:14369269-14369318
>chr3R:14369346-14369405
>chr3R:14369657-14369699
>chr3R:14370051-14370127
>chr3R:14370275-14370337
>chr3R:14371128-14371173
>chr3R:14372774-14372814
>chr3R:14372946-14373093
>chr3R:14374389-14374417
>chr3R:14374792-14374842
>chr3R:14375819-14375999
>chr3R:14376104-14376165
>chr3R:14376253-14376333
>chr3R:14379027-14379243
>chr3R:14379625-14379665
>chr3R:14379810-14379978
>chr3R:14380151-14380202
>chr3R:14382526-14382574
>chr3R:14382725-14382820
>chr3R:14382905-14382998
>chr3R:14383141-14383239
>chr3R:14383862-14383962
>chr3R:14384154-14384255
>chr3R:14384359-14384409
>chr3R:14384464-14384492
>chr3R:14385142-14385182
>chr3R:14385537-14385609
>chr3R:14386488-14386528
>chr3R:14386760-14386805
>chr3R:14386895-14386924
>chr3R:14387491-14387527
>chr3R:14387624-14387665
>chr3R:14387812-14387844
>chr3R:14388244-14388335
>chr3R:14389723-14389776
>chr3R:14390096-14390269
>chr3R:14390363-14390493
>chr3R:14396426-14396479
>chr3R:14397000-14397028
>chr3R:14398003-14398043
>chr3R:14399794-14399832
>chr3R:14400421-14400477
>chr3R:14400664-14400702
>chr3R:14401492-14401548
>chr3R:14402227-14402271
>chr3R:14403011-14403043
>chr3R:14403208-14403267
>chr3R:14404205-14404233
>chr3R:14405550-14405683
>chr3R:14407226-14407262
>chr3R:14407621-14407647
>chr3R:14408109-14408158
>chr3R:14408713-14408740
>chr3R:14410325-14410379
>chr3R:14410858-14410896
>chr3R:14411170-14411199
>chr3R:14411410-14411494
>chr3R:14412701-14412815
>chr3R:14412903-14412934
>chr3R:14413320-14413368
>chr3R:14413899-14413933
>chr3R:14414874-14414914
>chr3R:14415825-14415860
>chr3R:14416572-14416626
>chr3R:14416820-14416890
>chr3R:14418918-14418958
>chr3R:14419010-14419048
>chr3R:14419907-14419969
>chr3R:14420591-14420653
>chr3R:14421543-14421580
>chr3R:14422544-14422664
>chr3R:14422900-14422941
>chr3R:14427252-14427336
>chr3R:14427527-14427660
>chr3R:14430234-14430285
>chr3R:14432039-14432078
>chr3R:14432203-14432247
>chr3R:14432322-14432385
>chr3R:14432530-14432670
>chr3R:14433573-14433685
>chr3R:14435702-14435735
>chr3R:14435796-14435873
>chr3R:14436585-14436621
>chr3R:14437793-14437827
>chr3R:14438994-14439039
>chr3R:14439976-14440019
>chr3R:14440398-14440469
>chr3R:14440664-14440704
>chr3R:14441015-14441098
>chr3R:14441777-14441863
>chr3R:14442315-14442353
>chr3R:14442404-14442433
>chr3R:14444283-14444460
>chr3R:14446114-14446218
>chr3R:14446285-14446395
>chr3R:14446784-14446815
>chr3R:14447194-14447335
>chr3R:14447379-14447446
>chr3R:14447691-14447722
>chr3R:14448256-14448292
>chr3R:14448958-14448992
>chr3R:14449763-14449826
>chr3R:14451089-14451144
>chr3R:14451394-14451472
>chr3R:14451544-14451577
>chr3R:14453895-14453928
>chr3R:14455151-14455195
>chr3R:14455439-14455536
>chr3R:14457118-14457252
>chr3R:14458271-14458327
>chr3R:14458513-14458626
>chr3R:14462121-14462183
>chr3R:14462284-14462330
>chr3R:14465794-14465842
>chr3R:14466624-14466673
>chr3R:14466770-14466834
>chr3R:14468053-14468212
>chr3R:14468404-14468544
>chr3R:14468809-14468878
>chr3R:14468964-14469061
>chr3R:14470942-14470980
>chr3R:14471022-14471050
>chr3R:14471167-14471195
>chr3R:14473182-14473225
>chr3R:14473437-14473478
>chr3R:14474118-14474146
>chr3R:14474230-14474263
>chr3R:14475413-14475441
>chr3R:14476623-14476691
>chr3R:14478946-14479011
>chr3R:14480918-14481060
>chr3R:14484265-14484320
>chr3R:14486359-14486386
>chr3R:14486602-14486659
>chr3R:14487349-14487433
>chr3R:14488244-14488276
>chr3R:14488351-14488397
>chr3R:14491768-14491916
>chr3R:14492030-14492096
>chr3R:14492326-14492367
>chr3R:14495304-14495432
>chr3R:14495936-14495981
>chr3R:14496062-14496102
>chr3R:14496715-14496816
>chr3R:14497060-14497102
>chr3R:14498732-14498774
>chr3R:14498912-14498981
>chr3R:14499094-14499274
>chr3R:14501686-14501741
>chr3R:14501963-14502010
>chr3R:14503002-14503118
>chr3R:14503648-14503703
>chr3R:14506298-14506341
>chr3R:14508460-14508583
>chr3R:14508755-14508789
>chr3R:14508805-14508967
>chr3R:14509582-14509648
>chr3R:14513026-14513077
>chr3R:14514889-14514956
>chr3R:14515291-14515325
>chr3R:14518027-14518077
>chr3R:14519289-14519314
>chr3R:14519800-14519832
>chr3R:14528122-14528264
>chr3R:14528730-14528843
>chr3R:14530465-14530499
>chr3R:14530713-14530768
>chr3R:14533675-14533733
>chr3R:14535277-14535311
>chr3R:14536222-14536255
>chr3R:14536837-14536968
>chr3R:14540625-14540658
>chr3R:14542257-14542293
>chr3R:14543779-14543809
>chr3R:14545597-14545652
>chr3R:14548254-14548286
>chr3R:14549769-14549823
>chr3R:14550315-14550366
>chr3R:14550570-14550698
>chr3R:14551716-14551759
>chr3R:14552343-14552391
>chr3R:14556274-14556303
>chr3R:14559027-14559096
>chr3R:14559348-14559416
>chr3R:14561793-14561885
>chr3R:14563645-14563716
>chr3R:14563982-14564071
>chr3R:14564573-14564601
>chr3R:14565196-14565232
>chr3R:14566047-14566230
>chr3R:14566304-14566346
>chr3R:14569999-14570027
>chr3R:14570134-14570178
>chr3R:14574190-14574237
>chr3R:14577063-14577255
>chr3R:14577993-14578035
>chr3R:14578281-14578328
>chr3R:14578663-14578696
>chr3R:14581237-14581281
>chr3R:14581591-14581681
>chr3R:14585228-14585283
>chr3R:14585610-14585653
>chr3R:14588243-14588327
>chr3R:14590589-14590614
>chr3R:14591092-14591179
>chr3R:14591517-14591576
>chr3R:14591712-14591744
>chr3R:14594875-14594971
>chr3R:14596234-14596280
>chr3R:14596566-14596603
>chr3R:14596737-14596872
>chr3R:14598343-14598452
>chr3R:14600616-14600690
>chr3R:14602153-14602207
>chr3R:14603291-14603406
>chr3R:14604237-14604278
>chr3R:14604869-14604906
>chr3R:14607209-14607239
>chr3R:14609717-14609768
>chr3R:14611303-14611335
>chr3R:14611493-14611541
>chr3R:14613434-14613464
>chr3R:14615234-14615264
>chr3R:14617410-14617465
>chr3R:14617630-14617671
>chr3R:14618841-14618882
>chr3R:14623065-14623135
>chr3R:14623929-14623968
>chr3R:14624428-14624523
>chr3R:14626880-14626924
>chr3R:14627015-14627052
>chr3R:14627954-14628017
>chr3R:14628084-14628118
>chr3R:14633817-14633868
>chr3R:14643214-14643243
>chr3R:14644014-14644302
>chr3R:14645204-14645234
>chr3R:14645735-14645795
>chr3R:14647152-14647187
>chr3R:14648115-14648160
>chr3R:14648328-14648389
>chr3R:14649116-14649188
>chr3R:14649279-14649348
>chr3R:14651234-14651347
>chr3R:14651444-14651487
>chr3R:14653768-14653801
>chr3R:14654626-14654692
>chr3R:14654795-14654927
>chr3R:14655288-14655313
>chr3R:14656286-14656318
>chr3R:14657617-14657654
>chr3R:14658833-14658871
>chr3R:14659314-14659337
>chr3R:14660412-14660446
>chr3R:14660518-14660617
>chr3R:14663096-14663137
>chr3R:14663706-14663759
>chr3R:14664139-14664186
>chr3R:14666227-14666254
>chr3R:14667129-14667165
>chr3R:14671877-14671907
>chr3R:14672988-14673012
>chr3R:14674961-14675000
>chr3R:14676820-14676847
>chr3R:14681434-14681467
>chr3R:14684614-14684647
>chr3R:14686146-14686187
>chr3R:14688114-14688154
>chr3R:14688602-14688626
>chr3R:14689980-14690106
>chr3R:14690833-14690907
>chr3R:14691922-14691998
>chr3R:14692053-14692107
>chr3R:14694633-14694675
>chr3R:14695695-14695731
>chr3R:14696179-14696223
>chr3R:14696561-14696665
>chr3R:14697506-14697568
>chr3R:14698824-14698858
>chr3R:14699016-14699081
>chr3R:14699220-14699258
>chr3R:14700175-14700323
>chr3R:14702268-14702327
>chr3R:14703585-14703656
>chr3R:14703732-14703840
>chr3R:14705192-14705226
>chr3R:14706944-14707015
>chr3R:14707115-14707194
>chr3R:14709236-14709262
>chr3R:14710142-14710270
>chr3R:14711058-14711123
>chr3R:14711367-14711406
>chr3R:14711932-14711996
>chr3R:14713845-14713879
>chr3R:14714187-14714230
>chr3R:14714504-14714537
>chr3R:14714625-14714728
>chr3R:14715156-14715197
>chr3R:14715542-14715640
>chr3R:14715740-14715773
>chr3R:14716280-14716321
>chr3R:14718066-14718141
>chr3R:14719107-14719171
>chr3R:14719286-14719477
>chr3R:14719693-14719774
>chr3R:14719827-14719898
>chr3R:14720094-14720154
>chr3R:14723186-14723222
>chr3R:14723384-14723557
>chr3R:14724618-14724690
>chr3R:14727598-14727707
>chr3R:14729422-14729466
>chr3R:14729876-14729939
>chr3R:14731563-14731599
>chr3R:14732719-14732845
>chr3R:14732965-14733087
>chr3R:14733181-14733251
>chr3R:14733337-14733372
>chr3R:14735001-14735040
>chr3R:14737773-14737833
>chr3R:14737929-14737990
>chr3R:14739948-14739995
>chr3R:14740431-14740477
>chr3R:14742043-14742137
>chr3R:14742275-14742380
>chr3R:14742766-14742792
>chr3R:14748050-14748100
>chr3R:14748234-14748324
>chr3R:14748399-14748426
>chr3R:14751591-14751693
>chr3R:14757575-14757608
>chr3R:14760008-14760159
>chr3R:14760241-14760321
>chr3R:14760711-14760771
>chr3R:14761820-14761879
>chr3R:14762871-14762893
>chr3R:14763345-14763384
>chr3R:14763423-14763535
>chr3R:14764599-14764670
>chr3R:14765155-14765202
>chr3R:14765272-14765301
>chr3R:14767792-14767859
>chr3R:14768142-14768173
>chr3R:14770402-14770434
>chr3R:14771425-14771538
>chr3R:14771584-14771721
>chr3R:14771870-14771903
>chr3R:14772863-14772898
>chr3R:14773249-14773360
>chr3R:14774149-14774188
>chr3R:14774840-14774894
>chr3R:14774996-14775029
>chr3R:14775165-14775233
>chr3R:14777202-14777264
>chr3R:14777398-14777434
>chr3R:14778278-14778360
>chr3R:14778589-14778633
>chr3R:14780781-14780819
>chr3R:14781922-14781952
>chr3R:14782225-14782261
>chr3R:14783880-14783932
>chr3R:14786578-14786628
>chr3R:14787157-14787221
>chr3R:14788341-14788377
>chr3R:14789299-14789331
>chr3R:14790973-14791001
>chr3R:14792303-14792455
>chr3R:14793330-14793410
>chr3R:14793817-14793857
>chr3R:14797715-14797746
>chr3R:14800211-14800259
>chr3R:14803947-14803984
>chr3R:14812539-14812582
>chr3R:14813440-14813480
>chr3R:14813686-14813751
>chr3R:14815198-14815327
>chr3R:14815590-14815630
>chr3R:14816502-14816528
>chr3R:14817218-14817243
>chr3R:14817401-14817510
>chr3R:14817604-14817645
>chr3R:14818782-14818817
>chr3R:14819046-14819134
>chr3R:14819202-14819226
>chr3R:14819430-14819487
>chr3R:14819561-14819611
>chr3R:14819751-14819810
>chr3R:14820174-14820215
>chr3R:14820451-14820487
>chr3R:14820568-14820638
>chr3R:14821034-14821079
>chr3R:14824396-14824430
>chr3R:14826778-14826817
>chr3R:14829387-14829416
>chr3R:14831074-14831173
>chr3R:14836418-14836446
>chr3R:14837551-14837574
>chr3R:14842015-14842048
>chr3R:14842660-14842702
>chr3R:14846340-14846359
>chr3R:14848943-14848970
>chr3R:14849860-14849911
>chr3R:14853819-14853870
>chr3R:14853994-14854029
>chr3R:14854552-14854679
>chr3R:14859528-14859774
>chr3R:14861583-14861620
>chr3R:14861978-14862030
>chr3R:14865495-14865617
>chr3R:14868032-14868068
>chr3R:14869202-14869256
>chr3R:14870741-14870782
>chr3R:14873800-14873893
>chr3R:14874405-14874440
>chr3R:14876465-14876529
>chr3R:14877062-14877106
>chr3R:14878586-14878621
>chr3R:14878790-14878836
>chr3R:14880264-14880399
>chr3R:14893777-14893810
>chr3R:14894151-14894244
>chr3R:14894598-14894647
>chr3R:14898437-14898629
>chr3R:14899507-14899535
>chr3R:14907068-14907101
>chr3R:14907866-14907899
>chr3R:14909253-14909315
>chr3R:14913575-14913671
>chr3R:14917639-14917670
>chr3R:14923600-14923638
>chr3R:14924181-14924317
>chr3R:14924439-14924466
>chr3R:14927108-14927180
>chr3R:14930306-14930366
>chr3R:14930598-14930640
>chr3R:14931034-14931075
>chr3R:14932680-14932711
>chr3R:14932935-14933007
>chr3R:14933078-14933177
>chr3R:14936257-14936292
>chr3R:14939658-14939687
>chr3R:14941008-14941038
>chr3R:14941102-14941151
>chr3R:14941638-14941678
>chr3R:14943388-14943417
>chr3R:14944162-14944215
>chr3R:14944654-14944691
>chr3R:14944912-14944984
>chr3R:14945081-14945110
>chr3R:14945231-14945292
>chr3R:14948034-14948108
>chr3R:14948483-14948561
>chr3R:14948889-14948922
>chr3R:14949196-14949257
>chr3R:14949315-14949375
>chr3R:14950306-14950368
>chr3R:14951759-14951780
>chr3R:14951847-14951877
>chr3R:14953382-14953413
>chr3R:14953764-14953809
>chr3R:14956433-14956462
>chr3R:14956609-14956640
>chr3R:14956669-14956732
>chr3R:14958138-14958159
>chr3R:14958546-14958664
>chr3R:14959238-14959303
>chr3R:14963961-14964019
>chr3R:14965338-14965406
>chr3R:14965470-14965514
>chr3R:14970106-14970148
>chr3R:14971704-14971756
>chr3R:14972526-14972552
>chr3R:14973073-14973096
>chr3R:14975068-14975100
>chr3R:14975383-14975418
>chr3R:14975664-14975696
>chr3R:14975800-14975861
>chr3R:14978564-14978594
>chr3R:14979421-14979524
>chr3R:14981658-14981693
>chr3R:14983033-14983069
>chr3R:14983348-14983408
>chr3R:14984041-14984116
>chr3R:14985657-14985683
>chr3R:14986286-14986351
>chr3R:14991887-14991936
>chr3R:14992131-14992193
>chr3R:14992475-14992626
>chr3R:14993217-14993283
>chr3R:14993342-14993405
>chr3R:14993723-14993839
>chr3R:14994949-14995022
>chr3R:14996125-14996159
>chr3R:14996392-14996450
>chr3R:14998512-14998562
>chr3R:14999976-15000078
>chr3R:15000239-15000297
>chr3R:15001185-15001218
>chr3R:15001822-15001900
>chr3R:15007018-15007049
>chr3R:15007456-15007532
>chr3R:15009570-15009636
>chr3R:15016962-15017009
>chr3R:15018669-15018763
>chr3R:15025046-15025088
>chr3R:15028298-15028368
>chr3R:15029440-15029557
>chr3R:15030466-15030616
>chr3R:15032091-15032132
>chr3R:15032407-15032478
>chr3R:15032728-15032749
>chr3R:15037205-15037319
>chr3R:15039854-15039888
>chr3R:15041350-15045183
>chr3R:15046943-15047036
>chr3R:15049302-15049333
>chr3R:15050141-15050171
>chr3R:15051889-15051941
>chr3R:15053926-15053995
>chr3R:15054990-15055081
>chr3R:15055154-15055324
>chr3R:15056004-15056092
>chr3R:15056394-15056424
>chr3R:15056715-15056744
>chr3R:15056952-15057058
>chr3R:15059336-15059470
>chr3R:15059738-15059782
>chr3R:15059991-15060033
>chr3R:15060594-15060633
>chr3R:15063487-15063530
>chr3R:15063790-15063827
>chr3R:15063988-15064017
>chr3R:15064147-15064244
>chr3R:15065168-15065199
>chr3R:15066128-15066203
>chr3R:15066499-15066554
>chr3R:15066982-15067016
>chr3R:15068225-15068269
>chr3R:15069329-15069419
>chr3R:15069465-15069515
>chr3R:15071517-15071579
>chr3R:15071698-15071764
>chr3R:15072270-15072381
>chr3R:15073756-15073794
>chr3R:15077263-15077305
>chr3R:15078204-15078262
>chr3R:15079845-15080074
>chr3R:15082397-15082420
>chr3R:15084486-15084525
>chr3R:15090159-15090261
>chr3R:15090588-15090665
>chr3R:15091644-15091677
>chr3R:15092149-15092181
>chr3R:15092994-15093065
>chr3R:15094966-15095101
>chr3R:15095272-15095391
>chr3R:15095941-15096041
>chr3R:15096490-15096559
>chr3R:15099685-15099749
>chr3R:15101374-15101437
>chr3R:15102207-15102242
>chr3R:15102536-15109764
>chr3R:15110529-15110620
>chr3R:15110903-15110950
>chr3R:15111846-15111899
>chr3R:15112274-15112304
>chr3R:15112779-15112849
>chr3R:15113309-15113361
>chr3R:15115051-15115099
>chr3R:15115526-15115704
>chr3R:15115764-15115844
>chr3R:15116308-15116346
>chr3R:15117204-15117240
>chr3R:15117354-15117377
>chr3R:15118596-15118617
>chr3R:15123276-15123357
>chr3R:15123892-15123950
>chr3R:15124582-15124744
>chr3R:15125015-15125082
>chr3R:15126154-15126184
>chr3R:15127823-15127871
>chr3R:15128403-15128471
>chr3R:15128982-15129009
>chr3R:15129343-15129461
>chr3R:15131312-15131380
>chr3R:15131486-15131605
>chr3R:15131642-15131686
>chr3R:15132104-15135105
>chr3R:15136142-15136330
>chr3R:15137470-15137839
>chr3R:15138020-15138070
>chr3R:15139565-15139614
>chr3R:15139709-15139846
>chr3R:15141668-15141713
>chr3R:15146825-15146908
>chr3R:15147136-15147195
>chr3R:15149102-15149137
>chr3R:15150273-15150309
>chr3R:15156827-15156884
>chr3R:15158934-15158982
>chr3R:15159267-15159332
>chr3R:15160882-15160907
>chr3R:15162590-15167305
>chr3R:15169084-15169146
>chr3R:15169444-15169481
>chr3R:15170573-15170697
>chr3R:15172210-15172240
>chr3R:15172844-15172876
>chr3R:15173056-15173102
>chr3R:15174265-15174278
>chr3R:15174522-15174581
>chr3R:15175452-15175529
>chr3R:15175546-15175610
>chr3R:15176068-15176112
>chr3R:15177184-15177213
>chr3R:15177544-15177595
>chr3R:15177763-15177852
>chr3R:15177915-15177958
>chr3R:15178570-15178611
>chr3R:15179874-15179895
>chr3R:15181470-15181550
>chr3R:15182770-15182817
>chr3R:15184247-15184322
>chr3R:15184533-15184615
>chr3R:15184959-15184989
>chr3R:15187767-15187807
>chr3R:15188797-15188833
>chr3R:15189672-15189731
>chr3R:15189836-15189879
>chr3R:15197335-15197378
>chr3R:15201251-15201324
>chr3R:15202728-15202763
>chr3R:15203361-15203397
>chr3R:15208506-15208567
>chr3R:15231405-15231453
>chr3R:15236360-15236383
>chr3R:15236847-15236906
>chr3R:15243717-15243773
>chr3R:15244614-15244704
>chr3R:15244937-15244980
>chr3R:15245081-15245112
>chr3R:15246251-15246316
>chr3R:15249754-15249797
>chr3R:15251122-15251206
>chr3R:15252643-15252833
>chr3R:15252991-15253032
>chr3R:15253233-15253277
>chr3R:15253360-15253435
>chr3R:15254542-15254569
>chr3R:15257567-15257598
>chr3R:15257952-15258029
>chr3R:15260482-15260503
>chr3R:15264825-15264956
>chr3R:15265321-15265366
>chr3R:15266816-15266879
>chr3R:15270609-15270660
>chr3R:15270913-15270970
>chr3R:15271069-15271105
>chr3R:15271890-15271929
>chr3R:15272510-15272567
>chr3R:15278787-15278819
>chr3R:15281075-15281128
>chr3R:15281416-15281456
>chr3R:15283089-15283138
>chr3R:15284404-15284470
>chr3R:15285306-15285343
>chr3R:15286759-15286809
>chr3R:15286880-15286915
>chr3R:15287540-15287664
>chr3R:15288808-15288855
>chr3R:15289019-15289068
>chr3R:15290535-15290624
>chr3R:15291157-15291182
>chr3R:15291657-15291712
>chr3R:15292133-15292160
>chr3R:15293360-15293458
>chr3R:15294719-15294759
>chr3R:15296371-15296410
>chr3R:15296736-15296780
>chr3R:15297157-15297249
>chr3R:15300316-15300341
>chr3R:15301208-15301247
>chr3R:15301797-15301827
>chr3R:15302349-15302393
>chr3R:15303480-15303544
>chr3R:15304088-15304113
>chr3R:15304686-15304742
>chr3R:15305277-15305384
>chr3R:15305714-15305784
>chr3R:15306525-15306584
>chr3R:15306644-15306689
>chr3R:15306745-15307076
>chr3R:15307482-15307537
>chr3R:15309073-15309116
>chr3R:15309604-15309647
>chr3R:15309834-15310009
>chr3R:15312117-15312144
>chr3R:15312267-15312308
>chr3R:15312572-15312713
>chr3R:15312967-15313053
>chr3R:15313141-15313236
>chr3R:15313716-15313758
>chr3R:15314120-15314166
>chr3R:15314652-15314688
>chr3R:15315856-15315880
>chr3R:15316894-15316928
>chr3R:15317135-15317204
>chr3R:15322640-15322709
>chr3R:15322796-15322908
>chr3R:15322995-15323110
>chr3R:15323949-15324024
>chr3R:15329414-15329490
>chr3R:15330577-15330622
>chr3R:15331369-15331403
>chr3R:15332057-15332157
>chr3R:15332374-15332425
>chr3R:15343584-15343617
>chr3R:15344128-15344162
>chr3R:15345492-15345556
>chr3R:15351020-15351078
>chr3R:15351248-15351281
>chr3R:15355374-15355398
>chr3R:15356459-15356535
>chr3R:15357016-15357092
>chr3R:15362311-15362334
>chr3R:15363771-15363798
>chr3R:15368409-15368437
>chr3R:15374209-15374244
>chr3R:15374980-15375039
>chr3R:15375387-15375484
>chr3R:15375606-15375679
>chr3R:15375771-15375821
>chr3R:15375961-15376014
>chr3R:15376713-15376735
>chr3R:15376848-15376880
>chr3R:15378432-15378473
>chr3R:15378984-15379042
>chr3R:15380121-15380210
>chr3R:15380294-15380334
>chr3R:15380905-15380944
>chr3R:15381213-15381301
>chr3R:15383297-15383349
>chr3R:15383904-15383934
>chr3R:15385986-15386069
>chr3R:15386666-15386715
>chr3R:15388852-15388891
>chr3R:15389386-15389415
>chr3R:15389951-15389983
>chr3R:15391506-15391553
>chr3R:15392915-15392997
>chr3R:15393042-15393075
>chr3R:15393110-15393181
>chr3R:15393871-15393914
>chr3R:15394272-15394319
>chr3R:15395009-15395064
>chr3R:15395238-15395316
>chr3R:15395436-15395465
>chr3R:15396627-15396667
>chr3R:15396894-15396941
>chr3R:15397057-15397094
>chr3R:15397387-15397457
>chr3R:15397834-15397887
>chr3R:15399134-15399251
>chr3R:15399608-15399640
>chr3R:15399715-15399744
>chr3R:15399934-15400008
>chr3R:15400621-15400744
>chr3R:15400955-15400999
>chr3R:15401232-15401258
>chr3R:15401856-15401931
>chr3R:15402218-15402287
>chr3R:15402491-15402573
>chr3R:15405191-15405246
>chr3R:15407671-15407711
>chr3R:15409376-15409445
>chr3R:15411188-15411226
>chr3R:15411389-15411415
>chr3R:15413806-15413889
>chr3R:15414005-15414148
>chr3R:15414298-15414377
>chr3R:15415474-15415506
>chr3R:15415728-15415786
>chr3R:15415917-15415985
>chr3R:15416536-15416570
>chr3R:15417220-15417313
>chr3R:15418216-15418291
>chr3R:15418442-15418511
>chr3R:15419471-15419602
>chr3R:15420384-15420456
>chr3R:15420739-15420834
>chr3R:15421122-15421166
>chr3R:15422194-15422253
>chr3R:15422307-15422408
>chr3R:15422711-15422854
>chr3R:15423199-15423292
>chr3R:15424127-15424178
>chr3R:15424259-15424593
>chr3R:15425987-15426031
>chr3R:15426605-15426751
>chr3R:15427604-15427685
>chr3R:15428091-15428142
>chr3R:15428365-15428431
>chr3R:15429615-15429696
>chr3R:15429779-15429824
>chr3R:15429870-15429904
>chr3R:15432875-15432982
>chr3R:15433414-15433448
>chr3R:15433511-15433615
>chr3R:15435268-15435378
>chr3R:15435588-15435671
>chr3R:15437062-15437108
>chr3R:15437650-15437755
>chr3R:15437881-15437967
>chr3R:15438355-15438429
>chr3R:15440934-15441342
>chr3R:15441637-15441780
>chr3R:15442148-15442196
>chr3R:15446188-15446228
>chr3R:15448635-15448685
>chr3R:15449044-15449083
>chr3R:15450164-15450331
>chr3R:15451335-15451371
>chr3R:15451850-15451900
>chr3R:15452960-15453020
>chr3R:15453343-15453407
>chr3R:15454206-15454264
>chr3R:15454655-15454695
>chr3R:15454817-15454859
>chr3R:15455451-15455503
>chr3R:15457532-15457609
>chr3R:15459992-15460023
>chr3R:15460315-15460359
>chr3R:15463573-15463664
>chr3R:15464908-15465040
>chr3R:15466523-15466557
>chr3R:15466717-15466758
>chr3R:15467658-15467696
>chr3R:15467772-15467823
>chr3R:15468735-15468758
>chr3R:15470068-15470147
>chr3R:15470813-15470835
>chr3R:15473121-15473204
>chr3R:15473643-15473689
>chr3R:15474511-15474565
>chr3R:15474674-15474790
>chr3R:15475443-15475578
>chr3R:15475813-15475838
>chr3R:15476314-15476376
>chr3R:15477225-15477257
>chr3R:15478952-15478982
>chr3R:15480354-15480401
>chr3R:15480968-15481089
>chr3R:15481364-15481432
>chr3R:15482061-15482105
>chr3R:15486440-15486531
>chr3R:15495944-15495975
>chr3R:15498941-15498984
>chr3R:15499684-15499726
>chr3R:15501159-15501206
>chr3R:15503299-15503331
>chr3R:15505518-15505635
>chr3R:15506977-15507033
>chr3R:15507528-15507582
>chr3R:15511643-15511702
>chr3R:15513594-15513647
>chr3R:15514693-15514798
>chr3R:15515154-15515221
>chr3R:15515759-15515797
>chr3R:15516398-15516436
>chr3R:15517001-15517056
>chr3R:15517345-15517513
>chr3R:15517903-15517946
>chr3R:15518436-15518463
>chr3R:15519548-15519583
>chr3R:15520660-15520700
>chr3R:15520860-15520885
>chr3R:15521435-15521494
>chr3R:15521595-15521686
>chr3R:15523565-15523598
>chr3R:15523729-15523866
>chr3R:15523927-15523966
>chr3R:15524193-15524272
>chr3R:15524551-15524597
>chr3R:15524768-15524797
>chr3R:15524978-15525007
>chr3R:15525518-15525559
>chr3R:15525851-15525897
>chr3R:15526526-15526572
>chr3R:15528918-15528971
>chr3R:15529802-15529837
>chr3R:15530308-15530354
>chr3R:15533870-15533902
>chr3R:15537354-15537387
>chr3R:15542076-15542129
>chr3R:15547031-15547056
>chr3R:15552213-15552337
>chr3R:15553003-15553053
>chr3R:15555141-15555178
>chr3R:15561726-15561754
>chr3R:15562046-15562089
>chr3R:15562769-15562842
>chr3R:15563300-15563331
>chr3R:15564562-15564604
>chr3R:15565412-15565494
>chr3R:15565873-15565928
>chr3R:15566386-15566410
>chr3R:15566835-15566865
>chr3R:15566961-15567003
>chr3R:15567100-15567158
>chr3R:15568056-15568097
>chr3R:15569126-15569188
>chr3R:15569815-15569853
>chr3R:15569885-15570001
>chr3R:15573488-15573524
>chr3R:15573639-15573679
>chr3R:15574895-15574945
>chr3R:15575004-15575039
>chr3R:15575114-15575147
>chr3R:15576743-15576776
>chr3R:15577055-15577126
>chr3R:15581222-15581266
>chr3R:15585109-15585146
>chr3R:15588994-15589056
>chr3R:15589594-15589648
>chr3R:15590048-15590105
>chr3R:15591922-15591951
>chr3R:15592257-15592323
>chr3R:15592649-15592700
>chr3R:15592973-15593012
>chr3R:15593399-15593435
>chr3R:15594058-15594088
>chr3R:15594500-15594523
>chr3R:15595639-15595686
>chr3R:15595795-15595862
>chr3R:15596259-15596296
>chr3R:15596642-15596680
>chr3R:15597361-15597402
>chr3R:15599125-15599205
>chr3R:15600066-15600091
>chr3R:15600977-15601098
>chr3R:15601217-15608695
>chr3R:15609152-15609192
>chr3R:15609978-15610031
>chr3R:15611595-15611659
>chr3R:15612153-15612191
>chr3R:15613023-15613060
>chr3R:15613089-15613135
>chr3R:15613339-15613436
>chr3R:15613901-15613936
>chr3R:15617298-15617342
>chr3R:15617549-15617590
>chr3R:15618783-15626219
>chr3R:15629576-15629636
>chr3R:15631398-15631422
>chr3R:15631945-15631998
>chr3R:15632703-15632733
>chr3R:15633047-15633086
>chr3R:15634639-15634702
>chr3R:15638229-15638267
>chr3R:15638386-15638422
>chr3R:15638537-15638565
>chr3R:15639197-15639237
>chr3R:15640554-15640603
>chr3R:15640699-15640762
>chr3R:15641185-15641252
>chr3R:15646336-15646377
>chr3R:15648614-15648673
>chr3R:15648786-15648833
>chr3R:15650298-15650334
>chr3R:15650627-15650665
>chr3R:15652836-15652882
>chr3R:15654273-15654339
>chr3R:15656843-15656878
>chr3R:15657651-15657710
>chr3R:15657757-15657834
>chr3R:15658017-15658040
>chr3R:15658657-15658822
>chr3R:15660569-15660614
>chr3R:15662198-15662274
>chr3R:15662325-15662353
>chr3R:15663265-15663305
>chr3R:15664460-15664498
>chr3R:15664707-15664759
>chr3R:15666095-15666152
>chr3R:15666591-15666622
>chr3R:15669521-15669588
>chr3R:15670410-15670532
>chr3R:15670597-15670627
>chr3R:15670903-15670949
>chr3R:15672032-15672066
>chr3R:15673131-15673174
>chr3R:15673305-15673343
>chr3R:15674197-15674271
>chr3R:15674376-15674419
>chr3R:15674713-15674879
>chr3R:15676417-15676459
>chr3R:15677465-15677529
>chr3R:15680223-15680317
>chr3R:15681180-15681319
>chr3R:15683002-15683029
>chr3R:15683270-15683300
>chr3R:15683448-15683496
>chr3R:15685238-15685294
>chr3R:15686837-15686936
>chr3R:15690464-15690520
>chr3R:15691059-15691113
>chr3R:15692143-15692190
>chr3R:15692503-15692530
>chr3R:15695956-15695993
>chr3R:15697769-15697805
>chr3R:15700533-15700581
>chr3R:15701062-15701088
>chr3R:15701428-15701477
>chr3R:15703644-15703683
>chr3R:15703995-15704049
>chr3R:15705853-15705905
>chr3R:15707870-15707972
>chr3R:15708835-15708883
>chr3R:15709343-15709407
>chr3R:15710023-15710165
>chr3R:15711617-15711707
>chr3R:15711955-15712021
>chr3R:15713588-15713619
>chr3R:15714692-15714833
>chr3R:15715019-15715061
>chr3R:15717333-15717358
>chr3R:15718624-15718675
>chr3R:15718725-15718759
>chr3R:15719125-15719178
>chr3R:15720506-15720562
>chr3R:15722460-15722491
>chr3R:15723103-15723173
>chr3R:15725936-15725963
>chr3R:15727524-15727563
>chr3R:15728008-15728046
>chr3R:15728421-15728464
>chr3R:15729586-15729632
>chr3R:15730613-15730666
>chr3R:15730847-15730885
>chr3R:15732646-15732686
>chr3R:15735248-15739969
>chr3R:15741383-15741452
>chr3R:15742407-15742453
>chr3R:15744390-15744417
>chr3R:15746386-15746414
>chr3R:15747267-15747336
>chr3R:15749817-15749896
>chr3R:15750543-15750618
>chr3R:15750795-15750823
>chr3R:15753497-15753597
>chr3R:15754978-15755034
>chr3R:15755626-15755680
>chr3R:15756655-15756714
>chr3R:15758149-15758243
>chr3R:15760089-15760125
>chr3R:15760500-15760551
>chr3R:15761730-15761831
>chr3R:15762114-15762159
>chr3R:15762286-15762344
>chr3R:15763977-15764034
>chr3R:15764919-15764992
>chr3R:15767094-15767130
>chr3R:15768593-15768650
>chr3R:15769031-15769082
>chr3R:15769280-15769350
>chr3R:15770095-15770205
>chr3R:15770499-15770544
>chr3R:15771116-15771199
>chr3R:15772344-15772455
>chr3R:15773052-15773128
>chr3R:15773827-15773888
>chr3R:15774393-15774436
>chr3R:15775874-15775923
>chr3R:15776192-15776220
>chr3R:15778414-15778602
>chr3R:15779288-15779333
>chr3R:15781096-15781129
>chr3R:15782101-15782189
>chr3R:15782269-15782328
>chr3R:15784136-15784186
>chr3R:15786870-15787007
>chr3R:15787635-15787665
>chr3R:15793495-15793549
>chr3R:15794954-15795036
>chr3R:15798496-15798643
>chr3R:15800638-15800670
>chr3R:15806166-15806194
>chr3R:15808751-15808782
>chr3R:15810135-15810409
>chr3R:15810951-15811001
>chr3R:15812699-15812746
>chr3R:15814919-15814957
>chr3R:15815976-15816060
>chr3R:15817102-15817138
>chr3R:15817605-15817642
>chr3R:15817911-15817953
>chr3R:15824255-15824301
>chr3R:15825424-15825453
>chr3R:15834189-15834221
>chr3R:15835729-15835765
>chr3R:15839578-15839683
>chr3R:15848078-15848111
>chr3R:15851985-15852027
>chr3R:15852417-15852509
>chr3R:15853071-15853141
>chr3R:15854158-15854185
>chr3R:15858073-15858110
>chr3R:15858488-15858538
>chr3R:15864695-15864730
>chr3R:15867426-15867479
>chr3R:15871756-15871812
>chr3R:15872043-15872113
>chr3R:15874628-15874677
>chr3R:15875759-15875901
>chr3R:15876670-15876706
>chr3R:15881096-15881125
>chr3R:15887569-15887700
>chr3R:15888962-15888985
>chr3R:15890900-15890936
>chr3R:15893093-15893133
>chr3R:15897599-15897650
>chr3R:15898390-15898456
>chr3R:15899176-15899435
>chr3R:15899495-15899528
>chr3R:15900043-15900131
>chr3R:15902381-15902405
>chr3R:15902663-15903084
>chr3R:15903151-15903488
>chr3R:15904440-15904464
>chr3R:15904722-15905143
>chr3R:15905210-15905547
>chr3R:15905833-15906021
>chr3R:15906348-15906463
>chr3R:15906729-15906798
>chr3R:15906899-15907739
>chr3R:15908025-15908213
>chr3R:15908540-15908655
>chr3R:15908921-15908990
>chr3R:15910981-15911013
>chr3R:15911319-15911427
>chr3R:15911602-15911716
>chr3R:15912708-15912765
>chr3R:15912868-15912891
>chr3R:15913409-15913524
>chr3R:15913591-15913632
>chr3R:15919171-15919222
>chr3R:15920738-15920867
>chr3R:15921356-15921399
>chr3R:15921522-15921559
>chr3R:15921647-15921696
>chr3R:15922455-15922504
>chr3R:15923091-15923174
>chr3R:15923432-15923511
>chr3R:15923721-15923779
>chr3R:15924278-15924394
>chr3R:15926878-15926971
>chr3R:15928241-15928296
>chr3R:15928595-15928681
>chr3R:15928811-15928858
>chr3R:15929783-15929848
>chr3R:15930485-15930638
>chr3R:15935097-15935155
>chr3R:15935825-15935872
>chr3R:15937434-15937507
>chr3R:15938127-15938153
>chr3R:15938440-15938518
>chr3R:15939056-15939084
>chr3R:15940250-15940294
>chr3R:15940498-15940542
>chr3R:15942156-15942195
>chr3R:15942930-15942957
>chr3R:15948588-15948703
>chr3R:15951518-15951566
>chr3R:15953721-15953751
>chr3R:15954478-15954505
>chr3R:15955331-15955377
>chr3R:15956119-15956153
>chr3R:15957267-15957309
>chr3R:15959129-15959192
>chr3R:15959673-15959730
>chr3R:15960334-15960447
>chr3R:15960870-15961053
>chr3R:15961446-15961504
>chr3R:15964383-15964442
>chr3R:15968785-15968911
>chr3R:15969057-15969135
>chr3R:15974002-15974044
>chr3R:15975024-15975073
>chr3R:15977569-15977614
>chr3R:15978622-15978699
>chr3R:15980239-15980275
>chr3R:15981815-15981842
>chr3R:15982791-15982815
>chr3R:15987301-15987359
>chr3R:15987516-15987554
>chr3R:15987659-15987709
>chr3R:15991999-15992043
>chr3R:15992806-15992865
>chr3R:15994279-15994312
>chr3R:15994363-15994564
>chr3R:15994655-15994796
>chr3R:15994935-15995005
>chr3R:15995034-15995085
>chr3R:15995199-15995291
>chr3R:15995420-15995566
>chr3R:15995829-15995853
>chr3R:15998235-15998322
>chr3R:15998392-15998514
>chr3R:15999386-15999522
>chr3R:15999562-15999614
>chr3R:15999651-15999690
>chr3R:16000916-16001150
>chr3R:16001415-16001499
>chr3R:16002139-16002229
>chr3R:16002445-16002500
>chr3R:16002573-16002623
>chr3R:16002669-16002846
>chr3R:16002963-16003025
>chr3R:16003260-16003408
>chr3R:16003883-16003924
>chr3R:16004318-16004422
>chr3R:16005005-16005047
>chr3R:16005222-16005252
>chr3R:16008234-16008291
>chr3R:16011530-16011565
>chr3R:16011711-16011747
>chr3R:16012950-16012980
>chr3R:16013396-16013429
>chr3R:16015625-16015686
>chr3R:16016230-16016315
>chr3R:16016394-16016486
>chr3R:16016992-16017053
>chr3R:16017094-16017210
>chr3R:16017394-16017455
>chr3R:16019487-16019562
>chr3R:16022172-16022300
>chr3R:16022995-16023041
>chr3R:16025559-16025596
>chr3R:16025816-16025850
>chr3R:16026722-16026769
>chr3R:16033969-16034041
>chr3R:16034271-16034300
>chr3R:16034488-16034550
>chr3R:16036740-16036772
>chr3R:16038664-16038689
>chr3R:16039717-16039856
>chr3R:16042557-16042590
>chr3R:16043775-16043870
>chr3R:16044719-16044777
>chr3R:16069389-16069445
>chr3R:16069619-16069661
>chr3R:16070195-16070230
>chr3R:16070583-16070631
>chr3R:16070715-16070783
>chr3R:16072465-16072547
>chr3R:16074114-16074143
>chr3R:16074282-16074324
>chr3R:16081783-16081814
>chr3R:16082248-16082321
>chr3R:16082695-16082753
>chr3R:16083520-16083551
>chr3R:16085702-16085755
>chr3R:16091820-16091867
>chr3R:16094207-16094241
>chr3R:16094659-16094726
>chr3R:16095815-16095880
>chr3R:16097928-16097961
>chr3R:16099461-16099535
>chr3R:16099746-16099906
>chr3R:16100077-16100213
>chr3R:16103161-16103243
>chr3R:16103399-16103452
>chr3R:16104299-16104411
>chr3R:16105373-16105447
>chr3R:16105510-16105548
>chr3R:16105751-16105785
>chr3R:16106278-16106320
>chr3R:16107247-16107276
>chr3R:16109105-16109188
>chr3R:16112047-16112098
>chr3R:16112373-16112438
>chr3R:16112747-16112809
>chr3R:16112946-16113023
>chr3R:16114336-16114428
>chr3R:16114800-16114850
>chr3R:16115189-16115257
>chr3R:16115970-16116020
>chr3R:16116409-16116440
>chr3R:16116995-16117030
>chr3R:16118097-16118129
>chr3R:16121947-16122125
>chr3R:16122175-16122231
>chr3R:16122964-16123001
>chr3R:16123812-16123854
>chr3R:16124339-16124362
>chr3R:16125181-16125244
>chr3R:16125500-16125648
>chr3R:16128549-16128595
>chr3R:16128763-16128802
>chr3R:16129619-16129707
>chr3R:16129767-16129807
>chr3R:16132514-16132618
>chr3R:16133628-16133672
>chr3R:16134102-16134161
>chr3R:16134203-16134262
>chr3R:16134700-16134744
>chr3R:16135757-16135863
>chr3R:16138348-16138383
>chr3R:16140317-16140389
>chr3R:16140818-16140854
>chr3R:16141527-16141564
>chr3R:16141682-16141742
>chr3R:16142113-16142139
>chr3R:16142571-16142612
>chr3R:16142738-16142816
>chr3R:16142878-16142964
>chr3R:16145145-16145186
>chr3R:16152251-16152307
>chr3R:16154520-16154563
>chr3R:16155549-16155622
>chr3R:16155914-16155977
>chr3R:16158048-16158096
>chr3R:16158412-16158443
>chr3R:16158929-16158985
>chr3R:16159137-16159176
>chr3R:16159433-16159530
>chr3R:16159765-16159794
>chr3R:16160920-16161040
>chr3R:16161231-16161286
>chr3R:16162713-16162818
>chr3R:16163428-16163526
>chr3R:16164681-16164727
>chr3R:16164912-16164992
>chr3R:16165545-16165591
>chr3R:16165819-16165856
>chr3R:16169233-16169275
>chr3R:16170965-16170998
>chr3R:16171273-16171400
>chr3R:16171447-16171473
>chr3R:16171722-16171771
>chr3R:16174264-16174278
>chr3R:16174278-16174291
>chr3R:16175619-16175651
>chr3R:16175875-16175950
>chr3R:16176728-16176772
>chr3R:16178321-16178442
>chr3R:16181410-16181459
>chr3R:16182407-16182473
>chr3R:16184123-16184193
>chr3R:16184272-16184324
>chr3R:16187372-16187402
>chr3R:16189454-16189822
>chr3R:16191315-16191342
>chr3R:16193093-16193173
>chr3R:16194606-16194776
>chr3R:16196151-16196204
>chr3R:16197283-16197314
>chr3R:16197493-16197538
>chr3R:16197575-16197611
>chr3R:16200302-16200349
>chr3R:16202440-16202484
>chr3R:16203403-16203436
>chr3R:16206295-16206386
>chr3R:16207428-16207520
>chr3R:16208254-16208295
>chr3R:16208344-16208523
>chr3R:16208650-16208701
>chr3R:16209034-16209146
>chr3R:16209541-16209646
>chr3R:16209942-16210006
>chr3R:16210235-16210301
>chr3R:16211288-16211353
>chr3R:16212236-16212259
>chr3R:16212687-16212734
>chr3R:16213105-16213158
>chr3R:16213635-16213692
>chr3R:16214515-16214581
>chr3R:16215199-16215278
>chr3R:16215416-16215550
>chr3R:16215719-16215784
>chr3R:16216660-16216714
>chr3R:16216760-16216834
>chr3R:16217891-16217931
>chr3R:16218071-16218101
>chr3R:16218366-16218453
>chr3R:16218538-16218609
>chr3R:16219879-16219919
>chr3R:16220102-16220148
>chr3R:16221217-16221362
>chr3R:16221416-16221569
>chr3R:16221682-16221788
>chr3R:16223501-16223663
>chr3R:16224318-16224407
>chr3R:16224651-16224687
>chr3R:16227298-16227454
>chr3R:16228069-16228098
>chr3R:16231249-16231299
>chr3R:16231770-16231828
>chr3R:16232713-16232789
>chr3R:16232831-16232942
>chr3R:16234655-16234693
>chr3R:16235186-16235223
>chr3R:16235376-16235415
>chr3R:16235622-16235673
>chr3R:16236115-16236171
>chr3R:16236372-16236432
>chr3R:16236870-16236950
>chr3R:16237143-16237297
>chr3R:16237807-16237837
>chr3R:16240071-16240166
>chr3R:16241005-16241068
>chr3R:16242387-16242417
>chr3R:16242750-16242810
>chr3R:16244307-16244348
>chr3R:16244836-16244939
>chr3R:16245695-16245763
>chr3R:16245994-16246139
>chr3R:16247228-16247282
>chr3R:16248145-16248210
>chr3R:16248391-16248418
>chr3R:16249851-16249885
>chr3R:16251071-16251118
>chr3R:16251804-16251975
>chr3R:16252136-16252194
>chr3R:16252792-16252828
>chr3R:16253363-16253403
>chr3R:16253751-16253781
>chr3R:16254075-16254123
>chr3R:16254169-16254258
>chr3R:16254418-16254501
>chr3R:16254573-16254613
>chr3R:16256240-16256406
>chr3R:16256938-16256966
>chr3R:16257357-16257419
>chr3R:16257476-16257600
>chr3R:16258193-16258281
>chr3R:16258305-16258331
>chr3R:16258722-16258775
>chr3R:16260210-16260369
>chr3R:16260681-16260800
>chr3R:16273236-16273294
>chr3R:16274688-16274732
>chr3R:16276352-16276413
>chr3R:16277188-16277231
>chr3R:16277757-16277805
>chr3R:16279254-16279279
>chr3R:16280486-16280518
>chr3R:16281618-16281660
>chr3R:16281938-16282030
>chr3R:16283239-16283280
>chr3R:16284189-16284221
>chr3R:16284513-16284572
>chr3R:16285713-16285803
>chr3R:16286261-16286327
>chr3R:16290400-16290503
>chr3R:16293132-16293158
>chr3R:16293442-16293495
>chr3R:16295070-16295097
>chr3R:16301666-16301776
>chr3R:16302219-16302370
>chr3R:16302674-16302719
>chr3R:16303932-16303978
>chr3R:16304260-16304342
>chr3R:16304570-16304601
>chr3R:16304722-16304862
>chr3R:16305995-16306033
>chr3R:16306133-16306179
>chr3R:16306273-16306341
>chr3R:16308337-16308489
>chr3R:16312442-16312476
>chr3R:16313371-16313414
>chr3R:16314577-16314604
>chr3R:16314901-16314945
>chr3R:16318201-16318255
>chr3R:16320946-16321060
>chr3R:16321402-16321483
>chr3R:16327425-16327454
>chr3R:16328036-16328078
>chr3R:16329685-16329736
>chr3R:16333778-16333805
>chr3R:16334265-16334314
>chr3R:16334729-16334787
>chr3R:16336090-16336118
>chr3R:16336947-16337000
>chr3R:16339985-16340132
>chr3R:16340836-16340904
>chr3R:16340947-16341011
>chr3R:16342922-16342949
>chr3R:16343241-16343275
>chr3R:16345804-16345831
>chr3R:16346627-16346681
>chr3R:16347673-16347735
>chr3R:16354311-16354421
>chr3R:16354491-16354536
>chr3R:16358617-16358690
>chr3R:16361139-16361178
>chr3R:16363974-16364069
>chr3R:16364720-16364796
>chr3R:16367298-16367321
>chr3R:16369239-16369283
>chr3R:16371339-16371374
>chr3R:16371929-16371974
>chr3R:16374108-16374154
>chr3R:16374782-16374827
>chr3R:16375950-16376067
>chr3R:16376391-16376511
>chr3R:16385903-16386103
>chr3R:16387195-16387230
>chr3R:16387285-16387309
>chr3R:16389225-16389262
>chr3R:16389371-16389402
>chr3R:16389934-16389983
>chr3R:16390395-16390475
>chr3R:16391420-16391472
>chr3R:16393641-16393674
>chr3R:16395327-16395391
>chr3R:16396365-16396416
>chr3R:16396753-16396795
>chr3R:16399871-16399919
>chr3R:16401342-16401398
>chr3R:16401750-16401790
>chr3R:16402248-16402319
>chr3R:16402807-16402856
>chr3R:16403386-16403418
>chr3R:16403459-16403513
>chr3R:16405122-16405154
>chr3R:16406802-16406869
>chr3R:16408016-16408046
>chr3R:16408331-16408370
>chr3R:16410645-16410746
>chr3R:16411258-16411293
>chr3R:16413881-16413918
>chr3R:16413975-16414015
>chr3R:16414671-16414697
>chr3R:16415739-16415802
>chr3R:16418388-16418440
>chr3R:16419497-16419569
>chr3R:16420229-16420339
>chr3R:16420905-16420944
>chr3R:16421778-16421834
>chr3R:16422550-16422581
>chr3R:16423521-16423690
>chr3R:16424336-16424382
>chr3R:16424985-16425060
>chr3R:16426370-16426434
>chr3R:16427568-16427622
>chr3R:16427708-16427759
>chr3R:16428495-16428528
>chr3R:16428639-16428685
>chr3R:16428766-16428814
>chr3R:16429030-16429130
>chr3R:16431939-16432014
>chr3R:16432799-16432912
>chr3R:16436090-16436179
>chr3R:16449201-16449250
>chr3R:16449640-16449680
>chr3R:16451124-16451160
>chr3R:16453043-16453151
>chr3R:16453937-16453991
>chr3R:16455808-16455845
>chr3R:16472170-16472258
>chr3R:16473539-16473628
>chr3R:16474634-16474718
>chr3R:16475920-16475968
>chr3R:16478000-16478052
>chr3R:16478996-16479085
>chr3R:16480100-16480183
>chr3R:16485636-16485764
>chr3R:16485817-16485862
>chr3R:16486316-16486461
>chr3R:16486540-16486570
>chr3R:16486781-16486820
>chr3R:16495026-16495056
>chr3R:16495668-16495734
>chr3R:16495853-16495898
>chr3R:16497608-16497640
>chr3R:16503142-16503168
>chr3R:16503315-16503459
>chr3R:16505470-16505559
>chr3R:16506589-16506634
>chr3R:16507989-16508033
>chr3R:16511452-16511590
>chr3R:16513362-16513388
>chr3R:16513646-16513741
>chr3R:16513910-16514022
>chr3R:16514081-16514177
>chr3R:16514962-16515002
>chr3R:16515291-16515356
>chr3R:16517170-16517202
>chr3R:16518073-16518099
>chr3R:16518382-16518422
>chr3R:16518652-16518743
>chr3R:16519958-16520002
>chr3R:16520416-16520460
>chr3R:16520539-16520588
>chr3R:16520811-16520892
>chr3R:16521249-16521293
>chr3R:16521484-16521663
>chr3R:16522284-16522320
>chr3R:16522998-16523028
>chr3R:16524794-16524821
>chr3R:16525660-16525698
>chr3R:16527091-16527125
>chr3R:16530119-16530216
>chr3R:16530563-16530616
>chr3R:16530927-16530996
>chr3R:16531115-16531140
>chr3R:16533348-16533384
>chr3R:16533904-16533987
>chr3R:16534363-16534427
>chr3R:16534444-16534528
>chr3R:16534590-16534614
>chr3R:16535294-16535497
>chr3R:16536333-16536367
>chr3R:16537382-16537454
>chr3R:16537813-16537852
>chr3R:16538841-16538927
>chr3R:16540784-16540885
>chr3R:16541064-16541105
>chr3R:16541220-16541256
>chr3R:16542598-16542657
>chr3R:16543567-16543598
>chr3R:16544583-16544707
>chr3R:16544954-16544980
>chr3R:16545190-16545273
>chr3R:16547921-16547965
>chr3R:16549520-16549558
>chr3R:16549754-16549857
>chr3R:16549904-16549926
>chr3R:16550199-16550232
>chr3R:16551546-16551578
>chr3R:16552002-16552040
>chr3R:16554232-16554269
>chr3R:16556054-16556143
>chr3R:16556341-16556446
>chr3R:16557233-16557295
>chr3R:16559433-16559471
>chr3R:16560257-16560292
>chr3R:16560423-16560489
>chr3R:16560584-16560619
>chr3R:16561964-16562031
>chr3R:16564479-16564542
>chr3R:16564832-16564872
>chr3R:16565025-16565051
>chr3R:16566295-16566360
>chr3R:16566818-16566861
>chr3R:16566890-16566927
>chr3R:16568030-16568098
>chr3R:16570136-16570231
>chr3R:16570319-16570376
>chr3R:16574983-16575014
>chr3R:16576702-16576759
>chr3R:16578284-16578331
>chr3R:16580192-16580312
>chr3R:16581198-16581246
>chr3R:16582920-16582989
>chr3R:16583068-16583123
>chr3R:16583499-16583550
>chr3R:16583857-16583908
>chr3R:16585378-16585443
>chr3R:16586978-16587025
>chr3R:16589339-16589404
>chr3R:16590183-16590225
>chr3R:16591069-16591111
>chr3R:16591386-16591417
>chr3R:16591501-16591571
>chr3R:16591649-16591696
>chr3R:16592585-16592710
>chr3R:16594270-16594353
>chr3R:16594509-16594566
>chr3R:16597322-16597362
>chr3R:16600947-16600985
>chr3R:16601804-16601875
>chr3R:16602449-16602475
>chr3R:16602905-16602930
>chr3R:16604937-16605001
>chr3R:16608289-16608337
>chr3R:16609565-16609633
>chr3R:16617674-16617698
>chr3R:16621378-16621405
>chr3R:16621587-16621618
>chr3R:16624412-16624526
>chr3R:16626068-16626161
>chr3R:16629148-16629194
>chr3R:16629512-16629559
>chr3R:16631225-16631270
>chr3R:16633229-16633285
>chr3R:16633380-16633556
>chr3R:16637990-16638023
>chr3R:16638360-16638387
>chr3R:16640499-16640566
>chr3R:16641765-16641939
>chr3R:16645942-16645997
>chr3R:16647013-16647048
>chr3R:16655802-16655941
>chr3R:16656618-16656704
>chr3R:16657342-16657370
>chr3R:16658433-16658472
>chr3R:16658743-16658931
>chr3R:16659639-16659689
>chr3R:16659943-16660034
>chr3R:16661820-16661852
>chr3R:16662061-16662144
>chr3R:16663002-16663073
>chr3R:16664441-16664481
>chr3R:16664577-16664641
>chr3R:16666295-16666329
>chr3R:16667975-16668055
>chr3R:16669458-16669490
>chr3R:16669668-16669742
>chr3R:16669792-16669863
>chr3R:16670517-16670642
>chr3R:16672255-16672278
>chr3R:16673739-16673803
>chr3R:16673941-16673974
>chr3R:16674136-16674174
>chr3R:16675157-16675190
>chr3R:16676429-16676486
>chr3R:16676851-16676873
>chr3R:16678470-16678504
>chr3R:16680581-16680622
>chr3R:16681309-16681350
>chr3R:16684092-16684152
>chr3R:16684451-16684510
>chr3R:16684896-16684950
>chr3R:16685886-16686032
>chr3R:16686184-16686283
>chr3R:16686827-16686885
>chr3R:16687656-16687718
>chr3R:16688057-16688234
>chr3R:16688331-16688542
>chr3R:16689202-16689268
>chr3R:16689570-16689711
>chr3R:16690600-16690714
>chr3R:16691416-16691444
>chr3R:16692501-16692630
>chr3R:16694431-16694460
>chr3R:16695573-16695683
>chr3R:16696349-16696420
>chr3R:16697030-16697094
>chr3R:16697893-16698131
>chr3R:16699405-16699441
>chr3R:16703166-16703272
>chr3R:16703576-16703606
>chr3R:16703624-16703650
>chr3R:16704830-16704935
>chr3R:16705339-16705368
>chr3R:16707224-16707267
>chr3R:16708148-16708174
>chr3R:16710136-16710200
>chr3R:16710710-16710843
>chr3R:16710880-16710947
>chr3R:16712887-16712949
>chr3R:16715015-16715043
>chr3R:16715900-16715943
>chr3R:16716790-16716908
>chr3R:16717099-16717134
>chr3R:16718709-16718830
>chr3R:16719112-16719155
>chr3R:16720535-16720591
>chr3R:16722152-16722263
>chr3R:16722748-16722803
>chr3R:16723234-16723277
>chr3R:16724598-16724641
>chr3R:16726670-16726751
>chr3R:16727102-16727131
>chr3R:16727933-16727998
>chr3R:16729026-16729089
>chr3R:16731006-16731031
>chr3R:16732179-16732229
>chr3R:16733054-16733139
>chr3R:16733344-16733438
>chr3R:16733803-16733849
>chr3R:16734012-16734081
>chr3R:16734131-16734184
>chr3R:16735285-16735340
>chr3R:16736560-16736594
>chr3R:16738459-16738496
>chr3R:16738771-16738813
>chr3R:16738968-16739067
>chr3R:16740253-16740325
>chr3R:16742083-16742152
>chr3R:16743540-16743568
>chr3R:16743866-16743928
>chr3R:16745315-16745413
>chr3R:16745938-16745985
>chr3R:16746736-16746768
>chr3R:16747316-16747344
>chr3R:16748190-16748239
>chr3R:16750791-16750817
>chr3R:16756264-16756309
>chr3R:16756374-16762509
>chr3R:16762979-16763045
>chr3R:16763391-16763461
>chr3R:16763567-16763666
>chr3R:16764395-16764425
>chr3R:16767115-16767143
>chr3R:16772201-16772266
>chr3R:16773873-16773921
>chr3R:16775471-16775499
>chr3R:16777933-16777999
>chr3R:16779892-16779936
>chr3R:16781104-16781172
>chr3R:16782952-16782977
>chr3R:16784153-16784197
>chr3R:16787473-16787531
>chr3R:16791533-16791561
>chr3R:16793772-16793815
>chr3R:16794180-16794216
>chr3R:16796312-16796369
>chr3R:16800341-16800380
>chr3R:16801942-16802003
>chr3R:16804913-16804985
>chr3R:16805428-16805475
>chr3R:16805643-16805690
>chr3R:16808074-16808157
>chr3R:16809607-16809644
>chr3R:16809740-16809825
>chr3R:16809897-16809994
>chr3R:16812101-16812138
>chr3R:16813143-16813270
>chr3R:16813721-16813838
>chr3R:16814909-16814971
>chr3R:16816048-16816100
>chr3R:16817436-16817513
>chr3R:16820384-16820413
>chr3R:16821505-16821541
>chr3R:16823814-16823888
>chr3R:16826994-16827022
>chr3R:16827253-16827333
>chr3R:16827548-16827626
>chr3R:16827733-16827882
>chr3R:16834305-16834420
>chr3R:16835266-16835315
>chr3R:16843653-16843704
>chr3R:16845925-16845981
>chr3R:16847634-16847694
>chr3R:16848483-16848533
>chr3R:16856905-16856978
>chr3R:16857064-16857131
>chr3R:16857728-16857804
>chr3R:16858367-16858400
>chr3R:16859503-16859564
>chr3R:16859677-16859702
>chr3R:16860197-16860231
>chr3R:16861875-16861901
>chr3R:16862030-16862069
>chr3R:16863102-16863155
>chr3R:16868783-16868819
>chr3R:16869267-16869307
>chr3R:16870036-16870077
>chr3R:16870576-16870617
>chr3R:16871345-16871373
>chr3R:16873586-16873655
>chr3R:16874487-16874514
>chr3R:16877058-16877203
>chr3R:16881382-16881441
>chr3R:16881570-16881599
>chr3R:16884213-16884250
>chr3R:16885165-16885246
>chr3R:16886596-16886623
>chr3R:16887057-16887207
>chr3R:16887890-16887939
>chr3R:16893563-16893588
>chr3R:16895105-16895145
>chr3R:16895515-16895566
>chr3R:16896595-16896631
>chr3R:16902840-16903008
>chr3R:16903452-16903482
>chr3R:16906572-16906660
>chr3R:16906845-16906930
>chr3R:16907520-16907569
>chr3R:16907710-16907770
>chr3R:16908031-16908056
>chr3R:16908176-16908217
>chr3R:16909882-16909923
>chr3R:16910721-16910875
>chr3R:16912476-16912541
>chr3R:16919058-16919095
>chr3R:16919946-16919982
>chr3R:16923566-16923595
>chr3R:16923839-16923939
>chr3R:16924425-16924455
>chr3R:16924866-16924905
>chr3R:16925376-16925468
>chr3R:16926427-16926495
>chr3R:16927908-16927972
>chr3R:16928617-16928652
>chr3R:16930895-16931019
>chr3R:16931965-16931994
>chr3R:16932634-16932687
>chr3R:16932832-16932871
>chr3R:16932928-16933109
>chr3R:16933696-16933765
>chr3R:16934291-16934416
>chr3R:16936568-16936613
>chr3R:16937817-16937859
>chr3R:16938287-16938347
>chr3R:16940562-16940604
>chr3R:16944264-16944344
>chr3R:16945111-16945133
>chr3R:16946343-16946424
>chr3R:16950023-16950078
>chr3R:16951602-16951626
>chr3R:16952736-16952824
>chr3R:16954220-16954431
>chr3R:16955056-16955143
>chr3R:16955783-16955884
>chr3R:16956188-16956316
>chr3R:16957001-16957031
>chr3R:16957186-16957219
>chr3R:16958350-16958432
>chr3R:16961631-16961662
>chr3R:16963539-16963572
>chr3R:16963668-16963733
>chr3R:16967186-16967214
>chr3R:16967436-16967500
>chr3R:16967658-16967698
>chr3R:16969091-16969154
>chr3R:16970726-16970771
>chr3R:16970825-16970880
>chr3R:16971598-16971652
>chr3R:16972270-16972310
>chr3R:16972741-16972777
>chr3R:16973479-16973507
>chr3R:16978201-16978263
>chr3R:16980743-16980780
>chr3R:16982250-16982286
>chr3R:16986876-16986909
>chr3R:16987227-16987297
>chr3R:16987386-16987473
>chr3R:16989760-16989849
>chr3R:16991157-16991224
>chr3R:16991447-16991513
>chr3R:16993972-16994061
>chr3R:16995378-16995445
>chr3R:16995668-16995730
>chr3R:17004415-17004449
>chr3R:17006008-17006099
>chr3R:17008088-17008116
>chr3R:17011845-17011895
>chr3R:17013442-17013469
>chr3R:17015243-17015341
>chr3R:17016031-17016087
>chr3R:17016924-17016973
>chr3R:17017811-17017869
>chr3R:17018746-17018832
>chr3R:17020320-17020365
>chr3R:17021817-17021908
>chr3R:17024764-17024797
>chr3R:17027931-17028007
>chr3R:17028930-17028970
>chr3R:17029186-17029294
>chr3R:17029544-17029660
>chr3R:17030779-17030819
>chr3R:17039196-17039243
>chr3R:17040266-17040305
>chr3R:17041859-17041914
>chr3R:17043549-17043570
>chr3R:17044342-17044385
>chr3R:17047976-17048008
>chr3R:17054534-17054572
>chr3R:17059375-17059442
>chr3R:17059922-17059966
>chr3R:17060145-17060179
>chr3R:17062199-17062268
>chr3R:17062873-17062932
>chr3R:17064062-17064116
>chr3R:17067199-17067240
>chr3R:17067362-17067413
>chr3R:17067643-17067727
>chr3R:17069509-17069558
>chr3R:17075899-17075920
>chr3R:17076946-17077047
>chr3R:17084777-17084852
>chr3R:17085418-17085470
>chr3R:17087006-17087053
>chr3R:17087341-17087366
>chr3R:17087505-17087546
>chr3R:17094558-17094592
>chr3R:17094792-17094833
>chr3R:17096929-17096988
>chr3R:17097326-17097366
>chr3R:17097805-17097851
>chr3R:17098356-17098388
>chr3R:17099574-17099641
>chr3R:17101868-17101904
>chr3R:17101965-17102074
>chr3R:17104012-17104070
>chr3R:17106241-17106270
>chr3R:17109855-17109938
>chr3R:17114183-17114235
>chr3R:17114786-17114848
>chr3R:17118892-17118953
>chr3R:17119175-17119224
>chr3R:17119488-17119553
>chr3R:17120886-17120922
>chr3R:17120931-17121113
>chr3R:17121631-17121738
>chr3R:17123198-17123239
>chr3R:17135605-17135676
>chr3R:17136129-17136182
>chr3R:17142044-17142109
>chr3R:17142116-17142147
>chr3R:17143193-17143225
>chr3R:17148741-17148884
>chr3R:17156492-17156570
>chr3R:17157169-17157201
>chr3R:17157460-17157550
>chr3R:17157973-17158330
>chr3R:17163833-17163987
>chr3R:17169924-17169965
>chr3R:17170980-17171041
>chr3R:17171769-17171907
>chr3R:17171958-17172047
>chr3R:17175087-17175135
>chr3R:17175273-17175358
>chr3R:17184625-17184715
>chr3R:17186134-17186165
>chr3R:17186425-17186471
>chr3R:17187240-17187279
>chr3R:17188502-17188547
>chr3R:17191588-17191623
>chr3R:17192558-17192588
>chr3R:17194254-17194328
>chr3R:17194967-17194999
>chr3R:17196096-17196171
>chr3R:17196612-17196674
>chr3R:17198170-17198274
>chr3R:17202692-17202740
>chr3R:17202893-17202921
>chr3R:17204646-17204692
>chr3R:17206932-17206992
>chr3R:17207151-17207260
>chr3R:17209576-17209659
>chr3R:17210256-17210341
>chr3R:17210466-17210599
>chr3R:17213983-17214051
>chr3R:17215273-17215319
>chr3R:17215988-17216028
>chr3R:17216508-17216565
>chr3R:17218055-17218085
>chr3R:17220157-17220208
>chr3R:17220381-17220442
>chr3R:17222480-17222520
>chr3R:17223198-17223234
>chr3R:17224518-17224562
>chr3R:17224794-17224840
>chr3R:17225923-17225954
>chr3R:17226744-17226780
>chr3R:17227149-17227212
>chr3R:17227310-17227385
>chr3R:17231224-17231303
>chr3R:17233320-17233443
>chr3R:17233791-17233871
>chr3R:17234531-17234578
>chr3R:17235697-17235789
>chr3R:17237672-17237718
>chr3R:17240771-17240883
>chr3R:17242061-17242095
>chr3R:17243326-17243454
>chr3R:17243679-17243709
>chr3R:17245775-17245817
>chr3R:17246897-17246932
>chr3R:17247433-17247502
>chr3R:17249693-17249762
>chr3R:17250608-17250639
>chr3R:17253484-17253533
>chr3R:17254013-17254073
>chr3R:17254448-17254481
>chr3R:17255108-17255163
>chr3R:17255462-17255516
>chr3R:17256118-17256150
>chr3R:17256521-17256584
>chr3R:17257263-17257416
>chr3R:17259280-17259348
>chr3R:17259455-17259509
>chr3R:17261239-17261269
>chr3R:17262485-17262536
>chr3R:17269330-17269391
>chr3R:17269657-17269709
>chr3R:17270999-17271033
>chr3R:17276392-17276449
>chr3R:17277011-17277062
>chr3R:17277209-17277242
>chr3R:17277870-17277918
>chr3R:17280370-17280457
>chr3R:17280573-17280648
>chr3R:17281807-17281976
>chr3R:17283228-17283263
>chr3R:17283667-17283727
>chr3R:17283856-17283912
>chr3R:17284696-17284806
>chr3R:17286014-17286082
>chr3R:17287360-17287391
>chr3R:17287901-17287947
>chr3R:17288143-17288174
>chr3R:17288625-17288683
>chr3R:17289935-17289986
>chr3R:17293349-17293426
>chr3R:17293604-17293670
>chr3R:17293873-17293990
>chr3R:17294194-17294226
>chr3R:17294452-17294577
>chr3R:17294719-17295091
>chr3R:17296728-17296830
>chr3R:17296928-17297069
>chr3R:17300089-17300130
>chr3R:17300982-17301049
>chr3R:17302369-17302411
>chr3R:17303625-17303655
>chr3R:17304498-17304566
>chr3R:17306486-17306591
>chr3R:17307188-17307225
>chr3R:17308318-17308370
>chr3R:17309980-17310082
>chr3R:17311257-17311343
>chr3R:17311654-17311684
>chr3R:17313114-17313145
>chr3R:17313478-17313511
>chr3R:17313730-17313809
>chr3R:17314478-17314522
>chr3R:17314612-17314663
>chr3R:17315589-17315748
>chr3R:17316525-17316564
>chr3R:17320063-17320102
>chr3R:17321127-17321173
>chr3R:17321940-17321967
>chr3R:17322895-17322979
>chr3R:17323128-17323188
>chr3R:17325327-17325387
>chr3R:17326534-17326569
>chr3R:17328014-17328048
>chr3R:17329702-17329794
>chr3R:17331855-17331902
>chr3R:17332951-17332998
>chr3R:17333947-17333986
>chr3R:17334673-17334742
>chr3R:17337610-17337663
>chr3R:17338094-17338155
>chr3R:17338907-17338999
>chr3R:17339558-17339597
>chr3R:17339729-17339781
>chr3R:17340344-17340562
>chr3R:17342403-17342452
>chr3R:17346738-17348238
>chr3R:17351295-17351410
>chr3R:17351585-17351623
>chr3R:17354085-17354117
>chr3R:17356264-17356309
>chr3R:17358549-17358611
>chr3R:17359512-17359581
>chr3R:17362135-17362162
>chr3R:17362696-17362743
>chr3R:17362914-17362950
>chr3R:17364478-17364504
>chr3R:17364937-17364969
>chr3R:17365477-17365573
>chr3R:17367182-17367219
>chr3R:17367424-17367454
>chr3R:17367678-17367718
>chr3R:17367788-17367843
>chr3R:17368254-17368368
>chr3R:17369072-17369177
>chr3R:17371020-17371085
>chr3R:17371737-17371905
>chr3R:17372489-17372517
>chr3R:17374823-17374859
>chr3R:17378012-17378131
>chr3R:17380658-17380687
>chr3R:17382033-17382111
>chr3R:17384177-17384239
>chr3R:17386897-17387038
>chr3R:17387103-17387246
>chr3R:17388421-17388451
>chr3R:17389474-17389506
>chr3R:17391446-17391474
>chr3R:17395450-17395514
>chr3R:17396591-17396627
>chr3R:17397188-17397280
>chr3R:17399374-17399424
>chr3R:17400436-17400498
>chr3R:17401119-17401207
>chr3R:17416484-17416622
>chr3R:17416898-17416984
>chr3R:17418426-17418494
>chr3R:17419294-17419319
>chr3R:17420996-17421062
>chr3R:17422308-17422358
>chr3R:17424298-17424342
>chr3R:17425470-17425500
>chr3R:17425978-17426008
>chr3R:17433179-17433248
>chr3R:17435161-17435193
>chr3R:17437662-17437695
>chr3R:17437785-17437817
>chr3R:17438774-17438824
>chr3R:17441088-17441144
>chr3R:17441644-17441690
>chr3R:17443272-17443303
>chr3R:17445861-17445901
>chr3R:17447184-17447236
>chr3R:17448965-17449018
>chr3R:17449442-17449489
>chr3R:17453544-17453634
>chr3R:17455364-17455581
>chr3R:17456849-17457158
>chr3R:17458999-17459040
>chr3R:17461339-17461447
>chr3R:17461859-17461883
>chr3R:17463263-17463289
>chr3R:17464464-17464528
>chr3R:17464738-17464797
>chr3R:17465913-17465975
>chr3R:17467191-17467246
>chr3R:17470023-17470130
>chr3R:17470316-17470372
>chr3R:17471419-17471456
>chr3R:17474273-17474305
>chr3R:17474886-17474912
>chr3R:17474943-17474993
>chr3R:17475777-17475822
>chr3R:17476794-17476831
>chr3R:17478148-17478180
>chr3R:17478241-17478273
>chr3R:17480148-17480198
>chr3R:17480715-17480751
>chr3R:17481900-17481938
>chr3R:17485802-17485836
>chr3R:17486659-17486686
>chr3R:17487588-17487637
>chr3R:17489093-17489131
>chr3R:17489226-17489262
>chr3R:17489552-17489603
>chr3R:17491947-17491978
>chr3R:17492742-17492779
>chr3R:17495404-17495494
>chr3R:17495731-17495820
>chr3R:17496564-17496625
>chr3R:17497676-17497802
>chr3R:17498487-17498539
>chr3R:17500216-17500278
>chr3R:17503903-17503946
>chr3R:17504756-17504820
>chr3R:17505539-17505561
>chr3R:17506268-17506363
>chr3R:17506787-17506833
>chr3R:17509060-17509123
>chr3R:17509159-17509220
>chr3R:17509273-17516796
>chr3R:17521028-17521055
>chr3R:17521820-17521869
>chr3R:17523356-17523423
>chr3R:17523485-17523507
>chr3R:17528562-17528767
>chr3R:17529317-17529380
>chr3R:17532848-17532878
>chr3R:17534270-17534323
>chr3R:17534360-17534431
>chr3R:17534771-17534794
>chr3R:17538682-17538755
>chr3R:17538881-17538934
>chr3R:17540675-17540728
>chr3R:17542839-17542866
>chr3R:17543310-17543348
>chr3R:17544893-17544929
>chr3R:17547337-17547365
>chr3R:17549949-17550006
>chr3R:17550148-17550199
>chr3R:17550987-17551036
>chr3R:17552058-17552093
>chr3R:17553145-17553174
>chr3R:17554751-17554810
>chr3R:17555518-17555558
>chr3R:17556029-17556118
>chr3R:17556444-17556487
>chr3R:17557734-17557814
>chr3R:17558698-17558796
>chr3R:17558896-17559092
>chr3R:17559760-17559811
>chr3R:17559927-17560090
>chr3R:17562351-17562381
>chr3R:17566236-17566276
>chr3R:17566388-17566420
>chr3R:17566852-17566885
>chr3R:17567037-17567081
>chr3R:17567242-17567487
>chr3R:17567669-17567751
>chr3R:17568067-17568199
>chr3R:17569039-17569072
>chr3R:17569518-17569585
>chr3R:17569754-17569927
>chr3R:17570240-17570299
>chr3R:17570853-17570887
>chr3R:17571399-17571463
>chr3R:17571563-17571607
>chr3R:17572069-17572130
>chr3R:17573418-17573468
>chr3R:17573516-17573568
>chr3R:17574934-17574999
>chr3R:17575371-17582851
>chr3R:17584014-17584041
>chr3R:17585098-17585135
>chr3R:17587023-17587054
>chr3R:17587554-17587584
>chr3R:17587691-17587729
>chr3R:17590367-17590404
>chr3R:17590732-17590781
>chr3R:17591323-17591726
>chr3R:17593949-17593978
>chr3R:17594912-17594947
>chr3R:17597777-17597818
>chr3R:17598288-17598357
>chr3R:17599485-17599565
>chr3R:17599592-17599693
>chr3R:17602133-17602174
>chr3R:17603637-17603706
>chr3R:17604129-17604164
>chr3R:17604930-17604964
>chr3R:17608760-17608794
>chr3R:17610214-17610250
>chr3R:17610415-17610446
>chr3R:17611923-17611952
>chr3R:17612070-17612130
>chr3R:17612610-17612660
>chr3R:17613057-17613095
>chr3R:17617776-17617832
>chr3R:17618109-17618178
>chr3R:17619344-17619396
>chr3R:17619737-17619811
>chr3R:17619811-17619894
>chr3R:17619952-17620032
>chr3R:17620138-17620217
>chr3R:17620390-17620423
>chr3R:17621418-17621469
>chr3R:17622227-17622256
>chr3R:17622336-17622380
>chr3R:17622544-17622619
>chr3R:17624458-17624488
>chr3R:17624564-17624638
>chr3R:17624804-17624879
>chr3R:17627634-17627659
>chr3R:17630410-17630454
>chr3R:17631038-17631114
>chr3R:17631673-17631750
>chr3R:17632407-17632442
>chr3R:17633072-17633114
>chr3R:17633165-17633215
>chr3R:17634527-17634555
>chr3R:17634822-17634915
>chr3R:17635360-17635407
>chr3R:17638366-17638805
>chr3R:17640617-17640680
>chr3R:17641486-17641524
>chr3R:17642657-17642698
>chr3R:17642799-17642858
>chr3R:17643856-17643883
>chr3R:17645305-17645379
>chr3R:17645587-17645681
>chr3R:17645900-17645955
>chr3R:17646366-17646495
>chr3R:17646679-17646756
>chr3R:17646895-17646931
>chr3R:17648305-17648348
>chr3R:17649276-17649306
>chr3R:17651382-17651418
>chr3R:17651931-17651978
>chr3R:17653787-17653883
>chr3R:17654121-17654201
>chr3R:17654363-17654395
>chr3R:17654842-17654919
>chr3R:17657144-17657203
>chr3R:17657613-17657659
>chr3R:17658379-17658454
>chr3R:17662104-17662144
>chr3R:17664252-17664285
>chr3R:17664377-17664432
>chr3R:17666155-17666189
>chr3R:17668181-17668260
>chr3R:17668405-17668443
>chr3R:17671120-17671169
>chr3R:17671407-17671448
>chr3R:17671520-17671572
>chr3R:17674089-17674248
>chr3R:17675111-17675256
>chr3R:17675332-17675361
>chr3R:17676254-17676281
>chr3R:17676490-17676605
>chr3R:17677502-17677554
>chr3R:17677934-17677958
>chr3R:17678878-17678938
>chr3R:17681713-17681769
>chr3R:17685681-17685726
>chr3R:17687802-17687851
>chr3R:17688192-17688225
>chr3R:17688279-17688378
>chr3R:17688724-17688754
>chr3R:17689918-17690082
>chr3R:17690117-17690260
>chr3R:17690384-17690424
>chr3R:17692316-17692373
>chr3R:17692721-17692782
>chr3R:17692973-17693064
>chr3R:17694942-17695201
>chr3R:17695437-17695475
>chr3R:17697510-17697597
>chr3R:17698399-17698456
>chr3R:17700714-17700873
>chr3R:17700914-17700998
>chr3R:17701394-17701465
>chr3R:17703112-17703185
>chr3R:17703692-17703790
>chr3R:17703854-17703955
>chr3R:17704064-17704203
>chr3R:17704569-17704644
>chr3R:17704824-17704857
>chr3R:17705903-17705990
>chr3R:17706456-17706719
>chr3R:17708229-17708281
>chr3R:17709643-17709684
>chr3R:17709780-17709842
>chr3R:17710742-17710771
>chr3R:17710874-17710940
>chr3R:17711013-17711243
>chr3R:17711801-17711823
>chr3R:17712534-17712640
>chr3R:17712876-17712908
>chr3R:17712944-17713163
>chr3R:17713426-17713462
>chr3R:17714687-17714757
>chr3R:17714923-17714964
>chr3R:17716863-17716912
>chr3R:17717334-17717373
>chr3R:17717722-17717784
>chr3R:17719909-17720004
>chr3R:17723563-17723602
>chr3R:17729558-17729591
>chr3R:17730033-17730085
>chr3R:17733188-17733340
>chr3R:17734757-17734969
>chr3R:17735728-17735791
>chr3R:17736773-17736839
>chr3R:17737201-17737257
>chr3R:17738125-17738200
>chr3R:17739307-17739342
>chr3R:17742015-17742067
>chr3R:17742576-17742618
>chr3R:17743466-17743493
>chr3R:17743902-17744124
>chr3R:17745162-17745234
>chr3R:17745478-17745504
>chr3R:17745932-17745969
>chr3R:17747077-17747120
>chr3R:17748408-17748439
>chr3R:17749627-17749669
>chr3R:17756375-17756410
>chr3R:17756967-17757022
>chr3R:17757359-17757400
>chr3R:17757440-17757504
>chr3R:17759201-17759235
>chr3R:17759287-17759316
>chr3R:17761562-17761652
>chr3R:17762468-17762569
>chr3R:17763215-17763721
>chr3R:17764875-17764935
>chr3R:17766309-17766346
>chr3R:17768110-17768139
>chr3R:17768458-17768504
>chr3R:17768547-17768585
>chr3R:17769040-17769072
>chr3R:17769181-17769231
>chr3R:17772966-17773113
>chr3R:17774062-17774180
>chr3R:17774945-17775037
>chr3R:17777281-17777345
>chr3R:17778138-17778198
>chr3R:17779802-17779828
>chr3R:17780356-17780392
>chr3R:17780514-17780594
>chr3R:17780668-17780726
>chr3R:17782536-17782567
>chr3R:17782940-17783004
>chr3R:17783084-17783173
>chr3R:17783328-17783481
>chr3R:17783576-17783651
>chr3R:17786890-17786928
>chr3R:17787240-17787275
>chr3R:17788221-17788337
>chr3R:17788415-17788505
>chr3R:17789723-17789775
>chr3R:17790499-17790615
>chr3R:17791429-17791467
>chr3R:17791650-17791729
>chr3R:17792651-17792678
>chr3R:17792788-17792841
>chr3R:17793105-17793147
>chr3R:17793356-17793503
>chr3R:17793584-17793669
>chr3R:17794182-17794204
>chr3R:17794255-17794289
>chr3R:17794802-17794846
>chr3R:17794907-17794951
>chr3R:17797221-17797290
>chr3R:17797355-17797403
>chr3R:17798735-17798789
>chr3R:17798873-17798910
>chr3R:17801639-17801676
>chr3R:17805396-17805430
>chr3R:17805532-17805582
>chr3R:17806955-17806989
>chr3R:17811005-17811061
>chr3R:17811930-17811967
>chr3R:17813040-17813122
>chr3R:17815067-17815098
>chr3R:17815390-17815490
>chr3R:17815610-17815649
>chr3R:17815688-17815742
>chr3R:17816188-17816231
>chr3R:17816545-17816587
>chr3R:17818638-17818664
>chr3R:17819771-17819838
>chr3R:17820646-17820760
>chr3R:17821545-17821719
>chr3R:17824267-17824307
>chr3R:17826361-17826396
>chr3R:17828120-17828161
>chr3R:17830543-17830597
>chr3R:17832025-17832046
>chr3R:17833837-17833894
>chr3R:17835932-17835987
>chr3R:17836267-17836364
>chr3R:17837000-17837084
>chr3R:17837628-17837664
>chr3R:17837781-17837990
>chr3R:17840820-17840911
>chr3R:17842243-17842329
>chr3R:17843527-17843579
>chr3R:17846031-17846078
>chr3R:17846922-17846975
>chr3R:17847348-17847419
>chr3R:17847998-17848058
>chr3R:17848273-17848320
>chr3R:17850521-17850587
>chr3R:17850711-17850756
>chr3R:17852106-17852194
>chr3R:17853485-17853609
>chr3R:17854002-17854038
>chr3R:17854947-17855040
>chr3R:17855446-17855485
>chr3R:17856067-17856096
>chr3R:17856547-17856591
>chr3R:17859033-17859060
>chr3R:17859113-17859217
>chr3R:17859767-17859824
>chr3R:17860041-17860073
>chr3R:17860141-17860187
>chr3R:17860526-17860552
>chr3R:17862700-17862730
>chr3R:17865009-17865109
>chr3R:17867129-17867230
>chr3R:17867794-17867835
>chr3R:17868054-17868081
>chr3R:17868669-17868743
>chr3R:17868889-17868941
>chr3R:17869074-17869172
>chr3R:17872615-17872717
>chr3R:17873729-17873816
>chr3R:17874995-17875075
>chr3R:17876931-17877000
>chr3R:17878641-17878685
>chr3R:17879772-17879839
>chr3R:17881262-17881300
>chr3R:17881475-17881527
>chr3R:17881669-17881713
>chr3R:17882276-17882310
>chr3R:17882412-17882519
>chr3R:17882619-17882748
>chr3R:17884467-17884535
>chr3R:17885191-17885249
>chr3R:17886018-17886046
>chr3R:17887596-17887629
>chr3R:17888554-17888659
>chr3R:17888698-17888776
>chr3R:17889522-17889591
>chr3R:17891012-17891172
>chr3R:17891274-17891328
>chr3R:17892249-17892293
>chr3R:17892626-17892657
>chr3R:17892840-17892927
>chr3R:17893780-17893846
>chr3R:17894368-17894427
>chr3R:17894480-17894611
>chr3R:17894785-17894830
>chr3R:17895121-17895183
>chr3R:17896349-17896420
>chr3R:17896545-17896736
>chr3R:17897225-17897317
>chr3R:17897450-17897672
>chr3R:17897862-17898290
>chr3R:17899485-17899620
>chr3R:17899791-17899830
>chr3R:17899863-17900082
>chr3R:17900598-17900626
>chr3R:17900866-17900889
>chr3R:17901205-17901529
>chr3R:17902287-17902345
>chr3R:17902609-17902702
>chr3R:17903943-17903983
>chr3R:17905195-17905392
>chr3R:17905758-17905799
>chr3R:17906999-17907033
>chr3R:17907086-17907122
>chr3R:17909263-17909452
>chr3R:17910451-17910542
>chr3R:17912282-17912325
>chr3R:17912675-17912699
>chr3R:17913643-17913683
>chr3R:17914070-17914127
>chr3R:17914651-17914703
>chr3R:17916247-17916289
>chr3R:17916729-17916762
>chr3R:17917081-17917142
>chr3R:17917341-17917391
>chr3R:17917716-17917746
>chr3R:17917860-17917913
>chr3R:17918059-17918121
>chr3R:17918218-17918327
>chr3R:17920380-17920462
>chr3R:17922249-17922365
>chr3R:17924649-17924697
>chr3R:17924979-17925049
>chr3R:17925896-17927318
>chr3R:17927417-17927459
>chr3R:17927713-17927771
>chr3R:17933154-17933213
>chr3R:17934212-17934244
>chr3R:17935085-17935125
>chr3R:17935431-17935509
>chr3R:17938722-17938814
>chr3R:17938863-17938920
>chr3R:17939872-17939902
>chr3R:17941535-17941594
>chr3R:17943073-17943115
>chr3R:17943854-17944032
>chr3R:17945400-17945446
>chr3R:17946565-17946635
>chr3R:17946908-17947007
>chr3R:17947221-17947274
>chr3R:17947874-17947897
>chr3R:17949538-17949563
>chr3R:17951538-17951568
>chr3R:17953147-17953212
>chr3R:17954198-17954243
>chr3R:17954354-17954449
>chr3R:17954566-17954595
>chr3R:17956616-17956646
>chr3R:17957690-17957784
>chr3R:17958517-17958556
>chr3R:17958917-17958961
>chr3R:17959868-17959933
>chr3R:17960990-17961081
>chr3R:17962174-17962294
>chr3R:17963074-17963114
>chr3R:17963658-17963683
>chr3R:17964178-17964223
>chr3R:17965579-17965625
>chr3R:17965840-17965866
>chr3R:17966531-17966609
>chr3R:17966961-17967429
>chr3R:17967592-17967743
>chr3R:17968681-17968706
>chr3R:17968821-17968887
>chr3R:17969692-17969716
>chr3R:17970684-17970726
>chr3R:17971130-17971185
>chr3R:17975455-17975513
>chr3R:17976267-17976333
>chr3R:17976541-17976590
>chr3R:17977855-17977906
>chr3R:17979447-17979504
>chr3R:17981251-17981285
>chr3R:17982403-17982453
>chr3R:17982692-17982767
>chr3R:17983772-17983803
>chr3R:17985698-17986333
>chr3R:17987700-17987775
>chr3R:17992765-17992864
>chr3R:17993356-17993526
>chr3R:17995351-17995478
>chr3R:17996389-17996558
>chr3R:17996774-17996816
>chr3R:17997306-17997395
>chr3R:17997702-17997746
>chr3R:17997989-17998033
>chr3R:17998196-17998229
>chr3R:17999767-17999797
>chr3R:18000123-18000224
>chr3R:18001148-18001186
>chr3R:18002058-18002118
>chr3R:18002963-18003131
>chr3R:18003722-18003768
>chr3R:18005031-18005068
>chr3R:18005273-18005308
>chr3R:18005434-18005466
>chr3R:18007199-18007231
>chr3R:18007668-18007704
>chr3R:18008662-18008701
>chr3R:18009745-18009833
>chr3R:18010293-18010406
>chr3R:18011039-18011174
>chr3R:18011345-18011414
>chr3R:18011455-18011583
>chr3R:18011935-18011964
>chr3R:18012054-18012125
>chr3R:18013221-18013567
>chr3R:18013701-18013783
>chr3R:18015255-18015322
>chr3R:18015880-18015925
>chr3R:18016224-18016266
>chr3R:18016551-18016621
>chr3R:18016960-18017006
>chr3R:18017644-18017671
>chr3R:18018480-18018537
>chr3R:18018833-18018889
>chr3R:18019941-18019993
>chr3R:18023377-18023407
>chr3R:18027171-18027245
>chr3R:18027584-18027671
>chr3R:18027912-18027946
>chr3R:18029044-18029080
>chr3R:18030231-18030268
>chr3R:18030566-18030614
>chr3R:18030892-18030959
>chr3R:18031171-18031236
>chr3R:18032824-18040456
>chr3R:18041430-18041497
>chr3R:18042902-18043053
>chr3R:18045006-18045040
>chr3R:18049271-18049315
>chr3R:18049368-18049397
>chr3R:18050908-18050969
>chr3R:18052436-18052471
>chr3R:18052889-18052956
>chr3R:18054041-18054076
>chr3R:18054904-18054932
>chr3R:18057155-18057206
>chr3R:18058254-18058291
>chr3R:18059160-18059208
>chr3R:18060074-18060142
>chr3R:18061115-18061149
>chr3R:18061619-18063199
>chr3R:18064036-18064142
>chr3R:18064639-18064694
>chr3R:18064779-18064818
>chr3R:18064905-18064935
>chr3R:18065504-18065621
>chr3R:18066154-18066179
>chr3R:18066715-18066768
>chr3R:18068426-18068469
>chr3R:18068652-18068713
>chr3R:18069471-18069686
>chr3R:18070087-18070130
>chr3R:18070350-18070414
>chr3R:18072118-18072156
>chr3R:18074018-18074104
>chr3R:18075183-18075255
>chr3R:18076019-18076046
>chr3R:18078504-18078603
>chr3R:18078690-18078913
>chr3R:18079763-18079791
>chr3R:18084418-18084566
>chr3R:18085142-18085215
>chr3R:18085862-18085910
>chr3R:18087370-18087397
>chr3R:18088419-18088487
>chr3R:18089472-18089710
>chr3R:18093790-18093829
>chr3R:18094448-18094534
>chr3R:18095632-18095714
>chr3R:18096062-18096161
>chr3R:18096444-18096475
>chr3R:18096529-18096612
>chr3R:18097171-18097226
>chr3R:18099833-18099896
>chr3R:18101593-18101630
>chr3R:18102163-18102223
>chr3R:18105595-18105634
>chr3R:18106244-18106313
>chr3R:18106614-18106662
>chr3R:18107088-18107116
>chr3R:18107400-18107484
>chr3R:18108077-18108140
>chr3R:18108633-18108707
>chr3R:18108790-18108816
>chr3R:18108989-18109063
>chr3R:18110029-18110059
>chr3R:18110390-18110474
>chr3R:18110607-18110668
>chr3R:18111775-18111863
>chr3R:18114161-18114207
>chr3R:18116476-18116508
>chr3R:18118248-18118276
>chr3R:18118620-18118814
>chr3R:18119616-18119678
>chr3R:18120150-18120187
>chr3R:18120534-18120555
>chr3R:18121898-18121927
>chr3R:18122505-18122548
>chr3R:18122873-18122902
>chr3R:18124120-18124145
>chr3R:18124342-18124411
>chr3R:18124747-18124776
>chr3R:18124826-18124890
>chr3R:18125336-18125387
>chr3R:18125577-18125605
>chr3R:18125744-18125782
>chr3R:18126066-18126155
>chr3R:18126247-18126288
>chr3R:18127223-18127350
>chr3R:18127715-18127756
>chr3R:18128924-18129031
>chr3R:18129509-18129593
>chr3R:18130051-18130096
>chr3R:18130546-18130633
>chr3R:18130666-18131025
>chr3R:18131109-18131183
>chr3R:18131309-18131395
>chr3R:18131635-18131691
>chr3R:18131824-18131884
>chr3R:18132301-18132434
>chr3R:18132504-18132592
>chr3R:18133428-18133513
>chr3R:18134594-18134685
>chr3R:18134913-18134970
>chr3R:18135047-18135094
>chr3R:18135879-18135907
>chr3R:18135928-18136002
>chr3R:18136833-18136886
>chr3R:18137261-18137287
>chr3R:18137683-18137709
>chr3R:18137874-18137908
>chr3R:18138186-18138250
>chr3R:18140781-18140818
>chr3R:18140916-18140984
>chr3R:18141154-18141492
>chr3R:18142990-18143052
>chr3R:18143936-18144004
>chr3R:18145511-18145550
>chr3R:18145774-18145827
>chr3R:18146716-18146765
>chr3R:18147933-18147993
>chr3R:18148992-18149024
>chr3R:18149536-18149637
>chr3R:18150801-18150840
>chr3R:18151778-18151831
>chr3R:18155229-18155282
>chr3R:18155342-18155386
>chr3R:18155851-18155894
>chr3R:18156146-18156169
>chr3R:18156249-18156317
>chr3R:18156964-18157048
>chr3R:18157439-18157474
>chr3R:18161118-18161187
>chr3R:18162279-18162328
>chr3R:18164128-18164230
>chr3R:18166680-18166722
>chr3R:18167408-18167435
>chr3R:18168304-18168363
>chr3R:18169568-18169637
>chr3R:18169878-18169925
>chr3R:18169978-18170028
>chr3R:18173008-18173059
>chr3R:18173331-18173452
>chr3R:18173556-18173589
>chr3R:18173663-18173748
>chr3R:18173958-18174004
>chr3R:18174052-18174194
>chr3R:18174278-18174296
>chr3R:18174603-18174722
>chr3R:18183336-18183387
>chr3R:18187166-18187306
>chr3R:18188906-18189002
>chr3R:18189361-18189416
>chr3R:18192989-18193088
>chr3R:18193185-18193218
>chr3R:18193449-18193480
>chr3R:18193898-18193930
>chr3R:18194814-18194918
>chr3R:18195047-18195179
>chr3R:18196552-18196887
>chr3R:18196954-18197188
>chr3R:18198045-18198073
>chr3R:18198604-18198645
>chr3R:18198879-18198916
>chr3R:18198966-18198997
>chr3R:18202807-18202850
>chr3R:18203696-18203796
>chr3R:18204358-18204401
>chr3R:18204612-18204694
>chr3R:18205575-18205604
>chr3R:18206810-18206868
>chr3R:18206960-18206995
>chr3R:18207688-18207781
>chr3R:18208285-18208321
>chr3R:18209970-18210036
>chr3R:18210355-18210418
>chr3R:18212275-18212375
>chr3R:18215069-18215233
>chr3R:18220410-18220462
>chr3R:18222353-18222406
>chr3R:18223540-18223601
>chr3R:18224666-18224707
>chr3R:18231713-18231750
>chr3R:18232798-18232843
>chr3R:18233037-18233088
>chr3R:18233116-18233161
>chr3R:18236632-18236983
>chr3R:18237248-18237357
>chr3R:18237948-18237996
>chr3R:18238424-18238467
>chr3R:18239429-18239488
>chr3R:18239994-18240024
>chr3R:18240623-18240661
>chr3R:18242386-18242417
>chr3R:18243250-18243284
>chr3R:18243813-18243875
>chr3R:18245914-18245944
>chr3R:18246188-18246234
>chr3R:18246788-18246824
>chr3R:18247623-18247654
>chr3R:18248334-18248431
>chr3R:18248572-18248682
>chr3R:18249077-18249415
>chr3R:18249674-18249773
>chr3R:18255677-18255709
>chr3R:18258514-18258550
>chr3R:18258832-18258877
>chr3R:18259177-18259305
>chr3R:18260076-18260103
>chr3R:18260535-18260563
>chr3R:18261032-18261087
>chr3R:18261612-18261711
>chr3R:18264747-18264798
>chr3R:18265175-18265248
>chr3R:18267434-18267486
>chr3R:18267598-18267729
>chr3R:18269779-18270005
>chr3R:18270136-18270258
>chr3R:18270389-18270427
>chr3R:18270940-18270973
>chr3R:18282455-18282489
>chr3R:18290235-18290266
>chr3R:18290789-18290834
>chr3R:18291367-18291414
>chr3R:18291744-18291783
>chr3R:18293406-18293458
>chr3R:18295267-18295299
>chr3R:18295686-18295858
>chr3R:18298806-18298838
>chr3R:18302133-18302179
>chr3R:18303102-18303191
>chr3R:18303523-18303569
>chr3R:18304425-18304452
>chr3R:18305362-18305404
>chr3R:18309116-18309189
>chr3R:18310167-18310242
>chr3R:18310948-18311168
>chr3R:18312198-18312252
>chr3R:18314092-18314164
>chr3R:18314232-18314286
>chr3R:18316722-18316756
>chr3R:18317083-18317178
>chr3R:18317277-18317348
>chr3R:18320724-18320858
>chr3R:18321335-18321373
>chr3R:18321555-18321581
>chr3R:18322388-18322472
>chr3R:18327937-18327969
>chr3R:18330938-18330978
>chr3R:18331831-18333280
>chr3R:18335449-18335477
>chr3R:18335504-18335565
>chr3R:18335876-18335923
>chr3R:18336277-18336491
>chr3R:18340634-18340673
>chr3R:18341008-18341036
>chr3R:18343713-18343776
>chr3R:18344184-18344227
>chr3R:18344892-18344916
>chr3R:18346702-18346793
>chr3R:18348103-18348274
>chr3R:18348415-18348460
>chr3R:18349021-18349064
>chr3R:18349693-18349731
>chr3R:18350715-18350818
>chr3R:18352732-18352794
>chr3R:18353766-18353823
>chr3R:18355049-18355141
>chr3R:18355363-18355412
>chr3R:18355600-18355657
>chr3R:18355799-18355830
>chr3R:18356381-18356433
>chr3R:18356918-18356980
>chr3R:18358610-18358641
>chr3R:18359050-18359101
>chr3R:18360191-18360234
>chr3R:18362167-18362227
>chr3R:18362643-18362719
>chr3R:18362768-18362839
>chr3R:18363105-18363138
>chr3R:18368696-18368771
>chr3R:18369115-18369170
>chr3R:18370357-18370392
>chr3R:18370631-18370758
>chr3R:18371585-18371625
>chr3R:18372207-18372291
>chr3R:18373001-18373037
>chr3R:18373175-18373262
>chr3R:18374501-18374538
>chr3R:18374917-18374947
>chr3R:18375049-18375107
>chr3R:18377252-18377493
>chr3R:18377791-18378012
>chr3R:18379282-18379319
>chr3R:18379961-18379997
>chr3R:18390902-18390958
>chr3R:18396923-18397099
>chr3R:18397308-18397347
>chr3R:18399533-18399604
>chr3R:18399909-18399942
>chr3R:18402852-18402887
>chr3R:18404748-18404796
>chr3R:18405263-18405371
>chr3R:18406213-18406258
>chr3R:18407151-18407194
>chr3R:18407264-18407315
>chr3R:18407513-18407577
>chr3R:18407610-18407638
>chr3R:18408868-18408914
>chr3R:18409153-18409202
>chr3R:18409387-18409483
>chr3R:18412594-18412703
>chr3R:18413001-18413045
>chr3R:18414102-18414218
>chr3R:18414468-18414490
>chr3R:18414685-18414743
>chr3R:18414904-18414954
>chr3R:18415362-18415460
>chr3R:18415988-18416101
>chr3R:18416280-18416396
>chr3R:18416591-18416710
>chr3R:18417020-18417077
>chr3R:18417383-18417569
>chr3R:18417938-18417962
>chr3R:18418468-18418564
>chr3R:18418720-18418838
>chr3R:18418865-18418923
>chr3R:18419078-18419125
>chr3R:18419383-18419493
>chr3R:18419756-18419809
>chr3R:18420210-18420244
>chr3R:18420410-18420460
>chr3R:18420892-18420947
>chr3R:18421288-18421356
>chr3R:18421393-18421419
>chr3R:18421531-18421566
>chr3R:18421747-18421785
>chr3R:18422048-18422273
>chr3R:18422399-18422516
>chr3R:18422644-18422938
>chr3R:18423276-18423376
>chr3R:18424221-18424280
>chr3R:18424916-18425008
>chr3R:18425088-18425166
>chr3R:18425922-18426007
>chr3R:18426396-18426470
>chr3R:18428470-18428680
>chr3R:18428822-18428915
>chr3R:18429820-18429888
>chr3R:18430122-18430203
>chr3R:18430735-18430771
>chr3R:18431831-18431890
>chr3R:18432100-18432232
>chr3R:18433154-18433215
>chr3R:18433483-18433621
>chr3R:18433706-18433754
>chr3R:18434357-18434538
>chr3R:18434630-18434872
>chr3R:18436200-18436240
>chr3R:18436931-18436966
>chr3R:18437071-18437133
>chr3R:18437241-18437345
>chr3R:18439222-18439268
>chr3R:18439366-18439415
>chr3R:18441073-18441108
>chr3R:18441272-18441352
>chr3R:18442825-18442894
>chr3R:18445126-18445267
>chr3R:18445323-18445392
>chr3R:18445425-18445521
>chr3R:18446604-18446639
>chr3R:18447262-18447291
>chr3R:18447433-18447502
>chr3R:18447636-18447681
>chr3R:18450161-18450203
>chr3R:18452096-18452127
>chr3R:18453087-18453116
>chr3R:18453349-18453438
>chr3R:18453584-18453620
>chr3R:18454594-18454645
>chr3R:18454792-18454832
>chr3R:18456563-18456747
>chr3R:18457152-18457181
>chr3R:18458551-18458608
>chr3R:18459465-18459606
>chr3R:18459655-18459703
>chr3R:18459759-18459828
>chr3R:18460452-18460540
>chr3R:18460610-18460667
>chr3R:18462160-18462416
>chr3R:18462743-18462801
>chr3R:18463673-18463702
>chr3R:18463995-18464067
>chr3R:18464500-18464538
>chr3R:18464917-18464962
>chr3R:18465021-18465059
>chr3R:18465562-18465633
>chr3R:18465782-18465823
>chr3R:18466632-18466730
>chr3R:18467088-18467143
>chr3R:18468944-18468993
>chr3R:18469826-18469868
>chr3R:18470384-18470441
>chr3R:18472346-18472372
>chr3R:18474136-18474172
>chr3R:18474532-18474663
>chr3R:18475643-18475777
>chr3R:18475864-18475899
>chr3R:18476655-18476701
>chr3R:18478131-18478174
>chr3R:18478524-18478560
>chr3R:18479044-18479106
>chr3R:18479179-18479203
>chr3R:18479295-18479330
>chr3R:18480687-18480816
>chr3R:18480952-18480982
>chr3R:18482126-18482316
>chr3R:18485097-18485157
>chr3R:18485410-18485435
>chr3R:18485706-18485796
>chr3R:18485848-18485892
>chr3R:18486831-18486871
>chr3R:18488668-18488702
>chr3R:18488905-18488962
>chr3R:18489040-18489140
>chr3R:18489872-18489936
>chr3R:18490651-18490722
>chr3R:18490912-18491010
>chr3R:18491531-18491566
>chr3R:18494944-18494987
>chr3R:18495933-18496001
>chr3R:18496912-18497006
>chr3R:18497096-18497224
>chr3R:18497908-18498116
>chr3R:18499531-18499589
>chr3R:18499757-18499802
>chr3R:18499891-18499971
>chr3R:18500372-18500416
>chr3R:18500755-18500838
>chr3R:18502570-18502657
>chr3R:18504139-18504215
>chr3R:18504902-18504953
>chr3R:18505159-18505199
>chr3R:18506371-18506402
>chr3R:18508367-18508409
>chr3R:18508649-18508678
>chr3R:18509485-18509576
>chr3R:18511048-18511110
>chr3R:18515059-18515108
>chr3R:18515163-18515215
>chr3R:18515519-18515564
>chr3R:18517137-18517173
>chr3R:18517239-18517269
>chr3R:18518083-18518110
>chr3R:18518189-18518220
>chr3R:18518224-18518307
>chr3R:18518673-18518738
>chr3R:18520137-18520201
>chr3R:18520489-18520525
>chr3R:18523282-18523321
>chr3R:18524352-18524417
>chr3R:18524678-18524722
>chr3R:18525464-18525514
>chr3R:18525924-18526032
>chr3R:18530344-18530388
>chr3R:18532427-18532481
>chr3R:18533071-18533151
>chr3R:18534191-18534235
>chr3R:18534514-18534550
>chr3R:18536688-18536740
>chr3R:18536872-18536920
>chr3R:18538372-18538507
>chr3R:18538816-18538850
>chr3R:18539448-18539497
>chr3R:18539595-18539620
>chr3R:18540091-18540121
>chr3R:18540174-18540214
>chr3R:18541061-18541101
>chr3R:18542431-18542463
>chr3R:18545848-18545891
>chr3R:18547701-18547746
>chr3R:18548771-18548797
>chr3R:18548832-18548888
>chr3R:18548980-18549030
>chr3R:18549163-18549203
>chr3R:18549412-18549455
>chr3R:18553229-18553267
>chr3R:18553519-18553559
>chr3R:18554095-18554125
>chr3R:18554800-18554913
>chr3R:18555585-18555677
>chr3R:18556896-18556936
>chr3R:18557032-18557114
>chr3R:18558814-18558840
>chr3R:18559918-18559953
>chr3R:18562172-18562199
>chr3R:18563163-18563196
>chr3R:18564291-18564322
>chr3R:18566025-18566059
>chr3R:18566498-18566612
>chr3R:18566997-18567057
>chr3R:18567741-18567798
>chr3R:18568945-18568985
>chr3R:18569263-18569411
>chr3R:18569664-18569701
>chr3R:18569920-18569947
>chr3R:18570420-18570501
>chr3R:18570832-18570861
>chr3R:18571825-18571852
>chr3R:18572313-18572349
>chr3R:18572739-18572774
>chr3R:18573527-18573585
>chr3R:18574360-18574431
>chr3R:18576636-18576690
>chr3R:18577525-18577573
>chr3R:18580878-18580939
>chr3R:18585602-18585631
>chr3R:18589358-18589578
>chr3R:18591610-18591662
>chr3R:18595491-18595553
>chr3R:18595863-18595901
>chr3R:18597108-18597170
>chr3R:18597540-18597649
>chr3R:18600636-18600668
>chr3R:18600801-18600841
>chr3R:18601103-18601127
>chr3R:18602730-18602783
>chr3R:18602853-18602886
>chr3R:18603295-18603327
>chr3R:18605583-18605606
>chr3R:18606545-18610758
>chr3R:18614254-18614285
>chr3R:18614547-18614598
>chr3R:18616747-18616813
>chr3R:18617844-18617876
>chr3R:18621378-18621405
>chr3R:18621960-18622025
>chr3R:18622150-18622193
>chr3R:18622309-18622336
>chr3R:18624214-18624266
>chr3R:18624432-18624496
>chr3R:18624751-18624813
>chr3R:18627905-18627955
>chr3R:18628466-18628540
>chr3R:18630812-18630851
>chr3R:18632825-18632853
>chr3R:18633723-18633818
>chr3R:18635170-18635207
>chr3R:18639611-18639682
>chr3R:18640789-18640893
>chr3R:18641001-18641082
>chr3R:18641252-18641311
>chr3R:18641354-18641391
>chr3R:18641891-18641927
>chr3R:18642806-18642832
>chr3R:18644964-18644990
>chr3R:18648941-18648980
>chr3R:18650202-18650260
>chr3R:18653405-18653457
>chr3R:18653789-18653829
>chr3R:18654342-18654375
>chr3R:18655105-18655202
>chr3R:18655912-18655944
>chr3R:18656774-18656804
>chr3R:18658387-18658436
>chr3R:18658834-18658945
>chr3R:18659032-18659072
>chr3R:18661613-18661670
>chr3R:18663949-18663993
>chr3R:18666473-18666563
>chr3R:18672670-18672700
>chr3R:18679655-18679710
>chr3R:18680013-18680113
>chr3R:18684079-18684134
>chr3R:18685153-18685203
>chr3R:18685888-18685928
>chr3R:18687203-18687251
>chr3R:18688083-18688115
>chr3R:18689344-18689370
>chr3R:18689404-18689785
>chr3R:18691480-18691510
>chr3R:18692070-18692129
>chr3R:18692728-18692827
>chr3R:18696829-18696951
>chr3R:18698003-18698073
>chr3R:18698745-18698838
>chr3R:18699486-18699524
>chr3R:18700264-18700499
>chr3R:18702151-18702176
>chr3R:18702357-18702424
>chr3R:18704509-18704586
>chr3R:18705097-18705129
>chr3R:18706508-18706539
>chr3R:18707866-18707917
>chr3R:18709179-18709213
>chr3R:18710872-18711016
>chr3R:18711165-18711238
>chr3R:18712703-18712744
>chr3R:18714439-18714501
>chr3R:18717460-18717501
>chr3R:18718078-18718155
>chr3R:18718365-18718399
>chr3R:18718790-18718865
>chr3R:18721457-18721508
>chr3R:18724843-18724908
>chr3R:18729674-18729706
>chr3R:18742743-18742776
>chr3R:18743042-18743081
>chr3R:18743379-18743415
>chr3R:18752017-18752067
>chr3R:18758989-18759025
>chr3R:18762137-18762176
>chr3R:18763739-18763785
>chr3R:18764054-18764101
>chr3R:18764129-18764207
>chr3R:18764429-18764471
>chr3R:18766168-18766213
>chr3R:18766281-18766323
>chr3R:18767971-18768003
>chr3R:18769066-18769120
>chr3R:18769630-18769771
>chr3R:18771704-18771741
>chr3R:18772189-18772367
>chr3R:18774630-18774671
>chr3R:18774730-18774770
>chr3R:18775078-18775121
>chr3R:18776956-18776985
>chr3R:18777210-18777258
>chr3R:18777976-18778104
>chr3R:18778287-18778345
>chr3R:18779801-18779842
>chr3R:18784879-18784922
>chr3R:18785694-18785733
>chr3R:18786569-18786753
>chr3R:18787752-18787784
>chr3R:18788175-18788224
>chr3R:18788327-18788353
>chr3R:18791086-18791130
>chr3R:18791161-18791195
>chr3R:18792619-18792660
>chr3R:18792960-18793017
>chr3R:18793440-18793468
>chr3R:18793706-18793800
>chr3R:18794920-18795047
>chr3R:18795273-18795308
>chr3R:18799344-18799418
>chr3R:18800606-18800759
>chr3R:18801302-18801428
>chr3R:18801753-18801804
>chr3R:18802653-18802798
>chr3R:18802932-18802981
>chr3R:18803526-18803573
>chr3R:18803722-18803764
>chr3R:18804466-18804517
>chr3R:18806309-18806352
>chr3R:18806473-18806513
>chr3R:18807540-18807565
>chr3R:18808045-18808174
>chr3R:18808206-18808265
>chr3R:18808422-18808514
>chr3R:18808697-18808739
>chr3R:18809647-18809756
>chr3R:18812295-18812445
>chr3R:18812591-18812711
>chr3R:18816465-18816503
>chr3R:18816559-18816602
>chr3R:18817039-18817088
>chr3R:18817244-18817275
>chr3R:18817389-18817498
>chr3R:18819568-18819634
>chr3R:18821732-18821801
>chr3R:18822148-18822173
>chr3R:18823053-18823089
>chr3R:18823252-18823314
>chr3R:18824846-18824918
>chr3R:18826967-18827049
>chr3R:18827757-18827821
>chr3R:18829034-18829060
>chr3R:18829129-18829162
>chr3R:18830604-18830652
>chr3R:18834495-18834521
>chr3R:18835161-18835206
>chr3R:18836599-18836668
>chr3R:18837214-18837290
>chr3R:18839513-18839595
>chr3R:18839835-18839863
>chr3R:18839974-18840011
>chr3R:18841599-18841856
>chr3R:18843583-18843622
>chr3R:18844804-18844941
>chr3R:18845847-18845918
>chr3R:18846260-18846297
>chr3R:18849381-18849454
>chr3R:18849983-18850019
>chr3R:18854437-18854478
>chr3R:18855579-18855646
>chr3R:18855932-18855977
>chr3R:18856159-18856193
>chr3R:18857152-18857231
>chr3R:18858780-18858881
>chr3R:18859618-18859688
>chr3R:18860840-18860877
>chr3R:18861005-18861058
>chr3R:18862562-18862611
>chr3R:18863882-18863951
>chr3R:18864156-18864205
>chr3R:18865771-18865838
>chr3R:18868094-18868185
>chr3R:18868489-18868541
>chr3R:18868954-18868997
>chr3R:18870984-18871160
>chr3R:18872028-18872075
>chr3R:18872198-18872246
>chr3R:18872598-18872670
>chr3R:18872756-18872869
>chr3R:18877120-18877222
>chr3R:18879160-18879201
>chr3R:18881217-18881321
>chr3R:18881989-18882018
>chr3R:18882477-18882511
>chr3R:18882992-18883033
>chr3R:18883305-18883370
>chr3R:18883510-18883537
>chr3R:18883769-18883827
>chr3R:18884166-18884195
>chr3R:18885253-18885294
>chr3R:18886908-18886998
>chr3R:18887060-18887160
>chr3R:18887623-18887685
>chr3R:18888452-18888516
>chr3R:18890264-18890311
>chr3R:18893036-18893097
>chr3R:18893668-18893730
>chr3R:18894102-18894200
>chr3R:18895366-18895400
>chr3R:18895731-18895775
>chr3R:18897068-18897336
>chr3R:18903927-18903954
>chr3R:18904004-18904102
>chr3R:18905181-18905220
>chr3R:18907030-18907108
>chr3R:18907395-18907446
>chr3R:18908527-18908573
>chr3R:18910325-18910355
>chr3R:18910845-18910877
>chr3R:18911069-18911124
>chr3R:18913229-18913295
>chr3R:18917511-18917700
>chr3R:18917784-18917825
>chr3R:18919593-18919661
>chr3R:18920559-18920583
>chr3R:18920877-18920920
>chr3R:18921877-18921912
>chr3R:18922154-18922263
>chr3R:18923444-18923503
>chr3R:18924249-18924286
>chr3R:18924491-18924539
>chr3R:18924647-18924732
>chr3R:18924959-18925010
>chr3R:18928926-18929013
>chr3R:18929736-18929802
>chr3R:18930188-18930299
>chr3R:18931436-18931497
>chr3R:18931969-18932038
>chr3R:18933023-18933088
>chr3R:18933159-18933187
>chr3R:18933788-18934038
>chr3R:18934158-18934197
>chr3R:18934457-18934521
>chr3R:18934961-18935023
>chr3R:18936079-18936119
>chr3R:18936523-18936565
>chr3R:18937657-18937733
>chr3R:18937956-18937991
>chr3R:18939253-18939315
>chr3R:18941763-18941813
>chr3R:18942034-18942094
>chr3R:18942479-18942523
>chr3R:18942971-18943012
>chr3R:18943313-18943378
>chr3R:18944008-18944049
>chr3R:18944121-18944222
>chr3R:18944898-18944983
>chr3R:18946071-18946113
>chr3R:18946262-18946325
>chr3R:18947462-18947579
>chr3R:18948612-18948638
>chr3R:18949919-18949952
>chr3R:18950110-18950156
>chr3R:18950460-18950486
>chr3R:18950865-18950897
>chr3R:18953179-18953306
>chr3R:18954099-18954127
>chr3R:18956196-18956229
>chr3R:18958635-18958782
>chr3R:18958938-18959083
>chr3R:18959992-18960026
>chr3R:18960539-18960642
>chr3R:18960823-18960876
>chr3R:18962779-18962826
>chr3R:18963639-18963697
>chr3R:18964327-18964382
>chr3R:18964467-18964530
>chr3R:18967027-18967083
>chr3R:18967573-18967640
>chr3R:18968151-18968215
>chr3R:18968702-18968744
>chr3R:18973786-18973814
>chr3R:18975612-18975640
>chr3R:18977032-18977092
>chr3R:18977664-18977703
>chr3R:18977753-18977876
>chr3R:18983749-18983817
>chr3R:18985488-18985613
>chr3R:18985646-18985685
>chr3R:18987307-18987332
>chr3R:18988040-18988099
>chr3R:18988491-18988524
>chr3R:18989294-18989395
>chr3R:18991024-18991055
>chr3R:18991174-18991229
>chr3R:18994302-18994340
>chr3R:18995397-18995439
>chr3R:18995800-18995826
>chr3R:18997988-18998028
>chr3R:18998886-18998934
>chr3R:19000836-19000873
>chr3R:19001954-19001978
>chr3R:19002846-19002874
>chr3R:19003046-19003097
>chr3R:19004656-19004693
>chr3R:19005141-19005206
>chr3R:19007627-19007670
>chr3R:19008631-19008670
>chr3R:19009906-19009937
>chr3R:19010062-19010116
>chr3R:19010166-19010198
>chr3R:19012086-19012163
>chr3R:19015388-19015518
>chr3R:19015565-19015678
>chr3R:19017603-19017643
>chr3R:19018425-19018467
>chr3R:19019305-19019369
>chr3R:19019773-19019815
>chr3R:19024670-19024693
>chr3R:19030796-19030826
>chr3R:19031719-19031764
>chr3R:19031811-19031886
>chr3R:19034615-19034664
>chr3R:19035687-19035717
>chr3R:19036015-19036134
>chr3R:19036523-19036600
>chr3R:19036930-19036966
>chr3R:19040111-19040165
>chr3R:19040658-19040991
>chr3R:19047549-19047574
>chr3R:19047633-19047657
>chr3R:19047750-19047794
>chr3R:19053082-19053149
>chr3R:19053701-19053871
>chr3R:19054084-19054257
>chr3R:19054459-19054518
>chr3R:19054865-19054914
>chr3R:19056415-19056453
>chr3R:19057844-19057881
>chr3R:19058066-19058101
>chr3R:19058216-19058258
>chr3R:19058465-19058593
>chr3R:19060835-19060898
>chr3R:19061247-19061281
>chr3R:19061994-19062028
>chr3R:19063439-19063466
>chr3R:19063632-19063664
>chr3R:19064975-19065025
>chr3R:19066595-19066649
>chr3R:19066930-19066958
>chr3R:19067137-19067170
>chr3R:19068762-19068824
>chr3R:19069381-19069452
>chr3R:19070274-19070325
>chr3R:19071509-19071534
>chr3R:19073052-19073080
>chr3R:19073406-19073432
>chr3R:19073758-19073801
>chr3R:19074730-19074994
>chr3R:19075473-19075547
>chr3R:19078253-19078313
>chr3R:19078458-19078498
>chr3R:19079376-19079440
>chr3R:19079691-19079720
>chr3R:19080681-19080716
>chr3R:19080945-19080999
>chr3R:19082009-19082062
>chr3R:19082818-19082881
>chr3R:19083797-19083874
>chr3R:19083998-19084102
>chr3R:19084802-19084853
>chr3R:19086976-19087069
>chr3R:19089704-19089840
>chr3R:19091224-19091256
>chr3R:19091620-19091653
>chr3R:19093026-19093061
>chr3R:19096236-19096313
>chr3R:19097176-19097222
>chr3R:19098311-19098353
>chr3R:19098894-19098921
>chr3R:19099520-19099570
>chr3R:19099957-19100002
>chr3R:19102350-19102390
>chr3R:19105085-19105129
>chr3R:19106777-19106826
>chr3R:19106870-19106909
>chr3R:19107148-19107188
>chr3R:19107488-19107515
>chr3R:19107748-19107774
>chr3R:19107957-19107982
>chr3R:19109646-19109687
>chr3R:19111074-19111158
>chr3R:19111410-19111480
>chr3R:19113828-19114139
>chr3R:19114706-19114728
>chr3R:19116174-19116268
>chr3R:19118070-19118104
>chr3R:19118824-19118910
>chr3R:19119661-19119684
>chr3R:19119748-19119889
>chr3R:19121670-19121704
>chr3R:19122491-19122536
>chr3R:19122684-19122739
>chr3R:19124345-19124374
>chr3R:19124661-19124697
>chr3R:19126551-19126608
>chr3R:19127135-19127194
>chr3R:19128458-19128506
>chr3R:19128675-19128886
>chr3R:19134267-19134412
>chr3R:19136942-19136981
>chr3R:19137122-19138866
>chr3R:19141507-19141568
>chr3R:19144213-19144270
>chr3R:19146111-19146211
>chr3R:19146783-19146856
>chr3R:19147456-19147511
>chr3R:19148190-19148225
>chr3R:19149574-19149607
>chr3R:19151196-19151292
>chr3R:19151354-19151402
>chr3R:19151459-19151554
>chr3R:19152699-19152775
>chr3R:19158619-19158680
>chr3R:19158925-19158961
>chr3R:19159983-19160060
>chr3R:19160123-19160163
>chr3R:19164968-19165027
>chr3R:19165934-19166015
>chr3R:19166869-19166928
>chr3R:19167688-19167715
>chr3R:19168219-19168300
>chr3R:19168357-19168418
>chr3R:19169332-19169388
>chr3R:19169477-19169539
>chr3R:19169937-19169995
>chr3R:19171285-19171320
>chr3R:19171407-19171451
>chr3R:19172245-19172273
>chr3R:19178038-19178071
>chr3R:19179989-19180018
>chr3R:19180845-19180888
>chr3R:19181629-19181722
>chr3R:19182619-19182738
>chr3R:19183084-19183129
>chr3R:19184893-19184950
>chr3R:19185692-19185785
>chr3R:19187772-19187834
>chr3R:19189349-19189387
>chr3R:19189913-19190055
>chr3R:19190162-19190395
>chr3R:19192977-19197285
>chr3R:19197763-19197832
>chr3R:19198185-19198237
>chr3R:19199177-19199275
>chr3R:19199980-19200014
>chr3R:19200468-19200499
>chr3R:19202679-19202746
>chr3R:19203661-19203807
>chr3R:19203986-19204024
>chr3R:19205656-19205818
>chr3R:19210661-19210704
>chr3R:19210798-19210893
>chr3R:19211880-19211944
>chr3R:19215059-19215114
>chr3R:19216118-19216161
>chr3R:19220481-19220553
>chr3R:19222565-19222610
>chr3R:19222712-19222755
>chr3R:19222790-19222844
>chr3R:19226301-19226361
>chr3R:19226757-19226830
>chr3R:19229918-19229948
>chr3R:19233298-19233324
>chr3R:19234004-19234086
>chr3R:19236658-19236701
>chr3R:19237287-19237369
>chr3R:19238742-19238805
>chr3R:19240577-19240655
>chr3R:19241560-19241619
>chr3R:19243563-19243616
>chr3R:19249238-19249341
>chr3R:19249591-19249672
>chr3R:19250826-19250877
>chr3R:19250982-19251075
>chr3R:19251219-19251369
>chr3R:19251530-19251566
>chr3R:19252396-19252462
>chr3R:19256944-19256970
>chr3R:19260582-19260690
>chr3R:19260846-19260873
>chr3R:19261445-19261553
>chr3R:19264472-19264518
>chr3R:19264626-19264663
>chr3R:19267847-19268105
>chr3R:19268924-19268964
>chr3R:19270709-19270755
>chr3R:19270913-19270943
>chr3R:19271553-19271613
>chr3R:19273717-19273767
>chr3R:19276132-19276227
>chr3R:19279803-19279856
>chr3R:19280323-19280441
>chr3R:19282048-19282128
>chr3R:19282677-19282728
>chr3R:19283469-19283522
>chr3R:19284592-19284635
>chr3R:19284726-19284760
>chr3R:19285015-19285129
>chr3R:19286208-19286263
>chr3R:19286380-19286545
>chr3R:19288882-19288908
>chr3R:19289199-19289291
>chr3R:19291771-19291882
>chr3R:19292123-19292218
>chr3R:19293824-19293872
>chr3R:19294044-19294084
>chr3R:19294818-19294851
>chr3R:19295151-19295185
>chr3R:19295245-19295286
>chr3R:19297210-19297298
>chr3R:19298361-19298394
>chr3R:19300618-19300689
>chr3R:19301005-19301051
>chr3R:19302063-19302096
>chr3R:19303769-19303883
>chr3R:19304434-19304497
>chr3R:19305206-19305248
>chr3R:19307336-19307438
>chr3R:19309332-19309371
>chr3R:19309451-19309505
>chr3R:19309545-19309596
>chr3R:19310410-19310447
>chr3R:19310699-19310868
>chr3R:19310913-19310993
>chr3R:19311478-19311502
>chr3R:19312230-19312307
>chr3R:19313378-19313438
>chr3R:19314924-19314966
>chr3R:19316327-19316367
>chr3R:19316451-19316479
>chr3R:19317613-19317647
>chr3R:19318611-19318672
>chr3R:19319537-19319578
>chr3R:19321420-19321459
>chr3R:19321753-19321820
>chr3R:19322183-19322266
>chr3R:19322357-19322414
>chr3R:19322990-19323025
>chr3R:19323707-19323761
>chr3R:19325844-19325894
>chr3R:19326563-19326619
>chr3R:19326808-19326846
>chr3R:19328586-19328630
>chr3R:19330186-19330219
>chr3R:19330785-19330842
>chr3R:19333481-19333530
>chr3R:19333625-19333679
>chr3R:19333759-19333788
>chr3R:19334151-19334319
>chr3R:19336343-19336420
>chr3R:19337060-19337099
>chr3R:19337229-19337308
>chr3R:19339305-19339377
>chr3R:19339960-19339997
>chr3R:19340931-19340998
>chr3R:19341474-19341498
>chr3R:19346438-19346502
>chr3R:19347119-19347149
>chr3R:19348154-19348210
>chr3R:19349090-19349171
>chr3R:19349664-19349750
>chr3R:19351243-19351297
>chr3R:19352829-19352879
>chr3R:19354648-19354679
>chr3R:19356450-19356485
>chr3R:19357942-19357979
>chr3R:19358865-19358929
>chr3R:19360914-19360964
>chr3R:19361847-19361889
>chr3R:19362029-19362089
>chr3R:19362393-19362563
>chr3R:19363315-19363342
>chr3R:19365924-19366027
>chr3R:19366215-19366249
>chr3R:19366321-19366375
>chr3R:19367966-19368007
>chr3R:19369432-19369481
>chr3R:19371074-19371101
>chr3R:19372802-19372824
>chr3R:19373574-19373631
>chr3R:19375960-19376014
>chr3R:19379133-19379195
>chr3R:19380198-19380255
>chr3R:19380854-19380931
>chr3R:19383191-19383233
>chr3R:19389884-19389909
>chr3R:19398561-19398591
>chr3R:19403421-19403450
>chr3R:19405416-19405452
>chr3R:19406093-19406132
>chr3R:19407414-19407448
>chr3R:19410746-19410769
>chr3R:19410962-19411021
>chr3R:19413167-19413240
>chr3R:19415561-19415773
>chr3R:19416218-19416342
>chr3R:19417957-19418077
>chr3R:19418412-19418460
>chr3R:19418462-19418515
>chr3R:19418869-19418893
>chr3R:19420118-19420165
>chr3R:19420341-19420405
>chr3R:19424038-19424134
>chr3R:19424836-19424906
>chr3R:19427475-19427542
>chr3R:19429185-19429209
>chr3R:19432703-19432734
>chr3R:19436167-19436233
>chr3R:19437971-19438032
>chr3R:19438613-19438660
>chr3R:19439450-19439512
>chr3R:19440122-19440186
>chr3R:19440217-19440243
>chr3R:19440306-19440395
>chr3R:19441541-19450679
>chr3R:19451745-19451806
>chr3R:19452016-19452063
>chr3R:19452994-19453028
>chr3R:19453432-19453474
>chr3R:19454949-19454986
>chr3R:19458926-19459006
>chr3R:19459209-19459256
>chr3R:19459853-19459884
>chr3R:19462066-19462102
>chr3R:19464203-19464251
>chr3R:19465975-19466011
>chr3R:19467637-19467659
>chr3R:19467982-19468110
>chr3R:19468607-19468662
>chr3R:19468879-19468907
>chr3R:19469666-19469786
>chr3R:19469836-19469872
>chr3R:19470824-19470868
>chr3R:19472039-19472088
>chr3R:19472242-19472278
>chr3R:19473375-19473444
>chr3R:19474243-19474291
>chr3R:19477976-19478025
>chr3R:19487034-19487082
>chr3R:19487730-19487783
>chr3R:19491688-19491851
>chr3R:19491888-19491932
>chr3R:19492238-19492287
>chr3R:19494432-19494500
>chr3R:19494987-19495033
>chr3R:19496733-19496768
>chr3R:19497239-19497294
>chr3R:19498322-19498355
>chr3R:19498805-19498846
>chr3R:19499838-19499980
>chr3R:19500932-19500983
>chr3R:19503535-19503618
>chr3R:19505235-19505340
>chr3R:19507964-19507995
>chr3R:19509181-19509263
>chr3R:19509506-19509764
>chr3R:19510837-19510872
>chr3R:19512778-19512813
>chr3R:19512992-19513025
>chr3R:19513615-19513660
>chr3R:19514252-19514281
>chr3R:19514792-19514825
>chr3R:19515002-19515053
>chr3R:19516062-19516112
>chr3R:19516436-19516492
>chr3R:19517253-19517322
>chr3R:19517633-19517690
>chr3R:19518445-19518488
>chr3R:19519045-19519086
>chr3R:19523631-19523674
>chr3R:19524643-19524799
>chr3R:19526967-19527062
>chr3R:19527403-19527436
>chr3R:19529408-19529435
>chr3R:19529890-19530006
>chr3R:19533087-19533156
>chr3R:19534685-19534738
>chr3R:19539550-19539582
>chr3R:19542877-19542919
>chr3R:19545985-19546051
>chr3R:19549195-19549254
>chr3R:19550344-19550373
>chr3R:19550608-19550658
>chr3R:19551955-19551986
>chr3R:19553897-19553954
>chr3R:19554081-19554117
>chr3R:19556389-19556417
>chr3R:19561951-19562164
>chr3R:19565040-19565078
>chr3R:19565653-19565689
>chr3R:19569266-19569302
>chr3R:19571072-19571120
>chr3R:19571188-19571248
>chr3R:19572116-19572143
>chr3R:19572950-19573056
>chr3R:19573532-19573559
>chr3R:19575795-19575825
>chr3R:19577068-19577121
>chr3R:19578234-19578257
>chr3R:19579785-19579856
>chr3R:19579922-19580030
>chr3R:19581973-19582048
>chr3R:19582961-19582998
>chr3R:19583132-19583311
>chr3R:19583529-19583556
>chr3R:19585401-19585464
>chr3R:19586077-19586108
>chr3R:19586154-19586222
>chr3R:19586371-19586412
>chr3R:19586651-19586683
>chr3R:19586739-19586804
>chr3R:19588869-19588925
>chr3R:19589086-19589147
>chr3R:19591840-19591882
>chr3R:19593258-19593299
>chr3R:19593902-19593951
>chr3R:19594585-19594625
>chr3R:19597906-19597939
>chr3R:19598566-19598631
>chr3R:19611149-19611178
>chr3R:19616694-19616813
>chr3R:19618303-19618344
>chr3R:19621193-19621226
>chr3R:19623399-19623459
>chr3R:19623809-19623860
>chr3R:19624687-19624725
>chr3R:19628549-19628579
>chr3R:19629631-19629662
>chr3R:19633217-19633242
>chr3R:19634867-19634920
>chr3R:19638748-19638826
>chr3R:19643978-19644035
>chr3R:19644150-19644190
>chr3R:19644604-19644663
>chr3R:19644731-19644812
>chr3R:19645507-19645577
>chr3R:19645847-19645899
>chr3R:19647593-19647667
>chr3R:19648901-19648935
>chr3R:19653254-19653290
>chr3R:19654739-19654776
>chr3R:19656647-19656729
>chr3R:19658177-19658234
>chr3R:19658504-19658537
>chr3R:19661045-19661106
>chr3R:19663133-19663203
>chr3R:19664969-19665012
>chr3R:19665747-19665778
>chr3R:19666511-19666596
>chr3R:19668435-19668506
>chr3R:19668966-19669034
>chr3R:19670783-19670831
>chr3R:19672198-19672267
>chr3R:19672276-19672349
>chr3R:19673262-19673374
>chr3R:19674980-19675012
>chr3R:19675056-19675150
>chr3R:19676370-19676417
>chr3R:19677436-19677475
>chr3R:19678082-19678111
>chr3R:19679497-19679645
>chr3R:19679956-19680009
>chr3R:19680905-19680968
>chr3R:19681598-19681658
>chr3R:19681971-19682047
>chr3R:19682410-19682494
>chr3R:19682572-19682679
>chr3R:19682759-19682832
>chr3R:19683690-19683757
>chr3R:19684082-19684109
>chr3R:19684427-19684518
>chr3R:19684869-19684903
>chr3R:19686594-19686788
>chr3R:19686982-19687035
>chr3R:19688746-19688987
>chr3R:19689560-19689675
>chr3R:19691678-19691736
>chr3R:19691871-19691931
>chr3R:19693702-19693773
>chr3R:19695197-19695318
>chr3R:19695468-19695529
>chr3R:19696249-19696287
>chr3R:19696439-19696478
>chr3R:19697106-19697144
>chr3R:19699988-19700040
>chr3R:19700197-19700253
>chr3R:19700413-19700479
>chr3R:19701069-19701123
>chr3R:19701479-19701513
>chr3R:19701779-19701821
>chr3R:19702113-19702182
>chr3R:19703711-19703739
>chr3R:19703892-19703956
>chr3R:19705093-19705271
>chr3R:19705564-19712985
>chr3R:19713559-19713737
>chr3R:19714846-19714896
>chr3R:19716773-19716910
>chr3R:19718770-19718823
>chr3R:19719159-19719199
>chr3R:19719458-19719524
>chr3R:19720616-19720732
>chr3R:19721629-19721702
>chr3R:19722051-19722113
>chr3R:19724130-19724179
>chr3R:19726402-19726518
>chr3R:19727009-19727042
>chr3R:19727473-19727682
>chr3R:19727774-19728007
>chr3R:19728934-19729000
>chr3R:19729107-19729157
>chr3R:19729853-19729913
>chr3R:19729941-19730015
>chr3R:19730958-19731196
>chr3R:19731236-19731279
>chr3R:19731520-19731569
>chr3R:19731937-19731982
>chr3R:19732780-19732844
>chr3R:19732954-19733040
>chr3R:19733273-19733302
>chr3R:19734143-19734176
>chr3R:19734651-19734709
>chr3R:19735147-19735206
>chr3R:19735383-19735464
>chr3R:19735612-19735688
>chr3R:19735724-19735763
>chr3R:19736001-19736027
>chr3R:19740336-19740396
>chr3R:19740594-19740718
>chr3R:19740970-19741012
>chr3R:19741872-19742097
>chr3R:19743053-19743104
>chr3R:19743772-19743817
>chr3R:19744297-19749482
>chr3R:19749921-19749953
>chr3R:19750734-19750783
>chr3R:19751124-19751231
>chr3R:19751332-19751384
>chr3R:19751547-19751580
>chr3R:19752033-19752067
>chr3R:19753297-19753369
>chr3R:19753981-19754041
>chr3R:19754728-19754755
>chr3R:19755860-19755926
>chr3R:19756517-19756560
>chr3R:19756849-19756919
>chr3R:19758508-19758547
>chr3R:19758596-19758652
>chr3R:19759038-19759068
>chr3R:19760744-19760792
>chr3R:19761330-19761379
>chr3R:19761864-19761932
>chr3R:19762143-19762241
>chr3R:19762482-19762538
>chr3R:19762601-19762653
>chr3R:19765019-19765081
>chr3R:19765502-19765557
>chr3R:19766035-19766088
>chr3R:19766386-19766440
>chr3R:19766820-19766852
>chr3R:19767051-19767099
>chr3R:19767240-19767268
>chr3R:19768116-19768172
>chr3R:19769161-19769199
>chr3R:19769325-19769424
>chr3R:19770879-19770920
>chr3R:19771072-19771115
>chr3R:19771576-19771620
>chr3R:19772462-19772625
>chr3R:19773308-19773333
>chr3R:19774162-19774207
>chr3R:19774500-19774534
>chr3R:19775178-19775234
>chr3R:19775634-19775678
>chr3R:19776520-19776683
>chr3R:19777364-19777411
>chr3R:19784574-19784598
>chr3R:19787006-19787063
>chr3R:19790120-19790194
>chr3R:19790971-19791052
>chr3R:19791247-19791308
>chr3R:19793559-19793609
>chr3R:19796008-19796140
>chr3R:19796311-19796392
>chr3R:19796485-19796688
>chr3R:19796902-19797032
>chr3R:19797100-19797175
>chr3R:19798364-19798402
>chr3R:19799589-19799645
>chr3R:19802063-19802091
>chr3R:19802689-19802764
>chr3R:19803875-19803926
>chr3R:19805222-19805253
>chr3R:19806816-19806860
>chr3R:19808175-19808254
>chr3R:19808668-19808739
>chr3R:19809479-19809519
>chr3R:19809764-19809792
>chr3R:19812897-19812928
>chr3R:19814406-19814443
>chr3R:19815742-19815764
>chr3R:19816778-19816803
>chr3R:19817215-19817262
>chr3R:19818219-19818243
>chr3R:19819411-19819437
>chr3R:19819860-19819923
>chr3R:19821930-19821965
>chr3R:19823499-19823555
>chr3R:19824219-19824367
>chr3R:19825699-19825731
>chr3R:19826788-19826867
>chr3R:19827905-19827999
>chr3R:19828055-19828141
>chr3R:19829493-19829604
>chr3R:19829634-19829680
>chr3R:19831894-19831932
>chr3R:19833682-19833834
>chr3R:19835723-19835768
>chr3R:19839081-19839160
>chr3R:19839863-19839917
>chr3R:19840347-19840392
>chr3R:19842665-19842753
>chr3R:19843982-19844013
>chr3R:19845074-19845110
>chr3R:19846816-19846854
>chr3R:19851234-19851317
>chr3R:19852925-19853038
>chr3R:19854688-19854732
>chr3R:19857946-19857984
>chr3R:19858475-19858529
>chr3R:19860254-19860361
>chr3R:19873031-19873057
>chr3R:19875302-19875340
>chr3R:19875820-19875861
>chr3R:19877640-19877677
>chr3R:19878739-19878779
>chr3R:19880704-19880804
>chr3R:19886413-19886534
>chr3R:19887223-19887298
>chr3R:19889757-19889847
>chr3R:19889988-19890135
>chr3R:19890664-19890715
>chr3R:19891411-19891505
>chr3R:19892761-19892789
>chr3R:19893466-19893531
>chr3R:19893847-19893909
>chr3R:19896548-19896580
>chr3R:19897835-19897900
>chr3R:19898422-19898463
>chr3R:19898565-19898637
>chr3R:19898831-19898870
>chr3R:19903232-19903306
>chr3R:19903809-19903946
>chr3R:19904459-19904520
>chr3R:19905462-19905525
>chr3R:19905642-19905682
>chr3R:19905734-19905786
>chr3R:19906366-19906402
>chr3R:19909163-19909206
>chr3R:19910347-19910389
>chr3R:19912096-19912149
>chr3R:19912530-19912576
>chr3R:19913687-19913723
>chr3R:19932489-19932521
>chr3R:19933237-19933384
>chr3R:19933430-19933477
>chr3R:19934313-19934350
>chr3R:19934483-19934598
>chr3R:19935434-19935481
>chr3R:19938288-19938386
>chr3R:19941913-19941972
>chr3R:19944440-19944472
>chr3R:19945466-19945512
>chr3R:19945637-19945723
>chr3R:19946128-19946194
>chr3R:19947454-19947478
>chr3R:19950656-19950696
>chr3R:19952348-19952382
>chr3R:19952628-19952717
>chr3R:19953628-19953673
>chr3R:19955247-19955287
>chr3R:19955731-19955784
>chr3R:19956971-19957009
>chr3R:19958411-19958448
>chr3R:19958873-19958904
>chr3R:19959723-19959781
>chr3R:19960401-19960457
>chr3R:19961410-19961452
>chr3R:19961931-19961955
>chr3R:19962063-19962108
>chr3R:19962728-19962760
>chr3R:19963003-19963047
>chr3R:19964076-19964107
>chr3R:19964527-19964566
>chr3R:19965883-19966030
>chr3R:19967277-19967322
>chr3R:19970429-19970486
>chr3R:19971034-19971100
>chr3R:19972609-19972658
>chr3R:19979690-19979743
>chr3R:19980940-19980982
>chr3R:19981069-19981210
>chr3R:19982183-19982240
>chr3R:19985329-19985377
>chr3R:19987043-19987159
>chr3R:19987838-19987909
>chr3R:19988931-19988971
>chr3R:19989779-19989812
>chr3R:19991628-19991674
>chr3R:19992358-19992407
>chr3R:19993204-19993277
>chr3R:19996232-19996285
>chr3R:19996927-19996994
>chr3R:19997526-19997560
>chr3R:19997721-19997751
>chr3R:20001695-20001842
>chr3R:20009786-20009930
>chr3R:20010267-20010458
>chr3R:20011071-20011189
>chr3R:20011221-20011419
>chr3R:20012548-20012596
>chr3R:20013007-20013041
>chr3R:20013917-20013951
>chr3R:20015930-20016143
>chr3R:20018383-20018435
>chr3R:20018538-20018568
>chr3R:20020589-20020662
>chr3R:20020783-20020816
>chr3R:20020960-20020986
>chr3R:20023773-20023810
>chr3R:20025783-20025810
>chr3R:20026370-20026432
>chr3R:20027353-20027414
>chr3R:20028424-20028469
>chr3R:20032390-20032432
>chr3R:20034591-20034636
>chr3R:20035626-20035670
>chr3R:20035828-20035900
>chr3R:20038774-20038810
>chr3R:20039164-20039277
>chr3R:20040956-20040988
>chr3R:20041916-20041942
>chr3R:20041953-20041996
>chr3R:20049968-20050017
>chr3R:20052486-20052547
>chr3R:20054502-20054541
>chr3R:20054659-20054694
>chr3R:20062901-20062955
>chr3R:20064070-20064234
>chr3R:20065250-20065280
>chr3R:20066150-20066187
>chr3R:20066307-20066419
>chr3R:20066729-20066762
>chr3R:20067336-20067490
>chr3R:20067864-20067946
>chr3R:20072986-20073059
>chr3R:20074607-20074676
>chr3R:20075968-20076069
>chr3R:20076598-20076636
>chr3R:20079400-20079466
>chr3R:20079763-20079806
>chr3R:20082797-20082840
>chr3R:20083904-20083956
>chr3R:20084384-20084409
>chr3R:20085783-20085842
>chr3R:20089099-20089136
>chr3R:20089211-20089270
>chr3R:20091921-20091971
>chr3R:20096099-20096156
>chr3R:20097181-20097207
>chr3R:20098361-20098591
>chr3R:20098679-20098754
>chr3R:20098815-20098987
>chr3R:20100027-20100088
>chr3R:20100321-20100355
>chr3R:20102118-20102151
>chr3R:20103793-20103824
>chr3R:20103873-20103920
>chr3R:20104623-20104661
>chr3R:20104829-20104879
>chr3R:20106197-20106284
>chr3R:20106564-20106653
>chr3R:20109574-20114763
>chr3R:20117451-20117483
>chr3R:20119164-20119205
>chr3R:20123295-20123342
>chr3R:20126034-20126073
>chr3R:20128487-20128587
>chr3R:20129946-20129992
>chr3R:20132574-20132613
>chr3R:20134387-20134440
>chr3R:20135974-20136007
>chr3R:20136891-20136920
>chr3R:20138247-20138326
>chr3R:20138655-20138687
>chr3R:20139262-20139347
>chr3R:20141938-20141974
>chr3R:20145083-20145212
>chr3R:20146630-20146688
>chr3R:20146841-20146898
>chr3R:20149547-20149570
>chr3R:20151775-20151804
>chr3R:20152227-20152336
>chr3R:20152823-20152894
>chr3R:20153793-20153829
>chr3R:20154629-20154675
>chr3R:20154874-20154913
>chr3R:20155612-20155639
>chr3R:20156483-20156544
>chr3R:20156744-20165860
>chr3R:20168484-20168521
>chr3R:20169470-20169504
>chr3R:20171586-20171628
>chr3R:20171932-20172111
>chr3R:20174265-20174278
>chr3R:20174831-20174878
>chr3R:20175833-20175935
>chr3R:20177461-20177504
>chr3R:20180760-20180794
>chr3R:20181259-20181317
>chr3R:20183241-20183276
>chr3R:20184470-20184510
>chr3R:20186064-20186116
>chr3R:20186475-20186529
>chr3R:20186814-20186878
>chr3R:20187193-20187255
>chr3R:20187294-20187372
>chr3R:20187976-20188048
>chr3R:20189805-20189835
>chr3R:20190257-20190327
>chr3R:20192010-20192043
>chr3R:20192172-20192250
>chr3R:20194048-20194112
>chr3R:20194811-20194866
>chr3R:20196448-20196487
>chr3R:20196683-20196730
>chr3R:20197652-20197696
>chr3R:20198126-20198207
>chr3R:20198750-20198785
>chr3R:20201313-20201362
>chr3R:20204629-20204673
>chr3R:20206016-20206055
>chr3R:20211265-20211302
>chr3R:20213614-20213714
>chr3R:20214799-20214832
>chr3R:20215108-20215149
>chr3R:20217984-20218011
>chr3R:20219619-20219678
>chr3R:20220047-20220121
>chr3R:20220952-20220981
>chr3R:20222544-20222579
>chr3R:20226779-20226837
>chr3R:20226971-20227042
>chr3R:20227111-20227165
>chr3R:20227634-20227690
>chr3R:20227731-20227806
>chr3R:20231388-20231439
>chr3R:20231661-20231694
>chr3R:20231868-20231968
>chr3R:20236128-20236158
>chr3R:20237862-20237928
>chr3R:20238158-20238305
>chr3R:20238775-20238891
>chr3R:20240344-20240399
>chr3R:20244148-20244181
>chr3R:20245219-20245248
>chr3R:20245321-20248885
>chr3R:20249042-20249125
>chr3R:20249825-20249924
>chr3R:20253097-20253225
>chr3R:20254942-20254975
>chr3R:20257375-20257417
>chr3R:20257755-20257792
>chr3R:20257822-20257864
>chr3R:20257998-20258025
>chr3R:20261015-20261067
>chr3R:20261837-20261934
>chr3R:20262063-20262103
>chr3R:20264154-20264282
>chr3R:20264349-20264429
>chr3R:20265058-20265094
>chr3R:20265253-20265279
>chr3R:20265995-20266036
>chr3R:20266258-20266292
>chr3R:20266397-20266443
>chr3R:20266563-20272999
>chr3R:20273671-20273771
>chr3R:20274170-20274287
>chr3R:20274885-20274924
>chr3R:20275064-20275102
>chr3R:20276506-20276544
>chr3R:20277078-20277116
>chr3R:20277795-20277826
>chr3R:20278096-20278148
>chr3R:20280633-20280694
>chr3R:20282973-20283040
>chr3R:20284344-20284379
>chr3R:20285123-20285154
>chr3R:20285938-20285986
>chr3R:20286555-20286598
>chr3R:20286919-20286947
>chr3R:20287031-20287060
>chr3R:20287555-20287645
>chr3R:20288169-20288200
>chr3R:20288257-20288348
>chr3R:20288493-20288517
>chr3R:20288559-20288686
>chr3R:20288798-20288945
>chr3R:20289612-20289653
>chr3R:20289976-20290001
>chr3R:20290815-20290857
>chr3R:20292290-20292388
>chr3R:20292865-20292939
>chr3R:20293181-20293211
>chr3R:20293829-20294230
>chr3R:20294660-20294737
>chr3R:20294823-20294925
>chr3R:20295098-20295129
>chr3R:20297188-20297274
>chr3R:20297695-20297751
>chr3R:20297890-20297921
>chr3R:20298875-20298914
>chr3R:20300661-20300768
>chr3R:20302391-20302440
>chr3R:20307515-20307539
>chr3R:20308488-20308545
>chr3R:20309547-20309677
>chr3R:20311450-20311489
>chr3R:20318038-20318105
>chr3R:20320755-20320790
>chr3R:20323513-20323570
>chr3R:20327415-20327514
>chr3R:20327716-20327770
>chr3R:20330247-20330447
>chr3R:20330719-20330753
>chr3R:20330810-20330859
>chr3R:20331006-20331688
>chr3R:20332310-20332365
>chr3R:20333714-20333858
>chr3R:20333922-20333963
>chr3R:20334252-20334299
>chr3R:20335702-20335747
>chr3R:20336530-20336562
>chr3R:20336732-20336772
>chr3R:20337022-20337072
>chr3R:20337274-20337306
>chr3R:20340641-20340751
>chr3R:20341398-20341439
>chr3R:20342162-20342214
>chr3R:20342407-20342463
>chr3R:20342694-20342736
>chr3R:20343370-20343439
>chr3R:20343811-20343920
>chr3R:20344626-20344663
>chr3R:20344889-20344918
>chr3R:20345649-20345752
>chr3R:20346335-20346364
>chr3R:20346956-20346986
>chr3R:20348057-20348081
>chr3R:20351010-20351073
>chr3R:20351388-20351433
>chr3R:20351612-20351677
>chr3R:20352633-20352776
>chr3R:20353122-20353160
>chr3R:20353594-20353631
>chr3R:20354995-20355030
>chr3R:20356347-20356399
>chr3R:20356420-20356476
>chr3R:20357473-20357532
>chr3R:20358974-20359018
>chr3R:20359336-20359370
>chr3R:20359914-20360047
>chr3R:20361010-20361038
>chr3R:20362290-20362321
>chr3R:20362901-20362962
>chr3R:20364227-20364289
>chr3R:20365198-20365282
>chr3R:20366493-20366579
>chr3R:20366842-20366922
>chr3R:20367597-20367665
>chr3R:20369423-20369472
>chr3R:20372706-20372756
>chr3R:20375667-20375730
>chr3R:20376170-20376216
>chr3R:20376313-20376402
>chr3R:20377761-20377834
>chr3R:20378367-20378411
>chr3R:20380458-20380495
>chr3R:20385043-20385118
>chr3R:20385656-20385704
>chr3R:20386005-20386078
>chr3R:20386098-20386147
>chr3R:20386177-20386290
>chr3R:20387089-20387234
>chr3R:20390118-20390152
>chr3R:20390845-20390898
>chr3R:20392310-20392371
>chr3R:20392736-20392773
>chr3R:20394033-20394085
>chr3R:20399527-20399590
>chr3R:20399692-20399790
>chr3R:20399852-20399901
>chr3R:20400507-20400602
>chr3R:20401665-20401713
>chr3R:20402029-20402089
>chr3R:20402341-20402380
>chr3R:20402806-20402828
>chr3R:20403607-20403649
>chr3R:20404033-20404092
>chr3R:20404277-20404362
>chr3R:20404837-20404859
>chr3R:20405216-20405247
>chr3R:20405667-20405713
>chr3R:20405968-20406086
>chr3R:20408158-20408202
>chr3R:20409298-20409327
>chr3R:20412197-20412238
>chr3R:20413004-20413182
>chr3R:20414075-20414109
>chr3R:20414137-20414184
>chr3R:20414760-20414793
>chr3R:20415058-20415091
>chr3R:20415349-20415387
>chr3R:20416942-20416981
>chr3R:20421937-20421967
>chr3R:20422038-20422063
>chr3R:20422308-20422366
>chr3R:20422858-20422926
>chr3R:20423700-20423777
>chr3R:20424527-20424575
>chr3R:20425220-20425253
>chr3R:20427227-20427286
>chr3R:20428148-20428179
>chr3R:20430943-20431075
>chr3R:20431383-20431426
>chr3R:20432099-20432143
>chr3R:20433201-20433288
>chr3R:20434667-20434730
>chr3R:20434841-20434941
>chr3R:20435317-20435388
>chr3R:20435433-20435497
>chr3R:20435776-20435823
>chr3R:20436671-20436754
>chr3R:20437507-20437551
>chr3R:20438608-20438685
>chr3R:20440045-20440125
>chr3R:20441351-20441375
>chr3R:20441594-20441624
>chr3R:20442005-20442049
>chr3R:20445688-20445712
>chr3R:20447943-20447996
>chr3R:20448930-20448950
>chr3R:20449560-20449602
>chr3R:20450687-20450789
>chr3R:20454699-20454741
>chr3R:20456009-20456057
>chr3R:20456901-20456964
>chr3R:20457106-20457153
>chr3R:20457950-20457990
>chr3R:20458707-20458775
>chr3R:20459194-20459220
>chr3R:20459740-20459766
>chr3R:20459821-20459879
>chr3R:20459991-20460044
>chr3R:20461110-20461158
>chr3R:20461277-20461324
>chr3R:20461750-20461809
>chr3R:20470938-20470975
>chr3R:20472326-20472370
>chr3R:20472746-20472825
>chr3R:20475908-20476029
>chr3R:20476173-20476218
>chr3R:20476650-20476689
>chr3R:20477267-20477401
>chr3R:20477688-20477779
>chr3R:20478145-20478199
>chr3R:20478684-20478769
>chr3R:20481815-20481881
>chr3R:20481950-20481987
>chr3R:20483074-20483137
>chr3R:20484119-20484178
>chr3R:20484356-20484388
>chr3R:20484947-20484999
>chr3R:20485932-20486027
>chr3R:20486465-20486529
>chr3R:20487960-20487992
>chr3R:20488410-20488439
>chr3R:20491326-20491370
>chr3R:20491787-20491836
>chr3R:20492520-20492563
>chr3R:20493188-20493217
>chr3R:20493234-20493274
>chr3R:20493557-20493593
>chr3R:20494043-20494080
>chr3R:20494166-20494244
>chr3R:20497373-20497407
>chr3R:20499436-20499476
>chr3R:20499760-20499784
>chr3R:20500743-20500855
>chr3R:20501486-20501553
>chr3R:20502090-20502156
>chr3R:20506648-20507383
>chr3R:20507614-20507666
>chr3R:20509093-20509139
>chr3R:20509315-20509336
>chr3R:20510960-20510999
>chr3R:20513051-20515743
>chr3R:20518812-20518845
>chr3R:20519236-20519264
>chr3R:20519728-20519771
>chr3R:20521014-20521044
>chr3R:20521498-20521534
>chr3R:20522172-20522227
>chr3R:20525033-20525102
>chr3R:20527878-20527931
>chr3R:20529369-20529427
>chr3R:20530328-20530365
>chr3R:20532961-20532995
>chr3R:20536275-20536337
>chr3R:20536447-20536530
>chr3R:20543130-20543191
>chr3R:20545417-20545499
>chr3R:20546692-20546750
>chr3R:20547432-20547574
>chr3R:20547867-20547962
>chr3R:20548010-20548055
>chr3R:20548748-20548791
>chr3R:20555984-20556015
>chr3R:20556400-20556437
>chr3R:20556951-20556981
>chr3R:20557943-20557982
>chr3R:20559016-20559079
>chr3R:20559273-20559311
>chr3R:20561049-20561217
>chr3R:20562658-20562686
>chr3R:20564212-20564250
>chr3R:20567828-20567951
>chr3R:20568653-20568701
>chr3R:20569075-20569155
>chr3R:20570366-20570412
>chr3R:20570484-20570524
>chr3R:20573086-20573113
>chr3R:20575206-20575249
>chr3R:20575976-20576015
>chr3R:20578040-20578132
>chr3R:20583745-20583806
>chr3R:20586454-20586557
>chr3R:20588616-20588641
>chr3R:20592643-20592670
>chr3R:20592868-20592910
>chr3R:20593596-20593630
>chr3R:20594898-20594921
>chr3R:20598946-20598967
>chr3R:20600918-20600942
>chr3R:20602250-20602280
>chr3R:20603546-20603577
>chr3R:20604040-20604094
>chr3R:20604800-20604828
>chr3R:20608419-20608568
>chr3R:20611357-20611395
>chr3R:20612007-20612048
>chr3R:20614210-20614234
>chr3R:20616204-20616244
>chr3R:20616822-20616851
>chr3R:20617401-20617439
>chr3R:20617756-20617784
>chr3R:20618288-20618334
>chr3R:20619049-20619217
>chr3R:20619475-20619503
>chr3R:20622607-20622807
>chr3R:20622850-20622993
>chr3R:20623851-20623891
>chr3R:20624387-20624471
>chr3R:20624707-20624758
>chr3R:20626018-20626063
>chr3R:20626193-20626229
>chr3R:20626275-20626380
>chr3R:20626476-20626532
>chr3R:20627123-20627154
>chr3R:20631312-20631349
>chr3R:20635474-20635528
>chr3R:20640576-20640610
>chr3R:20644347-20644389
>chr3R:20644515-20644569
>chr3R:20648581-20648740
>chr3R:20648985-20649020
>chr3R:20656887-20656964
>chr3R:20658302-20658352
>chr3R:20658525-20658582
>chr3R:20659187-20659229
>chr3R:20660045-20660080
>chr3R:20660985-20661018
>chr3R:20661515-20661551
>chr3R:20662928-20662984
>chr3R:20668023-20668095
>chr3R:20668302-20668364
>chr3R:20670688-20670784
>chr3R:20671434-20671456
>chr3R:20673072-20673166
>chr3R:20675890-20675931
>chr3R:20676320-20676358
>chr3R:20676500-20676568
>chr3R:20676726-20676813
>chr3R:20679047-20679136
>chr3R:20681021-20681052
>chr3R:20683393-20683426
>chr3R:20683844-20683921
>chr3R:20684469-20684523
>chr3R:20686124-20686173
>chr3R:20686870-20686894
>chr3R:20690525-20690699
>chr3R:20693572-20693620
>chr3R:20696358-20696397
>chr3R:20698860-20698908
>chr3R:20699316-20699352
>chr3R:20705181-20705210
>chr3R:20705674-20705718
>chr3R:20706007-20706047
>chr3R:20707235-20707297
>chr3R:20712618-20712675
>chr3R:20715122-20715161
>chr3R:20716330-20716364
>chr3R:20718494-20718536
>chr3R:20719392-20719472
>chr3R:20723625-20723652
>chr3R:20723925-20723984
>chr3R:20724101-20724133
>chr3R:20726440-20726536
>chr3R:20730427-20730457
>chr3R:20731218-20731256
>chr3R:20731293-20731363
>chr3R:20733229-20733274
>chr3R:20733587-20733639
>chr3R:20739658-20739696
>chr3R:20739926-20739983
>chr3R:20740383-20740423
>chr3R:20741324-20741374
>chr3R:20743194-20743220
>chr3R:20746265-20746301
>chr3R:20753250-20753323
>chr3R:20754535-20754641
>chr3R:20755134-20755339
>chr3R:20755705-20755738
>chr3R:20758300-20758372
>chr3R:20762448-20762477
>chr3R:20763135-20763166
>chr3R:20764178-20764217
>chr3R:20765475-20765564
>chr3R:20765653-20765714
>chr3R:20765970-20766000
>chr3R:20766097-20766174
>chr3R:20766857-20766892
>chr3R:20768110-20768177
>chr3R:20768369-20768415
>chr3R:20769198-20769250
>chr3R:20770789-20770830
>chr3R:20771445-20771498
>chr3R:20771700-20771734
>chr3R:20773945-20773993
>chr3R:20774527-20774573
>chr3R:20775296-20775388
>chr3R:20775554-20775601
>chr3R:20776762-20776796
>chr3R:20777272-20777299
>chr3R:20778388-20778445
>chr3R:20780715-20780752
>chr3R:20781819-20781918
>chr3R:20782621-20782685
>chr3R:20782897-20782925
>chr3R:20783023-20783056
>chr3R:20783678-20783709
>chr3R:20783751-20783788
>chr3R:20784387-20784493
>chr3R:20786487-20786517
>chr3R:20788335-20788379
>chr3R:20788925-20788987
>chr3R:20790116-20790200
>chr3R:20791302-20791352
>chr3R:20793006-20793043
>chr3R:20794146-20794199
>chr3R:20794627-20794674
>chr3R:20795283-20795335
>chr3R:20795963-20796011
>chr3R:20798080-20798137
>chr3R:20798194-20798229
>chr3R:20798690-20798752
>chr3R:20800140-20800179
>chr3R:20800761-20800795
>chr3R:20800928-20800958
>chr3R:20801448-20801498
>chr3R:20801652-20801746
>chr3R:20802144-20802177
>chr3R:20802203-20802246
>chr3R:20802383-20802434
>chr3R:20802625-20802722
>chr3R:20803300-20803344
>chr3R:20804619-20804666
>chr3R:20805031-20805092
>chr3R:20805695-20805799
>chr3R:20806158-20806206
>chr3R:20808152-20808292
>chr3R:20808394-20808477
>chr3R:20808885-20808918
>chr3R:20808930-20809095
>chr3R:20809875-20809967
>chr3R:20810502-20810547
>chr3R:20815417-20815458
>chr3R:20818382-20818421
>chr3R:20820199-20820286
>chr3R:20821180-20821306
>chr3R:20821462-20821552
>chr3R:20821722-20821758
>chr3R:20824438-20824550
>chr3R:20825237-20825304
>chr3R:20827183-20827214
>chr3R:20827545-20827572
>chr3R:20827625-20827655
>chr3R:20832937-20832985
>chr3R:20834182-20834266
>chr3R:20834563-20834610
>chr3R:20836961-20837018
>chr3R:20838818-20838866
>chr3R:20839032-20839075
>chr3R:20840074-20840125
>chr3R:20840407-20840436
>chr3R:20851214-20851256
>chr3R:20853747-20853808
>chr3R:20854543-20859279
>chr3R:20860705-20860750
>chr3R:20862767-20862792
>chr3R:20864288-20864336
>chr3R:20865202-20865244
>chr3R:20865516-20865549
>chr3R:20879670-20879695
>chr3R:20880213-20880300
>chr3R:20880399-20880482
>chr3R:20882496-20882537
>chr3R:20882820-20882866
>chr3R:20884789-20884836
>chr3R:20884915-20884965
>chr3R:20886559-20886657
>chr3R:20887503-20887557
>chr3R:20890671-20890735
>chr3R:20891121-20891159
>chr3R:20891657-20891695
>chr3R:20893258-20893311
>chr3R:20893348-20893386
>chr3R:20893868-20893912
>chr3R:20894163-20894202
>chr3R:20894469-20894496
>chr3R:20894608-20894668
>chr3R:20897323-20897368
>chr3R:20899878-20899957
>chr3R:20900723-20900762
>chr3R:20901516-20901565
>chr3R:20901886-20901930
>chr3R:20905818-20905873
>chr3R:20906072-20906109
>chr3R:20907075-20907117
>chr3R:20908187-20908342
>chr3R:20908376-20908481
>chr3R:20909614-20909645
>chr3R:20909795-20909854
>chr3R:20911268-20911312
>chr3R:20914337-20914429
>chr3R:20914812-20914902
>chr3R:20915830-20915858
>chr3R:20918134-20918157
>chr3R:20920523-20920560
>chr3R:20921551-20921581
>chr3R:20925473-20925528
>chr3R:20925610-20925786
>chr3R:20928272-20928302
>chr3R:20929714-20929747
>chr3R:20930395-20930476
>chr3R:20930631-20930844
>chr3R:20931283-20931311
>chr3R:20933309-20933350
>chr3R:20935285-20935344
>chr3R:20935461-20935506
>chr3R:20938571-20938620
>chr3R:20939192-20939233
>chr3R:20939267-20939318
>chr3R:20940054-20940129
>chr3R:20940610-20940665
>chr3R:20941671-20941728
>chr3R:20943101-20943156
>chr3R:20943508-20943610
>chr3R:20944598-20944679
>chr3R:20945357-20945481
>chr3R:20946148-20946188
>chr3R:20946532-20946591
>chr3R:20947010-20947082
>chr3R:20949007-20949150
>chr3R:20949332-20949401
>chr3R:20950159-20950227
>chr3R:20952273-20952329
>chr3R:20952635-20952673
>chr3R:20953907-20953969
>chr3R:20958611-20958641
>chr3R:20960443-20960509
>chr3R:20961487-20961529
>chr3R:20962094-20962197
>chr3R:20967227-20967279
>chr3R:20968545-20968583
>chr3R:20969309-20969354
>chr3R:20969598-20969665
>chr3R:20973543-20973568
>chr3R:20974065-20974343
>chr3R:20974502-20974570
>chr3R:20974701-20974732
>chr3R:20975229-20975301
>chr3R:20975424-20975480
>chr3R:20977354-20977430
>chr3R:20977575-20977640
>chr3R:20978964-20979093
>chr3R:20982886-20982959
>chr3R:20983447-20983494
>chr3R:20984950-20985008
>chr3R:20985877-20985913
>chr3R:20989788-20989826
>chr3R:20992338-20992459
>chr3R:20993860-20993892
>chr3R:20994548-20994580
>chr3R:20995152-20995194
>chr3R:20995489-20995569
>chr3R:20997164-20997248
>chr3R:20997355-20997400
>chr3R:20998438-20998489
>chr3R:21002402-21002440
>chr3R:21003164-21003207
>chr3R:21004859-21004968
>chr3R:21005100-21005171
>chr3R:21008478-21008508
>chr3R:21009994-21010078
>chr3R:21010338-21010375
>chr3R:21015853-21015886
>chr3R:21016164-21016204
>chr3R:21016312-21016364
>chr3R:21017073-21017125
>chr3R:21017403-21017605
>chr3R:21018138-21018208
>chr3R:21018258-21018380
>chr3R:21020369-21020420
>chr3R:21021047-21021084
>chr3R:21022451-21022488
>chr3R:21023007-21023180
>chr3R:21023485-21023535
>chr3R:21023612-21023671
>chr3R:21023826-21023908
>chr3R:21024310-21024354
>chr3R:21028850-21028928
>chr3R:21037377-21037441
>chr3R:21042840-21042870
>chr3R:21053636-21053677
>chr3R:21060862-21060898
>chr3R:21062947-21062975
>chr3R:21063758-21063848
>chr3R:21064841-21064883
>chr3R:21066663-21066689
>chr3R:21069715-21069769
>chr3R:21072815-21072871
>chr3R:21076931-21076975
>chr3R:21080305-21080330
>chr3R:21081000-21081067
>chr3R:21081179-21081222
>chr3R:21082116-21082175
>chr3R:21083348-21083422
>chr3R:21085913-21085943
>chr3R:21086884-21086958
>chr3R:21090169-21090336
>chr3R:21090457-21090552
>chr3R:21090712-21090739
>chr3R:21093259-21093303
>chr3R:21093678-21093768
>chr3R:21094210-21094236
>chr3R:21095528-21095566
>chr3R:21096974-21097049
>chr3R:21097314-21097459
>chr3R:21097563-21097651
>chr3R:21102334-21102384
>chr3R:21103153-21103179
>chr3R:21111242-21111289
>chr3R:21113833-21113931
>chr3R:21115602-21115663
>chr3R:21115808-21115871
>chr3R:21116040-21116087
>chr3R:21116113-21116190
>chr3R:21117365-21117410
>chr3R:21120609-21120653
>chr3R:21121220-21121254
>chr3R:21123323-21123346
>chr3R:21124354-21124386
>chr3R:21125432-21125473
>chr3R:21126781-21126833
>chr3R:21131105-21131128
>chr3R:21140434-21140474
>chr3R:21140884-21141021
>chr3R:21141120-21141159
>chr3R:21141503-21141533
>chr3R:21141714-21150227
>chr3R:21151244-21151284
>chr3R:21152822-21152907
>chr3R:21154791-21154837
>chr3R:21157166-21157225
>chr3R:21162352-21162382
>chr3R:21167252-21167326
>chr3R:21169584-21169678
>chr3R:21169740-21169858
>chr3R:21174278-21174303
>chr3R:21174392-21174453
>chr3R:21174573-21174612
>chr3R:21174799-21174838
>chr3R:21175441-21175508
>chr3R:21176513-21176559
>chr3R:21178655-21178689
>chr3R:21178881-21179030
>chr3R:21179528-21179625
>chr3R:21180649-21180752
>chr3R:21181101-21181170
>chr3R:21181526-21181565
>chr3R:21185342-21185419
>chr3R:21185757-21185826
>chr3R:21185969-21186047
>chr3R:21186267-21186340
>chr3R:21188785-21188818
>chr3R:21193012-21193111
>chr3R:21195034-21195070
>chr3R:21195420-21195488
>chr3R:21199024-21199065
>chr3R:21201109-21201173
>chr3R:21201501-21201536
>chr3R:21202653-21202703
>chr3R:21202734-21202833
>chr3R:21204163-21204194
>chr3R:21205708-21205774
>chr3R:21205832-21205868
>chr3R:21208382-21208409
>chr3R:21209042-21209081
>chr3R:21210457-21210506
>chr3R:21214453-21214503
>chr3R:21214580-21214628
>chr3R:21214840-21214905
>chr3R:21215564-21215676
>chr3R:21215733-21215772
>chr3R:21216965-21217133
>chr3R:21217163-21217253
>chr3R:21217362-21217419
>chr3R:21218142-21218178
>chr3R:21218714-21218743
>chr3R:21220465-21220494
>chr3R:21225461-21225554
>chr3R:21225873-21225922
>chr3R:21226329-21226405
>chr3R:21228256-21228311
>chr3R:21232917-21232946
>chr3R:21233149-21233186
>chr3R:21237055-21237088
>chr3R:21237212-21237270
>chr3R:21238521-21238564
>chr3R:21242261-21242284
>chr3R:21248547-21248697
>chr3R:21250707-21250767
>chr3R:21251963-21252001
>chr3R:21253996-21254049
>chr3R:21254595-21254626
>chr3R:21255169-21255204
>chr3R:21257375-21257413
>chr3R:21257575-21257627
>chr3R:21258492-21258529
>chr3R:21258666-21258696
>chr3R:21259305-21259341
>chr3R:21260353-21260402
>chr3R:21261393-21261425
>chr3R:21263411-21263573
>chr3R:21265485-21265515
>chr3R:21266624-21266697
>chr3R:21267273-21267336
>chr3R:21271347-21271384
>chr3R:21273167-21273224
>chr3R:21280665-21280695
>chr3R:21280724-21280790
>chr3R:21280925-21280961
>chr3R:21282253-21282301
>chr3R:21282456-21282540
>chr3R:21283947-21283998
>chr3R:21284715-21284753
>chr3R:21286818-21286846
>chr3R:21287357-21287392
>chr3R:21287892-21287961
>chr3R:21288050-21288094
>chr3R:21288156-21288210
>chr3R:21288342-21288409
>chr3R:21289310-21289409
>chr3R:21289662-21289763
>chr3R:21290236-21290287
>chr3R:21292610-21292695
>chr3R:21293793-21293841
>chr3R:21294615-21294666
>chr3R:21295619-21295664
>chr3R:21295708-21295763
>chr3R:21298480-21298511
>chr3R:21299215-21299254
>chr3R:21299369-21309969
>chr3R:21310262-21310302
>chr3R:21311141-21311185
>chr3R:21312956-21313034
>chr3R:21313272-21313349
>chr3R:21314178-21314235
>chr3R:21321071-21321118
>chr3R:21321968-21322012
>chr3R:21322766-21322804
>chr3R:21323753-21323809
>chr3R:21324301-21324381
>chr3R:21325263-21325350
>chr3R:21325677-21325712
>chr3R:21326141-21326216
>chr3R:21326426-21326471
>chr3R:21326629-21326678
>chr3R:21327438-21327492
>chr3R:21328119-21328190
>chr3R:21328560-21328635
>chr3R:21328871-21328963
>chr3R:21329278-21329360
>chr3R:21329557-21329629
>chr3R:21329978-21330028
>chr3R:21330192-21330278
>chr3R:21331146-21331181
>chr3R:21331814-21331879
>chr3R:21332463-21332497
>chr3R:21332689-21332779
>chr3R:21332818-21333080
>chr3R:21333443-21333541
>chr3R:21333790-21333820
>chr3R:21333947-21334021
>chr3R:21334437-21334504
>chr3R:21334848-21334889
>chr3R:21336126-21336240
>chr3R:21336707-21336771
>chr3R:21336901-21337067
>chr3R:21338389-21338555
>chr3R:21338710-21338833
>chr3R:21338904-21338943
>chr3R:21339887-21339940
>chr3R:21340252-21340372
>chr3R:21341357-21341538
>chr3R:21341970-21342065
>chr3R:21342653-21342760
>chr3R:21342916-21343054
>chr3R:21344415-21344455
>chr3R:21345459-21345488
>chr3R:21345548-21345626
>chr3R:21345683-21345742
>chr3R:21345855-21345902
>chr3R:21345947-21345986
>chr3R:21348406-21348612
>chr3R:21348802-21348869
>chr3R:21352682-21352747
>chr3R:21358596-21358639
>chr3R:21370867-21370955
>chr3R:21371733-21371766
>chr3R:21372934-21373025
>chr3R:21375660-21375690
>chr3R:21377182-21377234
>chr3R:21379250-21379276
>chr3R:21381111-21381153
>chr3R:21381766-21381822
>chr3R:21384323-21384488
>chr3R:21386740-21386825
>chr3R:21387021-21387065
>chr3R:21391224-21391275
>chr3R:21392007-21392054
>chr3R:21393088-21393139
>chr3R:21393236-21393270
>chr3R:21394259-21394319
>chr3R:21401780-21401812
>chr3R:21402754-21402825
>chr3R:21410035-21410078
>chr3R:21410482-21410526
>chr3R:21410858-21410939
>chr3R:21411147-21411185
>chr3R:21413561-21413603
>chr3R:21414382-21414410
>chr3R:21414747-21414869
>chr3R:21415174-21415217
>chr3R:21415349-21415449
>chr3R:21416832-21416941
>chr3R:21418985-21419018
>chr3R:21419676-21419719
>chr3R:21420810-21420918
>chr3R:21421686-21421769
>chr3R:21423632-21423713
>chr3R:21423792-21423873
>chr3R:21425469-21425522
>chr3R:21425821-21425847
>chr3R:21426231-21426274
>chr3R:21428531-21428609
>chr3R:21428967-21429028
>chr3R:21429336-21429386
>chr3R:21431184-21431233
>chr3R:21432694-21432749
>chr3R:21434463-21434503
>chr3R:21439031-21439077
>chr3R:21440986-21441037
>chr3R:21441233-21441306
>chr3R:21442156-21442222
>chr3R:21442296-21442366
>chr3R:21444673-21444705
>chr3R:21444950-21445023
>chr3R:21445873-21446061
>chr3R:21446425-21446484
>chr3R:21446950-21446981
>chr3R:21447735-21447774
>chr3R:21450723-21450797
>chr3R:21452400-21452505
>chr3R:21456303-21456352
>chr3R:21456536-21456568
>chr3R:21458306-21458360
>chr3R:21459186-21459224
>chr3R:21459709-21459756
>chr3R:21460787-21460843
>chr3R:21461818-21461865
>chr3R:21462074-21462116
>chr3R:21464640-21464705
>chr3R:21465232-21465286
>chr3R:21465618-21465669
>chr3R:21465808-21465864
>chr3R:21467118-21467144
>chr3R:21467342-21467384
>chr3R:21472766-21472806
>chr3R:21474543-21474574
>chr3R:21475571-21475668
>chr3R:21475858-21475937
>chr3R:21478458-21478563
>chr3R:21479297-21479327
>chr3R:21479504-21479539
>chr3R:21481976-21482041
>chr3R:21486511-21486541
>chr3R:21488586-21488657
>chr3R:21489496-21489624
>chr3R:21490732-21490816
>chr3R:21493389-21493448
>chr3R:21493970-21493995
>chr3R:21494167-21494191
>chr3R:21494797-21494826
>chr3R:21495871-21495903
>chr3R:21497539-21497573
>chr3R:21497902-21497970
>chr3R:21498980-21499038
>chr3R:21502344-21502446
>chr3R:21503401-21503434
>chr3R:21504183-21504208
>chr3R:21504296-21504337
>chr3R:21509216-21509283
>chr3R:21509775-21509831
>chr3R:21510502-21510535
>chr3R:21514466-21514523
>chr3R:21517265-21517347
>chr3R:21517475-21517527
>chr3R:21518038-21518102
>chr3R:21518617-21518694
>chr3R:21523107-21523148
>chr3R:21527953-21528073
>chr3R:21529549-21529577
>chr3R:21531808-21531839
>chr3R:21536602-21536681
>chr3R:21536952-21537028
>chr3R:21537434-21537459
>chr3R:21537909-21537964
>chr3R:21540098-21540138
>chr3R:21540327-21540353
>chr3R:21540993-21541077
>chr3R:21541461-21541491
>chr3R:21547901-21547928
>chr3R:21548037-21548099
>chr3R:21548132-21548207
>chr3R:21548482-21548568
>chr3R:21548926-21548978
>chr3R:21549193-21549235
>chr3R:21551664-21551768
>chr3R:21552020-21552057
>chr3R:21552310-21552348
>chr3R:21552439-21552482
>chr3R:21552676-21552716
>chr3R:21552868-21552922
>chr3R:21553500-21553614
>chr3R:21555236-21555262
>chr3R:21555735-21555784
>chr3R:21555817-21555903
>chr3R:21556154-21556279
>chr3R:21556603-21556637
>chr3R:21557186-21557271
>chr3R:21557483-21557514
>chr3R:21558910-21558973
>chr3R:21559036-21559147
>chr3R:21560472-21560513
>chr3R:21561022-21561124
>chr3R:21561405-21561500
>chr3R:21561610-21561674
>chr3R:21562037-21562127
>chr3R:21562449-21562497
>chr3R:21564411-21564460
>chr3R:21565637-21565679
>chr3R:21567966-21568041
>chr3R:21570701-21570751
>chr3R:21570812-21570995
>chr3R:21571231-21571292
>chr3R:21571589-21571630
>chr3R:21572655-21572724
>chr3R:21573631-21573705
>chr3R:21579879-21579975
>chr3R:21581183-21581239
>chr3R:21583665-21583728
>chr3R:21583822-21583865
>chr3R:21585945-21586068
>chr3R:21587671-21587695
>chr3R:21588638-21588665
>chr3R:21589855-21589911
>chr3R:21590185-21590243
>chr3R:21592032-21592089
>chr3R:21593997-21594022
>chr3R:21594242-21594289
>chr3R:21595739-21595813
>chr3R:21596721-21596761
>chr3R:21597207-21597262
>chr3R:21598339-21598380
>chr3R:21598736-21598851
>chr3R:21599681-21599733
>chr3R:21599849-21599920
>chr3R:21600808-21600942
>chr3R:21601846-21601883
>chr3R:21603269-21603341
>chr3R:21604425-21604539
>chr3R:21604611-21604647
>chr3R:21604978-21605008
>chr3R:21605383-21605481
>chr3R:21605629-21605664
>chr3R:21606996-21607049
>chr3R:21607351-21607412
>chr3R:21608290-21608321
>chr3R:21608555-21608609
>chr3R:21609060-21611637
>chr3R:21611737-21611771
>chr3R:21611878-21611920
>chr3R:21612175-21612271
>chr3R:21614703-21614761
>chr3R:21615424-21615452
>chr3R:21617162-21617288
>chr3R:21618038-21618109
>chr3R:21618319-21618379
>chr3R:21618433-21618466
>chr3R:21618782-21618822
>chr3R:21618950-21618982
>chr3R:21620965-21621030
>chr3R:21621273-21621316
>chr3R:21622391-21622441
>chr3R:21622951-21623027
>chr3R:21623461-21623543
>chr3R:21624139-21624204
>chr3R:21625314-21625360
>chr3R:21625700-21625785
>chr3R:21626078-21626160
>chr3R:21626211-21626327
>chr3R:21626367-21626471
>chr3R:21626546-21626599
>chr3R:21630411-21630688
>chr3R:21632208-21632278
>chr3R:21632364-21632387
>chr3R:21632613-21632694
>chr3R:21632760-21632817
>chr3R:21634097-21634136
>chr3R:21634751-21634793
>chr3R:21634853-21634882
>chr3R:21635070-21635175
>chr3R:21635509-21635545
>chr3R:21639877-21639910
>chr3R:21640318-21640389
>chr3R:21641860-21641913
>chr3R:21643862-21643897
>chr3R:21649114-21649147
>chr3R:21649506-21649566
>chr3R:21650673-21650744
>chr3R:21650864-21650913
>chr3R:21651113-21651235
>chr3R:21651403-21651440
>chr3R:21651554-21651599
>chr3R:21652983-21653024
>chr3R:21655615-21655659
>chr3R:21656294-21656380
>chr3R:21656429-21656463
>chr3R:21657795-21657819
>chr3R:21659166-21659300
>chr3R:21659723-21659757
>chr3R:21659817-21659876
>chr3R:21663172-21663257
>chr3R:21672197-21672238
>chr3R:21674263-21674295
>chr3R:21676714-21676798
>chr3R:21677304-21677344
>chr3R:21677596-21677659
>chr3R:21678517-21678565
>chr3R:21679307-21679336
>chr3R:21682679-21682756
>chr3R:21684758-21684801
>chr3R:21686590-21686656
>chr3R:21688276-21688303
>chr3R:21689320-21689345
>chr3R:21690401-21690433
>chr3R:21692140-21692168
>chr3R:21692545-21692586
>chr3R:21692924-21692950
>chr3R:21693869-21693926
>chr3R:21694288-21694347
>chr3R:21695026-21695069
>chr3R:21695433-21695490
>chr3R:21695834-21695865
>chr3R:21698450-21698482
>chr3R:21698829-21698937
>chr3R:21699012-21699161
>chr3R:21699207-21699246
>chr3R:21699381-21699439
>chr3R:21699549-21699620
>chr3R:21700688-21700756
>chr3R:21701222-21701251
>chr3R:21702063-21702085
>chr3R:21703368-21703429
>chr3R:21704827-21704855
>chr3R:21706196-21706245
>chr3R:21710057-21710124
>chr3R:21712265-21712320
>chr3R:21713034-21713105
>chr3R:21713840-21713905
>chr3R:21716843-21716881
>chr3R:21717726-21717910
>chr3R:21718481-21718521
>chr3R:21718593-21718661
>chr3R:21719547-21719599
>chr3R:21722612-21722648
>chr3R:21724087-21724121
>chr3R:21725155-21725226
>chr3R:21725338-21725473
>chr3R:21725719-21725794
>chr3R:21727033-21727094
>chr3R:21729408-21729454
>chr3R:21732989-21733119
>chr3R:21733792-21733838
>chr3R:21734771-21734801
>chr3R:21735198-21735225
>chr3R:21736277-21736317
>chr3R:21736936-21736985
>chr3R:21758512-21758597
>chr3R:21761175-21768514
>chr3R:21771132-21771189
>chr3R:21771476-21771626
>chr3R:21780298-21780337
>chr3R:21783154-21783190
>chr3R:21783449-21783534
>chr3R:21784342-21784375
>chr3R:21785213-21785248
>chr3R:21785650-21785818
>chr3R:21789410-21789471
>chr3R:21789966-21790026
>chr3R:21790624-21790681
>chr3R:21791673-21791710
>chr3R:21793077-21793206
>chr3R:21793263-21793288
>chr3R:21793957-21793998
>chr3R:21794198-21794247
>chr3R:21795282-21795319
>chr3R:21796362-21796393
>chr3R:21798170-21798195
>chr3R:21798673-21798730
>chr3R:21798765-21798822
>chr3R:21799232-21799284
>chr3R:21799601-21799639
>chr3R:21800323-21800407
>chr3R:21800976-21801036
>chr3R:21802482-21802530
>chr3R:21803947-21803999
>chr3R:21805090-21805164
>chr3R:21806474-21806507
>chr3R:21807365-21807572
>chr3R:21807940-21808022
>chr3R:21808556-21808615
>chr3R:21809465-21809556
>chr3R:21812029-21812093
>chr3R:21813000-21813087
>chr3R:21813876-21813921
>chr3R:21815118-21815173
>chr3R:21816420-21816446
>chr3R:21818782-21818809
>chr3R:21822393-21822440
>chr3R:21825922-21826043
>chr3R:21829030-21829094
>chr3R:21829224-21829258
>chr3R:21829777-21829846
>chr3R:21830131-21830158
>chr3R:21830416-21830453
>chr3R:21831283-21831310
>chr3R:21831422-21831488
>chr3R:21832493-21832516
>chr3R:21834648-21834688
>chr3R:21837447-21837675
>chr3R:21837731-21837836
>chr3R:21839330-21839388
>chr3R:21839468-21839535
>chr3R:21839823-21839867
>chr3R:21841382-21841429
>chr3R:21842424-21842452
>chr3R:21846958-21847025
>chr3R:21847937-21847974
>chr3R:21848517-21848627
>chr3R:21851376-21851482
>chr3R:21851598-21851650
>chr3R:21851745-21851823
>chr3R:21853411-21853437
>chr3R:21853798-21853994
>chr3R:21854327-21854368
>chr3R:21857957-21858009
>chr3R:21859037-21859072
>chr3R:21859248-21859403
>chr3R:21859903-21859982
>chr3R:21860090-21860148
>chr3R:21862900-21862949
>chr3R:21863531-21863562
>chr3R:21864199-21864262
>chr3R:21866584-21866642
>chr3R:21872530-21872557
>chr3R:21872819-21872843
>chr3R:21874900-21874930
>chr3R:21876950-21876989
>chr3R:21884477-21884516
>chr3R:21885869-21885897
>chr3R:21890167-21890276
>chr3R:21890957-21890986
>chr3R:21891738-21891778
>chr3R:21893672-21893729
>chr3R:21893837-21893866
>chr3R:21893931-21893973
>chr3R:21894317-21894425
>chr3R:21895420-21895454
>chr3R:21896255-21896301
>chr3R:21896748-21896775
>chr3R:21897906-21897957
>chr3R:21898049-21898097
>chr3R:21899438-21899477
>chr3R:21900531-21900632
>chr3R:21901063-21901183
>chr3R:21901238-21901292
>chr3R:21901419-21901469
>chr3R:21901837-21901868
>chr3R:21904163-21904208
>chr3R:21905498-21905579
>chr3R:21907094-21907179
>chr3R:21907445-21907586
>chr3R:21907720-21907787
>chr3R:21908598-21908685
>chr3R:21908958-21909022
>chr3R:21911184-21911222
>chr3R:21911566-21911619
>chr3R:21916696-21916777
>chr3R:21918177-21918254
>chr3R:21918583-21918650
>chr3R:21920103-21920163
>chr3R:21921438-21921516
>chr3R:21922357-21922398
>chr3R:21922493-21922522
>chr3R:21925187-21925234
>chr3R:21925338-21925401
>chr3R:21925506-21925550
>chr3R:21925873-21925941
>chr3R:21930357-21930448
>chr3R:21930652-21930768
>chr3R:21931220-21931295
>chr3R:21931580-21931716
>chr3R:21931931-21931958
>chr3R:21932068-21932122
>chr3R:21932810-21932853
>chr3R:21933171-21933209
>chr3R:21934029-21934131
>chr3R:21934281-21934337
>chr3R:21934834-21934887
>chr3R:21934936-21935013
>chr3R:21935639-21935675
>chr3R:21935923-21935958
>chr3R:21936069-21936149
>chr3R:21936707-21936757
>chr3R:21937354-21937555
>chr3R:21938569-21938791
>chr3R:21939007-21939091
>chr3R:21939491-21939542
>chr3R:21941635-21941716
>chr3R:21942017-21942070
>chr3R:21942818-21942909
>chr3R:21942955-21942997
>chr3R:21943200-21943234
>chr3R:21943280-21943360
>chr3R:21944073-21944240
>chr3R:21945592-21945640
>chr3R:21946127-21946197
>chr3R:21948628-21948664
>chr3R:21948924-21948965
>chr3R:21949137-21949223
>chr3R:21949477-21949541
>chr3R:21949654-21949708
>chr3R:21949927-21950065
>chr3R:21951678-21951787
>chr3R:21952369-21952399
>chr3R:21952719-21952754
>chr3R:21953166-21953230
>chr3R:21954204-21954312
>chr3R:21954369-21954429
>chr3R:21955398-21955460
>chr3R:21955652-21955711
>chr3R:21955831-21955908
>chr3R:21956150-21956203
>chr3R:21957871-21957972
>chr3R:21958276-21958378
>chr3R:21960064-21960144
>chr3R:21961651-21961816
>chr3R:21962270-21962343
>chr3R:21963593-21963823
>chr3R:21964077-21964111
>chr3R:21964194-21964256
>chr3R:21964329-21964533
>chr3R:21965860-21965927
>chr3R:21965995-21966132
>chr3R:21967164-21967222
>chr3R:21967271-21967309
>chr3R:21970429-21970541
>chr3R:21971623-21971684
>chr3R:21971774-21971803
>chr3R:21972466-21972499
>chr3R:21972754-21972799
>chr3R:21973218-21973299
>chr3R:21974009-21974065
>chr3R:21974341-21974390
>chr3R:21975143-21975195
>chr3R:21975913-21976000
>chr3R:21976270-21976331
>chr3R:21977270-21977366
>chr3R:21978958-21979161
>chr3R:21979291-21979327
>chr3R:21979713-21979772
>chr3R:21980300-21980356
>chr3R:21981351-21981418
>chr3R:21983552-21983585
>chr3R:21985071-21985108
>chr3R:21985955-21986029
>chr3R:21986653-21986726
>chr3R:21987871-21987962
>chr3R:21988300-21988363
>chr3R:21988491-21988625
>chr3R:21989708-21989741
>chr3R:21990291-21990371
>chr3R:21990471-21990521
>chr3R:21991853-21991907
>chr3R:21992338-21992468
>chr3R:21992590-21992623
>chr3R:21992745-21992789
>chr3R:21993352-21993423
>chr3R:21994279-21994313
>chr3R:21994420-21994450
>chr3R:21994455-21994516
>chr3R:21995035-21995143
>chr3R:21996331-21996467
>chr3R:21996600-21996629
>chr3R:21997056-21997103
>chr3R:21998712-21998799
>chr3R:22000250-22000339
>chr3R:22000763-22000893
>chr3R:22001565-22001746
>chr3R:22002713-22002795
>chr3R:22003317-22003385
>chr3R:22004554-22004652
>chr3R:22004836-22004883
>chr3R:22005504-22005644
>chr3R:22005902-22005953
>chr3R:22006110-22006269
>chr3R:22006782-22006837
>chr3R:22006967-22007044
>chr3R:22007347-22007487
>chr3R:22007532-22007752
>chr3R:22007930-22007988
>chr3R:22008647-22008689
>chr3R:22009305-22009347
>chr3R:22009514-22009572
>chr3R:22010193-22010284
>chr3R:22011364-22011420
>chr3R:22011757-22011904
>chr3R:22012105-22012185
>chr3R:22012236-22012434
>chr3R:22012714-22012760
>chr3R:22012945-22013101
>chr3R:22013851-22013946
>chr3R:22014440-22014468
>chr3R:22015376-22015421
>chr3R:22020605-22020653
>chr3R:22022929-22022983
>chr3R:22023077-22023143
>chr3R:22034214-22034263
>chr3R:22036182-22036227
>chr3R:22038414-22038548
>chr3R:22038920-22038998
>chr3R:22042835-22042862
>chr3R:22043088-22043200
>chr3R:22044566-22044603
>chr3R:22044982-22045018
>chr3R:22045212-22045282
>chr3R:22045610-22045646
>chr3R:22046138-22046194
>chr3R:22047435-22047483
>chr3R:22048305-22048356
>chr3R:22052535-22052559
>chr3R:22054879-22054905
>chr3R:22055101-22055241
>chr3R:22055372-22055398
>chr3R:22055981-22056015
>chr3R:22057910-22058016
>chr3R:22058698-22058727
>chr3R:22059063-22059114
>chr3R:22059776-22059849
>chr3R:22060708-22060731
>chr3R:22060920-22060987
>chr3R:22063577-22063646
>chr3R:22065185-22065259
>chr3R:22066438-22066489
>chr3R:22067861-22068002
>chr3R:22068612-22068651
>chr3R:22073785-22073846
>chr3R:22075508-22075571
>chr3R:22075898-22076000
>chr3R:22077589-22077657
>chr3R:22078770-22078819
>chr3R:22079797-22079881
>chr3R:22081348-22081392
>chr3R:22083067-22083126
>chr3R:22085637-22085856
>chr3R:22086399-22086447
>chr3R:22095717-22095791
>chr3R:22095903-22095935
>chr3R:22096437-22096472
>chr3R:22097037-22097150
>chr3R:22097317-22097362
>chr3R:22098664-22098702
>chr3R:22098859-22098909
>chr3R:22098988-22099018
>chr3R:22100758-22100805
>chr3R:22102958-22102990
>chr3R:22103173-22103273
>chr3R:22103365-22103466
>chr3R:22105437-22105558
>chr3R:22106309-22106365
>chr3R:22106573-22106655
>chr3R:22106778-22106896
>chr3R:22110140-22110180
>chr3R:22110632-22110677
>chr3R:22110999-22111039
>chr3R:22111124-22111232
>chr3R:22111544-22111589
>chr3R:22111997-22112036
>chr3R:22113086-22113143
>chr3R:22121771-22121900
>chr3R:22123805-22123849
>chr3R:22124284-22124345
>chr3R:22124751-22124821
>chr3R:22125191-22125292
>chr3R:22125893-22125971
>chr3R:22126142-22126214
>chr3R:22129016-22129134
>chr3R:22130215-22130243
>chr3R:22130707-22130751
>chr3R:22131037-22131079
>chr3R:22131469-22131559
>chr3R:22132148-22132222
>chr3R:22133255-22133385
>chr3R:22134136-22134162
>chr3R:22136883-22136914
>chr3R:22137002-22137040
>chr3R:22137468-22137506
>chr3R:22137623-22137722
>chr3R:22138078-22138126
>chr3R:22138244-22138395
>chr3R:22139059-22139115
>chr3R:22139864-22139908
>chr3R:22140064-22140309
>chr3R:22140954-22141003
>chr3R:22141155-22141204
>chr3R:22141244-22141340
>chr3R:22141761-22141850
>chr3R:22142670-22142911
>chr3R:22143172-22143241
>chr3R:22144164-22144196
>chr3R:22144323-22144350
>chr3R:22144691-22144739
>chr3R:22145404-22145481
>chr3R:22147622-22147663
>chr3R:22149512-22149557
>chr3R:22150346-22150416
>chr3R:22151474-22151612
>chr3R:22151664-22151711
>chr3R:22152251-22152278
>chr3R:22153482-22153517
>chr3R:22153758-22153785
>chr3R:22155295-22155372
>chr3R:22155505-22155560
>chr3R:22156992-22157038
>chr3R:22157930-22158019
>chr3R:22158191-22158286
>chr3R:22158901-22158979
>chr3R:22160954-22161044
>chr3R:22161291-22161445
>chr3R:22161985-22162017
>chr3R:22162518-22162566
>chr3R:22164882-22164916
>chr3R:22166052-22166143
>chr3R:22166372-22166427
>chr3R:22166593-22166643
>chr3R:22167431-22167463
>chr3R:22167534-22167565
>chr3R:22168451-22168591
>chr3R:22169328-22169367
>chr3R:22169967-22169992
>chr3R:22170268-22170329
>chr3R:22170597-22170631
>chr3R:22170961-22171066
>chr3R:22171421-22171498
>chr3R:22171894-22171958
>chr3R:22172535-22172646
>chr3R:22173185-22173227
>chr3R:22173819-22173847
>chr3R:22174344-22174369
>chr3R:22175679-22175721
>chr3R:22176451-22176544
>chr3R:22177152-22177223
>chr3R:22179722-22179766
>chr3R:22179816-22179909
>chr3R:22182659-22182768
>chr3R:22183311-22183404
>chr3R:22186113-22186160
>chr3R:22186278-22186365
>chr3R:22187058-22187087
>chr3R:22187462-22187529
>chr3R:22188799-22188879
>chr3R:22188963-22189011
>chr3R:22190026-22190073
>chr3R:22191417-22191451
>chr3R:22193141-22193305
>chr3R:22193511-22193554
>chr3R:22193901-22193944
>chr3R:22194168-22194214
>chr3R:22195235-22195404
>chr3R:22195480-22195634
>chr3R:22195663-22195692
>chr3R:22196912-22196974
>chr3R:22197907-22198041
>chr3R:22198533-22198566
>chr3R:22199358-22199418
>chr3R:22200082-22200149
>chr3R:22200300-22200448
>chr3R:22201581-22201666
>chr3R:22201723-22201820
>chr3R:22203190-22203238
>chr3R:22205006-22205058
>chr3R:22205596-22205635
>chr3R:22205978-22206004
>chr3R:22206342-22206664
>chr3R:22207556-22207606
>chr3R:22208624-22208658
>chr3R:22208990-22209073
>chr3R:22209203-22209258
>chr3R:22209645-22209691
>chr3R:22211389-22211450
>chr3R:22213526-22213565
>chr3R:22214097-22214221
>chr3R:22218299-22218406
>chr3R:22218478-22218512
>chr3R:22218859-22218910
>chr3R:22218975-22219024
>chr3R:22219531-22219686
>chr3R:22220592-22220640
>chr3R:22220788-22220817
>chr3R:22221649-22221726
>chr3R:22221758-22221805
>chr3R:22223066-22223110
>chr3R:22223204-22223234
>chr3R:22223345-22223403
>chr3R:22223713-22223788
>chr3R:22226180-22226264
>chr3R:22227377-22227407
>chr3R:22228153-22228251
>chr3R:22228678-22228734
>chr3R:22229136-22229305
>chr3R:22229707-22229790
>chr3R:22230971-22231060
>chr3R:22231972-22231999
>chr3R:22232279-22232315
>chr3R:22233634-22233689
>chr3R:22234104-22234163
>chr3R:22234425-22234483
>chr3R:22234730-22236009
>chr3R:22236411-22236480
>chr3R:22236631-22236662
>chr3R:22237179-22237338
>chr3R:22237837-22237868
>chr3R:22239544-22248550
>chr3R:22251296-22251363
>chr3R:22251677-22251738
>chr3R:22252229-22252263
>chr3R:22252538-22252572
>chr3R:22252825-22252879
>chr3R:22253476-22253523
>chr3R:22253704-22253733
>chr3R:22255203-22255231
>chr3R:22255282-22255341
>chr3R:22255619-22255669
>chr3R:22255813-22255928
>chr3R:22257600-22257640
>chr3R:22257822-22257874
>chr3R:22258025-22258070
>chr3R:22258754-22258801
>chr3R:22259156-22259218
>chr3R:22260908-22261060
>chr3R:22261173-22261200
>chr3R:22262922-22263041
>chr3R:22263101-22263159
>chr3R:22264839-22264872
>chr3R:22264915-22264965
>chr3R:22266006-22266059
>chr3R:22267760-22267944
>chr3R:22268335-22268385
>chr3R:22268431-22268585
>chr3R:22270246-22270301
>chr3R:22271137-22271167
>chr3R:22271805-22271844
>chr3R:22273043-22273182
>chr3R:22274377-22274445
>chr3R:22274700-22274756
>chr3R:22277804-22277907
>chr3R:22278493-22278535
>chr3R:22279931-22280017
>chr3R:22281434-22281490
>chr3R:22281574-22281665
>chr3R:22281819-22281862
>chr3R:22283586-22283677
>chr3R:22285084-22285119
>chr3R:22285814-22285859
>chr3R:22286346-22286394
>chr3R:22289237-22289285
>chr3R:22290476-22290525
>chr3R:22290954-22291074
>chr3R:22291354-22291420
>chr3R:22291534-22291609
>chr3R:22292071-22292134
>chr3R:22292780-22292807
>chr3R:22293390-22293427
>chr3R:22295515-22295601
>chr3R:22295704-22295805
>chr3R:22295910-22296007
>chr3R:22296715-22297040
>chr3R:22297642-22297743
>chr3R:22297848-22297945
>chr3R:22298653-22298978
>chr3R:22301141-22301190
>chr3R:22303657-22303749
>chr3R:22304332-22304384
>chr3R:22304814-22304866
>chr3R:22304886-22304958
>chr3R:22306707-22306735
>chr3R:22307025-22307078
>chr3R:22308999-22309039
>chr3R:22309258-22309297
>chr3R:22309905-22309948
>chr3R:22310465-22310529
>chr3R:22310839-22311086
>chr3R:22311419-22311439
>chr3R:22312421-22312524
>chr3R:22314527-22314557
>chr3R:22314768-22314826
>chr3R:22314889-22314931
>chr3R:22316241-22316337
>chr3R:22316402-22316549
>chr3R:22317375-22317413
>chr3R:22319258-22319283
>chr3R:22321384-22321455
>chr3R:22322506-22322564
>chr3R:22324211-22324259
>chr3R:22324726-22324784
>chr3R:22325280-22325355
>chr3R:22326488-22326532
>chr3R:22326592-22326616
>chr3R:22329774-22329806
>chr3R:22336957-22337024
>chr3R:22337293-22337324
>chr3R:22338733-22338794
>chr3R:22339429-22339468
>chr3R:22339897-22339943
>chr3R:22340264-22340295
>chr3R:22340654-22340726
>chr3R:22341430-22341496
>chr3R:22341803-22341898
>chr3R:22343178-22343204
>chr3R:22346753-22346823
>chr3R:22347186-22347283
>chr3R:22348329-22348384
>chr3R:22348463-22348491
>chr3R:22351720-22351747
>chr3R:22353958-22353991
>chr3R:22355626-22355653
>chr3R:22356936-22356959
>chr3R:22357166-22357213
>chr3R:22357414-22357464
>chr3R:22359772-22359801
>chr3R:22361179-22361266
>chr3R:22362715-22362747
>chr3R:22365891-22365918
>chr3R:22367279-22367345
>chr3R:22371521-22371603
>chr3R:22375161-22375276
>chr3R:22376596-22376621
>chr3R:22378815-22378863
>chr3R:22379392-22379437
>chr3R:22381172-22381200
>chr3R:22381544-22381577
>chr3R:22388072-22388101
>chr3R:22389181-22389262
>chr3R:22389812-22389941
>chr3R:22392235-22392311
>chr3R:22393396-22393434
>chr3R:22394970-22395022
>chr3R:22396527-22396611
>chr3R:22396789-22396880
>chr3R:22397177-22397269
>chr3R:22397571-22397654
>chr3R:22398134-22398167
>chr3R:22399769-22399800
>chr3R:22400665-22400705
>chr3R:22400853-22400911
>chr3R:22402560-22402596
>chr3R:22403149-22403184
>chr3R:22405429-22405460
>chr3R:22406662-22406693
>chr3R:22408589-22408614
>chr3R:22409332-22409368
>chr3R:22411359-22411399
>chr3R:22413198-22413236
>chr3R:22418041-22418092
>chr3R:22419253-22419416
>chr3R:22421690-22421718
>chr3R:22422937-22423019
>chr3R:22425730-22425772
>chr3R:22425977-22426023
>chr3R:22426463-22426529
>chr3R:22427233-22427274
>chr3R:22428850-22428885
>chr3R:22429133-22429195
>chr3R:22429728-22429757
>chr3R:22429914-22429966
>chr3R:22430447-22430474
>chr3R:22431249-22431274
>chr3R:22433414-22433489
>chr3R:22433662-22433695
>chr3R:22436101-22436141
>chr3R:22436339-22436361
>chr3R:22437440-22437497
>chr3R:22437808-22437846
>chr3R:22438801-22438848
>chr3R:22444611-22444669
>chr3R:22450598-22453180
>chr3R:22458311-22458354
>chr3R:22458693-22458761
>chr3R:22459086-22459129
>chr3R:22460270-22460373
>chr3R:22466825-22466879
>chr3R:22467457-22467494
>chr3R:22468820-22468854
>chr3R:22469102-22469151
>chr3R:22470366-22470413
>chr3R:22474192-22474305
>chr3R:22474727-22474801
>chr3R:22476822-22476966
>chr3R:22477078-22477109
>chr3R:22480221-22480270
>chr3R:22480590-22480616
>chr3R:22481346-22481424
>chr3R:22481556-22481607
>chr3R:22482044-22482116
>chr3R:22482911-22482999
>chr3R:22483239-22483302
>chr3R:22483623-22483756
>chr3R:22483909-22483940
>chr3R:22484461-22484555
>chr3R:22484723-22484754
>chr3R:22485889-22485911
>chr3R:22486761-22486913
>chr3R:22487925-22487958
>chr3R:22491679-22491739
>chr3R:22491873-22491914
>chr3R:22492357-22492392
>chr3R:22492650-22492716
>chr3R:22493689-22493751
>chr3R:22494249-22494291
>chr3R:22494896-22494997
>chr3R:22495167-22495194
>chr3R:22496621-22496663
>chr3R:22497432-22497503
>chr3R:22497821-22497981
>chr3R:22499360-22499425
>chr3R:22499524-22499634
>chr3R:22501628-22501703
>chr3R:22502494-22502531
>chr3R:22503984-22504017
>chr3R:22504144-22504214
>chr3R:22504815-22504911
>chr3R:22505293-22505392
>chr3R:22511196-22511247
>chr3R:22512314-22512348
>chr3R:22513651-22513712
>chr3R:22514095-22514190
>chr3R:22514285-22514314
>chr3R:22515769-22515819
>chr3R:22516234-22516317
>chr3R:22517088-22517112
>chr3R:22518484-22518536
>chr3R:22518653-22518683
>chr3R:22520420-22520455
>chr3R:22522381-22522418
>chr3R:22524594-22524622
>chr3R:22526758-22526782
>chr3R:22527594-22527626
>chr3R:22528126-22528165
>chr3R:22533598-22533672
>chr3R:22533994-22534051
>chr3R:22535706-22535755
>chr3R:22535900-22535929
>chr3R:22536599-22536645
>chr3R:22536804-22536832
>chr3R:22537534-22537643
>chr3R:22537987-22538048
>chr3R:22542764-22542802
>chr3R:22543568-22543593
>chr3R:22545058-22545105
>chr3R:22546906-22546943
>chr3R:22550176-22550209
>chr3R:22550385-22550462
>chr3R:22550577-22550617
>chr3R:22550712-22550775
>chr3R:22553227-22553265
>chr3R:22553335-22553418
>chr3R:22554611-22554698
>chr3R:22556196-22556226
>chr3R:22556441-22556562
>chr3R:22558951-22559042
>chr3R:22560530-22560658
>chr3R:22562284-22562310
>chr3R:22562646-22562868
>chr3R:22564353-22564414
>chr3R:22569835-22569890
>chr3R:22570821-22570892
>chr3R:22570980-22571010
>chr3R:22576998-22577053
>chr3R:22578300-22578340
>chr3R:22579539-22579733
>chr3R:22580039-22580075
>chr3R:22580558-22580611
>chr3R:22581557-22581587
>chr3R:22583872-22583916
>chr3R:22585543-22585591
>chr3R:22585712-22585890
>chr3R:22587918-22588073
>chr3R:22588836-22588994
>chr3R:22589144-22589192
>chr3R:22589267-22589415
>chr3R:22590085-22590131
>chr3R:22591208-22591273
>chr3R:22591670-22591722
>chr3R:22592013-22592095
>chr3R:22592916-22593017
>chr3R:22593099-22593146
>chr3R:22594618-22594737
>chr3R:22596569-22596685
>chr3R:22598314-22598478
>chr3R:22599461-22599501
>chr3R:22599916-22599971
>chr3R:22600182-22600275
>chr3R:22600814-22601002
>chr3R:22601084-22601136
>chr3R:22601881-22601913
>chr3R:22602259-22602467
>chr3R:22602911-22603057
>chr3R:22605405-22605437
>chr3R:22605524-22605567
>chr3R:22606095-22606193
>chr3R:22606769-22606803
>chr3R:22607993-22608032
>chr3R:22608508-22608542
>chr3R:22608727-22608770
>chr3R:22613508-22613566
>chr3R:22619168-22619209
>chr3R:22619789-22619846
>chr3R:22623406-22623474
>chr3R:22624091-22624147
>chr3R:22624509-22624550
>chr3R:22626213-22626257
>chr3R:22626860-22626901
>chr3R:22626946-22627335
>chr3R:22628236-22628268
>chr3R:22629220-22629253
>chr3R:22629320-22629392
>chr3R:22629601-22629630
>chr3R:22629839-22629918
>chr3R:22631980-22632025
>chr3R:22632541-22632586
>chr3R:22633165-22633209
>chr3R:22633657-22633690
>chr3R:22635717-22635788
>chr3R:22637577-22637616
>chr3R:22640073-22640112
>chr3R:22642289-22642314
>chr3R:22643929-22644101
>chr3R:22645607-22645637
>chr3R:22645766-22645812
>chr3R:22646550-22646587
>chr3R:22647154-22647341
>chr3R:22648020-22648086
>chr3R:22652319-22652418
>chr3R:22653754-22653814
>chr3R:22655749-22655783
>chr3R:22655944-22656024
>chr3R:22656857-22656951
>chr3R:22657637-22657666
>chr3R:22657996-22658196
>chr3R:22658288-22658399
>chr3R:22659269-22659344
>chr3R:22659815-22659847
>chr3R:22660509-22660540
>chr3R:22660974-22661016
>chr3R:22661433-22661514
>chr3R:22663657-22663757
>chr3R:22665541-22665576
>chr3R:22666648-22666704
>chr3R:22666986-22667057
>chr3R:22667622-22667698
>chr3R:22668070-22668117
>chr3R:22668427-22668620
>chr3R:22669920-22669952
>chr3R:22670054-22670167
>chr3R:22670903-22670939
>chr3R:22671985-22672016
>chr3R:22672847-22672903
>chr3R:22673341-22673374
>chr3R:22676105-22676174
>chr3R:22676234-22676274
>chr3R:22680601-22680646
>chr3R:22681927-22682040
>chr3R:22683243-22683317
>chr3R:22686029-22686053
>chr3R:22689654-22689696
>chr3R:22690397-22690449
>chr3R:22701181-22701203
>chr3R:22702929-22703002
>chr3R:22703294-22703346
>chr3R:22706545-22706603
>chr3R:22712233-22712266
>chr3R:22712717-22712795
>chr3R:22714617-22714666
>chr3R:22720203-22720255
>chr3R:22721279-22721314
>chr3R:22725560-22725654
>chr3R:22726512-22726549
>chr3R:22727704-22727744
>chr3R:22728991-22729031
>chr3R:22730154-22730241
>chr3R:22730441-22730480
>chr3R:22731531-22731555
>chr3R:22733075-22733384
>chr3R:22743792-22743825
>chr3R:22747667-22747713
>chr3R:22750339-22750364
>chr3R:22750449-22750480
>chr3R:22751204-22751231
>chr3R:22751397-22751430
>chr3R:22752315-22752368
>chr3R:22754966-22754999
>chr3R:22755396-22755432
>chr3R:22767460-22767493
>chr3R:22772006-22772041
>chr3R:22777916-22777949
>chr3R:22781781-22781847
>chr3R:22782817-22782853
>chr3R:22784936-22784993
>chr3R:22785276-22785392
>chr3R:22785974-22786028
>chr3R:22787167-22787268
>chr3R:22787412-22787508
>chr3R:22787784-22787934
>chr3R:22788071-22788127
>chr3R:22788216-22788278
>chr3R:22789860-22789911
>chr3R:22791429-22791461
>chr3R:22791869-22791906
>chr3R:22792431-22792522
>chr3R:22793123-22793169
>chr3R:22793960-22794029
>chr3R:22794675-22794751
>chr3R:22794897-22794953
>chr3R:22795221-22795277
>chr3R:22796606-22796639
>chr3R:22798961-22799051
>chr3R:22799352-22799413
>chr3R:22800140-22800176
>chr3R:22800311-22800332
[truncated: 168,551 more chars]
