# Supplementary material for: Red: an intelligent, rapid, accurate tool for detecting repeats de-novo on the genomic scale
Source: BMC Bioinformatics. 2015 Jul 24;16:227. doi: 10.1186/s12859-015-0654-5 (PMC4513396; doi:10.1186/s12859-015-0654-5)
Supplement: Additional file 6 — Supplementary data set 5 — Red’s repeats of the Drosophila melanogaster genome. The command “tar -xzf file” results in a directory that contains the locations of repeats found by Red in the genome of the Drosophila melanogaster. [file 12859_2015_654_MOESM6_ESM.gz › GnmRptDm6/chr4.rpt]

>chr4:0-357
>chr4:687-723
>chr4:1076-1145
>chr4:1538-1679
>chr4:4133-4178
>chr4:5003-6266
>chr4:6374-10730
>chr4:11044-11395
>chr4:11593-24002
>chr4:24316-24667
>chr4:24865-38906
>chr4:39250-39587
>chr4:39785-39928
>chr4:41493-42304
>chr4:42397-42575
>chr4:45677-45724
>chr4:46582-47391
>chr4:47526-47558
>chr4:47680-47711
>chr4:51267-51316
>chr4:52702-54114
>chr4:54231-54311
>chr4:54355-54385
>chr4:54792-54982
>chr4:55019-55712
>chr4:56038-56086
>chr4:58658-58728
>chr4:59764-59849
>chr4:59908-59962
>chr4:60428-60462
>chr4:60631-60683
>chr4:62236-62262
>chr4:62631-62669
>chr4:62839-62881
>chr4:63252-63313
>chr4:63782-63824
>chr4:64023-64061
>chr4:64588-64662
>chr4:65027-65060
>chr4:65217-65251
>chr4:65900-65938
>chr4:68001-68149
>chr4:68473-68538
>chr4:71478-71525
>chr4:72285-72320
>chr4:73391-73435
>chr4:76547-81966
>chr4:83575-84013
>chr4:84521-84570
>chr4:84638-84725
>chr4:84753-84844
>chr4:85504-85539
>chr4:86375-86725
>chr4:88372-88421
>chr4:88552-88589
>chr4:88936-89292
>chr4:90044-90105
>chr4:90786-90824
>chr4:91085-91162
>chr4:95760-95837
>chr4:96887-96913
>chr4:98135-98627
>chr4:100114-100464
>chr4:100514-100821
>chr4:100927-101057
>chr4:101172-101369
>chr4:101503-101526
>chr4:101665-101712
>chr4:101896-101962
>chr4:103196-103376
>chr4:103456-103657
>chr4:104308-104356
>chr4:104820-104859
>chr4:107342-107386
>chr4:108512-108553
>chr4:111117-111145
>chr4:111704-111734
>chr4:111823-111856
>chr4:112039-112115
>chr4:112181-112241
>chr4:112771-112824
>chr4:112896-112942
>chr4:114415-114477
>chr4:114864-115695
>chr4:115817-115840
>chr4:118974-119007
>chr4:119101-119125
>chr4:119680-119715
>chr4:119769-119803
>chr4:120824-120867
>chr4:121681-121708
>chr4:122016-122107
>chr4:124090-124357
>chr4:124448-124754
>chr4:124783-124874
>chr4:125045-125292
>chr4:125490-126671
>chr4:126809-127191
>chr4:127288-127399
>chr4:127794-127865
>chr4:127993-128235
>chr4:128307-128827
>chr4:128990-129049
>chr4:129864-129914
>chr4:130612-130652
>chr4:130903-130993
>chr4:131031-131337
>chr4:131586-131656
>chr4:132950-132993
>chr4:133366-133448
>chr4:135348-135379
>chr4:135587-135738
>chr4:137183-137213
>chr4:138315-138366
>chr4:138691-138858
>chr4:138915-139076
>chr4:139108-139291
>chr4:139324-139939
>chr4:140166-140204
>chr4:143279-143668
>chr4:143735-143776
>chr4:143807-146821
>chr4:146856-147255
>chr4:147298-147768
>chr4:147912-147941
>chr4:149107-149852
>chr4:153668-153733
>chr4:153969-154024
>chr4:154524-154569
>chr4:157804-157827
>chr4:158032-158059
>chr4:158192-158223
>chr4:160467-160584
>chr4:165278-165663
>chr4:172715-172784
>chr4:173906-173951
>chr4:177992-178095
>chr4:180201-180585
>chr4:180649-180767
>chr4:180818-180887
>chr4:180967-181069
>chr4:182327-182375
>chr4:182598-183738
>chr4:184211-184250
>chr4:184335-184369
>chr4:184951-185491
>chr4:187235-187606
>chr4:189714-189794
>chr4:190887-191164
>chr4:191497-191578
>chr4:191613-191746
>chr4:192245-192301
>chr4:192639-192799
>chr4:192894-193022
>chr4:193186-193227
>chr4:194352-194450
>chr4:195265-195297
>chr4:195879-196208
>chr4:196301-196441
>chr4:201814-202928
>chr4:204783-205001
>chr4:205165-205260
>chr4:205819-205847
>chr4:206502-206573
>chr4:206699-206842
>chr4:206889-207480
>chr4:207513-209377
>chr4:209408-209599
>chr4:209680-209946
>chr4:211082-211149
>chr4:211453-211533
>chr4:212326-212363
>chr4:213286-213373
>chr4:213922-214453
>chr4:214958-214990
>chr4:215815-215957
>chr4:216466-216500
>chr4:217628-217694
>chr4:217765-217793
>chr4:219445-219466
>chr4:219594-219647
>chr4:219718-219776
>chr4:221428-221663
>chr4:221817-222512
>chr4:224647-225672
>chr4:226342-226401
>chr4:226442-226995
>chr4:227027-227059
>chr4:227090-227136
>chr4:228435-228526
>chr4:228632-228804
>chr4:229842-229895
>chr4:232120-232265
>chr4:232844-232874
>chr4:233262-233285
>chr4:233409-233627
>chr4:233673-233833
>chr4:234581-234634
>chr4:234732-234806
>chr4:235239-235950
>chr4:237800-237842
>chr4:238885-238924
>chr4:239796-239834
>chr4:241982-242071
>chr4:242648-242676
>chr4:242995-243144
>chr4:247233-247345
>chr4:247498-248851
>chr4:248872-248896
>chr4:249136-249172
>chr4:249253-249277
>chr4:249327-249434
>chr4:250521-250663
>chr4:250686-250711
>chr4:251695-251727
>chr4:252553-252592
>chr4:253754-253998
>chr4:254052-254323
>chr4:257571-257619
>chr4:257681-257708
>chr4:258982-259020
>chr4:259779-259849
>chr4:259889-259957
>chr4:260727-260794
>chr4:264128-264165
>chr4:264237-264325
>chr4:264954-265015
>chr4:265633-266146
>chr4:266560-266694
>chr4:266839-266913
>chr4:266975-267108
>chr4:267153-267229
>chr4:268749-268773
>chr4:269970-270054
>chr4:272858-272923
>chr4:274165-274204
>chr4:274254-274325
>chr4:275061-275107
>chr4:277020-277067
>chr4:277172-277269
>chr4:279773-279868
>chr4:280937-280981
>chr4:282737-283530
>chr4:283588-287163
>chr4:287193-287534
>chr4:287583-289534
>chr4:290068-290789
>chr4:291100-291304
>chr4:291665-292060
>chr4:292166-292445
>chr4:292575-293570
>chr4:293661-293824
>chr4:293955-294123
>chr4:294150-294380
>chr4:294407-294561
>chr4:294602-295769
>chr4:295860-296088
>chr4:296121-297068
>chr4:297102-297154
>chr4:297204-297390
>chr4:297433-298345
>chr4:298435-298571
>chr4:298633-298831
>chr4:298907-300523
>chr4:300554-300843
>chr4:300898-300994
>chr4:302672-303784
>chr4:303914-303949
>chr4:304216-304609
>chr4:306311-306414
>chr4:306577-307804
>chr4:310862-310954
>chr4:314225-314355
>chr4:314586-314610
>chr4:316955-317024
>chr4:317501-317593
>chr4:317797-317946
>chr4:318225-319297
>chr4:320026-321657
>chr4:321836-328176
>chr4:330348-330375
>chr4:330725-330761
>chr4:332353-332826
>chr4:333280-333504
>chr4:334479-334518
>chr4:334983-335011
>chr4:335073-335101
>chr4:335455-335484
>chr4:338401-338454
>chr4:338847-338871
>chr4:339030-339085
>chr4:339854-339961
>chr4:340385-340416
>chr4:340531-340582
>chr4:341102-341156
>chr4:341426-341540
>chr4:342333-342566
>chr4:342574-342802
>chr4:343122-343192
>chr4:343318-343407
>chr4:343614-343693
>chr4:343844-343901
>chr4:344054-345984
>chr4:346033-346505
>chr4:346532-346562
>chr4:346638-347333
>chr4:347487-347728
>chr4:348640-348732
>chr4:349149-349201
>chr4:356653-356686
>chr4:356738-356790
>chr4:356831-356937
>chr4:357083-357179
>chr4:357538-357842
>chr4:359513-359583
>chr4:361450-361558
>chr4:361620-362060
>chr4:366817-366946
>chr4:366996-367042
>chr4:367373-367920
>chr4:368440-368472
>chr4:368720-368835
>chr4:368893-368952
>chr4:369977-370475
>chr4:370775-371006
>chr4:372745-372823
>chr4:372998-373072
>chr4:373369-373494
>chr4:373603-374748
>chr4:375320-375398
>chr4:376293-376342
>chr4:376518-376589
>chr4:379009-379730
>chr4:381518-381553
>chr4:381601-381903
>chr4:383044-383132
>chr4:383207-383321
>chr4:383393-383422
>chr4:383448-383627
>chr4:386139-386238
>chr4:387235-387263
>chr4:387327-387366
>chr4:389663-389721
>chr4:389764-390208
>chr4:391705-391746
>chr4:391775-391926
>chr4:391961-392058
>chr4:394282-394365
>chr4:394929-394966
>chr4:394972-395061
>chr4:395855-395908
>chr4:396925-396976
>chr4:401982-402019
>chr4:402119-402193
>chr4:402300-402338
>chr4:402923-403329
>chr4:403384-403524
>chr4:403634-403713
>chr4:407104-407305
>chr4:407646-407915
>chr4:408612-408706
>chr4:409456-409778
>chr4:409843-409898
>chr4:410078-410171
>chr4:410568-410681
>chr4:411280-411360
>chr4:412581-412607
>chr4:413085-413288
>chr4:413853-413887
>chr4:414000-414630
>chr4:414803-415423
>chr4:417632-417965
>chr4:418189-418228
>chr4:419203-419263
>chr4:420005-421492
>chr4:422375-422791
>chr4:425286-425367
>chr4:426123-426149
>chr4:426218-426260
>chr4:428058-428155
>chr4:429210-429352
>chr4:429510-429541
>chr4:430570-430600
>chr4:431222-431269
>chr4:431307-431469
>chr4:431549-431604
>chr4:431672-435247
>chr4:436125-436156
>chr4:436576-436673
>chr4:438931-438973
>chr4:444806-444878
>chr4:445019-445082
>chr4:445839-445866
>chr4:446463-446597
>chr4:447497-447536
>chr4:448098-448128
>chr4:448322-448384
>chr4:448723-449392
>chr4:449428-449793
>chr4:450640-451165
>chr4:453997-455219
>chr4:455350-455393
>chr4:455563-455636
>chr4:455877-455965
>chr4:456071-456389
>chr4:456480-456594
>chr4:456662-457936
>chr4:458008-458072
>chr4:458313-458365
>chr4:458444-458502
>chr4:458692-458776
>chr4:459131-459257
>chr4:459364-459685
>chr4:460322-460362
>chr4:461269-461315
>chr4:461508-461539
>chr4:462863-462990
>chr4:465453-465615
>chr4:466362-466392
>chr4:467162-467215
>chr4:467290-467357
>chr4:467606-467657
>chr4:468149-468182
>chr4:468393-468495
>chr4:468588-468803
>chr4:468965-468997
>chr4:469661-469714
>chr4:470253-470290
>chr4:471374-471474
>chr4:473894-474053
>chr4:474208-474256
>chr4:474762-474819
>chr4:475137-475205
>chr4:475253-475292
>chr4:475357-475516
>chr4:475604-475713
>chr4:475765-475948
>chr4:476001-476036
>chr4:476078-476216
>chr4:476279-476466
>chr4:476515-476638
>chr4:481150-481198
>chr4:484503-484643
>chr4:485008-485061
>chr4:485833-485981
>chr4:487777-487838
>chr4:488519-488585
>chr4:491537-491571
>chr4:492230-492287
>chr4:493204-493259
>chr4:494471-494867
>chr4:495317-495355
>chr4:496336-496384
>chr4:498446-498780
>chr4:498870-499012
>chr4:499112-499322
>chr4:499540-499571
>chr4:499663-499836
>chr4:499887-499995
>chr4:500569-500597
>chr4:505818-505873
>chr4:506959-506998
>chr4:510767-510884
>chr4:510948-511092
>chr4:511379-511545
>chr4:511694-511942
>chr4:512619-512734
>chr4:512786-513889
>chr4:513951-514462
>chr4:515639-515723
>chr4:515740-516190
>chr4:516824-516905
>chr4:517145-517187
>chr4:518635-518804
>chr4:518829-518930
>chr4:519107-519286
>chr4:520394-520626
>chr4:525071-525157
>chr4:525562-525592
>chr4:525693-525731
>chr4:526743-526826
>chr4:527039-527075
>chr4:527351-527406
>chr4:527888-527920
>chr4:529043-529071
>chr4:529212-529533
>chr4:532411-532450
>chr4:535910-536471
>chr4:538994-539094
>chr4:540107-540360
>chr4:540891-540938
>chr4:541012-541050
>chr4:541452-541557
>chr4:541638-541712
>chr4:541855-541974
>chr4:542558-542664
>chr4:543071-543206
>chr4:543294-543730
>chr4:544340-544686
>chr4:548699-548730
>chr4:548793-549170
>chr4:549872-549964
>chr4:551604-551638
>chr4:554441-554499
>chr4:554553-554638
>chr4:555223-555264
>chr4:555617-555641
>chr4:555711-555805
>chr4:555904-555936
>chr4:556980-557012
>chr4:557564-557623
>chr4:558676-558715
>chr4:559001-559226
>chr4:559326-559365
>chr4:560833-562992
>chr4:563260-563373
>chr4:565138-565169
>chr4:565190-565220
>chr4:565512-565592
>chr4:566261-566294
>chr4:567373-567404
>chr4:569604-569644
>chr4:571453-571481
>chr4:571935-571982
>chr4:575240-575316
>chr4:576600-576670
>chr4:576805-576841
>chr4:579922-579999
>chr4:580080-580121
>chr4:580995-581824
>chr4:581994-582166
>chr4:582826-582895
>chr4:583487-583528
>chr4:584558-584611
>chr4:586253-586325
>chr4:586522-586573
>chr4:587754-587788
>chr4:591583-596127
>chr4:596948-597279
>chr4:597358-597594
>chr4:602025-602071
>chr4:602233-602442
>chr4:602799-602994
>chr4:604598-604949
>chr4:605795-605850
>chr4:606455-606501
>chr4:608571-608597
>chr4:608849-608901
>chr4:609901-609969
>chr4:610747-610775
>chr4:611998-612076
>chr4:612360-613438
>chr4:616642-616772
>chr4:619325-619374
>chr4:621708-621737
>chr4:622030-622182
>chr4:622210-622649
>chr4:626361-626469
>chr4:626505-626614
>chr4:626761-626827
>chr4:626886-627180
>chr4:627882-628062
>chr4:628557-628621
>chr4:628739-628780
>chr4:628839-628865
>chr4:628953-629146
>chr4:630487-630591
>chr4:630708-630986
>chr4:631065-631347
>chr4:631473-631524
>chr4:632714-632772
>chr4:635190-635226
>chr4:635933-636049
>chr4:636796-636958
>chr4:637007-637181
>chr4:640737-641107
>chr4:641156-641190
>chr4:641707-641855
>chr4:642904-643259
>chr4:643561-643609
>chr4:643654-643887
>chr4:644405-644469
>chr4:645169-645235
>chr4:645373-645500
>chr4:645572-645622
>chr4:646958-646980
>chr4:647521-647557
>chr4:647609-648272
>chr4:652154-652222
>chr4:653188-653375
>chr4:655719-655773
>chr4:658656-658684
>chr4:658745-658807
>chr4:659186-659217
>chr4:659803-659831
>chr4:662384-662422
>chr4:664789-664819
>chr4:665862-665910
>chr4:667173-667204
>chr4:667936-668142
>chr4:668176-668247
>chr4:670004-670068
>chr4:670284-670471
>chr4:671656-680186
>chr4:681527-683871
>chr4:684228-684319
>chr4:687300-687340
>chr4:687489-687586
>chr4:689787-689923
>chr4:690317-690347
>chr4:691834-691875
>chr4:694439-694499
>chr4:698790-698908
>chr4:698961-699048
>chr4:700548-700617
>chr4:700902-701004
>chr4:705976-706159
>chr4:706977-707039
>chr4:707075-707368
>chr4:709612-709638
>chr4:709975-710072
>chr4:711287-711340
>chr4:712160-712218
>chr4:712810-712891
>chr4:713044-713085
>chr4:716555-716976
>chr4:717476-717514
>chr4:718988-719022
>chr4:722639-722721
>chr4:722764-723210
>chr4:724686-724745
>chr4:726398-726439
>chr4:726599-726639
>chr4:729785-729920
>chr4:729973-730256
>chr4:732156-732226
>chr4:734843-734875
>chr4:735610-735644
>chr4:741070-741100
>chr4:741927-742006
>chr4:742897-742925
>chr4:743614-743684
>chr4:744329-744383
>chr4:746341-746434
>chr4:749319-749490
>chr4:749626-749694
>chr4:749850-750225
>chr4:750533-750559
>chr4:751742-751814
>chr4:751844-751966
>chr4:757158-757475
>chr4:758385-758411
>chr4:769360-769391
>chr4:769729-769851
>chr4:770118-770142
>chr4:773186-773808
>chr4:774121-774167
>chr4:774801-774902
>chr4:778123-778205
>chr4:778518-778585
>chr4:781716-782689
>chr4:784153-784478
>chr4:784506-785307
>chr4:785364-785466
>chr4:785563-785619
>chr4:785676-785718
>chr4:785797-786017
>chr4:786052-786155
>chr4:788935-796788
>chr4:796955-797385
>chr4:797415-798106
>chr4:798155-798282
>chr4:799923-799971
>chr4:800536-800612
>chr4:803461-803644
>chr4:803692-804243
>chr4:804290-805314
>chr4:806256-806519
>chr4:808806-808856
>chr4:808906-808940
>chr4:809175-809437
>chr4:811037-811198
>chr4:811292-811375
>chr4:814137-814165
>chr4:814974-815258
>chr4:815356-815432
>chr4:816321-816970
>chr4:817957-818009
>chr4:820011-820417
>chr4:821701-821778
>chr4:821837-822025
>chr4:822130-822197
>chr4:822229-822265
>chr4:822704-823186
>chr4:823385-823430
>chr4:824823-824882
>chr4:828483-828531
>chr4:829052-829105
>chr4:829400-829472
>chr4:831095-831147
>chr4:834812-834836
>chr4:834910-834959
>chr4:835299-835451
>chr4:836371-836414
>chr4:836503-836596
>chr4:836647-836780
>chr4:839401-839508
>chr4:839611-841779
>chr4:841825-842473
>chr4:842509-842575
>chr4:842600-842964
>chr4:843081-843174
>chr4:845343-845848
>chr4:846074-846121
>chr4:846905-846964
>chr4:847381-847424
>chr4:847593-847716
>chr4:847766-848177
>chr4:848231-849321
>chr4:850730-850939
>chr4:852014-852058
>chr4:853049-853148
>chr4:853514-853543
>chr4:853855-853948
>chr4:854090-854279
>chr4:854704-854807
>chr4:856228-856691
>chr4:856803-856870
>chr4:857197-860214
>chr4:861735-861781
>chr4:861850-861888
>chr4:867561-867680
>chr4:868734-868836
>chr4:869798-869863
>chr4:870104-870225
>chr4:870259-870406
>chr4:870782-870846
>chr4:873587-873620
>chr4:874724-874825
>chr4:876031-876086
>chr4:877281-877381
>chr4:877711-877737
>chr4:878607-878661
>chr4:879433-879469
>chr4:881237-881297
>chr4:884695-884812
>chr4:884898-884935
>chr4:885027-885100
>chr4:886172-886673
>chr4:891877-891919
>chr4:895935-895973
>chr4:896161-896205
>chr4:897554-897601
>chr4:897694-897910
>chr4:901795-901831
>chr4:905807-905904
>chr4:906151-906595
>chr4:906634-907095
>chr4:907895-909044
>chr4:909185-909451
>chr4:909944-913552
>chr4:914441-914864
>chr4:916403-916785
>chr4:921268-921302
>chr4:921373-921876
>chr4:922012-922054
>chr4:922911-923314
>chr4:923367-923450
>chr4:923524-923617
>chr4:924016-924286
>chr4:924339-924369
>chr4:926663-926741
>chr4:926772-926928
>chr4:930407-930453
>chr4:930550-930616
>chr4:930830-930890
>chr4:931302-931599
>chr4:931657-933221
>chr4:933271-934534
>chr4:934577-935693
>chr4:935979-936018
>chr4:936192-936271
>chr4:936857-936884
>chr4:937635-938310
>chr4:939560-940065
>chr4:941202-941463
>chr4:941645-941689
>chr4:941761-941886
>chr4:942489-942552
>chr4:943467-943503
>chr4:944723-945331
>chr4:945661-945718
>chr4:945743-945787
>chr4:945958-946061
>chr4:947628-947680
>chr4:949164-949262
>chr4:949389-949430
>chr4:949761-951214
>chr4:952870-953018
>chr4:953048-953098
>chr4:953183-953281
>chr4:955149-956397
>chr4:958651-958778
>chr4:958900-958930
>chr4:959159-959310
>chr4:959504-959552
>chr4:960189-961526
>chr4:961697-961720
>chr4:961763-961800
>chr4:962663-962730
>chr4:963036-963428
>chr4:965655-965709
>chr4:966190-966237
>chr4:966388-966518
>chr4:966561-966629
>chr4:966669-966718
>chr4:967246-967278
>chr4:968751-970357
>chr4:970446-970547
>chr4:970605-970644
>chr4:971068-971146
>chr4:971197-971529
>chr4:972972-973008
>chr4:973148-973196
>chr4:973481-973507
>chr4:974000-974122
>chr4:974179-974355
>chr4:976474-976521
>chr4:976558-976796
>chr4:977262-977323
>chr4:977408-977709
>chr4:979212-979247
>chr4:979438-979583
>chr4:980467-980540
>chr4:980569-980732
>chr4:981998-982027
>chr4:982121-982432
>chr4:984138-984655
>chr4:987375-987513
>chr4:987946-988201
>chr4:989002-989033
>chr4:990670-990832
>chr4:990860-991095
>chr4:992683-992790
>chr4:993171-993340
>chr4:994060-994391
>chr4:994844-994919
>chr4:995426-995684
>chr4:995950-995980
>chr4:997334-997382
>chr4:998383-998444
>chr4:999084-999915
>chr4:1000034-1001001
>chr4:1001071-1001431
>chr4:1001929-1002008
>chr4:1002956-1003523
>chr4:1003594-1003845
>chr4:1004765-1004932
>chr4:1004962-1005175
>chr4:1005212-1005420
>chr4:1007414-1007458
>chr4:1007774-1008010
>chr4:1008541-1008827
>chr4:1008929-1009068
>chr4:1010979-1011153
>chr4:1011202-1011523
>chr4:1012295-1012342
>chr4:1013405-1013442
>chr4:1013965-1014003
>chr4:1015969-1015998
>chr4:1020286-1021088
>chr4:1021189-1021309
>chr4:1021355-1022109
>chr4:1023676-1023962
>chr4:1024158-1024334
>chr4:1024363-1025026
>chr4:1025268-1025308
>chr4:1025347-1025845
>chr4:1029510-1029573
>chr4:1032309-1032425
>chr4:1036536-1036561
>chr4:1038052-1038091
>chr4:1038452-1038505
>chr4:1038662-1038915
>chr4:1039115-1039151
>chr4:1039340-1039503
>chr4:1039546-1039697
>chr4:1039749-1039801
>chr4:1041316-1041535
>chr4:1042080-1042132
>chr4:1042189-1042254
>chr4:1042444-1042520
>chr4:1042638-1042714
>chr4:1042773-1042820
>chr4:1042893-1043000
>chr4:1044060-1044344
>chr4:1045324-1046435
>chr4:1046458-1047157
>chr4:1049130-1049179
>chr4:1049728-1050192
>chr4:1050594-1050666
>chr4:1051792-1051884
>chr4:1051929-1051950
>chr4:1052242-1052297
>chr4:1052728-1052763
>chr4:1054029-1054101
>chr4:1054243-1054268
>chr4:1054499-1054800
>chr4:1061333-1061360
>chr4:1061515-1061559
>chr4:1061860-1061905
>chr4:1063585-1063824
>chr4:1064015-1064045
>chr4:1076311-1076352
>chr4:1076467-1076567
>chr4:1076627-1076712
>chr4:1076789-1076961
>chr4:1077721-1077757
>chr4:1079336-1079582
>chr4:1079741-1079774
>chr4:1079799-1079942
>chr4:1080078-1080189
>chr4:1083350-1083536
>chr4:1083578-1083764
>chr4:1083800-1083995
>chr4:1085145-1085229
>chr4:1085294-1085673
>chr4:1085757-1085878
>chr4:1086134-1086174
>chr4:1086793-1086839
>chr4:1087265-1087405
>chr4:1087457-1087505
>chr4:1087597-1087623
>chr4:1089467-1089540
>chr4:1089648-1089881
>chr4:1089961-1090291
>chr4:1090456-1090506
>chr4:1090830-1091396
>chr4:1091497-1091552
>chr4:1093648-1093897
>chr4:1094449-1094525
>chr4:1094655-1094685
>chr4:1094819-1095412
>chr4:1099271-1099305
>chr4:1099954-1100090
>chr4:1100149-1100179
>chr4:1100986-1101044
>chr4:1101261-1101333
>chr4:1101399-1101620
>chr4:1101686-1101866
>chr4:1102613-1102896
>chr4:1103427-1103475
>chr4:1104204-1104262
>chr4:1109742-1109768
>chr4:1110682-1110750
>chr4:1114455-1114666
>chr4:1114693-1114931
>chr4:1116454-1116509
>chr4:1117451-1117510
>chr4:1119475-1119528
>chr4:1120856-1121400
>chr4:1123724-1123817
>chr4:1124907-1124939
>chr4:1125403-1125690
>chr4:1125804-1126096
>chr4:1126292-1126407
>chr4:1127670-1128069
>chr4:1128141-1128248
>chr4:1129034-1129269
>chr4:1129312-1129424
>chr4:1130187-1130269
>chr4:1130687-1130864
>chr4:1133135-1133247
>chr4:1133652-1133696
>chr4:1134386-1134494
>chr4:1134716-1134802
>chr4:1134861-1134951
>chr4:1135484-1135642
>chr4:1137254-1137402
>chr4:1137839-1137883
>chr4:1139257-1139293
>chr4:1142223-1142291
>chr4:1143409-1143443
>chr4:1144177-1144222
>chr4:1145385-1145996
>chr4:1146247-1146410
>chr4:1147480-1147523
>chr4:1148125-1148332
>chr4:1148459-1148615
>chr4:1149590-1149867
>chr4:1150328-1150719
>chr4:1150762-1151752
>chr4:1151828-1151920
>chr4:1152278-1156078
>chr4:1156116-1156265
>chr4:1158194-1158228
>chr4:1158731-1158827
>chr4:1158973-1159013
>chr4:1159118-1159166
>chr4:1159195-1159225
>chr4:1159698-1159740
>chr4:1159951-1160016
>chr4:1160351-1160374
>chr4:1162181-1162498
>chr4:1162551-1164853
>chr4:1165488-1165535
>chr4:1167016-1167044
>chr4:1167766-1168906
>chr4:1169069-1169136
>chr4:1169375-1169465
>chr4:1169547-1169617
>chr4:1169659-1169743
>chr4:1170444-1170957
>chr4:1171067-1171876
>chr4:1172313-1172344
>chr4:1172503-1172540
>chr4:1172798-1172825
>chr4:1173397-1173501
>chr4:1175135-1175194
>chr4:1175424-1175719
>chr4:1175785-1175839
>chr4:1176037-1176108
>chr4:1176567-1177584
>chr4:1177992-1178018
>chr4:1178830-1178862
>chr4:1178955-1178997
>chr4:1179049-1179280
>chr4:1179711-1179860
>chr4:1179895-1179977
>chr4:1180864-1180956
>chr4:1182250-1182345
>chr4:1182423-1182480
>chr4:1182518-1182573
>chr4:1182863-1182927
>chr4:1182962-1183131
>chr4:1183336-1183475
>chr4:1183546-1183588
>chr4:1183787-1183841
>chr4:1183963-1183998
>chr4:1184677-1184737
>chr4:1184859-1185086
>chr4:1185148-1185321
>chr4:1186663-1186734
>chr4:1186850-1186925
>chr4:1188709-1188731
>chr4:1189428-1189455
>chr4:1190696-1191548
>chr4:1193004-1193038
>chr4:1194281-1195107
>chr4:1195304-1195365
>chr4:1195482-1195509
>chr4:1197246-1197453
>chr4:1197799-1197874
>chr4:1197991-1198047
>chr4:1198413-1198509
>chr4:1199679-1200662
>chr4:1217662-1218624
>chr4:1218782-1218854
>chr4:1221049-1221262
>chr4:1221432-1221467
>chr4:1224569-1224787
>chr4:1224840-1224897
>chr4:1228028-1228491
>chr4:1230371-1230454
>chr4:1232517-1232715
>chr4:1232917-1233137
>chr4:1233567-1233650
>chr4:1234090-1234227
>chr4:1234272-1234296
>chr4:1234391-1234542
>chr4:1235033-1241216
>chr4:1241287-1241523
>chr4:1242985-1243050
>chr4:1246908-1246981
>chr4:1247294-1247406
>chr4:1247549-1247856
>chr4:1247917-1248164
>chr4:1248488-1248536
>chr4:1248942-1249066
>chr4:1249429-1249456
>chr4:1250000-1250418
>chr4:1252012-1252207
>chr4:1252587-1252654
>chr4:1252689-1252995
>chr4:1254624-1254660
>chr4:1255061-1255254
>chr4:1255336-1255384
>chr4:1256224-1256359
>chr4:1256413-1256558
>chr4:1256709-1260315
>chr4:1260341-1260819
>chr4:1260886-1260936
>chr4:1261382-1261433
>chr4:1261470-1261551
>chr4:1261592-1261908
>chr4:1262723-1262813
>chr4:1263353-1263612
>chr4:1266426-1266619
>chr4:1266748-1266944
>chr4:1266973-1267879
>chr4:1267905-1268812
>chr4:1268889-1268997
>chr4:1269575-1269779
>chr4:1269831-1269923
>chr4:1269984-1270459
>chr4:1270539-1270603
>chr4:1271574-1271624
>chr4:1271923-1271967
>chr4:1272517-1272587
>chr4:1272687-1273591
>chr4:1273624-1274139
>chr4:1274585-1279434
>chr4:1279588-1280572
>chr4:1280650-1280746
>chr4:1280817-1280867
>chr4:1280955-1281095
>chr4:1281219-1284875
>chr4:1284932-1291123
>chr4:1291223-1295774
>chr4:1295928-1296532
>chr4:1296585-1296926
>chr4:1296999-1303246
>chr4:1303273-1304484
>chr4:1304564-1306301
>chr4:1306341-1306469
>chr4:1306563-1306726
>chr4:1306797-1307005
>chr4:1307047-1307284
>chr4:1307346-1310378
>chr4:1310478-1316731
>chr4:1316795-1318970
>chr4:1319061-1319782
>chr4:1319914-1348131
