# Supplementary material for: Red: an intelligent, rapid, accurate tool for detecting repeats de-novo on the genomic scale
Source: BMC Bioinformatics. 2015 Jul 24;16:227. doi: 10.1186/s12859-015-0654-5 (PMC4513396; doi:10.1186/s12859-015-0654-5)
Supplement: Additional file 6 — Supplementary data set 5 — Red’s repeats of the Drosophila melanogaster genome. The command “tar -xzf file” results in a directory that contains the locations of repeats found by Red in the genome of the Drosophila melanogaster. [file 12859_2015_654_MOESM6_ESM.gz › GnmRptDm6/chrM.rpt]

>chrM:792-964
>chrM:1155-1311
>chrM:2838-2886
>chrM:3928-3979
>chrM:4267-4414
>chrM:5519-5565
>chrM:5834-5913
>chrM:6389-6539
>chrM:7791-7870
>chrM:9196-9302
>chrM:9497-9567
>chrM:9815-9855
>chrM:10233-10472
>chrM:13414-13822
>chrM:13916-14076
>chrM:14627-14682
>chrM:14848-17141
>chrM:17244-18146
>chrM:18190-18610
>chrM:18647-19075
>chrM:19110-19524
