# Supplementary material for: Red: an intelligent, rapid, accurate tool for detecting repeats de-novo on the genomic scale
Source: BMC Bioinformatics. 2015 Jul 24;16:227. doi: 10.1186/s12859-015-0654-5 (PMC4513396; doi:10.1186/s12859-015-0654-5)
Supplement: Additional file 6 — Supplementary data set 5 — Red’s repeats of the Drosophila melanogaster genome. The command “tar -xzf file” results in a directory that contains the locations of repeats found by Red in the genome of the Drosophila melanogaster. [file 12859_2015_654_MOESM6_ESM.gz › GnmRptDm6/chrUn_CP007071v1.rpt]

>chrUn_CP007071v1:0-5751
>chrUn_CP007071v1:5901-6246
>chrUn_CP007071v1:6272-6344
>chrUn_CP007071v1:6429-6465
>chrUn_CP007071v1:6518-6666
>chrUn_CP007071v1:6724-6860
>chrUn_CP007071v1:7177-7208
>chrUn_CP007071v1:7282-7354
>chrUn_CP007071v1:7568-7724
>chrUn_CP007071v1:7918-8296
>chrUn_CP007071v1:8306-13234
>chrUn_CP007071v1:13264-14401
>chrUn_CP007071v1:14450-14821
>chrUn_CP007071v1:15821-17278
>chrUn_CP007071v1:18278-18291
>chrUn_CP007071v1:18361-19414
>chrUn_CP007071v1:19451-19947
