# Supplementary material for: Red: an intelligent, rapid, accurate tool for detecting repeats de-novo on the genomic scale
Source: BMC Bioinformatics. 2015 Jul 24;16:227. doi: 10.1186/s12859-015-0654-5 (PMC4513396; doi:10.1186/s12859-015-0654-5)
Supplement: Additional file 6 — Supplementary data set 5 — Red’s repeats of the Drosophila melanogaster genome. The command “tar -xzf file” results in a directory that contains the locations of repeats found by Red in the genome of the Drosophila melanogaster. [file 12859_2015_654_MOESM6_ESM.gz › GnmRptDm6/chrUn_CP007072v1.rpt]

>chrUn_CP007072v1:3-906
>chrUn_CP007072v1:4906-5517
>chrUn_CP007072v1:9517-11001
>chrUn_CP007072v1:11109-11450
>chrUn_CP007072v1:11487-11752
>chrUn_CP007072v1:11837-11862
>chrUn_CP007072v1:11911-11945
>chrUn_CP007072v1:12072-12466
>chrUn_CP007072v1:12647-13703
>chrUn_CP007072v1:13803-16046
>chrUn_CP007072v1:16154-16495
>chrUn_CP007072v1:16553-16798
>chrUn_CP007072v1:16882-16990
>chrUn_CP007072v1:17117-18120
>chrUn_CP007072v1:18198-24626
>chrUn_CP007072v1:24863-24903
>chrUn_CP007072v1:24948-26954
>chrUn_CP007072v1:30554-31016
>chrUn_CP007072v1:31103-31650
>chrUn_CP007072v1:31658-35658
>chrUn_CP007072v1:43685-44411
