# Supplementary material for: Red: an intelligent, rapid, accurate tool for detecting repeats de-novo on the genomic scale
Source: BMC Bioinformatics. 2015 Jul 24;16:227. doi: 10.1186/s12859-015-0654-5 (PMC4513396; doi:10.1186/s12859-015-0654-5)
Supplement: Additional file 6 — Supplementary data set 5 — Red’s repeats of the Drosophila melanogaster genome. The command “tar -xzf file” results in a directory that contains the locations of repeats found by Red in the genome of the Drosophila melanogaster. [file 12859_2015_654_MOESM6_ESM.gz › GnmRptDm6/chrUn_CP007074v1.rpt]

>chrUn_CP007074v1:0-109
>chrUn_CP007074v1:148-11320
>chrUn_CP007074v1:11393-11649
>chrUn_CP007074v1:11758-11935
>chrUn_CP007074v1:12233-15467
>chrUn_CP007074v1:15493-15671
>chrUn_CP007074v1:15740-15865
>chrUn_CP007074v1:15959-16135
>chrUn_CP007074v1:16225-16337
>chrUn_CP007074v1:16589-16798
>chrUn_CP007074v1:16834-16919
>chrUn_CP007074v1:17711-17792
>chrUn_CP007074v1:18338-18412
>chrUn_CP007074v1:18666-19021
>chrUn_CP007074v1:19103-23143
>chrUn_CP007074v1:23334-23396
>chrUn_CP007074v1:24040-24121
>chrUn_CP007074v1:24436-24829
>chrUn_CP007074v1:24867-25058
>chrUn_CP007074v1:25139-25508
>chrUn_CP007074v1:25580-25729
>chrUn_CP007074v1:25775-26029
>chrUn_CP007074v1:26076-56032
>chrUn_CP007074v1:56120-59075
>chrUn_CP007074v1:59125-59283
>chrUn_CP007074v1:59315-60981
>chrUn_CP007074v1:61253-61307
>chrUn_CP007074v1:61622-61672
>chrUn_CP007074v1:61880-61929
>chrUn_CP007074v1:62002-62036
>chrUn_CP007074v1:62094-62130
>chrUn_CP007074v1:62308-69605
>chrUn_CP007074v1:69743-69819
>chrUn_CP007074v1:70026-70461
>chrUn_CP007074v1:70547-70617
>chrUn_CP007074v1:72371-76224
