# Supplementary material for: Red: an intelligent, rapid, accurate tool for detecting repeats de-novo on the genomic scale
Source: BMC Bioinformatics. 2015 Jul 24;16:227. doi: 10.1186/s12859-015-0654-5 (PMC4513396; doi:10.1186/s12859-015-0654-5)
Supplement: Additional file 6 — Supplementary data set 5 — Red’s repeats of the Drosophila melanogaster genome. The command “tar -xzf file” results in a directory that contains the locations of repeats found by Red in the genome of the Drosophila melanogaster. [file 12859_2015_654_MOESM6_ESM.gz › GnmRptDm6/chrUn_CP007076v1.rpt]

>chrUn_CP007076v1:0-8521
>chrUn_CP007076v1:8554-12472
>chrUn_CP007076v1:12524-12662
>chrUn_CP007076v1:12705-13363
>chrUn_CP007076v1:13392-14002
>chrUn_CP007076v1:14041-14309
>chrUn_CP007076v1:14413-20060
>chrUn_CP007076v1:20095-30445
>chrUn_CP007076v1:30545-32088
>chrUn_CP007076v1:32188-38949
>chrUn_CP007076v1:39049-43138
>chrUn_CP007076v1:43244-46114
>chrUn_CP007076v1:46216-55524
>chrUn_CP007076v1:55615-57808
>chrUn_CP007076v1:58246-58631
>chrUn_CP007076v1:58674-58716
>chrUn_CP007076v1:59848-59988
>chrUn_CP007076v1:60040-60209
>chrUn_CP007076v1:60291-61121
>chrUn_CP007076v1:61399-61464
>chrUn_CP007076v1:63314-65947
>chrUn_CP007076v1:66667-66982
>chrUn_CP007076v1:67026-70127
>chrUn_CP007076v1:70227-71206
>chrUn_CP007076v1:71374-82166
>chrUn_CP007076v1:83316-83330
>chrUn_CP007076v1:83430-83443
>chrUn_CP007076v1:84424-86277
>chrUn_CP007076v1:86391-86937
>chrUn_CP007076v1:87013-87365
