# Supplementary material for: Red: an intelligent, rapid, accurate tool for detecting repeats de-novo on the genomic scale
Source: BMC Bioinformatics. 2015 Jul 24;16:227. doi: 10.1186/s12859-015-0654-5 (PMC4513396; doi:10.1186/s12859-015-0654-5)
Supplement: Additional file 6 — Supplementary data set 5 — Red’s repeats of the Drosophila melanogaster genome. The command “tar -xzf file” results in a directory that contains the locations of repeats found by Red in the genome of the Drosophila melanogaster. [file 12859_2015_654_MOESM6_ESM.gz › GnmRptDm6/chrUn_CP007078v1.rpt]

>chrUn_CP007078v1:0-1334
>chrUn_CP007078v1:1621-1687
>chrUn_CP007078v1:1749-1778
>chrUn_CP007078v1:1852-2059
>chrUn_CP007078v1:2174-2368
>chrUn_CP007078v1:2564-2625
>chrUn_CP007078v1:2737-2948
>chrUn_CP007078v1:3381-3446
>chrUn_CP007078v1:3512-3799
>chrUn_CP007078v1:3954-5074
>chrUn_CP007078v1:5108-5359
>chrUn_CP007078v1:5461-5581
>chrUn_CP007078v1:5635-5923
>chrUn_CP007078v1:6045-9037
>chrUn_CP007078v1:9208-10483
>chrUn_CP007078v1:10564-15314
>chrUn_CP007078v1:15348-15906
>chrUn_CP007078v1:15982-20111
>chrUn_CP007078v1:20155-20470
>chrUn_CP007078v1:21190-22604
