# Supplementary material for: Red: an intelligent, rapid, accurate tool for detecting repeats de-novo on the genomic scale
Source: BMC Bioinformatics. 2015 Jul 24;16:227. doi: 10.1186/s12859-015-0654-5 (PMC4513396; doi:10.1186/s12859-015-0654-5)
Supplement: Additional file 6 — Supplementary data set 5 — Red’s repeats of the Drosophila melanogaster genome. The command “tar -xzf file” results in a directory that contains the locations of repeats found by Red in the genome of the Drosophila melanogaster. [file 12859_2015_654_MOESM6_ESM.gz › GnmRptDm6/chrUn_CP007080v1.rpt]

>chrUn_CP007080v1:0-2115
>chrUn_CP007080v1:9115-11384
>chrUn_CP007080v1:11484-15479
>chrUn_CP007080v1:15506-15878
>chrUn_CP007080v1:16070-16241
>chrUn_CP007080v1:16266-16351
>chrUn_CP007080v1:16548-16609
>chrUn_CP007080v1:16635-16670
>chrUn_CP007080v1:17299-17553
>chrUn_CP007080v1:19594-20131
>chrUn_CP007080v1:20171-20303
>chrUn_CP007080v1:20375-20776
>chrUn_CP007080v1:20856-21102
>chrUn_CP007080v1:21152-21402
>chrUn_CP007080v1:21470-21515
>chrUn_CP007080v1:21581-21687
>chrUn_CP007080v1:21715-21975
>chrUn_CP007080v1:22125-29072
>chrUn_CP007080v1:29096-31792
>chrUn_CP007080v1:31864-32859
>chrUn_CP007080v1:32938-33327
>chrUn_CP007080v1:33930-38069
>chrUn_CP007080v1:38148-38537
>chrUn_CP007080v1:38972-39100
>chrUn_CP007080v1:39198-40599
>chrUn_CP007080v1:40729-40804
>chrUn_CP007080v1:40949-41124
>chrUn_CP007080v1:41232-41310
>chrUn_CP007080v1:41434-41475
>chrUn_CP007080v1:41516-42132
>chrUn_CP007080v1:42155-42346
>chrUn_CP007080v1:42398-42523
>chrUn_CP007080v1:42660-42788
>chrUn_CP007080v1:42817-42932
>chrUn_CP007080v1:43020-43097
>chrUn_CP007080v1:43360-43524
>chrUn_CP007080v1:43668-43837
>chrUn_CP007080v1:43946-44050
>chrUn_CP007080v1:44087-44155
>chrUn_CP007080v1:44355-44439
>chrUn_CP007080v1:44489-44571
>chrUn_CP007080v1:44611-44651
>chrUn_CP007080v1:44676-44914
>chrUn_CP007080v1:45016-52483
>chrUn_CP007080v1:52678-52716
>chrUn_CP007080v1:53119-53192
>chrUn_CP007080v1:53503-53642
>chrUn_CP007080v1:54159-54470
>chrUn_CP007080v1:55064-55196
>chrUn_CP007080v1:55238-56923
>chrUn_CP007080v1:56967-56996
>chrUn_CP007080v1:57095-57224
>chrUn_CP007080v1:57553-66482
>chrUn_CP007080v1:66582-66894
>chrUn_CP007080v1:66942-68299
>chrUn_CP007080v1:68399-70910
>chrUn_CP007080v1:70941-71789
>chrUn_CP007080v1:71875-72469
>chrUn_CP007080v1:72565-73095
>chrUn_CP007080v1:73152-81505
>chrUn_CP007080v1:81551-81860
>chrUn_CP007080v1:82013-82258
>chrUn_CP007080v1:82286-82309
>chrUn_CP007080v1:82336-83330
>chrUn_CP007080v1:83368-85418
>chrUn_CP007080v1:85520-86267
