# Supplementary material for: Red: an intelligent, rapid, accurate tool for detecting repeats de-novo on the genomic scale
Source: BMC Bioinformatics. 2015 Jul 24;16:227. doi: 10.1186/s12859-015-0654-5 (PMC4513396; doi:10.1186/s12859-015-0654-5)
Supplement: Additional file 6 — Supplementary data set 5 — Red’s repeats of the Drosophila melanogaster genome. The command “tar -xzf file” results in a directory that contains the locations of repeats found by Red in the genome of the Drosophila melanogaster. [file 12859_2015_654_MOESM6_ESM.gz › GnmRptDm6/chrUn_CP007081v1.rpt]

>chrUn_CP007081v1:0-599
>chrUn_CP007081v1:644-1449
>chrUn_CP007081v1:1546-1654
>chrUn_CP007081v1:2639-2670
>chrUn_CP007081v1:3672-3735
>chrUn_CP007081v1:3783-4168
>chrUn_CP007081v1:4482-4507
>chrUn_CP007081v1:6765-6811
>chrUn_CP007081v1:7165-7212
>chrUn_CP007081v1:7479-7507
>chrUn_CP007081v1:7745-7789
>chrUn_CP007081v1:8017-8071
>chrUn_CP007081v1:8883-9223
>chrUn_CP007081v1:9293-9654
>chrUn_CP007081v1:9746-17937
>chrUn_CP007081v1:17975-18443
>chrUn_CP007081v1:18491-18547
>chrUn_CP007081v1:18613-18930
>chrUn_CP007081v1:19761-20012
>chrUn_CP007081v1:20135-20296
>chrUn_CP007081v1:20482-20613
>chrUn_CP007081v1:20681-21273
>chrUn_CP007081v1:21747-21789
>chrUn_CP007081v1:21943-22123
>chrUn_CP007081v1:22339-29614
>chrUn_CP007081v1:30637-30708
>chrUn_CP007081v1:30971-31105
>chrUn_CP007081v1:31418-31592
>chrUn_CP007081v1:31750-31786
>chrUn_CP007081v1:32444-32646
>chrUn_CP007081v1:33153-33255
>chrUn_CP007081v1:33653-33785
>chrUn_CP007081v1:33918-34494
>chrUn_CP007081v1:35103-51116
>chrUn_CP007081v1:51607-56655
>chrUn_CP007081v1:58031-58305
>chrUn_CP007081v1:58390-58865
>chrUn_CP007081v1:58929-59012
>chrUn_CP007081v1:59154-60380
>chrUn_CP007081v1:60420-64390
>chrUn_CP007081v1:64419-65182
>chrUn_CP007081v1:65225-65369
>chrUn_CP007081v1:65422-65695
>chrUn_CP007081v1:65725-65855
>chrUn_CP007081v1:65883-66185
>chrUn_CP007081v1:66400-66596
>chrUn_CP007081v1:66909-68136
>chrUn_CP007081v1:68317-68657
>chrUn_CP007081v1:68699-69157
>chrUn_CP007081v1:69240-69601
>chrUn_CP007081v1:69643-70129
>chrUn_CP007081v1:70423-70477
>chrUn_CP007081v1:71684-71749
>chrUn_CP007081v1:71881-78390
>chrUn_CP007081v1:78486-78703
>chrUn_CP007081v1:78831-79069
>chrUn_CP007081v1:79101-79146
>chrUn_CP007081v1:79712-79770
>chrUn_CP007081v1:79806-80078
>chrUn_CP007081v1:80413-80480
>chrUn_CP007081v1:80542-83179
>chrUn_CP007081v1:85414-85460
>chrUn_CP007081v1:87293-87336
>chrUn_CP007081v1:87753-88768
