# Supplementary material for: Red: an intelligent, rapid, accurate tool for detecting repeats de-novo on the genomic scale
Source: BMC Bioinformatics. 2015 Jul 24;16:227. doi: 10.1186/s12859-015-0654-5 (PMC4513396; doi:10.1186/s12859-015-0654-5)
Supplement: Additional file 6 — Supplementary data set 5 — Red’s repeats of the Drosophila melanogaster genome. The command “tar -xzf file” results in a directory that contains the locations of repeats found by Red in the genome of the Drosophila melanogaster. [file 12859_2015_654_MOESM6_ESM.gz › GnmRptDm6/chrUn_CP007082v1.rpt]

>chrUn_CP007082v1:0-795
>chrUn_CP007082v1:8317-10240
>chrUn_CP007082v1:13640-20731
>chrUn_CP007082v1:20879-21004
>chrUn_CP007082v1:21096-22820
>chrUn_CP007082v1:22843-28562
>chrUn_CP007082v1:28603-29536
>chrUn_CP007082v1:29574-34634
>chrUn_CP007082v1:35634-36482
