# Supplementary material for: Red: an intelligent, rapid, accurate tool for detecting repeats de-novo on the genomic scale
Source: BMC Bioinformatics. 2015 Jul 24;16:227. doi: 10.1186/s12859-015-0654-5 (PMC4513396; doi:10.1186/s12859-015-0654-5)
Supplement: Additional file 6 — Supplementary data set 5 — Red’s repeats of the Drosophila melanogaster genome. The command “tar -xzf file” results in a directory that contains the locations of repeats found by Red in the genome of the Drosophila melanogaster. [file 12859_2015_654_MOESM6_ESM.gz › GnmRptDm6/chrUn_CP007083v1.rpt]

>chrUn_CP007083v1:0-769
>chrUn_CP007083v1:1269-4727
>chrUn_CP007083v1:4875-6812
>chrUn_CP007083v1:6833-12552
>chrUn_CP007083v1:12593-16230
>chrUn_CP007083v1:18530-20194
>chrUn_CP007083v1:24694-25537
