# Supplementary material for: Red: an intelligent, rapid, accurate tool for detecting repeats de-novo on the genomic scale
Source: BMC Bioinformatics. 2015 Jul 24;16:227. doi: 10.1186/s12859-015-0654-5 (PMC4513396; doi:10.1186/s12859-015-0654-5)
Supplement: Additional file 6 — Supplementary data set 5 — Red’s repeats of the Drosophila melanogaster genome. The command “tar -xzf file” results in a directory that contains the locations of repeats found by Red in the genome of the Drosophila melanogaster. [file 12859_2015_654_MOESM6_ESM.gz › GnmRptDm6/chrUn_CP007084v1.rpt]

>chrUn_CP007084v1:0-1961
>chrUn_CP007084v1:9461-12258
>chrUn_CP007084v1:12326-13332
>chrUn_CP007084v1:20332-22888
>chrUn_CP007084v1:23888-25714
>chrUn_CP007084v1:25818-25858
>chrUn_CP007084v1:25962-27606
>chrUn_CP007084v1:27633-27678
>chrUn_CP007084v1:27736-38319
>chrUn_CP007084v1:38350-38644
>chrUn_CP007084v1:38749-38780
>chrUn_CP007084v1:38842-41954
>chrUn_CP007084v1:42038-44488
>chrUn_CP007084v1:44531-45058
>chrUn_CP007084v1:45089-46126
>chrUn_CP007084v1:46171-46263
>chrUn_CP007084v1:46331-47572
>chrUn_CP007084v1:47643-47812
>chrUn_CP007084v1:48820-49026
>chrUn_CP007084v1:49073-49468
>chrUn_CP007084v1:49722-50132
>chrUn_CP007084v1:50191-50405
>chrUn_CP007084v1:50559-51840
>chrUn_CP007084v1:52137-52277
>chrUn_CP007084v1:52392-52444
>chrUn_CP007084v1:52507-52998
>chrUn_CP007084v1:53136-53361
>chrUn_CP007084v1:53389-53649
>chrUn_CP007084v1:53757-53805
>chrUn_CP007084v1:53910-53999
>chrUn_CP007084v1:54355-54447
>chrUn_CP007084v1:54542-54595
>chrUn_CP007084v1:55792-55929
>chrUn_CP007084v1:56374-56492
>chrUn_CP007084v1:56666-56713
>chrUn_CP007084v1:56765-57215
>chrUn_CP007084v1:57287-57971
>chrUn_CP007084v1:59074-62570
