# Supplementary material for: Red: an intelligent, rapid, accurate tool for detecting repeats de-novo on the genomic scale
Source: BMC Bioinformatics. 2015 Jul 24;16:227. doi: 10.1186/s12859-015-0654-5 (PMC4513396; doi:10.1186/s12859-015-0654-5)
Supplement: Additional file 6 — Supplementary data set 5 — Red’s repeats of the Drosophila melanogaster genome. The command “tar -xzf file” results in a directory that contains the locations of repeats found by Red in the genome of the Drosophila melanogaster. [file 12859_2015_654_MOESM6_ESM.gz › GnmRptDm6/chrUn_CP007085v1.rpt]

>chrUn_CP007085v1:0-13
>chrUn_CP007085v1:18-17137
>chrUn_CP007085v1:17173-17461
>chrUn_CP007085v1:17503-17652
>chrUn_CP007085v1:17738-17833
>chrUn_CP007085v1:17939-18110
>chrUn_CP007085v1:18145-18233
>chrUn_CP007085v1:18272-18612
>chrUn_CP007085v1:18650-19052
>chrUn_CP007085v1:19100-19205
>chrUn_CP007085v1:19839-20102
>chrUn_CP007085v1:20557-21346
>chrUn_CP007085v1:21386-22202
>chrUn_CP007085v1:22785-22869
>chrUn_CP007085v1:23337-23388
>chrUn_CP007085v1:23794-23885
>chrUn_CP007085v1:24417-24488
>chrUn_CP007085v1:24806-24907
>chrUn_CP007085v1:25353-25446
>chrUn_CP007085v1:25603-25649
>chrUn_CP007085v1:25936-26415
>chrUn_CP007085v1:26799-27252
>chrUn_CP007085v1:27444-35727
>chrUn_CP007085v1:35834-35886
>chrUn_CP007085v1:36031-36078
>chrUn_CP007085v1:36179-36841
>chrUn_CP007085v1:36900-37205
>chrUn_CP007085v1:37282-37604
>chrUn_CP007085v1:37710-45120
