# Supplementary material for: Red: an intelligent, rapid, accurate tool for detecting repeats de-novo on the genomic scale
Source: BMC Bioinformatics. 2015 Jul 24;16:227. doi: 10.1186/s12859-015-0654-5 (PMC4513396; doi:10.1186/s12859-015-0654-5)
Supplement: Additional file 6 — Supplementary data set 5 — Red’s repeats of the Drosophila melanogaster genome. The command “tar -xzf file” results in a directory that contains the locations of repeats found by Red in the genome of the Drosophila melanogaster. [file 12859_2015_654_MOESM6_ESM.gz › GnmRptDm6/chrUn_CP007087v1.rpt]

>chrUn_CP007087v1:0-247
>chrUn_CP007087v1:309-995
>chrUn_CP007087v1:1745-2182
>chrUn_CP007087v1:2285-2376
>chrUn_CP007087v1:2474-2851
>chrUn_CP007087v1:2976-3236
>chrUn_CP007087v1:3422-3786
>chrUn_CP007087v1:3830-8426
>chrUn_CP007087v1:8451-46986
