# Supplementary material for: Red: an intelligent, rapid, accurate tool for detecting repeats de-novo on the genomic scale
Source: BMC Bioinformatics. 2015 Jul 24;16:227. doi: 10.1186/s12859-015-0654-5 (PMC4513396; doi:10.1186/s12859-015-0654-5)
Supplement: Additional file 6 — Supplementary data set 5 — Red’s repeats of the Drosophila melanogaster genome. The command “tar -xzf file” results in a directory that contains the locations of repeats found by Red in the genome of the Drosophila melanogaster. [file 12859_2015_654_MOESM6_ESM.gz › GnmRptDm6/chrUn_CP007089v1.rpt]

>chrUn_CP007089v1:0-890
>chrUn_CP007089v1:1390-3388
>chrUn_CP007089v1:8588-9473
>chrUn_CP007089v1:9511-9569
>chrUn_CP007089v1:9879-10249
>chrUn_CP007089v1:10273-10726
>chrUn_CP007089v1:10793-11099
>chrUn_CP007089v1:11151-11571
>chrUn_CP007089v1:11610-11761
>chrUn_CP007089v1:11784-12025
>chrUn_CP007089v1:12088-12149
>chrUn_CP007089v1:12227-12305
>chrUn_CP007089v1:12730-14692
>chrUn_CP007089v1:14863-15537
>chrUn_CP007089v1:15615-16157
