# Supplementary material for: Red: an intelligent, rapid, accurate tool for detecting repeats de-novo on the genomic scale
Source: BMC Bioinformatics. 2015 Jul 24;16:227. doi: 10.1186/s12859-015-0654-5 (PMC4513396; doi:10.1186/s12859-015-0654-5)
Supplement: Additional file 6 — Supplementary data set 5 — Red’s repeats of the Drosophila melanogaster genome. The command “tar -xzf file” results in a directory that contains the locations of repeats found by Red in the genome of the Drosophila melanogaster. [file 12859_2015_654_MOESM6_ESM.gz › GnmRptDm6/chrUn_CP007094v1.rpt]

>chrUn_CP007094v1:0-566
>chrUn_CP007094v1:890-2924
>chrUn_CP007094v1:3020-3118
>chrUn_CP007094v1:4215-4369
>chrUn_CP007094v1:4895-5162
>chrUn_CP007094v1:5302-9718
>chrUn_CP007094v1:9916-11892
>chrUn_CP007094v1:11921-14246
>chrUn_CP007094v1:16075-19815
>chrUn_CP007094v1:24815-25912
>chrUn_CP007094v1:26228-26352
>chrUn_CP007094v1:26450-26493
>chrUn_CP007094v1:28871-29583
