# Supplementary material for: Red: an intelligent, rapid, accurate tool for detecting repeats de-novo on the genomic scale
Source: BMC Bioinformatics. 2015 Jul 24;16:227. doi: 10.1186/s12859-015-0654-5 (PMC4513396; doi:10.1186/s12859-015-0654-5)
Supplement: Additional file 6 — Supplementary data set 5 — Red’s repeats of the Drosophila melanogaster genome. The command “tar -xzf file” results in a directory that contains the locations of repeats found by Red in the genome of the Drosophila melanogaster. [file 12859_2015_654_MOESM6_ESM.gz › GnmRptDm6/chrUn_CP007095v1.rpt]

>chrUn_CP007095v1:0-4524
>chrUn_CP007095v1:5752-5829
>chrUn_CP007095v1:6076-6109
>chrUn_CP007095v1:6363-6486
>chrUn_CP007095v1:6611-6810
>chrUn_CP007095v1:6901-7060
>chrUn_CP007095v1:7550-7612
>chrUn_CP007095v1:7980-8021
>chrUn_CP007095v1:8157-8436
>chrUn_CP007095v1:8635-8697
>chrUn_CP007095v1:8717-8758
>chrUn_CP007095v1:9255-9803
>chrUn_CP007095v1:9874-10314
>chrUn_CP007095v1:10374-10512
>chrUn_CP007095v1:10543-11025
>chrUn_CP007095v1:11055-11337
>chrUn_CP007095v1:11391-11753
>chrUn_CP007095v1:19753-19948
>chrUn_CP007095v1:19968-20028
>chrUn_CP007095v1:20075-20399
>chrUn_CP007095v1:20427-21337
>chrUn_CP007095v1:21487-22176
>chrUn_CP007095v1:22262-25560
