# Supplementary material for: Red: an intelligent, rapid, accurate tool for detecting repeats de-novo on the genomic scale
Source: BMC Bioinformatics. 2015 Jul 24;16:227. doi: 10.1186/s12859-015-0654-5 (PMC4513396; doi:10.1186/s12859-015-0654-5)
Supplement: Additional file 6 — Supplementary data set 5 — Red’s repeats of the Drosophila melanogaster genome. The command “tar -xzf file” results in a directory that contains the locations of repeats found by Red in the genome of the Drosophila melanogaster. [file 12859_2015_654_MOESM6_ESM.gz › GnmRptDm6/chrUn_CP007096v1.rpt]

>chrUn_CP007096v1:0-12742
>chrUn_CP007096v1:12796-14285
>chrUn_CP007096v1:22310-22340
>chrUn_CP007096v1:22372-22435
>chrUn_CP007096v1:22463-22535
>chrUn_CP007096v1:22602-22949
>chrUn_CP007096v1:23116-23383
>chrUn_CP007096v1:23568-23659
>chrUn_CP007096v1:23736-23768
>chrUn_CP007096v1:23807-24084
>chrUn_CP007096v1:24148-24597
>chrUn_CP007096v1:24730-24771
>chrUn_CP007096v1:24804-25066
>chrUn_CP007096v1:25172-25648
>chrUn_CP007096v1:25734-25929
>chrUn_CP007096v1:25978-26005
>chrUn_CP007096v1:26100-26115
