# Supplementary material for: Red: an intelligent, rapid, accurate tool for detecting repeats de-novo on the genomic scale
Source: BMC Bioinformatics. 2015 Jul 24;16:227. doi: 10.1186/s12859-015-0654-5 (PMC4513396; doi:10.1186/s12859-015-0654-5)
Supplement: Additional file 6 — Supplementary data set 5 — Red’s repeats of the Drosophila melanogaster genome. The command “tar -xzf file” results in a directory that contains the locations of repeats found by Red in the genome of the Drosophila melanogaster. [file 12859_2015_654_MOESM6_ESM.gz › GnmRptDm6/chrUn_CP007101v1.rpt]

>chrUn_CP007101v1:0-799
>chrUn_CP007101v1:1215-1280
>chrUn_CP007101v1:1505-1543
>chrUn_CP007101v1:1570-1659
>chrUn_CP007101v1:3015-3175
>chrUn_CP007101v1:3394-3426
>chrUn_CP007101v1:3878-3909
>chrUn_CP007101v1:4364-4397
>chrUn_CP007101v1:4456-4916
>chrUn_CP007101v1:5013-5127
>chrUn_CP007101v1:5233-5398
>chrUn_CP007101v1:5742-5983
>chrUn_CP007101v1:7469-7516
>chrUn_CP007101v1:7561-7658
>chrUn_CP007101v1:8054-8217
>chrUn_CP007101v1:8738-9052
>chrUn_CP007101v1:9466-9586
>chrUn_CP007101v1:9635-9664
>chrUn_CP007101v1:9712-9934
>chrUn_CP007101v1:9986-10063
>chrUn_CP007101v1:10155-10269
>chrUn_CP007101v1:10491-10728
>chrUn_CP007101v1:10784-10817
>chrUn_CP007101v1:10912-11257
>chrUn_CP007101v1:11351-11463
>chrUn_CP007101v1:11508-11621
>chrUn_CP007101v1:11705-12620
>chrUn_CP007101v1:12711-12755
>chrUn_CP007101v1:12801-13575
>chrUn_CP007101v1:13750-14977
>chrUn_CP007101v1:15078-15251
>chrUn_CP007101v1:15353-15406
>chrUn_CP007101v1:15463-15615
>chrUn_CP007101v1:15669-15777
>chrUn_CP007101v1:15906-24503
