# Supplementary material for: Red: an intelligent, rapid, accurate tool for detecting repeats de-novo on the genomic scale
Source: BMC Bioinformatics. 2015 Jul 24;16:227. doi: 10.1186/s12859-015-0654-5 (PMC4513396; doi:10.1186/s12859-015-0654-5)
Supplement: Additional file 6 — Supplementary data set 5 — Red’s repeats of the Drosophila melanogaster genome. The command “tar -xzf file” results in a directory that contains the locations of repeats found by Red in the genome of the Drosophila melanogaster. [file 12859_2015_654_MOESM6_ESM.gz › GnmRptDm6/chrUn_CP007105v1.rpt]

>chrUn_CP007105v1:0-542
>chrUn_CP007105v1:617-678
>chrUn_CP007105v1:1453-9642
>chrUn_CP007105v1:9662-10430
>chrUn_CP007105v1:10501-10704
>chrUn_CP007105v1:10766-11391
>chrUn_CP007105v1:11425-11458
>chrUn_CP007105v1:11503-12666
>chrUn_CP007105v1:12703-13124
>chrUn_CP007105v1:13180-13752
>chrUn_CP007105v1:14032-17487
>chrUn_CP007105v1:17542-21565
>chrUn_CP007105v1:21665-29047
>chrUn_CP007105v1:29119-29193
>chrUn_CP007105v1:29374-36931
>chrUn_CP007105v1:36984-37480
>chrUn_CP007105v1:37550-47411
