# Supplementary material for: Red: an intelligent, rapid, accurate tool for detecting repeats de-novo on the genomic scale
Source: BMC Bioinformatics. 2015 Jul 24;16:227. doi: 10.1186/s12859-015-0654-5 (PMC4513396; doi:10.1186/s12859-015-0654-5)
Supplement: Additional file 6 — Supplementary data set 5 — Red’s repeats of the Drosophila melanogaster genome. The command “tar -xzf file” results in a directory that contains the locations of repeats found by Red in the genome of the Drosophila melanogaster. [file 12859_2015_654_MOESM6_ESM.gz › GnmRptDm6/chrUn_CP007120v1.rpt]

>chrUn_CP007120v1:0-4112
>chrUn_CP007120v1:4123-10634
>chrUn_CP007120v1:10735-11065
>chrUn_CP007120v1:11102-11231
>chrUn_CP007120v1:11269-11585
>chrUn_CP007120v1:11619-11793
>chrUn_CP007120v1:11894-13182
>chrUn_CP007120v1:13248-13369
>chrUn_CP007120v1:13740-13964
>chrUn_CP007120v1:14076-14137
>chrUn_CP007120v1:14333-14849
>chrUn_CP007120v1:14923-15186
>chrUn_CP007120v1:15513-22940
>chrUn_CP007120v1:35940-59294
>chrUn_CP007120v1:62794-76973
