# Supplementary material for: Red: an intelligent, rapid, accurate tool for detecting repeats de-novo on the genomic scale
Source: BMC Bioinformatics. 2015 Jul 24;16:227. doi: 10.1186/s12859-015-0654-5 (PMC4513396; doi:10.1186/s12859-015-0654-5)
Supplement: Additional file 6 — Supplementary data set 5 — Red’s repeats of the Drosophila melanogaster genome. The command “tar -xzf file” results in a directory that contains the locations of repeats found by Red in the genome of the Drosophila melanogaster. [file 12859_2015_654_MOESM6_ESM.gz › GnmRptDm6/chrUn_DS483562v1.rpt]

>chrUn_DS483562v1:0-1473
>chrUn_DS483562v1:2114-2358
>chrUn_DS483562v1:2928-3060
>chrUn_DS483562v1:3276-3473
>chrUn_DS483562v1:3583-3665
>chrUn_DS483562v1:3768-3835
>chrUn_DS483562v1:4078-4120
>chrUn_DS483562v1:4197-7538
>chrUn_DS483562v1:7634-10160
>chrUn_DS483562v1:10200-10343
>chrUn_DS483562v1:10419-10572
>chrUn_DS483562v1:11014-13859
>chrUn_DS483562v1:13896-18788
>chrUn_DS483562v1:18836-21860
>chrUn_DS483562v1:21895-22245
>chrUn_DS483562v1:22349-26537
>chrUn_DS483562v1:26590-28325
>chrUn_DS483562v1:28370-28418
>chrUn_DS483562v1:28474-28536
>chrUn_DS483562v1:28668-28836
>chrUn_DS483562v1:28973-32805
>chrUn_DS483562v1:32821-33224
>chrUn_DS483562v1:33389-34299
>chrUn_DS483562v1:34461-35303
>chrUn_DS483562v1:35405-50625
