# Supplementary material for: Red: an intelligent, rapid, accurate tool for detecting repeats de-novo on the genomic scale
Source: BMC Bioinformatics. 2015 Jul 24;16:227. doi: 10.1186/s12859-015-0654-5 (PMC4513396; doi:10.1186/s12859-015-0654-5)
Supplement: Additional file 6 — Supplementary data set 5 — Red’s repeats of the Drosophila melanogaster genome. The command “tar -xzf file” results in a directory that contains the locations of repeats found by Red in the genome of the Drosophila melanogaster. [file 12859_2015_654_MOESM6_ESM.gz › GnmRptDm6/chrUn_DS483646v1.rpt]

>chrUn_DS483646v1:0-364
>chrUn_DS483646v1:406-2162
>chrUn_DS483646v1:3814-3903
>chrUn_DS483646v1:4004-4831
>chrUn_DS483646v1:5136-7238
>chrUn_DS483646v1:7258-7295
>chrUn_DS483646v1:8573-8866
>chrUn_DS483646v1:8901-9122
>chrUn_DS483646v1:9591-9664
>chrUn_DS483646v1:9691-9747
>chrUn_DS483646v1:9830-9867
>chrUn_DS483646v1:9990-10628
>chrUn_DS483646v1:10679-11170
>chrUn_DS483646v1:11198-12269
>chrUn_DS483646v1:12301-14098
