# Supplementary material for: Red: an intelligent, rapid, accurate tool for detecting repeats de-novo on the genomic scale
Source: BMC Bioinformatics. 2015 Jul 24;16:227. doi: 10.1186/s12859-015-0654-5 (PMC4513396; doi:10.1186/s12859-015-0654-5)
Supplement: Additional file 6 — Supplementary data set 5 — Red’s repeats of the Drosophila melanogaster genome. The command “tar -xzf file” results in a directory that contains the locations of repeats found by Red in the genome of the Drosophila melanogaster. [file 12859_2015_654_MOESM6_ESM.gz › GnmRptDm6/chrUn_DS483647v1.rpt]

>chrUn_DS483647v1:0-2880
>chrUn_DS483647v1:2917-3604
>chrUn_DS483647v1:9066-9890
>chrUn_DS483647v1:10414-10535
>chrUn_DS483647v1:10621-10771
>chrUn_DS483647v1:10851-10950
>chrUn_DS483647v1:11008-11364
>chrUn_DS483647v1:11495-11564
>chrUn_DS483647v1:12213-12265
>chrUn_DS483647v1:12555-12648
>chrUn_DS483647v1:12999-13251
>chrUn_DS483647v1:13813-14028
