# Supplementary material for: Red: an intelligent, rapid, accurate tool for detecting repeats de-novo on the genomic scale
Source: BMC Bioinformatics. 2015 Jul 24;16:227. doi: 10.1186/s12859-015-0654-5 (PMC4513396; doi:10.1186/s12859-015-0654-5)
Supplement: Additional file 6 — Supplementary data set 5 — Red’s repeats of the Drosophila melanogaster genome. The command “tar -xzf file” results in a directory that contains the locations of repeats found by Red in the genome of the Drosophila melanogaster. [file 12859_2015_654_MOESM6_ESM.gz › GnmRptDm6/chrUn_DS483649v1.rpt]

>chrUn_DS483649v1:0-608
>chrUn_DS483649v1:655-1112
>chrUn_DS483649v1:1142-1280
>chrUn_DS483649v1:1418-1604
>chrUn_DS483649v1:1652-5496
>chrUn_DS483649v1:8561-9504
>chrUn_DS483649v1:9642-10810
>chrUn_DS483649v1:10854-11633
>chrUn_DS483649v1:11665-12996
>chrUn_DS483649v1:13189-13509
>chrUn_DS483649v1:13559-13935
