# Supplementary material for: Red: an intelligent, rapid, accurate tool for detecting repeats de-novo on the genomic scale
Source: BMC Bioinformatics. 2015 Jul 24;16:227. doi: 10.1186/s12859-015-0654-5 (PMC4513396; doi:10.1186/s12859-015-0654-5)
Supplement: Additional file 6 — Supplementary data set 5 — Red’s repeats of the Drosophila melanogaster genome. The command “tar -xzf file” results in a directory that contains the locations of repeats found by Red in the genome of the Drosophila melanogaster. [file 12859_2015_654_MOESM6_ESM.gz › GnmRptDm6/chrUn_DS483658v1.rpt]

>chrUn_DS483658v1:4-2239
>chrUn_DS483658v1:2322-2402
>chrUn_DS483658v1:2448-2604
>chrUn_DS483658v1:2672-2890
>chrUn_DS483658v1:9385-9400
>chrUn_DS483658v1:9457-9523
>chrUn_DS483658v1:9627-11012
>chrUn_DS483658v1:11048-12357
>chrUn_DS483658v1:12602-13455
