# Supplementary material for: Red: an intelligent, rapid, accurate tool for detecting repeats de-novo on the genomic scale
Source: BMC Bioinformatics. 2015 Jul 24;16:227. doi: 10.1186/s12859-015-0654-5 (PMC4513396; doi:10.1186/s12859-015-0654-5)
Supplement: Additional file 6 — Supplementary data set 5 — Red’s repeats of the Drosophila melanogaster genome. The command “tar -xzf file” results in a directory that contains the locations of repeats found by Red in the genome of the Drosophila melanogaster. [file 12859_2015_654_MOESM6_ESM.gz › GnmRptDm6/chrUn_DS483707v1.rpt]

>chrUn_DS483707v1:0-930
>chrUn_DS483707v1:1068-1219
>chrUn_DS483707v1:3204-3527
>chrUn_DS483707v1:4607-5663
>chrUn_DS483707v1:10326-11726
>chrUn_DS483707v1:11763-11798
>chrUn_DS483707v1:11892-11994
>chrUn_DS483707v1:12080-12256
>chrUn_DS483707v1:12437-12532
>chrUn_DS483707v1:12605-12628
>chrUn_DS483707v1:12688-12807
>chrUn_DS483707v1:12881-13589
>chrUn_DS483707v1:13620-14168
>chrUn_DS483707v1:14237-14420
>chrUn_DS483707v1:14628-14709
>chrUn_DS483707v1:14755-14966
>chrUn_DS483707v1:15051-15086
>chrUn_DS483707v1:15406-15673
>chrUn_DS483707v1:15726-15788
>chrUn_DS483707v1:15922-15951
>chrUn_DS483707v1:16156-16429
>chrUn_DS483707v1:16516-16596
>chrUn_DS483707v1:16792-16857
>chrUn_DS483707v1:17146-17191
>chrUn_DS483707v1:17401-20577
>chrUn_DS483707v1:21046-22020
>chrUn_DS483707v1:22114-23328
>chrUn_DS483707v1:23366-23499
>chrUn_DS483707v1:23520-24751
>chrUn_DS483707v1:24775-25840
