# Supplementary material for: Red: an intelligent, rapid, accurate tool for detecting repeats de-novo on the genomic scale
Source: BMC Bioinformatics. 2015 Jul 24;16:227. doi: 10.1186/s12859-015-0654-5 (PMC4513396; doi:10.1186/s12859-015-0654-5)
Supplement: Additional file 6 — Supplementary data set 5 — Red’s repeats of the Drosophila melanogaster genome. The command “tar -xzf file” results in a directory that contains the locations of repeats found by Red in the genome of the Drosophila melanogaster. [file 12859_2015_654_MOESM6_ESM.gz › GnmRptDm6/chrUn_DS483709v1.rpt]

>chrUn_DS483709v1:0-426
>chrUn_DS483709v1:468-502
>chrUn_DS483709v1:964-1374
>chrUn_DS483709v1:1412-2436
>chrUn_DS483709v1:2643-3081
>chrUn_DS483709v1:3142-3752
>chrUn_DS483709v1:3798-4550
>chrUn_DS483709v1:4590-4624
>chrUn_DS483709v1:4687-4715
>chrUn_DS483709v1:12105-13209
>chrUn_DS483709v1:13229-14307
>chrUn_DS483709v1:14444-15017
>chrUn_DS483709v1:15034-15061
>chrUn_DS483709v1:15083-16269
>chrUn_DS483709v1:16323-16867
>chrUn_DS483709v1:16898-17578
>chrUn_DS483709v1:17915-18291
