# Supplementary material for: Red: an intelligent, rapid, accurate tool for detecting repeats de-novo on the genomic scale
Source: BMC Bioinformatics. 2015 Jul 24;16:227. doi: 10.1186/s12859-015-0654-5 (PMC4513396; doi:10.1186/s12859-015-0654-5)
Supplement: Additional file 6 — Supplementary data set 5 — Red’s repeats of the Drosophila melanogaster genome. The command “tar -xzf file” results in a directory that contains the locations of repeats found by Red in the genome of the Drosophila melanogaster. [file 12859_2015_654_MOESM6_ESM.gz › GnmRptDm6/chrUn_DS483711v1.rpt]

>chrUn_DS483711v1:0-321
>chrUn_DS483711v1:353-1175
>chrUn_DS483711v1:8906-8921
>chrUn_DS483711v1:8955-10185
>chrUn_DS483711v1:10207-10571
>chrUn_DS483711v1:10645-10737
>chrUn_DS483711v1:10757-11439
>chrUn_DS483711v1:11472-12481
>chrUn_DS483711v1:12511-12567
>chrUn_DS483711v1:12618-13787
>chrUn_DS483711v1:14674-14687
