# Supplementary material for: Red: an intelligent, rapid, accurate tool for detecting repeats de-novo on the genomic scale
Source: BMC Bioinformatics. 2015 Jul 24;16:227. doi: 10.1186/s12859-015-0654-5 (PMC4513396; doi:10.1186/s12859-015-0654-5)
Supplement: Additional file 6 — Supplementary data set 5 — Red’s repeats of the Drosophila melanogaster genome. The command “tar -xzf file” results in a directory that contains the locations of repeats found by Red in the genome of the Drosophila melanogaster. [file 12859_2015_654_MOESM6_ESM.gz › GnmRptDm6/chrUn_DS483728v1.rpt]

>chrUn_DS483728v1:0-406
>chrUn_DS483728v1:507-1718
>chrUn_DS483728v1:1763-2717
>chrUn_DS483728v1:11024-11672
>chrUn_DS483728v1:11700-12223
>chrUn_DS483728v1:12298-12403
>chrUn_DS483728v1:12448-12681
