# Supplementary material for: Red: an intelligent, rapid, accurate tool for detecting repeats de-novo on the genomic scale
Source: BMC Bioinformatics. 2015 Jul 24;16:227. doi: 10.1186/s12859-015-0654-5 (PMC4513396; doi:10.1186/s12859-015-0654-5)
Supplement: Additional file 6 — Supplementary data set 5 — Red’s repeats of the Drosophila melanogaster genome. The command “tar -xzf file” results in a directory that contains the locations of repeats found by Red in the genome of the Drosophila melanogaster. [file 12859_2015_654_MOESM6_ESM.gz › GnmRptDm6/chrUn_DS483739v1.rpt]

>chrUn_DS483739v1:0-1062
>chrUn_DS483739v1:9829-10403
>chrUn_DS483739v1:10473-11081
>chrUn_DS483739v1:11160-11658
>chrUn_DS483739v1:11726-12022
>chrUn_DS483739v1:12095-12182
>chrUn_DS483739v1:12220-12415
>chrUn_DS483739v1:12446-12459
