# Supplementary material for: Red: an intelligent, rapid, accurate tool for detecting repeats de-novo on the genomic scale
Source: BMC Bioinformatics. 2015 Jul 24;16:227. doi: 10.1186/s12859-015-0654-5 (PMC4513396; doi:10.1186/s12859-015-0654-5)
Supplement: Additional file 6 — Supplementary data set 5 — Red’s repeats of the Drosophila melanogaster genome. The command “tar -xzf file” results in a directory that contains the locations of repeats found by Red in the genome of the Drosophila melanogaster. [file 12859_2015_654_MOESM6_ESM.gz › GnmRptDm6/chrUn_DS483744v1.rpt]

>chrUn_DS483744v1:0-397
>chrUn_DS483744v1:494-582
>chrUn_DS483744v1:928-1037
>chrUn_DS483744v1:1270-1473
>chrUn_DS483744v1:1558-2300
>chrUn_DS483744v1:2472-2687
>chrUn_DS483744v1:2741-2993
>chrUn_DS483744v1:3026-3137
>chrUn_DS483744v1:3221-3343
>chrUn_DS483744v1:3536-3678
>chrUn_DS483744v1:3823-4725
>chrUn_DS483744v1:4792-4912
>chrUn_DS483744v1:4978-5014
>chrUn_DS483744v1:5103-5416
>chrUn_DS483744v1:5550-5578
>chrUn_DS483744v1:5724-5773
>chrUn_DS483744v1:5881-5975
>chrUn_DS483744v1:6035-6172
>chrUn_DS483744v1:6241-7148
>chrUn_DS483744v1:7263-7560
>chrUn_DS483744v1:7728-8204
>chrUn_DS483744v1:8819-8914
>chrUn_DS483744v1:8997-9865
