# Supplementary material for: Red: an intelligent, rapid, accurate tool for detecting repeats de-novo on the genomic scale
Source: BMC Bioinformatics. 2015 Jul 24;16:227. doi: 10.1186/s12859-015-0654-5 (PMC4513396; doi:10.1186/s12859-015-0654-5)
Supplement: Additional file 6 — Supplementary data set 5 — Red’s repeats of the Drosophila melanogaster genome. The command “tar -xzf file” results in a directory that contains the locations of repeats found by Red in the genome of the Drosophila melanogaster. [file 12859_2015_654_MOESM6_ESM.gz › GnmRptDm6/chrUn_DS483780v1.rpt]

>chrUn_DS483780v1:22-109
>chrUn_DS483780v1:145-184
>chrUn_DS483780v1:339-367
>chrUn_DS483780v1:532-583
>chrUn_DS483780v1:689-924
>chrUn_DS483780v1:1167-1296
>chrUn_DS483780v1:1344-1689
>chrUn_DS483780v1:1961-2066
>chrUn_DS483780v1:2079-2143
>chrUn_DS483780v1:2181-2446
>chrUn_DS483780v1:2513-3079
>chrUn_DS483780v1:3197-3381
>chrUn_DS483780v1:3462-3600
>chrUn_DS483780v1:3631-3933
>chrUn_DS483780v1:3975-3999
>chrUn_DS483780v1:4134-4284
>chrUn_DS483780v1:4344-4958
>chrUn_DS483780v1:5044-5202
>chrUn_DS483780v1:5260-5338
>chrUn_DS483780v1:5571-5696
>chrUn_DS483780v1:5749-5968
