# Supplementary material for: Red: an intelligent, rapid, accurate tool for detecting repeats de-novo on the genomic scale
Source: BMC Bioinformatics. 2015 Jul 24;16:227. doi: 10.1186/s12859-015-0654-5 (PMC4513396; doi:10.1186/s12859-015-0654-5)
Supplement: Additional file 6 — Supplementary data set 5 — Red’s repeats of the Drosophila melanogaster genome. The command “tar -xzf file” results in a directory that contains the locations of repeats found by Red in the genome of the Drosophila melanogaster. [file 12859_2015_654_MOESM6_ESM.gz › GnmRptDm6/chrUn_DS483787v1.rpt]

>chrUn_DS483787v1:127-291
>chrUn_DS483787v1:329-423
>chrUn_DS483787v1:460-1753
>chrUn_DS483787v1:1823-1874
>chrUn_DS483787v1:1933-2015
>chrUn_DS483787v1:2480-2769
>chrUn_DS483787v1:3624-4222
>chrUn_DS483787v1:4260-4354
>chrUn_DS483787v1:4391-5626
