# Supplementary material for: Red: an intelligent, rapid, accurate tool for detecting repeats de-novo on the genomic scale
Source: BMC Bioinformatics. 2015 Jul 24;16:227. doi: 10.1186/s12859-015-0654-5 (PMC4513396; doi:10.1186/s12859-015-0654-5)
Supplement: Additional file 6 — Supplementary data set 5 — Red’s repeats of the Drosophila melanogaster genome. The command “tar -xzf file” results in a directory that contains the locations of repeats found by Red in the genome of the Drosophila melanogaster. [file 12859_2015_654_MOESM6_ESM.gz › GnmRptDm6/chrUn_DS483798v1.rpt]

>chrUn_DS483798v1:0-74
>chrUn_DS483798v1:112-142
>chrUn_DS483798v1:228-438
>chrUn_DS483798v1:540-712
>chrUn_DS483798v1:768-867
>chrUn_DS483798v1:949-1156
>chrUn_DS483798v1:1172-1216
>chrUn_DS483798v1:1319-1389
>chrUn_DS483798v1:1998-2545
>chrUn_DS483798v1:2600-2954
>chrUn_DS483798v1:3256-3513
>chrUn_DS483798v1:3549-3589
>chrUn_DS483798v1:3616-4189
>chrUn_DS483798v1:4231-4395
>chrUn_DS483798v1:5311-5324
