# Supplementary material for: Red: an intelligent, rapid, accurate tool for detecting repeats de-novo on the genomic scale
Source: BMC Bioinformatics. 2015 Jul 24;16:227. doi: 10.1186/s12859-015-0654-5 (PMC4513396; doi:10.1186/s12859-015-0654-5)
Supplement: Additional file 6 — Supplementary data set 5 — Red’s repeats of the Drosophila melanogaster genome. The command “tar -xzf file” results in a directory that contains the locations of repeats found by Red in the genome of the Drosophila melanogaster. [file 12859_2015_654_MOESM6_ESM.gz › GnmRptDm6/chrUn_DS483799v1.rpt]

>chrUn_DS483799v1:0-531
>chrUn_DS483799v1:582-1225
>chrUn_DS483799v1:1245-1788
>chrUn_DS483799v1:2091-2238
>chrUn_DS483799v1:2855-2882
>chrUn_DS483799v1:3176-3189
>chrUn_DS483799v1:3216-3229
>chrUn_DS483799v1:3965-4131
>chrUn_DS483799v1:4984-5085
