# Supplementary material for: Red: an intelligent, rapid, accurate tool for detecting repeats de-novo on the genomic scale
Source: BMC Bioinformatics. 2015 Jul 24;16:227. doi: 10.1186/s12859-015-0654-5 (PMC4513396; doi:10.1186/s12859-015-0654-5)
Supplement: Additional file 6 — Supplementary data set 5 — Red’s repeats of the Drosophila melanogaster genome. The command “tar -xzf file” results in a directory that contains the locations of repeats found by Red in the genome of the Drosophila melanogaster. [file 12859_2015_654_MOESM6_ESM.gz › GnmRptDm6/chrUn_DS483813v1.rpt]

>chrUn_DS483813v1:18-1777
>chrUn_DS483813v1:1808-2529
>chrUn_DS483813v1:2612-3567
>chrUn_DS483813v1:3613-3921
>chrUn_DS483813v1:3975-4393
>chrUn_DS483813v1:4452-4994
