# Supplementary material for: Red: an intelligent, rapid, accurate tool for detecting repeats de-novo on the genomic scale
Source: BMC Bioinformatics. 2015 Jul 24;16:227. doi: 10.1186/s12859-015-0654-5 (PMC4513396; doi:10.1186/s12859-015-0654-5)
Supplement: Additional file 6 — Supplementary data set 5 — Red’s repeats of the Drosophila melanogaster genome. The command “tar -xzf file” results in a directory that contains the locations of repeats found by Red in the genome of the Drosophila melanogaster. [file 12859_2015_654_MOESM6_ESM.gz › GnmRptDm6/chrUn_DS483815v1.rpt]

>chrUn_DS483815v1:0-484
>chrUn_DS483815v1:589-711
>chrUn_DS483815v1:890-1107
>chrUn_DS483815v1:1222-1823
>chrUn_DS483815v1:1935-2299
>chrUn_DS483815v1:2403-2592
>chrUn_DS483815v1:2660-2711
>chrUn_DS483815v1:2784-2943
>chrUn_DS483815v1:2952-3004
>chrUn_DS483815v1:3084-3457
>chrUn_DS483815v1:3731-3772
>chrUn_DS483815v1:3800-4065
>chrUn_DS483815v1:4169-4206
>chrUn_DS483815v1:4342-4960
