# Supplementary material for: Red: an intelligent, rapid, accurate tool for detecting repeats de-novo on the genomic scale
Source: BMC Bioinformatics. 2015 Jul 24;16:227. doi: 10.1186/s12859-015-0654-5 (PMC4513396; doi:10.1186/s12859-015-0654-5)
Supplement: Additional file 6 — Supplementary data set 5 — Red’s repeats of the Drosophila melanogaster genome. The command “tar -xzf file” results in a directory that contains the locations of repeats found by Red in the genome of the Drosophila melanogaster. [file 12859_2015_654_MOESM6_ESM.gz › GnmRptDm6/chrUn_DS483825v1.rpt]

>chrUn_DS483825v1:0-913
>chrUn_DS483825v1:955-1133
>chrUn_DS483825v1:1176-1871
>chrUn_DS483825v1:1920-3300
>chrUn_DS483825v1:3445-3494
>chrUn_DS483825v1:3782-3831
>chrUn_DS483825v1:3898-3935
>chrUn_DS483825v1:4035-4170
>chrUn_DS483825v1:4241-4815
