# Supplementary material for: Red: an intelligent, rapid, accurate tool for detecting repeats de-novo on the genomic scale
Source: BMC Bioinformatics. 2015 Jul 24;16:227. doi: 10.1186/s12859-015-0654-5 (PMC4513396; doi:10.1186/s12859-015-0654-5)
Supplement: Additional file 6 — Supplementary data set 5 — Red’s repeats of the Drosophila melanogaster genome. The command “tar -xzf file” results in a directory that contains the locations of repeats found by Red in the genome of the Drosophila melanogaster. [file 12859_2015_654_MOESM6_ESM.gz › GnmRptDm6/chrUn_DS483891v1.rpt]

>chrUn_DS483891v1:0-861
>chrUn_DS483891v1:978-1023
>chrUn_DS483891v1:1039-1693
>chrUn_DS483891v1:1843-2822
>chrUn_DS483891v1:2871-2926
>chrUn_DS483891v1:2978-3300
>chrUn_DS483891v1:3346-3861
>chrUn_DS483891v1:3908-3968
>chrUn_DS483891v1:3988-4030
