# Supplementary material for: Red: an intelligent, rapid, accurate tool for detecting repeats de-novo on the genomic scale
Source: BMC Bioinformatics. 2015 Jul 24;16:227. doi: 10.1186/s12859-015-0654-5 (PMC4513396; doi:10.1186/s12859-015-0654-5)
Supplement: Additional file 6 — Supplementary data set 5 — Red’s repeats of the Drosophila melanogaster genome. The command “tar -xzf file” results in a directory that contains the locations of repeats found by Red in the genome of the Drosophila melanogaster. [file 12859_2015_654_MOESM6_ESM.gz › GnmRptDm6/chrUn_DS483900v1.rpt]

>chrUn_DS483900v1:0-82
>chrUn_DS483900v1:210-1170
>chrUn_DS483900v1:1207-1312
>chrUn_DS483900v1:1378-1453
>chrUn_DS483900v1:1657-2008
>chrUn_DS483900v1:2115-2266
>chrUn_DS483900v1:2354-2402
>chrUn_DS483900v1:2474-2678
>chrUn_DS483900v1:2719-2821
>chrUn_DS483900v1:2902-2951
>chrUn_DS483900v1:3022-3452
>chrUn_DS483900v1:3501-3565
>chrUn_DS483900v1:3655-3956
