# Supplementary material for: Red: an intelligent, rapid, accurate tool for detecting repeats de-novo on the genomic scale
Source: BMC Bioinformatics. 2015 Jul 24;16:227. doi: 10.1186/s12859-015-0654-5 (PMC4513396; doi:10.1186/s12859-015-0654-5)
Supplement: Additional file 7 — Supplementary data set 6 — Red’s repeats of the Drosophila melanogaster unassembled genome. The command “tar -xzf file” results in a directory that contains the locations of repeats found by Red in an unassembled genome of the Drosophila melanogaster. In addition, the directory includes the short reads comprising the genome. This file can be download using the following link: https://drive.google.com/file/d/0B8O-qv7WO7L2LUViT1ZKWTNTUlE/edit?usp=drive_web [file 12859_2015_654_MOESM7_ESM.txt]

https://drive.google.com/file/d/0B8O-qv7WO7L2LUViT1ZKWTNTUlE/edit?usp=drive_web
