# Supplementary material for: Red: an intelligent, rapid, accurate tool for detecting repeats de-novo on the genomic scale
Source: BMC Bioinformatics. 2015 Jul 24;16:227. doi: 10.1186/s12859-015-0654-5 (PMC4513396; doi:10.1186/s12859-015-0654-5)
Supplement: Additional file 8 — Supplementary data set 7 — Red’s repeats of the Zea mays genome. The command “tar -xzf file” results in a directory that contains the locations of repeats found by Red in the genome of the Zea mays. [file 12859_2015_654_MOESM8_ESM.gz]

Archive with 12 entries (11 files):
- GnmRptZm
- GnmRptZm/chr1.rpt
- GnmRptZm/chr10.rpt
- GnmRptZm/chr2.rpt
- GnmRptZm/chr3.rpt
- GnmRptZm/chr4.rpt
- GnmRptZm/chr5.rpt
- GnmRptZm/chr6.rpt
- GnmRptZm/chr7.rpt
- GnmRptZm/chr8.rpt
- GnmRptZm/chr9.rpt
- GnmRptZm/unknown.rpt
