# Supplementary material for: Red: an intelligent, rapid, accurate tool for detecting repeats de-novo on the genomic scale
Source: BMC Bioinformatics. 2015 Jul 24;16:227. doi: 10.1186/s12859-015-0654-5 (PMC4513396; doi:10.1186/s12859-015-0654-5)
Supplement: Additional file 8 — Supplementary data set 7 — Red’s repeats of the Zea mays genome. The command “tar -xzf file” results in a directory that contains the locations of repeats found by Red in the genome of the Zea mays. [file 12859_2015_654_MOESM8_ESM.gz › GnmRptZm/chr1.rpt]

>chr1:3656-3707
>chr1:3867-3916
>chr1:4208-4555
>chr1:4600-4824
>chr1:11468-11514
>chr1:11590-13076
>chr1:13136-13560
>chr1:13624-13771
>chr1:13895-13944
>chr1:14027-15096
>chr1:15145-34758
>chr1:34784-35791
>chr1:35998-36043
>chr1:36817-36847
>chr1:37240-43959
>chr1:44023-44730
>chr1:44755-44944
>chr1:45009-45247
>chr1:45479-45519
>chr1:45615-45764
>chr1:45809-46182
>chr1:47540-47579
>chr1:48835-48893
>chr1:49997-61701
>chr1:61815-61905
>chr1:62404-62818
>chr1:62853-62902
>chr1:65462-70083
>chr1:70138-71326
>chr1:71470-71516
>chr1:71601-71659
>chr1:71696-71862
>chr1:71889-71986
>chr1:72041-72114
>chr1:72832-72881
>chr1:72918-73002
>chr1:73055-73195
>chr1:73257-73384
>chr1:73477-73671
>chr1:73844-75175
>chr1:76916-77210
>chr1:77237-82261
>chr1:82843-82947
>chr1:84638-84817
>chr1:84845-84899
>chr1:84996-85166
>chr1:85274-85705
>chr1:85816-86027
>chr1:86154-86240
>chr1:88928-88972
>chr1:89101-89175
>chr1:90074-90232
>chr1:91858-92232
>chr1:92314-92716
>chr1:93712-94389
>chr1:94509-96446
>chr1:96546-97425
>chr1:97612-98444
>chr1:98483-105622
>chr1:105764-108935
>chr1:111162-111472
>chr1:111809-113866
>chr1:114034-114083
>chr1:114144-115598
>chr1:115659-116892
>chr1:116937-116969
>chr1:117089-117132
>chr1:117408-126945
>chr1:127421-127551
>chr1:133599-133631
>chr1:135296-136033
>chr1:139113-140496
>chr1:140674-143794
>chr1:145778-145881
>chr1:146138-146216
>chr1:146322-146598
>chr1:146939-147083
>chr1:147200-147303
>chr1:147445-148396
>chr1:148682-148802
>chr1:148983-149071
>chr1:150301-150385
>chr1:150674-150728
>chr1:150815-151599
>chr1:151697-151738
>chr1:151954-152014
>chr1:152828-152876
>chr1:155019-155065
>chr1:155406-155456
>chr1:155537-155806
>chr1:162596-162758
>chr1:162908-162940
>chr1:162993-163074
>chr1:163263-163463
>chr1:163564-163629
>chr1:166066-167126
>chr1:168594-168877
>chr1:169369-169418
>chr1:169600-169859
>chr1:169903-170138
>chr1:170253-170329
>chr1:170387-170417
>chr1:170608-178140
>chr1:178228-193359
>chr1:193459-206532
>chr1:206632-211789
>chr1:211826-212365
>chr1:212503-214059
>chr1:214239-214377
>chr1:214570-214740
>chr1:214824-215622
>chr1:215695-215776
>chr1:216727-216825
>chr1:216974-217030
>chr1:217138-217204
>chr1:217287-217318
>chr1:217607-217757
>chr1:217841-217879
>chr1:218478-218698
>chr1:218792-220393
>chr1:220447-220502
>chr1:220574-220861
>chr1:220909-221385
>chr1:221412-221645
>chr1:221707-221902
>chr1:223490-223517
>chr1:223970-225779
>chr1:228725-228786
>chr1:229054-229433
>chr1:229618-229718
>chr1:230048-231108
>chr1:231314-232292
>chr1:233511-233540
>chr1:234557-234650
>chr1:234924-235000
>chr1:239830-240057
>chr1:240268-240322
>chr1:240506-240794
>chr1:241510-241555
>chr1:241903-241941
>chr1:242687-242735
>chr1:245788-245829
>chr1:246004-247534
>chr1:247634-249701
>chr1:251274-252609
>chr1:257214-257280
>chr1:258310-258461
>chr1:259992-260084
>chr1:260124-262845
>chr1:265442-265496
>chr1:265590-265857
>chr1:265947-266090
>chr1:266286-266510
>chr1:268264-268465
>chr1:268510-268705
>chr1:269088-269154
>chr1:269558-269699
>chr1:270047-270200
>chr1:271645-271968
>chr1:274572-274657
>chr1:275868-275987
>chr1:278014-278188
>chr1:278530-278563
>chr1:279051-279342
>chr1:279621-279887
>chr1:280689-280873
>chr1:281202-290724
>chr1:291419-291487
>chr1:291600-291665
>chr1:291783-291819
>chr1:292047-292085
>chr1:292170-292310
>chr1:292464-292565
>chr1:292642-292677
>chr1:293013-293158
>chr1:294577-294671
>chr1:294723-294928
>chr1:295460-295557
>chr1:295743-297156
>chr1:297200-297762
>chr1:297822-298120
>chr1:298363-299323
>chr1:299423-299566
>chr1:299945-300555
>chr1:300838-300949
>chr1:301054-301555
>chr1:301934-301974
>chr1:302427-302515
>chr1:302665-302765
>chr1:302965-303013
>chr1:303101-304083
>chr1:304114-304245
>chr1:304302-304986
>chr1:305111-306227
>chr1:306336-308728
>chr1:308761-308837
>chr1:308888-309007
>chr1:309053-309252
>chr1:309552-309644
>chr1:309954-310634
>chr1:310772-310822
>chr1:310917-311898
>chr1:311978-312020
>chr1:312331-312367
>chr1:312420-312944
>chr1:313079-315401
>chr1:315453-320696
>chr1:320792-320851
>chr1:320903-320945
>chr1:321063-321286
>chr1:326146-326181
>chr1:326400-326452
>chr1:326874-327156
>chr1:327257-327545
>chr1:327622-327739
>chr1:327882-327916
>chr1:330464-330546
>chr1:330746-330828
>chr1:330875-330979
>chr1:331060-331681
>chr1:334098-352297
>chr1:352425-355687
>chr1:357148-357260
>chr1:359246-361695
>chr1:362885-362961
>chr1:363386-363536
>chr1:365298-374257
>chr1:374465-374680
>chr1:374772-374833
>chr1:374886-375838
>chr1:376149-376214
>chr1:377256-377294
>chr1:377667-378249
>chr1:382622-382646
>chr1:386789-386836
>chr1:387002-387041
>chr1:387177-387291
>chr1:387524-387614
>chr1:388452-390722
>chr1:391938-392026
>chr1:392151-392735
>chr1:393399-393506
>chr1:396933-397004
>chr1:397118-397165
>chr1:397247-397300
>chr1:397332-397410
>chr1:397463-397714
>chr1:398493-398531
>chr1:398575-398672
>chr1:398721-398818
>chr1:399961-400172
>chr1:400215-401245
>chr1:401281-401902
>chr1:401951-402000
>chr1:403247-403319
>chr1:403821-408029
>chr1:408074-409432
>chr1:409558-409626
>chr1:409670-416452
>chr1:416635-418120
>chr1:418275-420798
>chr1:421354-421389
>chr1:421526-421659
>chr1:421749-421826
>chr1:421895-423378
>chr1:423521-423845
>chr1:424108-424220
>chr1:424471-424627
>chr1:424668-439499
>chr1:439535-439869
>chr1:440038-440194
>chr1:440509-443812
>chr1:443848-444152
>chr1:444348-444506
>chr1:444821-448479
>chr1:448597-457961
>chr1:458088-458406
>chr1:458676-458788
>chr1:459039-459154
>chr1:459235-466759
>chr1:466784-467231
>chr1:467325-467487
>chr1:467515-467626
>chr1:467732-467830
>chr1:467862-468318
>chr1:468443-468819
>chr1:468846-479228
>chr1:479298-479885
>chr1:479929-480103
>chr1:480233-480364
>chr1:480455-483919
>chr1:483953-485371
>chr1:485426-485544
>chr1:486259-486347
>chr1:486458-486541
>chr1:486645-513784
>chr1:514245-514299
>chr1:514770-514898
>chr1:516803-517098
>chr1:517162-517356
>chr1:517393-517460
>chr1:518081-518098
>chr1:520631-520972
>chr1:522383-522398
>chr1:522498-524911
>chr1:525366-525582
>chr1:527787-527940
>chr1:528056-528370
>chr1:528670-528709
>chr1:528912-531016
>chr1:531116-532894
>chr1:532994-535316
>chr1:535416-554046
>chr1:554146-554169
>chr1:554264-562382
>chr1:562482-568106
>chr1:568496-568549
>chr1:568624-572584
>chr1:572600-576035
>chr1:576208-588040
>chr1:588140-603087
>chr1:603203-611625
>chr1:611662-612216
>chr1:612251-612367
>chr1:612404-612541
>chr1:612954-613179
>chr1:613327-613379
>chr1:613487-613576
>chr1:613751-613828
>chr1:613878-614522
>chr1:614593-614635
>chr1:614808-621915
>chr1:621965-625700
>chr1:625745-626070
>chr1:626106-626652
>chr1:626736-627328
>chr1:627442-627712
>chr1:627853-628735
>chr1:628791-629235
>chr1:629453-630161
>chr1:630235-630288
>chr1:630408-630525
>chr1:630649-631133
>chr1:631755-632007
>chr1:632023-634753
>chr1:634911-638806
>chr1:638822-642258
>chr1:643352-643466
>chr1:646892-647293
>chr1:648263-648343
>chr1:650458-650526
>chr1:653222-653288
>chr1:653471-653516
>chr1:653875-654033
>chr1:654386-655988
>chr1:657162-657208
>chr1:657318-657379
>chr1:657623-658045
>chr1:659589-659624
>chr1:660605-660650
>chr1:660845-661126
>chr1:661869-661921
>chr1:662023-662238
>chr1:662443-663341
>chr1:663371-663915
>chr1:664032-664084
>chr1:664155-664337
>chr1:664527-664542
>chr1:664642-664668
>chr1:664869-664998
>chr1:665087-666354
>chr1:666433-666568
>chr1:666621-666810
>chr1:667025-670180
>chr1:670745-670900
>chr1:670941-670973
>chr1:671034-671511
>chr1:672344-672433
>chr1:672902-673097
>chr1:674348-674412
>chr1:676596-676948
>chr1:681093-681169
>chr1:681478-692798
>chr1:692834-693695
>chr1:693794-697965
>chr1:698002-701800
>chr1:702098-704733
>chr1:704756-707112
>chr1:708186-708255
>chr1:709452-710568
>chr1:710668-711008
>chr1:711121-714731
>chr1:714785-715074
>chr1:715462-715730
>chr1:715912-716615
>chr1:716838-720011
>chr1:720112-722254
>chr1:722346-739272
>chr1:739696-741251
>chr1:741351-743276
>chr1:743310-743355
>chr1:743604-744608
>chr1:744832-745695
>chr1:745734-745978
>chr1:747054-747133
>chr1:748572-750809
>chr1:751084-751116
>chr1:751231-759364
>chr1:759990-760042
>chr1:760351-761004
>chr1:761574-761641
>chr1:761725-761813
>chr1:761843-767501
>chr1:767535-770080
>chr1:770160-770345
>chr1:770779-770842
>chr1:770950-788727
>chr1:788758-820316
>chr1:820339-822079
>chr1:822735-822806
>chr1:822883-828217
>chr1:828260-831285
>chr1:833049-833755
>chr1:833788-834583
>chr1:834649-834694
>chr1:834776-834811
>chr1:834891-835326
>chr1:835361-836084
>chr1:836292-837803
>chr1:837851-838760
>chr1:838819-839841
>chr1:840014-840054
>chr1:840873-840995
>chr1:841558-841611
>chr1:841665-841965
>chr1:842044-842322
>chr1:842346-842618
>chr1:842745-842890
>chr1:842952-844154
>chr1:844193-844494
>chr1:844551-844861
>chr1:844919-845099
>chr1:845227-845274
>chr1:845392-845628
>chr1:845783-845968
>chr1:846079-846509
>chr1:846548-847060
>chr1:847092-868308
>chr1:868337-872082
>chr1:872225-947418
>chr1:947630-947726
>chr1:947753-947784
>chr1:948041-948282
>chr1:948629-950375
>chr1:950528-951037
>chr1:951157-951256
>chr1:951590-965162
>chr1:965768-966055
>chr1:966105-966145
>chr1:966259-971356
>chr1:971401-977938
>chr1:978196-978309
>chr1:978382-978890
>chr1:984462-984521
>chr1:984648-984818
>chr1:984975-988469
>chr1:991652-991691
>chr1:992145-992354
>chr1:992424-993676
>chr1:993720-994228
>chr1:994275-994394
>chr1:994497-994647
>chr1:994783-994979
>chr1:998983-999064
>chr1:1005423-1005537
>chr1:1005581-1005745
>chr1:1005852-1006145
>chr1:1006270-1006315
>chr1:1006388-1006481
>chr1:1006679-1006713
>chr1:1006879-1007133
>chr1:1007186-1009808
>chr1:1011330-1011553
>chr1:1011627-1011787
>chr1:1012856-1015880
>chr1:1015999-1021098
>chr1:1021544-1021589
>chr1:1023401-1023607
>chr1:1024013-1024102
>chr1:1027103-1027181
>chr1:1027877-1027950
>chr1:1028530-1028635
>chr1:1029043-1029119
>chr1:1029492-1030033
>chr1:1030201-1030262
>chr1:1030437-1030589
>chr1:1031185-1031239
>chr1:1031700-1031747
>chr1:1035869-1036030
>chr1:1040285-1040475
>chr1:1040752-1041903
>chr1:1041998-1044307
>chr1:1044368-1046102
>chr1:1046155-1050158
>chr1:1050175-1050560
>chr1:1050595-1059771
>chr1:1059884-1064873
>chr1:1064973-1065990
>chr1:1067533-1075276
>chr1:1075963-1082204
>chr1:1082348-1083697
>chr1:1084112-1084158
>chr1:1084196-1084435
>chr1:1085023-1085462
>chr1:1085649-1088615
>chr1:1088728-1088743
>chr1:1088852-1093645
>chr1:1094175-1094228
>chr1:1095149-1096027
>chr1:1098717-1102393
>chr1:1102416-1102900
>chr1:1102956-1104927
>chr1:1105013-1105042
>chr1:1105286-1105375
>chr1:1105649-1108383
>chr1:1108519-1126680
>chr1:1126719-1126781
>chr1:1126953-1131546
>chr1:1131641-1134221
>chr1:1134300-1135969
>chr1:1135991-1139091
>chr1:1139191-1140403
>chr1:1140527-1141696
>chr1:1141909-1144525
>chr1:1144950-1144995
>chr1:1146854-1147061
>chr1:1148150-1151021
>chr1:1151229-1153074
>chr1:1155298-1155361
>chr1:1157532-1157888
>chr1:1158043-1158270
>chr1:1159091-1159146
>chr1:1160141-1160314
>chr1:1160385-1164584
>chr1:1166009-1166386
>chr1:1166704-1166751
>chr1:1166921-1166959
>chr1:1167421-1167925
>chr1:1168511-1174341
>chr1:1176012-1179483
>chr1:1179517-1189709
>chr1:1189756-1190162
>chr1:1190193-1191235
>chr1:1191400-1193026
>chr1:1195153-1195467
>chr1:1198932-1198982
>chr1:1201697-1203621
>chr1:1203664-1207546
>chr1:1208562-1208849
>chr1:1208879-1212165
>chr1:1213248-1213346
>chr1:1213425-1215080
>chr1:1215173-1219089
>chr1:1219167-1219424
>chr1:1220817-1221669
>chr1:1223251-1223281
>chr1:1224633-1225079
>chr1:1225852-1235407
>chr1:1235630-1236811
>chr1:1236874-1236908
>chr1:1237135-1237184
>chr1:1237568-1243404
>chr1:1243460-1244219
>chr1:1244319-1259220
>chr1:1259250-1259436
>chr1:1259464-1259582
>chr1:1259717-1259819
>chr1:1259996-1268615
>chr1:1268646-1268730
>chr1:1268820-1269040
>chr1:1269079-1270045
>chr1:1270086-1270688
>chr1:1270727-1272329
>chr1:1272389-1273100
>chr1:1273142-1273250
>chr1:1273684-1287519
>chr1:1288318-1308055
>chr1:1308460-1316344
>chr1:1316444-1337252
>chr1:1337629-1340491
>chr1:1340645-1340839
>chr1:1340883-1354510
>chr1:1354610-1356115
>chr1:1356358-1356380
>chr1:1356452-1359268
>chr1:1359422-1359616
>chr1:1359661-1362979
>chr1:1363063-1364232
>chr1:1364292-1365016
>chr1:1365051-1368330
>chr1:1368483-1368677
>chr1:1368721-1368949
>chr1:1369003-1380668
>chr1:1380818-1380834
>chr1:1380934-1397957
>chr1:1398092-1398368
>chr1:1398399-1415531
>chr1:1415620-1415667
>chr1:1415725-1424096
>chr1:1424196-1425231
>chr1:1425269-1426784
>chr1:1426822-1427008
>chr1:1428056-1428111
>chr1:1428285-1445112
>chr1:1445152-1445547
>chr1:1445659-1445795
>chr1:1446133-1446228
>chr1:1446963-1449427
>chr1:1449510-1455498
>chr1:1455517-1458971
>chr1:1459115-1459183
>chr1:1461457-1461473
>chr1:1461680-1461982
>chr1:1464173-1464964
>chr1:1465020-1469149
>chr1:1472833-1477417
>chr1:1477548-1478043
>chr1:1478101-1478205
>chr1:1481168-1481309
>chr1:1481348-1481488
>chr1:1482582-1482701
>chr1:1482822-1482917
>chr1:1483003-1483142
>chr1:1483229-1483317
>chr1:1483472-1483600
>chr1:1483807-1484144
>chr1:1484201-1484621
>chr1:1484649-1484760
>chr1:1484859-1485695
>chr1:1486263-1487046
>chr1:1490678-1490748
>chr1:1491147-1491208
>chr1:1493067-1495929
>chr1:1496427-1496500
>chr1:1496832-1497357
>chr1:1498117-1498210
>chr1:1498324-1498497
>chr1:1498553-1498585
>chr1:1498836-1498908
>chr1:1500546-1500719
>chr1:1501018-1501090
>chr1:1503574-1503618
>chr1:1503736-1503819
>chr1:1504152-1504732
>chr1:1505048-1505141
>chr1:1506141-1506209
>chr1:1506676-1514350
>chr1:1514484-1517587
>chr1:1518002-1518751
>chr1:1518851-1518867
>chr1:1518919-1520653
>chr1:1520704-1520804
>chr1:1521549-1521583
>chr1:1523421-1523449
>chr1:1523569-1523692
>chr1:1523775-1524127
>chr1:1524164-1524248
>chr1:1525341-1525696
>chr1:1525792-1527054
>chr1:1527229-1527245
>chr1:1527293-1528799
>chr1:1530395-1530424
>chr1:1530778-1530821
>chr1:1532343-1533150
>chr1:1533628-1533660
>chr1:1534062-1534206
>chr1:1535116-1535326
>chr1:1535702-1536075
>chr1:1536207-1536293
>chr1:1536338-1536606
>chr1:1537118-1537149
>chr1:1537406-1537432
>chr1:1540330-1542991
>chr1:1543212-1558894
>chr1:1558957-1562153
>chr1:1562284-1563207
>chr1:1563294-1563747
>chr1:1563808-1564051
>chr1:1564424-1564486
>chr1:1564583-1564626
>chr1:1566483-1566672
>chr1:1567428-1567612
>chr1:1567745-1567895
>chr1:1567994-1568265
>chr1:1568481-1568853
>chr1:1568974-1569917
>chr1:1570026-1580912
>chr1:1580998-1581496
>chr1:1581576-1590970
>chr1:1591030-1591071
>chr1:1591121-1591190
>chr1:1591627-1592941
>chr1:1593114-1595208
>chr1:1595352-1595416
>chr1:1595673-1595728
>chr1:1595813-1595952
>chr1:1596084-1596384
>chr1:1596583-1597525
>chr1:1597592-1597813
>chr1:1597837-1598736
>chr1:1598801-1598983
>chr1:1599063-1599096
>chr1:1599154-1599296
>chr1:1599392-1599503
>chr1:1599624-1600199
>chr1:1600327-1600457
>chr1:1600502-1600787
>chr1:1602291-1602408
>chr1:1602435-1604380
>chr1:1604467-1604617
>chr1:1604893-1604978
>chr1:1605066-1605100
>chr1:1605307-1605432
>chr1:1605683-1605966
>chr1:1606037-1606068
>chr1:1607075-1614035
>chr1:1614667-1614743
>chr1:1615031-1615150
>chr1:1615372-1620990
>chr1:1621837-1625504
>chr1:1625819-1626273
>chr1:1626349-1626483
>chr1:1627114-1629238
>chr1:1629853-1633935
>chr1:1634113-1634162
>chr1:1634243-1635865
>chr1:1635920-1636489
>chr1:1636586-1636926
>chr1:1637063-1637435
>chr1:1637510-1637678
>chr1:1637812-1638063
>chr1:1638086-1638138
>chr1:1638499-1638594
>chr1:1638648-1638721
>chr1:1638930-1639036
>chr1:1639390-1639465
>chr1:1639508-1642800
>chr1:1643073-1644142
>chr1:1644290-1645040
>chr1:1645185-1646007
>chr1:1646167-1653367
>chr1:1653428-1654097
>chr1:1654539-1654580
>chr1:1655208-1655840
>chr1:1656020-1656448
>chr1:1656858-1657450
>chr1:1658228-1658286
>chr1:1658500-1661980
>chr1:1665087-1668237
>chr1:1668873-1668925
>chr1:1669022-1675452
>chr1:1675488-1676790
>chr1:1676914-1677963
>chr1:1678260-1679720
>chr1:1679755-1679789
>chr1:1679826-1680168
>chr1:1680198-1680911
>chr1:1681271-1681393
>chr1:1681486-1682452
>chr1:1684819-1685070
>chr1:1685238-1685595
>chr1:1685938-1686133
>chr1:1686199-1686597
>chr1:1686667-1687239
>chr1:1687343-1688357
>chr1:1688400-1693095
>chr1:1693125-1694283
>chr1:1694333-1695323
>chr1:1695382-1695549
>chr1:1695703-1695786
>chr1:1695991-1696021
>chr1:1696554-1696659
>chr1:1697656-1697712
>chr1:1698035-1699157
>chr1:1699186-1699732
>chr1:1699866-1706713
>chr1:1707142-1707362
>chr1:1707488-1707974
>chr1:1708006-1710421
>chr1:1710486-1713010
>chr1:1713074-1713089
>chr1:1713189-1713501
>chr1:1713566-1716226
>chr1:1716655-1716875
>chr1:1717001-1717487
>chr1:1717519-1719516
>chr1:1719616-1719631
>chr1:1719670-1721203
>chr1:1721371-1733539
>chr1:1733590-1733848
>chr1:1734530-1738562
>chr1:1738662-1738684
>chr1:1738786-1739753
>chr1:1739980-1741557
>chr1:1741792-1743085
>chr1:1743301-1743514
>chr1:1744070-1744545
>chr1:1744585-1744660
>chr1:1747353-1748867
>chr1:1748901-1749617
>chr1:1749900-1750009
>chr1:1750688-1750797
>chr1:1752512-1752819
>chr1:1752853-1753133
>chr1:1753194-1753380
>chr1:1753498-1753659
>chr1:1753719-1753886
>chr1:1754042-1754078
>chr1:1754737-1754859
>chr1:1756043-1756073
>chr1:1756365-1756820
>chr1:1756906-1756966
>chr1:1757029-1757532
>chr1:1763217-1764030
>chr1:1764527-1768961
>chr1:1769093-1769216
>chr1:1769315-1769533
>chr1:1769708-1771087
>chr1:1771603-1771635
>chr1:1772908-1773217
>chr1:1773292-1773907
>chr1:1773944-1774140
>chr1:1774223-1774719
>chr1:1776626-1776681
>chr1:1783567-1783706
>chr1:1783917-1784193
>chr1:1784689-1784770
>chr1:1789131-1789497
>chr1:1790174-1790527
>chr1:1790693-1790832
>chr1:1790902-1791079
>chr1:1791150-1792311
>chr1:1792364-1795643
>chr1:1795711-1795842
>chr1:1796768-1800518
>chr1:1800542-1801574
>chr1:1802269-1802670
>chr1:1802768-1803724
>chr1:1803782-1803855
>chr1:1803961-1804036
>chr1:1804223-1804448
>chr1:1804656-1804740
>chr1:1804886-1805558
>chr1:1805608-1805722
>chr1:1805787-1805970
>chr1:1806051-1813063
>chr1:1813063-1819530
>chr1:1819574-1820073
>chr1:1820207-1820441
>chr1:1820892-1820936
>chr1:1822507-1822544
>chr1:1823443-1823526
>chr1:1823899-1824028
>chr1:1824257-1824353
>chr1:1824576-1824875
>chr1:1825154-1825432
>chr1:1827137-1827339
>chr1:1827571-1827629
>chr1:1827704-1828128
>chr1:1828225-1828312
>chr1:1828463-1828491
>chr1:1828713-1828757
>chr1:1828805-1840134
>chr1:1840266-1849217
>chr1:1849708-1849758
>chr1:1850248-1850318
>chr1:1850482-1850627
>chr1:1851062-1851178
>chr1:1851503-1851557
>chr1:1851651-1851701
>chr1:1852019-1852069
>chr1:1853150-1853213
>chr1:1853471-1854209
>chr1:1858682-1861259
>chr1:1861344-1861658
>chr1:1861695-1862450
>chr1:1862662-1864595
>chr1:1864638-1864701
>chr1:1864731-1865409
>chr1:1865466-1867424
>chr1:1867524-1867602
>chr1:1867727-1867761
>chr1:1867835-1870656
>chr1:1870696-1871828
>chr1:1871872-1872171
>chr1:1872197-1872966
>chr1:1873018-1874357
>chr1:1877903-1877918
>chr1:1878406-1878433
>chr1:1878582-1878628
>chr1:1879655-1879807
>chr1:1882536-1882591
>chr1:1882762-1884210
>chr1:1884445-1884597
>chr1:1887262-1894672
>chr1:1896474-1896518
>chr1:1897636-1897651
>chr1:1898556-1901611
>chr1:1901713-1901815
>chr1:1901901-1902058
>chr1:1902102-1902252
>chr1:1902308-1902360
>chr1:1902438-1902537
>chr1:1902627-1903249
>chr1:1903370-1903753
>chr1:1907295-1909487
>chr1:1909529-1909619
>chr1:1909764-1914285
>chr1:1915939-1915985
>chr1:1916301-1916338
>chr1:1916376-1916492
>chr1:1916538-1916606
>chr1:1916705-1916755
>chr1:1916806-1917193
>chr1:1917248-1917305
>chr1:1917671-1927306
>chr1:1927624-1927674
>chr1:1927778-1927854
>chr1:1928074-1928217
>chr1:1928379-1928490
>chr1:1929764-1929826
>chr1:1931553-1931592
>chr1:1931735-1931770
>chr1:1932101-1932138
>chr1:1932345-1932727
>chr1:1933224-1935496
>chr1:1935633-1939464
>chr1:1939499-1941914
>chr1:1941960-1943322
>chr1:1943386-1943794
>chr1:1943823-1944102
>chr1:1944741-1945041
>chr1:1945166-1949163
>chr1:1949216-1950008
>chr1:1950091-1951002
>chr1:1953063-1953217
>chr1:1958931-1959485
>chr1:1962067-1962115
>chr1:1963163-1963202
>chr1:1963390-1963445
>chr1:1963783-1963823
>chr1:1963919-1963975
>chr1:1964204-1964243
>chr1:1964403-1964500
>chr1:1964701-1964730
>chr1:1964934-1965083
>chr1:1968506-1968708
>chr1:1970235-1980268
>chr1:1980596-1981111
>chr1:1981173-1981879
>chr1:1981953-1982107
>chr1:1982619-1982751
>chr1:1982823-1983789
>chr1:1983867-1984084
>chr1:1984169-1984201
>chr1:1984231-1984308
>chr1:1984358-1984576
>chr1:1984639-1990351
>chr1:1990532-1993003
>chr1:1993072-1999305
>chr1:1999549-2004991
>chr1:2005121-2009285
>chr1:2009417-2009453
>chr1:2009614-2009713
>chr1:2010047-2010241
>chr1:2010337-2010375
>chr1:2010628-2011163
>chr1:2011237-2011365
>chr1:2011454-2012067
>chr1:2012341-2013369
>chr1:2013476-2014316
>chr1:2014445-2014716
>chr1:2014859-2014964
>chr1:2015410-2015479
>chr1:2015572-2015751
>chr1:2015852-2015933
>chr1:2016236-2016300
>chr1:2016635-2017190
>chr1:2017198-2017401
>chr1:2017454-2017593
>chr1:2017675-2017794
>chr1:2017825-2017949
>chr1:2017995-2018328
>chr1:2018394-2021221
>chr1:2021321-2021344
>chr1:2021543-2021879
>chr1:2021938-2022165
>chr1:2022534-2023006
>chr1:2023045-2023226
>chr1:2023265-2023452
>chr1:2023498-2025370
>chr1:2025700-2026398
>chr1:2026504-2027475
>chr1:2027662-2027678
>chr1:2027831-2028305
>chr1:2028380-2028494
>chr1:2028669-2028746
>chr1:2028796-2028937
>chr1:2029277-2029605
>chr1:2030873-2035544
>chr1:2036369-2036523
>chr1:2037300-2037339
>chr1:2038369-2038881
>chr1:2039729-2039830
>chr1:2040065-2040112
>chr1:2043863-2044152
>chr1:2045433-2045663
>chr1:2047298-2047338
>chr1:2047408-2049147
>chr1:2051176-2051230
>chr1:2053900-2054096
>chr1:2054441-2080073
>chr1:2080131-2081607
>chr1:2081661-2082683
>chr1:2082738-2084108
>chr1:2084462-2084569
>chr1:2096494-2096551
>chr1:2097001-2097083
>chr1:2097658-2097687
>chr1:2102506-2102693
>chr1:2103491-2103643
>chr1:2103710-2103905
>chr1:2103998-2104265
>chr1:2104332-2108935
>chr1:2109052-2123766
>chr1:2124182-2128444
>chr1:2128757-2129554
>chr1:2129765-2130126
>chr1:2130331-2130436
>chr1:2130573-2130754
>chr1:2130856-2131026
>chr1:2131099-2131164
>chr1:2131214-2131286
>chr1:2131393-2131621
>chr1:2131749-2132984
>chr1:2133127-2135358
>chr1:2135498-2137089
>chr1:2137189-2144708
>chr1:2144761-2145703
>chr1:2145865-2145918
>chr1:2145967-2146152
>chr1:2146276-2146437
>chr1:2146796-2146959
>chr1:2147999-2148045
>chr1:2148138-2148250
>chr1:2148281-2148331
>chr1:2148416-2148635
>chr1:2148704-2148863
>chr1:2148973-2149147
>chr1:2149191-2149312
>chr1:2149517-2149620
>chr1:2149657-2149881
>chr1:2150389-2155723
>chr1:2155894-2156464
>chr1:2158838-2158947
>chr1:2159660-2160506
>chr1:2160578-2160691
>chr1:2162397-2163116
>chr1:2163414-2163645
>chr1:2163728-2163799
>chr1:2163903-2163957
>chr1:2167680-2167866
>chr1:2168015-2170898
>chr1:2172140-2172211
>chr1:2172720-2182560
>chr1:2183308-2183632
>chr1:2183688-2184230
>chr1:2184299-2184514
>chr1:2184576-2185293
>chr1:2185422-2186092
>chr1:2186145-2187419
>chr1:2187444-2187500
>chr1:2187577-2197427
>chr1:2197660-2197699
>chr1:2198097-2198196
>chr1:2198265-2198325
>chr1:2198736-2198841
>chr1:2198940-2199173
>chr1:2199415-2200029
>chr1:2200255-2201153
>chr1:2202153-2202218
>chr1:2202339-2202422
>chr1:2202449-2202482
>chr1:2202574-2202609
>chr1:2203109-2203406
>chr1:2203699-2204125
>chr1:2204216-2204443
>chr1:2205000-2205220
>chr1:2209116-2209145
>chr1:2209202-2209268
>chr1:2209414-2209490
>chr1:2210485-2210897
>chr1:2210944-2211428
>chr1:2211589-2212362
>chr1:2212482-2212720
>chr1:2212767-2213119
>chr1:2213174-2213239
>chr1:2213358-2213485
>chr1:2214945-2215207
>chr1:2215234-2215311
>chr1:2215475-2215993
>chr1:2216902-2217198
>chr1:2217402-2217747
>chr1:2218167-2218242
>chr1:2218451-2218578
>chr1:2218605-2218844
>chr1:2225706-2225750
>chr1:2226334-2226729
>chr1:2226870-2226945
>chr1:2227599-2227836
>chr1:2227872-2227997
>chr1:2228226-2228299
>chr1:2228383-2229194
>chr1:2229346-2229571
>chr1:2229634-2229897
>chr1:2229943-2230385
>chr1:2230598-2230652
>chr1:2230717-2231751
>chr1:2231806-2232163
>chr1:2232194-2232311
>chr1:2232425-2232619
>chr1:2232682-2233222
>chr1:2233261-2234120
>chr1:2234169-2234230
>chr1:2234323-2234381
>chr1:2236127-2236358
>chr1:2236405-2236598
>chr1:2236945-2238436
>chr1:2238580-2247418
>chr1:2247529-2252692
>chr1:2252795-2257828
>chr1:2257866-2264553
>chr1:2265039-2265450
>chr1:2265591-2268843
>chr1:2268988-2269758
>chr1:2269887-2275552
>chr1:2275806-2275837
>chr1:2275882-2275971
>chr1:2276261-2276291
>chr1:2276623-2276705
>chr1:2276826-2278430
>chr1:2278489-2278947
>chr1:2278972-2283818
>chr1:2283870-2285152
>chr1:2285702-2285786
>chr1:2285890-2285939
>chr1:2286459-2286496
>chr1:2286543-2297069
>chr1:2297627-2297782
>chr1:2297863-2297934
>chr1:2300762-2300960
>chr1:2301031-2301146
>chr1:2301262-2301811
>chr1:2302384-2302418
>chr1:2304031-2304088
>chr1:2305492-2305528
>chr1:2306831-2306967
>chr1:2307024-2312315
>chr1:2313330-2314424
>chr1:2314748-2314941
>chr1:2315477-2315735
>chr1:2315864-2316624
>chr1:2316828-2319897
>chr1:2319939-2320644
>chr1:2320870-2321090
>chr1:2322698-2333345
>chr1:2334937-2335594
>chr1:2335726-2335947
>chr1:2337252-2343395
>chr1:2343447-2344418
>chr1:2344475-2347119
>chr1:2348850-2349004
>chr1:2349746-2350404
>chr1:2353084-2354728
>chr1:2355111-2355188
>chr1:2355397-2355696
>chr1:2355865-2356046
>chr1:2356971-2358220
>chr1:2358246-2363898
>chr1:2364102-2364362
>chr1:2364402-2370163
>chr1:2370227-2370945
>chr1:2370984-2373307
>chr1:2373343-2379994
>chr1:2380721-2380784
>chr1:2380994-2381057
>chr1:2381578-2381610
>chr1:2382762-2383400
>chr1:2383500-2384673
>chr1:2385163-2385302
>chr1:2385418-2385879
>chr1:2386778-2386995
>chr1:2387840-2387899
>chr1:2391085-2391190
>chr1:2391613-2391778
>chr1:2394740-2394838
>chr1:2395523-2396203
>chr1:2396301-2396541
>chr1:2396802-2396866
>chr1:2396928-2398896
>chr1:2398950-2399337
>chr1:2399588-2400049
>chr1:2400180-2400477
>chr1:2400691-2400792
>chr1:2400839-2401006
>chr1:2401118-2401253
>chr1:2401303-2401337
>chr1:2401407-2401499
>chr1:2401562-2401601
>chr1:2401843-2401979
>chr1:2402105-2402142
>chr1:2403457-2410716
>chr1:2410798-2411085
>chr1:2411133-2424214
>chr1:2424790-2425130
>chr1:2425414-2425459
>chr1:2435132-2462100
>chr1:2462240-2462309
>chr1:2468678-2468926
>chr1:2469084-2470576
>chr1:2470660-2472026
>chr1:2472065-2475038
>chr1:2475136-2476951
>chr1:2476986-2477566
>chr1:2477589-2477764
>chr1:2477831-2477933
>chr1:2477985-2478732
>chr1:2478893-2479113
>chr1:2479251-2480793
>chr1:2481001-2481236
>chr1:2481258-2482131
>chr1:2482169-2483663
>chr1:2483854-2484011
>chr1:2484104-2484174
>chr1:2484300-2488244
>chr1:2488318-2488959
>chr1:2489077-2492915
>chr1:2493106-2493209
>chr1:2493853-2497302
>chr1:2497484-2497825
>chr1:2497973-2498005
>chr1:2498308-2499273
>chr1:2499338-2519577
>chr1:2519655-2520373
>chr1:2520610-2521374
>chr1:2521435-2521561
>chr1:2521998-2522150
>chr1:2522200-2529978
>chr1:2530145-2530163
>chr1:2530270-2531949
>chr1:2532123-2532593
>chr1:2532750-2534571
>chr1:2534976-2535106
>chr1:2537304-2537461
>chr1:2540533-2540567
>chr1:2543228-2544245
>chr1:2544579-2544604
>chr1:2544647-2557201
>chr1:2557831-2559041
>chr1:2559062-2559286
>chr1:2561125-2561403
>chr1:2561490-2561552
>chr1:2562205-2562420
>chr1:2563870-2563977
>chr1:2564348-2564409
>chr1:2564682-2564838
>chr1:2564936-2565255
>chr1:2565326-2565384
>chr1:2566025-2567154
>chr1:2567166-2570287
>chr1:2570290-2572388
>chr1:2572430-2572614
>chr1:2572720-2572761
>chr1:2572986-2573223
>chr1:2573284-2573455
>chr1:2573604-2574118
>chr1:2574199-2575804
>chr1:2575904-2582832
>chr1:2582964-2584368
>chr1:2584715-2592261
>chr1:2592361-2593705
>chr1:2593959-2595768
>chr1:2595891-2596662
>chr1:2597189-2599094
>chr1:2599095-2599488
>chr1:2600619-2600855
>chr1:2600896-2601027
>chr1:2601114-2602317
>chr1:2602405-2616548
>chr1:2616608-2617240
>chr1:2617353-2617880
>chr1:2617936-2626911
>chr1:2627083-2634773
>chr1:2634920-2642433
>chr1:2642514-2644566
>chr1:2644615-2653177
>chr1:2653823-2654076
>chr1:2654287-2654382
>chr1:2654537-2654567
>chr1:2658531-2658702
>chr1:2660191-2669738
>chr1:2670304-2670509
>chr1:2670546-2678714
>chr1:2678852-2681193
>chr1:2681290-2681494
>chr1:2681582-2681747
>chr1:2681838-2682002
>chr1:2682064-2682373
>chr1:2683283-2683324
>chr1:2683475-2683521
>chr1:2684599-2684691
>chr1:2686268-2686388
>chr1:2686416-2686487
>chr1:2686504-2686616
>chr1:2687391-2687606
>chr1:2687872-2687912
>chr1:2692505-2692732
>chr1:2692845-2693006
>chr1:2693551-2694124
>chr1:2695060-2705693
>chr1:2706662-2706934
>chr1:2707888-2707970
>chr1:2708046-2708130
>chr1:2708248-2708277
>chr1:2708695-2717081
>chr1:2717126-2717164
>chr1:2717242-2718220
>chr1:2718447-2718559
>chr1:2718604-2725470
>chr1:2728569-2728693
>chr1:2729248-2729564
>chr1:2730255-2731138
>chr1:2739890-2740205
>chr1:2741920-2742024
>chr1:2743232-2743274
>chr1:2745517-2745687
>chr1:2748717-2748911
>chr1:2749053-2749385
>chr1:2749434-2749617
>chr1:2749709-2749777
>chr1:2753621-2753661
>chr1:2756309-2777623
>chr1:2777956-2779195
>chr1:2779311-2779885
>chr1:2779924-2780816
>chr1:2780876-2780974
>chr1:2781413-2781467
>chr1:2782672-2782805
>chr1:2785905-2785957
>chr1:2786055-2786132
>chr1:2786303-2786420
>chr1:2787809-2787881
>chr1:2789027-2789267
>chr1:2789333-2789471
>chr1:2796795-2796898
>chr1:2802074-2802122
>chr1:2802859-2804981
>chr1:2805081-2805489
>chr1:2805652-2813476
>chr1:2813525-2814264
>chr1:2814336-2814445
>chr1:2814509-2814730
>chr1:2814814-2816313
>chr1:2816454-2822119
>chr1:2822219-2826206
>chr1:2826429-2828001
>chr1:2828135-2829375
>chr1:2829391-2829562
>chr1:2829688-2838150
>chr1:2841361-2841561
>chr1:2841661-2842504
>chr1:2842669-2854052
>chr1:2854196-2854260
>chr1:2854328-2854968
>chr1:2854997-2855131
>chr1:2855249-2855906
>chr1:2856002-2856283
>chr1:2859266-2859463
>chr1:2863483-2863623
>chr1:2863672-2863937
>chr1:2867187-2867489
>chr1:2875095-2886995
>chr1:2887682-2887729
>chr1:2889941-2889975
>chr1:2891804-2891903
>chr1:2894448-2894516
>chr1:2894597-2894674
>chr1:2894787-2895000
>chr1:2895091-2895337
>chr1:2895522-2895579
>chr1:2895856-2895903
>chr1:2897160-2897309
>chr1:2897544-2897813
>chr1:2897921-2897991
>chr1:2898209-2898303
>chr1:2898374-2900113
>chr1:2900138-2902177
>chr1:2902277-2902298
>chr1:2903031-2903102
>chr1:2903253-2904280
>chr1:2904705-2904817
>chr1:2904915-2919145
>chr1:2919243-2919434
>chr1:2920233-2920840
>chr1:2921073-2921219
>chr1:2921286-2921345
>chr1:2921419-2921611
>chr1:2921633-2927690
>chr1:2927887-2928062
>chr1:2928158-2928402
>chr1:2928600-2928885
>chr1:2932887-2932945
>chr1:2937307-2937396
>chr1:2937509-2938176
>chr1:2938263-2939470
>chr1:2939504-2947461
>chr1:2947522-2947693
>chr1:2947789-2947877
>chr1:2948124-2948455
>chr1:2948693-2948892
>chr1:2949398-2949474
>chr1:2951162-2953028
>chr1:2953740-2953786
>chr1:2954065-2954102
>chr1:2954365-2954455
>chr1:2954500-2954607
>chr1:2954757-2956819
>chr1:2956879-2958243
>chr1:2958337-2958633
>chr1:2958768-2958867
>chr1:2958892-2958965
>chr1:2959292-2969135
>chr1:2969156-2969246
>chr1:2969265-2990697
>chr1:2991485-2992869
>chr1:2994737-2994853
>chr1:2999546-2999965
>chr1:3000043-3001763
>chr1:3002301-3002605
>chr1:3003736-3003848
>chr1:3004136-3004206
>chr1:3004686-3004785
>chr1:3005510-3005658
>chr1:3008426-3012694
>chr1:3012762-3012917
>chr1:3013171-3013409
>chr1:3014442-3014497
>chr1:3014649-3014817
>chr1:3030064-3030128
>chr1:3030306-3030819
>chr1:3030972-3031123
>chr1:3031194-3031249
>chr1:3031428-3031591
>chr1:3035464-3035997
>chr1:3036074-3036245
>chr1:3036782-3036857
>chr1:3037012-3037080
>chr1:3037150-3037313
>chr1:3037719-3037800
>chr1:3038845-3039959
>chr1:3040048-3040989
>chr1:3041034-3041522
>chr1:3044460-3044492
>chr1:3044529-3044660
>chr1:3044904-3044970
>chr1:3045201-3045328
>chr1:3045437-3045502
>chr1:3045575-3046003
>chr1:3046077-3046260
>chr1:3046362-3046595
>chr1:3046652-3047062
>chr1:3047094-3047453
>chr1:3047559-3047793
>chr1:3047821-3048820
>chr1:3048871-3049186
>chr1:3049243-3049320
>chr1:3049367-3049425
>chr1:3049682-3049941
>chr1:3050018-3050274
>chr1:3050313-3050479
>chr1:3050566-3051892
>chr1:3051982-3052076
>chr1:3052111-3052372
>chr1:3052444-3052610
>chr1:3052643-3055228
>chr1:3055282-3059170
>chr1:3059209-3061044
>chr1:3061133-3061446
>chr1:3061537-3061615
>chr1:3061707-3061804
>chr1:3062390-3062526
>chr1:3063488-3063585
>chr1:3063706-3063752
>chr1:3064835-3064893
>chr1:3066450-3066485
>chr1:3067329-3067383
>chr1:3067576-3067722
>chr1:3078406-3078897
>chr1:3079027-3083097
>chr1:3083197-3086379
>chr1:3087765-3088677
>chr1:3091917-3091948
>chr1:3092828-3093420
>chr1:3093675-3101736
>chr1:3101836-3108489
>chr1:3108691-3109887
>chr1:3110372-3111017
>chr1:3111127-3121910
>chr1:3121942-3122146
>chr1:3122220-3122458
>chr1:3125346-3125388
>chr1:3125920-3126074
>chr1:3129539-3129587
>chr1:3129855-3129990
>chr1:3130252-3130358
>chr1:3130452-3130515
>chr1:3133248-3133276
>chr1:3133673-3140198
>chr1:3140246-3140279
>chr1:3140643-3147074
>chr1:3147139-3155582
>chr1:3156391-3156419
>chr1:3156450-3156566
>chr1:3156621-3156867
>chr1:3156943-3156997
>chr1:3157273-3157356
>chr1:3157448-3157936
>chr1:3158151-3158193
>chr1:3158261-3158335
>chr1:3159296-3168753
>chr1:3169590-3169855
>chr1:3173801-3173831
>chr1:3175615-3175666
>chr1:3175779-3175865
>chr1:3177316-3177700
>chr1:3177825-3178403
>chr1:3181497-3181671
>chr1:3182704-3183365
>chr1:3183818-3183890
>chr1:3186243-3186397
>chr1:3193546-3193814
>chr1:3194011-3194054
>chr1:3194171-3194210
>chr1:3194796-3195466
>chr1:3195718-3197265
>chr1:3197392-3224878
>chr1:3224951-3227061
>chr1:3227171-3231862
>chr1:3232008-3239511
>chr1:3239644-3261596
>chr1:3261892-3261957
>chr1:3262046-3262103
>chr1:3264287-3264330
>chr1:3264495-3264590
>chr1:3269703-3269825
>chr1:3270316-3270412
>chr1:3280216-3280283
>chr1:3280389-3280423
>chr1:3280487-3286387
>chr1:3286511-3287400
>chr1:3287500-3287516
>chr1:3287603-3290685
>chr1:3290812-3290913
>chr1:3290953-3292959
>chr1:3293089-3322425
>chr1:3322822-3322971
>chr1:3323071-3326478
>chr1:3326529-3326561
>chr1:3326756-3335162
>chr1:3335501-3336838
>chr1:3336938-3339197
>chr1:3339319-3340363
>chr1:3340453-3340494
>chr1:3340961-3344646
>chr1:3344984-3345015
>chr1:3346321-3346372
>chr1:3353761-3354507
>chr1:3354571-3354757
>chr1:3362853-3363391
>chr1:3364175-3364272
>chr1:3364813-3364932
>chr1:3366438-3366593
>chr1:3367297-3367326
>chr1:3368269-3368638
>chr1:3369385-3369538
>chr1:3369667-3369723
>chr1:3370095-3370143
>chr1:3370208-3379313
>chr1:3379441-3388670
>chr1:3388935-3388997
>chr1:3389458-3389501
>chr1:3390159-3390229
>chr1:3392885-3392972
>chr1:3393639-3393785
>chr1:3393897-3394052
>chr1:3394265-3394327
>chr1:3395748-3396051
>chr1:3396151-3396557
>chr1:3397679-3397737
>chr1:3400816-3400848
>chr1:3401073-3401483
>chr1:3404420-3404474
>chr1:3405634-3405698
>chr1:3405834-3405944
>chr1:3406039-3407488
>chr1:3407617-3416420
>chr1:3416957-3419070
>chr1:3419207-3426916
>chr1:3428063-3428116
>chr1:3428968-3429175
>chr1:3429528-3429604
>chr1:3429629-3429764
>chr1:3429808-3430052
>chr1:3430108-3430318
>chr1:3430478-3430519
>chr1:3430708-3431024
>chr1:3431083-3431146
>chr1:3433838-3434081
>chr1:3434168-3434230
>chr1:3435124-3436339
>chr1:3436745-3436889
>chr1:3438085-3438222
>chr1:3439039-3439111
>chr1:3440853-3440869
>chr1:3445951-3446015
>chr1:3446674-3446764
>chr1:3447438-3447493
>chr1:3448768-3448845
>chr1:3449037-3457582
>chr1:3458274-3458320
>chr1:3458874-3458953
>chr1:3459164-3459215
>chr1:3460663-3460861
>chr1:3465152-3465394
>chr1:3465501-3466363
>chr1:3466409-3466530
>chr1:3466764-3466780
>chr1:3467257-3467347
>chr1:3468432-3468509
>chr1:3469261-3469276
>chr1:3469376-3469706
>chr1:3470135-3477537
>chr1:3477617-3478924
>chr1:3479242-3479293
>chr1:3479372-3480486
>chr1:3480586-3485733
>chr1:3485879-3485894
>chr1:3486018-3492177
>chr1:3492342-3492388
>chr1:3492922-3492937
>chr1:3493011-3493262
>chr1:3493308-3494338
>chr1:3494386-3494499
>chr1:3494522-3496584
>chr1:3496757-3499768
>chr1:3500686-3500737
>chr1:3501045-3501099
>chr1:3501317-3501397
>chr1:3501691-3501721
>chr1:3501821-3508398
>chr1:3508623-3541193
>chr1:3547159-3547227
>chr1:3549314-3549703
>chr1:3549758-3550906
>chr1:3550965-3551062
>chr1:3551096-3551217
>chr1:3551331-3551941
>chr1:3551998-3552077
>chr1:3552163-3552249
>chr1:3552302-3552709
>chr1:3553121-3553529
>chr1:3553591-3553737
>chr1:3553983-3554100
>chr1:3554866-3554950
>chr1:3556652-3556738
>chr1:3558602-3559873
>chr1:3560700-3588243
>chr1:3588284-3590404
>chr1:3590437-3590572
>chr1:3590658-3590953
>chr1:3590998-3591226
>chr1:3591280-3591372
>chr1:3591425-3591518
>chr1:3591556-3591695
>chr1:3591729-3591819
>chr1:3591847-3593366
>chr1:3593394-3593492
>chr1:3593806-3593973
>chr1:3595120-3614915
>chr1:3614967-3616120
>chr1:3616232-3636781
>chr1:3636810-3637043
>chr1:3637063-3637927
>chr1:3638520-3638649
>chr1:3641462-3641518
>chr1:3645644-3646559
>chr1:3646823-3647458
>chr1:3648411-3648479
>chr1:3648669-3648725
>chr1:3651006-3651022
>chr1:3651052-3652965
>chr1:3653104-3656692
>chr1:3656935-3657146
>chr1:3662323-3662430
>chr1:3662467-3662509
>chr1:3663221-3675888
>chr1:3675988-3676003
>chr1:3676006-3676128
>chr1:3676445-3676518
>chr1:3676592-3679783
>chr1:3679841-3682257
>chr1:3682408-3691234
>chr1:3693918-3693957
>chr1:3694527-3694594
>chr1:3707020-3707566
>chr1:3709173-3710209
>chr1:3710382-3710414
>chr1:3710458-3722288
>chr1:3722515-3722555
>chr1:3722917-3723371
>chr1:3723529-3723853
>chr1:3725165-3725328
>chr1:3725350-3725526
>chr1:3725578-3725935
>chr1:3728535-3728574
>chr1:3736250-3736365
>chr1:3736420-3737951
>chr1:3740161-3740374
>chr1:3740449-3740564
>chr1:3740584-3740617
>chr1:3740795-3740832
>chr1:3741345-3741438
>chr1:3741486-3741516
>chr1:3741623-3741654
>chr1:3741736-3741820
>chr1:3742012-3742156
>chr1:3742430-3742459
>chr1:3742497-3742536
>chr1:3742659-3757628
>chr1:3757798-3758683
>chr1:3758783-3760589
>chr1:3760689-3760912
>chr1:3761121-3764190
>chr1:3764244-3767165
>chr1:3767800-3767876
>chr1:3767943-3775000
>chr1:3775124-3783312
>chr1:3783503-3785699
>chr1:3785889-3786287
>chr1:3786440-3786585
>chr1:3786665-3787429
>chr1:3788148-3788669
>chr1:3788792-3792204
>chr1:3792538-3792572
>chr1:3792732-3792779
>chr1:3793058-3794868
>chr1:3794937-3795474
>chr1:3795690-3796258
>chr1:3796411-3796556
>chr1:3796636-3803504
>chr1:3803581-3805612
>chr1:3805712-3806279
>chr1:3807296-3807331
>chr1:3807404-3810103
>chr1:3810169-3810315
>chr1:3810528-3810583
>chr1:3810703-3810799
>chr1:3810839-3811024
>chr1:3811293-3823296
>chr1:3826231-3826442
>chr1:3827468-3827539
>chr1:3828733-3828818
>chr1:3829151-3829513
>chr1:3829782-3829905
>chr1:3830042-3830574
>chr1:3832208-3832438
>chr1:3832688-3832813
>chr1:3833018-3864991
>chr1:3865171-3867684
>chr1:3868294-3869032
>chr1:3869137-3869203
>chr1:3869699-3869762
>chr1:3870641-3870736
>chr1:3873498-3873734
>chr1:3874340-3874452
>chr1:3874516-3874556
>chr1:3875888-3875947
>chr1:3876167-3876235
>chr1:3876316-3876345
>chr1:3877555-3877593
>chr1:3877768-3877870
>chr1:3878791-3878954
>chr1:3882296-3882517
>chr1:3885346-3885426
>chr1:3885573-3885788
>chr1:3889263-3889396
>chr1:3889963-3890394
>chr1:3890760-3891087
>chr1:3891313-3891505
>chr1:3893195-3893231
>chr1:3896169-3896496
>chr1:3896524-3896698
>chr1:3896738-3896816
>chr1:3897128-3898466
>chr1:3898511-3898949
>chr1:3898990-3899944
>chr1:3900202-3901184
>chr1:3901184-3901605
>chr1:3902008-3902641
>chr1:3902738-3903385
>chr1:3903463-3903535
>chr1:3903653-3904062
>chr1:3905835-3905980
>chr1:3906144-3906250
>chr1:3906477-3906658
>chr1:3907967-3908115
>chr1:3908905-3909335
>chr1:3909388-3909546
>chr1:3910426-3923539
>chr1:3923731-3924447
>chr1:3924480-3929719
>chr1:3930166-3930653
>chr1:3931122-3931357
>chr1:3931457-3932020
>chr1:3932198-3932222
>chr1:3932322-3932337
>chr1:3932882-3939686
>chr1:3939919-3941800
>chr1:3941981-3947866
>chr1:3947921-3947991
>chr1:3948382-3951821
>chr1:3951897-3952317
>chr1:3952342-3956338
>chr1:3956358-3960851
>chr1:3960893-3975595
>chr1:3975722-3982545
>chr1:3982645-3992705
>chr1:3992733-3993207
>chr1:3993307-3995778
>chr1:3995974-3997309
>chr1:3997434-4000342
>chr1:4000455-4002955
>chr1:4003055-4007300
>chr1:4007400-4008417
>chr1:4008451-4009525
>chr1:4009642-4011234
>chr1:4019632-4030848
>chr1:4030948-4030963
>chr1:4040120-4041342
>chr1:4042105-4042194
>chr1:4042804-4043615
>chr1:4048223-4048332
>chr1:4051651-4052015
>chr1:4052125-4052225
>chr1:4056090-4056167
>chr1:4057066-4057666
>chr1:4059518-4059551
>chr1:4062577-4062699
>chr1:4063599-4078127
>chr1:4078966-4079158
>chr1:4079716-4079953
>chr1:4080052-4080144
>chr1:4081511-4083246
>chr1:4084034-4084050
>chr1:4084123-4089556
>chr1:4089674-4090144
>chr1:4090646-4103404
>chr1:4103746-4104251
>chr1:4104304-4105144
>chr1:4105260-4106756
>chr1:4106913-4106985
>chr1:4107757-4108091
>chr1:4110286-4110479
>chr1:4110922-4110973
>chr1:4111038-4111294
>chr1:4111818-4112095
>chr1:4112159-4112499
>chr1:4114679-4114912
>chr1:4114985-4115109
>chr1:4118497-4119388
>chr1:4119970-4125363
>chr1:4130638-4130691
>chr1:4131695-4131730
>chr1:4131765-4131860
>chr1:4131927-4131959
>chr1:4132384-4132411
>chr1:4132670-4132778
>chr1:4133391-4133426
>chr1:4134480-4134534
>chr1:4134578-4134610
>chr1:4134982-4135051
>chr1:4135221-4136754
>chr1:4137029-4137084
>chr1:4138985-4139125
>chr1:4140402-4140622
>chr1:4140810-4140838
>chr1:4141772-4141817
>chr1:4142768-4143036
>chr1:4143319-4143648
>chr1:4143825-4143903
>chr1:4144475-4144507
>chr1:4144594-4144645
>chr1:4145464-4145681
>chr1:4146123-4146193
>chr1:4146394-4146482
>chr1:4146832-4146887
>chr1:4151112-4151148
>chr1:4151913-4151952
>chr1:4154653-4154908
>chr1:4155050-4155141
>chr1:4155218-4155459
>chr1:4155562-4155630
>chr1:4155686-4155731
>chr1:4156339-4156410
>chr1:4156562-4156608
>chr1:4156796-4156825
>chr1:4157258-4157303
>chr1:4157583-4159721
>chr1:4159783-4159832
>chr1:4159893-4161272
>chr1:4161408-4162636
>chr1:4162681-4162713
>chr1:4163580-4163895
>chr1:4163958-4164176
>chr1:4164212-4164249
>chr1:4166218-4166250
>chr1:4166285-4166428
>chr1:4166519-4166549
>chr1:4166615-4166783
>chr1:4166879-4167049
>chr1:4167080-4167412
>chr1:4169225-4169254
>chr1:4170679-4170807
>chr1:4170916-4170958
>chr1:4171696-4171767
>chr1:4172898-4172973
>chr1:4174504-4174558
>chr1:4175158-4175202
>chr1:4176508-4176526
>chr1:4176720-4176754
>chr1:4176882-4176959
>chr1:4177111-4177147
>chr1:4178242-4178306
>chr1:4178741-4178812
>chr1:4182810-4183049
>chr1:4183647-4183753
>chr1:4184142-4184172
>chr1:4185280-4185373
>chr1:4185653-4185750
>chr1:4185867-4186191
>chr1:4187772-4187804
>chr1:4188189-4188270
>chr1:4188368-4188413
>chr1:4188700-4188776
>chr1:4189456-4189525
>chr1:4189627-4189663
>chr1:4189991-4190350
>chr1:4190484-4201338
>chr1:4201438-4204224
>chr1:4206730-4206810
>chr1:4208500-4209635
>chr1:4209661-4215671
>chr1:4216998-4217033
>chr1:4221041-4221474
>chr1:4221486-4221572
>chr1:4221625-4222002
>chr1:4222626-4222663
>chr1:4222785-4224634
>chr1:4224948-4225549
>chr1:4225699-4226284
>chr1:4226391-4229817
>chr1:4229854-4231997
>chr1:4234819-4234992
>chr1:4236961-4236997
>chr1:4237653-4237789
>chr1:4242814-4242908
>chr1:4247468-4248321
>chr1:4248368-4248437
>chr1:4248511-4249330
>chr1:4249402-4249595
>chr1:4249618-4252230
>chr1:4252298-4252736
>chr1:4252783-4255824
>chr1:4255870-4256635
>chr1:4256813-4256828
>chr1:4256893-4257221
>chr1:4257395-4265011
>chr1:4265055-4266407
>chr1:4266493-4266709
>chr1:4267750-4267858
>chr1:4268117-4268349
>chr1:4268546-4268725
>chr1:4268892-4277813
>chr1:4278472-4278526
>chr1:4278754-4279107
>chr1:4282030-4282149
>chr1:4282250-4282287
>chr1:4284203-4284580
>chr1:4285437-4285469
>chr1:4286797-4286845
>chr1:4287127-4287171
>chr1:4287228-4288906
>chr1:4289172-4291996
>chr1:4292184-4293974
>chr1:4294134-4294150
>chr1:4294250-4296345
>chr1:4298560-4298646
>chr1:4298791-4298848
>chr1:4302680-4302722
>chr1:4302996-4303220
>chr1:4303956-4304046
>chr1:4307773-4307804
>chr1:4309036-4309300
>chr1:4309396-4310282
>chr1:4310415-4310619
>chr1:4310692-4324451
>chr1:4324612-4340788
>chr1:4340884-4340900
>chr1:4341000-4345144
>chr1:4345197-4346029
>chr1:4346067-4346139
>chr1:4349797-4349937
>chr1:4354126-4372080
>chr1:4372190-4387134
>chr1:4387277-4387435
>chr1:4387533-4387609
>chr1:4387758-4387807
>chr1:4388005-4388120
>chr1:4388633-4397603
>chr1:4397963-4398013
>chr1:4398489-4399970
>chr1:4400000-4406851
>chr1:4406951-4407780
>chr1:4407880-4407903
>chr1:4408348-4408419
>chr1:4408458-4408652
>chr1:4409261-4411726
>chr1:4412968-4413822
>chr1:4414248-4415126
>chr1:4415266-4430845
>chr1:4431476-4433078
>chr1:4433226-4434471
>chr1:4436336-4436409
>chr1:4441376-4441558
>chr1:4442526-4442656
>chr1:4447666-4448556
>chr1:4448630-4448698
>chr1:4448773-4448793
>chr1:4448923-4461164
>chr1:4461544-4461664
>chr1:4461754-4461804
>chr1:4461978-4462532
>chr1:4462548-4462783
>chr1:4463546-4468953
>chr1:4469084-4477914
>chr1:4477973-4478443
>chr1:4478610-4482585
>chr1:4483333-4501836
>chr1:4501922-4502665
>chr1:4503087-4503188
>chr1:4503847-4503895
>chr1:4508751-4508951
>chr1:4509019-4509131
>chr1:4509405-4509625
>chr1:4510061-4510089
>chr1:4510370-4510544
>chr1:4513247-4513546
>chr1:4514062-4514151
>chr1:4514190-4514384
>chr1:4514892-4514997
>chr1:4517225-4518304
>chr1:4519273-4519319
>chr1:4519601-4519638
>chr1:4519691-4519872
>chr1:4520084-4520173
>chr1:4520496-4520561
>chr1:4520680-4524004
>chr1:4524502-4524560
>chr1:4524924-4526405
>chr1:4526451-4527100
>chr1:4527141-4527635
>chr1:4527672-4532860
>chr1:4532928-4533316
>chr1:4533355-4533702
>chr1:4533933-4534410
>chr1:4534484-4535338
>chr1:4535788-4535841
>chr1:4536094-4536211
>chr1:4536323-4537390
>chr1:4541333-4541348
>chr1:4541444-4541500
>chr1:4541656-4541749
>chr1:4541822-4541868
>chr1:4546620-4546715
>chr1:4548352-4548471
>chr1:4549707-4549774
>chr1:4549864-4549901
>chr1:4551515-4551648
>chr1:4551676-4551707
>chr1:4552042-4552373
>chr1:4552479-4552617
>chr1:4552639-4553751
>chr1:4554590-4554795
>chr1:4554889-4554995
>chr1:4555122-4555180
>chr1:4555208-4555295
>chr1:4555712-4556201
>chr1:4556271-4558726
>chr1:4558849-4560490
>chr1:4560521-4560727
>chr1:4560846-4560909
>chr1:4561076-4563189
>chr1:4563688-4567097
>chr1:4567174-4567243
>chr1:4567294-4568238
>chr1:4568261-4570446
>chr1:4570843-4584412
>chr1:4584616-4585254
>chr1:4586116-4586156
>chr1:4587249-4587979
>chr1:4588667-4588807
>chr1:4588995-4589078
>chr1:4589468-4589516
>chr1:4589731-4589985
>chr1:4596617-4597007
>chr1:4606737-4606875
>chr1:4611599-4611669
>chr1:4613605-4613632
>chr1:4613814-4614001
>chr1:4614135-4614476
>chr1:4615246-4615318
>chr1:4615749-4615800
>chr1:4616199-4616392
>chr1:4617289-4617340
>chr1:4618475-4618554
>chr1:4618661-4619221
>chr1:4619297-4619933
>chr1:4619988-4620079
>chr1:4620169-4620354
>chr1:4620567-4620706
>chr1:4620873-4621078
>chr1:4621156-4621198
>chr1:4622223-4622367
>chr1:4622562-4622719
>chr1:4622750-4645985
>chr1:4646023-4646687
>chr1:4646701-4659374
>chr1:4659474-4675645
>chr1:4675745-4675783
>chr1:4676050-4676416
>chr1:4676471-4679298
>chr1:4679454-4679542
>chr1:4679757-4685825
>chr1:4685867-4685941
>chr1:4685977-4695821
>chr1:4696120-4696217
>chr1:4696424-4698699
>chr1:4699017-4701324
>chr1:4701478-4701565
>chr1:4701695-4708101
>chr1:4708270-4708631
>chr1:4709685-4709792
>chr1:4713681-4713775
>chr1:4715278-4715394
>chr1:4719246-4719650
>chr1:4720850-4721016
>chr1:4721071-4721181
>chr1:4722327-4722386
>chr1:4722429-4722571
>chr1:4723788-4723842
>chr1:4725418-4725471
>chr1:4726560-4726593
>chr1:4726967-4727026
>chr1:4727098-4727182
>chr1:4727212-4727279
>chr1:4727543-4727581
>chr1:4727757-4727799
>chr1:4729160-4729236
>chr1:4729580-4732538
>chr1:4733796-4734513
>chr1:4735020-4735181
>chr1:4739044-4739356
>chr1:4740040-4740123
>chr1:4741445-4741719
>chr1:4741787-4742185
>chr1:4748567-4749251
>chr1:4757505-4757563
>chr1:4758151-4758234
>chr1:4763524-4763590
>chr1:4764763-4764797
>chr1:4766827-4788178
>chr1:4788249-4788354
>chr1:4788454-4788480
>chr1:4788895-4788943
>chr1:4789431-4789834
>chr1:4791677-4791930
>chr1:4792386-4792613
>chr1:4792970-4793574
>chr1:4794167-4794665
>chr1:4794822-4797575
>chr1:4799478-4799631
>chr1:4800249-4800396
>chr1:4800472-4800652
>chr1:4800705-4800858
>chr1:4800967-4801103
>chr1:4801425-4801440
>chr1:4801523-4801557
>chr1:4802352-4803408
>chr1:4803683-4803914
>chr1:4803985-4804030
>chr1:4804117-4804222
>chr1:4804288-4804360
>chr1:4804432-4807611
>chr1:4807821-4807857
>chr1:4807909-4808062
>chr1:4808171-4808307
>chr1:4808653-4810863
>chr1:4811136-4811367
>chr1:4811438-4811483
>chr1:4811570-4811675
>chr1:4811741-4811816
>chr1:4811885-4811958
>chr1:4813281-4813572
>chr1:4813932-4813965
>chr1:4814050-4815850
>chr1:4816075-4825665
>chr1:4829625-4837907
>chr1:4837986-4838056
>chr1:4838088-4843727
>chr1:4843797-4843867
>chr1:4843905-4844178
>chr1:4844220-4844269
>chr1:4845017-4845119
>chr1:4846186-4846228
>chr1:4846990-4850456
>chr1:4857719-4857757
>chr1:4857815-4857878
>chr1:4857977-4858055
>chr1:4858221-4858252
>chr1:4858335-4858378
>chr1:4858907-4859065
>chr1:4859911-4860000
>chr1:4860067-4860118
>chr1:4860429-4860564
>chr1:4861873-4861909
>chr1:4871531-4871654
>chr1:4871952-4877510
>chr1:4877644-4882005
>chr1:4882105-4888492
>chr1:4888977-4889012
>chr1:4889112-4889127
>chr1:4889141-4890601
>chr1:4890733-4891512
>chr1:4892907-4893098
>chr1:4893323-4893376
>chr1:4894027-4894059
>chr1:4895037-4905890
>chr1:4905923-4906456
>chr1:4906764-4917371
>chr1:4917443-4921494
>chr1:4921594-4924796
>chr1:4924850-4924903
>chr1:4925075-4926824
>chr1:4926872-4926889
>chr1:4926989-4929778
>chr1:4930645-4931892
>chr1:4932233-4932273
>chr1:4932665-4932858
>chr1:4933102-4933818
>chr1:4933918-4933934
>chr1:4934002-4936657
>chr1:4936813-4946683
>chr1:4946831-4948053
>chr1:4948153-4949597
>chr1:4949756-4970495
>chr1:4970705-4970831
>chr1:4971191-4971492
>chr1:4973324-4973414
>chr1:4973500-4973626
>chr1:4974526-4974594
>chr1:4975431-4975474
>chr1:4981164-4981204
>chr1:4986534-4986723
>chr1:4992834-4993140
>chr1:4993396-4994186
>chr1:4994272-4994368
>chr1:4994491-4994579
>chr1:4995015-4995064
>chr1:5000779-5000874
>chr1:5008122-5008358
>chr1:5008472-5009210
>chr1:5009238-5010206
>chr1:5010984-5011340
>chr1:5011384-5011508
>chr1:5011631-5012128
>chr1:5012210-5012379
>chr1:5012442-5012580
>chr1:5013143-5013441
>chr1:5013689-5013760
>chr1:5017261-5020711
>chr1:5020820-5021121
>chr1:5021363-5021677
>chr1:5023203-5023316
>chr1:5024925-5029308
>chr1:5029401-5038858
>chr1:5040120-5040251
>chr1:5053093-5053121
>chr1:5053257-5053355
>chr1:5053554-5053946
>chr1:5054430-5054513
>chr1:5054565-5054673
>chr1:5056047-5068125
>chr1:5068155-5068191
>chr1:5069049-5069134
>chr1:5069664-5069786
>chr1:5069856-5075888
>chr1:5075988-5080433
>chr1:5088283-5088408
>chr1:5089310-5105724
>chr1:5106232-5107191
>chr1:5107347-5109698
>chr1:5109975-5111211
>chr1:5111401-5132588
>chr1:5132738-5139039
>chr1:5139155-5139197
>chr1:5139399-5143822
>chr1:5143922-5148636
>chr1:5148771-5160102
>chr1:5160232-5161162
>chr1:5161326-5163292
>chr1:5163416-5164239
>chr1:5164403-5165171
>chr1:5165658-5165763
>chr1:5165782-5173538
>chr1:5173697-5175498
>chr1:5175644-5184208
>chr1:5184308-5187056
>chr1:5187290-5189667
>chr1:5189802-5198588
>chr1:5198714-5198729
>chr1:5198992-5206307
>chr1:5206495-5209545
>chr1:5209803-5210153
>chr1:5210222-5211862
>chr1:5212119-5214060
>chr1:5214318-5214409
>chr1:5214492-5214559
>chr1:5214733-5214774
>chr1:5214832-5214902
>chr1:5214975-5215169
>chr1:5215689-5215722
>chr1:5215813-5215969
>chr1:5216508-5216542
>chr1:5217242-5217310
>chr1:5217416-5217447
>chr1:5218560-5218671
>chr1:5218725-5219215
>chr1:5219311-5220147
>chr1:5220753-5221845
>chr1:5221903-5222793
>chr1:5222866-5235258
>chr1:5235854-5236019
>chr1:5236368-5236563
>chr1:5241628-5241896
>chr1:5245973-5246004
>chr1:5246213-5246244
>chr1:5246331-5246422
>chr1:5246519-5246655
>chr1:5247615-5247660
>chr1:5248009-5248271
>chr1:5248431-5248489
>chr1:5249038-5249097
>chr1:5249254-5249398
>chr1:5249453-5249539
>chr1:5249915-5249995
>chr1:5250201-5252483
>chr1:5252595-5252677
>chr1:5252955-5257758
>chr1:5258932-5262437
>chr1:5262936-5266524
>chr1:5266636-5266718
>chr1:5266996-5267310
>chr1:5267376-5268419
>chr1:5268497-5268546
>chr1:5268692-5278165
>chr1:5278511-5278569
>chr1:5278685-5278873
>chr1:5278897-5280584
>chr1:5280631-5280692
>chr1:5280780-5284398
>chr1:5284443-5291114
>chr1:5291225-5308085
>chr1:5308135-5308451
>chr1:5308481-5314804
>chr1:5314843-5315062
>chr1:5315100-5315969
>chr1:5316078-5316491
>chr1:5316539-5317191
>chr1:5317374-5317981
>chr1:5318568-5318605
>chr1:5319136-5319218
>chr1:5322520-5322572
>chr1:5322772-5322820
>chr1:5322988-5323024
>chr1:5323976-5324044
>chr1:5324080-5324668
>chr1:5325030-5325230
>chr1:5325671-5326065
>chr1:5329308-5329346
>chr1:5329617-5329659
>chr1:5329984-5330020
>chr1:5332442-5332817
>chr1:5334554-5334756
>chr1:5335561-5335612
>chr1:5337452-5337654
>chr1:5337718-5337749
>chr1:5340793-5340842
>chr1:5344404-5355936
>chr1:5356325-5362421
>chr1:5362560-5365377
>chr1:5365547-5370631
>chr1:5373157-5373296
>chr1:5376680-5376778
>chr1:5377232-5377556
>chr1:5378411-5378443
>chr1:5381063-5381190
>chr1:5381260-5381512
>chr1:5382445-5382498
>chr1:5385223-5385538
>chr1:5385784-5385870
>chr1:5386241-5387117
>chr1:5387864-5387994
>chr1:5392951-5393067
>chr1:5394467-5394609
>chr1:5396467-5396837
>chr1:5397204-5397397
>chr1:5398166-5398265
>chr1:5398492-5398635
>chr1:5399068-5399585
>chr1:5399956-5400024
>chr1:5400188-5400256
>chr1:5400726-5400926
>chr1:5403684-5403742
>chr1:5408610-5408824
>chr1:5411177-5424808
>chr1:5427558-5428033
>chr1:5431300-5431416
>chr1:5432025-5432126
>chr1:5432334-5432381
>chr1:5434254-5434350
>chr1:5436711-5436753
>chr1:5437702-5438025
>chr1:5439384-5439519
>chr1:5440637-5440944
>chr1:5441457-5441654
>chr1:5443335-5443428
>chr1:5444814-5444925
>chr1:5446203-5446264
>chr1:5446346-5446821
>chr1:5446874-5447041
>chr1:5447500-5447563
>chr1:5450821-5450857
>chr1:5450885-5450920
>chr1:5451249-5451545
>chr1:5451709-5451761
>chr1:5453253-5456413
>chr1:5456585-5459716
>chr1:5459948-5460411
>chr1:5460485-5460732
>chr1:5460897-5463113
>chr1:5463247-5464478
>chr1:5465273-5465474
>chr1:5465631-5466141
>chr1:5466215-5467042
>chr1:5467239-5470533
>chr1:5470564-5470595
>chr1:5470721-5477315
>chr1:5478110-5489319
>chr1:5489419-5494489
>chr1:5494569-5494584
>chr1:5494704-5495121
>chr1:5495514-5495575
>chr1:5495778-5495919
>chr1:5496033-5506659
>chr1:5506700-5507183
>chr1:5507249-5507440
>chr1:5507630-5508284
>chr1:5508333-5508489
>chr1:5508542-5510101
>chr1:5512748-5513048
>chr1:5513580-5513767
>chr1:5514700-5514908
>chr1:5515010-5515339
>chr1:5516468-5516522
>chr1:5520602-5520654
>chr1:5525928-5526135
>chr1:5527265-5527560
>chr1:5529547-5529608
>chr1:5529808-5530066
>chr1:5531141-5531259
>chr1:5531584-5531733
>chr1:5533645-5533846
>chr1:5533958-5534364
>chr1:5535670-5535725
>chr1:5536863-5543643
>chr1:5543766-5559575
>chr1:5560307-5560343
>chr1:5564434-5573608
>chr1:5573646-5574236
>chr1:5574421-5574455
>chr1:5574719-5574753
>chr1:5574831-5574957
>chr1:5575096-5575141
>chr1:5575238-5575534
>chr1:5575993-5576101
>chr1:5577635-5577752
>chr1:5577793-5577881
>chr1:5577927-5578192
>chr1:5581129-5581223
>chr1:5581591-5582238
>chr1:5585264-5585909
>chr1:5586022-5586052
>chr1:5586185-5588296
>chr1:5588363-5588437
>chr1:5588615-5590867
>chr1:5590905-5591846
>chr1:5592004-5592183
>chr1:5592221-5594089
>chr1:5594298-5594313
>chr1:5595162-5595350
>chr1:5595554-5601861
>chr1:5601966-5602217
>chr1:5602838-5603554
>chr1:5604817-5609376
>chr1:5609620-5611246
>chr1:5611346-5612500
>chr1:5612758-5612774
>chr1:5612874-5616443
>chr1:5616618-5618366
>chr1:5618415-5618676
>chr1:5619206-5619749
>chr1:5620251-5620579
>chr1:5623281-5623315
>chr1:5623634-5623917
>chr1:5625959-5626090
>chr1:5628850-5629138
>chr1:5631760-5631792
>chr1:5635248-5635387
>chr1:5643086-5643307
>chr1:5643339-5644168
>chr1:5644812-5644898
>chr1:5645358-5645404
>chr1:5645529-5645606
>chr1:5645837-5645892
>chr1:5645968-5646003
>chr1:5646102-5646134
>chr1:5649247-5649381
>chr1:5651486-5651684
>chr1:5653373-5668943
>chr1:5668966-5669733
>chr1:5669826-5676046
>chr1:5676082-5677663
>chr1:5681878-5683946
>chr1:5683983-5685471
>chr1:5685508-5686053
>chr1:5686104-5686269
>chr1:5686370-5686461
>chr1:5686669-5686762
>chr1:5686800-5688225
>chr1:5688285-5695667
>chr1:5695792-5697394
>chr1:5697927-5708349
>chr1:5708449-5710407
>chr1:5710527-5711379
>chr1:5711500-5711963
>chr1:5712006-5712173
>chr1:5712730-5712758
>chr1:5713700-5713800
>chr1:5715086-5715120
>chr1:5715179-5715283
>chr1:5715436-5715527
>chr1:5715679-5715831
>chr1:5717183-5718029
>chr1:5718080-5718912
>chr1:5719190-5720122
>chr1:5720154-5720710
>chr1:5720820-5720852
>chr1:5720989-5721006
>chr1:5722260-5722383
>chr1:5722429-5722509
>chr1:5727405-5727534
>chr1:5728915-5728950
>chr1:5729166-5729241
>chr1:5730583-5730710
>chr1:5730798-5730891
>chr1:5731179-5731217
>chr1:5731497-5731556
>chr1:5731624-5731674
>chr1:5732001-5732047
>chr1:5734547-5734639
>chr1:5734935-5734969
>chr1:5741824-5741864
>chr1:5745258-5745359
>chr1:5746664-5746698
>chr1:5747268-5759637
>chr1:5759696-5759711
>chr1:5759918-5778049
>chr1:5778158-5779281
>chr1:5779381-5791672
>chr1:5791781-5791876
>chr1:5792037-5798202
>chr1:5799438-5799485
>chr1:5808680-5808759
>chr1:5809061-5809689
>chr1:5810036-5811052
>chr1:5811094-5811140
>chr1:5811488-5812810
>chr1:5813174-5813215
>chr1:5813720-5813761
>chr1:5815950-5815982
>chr1:5818095-5823415
>chr1:5828008-5828287
>chr1:5828543-5828788
>chr1:5828825-5829122
>chr1:5829284-5829365
>chr1:5829498-5829696
>chr1:5829756-5829971
>chr1:5830167-5830326
>chr1:5830374-5830457
>chr1:5832263-5832671
>chr1:5832769-5832941
>chr1:5833258-5833757
>chr1:5833853-5833966
>chr1:5834348-5834447
>chr1:5835716-5836103
>chr1:5836344-5839275
>chr1:5839452-5841289
>chr1:5841354-5844409
>chr1:5844500-5844611
>chr1:5844709-5844730
>chr1:5844830-5844845
>chr1:5845376-5845483
>chr1:5846090-5846162
>chr1:5846930-5847273
>chr1:5847395-5855868
>chr1:5855926-5855955
>chr1:5856079-5858535
>chr1:5858635-5859920
>chr1:5860168-5862109
>chr1:5862231-5862343
>chr1:5862940-5863060
>chr1:5863266-5863300
>chr1:5863449-5863748
>chr1:5863820-5863968
>chr1:5864106-5865202
>chr1:5865249-5865336
>chr1:5866373-5866934
>chr1:5872052-5872430
>chr1:5872538-5873101
>chr1:5873196-5873262
>chr1:5874795-5874878
>chr1:5875602-5899861
>chr1:5899994-5919934
>chr1:5920206-5920343
>chr1:5920405-5920498
>chr1:5923306-5923475
>chr1:5923633-5923694
>chr1:5925105-5930191
>chr1:5930520-5935838
>chr1:5935882-5936626
>chr1:5936808-5939154
>chr1:5939534-5939932
>chr1:5940543-5940577
>chr1:5940675-5941478
>chr1:5942512-5942528
>chr1:5942869-5942927
>chr1:5943635-5943993
>chr1:5944300-5944398
>chr1:5944715-5944749
>chr1:5944869-5944920
>chr1:5948564-5955958
>chr1:5956058-5960661
>chr1:5961091-5961352
>chr1:5962049-5968000
>chr1:5968111-5969190
>chr1:5969327-5970174
>chr1:5970286-5973098
>chr1:5973256-5973370
>chr1:5974106-5979324
>chr1:5983260-5983501
>chr1:5985605-5985798
>chr1:5985860-5986068
>chr1:5986379-5986482
>chr1:5987584-5988286
>chr1:5989131-5989234
>chr1:5989517-5990846
>chr1:5993483-5993531
>chr1:5994046-5994078
>chr1:5994298-5994362
>chr1:5994423-5994567
>chr1:5994638-5994947
>chr1:5996739-5997022
>chr1:5997200-5997251
>chr1:5997361-5997399
>chr1:5997564-5997672
>chr1:5997815-5998187
>chr1:5999041-5999299
>chr1:6000308-6000382
>chr1:6000427-6000648
>chr1:6000817-6000863
>chr1:6002177-6005046
>chr1:6005769-6005822
>chr1:6008331-6008418
>chr1:6008734-6008801
>chr1:6009077-6009111
>chr1:6009218-6009402
>chr1:6010489-6011748
>chr1:6013449-6013478
>chr1:6013581-6013641
>chr1:6013711-6013755
>chr1:6013783-6014178
>chr1:6014281-6014425
>chr1:6014676-6014966
>chr1:6015049-6016590
>chr1:6016687-6016802
>chr1:6016975-6017085
>chr1:6017345-6017543
>chr1:6017600-6017713
>chr1:6021069-6022833
>chr1:6023311-6028442
>chr1:6031447-6032083
>chr1:6032190-6032232
>chr1:6032521-6041165
>chr1:6041205-6043136
>chr1:6043217-6044793
>chr1:6045163-6052697
>chr1:6053049-6053285
>chr1:6053433-6053602
>chr1:6053750-6054694
>chr1:6054741-6054772
>chr1:6054968-6055438
>chr1:6055507-6055640
>chr1:6055705-6055810
>chr1:6056029-6058543
>chr1:6058731-6058785
>chr1:6058951-6059312
>chr1:6059432-6059556
>chr1:6060419-6060540
>chr1:6063408-6067487
>chr1:6067597-6070438
>chr1:6072042-6072158
>chr1:6072234-6072424
>chr1:6072596-6072694
>chr1:6073274-6073378
>chr1:6073421-6073817
>chr1:6073857-6073990
>chr1:6074705-6074740
>chr1:6075046-6075634
>chr1:6075672-6075746
>chr1:6076123-6076180
>chr1:6079066-6079146
>chr1:6080618-6080757
>chr1:6080854-6080890
>chr1:6081002-6084538
>chr1:6084630-6084964
>chr1:6085012-6085085
>chr1:6085169-6085376
>chr1:6085410-6086131
>chr1:6086158-6089224
>chr1:6089352-6095529
>chr1:6095713-6098560
>chr1:6098722-6098884
>chr1:6099086-6099144
>chr1:6099241-6099320
>chr1:6099526-6115231
>chr1:6115320-6115420
>chr1:6115477-6115602
>chr1:6116844-6117458
>chr1:6117550-6118057
>chr1:6118151-6118288
>chr1:6118366-6118596
>chr1:6118674-6118743
>chr1:6118994-6119133
>chr1:6119255-6120529
>chr1:6120616-6126291
>chr1:6126370-6140545
>chr1:6140601-6142966
>chr1:6143127-6144160
>chr1:6144299-6144420
>chr1:6144501-6144670
>chr1:6144849-6144913
>chr1:6144954-6145139
>chr1:6145265-6145424
>chr1:6145605-6145647
>chr1:6152857-6154186
>chr1:6157004-6157155
>chr1:6157611-6160615
>chr1:6160646-6163622
>chr1:6164778-6164822
>chr1:6170236-6170500
>chr1:6170830-6170939
>chr1:6171010-6171052
>chr1:6173172-6178022
>chr1:6179049-6179446
>chr1:6180705-6180761
>chr1:6180838-6180877
>chr1:6180988-6185645
>chr1:6185872-6185944
>chr1:6186141-6186202
>chr1:6187225-6187364
>chr1:6195162-6195194
>chr1:6195240-6195322
>chr1:6195452-6195601
>chr1:6195744-6195794
>chr1:6196315-6203670
>chr1:6203724-6203980
>chr1:6204066-6204116
>chr1:6204616-6204702
>chr1:6204757-6206801
>chr1:6218425-6218948
>chr1:6219028-6219693
>chr1:6222490-6222626
>chr1:6222717-6222806
>chr1:6223563-6223635
>chr1:6223894-6224031
>chr1:6224731-6224907
>chr1:6231998-6232170
>chr1:6232421-6232906
>chr1:6234034-6234533
>chr1:6236259-6236461
>chr1:6238814-6238955
>chr1:6240212-6240394
>chr1:6241851-6242117
>chr1:6246300-6246341
>chr1:6246454-6246692
>chr1:6247379-6253558
>chr1:6253658-6255949
>chr1:6256049-6259067
>chr1:6259135-6259800
>chr1:6259883-6262007
>chr1:6263121-6271259
>chr1:6271359-6285771
>chr1:6285943-6286487
>chr1:6286702-6289396
>chr1:6289611-6293509
>chr1:6293795-6295063
>chr1:6295230-6302469
>chr1:6302773-6304448
>chr1:6304758-6312798
>chr1:6314033-6314279
>chr1:6314783-6314887
>chr1:6315824-6315947
>chr1:6316458-6316521
>chr1:6317597-6317756
>chr1:6317856-6323414
>chr1:6323430-6323876
>chr1:6323962-6335669
>chr1:6335844-6335860
>chr1:6335866-6336606
>chr1:6336706-6336726
>chr1:6336779-6338661
>chr1:6339053-6339974
>chr1:6340314-6341226
>chr1:6341522-6342315
>chr1:6342815-6342830
>chr1:6343227-6344329
>chr1:6344461-6344480
>chr1:6346208-6346347
>chr1:6350962-6351078
>chr1:6352478-6352620
>chr1:6354478-6354848
>chr1:6355215-6355408
>chr1:6356823-6356891
>chr1:6357055-6357123
>chr1:6357593-6357793
>chr1:6360551-6360609
>chr1:6365474-6365688
>chr1:6368042-6368748
>chr1:6369760-6371767
>chr1:6373137-6373966
>chr1:6374107-6374512
>chr1:6375263-6375393
>chr1:6377090-6377112
>chr1:6377238-6378246
>chr1:6378619-6379094
>chr1:6380316-6380332
>chr1:6381152-6381268
>chr1:6381891-6381917
>chr1:6382668-6382764
>chr1:6383799-6383819
>chr1:6385023-6385065
>chr1:6386014-6386337
>chr1:6387696-6387831
>chr1:6388949-6389256
>chr1:6389769-6389966
>chr1:6391647-6391740
>chr1:6393395-6393506
>chr1:6394784-6394845
>chr1:6394927-6395402
>chr1:6395455-6395622
>chr1:6396081-6396144
>chr1:6396355-6403011
>chr1:6403183-6403648
>chr1:6409816-6410055
>chr1:6411103-6411147
>chr1:6411365-6411421
>chr1:6412255-6412416
>chr1:6414437-6414664
>chr1:6414794-6415934
>chr1:6416180-6416337
>chr1:6417830-6417965
>chr1:6418223-6418330
>chr1:6418367-6418426
>chr1:6418486-6418520
>chr1:6418614-6418716
>chr1:6418794-6418864
>chr1:6419728-6420992
>chr1:6428657-6428729
>chr1:6428757-6446292
>chr1:6446773-6446968
>chr1:6447071-6447488
>chr1:6447514-6452058
>chr1:6452212-6454091
>chr1:6454445-6454639
>chr1:6454742-6455159
>chr1:6455185-6466493
>chr1:6466573-6466819
>chr1:6466874-6466914
>chr1:6467168-6469238
>chr1:6469555-6493096
>chr1:6493196-6500777
>chr1:6500858-6501396
>chr1:6501715-6501730
>chr1:6501908-6502215
>chr1:6502287-6502420
>chr1:6502561-6502781
>chr1:6503355-6506261
>chr1:6506315-6507705
>chr1:6507868-6513038
>chr1:6513179-6513399
>chr1:6513973-6519517
>chr1:6519879-6524353
>chr1:6527796-6527837
>chr1:6532369-6532471
>chr1:6532778-6532848
>chr1:6534884-6534967
>chr1:6535034-6535255
>chr1:6535406-6535442
>chr1:6536091-6536123
>chr1:6536355-6536745
>chr1:6539018-6539131
>chr1:6544738-6544863
>chr1:6545109-6545252
>chr1:6545302-6545435
>chr1:6545824-6545929
>chr1:6546330-6546483
>chr1:6546668-6547881
>chr1:6550144-6550302
>chr1:6551019-6551067
>chr1:6552385-6552463
>chr1:6553153-6553327
>chr1:6553361-6553520
>chr1:6554001-6554255
>chr1:6554283-6554917
>chr1:6554942-6556217
>chr1:6556393-6556605
>chr1:6557107-6557729
>chr1:6558017-6559196
>chr1:6559312-6559572
>chr1:6559733-6560105
>chr1:6560206-6561774
>chr1:6562221-6562258
>chr1:6563733-6563773
>chr1:6565972-6567456
>chr1:6567523-6568465
>chr1:6568579-6568833
>chr1:6568878-6569014
>chr1:6569115-6569164
>chr1:6569430-6569637
>chr1:6569887-6570074
>chr1:6570256-6570386
>chr1:6571115-6571153
>chr1:6571288-6571751
>chr1:6571795-6571848
>chr1:6574016-6574196
>chr1:6574236-6589268
>chr1:6589294-6592849
>chr1:6592875-6606071
>chr1:6607771-6608376
>chr1:6608556-6608591
>chr1:6609761-6609898
>chr1:6610545-6610710
>chr1:6610781-6611403
>chr1:6611594-6611700
>chr1:6611757-6613032
>chr1:6613081-6613144
>chr1:6613353-6613397
>chr1:6613463-6613505
>chr1:6613697-6620567
>chr1:6620711-6620726
>chr1:6620871-6627889
>chr1:6627928-6628009
>chr1:6628053-6628100
>chr1:6628209-6628339
>chr1:6628438-6628545
>chr1:6628953-6629054
>chr1:6629145-6629210
>chr1:6629588-6629693
>chr1:6629806-6629840
>chr1:6630227-6630257
>chr1:6630587-6630658
>chr1:6630749-6630794
>chr1:6630863-6631287
>chr1:6632897-6640829
>chr1:6640981-6650082
>chr1:6650150-6650295
>chr1:6651201-6651528
>chr1:6651620-6651987
>chr1:6652170-6655759
>chr1:6655881-6660569
>chr1:6660654-6663671
>chr1:6663783-6663801
>chr1:6663838-6663892
>chr1:6663982-6666133
>chr1:6666236-6671777
>chr1:6671821-6682015
>chr1:6682055-6685433
>chr1:6685549-6686243
>chr1:6686393-6690061
>chr1:6690373-6710316
>chr1:6710434-6710934
>chr1:6711032-6711163
>chr1:6711263-6719009
>chr1:6719271-6719353
>chr1:6719563-6737754
>chr1:6738168-6742490
>chr1:6742622-6742933
>chr1:6743018-6744167
>chr1:6744234-6745751
>chr1:6745834-6746885
>chr1:6746955-6748572
>chr1:6748641-6749063
>chr1:6749246-6749894
>chr1:6749953-6750385
>chr1:6750522-6750620
>chr1:6750818-6751605
>chr1:6751632-6751934
>chr1:6752010-6753755
>chr1:6753991-6754025
>chr1:6754100-6754662
>chr1:6754766-6761587
>chr1:6761611-6766589
>chr1:6766623-6768137
>chr1:6768244-6768638
>chr1:6768736-6769110
>chr1:6770018-6770077
>chr1:6770476-6770580
>chr1:6771504-6771853
>chr1:6773472-6773503
>chr1:6779098-6779136
>chr1:6779195-6779289
>chr1:6779332-6779530
>chr1:6780155-6789980
>chr1:6792219-6792258
>chr1:6792824-6792876
>chr1:6793027-6793137
>chr1:6793206-6793309
>chr1:6794265-6794307
>chr1:6794675-6798017
>chr1:6798105-6802298
>chr1:6804018-6804262
>chr1:6804324-6804517
>chr1:6804839-6805791
>chr1:6806060-6806246
>chr1:6806369-6806491
>chr1:6806613-6806764
>chr1:6806849-6807035
>chr1:6807321-6807708
>chr1:6807955-6808263
>chr1:6808813-6809023
>chr1:6810492-6811194
>chr1:6811826-6823341
>chr1:6823567-6823597
>chr1:6823637-6823688
>chr1:6823948-6824139
>chr1:6824189-6824533
>chr1:6824575-6824996
>chr1:6825050-6825095
>chr1:6828538-6828658
>chr1:6829766-6829934
>chr1:6831838-6831906
>chr1:6833219-6833264
>chr1:6835836-6836027
>chr1:6836659-6836845
>chr1:6838031-6838071
>chr1:6838412-6838529
>chr1:6841545-6841584
>chr1:6842287-6842496
>chr1:6846046-6849525
>chr1:6849625-6857694
>chr1:6858068-6859904
>chr1:6860146-6860161
>chr1:6860283-6860354
>chr1:6860395-6862661
>chr1:6862971-6876159
>chr1:6876349-6876610
>chr1:6876655-6877528
>chr1:6877611-6878545
>chr1:6880288-6881492
>chr1:6881680-6883749
>chr1:6883773-6895640
>chr1:6895675-6896378
>chr1:6897019-6897248
>chr1:6897897-6897941
>chr1:6898713-6899267
>chr1:6899320-6899337
>chr1:6899584-6901425
>chr1:6901525-6909012
>chr1:6909836-6909981
>chr1:6910115-6913725
>chr1:6913782-6913929
>chr1:6914043-6914251
>chr1:6914323-6914481
>chr1:6923421-6923563
>chr1:6923600-6923643
>chr1:6925567-6926160
>chr1:6926272-6927433
>chr1:6927488-6927575
>chr1:6927657-6928641
>chr1:6928799-6933731
>chr1:6933852-6936759
>chr1:6936798-6945171
>chr1:6945207-6964792
>chr1:6964838-6968776
>chr1:6968899-6972668
>chr1:6973205-6974729
>chr1:6974779-6975923
>chr1:6976005-6976088
>chr1:6976191-6976415
>chr1:6976770-6976843
>chr1:6977070-6977143
>chr1:6977524-6977639
>chr1:6978307-6978353
>chr1:6978734-6981505
>chr1:6981569-6982004
>chr1:6982055-6988594
>chr1:6989060-6989428
>chr1:6989692-6998183
>chr1:6998244-6998261
>chr1:6998390-7000431
>chr1:7000513-7012213
>chr1:7012233-7013107
>chr1:7013370-7020053
>chr1:7020098-7020246
>chr1:7020324-7020496
>chr1:7020538-7022425
>chr1:7022483-7024851
>chr1:7024912-7025265
>chr1:7025359-7025394
>chr1:7025479-7025594
>chr1:7025672-7026851
>chr1:7026966-7027273
>chr1:7027349-7027602
>chr1:7027753-7028124
>chr1:7028197-7029034
>chr1:7029746-7029870
>chr1:7030206-7030305
>chr1:7030732-7031106
>chr1:7031140-7031250
>chr1:7031388-7032186
>chr1:7032260-7032562
>chr1:7042108-7042206
>chr1:7042736-7044740
>chr1:7044822-7045831
>chr1:7045894-7045933
>chr1:7046191-7047188
>chr1:7047227-7047258
>chr1:7047292-7047790
>chr1:7048142-7048258
>chr1:7048369-7048475
>chr1:7050621-7050719
>chr1:7051739-7051785
>chr1:7052408-7052465
>chr1:7054380-7054432
>chr1:7054496-7054598
>chr1:7054775-7054797
>chr1:7055710-7055808
>chr1:7056607-7056648
>chr1:7056748-7056806
>chr1:7057033-7057086
>chr1:7057555-7057612
>chr1:7059527-7059579
>chr1:7059643-7059745
>chr1:7061156-7061229
>chr1:7062028-7062069
>chr1:7062169-7062227
>chr1:7062454-7062507
>chr1:7063168-7063308
>chr1:7065546-7065632
>chr1:7065708-7065804
>chr1:7071019-7071052
>chr1:7071302-7071376
>chr1:7071536-7071832
>chr1:7074492-7074990
>chr1:7075078-7077450
>chr1:7077513-7077837
>chr1:7078564-7078627
>chr1:7079671-7079717
>chr1:7090396-7091244
>chr1:7091273-7093428
>chr1:7093594-7094978
>chr1:7095078-7100062
>chr1:7100282-7101318
>chr1:7101418-7103002
>chr1:7103102-7104524
>chr1:7104696-7105828
>chr1:7107033-7107191
>chr1:7107270-7107312
>chr1:7107333-7107426
>chr1:7107741-7107791
>chr1:7107864-7108455
>chr1:7108503-7109196
>chr1:7109291-7111459
>chr1:7111520-7113582
>chr1:7113637-7113701
>chr1:7113756-7113946
>chr1:7115170-7115989
>chr1:7117948-7120245
>chr1:7120325-7151506
>chr1:7151586-7152062
>chr1:7156093-7156138
>chr1:7157175-7157206
>chr1:7158563-7158636
>chr1:7160009-7160088
>chr1:7162163-7162361
>chr1:7162614-7162890
>chr1:7163033-7163124
>chr1:7163386-7173668
>chr1:7174724-7178052
>chr1:7178152-7183758
>chr1:7190363-7190662
>chr1:7192789-7192827
>chr1:7193104-7193247
>chr1:7193806-7193839
>chr1:7193926-7196046
>chr1:7196150-7196676
>chr1:7196720-7221904
>chr1:7222115-7222641
>chr1:7222701-7222984
>chr1:7223346-7235719
>chr1:7235756-7235954
>chr1:7236044-7236660
>chr1:7238499-7238913
>chr1:7238959-7239030
>chr1:7239095-7239173
>chr1:7239259-7239757
>chr1:7239997-7241813
>chr1:7241874-7242295
>chr1:7242317-7243060
>chr1:7243119-7243225
>chr1:7243509-7246575
>chr1:7246591-7249866
>chr1:7249925-7250017
>chr1:7250503-7250532
>chr1:7250829-7250929
>chr1:7251040-7251226
>chr1:7251365-7251740
>chr1:7251794-7252085
>chr1:7252124-7252179
>chr1:7252266-7252784
>chr1:7255906-7256292
>chr1:7263127-7270959
>chr1:7271886-7277822
>chr1:7277860-7281137
>chr1:7284361-7289758
>chr1:7290132-7290264
>chr1:7290316-7290400
>chr1:7295019-7295144
>chr1:7297172-7297187
>chr1:7297656-7297671
>chr1:7298213-7298262
>chr1:7298360-7298548
>chr1:7300379-7300649
>chr1:7302552-7302710
>chr1:7305270-7305489
>chr1:7305657-7305699
>chr1:7305855-7305933
>chr1:7306319-7306382
>chr1:7306490-7306728
>chr1:7309951-7310080
>chr1:7310290-7310407
>chr1:7314727-7314909
>chr1:7315083-7315143
>chr1:7315355-7316016
>chr1:7316080-7316240
>chr1:7316366-7316770
>chr1:7316815-7317324
>chr1:7317384-7317504
>chr1:7317622-7332508
>chr1:7332562-7332730
>chr1:7332911-7333099
>chr1:7333312-7334750
>chr1:7334776-7335248
>chr1:7335311-7335661
>chr1:7335689-7335786
>chr1:7336125-7336209
>chr1:7338578-7338629
>chr1:7339098-7339235
>chr1:7341114-7341355
>chr1:7343249-7349510
>chr1:7349581-7350298
>chr1:7352093-7352226
>chr1:7355726-7355961
>chr1:7356812-7358782
>chr1:7359047-7359385
>chr1:7359463-7359732
>chr1:7359860-7370914
>chr1:7372053-7372177
>chr1:7372440-7372555
>chr1:7372699-7372746
>chr1:7372947-7373091
>chr1:7373495-7374422
>chr1:7374522-7379031
>chr1:7379201-7381813
>chr1:7382024-7383038
>chr1:7384905-7384941
>chr1:7386602-7387237
>chr1:7387527-7387553
>chr1:7388171-7388831
>chr1:7390319-7390690
>chr1:7394815-7395005
>chr1:7397320-7397407
>chr1:7398151-7398192
>chr1:7407452-7407581
>chr1:7408566-7422598
>chr1:7424004-7424490
>chr1:7424545-7424652
>chr1:7424749-7425359
>chr1:7425549-7425584
>chr1:7426404-7426690
>chr1:7428007-7428043
>chr1:7428093-7428123
>chr1:7428538-7435066
>chr1:7435102-7436895
>chr1:7437058-7437377
>chr1:7437477-7445317
>chr1:7445654-7445670
>chr1:7445823-7448635
>chr1:7448733-7448968
>chr1:7449171-7449290
>chr1:7450081-7450256
>chr1:7450340-7450428
>chr1:7450486-7450670
>chr1:7452113-7452227
>chr1:7452685-7452840
>chr1:7453336-7453442
>chr1:7454888-7456285
>chr1:7456581-7464001
>chr1:7464133-7467726
>chr1:7467826-7468247
>chr1:7468271-7470085
>chr1:7470668-7471982
>chr1:7472107-7475815
>chr1:7476251-7476816
>chr1:7477211-7478485
>chr1:7478889-7478961
>chr1:7479018-7479058
>chr1:7480241-7480514
>chr1:7483217-7483460
>chr1:7484498-7484621
>chr1:7486076-7487711
>chr1:7487893-7487936
>chr1:7488013-7488139
>chr1:7490750-7491220
>chr1:7491312-7491745
>chr1:7491997-7492441
>chr1:7492555-7492622
>chr1:7492699-7492718
>chr1:7492871-7494413
>chr1:7494874-7494890
>chr1:7494990-7510157
>chr1:7510212-7510249
>chr1:7510695-7510766
>chr1:7510987-7520333
>chr1:7520372-7520653
>chr1:7520709-7520744
>chr1:7520789-7523500
>chr1:7523568-7531882
>chr1:7532172-7543697
>chr1:7545126-7547880
>chr1:7548159-7550560
>chr1:7551495-7551625
>chr1:7553933-7554088
>chr1:7554167-7555126
>chr1:7555160-7555487
>chr1:7555513-7555537
>chr1:7560110-7560291
>chr1:7566200-7566272
>chr1:7566341-7567051
>chr1:7567222-7567384
>chr1:7567665-7567830
>chr1:7568000-7568468
>chr1:7568514-7568948
>chr1:7568998-7569677
>chr1:7569942-7570437
>chr1:7570547-7570736
>chr1:7571141-7571269
>chr1:7571885-7571985
>chr1:7572228-7572271
>chr1:7573914-7577102
>chr1:7577202-7578301
>chr1:7578421-7579229
>chr1:7579356-7580303
>chr1:7580403-7584017
>chr1:7584117-7584177
>chr1:7584247-7590509
>chr1:7590701-7590728
>chr1:7590952-7591638
>chr1:7592167-7592232
>chr1:7598031-7598643
>chr1:7600176-7600664
>chr1:7600708-7601637
>chr1:7601757-7601793
>chr1:7601996-7602100
>chr1:7602232-7602349
>chr1:7602506-7602736
>chr1:7602795-7603069
>chr1:7603108-7603152
>chr1:7603280-7606086
>chr1:7606147-7609104
>chr1:7609139-7613003
>chr1:7613072-7613577
>chr1:7613640-7634966
>chr1:7635389-7635461
>chr1:7635567-7635782
>chr1:7635862-7635896
>chr1:7635942-7636189
>chr1:7636318-7636396
>chr1:7636665-7636735
>chr1:7636834-7637082
>chr1:7637145-7637188
>chr1:7637479-7637525
>chr1:7637858-7637902
>chr1:7638256-7638325
>chr1:7638486-7638658
>chr1:7638738-7638869
>chr1:7638999-7639049
>chr1:7639138-7639181
>chr1:7639436-7639500
>chr1:7639567-7639603
>chr1:7639687-7639826
>chr1:7640211-7640473
>chr1:7640628-7640935
>chr1:7640976-7641354
>chr1:7641678-7641913
>chr1:7641996-7642485
>chr1:7642553-7642756
>chr1:7642905-7650362
>chr1:7650598-7650631
>chr1:7650847-7650895
>chr1:7651641-7651674
>chr1:7652324-7652531
>chr1:7653170-7653211
>chr1:7653324-7653357
>chr1:7654396-7654455
>chr1:7655578-7656516
>chr1:7656572-7657030
>chr1:7657102-7657158
>chr1:7657244-7657491
>chr1:7657594-7658483
>chr1:7658546-7658822
>chr1:7658950-7659570
>chr1:7659698-7659926
>chr1:7660775-7661606
>chr1:7661706-7667228
>chr1:7667517-7671435
>chr1:7671477-7671768
>chr1:7671997-7672683
>chr1:7672774-7675091
>chr1:7675140-7675545
>chr1:7675580-7676133
>chr1:7676442-7676795
>chr1:7676866-7677198
>chr1:7677254-7677909
>chr1:7682885-7682993
>chr1:7683076-7683390
>chr1:7683944-7684089
>chr1:7685160-7685314
>chr1:7685535-7685653
>chr1:7685859-7685931
>chr1:7686622-7686682
>chr1:7686841-7687001
>chr1:7687115-7687144
>chr1:7687202-7687285
>chr1:7687406-7687480
>chr1:7687757-7687903
>chr1:7687978-7688017
>chr1:7688176-7688417
>chr1:7688655-7688685
>chr1:7688928-7689221
>chr1:7689320-7689629
>chr1:7689673-7690117
>chr1:7690218-7690607
>chr1:7692251-7692385
>chr1:7692777-7693082
>chr1:7696610-7696830
>chr1:7697544-7698126
>chr1:7698169-7698962
>chr1:7699182-7699515
>chr1:7701093-7701129
>chr1:7701209-7701250
>chr1:7701628-7702143
>chr1:7705347-7705575
>chr1:7705638-7705702
>chr1:7705776-7705854
>chr1:7705954-7706097
>chr1:7706175-7706270
>chr1:7706364-7706845
>chr1:7706888-7707445
>chr1:7707545-7708007
>chr1:7708105-7708176
>chr1:7708296-7708327
>chr1:7708573-7708941
>chr1:7711999-7712090
>chr1:7712486-7712545
>chr1:7712828-7713186
>chr1:7714374-7714604
>chr1:7714752-7714781
>chr1:7714892-7715095
>chr1:7715208-7715306
>chr1:7715361-7715655
>chr1:7715754-7715789
>chr1:7715837-7716084
>chr1:7717302-7722673
>chr1:7723938-7726226
>chr1:7726350-7726408
>chr1:7726465-7753578
>chr1:7753776-7754130
>chr1:7754793-7754931
>chr1:7758080-7758112
>chr1:7759162-7759468
>chr1:7759522-7759633
>chr1:7759654-7759789
>chr1:7759950-7760037
>chr1:7760089-7760152
>chr1:7760491-7760539
>chr1:7761388-7761424
>chr1:7762417-7762559
>chr1:7763321-7763555
>chr1:7763633-7764107
>chr1:7764210-7764536
>chr1:7765364-7765611
>chr1:7765742-7766091
>chr1:7766753-7766902
>chr1:7768071-7768434
>chr1:7769094-7769517
>chr1:7769673-7769724
>chr1:7769783-7769845
>chr1:7770434-7770451
>chr1:7773051-7773336
>chr1:7773476-7773835
>chr1:7773904-7774086
>chr1:7774283-7774341
>chr1:7775622-7775880
>chr1:7776169-7776276
>chr1:7776681-7778930
>chr1:7780121-7786157
>chr1:7787347-7806829
>chr1:7807104-7807923
>chr1:7808654-7819065
>chr1:7819367-7819456
>chr1:7822190-7822416
>chr1:7822775-7822848
>chr1:7823638-7837404
>chr1:7837639-7837662
>chr1:7837910-7838747
>chr1:7838910-7851966
>chr1:7852329-7852396
>chr1:7857389-7857673
>chr1:7858006-7858530
>chr1:7864451-7864496
>chr1:7867506-7867841
>chr1:7867920-7868457
>chr1:7868507-7868623
>chr1:7869697-7869801
>chr1:7869902-7870157
>chr1:7870224-7871921
>chr1:7871969-7889251
>chr1:7889381-7898985
>chr1:7899459-7899475
>chr1:7899652-7904197
>chr1:7904739-7905575
>chr1:7905705-7922874
>chr1:7922934-7923268
>chr1:7923370-7923425
>chr1:7923475-7939702
>chr1:7939843-7939930
>chr1:7940202-7940274
>chr1:7940359-7940430
>chr1:7940498-7940539
>chr1:7943147-7943186
>chr1:7944180-7944301
>chr1:7946672-7946715
>chr1:7947138-7947201
>chr1:7947509-7947826
>chr1:7948350-7948538
>chr1:7951042-7951373
>chr1:7951926-7951970
>chr1:7953498-7953829
>chr1:7953894-7954463
>chr1:7955044-7955077
>chr1:7956853-7957372
>chr1:7957947-7958002
>chr1:7958073-7958248
>chr1:7959431-7959508
>chr1:7962410-7962923
>chr1:7963029-7963353
>chr1:7963393-7963749
>chr1:7963799-7963959
>chr1:7965752-7966067
>chr1:7967718-7982219
>chr1:7982319-7989998
>chr1:7995878-7996328
>chr1:7996393-7998686
>chr1:7998786-7998801
>chr1:7999022-8000936
>chr1:8001036-8003572
>chr1:8003637-8003864
>chr1:8003958-8006212
>chr1:8006334-8008819
>chr1:8008884-8011609
>chr1:8016918-8017067
>chr1:8017572-8017628
>chr1:8018661-8018906
>chr1:8019188-8019234
>chr1:8020079-8020219
>chr1:8021622-8022851
>chr1:8022974-8023007
>chr1:8023077-8023110
>chr1:8023178-8023304
>chr1:8023761-8023875
>chr1:8029652-8029789
>chr1:8032116-8032210
>chr1:8036252-8036331
>chr1:8037049-8037185
>chr1:8037294-8038158
>chr1:8041207-8041245
>chr1:8041999-8042258
>chr1:8042496-8042553
>chr1:8043090-8043223
>chr1:8044421-8044580
>chr1:8045212-8045584
>chr1:8045674-8045757
>chr1:8045911-8055863
>chr1:8055983-8062885
>chr1:8063056-8063071
>chr1:8063167-8068414
>chr1:8068474-8068769
>chr1:8069103-8069200
>chr1:8070023-8071953
>chr1:8071981-8072161
>chr1:8072705-8072854
>chr1:8073084-8073371
>chr1:8073795-8073870
>chr1:8073989-8074123
>chr1:8074878-8074922
>chr1:8075172-8075213
>chr1:8077643-8077676
>chr1:8080122-8080192
>chr1:8080482-8080519
>chr1:8082306-8083062
>chr1:8083350-8083443
>chr1:8085197-8085360
>chr1:8085399-8085434
>chr1:8086696-8086746
>chr1:8086784-8086822
>chr1:8087686-8087760
>chr1:8090390-8091152
>chr1:8091373-8091446
>chr1:8091517-8092949
>chr1:8093360-8093397
>chr1:8097603-8097685
>chr1:8097767-8097875
>chr1:8101641-8101835
>chr1:8102371-8102511
>chr1:8105548-8105593
>chr1:8106014-8106091
>chr1:8106331-8106610
>chr1:8106733-8106864
>chr1:8107487-8107519
>chr1:8108480-8108518
>chr1:8109163-8109888
>chr1:8110416-8117843
>chr1:8117861-8118009
>chr1:8118069-8118170
>chr1:8118235-8118280
>chr1:8118420-8118870
>chr1:8118992-8122345
>chr1:8122363-8122511
>chr1:8122577-8122865
>chr1:8122930-8123214
>chr1:8123334-8123380
>chr1:8123502-8130842
>chr1:8133459-8133493
>chr1:8133753-8133894
>chr1:8134083-8134204
>chr1:8134318-8134364
>chr1:8134482-8134553
>chr1:8134594-8134621
>chr1:8134655-8134874
>chr1:8134980-8135123
>chr1:8135179-8135234
>chr1:8135286-8135611
>chr1:8135808-8135900
>chr1:8139325-8139373
>chr1:8139519-8139653
>chr1:8143382-8143432
>chr1:8144482-8144518
>chr1:8144931-8145043
>chr1:8146080-8146278
>chr1:8146684-8162651
>chr1:8162681-8177991
>chr1:8178037-8178176
>chr1:8178317-8181313
>chr1:8181377-8181721
>chr1:8181745-8182094
>chr1:8182131-8183439
>chr1:8183597-8183771
>chr1:8185332-8185518
>chr1:8185650-8185717
>chr1:8186095-8186166
>chr1:8186236-8186354
>chr1:8186749-8187076
>chr1:8187151-8199671
>chr1:8199710-8200145
>chr1:8201341-8201553
>chr1:8202872-8202959
>chr1:8203033-8203061
>chr1:8203659-8203753
>chr1:8203806-8204009
>chr1:8204793-8205289
>chr1:8205368-8205495
>chr1:8205679-8206273
>chr1:8206693-8206929
>chr1:8206996-8207057
>chr1:8207238-8207313
>chr1:8207436-8207504
>chr1:8209511-8209765
>chr1:8210041-8210403
>chr1:8210526-8210596
>chr1:8210810-8210990
>chr1:8211045-8211554
>chr1:8211736-8212032
>chr1:8212232-8212368
>chr1:8212544-8212581
>chr1:8212601-8213028
>chr1:8213089-8214249
>chr1:8214799-8215230
>chr1:8215704-8215772
>chr1:8216072-8216102
>chr1:8216230-8216387
>chr1:8216931-8217028
>chr1:8217042-8217102
>chr1:8217137-8217334
>chr1:8217553-8217711
>chr1:8217731-8218008
>chr1:8220282-8220972
>chr1:8222201-8222776
>chr1:8223154-8223306
>chr1:8223476-8223852
>chr1:8224417-8224579
>chr1:8226126-8226171
>chr1:8226670-8226825
>chr1:8228163-8228319
>chr1:8228709-8228748
>chr1:8228799-8228876
>chr1:8228942-8229034
>chr1:8229523-8229851
>chr1:8229910-8240679
>chr1:8240849-8244761
>chr1:8244945-8254376
>chr1:8257211-8257327
>chr1:8261209-8261251
>chr1:8262144-8262174
>chr1:8262599-8262642
>chr1:8264519-8264596
>chr1:8265581-8265664
>chr1:8265734-8265886
>chr1:8266367-8266428
>chr1:8266478-8266523
>chr1:8274099-8274322
>chr1:8274408-8274447
>chr1:8274480-8274556
>chr1:8274684-8274716
>chr1:8275215-8275579
>chr1:8276145-8277007
>chr1:8277204-8277304
>chr1:8277584-8278260
>chr1:8278287-8278460
>chr1:8279785-8279888
>chr1:8280138-8280303
>chr1:8281624-8281751
>chr1:8286131-8286328
>chr1:8288911-8289097
>chr1:8289460-8289518
>chr1:8297670-8299188
>chr1:8299288-8299688
>chr1:8299788-8302231
>chr1:8302403-8302418
>chr1:8302510-8304286
>chr1:8304562-8305061
>chr1:8305074-8305110
>chr1:8305238-8305546
>chr1:8309961-8310009
>chr1:8310672-8310709
>chr1:8310904-8311030
>chr1:8312182-8312216
>chr1:8312293-8312328
>chr1:8312368-8312531
>chr1:8314688-8314780
>chr1:8315161-8315176
>chr1:8315678-8315771
>chr1:8316059-8316815
>chr1:8318603-8318640
>chr1:8318930-8319000
>chr1:8320885-8329323
>chr1:8329885-8329918
>chr1:8331432-8331473
>chr1:8331723-8331767
>chr1:8332522-8332656
>chr1:8332775-8332850
>chr1:8333407-8333705
>chr1:8334249-8334429
>chr1:8334457-8336406
>chr1:8337292-8337331
>chr1:8351970-8352021
>chr1:8354532-8363251
>chr1:8363436-8363999
>chr1:8365557-8366086
>chr1:8366268-8366345
>chr1:8366625-8366679
>chr1:8366711-8366774
>chr1:8367539-8367575
>chr1:8368603-8368752
>chr1:8369940-8370108
>chr1:8370208-8395839
>chr1:8397410-8398007
>chr1:8399163-8399199
>chr1:8399208-8399503
>chr1:8399541-8399756
>chr1:8400147-8400316
>chr1:8400984-8401688
>chr1:8402181-8402269
>chr1:8402446-8402658
>chr1:8402821-8403272
>chr1:8403300-8403517
>chr1:8403688-8411354
>chr1:8411554-8412477
>chr1:8412900-8413706
>chr1:8413842-8414229
>chr1:8414613-8414764
>chr1:8414897-8415042
>chr1:8415181-8415367
>chr1:8415524-8416445
>chr1:8416487-8416908
>chr1:8417057-8418349
>chr1:8420153-8420472
>chr1:8420678-8421288
>chr1:8421357-8421663
>chr1:8421740-8421787
>chr1:8421809-8422057
>chr1:8422136-8422652
>chr1:8423254-8423569
>chr1:8423738-8423802
>chr1:8423860-8423905
>chr1:8424116-8424150
>chr1:8424267-8424494
>chr1:8426055-8439995
>chr1:8440598-8441454
>chr1:8442309-8442445
>chr1:8448485-8448503
>chr1:8451278-8451432
>chr1:8452301-8452537
>chr1:8456570-8456709
>chr1:8458051-8458185
>chr1:8458394-8458535
>chr1:8459061-8459731
>chr1:8460092-8460190
>chr1:8460255-8460365
>chr1:8460394-8468200
>chr1:8468318-8468993
>chr1:8469181-8474723
>chr1:8474823-8483100
>chr1:8483299-8485783
>chr1:8485812-8486197
>chr1:8486272-8489071
>chr1:8489171-8494698
>chr1:8495410-8496696
>chr1:8496878-8497165
>chr1:8497541-8506100
>chr1:8506476-8507766
>chr1:8512645-8512708
>chr1:8512740-8512960
>chr1:8515215-8516401
>chr1:8516501-8517526
>chr1:8517634-8517649
>chr1:8517905-8530922
>chr1:8535365-8535423
>chr1:8537397-8537492
>chr1:8538712-8538917
>chr1:8539991-8540107
>chr1:8540342-8541643
>chr1:8541839-8542547
>chr1:8542912-8542988
>chr1:8543046-8543157
>chr1:8544258-8544523
>chr1:8546128-8546188
>chr1:8546460-8546730
>chr1:8547144-8547353
>chr1:8547417-8547836
>chr1:8547896-8548225
>chr1:8548254-8548315
>chr1:8548375-8548557
>chr1:8548593-8549381
>chr1:8549653-8549713
>chr1:8550048-8550102
>chr1:8550562-8550628
>chr1:8551986-8552146
>chr1:8552213-8552341
>chr1:8556646-8556749
>chr1:8557958-8558222
>chr1:8558278-8567299
>chr1:8567746-8567779
>chr1:8567922-8568307
>chr1:8569360-8569585
>chr1:8570240-8570320
>chr1:8570747-8570789
>chr1:8571005-8571052
>chr1:8571560-8571653
>chr1:8572635-8572778
>chr1:8572915-8573052
>chr1:8573069-8573821
>chr1:8573877-8573906
>chr1:8573961-8574438
>chr1:8574536-8574806
>chr1:8574860-8575457
>chr1:8575492-8576143
>chr1:8576313-8576352
>chr1:8576733-8595071
>chr1:8595093-8598275
>chr1:8598483-8606827
>chr1:8607109-8610093
>chr1:8614573-8614651
>chr1:8614791-8614833
>chr1:8630280-8630454
>chr1:8634271-8634318
>chr1:8634693-8634878
>chr1:8635979-8636563
>chr1:8636894-8636948
>chr1:8637562-8637605
>chr1:8637816-8638279
>chr1:8638383-8645499
>chr1:8645588-8645779
>chr1:8646322-8648962
>chr1:8648980-8649048
>chr1:8649098-8649200
>chr1:8649293-8649407
>chr1:8649474-8649626
>chr1:8654406-8654443
>chr1:8654673-8656290
>chr1:8656403-8656530
>chr1:8656595-8656641
>chr1:8656694-8656788
>chr1:8657091-8657386
>chr1:8659723-8659809
>chr1:8659839-8678164
>chr1:8678274-8686134
>chr1:8686168-8686871
>chr1:8686924-8697267
>chr1:8697397-8697428
>chr1:8697475-8699978
>chr1:8700028-8701430
>chr1:8701556-8701867
>chr1:8701920-8703237
>chr1:8703312-8703898
>chr1:8704044-8704347
>chr1:8706472-8706539
>chr1:8707382-8708466
>chr1:8708589-8710888
>chr1:8710909-8710924
>chr1:8711067-8712022
>chr1:8712260-8714340
>chr1:8714531-8715354
>chr1:8715454-8722709
>chr1:8722809-8722824
>chr1:8722835-8726022
>chr1:8726085-8726278
>chr1:8726593-8726671
>chr1:8726983-8727054
>chr1:8727224-8727260
>chr1:8727389-8727422
>chr1:8727467-8728661
>chr1:8728827-8729817
>chr1:8730165-8731337
>chr1:8731830-8732101
>chr1:8732221-8735275
>chr1:8738226-8738779
>chr1:8741430-8741498
>chr1:8742492-8742534
>chr1:8743328-8743483
>chr1:8743934-8744588
>chr1:8744904-8745403
>chr1:8745603-8748399
>chr1:8748491-8748506
>chr1:8748711-8750065
>chr1:8750265-8752083
>chr1:8752219-8753515
>chr1:8754058-8754124
>chr1:8756278-8756327
>chr1:8756362-8756456
>chr1:8756532-8756562
>chr1:8756629-8756727
>chr1:8758061-8758107
>chr1:8758296-8758338
>chr1:8758484-8758560
>chr1:8758942-8759112
>chr1:8760006-8762221
>chr1:8762252-8762870
>chr1:8763186-8763285
>chr1:8764505-8764547
>chr1:8764680-8764794
>chr1:8764862-8764897
>chr1:8764925-8765177
>chr1:8765218-8765774
>chr1:8766031-8766173
>chr1:8766631-8766709
>chr1:8768843-8771013
>chr1:8771319-8771742
>chr1:8771791-8771941
>chr1:8772056-8772177
>chr1:8772334-8772378
>chr1:8772469-8775578
>chr1:8775884-8776307
>chr1:8776346-8776496
>chr1:8776611-8776690
>chr1:8778161-8778562
>chr1:8780284-8782661
>chr1:8782793-8783753
>chr1:8784160-8804857
>chr1:8805035-8805878
>chr1:8805907-8810730
>chr1:8810771-8814655
>chr1:8814783-8815496
>chr1:8817315-8817355
>chr1:8817591-8817687
>chr1:8818156-8818225
>chr1:8819625-8834369
>chr1:8834412-8834562
>chr1:8836195-8841507
>chr1:8841607-8843883
>chr1:8843970-8843992
>chr1:8844092-8845197
>chr1:8845348-8847021
>chr1:8847228-8848240
>chr1:8848615-8857830
>chr1:8857983-8859927
>chr1:8860196-8864624
>chr1:8864871-8867893
>chr1:8868335-8868516
>chr1:8868548-8869041
>chr1:8869268-8871981
>chr1:8874621-8874708
>chr1:8874760-8874823
>chr1:8875158-8875206
>chr1:8876055-8876091
>chr1:8877084-8877186
>chr1:8877826-8878151
>chr1:8878554-8878949
>chr1:8882291-8897520
>chr1:8897588-8924446
>chr1:8924577-8926146
>chr1:8926316-8926356
>chr1:8926865-8927081
>chr1:8927216-8927554
>chr1:8927631-8927684
>chr1:8929778-8929823
>chr1:8932303-8932566
>chr1:8933230-8933463
>chr1:8933612-8934910
>chr1:8936927-8936966
>chr1:8940047-8940089
>chr1:8942310-8965144
>chr1:8972316-8972368
>chr1:8972399-8972480
>chr1:8973087-8973417
>chr1:8976328-8976373
>chr1:8976716-8978768
>chr1:8978950-8983400
>chr1:8983447-8988251
>chr1:8988488-8990791
>chr1:8990956-8992002
>chr1:8992080-8992971
>chr1:8993058-9019149
>chr1:9019306-9024117
>chr1:9024432-9026540
>chr1:9028914-9029050
>chr1:9029610-9029646
>chr1:9030359-9030390
>chr1:9030425-9030542
>chr1:9030883-9034246
>chr1:9034346-9034361
>chr1:9034843-9038143
>chr1:9038334-9038643
>chr1:9038684-9038754
>chr1:9038850-9039174
>chr1:9039339-9039572
>chr1:9039722-9039895
>chr1:9045964-9046498
>chr1:9050801-9051398
>chr1:9055354-9055455
>chr1:9055540-9055732
>chr1:9055850-9055896
>chr1:9056017-9056060
>chr1:9056190-9056291
>chr1:9056371-9056411
>chr1:9056462-9056628
>chr1:9056724-9056816
>chr1:9057241-9057434
>chr1:9057498-9057540
>chr1:9057636-9057693
>chr1:9058170-9058365
>chr1:9058461-9058531
>chr1:9058572-9059283
>chr1:9059445-9060502
>chr1:9061834-9062220
>chr1:9063742-9063816
>chr1:9064472-9064530
>chr1:9064861-9064942
>chr1:9065239-9066742
>chr1:9066802-9067203
>chr1:9067398-9067595
>chr1:9067752-9067831
>chr1:9067973-9068071
>chr1:9068354-9068582
>chr1:9068649-9068844
>chr1:9069253-9069489
>chr1:9069532-9069695
>chr1:9069749-9069833
>chr1:9070001-9070087
>chr1:9070322-9070617
>chr1:9070680-9070740
>chr1:9070904-9070961
>chr1:9070993-9071649
>chr1:9071695-9072158
>chr1:9072206-9073941
>chr1:9073994-9082911
>chr1:9082936-9083296
>chr1:9083340-9083407
>chr1:9083436-9083504
>chr1:9084369-9084532
>chr1:9085844-9086017
>chr1:9086487-9086537
>chr1:9086737-9086778
>chr1:9086832-9086890
>chr1:9087185-9088046
>chr1:9088268-9088891
>chr1:9089706-9089748
>chr1:9090765-9090816
>chr1:9091014-9091055
>chr1:9091097-9091185
>chr1:9092705-9092755
>chr1:9093155-9093197
>chr1:9093942-9094034
>chr1:9094133-9094206
>chr1:9094448-9099598
>chr1:9099727-9103029
>chr1:9103169-9104025
>chr1:9104125-9109963
>chr1:9111121-9111161
>chr1:9111199-9111371
>chr1:9111801-9111925
>chr1:9114305-9114580
>chr1:9115407-9115489
>chr1:9116786-9116862
>chr1:9117047-9117084
>chr1:9121310-9121604
>chr1:9122326-9122430
>chr1:9123017-9131605
>chr1:9131697-9131718
>chr1:9132304-9132760
>chr1:9132887-9143010
>chr1:9143190-9146934
>chr1:9147097-9154467
>chr1:9154647-9157422
>chr1:9157477-9161789
>chr1:9162130-9162379
>chr1:9162437-9162643
>chr1:9163033-9163153
>chr1:9164718-9164803
>chr1:9164978-9177653
>chr1:9177773-9177809
>chr1:9177958-9178305
>chr1:9178481-9180465
>chr1:9180516-9180946
>chr1:9181015-9182576
>chr1:9187522-9187697
>chr1:9187731-9187773
>chr1:9190936-9209385
>chr1:9211343-9211392
>chr1:9211775-9211830
>chr1:9214305-9214498
>chr1:9214819-9214981
>chr1:9221369-9221431
>chr1:9223912-9228845
>chr1:9229668-9230052
>chr1:9230306-9230521
>chr1:9230832-9248091
>chr1:9249094-9249194
>chr1:9249359-9249950
>chr1:9250061-9259721
>chr1:9259756-9259964
>chr1:9260059-9260536
>chr1:9260566-9261348
>chr1:9262727-9265016
>chr1:9265045-9265096
>chr1:9265151-9265387
>chr1:9265918-9275732
>chr1:9275913-9277327
>chr1:9277616-9279915
>chr1:9280040-9280508
>chr1:9280543-9292248
>chr1:9292612-9293272
>chr1:9297927-9297949
>chr1:9303656-9303844
>chr1:9304573-9304745
>chr1:9307056-9307153
>chr1:9308182-9308221
>chr1:9308621-9308679
>chr1:9308733-9314655
>chr1:9315754-9316426
>chr1:9317351-9317592
>chr1:9317673-9317775
>chr1:9318671-9323129
>chr1:9323172-9335333
>chr1:9335372-9349936
>chr1:9352321-9352510
>chr1:9353131-9353222
>chr1:9353532-9353579
>chr1:9354583-9354881
>chr1:9354916-9355142
>chr1:9355408-9355727
>chr1:9360240-9360961
>chr1:9361093-9362684
>chr1:9362785-9364734
>chr1:9364799-9366241
>chr1:9366286-9366939
>chr1:9366989-9369863
>chr1:9369938-9370431
>chr1:9370643-9370957
>chr1:9371573-9371589
>chr1:9372019-9372120
>chr1:9372197-9372235
>chr1:9372300-9372469
>chr1:9372548-9372885
>chr1:9372978-9373025
>chr1:9374748-9375270
>chr1:9375403-9375544
>chr1:9375753-9378347
>chr1:9378558-9378876
>chr1:9378993-9379348
>chr1:9379408-9379532
>chr1:9379600-9381294
>chr1:9381334-9381866
>chr1:9382022-9382721
>chr1:9382759-9383110
>chr1:9383133-9386525
>chr1:9386652-9386860
>chr1:9386948-9387112
>chr1:9387251-9387405
>chr1:9387494-9387580
>chr1:9387645-9387720
>chr1:9388108-9388542
>chr1:9388810-9388960
>chr1:9394009-9394149
>chr1:9394952-9408744
>chr1:9408808-9415621
>chr1:9417184-9417243
>chr1:9417311-9417430
>chr1:9417644-9417832
>chr1:9417930-9418137
>chr1:9418501-9418557
>chr1:9418667-9418713
>chr1:9418802-9418859
>chr1:9422467-9422503
>chr1:9423166-9423241
>chr1:9423919-9423951
>chr1:9424159-9424292
>chr1:9425101-9425743
>chr1:9434271-9434319
>chr1:9434990-9435241
>chr1:9435307-9435375
>chr1:9435884-9436263
>chr1:9436452-9436783
>chr1:9437884-9437926
>chr1:9440744-9440839
>chr1:9440859-9441054
>chr1:9441950-9442093
>chr1:9442217-9442392
>chr1:9444780-9444828
>chr1:9445647-9445714
>chr1:9446509-9446604
>chr1:9446813-9446863
>chr1:9446885-9446952
>chr1:9447111-9447232
>chr1:9447372-9461865
>chr1:9461996-9469490
>chr1:9469783-9472632
>chr1:9472732-9475238
>chr1:9475338-9484924
>chr1:9485007-9485038
>chr1:9485273-9485410
>chr1:9487414-9488315
>chr1:9488417-9488451
>chr1:9488682-9488757
>chr1:9488898-9489747
>chr1:9490073-9490118
>chr1:9490258-9490320
>chr1:9490720-9490778
>chr1:9491040-9491072
>chr1:9491406-9491519
>chr1:9491620-9492005
>chr1:9492043-9492275
>chr1:9492341-9492843
>chr1:9492862-9492977
>chr1:9493063-9493386
>chr1:9495310-9495502
>chr1:9496788-9502025
>chr1:9502304-9502537
>chr1:9502573-9502659
>chr1:9504437-9510498
>chr1:9510836-9511081
>chr1:9511144-9516327
>chr1:9520184-9520353
>chr1:9523281-9523850
>chr1:9523991-9524118
>chr1:9524170-9524293
>chr1:9524387-9524534
>chr1:9524684-9524924
>chr1:9525513-9525557
>chr1:9525768-9525812
>chr1:9525994-9526101
>chr1:9526241-9526417
>chr1:9526638-9526764
>chr1:9527592-9527663
>chr1:9528458-9528642
>chr1:9528654-9528685
>chr1:9528775-9528958
>chr1:9529178-9530580
>chr1:9530624-9530948
>chr1:9530972-9531090
>chr1:9531159-9531216
>chr1:9531542-9531629
>chr1:9532422-9532555
>chr1:9532751-9533099
>chr1:9534060-9534262
>chr1:9534768-9534804
>chr1:9537033-9537291
>chr1:9537490-9537757
>chr1:9538020-9538153
>chr1:9538394-9538787
>chr1:9541026-9542523
>chr1:9542575-9543548
>chr1:9544969-9545049
>chr1:9545141-9548399
>chr1:9548564-9548713
>chr1:9548750-9548875
>chr1:9551341-9551403
>chr1:9551449-9551608
>chr1:9552568-9552659
>chr1:9552745-9552815
>chr1:9552938-9553157
>chr1:9553629-9553662
>chr1:9555282-9555401
>chr1:9555462-9555828
>chr1:9557602-9557650
>chr1:9557733-9558057
>chr1:9558324-9558571
>chr1:9558834-9558975
>chr1:9559025-9559058
>chr1:9559390-9559661
>chr1:9559740-9559833
>chr1:9560696-9560754
>chr1:9561606-9561710
>chr1:9564062-9564308
>chr1:9564469-9564518
>chr1:9565673-9565804
>chr1:9566451-9566618
>chr1:9566660-9566936
>chr1:9567172-9567259
>chr1:9573756-9574524
>chr1:9578994-9579131
>chr1:9579242-9579277
>chr1:9580065-9580140
>chr1:9581049-9581080
>chr1:9581363-9581408
>chr1:9582309-9582426
>chr1:9582876-9594108
>chr1:9594116-9594574
>chr1:9595046-9595643
>chr1:9595693-9598370
>chr1:9598397-9598974
>chr1:9598982-9599234
>chr1:9599286-9599424
>chr1:9599912-9604476
>chr1:9604576-9627066
>chr1:9627095-9627308
>chr1:9627633-9628805
>chr1:9628916-9629269
>chr1:9629359-9639333
>chr1:9639407-9639867
>chr1:9639907-9640233
>chr1:9640257-9641464
>chr1:9641776-9641920
>chr1:9643618-9643726
>chr1:9643970-9644047
>chr1:9644072-9644112
>chr1:9644302-9644483
>chr1:9647019-9655332
>chr1:9655459-9655575
>chr1:9655665-9656947
>chr1:9657522-9657660
>chr1:9658013-9658571
>chr1:9661057-9661361
>chr1:9663978-9664014
>chr1:9664167-9664262
>chr1:9664357-9664390
>chr1:9664866-9664914
>chr1:9664970-9665044
>chr1:9665398-9665438
>chr1:9665574-9665848
>chr1:9668393-9668495
>chr1:9668769-9668884
>chr1:9669098-9669255
>chr1:9670178-9670375
>chr1:9670495-9670566
>chr1:9671385-9672184
>chr1:9672483-9672817
>chr1:9674468-9674552
>chr1:9676004-9676150
>chr1:9677606-9677697
>chr1:9679054-9688335
>chr1:9689709-9690942
>chr1:9691024-9692151
>chr1:9692258-9692979
>chr1:9693041-9694340
>chr1:9694485-9694770
>chr1:9694882-9695150
>chr1:9695623-9695679
>chr1:9695995-9696066
>chr1:9696464-9696763
>chr1:9697150-9699377
>chr1:9699604-9712182
>chr1:9712753-9713035
>chr1:9713154-9713170
>chr1:9713313-9715101
>chr1:9715277-9715302
>chr1:9715402-9715425
>chr1:9715466-9717425
>chr1:9717578-9721234
>chr1:9721549-9721564
>chr1:9721883-9727556
>chr1:9727682-9732405
>chr1:9732690-9738380
>chr1:9739031-9742864
>chr1:9742904-9743160
>chr1:9743551-9743608
>chr1:9743823-9744218
>chr1:9744397-9744455
>chr1:9746915-9747147
>chr1:9749694-9749817
>chr1:9751271-9751308
>chr1:9752807-9752858
>chr1:9752960-9753965
>chr1:9754097-9761509
>chr1:9761805-9776060
>chr1:9776160-9781866
>chr1:9782207-9782236
>chr1:9782352-9782367
>chr1:9782494-9787470
>chr1:9787533-9787621
>chr1:9787826-9793766
>chr1:9794043-9797249
>chr1:9798471-9798524
>chr1:9800233-9801046
>chr1:9807658-9808208
>chr1:9809168-9809312
>chr1:9809371-9809437
>chr1:9809672-9809889
>chr1:9810881-9810978
>chr1:9811142-9861524
>chr1:9861827-9861843
>chr1:9862021-9865032
>chr1:9865126-9865645
>chr1:9865666-9869839
>chr1:9869860-9891362
>chr1:9891380-9895449
>chr1:9895481-9895576
>chr1:9895653-9895905
>chr1:9896019-9896143
>chr1:9896320-9896395
>chr1:9896487-9896699
>chr1:9896805-9896851
>chr1:9896938-9897337
>chr1:9897398-9897505
>chr1:9897652-9897723
>chr1:9898164-9898263
>chr1:9898594-9898639
>chr1:9899331-9899363
>chr1:9899456-9900257
>chr1:9900357-9901663
>chr1:9902915-9903059
>chr1:9903107-9903630
>chr1:9904609-9904730
>chr1:9905798-9906125
>chr1:9906323-9906386
>chr1:9906553-9906706
>chr1:9908991-9909080
>chr1:9911375-9911422
>chr1:9912037-9912080
>chr1:9912186-9912302
>chr1:9912551-9912612
>chr1:9912694-9915216
>chr1:9916067-9916125
>chr1:9916405-9916444
>chr1:9918630-9928802
>chr1:9928932-9930974
>chr1:9931076-9939270
>chr1:9939436-9940494
>chr1:9940794-9941782
>chr1:9941882-9947988
>chr1:9948415-9948529
>chr1:9948593-9948792
>chr1:9948879-9950249
>chr1:9955236-9955296
>chr1:9955362-9955503
>chr1:9955748-9955787
>chr1:9955874-9955919
>chr1:9956712-9957002
>chr1:9957129-9959389
>chr1:9959485-9959700
>chr1:9960012-9960188
>chr1:9960311-9979739
>chr1:9980380-9980438
>chr1:9980555-9980598
>chr1:9980658-9980888
>chr1:9980943-9980997
>chr1:9981151-9981366
>chr1:9981406-9981834
>chr1:9982843-9983303
>chr1:9983492-9983642
>chr1:9984130-9984287
>chr1:9987551-9987602
>chr1:9987668-9988837
>chr1:9988905-10012404
>chr1:10012451-10012580
>chr1:10012759-10012900
>chr1:10013068-10013275
>chr1:10013767-10013960
>chr1:10014031-10014068
>chr1:10014196-10014301
>chr1:10014451-10014593
>chr1:10014809-10014870
>chr1:10014986-10015016
>chr1:10015212-10015262
>chr1:10016035-10016133
>chr1:10017156-10017292
>chr1:10017501-10026897
>chr1:10028970-10029251
>chr1:10029289-10029517
>chr1:10033398-10033797
>chr1:10033829-10033880
>chr1:10034061-10035950
>chr1:10036024-10037448
>chr1:10037628-10037804
>chr1:10038674-10038709
>chr1:10039422-10039566
>chr1:10039785-10040033
>chr1:10040530-10040633
>chr1:10040796-10041112
>chr1:10041287-10047511
>chr1:10049024-10049185
>chr1:10049227-10049358
>chr1:10049905-10049943
>chr1:10050008-10050649
>chr1:10050693-10064513
>chr1:10064621-10064770
>chr1:10065005-10065099
>chr1:10065318-10065355
>chr1:10065527-10065586
>chr1:10065834-10065870
>chr1:10066429-10066577
>chr1:10071419-10071434
>chr1:10072434-10073185
>chr1:10073285-10081311
>chr1:10082197-10082899
>chr1:10082979-10083164
>chr1:10083327-10083570
>chr1:10083719-10083854
>chr1:10083887-10083951
>chr1:10084057-10084269
>chr1:10084345-10085080
>chr1:10085307-10085517
>chr1:10085567-10085777
>chr1:10085819-10085904
>chr1:10086388-10086481
>chr1:10086612-10086741
>chr1:10090320-10090862
>chr1:10092434-10092530
>chr1:10092573-10092736
>chr1:10096637-10098356
>chr1:10098456-10098497
>chr1:10098554-10102787
>chr1:10103004-10105525
>chr1:10105558-10105748
>chr1:10107021-10107353
>chr1:10107381-10109449
>chr1:10109523-10109675
>chr1:10109728-10116489
>chr1:10116559-10119521
>chr1:10119605-10121816
>chr1:10123056-10123620
>chr1:10123691-10138951
>chr1:10139051-10152493
>chr1:10153339-10155397
>chr1:10155435-10158068
>chr1:10158165-10166351
>chr1:10166445-10166736
>chr1:10166886-10166962
>chr1:10169804-10170156
>chr1:10170248-10170333
>chr1:10171705-10175017
>chr1:10175117-10175133
>chr1:10175659-10175961
>chr1:10175980-10176428
>chr1:10176528-10176549
>chr1:10176815-10182126
>chr1:10182631-10182966
>chr1:10183192-10183325
>chr1:10184553-10184585
>chr1:10185209-10185554
>chr1:10186148-10186234
>chr1:10186281-10186543
>chr1:10186661-10187351
>chr1:10187385-10188639
>chr1:10188713-10188808
>chr1:10191755-10191870
>chr1:10192690-10192737
>chr1:10193104-10193255
>chr1:10193895-10193933
>chr1:10194008-10194039
>chr1:10194231-10194574
>chr1:10194609-10194707
>chr1:10194771-10194963
>chr1:10195005-10198291
>chr1:10198385-10200742
>chr1:10200811-10200845
>chr1:10201558-10201886
>chr1:10201921-10202336
>chr1:10204241-10211080
>chr1:10212101-10212307
>chr1:10212418-10212449
>chr1:10212589-10220204
>chr1:10223300-10229159
>chr1:10231492-10231645
>chr1:10231695-10231737
>chr1:10231967-10232520
>chr1:10232580-10232737
>chr1:10233114-10233176
>chr1:10233734-10233780
>chr1:10234436-10235076
>chr1:10235109-10235191
>chr1:10235231-10235397
>chr1:10235458-10235770
>chr1:10235850-10259828
>chr1:10259864-10260203
>chr1:10260216-10260822
>chr1:10260922-10260939
>chr1:10261215-10261855
>chr1:10261902-10261950
>chr1:10262298-10271440
>chr1:10271540-10271557
>chr1:10271640-10286954
>chr1:10286984-10287328
>chr1:10287401-10288404
>chr1:10289754-10289843
>chr1:10290078-10290248
>chr1:10290352-10290937
>chr1:10291048-10291630
>chr1:10291783-10296774
>chr1:10296900-10310680
>chr1:10310714-10313267
>chr1:10313330-10316414
>chr1:10316543-10318750
>chr1:10318784-10340685
>chr1:10340744-10341956
>chr1:10342026-10352761
>chr1:10352918-10356282
>chr1:10356965-10357127
>chr1:10357282-10357331
>chr1:10357481-10358310
>chr1:10362988-10363137
>chr1:10363277-10363372
>chr1:10363459-10363505
>chr1:10363607-10363695
>chr1:10363766-10363839
>chr1:10364001-10364051
>chr1:10364871-10364939
>chr1:10365786-10366962
>chr1:10367001-10368468
>chr1:10368525-10369810
>chr1:10370808-10370868
>chr1:10370997-10371627
>chr1:10372274-10372414
>chr1:10373860-10373920
>chr1:10374264-10374342
>chr1:10374483-10374625
>chr1:10374997-10375034
>chr1:10375145-10375161
>chr1:10375388-10375637
>chr1:10375761-10375859
>chr1:10376260-10377505
>chr1:10377554-10377793
>chr1:10377834-10378148
>chr1:10378209-10380265
>chr1:10381389-10381506
>chr1:10381839-10382105
>chr1:10382741-10382971
>chr1:10386062-10386114
>chr1:10386421-10386458
>chr1:10389378-10389442
>chr1:10390031-10390370
>chr1:10390469-10390741
>chr1:10391082-10391098
>chr1:10391198-10391220
>chr1:10391326-10391821
>chr1:10391904-10392501
>chr1:10392603-10392765
>chr1:10393096-10394023
>chr1:10395372-10395403
>chr1:10396642-10397137
>chr1:10397212-10397504
>chr1:10398976-10399024
>chr1:10399219-10399731
>chr1:10399785-10399850
>chr1:10399896-10400230
>chr1:10400257-10400392
>chr1:10400543-10400599
>chr1:10400643-10400713
>chr1:10400794-10400889
>chr1:10401828-10401884
>chr1:10402340-10402425
>chr1:10402818-10402955
>chr1:10403293-10403598
>chr1:10403768-10403932
>chr1:10404006-10404061
>chr1:10404686-10404731
>chr1:10404784-10405194
>chr1:10405299-10405574
>chr1:10405662-10405711
>chr1:10405858-10405935
>chr1:10406302-10406386
>chr1:10406544-10406762
>chr1:10407914-10408014
>chr1:10409983-10410041
>chr1:10410222-10410335
>chr1:10410472-10410638
>chr1:10410890-10410930
>chr1:10411092-10411218
>chr1:10411359-10411540
>chr1:10412074-10412208
>chr1:10412281-10412339
>chr1:10412405-10412438
>chr1:10412532-10412567
>chr1:10412713-10412786
>chr1:10413131-10413197
>chr1:10414805-10414860
>chr1:10415100-10415139
>chr1:10416072-10416116
>chr1:10416365-10420719
>chr1:10421136-10421359
>chr1:10421450-10421520
>chr1:10422857-10422912
>chr1:10423003-10423065
>chr1:10423231-10423377
>chr1:10426798-10426908
>chr1:10426990-10427527
>chr1:10427644-10427683
>chr1:10428246-10428378
>chr1:10428618-10428821
>chr1:10431523-10431598
>chr1:10432143-10432352
>chr1:10432426-10432534
>chr1:10432823-10432964
>chr1:10436102-10436309
>chr1:10436409-10439473
>chr1:10439573-10443137
>chr1:10443262-10448800
>chr1:10449158-10449266
>chr1:10449313-10449707
>chr1:10449775-10465153
>chr1:10465218-10465254
>chr1:10465407-10478697
>chr1:10478741-10478773
>chr1:10479180-10481204
>chr1:10481591-10481633
>chr1:10481673-10483443
>chr1:10484600-10484930
>chr1:10486323-10488524
>chr1:10488573-10488590
>chr1:10488784-10489342
>chr1:10489422-10489581
>chr1:10489953-10491284
>chr1:10491719-10495812
>chr1:10495935-10499547
>chr1:10499731-10508760
>chr1:10511412-10511447
>chr1:10511498-10515212
>chr1:10515529-10518843
>chr1:10519064-10531551
>chr1:10533911-10534405
>chr1:10534580-10534623
>chr1:10534987-10535031
>chr1:10535153-10535465
>chr1:10545059-10545175
>chr1:10545348-10545388
>chr1:10545447-10545529
>chr1:10545860-10546616
>chr1:10546749-10549676
>chr1:10549784-10566636
>chr1:10566736-10566752
>chr1:10566833-10568025
>chr1:10568125-10572463
>chr1:10572488-10572550
>chr1:10572650-10572665
>chr1:10572791-10575752
>chr1:10575898-10578264
>chr1:10578340-10578391
>chr1:10578491-10578740
>chr1:10578866-10578910
>chr1:10579052-10579197
>chr1:10579281-10579333
>chr1:10579389-10579455
>chr1:10581831-10582023
>chr1:10587790-10587859
>chr1:10588039-10588072
>chr1:10588954-10588998
>chr1:10592606-10593887
>chr1:10594150-10596770
>chr1:10596802-10597666
>chr1:10597810-10597885
>chr1:10597944-10598299
>chr1:10598444-10598498
>chr1:10598701-10598900
>chr1:10599020-10599273
>chr1:10599514-10599855
>chr1:10599885-10601996
>chr1:10602975-10611280
>chr1:10611311-10614773
>chr1:10614852-10617268
>chr1:10617346-10623289
>chr1:10623348-10623958
>chr1:10624077-10625157
>chr1:10625236-10625877
>chr1:10626031-10630661
>chr1:10630777-10631593
>chr1:10631629-10637947
>chr1:10638047-10639816
>chr1:10639944-10645504
>chr1:10645631-10646527
>chr1:10646627-10647076
>chr1:10647324-10647377
>chr1:10647550-10647641
>chr1:10648160-10655965
>chr1:10656065-10663995
>chr1:10666051-10666228
>chr1:10666272-10667455
>chr1:10667555-10669011
>chr1:10669111-10670524
>chr1:10671847-10672066
>chr1:10672194-10672300
>chr1:10675754-10675849
>chr1:10675950-10675996
>chr1:10676283-10676365
>chr1:10676519-10676905
>chr1:10678043-10678180
>chr1:10679244-10679296
>chr1:10681765-10682087
>chr1:10682380-10682463
>chr1:10683045-10683077
>chr1:10683212-10686222
>chr1:10686322-10687134
>chr1:10687275-10689840
>chr1:10690570-10690614
>chr1:10690796-10691098
>chr1:10695610-10695738
>chr1:10695768-10696766
>chr1:10697043-10702390
>chr1:10702518-10704190
>chr1:10704290-10707167
>chr1:10707438-10708233
>chr1:10708358-10708891
>chr1:10708991-10711015
>chr1:10711169-10711185
>chr1:10711288-10719387
>chr1:10719642-10720283
>chr1:10720517-10724518
>chr1:10724571-10724820
>chr1:10724936-10729062
>chr1:10729184-10729422
>chr1:10729493-10729508
>chr1:10729684-10730302
>chr1:10731618-10732624
>chr1:10732769-10732832
>chr1:10732882-10733054
>chr1:10733253-10733337
>chr1:10733415-10733471
>chr1:10733993-10734047
>chr1:10734281-10734409
>chr1:10736282-10736857
>chr1:10737034-10739137
>chr1:10739409-10739425
>chr1:10739465-10741962
>chr1:10742132-10744278
>chr1:10744468-10744535
>chr1:10744546-10745605
>chr1:10745607-10745623
>chr1:10745852-10746499
>chr1:10746531-10749041
>chr1:10749636-10749780
>chr1:10750067-10750101
>chr1:10750340-10754635
>chr1:10755150-10756156
>chr1:10756185-10756200
>chr1:10756300-10756319
>chr1:10756363-10756977
>chr1:10757823-10758662
>chr1:10758830-10758864
>chr1:10759175-10759295
>chr1:10759887-10761734
>chr1:10761834-10761849
>chr1:10761943-10763252
>chr1:10763624-10763703
>chr1:10763861-10764448
>chr1:10764586-10764699
>chr1:10764773-10764903
>chr1:10765047-10766053
>chr1:10766101-10766148
>chr1:10766351-10766926
>chr1:10767270-10781266
>chr1:10782808-10783182
>chr1:10783277-10796511
>chr1:10796614-10796678
>chr1:10797757-10797924
>chr1:10798171-10803239
>chr1:10803299-10803448
>chr1:10803493-10803759
>chr1:10803830-10810591
>chr1:10810734-10814222
>chr1:10814299-10814426
>chr1:10814887-10814943
>chr1:10815127-10815156
>chr1:10815216-10815309
>chr1:10815399-10815582
>chr1:10815608-10815673
>chr1:10823086-10823462
>chr1:10823501-10823901
>chr1:10829472-10829597
>chr1:10830669-10831100
>chr1:10831149-10831919
>chr1:10832210-10832953
>chr1:10833174-10833302
>chr1:10833362-10833592
>chr1:10833689-10834997
>chr1:10838906-10839163
>chr1:10843013-10843158
>chr1:10843279-10843412
>chr1:10843675-10843741
>chr1:10845426-10845529
>chr1:10847960-10848393
>chr1:10848462-10848504
>chr1:10848563-10848862
>chr1:10849206-10851652
>chr1:10851772-10865106
>chr1:10866052-10866136
>chr1:10866169-10866449
>chr1:10867771-10869870
>chr1:10871647-10871728
>chr1:10873957-10874158
>chr1:10874675-10874880
>chr1:10876082-10876301
>chr1:10877572-10877612
>chr1:10877648-10877719
>chr1:10880825-10881212
>chr1:10881246-10881993
>chr1:10882052-10894308
>chr1:10896385-10896522
>chr1:10896855-10896914
>chr1:10897898-10898014
>chr1:10899625-10899701
>chr1:10901323-10901735
>chr1:10901952-10902005
>chr1:10902718-10902771
>chr1:10904730-10905249
>chr1:10905300-10917449
>chr1:10917549-10919777
>chr1:10919851-10919954
>chr1:10920011-10920358
>chr1:10920488-10921475
>chr1:10921569-10922400
>chr1:10922500-10924519
>chr1:10924604-10924861
>chr1:10925061-10930300
>chr1:10932129-10957830
>chr1:10957883-10957976
>chr1:10958045-10958259
>chr1:10958472-10958582
>chr1:10963023-10963120
>chr1:10966836-10966986
>chr1:10970996-10971239
>chr1:10971843-10971888
>chr1:10971930-10972245
>chr1:10979052-10979087
>chr1:10980205-10980464
>chr1:10981700-10981875
>chr1:10981950-10982431
>chr1:10982459-10982741
>chr1:10986428-10986480
>chr1:10986633-10986679
>chr1:10988062-10988172
>chr1:10994286-10994416
>chr1:10994470-10994499
>chr1:10994963-10995101
>chr1:10995585-10995620
>chr1:10995906-10995942
>chr1:10997827-10998120
>chr1:10998836-10999510
>chr1:10999636-10999838
>chr1:11000299-11000380
>chr1:11002627-11002766
>chr1:11003518-11005765
>chr1:11005829-11007302
>chr1:11007334-11008033
>chr1:11008072-11017186
>chr1:11017499-11017600
>chr1:11017651-11033883
>chr1:11034122-11034525
>chr1:11035088-11035245
>chr1:11035308-11035444
>chr1:11035742-11035857
>chr1:11035967-11036025
>chr1:11036101-11037028
>chr1:11037093-11037186
>chr1:11037287-11037320
>chr1:11038202-11038281
>chr1:11038495-11039635
>chr1:11039658-11040444
>chr1:11040503-11041151
>chr1:11041193-11041254
>chr1:11041462-11043454
>chr1:11043591-11043623
>chr1:11043723-11043754
>chr1:11043915-11053555
>chr1:11054059-11054090
>chr1:11054345-11054505
>chr1:11054714-11054982
>chr1:11055121-11055155
>chr1:11055287-11055501
>chr1:11055534-11055642
>chr1:11056109-11057707
>chr1:11057818-11057857
>chr1:11057950-11057997
>chr1:11058142-11058519
>chr1:11058818-11059338
>chr1:11059398-11059596
>chr1:11059700-11060082
>chr1:11060366-11060400
>chr1:11060996-11061338
>chr1:11061376-11061504
>chr1:11061618-11061855
>chr1:11062450-11062529
>chr1:11064034-11064306
>chr1:11064355-11064445
>chr1:11064691-11065072
>chr1:11065207-11065333
>chr1:11065416-11065515
>chr1:11065581-11065869
>chr1:11065917-11066099
>chr1:11066347-11066574
>chr1:11066911-11067317
>chr1:11067443-11067784
>chr1:11067839-11067926
>chr1:11068075-11068112
>chr1:11068266-11068572
>chr1:11070249-11082924
>chr1:11083303-11091725
>chr1:11091844-11094604
>chr1:11094682-11096491
>chr1:11097651-11100927
>chr1:11101011-11106207
>chr1:11106618-11106652
>chr1:11106768-11107202
>chr1:11114237-11120814
>chr1:11120896-11120972
>chr1:11121174-11126583
>chr1:11126735-11126950
>chr1:11126999-11127096
>chr1:11128645-11129183
>chr1:11129545-11129652
>chr1:11129736-11129897
>chr1:11131543-11131675
>chr1:11131763-11131799
>chr1:11134406-11159652
>chr1:11159895-11159949
>chr1:11160852-11160920
>chr1:11161628-11161714
>chr1:11162122-11162452
>chr1:11162544-11162717
>chr1:11162949-11163008
>chr1:11163093-11163368
>chr1:11163427-11163509
>chr1:11163615-11163989
>chr1:11164104-11164290
>chr1:11164333-11164733
>chr1:11164935-11165059
>chr1:11169553-11169584
>chr1:11169627-11169682
>chr1:11169742-11169902
>chr1:11170408-11170671
>chr1:11170733-11171724
>chr1:11175620-11175659
>chr1:11176163-11177924
>chr1:11178024-11181077
>chr1:11181202-11184316
>chr1:11184496-11195195
>chr1:11195295-11197659
>chr1:11200208-11200320
>chr1:11200365-11200395
>chr1:11200850-11201063
>chr1:11201423-11201626
>chr1:11201961-11202000
>chr1:11202722-11203908
>chr1:11206380-11206480
>chr1:11208334-11208414
>chr1:11211984-11212123
>chr1:11212231-11212312
>chr1:11212533-11213006
>chr1:11213319-11213366
>chr1:11213452-11213538
>chr1:11213618-11213682
>chr1:11213821-11213860
>chr1:11213889-11213933
>chr1:11213984-11214159
>chr1:11214238-11214573
>chr1:11214819-11215100
>chr1:11215303-11215380
>chr1:11215539-11215814
>chr1:11216124-11216168
>chr1:11216855-11216918
>chr1:11219599-11220261
>chr1:11220434-11220487
>chr1:11220577-11220592
>chr1:11220727-11223882
>chr1:11223956-11224888
>chr1:11224988-11225061
>chr1:11225232-11226533
>chr1:11226666-11228830
>chr1:11228930-11233679
>chr1:11234817-11234890
>chr1:11235019-11235189
>chr1:11236097-11236226
>chr1:11247976-11248010
>chr1:11248447-11248864
>chr1:11248967-11249493
>chr1:11249745-11250054
>chr1:11250117-11250248
>chr1:11250409-11250448
>chr1:11250635-11260404
>chr1:11260472-11274048
>chr1:11274488-11274541
>chr1:11274680-11274865
>chr1:11275261-11275636
>chr1:11275726-11275777
>chr1:11275850-11275908
>chr1:11275992-11276355
>chr1:11276463-11276916
>chr1:11277016-11277056
>chr1:11277135-11277909
>chr1:11278032-11278487
>chr1:11278593-11278636
>chr1:11278791-11278873
>chr1:11278955-11279007
>chr1:11279041-11279166
>chr1:11279205-11279240
>chr1:11279302-11279459
>chr1:11279590-11279902
>chr1:11279958-11280019
>chr1:11280218-11280748
>chr1:11280886-11281104
>chr1:11281178-11281398
>chr1:11281448-11294266
>chr1:11294708-11295037
>chr1:11295206-11296019
>chr1:11298382-11298466
>chr1:11300823-11301342
>chr1:11302529-11305538
>chr1:11305769-11331450
>chr1:11331619-11333368
>chr1:11333585-11333717
>chr1:11334034-11340409
>chr1:11340626-11340758
>chr1:11341074-11341196
>chr1:11341233-11341450
>chr1:11341474-11356083
>chr1:11356247-11356315
>chr1:11356368-11356727
>chr1:11356910-11357262
>chr1:11357362-11357860
>chr1:11360405-11360525
>chr1:11360563-11360598
>chr1:11361600-11361632
>chr1:11361795-11361840
>chr1:11362175-11362218
>chr1:11362602-11362636
>chr1:11362763-11386843
>chr1:11387924-11388094
>chr1:11389091-11389140
>chr1:11389207-11389273
>chr1:11389448-11389528
>chr1:11394147-11394243
>chr1:11401740-11402069
>chr1:11402129-11410026
>chr1:11410151-11412517
>chr1:11413137-11422288
>chr1:11422921-11423455
>chr1:11423555-11430153
>chr1:11430307-11430343
>chr1:11430362-11430858
>chr1:11431142-11432043
>chr1:11432143-11434071
>chr1:11434402-11435060
>chr1:11435286-11435500
>chr1:11435876-11445133
>chr1:11446182-11465299
>chr1:11465399-11468726
>chr1:11469415-11469572
>chr1:11469757-11469914
>chr1:11470532-11470614
>chr1:11474528-11474581
>chr1:11476570-11476662
>chr1:11477165-11477219
>chr1:11477923-11477993
>chr1:11478411-11478704
>chr1:11479122-11479262
>chr1:11481858-11482630
>chr1:11482695-11482869
>chr1:11482929-11483083
>chr1:11483125-11483385
>chr1:11483491-11483615
>chr1:11484398-11485253
>chr1:11486034-11486277
>chr1:11487840-11487906
>chr1:11488038-11495039
>chr1:11495542-11495591
>chr1:11495874-11496375
>chr1:11496413-11496445
>chr1:11496486-11496563
>chr1:11496668-11500223
>chr1:11500325-11507441
>chr1:11507541-11517851
>chr1:11518314-11518378
>chr1:11518427-11518615
>chr1:11520440-11520548
>chr1:11522483-11522595
>chr1:11526444-11526499
>chr1:11528144-11528250
>chr1:11528341-11528516
>chr1:11528605-11528722
>chr1:11529087-11529798
>chr1:11533205-11533467
>chr1:11533918-11534059
>chr1:11534126-11534520
>chr1:11534779-11534827
>chr1:11536432-11538091
>chr1:11538232-11538260
>chr1:11538328-11543573
>chr1:11543837-11543975
>chr1:11544152-11544504
>chr1:11544564-11544603
>chr1:11544666-11544730
>chr1:11544787-11544961
>chr1:11545691-11545721
>chr1:11547090-11547371
>chr1:11547401-11547436
>chr1:11547824-11548332
>chr1:11548811-11549246
>chr1:11549289-11549566
>chr1:11549714-11551748
>chr1:11551766-11552023
>chr1:11552133-11552339
>chr1:11552416-11552859
>chr1:11552960-11553366
>chr1:11553418-11553900
>chr1:11553929-11554810
>chr1:11554883-11557083
>chr1:11557196-11557265
>chr1:11557343-11573530
>chr1:11573773-11573828
>chr1:11574114-11574208
>chr1:11574523-11574614
>chr1:11574687-11574798
>chr1:11574867-11574993
>chr1:11575052-11575225
>chr1:11575410-11575455
>chr1:11575925-11576043
>chr1:11576087-11576986
>chr1:11577074-11577612
>chr1:11577652-11582913
>chr1:11583161-11583202
>chr1:11583327-11583387
>chr1:11583902-11583971
>chr1:11584238-11584279
>chr1:11584329-11584398
>chr1:11584763-11585196
>chr1:11586420-11586657
>chr1:11586760-11587231
>chr1:11587272-11587543
>chr1:11587889-11588040
>chr1:11588086-11588562
>chr1:11588837-11588925
>chr1:11589039-11589331
>chr1:11589428-11590158
>chr1:11590315-11590483
>chr1:11590770-11590842
>chr1:11591364-11591427
>chr1:11591492-11591709
>chr1:11591815-11592227
>chr1:11592519-11592549
>chr1:11592643-11592708
>chr1:11592922-11592977
>chr1:11593166-11593642
>chr1:11593949-11594117
>chr1:11594257-11594684
>chr1:11594761-11594831
>chr1:11595007-11595113
>chr1:11595179-11595582
>chr1:11595684-11595867
>chr1:11596018-11596752
>chr1:11596786-11597232
>chr1:11597272-11597320
>chr1:11597499-11597872
>chr1:11597989-11598040
>chr1:11598202-11598297
>chr1:11598544-11598576
>chr1:11598708-11599171
>chr1:11599378-11599439
>chr1:11599532-11600158
>chr1:11600455-11600526
>chr1:11600893-11600934
>chr1:11601361-11603616
>chr1:11603763-11604562
>chr1:11604598-11606146
>chr1:11606284-11606567
>chr1:11606609-11607164
>chr1:11607239-11607406
>chr1:11607533-11607676
>chr1:11607727-11607903
>chr1:11607988-11610331
>chr1:11610478-11611809
>chr1:11611877-11612017
>chr1:11612107-11612317
>chr1:11612412-11612592
>chr1:11612651-11612783
>chr1:11612925-11613443
>chr1:11613507-11616234
>chr1:11616280-11616934
>chr1:11616964-11617524
>chr1:11617564-11620331
>chr1:11620416-11620935
>chr1:11621010-11621277
>chr1:11621313-11624112
>chr1:11624184-11625624
>chr1:11625655-11629875
>chr1:11630074-11630570
>chr1:11630630-11630828
>chr1:11630888-11636153
>chr1:11636230-11640551
>chr1:11640600-11647466
>chr1:11647507-11651253
>chr1:11651297-11666632
>chr1:11666677-11668436
>chr1:11668506-11669649
>chr1:11669750-11669814
>chr1:11669918-11670403
>chr1:11670666-11682993
>chr1:11683236-11683325
>chr1:11683421-11683552
>chr1:11683764-11684879
>chr1:11684916-11684986
>chr1:11685015-11685116
>chr1:11685214-11685316
>chr1:11685449-11685610
>chr1:11685660-11686420
>chr1:11690540-11690573
>chr1:11691780-11691888
>chr1:11692267-11692301
>chr1:11694352-11695148
>chr1:11695778-11695832
>chr1:11697945-11710461
>chr1:11710503-11723279
>chr1:11723318-11731241
>chr1:11731324-11731373
>chr1:11731444-11731486
>chr1:11731624-11731912
>chr1:11731941-11733990
>chr1:11734655-11734758
>chr1:11734871-11734912
>chr1:11735269-11741113
>chr1:11741721-11741824
>chr1:11741937-11741978
>chr1:11742335-11758155
>chr1:11763065-11763236
>chr1:11764869-11764982
>chr1:11765035-11765078
>chr1:11766236-11766758
>chr1:11766818-11767384
>chr1:11767784-11771977
>chr1:11772473-11772675
>chr1:11773657-11773722
>chr1:11773786-11773877
>chr1:11774067-11774183
>chr1:11776431-11776471
>chr1:11776571-11776630
>chr1:11776983-11777157
>chr1:11777194-11777378
>chr1:11777500-11777686
>chr1:11778932-11779451
>chr1:11779982-11780100
>chr1:11780159-11780369
>chr1:11780458-11781201
>chr1:11781272-11781800
>chr1:11782047-11782113
>chr1:11782455-11783448
>chr1:11784772-11784867
>chr1:11787092-11787345
>chr1:11788699-11788734
>chr1:11788870-11789011
>chr1:11791337-11791516
>chr1:11791605-11791646
>chr1:11791716-11791759
>chr1:11791912-11792025
>chr1:11792056-11792734
>chr1:11795022-11795053
>chr1:11795177-11795221
>chr1:11795911-11796689
>chr1:11796789-11802987
>chr1:11803227-11803946
>chr1:11804091-11804223
>chr1:11804278-11804375
>chr1:11804407-11804476
>chr1:11804720-11804750
>chr1:11804790-11804837
>chr1:11805129-11805184
>chr1:11805308-11808859
>chr1:11808895-11811793
>chr1:11811836-11813049
>chr1:11813091-11826132
>chr1:11826163-11836775
>chr1:11836834-11843555
>chr1:11844212-11844307
>chr1:11844629-11844677
>chr1:11844816-11844869
>chr1:11845501-11845536
>chr1:11848891-11848923
>chr1:11850481-11850514
>chr1:11850883-11850937
>chr1:11850995-11870167
>chr1:11870201-11874905
>chr1:11875027-11875117
>chr1:11875802-11876277
>chr1:11876878-11877135
>chr1:11877205-11877240
>chr1:11877310-11877350
>chr1:11877998-11878207
>chr1:11878348-11878437
>chr1:11879806-11879897
>chr1:11882701-11883198
>chr1:11883298-11902774
>chr1:11902874-11902897
>chr1:11903067-11903310
>chr1:11904887-11905007
>chr1:11905053-11905125
>chr1:11905420-11905586
>chr1:11905834-11905895
>chr1:11906804-11906905
>chr1:11909981-11914668
>chr1:11914779-11925543
>chr1:11925703-11928018
>chr1:11928118-11935622
>chr1:11936483-11936639
>chr1:11937955-11938492
>chr1:11938949-11939010
>chr1:11939511-11939627
>chr1:11940387-11940619
>chr1:11946940-11947155
>chr1:11947286-11947455
>chr1:11952322-11952337
>chr1:11953248-11953278
>chr1:11953378-11958964
>chr1:11959162-11959198
>chr1:11962685-11962899
>chr1:11963028-11963909
>chr1:11963936-11979318
>chr1:11981943-11981992
>chr1:11986028-11986132
>chr1:11992718-12016154
>chr1:12016207-12016295
>chr1:12017508-12017658
>chr1:12017852-12018050
>chr1:12018675-12018741
>chr1:12018975-12033449
>chr1:12033547-12033589
>chr1:12033689-12037887
>chr1:12037954-12038347
>chr1:12038421-12042831
>chr1:12043029-12044473
>chr1:12044705-12046376
>chr1:12046448-12059547
>chr1:12059596-12062519
>chr1:12062907-12062968
>chr1:12063044-12063077
>chr1:12063191-12063231
>chr1:12063544-12063657
>chr1:12063900-12063954
>chr1:12064478-12064927
>chr1:12065030-12080796
>chr1:12080822-12082200
>chr1:12082285-12084018
>chr1:12084118-12086360
>chr1:12086887-12087188
>chr1:12087755-12087847
>chr1:12087949-12088203
>chr1:12088648-12089195
>chr1:12089477-12089533
>chr1:12089738-12090338
>chr1:12090378-12090914
>chr1:12091102-12091346
>chr1:12092292-12092323
>chr1:12092373-12092641
>chr1:12093169-12093330
>chr1:12094722-12094801
>chr1:12094915-12095150
>chr1:12095236-12095517
>chr1:12095598-12096325
>chr1:12096485-12097290
>chr1:12097329-12099548
>chr1:12099600-12099690
>chr1:12106724-12136879
>chr1:12137281-12137313
>chr1:12137670-12137776
>chr1:12140317-12140395
>chr1:12141214-12141350
>chr1:12141752-12141843
>chr1:12142981-12143104
>chr1:12144795-12144810
>chr1:12145295-12145338
>chr1:12146267-12146346
>chr1:12147400-12147417
>chr1:12148386-12148405
>chr1:12148574-12148685
>chr1:12148750-12148793
>chr1:12148842-12148873
>chr1:12151627-12153624
>chr1:12153791-12153885
>chr1:12153970-12155419
>chr1:12155498-12156160
>chr1:12156351-12156459
>chr1:12156567-12156632
>chr1:12156682-12156766
>chr1:12157202-12159546
>chr1:12159865-12160473
>chr1:12160588-12161047
>chr1:12169458-12170282
>chr1:12171154-12171541
>chr1:12171983-12172085
>chr1:12174067-12174098
>chr1:12175983-12176096
>chr1:12176232-12176465
>chr1:12180975-12181008
>chr1:12183611-12183664
>chr1:12183855-12183924
>chr1:12184128-12184250
>chr1:12186678-12188376
>chr1:12188432-12188497
>chr1:12188655-12188692
>chr1:12188783-12188906
>chr1:12189064-12189134
>chr1:12189179-12189484
>chr1:12189545-12189885
>chr1:12189988-12190092
>chr1:12190150-12191160
>chr1:12191245-12192220
>chr1:12192343-12194069
>chr1:12194187-12194402
>chr1:12194587-12194758
>chr1:12194840-12194994
>chr1:12195224-12195296
>chr1:12195366-12195407
>chr1:12195601-12195656
>chr1:12196171-12196209
>chr1:12196477-12196668
>chr1:12196906-12197344
>chr1:12197555-12197623
>chr1:12197777-12197873
>chr1:12197988-12199291
>chr1:12199367-12199382
>chr1:12200982-12201095
>chr1:12202609-12202689
>chr1:12203146-12203980
>chr1:12204191-12204745
>chr1:12204990-12205366
>chr1:12209573-12209610
>chr1:12211531-12211873
>chr1:12211912-12215974
>chr1:12216074-12217065
>chr1:12217304-12234746
>chr1:12235540-12235659
>chr1:12235991-12236049
>chr1:12237669-12237885
>chr1:12238585-12238988
>chr1:12239276-12239900
>chr1:12240000-12240975
>chr1:12241417-12241569
>chr1:12241916-12242286
>chr1:12243047-12244081
>chr1:12244494-12244935
>chr1:12245155-12245337
>chr1:12251690-12251766
>chr1:12254627-12261251
>chr1:12261351-12269873
>chr1:12271518-12271556
>chr1:12271679-12271801
>chr1:12272151-12273680
>chr1:12273763-12273866
>chr1:12273896-12274040
>chr1:12274535-12279190
>chr1:12279405-12283727
>chr1:12284160-12284272
>chr1:12284467-12284780
>chr1:12284872-12285286
>chr1:12285334-12285413
>chr1:12286233-12286283
>chr1:12286402-12286515
>chr1:12286589-12288081
>chr1:12288176-12289923
>chr1:12289971-12290201
>chr1:12290232-12292405
>chr1:12292533-12293240
>chr1:12293275-12293803
>chr1:12294127-12294231
>chr1:12294357-12294587
>chr1:12294635-12294899
>chr1:12295106-12295304
>chr1:12295373-12295606
>chr1:12297349-12304786
>chr1:12305238-12305314
>chr1:12305984-12306141
>chr1:12308101-12308197
>chr1:12309051-12309129
>chr1:12311852-12311899
>chr1:12312096-12312140
>chr1:12313505-12313811
>chr1:12314384-12314515
>chr1:12314536-12314602
>chr1:12319707-12328829
>chr1:12330961-12331020
>chr1:12331806-12331907
>chr1:12333522-12333569
>chr1:12334746-12335245
>chr1:12335347-12335963
>chr1:12338461-12342381
>chr1:12346378-12346407
>chr1:12347582-12347618
>chr1:12349779-12349993
>chr1:12353377-12353592
>chr1:12356507-12356609
>chr1:12358888-12358927
>chr1:12361039-12361203
>chr1:12361578-12391956
>chr1:12398112-12398266
>chr1:12399614-12413446
>chr1:12413629-12413740
>chr1:12414308-12414345
>chr1:12416233-12416993
>chr1:12417871-12417993
>chr1:12418428-12418821
>chr1:12419318-12419472
>chr1:12421323-12421354
>chr1:12421415-12421715
>chr1:12421912-12422024
>chr1:12422117-12422600
>chr1:12422669-12422871
>chr1:12423014-12423090
>chr1:12423512-12423862
>chr1:12429663-12429742
>chr1:12430048-12430086
>chr1:12430303-12430343
>chr1:12430386-12430598
>chr1:12430647-12430967
>chr1:12431010-12431362
>chr1:12431407-12431458
>chr1:12431503-12431730
>chr1:12431814-12432307
>chr1:12432360-12432703
>chr1:12438885-12438975
>chr1:12439287-12439339
>chr1:12439467-12439566
>chr1:12439869-12440258
>chr1:12444457-12444572
>chr1:12449290-12449374
>chr1:12449679-12449734
>chr1:12449788-12449905
>chr1:12450638-12460276
>chr1:12460339-12460526
>chr1:12460573-12460880
>chr1:12461315-12461358
>chr1:12461434-12461792
>chr1:12463033-12463202
>chr1:12463314-12463443
>chr1:12463580-12463633
>chr1:12464306-12464593
>chr1:12464659-12464790
>chr1:12464892-12464963
>chr1:12465284-12474777
>chr1:12474915-12475003
>chr1:12475098-12475629
>chr1:12475767-12475936
>chr1:12476367-12476457
>chr1:12476610-12476831
>chr1:12476925-12477299
>chr1:12477385-12477644
>chr1:12477782-12478019
>chr1:12478579-12478703
>chr1:12478907-12479457
>chr1:12481389-12481436
>chr1:12481576-12481663
>chr1:12481722-12481849
>chr1:12481984-12482088
>chr1:12482123-12482524
>chr1:12482671-12482815
>chr1:12482877-12482972
>chr1:12483006-12483329
>chr1:12484060-12484409
>chr1:12487692-12487749
>chr1:12487825-12488241
>chr1:12488388-12488427
>chr1:12488565-12489151
>chr1:12489461-12489825
>chr1:12490368-12491718
>chr1:12491826-12492473
>chr1:12492552-12492742
>chr1:12492830-12494694
>chr1:12499215-12499252
>chr1:12499337-12499817
>chr1:12499901-12500209
>chr1:12500252-12500632
>chr1:12500972-12501203
>chr1:12501270-12501419
>chr1:12501578-12503532
>chr1:12503569-12503938
>chr1:12504649-12504716
>chr1:12504844-12504880
>chr1:12506997-12507037
>chr1:12507208-12507402
>chr1:12508661-12508767
>chr1:12508861-12509114
>chr1:12509175-12509293
>chr1:12509316-12509477
>chr1:12510216-12510270
>chr1:12512109-12512154
>chr1:12520886-12521006
>chr1:12523129-12526706
>chr1:12526865-12527389
>chr1:12528665-12528740
>chr1:12529146-12529926
>chr1:12530048-12530895
>chr1:12531252-12532060
>chr1:12532529-12532601
>chr1:12532709-12536436
>chr1:12536492-12546017
>chr1:12546385-12546652
>chr1:12546882-12546910
>chr1:12546979-12552984
>chr1:12553084-12563196
>chr1:12564987-12565021
>chr1:12565181-12565235
>chr1:12565292-12565336
>chr1:12568390-12568496
>chr1:12569276-12569547
>chr1:12572199-12572386
>chr1:12573041-12573184
>chr1:12573251-12573406
>chr1:12573627-12574984
>chr1:12575982-12576033
>chr1:12576822-12576916
>chr1:12577214-12577251
>chr1:12577477-12577535
>chr1:12577693-12577754
>chr1:12577823-12577860
>chr1:12577987-12578065
>chr1:12578405-12578464
>chr1:12580212-12580245
>chr1:12580311-12580796
>chr1:12580871-12580906
>chr1:12580971-12581134
>chr1:12581168-12589585
>chr1:12589802-12589880
>chr1:12589929-12590227
>chr1:12590420-12590467
>chr1:12590496-12590631
>chr1:12590672-12590976
>chr1:12591052-12591244
>chr1:12591267-12591402
>chr1:12591535-12591654
>chr1:12591725-12591788
>chr1:12592245-12593726
>chr1:12594601-12594645
>chr1:12596742-12596777
>chr1:12597868-12598020
>chr1:12598972-12599166
>chr1:12599560-12600048
>chr1:12600239-12600379
>chr1:12600461-12600616
>chr1:12600713-12600949
>chr1:12601010-12601080
>chr1:12601141-12601898
>chr1:12601970-12602413
>chr1:12602453-12603117
>chr1:12603283-12603621
>chr1:12603667-12603785
>chr1:12604033-12604067
>chr1:12604211-12604246
>chr1:12604369-12606733
>chr1:12606766-12612334
>chr1:12612910-12612944
>chr1:12614495-12614570
>chr1:12614906-12614974
>chr1:12615039-12615162
>chr1:12615505-12615541
>chr1:12615569-12615600
>chr1:12615648-12615819
>chr1:12616087-12616915
>chr1:12617100-12617688
>chr1:12617732-12617770
>chr1:12617866-12618258
>chr1:12618368-12627884
>chr1:12627984-12628791
>chr1:12628969-12630046
>chr1:12630290-12639009
>chr1:12639056-12639303
>chr1:12639418-12653483
>chr1:12653573-12654421
>chr1:12654691-12654788
>chr1:12654848-12654918
>chr1:12655052-12655200
>chr1:12655265-12655452
>chr1:12656174-12656226
>chr1:12656933-12657004
>chr1:12657438-12657572
>chr1:12658486-12658632
>chr1:12662693-12662756
>chr1:12667026-12667058
>chr1:12667140-12667181
>chr1:12667322-12667362
>chr1:12668048-12671241
>chr1:12672432-12672855
>chr1:12672907-12673207
>chr1:12673407-12673489
>chr1:12673531-12673727
>chr1:12673960-12683365
>chr1:12684347-12685164
>chr1:12686687-12688246
>chr1:12688802-12689041
>chr1:12689132-12689307
>chr1:12689370-12689399
>chr1:12690848-12718142
>chr1:12718638-12718779
>chr1:12720028-12720427
>chr1:12720993-12721070
>chr1:12724984-12725023
>chr1:12730339-12730414
>chr1:12731168-12731210
>chr1:12731630-12731703
>chr1:12732535-12753561
>chr1:12753745-12753820
>chr1:12754589-12755012
>chr1:12755112-12759173
>chr1:12759306-12759340
>chr1:12759697-12767599
>chr1:12767720-12774275
>chr1:12774857-12783746
>chr1:12785145-12787351
>chr1:12790255-12790720
>chr1:12792575-12792616
>chr1:12792763-12792826
>chr1:12793054-12793188
>chr1:12793226-12793583
>chr1:12793695-12793965
>chr1:12794005-12794043
>chr1:12795240-12795275
>chr1:12798343-12807761
>chr1:12808907-12808960
>chr1:12809030-12809133
>chr1:12809386-12809600
>chr1:12814158-12814207
>chr1:12815645-12815679
>chr1:12816134-12817562
>chr1:12817655-12817680
>chr1:12817809-12818475
>chr1:12820371-12820427
>chr1:12820473-12820504
>chr1:12822990-12823079
>chr1:12823481-12823615
>chr1:12823682-12823746
>chr1:12825208-12825269
>chr1:12825910-12825949
>chr1:12826860-12827106
>chr1:12828266-12828393
>chr1:12828453-12828577
>chr1:12828719-12828763
>chr1:12828900-12828986
>chr1:12829115-12829252
>chr1:12829768-12829810
>chr1:12832077-12832127
>chr1:12834490-12834527
>chr1:12834631-12835498
>chr1:12835540-12835955
>chr1:12836002-12847216
>chr1:12847307-12847589
>chr1:12847626-12848137
>chr1:12848204-12848349
>chr1:12854662-12854876
>chr1:12856205-12856257
>chr1:12856411-12856638
>chr1:12858758-12858930
>chr1:12858990-12859166
>chr1:12860328-12860404
>chr1:12860577-12860730
>chr1:12863537-12863597
>chr1:12864326-12864376
>chr1:12864544-12865812
>chr1:12865912-12867514
>chr1:12869161-12869199
>chr1:12874261-12874497
>chr1:12874894-12875072
>chr1:12875319-12878244
>chr1:12878414-12879133
>chr1:12879291-12897360
>chr1:12897526-12898201
>chr1:12898304-12898787
>chr1:12900789-12900967
>chr1:12901029-12901117
>chr1:12901653-12902203
>chr1:12902600-12902634
>chr1:12902827-12902908
>chr1:12903269-12908273
>chr1:12909992-12915511
>chr1:12915677-12917720
>chr1:12917831-12922068
>chr1:12922168-12922183
>chr1:12922378-12931013
>chr1:12931160-12941858
>chr1:12943726-12943765
>chr1:12945326-12945359
>chr1:12946488-12946533
>chr1:12947208-12947269
>chr1:12947561-12947893
>chr1:12951769-12955454
>chr1:12955570-12958162
>chr1:12958425-12960308
>chr1:12960663-12960899
>chr1:12960980-12961019
>chr1:12961197-12961305
>chr1:12961553-12961818
>chr1:12961962-12962439
>chr1:12962516-12964050
>chr1:12964159-12964273
>chr1:12964354-12964441
>chr1:12964634-12964757
>chr1:12964821-12964919
>chr1:12964979-12965063
>chr1:12965215-12966259
>chr1:12967317-12967540
>chr1:12968501-12968569
>chr1:12969095-12969153
>chr1:12972074-12972119
>chr1:12972824-12973067
>chr1:12976342-12976408
>chr1:12978777-12979015
>chr1:12979234-12979297
>chr1:12979499-12979770
>chr1:12980677-12980924
>chr1:12980984-12981096
>chr1:12986812-12986864
>chr1:12988271-12988329
>chr1:12992173-12992223
>chr1:12992315-12992401
>chr1:12993113-12994471
>chr1:12996929-12999006
>chr1:12999225-13004672
>chr1:13004689-13004737
>chr1:13004753-13004998
>chr1:13005046-13009114
>chr1:13009214-13010790
>chr1:13012326-13018640
>chr1:13018740-13023302
>chr1:13024252-13024396
>chr1:13024445-13024562
>chr1:13025163-13025209
>chr1:13025266-13025491
>chr1:13025529-13025699
>chr1:13025733-13025817
>chr1:13026005-13026140
>chr1:13026285-13026329
>chr1:13026477-13026793
>chr1:13026852-13026958
>chr1:13027053-13027230
>chr1:13027338-13027388
>chr1:13028678-13028753
>chr1:13028940-13029570
>chr1:13029607-13029846
>chr1:13029892-13029996
>chr1:13030082-13030420
>chr1:13030501-13030832
>chr1:13030908-13030977
>chr1:13033323-13035123
>chr1:13035254-13051919
>chr1:13051991-13052010
>chr1:13052110-13055449
>chr1:13057493-13057613
>chr1:13058238-13058303
>chr1:13058410-13058461
>chr1:13058591-13058715
>chr1:13059341-13059778
>chr1:13060158-13060293
>chr1:13060361-13060485
>chr1:13060554-13064847
>chr1:13065746-13066714
>chr1:13066734-13067352
>chr1:13067527-13068070
>chr1:13068443-13068602
>chr1:13068895-13069451
>chr1:13071100-13071217
>chr1:13071748-13071806
>chr1:13071881-13071945
>chr1:13072027-13072138
>chr1:13075864-13075913
>chr1:13077172-13077220
>chr1:13077273-13077992
>chr1:13079077-13079135
>chr1:13079275-13079377
>chr1:13079758-13080218
>chr1:13080264-13081120
>chr1:13082085-13083127
>chr1:13083728-13084566
>chr1:13084669-13085107
>chr1:13085359-13085497
>chr1:13086133-13086183
>chr1:13086479-13086808
>chr1:13086950-13087055
>chr1:13087123-13087257
>chr1:13088198-13088233
>chr1:13088628-13090025
>chr1:13090068-13090156
>chr1:13090503-13090602
>chr1:13092967-13093021
>chr1:13093724-13096034
>chr1:13096177-13096337
>chr1:13097906-13098511
>chr1:13098877-13099234
>chr1:13099767-13102024
>chr1:13102124-13113307
>chr1:13114614-13114718
>chr1:13114880-13129950
>chr1:13130311-13131088
>chr1:13132592-13132683
>chr1:13132959-13137834
>chr1:13138064-13140317
>chr1:13145686-13145719
>chr1:13146265-13146303
>chr1:13147296-13147349
>chr1:13147449-13152179
>chr1:13152279-13153030
>chr1:13154111-13154167
>chr1:13154230-13154530
>chr1:13155608-13155750
>chr1:13155937-13156633
>chr1:13156782-13156976
>chr1:13158139-13159024
>chr1:13159940-13160041
>chr1:13160634-13160717
>chr1:13161442-13161532
>chr1:13161832-13162375
>chr1:13162542-13162620
>chr1:13163113-13168318
>chr1:13168418-13169681
>chr1:13169736-13170398
>chr1:13170438-13170710
>chr1:13170763-13189388
>chr1:13189540-13189617
>chr1:13189737-13189973
>chr1:13190257-13192038
>chr1:13193052-13193157
>chr1:13193314-13193549
>chr1:13193578-13203391
>chr1:13203455-13205440
>chr1:13205770-13205833
>chr1:13206376-13206421
>chr1:13206606-13206634
>chr1:13207793-13207844
>chr1:13208738-13209008
>chr1:13209237-13209376
>chr1:13209608-13209817
>chr1:13211932-13212056
>chr1:13212100-13212207
>chr1:13212584-13212883
>chr1:13213259-13213520
>chr1:13213539-13225333
>chr1:13225375-13225646
>chr1:13225773-13225836
>chr1:13225887-13225989
>chr1:13226347-13226551
>chr1:13226587-13228366
>chr1:13228409-13228628
>chr1:13228665-13231438
>chr1:13231475-13232040
>chr1:13232126-13232207
>chr1:13232689-13234715
>chr1:13234815-13234831
>chr1:13235392-13244116
>chr1:13244148-13245288
>chr1:13245388-13245720
>chr1:13245759-13247027
>chr1:13247188-13252050
>chr1:13252806-13252916
>chr1:13253297-13253357
>chr1:13253463-13255679
>chr1:13255765-13256003
>chr1:13256355-13256428
>chr1:13256610-13260161
>chr1:13260166-13264802
>chr1:13264902-13266614
>chr1:13266874-13268740
>chr1:13268802-13274141
>chr1:13274187-13277845
>chr1:13277907-13277943
>chr1:13278067-13282257
>chr1:13282324-13285990
>chr1:13286254-13286466
>chr1:13287048-13288204
>chr1:13288283-13288519
>chr1:13288621-13288637
>chr1:13288900-13289841
>chr1:13291805-13291923
>chr1:13292080-13293183
>chr1:13293235-13293406
>chr1:13293501-13293534
>chr1:13293732-13294024
>chr1:13294354-13294390
>chr1:13294645-13294869
>chr1:13295171-13296401
>chr1:13298974-13300177
>chr1:13301322-13301422
>chr1:13301547-13301779
>chr1:13303090-13303149
>chr1:13304032-13304062
>chr1:13304140-13304242
>chr1:13304657-13304719
>chr1:13305170-13306814
>chr1:13306894-13315235
>chr1:13315361-13315376
>chr1:13315476-13316932
>chr1:13316981-13321001
>chr1:13321115-13331071
>chr1:13331687-13333340
>chr1:13333892-13334347
>chr1:13334367-13334655
>chr1:13334979-13335726
>chr1:13335826-13336517
>chr1:13336738-13336753
>chr1:13336935-13338745
>chr1:13338927-13338990
>chr1:13339040-13339391
>chr1:13339998-13340104
>chr1:13341856-13344863
>chr1:13346421-13348117
>chr1:13348159-13348250
>chr1:13348827-13349143
>chr1:13349615-13349914
>chr1:13350010-13350078
>chr1:13354451-13355137
>chr1:13355211-13356013
>chr1:13356916-13357016
>chr1:13362203-13362246
>chr1:13363398-13367611
>chr1:13367678-13368363
>chr1:13368446-13368766
>chr1:13368836-13369014
>chr1:13369338-13369497
>chr1:13371811-13371838
>chr1:13372251-13372361
>chr1:13372795-13372888
>chr1:13373063-13373276
>chr1:13373466-13373594
>chr1:13373636-13373667
>chr1:13373862-13374022
>chr1:13374104-13374371
>chr1:13374722-13374933
>chr1:13375851-13376135
>chr1:13379536-13380255
>chr1:13380667-13394114
>chr1:13394172-13394226
>chr1:13394711-13394868
>chr1:13395117-13395268
>chr1:13395452-13395529
>chr1:13398265-13398476
>chr1:13399013-13399098
>chr1:13399388-13399476
>chr1:13399960-13400097
>chr1:13400684-13401091
>chr1:13401228-13401302
>chr1:13401952-13402475
>chr1:13402551-13402610
>chr1:13403462-13403603
>chr1:13404892-13408858
>chr1:13410001-13423869
>chr1:13424903-13425052
>chr1:13425317-13425433
>chr1:13426020-13426224
>chr1:13426396-13427164
>chr1:13427451-13436953
>chr1:13437082-13441797
>chr1:13441817-13441881
>chr1:13442165-13443054
>chr1:13443720-13444311
>chr1:13444367-13444433
>chr1:13444546-13444620
>chr1:13444984-13445168
>chr1:13445332-13445841
>chr1:13446479-13447585
>chr1:13448272-13448528
>chr1:13448937-13449058
>chr1:13449359-13449722
>chr1:13450060-13450162
>chr1:13451284-13451315
>chr1:13452241-13452333
>chr1:13453383-13453467
>chr1:13453750-13453814
>chr1:13456136-13456277
>chr1:13456519-13456669
>chr1:13459664-13459806
>chr1:13460234-13464298
>chr1:13464427-13464513
>chr1:13464808-13464896
>chr1:13465427-13465474
>chr1:13466756-13466870
>chr1:13467702-13467929
>chr1:13467991-13468387
>chr1:13468474-13468706
>chr1:13469006-13469058
>chr1:13469371-13469512
>chr1:13471549-13472027
>chr1:13472461-13472501
>chr1:13472614-13473635
>chr1:13474460-13483602
>chr1:13483702-13483717
>chr1:13483750-13484023
>chr1:13484140-13484247
>chr1:13484323-13484437
>chr1:13485116-13485168
>chr1:13488922-13489075
>chr1:13489304-13490509
>chr1:13490758-13493254
>chr1:13493342-13498569
>chr1:13498765-13501432
>chr1:13503129-13503283
>chr1:13504957-13505031
>chr1:13509253-13509885
>chr1:13510138-13533038
>chr1:13533083-13533177
>chr1:13533386-13533554
>chr1:13533653-13533758
>chr1:13533939-13534058
>chr1:13534331-13534426
>chr1:13538663-13538788
>chr1:13538908-13539594
>chr1:13539775-13540937
>chr1:13540996-13541967
>chr1:13542060-13542308
>chr1:13542389-13544294
>chr1:13544470-13545122
>chr1:13545215-13548277
>chr1:13548370-13548430
>chr1:13549508-13553644
>chr1:13554518-13554624
>chr1:13554676-13554774
>chr1:13555004-13555176
>chr1:13555498-13555661
>chr1:13555880-13556188
>chr1:13556345-13556709
>chr1:13556747-13557414
>chr1:13560706-13561106
>chr1:13561736-13567407
>chr1:13567930-13568040
>chr1:13568219-13568266
>chr1:13568960-13568995
>chr1:13569265-13569306
>chr1:13569474-13569508
>chr1:13569682-13569892
>chr1:13570904-13584952
>chr1:13590823-13590865
>chr1:13592506-13592617
>chr1:13592989-13593028
>chr1:13593621-13593883
>chr1:13594190-13594230
>chr1:13595621-13595745
>chr1:13596032-13596171
>chr1:13596239-13596431
>chr1:13596494-13596529
>chr1:13596602-13596813
>chr1:13597893-13598437
>chr1:13598524-13598676
>chr1:13604284-13611477
>chr1:13611577-13626609
>chr1:13626758-13637626
>chr1:13637671-13637754
>chr1:13638132-13638416
>chr1:13646997-13647177
>chr1:13647439-13647925
>chr1:13647979-13648156
>chr1:13648404-13648642
>chr1:13648712-13649346
>chr1:13649369-13649522
>chr1:13649555-13649601
>chr1:13649690-13650345
>chr1:13650478-13659401
>chr1:13659443-13670070
>chr1:13670139-13670473
>chr1:13670496-13670649
>chr1:13670832-13670878
>chr1:13670923-13671443
>chr1:13671607-13674507
>chr1:13675198-13675738
>chr1:13676889-13676984
>chr1:13678775-13678810
>chr1:13679045-13679088
>chr1:13679437-13679659
>chr1:13679786-13680273
>chr1:13680355-13680711
>chr1:13680804-13680979
>chr1:13681225-13681375
>chr1:13684181-13684216
>chr1:13689946-13690668
>chr1:13692709-13693427
>chr1:13693713-13695473
>chr1:13695573-13695588
>chr1:13695588-13696869
>chr1:13696903-13715100
>chr1:13715200-13720278
>chr1:13720347-13737578
>chr1:13737709-13737725
>chr1:13738443-13738602
>chr1:13739344-13739738
>chr1:13740113-13740449
>chr1:13742437-13742477
>chr1:13744702-13744786
>chr1:13744831-13744872
>chr1:13744973-13745015
>chr1:13745050-13745482
>chr1:13745546-13754401
>chr1:13754931-13755058
>chr1:13755510-13755549
>chr1:13755589-13755693
>chr1:13755768-13756024
>chr1:13756064-13756143
>chr1:13756226-13756819
>chr1:13756870-13756917
>chr1:13757189-13760294
>chr1:13760399-13762672
>chr1:13762847-13762890
>chr1:13762957-13764774
>chr1:13764915-13766025
>chr1:13766125-13774370
>chr1:13774642-13775257
>chr1:13775284-13775533
>chr1:13775653-13776109
>chr1:13776181-13776231
>chr1:13776575-13776675
>chr1:13777494-13777711
>chr1:13777988-13785266
>chr1:13785309-13785568
>chr1:13785633-13785794
>chr1:13789426-13789700
>chr1:13789761-13789809
>chr1:13790128-13790278
>chr1:13790370-13790661
>chr1:13791260-13791317
>chr1:13792049-13792183
>chr1:13793976-13794262
>chr1:13794392-13794460
>chr1:13794524-13794745
>chr1:13795143-13795262
>chr1:13795298-13795445
>chr1:13795479-13796177
>chr1:13796210-13799293
>chr1:13799358-13800266
>chr1:13804474-13804570
>chr1:13805387-13805441
>chr1:13805510-13805601
>chr1:13805811-13805859
>chr1:13805966-13806023
>chr1:13806280-13806614
>chr1:13806712-13806936
>chr1:13806974-13807544
>chr1:13807583-13809046
>chr1:13809076-13809255
>chr1:13809366-13810060
>chr1:13810097-13827743
>chr1:13827913-13828888
>chr1:13829233-13829457
>chr1:13830688-13831413
>chr1:13832031-13832078
>chr1:13832467-13832585
>chr1:13832641-13832860
>chr1:13834300-13836858
>chr1:13837353-13838449
>chr1:13838549-13840582
>chr1:13840646-13841181
>chr1:13842288-13842330
>chr1:13842423-13842767
>chr1:13843079-13843164
>chr1:13843862-13844249
>chr1:13845277-13845373
>chr1:13845469-13845625
>chr1:13845802-13845841
>chr1:13845898-13846027
>chr1:13846081-13846318
>chr1:13847978-13849587
>chr1:13849917-13850930
>chr1:13851159-13852072
>chr1:13852181-13852272
>chr1:13852377-13852452
>chr1:13852516-13852751
>chr1:13852805-13852860
>chr1:13852967-13853203
>chr1:13853509-13853734
>chr1:13853793-13856029
>chr1:13856206-13857894
>chr1:13858097-13859814
>chr1:13860252-13860285
>chr1:13860339-13860371
>chr1:13861002-13861094
>chr1:13861220-13861356
>chr1:13862222-13862264
>chr1:13866213-13866289
>chr1:13867890-13872247
>chr1:13872347-13872381
>chr1:13872906-13873278
>chr1:13873506-13873896
>chr1:13874195-13874499
>chr1:13875186-13875708
>chr1:13875769-13875823
>chr1:13876072-13880463
>chr1:13880590-13891170
>chr1:13891308-13891487
>chr1:13891546-13891771
>chr1:13892077-13892312
>chr1:13892528-13892762
>chr1:13892826-13892901
>chr1:13893006-13893097
>chr1:13893206-13908785
>chr1:13909556-13909729
>chr1:13909787-13919451
>chr1:13919491-13953659
>chr1:13953729-13953817
>chr1:13953855-13967160
>chr1:13967862-13968004
>chr1:13968058-13969541
>chr1:13969577-13969643
>chr1:13969955-13970020
>chr1:13970530-13970967
>chr1:13970987-13971519
>chr1:13971554-13971605
>chr1:13971654-13972377
>chr1:13972437-13972550
>chr1:13972833-13972883
>chr1:13972920-13982495
>chr1:13983125-13983456
>chr1:13983527-13983746
>chr1:13983910-13984191
>chr1:13984247-13984455
>chr1:13984533-13984969
>chr1:13985636-13985722
>chr1:13985792-13985907
>chr1:13985969-13986001
>chr1:13986147-13986202
>chr1:13987264-13988496
>chr1:13989345-13989421
>chr1:13994732-13994854
>chr1:13997080-14006510
>chr1:14006838-14007177
>chr1:14007678-14024700
>chr1:14024803-14026206
>chr1:14026232-14029499
>chr1:14032625-14032810
>chr1:14032867-14033014
>chr1:14036205-14036772
>chr1:14037500-14037833
>chr1:14038677-14039529
>chr1:14039568-14048037
>chr1:14048102-14048611
>chr1:14049386-14049469
>chr1:14049501-14049830
>chr1:14049985-14050041
>chr1:14050457-14050627
>chr1:14050932-14051061
>chr1:14051320-14051392
>chr1:14052018-14052077
>chr1:14052147-14052240
>chr1:14052283-14052416
>chr1:14053172-14088376
>chr1:14089096-14089267
>chr1:14090725-14090874
>chr1:14091011-14091061
>chr1:14091561-14091693
>chr1:14091749-14091849
>chr1:14092662-14092701
>chr1:14092919-14092995
>chr1:14093223-14093431
>chr1:14097230-14097311
>chr1:14097353-14097392
>chr1:14097443-14097595
>chr1:14097716-14097826
>chr1:14097855-14097925
>chr1:14102954-14103139
>chr1:14105000-14105249
>chr1:14106004-14106198
>chr1:14108894-14109125
>chr1:14109383-14109522
>chr1:14109582-14109657
>chr1:14109990-14110174
>chr1:14110882-14110915
>chr1:14111333-14111485
>chr1:14117822-14119865
>chr1:14120057-14123345
>chr1:14123469-14128051
>chr1:14128352-14128969
>chr1:14129095-14129156
>chr1:14129348-14130290
>chr1:14130336-14131150
>chr1:14131285-14132684
>chr1:14132863-14138169
>chr1:14138635-14141972
>chr1:14142009-14142053
>chr1:14142316-14143392
>chr1:14143604-14143640
>chr1:14143691-14143797
>chr1:14144547-14144562
>chr1:14144573-14158810
>chr1:14159002-14160268
>chr1:14166310-14166350
>chr1:14169235-14169808
>chr1:14170655-14170824
>chr1:14171173-14171701
>chr1:14172337-14172737
>chr1:14172787-14173370
>chr1:14173416-14175058
>chr1:14175513-14175533
>chr1:14175633-14177541
>chr1:14178206-14178350
>chr1:14178409-14178475
>chr1:14178710-14178927
>chr1:14179919-14180016
>chr1:14180180-14180663
>chr1:14180867-14181554
>chr1:14181677-14181693
>chr1:14181849-14181887
>chr1:14181979-14183417
>chr1:14183532-14191135
>chr1:14191513-14197762
>chr1:14198277-14204319
>chr1:14204618-14223206
>chr1:14223252-14224211
>chr1:14224366-14225109
>chr1:14225336-14225457
>chr1:14225523-14225556
>chr1:14226899-14227447
>chr1:14227638-14228588
>chr1:14228632-14228777
>chr1:14228842-14228928
>chr1:14228999-14229093
>chr1:14229181-14229352
>chr1:14229402-14229747
>chr1:14229846-14229935
>chr1:14230108-14230235
>chr1:14230256-14231260
>chr1:14231704-14231825
>chr1:14234442-14243927
>chr1:14244574-14244630
>chr1:14244679-14244852
>chr1:14245968-14246092
>chr1:14247241-14247284
>chr1:14247357-14247494
>chr1:14247562-14247818
>chr1:14247917-14248201
>chr1:14248312-14248538
>chr1:14248610-14248795
>chr1:14248863-14248950
>chr1:14248986-14249182
>chr1:14249293-14249368
>chr1:14249690-14249747
>chr1:14249853-14249893
>chr1:14250078-14250268
>chr1:14250620-14250660
>chr1:14250771-14250811
>chr1:14250975-14251025
>chr1:14251062-14251100
>chr1:14251188-14251620
>chr1:14251766-14252141
>chr1:14252198-14252611
>chr1:14252797-14253688
>chr1:14253852-14254036
>chr1:14254082-14254314
>chr1:14254338-14254500
>chr1:14257414-14257445
>chr1:14257881-14257930
>chr1:14258055-14258099
>chr1:14259452-14261110
>chr1:14261144-14261306
>chr1:14262664-14268068
>chr1:14268122-14268312
>chr1:14268355-14269104
>chr1:14269143-14269284
>chr1:14269506-14269640
>chr1:14269731-14269830
>chr1:14269875-14270047
>chr1:14270147-14270276
>chr1:14270337-14270524
>chr1:14270569-14270922
>chr1:14271036-14271181
>chr1:14271260-14273777
>chr1:14273877-14281709
>chr1:14281742-14281870
>chr1:14282597-14283055
>chr1:14283211-14283494
>chr1:14283594-14286418
>chr1:14286541-14286652
>chr1:14288192-14288349
>chr1:14288453-14288750
>chr1:14288851-14288971
>chr1:14289013-14289083
>chr1:14289673-14291605
>chr1:14291845-14292234
>chr1:14292435-14292530
>chr1:14292794-14292912
>chr1:14293180-14293211
>chr1:14293265-14293496
>chr1:14293661-14294351
>chr1:14294471-14295116
>chr1:14295192-14295230
>chr1:14295365-14295380
>chr1:14302070-14302108
>chr1:14303125-14303616
>chr1:14303766-14303819
>chr1:14304109-14307779
>chr1:14307906-14308965
>chr1:14309067-14309148
>chr1:14309283-14315146
>chr1:14315297-14316758
>chr1:14317243-14326251
>chr1:14327117-14327132
>chr1:14327232-14327261
>chr1:14327317-14327444
>chr1:14327902-14327987
>chr1:14328087-14328102
>chr1:14328235-14343029
>chr1:14343231-14343387
>chr1:14345210-14345240
>chr1:14346645-14346943
>chr1:14347032-14347380
>chr1:14347443-14347504
>chr1:14347637-14347669
>chr1:14347732-14348089
>chr1:14348309-14351887
>chr1:14352000-14352952
>chr1:14353196-14353240
>chr1:14353538-14353769
>chr1:14353810-14353970
>chr1:14354438-14356857
>chr1:14357133-14358715
>chr1:14359123-14360314
>chr1:14360534-14362645
>chr1:14362784-14363499
>chr1:14363619-14365606
>chr1:14365670-14366218
>chr1:14366387-14370192
>chr1:14370243-14372647
>chr1:14372679-14374768
>chr1:14374798-14375365
>chr1:14377156-14377189
>chr1:14379809-14379888
>chr1:14381102-14381235
>chr1:14381373-14382139
>chr1:14382265-14382345
>chr1:14383239-14383438
>chr1:14384558-14384591
>chr1:14392644-14392786
>chr1:14394290-14395497
>chr1:14396762-14396922
>chr1:14396959-14396996
>chr1:14397730-14398756
>chr1:14398800-14398829
>chr1:14399275-14399494
>chr1:14399798-14399949
>chr1:14401710-14402385
>chr1:14402464-14402567
>chr1:14402605-14402735
>chr1:14404603-14404858
>chr1:14404903-14404942
>chr1:14406431-14406495
>chr1:14410170-14410208
>chr1:14411748-14411790
>chr1:14412048-14412103
>chr1:14412921-14413142
>chr1:14414753-14414814
>chr1:14415123-14415168
>chr1:14415310-14415526
>chr1:14415761-14416214
>chr1:14416320-14416611
>chr1:14416668-14417964
>chr1:14418064-14419676
>chr1:14419776-14425152
>chr1:14425341-14425356
>chr1:14425562-14426303
>chr1:14426552-14437156
>chr1:14437212-14438807
>chr1:14438834-14440824
>chr1:14441431-14441570
>chr1:14441657-14441796
>chr1:14441979-14442052
>chr1:14443898-14444121
>chr1:14445235-14445517
>chr1:14446071-14446112
>chr1:14446217-14446382
>chr1:14446426-14446505
>chr1:14446539-14446643
>chr1:14454624-14454707
>chr1:14455333-14461150
>chr1:14461772-14461830
>chr1:14461912-14461951
>chr1:14462355-14462921
>chr1:14463041-14463086
>chr1:14463589-14463714
>chr1:14463960-14464129
>chr1:14464237-14464346
>chr1:14464503-14464594
>chr1:14464674-14464734
>chr1:14465701-14465876
>chr1:14466469-14466681
>chr1:14468499-14468586
>chr1:14468844-14468915
>chr1:14470248-14471042
>chr1:14471385-14471623
>chr1:14471693-14484674
>chr1:14490353-14490399
>chr1:14490601-14490719
>chr1:14490820-14490946
>chr1:14491157-14491196
>chr1:14491520-14491584
>chr1:14491676-14491854
>chr1:14492217-14493706
>chr1:14494845-14494965
>chr1:14495384-14496419
>chr1:14496851-14497027
>chr1:14498518-14505209
>chr1:14510862-14510951
>chr1:14512919-14512962
>chr1:14513195-14513268
>chr1:14513627-14527897
>chr1:14528151-14528229
>chr1:14528315-14528398
>chr1:14528598-14528653
>chr1:14530027-14530106
>chr1:14530824-14530937
>chr1:14530979-14531067
>chr1:14531261-14540822
>chr1:14540944-14541005
>chr1:14542556-14542696
>chr1:14543127-14543264
>chr1:14543654-14543943
>chr1:14544255-14544781
>chr1:14545163-14545208
>chr1:14546304-14547469
>chr1:14548908-14548946
>chr1:14549059-14549094
>chr1:14549152-14549413
>chr1:14551473-14551708
>chr1:14552415-14554093
>chr1:14554264-14555994
>chr1:14558833-14577235
>chr1:14578370-14578743
>chr1:14578860-14579776
>chr1:14579831-14579922
>chr1:14579995-14580714
>chr1:14580856-14581283
>chr1:14581331-14581457
>chr1:14581493-14581916
>chr1:14582035-14582069
>chr1:14582318-14593358
>chr1:14593726-14594531
>chr1:14594701-14594716
>chr1:14594816-14599393
>chr1:14599493-14606211
>chr1:14606260-14613876
>chr1:14614121-14622966
>chr1:14624979-14625686
>chr1:14626433-14636704
>chr1:14639394-14639689
>chr1:14640120-14640330
>chr1:14641152-14641745
>chr1:14641790-14642696
>chr1:14644069-14644102
>chr1:14644225-14644608
>chr1:14645137-14645272
>chr1:14645426-14645893
>chr1:14645987-14646138
>chr1:14646288-14646378
>chr1:14648128-14648171
>chr1:14649427-14649535
>chr1:14650051-14650885
>chr1:14652511-14652708
>chr1:14653152-14653203
>chr1:14653459-14662690
>chr1:14663097-14672805
>chr1:14673029-14673193
>chr1:14673240-14673379
>chr1:14676896-14676926
>chr1:14678233-14678337
>chr1:14678549-14678806
>chr1:14678861-14678959
>chr1:14679009-14679066
>chr1:14679150-14679280
>chr1:14679356-14679461
>chr1:14679493-14679562
>chr1:14680932-14680966
>chr1:14683250-14683388
>chr1:14683528-14683580
>chr1:14683675-14683737
>chr1:14683935-14693958
>chr1:14693984-14694061
>chr1:14694191-14702129
>chr1:14702327-14702597
>chr1:14702769-14703058
>chr1:14703101-14703305
>chr1:14703352-14704503
>chr1:14704521-14704635
>chr1:14704777-14706056
>chr1:14706147-14706803
>chr1:14706857-14706945
>chr1:14706988-14707039
>chr1:14707190-14707988
>chr1:14708025-14708470
>chr1:14708515-14708662
>chr1:14708734-14708905
>chr1:14708940-14709679
>chr1:14709781-14713677
>chr1:14713742-14718501
>chr1:14718550-14718607
>chr1:14718637-14718857
>chr1:14718892-14739660
>chr1:14739779-14746806
>chr1:14746845-14747522
>chr1:14747605-14747678
>chr1:14747813-14748171
>chr1:14748255-14749070
>chr1:14749194-14749460
>chr1:14749586-14750147
>chr1:14750279-14755804
>chr1:14755994-14756028
>chr1:14756135-14756307
>chr1:14756506-14757332
>chr1:14757408-14757560
>chr1:14757911-14758539
>chr1:14758608-14758880
>chr1:14758931-14759077
>chr1:14759235-14759299
>chr1:14759336-14759368
>chr1:14759461-14760026
>chr1:14760077-14760214
>chr1:14760281-14760324
>chr1:14760406-14761310
>chr1:14761411-14762074
>chr1:14762180-14762299
>chr1:14762540-14777388
>chr1:14778122-14778435
>chr1:14778555-14778794
>chr1:14778835-14779100
>chr1:14780874-14780904
>chr1:14780975-14781503
>chr1:14781622-14781699
>chr1:14781761-14781948
>chr1:14782072-14783482
>chr1:14783625-14783781
>chr1:14783835-14784307
>chr1:14784443-14784510
>chr1:14784654-14784858
>chr1:14784958-14785006
>chr1:14785146-14786082
>chr1:14786274-14786312
>chr1:14786554-14786593
>chr1:14786658-14787009
>chr1:14787099-14787194
>chr1:14787338-14787757
>chr1:14787935-14788103
>chr1:14788307-14788361
>chr1:14788556-14788605
>chr1:14788654-14788701
>chr1:14789116-14789247
>chr1:14789303-14789473
>chr1:14789523-14791259
>chr1:14791474-14793077
>chr1:14793204-14794789
>chr1:14794872-14794983
>chr1:14795042-14795260
>chr1:14796124-14796387
>chr1:14796539-14797037
>chr1:14797135-14797879
>chr1:14797922-14801710
>chr1:14802230-14802387
>chr1:14803663-14803860
>chr1:14808701-14809029
>chr1:14810157-14810193
>chr1:14812542-14814317
>chr1:14814596-14814688
>chr1:14814735-14814932
>chr1:14815177-14815757
>chr1:14817595-14818272
>chr1:14819127-14820694
>chr1:14820760-14821215
>chr1:14821352-14824220
>chr1:14824258-14824343
>chr1:14824426-14825647
>chr1:14825711-14826651
>chr1:14826703-14826833
>chr1:14826875-14827400
>chr1:14827426-14828977
>chr1:14829051-14830000
>chr1:14830038-14832442
>chr1:14832501-14833086
>chr1:14833138-14833405
>chr1:14833518-14844000
>chr1:14844888-14845016
>chr1:14847152-14847233
>chr1:14847700-14847868
>chr1:14847949-14848177
>chr1:14848224-14848430
>chr1:14849187-14849844
>chr1:14851698-14851760
>chr1:14854532-14854717
>chr1:14859064-14859101
>chr1:14859134-14859292
>chr1:14861852-14861887
>chr1:14863023-14863055
>chr1:14864332-14865640
>chr1:14865982-14866025
>chr1:14867840-14892301
>chr1:14893570-14893620
>chr1:14894431-14894511
>chr1:14898996-14899228
>chr1:14899268-14899780
>chr1:14899832-14900055
>chr1:14900177-14900385
>chr1:14900505-14900603
>chr1:14902874-14902995
>chr1:14903161-14903855
>chr1:14903904-14904525
>chr1:14904866-14906137
>chr1:14906390-14917369
>chr1:14917687-14917747
>chr1:14917940-14918045
>chr1:14918881-14918913
>chr1:14920561-14920980
>chr1:14922089-14922124
>chr1:14922309-14922508
>chr1:14922557-14922608
>chr1:14923201-14923355
>chr1:14923652-14923750
>chr1:14930298-14939695
>chr1:14940600-14940829
>chr1:14943413-14943537
>chr1:14945732-14950515
>chr1:14951416-14953131
>chr1:14953401-14953748
>chr1:14954541-14954738
>chr1:14956966-14957429
>chr1:14962066-14962104
>chr1:14962539-14962636
>chr1:14962808-14963543
>chr1:14963612-14966028
>chr1:14966089-14966240
>chr1:14966390-14970846
>chr1:14970951-14971058
>chr1:14971126-14976922
>chr1:14977403-14985492
>chr1:14985592-15004086
>chr1:15007670-15009463
>chr1:15009496-15009607
>chr1:15009844-15010632
>chr1:15010703-15013988
>chr1:15014048-15016893
>chr1:15016926-15017037
>chr1:15017142-15017191
>chr1:15017228-15017462
>chr1:15017516-15018063
>chr1:15018134-15023860
>chr1:15023960-15025664
>chr1:15025948-15026863
>chr1:15027050-15027081
>chr1:15027189-15033157
>chr1:15033193-15033399
>chr1:15033439-15035728
>chr1:15035942-15035979
>chr1:15036046-15041437
>chr1:15041658-15041718
>chr1:15041762-15042310
>chr1:15042388-15064509
>chr1:15064561-15065053
>chr1:15065091-15065134
>chr1:15066628-15066725
>chr1:15083040-15084576
>chr1:15085361-15085530
>chr1:15085653-15086074
>chr1:15087342-15087569
>chr1:15087676-15087817
>chr1:15089603-15090352
>chr1:15091237-15091947
>chr1:15092621-15102702
>chr1:15103018-15103098
>chr1:15103317-15103400
>chr1:15103515-15103592
>chr1:15106290-15107565
>chr1:15108025-15108587
>chr1:15108628-15108818
>chr1:15108869-15111536
>chr1:15111665-15111703
>chr1:15112248-15112303
>chr1:15113517-15130096
>chr1:15143274-15143326
>chr1:15146880-15147116
>chr1:15147330-15149736
>chr1:15149928-15150214
>chr1:15150322-15154260
>chr1:15154452-15154738
>chr1:15154846-15154895
>chr1:15158001-15158231
>chr1:15158774-15158864
>chr1:15159230-15159572
>chr1:15159758-15159867
>chr1:15163012-15163397
>chr1:15163635-15163821
>chr1:15172435-15172529
>chr1:15173211-15173253
>chr1:15173317-15173364
>chr1:15174490-15174655
>chr1:15176015-15176122
>chr1:15178935-15178989
>chr1:15179320-15179352
>chr1:15180096-15184683
>chr1:15186538-15186683
>chr1:15187880-15194877
>chr1:15194952-15196362
>chr1:15198002-15198044
>chr1:15199745-15200423
>chr1:15200455-15200539
>chr1:15200610-15200681
>chr1:15201065-15202234
>chr1:15202307-15204784
>chr1:15204842-15206567
>chr1:15206745-15207238
>chr1:15207288-15207390
>chr1:15208170-15208404
>chr1:15208607-15220269
>chr1:15220477-15235857
>chr1:15235891-15247302
>chr1:15247618-15247708
>chr1:15248441-15248496
>chr1:15248751-15249070
>chr1:15249088-15249210
>chr1:15249260-15253426
>chr1:15253463-15255401
>chr1:15255436-15262001
>chr1:15262058-15262117
>chr1:15262153-15265136
>chr1:15266111-15266189
>chr1:15266247-15266302
>chr1:15266490-15266737
>chr1:15266807-15266840
>chr1:15266916-15267300
>chr1:15270804-15270876
>chr1:15272803-15272968
>chr1:15273042-15273723
>chr1:15275931-15276071
>chr1:15276162-15280465
>chr1:15280636-15286656
>chr1:15286705-15286743
>chr1:15287191-15287351
>chr1:15287848-15288227
>chr1:15288916-15288956
>chr1:15289527-15290154
>chr1:15290346-15290362
>chr1:15290462-15292483
>chr1:15292630-15296183
>chr1:15296460-15296703
>chr1:15298594-15299344
>chr1:15299610-15299785
>chr1:15299829-15309871
>chr1:15309889-15315114
>chr1:15315357-15315372
>chr1:15315511-15316336
>chr1:15316503-15316727
>chr1:15316785-15317225
>chr1:15318458-15320280
>chr1:15320314-15322816
>chr1:15322988-15329215
>chr1:15329315-15330213
>chr1:15330381-15340012
>chr1:15340302-15340399
>chr1:15340693-15340733
>chr1:15343981-15344897
>chr1:15344944-15345120
>chr1:15346414-15351508
>chr1:15357685-15357738
>chr1:15358361-15364045
>chr1:15365113-15365937
>chr1:15366116-15366191
>chr1:15366250-15370465
>chr1:15370632-15370656
>chr1:15370756-15370785
>chr1:15371269-15382392
>chr1:15382677-15392100
>chr1:15392292-15405938
>chr1:15406508-15406546
>chr1:15407329-15407546
>chr1:15408633-15412732
>chr1:15414668-15414734
>chr1:15414779-15423637
>chr1:15424139-15425601
>chr1:15425642-15425990
>chr1:15426001-15426047
>chr1:15426235-15426491
>chr1:15426592-15426620
>chr1:15426924-15427078
>chr1:15427101-15428285
>chr1:15428311-15432457
>chr1:15432557-15435820
>chr1:15435968-15436004
>chr1:15437009-15437060
>chr1:15437142-15437749
>chr1:15438097-15438781
>chr1:15438881-15440465
>chr1:15440730-15440890
>chr1:15441008-15442877
>chr1:15443115-15443395
>chr1:15443459-15443517
>chr1:15443684-15443767
>chr1:15445188-15445626
>chr1:15445675-15450456
>chr1:15450520-15450578
>chr1:15450745-15450828
>chr1:15451602-15451627
>chr1:15451727-15451752
>chr1:15451998-15453104
>chr1:15453250-15458313
>chr1:15458433-15461800
>chr1:15461928-15463375
>chr1:15464069-15471712
>chr1:15473383-15473422
>chr1:15477695-15478610
>chr1:15478733-15478871
>chr1:15478907-15484706
>chr1:15485052-15487676
>chr1:15488011-15489445
>chr1:15489589-15489805
>chr1:15489848-15490262
>chr1:15492858-15492889
>chr1:15492955-15493138
>chr1:15493762-15493792
>chr1:15494908-15494965
>chr1:15495154-15495361
>chr1:15495501-15496724
>chr1:15496763-15497017
>chr1:15497184-15497769
>chr1:15497867-15498425
>chr1:15499706-15499746
>chr1:15499838-15499953
>chr1:15500231-15501066
>chr1:15502302-15503033
>chr1:15503601-15507175
>chr1:15507300-15507317
>chr1:15507417-15508310
>chr1:15508479-15509158
>chr1:15509293-15510048
>chr1:15510097-15510127
>chr1:15512714-15512749
>chr1:15512849-15512960
>chr1:15513109-15513210
>chr1:15519892-15521246
>chr1:15521392-15522271
>chr1:15523039-15523214
>chr1:15525360-15525500
>chr1:15525690-15525740
>chr1:15527249-15528433
>chr1:15528655-15529492
>chr1:15529536-15529624
>chr1:15529647-15529810
>chr1:15530094-15530132
>chr1:15530318-15530489
>chr1:15530676-15530722
>chr1:15530923-15535376
>chr1:15535476-15538256
>chr1:15539170-15539426
>chr1:15539629-15541155
>chr1:15541307-15541410
>chr1:15541865-15554817
>chr1:15554907-15554975
>chr1:15555583-15555685
>chr1:15555962-15556009
>chr1:15556070-15561559
>chr1:15561631-15564819
>chr1:15564919-15567651
>chr1:15567743-15567811
>chr1:15568428-15568470
>chr1:15568838-15569204
>chr1:15569351-15569409
>chr1:15569450-15569511
>chr1:15569720-15569753
>chr1:15569869-15569936
>chr1:15570092-15570330
>chr1:15570409-15570863
>chr1:15571933-15571964
>chr1:15572111-15572182
>chr1:15572208-15572243
>chr1:15572870-15572936
>chr1:15573174-15573970
>chr1:15574808-15575346
>chr1:15576907-15577424
>chr1:15578518-15578549
>chr1:15579248-15588174
>chr1:15589917-15591086
>chr1:15591186-15602038
>chr1:15602138-15605231
>chr1:15605579-15605655
>chr1:15605731-15605782
>chr1:15606644-15607956
>chr1:15608003-15608075
>chr1:15608309-15608569
>chr1:15609225-15609266
>chr1:15609352-15609857
>chr1:15610640-15610723
>chr1:15610803-15610904
>chr1:15611113-15611165
>chr1:15612021-15612104
>chr1:15612184-15612285
>chr1:15612494-15612546
>chr1:15613508-15616464
>chr1:15616479-15617477
>chr1:15617518-15639204
>chr1:15639557-15639572
>chr1:15639660-15667496
>chr1:15667618-15668620
>chr1:15668720-15670934
>chr1:15671073-15677738
>chr1:15677838-15685800
>chr1:15685900-15689299
>chr1:15689978-15690145
>chr1:15690260-15690523
>chr1:15690704-15691969
>chr1:15692648-15692815
>chr1:15692930-15695681
>chr1:15695760-15697375
>chr1:15697399-15697449
>chr1:15697486-15698942
>chr1:15699005-15701296
>chr1:15701783-15701821
>chr1:15701988-15702036
>chr1:15702084-15702377
>chr1:15702451-15702489
>chr1:15703346-15711964
>chr1:15712265-15723343
>chr1:15723854-15723983
>chr1:15724374-15724743
>chr1:15724779-15725769
>chr1:15725822-15726205
>chr1:15726288-15726563
>chr1:15729016-15729127
>chr1:15730102-15730155
>chr1:15730421-15730556
>chr1:15730726-15731120
>chr1:15731176-15731368
>chr1:15731495-15732339
>chr1:15732374-15732631
>chr1:15732678-15732798
>chr1:15734178-15734322
>chr1:15734354-15734423
>chr1:15741124-15750332
>chr1:15750471-15755028
>chr1:15755258-15763861
>chr1:15764229-15765983
>chr1:15766165-15767305
>chr1:15767313-15767328
>chr1:15767494-15768969
>chr1:15771436-15771482
>chr1:15771591-15772401
>chr1:15773310-15773356
>chr1:15773533-15773584
>chr1:15777882-15777923
>chr1:15778020-15778107
>chr1:15778134-15778164
>chr1:15778301-15778442
>chr1:15782616-15782699
>chr1:15787051-15787853
>chr1:15788109-15788160
>chr1:15788212-15788602
>chr1:15789552-15789769
>chr1:15789807-15789864
>chr1:15789969-15790005
>chr1:15790077-15790190
>chr1:15790284-15790439
>chr1:15791501-15791784
>chr1:15791886-15795349
>chr1:15795689-15795725
>chr1:15795789-15798356
>chr1:15798534-15799700
>chr1:15800090-15800118
>chr1:15800224-15800920
>chr1:15801124-15802390
>chr1:15802448-15804628
>chr1:15808870-15808999
>chr1:15810232-15810394
>chr1:15810811-15810871
>chr1:15810920-15811143
>chr1:15811327-15811357
>chr1:15812278-15812352
>chr1:15812459-15813019
>chr1:15813144-15813489
>chr1:15813674-15814980
>chr1:15816730-15816815
>chr1:15817052-15817116
>chr1:15819408-15847688
>chr1:15847793-15847931
>chr1:15848197-15895309
>chr1:15895936-15898706
>chr1:15898759-15902974
>chr1:15904474-15904781
>chr1:15905262-15905341
>chr1:15905564-15905740
>chr1:15906208-15906359
>chr1:15909551-15909655
>chr1:15909789-15909828
>chr1:15909980-15910026
>chr1:15910782-15910815
>chr1:15910931-15912776
>chr1:15913089-15915229
>chr1:15915412-15920848
>chr1:15920916-15920952
>chr1:15921132-15924370
>chr1:15924408-15926351
>chr1:15926467-15933946
>chr1:15934069-15934108
>chr1:15934648-15934686
>chr1:15935153-15939488
>chr1:15939618-15947463
>chr1:15947563-15965886
>chr1:15966123-15966324
>chr1:15966451-15966739
>chr1:15967646-15968225
>chr1:15968469-15968916
>chr1:15968998-15969575
>chr1:15969626-15977644
>chr1:15977689-15983229
>chr1:15983409-15984370
>chr1:15984550-15985547
>chr1:15985716-15986903
>chr1:15987928-15988248
>chr1:15990401-15990758
>chr1:15991089-15991184
>chr1:15992654-15992687
>chr1:15993929-15994429
>chr1:15994980-15995070
>chr1:16000849-16000995
>chr1:16001401-16001619
>chr1:16001787-16001868
>chr1:16002095-16003139
>chr1:16003265-16003318
>chr1:16003379-16006217
>chr1:16006299-16007160
>chr1:16007197-16017757
>chr1:16017794-16019610
>chr1:16019708-16019744
>chr1:16019909-16020104
>chr1:16020288-16020562
>chr1:16020617-16020695
>chr1:16020743-16020946
>chr1:16021039-16021345
>chr1:16021406-16022512
>chr1:16022606-16022621
>chr1:16022721-16024961
>chr1:16025019-16034058
>chr1:16034182-16035242
>chr1:16035342-16038354
>chr1:16038410-16039919
>chr1:16040043-16040344
>chr1:16040401-16040627
>chr1:16040684-16041138
>chr1:16041172-16041686
>chr1:16050521-16050702
>chr1:16051673-16053831
>chr1:16053872-16057655
>chr1:16059930-16060520
>chr1:16068704-16069050
>chr1:16069236-16069452
>chr1:16069488-16069541
>chr1:16069581-16070445
>chr1:16070561-16084784
>chr1:16084802-16117242
>chr1:16117502-16117810
>chr1:16122337-16122367
>chr1:16123465-16123514
>chr1:16124426-16124675
>chr1:16124769-16124809
>chr1:16124893-16124938
>chr1:16125080-16125116
>chr1:16126085-16126140
>chr1:16127380-16127531
>chr1:16127585-16127674
>chr1:16127919-16128028
>chr1:16128310-16128361
>chr1:16128504-16128563
>chr1:16128680-16128921
>chr1:16131108-16135442
>chr1:16135482-16136079
>chr1:16136256-16138097
>chr1:16138390-16140033
>chr1:16140055-16145232
>chr1:16145442-16162474
>chr1:16162572-16162767
>chr1:16162829-16165104
>chr1:16165222-16171459
>chr1:16171488-16172275
>chr1:16172363-16173964
>chr1:16174014-16174231
>chr1:16174554-16174646
>chr1:16174814-16174851
>chr1:16174945-16175078
>chr1:16175764-16175802
>chr1:16178473-16178786
>chr1:16178946-16186978
>chr1:16187016-16196899
>chr1:16198315-16198354
>chr1:16198918-16199008
>chr1:16199055-16199112
>chr1:16200210-16200542
>chr1:16201436-16201617
>chr1:16202368-16202416
>chr1:16203483-16203544
>chr1:16205774-16205827
>chr1:16205982-16206219
>chr1:16209633-16214464
>chr1:16214819-16228471
>chr1:16228494-16232383
>chr1:16232552-16234030
>chr1:16234214-16236408
>chr1:16236553-16242223
>chr1:16243265-16244133
>chr1:16244264-16244486
>chr1:16244796-16252570
>chr1:16252792-16253409
>chr1:16253431-16255357
>chr1:16255384-16258139
>chr1:16258190-16258367
>chr1:16258487-16261105
>chr1:16261138-16267256
>chr1:16267286-16267711
>chr1:16267819-16268666
>chr1:16268784-16274867
>chr1:16274918-16279342
>chr1:16279396-16279632
>chr1:16279662-16280531
>chr1:16280560-16281682
>chr1:16283510-16283566
>chr1:16285658-16287294
>chr1:16287334-16287540
>chr1:16288322-16288364
>chr1:16288659-16288877
>chr1:16288938-16288998
>chr1:16289168-16289227
>chr1:16289268-16292434
>chr1:16292563-16295079
>chr1:16295134-16301347
>chr1:16301447-16315656
>chr1:16315711-16317232
>chr1:16317868-16317933
>chr1:16318795-16318831
>chr1:16319619-16319663
>chr1:16320117-16320165
>chr1:16320812-16320945
>chr1:16321201-16330455
>chr1:16330551-16330651
>chr1:16334254-16334495
>chr1:16336475-16336699
>chr1:16336782-16336812
>chr1:16336875-16337134
>chr1:16337178-16337729
>chr1:16339229-16339587
>chr1:16339625-16339864
>chr1:16341170-16341201
>chr1:16341275-16343586
>chr1:16343867-16343914
>chr1:16344382-16344397
>chr1:16344521-16344897
>chr1:16345580-16345657
>chr1:16350657-16350697
>chr1:16350902-16351006
>chr1:16351027-16351074
>chr1:16351320-16351378
>chr1:16351513-16351566
>chr1:16353138-16353499
>chr1:16353604-16353805
>chr1:16356772-16356804
>chr1:16356858-16357624
>chr1:16358048-16366716
>chr1:16366759-16366774
>chr1:16366941-16367257
>chr1:16367583-16368022
>chr1:16368529-16368586
>chr1:16368643-16368995
>chr1:16369067-16369234
>chr1:16369365-16369489
>chr1:16373278-16373418
>chr1:16377818-16377935
>chr1:16378687-16378815
>chr1:16379035-16379202
>chr1:16379278-16379373
>chr1:16379582-16380688
>chr1:16380874-16386001
>chr1:16386199-16387210
>chr1:16387364-16401355
>chr1:16401683-16403068
>chr1:16403151-16403391
>chr1:16404827-16405675
>chr1:16405967-16406012
>chr1:16406160-16408827
>chr1:16408883-16415575
>chr1:16415631-16421658
>chr1:16421743-16422047
>chr1:16422104-16422202
>chr1:16422268-16430900
>chr1:16431083-16433145
>chr1:16433351-16433366
>chr1:16433428-16433889
>chr1:16433923-16434071
>chr1:16434142-16434190
>chr1:16438320-16438713
>chr1:16440101-16440837
>chr1:16440867-16440902
>chr1:16441107-16442321
>chr1:16442386-16442538
>chr1:16442638-16446602
>chr1:16446786-16447483
>chr1:16450225-16456842
>chr1:16456901-16456917
>chr1:16457078-16458144
>chr1:16458244-16462503
>chr1:16462646-16462852
>chr1:16462951-16463216
>chr1:16463641-16463818
>chr1:16463945-16464000
>chr1:16464118-16464185
>chr1:16464532-16464896
>chr1:16465184-16465613
>chr1:16466690-16466917
>chr1:16470172-16470324
>chr1:16472495-16472542
>chr1:16474447-16474505
>chr1:16474573-16474695
>chr1:16474872-16474918
>chr1:16475014-16475129
>chr1:16476018-16476063
>chr1:16476921-16478556
>chr1:16478611-16479098
>chr1:16479186-16483438
>chr1:16483498-16483765
>chr1:16484313-16484433
>chr1:16484760-16484901
>chr1:16484989-16485026
>chr1:16488087-16488173
>chr1:16488285-16489543
>chr1:16489634-16489707
>chr1:16489846-16489884
>chr1:16494255-16494617
>chr1:16494785-16495431
>chr1:16496398-16496794
>chr1:16496831-16496870
>chr1:16497190-16497455
>chr1:16497732-16497763
>chr1:16498610-16499357
>chr1:16499963-16499978
>chr1:16500125-16507337
>chr1:16508254-16508300
>chr1:16508967-16509170
>chr1:16509597-16509731
>chr1:16509919-16509997
>chr1:16510144-16510181
>chr1:16510660-16510824
>chr1:16511121-16511197
>chr1:16511390-16511536
>chr1:16511589-16511703
>chr1:16511854-16511930
>chr1:16512002-16512096
>chr1:16512368-16512400
>chr1:16512886-16513045
>chr1:16513246-16513355
>chr1:16513587-16514234
>chr1:16514627-16514875
>chr1:16515945-16515980
>chr1:16516186-16516226
>chr1:16516386-16516590
>chr1:16516728-16517120
>chr1:16517214-16517578
>chr1:16517635-16517666
>chr1:16517891-16517948
>chr1:16518019-16518280
>chr1:16518320-16518618
>chr1:16518715-16519265
>chr1:16519345-16519561
>chr1:16519695-16519767
>chr1:16519804-16519844
>chr1:16519865-16522096
>chr1:16522168-16533454
>chr1:16533554-16556506
>chr1:16556548-16557170
>chr1:16557220-16563310
>chr1:16563435-16573104
>chr1:16573281-16573423
>chr1:16576415-16576459
>chr1:16579216-16579349
>chr1:16581627-16581762
>chr1:16583992-16584052
>chr1:16585546-16585601
>chr1:16586183-16586376
>chr1:16587703-16587751
>chr1:16588013-16588221
>chr1:16589947-16590004
>chr1:16594286-16594536
>chr1:16597675-16597792
>chr1:16599693-16599724
>chr1:16599833-16599933
>chr1:16601924-16601985
>chr1:16606591-16606638
>chr1:16606719-16607487
>chr1:16607587-16624028
>chr1:16624084-16624715
>chr1:16624775-16624817
>chr1:16625190-16625225
>chr1:16625343-16625378
>chr1:16627558-16628554
>chr1:16628683-16628823
>chr1:16628875-16629030
>chr1:16629464-16629661
>chr1:16629703-16632335
>chr1:16632964-16642231
>chr1:16642323-16642693
>chr1:16643656-16643734
>chr1:16643883-16644044
>chr1:16644138-16644189
>chr1:16644294-16644329
>chr1:16645255-16655806
>chr1:16656040-16656108
>chr1:16656868-16656930
>chr1:16657012-16657079
>chr1:16657290-16657373
>chr1:16657530-16657610
>chr1:16657780-16657799
>chr1:16657899-16657922
>chr1:16658092-16658315
>chr1:16658548-16658581
>chr1:16658720-16658761
>chr1:16659075-16659140
>chr1:16659573-16659621
>chr1:16659708-16659736
>chr1:16659973-16660050
>chr1:16660412-16660443
>chr1:16660786-16660990
>chr1:16661241-16661442
>chr1:16661710-16661808
>chr1:16662345-16662429
>chr1:16662508-16662565
>chr1:16662646-16662733
>chr1:16662949-16663373
>chr1:16663427-16663810
>chr1:16664020-16664281
>chr1:16664349-16664398
>chr1:16664493-16664587
>chr1:16664639-16664940
>chr1:16665161-16665193
>chr1:16665502-16666865
>chr1:16667186-16667266
>chr1:16667409-16667485
>chr1:16667541-16667662
>chr1:16667754-16668199
>chr1:16668389-16668526
>chr1:16668612-16668965
>chr1:16669090-16669810
>chr1:16669831-16670121
>chr1:16670208-16670322
>chr1:16670411-16671326
>chr1:16671380-16680525
>chr1:16680689-16682817
>chr1:16683004-16683020
>chr1:16683024-16685006
>chr1:16685117-16689877
>chr1:16690097-16691354
>chr1:16691554-16692332
>chr1:16692533-16693908
>chr1:16694838-16694947
>chr1:16695027-16695188
>chr1:16695538-16695633
>chr1:16695679-16695791
>chr1:16695919-16696038
>chr1:16696147-16696231
>chr1:16696439-16696531
>chr1:16697008-16697126
>chr1:16697185-16697246
>chr1:16698253-16699707
>chr1:16699773-16700776
>chr1:16700796-16702867
>chr1:16702918-16707233
>chr1:16707393-16738257
>chr1:16738357-16741829
>chr1:16741948-16741978
>chr1:16742085-16747248
>chr1:16747348-16750153
>chr1:16750217-16752558
>chr1:16752629-16752814
>chr1:16752938-16760126
>chr1:16760163-16768980
>chr1:16769038-16769070
>chr1:16769121-16772201
>chr1:16773909-16774061
>chr1:16774114-16774337
>chr1:16778713-16779229
>chr1:16780151-16780300
>chr1:16781036-16781180
>chr1:16784563-16784777
>chr1:16785456-16785777
>chr1:16786511-16786561
>chr1:16788851-16788966
>chr1:16789045-16790140
>chr1:16790218-16790476
>chr1:16790883-16790936
>chr1:16791969-16792127
>chr1:16796633-16796746
>chr1:16797597-16797702
>chr1:16797968-16798228
>chr1:16799891-16799982
>chr1:16802659-16820140
>chr1:16822786-16822860
>chr1:16829731-16829852
>chr1:16829987-16832474
>chr1:16832719-16833138
>chr1:16833196-16833246
>chr1:16833325-16833554
>chr1:16833757-16833860
>chr1:16833893-16834147
>chr1:16834246-16834313
>chr1:16834722-16834756
>chr1:16834802-16835170
>chr1:16835213-16835484
>chr1:16835848-16836068
>chr1:16837257-16837414
>chr1:16838071-16838829
>chr1:16838871-16847279
>chr1:16847604-16852125
>chr1:16852228-16853786
>chr1:16853812-16862469
>chr1:16862526-16863933
>chr1:16863992-16864096
>chr1:16864273-16867993
>chr1:16868182-16868296
>chr1:16868350-16868476
>chr1:16868602-16868662
>chr1:16868735-16868941
>chr1:16868983-16869136
>chr1:16869187-16872535
>chr1:16872723-16872837
>chr1:16872891-16873017
>chr1:16873143-16873203
>chr1:16873276-16877450
>chr1:16877527-16877571
>chr1:16877703-16877838
>chr1:16878142-16885447
>chr1:16885524-16885855
>chr1:16886161-16890745
>chr1:16890845-16902621
>chr1:16902965-16902985
>chr1:16903085-16904025
>chr1:16904228-16905911
>chr1:16905958-16912194
>chr1:16912252-16912402
>chr1:16912465-16912635
>chr1:16912690-16913054
>chr1:16913112-16916602
>chr1:16916677-16924057
>chr1:16924148-16924963
>chr1:16925046-16926586
>chr1:16926606-16926652
>chr1:16926701-16926837
>chr1:16926919-16933031
>chr1:16933330-16933769
>chr1:16933829-16934055
>chr1:16934098-16934238
>chr1:16934290-16934606
>chr1:16934639-16935033
>chr1:16935122-16935152
>chr1:16935243-16936585
>chr1:16936733-16937317
>chr1:16937400-16938714
>chr1:16938821-16939135
>chr1:16939263-16940699
>chr1:16940779-16940998
>chr1:16941065-16941107
>chr1:16941147-16941347
>chr1:16941379-16941422
>chr1:16941473-16943356
>chr1:16943564-16943616
>chr1:16943685-16944885
>chr1:16945689-16945743
>chr1:16946474-16947241
>chr1:16948264-16948369
>chr1:16948521-16948668
>chr1:16951795-16951839
>chr1:16952109-16952143
>chr1:16953518-16954084
>chr1:16954152-16954431
>chr1:16954505-16954881
>chr1:16954998-16957056
>chr1:16957330-16957390
>chr1:16957553-16959648
>chr1:16960321-16961637
>chr1:16963245-16963808
>chr1:16963955-16964610
>chr1:16964700-16965253
>chr1:16965353-16967472
>chr1:16967662-16968907
>chr1:16969055-16969088
>chr1:16969205-16969265
>chr1:16969425-16969477
>chr1:16969578-16969642
>chr1:16969689-16969894
>chr1:16969979-16971413
>chr1:16974550-16974695
>chr1:16974830-16974917
>chr1:16974963-16975303
>chr1:16975402-16977303
>chr1:16977403-16978917
>chr1:16979084-16982549
>chr1:16982649-16982664
>chr1:16983655-16987581
>chr1:16987881-16987910
>chr1:16987972-16992947
>chr1:16993067-16998392
>chr1:16998884-16999049
>chr1:16999205-16999310
>chr1:16999529-16999870
>chr1:17000166-17000401
>chr1:17008729-17008784
>chr1:17009505-17009546
>chr1:17010444-17010476
>chr1:17010623-17010689
>chr1:17010974-17011090
>chr1:17011219-17011254
>chr1:17011344-17011760
>chr1:17013459-17013499
>chr1:17013691-17013829
>chr1:17014171-17014338
>chr1:17018351-17018468
>chr1:17018642-17018779
>chr1:17018968-17019000
>chr1:17019469-17020711
>chr1:17022316-17022577
>chr1:17022634-17023263
>chr1:17024774-17024862
>chr1:17025266-17025823
>chr1:17026304-17027303
>chr1:17027806-17027840
>chr1:17028084-17028133
>chr1:17028349-17028552
>chr1:17028631-17029561
>chr1:17030470-17030966
>chr1:17031066-17031708
>chr1:17031824-17032004
>chr1:17032324-17032516
>chr1:17032658-17032714
>chr1:17032976-17033040
>chr1:17034534-17034651
>chr1:17034961-17042603
>chr1:17042977-17043039
>chr1:17043085-17043327
>chr1:17043402-17043939
>chr1:17044016-17044064
>chr1:17044164-17058955
>chr1:17059020-17059106
>chr1:17059125-17059301
>chr1:17059556-17059602
>chr1:17059885-17059988
>chr1:17060206-17060393
>chr1:17060556-17060663
>chr1:17060755-17060915
>chr1:17061020-17061692
>chr1:17061824-17061863
>chr1:17064067-17064127
>chr1:17064157-17064199
>chr1:17064249-17064854
>chr1:17065780-17079738
>chr1:17080195-17080926
>chr1:17081604-17081717
>chr1:17081931-17082292
>chr1:17082378-17083423
>chr1:17084608-17084942
>chr1:17086632-17086690
>chr1:17086785-17086909
>chr1:17086993-17114325
>chr1:17114425-17115211
>chr1:17116850-17116968
>chr1:17117338-17117353
>chr1:17117970-17118069
>chr1:17118157-17118189
>chr1:17118375-17119759
>chr1:17120023-17120537
>chr1:17120575-17122977
>chr1:17123308-17124326
>chr1:17124558-17125477
>chr1:17126142-17127411
>chr1:17127829-17129946
>chr1:17130100-17131426
>chr1:17131526-17131542
>chr1:17131871-17132141
>chr1:17135834-17135893
>chr1:17138072-17138100
>chr1:17139881-17141762
>chr1:17142167-17143684
>chr1:17144086-17146223
>chr1:17146343-17146408
>chr1:17146510-17146541
>chr1:17147973-17148174
>chr1:17149361-17150075
>chr1:17150695-17150752
>chr1:17151129-17151144
>chr1:17151244-17152565
>chr1:17152730-17155181
>chr1:17155773-17155857
>chr1:17155890-17156875
>chr1:17157218-17159049
>chr1:17159305-17159413
>chr1:17159464-17161523
>chr1:17161587-17162122
>chr1:17162195-17163829
>chr1:17163939-17165121
>chr1:17165191-17165961
>chr1:17166141-17166945
>chr1:17167112-17168170
>chr1:17168282-17170405
>chr1:17170678-17171950
>chr1:17172082-17175905
>chr1:17175957-17176407
>chr1:17176731-17177495
>chr1:17178699-17178786
>chr1:17179910-17179949
>chr1:17180071-17180273
>chr1:17180302-17180636
>chr1:17181006-17181065
>chr1:17181210-17181306
>chr1:17182007-17182187
>chr1:17182582-17182613
>chr1:17182924-17183025
>chr1:17183477-17184033
>chr1:17184137-17184182
>chr1:17184448-17184482
>chr1:17184917-17184954
>chr1:17185423-17185474
>chr1:17185962-17218907
>chr1:17218941-17238757
>chr1:17242405-17242542
>chr1:17244195-17244856
>chr1:17244942-17245488
>chr1:17245540-17247041
>chr1:17247108-17248618
>chr1:17248753-17249399
>chr1:17249418-17250396
>chr1:17250474-17250514
>chr1:17250555-17251212
>chr1:17251249-17251558
>chr1:17251593-17251893
>chr1:17251925-17253159
>chr1:17253208-17253451
>chr1:17253491-17253585
>chr1:17253629-17254082
>chr1:17254166-17254751
>chr1:17254841-17254896
>chr1:17255442-17255526
>chr1:17255685-17255722
>chr1:17255756-17257372
>chr1:17260870-17260903
>chr1:17261066-17261259
>chr1:17261287-17261354
>chr1:17261495-17261619
>chr1:17261702-17261739
>chr1:17261826-17262216
>chr1:17262414-17262468
>chr1:17262549-17262576
>chr1:17262814-17263020
>chr1:17263161-17263226
>chr1:17263409-17267962
>chr1:17268076-17268293
>chr1:17268741-17269534
>chr1:17269634-17269657
>chr1:17269750-17272946
>chr1:17272986-17286018
>chr1:17286446-17286683
>chr1:17286863-17286982
>chr1:17287247-17287290
>chr1:17288185-17288224
>chr1:17288260-17288319
>chr1:17288497-17288544
>chr1:17289162-17292605
>chr1:17292743-17293419
>chr1:17293519-17294361
>chr1:17294461-17294827
>chr1:17295245-17297607
>chr1:17297730-17305825
>chr1:17306192-17306261
>chr1:17306362-17313587
>chr1:17313627-17313680
>chr1:17314102-17317035
>chr1:17317135-17317571
>chr1:17317788-17317825
>chr1:17318055-17318091
>chr1:17318167-17318190
>chr1:17318301-17318371
>chr1:17318906-17318953
>chr1:17321746-17321782
>chr1:17323786-17323829
>chr1:17324877-17324924
>chr1:17325358-17325575
>chr1:17325669-17325825
>chr1:17327916-17328033
>chr1:17328602-17328643
>chr1:17328940-17329134
>chr1:17329330-17329533
>chr1:17329598-17330165
>chr1:17330206-17330351
>chr1:17330486-17330824
>chr1:17331304-17331377
>chr1:17331644-17331790
>chr1:17331932-17332062
>chr1:17332409-17332502
>chr1:17332573-17332622
>chr1:17333305-17333352
>chr1:17333861-17333905
>chr1:17335059-17335936
>chr1:17335980-17336071
>chr1:17337159-17337434
>chr1:17337601-17340180
>chr1:17340888-17340952
>chr1:17341302-17346740
>chr1:17346840-17350163
>chr1:17352000-17352061
>chr1:17353310-17364455
>chr1:17365478-17366449
>chr1:17367118-17370825
>chr1:17370917-17378431
>chr1:17378480-17378616
>chr1:17378746-17379409
>chr1:17379481-17381383
>chr1:17386393-17386520
>chr1:17387305-17387439
>chr1:17387552-17387715
>chr1:17387810-17387916
>chr1:17388104-17388153
>chr1:17388494-17388809
>chr1:17388852-17389082
>chr1:17389562-17389833
>chr1:17389922-17390210
>chr1:17392129-17392357
>chr1:17394536-17394626
>chr1:17396780-17396967
>chr1:17397193-17397542
>chr1:17397633-17397823
>chr1:17398856-17400391
>chr1:17400464-17400583
>chr1:17400655-17400693
>chr1:17401790-17401870
>chr1:17402097-17402953
>chr1:17404087-17404269
>chr1:17404490-17405173
>chr1:17405343-17405540
>chr1:17407270-17407305
>chr1:17407377-17407413
>chr1:17407667-17407724
>chr1:17408114-17408155
>chr1:17409438-17409468
>chr1:17409544-17409608
>chr1:17412181-17421118
>chr1:17421308-17421345
>chr1:17422014-17422093
>chr1:17422278-17422773
>chr1:17423788-17424265
>chr1:17424833-17427351
>chr1:17427411-17428512
>chr1:17428546-17428614
>chr1:17428716-17429746
>chr1:17429788-17431276
>chr1:17431388-17432183
>chr1:17432301-17432641
>chr1:17432691-17433140
>chr1:17433300-17433723
>chr1:17433769-17433940
>chr1:17433981-17434194
>chr1:17434257-17434588
>chr1:17434671-17435233
>chr1:17435540-17435735
>chr1:17435859-17436342
>chr1:17436504-17436621
>chr1:17436698-17436753
>chr1:17436859-17437006
>chr1:17437105-17437352
>chr1:17437400-17437755
>chr1:17437818-17438201
>chr1:17438235-17438512
>chr1:17438629-17438681
>chr1:17438917-17440786
>chr1:17440941-17449685
>chr1:17449824-17458524
>chr1:17458584-17460436
>chr1:17461079-17461272
>chr1:17461396-17461581
>chr1:17462970-17463004
>chr1:17463926-17465618
>chr1:17466117-17475135
>chr1:17475863-17475891
>chr1:17476697-17486156
>chr1:17486810-17486947
>chr1:17487133-17487201
>chr1:17487932-17487982
>chr1:17488028-17488060
>chr1:17488111-17488140
>chr1:17488270-17488307
>chr1:17489923-17489991
>chr1:17490116-17490264
>chr1:17493741-17493776
>chr1:17497858-17497884
>chr1:17498981-17499034
>chr1:17502613-17502664
>chr1:17503143-17503183
>chr1:17503313-17503462
>chr1:17504013-17504233
>chr1:17508451-17508498
>chr1:17508792-17508848
>chr1:17509912-17510029
>chr1:17510269-17510303
>chr1:17510714-17510913
>chr1:17511766-17511817
>chr1:17512930-17513075
>chr1:17513192-17513344
>chr1:17513656-17513696
>chr1:17515337-17515425
>chr1:17515891-17515980
>chr1:17516111-17516452
>chr1:17516703-17517085
>chr1:17517188-17517500
>chr1:17517549-17517624
>chr1:17517724-17518045
>chr1:17518092-17518183
>chr1:17520983-17521270
>chr1:17521375-17521409
>chr1:17521440-17521578
>chr1:17524728-17524861
>chr1:17524930-17524990
>chr1:17528885-17529018
>chr1:17529976-17530221
>chr1:17530503-17530574
>chr1:17530612-17532072
>chr1:17532087-17549522
>chr1:17549596-17552550
>chr1:17553042-17553248
>chr1:17553311-17555963
>chr1:17556063-17556392
>chr1:17556436-17556763
>chr1:17556874-17558486
>chr1:17558613-17558892
>chr1:17558949-17560138
>chr1:17560184-17560504
>chr1:17560541-17560630
>chr1:17560681-17560696
>chr1:17560826-17563151
>chr1:17563251-17563532
>chr1:17563691-17564186
>chr1:17564341-17565296
>chr1:17566871-17567163
>chr1:17567418-17569666
>chr1:17569842-17569859
>chr1:17569984-17593596
>chr1:17594177-17594295
>chr1:17594756-17597425
>chr1:17597644-17600633
>chr1:17600800-17600948
>chr1:17600984-17601014
>chr1:17601230-17601261
>chr1:17601467-17601571
>chr1:17601741-17605656
>chr1:17605823-17605954
>chr1:17606007-17606037
>chr1:17606252-17606283
>chr1:17606489-17606593
>chr1:17606771-17608854
>chr1:17609069-17613227
>chr1:17613299-17615658
>chr1:17616315-17618677
>chr1:17618823-17619025
>chr1:17619222-17620416
>chr1:17620490-17621368
>chr1:17621448-17621509
>chr1:17621609-17621943
>chr1:17622084-17622392
>chr1:17625784-17626305
>chr1:17626478-17626769
>chr1:17626967-17627546
>chr1:17627981-17628219
>chr1:17628309-17628347
>chr1:17628917-17633609
>chr1:17633927-17634043
>chr1:17634236-17634261
>chr1:17634798-17634891
>chr1:17635983-17636060
>chr1:17636222-17636525
>chr1:17637367-17638402
>chr1:17638547-17638563
>chr1:17638663-17638789
>chr1:17638843-17638957
>chr1:17640156-17640192
>chr1:17642582-17642616
>chr1:17643482-17643780
>chr1:17644294-17644358
>chr1:17644403-17644480
>chr1:17644518-17644792
>chr1:17645838-17645950
>chr1:17646108-17646171
>chr1:17646782-17646882
>chr1:17646925-17646977
>chr1:17647047-17647346
>chr1:17647669-17647864
>chr1:17647890-17647978
>chr1:17648136-17648368
>chr1:17648741-17648805
>chr1:17649494-17649536
>chr1:17650327-17650482
>chr1:17650542-17652379
>chr1:17658147-17658181
>chr1:17659707-17659748
>chr1:17660832-17661350
>chr1:17661502-17661558
>chr1:17664492-17665150
>chr1:17665241-17665291
>chr1:17665341-17665469
>chr1:17669755-17669802
>chr1:17671106-17671453
>chr1:17671498-17671803
>chr1:17679941-17680134
>chr1:17680950-17681188
>chr1:17681224-17681589
>chr1:17685098-17685145
>chr1:17686648-17688253
>chr1:17688283-17688453
>chr1:17690482-17690510
>chr1:17690709-17690747
>chr1:17690850-17690954
>chr1:17691154-17691236
>chr1:17691944-17691977
>chr1:17692980-17693057
>chr1:17699042-17699152
>chr1:17702043-17702116
>chr1:17702644-17702731
>chr1:17703115-17703488
>chr1:17704035-17704211
>chr1:17704298-17704495
>chr1:17704697-17704884
>chr1:17704999-17705354
>chr1:17705542-17705723
>chr1:17705794-17706562
>chr1:17706770-17706815
>chr1:17706941-17707814
>chr1:17707834-17708724
>chr1:17708899-17709637
>chr1:17709654-17712709
>chr1:17714363-17714463
>chr1:17716363-17716477
>chr1:17717675-17717875
>chr1:17717969-17718169
>chr1:17718220-17718293
>chr1:17718491-17718680
>chr1:17718781-17719109
>chr1:17719190-17719317
>chr1:17719405-17719477
>chr1:17720319-17720394
>chr1:17720668-17720944
>chr1:17721197-17721363
>chr1:17721439-17721548
>chr1:17721978-17722207
>chr1:17723214-17723268
>chr1:17724290-17724403
>chr1:17725339-17726060
>chr1:17726279-17731925
>chr1:17731991-17732244
>chr1:17732370-17733168
>chr1:17733240-17733508
>chr1:17737469-17737566
>chr1:17737834-17738080
>chr1:17740644-17741010
>chr1:17747292-17747378
>chr1:17748387-17748529
>chr1:17748594-17748635
>chr1:17748669-17748739
>chr1:17749001-17749031
>chr1:17750461-17750501
>chr1:17750744-17750825
>chr1:17751878-17751981
>chr1:17752364-17752468
>chr1:17752902-17753870
>chr1:17754440-17763722
>chr1:17763822-17779118
>chr1:17780191-17780768
>chr1:17781170-17781272
>chr1:17781724-17781785
>chr1:17784936-17785136
>chr1:17785677-17823355
>chr1:17826845-17826970
>chr1:17832275-17832448
>chr1:17832606-17833311
>chr1:17834053-17834078
>chr1:17834173-17840284
>chr1:17841213-17841446
>chr1:17848349-17848796
>chr1:17848872-17848916
>chr1:17849428-17849443
>chr1:17853522-17853598
>chr1:17853770-17853858
>chr1:17857938-17857964
>chr1:17858045-17858097
>chr1:17858264-17859906
>chr1:17859928-17867415
>chr1:17867507-17867542
>chr1:17867629-17867665
>chr1:17867704-17880066
>chr1:17882416-17882441
>chr1:17882541-17882647
>chr1:17882768-17882820
>chr1:17883056-17883184
>chr1:17887744-17887794
>chr1:17888112-17888175
>chr1:17890644-17890790
>chr1:17891137-17891236
>chr1:17891321-17892231
>chr1:17892693-17894315
>chr1:17894528-17894946
>chr1:17895480-17895520
>chr1:17897040-17897363
>chr1:17897463-17897532
>chr1:17897591-17897673
>chr1:17897708-17897981
>chr1:17898070-17898174
>chr1:17898512-17900075
>chr1:17900175-17900979
>chr1:17901261-17905090
>chr1:17905266-17906615
>chr1:17906786-17910146
>chr1:17910282-17913714
>chr1:17913768-17921247
>chr1:17921612-17922392
>chr1:17922641-17923569
>chr1:17923932-17932506
>chr1:17933103-17934415
>chr1:17934463-17934973
>chr1:17935540-17935610
>chr1:17936116-17936236
>chr1:17936321-17937068
>chr1:17937211-17937328
>chr1:17937871-17937954
>chr1:17939341-17953520
>chr1:17954839-17954885
>chr1:17955780-17956181
>chr1:17956265-17956340
>chr1:17956965-17957008
>chr1:17957138-17957182
>chr1:17966734-17966846
>chr1:17967194-17967298
>chr1:17967376-17967480
>chr1:17967552-17967579
>chr1:17968330-17968465
>chr1:17968629-17968703
>chr1:17969235-17970220
>chr1:17970571-17972101
>chr1:17973049-17973085
>chr1:17976284-17976562
>chr1:17976636-17976673
>chr1:17977487-17977575
>chr1:17977834-17982497
>chr1:17982550-17983249
>chr1:17986318-17986372
>chr1:17987436-17989107
>chr1:17992982-17993779
>chr1:17993846-17993861
>chr1:17993961-17999305
>chr1:17999469-18000097
>chr1:18000437-18000777
>chr1:18000815-18001123
>chr1:18001247-18009220
>chr1:18009335-18009350
>chr1:18009517-18011163
>chr1:18011283-18029001
>chr1:18029133-18029287
>chr1:18030020-18035694
>chr1:18035745-18035981
>chr1:18036714-18052563
>chr1:18052639-18052676
>chr1:18053100-18053258
>chr1:18053520-18053597
>chr1:18055654-18055807
>chr1:18056120-18064105
>chr1:18064483-18066586
>chr1:18066802-18067584
>chr1:18067612-18087973
>chr1:18088073-18088988
>chr1:18089235-18089360
>chr1:18089488-18089536
>chr1:18089577-18089690
>chr1:18089743-18089826
>chr1:18089850-18089899
>chr1:18090127-18090614
>chr1:18090706-18090827
>chr1:18091118-18093988
>chr1:18094245-18094408
>chr1:18094630-18099183
>chr1:18099336-18099420
>chr1:18100054-18100137
>chr1:18100268-18100306
>chr1:18100416-18100454
>chr1:18101119-18102047
>chr1:18102206-18103975
>chr1:18104153-18104472
>chr1:18104527-18104810
>chr1:18105386-18105474
>chr1:18106341-18107647
>chr1:18107671-18107686
>chr1:18107833-18116353
>chr1:18116541-18119089
>chr1:18119114-18119323
>chr1:18119444-18119665
>chr1:18119828-18119895
>chr1:18120236-18120272
>chr1:18120354-18120678
>chr1:18120827-18120907
>chr1:18121028-18121081
>chr1:18121170-18121537
>chr1:18121590-18122950
>chr1:18123041-18125190
>chr1:18125246-18125459
>chr1:18125647-18126205
>chr1:18126261-18126792
>chr1:18127574-18127644
>chr1:18127783-18127831
>chr1:18130613-18130694
>chr1:18131346-18131402
>chr1:18133956-18134043
>chr1:18134107-18135476
>chr1:18139170-18139212
>chr1:18141289-18141325
>chr1:18146274-18146797
>chr1:18147058-18147245
>chr1:18147489-18147531
>chr1:18147939-18148006
>chr1:18148423-18148503
>chr1:18148544-18148687
>chr1:18148763-18149013
>chr1:18149506-18174653
>chr1:18177091-18177188
>chr1:18177995-18178815
>chr1:18178870-18178904
>chr1:18180374-18187792
>chr1:18191796-18191927
>chr1:18194336-18194375
>chr1:18195144-18195588
>chr1:18199960-18200064
>chr1:18200561-18200638
>chr1:18203246-18203464
>chr1:18203557-18203613
>chr1:18204070-18204165
>chr1:18204229-18204302
>chr1:18207465-18207561
>chr1:18208131-18208249
>chr1:18208646-18209292
>chr1:18209538-18209880
>chr1:18210250-18210287
>chr1:18210592-18210691
>chr1:18210794-18210952
>chr1:18211010-18211047
>chr1:18211526-18211614
>chr1:18211769-18211873
>chr1:18211922-18212114
>chr1:18212633-18213323
>chr1:18213395-18213559
>chr1:18213610-18213928
>chr1:18213965-18220423
>chr1:18220468-18220893
>chr1:18221057-18221229
>chr1:18221313-18221468
>chr1:18222736-18222799
>chr1:18223372-18229164
>chr1:18229320-18230156
>chr1:18230192-18262868
>chr1:18263849-18272045
>chr1:18275249-18275318
>chr1:18275381-18275830
>chr1:18276847-18276888
>chr1:18281655-18281711
>chr1:18282012-18282216
>chr1:18282307-18282437
>chr1:18282536-18282823
>chr1:18285743-18285780
>chr1:18286498-18286620
>chr1:18287073-18287242
>chr1:18287524-18287625
>chr1:18287710-18287999
>chr1:18288333-18288348
>chr1:18288450-18288518
>chr1:18288584-18289111
>chr1:18289241-18289344
>chr1:18291185-18291317
>chr1:18291941-18291978
>chr1:18292122-18292194
>chr1:18294376-18294436
>chr1:18294816-18295183
>chr1:18295342-18298028
>chr1:18298075-18298141
>chr1:18298213-18298250
>chr1:18298840-18299196
>chr1:18299429-18299463
>chr1:18299521-18299875
>chr1:18300054-18300185
>chr1:18302591-18302955
>chr1:18303044-18303413
>chr1:18303461-18303640
>chr1:18303670-18305265
>chr1:18305378-18305815
>chr1:18305854-18306239
>chr1:18306271-18306544
>chr1:18306592-18307571
>chr1:18307773-18307806
>chr1:18307871-18307968
>chr1:18308061-18308273
>chr1:18308334-18308381
>chr1:18308777-18310582
>chr1:18310695-18310752
>chr1:18310895-18310914
>chr1:18311035-18312546
>chr1:18312834-18317487
>chr1:18317515-18317606
>chr1:18317685-18318202
>chr1:18318302-18323508
>chr1:18323590-18323935
>chr1:18323991-18324067
>chr1:18324149-18324296
>chr1:18324419-18324457
>chr1:18324617-18324809
>chr1:18324854-18325741
>chr1:18325785-18338472
>chr1:18338660-18348783
>chr1:18348827-18349743
>chr1:18349789-18349831
>chr1:18349985-18350140
>chr1:18350223-18350470
>chr1:18350665-18363552
>chr1:18363644-18377935
>chr1:18377961-18378116
>chr1:18378197-18379793
>chr1:18379981-18380095
>chr1:18380146-18380734
>chr1:18380803-18381629
>chr1:18381795-18384684
>chr1:18384754-18385670
>chr1:18385819-18385853
>chr1:18386245-18386661
>chr1:18386798-18387921
>chr1:18388099-18391122
>chr1:18391199-18398728
>chr1:18398818-18399287
>chr1:18399404-18399784
>chr1:18399838-18399904
>chr1:18399922-18400168
>chr1:18400210-18400786
>chr1:18400873-18401369
>chr1:18401421-18402095
>chr1:18402445-18402528
>chr1:18402598-18402629
>chr1:18402756-18402806
>chr1:18402880-18403047
>chr1:18403682-18421125
>chr1:18421284-18425320
>chr1:18425398-18425427
>chr1:18426138-18426473
>chr1:18426724-18432167
>chr1:18433302-18433419
>chr1:18433573-18433670
>chr1:18433989-18434085
>chr1:18436990-18437521
>chr1:18437707-18437978
>chr1:18438589-18438788
>chr1:18438839-18438897
>chr1:18440527-18440576
>chr1:18441600-18441663
>chr1:18441823-18441881
>chr1:18442680-18442798
>chr1:18444754-18444970
>chr1:18445069-18445254
>chr1:18445283-18446891
>chr1:18446944-18447154
>chr1:18447211-18448516
>chr1:18448829-18454980
>chr1:18455237-18455379
>chr1:18455479-18455501
>chr1:18455993-18460901
>chr1:18461008-18461284
>chr1:18461320-18461509
>chr1:18461619-18461651
>chr1:18461671-18461986
>chr1:18462050-18464243
>chr1:18465299-18465338
>chr1:18465953-18465994
>chr1:18466349-18466810
>chr1:18466930-18468258
>chr1:18468336-18468984
>chr1:18469026-18469150
>chr1:18469176-18470119
>chr1:18470156-18470369
>chr1:18470472-18470580
>chr1:18470655-18471441
>chr1:18471635-18471732
>chr1:18471758-18478133
>chr1:18478191-18489500
>chr1:18489623-18490431
>chr1:18490631-18490788
>chr1:18490827-18492497
>chr1:18492574-18493325
>chr1:18493366-18494742
>chr1:18494785-18494866
>chr1:18494943-18495145
>chr1:18495237-18495331
>chr1:18495840-18496135
>chr1:18496180-18496307
>chr1:18496373-18496411
>chr1:18497043-18497125
>chr1:18497459-18497496
>chr1:18497550-18497914
>chr1:18497953-18498070
>chr1:18498106-18498199
>chr1:18498504-18499659
>chr1:18499719-18499859
>chr1:18499901-18500613
>chr1:18500725-18500747
>chr1:18500831-18501608
>chr1:18502101-18502575
>chr1:18502641-18502679
>chr1:18503205-18503273
>chr1:18503318-18503533
>chr1:18503734-18504611
>chr1:18504650-18505394
>chr1:18505442-18507390
>chr1:18507477-18507937
>chr1:18507982-18508379
>chr1:18508411-18508502
>chr1:18508584-18508734
>chr1:18508807-18509398
>chr1:18509530-18509738
>chr1:18510855-18510887
>chr1:18513491-18513592
>chr1:18513878-18520264
>chr1:18522335-18522384
>chr1:18522611-18522810
>chr1:18522863-18522929
>chr1:18523008-18523129
>chr1:18523546-18523594
>chr1:18525554-18525582
>chr1:18526601-18526634
>chr1:18527507-18528318
>chr1:18529554-18529651
>chr1:18529896-18529935
>chr1:18530011-18544557
>chr1:18544724-18548174
>chr1:18548303-18552101
>chr1:18552252-18552288
>chr1:18552405-18552499
>chr1:18553243-18553740
>chr1:18554405-18554460
>chr1:18554860-18555362
>chr1:18555490-18556120
>chr1:18556175-18556220
>chr1:18556347-18556870
>chr1:18556901-18557393
>chr1:18557499-18557952
>chr1:18558389-18558522
>chr1:18558763-18559341
>chr1:18559496-18559586
>chr1:18560347-18567374
>chr1:18567595-18568133
>chr1:18568295-18568343
>chr1:18568402-18568442
>chr1:18568630-18568770
>chr1:18569124-18578310
>chr1:18579913-18580047
>chr1:18580985-18581020
>chr1:18581426-18581479
>chr1:18585147-18585220
>chr1:18585323-18585540
>chr1:18585586-18585697
>chr1:18586067-18586205
>chr1:18586350-18589577
>chr1:18593711-18593780
>chr1:18594539-18606510
>chr1:18606543-18606634
>chr1:18606678-18607125
>chr1:18607137-18620544
>chr1:18623094-18623147
>chr1:18624034-18624395
>chr1:18624780-18625184
>chr1:18625811-18625883
>chr1:18631891-18632239
>chr1:18632446-18632559
>chr1:18632856-18637167
>chr1:18637463-18637694
>chr1:18637777-18637817
>chr1:18643198-18643236
>chr1:18643331-18643855
>chr1:18643949-18644023
>chr1:18644149-18644209
>chr1:18644401-18644483
>chr1:18644522-18644647
>chr1:18645283-18645375
>chr1:18645678-18645740
>chr1:18645764-18645835
>chr1:18645982-18646062
>chr1:18646563-18646614
>chr1:18646819-18647009
>chr1:18647109-18647227
>chr1:18647267-18647662
>chr1:18647701-18648739
>chr1:18648800-18648901
>chr1:18648965-18649009
>chr1:18649046-18660985
>chr1:18661113-18670770
>chr1:18670835-18676258
>chr1:18676499-18676799
>chr1:18676846-18676939
>chr1:18677029-18677472
>chr1:18677640-18677692
>chr1:18677760-18677819
>chr1:18677901-18678082
>chr1:18678559-18678595
>chr1:18678692-18678767
>chr1:18678808-18679398
>chr1:18679614-18679650
>chr1:18679747-18679822
>chr1:18679863-18694174
>chr1:18694552-18694680
>chr1:18695081-18696037
>chr1:18699146-18699827
>chr1:18700515-18701361
>chr1:18701363-18701716
>chr1:18701756-18703733
>chr1:18703802-18715665
>chr1:18715795-18720127
>chr1:18720669-18720737
>chr1:18720820-18721055
>chr1:18721381-18730955
>chr1:18731011-18731058
>chr1:18731176-18731298
>chr1:18731627-18731813
>chr1:18731837-18731967
>chr1:18732024-18732440
>chr1:18732931-18735101
>chr1:18735162-18735895
>chr1:18736109-18737597
>chr1:18737807-18738834
>chr1:18740822-18740837
>chr1:18740941-18741237
>chr1:18741294-18749334
>chr1:18749467-18751169
>chr1:18751269-18751405
>chr1:18751460-18752843
>chr1:18752870-18756597
>chr1:18756680-18756840
>chr1:18756892-18756932
>chr1:18757179-18757292
>chr1:18757909-18758032
>chr1:18758449-18759237
>chr1:18759264-18759824
>chr1:18759859-18761112
>chr1:18761151-18761711
>chr1:18761778-18762366
>chr1:18762846-18763960
>chr1:18764128-18766031
>chr1:18766297-18766312
>chr1:18766315-18769231
>chr1:18774176-18776330
>chr1:18776436-18784371
>chr1:18784518-18786373
>chr1:18786704-18786822
>chr1:18787122-18790100
>chr1:18790409-18793089
>chr1:18793957-18794016
>chr1:18794137-18794210
>chr1:18794359-18803687
>chr1:18803766-18803850
>chr1:18804826-18804899
>chr1:18805000-18805210
>chr1:18805360-18807666
>chr1:18808072-18819788
>chr1:18820268-18820419
>chr1:18820599-18820725
>chr1:18820787-18820857
>chr1:18820928-18821245
>chr1:18824741-18824952
>chr1:18825457-18827983
>chr1:18828043-18828098
>chr1:18828447-18828690
>chr1:18828727-18829252
>chr1:18829541-18829636
>chr1:18829973-18831313
>chr1:18831458-18831519
>chr1:18831760-18832642
>chr1:18832707-18833585
>chr1:18833636-18834455
>chr1:18836272-18836610
>chr1:18838577-18838620
>chr1:18838679-18850810
>chr1:18850877-18863115
>chr1:18863179-18867658
>chr1:18867680-18870077
>chr1:18870202-18871859
>chr1:18871896-18873019
>chr1:18873172-18873801
>chr1:18873996-18874241
>chr1:18874265-18875031
>chr1:18875061-18876292
>chr1:18876338-18879417
>chr1:18879577-18879658
>chr1:18879776-18879998
>chr1:18880056-18882830
>chr1:18882930-18882952
>chr1:18883762-18883821
>chr1:18885654-18886216
>chr1:18886248-18887026
>chr1:18887588-18888053
>chr1:18891768-18892324
>chr1:18892714-18892756
>chr1:18894858-18896489
>chr1:18896581-18905692
>chr1:18905792-18916153
>chr1:18916191-18929511
>chr1:18930507-18933937
>chr1:18933966-18934322
>chr1:18934354-18943414
>chr1:18943497-18944009
>chr1:18944124-18944347
>chr1:18944387-18944433
>chr1:18944599-18945027
>chr1:18945094-18945301
>chr1:18945743-18946197
>chr1:18946295-18946465
>chr1:18946702-18947513
>chr1:18947628-18947697
>chr1:18947992-18948048
>chr1:18948090-18948127
>chr1:18948227-18950720
>chr1:18950787-18951070
>chr1:18951733-18951787
>chr1:18951960-18952037
>chr1:18952324-18952365
>chr1:18952640-18953307
>chr1:18953419-18954321
>chr1:18954452-18954543
>chr1:18957620-18957677
>chr1:18957740-18957824
>chr1:18957949-18957990
>chr1:18958108-18958236
>chr1:18958392-18958427
>chr1:18958483-18958814
>chr1:18959212-18959385
>chr1:18960344-18960736
>chr1:18961172-18961261
>chr1:18962028-18962140
>chr1:18962523-18963750
>chr1:18963834-18964504
>chr1:18964832-18965039
>chr1:18965595-18965715
>chr1:18965931-18966211
>chr1:18966264-18966342
>chr1:18966425-18967399
>chr1:18967440-18968125
>chr1:18968186-18968260
>chr1:18968387-18968421
>chr1:18968593-18972159
>chr1:18974201-18974260
>chr1:18975178-18975364
>chr1:18976519-18976568
>chr1:18981585-18981682
>chr1:18981799-18981961
>chr1:18986323-18986818
>chr1:18987235-18987462
>chr1:18987819-18987865
>chr1:18988041-18988403
>chr1:18988967-18989030
>chr1:18989338-18989557
>chr1:18992489-18992639
>chr1:18993177-18997583
>chr1:18997624-19000112
>chr1:19000358-19022147
>chr1:19022278-19024208
>chr1:19024311-19040392
>chr1:19040492-19042539
>chr1:19042671-19044908
>chr1:19044918-19044979
>chr1:19045079-19048244
>chr1:19048392-19052059
>chr1:19052230-19052265
>chr1:19052736-19052850
>chr1:19053459-19055727
>chr1:19055791-19059010
>chr1:19059110-19063177
>chr1:19063253-19063341
>chr1:19063713-19065164
>chr1:19065365-19065402
>chr1:19065816-19065882
>chr1:19068115-19069631
>chr1:19070261-19070412
>chr1:19071655-19071697
>chr1:19073319-19073356
>chr1:19073499-19073571
>chr1:19074534-19074577
>chr1:19075760-19076953
>chr1:19077789-19077864
>chr1:19079077-19079120
>chr1:19079232-19079285
>chr1:19080451-19080499
>chr1:19081282-19083870
>chr1:19084011-19085405
>chr1:19087034-19087144
>chr1:19087233-19087789
>chr1:19087934-19088119
>chr1:19088189-19088677
>chr1:19088825-19088899
>chr1:19088973-19089168
>chr1:19089282-19089839
>chr1:19089964-19090491
>chr1:19090546-19090909
>chr1:19091162-19091440
>chr1:19091808-19092003
>chr1:19092049-19092146
>chr1:19092235-19092280
>chr1:19092387-19092646
>chr1:19094846-19095102
>chr1:19095361-19095396
>chr1:19095477-19095568
>chr1:19095610-19095740
>chr1:19101428-19101465
>chr1:19104934-19105788
>chr1:19105908-19106150
>chr1:19106567-19106599
>chr1:19107419-19107570
>chr1:19108187-19108333
>chr1:19109955-19110387
>chr1:19110446-19127622
>chr1:19127681-19128021
>chr1:19128320-19129835
>chr1:19131237-19131269
>chr1:19132430-19132544
>chr1:19133528-19141350
>chr1:19141440-19153788
>chr1:19153826-19155664
>chr1:19157022-19157150
>chr1:19157555-19157627
>chr1:19157938-19158066
>chr1:19160004-19160105
>chr1:19160959-19161527
>chr1:19161584-19162055
>chr1:19162135-19162480
>chr1:19163040-19163097
>chr1:19163287-19163669
>chr1:19164485-19164774
>chr1:19164929-19165097
>chr1:19165448-19166265
>chr1:19168848-19185235
>chr1:19185459-19194596
>chr1:19194823-19211404
>chr1:19211490-19230479
>chr1:19235825-19235936
>chr1:19236277-19236685
>chr1:19237304-19237622
>chr1:19238063-19249348
>chr1:19249795-19249927
>chr1:19251168-19251203
>chr1:19252842-19252881
>chr1:19255970-19256042
>chr1:19256878-19256949
>chr1:19262935-19263003
>chr1:19264396-19265487
>chr1:19265526-19269486
>chr1:19269567-19271347
>chr1:19271390-19271607
>chr1:19271984-19272256
>chr1:19273016-19273062
>chr1:19273391-19273662
>chr1:19273853-19275022
>chr1:19275144-19275328
>chr1:19275693-19275781
>chr1:19275961-19278782
>chr1:19280016-19281461
>chr1:19281591-19281997
>chr1:19282944-19282983
>chr1:19287045-19287085
>chr1:19287383-19294009
>chr1:19295837-19296388
>chr1:19296509-19297382
>chr1:19298217-19300572
>chr1:19300602-19301707
>chr1:19302250-19302285
>chr1:19302431-19305672
>chr1:19305772-19315271
>chr1:19318942-19319079
>chr1:19319132-19319245
>chr1:19319473-19319513
>chr1:19319593-19319764
>chr1:19320150-19320310
>chr1:19320496-19320540
>chr1:19324468-19324559
>chr1:19325025-19325061
>chr1:19325149-19325212
>chr1:19325333-19325370
>chr1:19325579-19325612
>chr1:19329378-19330068
>chr1:19332264-19332788
>chr1:19332909-19332924
>chr1:19332971-19333469
>chr1:19333706-19336588
>chr1:19336696-19344402
>chr1:19344575-19345066
>chr1:19348545-19348589
>chr1:19350053-19350263
>chr1:19350289-19350326
>chr1:19351025-19351079
>chr1:19351192-19351256
>chr1:19351327-19351367
>chr1:19353474-19353516
>chr1:19360961-19361271
>chr1:19362322-19368749
>chr1:19368925-19370555
>chr1:19370955-19371007
>chr1:19371107-19372995
>chr1:19373368-19373383
>chr1:19373398-19381597
>chr1:19381697-19385520
>chr1:19385928-19386881
>chr1:19386981-19396241
>chr1:19396341-19397163
>chr1:19397413-19397890
>chr1:19401499-19401752
>chr1:19401920-19401959
>chr1:19402072-19411364
>chr1:19411515-19411662
>chr1:19411784-19412935
>chr1:19413239-19415224
>chr1:19415255-19416137
>chr1:19416241-19419073
>chr1:19419241-19419256
>chr1:19419356-19422133
>chr1:19422389-19422418
>chr1:19423824-19423976
>chr1:19424612-19440877
>chr1:19441538-19443110
>chr1:19444883-19445031
>chr1:19445985-19461991
>chr1:19462330-19463114
>chr1:19463268-19465863
>chr1:19466110-19466132
>chr1:19466241-19472760
>chr1:19475935-19477827
>chr1:19478033-19479096
>chr1:19479133-19480751
>chr1:19481614-19484832
>chr1:19484983-19485450
>chr1:19486872-19486932
>chr1:19487260-19488608
>chr1:19490673-19490712
>chr1:19492956-19493411
>chr1:19493480-19493884
>chr1:19493952-19494324
>chr1:19494745-19494807
>chr1:19497057-19505018
>chr1:19505170-19505185
>chr1:19505410-19507209
>chr1:19507437-19510172
>chr1:19510272-19512172
>chr1:19512519-19515534
>chr1:19515805-19516936
>chr1:19517460-19517724
>chr1:19518017-19518085
>chr1:19518624-19518891
>chr1:19520301-19520409
>chr1:19521246-19521677
>chr1:19521736-19522600
>chr1:19523161-19523309
>chr1:19523466-19523540
>chr1:19523693-19523802
>chr1:19523964-19524154
>chr1:19524863-19525025
>chr1:19525110-19525456
>chr1:19525511-19525713
>chr1:19525789-19526009
>chr1:19526045-19526269
>chr1:19526314-19527431
>chr1:19527476-19527515
>chr1:19528466-19528524
>chr1:19528669-19530105
>chr1:19530188-19530605
>chr1:19530646-19530689
>chr1:19530721-19530764
>chr1:19530900-19531401
>chr1:19531447-19531600
>chr1:19531691-19531992
>chr1:19532686-19532730
>chr1:19532828-19532860
>chr1:19533088-19533200
>chr1:19533321-19533442
>chr1:19533855-19533947
>chr1:19534108-19534934
>chr1:19535582-19536248
>chr1:19536291-19536324
>chr1:19536365-19536497
>chr1:19536550-19536850
>chr1:19536959-19537009
>chr1:19537167-19537234
>chr1:19537290-19537336
>chr1:19537734-19537776
>chr1:19537822-19537903
>chr1:19537977-19543553
>chr1:19543599-19543714
>chr1:19543754-19544825
>chr1:19546076-19546187
>chr1:19546264-19547837
>chr1:19547870-19548286
>chr1:19548330-19549332
>chr1:19549414-19549730
>chr1:19549858-19551373
>chr1:19551439-19552942
>chr1:19553130-19553262
>chr1:19553315-19553812
>chr1:19554708-19554758
>chr1:19555234-19555765
>chr1:19555996-19556128
>chr1:19556286-19556317
>chr1:19559569-19559749
>chr1:19560127-19561005
>chr1:19561263-19570332
>chr1:19570383-19571483
>chr1:19571588-19571698
>chr1:19571902-19572400
>chr1:19572477-19573323
>chr1:19573423-19573516
>chr1:19573808-19573913
>chr1:19573963-19574515
>chr1:19574615-19577243
>chr1:19577343-19578696
>chr1:19578731-19580041
>chr1:19580266-19581373
>chr1:19584111-19587541
>chr1:19587641-19588202
>chr1:19592267-19592350
>chr1:19593777-19593831
>chr1:19594750-19594784
>chr1:19595037-19595121
>chr1:19597147-19598148
>chr1:19598257-19599099
>chr1:19599199-19599214
>chr1:19599324-19601746
>chr1:19601782-19601831
>chr1:19601893-19601976
>chr1:19602196-19606888
>chr1:19607700-19607785
>chr1:19608104-19608152
>chr1:19610676-19610853
>chr1:19610951-19611100
>chr1:19618146-19618304
>chr1:19618819-19618861
>chr1:19619470-19619762
>chr1:19623521-19623640
>chr1:19623678-19623901
>chr1:19624016-19624082
>chr1:19624431-19625127
>chr1:19625170-19625435
>chr1:19625735-19625792
>chr1:19625838-19625950
>chr1:19626027-19626525
>chr1:19626564-19626943
>chr1:19627043-19628371
>chr1:19628587-19630897
>chr1:19631986-19632046
>chr1:19632405-19632440
>chr1:19636012-19636049
>chr1:19637505-19637627
>chr1:19637691-19637825
>chr1:19642417-19642718
>chr1:19643575-19646936
>chr1:19647075-19648420
>chr1:19648520-19654731
>chr1:19654901-19657108
>chr1:19657208-19658019
>chr1:19658220-19658509
>chr1:19658647-19658776
>chr1:19662173-19662442
>chr1:19662534-19662720
>chr1:19664435-19664784
>chr1:19665651-19665813
>chr1:19667098-19669515
>chr1:19669632-19674814
>chr1:19674946-19674984
>chr1:19675047-19675839
>chr1:19680613-19689771
>chr1:19691860-19691904
>chr1:19702683-19703025
>chr1:19703692-19708556
>chr1:19708597-19714958
>chr1:19715077-19716249
>chr1:19716367-19729478
>chr1:19729604-19731613
>chr1:19731930-19740619
>chr1:19740748-19743993
>chr1:19744222-19752622
>chr1:19752771-19753270
>chr1:19753400-19755763
>chr1:19755834-19757260
>chr1:19757379-19758075
>chr1:19758179-19759860
>chr1:19760143-19760822
>chr1:19760922-19760944
>chr1:19761045-19763608
>chr1:19763708-19764822
>chr1:19764991-19766506
>chr1:19766665-19769326
>chr1:19770413-19771085
>chr1:19776688-19776716
>chr1:19776816-19788218
>chr1:19793220-19793275
>chr1:19793311-19794656
>chr1:19794696-19798629
>chr1:19798748-19798906
>chr1:19799723-19809119
>chr1:19809260-19809319
>chr1:19809760-19809810
>chr1:19810908-19810970
>chr1:19811352-19811388
>chr1:19812455-19812508
>chr1:19816275-19816358
>chr1:19816437-19816754
>chr1:19817268-19817304
>chr1:19817834-19818469
>chr1:19819348-19819386
>chr1:19820851-19821202
>chr1:19821327-19821582
>chr1:19822311-19822543
>chr1:19822721-19822797
>chr1:19822837-19824475
>chr1:19824510-19824751
>chr1:19825660-19831272
>chr1:19831420-19832372
>chr1:19832472-19851225
>chr1:19851298-19852087
>chr1:19852647-19854365
>chr1:19854411-19884457
>chr1:19884675-19898903
>chr1:19898967-19899292
>chr1:19899875-19900266
>chr1:19900797-19900833
>chr1:19901301-19901931
>chr1:19902820-19902858
>chr1:19903842-19903888
>chr1:19903936-19903980
>chr1:19904266-19904630
>chr1:19906586-19906634
>chr1:19907743-19907814
>chr1:19908096-19908469
>chr1:19908526-19908779
>chr1:19908873-19909342
>chr1:19909421-19909570
>chr1:19909631-19910002
>chr1:19911552-19918442
>chr1:19918530-19919425
>chr1:19919465-19923704
>chr1:19923804-19931755
>chr1:19931919-19931934
>chr1:19931951-19933458
>chr1:19933646-19941489
>chr1:19942509-19942648
>chr1:19946926-19946960
>chr1:19947117-19947314
>chr1:19948984-19949082
>chr1:19949427-19949892
>chr1:19950105-19951838
>chr1:19951863-19959270
>chr1:19961291-19961358
>chr1:19961439-19961542
>chr1:19962382-19968520
>chr1:19969596-19969730
>chr1:19971033-19971213
>chr1:19974627-19974773
>chr1:19976025-19976371
>chr1:19979199-19979259
>chr1:19981281-19981366
>chr1:19981546-19981637
>chr1:19985589-19985631
>chr1:19986972-19987032
>chr1:19987084-19987137
>chr1:19992291-19999835
>chr1:19999899-20008373
>chr1:20008403-20009927
>chr1:20009959-20013043
>chr1:20013121-20016623
>chr1:20016854-20022357
>chr1:20022508-20027100
>chr1:20027220-20027236
>chr1:20027430-20031064
>chr1:20031282-20032401
>chr1:20033490-20033860
>chr1:20034037-20034052
>chr1:20034135-20035058
>chr1:20037249-20037418
>chr1:20037463-20037758
>chr1:20037808-20037968
>chr1:20038189-20038591
>chr1:20038654-20039241
>chr1:20039294-20039391
>chr1:20039424-20039526
>chr1:20039595-20039747
>chr1:20039796-20040652
>chr1:20040697-20040808
>chr1:20040877-20041320
>chr1:20041386-20041474
>chr1:20041645-20041688
>chr1:20041747-20041880
>chr1:20041952-20041995
>chr1:20042147-20042372
>chr1:20043641-20043745
>chr1:20043928-20044229
>chr1:20044574-20053284
>chr1:20054920-20055049
>chr1:20055636-20075030
>chr1:20075068-20076669
>chr1:20076756-20078794
>chr1:20078833-20084721
>chr1:20084763-20085396
>chr1:20087991-20088038
>chr1:20088838-20088875
>chr1:20089011-20089277
>chr1:20092832-20093022
>chr1:20093569-20093641
>chr1:20097919-20098050
>chr1:20098609-20105057
>chr1:20106772-20106818
>chr1:20107312-20107338
>chr1:20107806-20107974
>chr1:20108293-20108462
>chr1:20109862-20110152
>chr1:20110428-20110500
>chr1:20112065-20112440
>chr1:20115346-20115394
>chr1:20115668-20115730
>chr1:20115813-20115854
>chr1:20115903-20125835
>chr1:20126534-20126629
>chr1:20126693-20127315
>chr1:20127538-20130765
>chr1:20130823-20130917
>chr1:20130970-20131060
>chr1:20131903-20131977
>chr1:20132040-20134203
>chr1:20134669-20138416
>chr1:20138716-20139131
>chr1:20139525-20151111
>chr1:20151285-20153459
>chr1:20153641-20153656
>chr1:20153698-20163242
>chr1:20163371-20163849
>chr1:20164004-20164019
>chr1:20164122-20164868
>chr1:20165032-20174762
>chr1:20174887-20175677
>chr1:20175806-20183993
>chr1:20184120-20199708
>chr1:20199857-20207086
>chr1:20207192-20207364
>chr1:20207465-20207690
>chr1:20207739-20209938
>chr1:20210037-20210337
>chr1:20210891-20211707
>chr1:20211767-20211943
>chr1:20218560-20218636
>chr1:20218690-20218784
>chr1:20218918-20219655
>chr1:20219720-20219961
>chr1:20220098-20220134
>chr1:20220243-20220308
>chr1:20220801-20221660
>chr1:20222078-20222246
>chr1:20222373-20222417
>chr1:20222574-20222624
>chr1:20223886-20224104
>chr1:20225211-20225528
>chr1:20226327-20226383
>chr1:20226542-20226715
>chr1:20226761-20226934
>chr1:20227793-20230640
>chr1:20231006-20231199
>chr1:20231317-20247720
>chr1:20247794-20247938
>chr1:20248014-20248078
>chr1:20248103-20248708
>chr1:20249066-20254519
>chr1:20254749-20262248
>chr1:20262390-20274283
>chr1:20274939-20275019
>chr1:20275059-20275277
>chr1:20275315-20276086
>chr1:20276128-20276214
>chr1:20276242-20276808
>chr1:20276890-20277043
>chr1:20277471-20277914
>chr1:20278969-20279220
>chr1:20279276-20279604
>chr1:20279640-20279682
>chr1:20280254-20280294
>chr1:20281402-20281503
>chr1:20284916-20285088
>chr1:20289155-20289221
>chr1:20289416-20289468
>chr1:20289866-20289918
>chr1:20291138-20291254
>chr1:20291808-20291879
>chr1:20292148-20292382
>chr1:20292930-20320310
>chr1:20320425-20333610
>chr1:20333710-20337798
>chr1:20337836-20359495
>chr1:20359595-20363493
>chr1:20363729-20365153
>chr1:20365349-20365689
>chr1:20365983-20366352
>chr1:20366545-20366811
>chr1:20367642-20367743
>chr1:20367926-20367975
>chr1:20368253-20368556
>chr1:20368674-20368940
>chr1:20369769-20369870
>chr1:20370054-20370097
>chr1:20370171-20370233
>chr1:20370452-20371817
>chr1:20371899-20372580
>chr1:20372730-20373632
>chr1:20373704-20379998
>chr1:20380524-20380652
>chr1:20380741-20380838
>chr1:20380980-20381047
>chr1:20381516-20381553
>chr1:20381666-20381707
>chr1:20382061-20389653
>chr1:20389819-20392019
>chr1:20392148-20393007
>chr1:20393322-20399719
>chr1:20399996-20402230
>chr1:20402330-20402353
>chr1:20402396-20404184
>chr1:20404492-20413920
>chr1:20414403-20414676
>chr1:20414823-20415141
>chr1:20421315-20421466
>chr1:20422202-20422321
>chr1:20422465-20422525
>chr1:20422582-20423041
>chr1:20423093-20431800
>chr1:20431817-20432091
>chr1:20432238-20432309
>chr1:20432690-20436322
>chr1:20436362-20437178
>chr1:20437881-20437992
>chr1:20438100-20444818
>chr1:20444915-20444930
>chr1:20445127-20448909
>chr1:20449000-20450661
>chr1:20450701-20459574
>chr1:20459622-20460939
>chr1:20460980-20462218
>chr1:20462482-20462547
>chr1:20462730-20462769
>chr1:20462948-20463045
>chr1:20463051-20469182
>chr1:20469446-20469511
>chr1:20469679-20469733
>chr1:20469912-20470009
>chr1:20470015-20472406
>chr1:20472432-20473525
>chr1:20473580-20475935
>chr1:20476201-20476317
>chr1:20476713-20477138
>chr1:20477298-20478839
>chr1:20479832-20479939
>chr1:20480185-20480738
>chr1:20480901-20481092
>chr1:20481172-20481401
>chr1:20482403-20482440
>chr1:20483143-20483185
>chr1:20483278-20483575
>chr1:20483608-20483750
>chr1:20484229-20501266
>chr1:20501380-20506893
>chr1:20507021-20509363
>chr1:20509490-20517528
>chr1:20517856-20522663
>chr1:20522695-20523280
>chr1:20523309-20526623
>chr1:20529928-20532475
>chr1:20536646-20537823
>chr1:20537859-20538733
>chr1:20538903-20539088
>chr1:20539472-20539665
>chr1:20539742-20539849
>chr1:20540516-20540650
>chr1:20541114-20541294
>chr1:20541553-20541604
>chr1:20543514-20543643
>chr1:20543717-20543775
>chr1:20543935-20544427
>chr1:20544724-20545017
>chr1:20545248-20545621
>chr1:20546103-20553699
>chr1:20553958-20554675
>chr1:20554951-20554996
>chr1:20555029-20555579
>chr1:20555679-20560592
>chr1:20560663-20564548
>chr1:20564974-20565085
>chr1:20565115-20565182
>chr1:20565323-20572300
>chr1:20572744-20573462
>chr1:20573592-20591692
>chr1:20591822-20592922
>chr1:20593282-20595653
>chr1:20595718-20596384
>chr1:20597129-20597171
>chr1:20597530-20598031
>chr1:20598063-20599029
>chr1:20599047-20599185
>chr1:20601286-20601349
>chr1:20601702-20601826
>chr1:20602027-20602075
>chr1:20602166-20602700
>chr1:20602852-20605552
>chr1:20605596-20606196
>chr1:20606242-20606622
>chr1:20606680-20606936
>chr1:20607177-20607272
>chr1:20607433-20607643
>chr1:20607691-20609773
>chr1:20610598-20614582
>chr1:20614644-20616262
>chr1:20616288-20633378
>chr1:20638316-20638398
>chr1:20642731-20642916
>chr1:20643168-20643265
>chr1:20644548-20644667
>chr1:20645047-20645104
>chr1:20645740-20645799
>chr1:20645861-20645951
>chr1:20646203-20646288
>chr1:20646329-20647485
>chr1:20647540-20647583
>chr1:20647857-20647873
>chr1:20648004-20648120
>chr1:20648179-20648220
>chr1:20648286-20648372
>chr1:20648515-20648621
>chr1:20648653-20648973
>chr1:20649066-20649109
>chr1:20649353-20649476
>chr1:20649534-20649984
>chr1:20650383-20651182
>chr1:20651316-20651387
>chr1:20651570-20651628
>chr1:20651714-20651778
>chr1:20652016-20652195
>chr1:20652485-20652525
>chr1:20652769-20652808
>chr1:20652869-20653783
>chr1:20654100-20659718
>chr1:20660231-20676120
>chr1:20676222-20676662
>chr1:20677746-20682660
>chr1:20683225-20687188
>chr1:20687252-20687289
>chr1:20687350-20687674
>chr1:20687756-20689736
>chr1:20689931-20690106
>chr1:20690181-20690238
>chr1:20690540-20691054
>chr1:20691096-20691435
>chr1:20691632-20691817
>chr1:20691900-20692125
>chr1:20692227-20692790
>chr1:20692900-20692942
>chr1:20693073-20693178
>chr1:20693515-20693622
>chr1:20693773-20693925
>chr1:20694240-20694398
>chr1:20694596-20695003
>chr1:20695491-20695684
>chr1:20697034-20697101
>chr1:20699578-20699909
>chr1:20700081-20700281
>chr1:20700350-20700397
>chr1:20700890-20701005
>chr1:20701116-20701197
>chr1:20701328-20702263
>chr1:20702437-20702571
>chr1:20702745-20703187
>chr1:20703330-20703439
>chr1:20704289-20704318
>chr1:20705678-20705721
>chr1:20706064-20712522
>chr1:20712622-20725086
>chr1:20725830-20726183
>chr1:20726272-20727788
>chr1:20727820-20728055
>chr1:20728123-20728527
>chr1:20728710-20729360
>chr1:20729442-20729863
>chr1:20731654-20735221
>chr1:20735274-20739214
>chr1:20739242-20742478
>chr1:20742521-20749285
>chr1:20749478-20749843
>chr1:20749942-20750021
>chr1:20750091-20781117
>chr1:20781217-20781247
>chr1:20781315-20789426
>chr1:20789775-20789877
>chr1:20790032-20804520
>chr1:20804560-20805448
>chr1:20805514-20814880
>chr1:20814945-20823061
>chr1:20823150-20823216
>chr1:20823281-20823393
>chr1:20823458-20833580
>chr1:20833680-20843702
>chr1:20843845-20855963
>chr1:20856221-20865497
>chr1:20865704-20872027
>chr1:20872096-20872330
>chr1:20872381-20875585
>chr1:20875668-20876037
>chr1:20876088-20894414
>chr1:20894424-20894439
>chr1:20894567-20898280
>chr1:20898754-20899179
>chr1:20899452-20899752
>chr1:20900757-20901195
>chr1:20903303-20903446
>chr1:20904323-20904641
>chr1:20908833-20908945
>chr1:20910098-20911089
>chr1:20911234-20911384
>chr1:20916133-20916222
>chr1:20916485-20916645
>chr1:20916798-20916859
>chr1:20917016-20917060
>chr1:20917160-20923254
>chr1:20923418-20931770
>chr1:20931870-20936530
>chr1:20936563-20938636
>chr1:20939111-20943755
>chr1:20943855-20957167
>chr1:20957216-20964303
>chr1:20964438-20972415
>chr1:20972550-20987774
>chr1:20987861-20988046
>chr1:20988118-20988179
>chr1:20988360-20988555
>chr1:20990769-20990853
>chr1:20994380-20994496
>chr1:20995696-20995839
>chr1:20999211-20999366
>chr1:20999918-20999952
>chr1:21000374-21010490
>chr1:21010724-21010769
>chr1:21010943-21011164
>chr1:21011269-21011376
>chr1:21011825-21011900
>chr1:21013478-21013564
>chr1:21014007-21014162
>chr1:21014654-21014787
>chr1:21016285-21016396
>chr1:21016777-21017292
>chr1:21017354-21048512
>chr1:21048651-21048938
>chr1:21048989-21049472
>chr1:21049613-21049945
>chr1:21049991-21050319
>chr1:21050402-21052005
>chr1:21052052-21054597
>chr1:21055241-21055307
>chr1:21055495-21055581
>chr1:21055655-21059117
>chr1:21059252-21059387
>chr1:21060170-21060354
>chr1:21060444-21062597
>chr1:21062635-21066461
>chr1:21066597-21067722
>chr1:21068044-21068718
>chr1:21068961-21068991
>chr1:21069180-21069265
>chr1:21069312-21069779
>chr1:21069892-21071398
>chr1:21071435-21071654
>chr1:21071684-21073320
>chr1:21074354-21081562
>chr1:21084278-21084343
>chr1:21084401-21085436
>chr1:21085756-21085856
>chr1:21085928-21086279
>chr1:21086424-21086582
>chr1:21086649-21086992
>chr1:21087117-21087159
>chr1:21087270-21087384
>chr1:21087595-21087756
>chr1:21087857-21087903
>chr1:21087946-21088106
>chr1:21088130-21088227
>chr1:21088269-21088486
>chr1:21088568-21088711
>chr1:21088801-21089493
>chr1:21089606-21092826
>chr1:21093175-21093308
>chr1:21093372-21093439
>chr1:21094618-21094653
>chr1:21094727-21094785
>chr1:21095138-21095820
>chr1:21095855-21096004
>chr1:21096328-21096361
>chr1:21096444-21096486
>chr1:21096744-21096848
>chr1:21097592-21097716
>chr1:21097910-21101310
>chr1:21101403-21128239
>chr1:21128260-21144227
>chr1:21144259-21145023
>chr1:21145126-21145330
>chr1:21145966-21146527
>chr1:21146606-21146792
>chr1:21146867-21150491
>chr1:21150546-21150814
>chr1:21150841-21152350
>chr1:21152381-21154134
>chr1:21154242-21154548
>chr1:21154635-21154849
>chr1:21154885-21154991
>chr1:21155050-21156653
>chr1:21156721-21156789
>chr1:21156963-21157956
>chr1:21157982-21158708
>chr1:21158761-21158960
>chr1:21159161-21182953
>chr1:21183017-21190288
>chr1:21190311-21191834
>chr1:21191870-21195347
>chr1:21195489-21195563
>chr1:21197575-21197683
>chr1:21197893-21198038
>chr1:21199497-21201254
>chr1:21201513-21204340
>chr1:21204742-21204924
>chr1:21211873-21212083
>chr1:21212730-21212789
>chr1:21212858-21213216
>chr1:21213261-21213336
>chr1:21213941-21214080
>chr1:21214203-21214884
>chr1:21215125-21215185
>chr1:21215499-21215571
>chr1:21216157-21216209
>chr1:21216813-21217322
>chr1:21217410-21217534
>chr1:21217574-21217791
>chr1:21217857-21217948
>chr1:21219210-21219340
>chr1:21219650-21219747
>chr1:21219898-21220047
>chr1:21220949-21221035
>chr1:21221306-21223013
>chr1:21223054-21224454
>chr1:21224604-21231936
>chr1:21231999-21232056
>chr1:21232225-21239146
>chr1:21239282-21240042
>chr1:21240216-21241255
>chr1:21241388-21241995
>chr1:21242129-21242448
>chr1:21242492-21242537
>chr1:21243355-21243530
>chr1:21243618-21244035
>chr1:21244074-21244123
>chr1:21244248-21244369
>chr1:21244843-21244998
>chr1:21245061-21245279
>chr1:21245355-21245418
>chr1:21246128-21246357
>chr1:21246659-21246701
>chr1:21246864-21246922
>chr1:21247616-21247958
>chr1:21249568-21249722
>chr1:21249807-21250082
>chr1:21250167-21250401
>chr1:21250475-21250552
>chr1:21250599-21250822
>chr1:21250869-21250954
>chr1:21251098-21251167
>chr1:21251242-21251279
>chr1:21251384-21251880
>chr1:21251953-21252054
>chr1:21252365-21252407
>chr1:21253407-21262878
>chr1:21263491-21263881
>chr1:21264034-21264049
>chr1:21264071-21266805
>chr1:21266851-21266870
>chr1:21266970-21268651
>chr1:21268700-21277719
>chr1:21277849-21286993
>chr1:21287119-21288160
>chr1:21288289-21296071
>chr1:21297314-21297351
>chr1:21297828-21298408
>chr1:21298653-21299150
>chr1:21299265-21305187
>chr1:21305327-21310260
>chr1:21310624-21316068
>chr1:21316240-21320043
>chr1:21320256-21321149
>chr1:21321563-21342590
>chr1:21342892-21344737
>chr1:21345162-21346696
>chr1:21346796-21372369
>chr1:21372492-21372602
>chr1:21372719-21372857
>chr1:21373091-21375017
>chr1:21376596-21376658
>chr1:21377648-21377740
>chr1:21377803-21377901
>chr1:21383825-21383840
>chr1:21384601-21384647
>chr1:21385645-21385691
>chr1:21391254-21392409
>chr1:21392476-21393759
>chr1:21394033-21394228
>chr1:21394272-21394671
>chr1:21394724-21394879
>chr1:21395007-21395095
>chr1:21395133-21395217
>chr1:21395306-21395540
>chr1:21395757-21395791
>chr1:21395896-21396323
>chr1:21396422-21396497
>chr1:21396599-21401837
>chr1:21401896-21411351
>chr1:21411676-21411854
>chr1:21412384-21412462
>chr1:21412550-21412652
>chr1:21412708-21412784
>chr1:21413171-21413241
>chr1:21414174-21414225
>chr1:21416326-21433310
>chr1:21433433-21433464
>chr1:21433562-21433619
>chr1:21433926-21435618
>chr1:21437297-21437795
>chr1:21437839-21446984
>chr1:21448300-21448371
>chr1:21449696-21449880
>chr1:21449995-21450191
>chr1:21450456-21450492
>chr1:21450563-21450600
>chr1:21451759-21451805
>chr1:21452057-21452124
>chr1:21452577-21453816
>chr1:21454122-21454264
>chr1:21459639-21459672
>chr1:21461737-21461906
>chr1:21463899-21463975
>chr1:21474105-21477927
>chr1:21478009-21478211
>chr1:21478316-21478356
>chr1:21478412-21478443
>chr1:21478740-21478785
>chr1:21478884-21479186
>chr1:21479328-21479593
>chr1:21479680-21479925
>chr1:21480063-21480925
>chr1:21481461-21481588
>chr1:21482244-21489879
>chr1:21489908-21491104
>chr1:21491171-21491274
>chr1:21492433-21492501
>chr1:21493386-21493466
>chr1:21493542-21494564
>chr1:21494649-21494966
>chr1:21495013-21495150
>chr1:21495216-21495288
>chr1:21495522-21495570
>chr1:21495611-21495721
>chr1:21495937-21496072
>chr1:21496121-21496150
>chr1:21496230-21496338
>chr1:21496434-21496723
>chr1:21496880-21497099
>chr1:21497517-21497601
>chr1:21497904-21498156
>chr1:21498201-21498299
>chr1:21498727-21498928
>chr1:21499181-21499452
>chr1:21499514-21499781
>chr1:21499928-21509028
>chr1:21509606-21518290
>chr1:21518390-21519182
>chr1:21519315-21520143
>chr1:21520923-21520976
>chr1:21521047-21521177
>chr1:21521465-21521676
>chr1:21521764-21522051
>chr1:21522088-21523484
>chr1:21525235-21525294
>chr1:21527332-21528307
>chr1:21528388-21528602
>chr1:21528721-21529457
>chr1:21529477-21537158
>chr1:21537180-21537223
>chr1:21537335-21537441
>chr1:21537529-21537580
>chr1:21537731-21538033
>chr1:21538118-21539202
>chr1:21539236-21539359
>chr1:21539703-21539751
>chr1:21539964-21540007
>chr1:21540050-21541180
>chr1:21544093-21544427
>chr1:21545477-21555517
>chr1:21555644-21557763
>chr1:21557863-21557887
>chr1:21557928-21558834
>chr1:21558948-21564768
>chr1:21565419-21565467
>chr1:21566483-21566892
>chr1:21567508-21567592
>chr1:21567682-21567732
>chr1:21569442-21569591
>chr1:21570496-21570590
>chr1:21572245-21572336
>chr1:21573335-21573383
>chr1:21573593-21574757
>chr1:21574857-21577367
>chr1:21577494-21595947
>chr1:21596069-21597482
>chr1:21597637-21597682
>chr1:21597839-21598408
>chr1:21598448-21598503
>chr1:21599015-21599281
>chr1:21599447-21599553
>chr1:21602642-21603088
>chr1:21603122-21603433
>chr1:21603490-21603708
>chr1:21604206-21604297
>chr1:21604382-21605682
>chr1:21605719-21606753
>chr1:21606820-21607998
>chr1:21608083-21610725
>chr1:21610761-21610833
>chr1:21610893-21621293
>chr1:21621506-21634881
>chr1:21634998-21635883
>chr1:21635928-21636045
>chr1:21636056-21636178
>chr1:21636236-21637120
>chr1:21637154-21638794
>chr1:21638842-21639175
>chr1:21639274-21639524
>chr1:21639556-21640532
>chr1:21640577-21640637
>chr1:21640692-21654157
>chr1:21654284-21657148
>chr1:21657354-21658863
>chr1:21659237-21659266
>chr1:21659386-21664596
>chr1:21664696-21667422
>chr1:21667686-21667702
>chr1:21667824-21680026
>chr1:21680687-21680880
>chr1:21685178-21685255
>chr1:21685444-21685613
>chr1:21688424-21688473
>chr1:21688657-21688774
>chr1:21688880-21689060
>chr1:21689142-21689189
>chr1:21690937-21691101
>chr1:21694479-21694710
>chr1:21700352-21700768
>chr1:21700816-21701094
>chr1:21707062-21708831
>chr1:21708885-21708966
>chr1:21711472-21711504
>chr1:21711534-21711598
>chr1:21714058-21714118
>chr1:21715855-21715913
>chr1:21717148-21717411
>chr1:21717459-21717608
>chr1:21718434-21718683
>chr1:21722673-21723014
>chr1:21723227-21723364
>chr1:21724255-21725711
>chr1:21725775-21733168
>chr1:21736415-21736835
>chr1:21738102-21739445
>chr1:21739462-21740924
>chr1:21741335-21753796
>chr1:21755133-21755332
>chr1:21763734-21763985
>chr1:21766151-21766550
>chr1:21766683-21766793
>chr1:21767365-21767823
>chr1:21767949-21768042
>chr1:21769494-21770452
>chr1:21773668-21773771
>chr1:21773901-21773987
>chr1:21774216-21774273
>chr1:21774327-21774894
>chr1:21778807-21779058
>chr1:21781224-21781623
>chr1:21781756-21781866
>chr1:21782438-21782896
>chr1:21783022-21783115
>chr1:21784567-21785525
>chr1:21788741-21788844
>chr1:21788974-21789060
>chr1:21789289-21789346
>chr1:21789400-21795090
>chr1:21795810-21803577
>chr1:21804321-21810398
>chr1:21810419-21810467
>chr1:21811651-21811711
>chr1:21812212-21812338
>chr1:21812404-21812503
>chr1:21812620-21812810
>chr1:21813316-21831603
>chr1:21831735-21831778
>chr1:21832006-21838713
>chr1:21839561-21877529
>chr1:21877577-21886149
>chr1:21886214-21886419
>chr1:21886482-21886578
>chr1:21886764-21887008
>chr1:21887736-21899738
>chr1:21900616-21900750
>chr1:21901263-21901381
>chr1:21901604-21902964
>chr1:21903536-21903596
>chr1:21903655-21904717
>chr1:21905155-21905931
>chr1:21906017-21907646
>chr1:21907839-21908018
>chr1:21908064-21908146
>chr1:21908422-21914226
>chr1:21914278-21916127
>chr1:21916176-21916834
>chr1:21916970-21927814
>chr1:21927922-21929345
>chr1:21929352-21938006
>chr1:21938112-21938637
>chr1:21938815-21939064
>chr1:21939117-21939351
>chr1:21939470-21939512
>chr1:21939677-21939837
>chr1:21939915-21940452
>chr1:21940508-21944645
>chr1:21944772-21951747
>chr1:21952116-21952145
>chr1:21952939-21953115
>chr1:21953387-21953502
>chr1:21953581-21953693
>chr1:21953735-21953958
>chr1:21954200-21954603
>chr1:21954674-21959080
>chr1:21959128-21972326
>chr1:21972392-21973460
>chr1:21973652-21973717
>chr1:21973820-21973937
>chr1:21974071-21974132
>chr1:21974199-21974402
>chr1:21975023-21978793
>chr1:21978826-21980806
>chr1:21981021-21981263
>chr1:21981415-21981619
>chr1:21983770-21983963
>chr1:21985497-21985610
>chr1:21990254-21990365
>chr1:21994950-22005971
>chr1:22006144-22006219
>chr1:22006329-22006741
>chr1:22006816-22007093
>chr1:22009051-22009837
>chr1:22009967-22010224
>chr1:22010400-22010523
>chr1:22010882-22010961
>chr1:22012705-22015297
>chr1:22015367-22015572
>chr1:22015720-22015762
>chr1:22015808-22015867
>chr1:22016262-22016824
>chr1:22017019-22017203
>chr1:22017355-22017392
>chr1:22017688-22018018
>chr1:22019636-22019676
>chr1:22019755-22019841
>chr1:22020234-22020937
>chr1:22021694-22021763
>chr1:22021799-22022483
>chr1:22022536-22029877
>chr1:22029977-22031881
>chr1:22031931-22038790
>chr1:22038902-22041385
>chr1:22041424-22041550
>chr1:22041580-22050350
>chr1:22050418-22056980
>chr1:22057165-22058852
>chr1:22059115-22060156
>chr1:22060412-22064223
>chr1:22064708-22065092
>chr1:22066484-22066548
>chr1:22070043-22070852
>chr1:22072382-22078658
>chr1:22078965-22079827
>chr1:22080518-22081083
>chr1:22081120-22092886
>chr1:22092995-22099471
>chr1:22099541-22124094
>chr1:22124104-22124119
>chr1:22124236-22133450
>chr1:22133755-22138972
>chr1:22139112-22139807
>chr1:22139907-22141236
>chr1:22141570-22144014
>chr1:22144131-22146099
>chr1:22146199-22147403
>chr1:22147528-22151417
>chr1:22152519-22152566
>chr1:22155031-22155172
>chr1:22156115-22156264
>chr1:22156303-22156525
>chr1:22156576-22156770
>chr1:22157767-22159270
>chr1:22159308-22159360
>chr1:22159408-22159553
>chr1:22159632-22163351
>chr1:22163521-22165276
>chr1:22165309-22165524
>chr1:22165684-22166973
>chr1:22167001-22168089
>chr1:22168253-22169348
>chr1:22169569-22170557
>chr1:22170738-22172582
>chr1:22172676-22172913
>chr1:22173017-22173032
>chr1:22173132-22173148
>chr1:22173209-22178329
>chr1:22178497-22178745
>chr1:22178860-22181074
>chr1:22181153-22181198
>chr1:22181544-22181995
>chr1:22182218-22182853
>chr1:22183357-22183439
>chr1:22183472-22184997
>chr1:22185073-22185089
>chr1:22185239-22185995
>chr1:22186141-22186156
>chr1:22186213-22187064
>chr1:22187184-22188226
>chr1:22188484-22193049
>chr1:22193123-22194560
>chr1:22194641-22194886
>chr1:22195028-22195824
>chr1:22196211-22197593
>chr1:22197664-22197787
>chr1:22197828-22198464
>chr1:22198704-22199276
>chr1:22199377-22199600
>chr1:22199699-22199795
>chr1:22200215-22204218
>chr1:22204232-22204463
>chr1:22204519-22204966
>chr1:22205214-22205237
>chr1:22205363-22217627
>chr1:22217771-22217823
>chr1:22217962-22219425
>chr1:22219606-22219963
>chr1:22220096-22221547
>chr1:22221598-22221921
>chr1:22222244-22228540
>chr1:22228820-22230384
>chr1:22230873-22230908
>chr1:22230993-22234072
>chr1:22234216-22237343
>chr1:22237460-22239060
>chr1:22239077-22242595
>chr1:22243192-22243715
>chr1:22243930-22244007
>chr1:22244228-22244806
>chr1:22244872-22244953
>chr1:22244985-22245156
>chr1:22250308-22250642
>chr1:22253970-22254003
>chr1:22260750-22260811
>chr1:22260888-22261144
>chr1:22261702-22261776
>chr1:22261902-22262366
>chr1:22262661-22263114
>chr1:22263351-22263444
>chr1:22263549-22263960
>chr1:22264033-22264285
>chr1:22264790-22282337
>chr1:22283795-22304163
>chr1:22304208-22305626
>chr1:22305942-22305958
>chr1:22306058-22309576
>chr1:22309653-22309780
>chr1:22310022-22310269
>chr1:22310529-22310758
>chr1:22310805-22310857
>chr1:22310935-22311463
>chr1:22314946-22315022
>chr1:22315314-22315441
>chr1:22316934-22316984
>chr1:22317706-22317848
>chr1:22318178-22322528
>chr1:22322711-22324494
>chr1:22324700-22324947
>chr1:22325011-22325029
>chr1:22325189-22354978
>chr1:22355195-22371649
>chr1:22372754-22372812
>chr1:22376444-22376971
>chr1:22377519-22377605
>chr1:22378241-22378279
>chr1:22379723-22379771
>chr1:22385500-22385574
>chr1:22387326-22388083
>chr1:22388108-22398394
>chr1:22398460-22401086
>chr1:22401186-22401835
>chr1:22402160-22402186
>chr1:22402533-22402775
>chr1:22403319-22412005
>chr1:22412260-22421040
>chr1:22421306-22430942
>chr1:22431553-22431591
>chr1:22431840-22431868
>chr1:22432382-22432535
>chr1:22434651-22434737
>chr1:22439569-22439711
>chr1:22443838-22446512
>chr1:22446618-22446658
>chr1:22446899-22446995
>chr1:22447397-22454883
>chr1:22455023-22455063
>chr1:22455130-22458275
>chr1:22458390-22460168
>chr1:22460665-22460907
>chr1:22461213-22461252
>chr1:22463361-22463589
>chr1:22464473-22464509
>chr1:22465905-22465942
>chr1:22466195-22474787
>chr1:22474957-22477819
>chr1:22477919-22480652
>chr1:22480752-22486330
>chr1:22486527-22486623
>chr1:22487025-22488324
>chr1:22488662-22489268
>chr1:22489305-22489489
>chr1:22489772-22489830
>chr1:22490195-22490391
>chr1:22490696-22490735
>chr1:22490776-22490888
>chr1:22491651-22491702
>chr1:22493313-22495273
>chr1:22495402-22495723
>chr1:22496829-22496926
>chr1:22503606-22503656
>chr1:22512272-22512365
>chr1:22513741-22527009
>chr1:22527220-22528457
>chr1:22529902-22547705
>chr1:22547805-22561599
>chr1:22561699-22580470
>chr1:22581082-22581401
>chr1:22581454-22581547
>chr1:22581671-22582210
>chr1:22582473-22582521
>chr1:22582838-22582988
>chr1:22583239-22583635
>chr1:22584650-22584726
>chr1:22586846-22586891
>chr1:22589250-22589321
>chr1:22594773-22594892
>chr1:22596343-22596983
>chr1:22597242-22597390
>chr1:22597458-22598294
>chr1:22598498-22598704
>chr1:22598923-22608550
>chr1:22608749-22613911
>chr1:22613960-22614083
>chr1:22614923-22615077
>chr1:22615178-22615405
>chr1:22616153-22616190
>chr1:22617723-22617933
>chr1:22617968-22618005
>chr1:22619695-22620131
>chr1:22620253-22620319
>chr1:22620429-22620886
>chr1:22621139-22621399
>chr1:22621451-22621710
>chr1:22621828-22621919
>chr1:22621994-22622128
>chr1:22622161-22622454
>chr1:22622532-22622734
>chr1:22622829-22622965
>chr1:22622982-22624106
>chr1:22624181-22625572
>chr1:22625716-22625875
>chr1:22625998-22626945
>chr1:22627112-22627704
>chr1:22627852-22627919
>chr1:22627979-22628248
>chr1:22628346-22628462
>chr1:22630327-22630607
>chr1:22643257-22643308
>chr1:22651446-22651528
>chr1:22652826-22653754
>chr1:22657561-22657684
>chr1:22657948-22676705
>chr1:22677043-22678183
>chr1:22678868-22679014
>chr1:22679099-22679207
>chr1:22679704-22682572
>chr1:22682601-22696235
>chr1:22696415-22696530
>chr1:22696604-22696716
>chr1:22696856-22697660
>chr1:22697796-22697834
>chr1:22697889-22698099
>chr1:22698196-22698450
>chr1:22698490-22698536
>chr1:22698577-22704501
>chr1:22704601-22704626
>chr1:22704672-22708838
>chr1:22708938-22709005
>chr1:22709039-22713884
>chr1:22713929-22714011
>chr1:22714063-22714160
>chr1:22714204-22714237
>chr1:22714276-22714373
>chr1:22714457-22714994
>chr1:22715290-22715438
>chr1:22715779-22715916
>chr1:22716558-22721941
>chr1:22721982-22722944
>chr1:22723083-22724465
>chr1:22724493-22724708
>chr1:22724715-22724757
>chr1:22725113-22725179
>chr1:22725467-22728960
>chr1:22728988-22729203
>chr1:22729210-22729252
>chr1:22729608-22729674
>chr1:22729963-22733404
>chr1:22734008-22734265
>chr1:22734829-22734931
>chr1:22742301-22742364
>chr1:22743146-22743299
>chr1:22747822-22748045
>chr1:22748292-22760614
>chr1:22760711-22760957
>chr1:22761146-22761197
>chr1:22761610-22770523
>chr1:22771004-22771119
>chr1:22771158-22771228
>chr1:22774813-22774921
>chr1:22775925-22776018
>chr1:22776163-22778193
>chr1:22778272-22778684
>chr1:22778745-22778892
>chr1:22778936-22792076
>chr1:22792176-22792338
>chr1:22792515-22793017
>chr1:22793073-22793129
>chr1:22793229-22800168
>chr1:22800268-22821202
>chr1:22821418-22822112
>chr1:22822185-22822696
>chr1:22822732-22822829
>chr1:22822873-22823323
>chr1:22823625-22831703
>chr1:22831762-22832730
>chr1:22832785-22835441
>chr1:22835475-22841499
>chr1:22841557-22842206
>chr1:22842310-22845621
>chr1:22846244-22860898
>chr1:22861352-22861479
>chr1:22861512-22861570
>chr1:22861631-22861676
>chr1:22861931-22862146
>chr1:22865110-22865679
>chr1:22869625-22870206
>chr1:22870317-22871609
>chr1:22872224-22872270
>chr1:22872537-22872601
>chr1:22876120-22876313
>chr1:22876891-22877137
>chr1:22877536-22886911
>chr1:22894603-22894674
>chr1:22894941-22897251
>chr1:22897303-22897581
>chr1:22897940-22897977
>chr1:22898450-22910709
>chr1:22910769-22911671
>chr1:22911740-22919943
>chr1:22920003-22920081
>chr1:22920151-22925464
>chr1:22925565-22925835
>chr1:22926751-22926788
>chr1:22927140-22927415
>chr1:22927467-22928286
>chr1:22928583-22934968
>chr1:22935630-22935741
>chr1:22935946-22936350
>chr1:22936966-22937119
>chr1:22938371-22938777
>chr1:22939944-22940113
>chr1:22941391-22941457
>chr1:22941793-22973578
>chr1:22973696-22973752
>chr1:22978045-22978883
>chr1:22979729-22979949
>chr1:22980173-22980253
>chr1:22981054-22982214
>chr1:22982264-22982761
>chr1:22982888-22982982
>chr1:22983010-22983373
>chr1:22983492-22983751
>chr1:22984792-22985036
>chr1:22985120-22985169
>chr1:22985231-22985336
>chr1:22985407-22985576
>chr1:22985737-22985911
>chr1:22987241-22987451
>chr1:22987516-22988241
>chr1:22988276-22990228
>chr1:22990673-22990749
>chr1:22990855-22991114
>chr1:22991385-22991593
>chr1:22993645-22993882
>chr1:22994213-23015190
>chr1:23015942-23019515
>chr1:23019525-23023430
>chr1:23023456-23026571
>chr1:23026671-23045192
>chr1:23048390-23048716
>chr1:23049832-23050032
>chr1:23050782-23051229
>chr1:23052567-23052731
>chr1:23053393-23053471
>chr1:23056259-23059698
>chr1:23059737-23061732
>chr1:23061762-23062408
>chr1:23062470-23062639
>chr1:23062721-23062819
>chr1:23063532-23063922
>chr1:23063957-23064269
>chr1:23067025-23067682
>chr1:23067718-23068592
>chr1:23068649-23068906
>chr1:23068979-23069860
>chr1:23070009-23070200
>chr1:23070473-23070900
>chr1:23070938-23071252
>chr1:23071281-23071414
>chr1:23071456-23071594
>chr1:23071644-23073555
>chr1:23073597-23073769
>chr1:23073813-23077447
>chr1:23077496-23081783
>chr1:23081820-23088114
>chr1:23088171-23088789
>chr1:23088838-23090235
>chr1:23090432-23090447
>chr1:23090519-23091072
>chr1:23091255-23092474
>chr1:23092564-23095361
>chr1:23095428-23095673
>chr1:23095715-23096324
>chr1:23096393-23096506
>chr1:23096593-23096730
>chr1:23097103-23097625
>chr1:23097687-23097923
>chr1:23099322-23099377
>chr1:23099925-23100047
>chr1:23100142-23100222
>chr1:23100275-23100521
>chr1:23101003-23101070
>chr1:23103057-23103171
>chr1:23103447-23103504
>chr1:23103595-23103639
>chr1:23104176-23106606
>chr1:23107005-23107069
>chr1:23107353-23107564
>chr1:23111214-23111662
>chr1:23112647-23113105
>chr1:23117096-23117499
>chr1:23118795-23121188
>chr1:23121427-23129112
>chr1:23129180-23129592
>chr1:23129638-23130287
>chr1:23130348-23141797
>chr1:23142033-23143831
>chr1:23143931-23151773
>chr1:23151873-23155062
>chr1:23155650-23157144
>chr1:23157311-23164383
>chr1:23164429-23164540
>chr1:23164597-23165196
>chr1:23165611-23168137
>chr1:23168270-23182959
>chr1:23183069-23183876
>chr1:23184074-23184672
>chr1:23185076-23186733
>chr1:23186866-23186925
>chr1:23187517-23187675
>chr1:23188358-23188691
>chr1:23193544-23193790
>chr1:23194665-23195291
>chr1:23195341-23195533
>chr1:23195700-23195923
>chr1:23196193-23196310
>chr1:23196380-23196458
>chr1:23196681-23197078
>chr1:23197877-23197951
>chr1:23198057-23198157
>chr1:23198216-23198358
>chr1:23200756-23200822
>chr1:23201180-23201220
>chr1:23201296-23201596
>chr1:23201663-23211872
>chr1:23211903-23211952
>chr1:23212051-23212353
>chr1:23212401-23212823
>chr1:23212885-23213996
>chr1:23214046-23214200
>chr1:23214235-23214309
>chr1:23214454-23214523
>chr1:23214727-23214822
>chr1:23215280-23215516
>chr1:23216044-23216089
>chr1:23219135-23219281
>chr1:23220259-23221036
>chr1:23222680-23222862
>chr1:23224339-23224433
>chr1:23225663-23225923
>chr1:23229555-23229591
>chr1:23232079-23232404
>chr1:23232508-23232555
>chr1:23232649-23233000
>chr1:23238235-23238428
>chr1:23238552-23238583
>chr1:23239058-23239147
>chr1:23243855-23243897
>chr1:23245561-23246192
>chr1:23250521-23250748
>chr1:23251059-23251110
>chr1:23251252-23251314
>chr1:23251398-23251448
>chr1:23251979-23252265
>chr1:23252308-23252413
>chr1:23252897-23252993
>chr1:23253600-23253694
>chr1:23253853-23253966
>chr1:23254951-23268246
>chr1:23268276-23271528
>chr1:23272069-23272502
>chr1:23273032-23273072
>chr1:23273321-23273395
>chr1:23275092-23275157
>chr1:23275227-23275694
>chr1:23275712-23275790
>chr1:23275998-23276041
>chr1:23276954-23276999
>chr1:23277511-23298010
>chr1:23300628-23301247
>chr1:23301731-23302306
>chr1:23302375-23302518
>chr1:23303099-23303207
>chr1:23303470-23303738
>chr1:23305847-23306129
>chr1:23306513-23306722
>chr1:23308012-23308046
>chr1:23308177-23308220
>chr1:23308256-23311708
>chr1:23311755-23312976
>chr1:23313016-23313096
>chr1:23314302-23315110
>chr1:23316503-23317182
>chr1:23317237-23319397
>chr1:23319496-23321962
>chr1:23322008-23322056
>chr1:23322753-23335767
>chr1:23336129-23336161
>chr1:23336280-23336403
>chr1:23336488-23338243
>chr1:23338935-23339023
>chr1:23340408-23340602
>chr1:23342326-23347565
>chr1:23350492-23350652
>chr1:23350923-23359393
>chr1:23359493-23364181
>chr1:23364238-23364450
>chr1:23364492-23365317
>chr1:23365391-23368595
>chr1:23368616-23369674
>chr1:23369729-23372090
>chr1:23372140-23379149
>chr1:23379595-23379685
>chr1:23381312-23397384
>chr1:23397553-23411031
>chr1:23411073-23411543
>chr1:23411643-23413541
>chr1:23413645-23413772
>chr1:23413976-23414047
>chr1:23414444-23414564
>chr1:23414649-23414690
>chr1:23414786-23421850
>chr1:23426160-23426235
>chr1:23426586-23427320
>chr1:23427351-23427625
>chr1:23428771-23428814
>chr1:23428958-23429035
>chr1:23429095-23429129
>chr1:23429196-23429241
>chr1:23429653-23431007
>chr1:23431107-23447434
>chr1:23447503-23447609
>chr1:23447731-23447764
>chr1:23447864-23448731
>chr1:23449750-23451541
>chr1:23451551-23452101
>chr1:23452150-23458270
>chr1:23458370-23469398
>chr1:23469430-23470637
>chr1:23470670-23473527
>chr1:23473578-23476669
>chr1:23476741-23477178
>chr1:23477476-23477633
>chr1:23478354-23478385
>chr1:23478586-23478638
>chr1:23478756-23479413
>chr1:23480441-23481802
>chr1:23481902-23483134
>chr1:23483185-23485264
>chr1:23485364-23485406
>chr1:23486470-23486488
>chr1:23487007-23487055
>chr1:23487470-23487514
>chr1:23487709-23487740
>chr1:23488077-23488584
>chr1:23489248-23490193
>chr1:23490272-23490477
>chr1:23490581-23490642
>chr1:23490970-23491022
>chr1:23491888-23492354
>chr1:23492850-23494047
>chr1:23494190-23499544
>chr1:23499644-23502715
>chr1:23502761-23502994
>chr1:23503174-23514726
>chr1:23514843-23515016
>chr1:23515546-23528816
>chr1:23529175-23533585
>chr1:23534438-23534551
>chr1:23534769-23539711
>chr1:23540076-23540232
>chr1:23540351-23545191
>chr1:23545291-23545307
>chr1:23545318-23553357
>chr1:23557805-23557838
>chr1:23558363-23558705
>chr1:23559898-23560046
>chr1:23562346-23562536
>chr1:23565337-23565404
>chr1:23567688-23576464
>chr1:23579102-23579347
>chr1:23579495-23579593
>chr1:23579789-23579825
>chr1:23579970-23580005
>chr1:23581099-23581166
>chr1:23581413-23581511
>chr1:23581611-23582185
>chr1:23582424-23582488
>chr1:23584280-23584503
>chr1:23584593-23584828
>chr1:23585026-23585098
>chr1:23585197-23585588
>chr1:23586418-23587023
>chr1:23588613-23589028
>chr1:23589385-23589567
>chr1:23589959-23590016
>chr1:23590859-23591148
>chr1:23591803-23591874
>chr1:23591971-23593219
>chr1:23593280-23594637
>chr1:23594750-23594858
>chr1:23595080-23595440
>chr1:23595757-23595829
>chr1:23596670-23596752
>chr1:23596804-23596857
>chr1:23597033-23597121
>chr1:23599524-23599618
>chr1:23599969-23600409
>chr1:23600496-23600641
>chr1:23601319-23601358
>chr1:23601483-23601599
>chr1:23601818-23603446
>chr1:23603532-23603670
>chr1:23606133-23606280
>chr1:23618871-23642210
>chr1:23644893-23652323
>chr1:23657339-23657418
>chr1:23657570-23657689
>chr1:23658038-23658090
>chr1:23658127-23658182
>chr1:23658343-23658615
>chr1:23658643-23658720
>chr1:23659317-23659887
>chr1:23660675-23660752
>chr1:23661282-23661340
>chr1:23663864-23663931
>chr1:23664028-23664062
>chr1:23664381-23664435
>chr1:23665226-23666333
>chr1:23666412-23666578
>chr1:23666975-23667010
>chr1:23667105-23667136
>chr1:23667198-23667432
>chr1:23667894-23667985
>chr1:23668190-23668367
>chr1:23669641-23669679
>chr1:23671394-23672890
>chr1:23672931-23692010
>chr1:23692349-23692728
>chr1:23692800-23692964
>chr1:23693147-23693231
>chr1:23693362-23693609
>chr1:23694167-23694295
>chr1:23694344-23694477
>chr1:23694561-23694598
>chr1:23694778-23694820
>chr1:23695225-23695286
>chr1:23695576-23695618
>chr1:23695794-23695908
>chr1:23696020-23696155
>chr1:23696192-23696589
>chr1:23696650-23696804
>chr1:23698108-23707461
>chr1:23708566-23708606
>chr1:23708684-23708863
>chr1:23709079-23709115
>chr1:23709183-23709261
>chr1:23710608-23710658
>chr1:23710803-23710927
>chr1:23711992-23718307
>chr1:23718347-23719368
>chr1:23721574-23722168
>chr1:23722288-23722314
>chr1:23724303-23724518
>chr1:23724878-23724921
>chr1:23727090-23727299
>chr1:23727399-23729850
>chr1:23730129-23730206
>chr1:23730757-23730800
>chr1:23730849-23730891
>chr1:23731301-23732208
>chr1:23733979-23739706
>chr1:23739944-23748057
>chr1:23748160-23748176
>chr1:23748276-23754266
>chr1:23754338-23754915
>chr1:23755229-23755485
>chr1:23755536-23755615
>chr1:23755657-23756177
>chr1:23756319-23756939
>chr1:23756996-23757457
>chr1:23757511-23757596
>chr1:23757660-23757729
>chr1:23757889-23758139
>chr1:23758191-23758359
>chr1:23758792-23759206
>chr1:23759306-23759514
>chr1:23759565-23759672
>chr1:23759766-23760042
>chr1:23760185-23760262
>chr1:23760309-23760340
>chr1:23760415-23760522
>chr1:23760586-23760741
>chr1:23760948-23761217
>chr1:23761337-23761570
>chr1:23761616-23762085
>chr1:23762220-23762269
>chr1:23762316-23762393
>chr1:23762443-23762483
>chr1:23762737-23762772
>chr1:23763118-23763257
>chr1:23763346-23763375
>chr1:23764323-23764700
>chr1:23764721-23767449
>chr1:23767491-23767724
>chr1:23767778-23779101
>chr1:23779152-23780354
>chr1:23780556-23780617
>chr1:23780839-23785548
>chr1:23785612-23790276
>chr1:23790340-23802603
>chr1:23802657-23802925
>chr1:23802955-23803393
>chr1:23803472-23804175
>chr1:23804220-23805839
>chr1:23806468-23807098
>chr1:23807708-23807854
>chr1:23808033-23808108
>chr1:23808267-23813714
>chr1:23813923-23813938
>chr1:23814038-23815645
>chr1:23815774-23817187
>chr1:23817310-23818181
>chr1:23818712-23821081
>chr1:23821570-23825234
>chr1:23825379-23828254
>chr1:23828354-23828370
>chr1:23828425-23831035
>chr1:23831093-23831405
>chr1:23831439-23831527
>chr1:23831667-23831760
>chr1:23831859-23831892
>chr1:23832053-23832101
>chr1:23832316-23832356
>chr1:23832414-23832478
>chr1:23832530-23832717
>chr1:23832849-23833563
>chr1:23834477-23834519
>chr1:23834658-23834736
>chr1:23834794-23834880
>chr1:23835272-23835623
>chr1:23836140-23836189
>chr1:23836489-23836683
>chr1:23836925-23837008
>chr1:23837100-23837238
>chr1:23838777-23838874
>chr1:23839121-23839205
>chr1:23839410-23839465
>chr1:23839810-23839962
>chr1:23840050-23840081
>chr1:23840161-23840220
>chr1:23840399-23840628
>chr1:23843650-23843747
>chr1:23844095-23844181
>chr1:23844604-23844659
>chr1:23845102-23845320
>chr1:23845597-23845831
>chr1:23845871-23850295
>chr1:23850334-23850364
>chr1:23850884-23850943
>chr1:23851004-23851437
>chr1:23851503-23851695
>chr1:23851841-23851998
>chr1:23852032-23852075
>chr1:23852379-23852563
>chr1:23852916-23853030
>chr1:23853119-23853225
>chr1:23853460-23853812
>chr1:23854012-23854516
>chr1:23854808-23854918
>chr1:23855230-23855306
>chr1:23855353-23856497
>chr1:23856551-23857392
>chr1:23857495-23857563
>chr1:23857728-23857764
>chr1:23858695-23858975
>chr1:23859080-23859123
>chr1:23859268-23859321
>chr1:23859370-23859507
>chr1:23859553-23859640
>chr1:23860274-23860397
>chr1:23860546-23860588
>chr1:23860772-23860912
>chr1:23860942-23860991
>chr1:23861070-23861086
>chr1:23861186-23861624
>chr1:23861782-23862922
>chr1:23863202-23863240
>chr1:23863284-23868030
>chr1:23868172-23871730
>chr1:23871933-23875418
>chr1:23875591-23875637
>chr1:23875859-23875895
>chr1:23877455-23877645
>chr1:23877672-23877811
>chr1:23877853-23881561
>chr1:23881730-23882051
>chr1:23882110-23882266
>chr1:23882333-23883011
>chr1:23883066-23888042
>chr1:23888090-23919397
>chr1:23919439-23920440
>chr1:23921147-23921183
>chr1:23926454-23926504
>chr1:23926538-23926664
>chr1:23927576-23927626
>chr1:23927741-23927775
>chr1:23927830-23927912
>chr1:23927974-23928725
>chr1:23929108-23931405
>chr1:23931455-23931799
>chr1:23932669-23932759
>chr1:23934296-23934341
>chr1:23934935-23935006
>chr1:23935725-23936006
>chr1:23937988-23938036
>chr1:23940993-23945887
>chr1:23946028-23950343
>chr1:23952259-23952285
>chr1:23954409-23954424
>chr1:23954547-23960299
>chr1:23968611-23968694
>chr1:23968745-23968789
>chr1:23968996-23969027
>chr1:23970547-24000415
>chr1:24000546-24005249
>chr1:24007344-24007387
>chr1:24007707-24008329
>chr1:24008417-24017948
>chr1:24018026-24018192
>chr1:24018285-24018642
>chr1:24018717-24018943
>chr1:24018964-24019357
>chr1:24020768-24020843
>chr1:24021224-24021860
>chr1:24021982-24022059
>chr1:24022129-24022300
>chr1:24022398-24022608
>chr1:24022926-24023175
>chr1:24024226-24042457
>chr1:24046817-24046905
>chr1:24049089-24049169
>chr1:24049355-24049580
>chr1:24051547-24051680
>chr1:24055068-24055174
>chr1:24055215-24055275
>chr1:24055439-24055515
>chr1:24055868-24055931
>chr1:24055978-24056027
>chr1:24056392-24065841
>chr1:24066158-24066280
>chr1:24066362-24066437
>chr1:24066494-24067582
>chr1:24067667-24068669
>chr1:24068742-24068819
>chr1:24068895-24069224
>chr1:24069350-24070811
>chr1:24070890-24078714
>chr1:24078788-24081679
>chr1:24082218-24083825
>chr1:24084355-24084372
>chr1:24084588-24088232
>chr1:24088725-24089371
>chr1:24089438-24100353
>chr1:24100486-24100503
>chr1:24100906-24112263
>chr1:24112434-24112493
>chr1:24113584-24113617
>chr1:24113856-24113921
>chr1:24114422-24114455
>chr1:24115333-24115391
>chr1:24115479-24115917
>chr1:24116030-24116200
>chr1:24116286-24117480
>chr1:24117510-24121359
>chr1:24121405-24130762
>chr1:24131161-24131257
>chr1:24131463-24131816
>chr1:24131992-24132313
>chr1:24132515-24132589
>chr1:24133680-24135251
>chr1:24137830-24137974
>chr1:24138574-24138670
>chr1:24138720-24138840
>chr1:24140070-24150884
>chr1:24150928-24152448
>chr1:24152753-24152819
>chr1:24153056-24153158
>chr1:24153314-24162705
>chr1:24163466-24163499
>chr1:24163682-24164162
>chr1:24164266-24164748
>chr1:24164831-24164937
>chr1:24164987-24186927
>chr1:24186968-24187361
>chr1:24187399-24188128
>chr1:24188291-24188401
>chr1:24188597-24189067
>chr1:24190858-24191466
>chr1:24191515-24192253
>chr1:24192455-24192574
>chr1:24193873-24194594
>chr1:24195649-24196793
>chr1:24196870-24196958
>chr1:24198342-24198390
>chr1:24198485-24199185
>chr1:24199244-24201466
>chr1:24203000-24203052
>chr1:24203217-24203713
>chr1:24204252-24204371
>chr1:24212733-24212808
>chr1:24212902-24213168
>chr1:24214579-24215244
>chr1:24215326-24216057
>chr1:24216090-24216403
>chr1:24216509-24217191
>chr1:24217254-24217383
>chr1:24217972-24218046
>chr1:24218734-24218860
>chr1:24218951-24218990
>chr1:24220178-24221389
>chr1:24223369-24223400
>chr1:24223841-24223890
>chr1:24226229-24226602
>chr1:24228564-24228657
>chr1:24229130-24229349
>chr1:24230062-24230105
>chr1:24230920-24234374
>chr1:24234512-24234562
>chr1:24234862-24234910
>chr1:24235222-24235263
>chr1:24235897-24238086
>chr1:24238186-24239275
>chr1:24239909-24239950
>chr1:24240262-24240310
>chr1:24240610-24240660
>chr1:24240770-24245925
>chr1:24245955-24251792
>chr1:24252633-24254251
>chr1:24254449-24257267
>chr1:24257351-24262099
>chr1:24262233-24267715
>chr1:24268421-24293575
>chr1:24294758-24294795
>chr1:24295778-24295880
>chr1:24295988-24296032
>chr1:24296141-24296207
>chr1:24298215-24298350
>chr1:24300154-24300526
>chr1:24301124-24301248
>chr1:24301314-24301421
>chr1:24302226-24303302
>chr1:24305766-24305825
>chr1:24309506-24327996
>chr1:24328558-24328600
>chr1:24328968-24329009
>chr1:24331170-24333298
>chr1:24333345-24334648
>chr1:24334831-24334977
>chr1:24335159-24341580
>chr1:24341692-24344724
>chr1:24344738-24344821
>chr1:24345236-24346111
>chr1:24346140-24347455
>chr1:24347522-24347542
>chr1:24347718-24355940
>chr1:24356040-24360363
>chr1:24360379-24360970
>chr1:24361229-24393000
>chr1:24393838-24393888
>chr1:24394079-24396071
>chr1:24396136-24396248
>chr1:24396348-24396632
>chr1:24396686-24396864
>chr1:24396977-24397150
>chr1:24397255-24397497
>chr1:24397652-24400844
>chr1:24400905-24401017
>chr1:24401117-24401401
>chr1:24401455-24401908
>chr1:24402009-24402250
>chr1:24402436-24402555
>chr1:24403008-24403114
>chr1:24409173-24409290
>chr1:24410415-24410631
>chr1:24412183-24417599
>chr1:24417736-24429243
>chr1:24429343-24436498
>chr1:24437677-24437738
>chr1:24437886-24437954
>chr1:24439858-24447987
>chr1:24448024-24450627
>chr1:24457252-24457308
>chr1:24457350-24457381
>chr1:24457877-24458023
>chr1:24458231-24458279
>chr1:24458437-24458471
>chr1:24458819-24458969
>chr1:24459122-24459158
>chr1:24459984-24460222
>chr1:24463277-24463310
>chr1:24463378-24463569
>chr1:24463906-24463938
>chr1:24464521-24464586
>chr1:24464827-24464927
>chr1:24465265-24465464
>chr1:24465594-24482608
>chr1:24483997-24491510
>chr1:24491747-24503513
>chr1:24504965-24506077
>chr1:24507290-24507483
>chr1:24508699-24508954
>chr1:24510699-24511526
>chr1:24511557-24511845
>chr1:24511922-24512379
>chr1:24512444-24512625
>chr1:24512702-24512744
>chr1:24513464-24513577
>chr1:24513628-24513676
>chr1:24519527-24533098
>chr1:24533218-24533353
>chr1:24533398-24533802
>chr1:24533857-24534059
>chr1:24534109-24534191
>chr1:24534992-24535080
>chr1:24536946-24537381
>chr1:24537427-24546097
>chr1:24546139-24546316
>chr1:24546358-24547111
>chr1:24547370-24547516
>chr1:24547577-24547814
>chr1:24548085-24548334
>chr1:24548390-24548526
>chr1:24548615-24549059
>chr1:24549139-24549438
>chr1:24549478-24549800
>chr1:24549964-24550297
>chr1:24550331-24551332
>chr1:24551391-24580398
>chr1:24580962-24581328
>chr1:24586463-24586537
>chr1:24586870-24592532
>chr1:24592827-24595264
>chr1:24595409-24595479
>chr1:24596556-24596644
>chr1:24604272-24604366
>chr1:24605346-24605466
>chr1:24605532-24605652
>chr1:24605684-24605807
>chr1:24605894-24606110
>chr1:24606372-24606482
>chr1:24606560-24606878
>chr1:24607805-24607865
>chr1:24608038-24608083
>chr1:24608268-24608325
>chr1:24608702-24608743
>chr1:24608820-24608979
>chr1:24609041-24609093
>chr1:24609486-24618336
>chr1:24618522-24622625
>chr1:24623137-24623221
>chr1:24623294-24623392
>chr1:24623817-24623874
>chr1:24623974-24624030
>chr1:24624212-24624517
>chr1:24625192-24625696
>chr1:24625790-24626232
>chr1:24626530-24627567
>chr1:24627749-24627854
>chr1:24628079-24628359
>chr1:24628661-24628816
>chr1:24628861-24628936
>chr1:24629105-24629626
>chr1:24629722-24630070
>chr1:24630242-24654854
>chr1:24654899-24655119
>chr1:24655209-24655260
>chr1:24655387-24655520
>chr1:24656105-24656178
>chr1:24656247-24656355
>chr1:24656491-24656652
>chr1:24656786-24656980
>chr1:24657090-24657154
>chr1:24657404-24657575
>chr1:24657728-24657860
>chr1:24658090-24665084
>chr1:24665508-24665867
>chr1:24665936-24665969
>chr1:24666099-24666366
>chr1:24666470-24667928
>chr1:24672602-24672756
>chr1:24672907-24672972
>chr1:24675009-24675039
>chr1:24676377-24676645
>chr1:24681541-24681755
>chr1:24681846-24682280
>chr1:24682828-24682860
>chr1:24682925-24682959
>chr1:24683231-24683377
>chr1:24683862-24684008
>chr1:24684163-24684228
>chr1:24684452-24684582
>chr1:24685292-24685516
>chr1:24687012-24687049
>chr1:24688461-24692455
>chr1:24693213-24693318
>chr1:24693410-24693587
>chr1:24693693-24693874
>chr1:24695539-24695979
>chr1:24696054-24699273
>chr1:24699321-24700898
>chr1:24701135-24717885
>chr1:24717986-24718040
>chr1:24718077-24720025
>chr1:24720285-24720409
>chr1:24722283-24722373
>chr1:24723193-24723230
>chr1:24723367-24723451
>chr1:24723737-24723774
>chr1:24723907-24724007
>chr1:24724302-24724510
>chr1:24724967-24724997
>chr1:24725822-24725914
>chr1:24725974-24726283
>chr1:24726758-24727262
>chr1:24727505-24731101
>chr1:24731926-24732132
>chr1:24737382-24737478
>chr1:24739813-24740452
>chr1:24740495-24740585
>chr1:24745512-24745710
>chr1:24745734-24745765
>chr1:24746213-24746249
>chr1:24746622-24747061
>chr1:24747108-24748741
>chr1:24748809-24758921
>chr1:24759077-24761699
>chr1:24761969-24762124
>chr1:24762189-24763011
>chr1:24763161-24764297
>chr1:24764474-24764490
>chr1:24764645-24765571
>chr1:24765762-24767716
>chr1:24767756-24768616
>chr1:24769287-24769331
>chr1:24769395-24769515
>chr1:24769605-24770373
>chr1:24770430-24774498
>chr1:24778587-24778678
>chr1:24778795-24779092
>chr1:24779521-24779914
>chr1:24780192-24780296
>chr1:24780508-24780707
>chr1:24781545-24781651
>chr1:24781928-24782378
>chr1:24782527-24782927
>chr1:24783082-24783227
>chr1:24785735-24785876
>chr1:24785978-24786064
>chr1:24786161-24786377
>chr1:24790326-24790470
>chr1:24790848-24790978
>chr1:24791253-24791291
>chr1:24792357-24792591
>chr1:24793154-24793316
>chr1:24793533-24793947
>chr1:24795393-24795424
>chr1:24795530-24795623
>chr1:24795683-24795807
>chr1:24796426-24796498
>chr1:24797223-24797353
>chr1:24798872-24798963
>chr1:24799158-24799377
>chr1:24799806-24799920
>chr1:24800072-24800199
>chr1:24800477-24800581
>chr1:24800793-24800992
>chr1:24801698-24801804
>chr1:24802138-24802244
>chr1:24802521-24802971
>chr1:24803120-24803520
>chr1:24803675-24803820
>chr1:24804623-24804920
>chr1:24805349-24805742
>chr1:24806020-24806124
>chr1:24806336-24806535
>chr1:24807241-24807347
>chr1:24807681-24807787
>chr1:24808064-24808514
>chr1:24808663-24809063
>chr1:24809218-24809363
>chr1:24810721-24810745
>chr1:24812987-24813162
>chr1:24813241-24813270
>chr1:24813393-24813961
>chr1:24814075-24814298
>chr1:24814533-24814722
>chr1:24814762-24814831
>chr1:24814982-24815226
>chr1:24815299-24815444
>chr1:24815494-24815663
>chr1:24815756-24815906
>chr1:24816402-24816440
>chr1:24816604-24816750
>chr1:24816832-24816899
>chr1:24817091-24817124
>chr1:24817143-24817578
>chr1:24817717-24818337
>chr1:24818449-24819047
>chr1:24819354-24819389
>chr1:24819553-24819733
>chr1:24819869-24820049
>chr1:24820707-24820745
>chr1:24821522-24828088
>chr1:24829174-24831292
>chr1:24831606-24831652
>chr1:24833025-24833121
>chr1:24833153-24833608
>chr1:24837720-24839060
>chr1:24839810-24839920
>chr1:24839988-24841075
>chr1:24841221-24842329
>chr1:24842387-24843127
>chr1:24843224-24843273
>chr1:24843346-24844704
>chr1:24844742-24845581
>chr1:24845647-24845787
>chr1:24845822-24846204
>chr1:24846288-24847269
>chr1:24847527-24847904
>chr1:24848081-24848139
>chr1:24848223-24848319
>chr1:24848961-24849050
>chr1:24849171-24849209
>chr1:24849419-24849458
>chr1:24849531-24849668
>chr1:24849795-24849880
>chr1:24849981-24850505
>chr1:24850604-24850792
>chr1:24850926-24851120
>chr1:24851248-24851408
>chr1:24851469-24851925
>chr1:24852267-24855298
>chr1:24855356-24855461
>chr1:24855564-24855614
>chr1:24856185-24856318
>chr1:24856672-24856766
>chr1:24856807-24856861
>chr1:24856932-24857461
>chr1:24857491-24861255
>chr1:24861364-24864288
>chr1:24864337-24864398
>chr1:24864552-24865491
>chr1:24865546-24865803
>chr1:24865898-24895710
>chr1:24895751-24896072
>chr1:24896294-24896334
>chr1:24897318-24902567
>chr1:24903141-24903409
>chr1:24904042-24904220
>chr1:24904301-24906049
>chr1:24906134-24906694
>chr1:24906919-24907017
>chr1:24907127-24907191
>chr1:24907226-24907601
>chr1:24908826-24908909
>chr1:24913377-24913440
>chr1:24914024-24914092
>chr1:24914209-24914703
>chr1:24914831-24928506
>chr1:24928570-24929348
>chr1:24932241-24934168
>chr1:24934318-24934473
>chr1:24934548-24936059
>chr1:24936358-24936632
>chr1:24936705-24936753
>chr1:24937033-24937080
>chr1:24937371-24937430
>chr1:24937524-24937555
>chr1:24937795-24937875
>chr1:24938235-24938293
>chr1:24938456-24938507
>chr1:24940886-24940981
>chr1:24943438-24943509
>chr1:24943852-24943925
>chr1:24943986-24944083
>chr1:24944235-24944509
>chr1:24945105-24945140
>chr1:24946330-24946375
>chr1:24946880-24946973
>chr1:24947126-24947174
>chr1:24947496-24947534
>chr1:24948171-24948202
>chr1:24948549-24949186
>chr1:24949243-24951575
>chr1:24951725-24961521
>chr1:24961759-24961963
>chr1:24962092-24970672
>chr1:24970772-24973011
>chr1:24973145-24976345
>chr1:24976375-24976691
>chr1:24976714-24978773
>chr1:24978873-24978888
>chr1:24978935-24982986
>chr1:24983015-25015915
>chr1:25015985-25044489
>chr1:25044586-25052690
>chr1:25054668-25054725
>chr1:25054873-25054906
>chr1:25055793-25060007
>chr1:25060127-25066666
>chr1:25066797-25066957
>chr1:25067735-25068149
>chr1:25068559-25069238
>chr1:25069376-25069490
>chr1:25069718-25069828
>chr1:25070454-25070495
>chr1:25070664-25070981
>chr1:25071879-25072012
>chr1:25072463-25072547
>chr1:25072608-25072832
>chr1:25072871-25097453
>chr1:25097472-25097678
>chr1:25097756-25098143
>chr1:25098336-25098638
>chr1:25100143-25100333
>chr1:25102774-25103049
>chr1:25105406-25105586
>chr1:25106108-25106311
>chr1:25106787-25106836
>chr1:25107542-25127766
>chr1:25127905-25128724
>chr1:25129207-25135798
>chr1:25135898-25141849
>chr1:25141876-25141952
>chr1:25142354-25142420
>chr1:25142938-25145875
>chr1:25148310-25148355
>chr1:25150419-25150621
>chr1:25151875-25151928
>chr1:25152151-25152565
>chr1:25153042-25153078
>chr1:25153665-25153768
>chr1:25157961-25158022
>chr1:25158129-25158305
>chr1:25158491-25158576
>chr1:25158712-25158768
>chr1:25158833-25158863
>chr1:25159025-25159170
>chr1:25159224-25159430
>chr1:25159665-25159837
>chr1:25159997-25160026
>chr1:25160189-25160506
>chr1:25160571-25160838
>chr1:25161244-25161288
>chr1:25161602-25161704
>chr1:25162021-25162799
>chr1:25165862-25165962
>chr1:25167908-25167951
>chr1:25169055-25169128
>chr1:25169597-25169760
>chr1:25170476-25171303
>chr1:25171599-25171944
>chr1:25172491-25172724
>chr1:25176210-25176400
>chr1:25177031-25177102
>chr1:25177643-25177689
>chr1:25177942-25178008
>chr1:25178074-25178137
>chr1:25178221-25178306
>chr1:25178336-25178550
>chr1:25179255-25179337
>chr1:25180255-25180445
>chr1:25180542-25180726
>chr1:25181084-25181662
>chr1:25182370-25182405
>chr1:25182451-25182558
>chr1:25183083-25183178
>chr1:25183289-25183407
>chr1:25183477-25184013
>chr1:25184079-25184378
>chr1:25184439-25185108
>chr1:25185247-25185381
>chr1:25186949-25187041
>chr1:25187456-25190819
>chr1:25190902-25191637
>chr1:25191678-25206601
>chr1:25206694-25207021
>chr1:25208424-25208626
>chr1:25209072-25209123
>chr1:25209159-25209909
>chr1:25209949-25210439
>chr1:25210624-25210774
>chr1:25211505-25212546
>chr1:25212716-25215267
>chr1:25215630-25215670
>chr1:25215772-25220386
>chr1:25220981-25221212
>chr1:25221298-25221331
>chr1:25221447-25221505
>chr1:25221567-25221756
>chr1:25222038-25222969
>chr1:25223123-25223871
>chr1:25224073-25226836
>chr1:25227146-25227161
>chr1:25227339-25231131
>chr1:25231272-25232796
>chr1:25232920-25233428
>chr1:25233727-25234110
>chr1:25234351-25239582
>chr1:25239708-25241179
>chr1:25241416-25242740
>chr1:25242859-25244258
>chr1:25244354-25246429
>chr1:25246529-25248298
>chr1:25248417-25248497
>chr1:25248531-25251431
>chr1:25251642-25252746
>chr1:25253018-25253084
>chr1:25253147-25255494
>chr1:25255614-25257159
>chr1:25257201-25257684
>chr1:25258083-25259234
>chr1:25259383-25259518
>chr1:25259668-25259892
>chr1:25260053-25260325
>chr1:25262789-25262899
>chr1:25264294-25264461
>chr1:25264722-25264748
>chr1:25264848-25268471
>chr1:25268511-25268597
>chr1:25268693-25268808
>chr1:25268864-25269434
>chr1:25269507-25269919
>chr1:25270115-25270204
>chr1:25270697-25271001
>chr1:25271031-25272141
>chr1:25272218-25272384
>chr1:25272560-25274826
>chr1:25274867-25276685
>chr1:25276784-25276853
>chr1:25276926-25277100
>chr1:25277214-25278136
>chr1:25278199-25278232
>chr1:25278279-25279389
>chr1:25280215-25280342
>chr1:25280564-25280596
>chr1:25280860-25280996
>chr1:25281026-25281122
>chr1:25282077-25282213
>chr1:25282712-25282897
>chr1:25287994-25288173
>chr1:25288383-25289113
>chr1:25289782-25290806
>chr1:25290845-25291091
>chr1:25291573-25292391
>chr1:25293614-25294165
>chr1:25294234-25296985
>chr1:25297016-25300826
>chr1:25300926-25311703
>chr1:25311749-25315658
>chr1:25315694-25316367
>chr1:25316400-25316471
>chr1:25316589-25316629
>chr1:25317057-25317089
>chr1:25317162-25317234
>chr1:25317485-25317588
>chr1:25317662-25327325
>chr1:25327462-25335953
>chr1:25336053-25336538
>chr1:25336638-25355666
>chr1:25355805-25357953
>chr1:25358053-25367318
>chr1:25371668-25371757
>chr1:25378916-25378977
>chr1:25379269-25379310
>chr1:25382963-25383076
>chr1:25383820-25383880
>chr1:25385292-25385469
>chr1:25387449-25387490
>chr1:25387514-25387563
>chr1:25387904-25387996
>chr1:25388333-25388381
>chr1:25389829-25389944
>chr1:25390061-25390627
>chr1:25390686-25390782
>chr1:25390942-25391616
>chr1:25396801-25396889
>chr1:25396948-25397025
>chr1:25397064-25397266
>chr1:25397448-25397902
>chr1:25399046-25399367
>chr1:25399676-25400132
>chr1:25400449-25400503
>chr1:25400881-25407344
>chr1:25408896-25409121
>chr1:25411645-25412014
>chr1:25417002-25417080
>chr1:25418134-25418754
>chr1:25419437-25419772
>chr1:25420337-25420399
>chr1:25420562-25420595
>chr1:25422964-25423116
>chr1:25429713-25429881
>chr1:25429936-25430039
>chr1:25430093-25430157
>chr1:25430248-25430592
>chr1:25430615-25430935
>chr1:25431018-25431092
>chr1:25431261-25431330
>chr1:25431437-25431519
>chr1:25431569-25432386
>chr1:25433097-25433204
>chr1:25433284-25433748
>chr1:25433858-25433964
>chr1:25433982-25434834
>chr1:25437292-25437358
>chr1:25438653-25438681
>chr1:25438781-25438804
>chr1:25441569-25441650
>chr1:25443467-25443883
>chr1:25444535-25445487
>chr1:25445532-25445689
>chr1:25445863-25448050
>chr1:25448150-25448165
>chr1:25448618-25448678
>chr1:25450836-25451529
>chr1:25453500-25453639
>chr1:25453795-25453851
>chr1:25453922-25454679
>chr1:25454819-25455631
>chr1:25455778-25456557
>chr1:25456693-25459521
>chr1:25459621-25463417
>chr1:25463637-25490375
>chr1:25490396-25492250
>chr1:25492561-25492603
>chr1:25492713-25498153
>chr1:25498286-25498874
>chr1:25499515-25510636
>chr1:25510749-25512539
>chr1:25512666-25514175
>chr1:25514372-25546913
>chr1:25547013-25554827
>chr1:25555202-25557737
>chr1:25557914-25558754
>chr1:25558825-25562031
>chr1:25562250-25570931
>chr1:25571573-25571624
>chr1:25571679-25586539
>chr1:25586653-25586998
>chr1:25587034-25588594
>chr1:25588947-25588966
>chr1:25589066-25590847
>chr1:25590974-25596322
>chr1:25596422-25600147
>chr1:25600282-25611956
>chr1:25612071-25614841
>chr1:25615517-25615578
>chr1:25615651-25615718
>chr1:25615938-25616067
>chr1:25616557-25618198
>chr1:25620463-25620548
>chr1:25624690-25624727
>chr1:25624776-25625439
>chr1:25625525-25625654
>chr1:25626518-25626648
>chr1:25627317-25627479
>chr1:25627827-25627906
>chr1:25631321-25631482
>chr1:25636450-25636735
>chr1:25642610-25644791
>chr1:25645008-25650676
>chr1:25650859-25672728
>chr1:25673336-25673372
>chr1:25673895-25674252
>chr1:25674303-25674545
>chr1:25675008-25675229
>chr1:25676435-25682889
>chr1:25683099-25684156
>chr1:25684186-25689082
>chr1:25689198-25689931
>chr1:25690114-25690137
>chr1:25691913-25692044
>chr1:25692098-25692131
>chr1:25695987-25696581
>chr1:25697320-25701386
>chr1:25701542-25701652
>chr1:25701816-25701919
>chr1:25702201-25702306
>chr1:25702542-25703122
>chr1:25703874-25703947
>chr1:25704073-25704252
>chr1:25705442-25705866
>chr1:25712081-25712300
>chr1:25713063-25713162
>chr1:25713602-25713808
>chr1:25713854-25714145
>chr1:25714541-25714625
>chr1:25715310-25715360
>chr1:25715448-25715534
>chr1:25715641-25715774
>chr1:25715839-25715947
>chr1:25717781-25719492
>chr1:25719546-25723424
>chr1:25723454-25723472
>chr1:25723572-25726911
>chr1:25726979-25727516
>chr1:25727533-25727597
>chr1:25727633-25727903
>chr1:25727969-25728003
>chr1:25728054-25728463
>chr1:25728657-25728721
>chr1:25728800-25729601
>chr1:25730640-25730686
>chr1:25731025-25731224
>chr1:25731547-25731705
>chr1:25733682-25733913
>chr1:25734572-25735106
>chr1:25735446-25735557
>chr1:25735759-25735799
>chr1:25735858-25735978
>chr1:25737205-25737267
>chr1:25737304-25737670
>chr1:25738470-25738504
>chr1:25739567-25739603
>chr1:25740962-25741280
>chr1:25744871-25744942
>chr1:25745428-25745637
>chr1:25747087-25747178
>chr1:25747279-25747352
>chr1:25747588-25751306
>chr1:25751406-25751426
>chr1:25751538-25758950
>chr1:25759067-25764167
>chr1:25764205-25765741
>chr1:25766395-25766447
>chr1:25768986-25778007
>chr1:25778732-25779413
>chr1:25779487-25780475
>chr1:25780523-25785330
>chr1:25785377-25785794
>chr1:25789256-25791290
>chr1:25791427-25806574
>chr1:25806858-25806897
>chr1:25808047-25808428
>chr1:25808451-25809676
>chr1:25809783-25809896
>chr1:25817153-25817444
>chr1:25817526-25817691
>chr1:25829124-25840358
>chr1:25840427-25840443
>chr1:25840577-25854158
>chr1:25856576-25862347
>chr1:25862590-25864052
>chr1:25864180-25864304
>chr1:25864389-25867376
>chr1:25868114-25869968
>chr1:25870094-25874488
>chr1:25874554-25874796
>chr1:25875132-25875352
>chr1:25877763-25877887
>chr1:25884810-25884970
>chr1:25888487-25888678
>chr1:25889480-25889644
>chr1:25889787-25890714
>chr1:25891080-25891185
>chr1:25891345-25891533
>chr1:25891653-25891928
>chr1:25892114-25904980
>chr1:25905150-25905313
>chr1:25905347-25906130
>chr1:25906244-25909096
>chr1:25909139-25909161
>chr1:25909474-25935050
>chr1:25935088-25969315
>chr1:25969323-25983239
>chr1:25983274-26006701
>chr1:26006737-26014888
>chr1:26015005-26018236
>chr1:26018290-26031223
>chr1:26031313-26031512
>chr1:26031557-26031640
>chr1:26031685-26031733
>chr1:26031792-26031899
>chr1:26032030-26032416
>chr1:26032458-26033422
>chr1:26033508-26033866
>chr1:26034089-26034150
>chr1:26034315-26034381
>chr1:26034555-26034994
>chr1:26040301-26040412
>chr1:26040729-26040954
>chr1:26041090-26042815
>chr1:26043129-26043144
>chr1:26043164-26043194
>chr1:26043312-26045172
>chr1:26045272-26050262
>chr1:26050901-26050965
>chr1:26051013-26051201
>chr1:26051263-26051325
>chr1:26051375-26051520
>chr1:26051676-26052461
>chr1:26052508-26053025
>chr1:26053078-26053175
>chr1:26053265-26053815
>chr1:26053859-26054175
>chr1:26054200-26054397
>chr1:26054801-26055314
>chr1:26055388-26056124
>chr1:26056457-26056489
>chr1:26056771-26058394
>chr1:26058507-26058578
>chr1:26058635-26058847
>chr1:26059062-26063150
>chr1:26063203-26063363
>chr1:26063917-26064418
>chr1:26064518-26065010
>chr1:26065038-26065170
>chr1:26065246-26066933
>chr1:26067045-26067233
>chr1:26067372-26067632
>chr1:26067702-26067965
>chr1:26068151-26068448
>chr1:26069198-26071222
>chr1:26071324-26073707
>chr1:26073737-26076583
>chr1:26077045-26081497
>chr1:26081547-26083433
>chr1:26083735-26083862
>chr1:26084391-26084560
>chr1:26084639-26085083
>chr1:26085327-26085394
>chr1:26087831-26087953
>chr1:26088664-26088692
>chr1:26089554-26089682
>chr1:26089797-26089893
>chr1:26089961-26090045
>chr1:26090156-26094081
>chr1:26094181-26094196
>chr1:26094983-26095145
>chr1:26098512-26098601
>chr1:26098794-26099139
>chr1:26099165-26099201
>chr1:26099237-26099355
>chr1:26099572-26100035
>chr1:26100326-26100880
>chr1:26101006-26101121
>chr1:26101354-26102401
>chr1:26102540-26102814
>chr1:26103020-26103151
>chr1:26103417-26103546
>chr1:26103616-26103990
>chr1:26104229-26105485
>chr1:26105793-26113091
>chr1:26113340-26113422
>chr1:26113536-26113578
>chr1:26113661-26113967
>chr1:26114422-26114827
>chr1:26114937-26115457
>chr1:26115514-26115908
>chr1:26116914-26117020
>chr1:26117137-26119115
>chr1:26119568-26119706
>chr1:26121936-26121969
>chr1:26122078-26122123
>chr1:26122191-26122415
>chr1:26122548-26122608
>chr1:26122678-26122784
>chr1:26122953-26123428
>chr1:26123477-26123585
>chr1:26130546-26130586
>chr1:26132159-26132364
>chr1:26133204-26133716
>chr1:26133765-26133917
>chr1:26134024-26134295
>chr1:26134429-26135813
>chr1:26135944-26136063
>chr1:26136127-26136436
>chr1:26136722-26136780
>chr1:26136926-26137328
>chr1:26137707-26137742
>chr1:26137823-26138073
>chr1:26138326-26138452
>chr1:26138552-26140568
>chr1:26140668-26142212
>chr1:26142448-26142488
>chr1:26142605-26142650
>chr1:26142697-26142736
>chr1:26143173-26143218
>chr1:26143303-26143716
>chr1:26143745-26143855
>chr1:26144060-26144268
>chr1:26144491-26144784
>chr1:26145052-26145237
>chr1:26145562-26145635
>chr1:26145704-26145731
>chr1:26145813-26145855
>chr1:26145930-26145973
>chr1:26146046-26146155
>chr1:26147018-26147206
>chr1:26147577-26147646
>chr1:26148481-26149202
>chr1:26149306-26149464
>chr1:26149561-26149853
>chr1:26149897-26150117
>chr1:26150293-26150342
>chr1:26152474-26165459
>chr1:26166261-26170090
>chr1:26170134-26171105
>chr1:26171157-26171387
>chr1:26171471-26172933
>chr1:26173018-26173238
>chr1:26173285-26173426
>chr1:26173789-26174074
>chr1:26174460-26176806
>chr1:26176852-26178457
>chr1:26178555-26182103
>chr1:26182952-26191169
>chr1:26192075-26192161
>chr1:26192219-26192256
>chr1:26192323-26192838
>chr1:26192968-26193910
>chr1:26194946-26194981
>chr1:26195414-26196422
>chr1:26196677-26197524
>chr1:26199785-26199902
>chr1:26205498-26205538
>chr1:26206032-26206065
>chr1:26206800-26211454
>chr1:26211769-26213119
>chr1:26213156-26213439
>chr1:26213485-26213712
>chr1:26213765-26213933
>chr1:26214089-26214920
>chr1:26214956-26215777
>chr1:26215832-26227618
>chr1:26227693-26227966
>chr1:26228074-26228263
>chr1:26228328-26228405
>chr1:26228444-26228556
>chr1:26228720-26228856
>chr1:26228914-26231286
>chr1:26231742-26231921
>chr1:26231962-26235505
>chr1:26235568-26235677
>chr1:26235885-26235958
>chr1:26236291-26237530
>chr1:26237638-26237923
>chr1:26237969-26238632
>chr1:26238900-26238942
>chr1:26238983-26244834
>chr1:26244913-26244932
>chr1:26245060-26247373
>chr1:26247462-26248012
>chr1:26248071-26249215
>chr1:26249352-26255685
>chr1:26255785-26256358
>chr1:26256489-26256595
>chr1:26257288-26257350
>chr1:26260023-26260311
>chr1:26260464-26260700
>chr1:26260985-26261098
>chr1:26261210-26261270
>chr1:26261446-26261568
>chr1:26261710-26261812
>chr1:26261871-26261974
>chr1:26262041-26262227
>chr1:26262583-26262820
>chr1:26262965-26263334
>chr1:26263356-26263442
>chr1:26263530-26263612
>chr1:26263640-26263933
>chr1:26264018-26267076
>chr1:26267176-26268020
>chr1:26268144-26278027
>chr1:26278189-26278327
>chr1:26278449-26279857
>chr1:26279972-26284638
>chr1:26284818-26285035
>chr1:26285335-26285647
>chr1:26285764-26287267
>chr1:26287381-26295620
>chr1:26295752-26298128
>chr1:26298532-26298593
>chr1:26298693-26305850
>chr1:26305913-26306014
>chr1:26306132-26306319
>chr1:26306501-26306536
>chr1:26306813-26306934
>chr1:26307406-26307527
>chr1:26307740-26307923
>chr1:26307968-26308052
>chr1:26308376-26308465
>chr1:26308688-26308772
>chr1:26309320-26321010
>chr1:26321121-26321877
>chr1:26322006-26322643
>chr1:26322828-26323108
>chr1:26323229-26323371
>chr1:26323747-26325695
>chr1:26325753-26325854
>chr1:26326812-26327098
>chr1:26331044-26331071
>chr1:26331202-26331239
>chr1:26335769-26335808
>chr1:26337438-26337474
>chr1:26339292-26340166
>chr1:26340704-26342228
>chr1:26342248-26344143
>chr1:26344222-26346908
>chr1:26346951-26347069
>chr1:26347451-26348719
>chr1:26348861-26352964
>chr1:26353064-26370323
>chr1:26370330-26370431
>chr1:26370907-26371277
>chr1:26371460-26374729
>chr1:26374852-26376976
>chr1:26377156-26388041
>chr1:26388213-26407510
>chr1:26407646-26408894
>chr1:26408994-26411588
>chr1:26411688-26411889
>chr1:26411914-26412031
>chr1:26412131-26413427
>chr1:26414525-26415019
>chr1:26415119-26417269
>chr1:26417369-26418385
>chr1:26418467-26419010
>chr1:26419317-26421548
>chr1:26421603-26422111
>chr1:26422459-26424566
>chr1:26425677-26425831
>chr1:26428357-26428420
>chr1:26429890-26429931
>chr1:26433132-26433168
>chr1:26436632-26436717
>chr1:26439962-26440168
>chr1:26440206-26440317
>chr1:26443157-26443336
>chr1:26443774-26444061
>chr1:26444160-26444617
>chr1:26447275-26447350
>chr1:26447550-26463756
>chr1:26464056-26464195
>chr1:26464296-26465949
>chr1:26466274-26467184
>chr1:26467251-26467941
>chr1:26468041-26468502
>chr1:26468619-26468738
>chr1:26469171-26473962
>chr1:26473976-26494929
>chr1:26497887-26497950
>chr1:26498018-26498058
>chr1:26498205-26498236
>chr1:26498286-26498322
>chr1:26499124-26499736
>chr1:26499885-26501051
>chr1:26501151-26502032
>chr1:26502064-26514904
>chr1:26515115-26515139
>chr1:26515290-26515773
>chr1:26516230-26523157
>chr1:26523310-26523655
>chr1:26523698-26525208
>chr1:26525595-26525758
>chr1:26529358-26529678
>chr1:26530637-26530718
>chr1:26531013-26531691
>chr1:26531790-26531883
>chr1:26531933-26531984
>chr1:26532038-26535906
>chr1:26536042-26540256
>chr1:26540281-26550399
>chr1:26550594-26550667
>chr1:26550715-26565088
>chr1:26565288-26565367
>chr1:26565546-26565633
>chr1:26565945-26565999
>chr1:26566843-26567824
>chr1:26567869-26569115
>chr1:26569248-26569348
>chr1:26569437-26569944
>chr1:26569990-26570437
>chr1:26570611-26570733
>chr1:26573868-26573898
>chr1:26579726-26580060
>chr1:26582087-26582325
>chr1:26582534-26582759
>chr1:26582790-26583009
>chr1:26583179-26583279
>chr1:26583339-26583402
>chr1:26583661-26597485
>chr1:26597619-26597754
>chr1:26597886-26601347
>chr1:26601448-26601547
>chr1:26601563-26601980
>chr1:26602114-26602293
>chr1:26602382-26613392
>chr1:26613492-26614945
>chr1:26615027-26615081
>chr1:26615123-26615175
>chr1:26615449-26615603
>chr1:26615691-26615739
>chr1:26615871-26615905
>chr1:26616037-26616234
>chr1:26616376-26616591
>chr1:26616728-26616927
>chr1:26617481-26620239
>chr1:26620286-26622833
>chr1:26623007-26623746
>chr1:26623869-26631418
>chr1:26631548-26640247
>chr1:26640274-26642952
>chr1:26643117-26647271
>chr1:26647371-26651633
>chr1:26651873-26660929
>chr1:26661076-26661179
>chr1:26661781-26661826
>chr1:26661890-26661918
>chr1:26661962-26662004
>chr1:26662179-26663075
>chr1:26663363-26663562
>chr1:26663779-26664349
>chr1:26664503-26665482
>chr1:26665522-26665735
>chr1:26666254-26668125
>chr1:26668189-26670892
>chr1:26673682-26673839
>chr1:26675177-26675262
>chr1:26677943-26678107
>chr1:26679880-26679965
>chr1:26681321-26681355
>chr1:26681490-26681521
>chr1:26681574-26681692
>chr1:26681768-26681856
>chr1:26689709-26689762
>chr1:26695862-26695925
>chr1:26707814-26729216
>chr1:26729456-26729471
>chr1:26729483-26731141
>chr1:26733557-26733595
>chr1:26733806-26733849
>chr1:26734104-26734389
>chr1:26735191-26736023
>chr1:26736531-26737498
>chr1:26737679-26739202
>chr1:26739269-26740000
>chr1:26740532-26740757
>chr1:26742310-26742534
>chr1:26743008-26746231
>chr1:26749017-26749039
>chr1:26749139-26749157
>chr1:26750338-26750497
>chr1:26750824-26750884
>chr1:26751565-26751585
>chr1:26756346-26756455
>chr1:26758389-26762863
>chr1:26762963-26762978
>chr1:26762996-26765686
>chr1:26766504-26766799
>chr1:26771669-26772034
>chr1:26772213-26772377
>chr1:26772477-26778256
>chr1:26778474-26788846
>chr1:26788991-26790931
>chr1:26791035-26791073
>chr1:26792381-26797083
>chr1:26797183-26806016
>chr1:26806267-26818321
>chr1:26821806-26821927
>chr1:26822010-26822079
>chr1:26823755-26823805
>chr1:26828671-26828739
>chr1:26828904-26828968
>chr1:26829082-26829250
>chr1:26829377-26829610
>chr1:26830783-26830911
>chr1:26831300-26831359
>chr1:26831445-26831628
>chr1:26831655-26832189
>chr1:26832237-26833361
>chr1:26833379-26834568
>chr1:26834612-26834636
>chr1:26834782-26837127
>chr1:26837202-26847588
>chr1:26847684-26847820
>chr1:26848824-26854539
>chr1:26854551-26857200
>chr1:26857427-26857484
>chr1:26857537-26857580
>chr1:26857685-26857780
>chr1:26857991-26858749
>chr1:26858838-26859218
>chr1:26859289-26860169
>chr1:26860304-26861221
>chr1:26861317-26861453
>chr1:26862500-26862609
>chr1:26862824-26863049
>chr1:26863490-26877904
>chr1:26877944-26880870
>chr1:26880954-26881020
>chr1:26881978-26893659
>chr1:26893703-26893841
>chr1:26893894-26893946
>chr1:26893989-26894081
>chr1:26894635-26895551
>chr1:26895720-26896051
>chr1:26896130-26896192
>chr1:26896228-26896760
>chr1:26896975-26897860
>chr1:26897932-26898584
>chr1:26898683-26898784
>chr1:26898840-26898883
>chr1:26899434-26904887
>chr1:26904942-26907706
>chr1:26909125-26909680
>chr1:26917979-26945402
>chr1:26945787-26945833
>chr1:26946273-26946315
>chr1:26948347-26948415
>chr1:26952578-26953059
>chr1:26953357-26953374
>chr1:26953556-26953592
>chr1:26953987-26954766
>chr1:26955560-26957247
>chr1:26957347-26968677
>chr1:26968848-26969031
>chr1:26969231-26969612
>chr1:26969719-26970456
>chr1:26970514-26970729
>chr1:26970788-26971707
>chr1:26971787-26973991
>chr1:26974077-26985803
>chr1:26985905-26991840
>chr1:26991883-26996667
>chr1:26996702-27006643
>chr1:27006679-27013105
>chr1:27013133-27021003
>chr1:27021170-27025931
>chr1:27026142-27031168
>chr1:27031286-27031675
>chr1:27031698-27039668
>chr1:27039739-27039769
>chr1:27040382-27040944
>chr1:27041253-27049828
>chr1:27049896-27050228
>chr1:27050283-27053902
>chr1:27053926-27054112
>chr1:27054147-27054492
>chr1:27054543-27056477
>chr1:27056529-27056755
>chr1:27057510-27057555
>chr1:27059857-27069462
>chr1:27070729-27070795
>chr1:27073364-27073703
>chr1:27075665-27075952
>chr1:27076641-27077021
>chr1:27077915-27078049
>chr1:27078123-27078155
>chr1:27079351-27079531
>chr1:27079612-27079748
>chr1:27079826-27080041
>chr1:27080110-27081067
>chr1:27081130-27082327
>chr1:27082611-27082675
>chr1:27085313-27085362
>chr1:27089940-27090041
>chr1:27090314-27090397
>chr1:27090426-27090827
>chr1:27091722-27091761
>chr1:27091960-27092010
>chr1:27092107-27092202
>chr1:27092410-27092471
>chr1:27092518-27093541
>chr1:27093584-27094072
>chr1:27094240-27094327
>chr1:27094988-27095034
>chr1:27100225-27100303
>chr1:27104115-27104478
>chr1:27105265-27105579
>chr1:27107569-27107605
>chr1:27109826-27110408
>chr1:27110885-27111336
>chr1:27114654-27115565
>chr1:27118496-27118647
>chr1:27120020-27120188
>chr1:27120507-27120547
>chr1:27120700-27120779
>chr1:27121363-27121532
>chr1:27121628-27121670
>chr1:27121998-27122045
>chr1:27122220-27122251
>chr1:27125723-27125856
>chr1:27129010-27129147
>chr1:27130755-27131291
>chr1:27132024-27134130
>chr1:27136342-27136417
>chr1:27137015-27137099
>chr1:27139566-27140164
>chr1:27140177-27140407
>chr1:27142935-27143067
>chr1:27143713-27143758
>chr1:27143782-27143972
>chr1:27144594-27144663
>chr1:27146935-27153805
>chr1:27154152-27154549
>chr1:27154589-27154874
>chr1:27154939-27156852
>chr1:27157318-27157406
>chr1:27157482-27157671
>chr1:27160721-27160753
>chr1:27160931-27160974
>chr1:27161489-27161652
>chr1:27161867-27172284
>chr1:27178628-27178769
>chr1:27178836-27178914
>chr1:27179979-27180072
>chr1:27180271-27180509
>chr1:27180693-27180745
>chr1:27180815-27180913
>chr1:27181127-27181646
>chr1:27181686-27181722
>chr1:27181752-27181838
>chr1:27181918-27182051
>chr1:27183483-27183596
>chr1:27184757-27184809
>chr1:27185999-27186337
>chr1:27186392-27187155
>chr1:27187204-27187405
>chr1:27188106-27188333
>chr1:27188427-27188475
>chr1:27188820-27188997
>chr1:27189081-27189334
>chr1:27189593-27189750
>chr1:27189869-27189950
>chr1:27190047-27190156
>chr1:27192007-27192041
>chr1:27192732-27192768
>chr1:27192869-27192930
>chr1:27194917-27196327
>chr1:27196376-27196526
>chr1:27196572-27196639
>chr1:27196698-27198695
>chr1:27198789-27202311
>chr1:27202378-27203974
>chr1:27204074-27205084
>chr1:27205126-27206010
>chr1:27206208-27206255
>chr1:27206294-27206336
>chr1:27206445-27207071
>chr1:27207121-27209070
>chr1:27209135-27210274
>chr1:27210317-27211515
>chr1:27211610-27213783
>chr1:27213818-27215010
>chr1:27215310-27215510
>chr1:27215678-27215702
>chr1:27216021-27216133
>chr1:27216256-27216296
>chr1:27216381-27217269
>chr1:27217314-27231714
>chr1:27232100-27233210
>chr1:27233401-27237206
>chr1:27237265-27237655
>chr1:27237863-27238448
>chr1:27238548-27240116
>chr1:27240209-27240267
>chr1:27240325-27240715
>chr1:27240923-27244819
>chr1:27244891-27246174
>chr1:27246579-27246646
>chr1:27246835-27246874
>chr1:27249440-27263583
>chr1:27263683-27264424
>chr1:27264634-27265429
>chr1:27265495-27266795
>chr1:27267184-27270417
>chr1:27270517-27271293
>chr1:27271539-27274842
>chr1:27274908-27274999
>chr1:27275098-27275176
>chr1:27275291-27275317
>chr1:27275480-27275543
>chr1:27275863-27276280
>chr1:27276649-27276691
>chr1:27277729-27277755
>chr1:27277855-27283044
>chr1:27283183-27291047
>chr1:27291220-27291309
>chr1:27291370-27292204
>chr1:27292542-27292600
>chr1:27292670-27301859
>chr1:27301886-27302371
>chr1:27303731-27303827
>chr1:27303988-27304062
>chr1:27307640-27307708
>chr1:27307818-27311725
>chr1:27311728-27320676
>chr1:27320963-27320978
>chr1:27321395-27322147
>chr1:27322214-27322295
>chr1:27322388-27322851
>chr1:27322889-27323001
>chr1:27323125-27323417
>chr1:27323559-27323593
>chr1:27323616-27326493
>chr1:27326807-27326878
>chr1:27326994-27347994
>chr1:27348324-27348375
>chr1:27348534-27349887
>chr1:27349930-27353526
>chr1:27353619-27353927
>chr1:27353975-27358470
>chr1:27358661-27358907
>chr1:27359096-27359174
>chr1:27359846-27359887
>chr1:27360817-27363672
>chr1:27363772-27363787
>chr1:27363832-27364846
>chr1:27365307-27366131
>chr1:27366313-27366820
>chr1:27367010-27368428
>chr1:27368463-27369619
>chr1:27369911-27371371
>chr1:27371962-27371991
>chr1:27372091-27372881
>chr1:27373103-27373512
>chr1:27375683-27375918
>chr1:27376035-27376238
>chr1:27376510-27376573
>chr1:27376678-27376709
>chr1:27377202-27377331
>chr1:27377468-27377504
>chr1:27377556-27377634
>chr1:27385233-27385423
>chr1:27385762-27385777
>chr1:27385989-27387393
>chr1:27387521-27388816
>chr1:27391593-27391760
>chr1:27391830-27391873
>chr1:27391981-27392308
>chr1:27392361-27392544
>chr1:27394012-27394167
>chr1:27399709-27399817
>chr1:27399904-27400032
>chr1:27401795-27401831
>chr1:27404066-27404131
>chr1:27404286-27404419
>chr1:27409808-27419500
>chr1:27419548-27422006
>chr1:27423790-27423834
>chr1:27423958-27424197
>chr1:27424317-27424351
>chr1:27424472-27424821
>chr1:27424865-27424970
>chr1:27425043-27425060
>chr1:27425169-27426419
>chr1:27426504-27437948
>chr1:27437984-27438026
>chr1:27438202-27442693
>chr1:27442801-27452749
>chr1:27452946-27476732
>chr1:27476772-27483789
>chr1:27483814-27488108
>chr1:27488222-27488326
>chr1:27488408-27488461
>chr1:27488668-27488823
>chr1:27489788-27489870
>chr1:27489898-27491706
>chr1:27491837-27496031
>chr1:27496063-27497904
>chr1:27498016-27498128
>chr1:27498221-27498257
>chr1:27498409-27498616
>chr1:27498662-27498895
>chr1:27499143-27499177
>chr1:27500867-27501043
>chr1:27501097-27501174
>chr1:27501432-27501585
>chr1:27504387-27504421
>chr1:27507471-27507528
>chr1:27509568-27522350
>chr1:27522441-27523006
>chr1:27523070-27523231
>chr1:27523410-27523437
>chr1:27525063-27525249
>chr1:27526148-27540189
>chr1:27540319-27541540
>chr1:27541687-27545351
>chr1:27545373-27545388
>chr1:27545510-27547093
>chr1:27547429-27549913
>chr1:27549980-27552316
>chr1:27554204-27554335
>chr1:27555446-27555640
>chr1:27556132-27558569
>chr1:27558736-27570707
>chr1:27570754-27570909
>chr1:27570928-27575227
>chr1:27575272-27575366
>chr1:27575413-27575568
>chr1:27575586-27575932
>chr1:27576015-27576312
>chr1:27576358-27615594
>chr1:27617568-27624453
>chr1:27624506-27624712
>chr1:27625483-27625755
>chr1:27628086-27628206
>chr1:27632986-27633047
>chr1:27633055-27633288
>chr1:27634979-27635042
>chr1:27635873-27637382
>chr1:27642435-27642490
>chr1:27643967-27644014
>chr1:27644068-27644512
>chr1:27649937-27649993
>chr1:27650342-27650389
>chr1:27651299-27705433
>chr1:27705524-27747079
>chr1:27747460-27754980
>chr1:27755636-27756141
>chr1:27757482-27757518
>chr1:27757687-27757757
>chr1:27757980-27758018
>chr1:27758527-27758615
>chr1:27758662-27759290
>chr1:27760777-27762034
>chr1:27762217-27762612
>chr1:27763243-27763284
>chr1:27763667-27763733
>chr1:27765140-27765343
>chr1:27765627-27765709
>chr1:27765841-27765925
>chr1:27766005-27766196
>chr1:27766303-27766341
>chr1:27767980-27768095
>chr1:27768475-27769339
>chr1:27769400-27769672
>chr1:27769739-27769859
>chr1:27769902-27770034
>chr1:27770459-27770583
>chr1:27770614-27770651
>chr1:27771253-27771384
>chr1:27771431-27771502
>chr1:27771801-27772019
>chr1:27772226-27772282
>chr1:27773617-27773679
>chr1:27774838-27775895
>chr1:27775953-27776141
>chr1:27779617-27779902
>chr1:27780543-27780622
>chr1:27780677-27780736
>chr1:27781483-27796459
>chr1:27796531-27796679
>chr1:27798812-27798892
>chr1:27798913-27799097
>chr1:27799856-27799992
>chr1:27806384-27815656
>chr1:27820919-27821078
>chr1:27821351-27821442
>chr1:27821637-27834093
>chr1:27834310-27834381
>chr1:27836433-27836580
>chr1:27836911-27837022
>chr1:27837090-27837209
>chr1:27837358-27838140
>chr1:27838247-27846543
>chr1:27846759-27846816
>chr1:27847216-27847263
>chr1:27847575-27847984
>chr1:27849423-27849527
>chr1:27850208-27850247
>chr1:27850422-27850666
>chr1:27850697-27850738
>chr1:27850811-27850886
>chr1:27851107-27851168
>chr1:27851518-27852025
>chr1:27852125-27852299
>chr1:27852382-27852769
>chr1:27852947-27852999
>chr1:27853030-27853208
>chr1:27853574-27853620
>chr1:27853874-27853960
>chr1:27854290-27854622
>chr1:27854707-27854785
>chr1:27854885-27854976
>chr1:27855023-27855059
>chr1:27855142-27855572
>chr1:27855693-27856092
>chr1:27856281-27856379
>chr1:27856632-27856732
>chr1:27856951-27857578
>chr1:27857631-27858210
>chr1:27858262-27858421
>chr1:27858795-27858843
>chr1:27859105-27859227
>chr1:27859437-27859838
>chr1:27859885-27860524
>chr1:27860966-27861153
>chr1:27862919-27862989
>chr1:27863917-27864086
>chr1:27867830-27867931
>chr1:27868033-27868080
>chr1:27869118-27869231
>chr1:27869684-27871665
>chr1:27871777-27871933
>chr1:27873494-27873706
>chr1:27874486-27874524
>chr1:27875324-27875453
>chr1:27875578-27875830
>chr1:27875894-27875956
>chr1:27876096-27876133
>chr1:27877131-27880922
>chr1:27880960-27882742
>chr1:27883710-27883822
>chr1:27885037-27885150
>chr1:27885213-27888436
>chr1:27889281-27889641
>chr1:27891566-27891631
>chr1:27891879-27892276
>chr1:27892454-27892519
>chr1:27893979-27894009
>chr1:27894560-27894647
>chr1:27894732-27894976
>chr1:27896556-27896846
>chr1:27902593-27903264
>chr1:27903351-27904378
>chr1:27904502-27904537
>chr1:27905665-27905769
>chr1:27905849-27905934
>chr1:27906314-27907063
>chr1:27907090-27908802
>chr1:27909029-27909119
>chr1:27909610-27909694
>chr1:27909756-27909850
>chr1:27910340-27911302
>chr1:27913727-27914684
>chr1:27914721-27915598
>chr1:27917226-27917271
>chr1:27920854-27920895
>chr1:27926116-27926248
>chr1:27927213-27927525
>chr1:27927578-27927913
>chr1:27928222-27928715
>chr1:27928862-27928905
>chr1:27931549-27942280
>chr1:27942380-27946360
>chr1:27946567-27946603
>chr1:27947434-27947501
>chr1:27948014-27948095
>chr1:27948201-27952698
>chr1:27953833-27957117
>chr1:27957205-27959765
>chr1:27961038-27967116
>chr1:27967157-27968758
>chr1:27968862-27976516
>chr1:27977799-27977942
>chr1:27978371-27978453
>chr1:27984240-27984776
>chr1:27986191-27986553
>chr1:27986617-27992994
>chr1:27993157-27998086
>chr1:27998284-28022703
>chr1:28022803-28023554
>chr1:28023611-28032785
>chr1:28032885-28039420
>chr1:28039479-28045121
>chr1:28045221-28048204
>chr1:28048284-28061760
>chr1:28061834-28063075
>chr1:28063558-28063598
>chr1:28063739-28064088
>chr1:28064853-28064924
>chr1:28065030-28066403
>chr1:28066567-28066663
>chr1:28068429-28068786
>chr1:28072070-28072341
>chr1:28074201-28074417
>chr1:28075802-28076281
>chr1:28076328-28077151
>chr1:28080974-28081115
>chr1:28081599-28081805
>chr1:28082333-28082394
>chr1:28082567-28083207
>chr1:28083247-28083667
>chr1:28083716-28084038
>chr1:28084096-28084338
>chr1:28084589-28084677
>chr1:28084704-28084764
>chr1:28084937-28085012
>chr1:28085158-28085217
>chr1:28085394-28085491
>chr1:28085637-28102433
>chr1:28102533-28102727
>chr1:28102781-28103906
>chr1:28104144-28104296
>chr1:28104487-28104591
>chr1:28104757-28105583
>chr1:28105811-28105844
>chr1:28106054-28119257
>chr1:28119311-28128420
>chr1:28128550-28138361
>chr1:28138431-28138498
>chr1:28138598-28158760
>chr1:28158848-28158902
>chr1:28159402-28171392
>chr1:28171621-28174599
>chr1:28174791-28175287
>chr1:28175450-28175504
>chr1:28175638-28175715
>chr1:28176226-28176966
>chr1:28177076-28177200
>chr1:28177278-28177469
>chr1:28177598-28177644
>chr1:28178171-28178209
>chr1:28178285-28180408
>chr1:28180444-28183264
>chr1:28183308-28183474
>chr1:28183509-28183823
>chr1:28184178-28184394
>chr1:28184478-28184516
>chr1:28184592-28184906
>chr1:28184943-28185115
>chr1:28185223-28185958
>chr1:28186146-28186264
>chr1:28186419-28186591
>chr1:28186758-28186840
>chr1:28186912-28187022
>chr1:28187111-28187258
>chr1:28187504-28188137
>chr1:28188158-28188191
>chr1:28188681-28200085
>chr1:28200922-28200965
>chr1:28201895-28201928
>chr1:28203696-28203819
>chr1:28203904-28204066
>chr1:28204137-28204243
>chr1:28206209-28206335
>chr1:28211407-28211604
>chr1:28212152-28212250
>chr1:28212512-28212685
>chr1:28214512-28214669
>chr1:28215218-28217890
>chr1:28217929-28225943
>chr1:28226049-28226137
>chr1:28226761-28226798
>chr1:28227033-28230336
>chr1:28230467-28234710
>chr1:28237082-28237450
>chr1:28237780-28238178
>chr1:28238209-28238764
>chr1:28238856-28239024
>chr1:28239059-28240183
>chr1:28240252-28240881
>chr1:28240903-28240971
>chr1:28241014-28241331
>chr1:28241498-28241552
>chr1:28241579-28246299
>chr1:28246674-28246966
>chr1:28247310-28249598
>chr1:28249713-28249820
>chr1:28249891-28250030
>chr1:28250123-28258450
>chr1:28258582-28263050
>chr1:28263096-28268732
>chr1:28268791-28269215
>chr1:28271223-28273185
>chr1:28273453-28273489
>chr1:28273523-28282030
>chr1:28282130-28284509
>chr1:28284579-28287079
>chr1:28287232-28288833
>chr1:28290432-28290510
>chr1:28290687-28291140
>chr1:28291294-28291437
>chr1:28295249-28295288
>chr1:28295343-28295389
>chr1:28295439-28295668
>chr1:28295768-28304205
>chr1:28304377-28304553
>chr1:28304646-28304785
>chr1:28304850-28305482
>chr1:28305660-28313598
>chr1:28313730-28316464
>chr1:28316611-28317993
>chr1:28318039-28318142
>chr1:28318241-28320383
>chr1:28320524-28320608
>chr1:28320831-28321020
>chr1:28321253-28321750
>chr1:28321834-28321973
>chr1:28322043-28322914
>chr1:28322945-28325046
>chr1:28325254-28325370
>chr1:28325600-28325728
>chr1:28325934-28326087
>chr1:28326171-28326919
>chr1:28326973-28327046
>chr1:28327210-28327434
>chr1:28327707-28327750
>chr1:28329098-28329226
>chr1:28329883-28332334
>chr1:28332384-28332655
>chr1:28332710-28332763
>chr1:28333054-28342477
>chr1:28345054-28345094
>chr1:28345228-28347586
>chr1:28347993-28356681
>chr1:28357065-28357080
>chr1:28357495-28358669
>chr1:28360933-28361423
>chr1:28362481-28363503
>chr1:28363931-28363986
>chr1:28364085-28365423
>chr1:28365486-28365570
>chr1:28367475-28376277
>chr1:28377918-28378203
>chr1:28379033-28379158
>chr1:28379954-28380112
>chr1:28380557-28380728
>chr1:28380879-28382231
>chr1:28382331-28382346
>chr1:28383057-28383226
>chr1:28384185-28384219
>chr1:28389208-28389254
>chr1:28389297-28389344
>chr1:28390100-28399532
>chr1:28399815-28399902
>chr1:28399985-28400049
>chr1:28402328-28402360
>chr1:28403151-28403232
>chr1:28405771-28415063
>chr1:28422795-28422841
>chr1:28422965-28423065
>chr1:28423133-28423652
>chr1:28426666-28442788
>chr1:28443092-28443263
>chr1:28446066-28446131
>chr1:28454081-28459306
>chr1:28462171-28462209
>chr1:28465577-28473391
>chr1:28473947-28474842
>chr1:28474873-28475102
>chr1:28475144-28476109
>chr1:28476149-28476882
>chr1:28477041-28477255
>chr1:28477311-28478426
>chr1:28478503-28478536
>chr1:28478626-28478875
>chr1:28478936-28479025
>chr1:28479409-28488513
>chr1:28489059-28489336
>chr1:28489485-28489566
>chr1:28489757-28489900
>chr1:28490299-28490507
>chr1:28492055-28492237
>chr1:28492397-28492796
>chr1:28492960-28493097
>chr1:28493197-28493460
>chr1:28493499-28493602
>chr1:28493812-28493951
>chr1:28494189-28494217
>chr1:28494272-28494429
>chr1:28495160-28495509
>chr1:28495713-28495765
>chr1:28496714-28496748
>chr1:28497056-28497289
>chr1:28497372-28497624
>chr1:28498265-28500059
>chr1:28500159-28510791
>chr1:28510916-28519247
>chr1:28519498-28519564
>chr1:28519609-28520601
>chr1:28522138-28522456
>chr1:28524638-28525211
>chr1:28526703-28527272
>chr1:28527558-28527935
>chr1:28528454-28528496
>chr1:28528697-28528753
>chr1:28530551-28530884
>chr1:28531878-28532506
>chr1:28532586-28532755
>chr1:28532817-28532855
>chr1:28533197-28533264
>chr1:28533455-28535879
>chr1:28536077-28536169
>chr1:28536308-28536397
>chr1:28536573-28536628
>chr1:28536719-28537134
>chr1:28537178-28538288
>chr1:28538351-28546679
>chr1:28547581-28548248
>chr1:28551620-28551733
>chr1:28552427-28552536
>chr1:28552646-28560445
>chr1:28561325-28561406
>chr1:28562861-28563021
>chr1:28563171-28563303
>chr1:28563394-28581430
>chr1:28581564-28581585
>chr1:28581677-28590822
>chr1:28591160-28592554
>chr1:28593818-28593907
>chr1:28594424-28594813
>chr1:28596974-28597032
>chr1:28600611-28600879
>chr1:28600961-28601056
>chr1:28602980-28603172
>chr1:28608176-28608250
>chr1:28617441-28617483
>chr1:28618313-28631092
>chr1:28631166-28631715
>chr1:28637210-28637925
>chr1:28638021-28638131
>chr1:28638167-28638475
>chr1:28638601-28638750
>chr1:28638935-28638975
>chr1:28639981-28640034
>chr1:28641329-28641367
>chr1:28641635-28641695
>chr1:28642323-28642409
>chr1:28644608-28644927
>chr1:28645274-28645360
>chr1:28645907-28645988
>chr1:28646295-28647583
>chr1:28649865-28649904
>chr1:28650742-28650829
>chr1:28650872-28651040
>chr1:28651174-28651205
>chr1:28651818-28651871
>chr1:28652121-28655786
>chr1:28655886-28656975
>chr1:28657282-28657363
>chr1:28657910-28657996
>chr1:28658343-28658429
>chr1:28658639-28672061
>chr1:28672198-28672638
>chr1:28673530-28673583
>chr1:28673801-28673855
>chr1:28674262-28674853
>chr1:28674892-28674984
>chr1:28675113-28675532
>chr1:28675597-28676050
>chr1:28676442-28677549
>chr1:28678740-28679439
>chr1:28679552-28680059
>chr1:28680159-28680271
>chr1:28680685-28681360
>chr1:28681406-28681612
>chr1:28681711-28681745
>chr1:28681813-28682077
>chr1:28684608-28684722
>chr1:28685284-28686789
>chr1:28686825-28686887
>chr1:28686947-28687008
>chr1:28688163-28688304
>chr1:28688430-28688479
>chr1:28688565-28688617
>chr1:28689347-28689574
>chr1:28689608-28689984
>chr1:28690014-28694086
>chr1:28694130-28695787
>chr1:28696083-28696940
>chr1:28697069-28697131
>chr1:28697275-28703689
>chr1:28703754-28703810
>chr1:28704219-28704526
>chr1:28704596-28704725
>chr1:28704781-28704909
>chr1:28705064-28705135
>chr1:28705250-28705437
>chr1:28705541-28705657
>chr1:28705827-28716565
>chr1:28716616-28716957
>chr1:28717098-28717448
>chr1:28717522-28718189
>chr1:28718239-28728879
>chr1:28729256-28732191
>chr1:28732280-28733669
>chr1:28733735-28736694
>chr1:28736923-28736996
>chr1:28737098-28737185
>chr1:28737441-28737471
>chr1:28738010-28738492
>chr1:28738615-28738829
>chr1:28738942-28742240
>chr1:28742284-28742460
>chr1:28742565-28742669
>chr1:28742698-28742842
>chr1:28742889-28742989
>chr1:28743101-28743424
>chr1:28743468-28743513
>chr1:28743597-28743666
>chr1:28743747-28743916
>chr1:28743985-28744459
>chr1:28744513-28744775
>chr1:28744812-28744930
>chr1:28745080-28745565
>chr1:28745645-28751580
>chr1:28751639-28751991
>chr1:28752144-28753838
>chr1:28755320-28755455
>chr1:28755615-28755721
>chr1:28756715-28756784
>chr1:28757150-28764610
>chr1:28767389-28768005
>chr1:28769043-28769943
>chr1:28770043-28779455
>chr1:28779515-28779904
>chr1:28780323-28790432
>chr1:28790558-28791197
>chr1:28792780-28793899
>chr1:28797444-28797619
>chr1:28797652-28797748
>chr1:28800112-28800153
>chr1:28802058-28802179
>chr1:28803768-28803820
>chr1:28804363-28809109
>chr1:28809209-28830051
>chr1:28830424-28830482
>chr1:28830710-28837020
>chr1:28837120-28839232
>chr1:28839427-28839537
>chr1:28839551-28839566
>chr1:28839666-28843602
>chr1:28843783-28853561
>chr1:28853671-28860729
>chr1:28864377-28864435
>chr1:28865829-28865893
>chr1:28865941-28866530
>chr1:28867248-28867323
>chr1:28867446-28867482
>chr1:28869334-28874212
>chr1:28874315-28923752
>chr1:28923931-28923976
>chr1:28924710-28924777
>chr1:28925040-28925160
>chr1:28925353-28925474
>chr1:28925536-28925703
>chr1:28928423-28928503
>chr1:28929956-28936698
>chr1:28936743-28937816
>chr1:28937843-28942109
>chr1:28942251-28942331
>chr1:28942360-28951935
>chr1:28952035-28952063
>chr1:28952104-28952500
>chr1:28952822-28953419
>chr1:28955123-28955164
>chr1:28955968-28957296
>chr1:28957440-28957965
>chr1:28958095-28958178
>chr1:28959243-28959367
>chr1:28959674-28959742
>chr1:28960849-28961010
>chr1:28962622-28962650
>chr1:28966292-28966928
>chr1:28970832-28971021
>chr1:28971147-28971179
>chr1:28971244-28971284
>chr1:28971346-28972616
>chr1:28972706-28973374
>chr1:28973944-28974205
>chr1:28974288-28974334
>chr1:28978010-28980598
>chr1:28980681-28980800
>chr1:28980992-28989983
>chr1:28990066-28990185
>chr1:28990259-28990360
>chr1:28990377-28990900
>chr1:28991013-28991067
>chr1:28991140-28991185
>chr1:28991232-28997534
>chr1:28997634-29011139
>chr1:29011247-29011974
>chr1:29012065-29012167
>chr1:29012229-29012273
>chr1:29012319-29012372
>chr1:29012457-29012563
>chr1:29012700-29013156
>chr1:29014555-29015089
>chr1:29015209-29015280
>chr1:29015482-29023363
>chr1:29023559-29023679
>chr1:29025527-29025846
>chr1:29025955-29026006
>chr1:29026391-29026684
>chr1:29026924-29030093
>chr1:29030639-29030701
>chr1:29035834-29035879
>chr1:29036060-29036127
>chr1:29037999-29038041
>chr1:29039391-29039432
>chr1:29042302-29047726
>chr1:29047868-29053789
>chr1:29053929-29058794
>chr1:29058817-29059925
>chr1:29060414-29062196
>chr1:29062343-29066870
>chr1:29067423-29070413
>chr1:29070555-29070842
>chr1:29070922-29071233
>chr1:29076531-29082959
>chr1:29084364-29091488
>chr1:29091892-29092190
>chr1:29092265-29092715
>chr1:29094436-29098819
>chr1:29098948-29101019
>chr1:29101472-29104212
>chr1:29104616-29104729
>chr1:29104987-29106349
>chr1:29106937-29112750
>chr1:29112850-29112884
>chr1:29112978-29121216
>chr1:29121270-29121289
>chr1:29121389-29128966
>chr1:29129087-29130234
>chr1:29130266-29147868
>chr1:29148118-29150176
>chr1:29150347-29150383
>chr1:29150649-29150770
>chr1:29150895-29151478
>chr1:29151749-29151849
>chr1:29153185-29153228
>chr1:29153845-29153905
>chr1:29155454-29155527
>chr1:29160753-29160889
>chr1:29161844-29170932
>chr1:29173171-29173367
>chr1:29173650-29173684
>chr1:29173747-29173921
>chr1:29174815-29175313
>chr1:29176542-29176858
>chr1:29177150-29177340
>chr1:29177401-29177436
>chr1:29178432-29179048
>chr1:29179242-29188154
>chr1:29188300-29189134
>chr1:29189905-29190020
>chr1:29190476-29190648
>chr1:29190937-29191002
>chr1:29193909-29194356
>chr1:29196171-29196310
>chr1:29198080-29198207
>chr1:29200335-29200475
>chr1:29200835-29200946
>chr1:29201499-29212260
>chr1:29212383-29228592
>chr1:29230456-29230503
>chr1:29230747-29230850
>chr1:29233845-29234165
>chr1:29234767-29234809
>chr1:29234857-29234953
>chr1:29235017-29240591
>chr1:29240637-29240733
>chr1:29240797-29241938
>chr1:29242298-29242365
>chr1:29242574-29242937
>chr1:29243826-29244054
>chr1:29245500-29245595
>chr1:29245690-29245836
>chr1:29246101-29246308
>chr1:29247733-29247765
>chr1:29247973-29248181
>chr1:29248286-29248351
>chr1:29249515-29249566
>chr1:29249815-29249892
>chr1:29250141-29250217
>chr1:29250312-29250341
>chr1:29250547-29250657
>chr1:29250848-29250884
>chr1:29250987-29251131
>chr1:29251200-29251264
>chr1:29251536-29251683
>chr1:29251866-29251954
>chr1:29252070-29252246
>chr1:29254134-29254535
>chr1:29254585-29254746
>chr1:29254827-29254990
>chr1:29257351-29257525
>chr1:29265116-29265781
>chr1:29266046-29266252
>chr1:29266565-29267264
>chr1:29267472-29267507
>chr1:29267562-29267722
>chr1:29267810-29267860
>chr1:29267929-29268128
>chr1:29268437-29268539
>chr1:29268980-29269108
>chr1:29269833-29270005
>chr1:29270065-29270407
>chr1:29273976-29274063
>chr1:29274584-29278262
>chr1:29278290-29304165
>chr1:29304297-29306505
>chr1:29306766-29310025
>chr1:29312016-29316277
>chr1:29316635-29316650
>chr1:29316897-29321525
>chr1:29321625-29345291
>chr1:29345312-29346562
>chr1:29346603-29351630
>chr1:29352366-29352395
>chr1:29352710-29354026
>chr1:29356833-29356889
>chr1:29358510-29358713
>chr1:29359238-29359361
>chr1:29359394-29359551
>chr1:29360020-29360167
>chr1:29360962-29361141
>chr1:29361853-29362550
>chr1:29363289-29363377
>chr1:29363416-29364157
>chr1:29364257-29373923
>chr1:29373957-29386189
>chr1:29386325-29386360
>chr1:29386593-29387105
>chr1:29387295-29390029
>chr1:29390169-29392450
>chr1:29393633-29398445
>chr1:29398719-29398973
>chr1:29400198-29400257
>chr1:29401468-29401658
>chr1:29407002-29409516
>chr1:29409570-29412247
>chr1:29412291-29412757
>chr1:29412864-29417877
>chr1:29418180-29424734
>chr1:29425204-29425947
>chr1:29426067-29429639
>chr1:29429739-29444168
>chr1:29444239-29444362
>chr1:29444556-29444571
>chr1:29444671-29445226
>chr1:29445298-29451416
>chr1:29451475-29462050
>chr1:29462079-29465046
>chr1:29465127-29465902
>chr1:29465933-29466004
>chr1:29470324-29493747
>chr1:29495665-29495763
>chr1:29496278-29496352
>chr1:29496398-29496447
>chr1:29496538-29503834
>chr1:29503934-29506607
>chr1:29506771-29508734
>chr1:29508928-29509118
>chr1:29510077-29510118
>chr1:29510412-29510835
>chr1:29510898-29511140
>chr1:29511270-29511316
>chr1:29511432-29511580
>chr1:29512144-29512493
>chr1:29512807-29512875
>chr1:29517064-29517105
>chr1:29518475-29518535
>chr1:29522194-29522307
>chr1:29524288-29524452
>chr1:29524671-29524890
>chr1:29524934-29525033
>chr1:29526401-29526874
>chr1:29527087-29536196
>chr1:29536306-29536827
>chr1:29537306-29539913
>chr1:29544829-29545640
>chr1:29546022-29546113
>chr1:29546162-29546535
>chr1:29546859-29547027
>chr1:29547205-29547244
>chr1:29547883-29547932
>chr1:29548075-29548111
>chr1:29549027-29549285
>chr1:29549845-29550159
>chr1:29553791-29554118
>chr1:29556769-29574631
>chr1:29575746-29579859
>chr1:29580363-29594580
>chr1:29594680-29594705
>chr1:29594847-29595576
>chr1:29595676-29603935
>chr1:29604188-29605076
>chr1:29605790-29611653
>chr1:29611769-29612224
>chr1:29613615-29613680
>chr1:29615750-29615850
>chr1:29615917-29616091
>chr1:29618653-29628513
>chr1:29628613-29638904
>chr1:29639673-29639903
>chr1:29643672-29644056
>chr1:29644255-29644287
>chr1:29644402-29645647
>chr1:29645760-29645804
>chr1:29646109-29651752
>chr1:29653813-29653855
>chr1:29654007-29654089
>chr1:29654317-29654444
>chr1:29654513-29670379
>chr1:29671493-29671527
>chr1:29677171-29677204
>chr1:29678054-29678322
>chr1:29679654-29679762
>chr1:29681074-29681134
>chr1:29682957-29682987
>chr1:29683373-29683525
>chr1:29685636-29685985
>chr1:29689840-29690116
>chr1:29690219-29690258
>chr1:29692304-29692367
>chr1:29692836-29692871
>chr1:29694423-29694728
>chr1:29698422-29698859
>chr1:29698891-29699007
>chr1:29699434-29700166
>chr1:29700451-29704369
>chr1:29704821-29712734
>chr1:29712994-29722236
>chr1:29722558-29723384
>chr1:29723497-29723541
>chr1:29723846-29725430
>chr1:29725530-29727445
>chr1:29727762-29735091
>chr1:29735191-29737639
>chr1:29737739-29737834
>chr1:29737943-29738523
>chr1:29738770-29738888
>chr1:29739527-29739596
>chr1:29740609-29740650
>chr1:29740711-29740758
>chr1:29740997-29741032
>chr1:29741607-29741649
>chr1:29741687-29741719
>chr1:29743340-29744126
>chr1:29744186-29744512
>chr1:29744555-29744609
>chr1:29744652-29744685
>chr1:29745103-29745197
>chr1:29745309-29745415
>chr1:29745534-29745563
>chr1:29746024-29746122
>chr1:29746321-29746357
>chr1:29746416-29746523
>chr1:29746606-29746890
>chr1:29746956-29749725
>chr1:29749792-29750270
>chr1:29750378-29750453
>chr1:29750522-29751399
>chr1:29751957-29755823
>chr1:29755856-29757161
>chr1:29758636-29758682
>chr1:29758901-29762279
>chr1:29762309-29765249
>chr1:29765349-29765364
>chr1:29766195-29766211
>chr1:29767988-29778349
>chr1:29778596-29778670
>chr1:29778749-29779288
>chr1:29779388-29780112
>chr1:29780800-29780924
>chr1:29782787-29783467
>chr1:29784319-29784356
>chr1:29784471-29784538
>chr1:29784625-29784796
>chr1:29784870-29784936
>chr1:29785037-29785077
>chr1:29785221-29785254
>chr1:29785457-29785501
>chr1:29785628-29785684
>chr1:29785794-29785872
>chr1:29789488-29789520
>chr1:29793390-29793424
>chr1:29796848-29798077
>chr1:29799384-29799479
>chr1:29800047-29800150
>chr1:29800342-29800594
>chr1:29800700-29800935
>chr1:29800988-29801262
>chr1:29801324-29802192
>chr1:29804553-29804579
>chr1:29804807-29816029
>chr1:29816129-29823058
>chr1:29823945-29824860
>chr1:29825035-29825116
>chr1:29825313-29825369
>chr1:29828395-29829571
>chr1:29830890-29830923
>chr1:29831313-29831451
>chr1:29833485-29833594
>chr1:29833860-29842543
>chr1:29842710-29842746
>chr1:29842932-29858456
>chr1:29859461-29862570
>chr1:29862720-29862761
>chr1:29862850-29863392
>chr1:29866901-29867395
>chr1:29867722-29867774
>chr1:29867939-29868183
>chr1:29868506-29870414
>chr1:29870547-29875467
>chr1:29875498-29875662
>chr1:29875760-29876872
>chr1:29877150-29877798
>chr1:29877872-29878305
>chr1:29878443-29879498
>chr1:29879547-29881610
>chr1:29881847-29885762
>chr1:29886057-29887895
>chr1:29887924-29892453
>chr1:29892573-29893894
>chr1:29894029-29894157
>chr1:29894257-29894677
>chr1:29894905-29894921
>chr1:29895054-29905254
>chr1:29905510-29906382
>chr1:29906590-29921057
>chr1:29921236-29921251
>chr1:29921351-29924781
>chr1:29924842-29924887
>chr1:29925290-29925320
>chr1:29925500-29927468
>chr1:29929437-29929474
>chr1:29929543-29930007
>chr1:29930193-29930592
>chr1:29931774-29931818
>chr1:29931976-29932017
>chr1:29932564-29932980
>chr1:29934154-29934217
>chr1:29934556-29934628
>chr1:29934679-29934756
>chr1:29935166-29935468
>chr1:29935936-29936157
>chr1:29936430-29936627
>chr1:29936777-29937288
>chr1:29942487-29942537
>chr1:29942613-29942641
>chr1:29942952-29943088
>chr1:29943132-29943648
>chr1:29944080-29944187
>chr1:29946305-29960959
>chr1:29962255-29962312
>chr1:29962580-29963260
>chr1:29964013-29964045
>chr1:29965328-29966701
>chr1:29969323-29969339
>chr1:29970565-29970729
>chr1:29974175-29974430
>chr1:29974502-29974983
>chr1:29975032-29975126
>chr1:29975716-29978043
>chr1:29978141-29978305
>chr1:29978335-29978672
>chr1:29979067-29980496
>chr1:29980562-29994484
>chr1:29994532-29994603
>chr1:29994815-29994985
>chr1:29995021-29995080
>chr1:29995173-29996927
>chr1:29996993-29998035
>chr1:29998197-29998329
>chr1:29998485-29998563
>chr1:29998873-30001771
>chr1:30001893-30014948
>chr1:30015153-30015396
>chr1:30015524-30015548
>chr1:30015583-30015630
>chr1:30016328-30016620
>chr1:30016748-30016827
>chr1:30017455-30017488
>chr1:30017943-30019141
>chr1:30019368-30020140
>chr1:30020174-30020262
>chr1:30020386-30023130
>chr1:30023516-30023942
>chr1:30024042-30024057
>chr1:30024095-30024987
>chr1:30025054-30025108
>chr1:30025286-30025301
>chr1:30025425-30028838
>chr1:30029028-30029062
>chr1:30032346-30032464
>chr1:30035186-30035318
>chr1:30036065-30037052
>chr1:30037507-30037656
>chr1:30038149-30038376
>chr1:30038519-30038597
>chr1:30038720-30039456
>chr1:30041245-30041341
>chr1:30041408-30041551
>chr1:30041697-30042255
>chr1:30042737-30042878
>chr1:30043024-30043400
>chr1:30044120-30044173
>chr1:30046057-30051700
>chr1:30051800-30051815
>chr1:30052029-30054291
>chr1:30056061-30056101
>chr1:30056148-30056180
>chr1:30056250-30056282
>chr1:30057906-30058021
>chr1:30060060-30060229
>chr1:30061085-30061148
>chr1:30061382-30061463
>chr1:30063350-30063460
>chr1:30063974-30064004
>chr1:30064714-30067925
>chr1:30068174-30068190
>chr1:30068218-30075129
>chr1:30075229-30079969
>chr1:30079993-30084246
>chr1:30084646-30084890
>chr1:30084928-30085116
>chr1:30085713-30085786
>chr1:30086242-30086392
>chr1:30086551-30092436
>chr1:30093483-30110721
>chr1:30110767-30119500
>chr1:30119531-30122646
>chr1:30122833-30123338
>chr1:30123364-30154999
>chr1:30155029-30155665
>chr1:30155706-30155783
>chr1:30155822-30160919
>chr1:30162317-30164421
>chr1:30164452-30167704
>chr1:30168148-30168507
>chr1:30168675-30169406
>chr1:30169547-30171037
>chr1:30171063-30202694
>chr1:30202724-30203360
>chr1:30203401-30203478
>chr1:30203517-30208614
>chr1:30210704-30210844
>chr1:30211048-30211187
>chr1:30211265-30211364
>chr1:30211560-30211696
>chr1:30211766-30211965
>chr1:30212060-30213259
>chr1:30213671-30213817
>chr1:30214688-30215530
>chr1:30215572-30217191
>chr1:30221991-30222016
>chr1:30222116-30229031
>chr1:30229854-30238800
>chr1:30240081-30240125
>chr1:30241115-30250593
>chr1:30250914-30251606
>chr1:30251866-30251906
>chr1:30261451-30261498
>chr1:30262839-30263238
>chr1:30264513-30264595
>chr1:30266730-30271422
>chr1:30271564-30280756
>chr1:30283910-30283949
>chr1:30289281-30289314
>chr1:30290147-30290354
>chr1:30290938-30291020
>chr1:30293737-30294082
>chr1:30294678-30295042
>chr1:30297779-30297943
>chr1:30298396-30298456
>chr1:30298535-30298874
>chr1:30299333-30299597
>chr1:30301098-30301398
>chr1:30301868-30301917
>chr1:30306516-30332168
>chr1:30334830-30334845
>chr1:30334934-30340164
>chr1:30340484-30340654
>chr1:30340718-30340824
>chr1:30340891-30340926
>chr1:30341784-30341837
>chr1:30346485-30346579
>chr1:30349633-30349673
>chr1:30351247-30351657
>chr1:30351868-30352019
>chr1:30352822-30354268
>chr1:30354423-30361740
>chr1:30361806-30363747
>chr1:30363799-30364797
>chr1:30364862-30369030
>chr1:30369061-30371388
>chr1:30371557-30375071
>chr1:30375105-30375302
>chr1:30376807-30376945
>chr1:30377140-30379168
>chr1:30379806-30379904
>chr1:30380274-30380289
>chr1:30380472-30386188
>chr1:30390519-30390540
>chr1:30390640-30390655
>chr1:30390774-30390869
>chr1:30391698-30391736
>chr1:30391966-30392285
>chr1:30392341-30392537
>chr1:30393440-30393472
>chr1:30393550-30393588
>chr1:30394984-30395014
>chr1:30395360-30395490
>chr1:30395657-30395843
>chr1:30395930-30397756
>chr1:30397938-30398022
>chr1:30399397-30400950
>chr1:30401993-30402051
>chr1:30402335-30402372
>chr1:30402476-30402594
>chr1:30403227-30403269
>chr1:30403319-30404013
>chr1:30404305-30404341
>chr1:30405086-30405727
>chr1:30405777-30417654
>chr1:30417798-30418591
>chr1:30418947-30437932
>chr1:30439940-30439988
>chr1:30440377-30440464
>chr1:30440508-30440596
>chr1:30441954-30444619
>chr1:30444739-30445582
>chr1:30445708-30448967
>chr1:30448985-30449130
>chr1:30449167-30450668
>chr1:30450686-30451242
>chr1:30451324-30451497
>chr1:30451527-30455900
>chr1:30455940-30468104
>chr1:30468136-30469081
>chr1:30469115-30469359
>chr1:30470942-30471271
>chr1:30471381-30471442
>chr1:30471489-30472297
>chr1:30472467-30472658
>chr1:30472744-30474911
>chr1:30475243-30475283
>chr1:30475646-30476463
>chr1:30476489-30485738
>chr1:30485974-30496107
>chr1:30497772-30497981
>chr1:30498969-30499087
>chr1:30499500-30499638
>chr1:30499722-30499767
>chr1:30500270-30500409
>chr1:30500719-30501167
>chr1:30501221-30501982
>chr1:30502058-30502616
>chr1:30502783-30503289
>chr1:30503344-30504099
>chr1:30504241-30504671
>chr1:30504779-30506599
>chr1:30506667-30507300
>chr1:30507384-30522663
>chr1:30522711-30522743
>chr1:30522932-30523378
>chr1:30523725-30523778
>chr1:30524473-30525223
>chr1:30525535-30525550
>chr1:30525650-30530778
>chr1:30530878-30536273
>chr1:30538488-30538699
>chr1:30543082-30543182
>chr1:30543265-30543317
>chr1:30543765-30547229
>chr1:30547285-30547595
>chr1:30548044-30548079
>chr1:30548114-30548363
>chr1:30548420-30548549
>chr1:30548582-30561875
>chr1:30561895-30565386
>chr1:30566296-30566684
>chr1:30567370-30567528
>chr1:30567694-30567949
>chr1:30568002-30568178
>chr1:30571343-30571474
>chr1:30571514-30571543
>chr1:30571656-30571775
>chr1:30574254-30574410
>chr1:30574563-30575684
>chr1:30575744-30578404
>chr1:30578531-30579325
>chr1:30579387-30581799
>chr1:30581855-30582165
>chr1:30582614-30582649
>chr1:30582684-30582933
>chr1:30582990-30583119
>chr1:30583152-30585216
>chr1:30585357-30585390
>chr1:30585576-30585618
>chr1:30586129-30586797
>chr1:30587149-30587202
>chr1:30587899-30589079
>chr1:30589359-30599882
>chr1:30600003-30601253
>chr1:30601295-30601359
>chr1:30605302-30607330
>chr1:30607547-30609307
>chr1:30609482-30611191
>chr1:30611450-30611606
>chr1:30612822-30613366
>chr1:30614017-30614094
>chr1:30614302-30614532
>chr1:30615536-30621517
>chr1:30622156-30623742
>chr1:30624120-30624163
>chr1:30626766-30626903
>chr1:30627038-30627277
>chr1:30627503-30627549
>chr1:30627747-30627903
>chr1:30627946-30628115
>chr1:30628189-30628317
>chr1:30628434-30628646
>chr1:30628712-30629604
>chr1:30631592-30631820
>chr1:30633042-30633683
>chr1:30633912-30635202
>chr1:30635330-30637622
>chr1:30637649-30647195
>chr1:30647317-30655420
>chr1:30655560-30655628
>chr1:30655726-30655837
>chr1:30655867-30656787
>chr1:30659771-30659834
>chr1:30662331-30662434
>chr1:30662971-30671377
>chr1:30671666-30671683
>chr1:30671824-30672899
>chr1:30673107-30673126
>chr1:30673451-30677089
>chr1:30677920-30679047
>chr1:30681238-30681382
>chr1:30681459-30681526
>chr1:30681584-30684450
>chr1:30692678-30697956
>chr1:30698420-30698563
>chr1:30698844-30698879
>chr1:30699920-30700204
>chr1:30700515-30700683
>chr1:30701245-30701980
>chr1:30702028-30702190
>chr1:30702260-30702705
>chr1:30702760-30702947
>chr1:30703111-30703442
>chr1:30703542-30740108
>chr1:30740208-30744800
>chr1:30745083-30745168
>chr1:30745241-30745382
>chr1:30745475-30745647
>chr1:30745878-30746157
>chr1:30746995-30747275
>chr1:30749079-30749106
>chr1:30749387-30749577
>chr1:30750303-30750411
>chr1:30751498-30751944
>chr1:30751999-30753234
>chr1:30753363-30753572
>chr1:30755682-30755781
>chr1:30755897-30755944
>chr1:30756081-30756307
>chr1:30761908-30761972
>chr1:30762497-30762721
>chr1:30763948-30763993
>chr1:30764083-30764315
>chr1:30767264-30767763
>chr1:30767809-30768192
>chr1:30769373-30769511
>chr1:30770009-30770085
>chr1:30770348-30781445
>chr1:30781492-30785095
>chr1:30785195-30785216
>chr1:30786196-30786228
>chr1:30787034-30787216
>chr1:30787251-30787508
>chr1:30787644-30787692
>chr1:30793561-30793612
>chr1:30796357-30796384
>chr1:30798292-30798345
>chr1:30798401-30798738
>chr1:30798878-30799216
>chr1:30799260-30799359
>chr1:30799516-30799553
>chr1:30799818-30799863
>chr1:30800671-30800825
>chr1:30801602-30801635
>chr1:30801878-30801959
>chr1:30802235-30802400
>chr1:30803388-30803547
>chr1:30803646-30803862
>chr1:30804080-30804134
>chr1:30804208-30804614
>chr1:30804663-30804727
>chr1:30804894-30805445
>chr1:30805486-30805699
>chr1:30805808-30806612
>chr1:30811079-30811279
>chr1:30811408-30816229
>chr1:30816254-30816300
>chr1:30816349-30816856
>chr1:30817904-30818129
>chr1:30818443-30824779
>chr1:30824840-30832027
>chr1:30832154-30834517
>chr1:30834648-30836029
>chr1:30836129-30844187
>chr1:30844316-30844468
>chr1:30844508-30853544
>chr1:30853855-30853870
>chr1:30854100-30856972
>chr1:30857305-30876326
>chr1:30876572-30876991
>chr1:30877088-30877273
>chr1:30877344-30878415
>chr1:30878472-30878804
>chr1:30878828-30879001
>chr1:30879096-30879434
>chr1:30879570-30889130
>chr1:30889203-30889301
>chr1:30889572-30889629
>chr1:30889667-30889938
>chr1:30889976-30890361
>chr1:30890547-30891035
>chr1:30892710-30892853
>chr1:30894288-30894400
>chr1:30895306-30895584
>chr1:30896522-30896575
>chr1:30896825-30896922
>chr1:30897157-30897294
>chr1:30897367-30897516
>chr1:30898026-30907446
>chr1:30908542-30909237
>chr1:30912115-30912658
>chr1:30912796-30912849
>chr1:30913262-30914492
>chr1:30914566-30914602
>chr1:30914648-30914759
>chr1:30914789-30915208
>chr1:30915281-30915444
>chr1:30921161-30921229
>chr1:30921432-30935266
>chr1:30935290-30935340
>chr1:30935469-30946959
>chr1:30947101-30948308
>chr1:30948408-30951245
>chr1:30951373-30956559
>chr1:30956670-30957960
>chr1:30958199-30993651
>chr1:30993692-30993795
>chr1:30993848-30993888
>chr1:30994154-30994285
>chr1:30994323-30994598
>chr1:30994766-30995479
>chr1:30995508-30995676
>chr1:30995757-31013158
>chr1:31013189-31016015
>chr1:31016129-31016419
>chr1:31016628-31016713
>chr1:31017138-31017189
>chr1:31017313-31017519
>chr1:31017616-31034594
>chr1:31034625-31037826
>chr1:31038085-31038171
>chr1:31038596-31038936
>chr1:31043858-31044119
>chr1:31044311-31044387
>chr1:31044450-31044517
>chr1:31044614-31050524
>chr1:31050653-31050738
>chr1:31051005-31051319
>chr1:31051355-31052889
>chr1:31053118-31053150
>chr1:31055629-31055695
>chr1:31056762-31056869
>chr1:31057153-31057316
>chr1:31057620-31057792
>chr1:31057860-31058096
>chr1:31058119-31058174
>chr1:31058229-31058906
>chr1:31061593-31061777
>chr1:31067426-31067549
>chr1:31069904-31070224
>chr1:31071173-31071425
>chr1:31071734-31071808
>chr1:31072160-31072196
>chr1:31076610-31078111
>chr1:31079149-31079185
>chr1:31079744-31079876
>chr1:31079954-31081191
>chr1:31081320-31081336
>chr1:31081405-31085917
>chr1:31086018-31091091
>chr1:31095107-31095145
>chr1:31095739-31095799
>chr1:31095874-31104556
>chr1:31104698-31107235
>chr1:31107292-31109957
>chr1:31110131-31115380
>chr1:31115530-31115550
>chr1:31115970-31116447
>chr1:31116529-31116639
>chr1:31116706-31116912
>chr1:31117044-31153467
>chr1:31153499-31154062
>chr1:31154217-31163707
>chr1:31163774-31164317
>chr1:31164788-31165674
>chr1:31165714-31187231
>chr1:31187268-31203686
>chr1:31203841-31204214
>chr1:31204951-31204987
>chr1:31207668-31207718
>chr1:31208653-31208887
>chr1:31208993-31209033
>chr1:31209387-31209719
>chr1:31209971-31210138
>chr1:31210487-31210523
>chr1:31213356-31214524
>chr1:31214808-31215057
>chr1:31215133-31215367
>chr1:31215932-31216033
>chr1:31216446-31218512
>chr1:31219076-31221387
>chr1:31221448-31224786
>chr1:31224803-31234214
>chr1:31234253-31243527
>chr1:31243570-31245221
>chr1:31245955-31246098
>chr1:31246408-31246590
>chr1:31250671-31251273
>chr1:31252056-31252387
>chr1:31252658-31252912
>chr1:31253591-31253640
>chr1:31254979-31255007
>chr1:31256861-31256938
>chr1:31257079-31257217
>chr1:31257346-31257668
>chr1:31257745-31257831
>chr1:31257975-31258046
>chr1:31258333-31258418
>chr1:31258719-31258998
>chr1:31259218-31287989
>chr1:31288034-31288162
>chr1:31288774-31295293
>chr1:31295414-31295536
>chr1:31296148-31306652
>chr1:31306752-31309607
>chr1:31309826-31310630
>chr1:31310842-31338422
>chr1:31338698-31342706
>chr1:31342842-31345577
>chr1:31345616-31347686
>chr1:31347955-31348061
>chr1:31348386-31348485
>chr1:31350542-31350621
>chr1:31351055-31351420
>chr1:31351472-31351521
>chr1:31351747-31351847
>chr1:31351914-31352033
>chr1:31352211-31352275
>chr1:31352330-31352368
>chr1:31352559-31352598
>chr1:31352734-31353345
>chr1:31353405-31353540
>chr1:31354529-31354735
>chr1:31355510-31362927
>chr1:31363027-31365145
>chr1:31365350-31365365
>chr1:31365517-31368122
>chr1:31368300-31369082
>chr1:31369126-31369720
>chr1:31370248-31370293
>chr1:31370496-31371022
>chr1:31371059-31371254
>chr1:31371574-31371964
>chr1:31372261-31372323
>chr1:31372375-31372615
>chr1:31372740-31372798
>chr1:31372905-31373075
>chr1:31373261-31373323
>chr1:31373367-31374071
>chr1:31374132-31374319
>chr1:31374357-31374786
>chr1:31374976-31375035
>chr1:31375987-31376046
>chr1:31376408-31376438
>chr1:31377713-31377775
>chr1:31378377-31378834
>chr1:31382263-31382296
>chr1:31383245-31383307
>chr1:31383429-31383482
>chr1:31383856-31383954
>chr1:31384976-31385145
>chr1:31385183-31385530
>chr1:31385660-31385764
>chr1:31386143-31386280
>chr1:31386365-31386509
>chr1:31386723-31387148
>chr1:31387279-31387319
>chr1:31388517-31397453
>chr1:31397617-31398281
>chr1:31398559-31398594
>chr1:31398713-31398962
>chr1:31399019-31399053
>chr1:31399337-31399378
>chr1:31399442-31399467
>chr1:31399567-31416494
>chr1:31416532-31417193
>chr1:31417210-31417321
>chr1:31417407-31424438
>chr1:31424477-31428375
>chr1:31428412-31428652
>chr1:31428684-31429717
>chr1:31429846-31429988
>chr1:31430160-31430353
>chr1:31430481-31430745
>chr1:31434897-31435195
>chr1:31436044-31436115
>chr1:31436769-31449674
>chr1:31449814-31464677
>chr1:31464777-31473391
>chr1:31473491-31478444
>chr1:31479160-31479248
>chr1:31480278-31489491
>chr1:31492551-31492760
>chr1:31493161-31493465
>chr1:31494308-31499235
>chr1:31501893-31502375
>chr1:31502819-31502866
>chr1:31506704-31527645
>chr1:31527812-31539326
>chr1:31540926-31541199
>chr1:31541246-31541842
>chr1:31541918-31542667
>chr1:31542784-31545507
>chr1:31545541-31549638
>chr1:31549696-31550914
>chr1:31551034-31551118
>chr1:31551249-31553234
>chr1:31553394-31553661
>chr1:31553740-31562348
>chr1:31562539-31562775
>chr1:31562838-31563387
>chr1:31563425-31563765
>chr1:31563910-31564024
>chr1:31564178-31564298
>chr1:31564472-31565208
>chr1:31565295-31565515
>chr1:31565549-31566940
>chr1:31567076-31567095
>chr1:31570130-31571340
>chr1:31571959-31571993
>chr1:31572834-31572865
>chr1:31573033-31573078
>chr1:31573662-31573795
>chr1:31574971-31575013
>chr1:31575157-31575288
>chr1:31575554-31575582
>chr1:31575869-31575921
>chr1:31576002-31576159
>chr1:31576841-31579952
>chr1:31580025-31580449
>chr1:31583539-31583754
>chr1:31584684-31584862
>chr1:31585778-31585940
>chr1:31586063-31586608
>chr1:31586734-31586855
>chr1:31587055-31587173
>chr1:31587251-31587292
>chr1:31587497-31587849
>chr1:31588286-31588342
>chr1:31589782-31589933
>chr1:31590197-31590355
>chr1:31592214-31592772
>chr1:31594670-31594750
>chr1:31594814-31594947
>chr1:31595051-31595098
>chr1:31595152-31595184
>chr1:31595523-31595689
>chr1:31595744-31595990
>chr1:31596415-31596494
>chr1:31596548-31596622
>chr1:31596707-31596748
>chr1:31596866-31596950
>chr1:31597027-31597066
>chr1:31597131-31597343
>chr1:31597548-31597580
>chr1:31598234-31598800
>chr1:31600127-31600250
>chr1:31600322-31600386
>chr1:31600457-31600595
>chr1:31602014-31602048
>chr1:31604768-31605088
>chr1:31605199-31605252
>chr1:31605380-31606300
>chr1:31606381-31610245
>chr1:31610312-31611169
>chr1:31611269-31613109
>chr1:31613822-31616587
>chr1:31616669-31620048
>chr1:31620464-31620646
>chr1:31620850-31622696
>chr1:31622803-31624816
>chr1:31624853-31625743
>chr1:31625827-31626071
>chr1:31626151-31626716
>chr1:31626760-31628940
>chr1:31629159-31629377
>chr1:31629449-31629840
>chr1:31630067-31630233
>chr1:31630397-31630428
>chr1:31631630-31632754
>chr1:31633015-31635524
>chr1:31635784-31640111
>chr1:31640339-31640360
>chr1:31640460-31651977
>chr1:31652106-31652398
>chr1:31655460-31657644
>chr1:31657689-31658155
>chr1:31658572-31658614
>chr1:31659191-31659260
>chr1:31659711-31659777
>chr1:31660010-31661090
>chr1:31661190-31666813
>chr1:31667772-31667868
>chr1:31668164-31668241
>chr1:31668448-31668489
>chr1:31668552-31668617
>chr1:31668859-31668901
>chr1:31669237-31669276
>chr1:31669746-31669785
>chr1:31669909-31669949
>chr1:31670940-31674052
>chr1:31674370-31675107
>chr1:31675417-31681848
>chr1:31682432-31685862
>chr1:31685900-31688334
>chr1:31688381-31691076
>chr1:31691207-31691222
>chr1:31691528-31709472
>chr1:31709486-31710875
>chr1:31710910-31711673
>chr1:31711797-31721041
>chr1:31721098-31721677
>chr1:31721946-31722815
>chr1:31722853-31723287
>chr1:31723329-31724024
>chr1:31724722-31726438
>chr1:31728012-31728124
>chr1:31728335-31728683
>chr1:31728795-31728959
>chr1:31729028-31729412
>chr1:31729818-31743378
>chr1:31745743-31746030
>chr1:31748881-31748910
>chr1:31750510-31750560
>chr1:31756232-31756639
>chr1:31756747-31764945
>chr1:31765286-31766507
>chr1:31766967-31767091
>chr1:31767129-31767631
>chr1:31767772-31767819
>chr1:31767967-31768436
>chr1:31768703-31768757
>chr1:31769310-31769387
>chr1:31772385-31772425
>chr1:31780080-31780122
>chr1:31780773-31781036
>chr1:31782938-31788878
>chr1:31788964-31789006
>chr1:31789879-31789918
>chr1:31790393-31790747
>chr1:31790811-31793265
>chr1:31793981-31794644
>chr1:31794840-31801669
>chr1:31801790-31802583
>chr1:31802683-31802699
>chr1:31802789-31803982
>chr1:31804035-31804896
>chr1:31804963-31809763
>chr1:31809799-31810728
>chr1:31810932-31810965
>chr1:31811033-31812426
>chr1:31812488-31812652
>chr1:31812896-31812950
>chr1:31813353-31814422
>chr1:31814522-31815791
>chr1:31815935-31815950
>chr1:31816047-31816402
>chr1:31816433-31818788
>chr1:31818969-31821374
>chr1:31821612-31821667
>chr1:31821734-31823649
>chr1:31824023-31824088
>chr1:31824143-31826188
>chr1:31827880-31827895
>chr1:31827995-31828019
>chr1:31828257-31830738
>chr1:31830883-31833313
>chr1:31833488-31834467
>chr1:31834673-31834688
>chr1:31835264-31835394
>chr1:31835749-31835780
>chr1:31837418-31837664
>chr1:31840298-31840406
>chr1:31840426-31840467
>chr1:31840531-31840629
>chr1:31840851-31840927
>chr1:31841493-31841563
>chr1:31841609-31841670
>chr1:31841846-31841933
>chr1:31842630-31842692
>chr1:31842875-31843778
>chr1:31844004-31844019
>chr1:31844149-31846047
>chr1:31846743-31846981
>chr1:31848574-31848870
>chr1:31849201-31849334
>chr1:31849375-31849750
>chr1:31849787-31850978
>chr1:31851105-31853225
>chr1:31857123-31857498
>chr1:31857541-31857647
>chr1:31857678-31859727
>chr1:31859878-31860573
>chr1:31867849-31867922
>chr1:31868030-31868814
>chr1:31869192-31869905
>chr1:31870372-31870412
>chr1:31872167-31873781
>chr1:31874266-31874296
>chr1:31879408-31881692
>chr1:31881848-31882117
>chr1:31882173-31882242
>chr1:31882638-31887164
>chr1:31887319-31887605
>chr1:31887644-31887713
>chr1:31887973-31898124
>chr1:31898224-31900436
>chr1:31900536-31900554
>chr1:31900972-31901283
>chr1:31902692-31903663
>chr1:31903810-31912591
>chr1:31912644-31912659
>chr1:31912759-31919249
>chr1:31919394-31919556
>chr1:31919663-31919771
>chr1:31919817-31919976
>chr1:31920014-31920065
>chr1:31920265-31920344
>chr1:31920653-31920810
>chr1:31920903-31920963
>chr1:31921213-31921466
>chr1:31921668-31921717
>chr1:31921852-31923407
>chr1:31923448-31929728
>chr1:31929935-31955093
>chr1:31955137-31955592
>chr1:31955623-31961721
>chr1:31961923-31975857
>chr1:31975914-31975946
>chr1:31976618-31976655
>chr1:31977415-31977663
>chr1:31978714-31978771
>chr1:31978963-31979017
>chr1:31979606-31979820
>chr1:31979996-31980080
>chr1:31980144-31980180
>chr1:31982003-31997239
>chr1:31997294-31997572
>chr1:31997638-31997717
>chr1:32000357-32000445
>chr1:32002365-32002518
>chr1:32003926-32003960
>chr1:32006549-32006600
>chr1:32006679-32006714
>chr1:32007606-32007663
>chr1:32008877-32008996
>chr1:32009031-32010498
>chr1:32010541-32010898
>chr1:32011001-32011426
>chr1:32011585-32013530
>chr1:32014461-32014503
>chr1:32016770-32016885
>chr1:32016913-32020079
>chr1:32020103-32021097
>chr1:32021837-32022042
>chr1:32024528-32024937
>chr1:32025616-32025768
>chr1:32027657-32027741
>chr1:32027910-32028331
>chr1:32028385-32028496
>chr1:32028611-32028685
>chr1:32028892-32028945
>chr1:32030890-32030922
>chr1:32031134-32054330
>chr1:32054803-32054958
>chr1:32061369-32061472
>chr1:32061608-32061766
>chr1:32061779-32061863
>chr1:32061899-32076498
>chr1:32076528-32081179
>chr1:32081213-32081322
>chr1:32081379-32081435
>chr1:32081872-32081902
>chr1:32081959-32082310
>chr1:32083855-32083994
>chr1:32084315-32084356
>chr1:32084562-32085206
>chr1:32090431-32090471
>chr1:32094044-32094133
>chr1:32096349-32096465
>chr1:32099720-32099762
>chr1:32100808-32100932
>chr1:32101653-32101774
>chr1:32103014-32105381
>chr1:32105435-32117839
>chr1:32117939-32117972
>chr1:32118203-32118447
>chr1:32118472-32120190
>chr1:32120410-32131420
>chr1:32131451-32131757
>chr1:32131785-32146673
>chr1:32146704-32149300
>chr1:32149528-32151235
>chr1:32151268-32155875
>chr1:32158944-32158987
>chr1:32162663-32162814
>chr1:32168021-32168086
>chr1:32168187-32168578
>chr1:32168880-32168939
>chr1:32171635-32171782
>chr1:32172759-32175033
>chr1:32175067-32176252
>chr1:32176286-32199290
>chr1:32200453-32200689
>chr1:32201226-32201276
>chr1:32203568-32203610
>chr1:32206790-32206820
>chr1:32206933-32207030
>chr1:32207351-32207544
>chr1:32208688-32208828
>chr1:32208967-32208994
>chr1:32209194-32209300
>chr1:32209445-32209544
>chr1:32210016-32210080
>chr1:32210624-32210682
>chr1:32210888-32211007
>chr1:32211119-32211150
>chr1:32211758-32219537
>chr1:32219580-32226595
>chr1:32228378-32229761
>chr1:32230135-32230345
>chr1:32234245-32234344
>chr1:32234444-32235175
>chr1:32235335-32235567
>chr1:32236624-32237819
>chr1:32238903-32239231
>chr1:32240017-32240166
>chr1:32240193-32240568
>chr1:32240600-32252667
>chr1:32252868-32252933
>chr1:32253098-32253535
>chr1:32253595-32253643
>chr1:32256008-32256038
>chr1:32256208-32256566
>chr1:32256724-32256780
>chr1:32257308-32257839
>chr1:32258004-32258127
>chr1:32258225-32258268
>chr1:32258372-32258464
>chr1:32258531-32258644
>chr1:32258790-32260482
>chr1:32260582-32261704
>chr1:32261784-32262265
>chr1:32262429-32264215
>chr1:32264365-32267841
>chr1:32268152-32275816
>chr1:32275865-32277893
>chr1:32277916-32282402
>chr1:32282422-32300189
>chr1:32300499-32300804
>chr1:32300846-32300954
>chr1:32301103-32301140
>chr1:32301267-32301321
>chr1:32301483-32308384
>chr1:32308475-32309241
>chr1:32309341-32309356
>chr1:32309557-32309634
>chr1:32309685-32309786
>chr1:32310180-32310800
>chr1:32310930-32311780
>chr1:32312031-32312182
>chr1:32312255-32312620
>chr1:32312820-32312976
>chr1:32314058-32314121
>chr1:32314602-32315944
>chr1:32315964-32322079
>chr1:32322361-32322435
>chr1:32322610-32322687
>chr1:32322714-32322758
>chr1:32323847-32324024
>chr1:32329219-32329363
>chr1:32330352-32330714
>chr1:32331072-32331199
>chr1:32334925-32335442
>chr1:32335501-32335523
>chr1:32335623-32336443
>chr1:32336543-32338026
>chr1:32338243-32339692
>chr1:32339822-32343656
>chr1:32343848-32353399
>chr1:32353472-32355697
>chr1:32355763-32357680
>chr1:32357714-32358004
>chr1:32358037-32360511
>chr1:32361438-32361483
>chr1:32362661-32370082
>chr1:32370292-32371354
>chr1:32371454-32372164
>chr1:32372469-32372500
>chr1:32372869-32372916
>chr1:32374529-32375092
>chr1:32377397-32377426
>chr1:32377682-32377720
>chr1:32379296-32379327
>chr1:32379790-32379978
>chr1:32380113-32380193
>chr1:32380357-32380599
>chr1:32381319-32381493
>chr1:32381942-32382052
>chr1:32382184-32382653
>chr1:32382822-32382859
>chr1:32384480-32384549
>chr1:32385307-32385372
>chr1:32385869-32385979
>chr1:32386162-32386232
>chr1:32386532-32386685
>chr1:32387088-32387209
>chr1:32387306-32388295
>chr1:32388509-32388542
>chr1:32388648-32388679
>chr1:32389085-32389432
>chr1:32389726-32389885
>chr1:32390229-32390266
>chr1:32390497-32390591
>chr1:32391690-32391793
>chr1:32393096-32393141
>chr1:32395041-32396647
>chr1:32397050-32404726
>chr1:32404826-32405540
>chr1:32405736-32405775
>chr1:32405901-32405957
>chr1:32406078-32406177
>chr1:32406327-32406505
>chr1:32406631-32406748
>chr1:32409175-32409230
>chr1:32409627-32409661
>chr1:32411383-32414249
>chr1:32414369-32443596
>chr1:32443696-32460836
>chr1:32460937-32461130
>chr1:32461448-32487400
>chr1:32487415-32487514
>chr1:32487562-32488039
>chr1:32488154-32488627
>chr1:32488707-32488880
>chr1:32488923-32504060
>chr1:32505043-32505295
>chr1:32505419-32507026
>chr1:32507126-32512574
>chr1:32512951-32513110
>chr1:32513252-32513319
>chr1:32513413-32513687
>chr1:32513727-32514263
>chr1:32514459-32514546
>chr1:32514595-32514695
>chr1:32514827-32515481
>chr1:32515564-32516130
>chr1:32516190-32516973
>chr1:32517711-32517748
>chr1:32517807-32518079
>chr1:32518393-32519092
>chr1:32519670-32523614
>chr1:32523664-32523730
>chr1:32523967-32524646
>chr1:32524669-32524735
>chr1:32524822-32524845
>chr1:32524945-32528544
>chr1:32529638-32529706
>chr1:32530462-32530538
>chr1:32532949-32533017
>chr1:32533127-32533195
>chr1:32536351-32536406
>chr1:32536788-32536993
>chr1:32538077-32538369
>chr1:32538397-32538460
>chr1:32538529-32538671
>chr1:32538763-32543285
>chr1:32543484-32544098
>chr1:32544142-32544465
>chr1:32545211-32545341
>chr1:32546171-32546278
>chr1:32549166-32549227
>chr1:32550825-32551004
>chr1:32551050-32558466
>chr1:32558563-32565191
>chr1:32565245-32581852
>chr1:32582128-32582143
>chr1:32582243-32582267
>chr1:32588689-32593304
>chr1:32593464-32593720
>chr1:32594415-32594499
>chr1:32594686-32594775
>chr1:32594944-32595242
>chr1:32595256-32597576
>chr1:32597676-32599705
>chr1:32599984-32602415
>chr1:32607558-32607719
>chr1:32608370-32608527
>chr1:32610479-32613831
>chr1:32613871-32621182
>chr1:32621282-32632268
>chr1:32632368-32640466
>chr1:32640592-32646602
>chr1:32646824-32647122
>chr1:32647136-32648255
>chr1:32648313-32649842
>chr1:32652128-32653561
>chr1:32654707-32654952
>chr1:32655001-32655045
>chr1:32655074-32655269
>chr1:32659588-32659707
>chr1:32660913-32662521
>chr1:32662547-32662699
>chr1:32662788-32663215
>chr1:32663242-32663479
>chr1:32663705-32664152
>chr1:32664406-32664460
>chr1:32664511-32665522
>chr1:32665648-32665826
>chr1:32665889-32666137
>chr1:32666331-32666566
>chr1:32666936-32667344
>chr1:32667464-32667695
>chr1:32667738-32667836
>chr1:32668124-32668369
>chr1:32668415-32668507
>chr1:32668722-32668885
>chr1:32669051-32669705
>chr1:32669879-32669984
>chr1:32670406-32670470
>chr1:32671127-32671362
>chr1:32674756-32674807
>chr1:32675392-32675455
>chr1:32675792-32685273
>chr1:32685806-32686473
>chr1:32686554-32686595
>chr1:32687544-32688124
>chr1:32688174-32689540
>chr1:32689579-32699109
>chr1:32699205-32700096
>chr1:32700308-32700676
>chr1:32700897-32706831
>chr1:32706859-32706925
>chr1:32706979-32707532
>chr1:32707569-32707645
>chr1:32707669-32719391
>chr1:32719518-32719768
>chr1:32719840-32719891
>chr1:32719988-32720125
>chr1:32720203-32720263
>chr1:32720295-32728874
>chr1:32728942-32729279
>chr1:32729491-32729578
>chr1:32729623-32741171
>chr1:32741237-32743164
>chr1:32743300-32744531
>chr1:32744572-32749088
>chr1:32749144-32750418
>chr1:32750478-32750606
>chr1:32750653-32750825
>chr1:32751817-32752987
>chr1:32753023-32754181
>chr1:32754298-32754569
>chr1:32754608-32755041
>chr1:32755101-32756721
>chr1:32756766-32756801
>chr1:32756907-32757135
>chr1:32757235-32758173
>chr1:32760117-32760251
>chr1:32763073-32763407
>chr1:32764288-32764388
>chr1:32766020-32766117
>chr1:32766463-32766759
>chr1:32767228-32767583
>chr1:32770641-32778843
>chr1:32779131-32800210
>chr1:32800530-32800624
>chr1:32800665-32800900
>chr1:32801151-32802075
>chr1:32802106-32811782
>chr1:32811920-32812104
>chr1:32812314-32812384
>chr1:32812702-32812941
>chr1:32813006-32813446
>chr1:32813857-32822119
>chr1:32822219-32830793
>chr1:32831026-32831049
>chr1:32831127-32831759
>chr1:32831859-32838866
>chr1:32840318-32840368
>chr1:32845240-32845290
>chr1:32845719-32845760
>chr1:32845985-32846034
>chr1:32846327-32846416
>chr1:32847378-32848051
>chr1:32848247-32872714
>chr1:32878185-32878736
>chr1:32878836-32881343
>chr1:32881443-32887664
>chr1:32887801-32894547
>chr1:32894859-32895008
>chr1:32895073-32895538
>chr1:32895648-32895709
>chr1:32896064-32896433
>chr1:32896899-32896981
>chr1:32897296-32898987
>chr1:32899909-32900021
>chr1:32900345-32900524
>chr1:32901014-32901101
>chr1:32901671-32901939
>chr1:32901991-32902962
>chr1:32903010-32903077
>chr1:32904614-32904665
>chr1:32905202-32905740
>chr1:32906564-32906632
>chr1:32906739-32907018
>chr1:32907117-32907281
>chr1:32907312-32907425
>chr1:32907774-32932765
>chr1:32932855-32932970
>chr1:32933101-32947398
>chr1:32947661-32952089
>chr1:32952189-32952216
>chr1:32952480-32972063
>chr1:32972137-32972152
>chr1:32972383-32974013
>chr1:32974037-32977016
>chr1:32977116-32986332
>chr1:32987410-32988788
>chr1:32988817-32988968
>chr1:32989085-32989145
>chr1:32990404-32991859
>chr1:32993313-32993404
>chr1:32993501-32993546
>chr1:32994078-32994473
>chr1:32994626-32994660
>chr1:32995254-32995297
>chr1:32995479-32995519
>chr1:32998831-32998862
>chr1:33000487-33000559
>chr1:33000618-33000671
>chr1:33000748-33000870
>chr1:33001670-33001773
>chr1:33002117-33002335
>chr1:33006097-33011741
>chr1:33011841-33014728
>chr1:33016440-33017105
>chr1:33017205-33026936
>chr1:33027047-33030538
>chr1:33030694-33030745
>chr1:33031494-33031558
>chr1:33031619-33032445
>chr1:33032528-33032571
>chr1:33033178-33033271
>chr1:33033537-33033642
>chr1:33033703-33033762
>chr1:33034064-33034280
>chr1:33034492-33034554
>chr1:33034608-33035678
>chr1:33035753-33035901
>chr1:33036024-33050822
>chr1:33052065-33052161
>chr1:33052280-33052330
>chr1:33053344-33078374
>chr1:33078453-33078468
>chr1:33078568-33086323
>chr1:33086423-33088384
>chr1:33088439-33088483
>chr1:33088583-33094670
>chr1:33094924-33114488
>chr1:33115445-33115769
>chr1:33119303-33119652
>chr1:33121647-33121919
>chr1:33124405-33124495
>chr1:33124522-33124862
>chr1:33130587-33130667
>chr1:33130705-33130929
>chr1:33131707-33140860
>chr1:33140985-33147996
>chr1:33148198-33148214
>chr1:33148290-33149640
>chr1:33149880-33150481
>chr1:33150659-33152170
>chr1:33152363-33162893
>chr1:33165610-33165893
>chr1:33165943-33166011
>chr1:33168913-33190780
>chr1:33190880-33197354
>chr1:33197572-33202845
>chr1:33203196-33203232
>chr1:33203287-33203328
>chr1:33204270-33219095
>chr1:33219318-33219459
>chr1:33221376-33221417
>chr1:33222505-33222644
>chr1:33223373-33223420
>chr1:33223485-33223899
>chr1:33224764-33242122
>chr1:33242289-33242304
>chr1:33242483-33245677
>chr1:33245681-33245729
>chr1:33245914-33248119
>chr1:33248219-33249890
>chr1:33250752-33255368
>chr1:33255493-33256556
>chr1:33256656-33258066
>chr1:33258171-33259250
>chr1:33259355-33263574
>chr1:33263632-33264353
>chr1:33266673-33267037
>chr1:33269187-33269577
>chr1:33273482-33273633
>chr1:33273689-33273979
>chr1:33274250-33274469
>chr1:33275534-33275908
>chr1:33276049-33276150
>chr1:33276194-33276618
>chr1:33281210-33281248
>chr1:33284134-33286893
>chr1:33286910-33290913
>chr1:33291533-33291567
>chr1:33291962-33292003
>chr1:33294630-33294788
>chr1:33295310-33295510
>chr1:33296985-33297720
>chr1:33297752-33298472
>chr1:33298600-33303899
>chr1:33303940-33313172
>chr1:33313199-33320111
>chr1:33323333-33323405
>chr1:33328897-33329106
>chr1:33329143-33329390
>chr1:33329507-33329706
>chr1:33330100-33330505
>chr1:33330653-33330731
>chr1:33330911-33331062
>chr1:33331105-33332162
>chr1:33332233-33332944
>chr1:33333104-33333134
>chr1:33333983-33334096
>chr1:33334844-33337290
>chr1:33337353-33337404
>chr1:33337464-33349163
>chr1:33349441-33349775
>chr1:33349847-33350757
>chr1:33350810-33352244
>chr1:33352284-33356851
>chr1:33356918-33358463
>chr1:33358899-33359171
>chr1:33359272-33359398
>chr1:33359739-33359913
>chr1:33360513-33360547
>chr1:33360601-33360639
>chr1:33360723-33360797
>chr1:33360833-33360902
>chr1:33360938-33361437
>chr1:33361531-33386820
>chr1:33388844-33388886
>chr1:33389631-33389730
>chr1:33389983-33392359
>chr1:33392426-33393206
>chr1:33393315-33407517
>chr1:33407571-33408165
>chr1:33408206-33408527
>chr1:33408554-33408727
>chr1:33408775-33409765
>chr1:33412149-33412417
>chr1:33413547-33413597
>chr1:33415311-33415352
>chr1:33415452-33415569
>chr1:33415597-33415833
>chr1:33416741-33416810
>chr1:33416916-33418361
>chr1:33418409-33418448
>chr1:33418697-33418836
>chr1:33419087-33419505
>chr1:33419681-33419716
>chr1:33421968-33422056
>chr1:33422720-33422927
>chr1:33428927-33428965
>chr1:33431713-33431918
>chr1:33433319-33451315
>chr1:33453114-33453437
>chr1:33453783-33454100
>chr1:33454480-33454656
>chr1:33455096-33455556
>chr1:33458069-33458277
>chr1:33458384-33458668
>chr1:33465661-33465700
>chr1:33466608-33471820
>chr1:33472197-33472357
>chr1:33472503-33472683
>chr1:33472765-33473123
>chr1:33473336-33474208
>chr1:33475347-33475402
>chr1:33480590-33481329
>chr1:33481865-33491365
>chr1:33492004-33500776
>chr1:33502332-33502405
>chr1:33502550-33502663
>chr1:33502782-33504611
>chr1:33504711-33505571
>chr1:33505657-33505680
>chr1:33506053-33506743
>chr1:33507448-33507525
>chr1:33507898-33508059
>chr1:33508234-33508306
>chr1:33508535-33508789
>chr1:33508829-33509161
>chr1:33509302-33509568
>chr1:33509800-33509897
>chr1:33510018-33510551
>chr1:33510694-33511017
>chr1:33511108-33511226
>chr1:33511363-33511703
>chr1:33511850-33511925
>chr1:33512128-33512315
>chr1:33512751-33512793
>chr1:33512881-33513045
>chr1:33513172-33513268
>chr1:33513520-33513549
>chr1:33513727-33514809
>chr1:33514847-33528120
>chr1:33528257-33528359
>chr1:33528401-33528481
>chr1:33528533-33528561
>chr1:33531090-33531128
>chr1:33532326-33532576
>chr1:33532666-33532888
>chr1:33534180-33534291
>chr1:33534347-33534677
>chr1:33538299-33545900
>chr1:33546252-33549700
>chr1:33550487-33550514
>chr1:33550602-33551748
>chr1:33551824-33554346
>chr1:33554735-33554856
>chr1:33555780-33555827
>chr1:33555886-33556075
>chr1:33556092-33556664
>chr1:33556693-33564257
>chr1:33564298-33570468
>chr1:33571277-33572618
>chr1:33572965-33573006
>chr1:33573059-33587182
>chr1:33587463-33587544
>chr1:33587748-33587805
>chr1:33588117-33588432
>chr1:33588523-33589039
>chr1:33589630-33592935
>chr1:33593656-33595391
>chr1:33595447-33595597
>chr1:33595819-33595848
>chr1:33596407-33597033
>chr1:33597634-33597799
>chr1:33597948-33598046
>chr1:33598917-33598964
>chr1:33599168-33603851
>chr1:33604613-33604644
>chr1:33604735-33604767
>chr1:33604938-33612859
>chr1:33613144-33613717
>chr1:33613782-33618807
>chr1:33618973-33619076
>chr1:33619212-33633197
>chr1:33633787-33634124
>chr1:33635558-33635642
>chr1:33636731-33636824
>chr1:33638487-33638592
>chr1:33639453-33639483
>chr1:33639585-33640513
>chr1:33641197-33641268
>chr1:33641542-33641715
>chr1:33641965-33642499
>chr1:33642750-33644741
>chr1:33644870-33651924
>chr1:33652123-33657377
>chr1:33657608-33660762
>chr1:33660948-33661417
>chr1:33661899-33664499
>chr1:33664508-33670466
>chr1:33670496-33673959
>chr1:33674014-33674293
>chr1:33674393-33675945
>chr1:33677709-33677837
>chr1:33678556-33678930
>chr1:33679968-33680012
>chr1:33682319-33682524
>chr1:33683995-33684153
>chr1:33685255-33685314
>chr1:33686191-33692283
>chr1:33692416-33699703
>chr1:33699751-33699804
>chr1:33699904-33703850
>chr1:33704067-33704898
>chr1:33704944-33705926
>chr1:33705999-33706014
>chr1:33706290-33706766
>chr1:33706890-33718292
>chr1:33718366-33719076
>chr1:33719505-33719550
>chr1:33719763-33719858
>chr1:33720021-33720056
>chr1:33720470-33720584
>chr1:33720839-33720882
>chr1:33721831-33721875
>chr1:33721984-33722182
>chr1:33722328-33722460
>chr1:33731391-33731532
>chr1:33731862-33731992
>chr1:33732085-33732848
>chr1:33732949-33733675
>chr1:33733817-33734767
>chr1:33734828-33735187
>chr1:33735510-33735704
>chr1:33735895-33736392
>chr1:33736468-33736690
>chr1:33736855-33736998
>chr1:33737232-33737392
>chr1:33737427-33737589
>chr1:33737782-33737841
>chr1:33738786-33738855
>chr1:33739085-33740867
>chr1:33740905-33742030
>chr1:33742056-33745548
>chr1:33745839-33745936
>chr1:33746329-33746473
>chr1:33746723-33746769
>chr1:33746834-33746929
>chr1:33747212-33747256
>chr1:33747378-33747475
>chr1:33747583-33747738
>chr1:33748075-33749319
>chr1:33749391-33749577
>chr1:33749738-33749910
>chr1:33749974-33750403
>chr1:33750490-33750601
>chr1:33750678-33755052
>chr1:33755067-33762724
>chr1:33762773-33763616
>chr1:33763640-33763726
>chr1:33763777-33764439
>chr1:33764526-33764593
>chr1:33764736-33764988
>chr1:33765038-33765224
>chr1:33765299-33774033
>chr1:33774074-33774191
>chr1:33774273-33774516
>chr1:33774798-33775261
>chr1:33775320-33775896
>chr1:33776015-33783064
>chr1:33783134-33786267
>chr1:33786353-33786490
>chr1:33786990-33787031
>chr1:33787171-33787287
>chr1:33787418-33787459
>chr1:33787506-33797153
>chr1:33797413-33797455
>chr1:33797599-33797639
>chr1:33797666-33797863
>chr1:33797903-33798031
>chr1:33798114-33798514
>chr1:33798583-33798668
>chr1:33798721-33798935
>chr1:33799162-33799251
>chr1:33801320-33801534
>chr1:33806551-33806646
>chr1:33806773-33807254
>chr1:33807899-33807946
>chr1:33809023-33816867
>chr1:33816989-33827033
>chr1:33830066-33830242
>chr1:33831126-33832108
>chr1:33834089-33834363
>chr1:33834893-33835004
>chr1:33838932-33839330
>chr1:33839388-33839421
>chr1:33839482-33839652
>chr1:33842038-33842132
>chr1:33842254-33842386
>chr1:33842718-33842762
>chr1:33842858-33842898
>chr1:33850075-33861374
>chr1:33862014-33863061
>chr1:33863161-33882042
>chr1:33882294-33882380
>chr1:33884856-33884890
>chr1:33897004-33902016
>chr1:33902145-33902320
>chr1:33902656-33907128
>chr1:33907228-33925509
>chr1:33925609-33927374
>chr1:33927535-33927550
>chr1:33927660-33941037
>chr1:33941553-33941645
>chr1:33941711-33948818
>chr1:33949311-33949426
>chr1:33949492-33949564
>chr1:33949688-33953570
>chr1:33953620-33956739
>chr1:33956769-33956818
>chr1:33959523-33959570
>chr1:33959829-33959862
>chr1:33961664-33962218
>chr1:33962673-33962707
>chr1:33962836-33964544
>chr1:33964580-33972212
>chr1:33973580-33985454
>chr1:33985474-33997310
>chr1:33997437-34000026
>chr1:34000126-34012480
>chr1:34012622-34018150
>chr1:34018250-34029765
>chr1:34030244-34034022
>chr1:34034146-34058846
>chr1:34058977-34060623
>chr1:34060670-34061240
>chr1:34061492-34070872
>chr1:34071159-34079941
>chr1:34079984-34080017
>chr1:34080147-34083114
>chr1:34083169-34104250
>chr1:34105450-34105608
>chr1:34105688-34105943
>chr1:34106201-34106300
>chr1:34106376-34106567
>chr1:34106862-34109563
>chr1:34109620-34109710
>chr1:34109823-34109903
>chr1:34110084-34110221
>chr1:34110321-34110576
>chr1:34110834-34110933
>chr1:34111009-34111200
>chr1:34111494-34113418
>chr1:34116109-34116497
>chr1:34116634-34116716
>chr1:34117400-34117467
>chr1:34119204-34119261
>chr1:34121510-34121541
>chr1:34121699-34121738
>chr1:34121812-34121877
>chr1:34122679-34140070
>chr1:34140207-34141363
>chr1:34141499-34141590
>chr1:34145518-34145656
>chr1:34145922-34145989
>chr1:34147416-34149521
>chr1:34149585-34153357
>chr1:34156011-34156082
>chr1:34157758-34157835
>chr1:34162017-34162180
>chr1:34162250-34162425
>chr1:34162452-34162497
>chr1:34162621-34162742
>chr1:34163307-34163764
>chr1:34163817-34164002
>chr1:34165355-34165439
>chr1:34165556-34165640
>chr1:34166424-34172858
>chr1:34173223-34176078
>chr1:34176216-34185143
>chr1:34185175-34188138
>chr1:34188407-34199235
>chr1:34199458-34206303
>chr1:34206560-34206618
>chr1:34214127-34214368
>chr1:34214414-34214984
>chr1:34215819-34215853
>chr1:34215909-34216014
>chr1:34216294-34216601
>chr1:34216624-34216954
>chr1:34217038-34217274
>chr1:34217306-34217339
>chr1:34217922-34217952
>chr1:34218011-34218117
>chr1:34218249-34218314
>chr1:34218359-34218390
>chr1:34218520-34218611
>chr1:34218802-34239885
>chr1:34240221-34241618
>chr1:34241647-34249202
>chr1:34250856-34251201
>chr1:34251310-34251995
>chr1:34252299-34253324
>chr1:34253438-34253617
>chr1:34253709-34253768
>chr1:34254099-34254133
>chr1:34254322-34254394
>chr1:34254443-34254500
>chr1:34254551-34254598
>chr1:34255157-34255231
>chr1:34255277-34255315
>chr1:34255368-34255591
>chr1:34255685-34256006
>chr1:34256066-34256196
>chr1:34256245-34256343
>chr1:34256511-34256569
>chr1:34257131-34257315
>chr1:34257385-34257615
>chr1:34261711-34261760
>chr1:34266409-34266442
>chr1:34266908-34267775
>chr1:34267795-34268080
>chr1:34268106-34272722
>chr1:34272771-34272922
>chr1:34273420-34273550
>chr1:34273604-34275449
>chr1:34275558-34275589
>chr1:34276107-34276162
>chr1:34276302-34276341
>chr1:34276462-34284655
>chr1:34285376-34285729
>chr1:34285769-34286219
>chr1:34287192-34287224
>chr1:34289091-34289185
>chr1:34290525-34290585
>chr1:34290971-34291003
>chr1:34291547-34291575
>chr1:34292392-34292424
>chr1:34293734-34293904
>chr1:34294036-34295870
>chr1:34295907-34296116
>chr1:34296241-34296351
>chr1:34296392-34296611
>chr1:34296961-34297136
>chr1:34300509-34300669
>chr1:34300820-34307470
>chr1:34307924-34308119
>chr1:34308236-34315590
>chr1:34316113-34316256
>chr1:34317399-34317593
>chr1:34317692-34320034
>chr1:34320207-34320478
>chr1:34320650-34320788
>chr1:34321200-34321242
>chr1:34321465-34321511
>chr1:34321894-34321935
>chr1:34323751-34323793
>chr1:34327695-34327794
>chr1:34327861-34328507
>chr1:34328950-34329187
>chr1:34329527-34329596
>chr1:34329699-34331937
>chr1:34332582-34349456
>chr1:34349606-34356687
>chr1:34356838-34357648
>chr1:34357911-34367889
>chr1:34368085-34369186
>chr1:34369286-34370297
>chr1:34375401-34375460
>chr1:34375712-34378575
>chr1:34378719-34381339
>chr1:34381480-34382666
>chr1:34382766-34384234
>chr1:34384733-34384941
>chr1:34386082-34389348
>chr1:34389559-34389721
>chr1:34392250-34392440
>chr1:34392651-34401929
>chr1:34403597-34403801
>chr1:34404020-34404063
>chr1:34404082-34404236
>chr1:34406643-34406793
>chr1:34406876-34407017
>chr1:34407064-34407238
>chr1:34408306-34408345
>chr1:34409163-34409425
>chr1:34410071-34410132
>chr1:34410184-34410220
>chr1:34412455-34412669
>chr1:34415410-34415716
>chr1:34415791-34422401
>chr1:34422501-34422518
>chr1:34422573-34426894
>chr1:34427316-34428800
>chr1:34428836-34447649
>chr1:34447919-34466423
>chr1:34466979-34467033
>chr1:34469397-34469468
>chr1:34469808-34469874
>chr1:34470021-34473660
>chr1:34473696-34479375
>chr1:34479718-34479784
>chr1:34481006-34481036
>chr1:34481919-34513502
>chr1:34513911-34514448
>chr1:34514958-34515699
>chr1:34521627-34521683
>chr1:34521801-34521864
>chr1:34522170-34522207
>chr1:34522335-34526237
>chr1:34526265-34529746
>chr1:34529846-34531540
>chr1:34531742-34532632
>chr1:34535464-34535687
>chr1:34535823-34537042
>chr1:34537128-34543641
>chr1:34543765-34544802
>chr1:34544926-34545793
>chr1:34546037-34546052
>chr1:34546251-34547564
>chr1:34548315-34548378
>chr1:34550137-34550654
>chr1:34550705-34554132
>chr1:34554174-34585766
>chr1:34588867-34588914
>chr1:34589484-34590785
>chr1:34590923-34592669
>chr1:34592799-34594291
>chr1:34594586-34594791
>chr1:34595720-34595752
>chr1:34596736-34597827
>chr1:34597951-34598231
>chr1:34598460-34598498
>chr1:34602313-34603471
>chr1:34603533-34606721
>chr1:34607225-34607271
>chr1:34607757-34608026
>chr1:34608197-34608280
>chr1:34608641-34609811
>chr1:34610807-34614303
>chr1:34614403-34617638
>chr1:34617964-34619812
>chr1:34623186-34624400
>chr1:34626225-34626371
>chr1:34626585-34626672
>chr1:34627079-34627122
>chr1:34628578-34628727
>chr1:34628867-34629425
>chr1:34629488-34630410
>chr1:34630714-34631040
>chr1:34631196-34631260
>chr1:34631781-34631835
>chr1:34632060-34632114
>chr1:34633194-34637063
>chr1:34637180-34642450
>chr1:34642782-34642943
>chr1:34643142-34643180
>chr1:34643588-34643616
>chr1:34643640-34643740
>chr1:34643774-34643812
>chr1:34643848-34643916
>chr1:34644531-34648954
>chr1:34649010-34652339
>chr1:34652473-34653381
>chr1:34653608-34654100
>chr1:34654191-34654288
>chr1:34654333-34654418
>chr1:34660495-34660667
>chr1:34662805-34662865
>chr1:34662946-34663001
>chr1:34679292-34679330
>chr1:34679702-34679781
>chr1:34680226-34680369
>chr1:34680807-34681011
>chr1:34681384-34681479
>chr1:34683217-34689535
>chr1:34689747-34691290
>chr1:34691885-34695121
>chr1:34695221-34703608
>chr1:34703720-34716877
>chr1:34717083-34718260
>chr1:34718828-34719206
>chr1:34722912-34722982
>chr1:34723045-34723116
>chr1:34723174-34723246
>chr1:34723339-34723549
>chr1:34723711-34723820
>chr1:34723923-34723980
>chr1:34724573-34724658
>chr1:34725124-34725245
>chr1:34725974-34726016
>chr1:34726989-34728728
>chr1:34728765-34736482
>chr1:34737295-34737361
>chr1:34737559-34737649
>chr1:34737853-34737930
>chr1:34738016-34743767
>chr1:34743867-34743882
>chr1:34743941-34744696
>chr1:34744813-34745132
>chr1:34745339-34754442
>chr1:34754670-34761526
>chr1:34761657-34762437
>chr1:34762562-34763569
>chr1:34763643-34771053
>chr1:34771099-34771226
>chr1:34771282-34771894
>chr1:34772157-34772859
>chr1:34772981-34773016
>chr1:34773046-34773778
>chr1:34773930-34787509
>chr1:34787734-34789151
>chr1:34789238-34789372
>chr1:34789631-34808860
>chr1:34809350-34809415
>chr1:34810436-34810529
>chr1:34810954-34812188
>chr1:34816019-34816043
>chr1:34816163-34817402
>chr1:34817537-34817630
>chr1:34819431-34819731
>chr1:34819904-34820056
>chr1:34820093-34820623
>chr1:34820684-34820770
>chr1:34820817-34821767
>chr1:34821999-34822041
>chr1:34822221-34822268
>chr1:34822345-34822531
>chr1:34822575-34822909
>chr1:34822973-34823209
>chr1:34823469-34824174
>chr1:34824192-34824310
>chr1:34824407-34824606
>chr1:34825053-34825282
>chr1:34825847-34825885
>chr1:34827829-34827867
>chr1:34827998-34828189
>chr1:34828438-34828520
>chr1:34828822-34828899
>chr1:34829603-34829640
>chr1:34830157-34830189
>chr1:34831570-34831639
>chr1:34833123-34866052
>chr1:34866170-34866229
>chr1:34866310-34866461
>chr1:34866806-34866844
>chr1:34867186-34877170
>chr1:34878061-34878119
>chr1:34878256-34881408
>chr1:34881818-34883678
>chr1:34883781-34883840
>chr1:34883921-34884072
>chr1:34884417-34884664
>chr1:34884724-34884875
>chr1:34885255-34885318
>chr1:34885526-34885861
>chr1:34885956-34888283
>chr1:34888436-34889151
>chr1:34889201-34889562
>chr1:34889745-34889855
>chr1:34890053-34890428
>chr1:34890730-34898851
>chr1:34902652-34902716
>chr1:34903617-34903783
>chr1:34903976-34904124
>chr1:34904211-34904454
>chr1:34904523-34911696
>chr1:34911796-34914365
>chr1:34914504-34928638
>chr1:34930110-34930351
>chr1:34930560-34930906
>chr1:34933015-34933127
>chr1:34933181-34933414
>chr1:34933524-34933642
>chr1:34933690-34934242
>chr1:34936540-34936605
>chr1:34937606-34937718
>chr1:34941887-34944489
>chr1:34947453-34947500
>chr1:34948073-34948249
>chr1:34948319-34948431
>chr1:34954485-34954525
>chr1:34955867-34956153
>chr1:34959187-34959466
>chr1:34959572-34959721
>chr1:34961388-34961417
>chr1:34962330-34962463
>chr1:34962858-34964094
>chr1:34966824-34966974
>chr1:34967243-34967304
>chr1:34967355-34967388
>chr1:34968285-34968613
>chr1:34968956-34969050
>chr1:34969553-34969583
>chr1:34969736-34969953
>chr1:34970213-34970300
>chr1:34970967-34970991
>chr1:34971253-34971362
>chr1:34971427-34971928
>chr1:34973030-34973053
>chr1:34973219-34973497
>chr1:34973637-34973806
>chr1:34973984-34974144
>chr1:34975427-34975640
>chr1:34975961-34977541
>chr1:34977773-34983969
>chr1:34984033-34984212
>chr1:34984455-34989933
>chr1:34990069-34993897
>chr1:34993997-34995442
>chr1:34995639-34995700
>chr1:34995837-34995895
>chr1:34997472-34998049
>chr1:35003935-35005726
>chr1:35006117-35011645
>chr1:35011825-35017568
>chr1:35017704-35021641
>chr1:35021662-35046724
>chr1:35049073-35049370
>chr1:35049400-35049466
>chr1:35050440-35050765
>chr1:35050801-35053591
>chr1:35053718-35054986
>chr1:35055211-35055255
>chr1:35060228-35060397
>chr1:35060438-35060575
>chr1:35060617-35068091
>chr1:35068151-35071570
>chr1:35071588-35071814
>chr1:35072008-35072085
>chr1:35072260-35074681
>chr1:35074797-35075048
>chr1:35075111-35075766
>chr1:35076170-35076208
>chr1:35076493-35076630
>chr1:35076673-35076752
>chr1:35076803-35076885
>chr1:35077025-35077178
>chr1:35077711-35077758
>chr1:35077821-35081652
>chr1:35081661-35085448
>chr1:35085504-35100006
>chr1:35100054-35106688
>chr1:35106788-35107657
>chr1:35107705-35118782
>chr1:35118935-35126137
>chr1:35126251-35136845
>chr1:35136873-35136998
>chr1:35139619-35139658
>chr1:35142434-35142773
>chr1:35142844-35143364
>chr1:35143397-35145493
>chr1:35145607-35146275
>chr1:35146343-35146433
>chr1:35146540-35146734
>chr1:35146844-35146876
>chr1:35146921-35147181
>chr1:35147210-35147290
>chr1:35147478-35148010
>chr1:35148084-35148440
>chr1:35148553-35148952
>chr1:35149275-35149351
>chr1:35149496-35149542
>chr1:35152468-35152511
>chr1:35152624-35152759
>chr1:35153475-35153508
>chr1:35154113-35154173
>chr1:35154223-35173979
>chr1:35174185-35174435
>chr1:35174464-35186545
>chr1:35186595-35186714
>chr1:35186800-35186878
>chr1:35186918-35187419
>chr1:35193035-35193097
>chr1:35194146-35194297
>chr1:35195958-35195997
>chr1:35196064-35196266
>chr1:35196791-35196830
>chr1:35197770-35197816
>chr1:35198737-35199404
>chr1:35199600-35208522
>chr1:35208680-35213788
>chr1:35215049-35215317
>chr1:35224237-35224282
>chr1:35225855-35226092
>chr1:35227530-35227560
>chr1:35228975-35229014
>chr1:35229626-35229925
>chr1:35229980-35230140
>chr1:35230309-35239603
>chr1:35249200-35249363
>chr1:35249403-35249501
>chr1:35249685-35249750
>chr1:35250254-35250283
>chr1:35251813-35251861
>chr1:35255822-35255860
>chr1:35255970-35256217
>chr1:35256471-35256541
>chr1:35256599-35256799
>chr1:35257064-35257110
>chr1:35257186-35257228
>chr1:35257311-35280950
>chr1:35280990-35281630
>chr1:35281675-35282593
>chr1:35283092-35283192
>chr1:35284531-35284565
>chr1:35284624-35284973
>chr1:35285128-35290839
>chr1:35291033-35291153
>chr1:35291221-35296454
>chr1:35296554-35296721
>chr1:35296766-35297666
>chr1:35297766-35309522
>chr1:35310212-35310576
>chr1:35310722-35311033
>chr1:35311112-35311143
>chr1:35311159-35311241
>chr1:35311259-35311990
>chr1:35312009-35329279
>chr1:35329379-35331145
>chr1:35331280-35331920
>chr1:35332001-35332103
>chr1:35332165-35332382
>chr1:35332435-35333709
>chr1:35333867-35335020
>chr1:35336444-35336709
>chr1:35336914-35337091
>chr1:35337261-35337306
>chr1:35337665-35337717
>chr1:35337779-35337814
>chr1:35337860-35338014
>chr1:35338089-35338192
>chr1:35338249-35338356
>chr1:35338530-35338569
>chr1:35340162-35340257
>chr1:35340383-35341972
>chr1:35342120-35344172
>chr1:35344336-35346321
>chr1:35346490-35346556
>chr1:35346582-35348703
>chr1:35348898-35348913
>chr1:35348977-35349369
>chr1:35349469-35351152
>chr1:35351276-35351380
>chr1:35351831-35351879
>chr1:35351965-35352253
>chr1:35352527-35352839
>chr1:35352899-35352946
>chr1:35353100-35353765
>chr1:35353801-35353835
>chr1:35353904-35353942
>chr1:35354004-35354087
>chr1:35354116-35354274
>chr1:35354309-35354370
>chr1:35354444-35355246
>chr1:35355381-35368030
>chr1:35368107-35368828
>chr1:35368883-35375833
>chr1:35375907-35376270
>chr1:35376362-35377444
>chr1:35377639-35377667
>chr1:35377767-35377782
>chr1:35378116-35398810
>chr1:35398841-35405591
>chr1:35405639-35417802
>chr1:35417902-35417917
>chr1:35417972-35418043
>chr1:35418083-35428661
>chr1:35428876-35428898
>chr1:35429256-35435501
>chr1:35435524-35440081
>chr1:35440209-35449104
>chr1:35449201-35449906
>chr1:35449965-35450419
>chr1:35450456-35450768
>chr1:35450810-35452830
>chr1:35454251-35454322
>chr1:35454431-35454473
>chr1:35454492-35454527
>chr1:35454983-35455054
>chr1:35455888-35455964
>chr1:35456377-35456427
>chr1:35456538-35456661
>chr1:35456738-35456887
>chr1:35457686-35457880
>chr1:35457961-35457996
>chr1:35458058-35458195
>chr1:35458569-35458912
>chr1:35461468-35461575
>chr1:35461656-35461862
>chr1:35461908-35462052
>chr1:35462095-35463272
>chr1:35463313-35463882
>chr1:35463921-35464779
>chr1:35464917-35465581
>chr1:35465821-35466322
>chr1:35466399-35466434
>chr1:35466547-35467028
>chr1:35467141-35467439
>chr1:35470794-35470853
>chr1:35470965-35471619
>chr1:35471660-35472111
>chr1:35473803-35473834
>chr1:35474207-35474783
>chr1:35474883-35474898
>chr1:35474954-35475740
>chr1:35475923-35476734
>chr1:35476754-35476770
>chr1:35476889-35493780
>chr1:35493878-35494126
>chr1:35494232-35494289
>chr1:35495711-35495745
>chr1:35497263-35497416
>chr1:35500165-35500255
>chr1:35501074-35501113
>chr1:35502830-35502983
>chr1:35503849-35503904
>chr1:35505752-35505904
>chr1:35507790-35507832
>chr1:35508709-35509011
>chr1:35509254-35509284
>chr1:35509464-35537747
>chr1:35537853-35538132
>chr1:35538169-35543028
>chr1:35543262-35543464
>chr1:35544966-35545104
>chr1:35545639-35545689
>chr1:35546155-35546185
>chr1:35547597-35547811
>chr1:35547954-35550013
>chr1:35550034-35556853
>chr1:35557046-35565535
>chr1:35565616-35565631
>chr1:35565761-35568236
>chr1:35568515-35570580
>chr1:35570757-35572297
>chr1:35576527-35576661
>chr1:35576875-35577205
>chr1:35577530-35577811
>chr1:35578260-35578489
>chr1:35578521-35580358
>chr1:35580747-35580830
>chr1:35581185-35581408
>chr1:35585071-35585134
>chr1:35586668-35586787
>chr1:35590779-35593968
>chr1:35594210-35600413
>chr1:35602084-35602365
>chr1:35602407-35605108
>chr1:35605171-35610575
>chr1:35610654-35611548
>chr1:35611665-35611728
>chr1:35611828-35612577
>chr1:35612667-35612903
>chr1:35612941-35612957
>chr1:35613057-35613301
>chr1:35613343-35615536
>chr1:35615581-35615652
>chr1:35615730-35616011
>chr1:35616071-35616376
>chr1:35616455-35628056
>chr1:35628255-35629646
>chr1:35629746-35636038
>chr1:35636138-35636153
>chr1:35636287-35641800
>chr1:35641880-35642022
>chr1:35642092-35644145
>chr1:35644245-35652396
>chr1:35652496-35655628
>chr1:35655683-35655764
>chr1:35655844-35656120
>chr1:35656226-35656625
>chr1:35660657-35660702
>chr1:35661558-35661623
>chr1:35661723-35661740
>chr1:35661868-35662415
>chr1:35662894-35663432
>chr1:35666561-35670567
>chr1:35670609-35670921
>chr1:35670985-35672052
>chr1:35672212-35680968
>chr1:35681144-35689298
>chr1:35689398-35704090
>chr1:35704189-35706707
>chr1:35707096-35707145
>chr1:35707461-35707614
>chr1:35707673-35708566
>chr1:35708614-35708782
>chr1:35708827-35709090
>chr1:35709455-35717934
>chr1:35717971-35718158
>chr1:35718240-35725243
>chr1:35725303-35725362
>chr1:35725399-35725434
>chr1:35725463-35730225
>chr1:35730299-35731468
>chr1:35731550-35732114
>chr1:35732182-35732282
>chr1:35732417-35732495
>chr1:35732731-35734687
>chr1:35735177-35735460
>chr1:35737833-35737873
>chr1:35737932-35737970
>chr1:35739756-35739878
>chr1:35751601-35751658
>chr1:35751711-35752073
>chr1:35752971-35760532
>chr1:35760732-35762060
>chr1:35762590-35762656
>chr1:35765135-35765249
>chr1:35766311-35766489
>chr1:35766708-35766777
>chr1:35767431-35767624
>chr1:35769020-35769155
>chr1:35769877-35769892
>chr1:35770421-35770475
>chr1:35770594-35770738
>chr1:35770834-35771373
>chr1:35771613-35771681
>chr1:35771808-35771867
>chr1:35772201-35772470
>chr1:35773435-35773501
>chr1:35774034-35774532
>chr1:35776897-35790205
>chr1:35790243-35794503
>chr1:35794580-35794884
>chr1:35794954-35796375
>chr1:35796420-35804121
>chr1:35804613-35804705
>chr1:35807996-35808354
>chr1:35809225-35809318
>chr1:35809529-35811534
>chr1:35816510-35816727
>chr1:35816860-35817124
>chr1:35817197-35817426
>chr1:35819457-35819527
>chr1:35820153-35820190
>chr1:35820917-35822379
>chr1:35822418-35824359
>chr1:35824622-35831987
>chr1:35832023-35834135
>chr1:35834274-35835383
>chr1:35836069-35836215
>chr1:35836262-35836334
>chr1:35836366-35836771
>chr1:35839312-35846411
>chr1:35846466-35846638
>chr1:35846679-35846858
>chr1:35846905-35847128
>chr1:35847223-35848485
>chr1:35848527-35852758
>chr1:35854170-35854576
>chr1:35854830-35855338
>chr1:35855494-35885576
>chr1:35887861-35887984
>chr1:35893870-35916804
>chr1:35924772-35928670
>chr1:35931704-35931765
>chr1:35935087-35935138
>chr1:35935811-35935919
>chr1:35937040-35937083
>chr1:35937340-35937383
>chr1:35937648-35937893
>chr1:35938564-35938924
>chr1:35939421-35939477
>chr1:35940090-35941096
>chr1:35942440-35942819
>chr1:35942950-35943039
>chr1:35943178-35943237
>chr1:35945109-35945208
>chr1:35945276-35945394
>chr1:35945428-35946131
>chr1:35946145-35946760
>chr1:35946909-35947443
>chr1:35947494-35947672
>chr1:35947718-35947832
>chr1:35947871-35947948
>chr1:35948014-35948095
>chr1:35948145-35948255
>chr1:35948365-35948423
>chr1:35948475-35948513
>chr1:35948690-35948725
>chr1:35948833-35948968
>chr1:35949019-35950272
>chr1:35950335-35950841
>chr1:35950889-35950947
>chr1:35951298-35951382
>chr1:35953112-35953295
>chr1:35953727-35955582
>chr1:35957672-35957721
>chr1:35957958-35958695
>chr1:35958858-35960193
>chr1:35960456-35960828
>chr1:35960977-35961703
>chr1:35961801-35961899
>chr1:35962198-35962397
>chr1:35964146-35964394
>chr1:35964663-35964856
>chr1:35964911-35965223
>chr1:35965510-35966322
>chr1:35966405-35966434
>chr1:35966563-35966808
>chr1:35966949-35968304
>chr1:35968380-35970894
>chr1:35973071-35973206
>chr1:35973394-35973548
>chr1:35978762-35978790
>chr1:35978941-35980050
>chr1:35980093-35980470
>chr1:35980539-35980632
>chr1:35980699-35980961
>chr1:35981033-35982478
>chr1:35982687-35982957
>chr1:35983021-35983283
>chr1:35983461-35983503
>chr1:35983546-35983611
>chr1:35983765-35983874
>chr1:35984247-35984298
>chr1:35984374-35984427
>chr1:35984665-35984700
>chr1:35984798-35984935
>chr1:35984958-35985036
>chr1:35985178-35985495
>chr1:35986415-35986547
>chr1:35987921-35989421
>chr1:35989702-35989771
>chr1:35991768-35991852
>chr1:35994417-35994494
>chr1:35995679-35995732
>chr1:35997533-36009769
>chr1:36010008-36010296
>chr1:36010696-36016039
>chr1:36016127-36017818
>chr1:36017943-36024537
>chr1:36024637-36026869
>chr1:36027077-36029081
>chr1:36029253-36030979
>chr1:36031415-36036494
>chr1:36036533-36039884
>chr1:36039984-36047982
>chr1:36048028-36048091
>chr1:36048364-36049281
>chr1:36049684-36054262
>chr1:36055918-36056103
>chr1:36056549-36065456
>chr1:36065489-36068476
>chr1:36068536-36071836
>chr1:36071881-36071929
>chr1:36072820-36072848
>chr1:36072948-36072972
>chr1:36073015-36081160
>chr1:36081537-36082917
>chr1:36083017-36087026
>chr1:36087073-36087889
>chr1:36087934-36087982
>chr1:36089373-36089510
>chr1:36089718-36089746
>chr1:36090223-36090627
>chr1:36090679-36091245
>chr1:36091356-36092413
>chr1:36092636-36093761
>chr1:36093872-36093927
>chr1:36094759-36094950
>chr1:36094997-36095228
>chr1:36095275-36113314
>chr1:36113357-36123591
>chr1:36123666-36123702
>chr1:36123726-36123867
>chr1:36123950-36128407
>chr1:36128497-36153790
>chr1:36163856-36164104
>chr1:36167011-36167189
>chr1:36167253-36167414
>chr1:36167463-36167540
>chr1:36167563-36169634
>chr1:36169766-36169790
>chr1:36170450-36170628
>chr1:36170692-36170854
>chr1:36170904-36170958
>chr1:36171005-36171080
>chr1:36171231-36175168
>chr1:36175322-36180316
>chr1:36180509-36182657
>chr1:36182809-36183966
>chr1:36184101-36194592
>chr1:36194903-36195138
>chr1:36195173-36197067
>chr1:36197742-36200987
>chr1:36201100-36203908
>chr1:36203937-36204223
>chr1:36204270-36206699
>chr1:36208036-36208104
>chr1:36208213-36208447
>chr1:36209677-36209836
>chr1:36209920-36209981
>chr1:36210059-36210134
>chr1:36210333-36210378
>chr1:36210557-36210818
>chr1:36211947-36213662
>chr1:36213688-36217691
>chr1:36219193-36219257
>chr1:36222232-36222373
>chr1:36224694-36224880
>chr1:36227887-36227988
>chr1:36231015-36231180
>chr1:36231868-36232409
>chr1:36233505-36233748
>chr1:36234333-36235253
>chr1:36236168-36236303
>chr1:36237300-36237362
>chr1:36237624-36237952
>chr1:36238156-36242558
>chr1:36242688-36245921
>chr1:36246137-36247177
>chr1:36247277-36247432
>chr1:36247625-36256909
>chr1:36257085-36259135
>chr1:36259235-36261722
>chr1:36261867-36261882
>chr1:36264856-36268956
>chr1:36269069-36269126
>chr1:36269228-36278569
>chr1:36278597-36279213
>chr1:36279249-36292883
>chr1:36293587-36293827
>chr1:36294049-36294086
>chr1:36295214-36301056
>chr1:36301156-36301756
>chr1:36301966-36308974
>chr1:36309108-36309394
>chr1:36309431-36309813
>chr1:36309921-36310186
>chr1:36312120-36337212
>chr1:36337708-36338219
>chr1:36339159-36346369
>chr1:36346560-36346575
>chr1:36346675-36346691
>chr1:36346721-36347928
>chr1:36349343-36349393
>chr1:36349453-36349496
>chr1:36351441-36351496
>chr1:36352398-36352522
>chr1:36356165-36356242
>chr1:36356522-36356622
>chr1:36357885-36357932
>chr1:36358068-36358150
>chr1:36360146-36361204
>chr1:36361306-36378060
>chr1:36378212-36392950
>chr1:36393190-36410584
>chr1:36411460-36414561
>chr1:36414727-36416134
>chr1:36416234-36416252
>chr1:36416319-36417017
>chr1:36417147-36417524
>chr1:36417994-36419198
>chr1:36419267-36419369
>chr1:36420074-36420645
>chr1:36425168-36425233
>chr1:36426483-36426774
>chr1:36426877-36426907
>chr1:36427025-36440066
>chr1:36440594-36440639
>chr1:36440710-36440742
>chr1:36441799-36442544
>chr1:36443125-36443199
>chr1:36443270-36443424
>chr1:36443519-36443783
>chr1:36443878-36443937
>chr1:36444990-36445586
>chr1:36445634-36445707
>chr1:36446483-36446562
>chr1:36446629-36446939
>chr1:36447686-36449671
>chr1:36449859-36451301
>chr1:36451364-36461213
>chr1:36461313-36465148
>chr1:36465248-36477923
>chr1:36478023-36478038
>chr1:36478461-36482417
>chr1:36482545-36484043
>chr1:36484197-36485583
>chr1:36485766-36486645
>chr1:36486690-36487648
>chr1:36487709-36489000
>chr1:36489065-36491441
>chr1:36491568-36491820
>chr1:36491913-36492167
>chr1:36492199-36493094
>chr1:36493252-36494483
>chr1:36494667-36496278
>chr1:36496404-36500082
>chr1:36500641-36500834
>chr1:36501264-36501369
>chr1:36507270-36507394
>chr1:36508151-36508180
>chr1:36509605-36509661
>chr1:36513661-36513744
>chr1:36515522-36515721
>chr1:36516367-36516452
>chr1:36520273-36520357
>chr1:36520409-36520468
>chr1:36520514-36520572
>chr1:36520665-36520805
>chr1:36520843-36530383
>chr1:36530809-36534817
>chr1:36535252-36535284
>chr1:36537573-36537606
>chr1:36537823-36538956
>chr1:36539056-36546325
>chr1:36547130-36548010
>chr1:36548054-36550052
>chr1:36550132-36554055
>chr1:36554113-36554259
>chr1:36554303-36554446
>chr1:36554661-36557153
>chr1:36557336-36559195
>chr1:36559560-36565223
>chr1:36568065-36568119
>chr1:36568390-36568446
>chr1:36568608-36568980
>chr1:36570038-36570072
>chr1:36570896-36571089
>chr1:36571343-36571391
>chr1:36571870-36571950
>chr1:36572539-36572773
>chr1:36575087-36578127
>chr1:36578288-36578394
>chr1:36578561-36578627
>chr1:36578750-36582186
>chr1:36582221-36583163
>chr1:36583197-36591319
>chr1:36591350-36592427
>chr1:36592746-36593033
>chr1:36593630-36593747
>chr1:36594172-36600547
>chr1:36600604-36600823
>chr1:36600861-36603184
>chr1:36603221-36603293
>chr1:36603351-36620577
>chr1:36620606-36627438
>chr1:36627548-36629091
>chr1:36629275-36629580
>chr1:36629636-36640206
>chr1:36640240-36640807
>chr1:36640847-36641876
>chr1:36641920-36642733
>chr1:36642801-36642940
>chr1:36643038-36645182
>chr1:36645227-36645905
>chr1:36645979-36647136
>chr1:36647219-36655096
>chr1:36655139-36656772
>chr1:36656815-36658334
>chr1:36658369-36674318
>chr1:36674354-36695020
>chr1:36695077-36697680
>chr1:36699130-36699284
>chr1:36699396-36700107
>chr1:36700155-36700224
>chr1:36700305-36701090
>chr1:36701177-36701247
>chr1:36701358-36701886
>chr1:36701933-36702209
>chr1:36702268-36702575
>chr1:36702620-36702659
>chr1:36702880-36703138
>chr1:36703195-36703389
>chr1:36703429-36703581
>chr1:36703644-36703668
>chr1:36703827-36714887
>chr1:36715000-36716520
>chr1:36716552-36725744
>chr1:36725792-36746875
>chr1:36746931-36747384
>chr1:36747531-36747679
>chr1:36748406-36748786
>chr1:36748830-36748860
>chr1:36748912-36753939
>chr1:36754241-36754290
>chr1:36755005-36756717
>chr1:36756743-36763171
>chr1:36763205-36763808
>chr1:36763917-36763958
>chr1:36764442-36764550
>chr1:36764626-36764708
>chr1:36764795-36765404
>chr1:36765493-36765963
>chr1:36766014-36766182
>chr1:36766271-36767238
>chr1:36767408-36767620
>chr1:36767903-36768152
>chr1:36768223-36768281
>chr1:36768348-36768387
>chr1:36768476-36768924
>chr1:36769103-36769261
>chr1:36769330-36769415
>chr1:36769442-36774481
>chr1:36774600-36774686
>chr1:36775106-36775218
>chr1:36775363-36776197
>chr1:36776857-36786040
>chr1:36786204-36787605
>chr1:36787722-36795454
>chr1:36795604-36795963
>chr1:36796119-36802622
>chr1:36803082-36803309
>chr1:36803566-36803638
>chr1:36803775-36803823
>chr1:36803890-36803992
>chr1:36808001-36808268
>chr1:36808337-36808407
>chr1:36808676-36809055
>chr1:36809178-36809484
>chr1:36809550-36809836
>chr1:36809977-36810068
>chr1:36810308-36810511
>chr1:36810695-36810802
>chr1:36810828-36811226
>chr1:36811415-36811518
>chr1:36811562-36811755
>chr1:36811810-36811943
>chr1:36812052-36812089
>chr1:36812255-36812413
>chr1:36813378-36813556
>chr1:36813597-36813652
>chr1:36815314-36815443
>chr1:36816446-36816487
>chr1:36816518-36816577
>chr1:36816996-36818674
>chr1:36818797-36825136
>chr1:36825352-36827601
>chr1:36827667-36830932
>chr1:36831039-36831541
>chr1:36838431-36838579
>chr1:36838614-36840498
>chr1:36840527-36841103
>chr1:36841146-36841323
>chr1:36841437-36841798
>chr1:36841864-36841923
>chr1:36842121-36842214
>chr1:36842344-36842534
>chr1:36842740-36846100
>chr1:36846143-36846318
>chr1:36846434-36846794
>chr1:36846871-36846920
>chr1:36847341-36847519
>chr1:36847737-36850019
>chr1:36850152-36850258
>chr1:36850882-36855583
>chr1:36855637-36855687
>chr1:36856099-36857925
>chr1:36858488-36861815
>chr1:36861855-36862738
>chr1:36862780-36868681
>chr1:36868757-36880267
>chr1:36880352-36880499
>chr1:36881181-36881463
>chr1:36881727-36888764
>chr1:36888814-36889339
>chr1:36889529-36890303
>chr1:36890370-36891306
>chr1:36891360-36894754
>chr1:36894874-36896627
>chr1:36896708-36897195
>chr1:36897464-36897584
>chr1:36897867-36897904
>chr1:36898191-36898307
>chr1:36898520-36898692
>chr1:36900054-36900119
>chr1:36900392-36900824
>chr1:36904124-36904279
>chr1:36904527-36904646
>chr1:36905066-36915877
>chr1:36915996-36916107
>chr1:36916330-36916541
>chr1:36916949-36917104
>chr1:36917370-36917677
>chr1:36918473-36918591
>chr1:36918632-36919183
>chr1:36924316-36932655
>chr1:36933251-36933555
>chr1:36933972-36934308
>chr1:36935368-36949951
>chr1:36949992-36951773
>chr1:36951862-36952054
>chr1:36952255-36970998
>chr1:36971015-36972766
>chr1:36973895-36973926
>chr1:36974441-36975252
>chr1:36975450-36976508
>chr1:36976534-36977271
>chr1:36977371-36977394
>chr1:36979653-36981780
>chr1:36981875-36983529
>chr1:36983680-36983772
>chr1:36984611-36985178
>chr1:36985244-36993994
>chr1:36994060-36996510
>chr1:36996537-36997112
>chr1:36997560-36997922
>chr1:36997959-36998045
>chr1:36998514-37000781
>chr1:37000835-37001029
>chr1:37001079-37005683
>chr1:37006192-37010092
>chr1:37010117-37015287
>chr1:37016150-37024589
>chr1:37025803-37034848
>chr1:37035389-37050406
>chr1:37050524-37050611
>chr1:37051894-37065882
>chr1:37065927-37066158
>chr1:37066194-37066687
>chr1:37066743-37068625
>chr1:37069612-37084382
>chr1:37085044-37085206
>chr1:37086375-37086868
>chr1:37086921-37087000
>chr1:37087868-37096611
>chr1:37096677-37097853
>chr1:37098223-37098365
>chr1:37098643-37098699
>chr1:37098740-37099728
>chr1:37099849-37099983
>chr1:37100056-37100244
>chr1:37100338-37100574
>chr1:37100620-37101020
>chr1:37101474-37101528
>chr1:37101861-37101997
>chr1:37102767-37102843
>chr1:37102902-37103024
>chr1:37103111-37103212
>chr1:37103297-37103355
>chr1:37104263-37104569
>chr1:37105584-37105633
>chr1:37105691-37111457
>chr1:37115276-37115649
>chr1:37117252-37117286
>chr1:37117388-37117705
>chr1:37118016-37119408
>chr1:37119462-37120115
>chr1:37120336-37128923
>chr1:37129093-37129204
>chr1:37134755-37134790
>chr1:37142226-37143021
>chr1:37143641-37147344
>chr1:37148421-37155064
>chr1:37157400-37157471
>chr1:37160123-37160156
>chr1:37162592-37162959
>chr1:37163111-37163974
>chr1:37164039-37164299
>chr1:37164385-37164620
>chr1:37164750-37194124
>chr1:37194151-37203985
>chr1:37204016-37204365
>chr1:37206702-37206814
>chr1:37206962-37207131
>chr1:37207335-37207383
>chr1:37209936-37210020
>chr1:37210482-37210571
>chr1:37212552-37212663
>chr1:37212811-37212911
>chr1:37216052-37216088
>chr1:37216246-37216287
>chr1:37216389-37216427
>chr1:37217117-37217162
>chr1:37221154-37221196
>chr1:37222187-37223391
>chr1:37224538-37241252
>chr1:37241352-37242563
>chr1:37243032-37243381
>chr1:37243587-37243603
>chr1:37244040-37252456
>chr1:37252759-37254239
>chr1:37254339-37262403
>chr1:37262503-37262519
>chr1:37262844-37262926
>chr1:37263009-37263818
>chr1:37264211-37264571
>chr1:37264729-37265639
>chr1:37265712-37265875
>chr1:37265927-37266946
>chr1:37266993-37267074
>chr1:37267186-37269448
>chr1:37269490-37288832
>chr1:37289441-37290600
>chr1:37290797-37308699
>chr1:37308799-37308814
>chr1:37308845-37315945
>chr1:37316570-37316713
>chr1:37324639-37324673
>chr1:37324922-37325037
>chr1:37325137-37325185
>chr1:37325245-37326171
>chr1:37326262-37326296
>chr1:37326402-37326600
>chr1:37326784-37326834
>chr1:37327144-37327316
>chr1:37328368-37328471
>chr1:37329483-37329691
>chr1:37330115-37339007
>chr1:37339024-37346539
>chr1:37346883-37347184
>chr1:37347227-37347309
>chr1:37347491-37348227
>chr1:37348440-37350225
>chr1:37350543-37357853
>chr1:37357988-37362564
>chr1:37362617-37362632
>chr1:37362758-37364774
>chr1:37365501-37365557
>chr1:37365937-37366187
>chr1:37366375-37366504
>chr1:37366556-37366634
>chr1:37366694-37366870
>chr1:37367516-37373513
>chr1:37373636-37381498
>chr1:37381620-37381636
>chr1:37381645-37386034
>chr1:37386210-37386543
>chr1:37387095-37387773
>chr1:37388344-37388457
>chr1:37388602-37388708
>chr1:37389266-37389328
>chr1:37389418-37389462
>chr1:37389546-37389666
>chr1:37389972-37390320
>chr1:37390371-37390480
>chr1:37390664-37390917
>chr1:37390953-37391133
>chr1:37391212-37391332
>chr1:37391467-37391513
>chr1:37391700-37391746
>chr1:37391790-37392258
>chr1:37392312-37392348
>chr1:37392413-37392780
>chr1:37392817-37393398
>chr1:37393498-37394707
>chr1:37394974-37408285
>chr1:37414017-37414054
>chr1:37416215-37416253
>chr1:37417241-37417337
>chr1:37417834-37417888
>chr1:37417934-37417979
>chr1:37418534-37418579
>chr1:37418618-37430173
>chr1:37430299-37430519
>chr1:37430730-37431294
>chr1:37431383-37432402
>chr1:37432502-37433255
>chr1:37433419-37441445
>chr1:37441565-37441676
>chr1:37441928-37443741
>chr1:37444125-37444181
>chr1:37444252-37452945
>chr1:37453062-37460200
>chr1:37460399-37460536
>chr1:37462933-37467751
>chr1:37468245-37469026
>chr1:37469157-37469256
>chr1:37471895-37472178
>chr1:37472254-37472306
>chr1:37472354-37472575
>chr1:37476283-37476409
>chr1:37476883-37478999
>chr1:37479656-37488956
>chr1:37488983-37489302
>chr1:37489415-37491025
>chr1:37491088-37493488
>chr1:37493562-37493629
>chr1:37494171-37494221
>chr1:37494506-37494583
>chr1:37494703-37494838
>chr1:37495032-37495073
>chr1:37495195-37495311
>chr1:37495695-37501528
>chr1:37501811-37501828
>chr1:37501928-37532736
>chr1:37532838-37532908
>chr1:37533102-37533139
>chr1:37533422-37533688
>chr1:37533734-37534103
>chr1:37537369-37537452
>chr1:37537494-37537544
>chr1:37537618-37537793
>chr1:37538002-37538138
>chr1:37539032-37539162
>chr1:37539213-37542003
>chr1:37542036-37542296
>chr1:37542339-37545416
>chr1:37547611-37547641
>chr1:37548380-37548417
>chr1:37552647-37552732
>chr1:37556597-37573520
>chr1:37573620-37575538
>chr1:37575559-37575622
>chr1:37575649-37577968
>chr1:37578264-37578343
>chr1:37578444-37578550
>chr1:37578679-37578832
>chr1:37578879-37579234
>chr1:37579366-37581905
>chr1:37581932-37587742
>chr1:37588281-37589450
>chr1:37589950-37589996
>chr1:37590252-37590432
>chr1:37591455-37591545
>chr1:37591603-37591776
>chr1:37591853-37591916
>chr1:37591942-37592149
>chr1:37593738-37595807
>chr1:37595934-37597993
>chr1:37598335-37600877
>chr1:37601077-37601321
>chr1:37601421-37606965
>chr1:37607499-37607647
>chr1:37607780-37609928
>chr1:37610111-37610548
>chr1:37610671-37612058
>chr1:37612090-37612126
>chr1:37612214-37612262
>chr1:37613246-37616691
>chr1:37616723-37616759
>chr1:37616847-37616895
>chr1:37617879-37619890
>chr1:37620277-37620567
>chr1:37621361-37622246
>chr1:37622585-37622923
>chr1:37623717-37624185
>chr1:37624253-37624429
>chr1:37625247-37627461
>chr1:37627641-37627784
>chr1:37628081-37628160
>chr1:37628261-37628367
>chr1:37628496-37628649
>chr1:37628696-37628902
>chr1:37629040-37636431
>chr1:37636784-37637578
>chr1:37637678-37643645
>chr1:37643833-37643853
>chr1:37643953-37656671
>chr1:37657258-37659276
>chr1:37659401-37660268
>chr1:37660622-37661597
>chr1:37661875-37665635
>chr1:37665748-37666088
>chr1:37666155-37666689
>chr1:37666732-37667211
>chr1:37669712-37669940
>chr1:37670177-37670228
>chr1:37671678-37671738
>chr1:37672042-37672551
>chr1:37672603-37672961
>chr1:37673006-37673245
>chr1:37673414-37673680
>chr1:37673701-37673736
>chr1:37673840-37673938
>chr1:37673995-37675136
>chr1:37675213-37675683
>chr1:37675761-37675853
>chr1:37675985-37684850
>chr1:37684883-37690882
>chr1:37691676-37692014
>chr1:37692353-37694168
>chr1:37694268-37698440
>chr1:37698506-37698967
>chr1:37699024-37699141
>chr1:37699349-37700525
>chr1:37702113-37702144
>chr1:37702225-37702279
>chr1:37702325-37702398
>chr1:37702933-37703094
>chr1:37704111-37706131
>chr1:37706177-37709226
>chr1:37711785-37711860
>chr1:37713060-37713130
>chr1:37713694-37713735
>chr1:37714064-37714136
>chr1:37714209-37714347
>chr1:37717060-37717091
>chr1:37717130-37717176
>chr1:37717599-37718406
>chr1:37718673-37718868
>chr1:37718884-37718962
>chr1:37720156-37720215
>chr1:37722852-37722908
>chr1:37722933-37723277
>chr1:37723420-37723526
>chr1:37723655-37724003
>chr1:37724810-37724863
>chr1:37727200-37727333
>chr1:37727684-37728426
>chr1:37728492-37729267
>chr1:37729367-37729395
>chr1:37730351-37730545
>chr1:37731148-37731346
>chr1:37731538-37731609
>chr1:37731628-37731740
>chr1:37732034-37732222
>chr1:37732445-37738290
>chr1:37741151-37741270
>chr1:37741455-37741637
>chr1:37741688-37748119
>chr1:37749374-37749430
>chr1:37749535-37749903
>chr1:37750182-37750229
>chr1:37750726-37750765
>chr1:37751311-37751326
>chr1:37751571-37755389
>chr1:37755484-37755591
>chr1:37758495-37779047
>chr1:37779130-37779429
>chr1:37779525-37779627
>chr1:37780066-37780093
>chr1:37780366-37780426
>chr1:37782990-37783029
>chr1:37783318-37783357
>chr1:37785574-37785700
>chr1:37786257-37786394
>chr1:37786462-37786532
>chr1:37788097-37788133
>chr1:37788721-37804844
>chr1:37804915-37805305
>chr1:37805449-37805587
>chr1:37805887-37805942
>chr1:37805994-37807682
>chr1:37807813-37807905
>chr1:37807966-37808076
>chr1:37811767-37811838
>chr1:37812282-37812322
>chr1:37813708-37819416
>chr1:37819728-37820665
>chr1:37821161-37826128
>chr1:37827205-37827373
>chr1:37827720-37827813
>chr1:37827880-37828060
>chr1:37828394-37828473
>chr1:37828947-37843082
>chr1:37844694-37844746
>chr1:37844818-37844942
>chr1:37847805-37847976
>chr1:37848162-37848325
>chr1:37848410-37849881
>chr1:37849917-37851505
>chr1:37851549-37851859
>chr1:37851902-37852440
>chr1:37853046-37853211
>chr1:37855025-37855203
>chr1:37855246-37859498
>chr1:37859598-37860601
>chr1:37861053-37869762
>chr1:37869862-37875399
>chr1:37877058-37877187
>chr1:37877287-37877325
>chr1:37877951-37878021
>chr1:37879323-37879701
>chr1:37883264-37883828
>chr1:37883972-37907798
>chr1:37907967-37907992
>chr1:37908166-37908202
>chr1:37908293-37908397
>chr1:37908472-37908540
>chr1:37908677-37909275
>chr1:37909572-37909606
>chr1:37909766-37909860
>chr1:37909957-37910231
>chr1:37910260-37910307
>chr1:37910522-37910756
>chr1:37911021-37911048
>chr1:37911114-37912927
>chr1:37913027-37914036
>chr1:37914224-37914405
>chr1:37914448-37914946
>chr1:37916241-37917173
>chr1:37917303-37918824
>chr1:37919000-37920245
>chr1:37920456-37925344
>chr1:37925590-37926362
>chr1:37926478-37927243
>chr1:37927343-37928233
>chr1:37928256-37928440
>chr1:37928478-37929144
>chr1:37931338-37932254
>chr1:37932348-37932421
>chr1:37932474-37932597
>chr1:37932742-37934462
>chr1:37934543-37935032
>chr1:37935282-37944945
>chr1:37945445-37945745
>chr1:37946338-37946683
>chr1:37946745-37946962
>chr1:37948087-37948243
>chr1:37948365-37948430
>chr1:37951506-37952448
>chr1:37952484-37953399
>chr1:37953506-37953932
>chr1:37954426-37955943
>chr1:37956900-37956998
>chr1:37957144-37957255
>chr1:37959324-37967421
>chr1:37967746-37968291
>chr1:37968317-37969047
>chr1:37969080-37969338
>chr1:37969365-37969850
>chr1:37969975-37970296
>chr1:37970338-37973546
>chr1:37974131-37978740
>chr1:37978786-37978892
>chr1:37979280-37979349
>chr1:37979445-37979737
>chr1:37979874-37979908
>chr1:37979993-37987112
>chr1:37987184-37989212
>chr1:37989365-37999295
>chr1:38001930-38002090
>chr1:38003963-38004950
>chr1:38007540-38007597
>chr1:38008071-38008169
>chr1:38008738-38008808
>chr1:38013558-38013597
>chr1:38016885-38016998
>chr1:38017420-38017576
>chr1:38018511-38018630
>chr1:38018693-38018780
>chr1:38018880-38052180
>chr1:38053608-38053644
>chr1:38053747-38053800
>chr1:38054026-38054165
>chr1:38054245-38054436
>chr1:38054555-38054644
>chr1:38054923-38055033
>chr1:38055114-38055192
>chr1:38055496-38055577
>chr1:38055739-38055883
>chr1:38056123-38056157
>chr1:38056317-38056389
>chr1:38056457-38056525
>chr1:38056764-38057010
>chr1:38058370-38058401
>chr1:38059111-38059213
>chr1:38060311-38060929
>chr1:38061035-38061086
>chr1:38061127-38061164
>chr1:38061411-38061443
>chr1:38061517-38061561
>chr1:38061668-38061953
>chr1:38061997-38062133
>chr1:38062509-38062601
>chr1:38062634-38062914
>chr1:38063725-38063941
>chr1:38068106-38081820
>chr1:38082888-38095742
>chr1:38095815-38095992
>chr1:38096072-38096412
>chr1:38096543-38096935
>chr1:38097097-38097181
>chr1:38097900-38097943
>chr1:38097990-38098108
>chr1:38098437-38098620
>chr1:38098674-38099133
>chr1:38099167-38099271
>chr1:38099382-38099711
>chr1:38100805-38100866
>chr1:38101071-38101118
>chr1:38101392-38101427
>chr1:38101583-38101668
>chr1:38101809-38101851
>chr1:38102290-38102350
>chr1:38102459-38102511
>chr1:38102831-38102909
>chr1:38104038-38105226
>chr1:38105900-38106409
>chr1:38108049-38108509
>chr1:38108591-38108708
>chr1:38110250-38122080
>chr1:38122166-38122346
>chr1:38123646-38123860
>chr1:38127643-38127845
>chr1:38130360-38130769
>chr1:38131876-38131907
>chr1:38132521-38132685
>chr1:38135308-38135549
>chr1:38136920-38137172
>chr1:38137195-38137316
>chr1:38137387-38137640
>chr1:38144058-38153057
>chr1:38155221-38156105
>chr1:38156150-38158666
>chr1:38158766-38160071
>chr1:38160152-38160180
>chr1:38160308-38168877
>chr1:38168927-38168942
>chr1:38169042-38169605
>chr1:38169723-38169915
>chr1:38170319-38170354
>chr1:38170407-38170846
>chr1:38171164-38171205
>chr1:38171446-38172798
>chr1:38172839-38179540
>chr1:38179705-38183581
>chr1:38183681-38188802
>chr1:38189085-38189917
>chr1:38190183-38190756
>chr1:38192575-38192607
>chr1:38195354-38195469
>chr1:38195493-38195530
>chr1:38201300-38201378
>chr1:38202047-38202080
>chr1:38202180-38202254
>chr1:38202341-38202532
>chr1:38202594-38202856
>chr1:38203844-38204022
>chr1:38204072-38204331
>chr1:38205113-38205146
>chr1:38210132-38213771
>chr1:38213955-38214051
>chr1:38214107-38214531
>chr1:38214761-38215004
>chr1:38215052-38215324
>chr1:38215457-38216014
>chr1:38219673-38219828
>chr1:38221324-38221658
>chr1:38221703-38222059
>chr1:38222174-38222209
>chr1:38222357-38222458
>chr1:38222574-38222620
>chr1:38222991-38223563
>chr1:38223648-38223970
>chr1:38224212-38224257
>chr1:38224495-38224563
>chr1:38224678-38224736
>chr1:38224944-38225319
>chr1:38225410-38225556
>chr1:38225649-38226391
>chr1:38226522-38227351
>chr1:38227434-38229012
>chr1:38229121-38229157
>chr1:38229188-38229226
>chr1:38229272-38229883
>chr1:38229945-38230387
>chr1:38230588-38231211
>chr1:38231247-38231365
>chr1:38231465-38237006
>chr1:38237042-38237128
>chr1:38237157-38237990
>chr1:38238069-38240411
>chr1:38240468-38240808
>chr1:38240848-38241642
>chr1:38241727-38243351
>chr1:38243404-38243508
>chr1:38243587-38243865
>chr1:38243901-38244364
>chr1:38244412-38244792
>chr1:38245067-38246471
>chr1:38246697-38246802
>chr1:38246898-38246942
>chr1:38247004-38247066
>chr1:38247451-38247772
>chr1:38249592-38249744
>chr1:38252395-38252452
>chr1:38252535-38252730
>chr1:38257215-38262230
>chr1:38262330-38262345
>chr1:38262348-38267697
>chr1:38267872-38272749
>chr1:38273041-38273664
>chr1:38273846-38274943
>chr1:38275145-38279494
>chr1:38279619-38280931
>chr1:38282124-38282280
>chr1:38282710-38282751
>chr1:38283323-38283556
>chr1:38283615-38283733
>chr1:38283857-38284008
>chr1:38284075-38284121
>chr1:38284313-38294834
>chr1:38294962-38301055
>chr1:38301155-38302457
>chr1:38302593-38310277
>chr1:38313738-38313789
>chr1:38313855-38314130
>chr1:38314413-38314531
>chr1:38316563-38316807
>chr1:38316864-38316977
>chr1:38317003-38317158
>chr1:38320292-38320629
>chr1:38326576-38327248
>chr1:38329061-38330448
>chr1:38331630-38331672
>chr1:38333365-38334571
>chr1:38338036-38338325
>chr1:38338791-38339177
>chr1:38339293-38339323
>chr1:38339472-38340409
>chr1:38340722-38355550
>chr1:38355689-38355705
>chr1:38355841-38358478
>chr1:38358578-38364179
>chr1:38364716-38366246
>chr1:38366651-38366694
>chr1:38366829-38366883
>chr1:38366925-38367009
>chr1:38367382-38367511
>chr1:38367744-38367852
>chr1:38368316-38368377
>chr1:38368422-38368842
>chr1:38368919-38369585
>chr1:38369758-38369892
>chr1:38370038-38370815
>chr1:38371010-38384175
>chr1:38384307-38384514
>chr1:38384784-38385039
>chr1:38385085-38386379
>chr1:38386504-38388582
>chr1:38388644-38390421
>chr1:38390512-38401622
>chr1:38401663-38411906
>chr1:38412006-38413566
>chr1:38413736-38426692
>chr1:38426817-38428601
>chr1:38428820-38434326
>chr1:38434426-38446899
>chr1:38447479-38448074
>chr1:38449044-38449157
>chr1:38451447-38451590
>chr1:38451803-38455019
>chr1:38455149-38457109
>chr1:38457239-38457378
>chr1:38457463-38457938
>chr1:38459131-38459287
>chr1:38459717-38459758
>chr1:38460330-38460440
>chr1:38461992-38462188
>chr1:38462453-38462691
>chr1:38462995-38463537
>chr1:38463978-38464614
>chr1:38464765-38467215
>chr1:38467317-38467418
>chr1:38467451-38468387
>chr1:38468634-38469786
>chr1:38469868-38470431
>chr1:38470490-38473705
>chr1:38473748-38489149
>chr1:38489249-38493720
>chr1:38493766-38495863
>chr1:38495963-38502919
>chr1:38503019-38508981
>chr1:38509081-38511752
>chr1:38511993-38512008
>chr1:38512157-38513497
>chr1:38513587-38513815
>chr1:38513850-38514694
>chr1:38515102-38519040
>chr1:38519097-38521174
>chr1:38521303-38527716
>chr1:38528011-38528304
>chr1:38528344-38529924
>chr1:38530009-38530209
>chr1:38530490-38530606
>chr1:38530708-38530775
>chr1:38530895-38531030
>chr1:38531157-38531224
>chr1:38531376-38532163
>chr1:38532263-38535503
>chr1:38535603-38538876
>chr1:38538976-38539915
>chr1:38540075-38540207
>chr1:38540314-38540348
>chr1:38540482-38540686
>chr1:38541662-38541990
>chr1:38549041-38549166
>chr1:38549357-38549483
>chr1:38552427-38552662
>chr1:38555573-38555798
>chr1:38555890-38555965
>chr1:38556658-38559422
>chr1:38559502-38559541
>chr1:38559958-38562064
>chr1:38562213-38563299
>chr1:38563346-38564328
>chr1:38564682-38564714
>chr1:38564924-38565233
>chr1:38565389-38568103
>chr1:38568252-38568713
>chr1:38568790-38578864
>chr1:38578908-38578927
>chr1:38579129-38599874
>chr1:38600007-38605358
>chr1:38605469-38611347
>chr1:38611401-38612130
>chr1:38612593-38612675
>chr1:38613413-38613461
>chr1:38615914-38615982
>chr1:38618716-38619277
>chr1:38623987-38624022
>chr1:38624128-38624320
>chr1:38624892-38625224
>chr1:38627371-38627979
>chr1:38628075-38628209
>chr1:38629277-38629364
>chr1:38630504-38630594
>chr1:38631559-38631601
>chr1:38632341-38632397
>chr1:38633270-38633314
>chr1:38633448-38635023
>chr1:38635118-38635391
>chr1:38636534-38636596
>chr1:38637997-38638070
>chr1:38640089-38640132
>chr1:38640279-38640307
>chr1:38643270-38658731
>chr1:38658901-38670239
>chr1:38670300-38676026
>chr1:38676074-38700161
>chr1:38700328-38702472
>chr1:38702508-38702580
>chr1:38702759-38711106
>chr1:38711227-38712240
>chr1:38712457-38713744
>chr1:38713775-38714473
>chr1:38714644-38717977
>chr1:38718246-38719337
>chr1:38719378-38719611
>chr1:38719659-38722991
>chr1:38723076-38723289
>chr1:38723404-38723432
>chr1:38731080-38731149
>chr1:38731747-38737579
>chr1:38738060-38738098
>chr1:38740457-38740561
>chr1:38740656-38740838
>chr1:38740879-38740955
>chr1:38741214-38741272
>chr1:38741970-38742240
>chr1:38744778-38744835
>chr1:38746998-38747079
>chr1:38747175-38747432
>chr1:38747485-38747536
>chr1:38747618-38747661
>chr1:38747740-38748465
>chr1:38748946-38752954
>chr1:38753080-38765413
>chr1:38765582-38770155
>chr1:38770480-38784383
>chr1:38784558-38788171
>chr1:38790532-38790592
>chr1:38793527-38793810
>chr1:38799976-38800015
>chr1:38800146-38800174
>chr1:38800245-38800305
>chr1:38800333-38800408
>chr1:38800438-38800551
>chr1:38800625-38800977
>chr1:38801002-38807015
>chr1:38807115-38809364
>chr1:38809490-38809505
>chr1:38809611-38809784
>chr1:38809863-38848399
>chr1:38848481-38848544
>chr1:38848816-38848867
>chr1:38850458-38850703
>chr1:38850755-38850951
>chr1:38851125-38851301
>chr1:38856974-38857015
>chr1:38857091-38858005
>chr1:38859065-38868638
>chr1:38871679-38871752
>chr1:38886325-38886459
>chr1:38888095-38888932
>chr1:38888952-38889303
>chr1:38889413-38889555
>chr1:38889756-38889950
>chr1:38890262-38914510
>chr1:38914564-38915921
>chr1:38915960-38916220
>chr1:38916331-38918485
>chr1:38918566-38918645
>chr1:38918725-38919244
>chr1:38919284-38919719
>chr1:38919760-38919796
>chr1:38919875-38921253
>chr1:38921306-38925805
>chr1:38925890-38928536
>chr1:38928608-38946469
>chr1:38946665-38948540
>chr1:38948672-38950831
>chr1:38952989-38961812
>chr1:38961944-38962677
>chr1:38963180-38963260
>chr1:38963287-38965087
>chr1:38965187-38970430
>chr1:38970610-38972213
>chr1:38972335-38974025
>chr1:38974178-38979534
>chr1:38979656-38981458
>chr1:38981558-39013350
>chr1:39014083-39016503
>chr1:39017704-39017747
>chr1:39024534-39035718
>chr1:39035918-39038879
>chr1:39044945-39045353
>chr1:39045484-39047115
>chr1:39048861-39049141
>chr1:39049940-39050494
>chr1:39052443-39052485
[truncated: 3,102,561 more chars]
