# Supplementary material for: Red: an intelligent, rapid, accurate tool for detecting repeats de-novo on the genomic scale
Source: BMC Bioinformatics. 2015 Jul 24;16:227. doi: 10.1186/s12859-015-0654-5 (PMC4513396; doi:10.1186/s12859-015-0654-5)
Supplement: Additional file 8 — Supplementary data set 7 — Red’s repeats of the Zea mays genome. The command “tar -xzf file” results in a directory that contains the locations of repeats found by Red in the genome of the Zea mays. [file 12859_2015_654_MOESM8_ESM.gz › GnmRptZm/chr10.rpt]

>chr10:0-1077
>chr10:1202-4445
>chr10:4691-9508
>chr10:9608-10891
>chr10:11000-18381
>chr10:18909-25914
>chr10:26017-26080
>chr10:26293-26357
>chr10:26419-30251
>chr10:30556-31598
>chr10:31806-37266
>chr10:37402-39658
>chr10:39797-45414
>chr10:45441-45457
>chr10:45557-46095
>chr10:46175-48010
>chr10:48110-51292
>chr10:51610-55981
>chr10:56190-59288
>chr10:59422-59438
>chr10:59857-61947
>chr10:62047-65969
>chr10:66158-67425
>chr10:67611-75311
>chr10:76028-79449
>chr10:79549-85186
>chr10:85286-93022
>chr10:93219-95452
>chr10:95612-101548
>chr10:101687-102326
>chr10:102497-105028
>chr10:105172-108993
>chr10:109116-113063
>chr10:113117-113132
>chr10:113232-115054
>chr10:115310-117189
>chr10:117289-118204
>chr10:118533-118550
>chr10:118672-121072
>chr10:121172-124366
>chr10:124383-124827
>chr10:124927-128062
>chr10:128281-129321
>chr10:129484-131195
>chr10:131499-133808
>chr10:134032-140873
>chr10:141058-147883
>chr10:148095-149170
>chr10:149301-152070
>chr10:152204-154593
>chr10:154693-157241
>chr10:157341-158452
>chr10:158594-158625
>chr10:158656-159534
>chr10:159554-159569
>chr10:160041-162727
>chr10:163928-166034
>chr10:166066-167129
>chr10:167229-168924
>chr10:168979-172667
>chr10:172892-174328
>chr10:174439-174532
>chr10:174983-181460
>chr10:181827-186385
>chr10:186517-187851
>chr10:188133-188148
>chr10:188248-188266
>chr10:188533-190231
>chr10:190387-192029
>chr10:192107-193457
>chr10:193924-193939
>chr10:194091-195186
>chr10:195355-196638
>chr10:196764-196785
>chr10:197340-198588
>chr10:198763-201609
>chr10:201760-202805
>chr10:203000-203519
>chr10:203619-203634
>chr10:203673-204496
>chr10:204599-205443
>chr10:205543-215424
>chr10:215554-217565
>chr10:217665-217680
>chr10:217702-218608
>chr10:218677-218715
>chr10:218849-223720
>chr10:223861-228729
>chr10:228891-230175
>chr10:230274-235843
>chr10:235896-238644
>chr10:238771-238796
>chr10:238840-239279
>chr10:239347-245730
>chr10:245830-275006
>chr10:275043-275415
>chr10:275877-275914
>chr10:277695-279309
>chr10:279425-299329
>chr10:299742-299797
>chr10:302187-302254
>chr10:303211-305309
>chr10:305443-307075
>chr10:307446-307482
>chr10:311276-311308
>chr10:312535-315607
>chr10:315639-315831
>chr10:316039-316142
>chr10:317485-317702
>chr10:317768-318150
>chr10:318176-338489
>chr10:338589-340963
>chr10:341328-344471
>chr10:344608-351174
>chr10:351554-352332
>chr10:352472-358923
>chr10:359012-359083
>chr10:359255-367763
>chr10:367887-375031
>chr10:375152-376640
>chr10:377057-382252
>chr10:382389-386358
>chr10:386446-395724
>chr10:395824-398690
>chr10:398851-401585
>chr10:401685-404191
>chr10:404258-405352
>chr10:405425-417188
>chr10:419222-419465
>chr10:419565-419652
>chr10:419743-432292
>chr10:432392-433447
>chr10:433547-435563
>chr10:435663-438161
>chr10:438225-439977
>chr10:440153-441035
>chr10:441540-443104
>chr10:443143-443514
>chr10:444055-444734
>chr10:444817-444903
>chr10:445116-445593
>chr10:446258-454386
>chr10:454486-465538
>chr10:465628-465644
>chr10:465759-484097
>chr10:484129-484405
>chr10:484782-484815
>chr10:485838-485918
>chr10:485976-486827
>chr10:486934-490172
>chr10:490283-491137
>chr10:491273-491453
>chr10:491860-493492
>chr10:493640-496863
>chr10:497008-498745
>chr10:498845-499431
>chr10:500016-500044
>chr10:500216-500459
>chr10:500560-500647
>chr10:500738-503826
>chr10:503962-504408
>chr10:504584-507662
>chr10:507762-509718
>chr10:510750-511357
>chr10:511450-511960
>chr10:512633-512675
>chr10:512805-527353
>chr10:527419-527468
>chr10:527592-529362
>chr10:529442-529811
>chr10:530113-530275
>chr10:530535-530574
>chr10:530658-530767
>chr10:530908-533186
>chr10:533304-535644
>chr10:535702-535975
>chr10:536234-536263
>chr10:536393-537089
>chr10:537167-537300
>chr10:537434-538090
>chr10:538231-539768
>chr10:539849-539883
>chr10:539932-540023
>chr10:540114-540609
>chr10:540690-554126
>chr10:554184-557733
>chr10:557833-558207
>chr10:558348-558457
>chr10:558531-558580
>chr10:558655-558722
>chr10:558840-559187
>chr10:559304-559673
>chr10:559741-562590
>chr10:562690-563148
>chr10:563289-563340
>chr10:563482-563521
>chr10:563596-563663
>chr10:563782-564129
>chr10:564246-564615
>chr10:564683-566116
>chr10:566232-567839
>chr10:567980-568089
>chr10:568173-568212
>chr10:568287-568354
>chr10:568472-568819
>chr10:568936-569305
>chr10:569374-572357
>chr10:572546-575002
>chr10:575156-575515
>chr10:576278-576441
>chr10:576511-576734
>chr10:576758-577871
>chr10:578030-581100
>chr10:581232-582711
>chr10:582842-590940
>chr10:591040-593068
>chr10:593373-594590
>chr10:595298-604565
>chr10:604795-604850
>chr10:606460-608485
>chr10:608621-608824
>chr10:608946-609190
>chr10:610305-611541
>chr10:611641-617624
>chr10:617776-621790
>chr10:636556-636610
>chr10:637990-638383
>chr10:638428-645319
>chr10:645368-647549
>chr10:647572-666794
>chr10:667056-668636
>chr10:668768-681226
>chr10:681260-681421
>chr10:681706-682225
>chr10:682303-682442
>chr10:682471-682539
>chr10:682613-683287
>chr10:683319-683738
>chr10:683879-683908
>chr10:684037-686472
>chr10:688135-688184
>chr10:688303-689016
>chr10:689068-700507
>chr10:700583-700813
>chr10:700889-700952
>chr10:701020-706564
>chr10:706650-716446
>chr10:716626-717074
>chr10:719031-719226
>chr10:719328-719530
>chr10:719774-719865
>chr10:719911-720011
>chr10:720087-720126
>chr10:720166-720301
>chr10:720383-721335
>chr10:721379-723814
>chr10:723895-724068
>chr10:724090-724153
>chr10:724303-726705
>chr10:727068-727349
>chr10:727385-727548
>chr10:727781-728085
>chr10:728259-728563
>chr10:729214-729257
>chr10:729285-729321
>chr10:729423-729535
>chr10:729668-729685
>chr10:729806-730792
>chr10:731426-752233
>chr10:752460-752801
>chr10:752954-753173
>chr10:753215-756439
>chr10:756586-757032
>chr10:757095-757263
>chr10:757325-758183
>chr10:758298-758439
>chr10:758472-758717
>chr10:762021-762197
>chr10:762253-762395
>chr10:762894-763050
>chr10:763115-763345
>chr10:763700-763842
>chr10:766967-767021
>chr10:769171-769212
>chr10:769279-769370
>chr10:769503-770572
>chr10:771079-771282
>chr10:771345-771454
>chr10:771575-771649
>chr10:772533-774186
>chr10:775560-775633
>chr10:775777-776628
>chr10:776655-778302
>chr10:778333-781604
>chr10:781673-782181
>chr10:782278-792049
>chr10:792470-792974
>chr10:793105-793141
>chr10:793188-794442
>chr10:794580-800437
>chr10:800783-800864
>chr10:800919-801019
>chr10:801061-801136
>chr10:801187-801384
>chr10:801460-801551
>chr10:801598-805845
>chr10:806225-806393
>chr10:806851-807033
>chr10:807082-807975
>chr10:808999-809047
>chr10:809310-809356
>chr10:809506-809548
>chr10:809593-809760
>chr10:810009-810045
>chr10:810437-810477
>chr10:810535-811768
>chr10:813560-813712
>chr10:814707-817811
>chr10:818404-823019
>chr10:823056-835526
>chr10:835745-839742
>chr10:839859-840458
>chr10:840566-841795
>chr10:842266-842559
>chr10:842694-842892
>chr10:843049-844235
>chr10:844828-848873
>chr10:848996-849011
>chr10:849156-851417
>chr10:851568-862307
>chr10:862368-862819
>chr10:862836-863171
>chr10:863268-863550
>chr10:863633-863863
>chr10:863964-893783
>chr10:895710-896808
>chr10:896905-897005
>chr10:897396-897584
>chr10:897840-898076
>chr10:898095-904032
>chr10:904225-921777
>chr10:922175-922212
>chr10:922547-924003
>chr10:924103-926274
>chr10:926672-926896
>chr10:926948-941545
>chr10:941908-945924
>chr10:946125-946212
>chr10:946460-946793
>chr10:946850-956454
>chr10:956494-957519
>chr10:957575-958366
>chr10:958367-958814
>chr10:958888-959103
>chr10:959142-959222
>chr10:959254-959471
>chr10:959472-960799
>chr10:960828-963944
>chr10:964003-964698
>chr10:964777-965267
>chr10:965688-965729
>chr10:965786-966887
>chr10:967113-967488
>chr10:967557-969417
>chr10:969588-969766
>chr10:969967-970129
>chr10:971909-975075
>chr10:975110-992797
>chr10:992965-996172
>chr10:996280-997380
>chr10:997583-998594
>chr10:998638-999203
>chr10:999550-1000170
>chr10:1000204-1000390
>chr10:1000476-1000621
>chr10:1000716-1000873
>chr10:1001446-1002500
>chr10:1002668-1012695
>chr10:1013007-1013286
>chr10:1013717-1013742
>chr10:1013842-1015999
>chr10:1016307-1016843
>chr10:1017793-1017862
>chr10:1018118-1018250
>chr10:1018538-1018740
>chr10:1018819-1019278
>chr10:1019418-1019592
>chr10:1019708-1019868
>chr10:1019891-1020074
>chr10:1020117-1020159
>chr10:1020215-1020617
>chr10:1020802-1020841
>chr10:1021064-1021137
>chr10:1021239-1021402
>chr10:1021911-1023642
>chr10:1024328-1024415
>chr10:1024436-1024484
>chr10:1024946-1024979
>chr10:1025401-1026274
>chr10:1028079-1028152
>chr10:1028298-1028410
>chr10:1028559-1028592
>chr10:1028730-1028983
>chr10:1029776-1029835
>chr10:1030090-1030138
>chr10:1030559-1034807
>chr10:1034838-1039199
>chr10:1039299-1051857
>chr10:1053854-1053903
>chr10:1054707-1055156
>chr10:1055236-1055337
>chr10:1055785-1055889
>chr10:1056453-1056523
>chr10:1056732-1057296
>chr10:1058029-1058742
>chr10:1058842-1064789
>chr10:1064889-1073738
>chr10:1073764-1077581
>chr10:1077655-1078313
>chr10:1078404-1078537
>chr10:1082278-1082327
>chr10:1082651-1082900
>chr10:1082968-1083529
>chr10:1085661-1085692
>chr10:1085818-1085849
>chr10:1088865-1088894
>chr10:1089062-1089111
>chr10:1089242-1089498
>chr10:1089717-1090503
>chr10:1090644-1111850
>chr10:1112072-1112645
>chr10:1112674-1114590
>chr10:1114631-1120551
>chr10:1120643-1121033
>chr10:1121311-1130661
>chr10:1130763-1131281
>chr10:1131493-1131667
>chr10:1131724-1131755
>chr10:1132098-1132221
>chr10:1132381-1132726
>chr10:1133155-1133239
>chr10:1134058-1134104
>chr10:1140564-1140600
>chr10:1142382-1142546
>chr10:1142705-1142898
>chr10:1143003-1143284
>chr10:1143563-1143752
>chr10:1144356-1144403
>chr10:1144511-1144726
>chr10:1145482-1145564
>chr10:1147751-1147843
>chr10:1150655-1150704
>chr10:1151950-1152024
>chr10:1155208-1155335
>chr10:1159132-1159220
>chr10:1159584-1159616
>chr10:1159717-1160800
>chr10:1160822-1160983
>chr10:1161045-1161141
>chr10:1161209-1162538
>chr10:1162741-1162955
>chr10:1163173-1163391
>chr10:1163490-1163525
>chr10:1163563-1163647
>chr10:1163718-1164008
>chr10:1164071-1165089
>chr10:1165915-1170233
>chr10:1170333-1175856
>chr10:1176027-1176777
>chr10:1176813-1184391
>chr10:1184491-1193880
>chr10:1193980-1195600
>chr10:1195700-1202707
>chr10:1202807-1208126
>chr10:1208161-1208832
>chr10:1209261-1209556
>chr10:1209636-1209791
>chr10:1210524-1215579
>chr10:1215625-1220653
>chr10:1220718-1220831
>chr10:1220895-1221230
>chr10:1221790-1222819
>chr10:1223032-1224855
>chr10:1225304-1226248
>chr10:1226348-1236211
>chr10:1236411-1236568
>chr10:1236622-1236825
>chr10:1236943-1238391
>chr10:1238449-1258369
>chr10:1258414-1260708
>chr10:1260750-1262679
>chr10:1262906-1264200
>chr10:1264376-1274767
>chr10:1275216-1275515
>chr10:1275599-1275844
>chr10:1275995-1276277
>chr10:1276361-1276427
>chr10:1276662-1276836
>chr10:1276886-1277296
>chr10:1277535-1277650
>chr10:1277794-1277868
>chr10:1281483-1281562
>chr10:1289260-1291494
>chr10:1291758-1292024
>chr10:1292222-1292284
>chr10:1293499-1295918
>chr10:1296018-1298331
>chr10:1298595-1298861
>chr10:1299059-1299121
>chr10:1300336-1300569
>chr10:1302675-1305785
>chr10:1305885-1309698
>chr10:1309824-1316516
>chr10:1316551-1317039
>chr10:1322944-1322979
>chr10:1323170-1323564
>chr10:1323609-1323712
>chr10:1323922-1327589
>chr10:1327738-1328663
>chr10:1328763-1330979
>chr10:1331079-1340849
>chr10:1341125-1341186
>chr10:1341299-1343607
>chr10:1343689-1344093
>chr10:1344170-1344213
>chr10:1344242-1344422
>chr10:1344507-1344931
>chr10:1344978-1345229
>chr10:1345334-1345402
>chr10:1345622-1345655
>chr10:1345810-1346165
>chr10:1346247-1346937
>chr10:1347102-1347273
>chr10:1350799-1351749
>chr10:1352830-1352889
>chr10:1353042-1354236
>chr10:1354382-1354539
>chr10:1354593-1354725
>chr10:1354816-1354875
>chr10:1354909-1357921
>chr10:1357951-1377187
>chr10:1377363-1378576
>chr10:1378740-1380231
>chr10:1380474-1392519
>chr10:1392564-1393554
>chr10:1393578-1394564
>chr10:1394584-1406932
>chr10:1407017-1407284
>chr10:1407334-1407412
>chr10:1407511-1407726
>chr10:1407896-1409190
>chr10:1409264-1410236
>chr10:1410262-1411089
>chr10:1420653-1420687
>chr10:1420860-1420983
>chr10:1423407-1423986
>chr10:1424800-1424882
>chr10:1426726-1426900
>chr10:1426972-1427228
>chr10:1427806-1427892
>chr10:1428901-1440524
>chr10:1440624-1443226
>chr10:1443340-1444110
>chr10:1444199-1444823
>chr10:1445291-1445420
>chr10:1445828-1445956
>chr10:1446314-1446484
>chr10:1446531-1446586
>chr10:1446713-1447234
>chr10:1447684-1447727
>chr10:1448840-1449947
>chr10:1449987-1460181
>chr10:1460397-1461085
>chr10:1461213-1465077
>chr10:1465177-1466840
>chr10:1466967-1474891
>chr10:1475028-1476923
>chr10:1477076-1496752
>chr10:1499297-1499325
>chr10:1502819-1502914
>chr10:1504135-1504922
>chr10:1505071-1513757
>chr10:1514364-1514408
>chr10:1514488-1526611
>chr10:1526741-1536681
>chr10:1536847-1536881
>chr10:1539353-1539396
>chr10:1539781-1539824
>chr10:1540338-1540399
>chr10:1541702-1541809
>chr10:1541848-1541955
>chr10:1543307-1543329
>chr10:1546681-1546893
>chr10:1547312-1547546
>chr10:1547570-1552536
>chr10:1553989-1559018
>chr10:1559649-1559818
>chr10:1563546-1563663
>chr10:1563818-1563966
>chr10:1564082-1571293
>chr10:1571897-1571968
>chr10:1572084-1572138
>chr10:1572260-1572569
>chr10:1572591-1574571
>chr10:1574671-1599000
>chr10:1599036-1603688
>chr10:1603952-1627182
>chr10:1627282-1632687
>chr10:1636117-1638013
>chr10:1639030-1639167
>chr10:1639210-1639990
>chr10:1640287-1640714
>chr10:1640884-1642007
>chr10:1642193-1645247
>chr10:1646011-1662572
>chr10:1662672-1669286
>chr10:1669462-1669613
>chr10:1670524-1676206
>chr10:1676382-1676533
>chr10:1676691-1676933
>chr10:1676978-1677909
>chr10:1678513-1678584
>chr10:1678700-1678754
>chr10:1678876-1678982
>chr10:1682025-1694176
>chr10:1694762-1694815
>chr10:1694956-1695543
>chr10:1695852-1695934
>chr10:1696077-1696400
>chr10:1696528-1696657
>chr10:1696796-1696996
>chr10:1697262-1697487
>chr10:1697755-1697809
>chr10:1698218-1714932
>chr10:1715035-1715120
>chr10:1715150-1715626
>chr10:1715684-1715945
>chr10:1716198-1716508
>chr10:1716753-1716796
>chr10:1716834-1717196
>chr10:1721673-1721825
>chr10:1722942-1723153
>chr10:1723594-1723663
>chr10:1730058-1730176
>chr10:1731325-1731521
>chr10:1731667-1731969
>chr10:1732563-1732594
>chr10:1736000-1737618
>chr10:1737691-1737956
>chr10:1738179-1738254
>chr10:1738920-1739047
>chr10:1739452-1739529
>chr10:1739710-1739844
>chr10:1739892-1740137
>chr10:1740206-1740370
>chr10:1740551-1740666
>chr10:1741042-1741379
>chr10:1741718-1741748
>chr10:1743021-1743056
>chr10:1743663-1745712
>chr10:1745802-1746220
>chr10:1746287-1746332
>chr10:1746419-1747581
>chr10:1747642-1747904
>chr10:1747954-1748164
>chr10:1748223-1748256
>chr10:1748306-1755195
>chr10:1755295-1761198
>chr10:1761298-1765892
>chr10:1765946-1765961
>chr10:1766089-1770813
>chr10:1770989-1771060
>chr10:1771136-1773149
>chr10:1773277-1774283
>chr10:1774412-1774969
>chr10:1775002-1775055
>chr10:1775297-1775345
>chr10:1775546-1775705
>chr10:1775783-1775836
>chr10:1777436-1777823
>chr10:1777881-1777923
>chr10:1779343-1779481
>chr10:1779514-1779988
>chr10:1780587-1780626
>chr10:1781166-1781372
>chr10:1781635-1781681
>chr10:1781843-1781872
>chr10:1781968-1782013
>chr10:1783554-1783616
>chr10:1783658-1783931
>chr10:1783967-1784260
>chr10:1784301-1784336
>chr10:1786901-1787721
>chr10:1787742-1788003
>chr10:1788040-1788202
>chr10:1788696-1789007
>chr10:1789052-1789535
>chr10:1789636-1789778
>chr10:1789827-1790519
>chr10:1790615-1790831
>chr10:1791008-1791624
>chr10:1791746-1791892
>chr10:1791966-1792083
>chr10:1792171-1793737
>chr10:1793840-1794110
>chr10:1794293-1794557
>chr10:1794628-1794891
>chr10:1794929-1806248
>chr10:1806312-1806345
>chr10:1806522-1806895
>chr10:1806937-1807581
>chr10:1807657-1808434
>chr10:1808475-1808553
>chr10:1808641-1808716
>chr10:1808765-1809069
>chr10:1809124-1809710
>chr10:1809809-1810113
>chr10:1810156-1810582
>chr10:1810825-1811029
>chr10:1811100-1811368
>chr10:1811429-1812059
>chr10:1812229-1812287
>chr10:1812400-1813190
>chr10:1813340-1822869
>chr10:1825410-1825505
>chr10:1826493-1826572
>chr10:1829428-1852480
>chr10:1852862-1858435
>chr10:1858459-1858474
>chr10:1858574-1861712
>chr10:1861873-1866653
>chr10:1866716-1866770
>chr10:1866841-1866887
>chr10:1866969-1868112
>chr10:1868325-1873272
>chr10:1873597-1877551
>chr10:1878012-1878053
>chr10:1883082-1883135
>chr10:1884226-1884377
>chr10:1884963-1885041
>chr10:1886123-1886282
>chr10:1888062-1888263
>chr10:1889061-1889222
>chr10:1889675-1889784
>chr10:1890283-1890380
>chr10:1893743-1893823
>chr10:1897685-1897763
>chr10:1897855-1897907
>chr10:1898581-1900757
>chr10:1900857-1901999
>chr10:1902710-1902745
>chr10:1902873-1902916
>chr10:1903323-1903428
>chr10:1903462-1903548
>chr10:1903610-1903645
>chr10:1903727-1903815
>chr10:1903879-1903947
>chr10:1908383-1908749
>chr10:1908951-1909174
>chr10:1909482-1909818
>chr10:1910202-1910288
>chr10:1910341-1910650
>chr10:1910885-1910929
>chr10:1910980-1911033
>chr10:1915498-1915535
>chr10:1915628-1915720
>chr10:1915865-1915951
>chr10:1916039-1916107
>chr10:1916179-1916383
>chr10:1917278-1917795
>chr10:1921481-1921691
>chr10:1922112-1922176
>chr10:1922268-1922299
>chr10:1924448-1924481
>chr10:1924626-1924869
>chr10:1925191-1925400
>chr10:1925959-1926216
>chr10:1927358-1927502
>chr10:1927668-1927723
>chr10:1928897-1929475
>chr10:1933423-1933652
>chr10:1934393-1934539
>chr10:1934596-1935198
>chr10:1935743-1935883
>chr10:1936110-1936204
>chr10:1938796-1938829
>chr10:1938974-1939217
>chr10:1939539-1939748
>chr10:1940320-1940908
>chr10:1941018-1941349
>chr10:1941398-1941870
>chr10:1942660-1942744
>chr10:1942936-1943322
>chr10:1944063-1944155
>chr10:1944900-1944949
>chr10:1945591-1945736
>chr10:1946171-1946888
>chr10:1947753-1947899
>chr10:1947956-1948537
>chr10:1951158-1951243
>chr10:1951438-1951489
>chr10:1951774-1952178
>chr10:1952416-1952769
>chr10:1952837-1952887
>chr10:1953065-1953173
>chr10:1953418-1953683
>chr10:1953806-1954304
>chr10:1954381-1954709
>chr10:1954819-1954932
>chr10:1955013-1955100
>chr10:1955293-1955578
>chr10:1955638-1955722
>chr10:1955876-1956084
>chr10:1956176-1956916
>chr10:1957113-1957158
>chr10:1960156-1960339
>chr10:1960516-1960784
>chr10:1960859-1960930
>chr10:1961340-1961394
>chr10:1961940-1962432
>chr10:1962532-1963399
>chr10:1963543-1971092
>chr10:1971158-1972412
>chr10:1972512-1972527
>chr10:1972529-1975734
>chr10:1975811-1975920
>chr10:1976040-1978145
>chr10:1978272-1979029
>chr10:1979044-1979145
>chr10:1979515-1979564
>chr10:1979609-1979682
>chr10:1979721-1981089
>chr10:1982087-1982165
>chr10:1982408-1982454
>chr10:1982677-1982761
>chr10:1985200-1985421
>chr10:1985760-2008258
>chr10:2019162-2019219
>chr10:2019390-2019438
>chr10:2019708-2019740
>chr10:2020074-2020292
>chr10:2020323-2020436
>chr10:2020624-2020675
>chr10:2022827-2022887
>chr10:2024449-2028739
>chr10:2028949-2029403
>chr10:2029438-2030336
>chr10:2032339-2032441
>chr10:2033041-2033112
>chr10:2035306-2035978
>chr10:2041080-2041140
>chr10:2046232-2046348
>chr10:2049370-2049506
>chr10:2059216-2059530
>chr10:2060787-2067205
>chr10:2067285-2067842
>chr10:2067971-2068283
>chr10:2068331-2072686
>chr10:2072788-2095290
>chr10:2095311-2099536
>chr10:2100607-2100647
>chr10:2100938-2101016
>chr10:2101067-2113332
>chr10:2113974-2114615
>chr10:2115990-2116202
>chr10:2116529-2116665
>chr10:2119626-2119674
>chr10:2119980-2120037
>chr10:2120075-2120117
>chr10:2120318-2120463
>chr10:2122081-2122121
>chr10:2122225-2122325
>chr10:2122708-2122965
>chr10:2122999-2123820
>chr10:2123867-2126235
>chr10:2126345-2126402
>chr10:2128931-2128992
>chr10:2134521-2134576
>chr10:2135973-2136049
>chr10:2136690-2138758
>chr10:2139871-2140067
>chr10:2141149-2141184
>chr10:2144216-2144373
>chr10:2145844-2145887
>chr10:2145956-2146014
>chr10:2146513-2146988
>chr10:2147182-2147231
>chr10:2148124-2148251
>chr10:2148595-2148848
>chr10:2149001-2158405
>chr10:2161236-2161337
>chr10:2161511-2161607
>chr10:2161632-2161801
>chr10:2162654-2162700
>chr10:2162769-2162818
>chr10:2163715-2163760
>chr10:2163830-2163940
>chr10:2163994-2164085
>chr10:2164697-2176640
>chr10:2176682-2183233
>chr10:2183274-2205229
>chr10:2205329-2225575
>chr10:2231742-2231905
>chr10:2232039-2232181
>chr10:2234740-2234903
>chr10:2235489-2235805
>chr10:2236078-2236095
>chr10:2236118-2236434
>chr10:2237398-2245468
>chr10:2245838-2246154
>chr10:2247145-2248472
>chr10:2248834-2248886
>chr10:2249399-2249434
>chr10:2249521-2249634
>chr10:2249991-2250702
>chr10:2254011-2254291
>chr10:2254474-2254572
>chr10:2255932-2256175
>chr10:2256332-2256381
>chr10:2256463-2256512
>chr10:2264591-2264766
>chr10:2264844-2264972
>chr10:2265019-2265220
>chr10:2265263-2265349
>chr10:2265424-2265488
>chr10:2265785-2265817
>chr10:2266014-2266046
>chr10:2266297-2266330
>chr10:2266486-2268263
>chr10:2268329-2269708
>chr10:2269765-2285807
>chr10:2285862-2286879
>chr10:2286905-2286949
>chr10:2287001-2289121
>chr10:2289239-2289316
>chr10:2289367-2292455
>chr10:2292478-2294206
>chr10:2294218-2296450
>chr10:2296575-2296591
>chr10:2296781-2298144
>chr10:2298204-2302400
>chr10:2302552-2302730
>chr10:2302758-2308042
>chr10:2308137-2308374
>chr10:2308402-2308512
>chr10:2308543-2308913
>chr10:2309085-2309248
>chr10:2309521-2313582
>chr10:2313682-2315926
>chr10:2316053-2316112
>chr10:2316176-2321016
>chr10:2321086-2321242
>chr10:2321471-2321687
>chr10:2322655-2326542
>chr10:2326576-2326814
>chr10:2326857-2327074
>chr10:2327319-2327488
>chr10:2328717-2329729
>chr10:2329753-2341560
>chr10:2341605-2341681
>chr10:2341694-2343532
>chr10:2343617-2345015
>chr10:2345084-2345371
>chr10:2345492-2355328
>chr10:2355416-2357101
>chr10:2357932-2358770
>chr10:2358826-2360687
>chr10:2360787-2367175
>chr10:2367275-2369999
>chr10:2370056-2371086
>chr10:2371162-2374003
>chr10:2374036-2375379
>chr10:2375409-2375564
>chr10:2375611-2376225
>chr10:2376264-2377928
>chr10:2378028-2380485
>chr10:2380589-2385751
>chr10:2385975-2386379
>chr10:2386513-2397846
>chr10:2397918-2398089
>chr10:2398154-2398648
>chr10:2398754-2398910
>chr10:2398968-2399156
>chr10:2399193-2400661
>chr10:2400773-2402153
>chr10:2402229-2402891
>chr10:2402931-2403455
>chr10:2403518-2403652
>chr10:2403712-2403889
>chr10:2406755-2406811
>chr10:2406870-2407390
>chr10:2407705-2408475
>chr10:2408597-2408643
>chr10:2408775-2409656
>chr10:2410082-2411565
>chr10:2411607-2411714
>chr10:2411924-2411939
>chr10:2412039-2413288
>chr10:2413388-2413889
>chr10:2414053-2414093
>chr10:2414319-2418118
>chr10:2418972-2419079
>chr10:2419121-2419785
>chr10:2419914-2426323
>chr10:2426924-2427107
>chr10:2428635-2428728
>chr10:2429214-2429304
>chr10:2429581-2429596
>chr10:2432223-2432286
>chr10:2432597-2432684
>chr10:2433103-2433171
>chr10:2433825-2433893
>chr10:2434213-2434247
>chr10:2436955-2436993
>chr10:2439906-2449044
>chr10:2453425-2453523
>chr10:2453775-2454142
>chr10:2462709-2462742
>chr10:2462943-2463348
>chr10:2463504-2463691
>chr10:2464615-2464723
>chr10:2472123-2474766
>chr10:2474911-2475060
>chr10:2475131-2475358
>chr10:2475468-2475556
>chr10:2475563-2479059
>chr10:2479234-2479349
>chr10:2479420-2479647
>chr10:2479758-2479846
>chr10:2479857-2480322
>chr10:2482092-2482191
>chr10:2485126-2485258
>chr10:2485521-2485959
>chr10:2486947-2487751
>chr10:2487880-2491515
>chr10:2491608-2491661
>chr10:2491815-2491898
>chr10:2491939-2492209
>chr10:2492253-2492347
>chr10:2492410-2511527
>chr10:2511750-2512397
>chr10:2512460-2512569
>chr10:2512688-2513978
>chr10:2514659-2530630
>chr10:2530730-2539502
>chr10:2539602-2542787
>chr10:2543194-2543240
>chr10:2543520-2552850
>chr10:2553383-2554253
>chr10:2554340-2555172
>chr10:2555252-2555532
>chr10:2555630-2555786
>chr10:2555965-2556028
>chr10:2556363-2556891
>chr10:2556945-2557794
>chr10:2557891-2559539
>chr10:2559594-2559636
>chr10:2559729-2560994
>chr10:2561051-2561127
>chr10:2561211-2562347
>chr10:2562368-2576198
>chr10:2576298-2576394
>chr10:2577030-2577114
>chr10:2577165-2577447
>chr10:2577583-2583212
>chr10:2583312-2583408
>chr10:2584085-2584133
>chr10:2584218-2584466
>chr10:2584652-2589759
>chr10:2590096-2590215
>chr10:2590380-2590480
>chr10:2590763-2590824
>chr10:2591175-2599639
>chr10:2599711-2607867
>chr10:2607926-2609164
>chr10:2609231-2612221
>chr10:2612472-2612780
>chr10:2613547-2615625
>chr10:2615758-2615959
>chr10:2616114-2616283
>chr10:2616347-2616557
>chr10:2616865-2620971
>chr10:2621049-2621317
>chr10:2621475-2621915
>chr10:2622225-2628042
>chr10:2628581-2628613
>chr10:2630145-2630193
>chr10:2636258-2636306
>chr10:2637193-2637238
>chr10:2641204-2648451
>chr10:2652265-2652293
>chr10:2661758-2661953
>chr10:2664050-2664402
>chr10:2665958-2666487
>chr10:2668571-2678299
>chr10:2679941-2680063
>chr10:2680182-2680283
>chr10:2683560-2683587
>chr10:2684764-2684858
>chr10:2686203-2686297
>chr10:2686786-2686871
>chr10:2686887-2687125
>chr10:2687188-2687217
>chr10:2687728-2687884
>chr10:2688949-2689225
>chr10:2690650-2690830
>chr10:2691189-2691676
>chr10:2691919-2692186
>chr10:2692309-2692530
>chr10:2692588-2692635
>chr10:2693072-2693108
>chr10:2693166-2693556
>chr10:2694052-2694320
>chr10:2696878-2696908
>chr10:2697652-2697904
>chr10:2698432-2698714
>chr10:2698753-2705041
>chr10:2705204-2708478
>chr10:2708578-2708594
>chr10:2708635-2710250
>chr10:2710303-2722806
>chr10:2722957-2722973
>chr10:2723089-2730251
>chr10:2730764-2734766
>chr10:2734818-2736662
>chr10:2736982-2737638
>chr10:2737796-2745810
>chr10:2745941-2753449
>chr10:2753501-2753553
>chr10:2753578-2755931
>chr10:2756152-2757065
>chr10:2757161-2763775
>chr10:2767189-2767945
>chr10:2768233-2768368
>chr10:2771988-2772003
>chr10:2772103-2774022
>chr10:2774254-2778752
>chr10:2778852-2779920
>chr10:2782611-2783224
>chr10:2783356-2783371
>chr10:2783623-2783659
>chr10:2785366-2785400
>chr10:2786418-2786736
>chr10:2786856-2787466
>chr10:2787559-2787639
>chr10:2788518-2788689
>chr10:2789076-2789375
>chr10:2789541-2789658
>chr10:2790942-2790999
>chr10:2791326-2791381
>chr10:2794944-2795048
>chr10:2799457-2799522
>chr10:2799700-2799757
>chr10:2800076-2800284
>chr10:2800749-2800796
>chr10:2803507-2803619
>chr10:2803648-2803751
>chr10:2804246-2807295
>chr10:2807347-2807362
>chr10:2807462-2807485
>chr10:2807531-2811016
>chr10:2811278-2812412
>chr10:2812613-2817701
>chr10:2818771-2820577
>chr10:2821038-2821055
>chr10:2821449-2822583
>chr10:2822742-2823623
>chr10:2823648-2823680
>chr10:2823812-2836932
>chr10:2837323-2837346
>chr10:2837446-2837596
>chr10:2838034-2838152
>chr10:2838303-2838513
>chr10:2838687-2838742
>chr10:2839290-2839466
>chr10:2839537-2839859
>chr10:2843538-2843679
>chr10:2844906-2844957
>chr10:2849615-2849772
>chr10:2849796-2850051
>chr10:2850165-2850510
>chr10:2850586-2850741
>chr10:2851115-2851144
>chr10:2851244-2856280
>chr10:2856380-2856773
>chr10:2856873-2861227
>chr10:2861280-2864227
>chr10:2864327-2871672
>chr10:2871746-2871834
>chr10:2871987-2872841
>chr10:2872869-2876682
>chr10:2876872-2880445
>chr10:2880675-2882306
>chr10:2882406-2882437
>chr10:2882497-2882963
>chr10:2883062-2883353
>chr10:2883740-2884125
>chr10:2885431-2888430
>chr10:2888496-2892552
>chr10:2892647-2897306
>chr10:2897429-2909839
>chr10:2909886-2911534
>chr10:2911652-2913140
>chr10:2913921-2914152
>chr10:2914219-2914258
>chr10:2914299-2914541
>chr10:2914615-2915155
>chr10:2915417-2917509
>chr10:2917793-2919671
>chr10:2919951-2920242
>chr10:2920341-2920807
>chr10:2920848-2920887
>chr10:2920954-2921998
>chr10:2922222-2925350
>chr10:2925612-2927571
>chr10:2927941-2930473
>chr10:2930573-2941208
>chr10:2941330-2944482
>chr10:2944582-2945700
>chr10:2945800-2947389
>chr10:2947596-2952141
>chr10:2952261-2952276
>chr10:2952332-2953441
>chr10:2953589-2955478
>chr10:2955601-2957125
>chr10:2957225-2969245
>chr10:2969642-2970449
>chr10:2970586-2985051
>chr10:2992449-2992518
>chr10:2992773-2993334
>chr10:2993408-2993595
>chr10:2994420-2994581
>chr10:2994715-2994774
>chr10:2995457-2995737
>chr10:2996695-2996889
>chr10:2997228-3002580
>chr10:3002680-3002697
>chr10:3002882-3003912
>chr10:3004640-3004981
>chr10:3005119-3007398
>chr10:3007434-3012373
>chr10:3012411-3015293
>chr10:3015352-3018446
>chr10:3018480-3018752
>chr10:3019055-3019317
>chr10:3024805-3025065
>chr10:3029748-3030120
>chr10:3030221-3030495
>chr10:3030757-3030836
>chr10:3030952-3031509
>chr10:3031941-3033941
>chr10:3034122-3042552
>chr10:3043235-3046117
>chr10:3046286-3048281
>chr10:3048482-3049036
>chr10:3049071-3049450
>chr10:3049485-3055196
>chr10:3055397-3058215
>chr10:3058325-3059935
>chr10:3060109-3061971
>chr10:3062533-3062850
>chr10:3063050-3063253
>chr10:3069732-3069866
>chr10:3069984-3078359
>chr10:3078483-3087571
>chr10:3087671-3089094
>chr10:3089395-3089455
>chr10:3089955-3090081
>chr10:3091605-3091703
>chr10:3091770-3092002
>chr10:3092183-3092347
>chr10:3094358-3094589
>chr10:3094655-3094786
>chr10:3095059-3095098
>chr10:3095295-3102661
>chr10:3102940-3106144
>chr10:3106182-3107119
>chr10:3107193-3107761
>chr10:3107838-3108576
>chr10:3108667-3108812
>chr10:3108899-3109553
>chr10:3110080-3120166
>chr10:3120707-3121246
>chr10:3122309-3122384
>chr10:3122477-3122627
>chr10:3123790-3123918
>chr10:3123956-3124113
>chr10:3124861-3124891
>chr10:3125992-3126043
>chr10:3126074-3126557
>chr10:3126984-3127095
>chr10:3127218-3127382
>chr10:3127619-3127656
>chr10:3127914-3128112
>chr10:3128212-3129722
>chr10:3129861-3131526
>chr10:3133569-3133762
>chr10:3133827-3133877
>chr10:3134564-3134601
>chr10:3136235-3136526
>chr10:3136881-3136949
>chr10:3137071-3138771
>chr10:3138856-3138960
>chr10:3139097-3139311
>chr10:3139341-3139392
>chr10:3139493-3141936
>chr10:3142883-3142927
>chr10:3143155-3144452
>chr10:3144485-3147375
>chr10:3147439-3148359
>chr10:3148564-3155412
>chr10:3155541-3163417
>chr10:3166669-3166873
>chr10:3168904-3168940
>chr10:3170932-3171379
>chr10:3171540-3171576
>chr10:3178121-3178305
>chr10:3179445-3179624
>chr10:3180721-3180756
>chr10:3182575-3184013
>chr10:3184317-3184973
>chr10:3187912-3187945
>chr10:3188419-3188486
>chr10:3188610-3188785
>chr10:3190184-3190331
>chr10:3196010-3196313
>chr10:3196447-3201028
>chr10:3201594-3210698
>chr10:3212215-3212660
>chr10:3212704-3212822
>chr10:3213276-3213327
>chr10:3213465-3213640
>chr10:3213741-3218429
>chr10:3218529-3221474
>chr10:3221534-3221653
>chr10:3221813-3221860
>chr10:3222359-3222405
>chr10:3222571-3260978
>chr10:3262346-3262999
>chr10:3263039-3265595
>chr10:3265620-3265663
>chr10:3265757-3273036
>chr10:3273248-3273327
>chr10:3274544-3274718
>chr10:3275125-3275692
>chr10:3276471-3276510
>chr10:3278460-3278749
>chr10:3279612-3280353
>chr10:3281596-3281671
>chr10:3282295-3282323
>chr10:3282868-3284774
>chr10:3284801-3287440
>chr10:3287514-3288705
>chr10:3288738-3291372
>chr10:3291486-3291745
>chr10:3292050-3292155
>chr10:3292281-3296010
>chr10:3296124-3296383
>chr10:3296689-3296794
>chr10:3297010-3297067
>chr10:3297201-3297635
>chr10:3297855-3298016
>chr10:3298374-3298897
>chr10:3298977-3299132
>chr10:3299370-3299480
>chr10:3299760-3300735
>chr10:3300799-3302336
>chr10:3302553-3303048
>chr10:3303085-3304459
>chr10:3304574-3304676
>chr10:3305135-3305295
>chr10:3305925-3307056
>chr10:3307100-3316926
>chr10:3319134-3319725
>chr10:3319828-3329165
>chr10:3329621-3329782
>chr10:3329920-3338897
>chr10:3339101-3339354
>chr10:3339387-3339489
>chr10:3339669-3339735
>chr10:3339979-3340075
>chr10:3340307-3340388
>chr10:3340651-3341372
>chr10:3341771-3341913
>chr10:3342369-3342523
>chr10:3343720-3344585
>chr10:3344728-3347421
>chr10:3347444-3352150
>chr10:3352175-3353195
>chr10:3353376-3353470
>chr10:3353523-3354072
>chr10:3354228-3354427
>chr10:3354488-3354844
>chr10:3354890-3355750
>chr10:3355810-3357382
>chr10:3357434-3357747
>chr10:3357821-3360287
>chr10:3360364-3363051
>chr10:3363080-3364975
>chr10:3364990-3365979
>chr10:3365988-3367837
>chr10:3368000-3368053
>chr10:3368260-3368467
>chr10:3368735-3368833
>chr10:3368951-3370960
>chr10:3371499-3373281
>chr10:3373356-3376059
>chr10:3376134-3377340
>chr10:3377858-3377977
>chr10:3378133-3378174
>chr10:3378739-3378836
>chr10:3379519-3379583
>chr10:3379754-3380179
>chr10:3380232-3380520
>chr10:3380598-3381739
>chr10:3381803-3383505
>chr10:3383641-3383910
>chr10:3384130-3384290
>chr10:3384622-3384768
>chr10:3384914-3385151
>chr10:3388309-3388359
>chr10:3388689-3388848
>chr10:3388965-3389138
>chr10:3389690-3389743
>chr10:3390090-3390278
>chr10:3390322-3391593
>chr10:3391621-3391845
>chr10:3391901-3392317
>chr10:3392389-3394570
>chr10:3394661-3394895
>chr10:3395001-3395211
>chr10:3395284-3395876
>chr10:3395933-3395989
>chr10:3396007-3396515
>chr10:3396914-3397005
>chr10:3397605-3397872
>chr10:3397911-3398053
>chr10:3398124-3398264
>chr10:3398278-3398495
>chr10:3398550-3398784
>chr10:3399282-3399324
>chr10:3399394-3399459
>chr10:3399616-3399801
>chr10:3399875-3400190
>chr10:3400402-3400503
>chr10:3400517-3400559
>chr10:3400611-3400741
>chr10:3400793-3401074
>chr10:3401118-3401177
>chr10:3401244-3401616
>chr10:3401670-3402071
>chr10:3402193-3403432
>chr10:3403628-3404089
>chr10:3404202-3405392
>chr10:3405439-3436604
>chr10:3436634-3437045
>chr10:3437089-3437659
>chr10:3437717-3437817
>chr10:3437849-3438224
>chr10:3438302-3438650
>chr10:3438725-3438769
>chr10:3438870-3439283
>chr10:3439319-3439846
>chr10:3440137-3440276
>chr10:3440790-3441612
>chr10:3442128-3442175
>chr10:3442342-3442373
>chr10:3442726-3442830
>chr10:3442976-3443013
>chr10:3443127-3443194
>chr10:3443397-3443437
>chr10:3443823-3443912
>chr10:3443958-3444073
>chr10:3444136-3444170
>chr10:3444411-3444701
>chr10:3444795-3449495
>chr10:3450152-3450192
>chr10:3450366-3450503
>chr10:3450590-3450860
>chr10:3451184-3452312
>chr10:3452345-3452417
>chr10:3452537-3452593
>chr10:3453070-3462847
>chr10:3462902-3471501
>chr10:3471523-3482506
>chr10:3482605-3485735
>chr10:3485771-3532413
>chr10:3532725-3533370
>chr10:3533860-3536074
>chr10:3536207-3536342
>chr10:3536392-3542391
>chr10:3542661-3542743
>chr10:3543009-3543428
>chr10:3543486-3543774
>chr10:3544129-3544271
>chr10:3544727-3544881
>chr10:3546078-3546943
>chr10:3547086-3549779
>chr10:3549802-3553611
>chr10:3553741-3554134
>chr10:3554157-3555180
>chr10:3555488-3555563
>chr10:3555628-3557200
>chr10:3557251-3557564
>chr10:3557637-3559801
>chr10:3559945-3560087
>chr10:3560164-3562852
>chr10:3562881-3564774
>chr10:3564815-3565802
>chr10:3565847-3567654
>chr10:3567773-3567871
>chr10:3568078-3568285
>chr10:3568552-3568650
>chr10:3568768-3570574
>chr10:3570651-3570793
>chr10:3571334-3574767
>chr10:3574999-3575078
>chr10:3575199-3577101
>chr10:3577132-3577734
>chr10:3577755-3580441
>chr10:3580498-3587267
>chr10:3587429-3588084
>chr10:3588164-3589161
>chr10:3589207-3590730
>chr10:3590802-3592917
>chr10:3593063-3621576
>chr10:3621719-3622621
>chr10:3622675-3627707
>chr10:3627854-3634246
>chr10:3634275-3641106
>chr10:3641206-3643462
>chr10:3643517-3644682
>chr10:3644887-3645441
>chr10:3645576-3646203
>chr10:3646311-3647105
>chr10:3647137-3647818
>chr10:3647857-3651362
>chr10:3651898-3651969
>chr10:3652036-3652362
>chr10:3652393-3652804
>chr10:3652842-3653705
>chr10:3653802-3653993
>chr10:3654039-3654157
>chr10:3654316-3663379
>chr10:3663479-3684633
>chr10:3684752-3684786
>chr10:3684920-3685046
>chr10:3685094-3685354
>chr10:3685401-3686029
>chr10:3686109-3686159
>chr10:3686440-3686600
>chr10:3686688-3686861
>chr10:3686916-3686932
>chr10:3687122-3687601
>chr10:3687641-3688608
>chr10:3688654-3695853
>chr10:3695904-3696764
>chr10:3696806-3697258
>chr10:3697287-3697429
>chr10:3697472-3698068
>chr10:3698100-3698607
>chr10:3698710-3699156
>chr10:3699257-3700303
>chr10:3700379-3700553
>chr10:3701005-3704966
>chr10:3705180-3705539
>chr10:3705634-3705719
>chr10:3705806-3705908
>chr10:3708927-3708968
>chr10:3710431-3714424
>chr10:3714565-3714757
>chr10:3714785-3715932
>chr10:3716353-3716475
>chr10:3718621-3718779
>chr10:3718887-3718996
>chr10:3719699-3719795
>chr10:3719865-3721673
>chr10:3721828-3728544
>chr10:3728718-3749112
>chr10:3749216-3749297
>chr10:3749862-3750106
>chr10:3750224-3750811
>chr10:3750917-3759701
>chr10:3759896-3760508
>chr10:3761065-3761575
>chr10:3761822-3762189
>chr10:3762247-3762379
>chr10:3762492-3762813
>chr10:3763500-3764303
>chr10:3764388-3764474
>chr10:3765885-3766128
>chr10:3766222-3766995
>chr10:3767141-3767317
>chr10:3767460-3767525
>chr10:3767613-3767698
>chr10:3767733-3768074
>chr10:3768131-3770359
>chr10:3770404-3770541
>chr10:3770803-3772591
>chr10:3772622-3773224
>chr10:3773245-3774008
>chr10:3774071-3775934
>chr10:3775991-3781767
>chr10:3781832-3781847
>chr10:3781947-3782820
>chr10:3782982-3783638
>chr10:3783718-3784715
>chr10:3784761-3793694
>chr10:3793766-3795930
>chr10:3796052-3818274
>chr10:3818388-3820050
>chr10:3820230-3825689
>chr10:3825803-3825980
>chr10:3826300-3827826
>chr10:3827838-3828170
>chr10:3828224-3837230
>chr10:3837259-3846961
>chr10:3847057-3847148
>chr10:3847256-3847374
>chr10:3847422-3847682
>chr10:3847729-3848355
>chr10:3848435-3848590
>chr10:3848828-3848938
>chr10:3849218-3850193
>chr10:3850257-3850329
>chr10:3850396-3851794
>chr10:3852011-3852506
>chr10:3852543-3853917
>chr10:3854032-3854134
>chr10:3854593-3854753
>chr10:3855383-3857778
>chr10:3857969-3863245
>chr10:3863345-3869270
>chr10:3871827-3871898
>chr10:3871966-3872557
>chr10:3872660-3878882
>chr10:3878943-3879545
>chr10:3879695-3881807
>chr10:3881907-3884489
>chr10:3884806-3884834
>chr10:3885015-3887669
>chr10:3887769-3892803
>chr10:3892941-3893102
>chr10:3893558-3899333
>chr10:3899459-3904141
>chr10:3904345-3904598
>chr10:3904631-3904733
>chr10:3904913-3904979
>chr10:3905223-3905319
>chr10:3905551-3905632
>chr10:3905898-3906144
>chr10:3906294-3906853
>chr10:3906905-3907531
>chr10:3907692-3908165
>chr10:3908339-3908365
>chr10:3908444-3908660
>chr10:3908846-3909326
>chr10:3909543-3910211
>chr10:3910318-3910471
>chr10:3910560-3910674
>chr10:3910715-3911258
>chr10:3912199-3912315
>chr10:3912391-3912442
>chr10:3912557-3912736
>chr10:3912924-3912985
>chr10:3913100-3913212
>chr10:3913495-3915722
>chr10:3916915-3920127
>chr10:3920242-3927784
>chr10:3927917-3928136
>chr10:3928478-3929956
>chr10:3930008-3931268
>chr10:3931310-3944847
>chr10:3944996-3950635
>chr10:3951002-3951286
>chr10:3951325-3953095
>chr10:3953486-3953582
>chr10:3953946-3959143
>chr10:3959415-3962578
>chr10:3963212-3963276
>chr10:3963312-3963385
>chr10:3963656-3967291
>chr10:3968262-3968317
>chr10:3968364-3968671
>chr10:3968741-3980948
>chr10:3982806-3982859
>chr10:3982955-3983061
>chr10:3985606-3985725
>chr10:3985809-3985849
>chr10:3986015-3986130
>chr10:3986248-3986286
>chr10:3986464-3986693
>chr10:3987036-3987081
>chr10:3987117-3987314
>chr10:3987487-3987603
>chr10:3987696-3987858
>chr10:3987928-3988827
>chr10:3988920-3988952
>chr10:3989164-3989331
>chr10:3989678-3989779
>chr10:3989828-3989915
>chr10:3997199-3997275
>chr10:3997493-3997811
>chr10:4000525-4000603
>chr10:4001297-4001423
>chr10:4006541-4007563
>chr10:4007712-4009715
>chr10:4009943-4009983
>chr10:4010026-4011046
>chr10:4011203-4014591
>chr10:4014742-4017346
>chr10:4017501-4018071
>chr10:4018096-4018219
>chr10:4018367-4018676
>chr10:4024247-4024340
>chr10:4025419-4025730
>chr10:4025803-4025841
>chr10:4026475-4026849
>chr10:4027623-4027672
>chr10:4028836-4029028
>chr10:4029618-4029762
>chr10:4030603-4034594
>chr10:4034706-4034749
>chr10:4036042-4036414
>chr10:4038311-4038795
>chr10:4039391-4039424
>chr10:4039630-4039772
>chr10:4040126-4040156
>chr10:4042359-4042452
>chr10:4043470-4044082
>chr10:4044285-4046204
>chr10:4046342-4053035
>chr10:4053083-4053154
>chr10:4056847-4056923
>chr10:4058057-4058132
>chr10:4059931-4061033
>chr10:4063503-4063588
>chr10:4065310-4065772
>chr10:4065816-4066759
>chr10:4067957-4068400
>chr10:4068418-4068829
>chr10:4069083-4069229
>chr10:4071846-4071982
>chr10:4072032-4072064
>chr10:4072124-4072180
>chr10:4074745-4074813
>chr10:4078207-4078578
>chr10:4078832-4078978
>chr10:4079240-4079295
>chr10:4079317-4079417
>chr10:4079459-4079495
>chr10:4079613-4079711
>chr10:4079782-4080087
>chr10:4080251-4080426
>chr10:4080635-4091455
>chr10:4091663-4092505
>chr10:4092622-4092688
>chr10:4092755-4092943
>chr10:4093054-4093942
>chr10:4093982-4094466
>chr10:4094532-4095487
>chr10:4095593-4095663
>chr10:4095730-4095926
>chr10:4095986-4096375
>chr10:4096937-4097086
>chr10:4097116-4097241
>chr10:4097330-4097578
>chr10:4097789-4097874
>chr10:4098200-4098240
>chr10:4098375-4098553
>chr10:4098804-4099414
>chr10:4099509-4099542
>chr10:4099901-4100112
>chr10:4102932-4127271
>chr10:4127349-4127383
>chr10:4127418-4127559
>chr10:4127632-4127669
>chr10:4127742-4131306
>chr10:4131383-4139171
>chr10:4139398-4139448
>chr10:4139752-4140224
>chr10:4140267-4140491
>chr10:4140529-4142194
>chr10:4142467-4142503
>chr10:4143817-4145759
>chr10:4145801-4149585
>chr10:4149842-4149952
>chr10:4149991-4151388
>chr10:4151413-4151969
>chr10:4152141-4152234
>chr10:4152281-4152622
>chr10:4152667-4154469
>chr10:4154547-4154934
>chr10:4155051-4155130
>chr10:4155201-4156325
>chr10:4156425-4156440
>chr10:4156460-4157296
>chr10:4157456-4159671
>chr10:4159863-4159902
>chr10:4159948-4160054
>chr10:4160118-4161311
>chr10:4162352-4162398
>chr10:4163172-4163208
>chr10:4164473-4164930
>chr10:4165033-4166721
>chr10:4168284-4168321
>chr10:4170590-4174270
>chr10:4174300-4179400
>chr10:4179560-4184843
>chr10:4184872-4188101
>chr10:4188167-4188241
>chr10:4188343-4190742
>chr10:4190888-4191229
>chr10:4191320-4192190
>chr10:4192248-4192398
>chr10:4192460-4192803
>chr10:4192832-4193130
>chr10:4193177-4193327
>chr10:4193546-4194223
>chr10:4194307-4194718
>chr10:4194903-4195391
>chr10:4195425-4199017
>chr10:4199167-4202751
>chr10:4202780-4205418
>chr10:4205481-4205496
>chr10:4205697-4213293
>chr10:4213393-4218004
>chr10:4218007-4218028
>chr10:4218128-4220945
>chr10:4221080-4222680
>chr10:4222812-4223966
>chr10:4224030-4224102
>chr10:4224215-4224518
>chr10:4226333-4226718
>chr10:4227150-4227453
>chr10:4228855-4228930
>chr10:4228972-4229018
>chr10:4229530-4229620
>chr10:4230167-4230306
>chr10:4230393-4230495
>chr10:4232115-4232340
>chr10:4232477-4232582
>chr10:4232748-4233050
>chr10:4233839-4240360
>chr10:4240450-4240865
>chr10:4240897-4241047
>chr10:4241302-4241338
>chr10:4241525-4241588
>chr10:4241973-4242210
>chr10:4242311-4242346
>chr10:4242733-4242877
>chr10:4243095-4243364
>chr10:4244858-4245088
>chr10:4245314-4245569
>chr10:4245674-4246093
>chr10:4248320-4248348
>chr10:4249214-4249359
>chr10:4249459-4250068
>chr10:4250846-4250861
>chr10:4250995-4253565
>chr10:4253738-4258051
>chr10:4258211-4261656
>chr10:4261785-4264542
>chr10:4264874-4265648
>chr10:4266000-4266044
>chr10:4266207-4266265
>chr10:4266560-4266577
>chr10:4267808-4268120
>chr10:4270017-4270087
>chr10:4270300-4270320
>chr10:4270621-4270673
>chr10:4271140-4275687
>chr10:4275787-4276581
>chr10:4276681-4283540
>chr10:4284165-4287811
>chr10:4287932-4289521
>chr10:4290116-4290182
>chr10:4290291-4290330
>chr10:4290679-4290723
>chr10:4290886-4290944
>chr10:4293503-4293554
>chr10:4294228-4294331
>chr10:4294666-4307808
>chr10:4307928-4307971
>chr10:4308270-4309735
>chr10:4310088-4310132
>chr10:4310295-4310353
>chr10:4313026-4313491
>chr10:4314000-4316275
>chr10:4316991-4317413
>chr10:4317531-4317591
>chr10:4317648-4318004
>chr10:4318192-4318899
>chr10:4319002-4319493
>chr10:4319621-4320735
>chr10:4322756-4322834
>chr10:4323149-4323236
>chr10:4324554-4324609
>chr10:4324708-4324979
>chr10:4325032-4326155
>chr10:4326266-4334234
>chr10:4334401-4334579
>chr10:4334705-4334801
>chr10:4334875-4335446
>chr10:4335649-4337940
>chr10:4338156-4338431
>chr10:4338484-4338601
>chr10:4338644-4339258
>chr10:4339363-4339525
>chr10:4339636-4339670
>chr10:4341925-4343249
>chr10:4343283-4343346
>chr10:4343698-4343780
>chr10:4343826-4344486
>chr10:4344621-4344824
>chr10:4344863-4347458
>chr10:4347590-4349765
>chr10:4350291-4350431
>chr10:4352300-4352347
>chr10:4352433-4352559
>chr10:4353299-4368832
>chr10:4369038-4370102
>chr10:4370308-4389096
>chr10:4389319-4389398
>chr10:4389505-4389920
>chr10:4389960-4390086
>chr10:4390165-4390812
>chr10:4390832-4391067
>chr10:4391287-4391506
>chr10:4391946-4392258
>chr10:4392475-4392878
>chr10:4392903-4393229
>chr10:4393417-4393457
>chr10:4395052-4395389
>chr10:4395506-4395536
>chr10:4395696-4395876
>chr10:4397691-4397775
>chr10:4399647-4399711
>chr10:4400016-4400493
>chr10:4400712-4400790
>chr10:4400856-4403069
>chr10:4403177-4405499
>chr10:4405559-4405855
>chr10:4405968-4406289
>chr10:4406390-4406726
>chr10:4406781-4406897
>chr10:4406982-4407032
>chr10:4407121-4407275
>chr10:4408022-4408560
>chr10:4408623-4408970
>chr10:4409009-4409049
>chr10:4409318-4409381
>chr10:4409550-4409699
>chr10:4410743-4410808
>chr10:4412015-4413073
>chr10:4413111-4413226
>chr10:4414164-4414194
>chr10:4414666-4415250
>chr10:4415293-4415513
>chr10:4415607-4415783
>chr10:4415997-4416092
>chr10:4416598-4433707
>chr10:4434612-4434715
>chr10:4435035-4435926
>chr10:4436416-4436474
>chr10:4436809-4437499
>chr10:4437563-4437637
>chr10:4440071-4440226
>chr10:4440389-4440465
>chr10:4442519-4443351
>chr10:4443611-4444501
>chr10:4444573-4444630
>chr10:4444694-4446944
>chr10:4447104-4447163
>chr10:4447264-4449012
>chr10:4449086-4451121
>chr10:4451276-4451679
>chr10:4451770-4452060
>chr10:4452110-4452680
>chr10:4452730-4452806
>chr10:4452832-4453043
>chr10:4454508-4454539
>chr10:4454646-4454752
>chr10:4455366-4455523
>chr10:4455974-4456026
>chr10:4456513-4456821
>chr10:4456877-4456967
>chr10:4457353-4457436
>chr10:4458120-4458162
>chr10:4458417-4458605
>chr10:4458666-4458748
>chr10:4458897-4460647
>chr10:4460787-4460872
>chr10:4460904-4462711
>chr10:4463132-4465675
>chr10:4465897-4466225
>chr10:4466293-4466482
>chr10:4466618-4466653
>chr10:4466706-4467025
>chr10:4467122-4467170
>chr10:4467643-4467688
>chr10:4468075-4468151
>chr10:4468384-4468528
>chr10:4468619-4468656
>chr10:4471360-4471410
>chr10:4473825-4473973
>chr10:4474057-4474548
>chr10:4474622-4475412
>chr10:4475468-4475881
>chr10:4476128-4476228
>chr10:4476495-4476965
>chr10:4477184-4477310
>chr10:4477386-4478165
>chr10:4478197-4478449
>chr10:4478488-4478694
>chr10:4478797-4478945
>chr10:4479029-4479105
>chr10:4480218-4480285
>chr10:4481546-4482607
>chr10:4482656-4482803
>chr10:4483709-4483739
>chr10:4485192-4485259
>chr10:4485578-4485684
>chr10:4485750-4485920
>chr10:4486095-4486537
>chr10:4486826-4486962
>chr10:4487266-4487341
>chr10:4487367-4487515
>chr10:4487707-4487785
>chr10:4488512-4491049
>chr10:4491144-4491521
>chr10:4491583-4491647
>chr10:4491759-4498058
>chr10:4498154-4498533
>chr10:4498593-4498818
>chr10:4498904-4508043
>chr10:4509569-4509625
>chr10:4510152-4510302
>chr10:4510889-4511160
>chr10:4511890-4511964
>chr10:4513469-4513659
>chr10:4513721-4514006
>chr10:4514145-4514246
>chr10:4514428-4514761
>chr10:4514854-4515042
>chr10:4515379-4515421
>chr10:4515461-4516606
>chr10:4516788-4516967
>chr10:4517710-4518007
>chr10:4519104-4519149
>chr10:4519365-4519413
>chr10:4519764-4519892
>chr10:4519941-4519986
>chr10:4522007-4522067
>chr10:4522120-4522242
>chr10:4522307-4523734
>chr10:4523812-4524335
>chr10:4524633-4524983
>chr10:4525029-4525672
>chr10:4525864-4526431
>chr10:4526495-4527018
>chr10:4527855-4527939
>chr10:4528139-4528176
>chr10:4528471-4528733
>chr10:4530261-4530355
>chr10:4534344-4534431
>chr10:4535711-4544402
>chr10:4544502-4553290
>chr10:4553390-4553569
>chr10:4553616-4560105
>chr10:4562931-4563086
>chr10:4564172-4564209
>chr10:4568773-4568860
>chr10:4569094-4569161
>chr10:4569257-4569324
>chr10:4570743-4570868
>chr10:4570925-4584530
>chr10:4586869-4587052
>chr10:4593336-4593375
>chr10:4598539-4599400
>chr10:4599519-4599586
>chr10:4599684-4609751
>chr10:4610037-4610103
>chr10:4610167-4610581
>chr10:4610757-4611150
>chr10:4611178-4611422
>chr10:4611548-4612022
>chr10:4612047-4612968
>chr10:4613043-4613127
>chr10:4618675-4618819
>chr10:4618942-4619257
>chr10:4619748-4619765
>chr10:4619865-4622557
>chr10:4622772-4623016
>chr10:4623116-4640210
>chr10:4640845-4640882
>chr10:4643856-4649039
>chr10:4649420-4649456
>chr10:4649840-4650259
>chr10:4654752-4654896
>chr10:4654954-4655035
>chr10:4655120-4655260
>chr10:4655358-4655463
>chr10:4655737-4656455
>chr10:4656493-4661050
>chr10:4661868-4662053
>chr10:4662103-4662317
>chr10:4662365-4662428
>chr10:4662726-4662801
>chr10:4662917-4663031
>chr10:4663125-4663160
>chr10:4665560-4665590
>chr10:4666362-4666596
>chr10:4670841-4670940
>chr10:4670992-4671097
>chr10:4671783-4671856
>chr10:4672491-4672528
>chr10:4673735-4673892
>chr10:4673963-4674158
>chr10:4674534-4674891
>chr10:4679383-4681551
>chr10:4689093-4689415
>chr10:4691648-4691810
>chr10:4693518-4693695
>chr10:4702367-4702683
>chr10:4704371-4704558
>chr10:4706814-4707537
>chr10:4707719-4707964
>chr10:4708654-4709033
>chr10:4709164-4709253
>chr10:4709333-4709450
>chr10:4709596-4709792
>chr10:4709862-4718669
>chr10:4718807-4718973
>chr10:4719222-4719258
>chr10:4719707-4720014
>chr10:4720499-4721267
>chr10:4721447-4721487
>chr10:4722449-4722519
>chr10:4723108-4723255
>chr10:4723309-4723467
>chr10:4723616-4724235
>chr10:4724392-4725417
>chr10:4725457-4726088
>chr10:4726164-4726580
>chr10:4726642-4727297
>chr10:4727341-4728883
>chr10:4728970-4730047
>chr10:4730097-4733659
>chr10:4733715-4735947
>chr10:4735992-4737944
>chr10:4737992-4738084
>chr10:4738126-4738426
>chr10:4739442-4739567
>chr10:4741234-4741582
>chr10:4742530-4743309
>chr10:4744328-4744762
>chr10:4744935-4745029
>chr10:4745061-4745146
>chr10:4745375-4746464
>chr10:4747248-4747356
>chr10:4747593-4747686
>chr10:4748088-4748412
>chr10:4750943-4750993
>chr10:4753178-4753801
>chr10:4755840-4755906
>chr10:4755999-4756064
>chr10:4756132-4761990
>chr10:4762449-4762621
>chr10:4762723-4762944
>chr10:4764103-4764142
>chr10:4766615-4775519
>chr10:4777520-4777746
>chr10:4778444-4778737
>chr10:4780342-4780723
>chr10:4780784-4781012
>chr10:4781096-4781854
>chr10:4782075-4782749
>chr10:4782859-4790837
>chr10:4790894-4793201
>chr10:4793390-4794049
>chr10:4794066-4818092
>chr10:4818135-4818662
>chr10:4818707-4818792
>chr10:4818860-4819108
>chr10:4819237-4819404
>chr10:4819468-4819820
>chr10:4820006-4820246
>chr10:4820496-4820654
>chr10:4825153-4834767
>chr10:4834843-4852221
>chr10:4852364-4853191
>chr10:4853266-4853777
>chr10:4854517-4854556
>chr10:4854793-4870534
>chr10:4871295-4871419
>chr10:4872550-4873531
>chr10:4879051-4879167
>chr10:4879261-4879364
>chr10:4883224-4883462
>chr10:4883491-4883666
>chr10:4884444-4885038
>chr10:4886252-4897718
>chr10:4901892-4901970
>chr10:4911832-4912695
>chr10:4915342-4921422
>chr10:4921522-4927168
>chr10:4927749-4936716
>chr10:4936830-4937438
>chr10:4937534-4937846
>chr10:4939048-4939097
>chr10:4939184-4944165
>chr10:4944229-4956860
>chr10:4956895-4956972
>chr10:4957595-4963266
>chr10:4963379-4965509
>chr10:4965609-4968894
>chr10:4968934-4969798
>chr10:4969922-4970052
>chr10:4970106-4974991
>chr10:4975032-4975737
>chr10:4975861-4980225
>chr10:4980275-4980950
>chr10:4981025-4981086
>chr10:4981882-4981944
>chr10:4982079-4983022
>chr10:4983122-4984061
>chr10:4984206-4984275
>chr10:4984312-4985218
>chr10:4985365-4987131
>chr10:4987941-4988016
>chr10:4990837-4990875
>chr10:4991072-4991130
>chr10:4991225-4991269
>chr10:4991321-4991357
>chr10:4994932-4994970
>chr10:4995371-4995409
>chr10:4995891-4996018
>chr10:4999445-4999479
>chr10:4999609-4999702
>chr10:5000198-5004925
>chr10:5005485-5005542
>chr10:5005586-5005671
>chr10:5010946-5011760
>chr10:5012160-5012215
>chr10:5012262-5014063
>chr10:5014177-5017012
>chr10:5017042-5023380
>chr10:5023442-5023490
>chr10:5024056-5033963
>chr10:5034001-5037096
>chr10:5037138-5037408
>chr10:5038550-5038598
>chr10:5038660-5040417
>chr10:5040464-5042334
>chr10:5042508-5044632
>chr10:5044732-5053600
>chr10:5053853-5055970
>chr10:5056125-5056149
>chr10:5056583-5065222
>chr10:5065322-5065352
>chr10:5065503-5075267
>chr10:5075302-5075422
>chr10:5075453-5075595
>chr10:5075872-5075916
>chr10:5076314-5076480
>chr10:5076830-5079994
>chr10:5080027-5080169
>chr10:5080447-5080491
>chr10:5080947-5080998
>chr10:5081405-5084280
>chr10:5084775-5087015
>chr10:5087066-5087359
>chr10:5087627-5087796
>chr10:5088348-5104892
>chr10:5107018-5107070
>chr10:5107287-5107707
>chr10:5118775-5118920
>chr10:5118961-5119212
>chr10:5119928-5119973
>chr10:5127244-5127556
>chr10:5128006-5128230
>chr10:5128355-5128444
>chr10:5129009-5129053
>chr10:5129953-5134978
>chr10:5135078-5139352
>chr10:5139399-5177894
>chr10:5177941-5179439
>chr10:5179714-5183348
>chr10:5183532-5194730
>chr10:5195252-5213233
>chr10:5213710-5213801
>chr10:5214011-5214210
>chr10:5214278-5216557
>chr10:5216659-5216744
>chr10:5216803-5218576
>chr10:5219022-5219113
>chr10:5219323-5219800
>chr10:5221535-5221966
>chr10:5222258-5223655
>chr10:5223693-5224123
>chr10:5224371-5224420
>chr10:5226060-5226161
>chr10:5226193-5226437
>chr10:5228111-5228126
>chr10:5228284-5243650
>chr10:5243784-5256768
>chr10:5256921-5257225
>chr10:5257304-5261689
>chr10:5261821-5262490
>chr10:5262590-5264979
>chr10:5265092-5265109
>chr10:5265297-5265883
>chr10:5266522-5267683
>chr10:5267973-5271516
>chr10:5271616-5272822
>chr10:5272948-5273654
>chr10:5273780-5273802
>chr10:5274194-5274228
>chr10:5274323-5274459
>chr10:5275691-5275856
>chr10:5275960-5275979
>chr10:5276580-5278069
>chr10:5278302-5279302
>chr10:5280307-5280373
>chr10:5281801-5282421
>chr10:5282612-5283160
>chr10:5284433-5284465
>chr10:5284506-5289791
>chr10:5291880-5293409
>chr10:5294647-5294662
>chr10:5294805-5297922
>chr10:5297944-5298070
>chr10:5298152-5307765
>chr10:5307832-5308058
>chr10:5308118-5317091
>chr10:5317342-5317378
>chr10:5317608-5317899
>chr10:5318015-5318146
>chr10:5318325-5318442
>chr10:5318590-5318651
>chr10:5318722-5318869
>chr10:5318995-5320521
>chr10:5320631-5322318
>chr10:5322418-5330792
>chr10:5330933-5332763
>chr10:5332880-5333090
>chr10:5333504-5338628
>chr10:5338637-5342749
>chr10:5342801-5342832
>chr10:5342877-5342953
>chr10:5343280-5343331
>chr10:5344033-5344066
>chr10:5344099-5349956
>chr10:5350045-5350077
>chr10:5350404-5350455
>chr10:5351156-5351189
>chr10:5351222-5351344
>chr10:5351406-5365411
>chr10:5366882-5367041
>chr10:5367297-5367926
>chr10:5368656-5375725
>chr10:5375825-5377580
>chr10:5378606-5378682
>chr10:5381340-5381371
>chr10:5384822-5384963
>chr10:5385084-5385510
>chr10:5385590-5385932
>chr10:5386486-5386606
>chr10:5386836-5386885
>chr10:5389444-5389533
>chr10:5390825-5391429
>chr10:5393657-5393773
>chr10:5396386-5396446
>chr10:5397566-5397605
>chr10:5399488-5400324
>chr10:5404217-5404638
>chr10:5404742-5405078
>chr10:5405305-5405391
>chr10:5406044-5406145
>chr10:5406202-5406282
>chr10:5406349-5406412
>chr10:5406681-5406835
>chr10:5407494-5407644
>chr10:5409237-5412532
>chr10:5412632-5434824
>chr10:5434924-5435860
>chr10:5435985-5443766
>chr10:5443927-5444411
>chr10:5444660-5444855
>chr10:5444894-5444949
>chr10:5445259-5445402
>chr10:5445792-5446057
>chr10:5446194-5446640
>chr10:5446748-5446973
>chr10:5447049-5447195
>chr10:5448890-5448951
>chr10:5449157-5449200
>chr10:5449480-5449696
>chr10:5449748-5449866
>chr10:5449928-5449999
>chr10:5450129-5450724
>chr10:5458559-5458769
>chr10:5458968-5459011
>chr10:5459106-5459192
>chr10:5459920-5460056
>chr10:5460181-5460213
>chr10:5460495-5460824
>chr10:5460914-5461475
>chr10:5466066-5477408
>chr10:5477543-5484076
>chr10:5484823-5484882
>chr10:5487224-5487315
>chr10:5489920-5490397
>chr10:5490577-5492151
>chr10:5492397-5492934
>chr10:5492990-5493040
>chr10:5493268-5494468
>chr10:5494700-5495663
>chr10:5495859-5495901
>chr10:5495948-5502223
>chr10:5503170-5512539
>chr10:5513108-5513203
>chr10:5514228-5515078
>chr10:5515178-5516020
>chr10:5516143-5526530
>chr10:5526806-5526869
>chr10:5527214-5527530
>chr10:5529979-5530280
>chr10:5530579-5531184
>chr10:5531235-5531358
>chr10:5533408-5533509
>chr10:5533622-5533652
>chr10:5533779-5533900
>chr10:5537302-5557727
>chr10:5557813-5557844
>chr10:5558440-5558636
>chr10:5558671-5564196
>chr10:5564284-5564629
>chr10:5564715-5564746
>chr10:5565355-5565524
>chr10:5565586-5571972
>chr10:5572389-5572444
>chr10:5572507-5572538
>chr10:5572611-5572730
>chr10:5572862-5572960
>chr10:5573056-5581901
>chr10:5582001-5584463
>chr10:5584788-5585526
>chr10:5586625-5586672
>chr10:5587293-5587338
>chr10:5588175-5588314
>chr10:5588577-5588756
>chr10:5589053-5589334
>chr10:5589442-5589554
>chr10:5589700-5589754
>chr10:5589915-5589960
>chr10:5590072-5590129
>chr10:5590345-5590634
>chr10:5590678-5590854
>chr10:5590977-5591215
>chr10:5591339-5591371
>chr10:5597196-5597412
>chr10:5597493-5597622
>chr10:5597745-5603097
>chr10:5603234-5610562
>chr10:5610662-5611692
>chr10:5611801-5618497
>chr10:5618649-5625716
>chr10:5626744-5627199
>chr10:5627245-5627486
>chr10:5627676-5628528
>chr10:5628698-5631571
>chr10:5631846-5633017
>chr10:5633200-5640035
>chr10:5640135-5643310
>chr10:5643649-5644216
>chr10:5644385-5644518
>chr10:5648262-5648353
>chr10:5648403-5648532
>chr10:5651638-5653282
>chr10:5654293-5654758
>chr10:5654816-5660675
>chr10:5660844-5663101
>chr10:5663627-5671947
>chr10:5672044-5672171
>chr10:5672256-5672502
>chr10:5672578-5672626
>chr10:5672685-5675126
>chr10:5675538-5676406
>chr10:5676557-5680200
>chr10:5680300-5685626
>chr10:5685726-5693846
>chr10:5694070-5700869
>chr10:5701028-5702936
>chr10:5703036-5706232
>chr10:5706264-5706370
>chr10:5706498-5706577
>chr10:5706805-5706885
>chr10:5707011-5707681
>chr10:5707728-5707860
>chr10:5707947-5708050
>chr10:5708105-5708472
>chr10:5708558-5709671
>chr10:5709732-5709775
>chr10:5709826-5711044
>chr10:5711123-5713891
>chr10:5714048-5720431
>chr10:5720716-5720873
>chr10:5721214-5721290
>chr10:5721697-5721755
>chr10:5721898-5722073
>chr10:5722659-5722675
>chr10:5724570-5724624
>chr10:5726033-5726173
>chr10:5726241-5726318
>chr10:5728218-5728340
>chr10:5730288-5730578
>chr10:5732249-5732527
>chr10:5732541-5732669
>chr10:5736345-5736407
>chr10:5744443-5744579
>chr10:5744635-5745694
>chr10:5749606-5749638
>chr10:5749733-5749818
>chr10:5749853-5750032
>chr10:5750969-5751604
>chr10:5752444-5752650
>chr10:5752993-5753177
>chr10:5755859-5755920
>chr10:5758254-5759563
>chr10:5762546-5762582
>chr10:5766112-5766342
>chr10:5767477-5767565
>chr10:5767707-5767784
>chr10:5767964-5768313
>chr10:5768399-5769578
>chr10:5770210-5772113
>chr10:5772244-5774128
>chr10:5774363-5777781
>chr10:5778051-5778354
>chr10:5778430-5778916
>chr10:5778985-5779657
>chr10:5779982-5781030
>chr10:5781259-5781281
>chr10:5781584-5781836
>chr10:5781987-5782124
>chr10:5782208-5782333
>chr10:5782451-5782508
>chr10:5782591-5782660
>chr10:5782764-5783082
>chr10:5783245-5783364
>chr10:5783405-5783843
>chr10:5784147-5784206
>chr10:5784267-5809614
>chr10:5810118-5814410
>chr10:5814589-5815468
>chr10:5815613-5820468
>chr10:5820798-5829765
>chr10:5829941-5830726
>chr10:5830806-5830872
>chr10:5831088-5831878
>chr10:5832139-5839901
>chr10:5839979-5849465
>chr10:5850177-5850343
>chr10:5851006-5851803
>chr10:5853004-5854870
>chr10:5854970-5856958
>chr10:5857058-5859234
>chr10:5859265-5859576
>chr10:5859624-5859715
>chr10:5860479-5865242
>chr10:5865370-5866042
>chr10:5866227-5867545
>chr10:5868361-5868427
>chr10:5868484-5868807
>chr10:5868826-5869673
>chr10:5872643-5872761
>chr10:5880621-5880664
>chr10:5881066-5881539
>chr10:5881917-5881970
>chr10:5882182-5882478
>chr10:5886100-5886203
>chr10:5886301-5886891
>chr10:5887164-5887202
>chr10:5887863-5887919
>chr10:5888116-5888191
>chr10:5888352-5888471
>chr10:5889145-5889199
>chr10:5889323-5891509
>chr10:5891548-5894907
>chr10:5895020-5895054
>chr10:5895154-5895332
>chr10:5895485-5897908
>chr10:5898099-5898993
>chr10:5899093-5899108
>chr10:5899285-5899977
>chr10:5900032-5900149
>chr10:5905064-5905271
>chr10:5905471-5905569
>chr10:5907154-5907866
>chr10:5908212-5908466
>chr10:5908778-5908840
>chr10:5909089-5909117
>chr10:5910109-5910184
>chr10:5913270-5913428
>chr10:5913924-5914042
>chr10:5914363-5914456
>chr10:5917839-5917883
>chr10:5918605-5918658
>chr10:5918883-5918999
>chr10:5923722-5923898
>chr10:5924923-5925023
>chr10:5925642-5931581
>chr10:5931698-5945050
>chr10:5945827-5946755
>chr10:5947011-5951984
>chr10:5952443-5952900
>chr10:5953134-5954153
>chr10:5955905-5966478
>chr10:5966513-5980041
>chr10:5980278-5991377
>chr10:5991498-5991676
>chr10:5992007-5992211
>chr10:5992238-6012683
>chr10:6012960-6013107
>chr10:6013395-6013558
>chr10:6014210-6014309
>chr10:6017345-6020851
>chr10:6020907-6021061
>chr10:6021182-6021455
>chr10:6021675-6021736
>chr10:6022071-6022111
>chr10:6022178-6022436
>chr10:6022522-6022686
>chr10:6023571-6023645
>chr10:6023744-6025666
>chr10:6025846-6026010
>chr10:6026066-6026139
>chr10:6026239-6047915
>chr10:6049782-6049842
>chr10:6050061-6050096
>chr10:6052145-6052190
>chr10:6052301-6052383
>chr10:6052419-6052875
>chr10:6053129-6053171
>chr10:6053240-6053350
>chr10:6053377-6053407
>chr10:6053505-6053611
>chr10:6053645-6053719
>chr10:6053782-6056691
>chr10:6056822-6057717
>chr10:6057845-6059094
>chr10:6059368-6060800
>chr10:6061187-6070726
>chr10:6080547-6082079
>chr10:6082264-6096847
>chr10:6096949-6097821
>chr10:6098523-6114455
>chr10:6115121-6115591
>chr10:6115978-6119198
>chr10:6119845-6120334
>chr10:6120577-6120621
>chr10:6120714-6133703
>chr10:6134004-6136520
>chr10:6136975-6138818
>chr10:6141927-6141978
>chr10:6142247-6142308
>chr10:6143244-6147795
>chr10:6147956-6159759
>chr10:6160061-6161882
>chr10:6162019-6162765
>chr10:6162810-6166086
>chr10:6166217-6167253
>chr10:6167486-6167638
>chr10:6168119-6168134
>chr10:6171230-6173250
>chr10:6173660-6174171
>chr10:6174210-6175946
>chr10:6176548-6190885
>chr10:6191003-6205201
>chr10:6205586-6205782
>chr10:6205961-6206016
>chr10:6206050-6206140
>chr10:6206234-6206275
>chr10:6206310-6208037
>chr10:6208211-6209127
>chr10:6209484-6209742
>chr10:6209812-6210063
>chr10:6210211-6210227
>chr10:6212756-6213049
>chr10:6213385-6213416
>chr10:6214250-6223610
>chr10:6223786-6229796
>chr10:6230306-6231940
>chr10:6231988-6232029
>chr10:6232129-6233366
>chr10:6233561-6233965
>chr10:6234088-6234161
>chr10:6234532-6246243
>chr10:6246424-6246467
>chr10:6249075-6250522
>chr10:6250569-6251551
>chr10:6251620-6252082
>chr10:6254587-6254617
>chr10:6255198-6255509
>chr10:6256859-6256911
>chr10:6257522-6276578
>chr10:6276756-6286850
>chr10:6287528-6305721
>chr10:6305881-6315238
>chr10:6315343-6315433
>chr10:6315464-6315965
>chr10:6316066-6316139
>chr10:6316674-6318795
>chr10:6318820-6319967
>chr10:6320068-6320746
>chr10:6320791-6320891
>chr10:6321398-6326688
>chr10:6326771-6327811
>chr10:6327849-6333966
>chr10:6334066-6336931
>chr10:6336985-6340149
>chr10:6340205-6340361
>chr10:6340842-6340883
>chr10:6341091-6341171
>chr10:6341432-6341469
>chr10:6341525-6343232
>chr10:6343277-6343431
>chr10:6343495-6343626
>chr10:6343685-6343766
>chr10:6343810-6344110
>chr10:6344158-6344385
>chr10:6344410-6344536
>chr10:6345007-6345043
>chr10:6345136-6345295
>chr10:6345573-6346316
>chr10:6346390-6346717
>chr10:6346848-6347044
>chr10:6348349-6348415
>chr10:6349244-6349338
>chr10:6359841-6360077
>chr10:6361320-6375281
>chr10:6378784-6378817
>chr10:6378915-6379335
>chr10:6382439-6382498
>chr10:6383181-6383413
>chr10:6383500-6383589
>chr10:6383648-6385245
>chr10:6385345-6393492
>chr10:6394183-6394331
>chr10:6394355-6394406
>chr10:6394728-6394818
>chr10:6395944-6395981
>chr10:6396426-6396463
>chr10:6396551-6396579
>chr10:6396680-6396739
>chr10:6397586-6397685
>chr10:6398801-6398846
>chr10:6399285-6399333
>chr10:6401107-6401297
>chr10:6409308-6409671
>chr10:6409734-6409839
>chr10:6409901-6410275
>chr10:6410332-6410764
>chr10:6410899-6414486
>chr10:6415509-6416690
>chr10:6416790-6423111
>chr10:6423211-6427719
>chr10:6427753-6433103
>chr10:6433244-6433431
>chr10:6433657-6433930
>chr10:6434367-6436126
>chr10:6437487-6445813
>chr10:6446132-6449699
>chr10:6449871-6449988
>chr10:6450163-6453506
>chr10:6453569-6454452
>chr10:6454509-6454559
>chr10:6454646-6454935
>chr10:6455142-6455259
>chr10:6460064-6464501
>chr10:6464726-6464767
>chr10:6465417-6465845
>chr10:6465914-6467727
>chr10:6468004-6468369
>chr10:6468411-6468507
>chr10:6468611-6468893
>chr10:6470181-6478653
>chr10:6478801-6479369
>chr10:6479533-6480665
>chr10:6480881-6483010
>chr10:6483997-6484141
>chr10:6484286-6484427
>chr10:6484577-6484612
>chr10:6484766-6484866
>chr10:6485119-6485194
>chr10:6485386-6485892
>chr10:6486196-6486295
>chr10:6487470-6487593
>chr10:6488289-6488337
>chr10:6488569-6488639
>chr10:6488804-6488985
>chr10:6489084-6489225
>chr10:6489256-6508851
>chr10:6508917-6509007
>chr10:6509707-6509755
>chr10:6510121-6510345
>chr10:6510444-6513725
>chr10:6513770-6516140
>chr10:6516468-6516763
>chr10:6516975-6516991
>chr10:6517031-6519498
>chr10:6519573-6520067
>chr10:6520077-6524499
>chr10:6525621-6531468
>chr10:6531568-6531583
>chr10:6531639-6532785
>chr10:6532909-6532990
>chr10:6536330-6536472
>chr10:6536527-6536871
>chr10:6539749-6540011
>chr10:6545233-6545262
>chr10:6547927-6549319
>chr10:6549350-6550839
>chr10:6550895-6551270
>chr10:6551801-6551945
>chr10:6552123-6552177
>chr10:6552372-6552459
>chr10:6552504-6552585
>chr10:6552868-6556244
>chr10:6556424-6557697
>chr10:6557797-6587990
>chr10:6588839-6589035
>chr10:6590157-6590192
>chr10:6590327-6590398
>chr10:6590632-6590720
>chr10:6599242-6599279
>chr10:6599357-6599713
>chr10:6599978-6602500
>chr10:6602582-6602726
>chr10:6602915-6607181
>chr10:6607263-6607406
>chr10:6607595-6608379
>chr10:6608490-6608805
>chr10:6609025-6621952
>chr10:6622052-6623594
>chr10:6623703-6628239
>chr10:6628420-6659006
>chr10:6659498-6659573
>chr10:6660465-6660611
>chr10:6660950-6661159
>chr10:6661193-6661410
>chr10:6662131-6662178
>chr10:6662282-6663420
>chr10:6663525-6663623
>chr10:6666262-6666356
>chr10:6666418-6666567
>chr10:6666626-6666748
>chr10:6666829-6667218
>chr10:6670176-6680970
>chr10:6681650-6681715
>chr10:6682103-6682142
>chr10:6683838-6683934
>chr10:6684922-6685240
>chr10:6685382-6685509
>chr10:6685672-6688547
>chr10:6688726-6688857
>chr10:6689091-6689126
>chr10:6690599-6690673
>chr10:6691984-6695663
>chr10:6695855-6697516
>chr10:6697641-6697656
>chr10:6698113-6698345
>chr10:6698375-6699092
>chr10:6699253-6702395
>chr10:6703235-6704093
>chr10:6704132-6713036
>chr10:6713104-6740065
>chr10:6740165-6745101
>chr10:6745162-6750961
>chr10:6750993-6752995
>chr10:6753051-6758891
>chr10:6758931-6783385
>chr10:6783485-6786380
>chr10:6786808-6792908
>chr10:6793008-6795294
>chr10:6795559-6795921
>chr10:6796034-6804893
>chr10:6805062-6812085
>chr10:6812117-6816766
>chr10:6816829-6818492
>chr10:6818527-6824270
>chr10:6824370-6826694
>chr10:6828571-6828627
>chr10:6828767-6828897
>chr10:6829016-6829091
>chr10:6829585-6830534
>chr10:6830706-6830721
>chr10:6830798-6831389
>chr10:6831547-6839957
>chr10:6840211-6847028
>chr10:6847413-6847553
>chr10:6847760-6848278
>chr10:6848704-6848773
>chr10:6849205-6858761
>chr10:6858840-6858922
>chr10:6859515-6860046
>chr10:6861915-6862241
>chr10:6862358-6862925
>chr10:6862964-6863126
>chr10:6863347-6864055
>chr10:6866585-6867001
>chr10:6868648-6868737
>chr10:6870547-6870711
>chr10:6872119-6872160
>chr10:6874332-6874589
>chr10:6875867-6876009
>chr10:6877552-6877679
>chr10:6878115-6895410
>chr10:6895510-6895525
>chr10:6895573-6896383
>chr10:6896602-6900368
>chr10:6900846-6902078
>chr10:6902151-6902647
>chr10:6903064-6903112
>chr10:6903430-6904818
>chr10:6904845-6906456
>chr10:6906598-6907512
>chr10:6907532-6909510
>chr10:6910162-6910218
>chr10:6910283-6911089
>chr10:6911253-6911591
>chr10:6911899-6912546
>chr10:6913031-6922770
>chr10:6922870-6929456
>chr10:6929608-6934811
>chr10:6934950-6935318
>chr10:6935557-6936036
>chr10:6936637-6936738
>chr10:6936809-6937146
>chr10:6937374-6937570
>chr10:6937780-6937815
>chr10:6939376-6939528
>chr10:6947262-6947356
>chr10:6948333-6948445
>chr10:6948742-6949791
>chr10:6949891-6949912
>chr10:6949961-6951710
>chr10:6951810-6952566
>chr10:6952863-6967370
>chr10:6967512-6968077
>chr10:6968350-6968460
>chr10:6968748-6968853
>chr10:6968951-6969115
>chr10:6969149-6969340
>chr10:6969383-6970685
>chr10:6970746-6970855
>chr10:6971390-6971562
>chr10:6971634-6971740
>chr10:6971772-6972213
>chr10:6972327-6972477
>chr10:6972547-6973007
>chr10:6973068-6975584
>chr10:6975870-6987083
>chr10:6987129-6987622
>chr10:6987821-6988062
>chr10:6988939-6989021
>chr10:6989083-6989197
>chr10:6989270-6989331
>chr10:6989689-6990403
>chr10:6992148-6992756
>chr10:6992874-6992895
>chr10:6992930-6996276
>chr10:6996457-6998204
>chr10:6998298-6998345
>chr10:6998613-6998757
>chr10:6998807-7000137
>chr10:7000153-7000168
>chr10:7000373-7005143
>chr10:7005242-7005307
>chr10:7005814-7010422
>chr10:7010556-7017845
>chr10:7018023-7018329
>chr10:7018404-7018516
>chr10:7018614-7022209
>chr10:7022264-7022609
>chr10:7022762-7023068
>chr10:7023144-7023256
>chr10:7023350-7029042
>chr10:7029162-7030041
>chr10:7030188-7034334
>chr10:7034613-7039021
>chr10:7039794-7040199
>chr10:7040444-7043115
>chr10:7043888-7047480
>chr10:7047939-7047976
>chr10:7048272-7048380
>chr10:7048482-7048873
>chr10:7049063-7049145
>chr10:7049220-7049407
>chr10:7049636-7049903
>chr10:7049942-7050822
>chr10:7050957-7050999
>chr10:7051221-7051719
>chr10:7051919-7052009
>chr10:7052050-7052756
>chr10:7055091-7055255
>chr10:7055767-7055795
>chr10:7055895-7058661
>chr10:7058775-7059558
>chr10:7059707-7060853
>chr10:7060926-7060980
>chr10:7061139-7061477
>chr10:7061714-7061887
>chr10:7061924-7065584
>chr10:7065752-7065793
>chr10:7066381-7066441
>chr10:7067487-7071850
>chr10:7071978-7073903
>chr10:7074003-7078209
>chr10:7081704-7081965
>chr10:7082179-7082282
>chr10:7082466-7091081
>chr10:7091579-7091629
>chr10:7092179-7100110
>chr10:7100232-7101545
>chr10:7101665-7106741
>chr10:7109201-7109241
>chr10:7113690-7113839
>chr10:7113948-7114492
>chr10:7115434-7115475
>chr10:7115915-7116240
>chr10:7118269-7118307
>chr10:7118376-7118501
>chr10:7122219-7122395
>chr10:7129916-7130016
>chr10:7132947-7133114
>chr10:7133202-7133257
>chr10:7133339-7133372
>chr10:7134084-7135262
>chr10:7138450-7138515
>chr10:7138635-7138863
>chr10:7139053-7139157
>chr10:7139964-7141503
>chr10:7141623-7143349
>chr10:7145516-7148551
>chr10:7148651-7151096
>chr10:7151334-7157938
>chr10:7158088-7158665
>chr10:7158984-7159020
>chr10:7159076-7159118
>chr10:7159586-7159908
>chr10:7162081-7162129
>chr10:7162220-7162267
>chr10:7163625-7163729
>chr10:7163919-7164147
>chr10:7164267-7164332
>chr10:7165095-7165204
>chr10:7165242-7165305
>chr10:7165424-7165809
>chr10:7167145-7167235
>chr10:7167428-7167816
>chr10:7167855-7167911
>chr10:7167936-7167994
>chr10:7168616-7168902
>chr10:7169459-7169496
>chr10:7169617-7169709
>chr10:7170051-7171445
>chr10:7171566-7172332
>chr10:7172485-7172919
>chr10:7173008-7173053
>chr10:7173174-7173428
>chr10:7173560-7173658
>chr10:7173711-7173885
>chr10:7174115-7183829
>chr10:7183919-7196287
>chr10:7196759-7197217
>chr10:7197362-7197406
>chr10:7197769-7197872
>chr10:7200289-7200354
>chr10:7200472-7204552
>chr10:7204644-7206310
>chr10:7206732-7206794
>chr10:7206995-7207207
>chr10:7207278-7207338
>chr10:7207383-7207434
>chr10:7207469-7207668
>chr10:7207709-7207846
>chr10:7208455-7208753
>chr10:7209309-7209346
>chr10:7209467-7209581
>chr10:7209688-7209830
>chr10:7210163-7210677
>chr10:7210757-7212019
>chr10:7212108-7212153
>chr10:7212274-7212615
>chr10:7212661-7213110
>chr10:7213222-7214612
>chr10:7214804-7216285
>chr10:7216500-7217244
>chr10:7217287-7217386
>chr10:7217463-7217518
>chr10:7217650-7217706
>chr10:7218105-7219118
>chr10:7219218-7220885
>chr10:7221021-7221452
>chr10:7221564-7221968
>chr10:7222712-7225387
>chr10:7225712-7239654
>chr10:7239685-7240270
>chr10:7240841-7244184
>chr10:7244392-7245067
>chr10:7245256-7253764
>chr10:7253813-7254593
>chr10:7254695-7254829
>chr10:7254915-7255068
>chr10:7255197-7255290
>chr10:7256254-7256291
>chr10:7256354-7256429
>chr10:7256498-7256552
>chr10:7257160-7257299
>chr10:7257378-7257403
>chr10:7257503-7265452
>chr10:7265884-7268522
>chr10:7268634-7268928
>chr10:7269361-7272564
>chr10:7272642-7272660
>chr10:7272794-7274981
>chr10:7275246-7276203
>chr10:7276393-7279329
>chr10:7279631-7281207
>chr10:7281307-7286335
>chr10:7286660-7290131
>chr10:7290327-7291570
>chr10:7291738-7293584
>chr10:7293920-7295903
>chr10:7296339-7307652
>chr10:7307776-7307926
>chr10:7308071-7308127
>chr10:7308201-7308415
>chr10:7308591-7315462
>chr10:7315486-7315583
>chr10:7315683-7316396
>chr10:7316545-7316935
>chr10:7317048-7317300
>chr10:7317343-7318256
>chr10:7318396-7318576
>chr10:7318647-7318707
>chr10:7318739-7319205
>chr10:7319416-7319485
>chr10:7319602-7325361
>chr10:7325473-7329166
>chr10:7329209-7329459
>chr10:7329572-7330966
>chr10:7331064-7331789
>chr10:7332211-7332273
>chr10:7332474-7332686
>chr10:7332771-7334546
>chr10:7335155-7335453
>chr10:7336019-7336062
>chr10:7336183-7336276
>chr10:7336405-7347301
>chr10:7347421-7348203
>chr10:7348291-7348336
>chr10:7348457-7348711
>chr10:7348844-7349253
>chr10:7349401-7356271
>chr10:7356433-7357534
>chr10:7357623-7358002
>chr10:7358025-7358111
>chr10:7362883-7364828
>chr10:7365285-7365328
>chr10:7365437-7365519
>chr10:7366460-7366499
>chr10:7366542-7366692
>chr10:7368261-7371205
>chr10:7371512-7375637
>chr10:7375754-7376461
>chr10:7376883-7376945
>chr10:7377429-7378462
>chr10:7379255-7379553
>chr10:7380111-7380154
>chr10:7380275-7380355
>chr10:7380498-7380640
>chr10:7380815-7383069
>chr10:7383285-7383960
>chr10:7384300-7399426
>chr10:7399494-7401432
>chr10:7406376-7406467
>chr10:7407588-7407627
>chr10:7407670-7407820
>chr10:7408112-7408133
>chr10:7408233-7410937
>chr10:7411384-7411489
>chr10:7412810-7412826
>chr10:7412926-7413122
>chr10:7415719-7415831
>chr10:7416537-7416956
>chr10:7420637-7420742
>chr10:7421189-7421783
>chr10:7421883-7423235
>chr10:7423682-7423787
>chr10:7425582-7425605
>chr10:7425705-7425726
>chr10:7426944-7427056
>chr10:7431449-7431554
>chr10:7432001-7433006
>chr10:7435297-7435361
>chr10:7435746-7435784
>chr10:7435856-7435891
>chr10:7436525-7436686
>chr10:7436871-7437121
>chr10:7437207-7437449
>chr10:7437923-7438286
>chr10:7438552-7438615
>chr10:7438849-7439061
>chr10:7440634-7440717
>chr10:7440837-7440955
>chr10:7442003-7442548
>chr10:7443613-7444026
>chr10:7445958-7448444
>chr10:7448544-7451241
>chr10:7451341-7459735
>chr10:7459865-7463330
>chr10:7463398-7465308
>chr10:7465408-7468302
>chr10:7468779-7468937
>chr10:7468989-7469153
>chr10:7469206-7469299
>chr10:7469407-7469596
>chr10:7472000-7472225
>chr10:7473196-7473254
>chr10:7473519-7473569
>chr10:7473637-7473753
>chr10:7476011-7476204
>chr10:7477217-7477571
>chr10:7477801-7477906
>chr10:7479775-7479814
>chr10:7480072-7482545
>chr10:7482686-7491005
>chr10:7491221-7498049
>chr10:7499415-7499542
>chr10:7499597-7499890
>chr10:7500010-7500044
>chr10:7500446-7500533
>chr10:7501004-7509763
>chr10:7509863-7510002
>chr10:7510141-7514806
>chr10:7514906-7516158
>chr10:7516272-7536246
>chr10:7536377-7555894
>chr10:7556035-7556105
>chr10:7556343-7556565
>chr10:7556596-7557192
>chr10:7557496-7558776
>chr10:7558976-7560603
>chr10:7561105-7561725
>chr10:7562263-7563342
>chr10:7563496-7564517
>chr10:7564737-7564822
>chr10:7570067-7570218
>chr10:7570365-7570534
>chr10:7571347-7571403
>chr10:7571461-7573846
>chr10:7573960-7573976
>chr10:7574225-7574323
>chr10:7574444-7574484
>chr10:7574634-7575876
>chr10:7575918-7576014
>chr10:7576053-7577174
>chr10:7577284-7583706
>chr10:7583746-7584393
>chr10:7585597-7585639
>chr10:7586525-7586812
>chr10:7586914-7587151
>chr10:7590581-7590700
>chr10:7590816-7591578
>chr10:7591605-7592001
>chr10:7592021-7604018
>chr10:7604048-7604886
>chr10:7604914-7605313
>chr10:7605418-7605479
>chr10:7605610-7605814
>chr10:7606088-7606122
>chr10:7606279-7606414
>chr10:7606560-7625442
>chr10:7625603-7626015
>chr10:7626078-7626308
>chr10:7626374-7626502
>chr10:7626556-7626639
>chr10:7626726-7626766
>chr10:7626873-7626901
>chr10:7626945-7627254
>chr10:7627307-7627484
>chr10:7627587-7627728
>chr10:7627828-7629113
>chr10:7630482-7630589
>chr10:7632226-7632255
>chr10:7632355-7641771
>chr10:7642080-7642155
>chr10:7642230-7642318
>chr10:7643326-7643508
>chr10:7645489-7645547
>chr10:7645745-7645832
>chr10:7646464-7646691
>chr10:7647444-7647627
>chr10:7647763-7648208
>chr10:7651178-7651218
>chr10:7651295-7651333
>chr10:7653407-7653459
>chr10:7653522-7653580
>chr10:7653697-7653858
>chr10:7653943-7653993
>chr10:7654104-7654202
>chr10:7654345-7654401
>chr10:7655416-7655716
>chr10:7656026-7656214
>chr10:7656253-7656529
>chr10:7657318-7657789
>chr10:7660407-7662427
>chr10:7663283-7664761
>chr10:7664811-7672334
>chr10:7672417-7678572
>chr10:7678620-7679331
>chr10:7679412-7688574
>chr10:7688674-7688691
>chr10:7688703-7690629
>chr10:7690729-7697549
>chr10:7698520-7698568
>chr10:7698696-7698744
>chr10:7698886-7700677
>chr10:7700738-7703446
>chr10:7703470-7703520
>chr10:7703781-7703822
>chr10:7703966-7704118
>chr10:7704414-7704467
>chr10:7704579-7710010
>chr10:7710186-7712812
>chr10:7712955-7725158
>chr10:7725957-7726143
>chr10:7726281-7726311
>chr10:7726405-7727896
>chr10:7728255-7729456
>chr10:7730594-7730628
>chr10:7736195-7737050
>chr10:7737093-7737486
>chr10:7737867-7738507
>chr10:7738549-7739939
>chr10:7740001-7741235
>chr10:7741294-7742049
>chr10:7742095-7742948
>chr10:7743122-7743502
>chr10:7744376-7744640
>chr10:7744732-7745165
>chr10:7745287-7745443
>chr10:7746317-7746581
>chr10:7746673-7753269
>chr10:7753369-7757836
>chr10:7758106-7758518
>chr10:7758609-7759318
>chr10:7759601-7759757
>chr10:7759843-7760280
>chr10:7760297-7760688
>chr10:7760942-7761009
>chr10:7761035-7761213
>chr10:7761293-7762233
>chr10:7762339-7762873
>chr10:7762915-7763251
>chr10:7763292-7763896
>chr10:7763973-7764326
>chr10:7764374-7765736
>chr10:7765841-7765864
>chr10:7766036-7768142
>chr10:7768271-7770327
>chr10:7770577-7775435
>chr10:7775439-7775600
>chr10:7775896-7776050
>chr10:7776261-7778977
>chr10:7779200-7781427
>chr10:7781534-7781570
>chr10:7782283-7786050
>chr10:7786222-7788516
>chr10:7788649-7789961
>chr10:7790164-7791249
>chr10:7791349-7795048
>chr10:7795233-7797924
>chr10:7798194-7798269
>chr10:7798406-7798658
>chr10:7798705-7801327
>chr10:7801465-7806450
>chr10:7806868-7820715
>chr10:7820939-7823436
>chr10:7823635-7844961
>chr10:7845088-7864815
>chr10:7864995-7865690
>chr10:7865737-7865851
>chr10:7865921-7866093
>chr10:7866255-7866356
>chr10:7866399-7866610
>chr10:7867016-7867069
>chr10:7867178-7867225
>chr10:7867280-7867863
>chr10:7869029-7869063
>chr10:7870502-7870662
>chr10:7873860-7894618
>chr10:7894677-7894827
>chr10:7894939-7895168
>chr10:7895236-7895873
>chr10:7895945-7896015
>chr10:7896137-7896273
>chr10:7897183-7898336
>chr10:7898381-7898575
>chr10:7898743-7898773
>chr10:7899432-7899799
>chr10:7900124-7900250
>chr10:7901355-7902722
>chr10:7902741-7906539
>chr10:7906569-7909383
>chr10:7909417-7909528
>chr10:7909590-7909672
>chr10:7911748-7911781
>chr10:7911885-7912090
>chr10:7912768-7913061
>chr10:7913187-7914208
>chr10:7914357-7918046
>chr10:7918178-7919199
>chr10:7919348-7921476
>chr10:7923422-7923581
>chr10:7925733-7925783
>chr10:7925934-7926095
>chr10:7926886-7927085
>chr10:7927868-7928306
>chr10:7929509-7929691
>chr10:7930176-7930214
>chr10:7930308-7930362
>chr10:7930658-7930871
>chr10:7930966-7953770
>chr10:7954607-7954635
>chr10:7955152-7955326
>chr10:7956727-7956785
>chr10:7957102-7957148
>chr10:7960312-7964396
>chr10:7964433-7964470
>chr10:7964596-7967736
>chr10:7968465-7968699
>chr10:7969371-7971466
>chr10:7971841-7971943
>chr10:7972803-7978362
>chr10:7978488-7980189
>chr10:7980571-7981778
>chr10:7981798-7981822
>chr10:7981948-7983709
>chr10:7983896-7984183
>chr10:7984440-7984455
>chr10:7984555-7999570
>chr10:7999707-8027241
>chr10:8027539-8037293
>chr10:8037393-8037410
>chr10:8037849-8056924
>chr10:8057242-8057257
>chr10:8057338-8060745
>chr10:8061789-8062219
>chr10:8062311-8063140
>chr10:8063518-8064522
>chr10:8064646-8066235
>chr10:8066266-8068098
>chr10:8068243-8068297
>chr10:8068323-8068589
>chr10:8068835-8070274
>chr10:8070374-8070833
>chr10:8070862-8071425
>chr10:8071538-8085315
>chr10:8085401-8085599
>chr10:8085656-8086169
>chr10:8086244-8086412
>chr10:8086479-8086564
>chr10:8087278-8087450
>chr10:8087489-8087545
>chr10:8087624-8087873
>chr10:8093744-8093910
>chr10:8095480-8095572
>chr10:8095711-8095805
>chr10:8096467-8096519
>chr10:8097038-8097068
>chr10:8097155-8097226
>chr10:8099678-8099730
>chr10:8102334-8102435
>chr10:8102641-8102808
>chr10:8103064-8103178
>chr10:8103531-8104005
>chr10:8104079-8107690
>chr10:8108110-8132439
>chr10:8133074-8134138
>chr10:8135086-8135765
>chr10:8135845-8136295
>chr10:8136464-8137455
>chr10:8137577-8137672
>chr10:8137803-8138759
>chr10:8138994-8139434
>chr10:8139484-8139691
>chr10:8139782-8139797
>chr10:8140237-8143924
>chr10:8143961-8145205
>chr10:8145229-8145436
>chr10:8145681-8145786
>chr10:8146172-8146207
>chr10:8146334-8146531
>chr10:8147896-8151416
>chr10:8151521-8151789
>chr10:8151821-8152555
>chr10:8152675-8152993
>chr10:8153044-8153158
>chr10:8153675-8153763
>chr10:8154098-8154148
>chr10:8154184-8154366
>chr10:8154450-8154631
>chr10:8154631-8154752
>chr10:8154925-8154989
>chr10:8156026-8156544
>chr10:8156614-8159693
>chr10:8159744-8159832
>chr10:8159924-8160295
>chr10:8160355-8161055
>chr10:8161113-8161435
>chr10:8161469-8162123
>chr10:8162306-8162410
>chr10:8162779-8162811
>chr10:8162969-8163073
>chr10:8163160-8172129
>chr10:8172269-8178156
>chr10:8178510-8206937
>chr10:8207133-8208043
>chr10:8208159-8208184
>chr10:8208316-8215331
>chr10:8216153-8222302
>chr10:8223109-8223192
>chr10:8223234-8223380
>chr10:8223428-8234725
>chr10:8234741-8235012
>chr10:8235039-8237375
>chr10:8237422-8238864
>chr10:8238926-8239019
>chr10:8239127-8261570
>chr10:8261618-8262528
>chr10:8263065-8277548
>chr10:8280972-8281094
>chr10:8284264-8284528
>chr10:8285048-8285183
>chr10:8285242-8285473
>chr10:8285509-8287870
>chr10:8287929-8307429
>chr10:8307551-8307566
>chr10:8307663-8307693
>chr10:8307796-8308529
>chr10:8308664-8309510
>chr10:8309556-8309609
>chr10:8309709-8310149
>chr10:8310194-8316268
>chr10:8316482-8319802
>chr10:8320559-8320867
>chr10:8320915-8323022
>chr10:8323100-8329269
>chr10:8329637-8329675
>chr10:8329795-8330076
>chr10:8330284-8334091
>chr10:8334226-8334845
>chr10:8335077-8335923
>chr10:8335968-8353773
>chr10:8353813-8356721
>chr10:8356790-8356863
>chr10:8356940-8356988
>chr10:8358232-8358431
>chr10:8358967-8359125
>chr10:8362258-8362369
>chr10:8362412-8362586
>chr10:8362612-8390690
>chr10:8390790-8393541
>chr10:8393827-8396212
>chr10:8396312-8398521
>chr10:8398662-8398679
>chr10:8398704-8398988
>chr10:8399701-8402242
>chr10:8402432-8407558
>chr10:8407658-8434877
>chr10:8434977-8445026
>chr10:8445231-8450494
>chr10:8450594-8450734
>chr10:8454747-8454792
>chr10:8457482-8490209
>chr10:8490341-8490668
>chr10:8490710-8491546
>chr10:8491849-8491864
>chr10:8491988-8493068
>chr10:8494477-8495171
>chr10:8495214-8496753
>chr10:8497767-8497791
>chr10:8497891-8498113
>chr10:8500596-8508976
>chr10:8509103-8509736
>chr10:8509794-8509809
>chr10:8509961-8515141
>chr10:8515512-8515800
>chr10:8517008-8519887
>chr10:8520742-8520905
>chr10:8520945-8521140
>chr10:8521173-8526364
>chr10:8526365-8550142
>chr10:8550378-8551775
>chr10:8551899-8560161
>chr10:8560316-8565982
>chr10:8566103-8576858
>chr10:8576888-8578142
>chr10:8578373-8578388
>chr10:8578428-8583286
>chr10:8583509-8584596
>chr10:8584632-8585757
>chr10:8585801-8585907
>chr10:8585986-8586024
>chr10:8586213-8586328
>chr10:8587142-8587180
>chr10:8588749-8589113
>chr10:8589135-8589170
>chr10:8589366-8589448
>chr10:8589628-8589954
>chr10:8590189-8590230
>chr10:8590378-8605093
>chr10:8605356-8605392
>chr10:8605514-8605557
>chr10:8605689-8605777
>chr10:8605841-8605998
>chr10:8607339-8607601
>chr10:8607795-8608966
>chr10:8609042-8609501
>chr10:8609762-8609866
>chr10:8610401-8611105
>chr10:8612067-8612547
>chr10:8612564-8612840
>chr10:8612904-8612936
>chr10:8613042-8613129
>chr10:8613347-8613427
>chr10:8613463-8613590
>chr10:8613690-8613722
>chr10:8614005-8614069
>chr10:8614375-8614595
>chr10:8614737-8621810
>chr10:8622028-8622046
>chr10:8622055-8622618
>chr10:8622633-8622682
>chr10:8622726-8622882
>chr10:8623337-8623430
>chr10:8623607-8623622
>chr10:8623634-8623981
>chr10:8626846-8627186
>chr10:8627307-8627681
>chr10:8627732-8628101
>chr10:8628220-8628450
>chr10:8628695-8628749
>chr10:8629633-8632907
>chr10:8633029-8634183
>chr10:8634311-8634327
>chr10:8634385-8634426
>chr10:8634554-8635830
>chr10:8635930-8635945
>chr10:8635955-8636020
>chr10:8636147-8636801
>chr10:8636886-8638029
>chr10:8638331-8640041
>chr10:8640176-8644239
>chr10:8644792-8644864
>chr10:8645092-8646193
>chr10:8646245-8646929
>chr10:8647158-8647224
>chr10:8647386-8647688
>chr10:8648403-8649461
>chr10:8649580-8649595
>chr10:8649695-8657940
>chr10:8658248-8658499
>chr10:8658624-8661201
>chr10:8661265-8661307
>chr10:8661795-8661890
>chr10:8662173-8662335
>chr10:8662499-8662538
>chr10:8662918-8663405
>chr10:8665427-8679615
>chr10:8679668-8679903
>chr10:8679981-8680168
>chr10:8680257-8704556
>chr10:8705983-8706037
>chr10:8706935-8708431
>chr10:8708496-8708699
>chr10:8716305-8716389
>chr10:8724973-8725033
>chr10:8725415-8725548
>chr10:8728093-8728108
>chr10:8728208-8729760
>chr10:8729860-8736030
>chr10:8736178-8736315
>chr10:8736368-8736698
>chr10:8736745-8739567
>chr10:8739746-8744580
>chr10:8744610-8761574
>chr10:8762446-8764955
>chr10:8767261-8767552
>chr10:8767634-8767879
>chr10:8768053-8771404
>chr10:8771504-8774025
>chr10:8774067-8774365
>chr10:8774751-8776919
>chr10:8777054-8784741
>chr10:8784968-8787843
>chr10:8788102-8788318
>chr10:8791253-8791409
>chr10:8791934-8791977
>chr10:8792386-8792449
>chr10:8792617-8792751
>chr10:8793143-8793183
>chr10:8793378-8793416
>chr10:8793489-8793529
>chr10:8793627-8793713
>chr10:8793760-8793789
>chr10:8795641-8795945
>chr10:8796015-8796071
>chr10:8797318-8797677
>chr10:8797831-8797900
>chr10:8798758-8799463
>chr10:8799571-8799712
>chr10:8800037-8800407
>chr10:8800686-8800839
>chr10:8807345-8807378
>chr10:8807480-8807537
>chr10:8810604-8810647
>chr10:8811551-8811595
>chr10:8812321-8813323
>chr10:8813370-8813507
>chr10:8814726-8815615
>chr10:8815775-8817431
>chr10:8817648-8817763
>chr10:8817950-8818187
>chr10:8818286-8818520
>chr10:8818700-8818735
>chr10:8819253-8819311
>chr10:8819395-8819473
>chr10:8820372-8820482
>chr10:8820591-8820647
>chr10:8821136-8821276
>chr10:8821924-8821997
>chr10:8822132-8824187
>chr10:8824633-8828110
>chr10:8828145-8829927
>chr10:8829974-8830054
>chr10:8831418-8831595
>chr10:8831611-8835661
>chr10:8835744-8836138
>chr10:8836274-8837726
>chr10:8837771-8838141
>chr10:8838444-8838581
>chr10:8838654-8840798
>chr10:8840883-8841808
>chr10:8841969-8842166
>chr10:8842516-8842674
>chr10:8842733-8842837
>chr10:8843012-8843971
>chr10:8845847-8845916
>chr10:8846172-8846238
>chr10:8848713-8848789
>chr10:8848862-8848931
>chr10:8850006-8851158
>chr10:8852283-8852347
>chr10:8855373-8855729
>chr10:8859505-8859647
>chr10:8861148-8861183
>chr10:8861259-8861597
>chr10:8861949-8862055
>chr10:8863156-8866610
>chr10:8866880-8868901
>chr10:8869537-8892065
>chr10:8892154-8892186
>chr10:8892385-8892400
>chr10:8892428-8892990
>chr10:8893074-8896254
>chr10:8896329-8898711
>chr10:8898842-8901322
>chr10:8901368-8902398
>chr10:8902448-8916299
>chr10:8916607-8916656
>chr10:8916853-8916961
>chr10:8917131-8917236
>chr10:8917376-8923470
>chr10:8923570-8927289
>chr10:8927341-8927729
>chr10:8927832-8931698
>chr10:8932163-8932278
>chr10:8932663-8933717
>chr10:8933776-8933824
>chr10:8939474-8939977
>chr10:8940141-8940196
>chr10:8940503-8941271
>chr10:8941393-8943707
>chr10:8943991-8945371
>chr10:8945636-8946634
>chr10:8946760-8959139
>chr10:8959298-8973328
>chr10:8973550-8973886
>chr10:8973892-8973984
>chr10:8974238-8974267
>chr10:8974383-8979280
>chr10:8979327-8979591
>chr10:8979635-8981208
>chr10:8981365-8982509
>chr10:8982992-8985476
>chr10:8985576-8985600
>chr10:8985626-8987764
>chr10:8988012-8988074
>chr10:8988987-8989511
>chr10:8989559-8989711
>chr10:8989753-8990233
>chr10:8990719-8990999
>chr10:8991041-8991299
>chr10:8991460-8991500
>chr10:8991551-8991805
>chr10:8991897-8995854
>chr10:8997325-8997681
>chr10:8998405-8998513
>chr10:8998712-8999156
>chr10:8999191-9024920
>chr10:9025101-9025533
>chr10:9025994-9026433
>chr10:9026457-9037395
>chr10:9037442-9037474
>chr10:9037787-9038687
>chr10:9038806-9039946
>chr10:9039977-9039998
>chr10:9040158-9049947
>chr10:9050047-9051531
>chr10:9051696-9056474
>chr10:9056531-9062918
>chr10:9063204-9063296
>chr10:9063426-9063643
>chr10:9063856-9064111
>chr10:9064145-9065203
>chr10:9065257-9066404
>chr10:9066461-9067409
>chr10:9067464-9067901
>chr10:9068481-9069663
>chr10:9069713-9069854
>chr10:9069999-9070090
>chr10:9070148-9070236
>chr10:9070277-9071309
>chr10:9071427-9072562
>chr10:9073023-9074583
>chr10:9074772-9076223
>chr10:9076430-9077109
>chr10:9077314-9077332
>chr10:9077546-9081766
>chr10:9082925-9082983
>chr10:9083452-9085273
>chr10:9086348-9087086
>chr10:9087186-9088547
>chr10:9088717-9089668
>chr10:9089948-9090489
>chr10:9091151-9091190
>chr10:9091274-9091867
>chr10:9091963-9092148
>chr10:9092304-9102240
>chr10:9102911-9102980
>chr10:9103056-9106358
>chr10:9106426-9140746
>chr10:9144118-9145696
>chr10:9145809-9145871
>chr10:9147424-9147486
>chr10:9147495-9148536
>chr10:9149981-9159935
>chr10:9160025-9175433
>chr10:9175845-9175886
>chr10:9176016-9176101
>chr10:9176690-9176722
>chr10:9177136-9177199
>chr10:9177358-9177444
>chr10:9177701-9177734
>chr10:9178650-9178740
>chr10:9180479-9180653
>chr10:9180696-9180806
>chr10:9180957-9181234
>chr10:9181412-9181441
>chr10:9181713-9190456
>chr10:9190732-9191064
>chr10:9191103-9191181
>chr10:9191275-9193734
>chr10:9193772-9198970
>chr10:9199523-9199611
>chr10:9199837-9199919
>chr10:9200545-9200579
>chr10:9200715-9203954
>chr10:9204075-9204091
>chr10:9204215-9204712
>chr10:9204812-9206735
>chr10:9207255-9207385
>chr10:9207528-9207693
>chr10:9208301-9208385
>chr10:9208479-9211067
>chr10:9211120-9211159
>chr10:9211399-9212675
>chr10:9212803-9213696
>chr10:9213797-9214021
>chr10:9214051-9214137
>chr10:9214190-9214393
>chr10:9214484-9214969
>chr10:9215040-9215225
>chr10:9215321-9215762
>chr10:9215834-9216196
>chr10:9216286-9216448
>chr10:9216473-9216681
>chr10:9216717-9216841
>chr10:9217692-9217775
>chr10:9217944-9218015
>chr10:9218586-9218674
>chr10:9219448-9219489
>chr10:9219698-9219873
>chr10:9221149-9221319
>chr10:9222724-9222767
>chr10:9222931-9222996
>chr10:9224090-9224127
>chr10:9225956-9226195
>chr10:9226334-9227206
>chr10:9227595-9227654
>chr10:9229861-9241137
>chr10:9242857-9270584
>chr10:9272928-9273017
>chr10:9273725-9273759
>chr10:9273885-9273932
>chr10:9275185-9287901
>chr10:9290217-9313488
>chr10:9313618-9314947
>chr10:9315291-9338147
>chr10:9338198-9339227
>chr10:9339413-9340422
>chr10:9340468-9340572
>chr10:9340652-9341440
>chr10:9341647-9341753
>chr10:9341772-9347096
>chr10:9347113-9350887
>chr10:9350932-9351221
>chr10:9351267-9351371
>chr10:9352590-9352775
>chr10:9352832-9362419
>chr10:9362987-9363052
>chr10:9363172-9363268
>chr10:9363528-9363659
>chr10:9363750-9363806
>chr10:9363839-9364530
>chr10:9364621-9364698
>chr10:9364872-9365080
>chr10:9365136-9365441
>chr10:9365669-9365774
>chr10:9368727-9369175
>chr10:9369430-9369848
>chr10:9370105-9370931
>chr10:9370989-9371619
>chr10:9371639-9372911
>chr10:9385970-9386014
>chr10:9386317-9393141
>chr10:9393179-9401254
>chr10:9401451-9401555
>chr10:9401645-9401781
>chr10:9402173-9402224
>chr10:9402968-9403054
>chr10:9405315-9405623
>chr10:9406152-9406231
>chr10:9406267-9406371
>chr10:9409771-9409822
>chr10:9410554-9410587
>chr10:9411696-9411777
>chr10:9413338-9413367
>chr10:9414111-9414709
>chr10:9414918-9423727
>chr10:9424730-9427651
>chr10:9427682-9436876
>chr10:9437082-9437150
>chr10:9437178-9449371
>chr10:9450367-9457718
>chr10:9458694-9458836
>chr10:9459008-9459576
>chr10:9460200-9460215
>chr10:9460315-9461766
>chr10:9461933-9466422
>chr10:9467315-9467401
>chr10:9467721-9467943
>chr10:9468928-9468983
>chr10:9469168-9469236
>chr10:9469682-9469727
>chr10:9478201-9478236
>chr10:9479975-9480332
>chr10:9480369-9484650
>chr10:9484901-9498352
>chr10:9498651-9498784
>chr10:9498912-9499254
>chr10:9499492-9499562
>chr10:9501128-9501349
>chr10:9505134-9505374
>chr10:9505503-9505549
>chr10:9505952-9506176
>chr10:9506495-9506656
>chr10:9507677-9522323
>chr10:9522489-9530870
>chr10:9531128-9531264
>chr10:9531434-9531484
>chr10:9531555-9531645
>chr10:9531700-9531838
>chr10:9531979-9532034
>chr10:9532393-9532630
>chr10:9532804-9533054
>chr10:9533094-9533453
>chr10:9533536-9533838
>chr10:9536030-9536064
>chr10:9541487-9541604
>chr10:9544150-9544172
>chr10:9545688-9546314
>chr10:9546501-9551043
>chr10:9551103-9551231
>chr10:9551261-9551302
>chr10:9551344-9551415
>chr10:9552335-9558621
>chr10:9558783-9566461
>chr10:9566496-9566629
>chr10:9566758-9567342
>chr10:9567775-9579457
>chr10:9579721-9579906
>chr10:9580088-9580165
>chr10:9580227-9580304
>chr10:9581386-9581448
>chr10:9581610-9581836
>chr10:9581942-9582039
>chr10:9582416-9583166
>chr10:9585339-9586132
>chr10:9586668-9587220
>chr10:9597165-9597230
>chr10:9601340-9601368
>chr10:9604522-9605006
>chr10:9606360-9606416
>chr10:9606810-9616916
>chr10:9617118-9619367
>chr10:9619472-9619642
>chr10:9619766-9619905
>chr10:9620066-9620235
>chr10:9620670-9620706
>chr10:9620771-9621479
>chr10:9621686-9623141
>chr10:9623341-9624107
>chr10:9624212-9624382
>chr10:9624529-9624651
>chr10:9624805-9624975
>chr10:9625092-9625141
>chr10:9625390-9625446
>chr10:9625511-9648442
>chr10:9649256-9650121
>chr10:9650257-9650431
>chr10:9652094-9652797
>chr10:9653034-9653049
>chr10:9653193-9660781
>chr10:9660820-9660919
>chr10:9661326-9688159
>chr10:9688194-9689874
>chr10:9689910-9690966
>chr10:9691263-9691283
>chr10:9691543-9691651
>chr10:9691753-9691874
>chr10:9691901-9691932
>chr10:9692053-9692321
>chr10:9692400-9692522
>chr10:9692629-9692699
>chr10:9692813-9692921
>chr10:9693089-9693360
>chr10:9693856-9702280
>chr10:9702321-9702510
>chr10:9702576-9702908
>chr10:9703009-9703146
>chr10:9703205-9703613
>chr10:9703636-9704738
>chr10:9704863-9705923
>chr10:9706188-9707836
>chr10:9707955-9707985
>chr10:9708018-9715625
>chr10:9715752-9725638
>chr10:9725738-9728279
>chr10:9728589-9730214
>chr10:9730229-9730244
>chr10:9730463-9731176
>chr10:9731367-9740800
>chr10:9740885-9741037
>chr10:9741175-9741190
>chr10:9741384-9745205
>chr10:9745240-9745291
>chr10:9745551-9745679
>chr10:9745732-9746234
>chr10:9746474-9747467
>chr10:9747618-9748863
>chr10:9749045-9749431
>chr10:9749488-9749627
>chr10:9750350-9751349
>chr10:9751395-9755650
>chr10:9755685-9755751
>chr10:9755793-9756345
>chr10:9756437-9756890
>chr10:9756947-9757086
>chr10:9757967-9763403
>chr10:9763532-9764016
>chr10:9764156-9769596
>chr10:9769647-9769740
>chr10:9769791-9769806
>chr10:9769923-9772018
>chr10:9772330-9778191
>chr10:9778230-9779325
>chr10:9779446-9781583
>chr10:9783929-9784021
>chr10:9784353-9784390
>chr10:9784701-9784957
>chr10:9786667-9786906
>chr10:9787011-9788269
>chr10:9789376-9789479
>chr10:9789842-9789857
>chr10:9790332-9790688
>chr10:9790820-9790837
>chr10:9790855-9791829
>chr10:9792468-9792864
>chr10:9792926-9837197
>chr10:9837231-9838350
>chr10:9838491-9838538
>chr10:9838652-9839826
>chr10:9839875-9841964
>chr10:9842009-9843622
>chr10:9844122-9845103
>chr10:9845871-9846161
>chr10:9846261-9846330
>chr10:9847336-9847351
>chr10:9847541-9848108
>chr10:9848319-9848746
>chr10:9849313-9849407
>chr10:9849513-9849663
>chr10:9849819-9849904
>chr10:9851150-9852307
>chr10:9852407-9852733
>chr10:9852759-9853107
>chr10:9853176-9853501
>chr10:9853715-9854401
>chr10:9854535-9855741
>chr10:9856193-9856277
>chr10:9856440-9856547
>chr10:9857309-9866872
>chr10:9866972-9866988
>chr10:9867202-9871482
>chr10:9872176-9872231
>chr10:9872628-9872702
>chr10:9873055-9873252
>chr10:9873338-9873657
>chr10:9873807-9874253
>chr10:9874509-9874832
>chr10:9875083-9875152
>chr10:9875667-9875892
>chr10:9877329-9877462
>chr10:9878981-9885360
>chr10:9885455-9885542
>chr10:9885580-9888122
>chr10:9888148-9892332
>chr10:9892370-9892864
>chr10:9893462-9893531
>chr10:9894005-9894197
>chr10:9894242-9894592
>chr10:9894616-9895406
>chr10:9895513-9896084
>chr10:9896156-9896903
>chr10:9898333-9898416
>chr10:9899544-9899952
>chr10:9900945-9900980
>chr10:9901436-9901657
>chr10:9902032-9902115
>chr10:9902218-9902329
>chr10:9902526-9907609
>chr10:9907769-9907875
>chr10:9907965-9908006
>chr10:9908030-9908169
>chr10:9908377-9908556
>chr10:9908785-9908882
>chr10:9908954-9909279
>chr10:9909429-9909535
>chr10:9909595-9909659
>chr10:9909734-9910368
>chr10:9910513-9910706
>chr10:9910762-9911061
>chr10:9911129-9913581
>chr10:9913620-9913914
>chr10:9917043-9917207
>chr10:9917972-9918149
>chr10:9918194-9918228
>chr10:9918423-9918736
>chr10:9919145-9919229
>chr10:9919313-9920029
>chr10:9920178-9921151
>chr10:9921252-9921305
>chr10:9921432-9922270
>chr10:9922297-9923070
>chr10:9923846-9923992
>chr10:9926524-9927328
>chr10:9927990-9928124
>chr10:9928603-9933710
>chr10:9933970-9934094
>chr10:9934435-9934911
>chr10:9935040-9935078
>chr10:9935116-9935851
>chr10:9935885-9936249
>chr10:9936385-9936441
>chr10:9936525-9937051
>chr10:9937450-9937510
>chr10:9937605-9937715
>chr10:9937731-9937894
>chr10:9937947-9938017
>chr10:9938132-9938237
>chr10:9938348-9938411
>chr10:9938592-9939304
>chr10:9939369-9939563
>chr10:9939624-9945471
>chr10:9945513-9945802
>chr10:9946113-9946629
>chr10:9946671-9947543
>chr10:9947695-9947836
>chr10:9947865-9947919
>chr10:9947956-9949766
>chr10:9949769-9950273
>chr10:9950329-9958191
>chr10:9958615-9961605
>chr10:9961693-9963619
>chr10:9963663-9963698
>chr10:9964025-9964965
>chr10:9966768-9966963
>chr10:9967026-9967181
>chr10:9967346-9967417
>chr10:9967459-9967746
>chr10:9967828-9968308
>chr10:9968367-9969081
>chr10:9969308-9969347
>chr10:9969468-9969513
>chr10:9969642-9969746
>chr10:9969857-9969927
>chr10:9970072-9970101
>chr10:9972117-9972150
>chr10:9973048-9973309
>chr10:9973395-9973562
>chr10:9973622-9973807
>chr10:9974178-9974207
>chr10:9974389-9974418
>chr10:9974490-9974537
>chr10:9974618-9975043
>chr10:9975165-9975256
>chr10:9975333-9975517
>chr10:9975614-9975705
>chr10:9975792-9975827
>chr10:9975993-9976046
>chr10:9977114-9977175
>chr10:9977425-9977537
>chr10:9977596-9977986
>chr10:9978023-9978216
>chr10:9978593-9978671
>chr10:9978760-9978938
>chr10:9979239-9979280
>chr10:9981230-9981285
>chr10:9983594-9983986
>chr10:9984070-9984111
>chr10:9984764-9987324
>chr10:9991106-9991746
>chr10:9995929-9996287
>chr10:9996785-10006437
>chr10:10006720-10006952
>chr10:10007073-10007129
>chr10:10008209-10008633
>chr10:10008658-10013706
>chr10:10013772-10023073
>chr10:10023198-10030738
>chr10:10030872-10034780
>chr10:10034968-10034985
>chr10:10035112-10046111
>chr10:10046426-10046560
>chr10:10046737-10054328
>chr10:10054517-10055164
>chr10:10055910-10056036
>chr10:10056175-10070079
>chr10:10070108-10080240
>chr10:10080273-10092837
>chr10:10092890-10093740
>chr10:10093887-10093921
>chr10:10094572-10094676
>chr10:10094809-10094906
>chr10:10095053-10095214
>chr10:10095329-10095515
>chr10:10096442-10096529
>chr10:10096805-10097132
>chr10:10097232-10097405
>chr10:10097503-10098584
>chr10:10098803-10098831
>chr10:10098857-10103360
>chr10:10103460-10104910
>chr10:10105063-10106872
>chr10:10107075-10109518
>chr10:10109575-10115713
>chr10:10116175-10116240
>chr10:10116614-10116860
>chr10:10116888-10116967
>chr10:10117410-10117736
>chr10:10117783-10131057
>chr10:10131772-10138121
>chr10:10139218-10139278
>chr10:10140113-10140154
>chr10:10140188-10140364
>chr10:10143047-10143537
>chr10:10143590-10144186
>chr10:10145505-10145741
>chr10:10149832-10151124
>chr10:10151159-10151234
>chr10:10151285-10152551
>chr10:10152631-10153390
>chr10:10153554-10156661
>chr10:10157496-10157511
>chr10:10158594-10162038
>chr10:10162536-10162578
>chr10:10163119-10163195
>chr10:10163714-10163754
>chr10:10163895-10171031
>chr10:10171242-10171380
>chr10:10172069-10172090
>chr10:10172476-10172569
>chr10:10172593-10172875
>chr10:10173357-10173409
>chr10:10173499-10174251
>chr10:10174416-10174443
>chr10:10174982-10176657
>chr10:10176764-10178308
>chr10:10178412-10180505
>chr10:10180704-10180753
>chr10:10180841-10181195
>chr10:10181635-10182129
>chr10:10182220-10182326
>chr10:10182458-10183258
>chr10:10183329-10183610
>chr10:10183846-10184427
>chr10:10184511-10185117
>chr10:10185427-10185789
>chr10:10186394-10186651
>chr10:10186679-10186887
>chr10:10187778-10187888
>chr10:10187927-10189324
>chr10:10189363-10190572
>chr10:10190683-10197093
>chr10:10197324-10198477
>chr10:10205246-10205357
>chr10:10207133-10207761
>chr10:10207810-10211442
>chr10:10211566-10216685
>chr10:10216970-10220478
>chr10:10220699-10220788
>chr10:10220893-10237292
>chr10:10237525-10237636
>chr10:10237765-10237820
>chr10:10238110-10241645
>chr10:10241737-10241864
>chr10:10242656-10242691
>chr10:10244101-10244798
>chr10:10244883-10245014
>chr10:10246628-10246665
>chr10:10246799-10246903
>chr10:10251364-10251444
>chr10:10251466-10251996
>chr10:10252449-10253383
>chr10:10254034-10260660
>chr10:10260760-10265161
>chr10:10265216-10265576
>chr10:10266501-10275079
>chr10:10275256-10275824
>chr10:10275879-10276239
>chr10:10277163-10280448
>chr10:10280601-10281408
>chr10:10281462-10281659
>chr10:10281759-10281781
>chr10:10283488-10284214
>chr10:10284277-10284316
>chr10:10285020-10285071
>chr10:10285228-10285381
>chr10:10285545-10285922
>chr10:10286094-10286231
>chr10:10287157-10287359
>chr10:10287418-10287475
>chr10:10287782-10287934
>chr10:10289197-10289295
>chr10:10293444-10293497
>chr10:10293934-10294074
>chr10:10297154-10297219
>chr10:10297643-10297888
>chr10:10300735-10322015
>chr10:10322171-10323925
>chr10:10323956-10348548
>chr10:10348569-10354325
>chr10:10354425-10362976
>chr10:10363048-10364075
>chr10:10364452-10364494
>chr10:10364867-10364983
>chr10:10365192-10365282
>chr10:10365337-10365458
>chr10:10366044-10366076
>chr10:10366262-10366298
>chr10:10366371-10382483
>chr10:10382588-10384967
>chr10:10385394-10385474
>chr10:10385550-10385580
>chr10:10389099-10389145
>chr10:10389290-10390219
>chr10:10391433-10391466
>chr10:10391884-10394174
>chr10:10394301-10395543
>chr10:10398396-10398684
>chr10:10404309-10406194
>chr10:10407089-10407151
>chr10:10408392-10414860
>chr10:10415155-10415409
>chr10:10415453-10431903
>chr10:10432126-10447735
>chr10:10450048-10450672
>chr10:10453065-10453410
>chr10:10454137-10454161
>chr10:10454853-10467077
>chr10:10468451-10468481
>chr10:10468800-10478753
>chr10:10482574-10482636
>chr10:10482683-10482872
>chr10:10483016-10483103
>chr10:10484190-10484377
>chr10:10484419-10511655
>chr10:10511763-10511962
>chr10:10512154-10512194
>chr10:10512278-10513687
>chr10:10514110-10515133
>chr10:10515472-10518542
>chr10:10518549-10518564
>chr10:10518664-10520480
>chr10:10520846-10526030
>chr10:10526460-10526524
>chr10:10526636-10526712
>chr10:10527087-10527120
>chr10:10527449-10527538
>chr10:10527592-10528420
>chr10:10528440-10528828
>chr10:10529608-10529878
>chr10:10529955-10529995
>chr10:10530930-10531036
>chr10:10531894-10532000
>chr10:10532844-10542018
>chr10:10542769-10542829
>chr10:10543636-10543677
>chr10:10543738-10543808
>chr10:10543866-10546189
>chr10:10547782-10548087
>chr10:10548337-10548608
>chr10:10548651-10548698
>chr10:10548756-10548837
>chr10:10548882-10549013
>chr10:10549067-10549112
>chr10:10549173-10549213
>chr10:10549332-10549595
>chr10:10549616-10549726
>chr10:10550217-10550346
>chr10:10550630-10550844
>chr10:10551540-10551587
>chr10:10552112-10552161
>chr10:10552533-10552750
>chr10:10552838-10552882
>chr10:10553043-10553093
>chr10:10555452-10555489
>chr10:10558257-10558346
>chr10:10558400-10559351
>chr10:10559400-10559440
>chr10:10560037-10560073
>chr10:10560258-10560323
>chr10:10560460-10560593
>chr10:10560847-10560937
>chr10:10561002-10561152
>chr10:10561469-10561536
>chr10:10561746-10561774
>chr10:10562291-10562379
>chr10:10562577-10562651
>chr10:10562775-10562830
>chr10:10562926-10563034
>chr10:10563167-10563238
>chr10:10563363-10563437
>chr10:10563572-10563684
>chr10:10564028-10564580
>chr10:10564715-10564981
>chr10:10565520-10565695
>chr10:10565816-10565854
>chr10:10566050-10566554
>chr10:10566634-10566676
>chr10:10566794-10566863
>chr10:10570428-10570526
>chr10:10570786-10571577
>chr10:10571651-10571792
>chr10:10572383-10572712
>chr10:10572842-10573161
>chr10:10573330-10573813
>chr10:10573931-10573967
>chr10:10574059-10574426
>chr10:10574468-10574503
>chr10:10574547-10574622
>chr10:10575444-10575645
>chr10:10575679-10575782
>chr10:10576517-10576565
>chr10:10578073-10578912
>chr10:10579518-10579568
>chr10:10579681-10584882
>chr10:10584931-10585440
>chr10:10587191-10587245
>chr10:10587309-10587409
>chr10:10589834-10589931
>chr10:10592929-10593102
>chr10:10594237-10594874
>chr10:10595017-10602373
>chr10:10602640-10603363
>chr10:10603513-10603566
>chr10:10603805-10604398
>chr10:10607403-10607440
>chr10:10607557-10607620
>chr10:10607668-10608188
>chr10:10609466-10609671
>chr10:10615260-10615633
>chr10:10618555-10618588
>chr10:10622325-10622365
>chr10:10623792-10623831
>chr10:10624847-10624874
>chr10:10627819-10628266
>chr10:10629463-10637258
>chr10:10637358-10639624
>chr10:10639671-10640718
>chr10:10640798-10640944
>chr10:10641008-10641186
>chr10:10641296-10644901
>chr10:10644940-10648370
>chr10:10652618-10652713
>chr10:10652777-10652807
>chr10:10654780-10656383
>chr10:10656518-10656663
>chr10:10657672-10665551
>chr10:10665679-10668790
>chr10:10668867-10671642
>chr10:10672254-10672300
>chr10:10676878-10677936
>chr10:10679050-10679214
>chr10:10680424-10680489
>chr10:10680597-10680781
>chr10:10681039-10681093
>chr10:10681148-10681387
>chr10:10681414-10681546
>chr10:10681586-10681644
>chr10:10681727-10681758
>chr10:10682575-10701170
>chr10:10701217-10713547
>chr10:10713892-10713931
>chr10:10714360-10714474
>chr10:10714719-10714968
>chr10:10715078-10715462
>chr10:10715591-10716210
>chr10:10716234-10716331
>chr10:10716385-10716628
>chr10:10716746-10716838
>chr10:10716917-10717411
>chr10:10717533-10717630
>chr10:10717767-10717799
>chr10:10717992-10718043
>chr10:10718613-10718652
>chr10:10719064-10729456
>chr10:10729742-10729846
>chr10:10729871-10729986
>chr10:10730838-10730876
>chr10:10731921-10731968
>chr10:10732030-10732069
>chr10:10732132-10732221
>chr10:10733116-10733148
>chr10:10733392-10733438
>chr10:10734259-10734348
>chr10:10736667-10737011
>chr10:10738870-10738919
>chr10:10740031-10745986
>chr10:10746086-10746104
>chr10:10746142-10769262
>chr10:10769310-10779680
>chr10:10779840-10790037
>chr10:10791654-10791941
>chr10:10793144-10799254
>chr10:10800859-10801175
>chr10:10803515-10803591
>chr10:10805793-10805960
>chr10:10809327-10809639
>chr10:10809676-10810137
>chr10:10810305-10810582
>chr10:10810599-10810785
>chr10:10813197-10813776
>chr10:10813842-10814353
>chr10:10814407-10814549
>chr10:10814607-10814780
>chr10:10815820-10816007
>chr10:10816147-10817468
>chr10:10817759-10817936
>chr10:10818061-10818296
>chr10:10818413-10818811
>chr10:10819519-10819821
>chr10:10820137-10820290
>chr10:10820514-10820557
>chr10:10821962-10822179
>chr10:10822541-10822596
>chr10:10822673-10822862
>chr10:10823918-10824030
>chr10:10824109-10824564
>chr10:10824911-10824990
>chr10:10827115-10827220
>chr10:10827826-10827868
>chr10:10830476-10830572
>chr10:10831181-10831217
>chr10:10835436-10835723
>chr10:10835993-10836055
>chr10:10836105-10836145
>chr10:10836415-10841683
>chr10:10841783-10846496
>chr10:10847526-10847634
>chr10:10847955-10850484
>chr10:10850567-10850680
>chr10:10850745-10860592
>chr10:10860900-10861013
>chr10:10861073-10861139
>chr10:10861206-10861439
>chr10:10861768-10864828
>chr10:10864972-10865040
>chr10:10865267-10865304
>chr10:10865522-10865817
>chr10:10866121-10866284
>chr10:10866424-10869099
>chr10:10869216-10871265
>chr10:10871365-10872301
>chr10:10872433-10873298
>chr10:10873501-10873624
>chr10:10873697-10880738
>chr10:10880902-10881017
>chr10:10881199-10881264
>chr10:10881560-10881667
>chr10:10881863-10882013
>chr10:10882085-10884069
>chr10:10884159-10884307
>chr10:10884511-10884682
>chr10:10884729-10884911
>chr10:10886015-10886102
>chr10:10892623-10892656
>chr10:10892876-10892956
>chr10:10893014-10893058
>chr10:10894069-10894137
>chr10:10896810-10896875
>chr10:10897413-10897473
>chr10:10897857-10898028
>chr10:10898084-10898248
>chr10:10898292-10898348
>chr10:10898558-10898614
>chr10:10898797-10911931
>chr10:10911974-10918764
>chr10:10918854-10934549
>chr10:10934596-10941134
>chr10:10941246-10941327
>chr10:10941480-10941537
>chr10:10942388-10943054
>chr10:10943071-10948330
>chr10:10948661-10949051
>chr10:10949122-10949680
>chr10:10949818-10953638
>chr10:10953699-10954719
>chr10:10954857-10957253
>chr10:10957363-10957416
>chr10:10958299-10959800
>chr10:10959967-10961513
>chr10:10961559-10967088
>chr10:10967289-10969460
>chr10:10969677-10969802
>chr10:10970643-10971308
>chr10:10971404-10973674
>chr10:10973700-10976152
>chr10:10976238-10978882
>chr10:10979755-10979861
>chr10:10979961-10982527
>chr10:10982580-10984690
>chr10:10984865-10985568
>chr10:10985701-10985743
>chr10:10985772-10986130
>chr10:10986170-10986430
>chr10:10986471-10986513
>chr10:10988125-10994281
>chr10:10994524-10994548
>chr10:10994648-10997468
>chr10:10997639-10998316
>chr10:10998339-10998417
>chr10:10998434-10998777
>chr10:11000385-11002207
>chr10:11002298-11002802
>chr10:11002831-11003612
>chr10:11003646-11004833
>chr10:11005082-11007202
>chr10:11007333-11008581
>chr10:11008622-11012259
>chr10:11012383-11017109
>chr10:11017182-11017336
>chr10:11017405-11017859
>chr10:11017883-11019622
>chr10:11019731-11019769
>chr10:11019803-11020800
>chr10:11020837-11020911
>chr10:11020984-11021596
>chr10:11021873-11021926
>chr10:11022102-11022475
>chr10:11022553-11022591
>chr10:11022615-11022805
>chr10:11022923-11031363
>chr10:11031792-11032304
>chr10:11032433-11032702
>chr10:11032955-11034013
>chr10:11034075-11037182
>chr10:11037225-11038644
>chr10:11038699-11041088
>chr10:11042769-11042808
>chr10:11043469-11043534
>chr10:11046591-11046668
>chr10:11047775-11047856
>chr10:11049486-11049691
>chr10:11052904-11054163
>chr10:11055457-11056089
>chr10:11056224-11068516
>chr10:11068875-11077472
>chr10:11077865-11079656
>chr10:11079711-11082611
>chr10:11082651-11084727
>chr10:11086045-11086152
>chr10:11088242-11088286
>chr10:11088596-11088647
>chr10:11090688-11090814
>chr10:11090978-11096705
>chr10:11096820-11102111
>chr10:11102242-11107132
>chr10:11107316-11110006
>chr10:11110035-11110173
>chr10:11110223-11120991
>chr10:11122706-11124452
>chr10:11127088-11143234
>chr10:11143506-11144196
>chr10:11145964-11155183
>chr10:11155290-11172872
>chr10:11172992-11173107
>chr10:11175833-11175863
>chr10:11176281-11176328
>chr10:11176597-11177016
>chr10:11177092-11177212
>chr10:11177435-11177504
>chr10:11177579-11177629
>chr10:11177777-11177858
>chr10:11177975-11178030
>chr10:11178059-11178485
>chr10:11178547-11178952
>chr10:11179115-11179216
>chr10:11179393-11179509
>chr10:11179875-11179928
>chr10:11180045-11180138
>chr10:11180192-11180235
>chr10:11181194-11181223
>chr10:11181266-11181474
>chr10:11181761-11181888
>chr10:11182029-11182140
>chr10:11183217-11183379
>chr10:11185551-11186319
>chr10:11187123-11194285
>chr10:11195832-11195862
>chr10:11198295-11198368
>chr10:11198523-11198878
>chr10:11199854-11200206
>chr10:11201651-11201695
>chr10:11204962-11204989
>chr10:11205696-11205735
>chr10:11206999-11209180
>chr10:11209212-11209483
>chr10:11210143-11211366
>chr10:11212762-11212803
>chr10:11212935-11213005
>chr10:11213136-11213182
>chr10:11213537-11213604
>chr10:11214458-11214522
>chr10:11214605-11214723
>chr10:11214894-11215073
>chr10:11215132-11218426
>chr10:11218526-11220698
>chr10:11220885-11222300
>chr10:11222335-11223511
>chr10:11223576-11227294
>chr10:11227330-11228438
>chr10:11228843-11229042
>chr10:11229267-11229367
>chr10:11229612-11229674
>chr10:11229873-11229942
>chr10:11230623-11230672
>chr10:11230746-11230798
>chr10:11232517-11232796
>chr10:11235913-11236515
>chr10:11236556-11236844
>chr10:11236882-11237182
>chr10:11237420-11244658
>chr10:11244733-11245602
>chr10:11247451-11253935
>chr10:11253975-11270666
>chr10:11270938-11271624
>chr10:11275764-11277343
>chr10:11277620-11277759
>chr10:11277844-11277961
>chr10:11278003-11278952
>chr10:11279009-11279052
>chr10:11279118-11279434
>chr10:11279561-11279598
>chr10:11279640-11279963
>chr10:11280008-11280189
>chr10:11280243-11280286
>chr10:11280528-11282057
>chr10:11282151-11282460
>chr10:11282505-11282724
>chr10:11283085-11283147
>chr10:11283734-11283784
>chr10:11285730-11288097
>chr10:11288269-11288351
>chr10:11288386-11291259
>chr10:11291388-11291403
>chr10:11291521-11291653
>chr10:11291731-11291798
>chr10:11292794-11298428
>chr10:11299066-11299081
>chr10:11299145-11299858
>chr10:11300497-11303302
>chr10:11303531-11303618
>chr10:11303651-11303698
>chr10:11304051-11304098
>chr10:11304593-11305667
>chr10:11305861-11306824
>chr10:11309203-11309720
>chr10:11314230-11314351
>chr10:11314466-11314508
>chr10:11314628-11314853
>chr10:11314966-11315222
>chr10:11315730-11315864
>chr10:11316046-11317077
>chr10:11317117-11317499
>chr10:11318616-11318664
>chr10:11319787-11319826
>chr10:11320083-11320180
>chr10:11322978-11323557
>chr10:11323588-11323955
>chr10:11324019-11324292
>chr10:11324567-11326007
>chr10:11326058-11326136
>chr10:11327859-11335582
>chr10:11335599-11343588
>chr10:11344117-11344201
>chr10:11344293-11344397
>chr10:11344469-11345032
>chr10:11346032-11350254
>chr10:11350896-11350938
>chr10:11353010-11353241
>chr10:11353388-11353416
>chr10:11353469-11353587
>chr10:11353654-11353954
>chr10:11354055-11354371
>chr10:11355292-11355548
>chr10:11356284-11356683
>chr10:11357485-11358535
>chr10:11358565-11358688
>chr10:11358740-11358851
>chr10:11358924-11359040
>chr10:11359086-11359140
>chr10:11359695-11359728
>chr10:11359778-11359903
>chr10:11359994-11360078
>chr10:11360372-11360588
>chr10:11360735-11365880
>chr10:11365906-11373839
>chr10:11374187-11374494
>chr10:11374529-11376140
>chr10:11376240-11382185
>chr10:11382259-11382385
>chr10:11382714-11382808
>chr10:11382986-11383114
>chr10:11383179-11383295
>chr10:11383336-11383582
>chr10:11383642-11383771
>chr10:11384202-11384309
>chr10:11384404-11385325
>chr10:11385364-11385531
>chr10:11386447-11393921
>chr10:11394824-11397985
>chr10:11398291-11398360
>chr10:11398486-11398919
>chr10:11399010-11402104
>chr10:11404309-11405213
>chr10:11405999-11406044
>chr10:11406244-11406320
>chr10:11406375-11406436
>chr10:11406562-11406598
>chr10:11407419-11407537
>chr10:11407601-11408691
>chr10:11409770-11410238
>chr10:11410262-11417350
>chr10:11417377-11418681
>chr10:11421148-11421360
>chr10:11421438-11421647
>chr10:11421856-11421897
>chr10:11421996-11435893
>chr10:11436030-11436132
>chr10:11436258-11436402
>chr10:11437230-11437353
>chr10:11437464-11437810
>chr10:11438095-11439391
>chr10:11439422-11439648
>chr10:11439729-11440248
>chr10:11440423-11441584
>chr10:11441603-11442009
>chr10:11442127-11442170
>chr10:11442628-11453610
>chr10:11453702-11453738
>chr10:11454046-11454226
>chr10:11454258-11476503
>chr10:11476844-11477069
>chr10:11477266-11477382
>chr10:11477761-11483626
>chr10:11484089-11484682
>chr10:11485085-11485804
>chr10:11486950-11487083
>chr10:11488739-11488950
>chr10:11489414-11489440
>chr10:11490562-11497192
>chr10:11497450-11500085
>chr10:11500205-11500250
>chr10:11500302-11500957
>chr10:11501007-11502355
>chr10:11502542-11506454
>chr10:11506554-11520921
>chr10:11520952-11521892
>chr10:11522020-11522214
>chr10:11523209-11523274
>chr10:11524264-11526554
>chr10:11526571-11526629
>chr10:11526662-11527198
>chr10:11527284-11528549
>chr10:11528607-11528720
>chr10:11528749-11531323
>chr10:11531423-11533148
>chr10:11533248-11541788
>chr10:11541806-11544893
>chr10:11544957-11546047
>chr10:11546076-11559139
>chr10:11559239-11563302
>chr10:11563396-11563590
>chr10:11563660-11564004
>chr10:11564197-11564913
>chr10:11564935-11564989
>chr10:11565068-11565203
>chr10:11565271-11565468
>chr10:11565513-11566629
>chr10:11566713-11567339
>chr10:11567383-11567756
>chr10:11568916-11575061
>chr10:11575415-11575464
>chr10:11575691-11575811
>chr10:11576350-11604792
>chr10:11605377-11605430
>chr10:11607323-11607420
>chr10:11608431-11608924
>chr10:11609091-11611672
>chr10:11612117-11616041
>chr10:11616141-11616753
>chr10:11617046-11617115
>chr10:11619709-11633523
>chr10:11634076-11641083
>chr10:11641209-11670671
>chr10:11671002-11671031
>chr10:11671258-11682121
>chr10:11682540-11682897
>chr10:11684668-11684758
>chr10:11685235-11685407
>chr10:11685461-11692696
>chr10:11692734-11696224
>chr10:11696336-11696352
>chr10:11696364-11696855
>chr10:11697002-11701897
>chr10:11701997-11703431
>chr10:11703561-11704580
>chr10:11704807-11704899
>chr10:11705408-11707641
>chr10:11707926-11709110
>chr10:11709161-11709197
>chr10:11709327-11713550
>chr10:11713583-11718091
>chr10:11718222-11725105
>chr10:11725256-11725285
>chr10:11725669-11725733
>chr10:11725941-11726276
>chr10:11726286-11726304
>chr10:11726624-11726764
>chr10:11729636-11729676
>chr10:11730386-11730447
>chr10:11733287-11733345
>chr10:11733417-11733605
>chr10:11733771-11733858
>chr10:11733895-11733925
>chr10:11734233-11737393
>chr10:11737547-11737788
>chr10:11737856-11740061
>chr10:11740210-11742048
>chr10:11742100-11742857
>chr10:11742985-11751280
>chr10:11751397-11751422
>chr10:11751585-11751705
>chr10:11752210-11752310
>chr10:11752852-11752960
>chr10:11753019-11753052
>chr10:11757349-11757390
>chr10:11761640-11761681
>chr10:11761727-11761794
>chr10:11761871-11761976
>chr10:11764252-11764369
>chr10:11764535-11764970
>chr10:11766149-11768810
>chr10:11769269-11769390
>chr10:11769828-11769942
>chr10:11770123-11770172
>chr10:11770287-11770353
>chr10:11770660-11771008
>chr10:11771135-11771933
>chr10:11772044-11772166
>chr10:11772192-11782247
>chr10:11782928-11782991
>chr10:11783053-11783083
>chr10:11783405-11783618
>chr10:11783718-11790041
>chr10:11790384-11790597
>chr10:11790697-11790887
>chr10:11790990-11792886
>chr10:11793042-11800995
>chr10:11801276-11802254
>chr10:11802928-11803082
>chr10:11803404-11803617
>chr10:11803717-11803907
>chr10:11804009-11808537
>chr10:11808628-11808898
>chr10:11810723-11810847
>chr10:11819012-11819102
>chr10:11819932-11819983
>chr10:11820041-11820242
>chr10:11820745-11821201
>chr10:11821434-11821542
>chr10:11821667-11821846
>chr10:11822076-11822150
>chr10:11822234-11822321
>chr10:11822643-11822685
>chr10:11822730-11822772
>chr10:11822888-11822925
>chr10:11823165-11823194
>chr10:11823461-11823677
>chr10:11823890-11823919
>chr10:11824032-11824144
>chr10:11824706-11824850
>chr10:11825986-11826025
>chr10:11826417-11826590
>chr10:11826624-11863286
>chr10:11865418-11865459
>chr10:11865595-11865647
>chr10:11866608-11866644
>chr10:11867531-11867594
>chr10:11868429-11869108
>chr10:11869208-11869234
>chr10:11869280-11869938
>chr10:11869978-11876131
>chr10:11876245-11882352
>chr10:11882401-11883081
>chr10:11883144-11885886
>chr10:11886077-11886107
>chr10:11886109-11887292
>chr10:11887364-11887980
>chr10:11888312-11889202
>chr10:11889218-11889233
>chr10:11889344-11889633
>chr10:11889766-11893107
>chr10:11893256-11896112
>chr10:11896273-11897163
>chr10:11897235-11897822
>chr10:11897954-11897988
>chr10:11898036-11898091
>chr10:11900568-11900857
>chr10:11900973-11901197
>chr10:11901612-11902088
>chr10:11903855-11904186
>chr10:11910545-11914789
>chr10:11915199-11915239
>chr10:11915895-11916499
>chr10:11917132-11918596
>chr10:11918696-11918711
>chr10:11919024-11919115
>chr10:11919193-11919357
>chr10:11919663-11919766
>chr10:11919845-11920055
>chr10:11920199-11920276
>chr10:11920335-11920412
>chr10:11920451-11920550
>chr10:11920835-11921288
>chr10:11922060-11922125
>chr10:11923365-11923586
>chr10:11923680-11923850
>chr10:11924288-11924422
>chr10:11925534-11925573
>chr10:11925839-11939175
>chr10:11939263-11939873
>chr10:11939896-11940014
>chr10:11940265-11949582
>chr10:11949630-11953527
>chr10:11953576-11954257
>chr10:11954319-11966723
>chr10:11966823-11983407
>chr10:11983541-11988326
>chr10:11988392-11992730
>chr10:11992760-11992930
>chr10:11993003-11999173
>chr10:12000783-12000862
>chr10:12002043-12003483
>chr10:12003546-12003905
>chr10:12003980-12013502
>chr10:12013580-12014017
>chr10:12014063-12014143
>chr10:12014162-12017489
>chr10:12017525-12018983
>chr10:12019083-12019099
>chr10:12019166-12019224
>chr10:12019341-12022580
>chr10:12022616-12022972
>chr10:12023203-12025613
>chr10:12025729-12027685
>chr10:12027739-12027812
>chr10:12028997-12029884
>chr10:12030014-12030977
>chr10:12031172-12031522
>chr10:12031648-12043051
>chr10:12043132-12043172
>chr10:12043337-12048168
>chr10:12049542-12049597
>chr10:12049806-12051652
>chr10:12052913-12052968
>chr10:12053179-12055841
>chr10:12055921-12056052
>chr10:12056870-12057800
>chr10:12058299-12058339
>chr10:12058504-12060804
>chr10:12060813-12060959
>chr10:12062536-12063343
>chr10:12063373-12065819
>chr10:12065942-12065974
>chr10:12066022-12068023
>chr10:12068061-12075435
>chr10:12075466-12075752
>chr10:12075815-12075852
>chr10:12075893-12081372
>chr10:12081425-12081645
>chr10:12081724-12081749
>chr10:12081849-12089165
>chr10:12089229-12089273
>chr10:12089335-12089378
>chr10:12090338-12090730
>chr10:12090991-12091035
>chr10:12091291-12104391
>chr10:12104542-12104797
>chr10:12104902-12105650
>chr10:12105843-12105980
>chr10:12106153-12106242
>chr10:12107214-12107288
>chr10:12107916-12108022
>chr10:12112251-12113274
>chr10:12113307-12132665
>chr10:12132779-12132892
>chr10:12133039-12134247
>chr10:12134281-12134781
>chr10:12134826-12137600
>chr10:12137646-12137899
>chr10:12138726-12138960
>chr10:12139777-12139806
>chr10:12140235-12149324
>chr10:12149416-12151042
>chr10:12151428-12151814
>chr10:12151935-12151970
>chr10:12152086-12152114
>chr10:12152535-12152592
>chr10:12153831-12165720
>chr10:12167423-12167542
>chr10:12169453-12169500
>chr10:12174701-12174869
>chr10:12176337-12176633
>chr10:12180883-12189791
>chr10:12192663-12192721
>chr10:12195985-12196125
>chr10:12196442-12196570
>chr10:12197289-12197376
>chr10:12197554-12207594
>chr10:12207694-12212285
>chr10:12212322-12213362
>chr10:12213915-12214087
>chr10:12214104-12214924
>chr10:12215294-12215792
>chr10:12216638-12219694
>chr10:12219778-12219843
>chr10:12219931-12220119
>chr10:12220233-12220306
>chr10:12220344-12220416
>chr10:12220715-12221393
>chr10:12221718-12221750
>chr10:12222424-12225064
>chr10:12225134-12225380
>chr10:12225418-12225507
>chr10:12225755-12226149
>chr10:12226178-12226524
>chr10:12226565-12228556
>chr10:12228621-12228752
>chr10:12228902-12229648
>chr10:12229860-12239387
>chr10:12239419-12241686
>chr10:12241786-12258934
>chr10:12259034-12260375
>chr10:12260474-12260541
>chr10:12260640-12260861
>chr10:12262165-12263873
>chr10:12263943-12264559
>chr10:12265175-12276330
>chr10:12276430-12281078
>chr10:12281134-12284017
>chr10:12284430-12289480
>chr10:12289518-12291788
>chr10:12291935-12291978
>chr10:12292143-12292172
>chr10:12293362-12293397
>chr10:12294232-12294338
>chr10:12294987-12310096
>chr10:12310327-12313258
>chr10:12315761-12317061
>chr10:12317653-12318432
>chr10:12318549-12318641
>chr10:12318684-12319114
>chr10:12319218-12321455
>chr10:12321510-12321580
>chr10:12321789-12322335
>chr10:12322388-12322750
>chr10:12322839-12323275
>chr10:12323938-12331000
>chr10:12331127-12333983
>chr10:12333983-12334796
>chr10:12334890-12335522
>chr10:12335946-12340015
>chr10:12340390-12349097
>chr10:12349238-12349267
>chr10:12349367-12351480
>chr10:12351503-12351729
>chr10:12351801-12352437
>chr10:12352833-12353140
>chr10:12354840-12354951
>chr10:12355020-12355133
>chr10:12358283-12358614
>chr10:12359333-12360000
>chr10:12360276-12360683
>chr10:12361137-12361301
>chr10:12361821-12362075
>chr10:12362361-12365728
>chr10:12365939-12366905
>chr10:12367005-12368032
>chr10:12369379-12369570
>chr10:12369662-12369793
>chr10:12369889-12370480
>chr10:12371073-12379966
>chr10:12380026-12383895
>chr10:12383927-12385184
>chr10:12385355-12385490
>chr10:12385637-12385690
>chr10:12385971-12386039
>chr10:12386435-12386509
>chr10:12388694-12388800
>chr10:12389797-12390138
>chr10:12390292-12390383
>chr10:12390430-12390818
>chr10:12391048-12391104
>chr10:12391224-12391269
>chr10:12391320-12391501
>chr10:12391656-12391695
>chr10:12391885-12392109
>chr10:12392154-12394527
>chr10:12394590-12395168
>chr10:12395300-12395412
>chr10:12395520-12412701
>chr10:12413051-12413754
>chr10:12414017-12414595
>chr10:12417724-12418149
>chr10:12421401-12434759
>chr10:12436123-12436249
>chr10:12436820-12437122
>chr10:12437222-12437265
>chr10:12437491-12437765
>chr10:12437812-12437992
>chr10:12438031-12438065
>chr10:12438150-12438298
>chr10:12438434-12438766
>chr10:12438803-12438954
>chr10:12439132-12439194
>chr10:12440521-12440553
>chr10:12441145-12441283
>chr10:12441482-12441849
>chr10:12441997-12442045
>chr10:12442078-12442131
>chr10:12442185-12442439
>chr10:12442544-12442665
>chr10:12442798-12442836
>chr10:12442966-12443008
>chr10:12443168-12443699
>chr10:12444423-12455725
>chr10:12455735-12455750
>chr10:12455903-12458327
>chr10:12460516-12460589
>chr10:12461109-12500997
>chr10:12501080-12501330
>chr10:12501516-12503423
>chr10:12503612-12505870
>chr10:12505910-12526453
>chr10:12527280-12527423
>chr10:12530428-12531215
>chr10:12531288-12531643
>chr10:12531910-12532092
>chr10:12532487-12532548
>chr10:12532785-12532836
>chr10:12532887-12534444
>chr10:12535538-12535868
>chr10:12536159-12536223
>chr10:12536287-12545940
>chr10:12546072-12546919
>chr10:12547019-12547088
>chr10:12547176-12547253
>chr10:12547534-12547756
>chr10:12547921-12548004
>chr10:12548782-12549808
>chr10:12550380-12550476
>chr10:12550519-12551040
>chr10:12551141-12551479
>chr10:12552233-12552330
>chr10:12552387-12552551
>chr10:12553325-12553435
>chr10:12553566-12553631
>chr10:12553747-12553913
>chr10:12556754-12556833
>chr10:12557199-12557429
>chr10:12558177-12558351
>chr10:12558453-12560419
>chr10:12560619-12561739
>chr10:12561758-12563698
>chr10:12563799-12564487
>chr10:12564506-12564916
>chr10:12565879-12565940
>chr10:12566762-12566808
>chr10:12567153-12569883
>chr10:12569983-12574176
>chr10:12574388-12592371
>chr10:12592471-12597412
>chr10:12598441-12598600
>chr10:12598678-12599076
>chr10:12600539-12601042
>chr10:12601097-12601411
>chr10:12601474-12601875
>chr10:12603982-12605828
>chr10:12608795-12608871
>chr10:12609619-12610033
>chr10:12610449-12610522
>chr10:12611494-12611607
>chr10:12614723-12614739
>chr10:12614839-12615537
>chr10:12615778-12617970
>chr10:12618008-12629329
>chr10:12629359-12630924
>chr10:12630971-12631028
>chr10:12631139-12638672
>chr10:12638973-12639061
>chr10:12639436-12639774
>chr10:12642704-12642765
>chr10:12643650-12643752
>chr10:12644365-12644505
>chr10:12644546-12644581
>chr10:12644627-12644783
>chr10:12644969-12645209
>chr10:12652247-12652293
>chr10:12652908-12689922
>chr10:12690022-12692791
>chr10:12693221-12693384
>chr10:12693507-12693589
>chr10:12695051-12700807
>chr10:12700957-12704731
>chr10:12704909-12704989
>chr10:12705557-12707535
>chr10:12708592-12708656
>chr10:12708727-12711473
>chr10:12711842-12712416
>chr10:12712516-12716628
>chr10:12716955-12717352
>chr10:12717591-12717648
>chr10:12718851-12719176
>chr10:12719300-12719508
>chr10:12723337-12723378
>chr10:12723650-12724193
>chr10:12724219-12724380
>chr10:12724798-12725222
>chr10:12725298-12727176
>chr10:12727233-12730387
>chr10:12730576-12732370
>chr10:12732501-12733382
>chr10:12733465-12733480
>chr10:12733745-12745601
>chr10:12745677-12745955
>chr10:12746346-12746412
>chr10:12747162-12747929
>chr10:12747976-12748182
>chr10:12748263-12748458
>chr10:12748629-12748783
>chr10:12749392-12749460
>chr10:12752028-12752180
>chr10:12754446-12754646
>chr10:12755754-12755791
>chr10:12755945-12756008
>chr10:12760078-12760162
>chr10:12760586-12760851
>chr10:12761280-12761459
>chr10:12761491-12761529
>chr10:12761702-12762781
>chr10:12762878-12763035
>chr10:12763102-12763278
>chr10:12763352-12763479
>chr10:12763527-12765975
>chr10:12766036-12766148
>chr10:12766283-12766488
>chr10:12770179-12771808
>chr10:12772172-12790293
>chr10:12790443-12790519
>chr10:12790617-12790702
>chr10:12790984-12791022
>chr10:12791355-12791553
>chr10:12791721-12791763
>chr10:12792025-12792888
>chr10:12794019-12794637
>chr10:12794686-12794967
>chr10:12797115-12797272
>chr10:12797497-12818520
>chr10:12818782-12818816
>chr10:12818871-12819543
>chr10:12819936-12820637
>chr10:12820905-12823040
>chr10:12823164-12823851
>chr10:12823967-12824453
>chr10:12824934-12835786
>chr10:12835886-12836414
>chr10:12836995-12837944
>chr10:12838080-12841908
>chr10:12842008-12859823
>chr10:12859897-12873683
>chr10:12873729-12873764
>chr10:12873998-12874202
>chr10:12875100-12878124
>chr10:12878332-12884796
>chr10:12884995-12885647
>chr10:12886028-12895139
>chr10:12897597-12899106
>chr10:12899167-12899294
>chr10:12901013-12901101
>chr10:12901183-12901352
>chr10:12901407-12901771
>chr10:12901999-12902419
>chr10:12902749-12902830
>chr10:12903919-12903959
>chr10:12904244-12904290
>chr10:12904629-12905923
>chr10:12906500-12906544
>chr10:12907592-12907968
>chr10:12908075-12908280
>chr10:12908462-12908820
>chr10:12908943-12909098
>chr10:12909174-12918790
>chr10:12918869-12918922
>chr10:12919379-12919538
>chr10:12919570-12919848
>chr10:12919871-12919970
>chr10:12920049-12920804
>chr10:12921037-12921326
>chr10:12921847-12922659
>chr10:12924151-12924320
>chr10:12926330-12926480
>chr10:12927236-12927272
>chr10:12931595-12931755
>chr10:12934003-12935674
>chr10:12935727-12943333
>chr10:12943362-12943615
>chr10:12943756-12948795
>chr10:12948895-12958774
>chr10:12958902-12958944
>chr10:12959138-12959207
>chr10:12959747-12959899
>chr10:12960130-12960413
>chr10:12960446-12963865
>chr10:12963945-12965837
>chr10:12966445-12969778
>chr10:12969885-12976999
>chr10:12978907-12992597
>chr10:12992697-12994591
>chr10:12994738-12997205
>chr10:12997416-12998312
>chr10:12998420-13002332
>chr10:13002417-13002564
>chr10:13002697-13003036
>chr10:13003193-13004163
>chr10:13004293-13006161
>chr10:13006841-13006868
>chr10:13008232-13008375
>chr10:13009100-13009160
>chr10:13010453-13010749
>chr10:13013119-13013173
>chr10:13013335-13013377
>chr10:13020223-13020249
>chr10:13020373-13020436
>chr10:13021545-13021789
>chr10:13027104-13027203
>chr10:13027332-13027448
>chr10:13027914-13027976
>chr10:13028071-13028173
>chr10:13028486-13028744
>chr10:13028796-13028923
>chr10:13028947-13029431
>chr10:13029495-13029635
>chr10:13029704-13029778
>chr10:13030203-13031553
>chr10:13032348-13032558
>chr10:13032617-13032743
>chr10:13034165-13039076
>chr10:13039116-13042916
>chr10:13043030-13045799
>chr10:13045950-13046966
>chr10:13047066-13047837
>chr10:13047978-13048122
>chr10:13048222-13048245
>chr10:13048371-13070494
>chr10:13070637-13071401
>chr10:13071800-13079761
>chr10:13079861-13082555
>chr10:13082622-13082751
>chr10:13082853-13082969
>chr10:13082998-13099312
>chr10:13099347-13101879
>chr10:13101945-13102435
>chr10:13102608-13102918
>chr10:13103035-13103070
>chr10:13103159-13103278
>chr10:13103415-13103457
>chr10:13103771-13103848
>chr10:13104038-13106316
>chr10:13106360-13108174
>chr10:13108227-13108667
>chr10:13108694-13108745
>chr10:13109616-13110086
>chr10:13110204-13114515
>chr10:13114560-13117799
>chr10:13117937-13118850
>chr10:13118917-13119243
>chr10:13119325-13119614
>chr10:13119675-13120227
>chr10:13120284-13125918
>chr10:13125985-13126311
>chr10:13126393-13126682
>chr10:13126743-13127295
>chr10:13127352-13127481
>chr10:13127502-13135295
>chr10:13135336-13139579
>chr10:13139627-13144878
>chr10:13144965-13145114
>chr10:13145477-13146235
>chr10:13146295-13147142
>chr10:13147192-13148058
>chr10:13148135-13148361
>chr10:13148491-13148929
>chr10:13149379-13149410
>chr10:13149518-13149550
>chr10:13149605-13149664
>chr10:13152764-13159199
>chr10:13162852-13162950
>chr10:13163308-13163376
>chr10:13163689-13163822
>chr10:13170566-13170592
>chr10:13170648-13170685
>chr10:13171666-13171857
>chr10:13173213-13173484
>chr10:13173532-13175441
>chr10:13178047-13178087
>chr10:13178270-13178342
>chr10:13178380-13178634
>chr10:13178829-13178872
>chr10:13178927-13179082
>chr10:13179176-13180837
>chr10:13181256-13181334
>chr10:13181677-13181739
>chr10:13181991-13182151
>chr10:13182264-13182306
>chr10:13182410-13182505
>chr10:13182568-13182663
>chr10:13182892-13182927
>chr10:13183408-13184992
>chr10:13185066-13185517
>chr10:13185635-13187324
>chr10:13187457-13187485
>chr10:13190505-13190574
>chr10:13191317-13191536
>chr10:13193128-13193206
>chr10:13193865-13193966
>chr10:13195057-13195261
>chr10:13195362-13195440
>chr10:13195576-13195614
>chr10:13196350-13196388
>chr10:13197178-13197237
>chr10:13197909-13198028
>chr10:13198192-13198551
>chr10:13198649-13198717
>chr10:13198813-13198892
>chr10:13199024-13200550
>chr10:13200582-13201375
>chr10:13201443-13203300
>chr10:13203488-13203706
>chr10:13203867-13205158
>chr10:13205742-13208022
>chr10:13208065-13209502
>chr10:13209569-13218579
>chr10:13218707-13223064
>chr10:13223341-13230928
>chr10:13231028-13231043
>chr10:13231396-13236503
>chr10:13236653-13237182
>chr10:13237282-13239989
>chr10:13240095-13240198
>chr10:13240321-13244124
>chr10:13244149-13256349
>chr10:13256429-13256643
>chr10:13256697-13256740
>chr10:13256777-13256934
>chr10:13257031-13257070
>chr10:13257584-13257620
>chr10:13257815-13257942
>chr10:13258318-13258388
>chr10:13258491-13258954
>chr10:13259251-13259319
>chr10:13259452-13259652
>chr10:13259694-13263141
>chr10:13263173-13263288
>chr10:13263353-13263652
>chr10:13263952-13264353
>chr10:13264395-13266755
>chr10:13266832-13266867
>chr10:13267053-13267198
>chr10:13267413-13275039
>chr10:13275253-13276952
>chr10:13277123-13278665
>chr10:13278797-13280983
>chr10:13281028-13318295
>chr10:13318329-13324994
>chr10:13325352-13325378
>chr10:13325478-13327608
>chr10:13327693-13327839
>chr10:13327984-13328140
>chr10:13328366-13328557
>chr10:13328868-13329162
>chr10:13329195-13329285
>chr10:13329809-13330066
>chr10:13330302-13330428
>chr10:13330530-13330721
>chr10:13330845-13331013
>chr10:13331093-13331175
>chr10:13331448-13331481
>chr10:13331975-13332138
>chr10:13332223-13332439
>chr10:13332609-13332801
>chr10:13333038-13333128
>chr10:13333202-13333921
>chr10:13334583-13334670
>chr10:13336769-13336853
>chr10:13336941-13337068
>chr10:13337472-13337510
>chr10:13338700-13338748
>chr10:13338776-13338880
>chr10:13338998-13339201
>chr10:13341080-13341161
>chr10:13341225-13341422
>chr10:13347024-13347130
>chr10:13347600-13352149
>chr10:13352193-13362360
>chr10:13363604-13364860
>chr10:13366971-13367007
>chr10:13367282-13368804
>chr10:13370935-13370985
>chr10:13371068-13371223
>chr10:13371292-13371408
>chr10:13371464-13371495
>chr10:13371578-13371692
>chr10:13371779-13372365
>chr10:13372438-13372494
>chr10:13372705-13372822
>chr10:13372907-13372941
>chr10:13373015-13373433
>chr10:13373499-13374036
>chr10:13374116-13374631
>chr10:13374901-13374940
>chr10:13375000-13375150
>chr10:13375370-13375427
>chr10:13375475-13375548
>chr10:13375592-13376407
>chr10:13377604-13377657
>chr10:13377792-13377854
>chr10:13378936-13379032
>chr10:13380803-13380963
>chr10:13381013-13381081
>chr10:13382320-13382400
>chr10:13382932-13385328
>chr10:13385428-13388277
>chr10:13388394-13388438
>chr10:13390567-13390795
>chr10:13390831-13391125
>chr10:13391179-13391226
>chr10:13391423-13391478
>chr10:13391556-13391664
>chr10:13391806-13391845
>chr10:13392068-13392304
>chr10:13392480-13392601
>chr10:13392728-13392864
>chr10:13393034-13393253
>chr10:13393353-13397453
>chr10:13397864-13397916
>chr10:13398004-13398075
>chr10:13398182-13398364
>chr10:13399027-13399155
>chr10:13399218-13399348
>chr10:13399394-13399550
>chr10:13399682-13399776
>chr10:13399953-13400076
>chr10:13400129-13400220
>chr10:13400809-13401046
>chr10:13401458-13401575
>chr10:13401708-13401782
>chr10:13401884-13401918
>chr10:13402356-13402396
>chr10:13402490-13402525
>chr10:13402555-13402591
>chr10:13403111-13404753
>chr10:13405007-13405074
>chr10:13405204-13405330
>chr10:13405699-13405916
>chr10:13405987-13406792
>chr10:13406960-13408444
>chr10:13408604-13410547
>chr10:13410624-13410639
>chr10:13410739-13448021
>chr10:13448291-13451066
>chr10:13451103-13456479
>chr10:13456596-13456640
>chr10:13458769-13458997
>chr10:13459033-13459327
>chr10:13459381-13459428
>chr10:13459625-13459680
>chr10:13459758-13459866
>chr10:13460270-13460506
>chr10:13460682-13460803
>chr10:13460930-13461066
>chr10:13461236-13461726
>chr10:13461800-13472069
>chr10:13474404-13475227
>chr10:13477424-13477632
>chr10:13477840-13477970
>chr10:13478148-13478430
>chr10:13478541-13479542
>chr10:13479564-13479579
>chr10:13479679-13486916
>chr10:13486999-13487196
>chr10:13487382-13487423
>chr10:13488047-13491220
>chr10:13491370-13491497
>chr10:13491540-13491773
>chr10:13491836-13492465
>chr10:13492532-13493489
>chr10:13493633-13493898
>chr10:13493965-13494050
>chr10:13494245-13494423
>chr10:13494664-13494730
>chr10:13495016-13495324
>chr10:13495523-13495630
>chr10:13497937-13498084
>chr10:13498125-13498256
>chr10:13500945-13501026
>chr10:13502017-13502154
>chr10:13508279-13509547
>chr10:13509603-13509672
>chr10:13510136-13552208
>chr10:13552325-13552419
>chr10:13552744-13552786
>chr10:13556819-13556857
>chr10:13557644-13557727
>chr10:13557940-13558096
>chr10:13561211-13561364
>chr10:13562805-13562836
>chr10:13562982-13563756
>chr10:13563820-13579494
>chr10:13579555-13579733
>chr10:13581071-13582833
>chr10:13583016-13584966
>chr10:13585026-13587171
>chr10:13587201-13589909
>chr10:13591629-13591697
>chr10:13591740-13591772
>chr10:13592200-13592335
>chr10:13592456-13592591
>chr10:13592884-13592975
>chr10:13593025-13593138
>chr10:13593266-13599236
>chr10:13599336-13612806
>chr10:13617161-13618980
>chr10:13619002-13619116
>chr10:13620558-13634365
>chr10:13635303-13635494
>chr10:13635563-13635640
>chr10:13635942-13635991
>chr10:13636397-13636613
>chr10:13640202-13640323
>chr10:13640459-13640555
>chr10:13643727-13643818
>chr10:13643973-13644331
>chr10:13644370-13644703
>chr10:13644776-13645039
>chr10:13645084-13645933
>chr10:13650746-13651091
>chr10:13652128-13652431
>chr10:13654375-13654417
>chr10:13654472-13655274
>chr10:13655314-13655471
>chr10:13655713-13655756
>chr10:13655844-13655965
>chr10:13656176-13656214
>chr10:13656330-13656469
>chr10:13657250-13657301
>chr10:13657631-13657694
>chr10:13658045-13658080
>chr10:13658123-13658193
>chr10:13658266-13660083
>chr10:13660214-13660372
>chr10:13660426-13660751
>chr10:13660797-13660914
>chr10:13662181-13662314
>chr10:13662595-13662700
>chr10:13663026-13663079
>chr10:13663135-13663216
>chr10:13663309-13663548
>chr10:13663630-13663790
>chr10:13664014-13664224
>chr10:13664979-13665104
>chr10:13665389-13665444
>chr10:13666676-13678293
>chr10:13678334-13678585
>chr10:13678708-13679348
>chr10:13679407-13679489
>chr10:13679552-13679967
>chr10:13680010-13686803
>chr10:13687999-13688251
>chr10:13688310-13688474
>chr10:13688539-13689795
>chr10:13689823-13716176
>chr10:13716380-13716421
>chr10:13716719-13716908
>chr10:13716949-13717032
>chr10:13717146-13717195
>chr10:13717232-13717312
>chr10:13718142-13731597
>chr10:13731721-13734194
>chr10:13734373-13736609
>chr10:13736772-13745007
>chr10:13745412-13745475
>chr10:13745541-13745621
>chr10:13745762-13745833
>chr10:13745870-13746287
>chr10:13746470-13746754
>chr10:13747665-13748461
>chr10:13749104-13749133
>chr10:13749990-13751472
>chr10:13751505-13751680
>chr10:13751712-13751802
>chr10:13751848-13757209
>chr10:13757435-13757652
>chr10:13757791-13757877
>chr10:13757965-13758103
>chr10:13758168-13758704
>chr10:13758844-13760063
>chr10:13760194-13760216
>chr10:13760424-13761818
>chr10:13761918-13764442
>chr10:13764569-13764674
>chr10:13764809-13765135
>chr10:13765202-13765812
>chr10:13765878-13765985
>chr10:13766041-13767039
>chr10:13767084-13777025
>chr10:13777087-13777519
>chr10:13777567-13780455
>chr10:13780489-13781306
>chr10:13781364-13781778
>chr10:13781870-13782954
>chr10:13783020-13783478
>chr10:13783514-13785277
>chr10:13785349-13785749
>chr10:13785968-13785999
>chr10:13786307-13786585
>chr10:13786968-13787242
>chr10:13787312-13787588
>chr10:13787751-13787854
>chr10:13791660-13791794
>chr10:13791999-13792030
>chr10:13793873-13793913
>chr10:13795021-13795056
>chr10:13795127-13795174
>chr10:13795308-13795567
>chr10:13795851-13795944
>chr10:13796015-13796190
>chr10:13796452-13796504
>chr10:13796844-13796894
>chr10:13797229-13797311
>chr10:13797417-13798687
>chr10:13798837-13799388
>chr10:13799442-13799680
>chr10:13799746-13800145
>chr10:13800175-13801832
>chr10:13801853-13801972
>chr10:13802042-13804572
>chr10:13804619-13807525
>chr10:13807588-13812362
>chr10:13812711-13813232
>chr10:13813476-13827205
>chr10:13827229-13827312
>chr10:13827408-13827476
>chr10:13827513-13827593
>chr10:13828350-13828553
>chr10:13828596-13830338
>chr10:13830869-13830899
>chr10:13831293-13831339
>chr10:13831462-13831868
>chr10:13832159-13832208
>chr10:13833482-13833622
>chr10:13834325-13834495
>chr10:13834586-13834688
>chr10:13835040-13835071
>chr10:13836793-13836886
>chr10:13836927-13837097
>chr10:13837613-13837739
>chr10:13838014-13840133
>chr10:13840255-13840325
>chr10:13840364-13840407
>chr10:13842175-13842253
>chr10:13842817-13843154
>chr10:13843528-13846125
>chr10:13846155-13848042
>chr10:13848943-13857841
>chr10:13858092-13858123
>chr10:13858289-13858442
>chr10:13858486-13858554
>chr10:13859486-13859533
>chr10:13859646-13859719
>chr10:13859804-13865957
>chr10:13866055-13870089
>chr10:13871205-13871387
>chr10:13871898-13871954
>chr10:13872044-13873168
>chr10:13873213-13873272
>chr10:13873472-13875152
>chr10:13875291-13877326
>chr10:13877454-13877788
>chr10:13879023-13879126
>chr10:13879529-13879579
>chr10:13879634-13881140
>chr10:13881178-13881490
>chr10:13881594-13881625
>chr10:13881940-13882272
>chr10:13882354-13882548
>chr10:13882600-13882791
>chr10:13882829-13892980
>chr10:13893006-13893610
>chr10:13893649-13894894
>chr10:13894965-13898286
>chr10:13898315-13899002
>chr10:13899052-13899106
>chr10:13899202-13899236
>chr10:13899328-13899377
>chr10:13899552-13899583
>chr10:13899693-13907653
>chr10:13907692-13907751
>chr10:13908645-13908917
>chr10:13909019-13910785
>chr10:13912354-13912554
>chr10:13916410-13916447
>chr10:13919069-13924597
>chr10:13925663-13929248
>chr10:13930304-13934262
>chr10:13936177-13937499
>chr10:13939076-13939276
>chr10:13940389-13940419
>chr10:13943132-13943169
>chr10:13948780-13960440
>chr10:13962203-13962314
>chr10:13965039-13965101
>chr10:13966185-13966237
>chr10:13966578-13986814
>chr10:13986942-13988526
>chr10:13988599-13989532
>chr10:13989641-13989701
>chr10:13990350-13990425
>chr10:13990493-13990538
>chr10:13990615-13990805
>chr10:13990956-13991014
>chr10:13991080-13991142
>chr10:13991207-13991244
>chr10:13991377-13991460
>chr10:13991558-13991609
>chr10:13991928-13992067
>chr10:13992259-13992406
>chr10:13992733-13992827
>chr10:13992922-13992962
>chr10:13993211-13993255
>chr10:13993777-13996221
>chr10:13996331-13997579
>chr10:13997698-13998424
>chr10:13998510-14000595
>chr10:14000695-14000710
>chr10:14000764-14002036
>chr10:14004026-14004246
>chr10:14004359-14004375
>chr10:14004475-14004497
>chr10:14004557-14004596
>chr10:14004697-14004735
>chr10:14009340-14009674
>chr10:14012038-14032427
>chr10:14032585-14043933
>chr10:14044058-14045988
>chr10:14046088-14047148
>chr10:14050994-14054963
>chr10:14055120-14062617
>chr10:14062860-14079385
>chr10:14081160-14081195
>chr10:14081857-14082114
>chr10:14082705-14082742
>chr10:14082844-14082942
>chr10:14092694-14092747
>chr10:14093029-14093111
>chr10:14093151-14093194
>chr10:14094313-14100263
>chr10:14100907-14100966
>chr10:14101094-14105008
>chr10:14105132-14105469
>chr10:14105534-14105574
>chr10:14106512-14106568
>chr10:14106609-14108462
>chr10:14108520-14108854
>chr10:14108893-14109055
>chr10:14109174-14113979
>chr10:14114052-14114746
>chr10:14114866-14114916
>chr10:14115000-14127800
>chr10:14127888-14128509
>chr10:14128577-14129789
>chr10:14131731-14131806
>chr10:14132153-14132291
>chr10:14132703-14132746
>chr10:14133071-14133189
>chr10:14133210-14133297
>chr10:14133516-14133605
>chr10:14133879-14137476
>chr10:14137503-14151225
>chr10:14151269-14151582
>chr10:14153375-14166170
>chr10:14166192-14170812
>chr10:14171301-14188368
>chr10:14188468-14190385
>chr10:14190582-14191043
>chr10:14191086-14191353
>chr10:14191462-14191893
>chr10:14192001-14192191
>chr10:14192420-14192466
>chr10:14192814-14193109
>chr10:14193155-14198724
>chr10:14198728-14199120
>chr10:14199398-14199452
>chr10:14199800-14199840
>chr10:14199913-14201777
>chr10:14211587-14212854
>chr10:14212893-14214212
>chr10:14214254-14214659
>chr10:14215312-14215369
>chr10:14215408-14215517
>chr10:14218699-14235319
>chr10:14235409-14244470
>chr10:14244720-14245706
>chr10:14245859-14246212
>chr10:14246385-14251321
>chr10:14251414-14276360
>chr10:14276460-14276475
>chr10:14276609-14276651
>chr10:14277365-14277398
>chr10:14280623-14282131
>chr10:14282177-14284682
>chr10:14284751-14285194
>chr10:14285548-14288470
>chr10:14288827-14295714
>chr10:14295967-14296826
>chr10:14297501-14298952
>chr10:14299276-14306682
>chr10:14312228-14314272
>chr10:14314488-14317395
>chr10:14317423-14343136
>chr10:14343196-14360541
>chr10:14360571-14362086
>chr10:14362325-14364193
>chr10:14364498-14366566
>chr10:14366686-14368289
>chr10:14368389-14370252
>chr10:14370297-14370355
>chr10:14370556-14381540
>chr10:14381638-14382275
>chr10:14382327-14397985
>chr10:14398096-14398537
>chr10:14398604-14412673
>chr10:14412716-14416704
>chr10:14416853-14419671
>chr10:14419796-14419874
>chr10:14419927-14427960
>chr10:14428060-14439629
>chr10:14440088-14442096
>chr10:14442287-14442464
>chr10:14442740-14443268
>chr10:14443460-14445787
>chr10:14448143-14449578
>chr10:14451948-14467098
>chr10:14469135-14472388
>chr10:14472619-14477809
>chr10:14477914-14477964
>chr10:14478077-14478184
>chr10:14478348-14478379
>chr10:14478512-14478534
>chr10:14478634-14486243
>chr10:14486343-14499591
>chr10:14499638-14500903
>chr10:14504040-14504182
>chr10:14505065-14505226
>chr10:14505324-14505544
>chr10:14505665-14506165
>chr10:14507755-14507770
>chr10:14509686-14510232
>chr10:14510482-14510836
>chr10:14510877-14511002
>chr10:14514062-14514212
>chr10:14514328-14523903
>chr10:14524017-14524145
>chr10:14524491-14524664
>chr10:14524708-14524784
>chr10:14524882-14525032
>chr10:14525315-14525531
>chr10:14526630-14526731
>chr10:14528694-14544444
>chr10:14547948-14548042
>chr10:14548213-14548450
>chr10:14548495-14548714
>chr10:14548766-14549110
>chr10:14549196-14549750
>chr10:14549805-14552460
>chr10:14552874-14552933
>chr10:14553830-14554150
>chr10:14555144-14555230
>chr10:14557257-14560056
>chr10:14560156-14560370
>chr10:14560871-14567411
>chr10:14567511-14569761
>chr10:14569933-14569991
>chr10:14571455-14571774
>chr10:14571812-14572329
>chr10:14572365-14572927
>chr10:14572972-14573985
>chr10:14574034-14577595
>chr10:14577599-14578012
>chr10:14578063-14579754
>chr10:14579795-14579942
>chr10:14580101-14580401
>chr10:14580475-14586717
>chr10:14588911-14589114
>chr10:14589563-14603360
>chr10:14603649-14604466
>chr10:14604555-14604823
>chr10:14607730-14612013
>chr10:14612945-14613487
>chr10:14613655-14615437
>chr10:14615467-14615512
>chr10:14615613-14615678
>chr10:14615955-14619102
>chr10:14619472-14629810
>chr10:14629963-14630008
>chr10:14630056-14630093
>chr10:14630466-14640026
>chr10:14640186-14640319
>chr10:14640883-14640954
>chr10:14641261-14641341
>chr10:14641662-14641713
>chr10:14641874-14641984
>chr10:14642720-14642788
>chr10:14643560-14643628
>chr10:14643844-14643883
>chr10:14645184-14645436
>chr10:14646075-14646209
>chr10:14646548-14646591
>chr10:14646667-14646709
>chr10:14648552-14648699
>chr10:14650952-14651007
>chr10:14654362-14654485
>chr10:14654783-14654905
>chr10:14654949-14654992
>chr10:14656197-14656251
>chr10:14656300-14657548
>chr10:14657672-14657706
>chr10:14659657-14659693
>chr10:14659949-14659989
>chr10:14661729-14662119
>chr10:14662746-14662809
>chr10:14663392-14663653
>chr10:14663728-14663883
>chr10:14663917-14679366
>chr10:14680173-14680226
>chr10:14680307-14680351
>chr10:14680687-14680776
>chr10:14680833-14680886
>chr10:14682360-14682455
>chr10:14683484-14683754
>chr10:14687260-14695429
>chr10:14695494-14695511
>chr10:14695611-14695698
>chr10:14695752-14701450
>chr10:14702355-14706477
>chr10:14706512-14713480
>chr10:14713670-14719780
>chr10:14720477-14720510
>chr10:14723876-14723918
>chr10:14724678-14724753
>chr10:14725359-14725402
>chr10:14726386-14726880
>chr10:14727130-14727340
>chr10:14727892-14727985
>chr10:14728487-14728638
>chr10:14728684-14728953
>chr10:14729012-14729239
>chr10:14729442-14730474
>chr10:14730550-14730708
>chr10:14730765-14730909
>chr10:14730995-14731094
>chr10:14731130-14731167
>chr10:14735001-14735282
>chr10:14735517-14735627
>chr10:14735974-14736827
>chr10:14737013-14737952
>chr10:14737998-14738201
>chr10:14738259-14738393
>chr10:14738431-14738792
>chr10:14738849-14741808
>chr10:14742224-14742239
>chr10:14742268-14755129
>chr10:14755252-14758277
>chr10:14758430-14760668
>chr10:14760920-14761424
>chr10:14762620-14762719
>chr10:14762805-14762847
>chr10:14764041-14764391
>chr10:14768065-14768128
>chr10:14771061-14771092
>chr10:14771317-14771351
>chr10:14771623-14781046
>chr10:14782959-14788834
>chr10:14788934-14789923
>chr10:14790159-14805824
>chr10:14805909-14806021
>chr10:14806323-14806409
>chr10:14806497-14815479
>chr10:14815585-14815690
>chr10:14815794-14823497
>chr10:14823589-14823706
>chr10:14823745-14824227
>chr10:14824468-14826982
>chr10:14828165-14828206
>chr10:14831712-14833525
>chr10:14833554-14837781
>chr10:14837883-14838063
>chr10:14838183-14841282
>chr10:14841362-14841440
>chr10:14841646-14841740
>chr10:14841806-14841867
>chr10:14841964-14842375
>chr10:14843011-14852626
>chr10:14856594-14857027
>chr10:14861328-14862833
>chr10:14863086-14867574
>chr10:14867733-14872361
>chr10:14872403-14873061
>chr10:14873170-14873249
>chr10:14873882-14884447
>chr10:14884547-14884563
>chr10:14884622-14885677
>chr10:14886261-14886819
>chr10:14886844-14891793
>chr10:14891896-14892175
>chr10:14892237-14892344
>chr10:14893278-14893489
>chr10:14893540-14893653
>chr10:14894653-14894711
>chr10:14894793-14898228
>chr10:14898245-14901783
>chr10:14901869-14901967
>chr10:14902440-14902470
>chr10:14902960-14903037
>chr10:14903184-14904770
>chr10:14904856-14906873
>chr10:14907318-14908448
>chr10:14909052-14909395
>chr10:14909972-14910066
>chr10:14910197-14910320
>chr10:14910435-14910582
>chr10:14910665-14910697
>chr10:14910742-14910775
>chr10:14910885-14910926
>chr10:14918167-14918283
>chr10:14918352-14919038
>chr10:14919106-14920872
>chr10:14920924-14922055
>chr10:14922139-14928911
>chr10:14929037-14931966
>chr10:14932065-14932111
>chr10:14932209-14960331
>chr10:14960776-14977053
>chr10:14977093-14978712
>chr10:14978773-14979724
>chr10:14983242-14983424
>chr10:14984485-14986169
>chr10:14986203-14989805
>chr10:14990032-14990103
>chr10:14990904-14991053
>chr10:14992549-14992694
>chr10:14992756-14993165
>chr10:14993259-14993347
>chr10:14993526-15001808
>chr10:15001889-15002258
>chr10:15002597-15002796
>chr10:15002840-15003432
>chr10:15003804-15004099
>chr10:15004114-15004129
>chr10:15004273-15004703
>chr10:15004747-15004818
>chr10:15005904-15008882
>chr10:15009670-15009712
>chr10:15009855-15010090
>chr10:15010109-15010281
>chr10:15010569-15010601
>chr10:15012599-15012681
>chr10:15012772-15020714
>chr10:15020753-15026713
>chr10:15026836-15027034
>chr10:15027245-15027746
>chr10:15027915-15033258
>chr10:15033327-15033492
>chr10:15033704-15033998
>chr10:15034253-15034389
>chr10:15034504-15034715
>chr10:15034752-15034950
>chr10:15035161-15035455
>chr10:15035710-15035846
>chr10:15040662-15040819
>chr10:15042744-15042893
>chr10:15043063-15043183
>chr10:15043370-15043469
>chr10:15043796-15053459
>chr10:15053726-15057533
>chr10:15057575-15057600
>chr10:15057700-15059736
>chr10:15060064-15061506
>chr10:15061533-15067934
>chr10:15068336-15068546
>chr10:15068944-15071034
>chr10:15071109-15071967
>chr10:15072057-15072160
>chr10:15072317-15075682
>chr10:15075747-15076605
>chr10:15076695-15076798
>chr10:15076955-15077110
>chr10:15077210-15077225
>chr10:15077268-15079329
>chr10:15079394-15080248
>chr10:15080338-15080441
>chr10:15080626-15080874
>chr10:15082066-15096165
>chr10:15096329-15098612
>chr10:15098755-15100281
>chr10:15100585-15101845
>chr10:15101945-15104316
>chr10:15104387-15104426
>chr10:15104526-15105307
>chr10:15105345-15113660
>chr10:15113935-15132299
>chr10:15132586-15132663
>chr10:15132711-15132748
>chr10:15132795-15132852
>chr10:15132975-15141405
>chr10:15141745-15144436
>chr10:15144555-15146140
>chr10:15146205-15147001
>chr10:15147245-15147467
>chr10:15148038-15149034
>chr10:15149125-15151685
>chr10:15152059-15152646
>chr10:15152695-15157304
>chr10:15157369-15158165
>chr10:15158409-15158710
>chr10:15159612-15182273
>chr10:15182661-15183557
>chr10:15183630-15183762
>chr10:15183823-15184720
>chr10:15185871-15193419
>chr10:15193519-15197718
>chr10:15198560-15208311
>chr10:15208393-15208468
>chr10:15209394-15209443
>chr10:15209510-15209549
>chr10:15210289-15210976
>chr10:15211043-15211212
>chr10:15211283-15211378
>chr10:15211887-15211959
>chr10:15212210-15212419
>chr10:15212523-15212590
>chr10:15212679-15212796
>chr10:15213368-15213693
>chr10:15218953-15219493
>chr10:15220167-15220184
>chr10:15220252-15220354
>chr10:15220402-15220675
>chr10:15220759-15220806
>chr10:15221126-15221324
>chr10:15221479-15221920
>chr10:15223614-15223700
>chr10:15224118-15224278
>chr10:15224573-15224871
>chr10:15225290-15225376
>chr10:15226617-15226669
>chr10:15226921-15226976
>chr10:15227028-15228728
>chr10:15230787-15231060
>chr10:15231865-15233651
>chr10:15234252-15234378
>chr10:15234445-15234534
>chr10:15234642-15234783
>chr10:15235066-15235102
>chr10:15236910-15237015
>chr10:15237193-15237248
>chr10:15239320-15239369
>chr10:15239422-15239522
>chr10:15242067-15242107
>chr10:15242242-15242367
>chr10:15242426-15242830
>chr10:15243335-15243420
>chr10:15243916-15244847
>chr10:15244905-15244945
>chr10:15245393-15245427
>chr10:15247797-15247898
>chr10:15248011-15248067
>chr10:15248538-15248629
>chr10:15253795-15253862
>chr10:15256623-15256669
>chr10:15257362-15257687
>chr10:15258083-15258215
>chr10:15259261-15259339
>chr10:15259418-15278805
>chr10:15280409-15281051
>chr10:15281094-15281137
>chr10:15281408-15282863
>chr10:15283042-15283228
>chr10:15283731-15283827
>chr10:15283869-15283904
>chr10:15284315-15284382
>chr10:15284725-15293789
>chr10:15294021-15295679
>chr10:15295752-15308627
>chr10:15308705-15321059
>chr10:15321121-15326184
>chr10:15326375-15331368
>chr10:15331468-15331649
>chr10:15331714-15333731
>chr10:15333886-15337390
>chr10:15337459-15337567
>chr10:15337816-15337853
>chr10:15337874-15337958
>chr10:15338078-15338240
>chr10:15338484-15338544
>chr10:15338576-15338860
>chr10:15338907-15339149
>chr10:15339191-15339617
>chr10:15339769-15340104
>chr10:15340177-15340696
>chr10:15341367-15341406
>chr10:15341535-15341624
>chr10:15341697-15341753
>chr10:15341805-15341849
>chr10:15341901-15341993
>chr10:15342050-15342436
>chr10:15342709-15343084
>chr10:15343187-15343376
>chr10:15343437-15343468
>chr10:15343585-15343628
>chr10:15343723-15344383
>chr10:15344570-15344719
>chr10:15344777-15344825
>chr10:15344926-15345394
>chr10:15346041-15355854
>chr10:15355884-15359549
>chr10:15359649-15361423
>chr10:15361688-15364400
>chr10:15364613-15365054
>chr10:15365111-15373365
>chr10:15374357-15374468
>chr10:15375403-15375491
>chr10:15375776-15375812
>chr10:15375856-15376988
>chr10:15377918-15378029
>chr10:15378964-15379052
>chr10:15379337-15379373
>chr10:15379417-15380724
>chr10:15380824-15380839
>chr10:15381384-15384617
>chr10:15384717-15385711
>chr10:15385745-15385791
>chr10:15385891-15389403
>chr10:15389534-15391346
>chr10:15391446-15392325
>chr10:15392425-15397103
>chr10:15397172-15397270
>chr10:15402423-15403891
>chr10:15403940-15405228
>chr10:15405274-15405697
>chr10:15405748-15406423
>chr10:15406465-15406566
>chr10:15406638-15406894
>chr10:15407031-15407622
>chr10:15407693-15407793
>chr10:15408249-15408330
>chr10:15408388-15408678
>chr10:15409321-15409604
>chr10:15410720-15411001
>chr10:15411166-15411466
>chr10:15411553-15411599
>chr10:15411769-15411815
>chr10:15413879-15413916
>chr10:15413961-15413997
>chr10:15414640-15414753
>chr10:15414787-15414855
>chr10:15415956-15416671
>chr10:15416838-15417426
>chr10:15417580-15418299
>chr10:15418385-15418882
>chr10:15418921-15420328
>chr10:15420475-15423492
>chr10:15423611-15425893
>chr10:15425915-15428401
>chr10:15428504-15458730
>chr10:15459267-15460422
>chr10:15460674-15461276
>chr10:15461309-15461543
>chr10:15462146-15464950
>chr10:15465120-15465177
>chr10:15465224-15469667
>chr10:15469719-15469975
>chr10:15470154-15474006
>chr10:15474156-15477821
>chr10:15477954-15478618
>chr10:15478657-15486290
>chr10:15486425-15486582
>chr10:15486644-15490483
>chr10:15490686-15490942
>chr10:15491037-15493436
>chr10:15493446-15493461
>chr10:15493584-15495523
>chr10:15495683-15504252
>chr10:15504523-15521961
>chr10:15522098-15522113
>chr10:15522234-15531051
>chr10:15531115-15537435
>chr10:15537664-15537758
>chr10:15537810-15542455
>chr10:15542494-15545109
>chr10:15545196-15548308
>chr10:15548481-15549776
>chr10:15550011-15551116
>chr10:15551207-15551590
>chr10:15551993-15552410
>chr10:15558173-15558304
>chr10:15558570-15558775
>chr10:15560447-15560566
>chr10:15561210-15561271
>chr10:15561444-15561527
>chr10:15561593-15561650
>chr10:15562015-15562107
>chr10:15562211-15562350
>chr10:15562401-15562455
>chr10:15562650-15562720
>chr10:15562896-15562991
>chr10:15563034-15565675
>chr10:15565732-15566039
>chr10:15566075-15566419
>chr10:15566649-15567259
>chr10:15567276-15567404
>chr10:15567468-15569441
>chr10:15569557-15570735
>chr10:15570799-15572236
>chr10:15572287-15572663
>chr10:15572695-15573789
>chr10:15573980-15574419
>chr10:15574475-15574511
>chr10:15575170-15575206
>chr10:15576085-15576182
>chr10:15577557-15577598
>chr10:15577670-15577706
>chr10:15578167-15578215
>chr10:15579299-15579464
>chr10:15579483-15585660
>chr10:15585701-15587492
>chr10:15587637-15589890
>chr10:15590265-15590281
>chr10:15590376-15591759
>chr10:15591859-15591887
>chr10:15592226-15592765
>chr10:15592865-15613271
>chr10:15613486-15616715
>chr10:15616848-15617943
>chr10:15618367-15618973
>chr10:15619007-15619100
>chr10:15619409-15619465
>chr10:15620073-15624649
>chr10:15624705-15627953
>chr10:15628025-15632029
>chr10:15632070-15632293
>chr10:15633763-15634458
>chr10:15634649-15635420
>chr10:15635461-15636126
>chr10:15636261-15638448
>chr10:15638605-15639826
>chr10:15639999-15640609
>chr10:15641218-15641274
>chr10:15641583-15641660
>chr10:15641710-15643699
>chr10:15643740-15644154
>chr10:15644271-15646283
>chr10:15646689-15647446
>chr10:15647581-15647738
>chr10:15647800-15648630
>chr10:15648857-15650073
>chr10:15650122-15650156
>chr10:15650256-15656145
>chr10:15656205-15658359
>chr10:15658411-15658667
>chr10:15658846-15665238
>chr10:15665333-15665589
>chr10:15665792-15666505
>chr10:15666548-15669338
>chr10:15669489-15672415
>chr10:15672529-15674766
>chr10:15674805-15680720
>chr10:15680754-15708472
>chr10:15708531-15708793
>chr10:15708838-15709564
>chr10:15709674-15711213
>chr10:15711405-15718698
>chr10:15718788-15719411
>chr10:15720233-15720290
>chr10:15720512-15720627
>chr10:15720775-15720837
>chr10:15721125-15721163
>chr10:15727026-15727153
>chr10:15727337-15727431
>chr10:15727657-15727828
>chr10:15727920-15728039
>chr10:15728115-15728784
>chr10:15728875-15728890
>chr10:15728990-15731171
>chr10:15731305-15739930
>chr10:15740147-15743307
>chr10:15743362-15745842
>chr10:15745969-15745984
>chr10:15746126-15747104
>chr10:15747206-15747554
>chr10:15748405-15759351
>chr10:15759666-15767018
>chr10:15767043-15767152
>chr10:15767483-15775135
>chr10:15775210-15790890
>chr10:15790972-15791318
>chr10:15791722-15796686
>chr10:15796823-15797673
>chr10:15798207-15798548
>chr10:15798867-15798904
>chr10:15799004-15803374
>chr10:15803766-15804009
>chr10:15806462-15807776
>chr10:15807823-15840839
>chr10:15840874-15848554
>chr10:15848835-15848986
>chr10:15850236-15850739
>chr10:15850839-15852585
>chr10:15853359-15854349
>chr10:15854402-15855056
>chr10:15855203-15857671
>chr10:15857827-15857842
>chr10:15858564-15859154
>chr10:15860613-15860753
>chr10:15861485-15861653
>chr10:15861803-15861818
>chr10:15862032-15862339
>chr10:15862361-15863972
>chr10:15864304-15866141
>chr10:15866675-15876001
>chr10:15876127-15877501
>chr10:15878349-15882990
>chr10:15883117-15883132
>chr10:15883167-15884985
>chr10:15886043-15888168
>chr10:15888677-15888700
>chr10:15889026-15890886
>chr10:15891019-15895055
>chr10:15896063-15897781
>chr10:15897881-15897897
>chr10:15898400-15899579
>chr10:15900384-15901526
>chr10:15901651-15902844
>chr10:15903018-15903255
>chr10:15903302-15905912
>chr10:15906592-15908455
>chr10:15908476-15908492
>chr10:15908677-15910614
>chr10:15910751-15912785
>chr10:15912957-15914974
>chr10:15915242-15915299
>chr10:15915339-15915475
>chr10:15915541-15917196
>chr10:15917732-15918279
>chr10:15918351-15919078
>chr10:15919148-15919776
>chr10:15921552-15921721
>chr10:15925047-15925090
>chr10:15926672-15928121
>chr10:15928772-15942348
>chr10:15942452-15970063
>chr10:15971400-15971476
>chr10:15971513-15971600
>chr10:15971643-15971693
>chr10:15972642-15972672
>chr10:15975053-15975518
>chr10:15975584-15976246
>chr10:15976266-15980113
>chr10:15980889-15982063
>chr10:15982114-15982978
>chr10:15983057-15985819
>chr10:15985919-15985934
>chr10:15986075-15986107
>chr10:15986180-16003264
>chr10:16003651-16003666
>chr10:16008234-16008260
>chr10:16008378-16011326
>chr10:16011498-16012441
>chr10:16012591-16012666
>chr10:16016909-16018201
>chr10:16018275-16033377
>chr10:16033662-16033980
>chr10:16034208-16034300
>chr10:16035556-16035614
>chr10:16037748-16045955
>chr10:16046154-16052109
>chr10:16052150-16058548
>chr10:16059342-16059377
>chr10:16059418-16059492
>chr10:16059886-16059930
>chr10:16060040-16062139
>chr10:16062187-16062372
>chr10:16062432-16064262
>chr10:16064309-16065189
>chr10:16065224-16066415
>chr10:16066490-16066716
>chr10:16066751-16066947
>chr10:16067118-16067457
>chr10:16067491-16067586
>chr10:16067626-16073982
>chr10:16074043-16075711
>chr10:16075834-16090376
>chr10:16090410-16091374
>chr10:16091427-16091992
>chr10:16092033-16093287
>chr10:16093531-16093559
>chr10:16093663-16094320
>chr10:16094372-16094814
>chr10:16094971-16097408
>chr10:16097873-16097959
>chr10:16098029-16098069
>chr10:16098749-16110667
>chr10:16110698-16110947
>chr10:16110976-16126431
>chr10:16126535-16127160
>chr10:16127268-16127648
>chr10:16127701-16128334
>chr10:16128441-16128732
>chr10:16128856-16135267
>chr10:16135281-16136588
>chr10:16136729-16147881
>chr10:16148046-16157180
>chr10:16157378-16162730
>chr10:16162908-16164314
>chr10:16164485-16169988
>chr10:16170046-16171140
>chr10:16171266-16171651
>chr10:16171723-16171776
>chr10:16171818-16172758
>chr10:16173229-16173266
>chr10:16173384-16173432
>chr10:16174836-16175023
>chr10:16175068-16175126
>chr10:16176189-16176377
>chr10:16177827-16178238
>chr10:16178276-16178348
>chr10:16181629-16182169
>chr10:16182213-16185086
>chr10:16185137-16185375
>chr10:16186106-16186150
>chr10:16186894-16188049
>chr10:16188243-16188305
>chr10:16188364-16188481
>chr10:16188560-16189144
>chr10:16189201-16189288
>chr10:16189349-16189537
>chr10:16190531-16190646
>chr10:16191062-16205741
>chr10:16206121-16206222
>chr10:16206726-16206854
>chr10:16208322-16208387
>chr10:16208433-16208589
>chr10:16208691-16208775
>chr10:16208985-16209056
>chr10:16209250-16209307
>chr10:16212116-16212164
>chr10:16213110-16213150
>chr10:16222305-16222347
>chr10:16222397-16222429
>chr10:16223058-16223121
>chr10:16223600-16223979
>chr10:16225630-16225766
>chr10:16225879-16227069
>chr10:16227153-16228113
>chr10:16228177-16228218
>chr10:16228566-16228605
>chr10:16228727-16230011
>chr10:16230140-16240210
>chr10:16240255-16242705
>chr10:16242815-16259166
>chr10:16259222-16263246
>chr10:16263347-16267021
>chr10:16267224-16267841
>chr10:16267869-16267930
>chr10:16268067-16268150
>chr10:16268415-16283822
>chr10:16283922-16285669
>chr10:16285881-16287815
>chr10:16287955-16292392
>chr10:16292442-16304997
>chr10:16305059-16305338
>chr10:16305369-16305612
>chr10:16305695-16305735
>chr10:16305867-16306194
>chr10:16307041-16307305
>chr10:16307406-16308753
>chr10:16309413-16309467
>chr10:16309704-16309789
>chr10:16309835-16309928
>chr10:16309990-16310284
>chr10:16310340-16311715
>chr10:16311765-16312057
>chr10:16312105-16312477
>chr10:16312551-16312622
>chr10:16312722-16313424
>chr10:16313808-16314700
>chr10:16314754-16320739
>chr10:16320830-16321874
>chr10:16321889-16322112
>chr10:16322234-16322624
>chr10:16322727-16322885
>chr10:16322924-16323133
>chr10:16323208-16324240
>chr10:16325949-16325978
>chr10:16326630-16327432
>chr10:16327460-16331692
>chr10:16331820-16332567
>chr10:16332616-16332993
>chr10:16333092-16333366
>chr10:16333444-16336519
>chr10:16336607-16336807
>chr10:16336826-16337354
>chr10:16337452-16337781
>chr10:16337944-16338152
>chr10:16338221-16342284
>chr10:16342338-16343185
>chr10:16343268-16358913
>chr10:16366494-16366810
>chr10:16366894-16367019
>chr10:16367200-16367247
>chr10:16367347-16367508
>chr10:16367818-16367853
>chr10:16368094-16369139
>chr10:16369198-16369290
>chr10:16369421-16369522
>chr10:16369907-16370284
>chr10:16370976-16371008
>chr10:16371212-16371289
>chr10:16371368-16371436
>chr10:16372040-16372594
>chr10:16372817-16372920
>chr10:16373208-16373801
>chr10:16374698-16374803
>chr10:16375142-16375450
>chr10:16375540-16375584
>chr10:16375634-16376023
>chr10:16376112-16376230
>chr10:16376253-16376680
>chr10:16376745-16376814
>chr10:16376961-16377121
>chr10:16377261-16377337
>chr10:16379382-16385566
>chr10:16385602-16388594
>chr10:16388744-16388787
>chr10:16388863-16389028
>chr10:16389218-16393186
>chr10:16393238-16394136
>chr10:16394194-16409234
>chr10:16409334-16411799
>chr10:16411986-16412187
>chr10:16412226-16420893
>chr10:16421021-16425731
>chr10:16425760-16432451
>chr10:16432523-16434270
>chr10:16434427-16434481
>chr10:16434640-16434709
>chr10:16434877-16435003
>chr10:16435316-16461998
>chr10:16462318-16463657
>chr10:16464087-16464925
>chr10:16465005-16466148
>chr10:16466209-16466351
>chr10:16466432-16466493
>chr10:16466497-16467268
>chr10:16467285-16478574
>chr10:16478589-16481262
>chr10:16481391-16481485
>chr10:16481736-16481928
>chr10:16482016-16482038
>chr10:16482138-16489000
>chr10:16489040-16489548
>chr10:16489587-16489846
>chr10:16490025-16490364
>chr10:16491463-16491499
>chr10:16493544-16494634
>chr10:16495012-16495402
>chr10:16495496-16495619
>chr10:16496527-16496814
>chr10:16496842-16497773
>chr10:16499400-16502424
>chr10:16502521-16502600
>chr10:16502883-16503539
>chr10:16503706-16503819
>chr10:16503866-16504065
>chr10:16504210-16504406
>chr10:16506639-16506680
>chr10:16506703-16506799
>chr10:16513891-16514144
>chr10:16514244-16514872
>chr10:16515352-16516584
>chr10:16517584-16517620
>chr10:16518509-16518678
>chr10:16519015-16519077
>chr10:16519143-16519239
>chr10:16522360-16522398
>chr10:16523996-16524107
>chr10:16524752-16524797
>chr10:16527129-16527179
>chr10:16527237-16527284
>chr10:16527402-16527466
>chr10:16527566-16527895
>chr10:16528156-16528521
>chr10:16528932-16528973
>chr10:16529224-16529668
>chr10:16529749-16529840
>chr10:16529904-16530183
>chr10:16532210-16532801
>chr10:16533022-16533326
>chr10:16533883-16534211
>chr10:16535893-16571736
>chr10:16574544-16574763
>chr10:16574869-16575025
>chr10:16575087-16575240
>chr10:16575257-16575397
>chr10:16575461-16575744
>chr10:16579054-16579218
>chr10:16579842-16581337
>chr10:16581364-16594123
>chr10:16594382-16594764
>chr10:16594891-16598844
>chr10:16599103-16601167
>chr10:16602317-16602459
>chr10:16602532-16602599
>chr10:16603847-16603933
>chr10:16603960-16613235
>chr10:16613424-16615728
>chr10:16616472-16616799
>chr10:16617311-16617934
>chr10:16618055-16638051
>chr10:16638163-16638702
>chr10:16639049-16639121
>chr10:16639159-16639829
>chr10:16639881-16641418
>chr10:16641518-16641832
>chr10:16641889-16642680
>chr10:16642852-16643217
>chr10:16643251-16649010
>chr10:16649077-16653757
>chr10:16653867-16655803
>chr10:16655897-16656057
>chr10:16656266-16656307
>chr10:16656658-16656959
>chr10:16657103-16657195
>chr10:16657492-16657536
>chr10:16657721-16657764
>chr10:16658180-16658379
>chr10:16659896-16659941
>chr10:16660819-16660848
>chr10:16661825-16661877
>chr10:16662327-16662374
>chr10:16662426-16662515
>chr10:16663574-16663649
>chr10:16663755-16663817
>chr10:16664058-16664402
>chr10:16664474-16664738
>chr10:16666927-16667011
>chr10:16667530-16682499
>chr10:16682599-16688948
>chr10:16689017-16696330
>chr10:16696601-16706961
>chr10:16707043-16707197
>chr10:16707273-16707414
>chr10:16707535-16707614
>chr10:16707824-16707862
>chr10:16708045-16708128
>chr10:16708221-16708309
>chr10:16708383-16719702
>chr10:16719755-16721717
>chr10:16721747-16721885
>chr10:16723494-16725372
>chr10:16725454-16727074
>chr10:16727208-16730160
>chr10:16731139-16731237
>chr10:16731538-16731970
>chr10:16732013-16734353
>chr10:16734391-16734446
>chr10:16734664-16734743
>chr10:16735273-16735468
>chr10:16735531-16735613
>chr10:16735643-16735746
>chr10:16735923-16735979
>chr10:16736037-16742863
>chr10:16743091-16746795
>chr10:16747307-16747386
>chr10:16747423-16747543
>chr10:16747831-16747867
>chr10:16748537-16748721
>chr10:16748907-16749475
>chr10:16749511-16750553
>chr10:16750607-16750901
>chr10:16750970-16751702
>chr10:16751759-16751964
>chr10:16752002-16752135
>chr10:16752179-16754757
>chr10:16754799-16755942
>chr10:16756164-16756253
>chr10:16756261-16756721
>chr10:16756822-16757807
>chr10:16757852-16759456
>chr10:16759526-16759596
>chr10:16759679-16762204
>chr10:16762234-16762287
>chr10:16762337-16763222
>chr10:16763646-16764607
>chr10:16764695-16772732
>chr10:16772772-16773604
>chr10:16773676-16776125
>chr10:16776182-16778277
>chr10:16778339-16779915
>chr10:16779936-16781342
>chr10:16781493-16781613
>chr10:16781784-16781878
>chr10:16781912-16785380
>chr10:16785425-16797183
>chr10:16797239-16797393
>chr10:16797454-16797736
>chr10:16798059-16805191
>chr10:16805291-16808743
>chr10:16808769-16808791
>chr10:16808891-16812146
>chr10:16812209-16826254
>chr10:16826289-16839881
>chr10:16839982-16849861
>chr10:16850009-16851136
>chr10:16851219-16854046
>chr10:16854275-16862163
>chr10:16862202-16862272
>chr10:16862469-16862561
>chr10:16862705-16864912
>chr10:16864945-16868719
>chr10:16868861-16868925
>chr10:16870228-16872003
>chr10:16872170-16873392
>chr10:16873417-16875302
>chr10:16876866-16887485
>chr10:16887875-16888864
>chr10:16889464-16891639
>chr10:16892075-16895210
>chr10:16895328-16896620
>chr10:16896861-16902775
>chr10:16903296-16903363
>chr10:16903479-16903570
>chr10:16904177-16904263
>chr10:16904324-16904513
>chr10:16904562-16904883
>chr10:16904942-16918732
>chr10:16918882-16921348
>chr10:16921867-16921934
>chr10:16921992-16922313
>chr10:16922740-16922826
>chr10:16922885-16922917
>chr10:16922956-16923076
>chr10:16923125-16923446
>chr10:16923505-16926525
>chr10:16926965-16927204
>chr10:16927741-16927914
>chr10:16928209-16928290
>chr10:16928326-16928425
>chr10:16928471-16928556
>chr10:16928785-16928889
>chr10:16928932-16929128
>chr10:16929194-16929230
>chr10:16929358-16930166
>chr10:16930245-16930346
>chr10:16931165-16931943
>chr10:16931971-16932037
>chr10:16932244-16932428
>chr10:16932472-16932578
>chr10:16932836-16933141
>chr10:16933162-16933213
>chr10:16933271-16933392
>chr10:16933570-16934831
>chr10:16934918-16935014
>chr10:16935212-16936009
>chr10:16936548-16936737
>chr10:16937446-16937620
>chr10:16937888-16937984
>chr10:16938154-16938204
>chr10:16938932-16939014
>chr10:16939398-16939509
>chr10:16939538-16939777
>chr10:16940139-16940256
>chr10:16940499-16940707
>chr10:16940785-16941056
>chr10:16941192-16941887
>chr10:16942107-16942211
>chr10:16942312-16942363
>chr10:16943544-16943589
>chr10:16943882-16945644
>chr10:16945744-16945808
>chr10:16945844-16949882
>chr10:16950134-16950268
>chr10:16950741-16950908
>chr10:16951383-16951595
>chr10:16951695-16951726
>chr10:16951801-16952003
>chr10:16952060-16953413
>chr10:16953473-16953506
>chr10:16953606-16959932
>chr10:16960079-16960482
>chr10:16960595-16961015
>chr10:16961087-16962019
>chr10:16962211-16962395
>chr10:16962442-16962837
>chr10:16962858-16962909
>chr10:16963343-16963485
>chr10:16963578-16963788
>chr10:16963846-16963967
>chr10:16964129-16965391
>chr10:16965478-16965574
>chr10:16965772-16966569
>chr10:16967108-16967297
>chr10:16968013-16968187
>chr10:16968455-16968551
>chr10:16968721-16968771
>chr10:16969500-16969582
>chr10:16969966-16970077
>chr10:16970106-16970345
>chr10:16970966-16971083
>chr10:16971325-16971533
>chr10:16971633-16971683
>chr10:16972327-16972444
>chr10:16972686-16972894
>chr10:16972970-16973162
>chr10:16973395-16973577
>chr10:16973812-16974083
>chr10:16974220-16974915
>chr10:16975340-16975391
>chr10:16976910-16979123
>chr10:16979518-16979563
>chr10:16979855-16981156
>chr10:16981373-16988564
>chr10:16988685-16988795
>chr10:16988969-16989421
>chr10:16989480-16994997
>chr10:16995267-16995401
>chr10:16995871-16995963
>chr10:16996511-16996718
>chr10:16996902-16997189
>chr10:16997242-16997978
>chr10:16998070-16999656
>chr10:16999756-17009014
>chr10:17009078-17009148
>chr10:17009206-17022698
>chr10:17022755-17023322
>chr10:17023629-17024307
>chr10:17024360-17025098
>chr10:17025163-17027450
>chr10:17027550-17030917
>chr10:17031049-17033265
>chr10:17033329-17033399
>chr10:17033456-17049556
>chr10:17049613-17051196
>chr10:17051388-17052069
>chr10:17052136-17053029
>chr10:17053129-17054052
>chr10:17054125-17055351
>chr10:17055728-17060819
>chr10:17061286-17061737
>chr10:17061802-17062204
>chr10:17062303-17062710
>chr10:17062813-17063228
>chr10:17063375-17066493
>chr10:17066593-17066941
>chr10:17066985-17067016
>chr10:17067080-17069954
>chr10:17070006-17070086
>chr10:17070189-17070334
>chr10:17071222-17074617
>chr10:17074667-17074745
>chr10:17074850-17074924
>chr10:17075882-17078660
>chr10:17078823-17079242
>chr10:17079314-17080246
>chr10:17080460-17080613
>chr10:17080669-17081135
>chr10:17081192-17081311
>chr10:17081486-17082754
>chr10:17082841-17082937
>chr10:17083135-17083937
>chr10:17084327-17086756
>chr10:17086810-17086938
>chr10:17088777-17089015
>chr10:17089247-17089364
>chr10:17090096-17090261
>chr10:17090796-17090846
>chr10:17091763-17091845
>chr10:17092229-17092607
>chr10:17093212-17096249
>chr10:17096449-17098757
>chr10:17098789-17099093
>chr10:17099148-17101332
>chr10:17101380-17109710
>chr10:17109932-17110383
>chr10:17110508-17116900
>chr10:17116936-17126778
>chr10:17126925-17127341
>chr10:17127443-17127515
>chr10:17127589-17127753
>chr10:17127806-17127863
>chr10:17127949-17128351
>chr10:17128416-17128867
>chr10:17129102-17129234
>chr10:17129290-17129698
>chr10:17130100-17130907
>chr10:17130981-17131371
>chr10:17131458-17131525
>chr10:17131752-17132432
>chr10:17133621-17133768
>chr10:17134994-17135065
>chr10:17135245-17135300
>chr10:17135375-17135616
>chr10:17136676-17152102
>chr10:17152339-17152412
>chr10:17153848-17155689
>chr10:17155820-17159505
>chr10:17159555-17160947
>chr10:17161204-17163006
>chr10:17163106-17163522
>chr10:17163550-17164305
>chr10:17164714-17164751
>chr10:17164782-17165585
>chr10:17165711-17165750
>chr10:17167494-17167627
>chr10:17168738-17168799
>chr10:17170064-17170162
>chr10:17171708-17171758
>chr10:17171815-17172007
>chr10:17175972-17176119
>chr10:17176217-17176819
>chr10:17176939-17177875
>chr10:17178595-17178695
>chr10:17178863-17179382
>chr10:17179880-17194299
>chr10:17195062-17196876
>chr10:17196899-17200835
>chr10:17200888-17201162
>chr10:17201243-17201391
>chr10:17201530-17222249
>chr10:17222349-17227891
>chr10:17228123-17229670
>chr10:17230466-17230666
>chr10:17230752-17230780
>chr10:17230811-17230849
>chr10:17230881-17230924
>chr10:17231118-17231146
>chr10:17231175-17231431
>chr10:17231688-17231813
>chr10:17231893-17232000
>chr10:17232074-17232352
>chr10:17232568-17232678
>chr10:17232718-17232763
>chr10:17233053-17233093
>chr10:17233474-17233625
>chr10:17233925-17234007
>chr10:17234239-17234274
>chr10:17234662-17239123
>chr10:17239177-17240384
>chr10:17240459-17249474
>chr10:17249827-17249871
>chr10:17249925-17250559
>chr10:17250588-17255813
>chr10:17255853-17256111
>chr10:17256160-17256854
>chr10:17257060-17257209
>chr10:17257394-17260527
>chr10:17260637-17260794
>chr10:17260884-17260955
>chr10:17261185-17261276
>chr10:17261368-17261427
>chr10:17261488-17261522
>chr10:17262111-17262140
>chr10:17262907-17262973
>chr10:17263122-17263193
>chr10:17263884-17263935
>chr10:17264015-17264173
>chr10:17264540-17264583
>chr10:17264769-17265597
>chr10:17265732-17266134
>chr10:17266171-17271787
>chr10:17271843-17272226
>chr10:17272252-17272644
>chr10:17272699-17275100
>chr10:17276517-17278050
>chr10:17278105-17280486
>chr10:17280549-17283128
>chr10:17283150-17283383
>chr10:17283435-17287733
>chr10:17287862-17290160
>chr10:17290204-17290547
>chr10:17290986-17291745
>chr10:17291802-17291933
>chr10:17291981-17292616
>chr10:17292649-17293126
>chr10:17293156-17293382
>chr10:17293440-17293803
>chr10:17293870-17294284
>chr10:17294347-17294760
>chr10:17294798-17296553
>chr10:17296589-17300272
>chr10:17300806-17301082
>chr10:17301116-17301350
>chr10:17301442-17301529
>chr10:17301581-17301664
>chr10:17301747-17302392
>chr10:17302649-17303644
>chr10:17303706-17305756
>chr10:17306058-17307519
>chr10:17307598-17313477
>chr10:17313524-17313592
>chr10:17314125-17315902
>chr10:17315946-17318361
>chr10:17318426-17321497
>chr10:17321670-17322042
>chr10:17322142-17322157
>chr10:17322281-17327383
>chr10:17327606-17332432
>chr10:17332505-17334694
>chr10:17334907-17335076
>chr10:17335194-17335302
>chr10:17335627-17336646
>chr10:17336679-17336759
>chr10:17336856-17337659
>chr10:17337675-17345508
>chr10:17345563-17345578
>chr10:17345696-17347153
>chr10:17347299-17354186
>chr10:17354238-17364104
>chr10:17364197-17364523
>chr10:17365937-17368654
>chr10:17368834-17369673
>chr10:17369998-17373335
>chr10:17373524-17382225
>chr10:17382435-17382851
>chr10:17382943-17384521
>chr10:17384573-17390716
>chr10:17390805-17390852
>chr10:17391189-17393580
>chr10:17393630-17394241
>chr10:17395795-17396876
>chr10:17397135-17402739
>chr10:17402875-17402890
>chr10:17402935-17403766
>chr10:17403825-17403915
>chr10:17404049-17407591
>chr10:17407710-17408778
>chr10:17408826-17408961
>chr10:17409113-17409221
>chr10:17409557-17410044
>chr10:17410082-17410532
>chr10:17410571-17411399
>chr10:17411471-17412738
>chr10:17412788-17412996
>chr10:17413074-17413209
>chr10:17413305-17427510
>chr10:17427755-17428201
>chr10:17428232-17430591
>chr10:17430619-17441073
>chr10:17441146-17477911
>chr10:17477956-17478111
>chr10:17478160-17478280
>chr10:17478326-17482962
>chr10:17483062-17483589
>chr10:17485257-17485304
>chr10:17485773-17486243
>chr10:17486396-17486435
>chr10:17487792-17487872
>chr10:17488301-17489844
>chr10:17490007-17496610
>chr10:17496730-17506255
>chr10:17506381-17508965
>chr10:17509371-17511421
>chr10:17511648-17512020
>chr10:17512828-17512901
>chr10:17513764-17513965
>chr10:17514440-17514833
>chr10:17515437-17515949
>chr10:17516004-17516245
>chr10:17516442-17516714
>chr10:17516762-17516803
>chr10:17517402-17519264
>chr10:17519364-17524420
>chr10:17524572-17525132
>chr10:17525165-17525643
>chr10:17525669-17525712
>chr10:17525790-17527466
>chr10:17528153-17528193
>chr10:17528422-17528477
>chr10:17528779-17528836
>chr10:17530047-17530102
>chr10:17530404-17530461
>chr10:17534341-17534401
>chr10:17534618-17540344
>chr10:17541124-17541339
>chr10:17544073-17544312
>chr10:17544814-17544933
>chr10:17545839-17546172
>chr10:17547151-17547227
>chr10:17548420-17548737
>chr10:17548849-17548884
>chr10:17549273-17549483
>chr10:17549678-17550029
>chr10:17550036-17550383
>chr10:17550487-17551360
>chr10:17551619-17552943
>chr10:17553043-17554090
>chr10:17554209-17555361
>chr10:17555493-17562674
>chr10:17562762-17562843
>chr10:17562911-17562926
>chr10:17563067-17564166
>chr10:17564280-17565548
>chr10:17565678-17566785
>chr10:17566957-17580340
>chr10:17580440-17598449
>chr10:17599899-17601712
>chr10:17602707-17602746
>chr10:17602899-17603369
>chr10:17603838-17603885
>chr10:17607783-17607881
>chr10:17607946-17608031
>chr10:17609429-17609469
>chr10:17609644-17609725
>chr10:17609899-17609951
>chr10:17610360-17610424
>chr10:17613199-17613274
>chr10:17616169-17616205
>chr10:17616556-17616571
>chr10:17617970-17618520
>chr10:17618568-17619059
>chr10:17619114-17627934
>chr10:17627948-17629623
>chr10:17629736-17629848
>chr10:17629876-17630619
>chr10:17630675-17657513
>chr10:17657613-17657628
>chr10:17657645-17674880
>chr10:17674909-17675979
>chr10:17676100-17676115
>chr10:17676189-17677405
>chr10:17677439-17677812
>chr10:17677922-17678121
>chr10:17678661-17679170
>chr10:17679254-17679311
>chr10:17680189-17680506
>chr10:17686178-17686225
>chr10:17687441-17687484
>chr10:17689079-17689288
>chr10:17689337-17689919
>chr10:17690011-17690181
>chr10:17690213-17690653
>chr10:17690686-17690859
>chr10:17690901-17692242
>chr10:17692292-17696697
>chr10:17696761-17697235
>chr10:17698338-17702961
>chr10:17702998-17735059
>chr10:17735091-17747005
>chr10:17747164-17754301
>chr10:17754477-17755727
>chr10:17755991-17764323
>chr10:17764577-17764594
>chr10:17764665-17768805
>chr10:17768841-17774976
>chr10:17775008-17780418
>chr10:17781552-17781637
>chr10:17781857-17782267
>chr10:17782300-17782333
>chr10:17783444-17783459
>chr10:17783711-17784222
>chr10:17784393-17784586
>chr10:17784733-17784816
>chr10:17784972-17785015
>chr10:17785054-17785102
>chr10:17786665-17787051
>chr10:17791838-17792584
>chr10:17792818-17792848
>chr10:17792890-17792998
>chr10:17793031-17793150
>chr10:17793346-17795038
>chr10:17796034-17796410
>chr10:17796465-17799597
>chr10:17799645-17822908
>chr10:17822943-17833258
>chr10:17833298-17833347
>chr10:17833522-17833894
>chr10:17838844-17839165
>chr10:17840382-17840418
>chr10:17840444-17840525
>chr10:17843359-17843499
>chr10:17843628-17843686
>chr10:17844762-17845333
>chr10:17845467-17846280
>chr10:17846708-17846809
>chr10:17846844-17846884
>chr10:17847187-17868165
>chr10:17868308-17869693
>chr10:17869731-17869885
>chr10:17871204-17871325
>chr10:17871432-17872696
>chr10:17872861-17873777
>chr10:17873827-17873908
>chr10:17874692-17877928
>chr10:17878244-17880211
>chr10:17880432-17881152
>chr10:17881179-17881337
>chr10:17881432-17885141
>chr10:17885164-17888192
>chr10:17892781-17893766
>chr10:17893844-17894053
>chr10:17894294-17904150
>chr10:17904275-17904292
>chr10:17904325-17930908
>chr10:17931033-17932748
>chr10:17932891-17934332
>chr10:17934491-17934550
>chr10:17935043-17935090
>chr10:17938975-17941901
>chr10:17942028-17942552
>chr10:17942762-17942869
>chr10:17943007-17944110
>chr10:17944210-17946742
>chr10:17946842-17948799
>chr10:17948824-17948993
>chr10:17949121-17950257
>chr10:17950382-17964861
>chr10:17964961-17967140
>chr10:17967227-17967450
>chr10:17967497-17967845
>chr10:17967903-17969051
>chr10:17969463-17970603
>chr10:17970686-17970842
>chr10:17970981-17971038
>chr10:17971352-17975902
>chr10:17975940-17979038
>chr10:17979189-17982351
>chr10:17982533-17995287
>chr10:17995352-17995385
>chr10:17995953-18007475
>chr10:18008024-18008126
>chr10:18008285-18008390
>chr10:18010291-18010434
>chr10:18010625-18010992
>chr10:18011106-18011293
>chr10:18011462-18011537
>chr10:18011606-18011686
>chr10:18011725-18012140
>chr10:18012869-18012944
>chr10:18014242-18014307
>chr10:18014823-18014944
>chr10:18018545-18018646
>chr10:18018714-18018892
>chr10:18019025-18019371
>chr10:18019550-18019747
>chr10:18020011-18042860
>chr10:18043093-18043244
>chr10:18044539-18045349
>chr10:18045445-18045593
>chr10:18045664-18045755
>chr10:18045803-18070708
>chr10:18071021-18073050
>chr10:18073239-18082086
>chr10:18082297-18090663
>chr10:18090763-18096416
>chr10:18098419-18098451
>chr10:18098730-18098788
>chr10:18098828-18101029
>chr10:18101089-18101558
>chr10:18101647-18101797
>chr10:18101864-18103661
>chr10:18103728-18110957
>chr10:18111013-18111108
>chr10:18111168-18112448
>chr10:18112812-18115239
>chr10:18115272-18117553
>chr10:18117579-18122874
>chr10:18122973-18123490
>chr10:18123536-18124055
>chr10:18125556-18125632
>chr10:18125837-18125921
>chr10:18126520-18127051
>chr10:18127263-18128393
>chr10:18128773-18128857
>chr10:18129098-18129236
>chr10:18129366-18129417
>chr10:18134725-18137920
>chr10:18139635-18139885
>chr10:18141795-18141961
>chr10:18142835-18142870
>chr10:18142974-18143390
>chr10:18145047-18145105
>chr10:18146037-18146238
>chr10:18147507-18151575
>chr10:18151600-18151903
>chr10:18151935-18152557
>chr10:18152611-18153146
>chr10:18153184-18154112
>chr10:18154146-18154379
>chr10:18154448-18154521
>chr10:18154701-18156864
>chr10:18156919-18158813
>chr10:18159001-18159129
>chr10:18159164-18159232
>chr10:18159285-18159370
>chr10:18159408-18160123
>chr10:18160195-18160282
>chr10:18160477-18160993
>chr10:18161232-18161714
>chr10:18161916-18162654
>chr10:18162750-18162859
>chr10:18163381-18166605
>chr10:18166639-18171914
>chr10:18172636-18172847
>chr10:18172916-18173061
>chr10:18173111-18173586
>chr10:18173661-18173720
>chr10:18173842-18174128
>chr10:18174250-18174514
>chr10:18174624-18174764
>chr10:18174920-18174975
>chr10:18175205-18175675
>chr10:18176171-18176199
>chr10:18176325-18176646
>chr10:18176825-18177538
>chr10:18177593-18177970
>chr10:18178053-18178374
>chr10:18178981-18179100
>chr10:18181412-18182627
>chr10:18182697-18183355
>chr10:18183496-18183752
>chr10:18183842-18186333
>chr10:18186395-18186443
>chr10:18186505-18188703
>chr10:18188767-18189194
>chr10:18191452-18191751
>chr10:18191887-18200493
>chr10:18200593-18200610
>chr10:18200763-18202197
>chr10:18202346-18203688
>chr10:18203857-18205983
>chr10:18206091-18206807
>chr10:18207051-18207175
>chr10:18207291-18208156
>chr10:18208335-18208350
>chr10:18208545-18208713
>chr10:18209275-18209336
>chr10:18210303-18210360
>chr10:18210707-18225257
>chr10:18226071-18226111
>chr10:18228376-18228426
>chr10:18229010-18229062
>chr10:18230140-18230219
>chr10:18230419-18230452
>chr10:18230795-18231040
>chr10:18231086-18231146
>chr10:18231437-18231585
>chr10:18232289-18232427
>chr10:18232476-18232663
>chr10:18232802-18234949
>chr10:18235006-18235063
>chr10:18235128-18235448
>chr10:18235560-18235667
>chr10:18236018-18236103
>chr10:18236834-18239439
>chr10:18239554-18242008
>chr10:18242069-18244208
>chr10:18245104-18245149
>chr10:18246231-18246438
>chr10:18246698-18246809
>chr10:18246910-18246940
>chr10:18247032-18247082
>chr10:18247129-18247244
>chr10:18247539-18247622
>chr10:18248091-18248175
>chr10:18248544-18248612
>chr10:18248651-18250423
>chr10:18250526-18254218
>chr10:18254287-18255429
>chr10:18255440-18256159
>chr10:18256210-18258143
>chr10:18258317-18261033
>chr10:18261115-18277706
>chr10:18277733-18280493
>chr10:18280627-18281004
>chr10:18281190-18319568
>chr10:18319804-18320363
>chr10:18320418-18320433
>chr10:18320533-18326120
>chr10:18326197-18326675
>chr10:18326729-18331401
>chr10:18331555-18331605
>chr10:18331628-18334271
>chr10:18334299-18335752
>chr10:18336029-18336087
>chr10:18336912-18337066
>chr10:18337451-18337493
>chr10:18337834-18337971
>chr10:18338027-18338129
>chr10:18338334-18338364
>chr10:18338533-18338613
>chr10:18344002-18344040
>chr10:18344535-18344569
>chr10:18344706-18344960
>chr10:18345040-18345173
>chr10:18345966-18349626
>chr10:18349745-18351059
>chr10:18353299-18353474
>chr10:18355735-18356220
>chr10:18356314-18374389
>chr10:18374888-18375036
>chr10:18376553-18376722
>chr10:18376987-18380735
>chr10:18381749-18381799
>chr10:18382137-18382239
>chr10:18382312-18382476
>chr10:18382649-18382683
>chr10:18382798-18382985
>chr10:18383133-18383315
>chr10:18383419-18383577
>chr10:18383782-18383835
>chr10:18383905-18383934
>chr10:18384010-18390902
>chr10:18390945-18391419
>chr10:18391593-18391707
>chr10:18392164-18392230
>chr10:18392675-18392745
>chr10:18393303-18393338
>chr10:18393390-18396611
>chr10:18397104-18397672
>chr10:18397734-18398990
>chr10:18399077-18399328
>chr10:18399406-18399676
>chr10:18399757-18399820
>chr10:18399879-18399976
>chr10:18400168-18400434
>chr10:18400520-18401214
>chr10:18406731-18406799
>chr10:18407199-18407342
>chr10:18408412-18408441
>chr10:18409594-18409789
>chr10:18410020-18410052
>chr10:18410477-18410514
>chr10:18410619-18410668
>chr10:18410724-18411255
>chr10:18412158-18412333
>chr10:18412536-18412590
>chr10:18412937-18413173
>chr10:18413212-18413621
>chr10:18413689-18413788
>chr10:18414001-18414041
>chr10:18414138-18426225
>chr10:18426325-18429740
>chr10:18429835-18429867
>chr10:18429903-18447860
>chr10:18447891-18450850
>chr10:18450877-18451953
>chr10:18452384-18460373
>chr10:18460599-18464096
>chr10:18464128-18474176
>chr10:18474721-18475009
>chr10:18475293-18476481
>chr10:18476514-18478327
>chr10:18478382-18481075
>chr10:18481127-18482052
>chr10:18482100-18482487
>chr10:18482550-18482761
>chr10:18483062-18483397
>chr10:18483435-18483859
>chr10:18484393-18484591
>chr10:18486547-18486710
>chr10:18486945-18487036
>chr10:18487149-18487651
>chr10:18487699-18490225
>chr10:18490262-18508005
>chr10:18508041-18511413
>chr10:18511446-18512342
>chr10:18512442-18513399
>chr10:18514129-18514199
>chr10:18514832-18514897
>chr10:18515033-18515223
>chr10:18515324-18516253
>chr10:18516265-18517210
>chr10:18517790-18517830
>chr10:18517969-18518045
>chr10:18518305-18518337
>chr10:18518475-18518622
>chr10:18518757-18518940
>chr10:18519509-18519568
>chr10:18521445-18523424
>chr10:18523603-18530940
>chr10:18531057-18533810
>chr10:18533848-18535056
>chr10:18535125-18536653
>chr10:18537066-18537994
>chr10:18538027-18538232
>chr10:18538304-18538936
>chr10:18538984-18547614
>chr10:18547780-18549022
>chr10:18549060-18550813
>chr10:18552338-18552943
>chr10:18552974-18554826
>chr10:18554874-18556701
>chr10:18556820-18557472
>chr10:18557572-18558888
>chr10:18559049-18563154
>chr10:18563180-18580884
>chr10:18580963-18583421
>chr10:18583463-18583821
>chr10:18583919-18584720
>chr10:18584777-18590097
>chr10:18590172-18590313
>chr10:18590342-18591364
>chr10:18591423-18593219
>chr10:18593262-18593485
>chr10:18593583-18598945
>chr10:18600402-18600780
>chr10:18600879-18603666
>chr10:18604426-18618543
>chr10:18618670-18636432
>chr10:18636659-18648694
>chr10:18648764-18648832
>chr10:18649014-18649098
>chr10:18649498-18649541
>chr10:18649596-18659232
>chr10:18659916-18661929
>chr10:18662013-18662047
>chr10:18663392-18663434
>chr10:18663580-18663770
>chr10:18663851-18664181
>chr10:18671145-18671244
>chr10:18673825-18673904
>chr10:18679492-18679531
>chr10:18679608-18680345
>chr10:18681858-18681952
>chr10:18682149-18682215
>chr10:18682479-18682515
>chr10:18682618-18682698
>chr10:18682795-18682929
>chr10:18683059-18683142
>chr10:18683471-18683721
>chr10:18683826-18684209
>chr10:18684407-18684471
>chr10:18684533-18685925
>chr10:18686080-18686176
>chr10:18686204-18687157
>chr10:18687214-18689380
>chr10:18689432-18689812
>chr10:18690751-18691264
>chr10:18691652-18691733
>chr10:18691754-18691781
>chr10:18691870-18691965
>chr10:18692258-18692291
>chr10:18692474-18692547
>chr10:18692609-18692737
>chr10:18692772-18692825
>chr10:18692922-18692958
>chr10:18693047-18693182
>chr10:18693361-18693400
>chr10:18693451-18693484
>chr10:18694048-18694567
>chr10:18695028-18695086
>chr10:18695562-18696392
>chr10:18696547-18698016
>chr10:18698563-18704734
>chr10:18704983-18704998
>chr10:18705066-18707613
>chr10:18707662-18708728
>chr10:18708760-18708839
>chr10:18708955-18709070
>chr10:18710007-18711486
>chr10:18711586-18716289
>chr10:18716315-18716861
>chr10:18716967-18719014
>chr10:18719073-18722635
>chr10:18722735-18731591
>chr10:18731744-18732579
>chr10:18732746-18732843
>chr10:18732892-18733002
>chr10:18734726-18734760
>chr10:18734804-18735724
>chr10:18735968-18737593
>chr10:18737672-18737717
>chr10:18737875-18737961
>chr10:18738204-18738276
>chr10:18738403-18738519
>chr10:18741441-18741490
>chr10:18741815-18742124
>chr10:18743307-18743464
>chr10:18744210-18744265
>chr10:18745129-18745381
>chr10:18745430-18745513
>chr10:18745653-18745762
>chr10:18745887-18746166
>chr10:18746437-18746569
>chr10:18746595-18746666
>chr10:18746730-18748624
>chr10:18748677-18749702
>chr10:18749819-18751256
>chr10:18751303-18751862
>chr10:18752429-18754519
>chr10:18754592-18754799
>chr10:18755047-18755141
>chr10:18755276-18755591
>chr10:18755849-18755904
>chr10:18757952-18758184
>chr10:18761786-18767295
>chr10:18767494-18775876
>chr10:18775916-18776891
>chr10:18776997-18779482
>chr10:18779974-18780341
>chr10:18780681-18780833
>chr10:18781112-18781149
>chr10:18781238-18783334
>chr10:18783374-18783426
>chr10:18783526-18783541
>chr10:18783681-18792112
>chr10:18792189-18792341
>chr10:18792408-18792478
>chr10:18792574-18792610
>chr10:18792916-18792980
>chr10:18793797-18794139
>chr10:18794313-18794459
>chr10:18794686-18794722
>chr10:18795536-18795628
>chr10:18795669-18795718
>chr10:18795769-18795897
>chr10:18796764-18796801
>chr10:18796973-18797032
>chr10:18797102-18797178
>chr10:18797500-18799281
>chr10:18799324-18804366
>chr10:18804380-18807055
>chr10:18807172-18807646
>chr10:18808145-18808346
>chr10:18808652-18808749
>chr10:18808921-18808962
>chr10:18810437-18810534
>chr10:18810554-18821279
>chr10:18821299-18826077
>chr10:18826177-18834565
>chr10:18834613-18834763
>chr10:18835740-18836015
>chr10:18836169-18848079
>chr10:18848129-18848261
>chr10:18848327-18848370
>chr10:18849825-18851403
>chr10:18851570-18851786
>chr10:18851831-18851996
>chr10:18852066-18852189
>chr10:18852256-18852386
>chr10:18852467-18852584
>chr10:18852818-18852881
>chr10:18852985-18853027
>chr10:18853186-18853292
>chr10:18853447-18853742
>chr10:18853891-18854064
>chr10:18854226-18854567
>chr10:18854706-18854962
>chr10:18855006-18855249
>chr10:18855409-18855635
>chr10:18856063-18856137
>chr10:18856200-18856241
>chr10:18856280-18856393
>chr10:18856531-18857103
>chr10:18857135-18857384
>chr10:18857763-18857837
>chr10:18857887-18858045
>chr10:18858856-18858936
>chr10:18859071-18859224
>chr10:18859326-18859846
>chr10:18859875-18860965
>chr10:18861094-18861663
>chr10:18862099-18862166
>chr10:18862403-18862445
>chr10:18863279-18863326
>chr10:18863461-18863517
>chr10:18863628-18863757
>chr10:18863848-18863946
>chr10:18864089-18864164
>chr10:18864303-18864389
>chr10:18864463-18864569
>chr10:18865224-18865329
>chr10:18869482-18869568
>chr10:18869788-18870278
>chr10:18870313-18870520
>chr10:18870648-18870742
>chr10:18871280-18871502
>chr10:18871743-18871791
>chr10:18871962-18871978
>chr10:18872318-18874377
>chr10:18874569-18874615
>chr10:18874728-18884182
>chr10:18884326-18884454
>chr10:18885814-18888196
>chr10:18888211-18891278
>chr10:18891332-18893339
>chr10:18893380-18895681
>chr10:18895811-18897208
>chr10:18897242-18897501
>chr10:18897547-18899400
>chr10:18899475-18899587
>chr10:18900940-18902532
>chr10:18902573-18903096
>chr10:18903227-18903796
>chr10:18903935-18903978
>chr10:18904069-18904099
>chr10:18904124-18904994
>chr10:18905016-18906116
>chr10:18906401-18914706
>chr10:18915104-18915138
>chr10:18915231-18915287
>chr10:18915465-18915555
>chr10:18915620-18915669
>chr10:18915711-18915797
>chr10:18916152-18916189
>chr10:18917812-18920689
>chr10:18920783-18920929
>chr10:18923760-18923810
>chr10:18926138-18926192
>chr10:18926243-18926559
>chr10:18926641-18926874
>chr10:18927441-18927530
>chr10:18927716-18929716
>chr10:18930376-18930440
>chr10:18930965-18935984
>chr10:18936117-18938435
>chr10:18938568-18940019
>chr10:18940119-18940841
>chr10:18941041-18941290
>chr10:18941347-18942871
>chr10:18942950-18943111
>chr10:18943999-18949255
>chr10:18949355-18969363
>chr10:18969599-18977731
>chr10:18977987-18982426
>chr10:18984021-18984230
>chr10:18984773-18984890
>chr10:18985095-18985217
>chr10:18985281-18985534
>chr10:18985813-18987221
>chr10:18987365-19016029
>chr10:19016303-19016360
>chr10:19016433-19016474
>chr10:19016549-19016779
>chr10:19017000-19017089
>chr10:19017213-19017262
>chr10:19017428-19018470
>chr10:19018515-19018865
>chr10:19018885-19020743
>chr10:19020879-19023907
>chr10:19024664-19024699
>chr10:19024918-19025092
>chr10:19026664-19027518
>chr10:19027705-19027790
>chr10:19027877-19028084
>chr10:19028189-19028418
>chr10:19028540-19029074
>chr10:19029090-19030474
>chr10:19030503-19032097
>chr10:19032153-19033548
>chr10:19033622-19033998
>chr10:19034042-19034273
>chr10:19034700-19034764
>chr10:19035337-19035382
>chr10:19035592-19035759
>chr10:19035882-19036311
>chr10:19036342-19036563
>chr10:19036615-19036676
>chr10:19037063-19037243
>chr10:19038262-19038440
>chr10:19038476-19039419
>chr10:19039503-19039710
>chr10:19039917-19040202
>chr10:19040472-19040521
>chr10:19040854-19040926
>chr10:19040976-19043403
>chr10:19043449-19045927
>chr10:19045996-19046079
>chr10:19046225-19046622
>chr10:19046867-19050153
>chr10:19050233-19063739
>chr10:19063980-19071329
>chr10:19071493-19072064
>chr10:19072187-19072551
>chr10:19073315-19073444
>chr10:19073789-19074226
>chr10:19074381-19074507
>chr10:19074536-19074652
>chr10:19074707-19074842
>chr10:19078226-19078345
>chr10:19081354-19082363
>chr10:19082403-19082907
>chr10:19082951-19083302
>chr10:19083861-19083945
>chr10:19084019-19084077
>chr10:19084513-19084564
>chr10:19084587-19084680
>chr10:19084721-19084988
>chr10:19085360-19085392
>chr10:19085733-19085857
>chr10:19087369-19087607
>chr10:19088918-19088995
>chr10:19089637-19089695
>chr10:19089828-19089860
>chr10:19089948-19097829
>chr10:19099096-19102310
>chr10:19102410-19102426
>chr10:19102530-19108114
>chr10:19111222-19111268
>chr10:19112654-19112785
>chr10:19113296-19116929
>chr10:19116990-19117065
>chr10:19118393-19118439
>chr10:19119168-19119313
>chr10:19120337-19120517
>chr10:19120579-19120673
>chr10:19121666-19121735
>chr10:19121810-19123505
>chr10:19126706-19126753
>chr10:19127030-19127063
>chr10:19128243-19128337
>chr10:19128451-19128653
>chr10:19128705-19129157
>chr10:19129494-19129526
>chr10:19129718-19129844
>chr10:19130013-19130062
>chr10:19130121-19130161
>chr10:19132148-19132634
>chr10:19133184-19133530
>chr10:19133704-19133971
>chr10:19134070-19134361
>chr10:19134403-19135328
>chr10:19135367-19135727
>chr10:19135793-19136356
>chr10:19136408-19136549
>chr10:19136638-19136754
>chr10:19136867-19136921
>chr10:19137000-19137740
>chr10:19137896-19138267
>chr10:19138339-19138420
>chr10:19138641-19139473
>chr10:19139504-19140436
>chr10:19140544-19140710
>chr10:19140805-19140903
>chr10:19140978-19141042
>chr10:19141571-19141698
>chr10:19142567-19142726
>chr10:19142807-19142964
>chr10:19142987-19146542
>chr10:19146579-19148924
>chr10:19149799-19149925
>chr10:19149968-19150089
>chr10:19150139-19152905
>chr10:19153286-19153423
>chr10:19154252-19154329
>chr10:19155026-19155201
>chr10:19156321-19156486
>chr10:19156531-19157156
>chr10:19157389-19157406
>chr10:19157506-19157637
>chr10:19157689-19158691
>chr10:19158743-19161752
>chr10:19162869-19171632
>chr10:19171788-19171885
>chr10:19172241-19172550
>chr10:19175486-19175818
>chr10:19175932-19176283
>chr10:19176414-19184405
>chr10:19184500-19184670
>chr10:19184831-19185593
>chr10:19185693-19186916
>chr10:19188039-19198071
>chr10:19198464-19199516
>chr10:19199810-19199866
>chr10:19200250-19200394
>chr10:19200511-19200812
>chr10:19200855-19200928
>chr10:19200985-19201365
>chr10:19201499-19201623
>chr10:19201669-19201730
>chr10:19203067-19203104
>chr10:19204012-19204294
>chr10:19204728-19204763
>chr10:19204850-19204903
>chr10:19205213-19205258
>chr10:19205357-19205417
>chr10:19206017-19206057
>chr10:19206503-19206570
>chr10:19206663-19206899
>chr10:19206981-19207180
>chr10:19207508-19207591
>chr10:19208083-19208139
>chr10:19208265-19208355
>chr10:19208628-19208681
>chr10:19209066-19209114
>chr10:19209350-19209393
>chr10:19209636-19209828
>chr10:19210424-19210514
>chr10:19210576-19210767
>chr10:19210833-19211081
>chr10:19211710-19211778
>chr10:19211831-19212117
>chr10:19212191-19212625
>chr10:19213243-19213435
>chr10:19214013-19214103
>chr10:19214188-19214471
>chr10:19214545-19214810
>chr10:19214876-19214908
>chr10:19215197-19215573
>chr10:19215641-19215786
>chr10:19216491-19216605
>chr10:19216671-19216858
>chr10:19217041-19217395
>chr10:19217684-19218270
>chr10:19218315-19218408
>chr10:19218847-19219229
>chr10:19219402-19219820
>chr10:19220632-19220665
>chr10:19221533-19223137
>chr10:19223280-19224881
>chr10:19225051-19229334
>chr10:19229445-19230514
>chr10:19232687-19232730
>chr10:19233012-19233093
>chr10:19233491-19240922
>chr10:19241108-19241147
>chr10:19241256-19241642
>chr10:19241691-19241950
>chr10:19242096-19242360
>chr10:19244284-19244347
>chr10:19244406-19244460
>chr10:19250872-19250907
>chr10:19251792-19252504
>chr10:19252545-19253474
>chr10:19253942-19253992
>chr10:19254788-19254907
>chr10:19255091-19282670
>chr10:19283938-19283973
>chr10:19285131-19285447
>chr10:19285824-19285935
>chr10:19286032-19286090
>chr10:19286118-19286170
>chr10:19286299-19286432
>chr10:19286526-19287603
>chr10:19287703-19287738
>chr10:19287760-19288031
>chr10:19288175-19288362
>chr10:19288407-19288564
>chr10:19288664-19288782
>chr10:19288822-19289149
>chr10:19289317-19289915
>chr10:19290041-19290096
>chr10:19290119-19290320
>chr10:19291061-19291141
>chr10:19291307-19291394
>chr10:19291748-19291831
>chr10:19291883-19292037
>chr10:19292262-19292318
>chr10:19292405-19292552
>chr10:19292633-19292664
>chr10:19292719-19292770
>chr10:19292874-19292994
>chr10:19293198-19293308
>chr10:19293424-19293572
>chr10:19294127-19294193
>chr10:19294570-19294604
>chr10:19294637-19294812
>chr10:19294867-19294900
>chr10:19295068-19295353
>chr10:19295397-19295471
>chr10:19295625-19296504
>chr10:19296562-19297337
>chr10:19297376-19297750
>chr10:19297791-19306921
>chr10:19307006-19307203
>chr10:19307375-19307673
>chr10:19307756-19308515
>chr10:19308819-19312377
>chr10:19312397-19312412
>chr10:19314516-19314573
>chr10:19314813-19315010
>chr10:19315064-19315450
>chr10:19315536-19315991
>chr10:19316009-19318779
>chr10:19318932-19319023
>chr10:19319694-19319975
>chr10:19320294-19329745
>chr10:19329845-19329984
>chr10:19330278-19333963
>chr10:19334267-19334385
>chr10:19334570-19334678
>chr10:19335276-19335315
>chr10:19335665-19335707
>chr10:19336957-19336990
>chr10:19337212-19337349
>chr10:19337643-19337747
>chr10:19338003-19338064
>chr10:19338487-19338514
>chr10:19338733-19338925
>chr10:19339526-19340048
>chr10:19340179-19347750
>chr10:19347824-19348440
>chr10:19350227-19350305
>chr10:19350397-19350497
>chr10:19351243-19351299
>chr10:19351546-19351762
>chr10:19352305-19352568
>chr10:19352752-19352926
>chr10:19357333-19357378
>chr10:19357489-19357841
>chr10:19358073-19358178
>chr10:19358330-19358369
>chr10:19358433-19358524
>chr10:19361062-19361123
>chr10:19361136-19361295
>chr10:19362044-19362082
>chr10:19365398-19365434
>chr10:19365678-19365736
>chr10:19365765-19365905
>chr10:19366119-19366178
>chr10:19366286-19366333
>chr10:19366559-19366616
>chr10:19366697-19366727
>chr10:19366974-19378430
>chr10:19379305-19379366
>chr10:19379823-19379921
>chr10:19381647-19381779
>chr10:19381816-19382051
>chr10:19382075-19382109
>chr10:19382279-19382360
>chr10:19383887-19383943
>chr10:19384140-19384179
>chr10:19384264-19384347
>chr10:19384462-19384539
>chr10:19384621-19384691
>chr10:19385735-19385809
>chr10:19387418-19388015
>chr10:19388134-19388592
>chr10:19388633-19388679
>chr10:19388834-19389404
>chr10:19389673-19389773
>chr10:19391310-19391352
>chr10:19391451-19391680
>chr10:19391797-19392013
>chr10:19392188-19392352
>chr10:19392478-19392647
>chr10:19392831-19392932
>chr10:19394048-19394137
>chr10:19394247-19394284
>chr10:19395175-19398596
>chr10:19398654-19401607
>chr10:19401999-19412213
>chr10:19412245-19431124
>chr10:19431268-19449426
>chr10:19449515-19450023
>chr10:19450123-19450138
>chr10:19450162-19452270
>chr10:19452385-19452412
>chr10:19452512-19464530
>chr10:19464623-19469427
>chr10:19469549-19469745
>chr10:19470439-19470601
>chr10:19470851-19471034
>chr10:19472836-19473006
>chr10:19473471-19482979
>chr10:19489636-19489735
>chr10:19489926-19490225
>chr10:19495972-19498986
>chr10:19501354-19513978
>chr10:19514248-19514462
>chr10:19514565-19514622
>chr10:19514751-19514832
>chr10:19514865-19522316
>chr10:19522615-19522680
>chr10:19523074-19523153
>chr10:19528295-19528533
>chr10:19528651-19528774
>chr10:19528958-19529069
>chr10:19529132-19529491
>chr10:19530182-19530262
>chr10:19530738-19531800
>chr10:19531833-19536741
>chr10:19536807-19536839
>chr10:19537395-19537439
>chr10:19537668-19537754
>chr10:19537948-19538230
>chr10:19538357-19538976
>chr10:19539029-19540467
>chr10:19540570-19540804
>chr10:19540883-19540974
>chr10:19541087-19541170
>chr10:19541269-19543242
>chr10:19543281-19544151
>chr10:19544292-19544623
>chr10:19544726-19544867
>chr10:19545047-19545955
>chr10:19546062-19546104
>chr10:19547667-19547737
>chr10:19547815-19549765
>chr10:19549812-19550420
>chr10:19550459-19558892
>chr10:19559070-19566054
>chr10:19566210-19566241
>chr10:19566895-19567007
>chr10:19568760-19569881
>chr10:19570025-19586541
>chr10:19590190-19590220
>chr10:19591573-19591631
>chr10:19591665-19591709
>chr10:19591762-19592046
>chr10:19596135-19596368
>chr10:19596492-19597481
>chr10:19597894-19599252
>chr10:19599331-19599375
>chr10:19599585-19599676
>chr10:19599829-19599870
>chr10:19599941-19600396
>chr10:19600475-19600509
>chr10:19600724-19600819
>chr10:19600946-19601359
>chr10:19602063-19602192
>chr10:19602696-19602746
>chr10:19602820-19602922
>chr10:19603676-19603760
>chr10:19604228-19604306
>chr10:19604607-19604654
>chr10:19604714-19604770
>chr10:19604937-19605045
>chr10:19605167-19605476
>chr10:19605563-19605607
>chr10:19605806-19606324
>chr10:19606436-19606485
>chr10:19606703-19606946
>chr10:19607004-19607228
>chr10:19608291-19611112
>chr10:19611238-19611630
>chr10:19611677-19611972
>chr10:19612103-19612401
>chr10:19612561-19612635
>chr10:19612712-19613289
>chr10:19613467-19613583
>chr10:19613977-19614070
>chr10:19614117-19614428
>chr10:19614484-19616452
>chr10:19616735-19617092
>chr10:19617162-19620293
>chr10:19620539-19620574
>chr10:19621105-19626879
>chr10:19627634-19628497
>chr10:19628539-19629037
>chr10:19629121-19629774
>chr10:19629819-19629933
>chr10:19630194-19633736
>chr10:19633764-19634108
>chr10:19634392-19634432
>chr10:19635068-19635105
>chr10:19635301-19640715
>chr10:19640738-19642082
>chr10:19642324-19642353
>chr10:19642474-19647865
>chr10:19647962-19648126
>chr10:19649363-19649462
>chr10:19649486-19649588
>chr10:19650729-19651043
>chr10:19651456-19651493
>chr10:19652805-19653001
>chr10:19654110-19654296
>chr10:19654340-19655896
>chr10:19655962-19661098
>chr10:19661167-19669367
>chr10:19669467-19669491
>chr10:19669533-19671088
>chr10:19671215-19672414
>chr10:19673335-19673431
>chr10:19673757-19682453
>chr10:19682515-19683868
>chr10:19685444-19685504
>chr10:19685568-19686048
>chr10:19686235-19686333
>chr10:19686659-19686952
>chr10:19687059-19696257
>chr10:19696357-19703856
>chr10:19703972-19706384
>chr10:19706484-19708170
>chr10:19708292-19719879
>chr10:19722364-19723250
>chr10:19723282-19727193
>chr10:19727293-19727308
>chr10:19727414-19733062
>chr10:19733474-19735750
>chr10:19735867-19743519
>chr10:19743742-19750851
>chr10:19751433-19753030
>chr10:19753067-19753581
>chr10:19753681-19756202
>chr10:19756248-19756476
>chr10:19756658-19756851
>chr10:19756884-19756990
>chr10:19757499-19758495
>chr10:19758556-19769159
>chr10:19769228-19769507
>chr10:19769586-19769838
>chr10:19769936-19769969
>chr10:19770098-19770131
>chr10:19770336-19770447
>chr10:19770553-19770625
>chr10:19770823-19771440
>chr10:19771607-19774833
>chr10:19774896-19779702
>chr10:19779765-19781529
>chr10:19781624-19787547
>chr10:19787710-19788068
>chr10:19788110-19788431
>chr10:19788535-19788847
>chr10:19789022-19789308
>chr10:19789341-19790549
>chr10:19790596-19790710
>chr10:19790862-19791403
>chr10:19791531-19792158
>chr10:19793786-19814177
>chr10:19814245-19816754
>chr10:19816804-19820436
>chr10:19820536-19820555
>chr10:19820859-19821672
>chr10:19821720-19821737
>chr10:19821837-19823165
>chr10:19823252-19826535
>chr10:19826635-19827099
>chr10:19828178-19828467
>chr10:19828946-19829014
>chr10:19829085-19844455
>chr10:19844624-19844915
>chr10:19845022-19845283
>chr10:19845387-19845536
>chr10:19845632-19845748
>chr10:19845831-19845991
>chr10:19846066-19849443
>chr10:19849675-19849783
>chr10:19849952-19850243
>chr10:19850350-19850580
>chr10:19850718-19850864
>chr10:19850960-19851319
>chr10:19851394-19851499
>chr10:19852101-19853388
>chr10:19853440-19853851
>chr10:19853921-19853966
>chr10:19854378-19854420
>chr10:19854865-19854898
>chr10:19855255-19855952
>chr10:19863197-19863364
>chr10:19863582-19863772
>chr10:19863888-19864154
>chr10:19864205-19864336
>chr10:19864821-19865118
>chr10:19865232-19865545
>chr10:19865645-19866482
>chr10:19866582-19867316
>chr10:19867364-19867385
>chr10:19870367-19876717
>chr10:19876744-19911274
>chr10:19911320-19911341
>chr10:19911470-19913515
>chr10:19913748-19918979
>chr10:19919018-19920642
>chr10:19920717-19922385
>chr10:19922477-19922812
>chr10:19922863-19923095
>chr10:19923179-19923676
>chr10:19923731-19926155
>chr10:19926206-19926807
>chr10:19926889-19930092
>chr10:19930129-19935848
>chr10:19935906-19936184
>chr10:19936233-19938937
>chr10:19940673-19941366
>chr10:19941432-19941697
>chr10:19941798-19941883
>chr10:19941961-19943560
>chr10:19943707-19943842
>chr10:19944401-19944473
>chr10:19944832-19944888
>chr10:19944935-19946296
>chr10:19946664-19946703
>chr10:19947994-19948167
>chr10:19948663-19948794
>chr10:19949543-19949576
>chr10:19949606-19949777
>chr10:19949810-19949915
>chr10:19950101-19950176
>chr10:19950261-19950359
>chr10:19950493-19950694
>chr10:19950771-19958258
>chr10:19958297-19958890
>chr10:19958957-19959322
>chr10:19959502-19959654
>chr10:19959928-19960071
>chr10:19960171-19960220
>chr10:19960331-19960662
>chr10:19960779-19961058
>chr10:19961074-19961407
>chr10:19961532-19964382
>chr10:19964420-19966121
>chr10:19966790-19966887
>chr10:19967072-19975681
>chr10:19975810-19977219
>chr10:19977296-19977990
>chr10:19978028-19987282
>chr10:19987440-19987488
>chr10:19987615-19987748
>chr10:19987817-19988088
>chr10:19988160-19988519
>chr10:19988588-20002527
>chr10:20002771-20010280
>chr10:20010449-20012953
>chr10:20012977-20019829
>chr10:20019974-20025436
>chr10:20025561-20029059
>chr10:20029109-20029556
>chr10:20029622-20030059
>chr10:20030099-20033315
>chr10:20033358-20033822
>chr10:20034932-20035023
>chr10:20035074-20040270
>chr10:20040401-20091470
>chr10:20091483-20098554
>chr10:20098685-20099560
>chr10:20099569-20099593
>chr10:20099818-20100575
>chr10:20100778-20104967
>chr10:20104998-20105208
>chr10:20105411-20105730
>chr10:20105985-20106013
>chr10:20106113-20106239
>chr10:20106593-20106657
>chr10:20107409-20107467
>chr10:20107506-20107663
>chr10:20107800-20107815
>chr10:20108730-20108810
>chr10:20109182-20109236
>chr10:20109382-20110756
>chr10:20110852-20111015
>chr10:20111055-20111299
>chr10:20111388-20111437
>chr10:20111503-20111645
>chr10:20111865-20113203
>chr10:20113435-20113873
>chr10:20116335-20116357
>chr10:20116586-20116815
>chr10:20117772-20117956
>chr10:20118117-20118175
>chr10:20120654-20120849
>chr10:20121063-20121383
>chr10:20121451-20125218
>chr10:20125640-20132785
>chr10:20133376-20135416
>chr10:20135548-20135982
>chr10:20137210-20137272
>chr10:20137508-20137719
>chr10:20137876-20137915
>chr10:20138533-20138562
>chr10:20140582-20140672
>chr10:20140708-20140982
>chr10:20141052-20144065
>chr10:20144381-20144578
>chr10:20145007-20151859
>chr10:20151925-20151993
>chr10:20152175-20152383
>chr10:20152801-20168018
>chr10:20169309-20169374
>chr10:20169526-20169630
>chr10:20169717-20169766
>chr10:20170226-20170553
>chr10:20171036-20171086
>chr10:20171251-20171286
>chr10:20171917-20172186
>chr10:20172282-20172359
>chr10:20172685-20172830
>chr10:20173535-20173584
>chr10:20174115-20174159
>chr10:20174387-20174490
>chr10:20174744-20174843
>chr10:20175273-20175437
>chr10:20175493-20175546
>chr10:20175852-20175898
>chr10:20175935-20176041
>chr10:20176139-20176205
>chr10:20176872-20178404
>chr10:20178447-20178512
>chr10:20178652-20178734
>chr10:20178758-20181010
>chr10:20181123-20197230
>chr10:20197322-20197423
>chr10:20197468-20197744
>chr10:20197952-20210782
>chr10:20211149-20211333
>chr10:20211559-20227205
>chr10:20227502-20227702
>chr10:20227738-20228814
>chr10:20229297-20229336
>chr10:20229436-20229553
>chr10:20229679-20229725
>chr10:20229830-20229999
>chr10:20230063-20230174
>chr10:20230729-20231662
>chr10:20231967-20232005
>chr10:20232085-20232238
>chr10:20232307-20232394
>chr10:20233554-20233952
>chr10:20234384-20234472
>chr10:20234514-20234608
>chr10:20234792-20234922
>chr10:20235170-20235207
>chr10:20235310-20235435
>chr10:20235826-20236052
>chr10:20236099-20236180
>chr10:20236286-20236473
>chr10:20236508-20236801
>chr10:20236875-20237712
>chr10:20237993-20240641
>chr10:20240741-20245923
>chr10:20246088-20246656
>chr10:20247107-20247446
>chr10:20247894-20260082
>chr10:20260135-20260222
>chr10:20260294-20260476
>chr10:20260559-20260659
>chr10:20260722-20261409
>chr10:20261501-20261608
>chr10:20261728-20261930
>chr10:20261997-20262200
>chr10:20262314-20262777
>chr10:20262833-20263341
>chr10:20263465-20263621
>chr10:20263695-20263879
>chr10:20263928-20264115
>chr10:20264138-20282268
>chr10:20282368-20286770
>chr10:20286870-20291188
>chr10:20291376-20291486
>chr10:20291684-20294557
>chr10:20294680-20298390
>chr10:20298455-20312682
>chr10:20312739-20323317
>chr10:20323417-20323739
>chr10:20324696-20324810
>chr10:20329099-20329309
>chr10:20329341-20329479
>chr10:20330357-20330408
>chr10:20330798-20330876
>chr10:20331404-20331967
>chr10:20332067-20344022
>chr10:20344122-20344140
>chr10:20344344-20344506
>chr10:20344547-20345943
>chr10:20346089-20349833
>chr10:20349964-20355073
>chr10:20355173-20360455
>chr10:20360650-20361195
>chr10:20361250-20361339
>chr10:20361377-20361990
>chr10:20362098-20364183
>chr10:20365015-20365054
>chr10:20366271-20366375
>chr10:20366559-20366606
>chr10:20366739-20366777
>chr10:20366814-20366898
>chr10:20367025-20367116
>chr10:20367234-20367285
>chr10:20367507-20368530
>chr10:20368590-20368707
>chr10:20368744-20368915
>chr10:20369031-20369233
>chr10:20369410-20369513
>chr10:20369914-20370071
>chr10:20370741-20370796
>chr10:20374155-20375608
>chr10:20375779-20384314
>chr10:20384446-20386618
>chr10:20386739-20387371
>chr10:20387628-20388621
>chr10:20388797-20390996
>chr10:20391236-20391487
>chr10:20394248-20397818
>chr10:20398178-20398229
>chr10:20398542-20401893
>chr10:20402012-20403384
>chr10:20403496-20403787
>chr10:20403818-20403937
>chr10:20404075-20404156
>chr10:20405532-20405750
>chr10:20405916-20406072
>chr10:20406750-20406801
>chr10:20409820-20409942
>chr10:20410469-20410761
>chr10:20410803-20410835
>chr10:20410862-20411244
>chr10:20411937-20411979
>chr10:20412083-20412783
>chr10:20419687-20419819
>chr10:20419994-20420121
>chr10:20420171-20430809
>chr10:20430883-20447979
>chr10:20448182-20448423
>chr10:20448874-20452853
>chr10:20452917-20454399
>chr10:20454458-20454496
>chr10:20454542-20457662
>chr10:20457741-20458420
>chr10:20458437-20459677
>chr10:20459717-20462131
>chr10:20462524-20464008
>chr10:20464125-20464711
>chr10:20464835-20466226
>chr10:20466463-20467432
>chr10:20467555-20471547
>chr10:20472006-20472479
>chr10:20472932-20472999
>chr10:20473543-20475918
>chr10:20476280-20481121
>chr10:20481614-20481696
>chr10:20481979-20482077
>chr10:20482172-20483855
>chr10:20484261-20485925
>chr10:20487380-20487488
>chr10:20487578-20488119
>chr10:20488163-20488484
>chr10:20488574-20492296
>chr10:20492368-20499810
>chr10:20500018-20503625
>chr10:20503705-20504170
>chr10:20504218-20506190
>chr10:20506301-20506873
>chr10:20506973-20521160
>chr10:20521190-20523222
>chr10:20523322-20523339
>chr10:20523357-20526771
>chr10:20527278-20527583
>chr10:20527761-20528832
>chr10:20528887-20529274
>chr10:20529329-20529419
>chr10:20529651-20529743
>chr10:20529850-20532928
>chr10:20533177-20533291
>chr10:20533668-20533713
>chr10:20533995-20534213
>chr10:20534347-20534465
>chr10:20534533-20534582
>chr10:20534698-20535281
>chr10:20535376-20535856
>chr10:20535909-20536850
>chr10:20537295-20538069
>chr10:20538093-20539360
>chr10:20539460-20540214
>chr10:20540314-20542896
>chr10:20543277-20546226
>chr10:20546283-20546624
>chr10:20546692-20547465
>chr10:20547579-20547679
>chr10:20547912-20548457
>chr10:20548708-20548876
>chr10:20548966-20549201
>chr10:20549369-20549453
>chr10:20549527-20550966
>chr10:20550983-20554838
>chr10:20554938-20558595
>chr10:20558644-20562671
>chr10:20563083-20563133
>chr10:20563179-20563219
>chr10:20563398-20563456
>chr10:20563522-20574678
>chr10:20575214-20593327
>chr10:20593710-20593831
>chr10:20593918-20593971
>chr10:20594211-20597536
>chr10:20597734-20597797
>chr10:20598041-20598105
>chr10:20598354-20599193
>chr10:20599293-20599351
>chr10:20599376-20600894
>chr10:20601028-20603448
>chr10:20603505-20613089
>chr10:20613135-20613697
>chr10:20613741-20614012
>chr10:20614042-20614243
>chr10:20614340-20614427
>chr10:20614669-20614696
>chr10:20614906-20614996
>chr10:20615734-20615813
>chr10:20615898-20625110
>chr10:20625191-20625251
>chr10:20625287-20625734
>chr10:20625873-20625949
>chr10:20626117-20626172
>chr10:20626237-20626618
>chr10:20626676-20626715
>chr10:20626922-20626986
>chr10:20627338-20627435
>chr10:20627554-20627846
>chr10:20627932-20629707
>chr10:20630489-20635286
>chr10:20635392-20638837
>chr10:20638862-20640506
>chr10:20640636-20647380
>chr10:20647536-20647683
>chr10:20647942-20648058
>chr10:20649203-20652912
>chr10:20653016-20653076
>chr10:20653138-20653202
>chr10:20653296-20654812
>chr10:20654942-20656521
>chr10:20656561-20662450
>chr10:20662513-20665274
>chr10:20665445-20665461
>chr10:20665561-20685599
>chr10:20685743-20695517
>chr10:20695606-20695763
>chr10:20695839-20697083
>chr10:20697141-20697260
>chr10:20697300-20697686
>chr10:20697809-20698283
>chr10:20698368-20698416
>chr10:20698467-20699568
>chr10:20699655-20699779
>chr10:20699918-20700871
>chr10:20700919-20701573
>chr10:20701668-20702782
>chr10:20703119-20703305
>chr10:20705287-20705356
>chr10:20705545-20705585
>chr10:20705692-20705786
>chr10:20706409-20706488
>chr10:20720928-20721054
>chr10:20721098-20721230
>chr10:20725201-20725386
>chr10:20725650-20726633
>chr10:20726666-20730528
>chr10:20730628-20731818
>chr10:20731943-20747285
>chr10:20747385-20748745
>chr10:20748909-20749882
>chr10:20750029-20750691
>chr10:20750831-20751470
>chr10:20751527-20751890
>chr10:20752428-20754247
>chr10:20754376-20754401
>chr10:20754524-20758472
>chr10:20758528-20758569
>chr10:20759310-20759378
>chr10:20759454-20759702
>chr10:20760348-20760484
>chr10:20760579-20760873
>chr10:20760938-20763121
>chr10:20763609-20763755
>chr10:20763956-20764801
>chr10:20764944-20771583
>chr10:20771614-20773769
>chr10:20773813-20777851
>chr10:20777913-20779341
>chr10:20779435-20796226
>chr10:20796280-20796878
>chr10:20796942-20796986
>chr10:20797033-20797187
>chr10:20797422-20797583
>chr10:20797677-20798038
>chr10:20798127-20798254
>chr10:20798368-20798443
>chr10:20798529-20798635
>chr10:20798706-20798955
>chr10:20799008-20799550
>chr10:20799841-20799911
>chr10:20800470-20800542
>chr10:20800724-20800769
>chr10:20800788-20800905
>chr10:20800938-20802671
>chr10:20802758-20815095
>chr10:20815119-20822658
>chr10:20822690-20823336
>chr10:20823401-20837798
>chr10:20837832-20838673
>chr10:20839009-20839848
>chr10:20840675-20843497
>chr10:20843558-20843659
>chr10:20843974-20844024
>chr10:20844178-20844342
>chr10:20844431-20846717
>chr10:20846876-20849894
>chr10:20850072-20850395
>chr10:20850442-20852047
>chr10:20852147-20852162
>chr10:20852207-20852266
>chr10:20852354-20853515
>chr10:20853812-20853956
>chr10:20854079-20854653
>chr10:20854686-20854838
>chr10:20855074-20857006
>chr10:20857028-20859008
>chr10:20859050-20859078
>chr10:20859444-20861038
>chr10:20861221-20861892
>chr10:20861993-20862090
>chr10:20862367-20862491
>chr10:20862559-20862624
>chr10:20862703-20862827
>chr10:20863144-20863255
>chr10:20863369-20863435
>chr10:20863772-20863968
>chr10:20864190-20864286
>chr10:20864462-20865064
>chr10:20865155-20865198
>chr10:20865249-20865526
>chr10:20865576-20865686
>chr10:20865788-20865985
>chr10:20866078-20866237
>chr10:20867514-20867606
>chr10:20869812-20869967
>chr10:20870067-20870216
>chr10:20870342-20871471
>chr10:20871545-20871625
>chr10:20871701-20873537
>chr10:20875139-20876208
>chr10:20876284-20876481
>chr10:20876542-20877985
>chr10:20878813-20881033
>chr10:20881138-20881627
>chr10:20881947-20882002
>chr10:20882068-20883466
>chr10:20883772-20884689
>chr10:20885049-20886955
>chr10:20887029-20900883
>chr10:20901296-20908465
>chr10:20908680-20908863
>chr10:20908923-20929122
>chr10:20930124-20930274
>chr10:20930299-20930837
>chr10:20930895-20931193
>chr10:20931290-20931440
>chr10:20931476-20932214
>chr10:20932259-20932322
>chr10:20932587-20932653
>chr10:20933029-20933315
>chr10:20933391-20933431
>chr10:20933512-20933684
>chr10:20933737-20933797
>chr10:20933869-20933924
>chr10:20934039-20934346
>chr10:20934410-20934701
>chr10:20934748-20935694
>chr10:20935787-20935868
>chr10:20935905-20936879
>chr10:20936921-20937181
>chr10:20937201-20937389
>chr10:20937502-20937583
>chr10:20937703-20937769
>chr10:20937917-20938039
>chr10:20938087-20939753
>chr10:20939838-20939878
>chr10:20940939-20941211
>chr10:20941470-20941644
>chr10:20941817-20942052
>chr10:20942126-20942277
>chr10:20942410-20942481
>chr10:20942634-20942710
>chr10:20942764-20943236
>chr10:20943268-20943421
>chr10:20943490-20944334
>chr10:20944796-20944875
>chr10:20944945-20954078
>chr10:20955429-20955462
>chr10:20955535-20955581
>chr10:20955920-20978861
>chr10:20981712-20981890
>chr10:20982165-20983593
>chr10:20986252-20986318
>chr10:20986927-20986986
>chr10:20988413-20988471
>chr10:20988492-20988600
>chr10:20989032-20989082
>chr10:20993672-20993740
>chr10:20995092-20995130
>chr10:20995375-20995439
>chr10:20995513-20995603
>chr10:20995676-20995861
>chr10:20995980-20996220
>chr10:20996291-21001526
>chr10:21003377-21003672
>chr10:21004502-21004640
>chr10:21009886-21010249
>chr10:21011707-21011743
>chr10:21012041-21013099
>chr10:21013132-21014068
>chr10:21014154-21016141
>chr10:21016212-21017196
>chr10:21021422-21021443
>chr10:21021522-21021551
>chr10:21021607-21021640
>chr10:21021780-21021899
>chr10:21027858-21028158
>chr10:21030743-21030779
>chr10:21031191-21031310
>chr10:21031377-21031670
>chr10:21031734-21031862
>chr10:21032071-21039876
>chr10:21039914-21041598
>chr10:21041698-21052854
>chr10:21053058-21054225
>chr10:21054567-21054582
>chr10:21054682-21054697
>chr10:21054707-21055543
>chr10:21055687-21059881
>chr10:21059981-21060007
>chr10:21060123-21080508
>chr10:21080814-21081976
>chr10:21082091-21083315
>chr10:21083368-21094163
>chr10:21094286-21114336
>chr10:21114457-21114493
>chr10:21114574-21116504
>chr10:21116604-21128866
>chr10:21128966-21128983
>chr10:21129089-21131307
>chr10:21131481-21132397
>chr10:21132497-21134456
>chr10:21134633-21134711
>chr10:21134900-21135049
>chr10:21135116-21135154
>chr10:21135198-21135764
>chr10:21135809-21136163
>chr10:21136227-21136426
>chr10:21136691-21136713
>chr10:21140396-21141141
>chr10:21141345-21141371
>chr10:21141482-21146172
>chr10:21146501-21148742
>chr10:21148870-21149439
>chr10:21150763-21150917
>chr10:21150973-21151091
>chr10:21151316-21151386
>chr10:21151501-21151549
>chr10:21152196-21152452
>chr10:21152502-21152564
>chr10:21152604-21152954
>chr10:21153036-21153480
>chr10:21153563-21153593
>chr10:21153943-21153987
>chr10:21154059-21154307
>chr10:21155108-21156775
>chr10:21158250-21158523
>chr10:21158605-21158704
>chr10:21160177-21160872
>chr10:21160936-21161667
>chr10:21161723-21161937
>chr10:21162017-21162195
>chr10:21162225-21163744
>chr10:21163782-21163956
>chr10:21163998-21164428
>chr10:21164503-21164926
>chr10:21164985-21165178
>chr10:21165224-21165241
>chr10:21165341-21165523
>chr10:21165561-21165854
>chr10:21165984-21166120
>chr10:21166179-21166363
>chr10:21166544-21166606
>chr10:21166704-21166839
>chr10:21167098-21167189
>chr10:21167371-21168195
>chr10:21168322-21170006
>chr10:21171147-21171234
>chr10:21171380-21199094
>chr10:21199204-21199347
>chr10:21200517-21200789
>chr10:21201176-21214606
>chr10:21214979-21215108
>chr10:21216162-21216234
>chr10:21217001-21217139
>chr10:21217489-21217618
>chr10:21218189-21223297
>chr10:21223369-21223850
>chr10:21223926-21224870
>chr10:21225002-21225123
>chr10:21225215-21225253
>chr10:21225304-21225352
>chr10:21226604-21226719
>chr10:21227469-21227544
>chr10:21227916-21228068
>chr10:21228287-21228561
>chr10:21228629-21228674
>chr10:21228709-21228751
>chr10:21228783-21228986
>chr10:21229099-21229623
>chr10:21229733-21229822
>chr10:21230055-21230103
>chr10:21230251-21230401
>chr10:21230551-21231406
>chr10:21231827-21231863
>chr10:21232299-21232504
>chr10:21232778-21237035
>chr10:21237130-21237148
>chr10:21237248-21237418
>chr10:21237573-21237627
>chr10:21237948-21238000
>chr10:21238428-21238952
>chr10:21239425-21239495
>chr10:21239677-21240069
>chr10:21241118-21263481
>chr10:21265279-21265312
>chr10:21265459-21265511
>chr10:21265924-21268290
>chr10:21268312-21276070
>chr10:21276176-21280351
>chr10:21280754-21281922
>chr10:21281975-21283816
>chr10:21283900-21285649
>chr10:21285680-21286398
>chr10:21286508-21286581
>chr10:21286922-21286973
>chr10:21287015-21287137
>chr10:21287353-21287802
>chr10:21289469-21290838
>chr10:21290903-21291966
>chr10:21291991-21294343
>chr10:21294399-21296361
>chr10:21296429-21296487
>chr10:21296547-21296562
>chr10:21296716-21301734
>chr10:21301949-21312578
>chr10:21312678-21321623
>chr10:21321876-21325365
>chr10:21325451-21325937
>chr10:21325971-21326530
>chr10:21326635-21326695
>chr10:21326732-21327139
>chr10:21327191-21328575
>chr10:21328652-21338301
>chr10:21338543-21338729
>chr10:21338754-21339353
>chr10:21339496-21340230
>chr10:21340811-21340963
>chr10:21341204-21341306
>chr10:21341425-21341490
>chr10:21341764-21341843
>chr10:21342182-21342268
>chr10:21342582-21344592
>chr10:21344658-21344868
>chr10:21344977-21345007
>chr10:21345327-21345515
>chr10:21345831-21346097
>chr10:21346446-21346480
>chr10:21346694-21346728
>chr10:21346826-21346866
>chr10:21346986-21347020
>chr10:21347132-21347247
>chr10:21347351-21352384
>chr10:21352410-21357291
>chr10:21357373-21357448
>chr10:21358759-21358798
>chr10:21358866-21358932
>chr10:21359523-21359577
>chr10:21359730-21359780
>chr10:21359884-21359947
>chr10:21360047-21360145
>chr10:21360195-21360245
>chr10:21360297-21360368
>chr10:21360440-21360484
>chr10:21360968-21362409
>chr10:21363975-21364300
>chr10:21365055-21365175
>chr10:21365298-21366897
>chr10:21367031-21369905
>chr10:21370423-21370438
>chr10:21370687-21371929
>chr10:21371993-21380204
>chr10:21380326-21382355
>chr10:21382374-21395870
>chr10:21396082-21396199
>chr10:21396339-21396452
>chr10:21396509-21396737
>chr10:21397388-21397467
>chr10:21399695-21399986
>chr10:21400322-21402717
>chr10:21404391-21404492
>chr10:21404666-21404763
>chr10:21404904-21405011
>chr10:21405099-21405163
>chr10:21407559-21407692
>chr10:21413675-21414159
>chr10:21414386-21427616
>chr10:21427937-21428571
>chr10:21428590-21432759
>chr10:21434172-21434302
>chr10:21434640-21440821
>chr10:21440967-21442293
>chr10:21442312-21470869
>chr10:21470989-21471230
>chr10:21471618-21471689
>chr10:21472047-21472160
>chr10:21472235-21472319
>chr10:21472621-21473117
>chr10:21473506-21474248
>chr10:21474321-21476497
>chr10:21476624-21479994
>chr10:21480034-21491067
>chr10:21491084-21491314
>chr10:21491365-21492236
>chr10:21492747-21492801
>chr10:21492841-21494797
>chr10:21495570-21495628
>chr10:21496121-21496584
>chr10:21499189-21505358
>chr10:21505576-21505734
>chr10:21505802-21505846
>chr10:21506515-21506695
>chr10:21507347-21507420
>chr10:21507644-21507854
>chr10:21508357-21508476
>chr10:21510780-21510983
>chr10:21511529-21512063
>chr10:21513433-21514528
>chr10:21514988-21518161
>chr10:21518332-21519215
>chr10:21519364-21525722
>chr10:21525831-21526949
>chr10:21528517-21528629
>chr10:21528733-21528766
>chr10:21531342-21535252
>chr10:21535296-21535964
>chr10:21536596-21539108
>chr10:21539150-21539187
>chr10:21539273-21539496
>chr10:21539581-21539712
>chr10:21539953-21552275
>chr10:21552316-21552650
>chr10:21552683-21553519
>chr10:21553558-21553853
>chr10:21553940-21554193
>chr10:21554286-21556828
>chr10:21556916-21557290
>chr10:21557892-21557965
>chr10:21558053-21558161
>chr10:21558471-21558510
>chr10:21559519-21559686
>chr10:21562791-21578379
>chr10:21578438-21578692
>chr10:21580093-21580160
>chr10:21580383-21582888
>chr10:21583092-21586996
>chr10:21587036-21594367
>chr10:21595099-21595777
>chr10:21597027-21597495
>chr10:21597576-21597868
>chr10:21597893-21598149
>chr10:21598207-21599418
>chr10:21599480-21599753
>chr10:21599953-21600391
>chr10:21600476-21600575
>chr10:21600668-21602163
>chr10:21602217-21606587
>chr10:21608067-21616678
>chr10:21616679-21617765
>chr10:21618232-21619559
>chr10:21619620-21619665
>chr10:21621434-21621493
>chr10:21622858-21622988
>chr10:21623034-21624121
>chr10:21624305-21624328
>chr10:21624498-21624657
>chr10:21625152-21634623
>chr10:21636504-21637360
>chr10:21637635-21638282
>chr10:21638309-21639837
>chr10:21640142-21640639
>chr10:21640723-21641737
>chr10:21641810-21641825
>chr10:21642029-21642074
>chr10:21642208-21642252
>chr10:21642325-21642402
>chr10:21642523-21648508
>chr10:21648830-21650764
>chr10:21650864-21660189
>chr10:21660315-21669202
>chr10:21669327-21677852
>chr10:21677907-21678067
>chr10:21678321-21684936
>chr10:21685481-21686248
>chr10:21686694-21687023
>chr10:21689044-21689139
>chr10:21689869-21690739
>chr10:21690886-21693782
>chr10:21693897-21699941
>chr10:21703079-21703706
>chr10:21704322-21708939
>chr10:21710641-21710820
>chr10:21711074-21711138
>chr10:21711389-21711463
>chr10:21711527-21714827
>chr10:21714893-21716259
>chr10:21716359-21724579
>chr10:21724679-21728438
>chr10:21728742-21729764
>chr10:21736128-21736417
>chr10:21737003-21737051
>chr10:21737306-21743699
>chr10:21743994-21756068
>chr10:21756168-21762640
>chr10:21762683-21762739
>chr10:21762788-21762861
>chr10:21763577-21764259
>chr10:21764312-21764395
>chr10:21764468-21765934
>chr10:21766075-21766180
>chr10:21766264-21768165
>chr10:21768419-21772527
>chr10:21772637-21778296
>chr10:21778454-21780798
>chr10:21781154-21781770
>chr10:21781870-21797223
>chr10:21797263-21806194
>chr10:21806323-21806364
>chr10:21806463-21806594
>chr10:21806716-21806764
>chr10:21806934-21806972
>chr10:21807183-21807365
>chr10:21807589-21807815
>chr10:21808672-21809010
>chr10:21809938-21809973
>chr10:21812714-21812801
>chr10:21812964-21827279
>chr10:21827432-21827500
>chr10:21827624-21827659
>chr10:21827720-21827918
>chr10:21830044-21830091
>chr10:21830493-21830544
>chr10:21831163-21831356
>chr10:21831563-21831623
>chr10:21831926-21832047
>chr10:21832363-21840739
>chr10:21840863-21860024
>chr10:21860079-21860772
>chr10:21860897-21860922
>chr10:21860958-21866206
>chr10:21869336-21870907
>chr10:21871086-21871343
>chr10:21871500-21871646
>chr10:21872176-21872528
>chr10:21873103-21873126
>chr10:21873226-21879135
>chr10:21879755-21879860
>chr10:21879977-21880026
>chr10:21880087-21880270
>chr10:21880448-21880585
>chr10:21880642-21881158
>chr10:21881210-21881408
>chr10:21881507-21881891
>chr10:21881957-21882456
>chr10:21882493-21882870
>chr10:21883048-21883064
>chr10:21883138-21883538
>chr10:21883652-21884001
>chr10:21884051-21884626
>chr10:21884762-21884793
>chr10:21884893-21884920
>chr10:21884991-21885049
>chr10:21885463-21885539
>chr10:21885660-21893560
>chr10:21893678-21894756
>chr10:21894787-21894840
>chr10:21894961-21897503
>chr10:21897547-21898897
>chr10:21899027-21899430
>chr10:21899496-21899530
>chr10:21899588-21900145
>chr10:21900325-21901007
>chr10:21901199-21901381
>chr10:21901430-21901497
>chr10:21901939-21901969
>chr10:21902050-21921060
>chr10:21921106-21928523
>chr10:21928738-21931274
>chr10:21931374-21938069
>chr10:21938170-21938378
>chr10:21938407-21940445
>chr10:21940526-21940835
>chr10:21941154-21941198
>chr10:21941362-21950135
>chr10:21950235-21954660
>chr10:21954760-21955525
>chr10:21956946-21957002
>chr10:21957031-21957218
>chr10:21957349-21957572
>chr10:21957604-21958190
>chr10:21958272-21958914
>chr10:21958959-21960775
>chr10:21961080-21961303
>chr10:21961329-21962507
>chr10:21962651-21968784
>chr10:21968970-21973057
>chr10:21974545-21974577
>chr10:21974953-21975008
>chr10:21975110-21975335
>chr10:21975469-21975603
>chr10:21975651-21975882
>chr10:21976188-21976311
>chr10:21976977-21977302
>chr10:21977325-21978720
>chr10:21978817-21978996
>chr10:21979092-21979137
>chr10:21979430-21979965
>chr10:21980078-21989479
>chr10:21989742-21989990
>chr10:21990129-21990377
>chr10:21990523-21990654
>chr10:21990707-21991421
>chr10:21991680-21991821
>chr10:21992114-21992175
>chr10:21992283-21992394
>chr10:21992474-21992899
>chr10:21993024-21993765
>chr10:21993811-21996278
>chr10:21996341-21996528
>chr10:21996624-21996692
>chr10:21997400-21997516
>chr10:21997765-21998493
>chr10:21998593-22001360
>chr10:22002451-22009657
>chr10:22010718-22011317
>chr10:22011460-22011739
>chr10:22011809-22011845
>chr10:22011906-22011942
>chr10:22012291-22012324
>chr10:22012400-22012541
>chr10:22012613-22012700
>chr10:22014712-22018376
>chr10:22018618-22019087
>chr10:22019214-22019253
>chr10:22019366-22022602
>chr10:22022760-22028143
>chr10:22028276-22028291
>chr10:22028339-22033680
>chr10:22035303-22035393
>chr10:22035700-22035759
>chr10:22035862-22035984
>chr10:22036792-22037269
>chr10:22037552-22038249
>chr10:22038267-22052710
>chr10:22052717-22058560
>chr10:22058693-22062981
>chr10:22063007-22072351
>chr10:22072465-22072843
>chr10:22072962-22073025
>chr10:22073150-22073729
>chr10:22073808-22074834
>chr10:22074886-22075013
>chr10:22075044-22076988
>chr10:22077097-22077289
>chr10:22077315-22077889
>chr10:22077911-22084463
>chr10:22084563-22085524
>chr10:22085608-22085631
>chr10:22085731-22097377
>chr10:22097464-22097576
>chr10:22097853-22097912
>chr10:22098091-22098400
>chr10:22098631-22099075
>chr10:22101867-22102171
>chr10:22102494-22102509
>chr10:22106281-22107147
>chr10:22108584-22108716
>chr10:22108811-22109205
>chr10:22110807-22112448
>chr10:22116277-22126682
>chr10:22126849-22128820
>chr10:22129335-22129650
>chr10:22129997-22130123
>chr10:22132801-22132841
>chr10:22134122-22134332
>chr10:22136414-22136491
>chr10:22136578-22136627
>chr10:22141310-22141420
>chr10:22141776-22141817
>chr10:22141856-22141915
>chr10:22142318-22142432
>chr10:22142618-22142684
>chr10:22142893-22142929
>chr10:22143017-22143050
>chr10:22143187-22143302
>chr10:22145472-22145578
>chr10:22146454-22146648
>chr10:22146758-22146866
>chr10:22147633-22147657
>chr10:22147741-22154414
>chr10:22154536-22154819
>chr10:22154893-22155003
>chr10:22155564-22156058
>chr10:22156105-22156239
>chr10:22156265-22156354
>chr10:22156413-22156462
>chr10:22156724-22156958
>chr10:22157089-22157201
>chr10:22157268-22160858
>chr10:22160939-22161056
>chr10:22161100-22161204
>chr10:22161257-22161423
>chr10:22161598-22161683
>chr10:22161885-22162002
>chr10:22162046-22162150
>chr10:22162203-22162369
>chr10:22162542-22163004
>chr10:22163090-22168858
>chr10:22168958-22169031
>chr10:22169543-22169575
>chr10:22169666-22169761
>chr10:22169854-22170666
>chr10:22170716-22171206
>chr10:22171306-22171899
>chr10:22172325-22172607
>chr10:22172703-22173038
>chr10:22173094-22173705
>chr10:22173855-22173991
>chr10:22174485-22174858
>chr10:22174997-22175072
>chr10:22175228-22175436
>chr10:22175536-22175568
>chr10:22175655-22175762
>chr10:22176186-22176257
>chr10:22178413-22178429
>chr10:22178741-22178810
>chr10:22180817-22180882
>chr10:22181781-22182862
>chr10:22184162-22184236
>chr10:22186922-22187974
>chr10:22188027-22188448
>chr10:22188475-22188504
>chr10:22188567-22188979
>chr10:22189016-22189746
>chr10:22189783-22189799
>chr10:22189899-22193440
>chr10:22193540-22197514
>chr10:22197933-22199837
>chr10:22199901-22200299
>chr10:22200353-22200604
>chr10:22200644-22201692
>chr10:22201742-22202419
>chr10:22204080-22204636
>chr10:22204684-22205796
>chr10:22205984-22210811
>chr10:22211043-22215485
>chr10:22215855-22216743
>chr10:22216821-22216866
>chr10:22217112-22233848
>chr10:22234053-22234092
>chr10:22234183-22235670
>chr10:22235770-22235787
>chr10:22235956-22239701
>chr10:22239856-22243456
>chr10:22243540-22243555
>chr10:22243655-22250143
>chr10:22250208-22250364
>chr10:22250450-22252809
>chr10:22252909-22263287
>chr10:22267069-22267233
>chr10:22267315-22267435
>chr10:22268866-22269410
>chr10:22275573-22275673
>chr10:22275786-22275874
>chr10:22275955-22276613
>chr10:22276658-22289048
>chr10:22289103-22290424
>chr10:22291032-22292245
>chr10:22292283-22292539
>chr10:22292897-22293334
>chr10:22293377-22293508
>chr10:22293573-22296892
>chr10:22296992-22297021
>chr10:22297077-22299025
>chr10:22299196-22304830
>chr10:22304930-22304945
>chr10:22305316-22307288
>chr10:22307350-22307632
>chr10:22307800-22308183
>chr10:22308233-22308871
>chr10:22308915-22308998
>chr10:22309062-22312117
>chr10:22312171-22314393
>chr10:22314435-22315241
>chr10:22315306-22316137
>chr10:22316173-22316320
>chr10:22316422-22316568
>chr10:22316658-22316904
>chr10:22316970-22317010
>chr10:22317214-22317265
>chr10:22317334-22317669
>chr10:22317767-22318102
>chr10:22318206-22318420
>chr10:22320695-22320830
>chr10:22320920-22321044
>chr10:22321093-22322161
>chr10:22322197-22323300
>chr10:22323354-22324974
>chr10:22325220-22325331
>chr10:22325361-22325541
>chr10:22325972-22326113
>chr10:22326159-22326371
>chr10:22326416-22326794
>chr10:22327705-22327756
>chr10:22329319-22329442
>chr10:22330074-22330213
>chr10:22330313-22330672
>chr10:22330733-22330927
>chr10:22330999-22331066
>chr10:22332362-22332621
>chr10:22332855-22332923
>chr10:22333005-22333157
>chr10:22333496-22334687
>chr10:22335556-22335924
>chr10:22335986-22338223
>chr10:22338284-22338319
>chr10:22338479-22338600
>chr10:22338822-22339321
>chr10:22340675-22341859
>chr10:22341968-22342401
>chr10:22342688-22344987
>chr10:22345081-22354665
>chr10:22354887-22368785
>chr10:22371189-22371232
>chr10:22375576-22375615
>chr10:22376156-22376273
>chr10:22376659-22377522
>chr10:22377574-22378630
>chr10:22378672-22387596
>chr10:22389357-22389457
>chr10:22389500-22392775
>chr10:22392849-22402129
>chr10:22402365-22402380
>chr10:22402394-22402426
>chr10:22402460-22406483
>chr10:22407654-22407747
>chr10:22408970-22413077
>chr10:22413177-22425213
>chr10:22425515-22426521
>chr10:22427181-22427345
>chr10:22427397-22427577
>chr10:22428149-22428185
>chr10:22428306-22428387
>chr10:22428870-22429287
>chr10:22429461-22434574
>chr10:22434608-22434979
>chr10:22435417-22435645
>chr10:22435991-22436027
>chr10:22437173-22437214
>chr10:22437290-22437484
>chr10:22437632-22437659
>chr10:22438676-22438799
>chr10:22439047-22439992
>chr10:22440079-22445678
>chr10:22446066-22448215
>chr10:22449829-22453296
>chr10:22453354-22453420
>chr10:22453610-22453649
>chr10:22455096-22455527
>chr10:22455560-22455797
>chr10:22455853-22456326
>chr10:22456464-22457004
>chr10:22457068-22457380
>chr10:22457427-22457691
>chr10:22457747-22458364
>chr10:22458418-22460992
>chr10:22461393-22461430
>chr10:22461680-22461733
>chr10:22461823-22464030
>chr10:22464085-22469032
>chr10:22469251-22469272
>chr10:22469298-22475014
>chr10:22475318-22475407
>chr10:22475480-22476299
>chr10:22476700-22476737
>chr10:22476825-22476890
>chr10:22476992-22477780
>chr10:22477956-22478011
>chr10:22478094-22478193
>chr10:22478310-22483226
>chr10:22483251-22485265
>chr10:22485398-22485853
>chr10:22486122-22486154
>chr10:22486475-22486635
>chr10:22486906-22486991
>chr10:22487761-22488209
>chr10:22488449-22488959
>chr10:22490001-22491418
>chr10:22491934-22492376
>chr10:22492698-22493181
>chr10:22493291-22493449
>chr10:22493549-22493733
>chr10:22493776-22497734
>chr10:22497834-22503875
>chr10:22503985-22504012
>chr10:22504057-22504570
>chr10:22504606-22504811
>chr10:22505373-22506206
>chr10:22506441-22514444
>chr10:22514708-22515003
>chr10:22515090-22517935
>chr10:22519579-22519705
>chr10:22519788-22523141
>chr10:22523202-22524356
>chr10:22524435-22524610
>chr10:22524690-22524978
>chr10:22525015-22525098
>chr10:22525307-22525802
>chr10:22525929-22526002
>chr10:22526099-22526194
>chr10:22526302-22526339
>chr10:22526384-22526455
>chr10:22526529-22526621
>chr10:22526742-22526772
>chr10:22529994-22530126
>chr10:22531469-22532012
>chr10:22532072-22532681
>chr10:22533134-22533486
>chr10:22533516-22534841
>chr10:22534921-22538908
>chr10:22538945-22549200
>chr10:22550453-22552132
>chr10:22552181-22556969
>chr10:22557028-22577417
>chr10:22578096-22596890
>chr10:22597231-22597287
>chr10:22597464-22602953
>chr10:22602968-22603152
>chr10:22604170-22604208
>chr10:22604383-22608045
>chr10:22608113-22608864
>chr10:22608959-22609124
>chr10:22609240-22609282
>chr10:22610435-22610482
>chr10:22610636-22625863
>chr10:22626032-22631746
>chr10:22631807-22631998
>chr10:22632074-22640462
>chr10:22640669-22640953
>chr10:22641047-22641493
>chr10:22641648-22641782
>chr10:22641843-22642061
>chr10:22642187-22643564
>chr10:22643627-22644572
>chr10:22648051-22648123
>chr10:22649172-22653143
>chr10:22653263-22654074
>chr10:22654188-22655178
>chr10:22655318-22655372
>chr10:22656033-22665757
>chr10:22665857-22669369
>chr10:22669795-22670505
>chr10:22670541-22670661
>chr10:22670765-22670820
>chr10:22671801-22678154
>chr10:22679152-22680160
>chr10:22681845-22683564
>chr10:22683664-22687423
>chr10:22687541-22694309
>chr10:22695637-22696298
>chr10:22696588-22696789
>chr10:22696963-22697697
>chr10:22697797-22702749
>chr10:22702845-22702922
>chr10:22702947-22704357
>chr10:22704457-22712600
>chr10:22712800-22713336
>chr10:22713463-22713772
>chr10:22713832-22714015
>chr10:22714208-22714502
>chr10:22714648-22714747
>chr10:22714942-22715103
>chr10:22715228-22715313
>chr10:22715592-22715758
>chr10:22716640-22716670
>chr10:22717251-22717287
>chr10:22717825-22717864
>chr10:22718035-22720223
>chr10:22720274-22720353
>chr10:22720407-22725341
>chr10:22725636-22725699
>chr10:22727347-22727724
>chr10:22727920-22728286
>chr10:22728328-22728615
>chr10:22729218-22729272
>chr10:22730235-22730280
>chr10:22731253-22731318
>chr10:22732929-22733012
>chr10:22734982-22735549
>chr10:22735649-22740376
>chr10:22740413-22740530
>chr10:22742445-22742567
>chr10:22742616-22742847
>chr10:22742888-22743198
>chr10:22743922-22747677
>chr10:22751275-22751311
>chr10:22751798-22751873
>chr10:22751918-22752060
>chr10:22752143-22752360
>chr10:22752608-22752684
>chr10:22753033-22753180
>chr10:22753718-22753821
>chr10:22753860-22753931
>chr10:22755340-22755369
>chr10:22755680-22755791
>chr10:22757784-22758116
>chr10:22759402-22761938
>chr10:22765019-22765762
>chr10:22765925-22766755
>chr10:22769188-22771610
>chr10:22771959-22774060
>chr10:22775111-22779426
>chr10:22779551-22779576
>chr10:22780461-22780613
>chr10:22780913-22781550
>chr10:22781824-22781981
>chr10:22782144-22786768
>chr10:22786942-22802322
>chr10:22803039-22805767
>chr10:22806006-22806755
>chr10:22806825-22808669
>chr10:22808870-22809046
>chr10:22809115-22809749
>chr10:22809793-22809913
>chr10:22809947-22810065
>chr10:22810167-22811959
>chr10:22811975-22812229
>chr10:22812251-22814190
>chr10:22814285-22814629
>chr10:22814652-22815462
>chr10:22815511-22816143
>chr10:22816199-22817252
>chr10:22817338-22819192
>chr10:22819240-22820001
>chr10:22820073-22820134
>chr10:22820208-22820347
>chr10:22820609-22821054
>chr10:22821113-22821365
>chr10:22821431-22821672
>chr10:22821969-22824066
>chr10:22824206-22836146
>chr10:22836215-22845398
>chr10:22845472-22847317
>chr10:22847392-22857124
>chr10:22857268-22857635
>chr10:22857699-22857861
>chr10:22858218-22858267
>chr10:22858354-22858546
>chr10:22858592-22860567
>chr10:22860944-22861298
>chr10:22861441-22861497
>chr10:22861653-22861719
>chr10:22861922-22862051
>chr10:22862962-22863023
>chr10:22863171-22863418
>chr10:22863677-22863798
>chr10:22865071-22865095
>chr10:22865229-22865837
>chr10:22866194-22866245
>chr10:22866329-22866521
>chr10:22866539-22869663
>chr10:22869731-22870860
>chr10:22871545-22871560
>chr10:22881365-22881389
>chr10:22881666-22881719
>chr10:22882115-22882763
>chr10:22882889-22883152
>chr10:22883434-22883972
>chr10:22884547-22884611
>chr10:22885064-22885192
>chr10:22888790-22889192
>chr10:22889264-22889303
>chr10:22889923-22893075
>chr10:22893302-22897977
>chr10:22898077-22898094
>chr10:22898154-22899146
>chr10:22899186-22899202
>chr10:22899359-22901136
>chr10:22901199-22903845
>chr10:22904111-22905562
>chr10:22905793-22906544
>chr10:22906567-22920292
>chr10:22920530-22921303
>chr10:22921479-22921500
>chr10:22921584-22922881
>chr10:22922905-22923062
>chr10:22923240-22925559
>chr10:22925734-22929266
>chr10:22932182-22932250
>chr10:22932510-22932689
>chr10:22933341-22936396
>chr10:22936593-22936779
>chr10:22936819-22938980
>chr10:22939084-22939156
>chr10:22942030-22942072
>chr10:22942451-22942565
>chr10:22942950-22943119
>chr10:22943555-22943622
>chr10:22943750-22944281
>chr10:22944511-22944910
>chr10:22944941-22953989
>chr10:22954051-22954355
>chr10:22954452-22955426
>chr10:22955461-22959148
>chr10:22959311-22959326
>chr10:22959396-22962369
>chr10:22962654-22962686
>chr10:22962786-22967059
>chr10:22967159-22967174
>chr10:22967259-22967354
>chr10:22967548-22967636
>chr10:22967912-22968901
>chr10:22968940-22968990
>chr10:22969021-22969410
>chr10:22969483-22969778
>chr10:22969892-22970047
>chr10:22970465-22970543
>chr10:22970909-22971009
>chr10:22971097-22979858
>chr10:22979878-22980171
>chr10:22980782-22980970
>chr10:22981091-22981260
>chr10:22983136-23001823
>chr10:23002044-23002898
>chr10:23004762-23004890
>chr10:23007526-23007842
>chr10:23008376-23009747
>chr10:23009856-23027184
>chr10:23027260-23035823
>chr10:23035923-23037454
>chr10:23037639-23039453
>chr10:23039694-23040058
>chr10:23040091-23040359
>chr10:23040439-23050446
>chr10:23050512-23050768
>chr10:23051291-23051789
>chr10:23051841-23057543
>chr10:23057576-23058655
>chr10:23058735-23059036
>chr10:23059139-23059172
>chr10:23059223-23059296
>chr10:23059448-23060081
>chr10:23060139-23063683
>chr10:23063823-23071965
>chr10:23072117-23075947
>chr10:23076141-23076295
>chr10:23079304-23079490
>chr10:23082242-23086583
>chr10:23086707-23092087
>chr10:23092214-23112418
>chr10:23112874-23112948
>chr10:23113918-23126697
>chr10:23126840-23127678
>chr10:23127805-23129057
>chr10:23129168-23130878
>chr10:23130989-23132026
>chr10:23132201-23133280
>chr10:23133515-23138625
>chr10:23138685-23145276
>chr10:23145292-23145926
>chr10:23146019-23146990
>chr10:23147054-23147105
>chr10:23147414-23151307
>chr10:23151385-23151452
>chr10:23153395-23153650
>chr10:23154535-23154618
>chr10:23154763-23154860
>chr10:23154987-23155100
>chr10:23155363-23155413
>chr10:23155464-23155504
>chr10:23158812-23159019
>chr10:23159061-23159105
>chr10:23159146-23159203
>chr10:23159400-23159510
>chr10:23159622-23160068
>chr10:23160109-23163365
>chr10:23163490-23169944
>chr10:23170044-23179264
>chr10:23180089-23180330
>chr10:23180936-23181064
>chr10:23181143-23181242
>chr10:23181609-23181698
>chr10:23182466-23182567
>chr10:23184997-23185055
>chr10:23185731-23185795
>chr10:23187660-23187860
>chr10:23188130-23188211
>chr10:23190106-23190145
>chr10:23191143-23191301
>chr10:23191421-23191453
>chr10:23191576-23191629
>chr10:23191839-23191912
>chr10:23192038-23192081
>chr10:23192132-23192243
>chr10:23192924-23193392
>chr10:23194013-23195124
>chr10:23195235-23200720
>chr10:23201049-23210362
>chr10:23210604-23210651
>chr10:23210758-23210804
>chr10:23210891-23210933
>chr10:23211136-23211225
>chr10:23211404-23211449
>chr10:23211772-23211875
>chr10:23211950-23211988
>chr10:23212612-23212788
>chr10:23213036-23213142
>chr10:23213650-23215408
>chr10:23215506-23215537
>chr10:23216445-23216653
>chr10:23216748-23216899
>chr10:23217888-23217990
>chr10:23218998-23219217
>chr10:23219293-23219469
>chr10:23219528-23220738
>chr10:23220819-23221021
>chr10:23223806-23223840
>chr10:23223908-23224244
>chr10:23224263-23224363
>chr10:23224417-23235246
>chr10:23235303-23236934
>chr10:23237570-23238212
>chr10:23238256-23239765
>chr10:23239826-23240451
>chr10:23241414-23241526
>chr10:23241580-23242145
>chr10:23242277-23242358
>chr10:23242965-23243178
>chr10:23243814-23243964
>chr10:23244024-23244121
>chr10:23244576-23245470
>chr10:23246426-23246469
>chr10:23247346-23248403
>chr10:23248487-23250092
>chr10:23250879-23250920
>chr10:23253166-23253342
>chr10:23253564-23253631
>chr10:23253687-23253721
>chr10:23257261-23257338
>chr10:23257635-23258241
>chr10:23258432-23258580
>chr10:23261322-23261363
>chr10:23261747-23261823
>chr10:23262493-23263581
>chr10:23263872-23274049
>chr10:23274193-23281167
>chr10:23281288-23281303
>chr10:23281369-23282932
>chr10:23283062-23285115
>chr10:23285215-23287186
>chr10:23287211-23287268
>chr10:23287474-23289029
>chr10:23289129-23291280
>chr10:23291474-23293509
>chr10:23293754-23295366
>chr10:23295427-23295582
>chr10:23295763-23304253
>chr10:23304353-23329922
>chr10:23330166-23339038
>chr10:23339138-23343094
>chr10:23343114-23356068
>chr10:23356179-23363366
>chr10:23365350-23365478
>chr10:23365553-23365730
>chr10:23365798-23365900
>chr10:23365993-23366197
>chr10:23367718-23367790
>chr10:23368691-23376202
>chr10:23376231-23388626
>chr10:23389433-23389802
>chr10:23392934-23393384
>chr10:23393428-23393478
>chr10:23393525-23393604
>chr10:23393911-23393945
>chr10:23394461-23394504
>chr10:23398095-23398954
>chr10:23399113-23399286
>chr10:23399383-23399420
>chr10:23401483-23401616
>chr10:23403905-23404030
>chr10:23404473-23404506
>chr10:23405174-23405224
>chr10:23406048-23406066
>chr10:23406181-23406561
>chr10:23406749-23406786
>chr10:23407210-23407260
>chr10:23407457-23407556
>chr10:23407628-23407901
>chr10:23413198-23413316
>chr10:23413418-23413542
>chr10:23413672-23413738
>chr10:23413813-23421670
>chr10:23421731-23423082
>chr10:23423158-23423217
>chr10:23423344-23423599
>chr10:23425075-23425133
>chr10:23425186-23425225
>chr10:23426890-23427138
>chr10:23427303-23427336
>chr10:23427564-23427611
>chr10:23428483-23430045
>chr10:23430173-23430492
>chr10:23430706-23430771
>chr10:23430974-23431416
>chr10:23431457-23432737
>chr10:23432783-23436587
>chr10:23436635-23452795
>chr10:23454003-23454396
>chr10:23454452-23455157
>chr10:23455188-23456030
>chr10:23456102-23456426
>chr10:23456481-23456799
>chr10:23456953-23457048
>chr10:23457166-23458393
>chr10:23458496-23459789
>chr10:23459870-23460229
>chr10:23460275-23476259
>chr10:23476319-23476534
>chr10:23476581-23484587
>chr10:23484673-23493186
>chr10:23493244-23493286
>chr10:23493351-23494387
>chr10:23494621-23496258
>chr10:23496333-23496951
>chr10:23496996-23497541
>chr10:23497613-23497889
>chr10:23498401-23498498
>chr10:23499583-23499700
>chr10:23499990-23502403
>chr10:23502487-23503699
>chr10:23503732-23505655
>chr10:23505703-23507215
>chr10:23507291-23507398
>chr10:23507514-23507562
>chr10:23508356-23513978
>chr10:23514511-23520417
>chr10:23520490-23520662
>chr10:23520832-23535437
>chr10:23535537-23537629
>chr10:23537745-23538098
>chr10:23538537-23538571
>chr10:23539933-23540325
>chr10:23540375-23540663
>chr10:23540726-23542069
>chr10:23542106-23545453
>chr10:23545888-23545922
>chr10:23547285-23549338
>chr10:23549589-23549893
>chr10:23550341-23551517
>chr10:23551540-23552559
>chr10:23552653-23552754
>chr10:23552813-23552848
>chr10:23552894-23553048
>chr10:23553364-23553718
>chr10:23553788-23554156
>chr10:23554197-23554348
>chr10:23554429-23554523
>chr10:23554585-23554909
>chr10:23554998-23555219
>chr10:23555518-23555650
>chr10:23555929-23555965
>chr10:23557417-23566869
>chr10:23567888-23568599
>chr10:23568740-23569126
>chr10:23569496-23569537
>chr10:23569604-23569919
>chr10:23569953-23570229
>chr10:23570365-23570526
>chr10:23570619-23571746
>chr10:23571847-23572802
>chr10:23572870-23573174
>chr10:23573240-23599390
>chr10:23599425-23600483
>chr10:23600536-23601052
>chr10:23601259-23601631
>chr10:23601689-23602034
>chr10:23602551-23602651
>chr10:23602712-23602845
>chr10:23602921-23602978
>chr10:23603024-23603190
>chr10:23603494-23603948
>chr10:23603997-23604237
>chr10:23604298-23604470
>chr10:23605194-23605402
>chr10:23605653-23605682
>chr10:23605914-23605995
>chr10:23606124-23611721
>chr10:23611768-23622358
>chr10:23622393-23623451
>chr10:23623504-23624020
>chr10:23624227-23624599
>chr10:23624657-23625002
>chr10:23625519-23625619
>chr10:23625680-23625813
>chr10:23625889-23625946
>chr10:23625992-23626158
>chr10:23626462-23626916
>chr10:23626965-23627205
>chr10:23627266-23627438
>chr10:23628162-23628370
>chr10:23628621-23628650
>chr10:23628882-23628963
>chr10:23629092-23634689
>chr10:23634736-23637244
>chr10:23637340-23637414
>chr10:23638509-23638745
>chr10:23638809-23644562
>chr10:23644652-23644774
>chr10:23644829-23645480
>chr10:23645582-23646079
>chr10:23646171-23646375
>chr10:23646430-23646976
>chr10:23647020-23648054
>chr10:23648659-23648731
>chr10:23648986-23650359
>chr10:23650844-23650944
>chr10:23651436-23653804
>chr10:23653876-23658023
>chr10:23658081-23658433
>chr10:23658551-23658717
>chr10:23658753-23659022
>chr10:23659107-23659406
>chr10:23659490-23659942
>chr10:23661015-23661149
>chr10:23661521-23661632
>chr10:23661711-23661807
>chr10:23662427-23662646
>chr10:23662981-23663162
>chr10:23663665-23674511
>chr10:23677114-23677439
>chr10:23677837-23681854
>chr10:23682029-23682951
>chr10:23683026-23687565
>chr10:23687639-23716835
>chr10:23716952-23718931
>chr10:23719010-23719031
>chr10:23719131-23726239
>chr10:23726355-23727251
>chr10:23727299-23728495
>chr10:23728557-23754143
>chr10:23755054-23756698
>chr10:23756749-23757123
>chr10:23757160-23757219
>chr10:23757378-23757409
>chr10:23757791-23758083
>chr10:23758205-23758318
>chr10:23758425-23768467
>chr10:23768590-23768650
>chr10:23768719-23771272
>chr10:23771314-23783190
>chr10:23783234-23783352
>chr10:23783460-23784050
>chr10:23784907-23785016
>chr10:23785283-23785352
>chr10:23785408-23785469
>chr10:23785503-23785541
>chr10:23786312-23786471
>chr10:23786530-23786815
>chr10:23787209-23787343
>chr10:23787461-23787498
>chr10:23794636-23794776
>chr10:23796048-23796179
>chr10:23797879-23798011
>chr10:23798354-23798464
>chr10:23798967-23799019
>chr10:23799197-23799231
>chr10:23801546-23801613
>chr10:23801905-23807492
>chr10:23807614-23808120
>chr10:23808186-23808228
>chr10:23808292-23808863
>chr10:23808906-23809034
>chr10:23809455-23810468
>chr10:23810533-23811062
>chr10:23811117-23811751
>chr10:23811914-23811965
>chr10:23812335-23812370
>chr10:23815374-23815420
>chr10:23815563-23815607
>chr10:23817334-23817509
>chr10:23817576-23818422
>chr10:23818463-23828048
>chr10:23828390-23830690
>chr10:23830825-23830840
>chr10:23830899-23831416
>chr10:23831561-23832362
>chr10:23832563-23833283
>chr10:23833438-23833475
>chr10:23833913-23834732
>chr10:23834898-23840480
>chr10:23840517-23842626
>chr10:23843794-23844076
>chr10:23844342-23845383
>chr10:23845582-23845825
>chr10:23845999-23846030
>chr10:23846357-23846669
>chr10:23846710-23849655
>chr10:23849730-23850389
>chr10:23850487-23859613
>chr10:23859736-23860346
>chr10:23860416-23860516
>chr10:23860546-23861926
>chr10:23862056-23862368
>chr10:23862455-23862530
>chr10:23864213-23864310
>chr10:23864366-23866439
>chr10:23866523-23867462
>chr10:23867506-23867752
>chr10:23867966-23868009
>chr10:23868085-23868276
>chr10:23868803-23870602
>chr10:23870705-23870941
>chr10:23871823-23871864
>chr10:23871948-23875059
>chr10:23875117-23875535
>chr10:23875830-23876626
>chr10:23876767-23879049
>chr10:23879119-23879162
>chr10:23879258-23879301
>chr10:23880380-23880424
>chr10:23880505-23880671
>chr10:23880806-23880940
>chr10:23881287-23881406
>chr10:23881829-23881947
>chr10:23882768-23900964
>chr10:23904008-23918658
>chr10:23918928-23919541
>chr10:23919609-23919887
>chr10:23920018-23920265
>chr10:23920289-23921868
>chr10:23922005-23933102
>chr10:23933210-23933460
>chr10:23933955-23934080
>chr10:23934151-23934199
>chr10:23934269-23934324
>chr10:23934446-23934498
>chr10:23934754-23935110
>chr10:23935196-23935368
>chr10:23935765-23941364
>chr10:23941548-23941636
>chr10:23941705-23944594
>chr10:23945560-23945765
>chr10:23945980-23946051
>chr10:23946197-23946302
>chr10:23946462-23946656
>chr10:23946971-23947257
>chr10:23947329-23947757
>chr10:23947814-23956819
>chr10:23958267-23964699
>chr10:23965348-23965396
>chr10:23965733-23965848
>chr10:23969101-23969243
>chr10:23970022-23970096
>chr10:23970152-23973094
>chr10:23973269-23973303
>chr10:23973442-23973614
>chr10:23973804-23973844
>chr10:23973896-23974083
>chr10:23974165-23975689
>chr10:23975758-23975890
>chr10:23975945-23976278
>chr10:23976346-23976855
>chr10:23976972-23977500
>chr10:23978204-23978794
>chr10:23978922-23979119
>chr10:23979599-23979776
>chr10:23980069-23989301
>chr10:23989327-23994174
>chr10:23995170-23995207
>chr10:23995364-23995424
>chr10:23995650-23999690
>chr10:23999824-24000793
>chr10:24001572-24003565
>chr10:24003619-24003772
>chr10:24003869-24003922
>chr10:24003976-24004815
>chr10:24005871-24005972
>chr10:24009468-24009550
>chr10:24009808-24010015
>chr10:24010064-24010208
>chr10:24010330-24010617
>chr10:24010762-24010956
>chr10:24011011-24026470
>chr10:24026648-24027303
>chr10:24027350-24028395
>chr10:24028683-24028704
>chr10:24028756-24028826
>chr10:24029357-24029644
>chr10:24029706-24029833
>chr10:24030304-24030501
>chr10:24030841-24030934
>chr10:24031102-24031218
>chr10:24031432-24031522
>chr10:24031615-24031735
>chr10:24031819-24032039
>chr10:24032128-24032175
>chr10:24032506-24032696
>chr10:24032752-24033011
>chr10:24038278-24039803
>chr10:24039889-24039930
>chr10:24040374-24040805
>chr10:24040846-24041250
>chr10:24041280-24041865
>chr10:24044489-24044808
>chr10:24045329-24045365
>chr10:24050266-24050750
>chr10:24050836-24050987
>chr10:24051233-24059531
>chr10:24059847-24062098
>chr10:24063735-24063808
>chr10:24064317-24064362
>chr10:24064478-24064584
>chr10:24064703-24064780
>chr10:24064972-24065076
>chr10:24065150-24065198
>chr10:24065671-24067261
>chr10:24067297-24072865
>chr10:24072919-24090304
>chr10:24090323-24090888
>chr10:24091579-24091755
>chr10:24092875-24092906
>chr10:24094860-24094931
>chr10:24095024-24095068
>chr10:24096629-24096679
>chr10:24096975-24097059
>chr10:24097116-24097153
>chr10:24097887-24097953
>chr10:24098037-24098290
>chr10:24098429-24098523
>chr10:24098988-24099026
>chr10:24099181-24099254
>chr10:24099338-24099443
>chr10:24099759-24099929
>chr10:24100397-24100438
>chr10:24101120-24101290
>chr10:24101427-24106817
>chr10:24106861-24107176
>chr10:24107312-24115463
>chr10:24115517-24116295
>chr10:24116425-24116576
>chr10:24116791-24117015
>chr10:24117842-24117898
>chr10:24120713-24120860
>chr10:24121046-24121216
>chr10:24121284-24121429
>chr10:24121484-24126443
>chr10:24126596-24133794
>chr10:24134333-24134505
>chr10:24134853-24134892
>chr10:24134972-24135056
>chr10:24135411-24135458
>chr10:24135555-24136942
>chr10:24137019-24137793
>chr10:24137834-24143869
>chr10:24143951-24157533
>chr10:24157593-24166884
>chr10:24166945-24167084
>chr10:24167123-24167512
>chr10:24167604-24167671
>chr10:24167951-24168094
>chr10:24168207-24168604
>chr10:24168667-24168699
>chr10:24168874-24171663
>chr10:24171844-24172005
>chr10:24172760-24173607
>chr10:24173667-24178476
>chr10:24178606-24184560
>chr10:24184676-24184874
>chr10:24185082-24185234
>chr10:24185276-24189713
>chr10:24191049-24191492
>chr10:24191569-24191988
>chr10:24192623-24192688
>chr10:24192742-24193368
>chr10:24193442-24194616
>chr10:24194718-24194808
>chr10:24194888-24208837
>chr10:24209594-24209825
>chr10:24209938-24210049
>chr10:24210189-24212703
>chr10:24212762-24212858
>chr10:24212923-24213483
>chr10:24213623-24214102
>chr10:24214221-24214422
>chr10:24214516-24214592
>chr10:24214655-24215206
>chr10:24215279-24215351
>chr10:24215392-24215734
>chr10:24215844-24216010
>chr10:24216049-24217801
>chr10:24218674-24223272
>chr10:24223661-24233646
>chr10:24234095-24234532
>chr10:24234609-24235169
>chr10:24235265-24235405
>chr10:24235927-24249850
>chr10:24251578-24254609
>chr10:24254686-24273999
>chr10:24274052-24288399
>chr10:24288598-24288690
>chr10:24288793-24288841
>chr10:24289209-24289350
>chr10:24290918-24291067
>chr10:24291092-24299946
>chr10:24299978-24308950
>chr10:24309028-24309180
>chr10:24309661-24309942
>chr10:24310887-24310938
>chr10:24311481-24311517
>chr10:24311586-24312212
>chr10:24312248-24313036
>chr10:24313498-24313546
>chr10:24313626-24313927
>chr10:24314407-24314507
>chr10:24314626-24314671
>chr10:24314755-24314894
>chr10:24315009-24315109
>chr10:24315366-24315412
>chr10:24315517-24315650
>chr10:24315861-24316026
>chr10:24316376-24316573
>chr10:24316688-24316822
>chr10:24316968-24317016
>chr10:24317131-24317209
>chr10:24318188-24318291
>chr10:24319060-24321428
>chr10:24321538-24322019
>chr10:24322109-24322154
>chr10:24322855-24322906
>chr10:24324592-24324780
>chr10:24324821-24324995
>chr10:24325187-24325254
>chr10:24327040-24327119
>chr10:24327228-24327278
>chr10:24327806-24327866
>chr10:24327943-24328260
>chr10:24329598-24329677
>chr10:24329783-24329836
>chr10:24330364-24330424
>chr10:24330501-24330818
>chr10:24332703-24332733
>chr10:24334784-24334978
>chr10:24336498-24339796
>chr10:24339841-24339901
>chr10:24339962-24341049
>chr10:24341465-24341502
>chr10:24343890-24344286
>chr10:24344394-24344451
>chr10:24346192-24359505
>chr10:24359571-24359923
>chr10:24359998-24360386
>chr10:24360663-24363665
>chr10:24363826-24363965
>chr10:24364114-24364208
>chr10:24364290-24364725
>chr10:24364860-24365659
>chr10:24365770-24368563
>chr10:24368621-24375577
>chr10:24375945-24376099
>chr10:24376209-24376635
>chr10:24377045-24379321
>chr10:24379376-24379737
>chr10:24379768-24380902
>chr10:24381038-24382487
>chr10:24382838-24383460
>chr10:24383500-24386607
>chr10:24388094-24389102
>chr10:24389202-24389224
>chr10:24389354-24393987
>chr10:24395130-24395178
>chr10:24395267-24395317
>chr10:24395391-24395684
>chr10:24395918-24398282
>chr10:24398319-24398765
>chr10:24398816-24399114
>chr10:24399145-24399253
>chr10:24399295-24399430
>chr10:24399522-24400041
>chr10:24400124-24400203
>chr10:24400272-24400376
>chr10:24400514-24400606
>chr10:24400758-24400913
>chr10:24400963-24401448
>chr10:24401520-24401914
>chr10:24402823-24402961
>chr10:24403073-24403604
>chr10:24403655-24404268
>chr10:24405240-24406861
>chr10:24407013-24407434
>chr10:24409978-24414107
>chr10:24414207-24419924
>chr10:24419973-24424355
>chr10:24424447-24427135
>chr10:24427363-24428358
>chr10:24429411-24429634
>chr10:24430219-24430412
>chr10:24430727-24430777
>chr10:24431286-24431470
>chr10:24432614-24432649
>chr10:24433739-24433819
>chr10:24434935-24444486
>chr10:24444771-24444966
>chr10:24445026-24445128
>chr10:24445294-24445424
>chr10:24445504-24445619
>chr10:24445897-24445944
>chr10:24449916-24450298
>chr10:24450370-24451941
>chr10:24454213-24454314
>chr10:24454531-24454616
>chr10:24454759-24454830
>chr10:24455037-24455461
>chr10:24455492-24456035
>chr10:24456078-24456184
>chr10:24460005-24469669
>chr10:24469852-24472965
>chr10:24473166-24481351
>chr10:24481899-24481948
>chr10:24482242-24482473
>chr10:24482695-24482773
>chr10:24483849-24483965
>chr10:24484367-24484424
>chr10:24484459-24484684
>chr10:24484728-24485005
>chr10:24485039-24485110
>chr10:24485210-24488399
>chr10:24488551-24494043
>chr10:24494092-24506021
>chr10:24506056-24506241
>chr10:24506383-24506399
>chr10:24506539-24508933
>chr10:24508963-24515058
>chr10:24515181-24515220
>chr10:24515267-24515871
>chr10:24515935-24516085
>chr10:24516139-24516642
>chr10:24516737-24517827
>chr10:24517962-24518002
>chr10:24518544-24518729
>chr10:24518784-24519250
>chr10:24519284-24519508
>chr10:24519748-24521542
>chr10:24521589-24526650
>chr10:24526686-24529088
>chr10:24529132-24532682
>chr10:24532796-24548162
>chr10:24548240-24551984
>chr10:24553388-24553437
>chr10:24553857-24554060
>chr10:24554263-24554344
>chr10:24554412-24554450
>chr10:24554590-24555034
>chr10:24555085-24555170
>chr10:24556178-24556256
>chr10:24556545-24556627
>chr10:24556803-24557044
>chr10:24559005-24559122
>chr10:24559231-24559695
>chr10:24560928-24563603
>chr10:24563648-24565910
>chr10:24566285-24568191
>chr10:24569863-24584172
>chr10:24587921-24588097
>chr10:24588420-24588465
>chr10:24589055-24592428
>chr10:24592852-24604641
>chr10:24604827-24604919
>chr10:24604947-24605710
>chr10:24605840-24606268
>chr10:24606724-24606991
>chr10:24608455-24609505
>chr10:24612187-24613190
>chr10:24613223-24613388
>chr10:24613427-24613533
>chr10:24614670-24614716
>chr10:24614782-24614851
>chr10:24614954-24615092
>chr10:24615118-24615168
>chr10:24623396-24623456
>chr10:24624485-24624543
>chr10:24624577-24624794
>chr10:24624871-24624899
>chr10:24625503-24635484
>chr10:24636656-24636816
>chr10:24636943-24637487
>chr10:24637517-24638406
>chr10:24638477-24638526
>chr10:24638647-24644033
>chr10:24644069-24644181
>chr10:24645748-24645788
>chr10:24645810-24645932
>chr10:24645962-24655915
>chr10:24656479-24656739
>chr10:24662598-24662693
>chr10:24665507-24671147
>chr10:24671522-24671628
>chr10:24671698-24671811
>chr10:24672460-24672505
>chr10:24672621-24672774
>chr10:24673074-24673174
>chr10:24674204-24674284
>chr10:24674318-24674619
>chr10:24674755-24675264
>chr10:24675331-24675366
>chr10:24675476-24678734
>chr10:24678787-24680312
>chr10:24680361-24690594
>chr10:24690622-24690799
>chr10:24690859-24692354
>chr10:24693176-24693340
>chr10:24693481-24697104
>chr10:24697179-24699980
>chr10:24700119-24700826
>chr10:24701218-24701290
>chr10:24702439-24704071
>chr10:24704135-24704174
>chr10:24704276-24709257
>chr10:24709357-24715821
>chr10:24716271-24716438
>chr10:24716602-24716762
>chr10:24716938-24717457
>chr10:24717524-24717859
>chr10:24718161-24718213
>chr10:24718272-24718327
>chr10:24718501-24718585
>chr10:24718656-24718784
>chr10:24718961-24719068
>chr10:24719338-24719367
>chr10:24719641-24719744
>chr10:24719827-24720294
>chr10:24720452-24720954
>chr10:24721031-24721436
>chr10:24721533-24721786
>chr10:24722085-24722150
>chr10:24722232-24722339
>chr10:24722441-24722553
>chr10:24722648-24722916
>chr10:24723020-24723127
>chr10:24723188-24723227
>chr10:24723358-24723530
>chr10:24723858-24724040
>chr10:24724186-24724281
>chr10:24724623-24724708
>chr10:24724873-24725032
>chr10:24725120-24725155
>chr10:24725233-24725584
>chr10:24725647-24725878
>chr10:24725983-24726277
>chr10:24726370-24726464
>chr10:24726566-24726680
>chr10:24726727-24726845
>chr10:24726899-24726948
>chr10:24727117-24727492
>chr10:24727719-24727812
>chr10:24728003-24728222
>chr10:24728473-24729618
>chr10:24729940-24730021
>chr10:24730099-24730215
>chr10:24730399-24730569
>chr10:24730755-24730839
>chr10:24730907-24731758
>chr10:24731810-24732256
>chr10:24732340-24733062
>chr10:24733776-24733844
>chr10:24738248-24740316
>chr10:24743467-24743505
>chr10:24743632-24743709
>chr10:24744500-24744650
>chr10:24744749-24745092
>chr10:24745159-24745191
>chr10:24745810-24745963
>chr10:24746182-24746486
>chr10:24746553-24746619
>chr10:24746665-24746797
>chr10:24746864-24746908
>chr10:24746971-24747374
>chr10:24747441-24747914
>chr10:24748090-24748368
>chr10:24748487-24748830
>chr10:24748993-24749078
>chr10:24749187-24749515
>chr10:24749702-24749739
>chr10:24749785-24750248
>chr10:24750426-24750545
>chr10:24750656-24750728
>chr10:24751027-24751966
>chr10:24751985-24752085
>chr10:24752141-24752257
>chr10:24752393-24752455
>chr10:24752703-24752769
>chr10:24753986-24754045
>chr10:24757819-24757887
>chr10:24758652-24758739
>chr10:24759072-24759125
>chr10:24759333-24759376
>chr10:24759576-24759608
>chr10:24760225-24768381
>chr10:24768401-24771787
>chr10:24771840-24773160
>chr10:24774466-24775782
>chr10:24775866-24775901
>chr10:24776036-24776837
>chr10:24776948-24780136
>chr10:24780175-24783583
>chr10:24783710-24783931
>chr10:24784349-24784388
>chr10:24786721-24786817
>chr10:24790913-24791187
>chr10:24791199-24791861
>chr10:24792101-24792472
>chr10:24797066-24797150
>chr10:24797231-24797281
>chr10:24798201-24798314
>chr10:24798474-24798515
>chr10:24800737-24800783
>chr10:24800866-24801034
>chr10:24801100-24801296
>chr10:24801363-24801586
>chr10:24801681-24801980
>chr10:24802007-24802056
>chr10:24802120-24802162
>chr10:24802219-24803612
>chr10:24803645-24808574
>chr10:24808623-24812013
>chr10:24812061-24812123
>chr10:24812280-24812726
>chr10:24812773-24812984
>chr10:24813129-24813158
>chr10:24813222-24813287
>chr10:24813313-24813456
>chr10:24813581-24813735
>chr10:24813840-24814090
>chr10:24814214-24814289
>chr10:24814365-24814645
>chr10:24814897-24814912
>chr10:24815162-24815544
>chr10:24815572-24816262
>chr10:24816334-24816555
>chr10:24816663-24816791
>chr10:24816873-24817034
>chr10:24817182-24821616
>chr10:24821651-24828689
>chr10:24828740-24849008
>chr10:24849066-24850890
>chr10:24850925-24854738
>chr10:24854787-24855504
>chr10:24855560-24855853
>chr10:24855867-24856362
>chr10:24856538-24856619
>chr10:24857853-24857901
>chr10:24857962-24858068
>chr10:24858112-24858332
>chr10:24858355-24858623
>chr10:24858702-24859749
>chr10:24860060-24860106
>chr10:24860353-24860501
>chr10:24860911-24860951
>chr10:24861036-24861140
>chr10:24862848-24868733
>chr10:24869105-24869164
>chr10:24869464-24869588
>chr10:24869858-24870062
>chr10:24870122-24870886
>chr10:24870936-24871301
>chr10:24871370-24871514
>chr10:24871738-24872394
>chr10:24872436-24877830
>chr10:24877868-24878039
>chr10:24878089-24878136
>chr10:24878217-24878937
>chr10:24879032-24879306
>chr10:24879368-24879793
>chr10:24879929-24880418
>chr10:24880930-24885847
>chr10:24885871-24887837
>chr10:24887887-24888520
>chr10:24888636-24893446
>chr10:24893546-24905639
>chr10:24905936-24906133
>chr10:24907048-24907086
>chr10:24907340-24908962
>chr10:24909844-24909907
>chr10:24910954-24911036
>chr10:24911405-24916871
>chr10:24916996-24925845
>chr10:24925942-24925982
>chr10:24926259-24957589
>chr10:24958388-24958723
>chr10:24958858-24958902
>chr10:24959785-24959831
>chr10:24960056-24960180
>chr10:24963467-24963576
>chr10:24965696-24965750
>chr10:24966214-24966315
>chr10:24967176-24967209
>chr10:24967281-24967679
>chr10:24967757-24967821
>chr10:24967962-24968000
>chr10:24968555-24968644
>chr10:24968756-24968947
>chr10:24969265-24969316
>chr10:24979317-24986679
>chr10:24986803-24987328
>chr10:24987395-24996877
>chr10:24998291-24998881
>chr10:24998933-24998968
>chr10:24999610-24999631
>chr10:24999731-24999747
>chr10:24999790-25007145
>chr10:25007245-25007260
>chr10:25007305-25007846
>chr10:25007926-25007960
>chr10:25008000-25008015
>chr10:25008115-25009744
>chr10:25010307-25010341
>chr10:25010939-25010973
>chr10:25011065-25011128
>chr10:25011679-25011768
>chr10:25012707-25012746
>chr10:25012846-25012861
>chr10:25013732-25013880
>chr10:25014263-25014411
>chr10:25014795-25014834
>chr10:25014954-25015148
>chr10:25015177-25018527
>chr10:25018558-25024512
>chr10:25024723-25024779
>chr10:25025281-25025398
>chr10:25028009-25028261
>chr10:25031193-25032310
>chr10:25032465-25033247
>chr10:25033333-25033445
>chr10:25033482-25033785
>chr10:25034291-25034462
>chr10:25034967-25035111
>chr10:25035277-25035323
>chr10:25035407-25036001
>chr10:25036080-25036329
>chr10:25039198-25039599
>chr10:25039901-25039973
>chr10:25040073-25040218
>chr10:25040270-25040410
>chr10:25040778-25040837
>chr10:25040877-25041108
>chr10:25041216-25041356
>chr10:25041428-25041481
>chr10:25041526-25042816
>chr10:25043032-25043180
>chr10:25044303-25048297
>chr10:25048345-25053201
>chr10:25053369-25053485
>chr10:25053556-25053594
>chr10:25053634-25053723
>chr10:25053811-25053852
>chr10:25053957-25054204
>chr10:25054249-25056226
>chr10:25056272-25056433
>chr10:25056601-25057124
>chr10:25057643-25057755
>chr10:25058127-25069714
>chr10:25070079-25073915
>chr10:25074106-25074280
>chr10:25075357-25077009
>chr10:25077105-25078484
>chr10:25080345-25080472
>chr10:25080524-25080730
>chr10:25080786-25081146
>chr10:25081208-25081553
>chr10:25081692-25081780
>chr10:25081928-25082199
>chr10:25082347-25082414
>chr10:25082581-25082644
>chr10:25082750-25084061
>chr10:25084214-25084426
>chr10:25084512-25084704
>chr10:25084762-25085109
>chr10:25085293-25085969
>chr10:25086328-25086614
>chr10:25086662-25087111
>chr10:25087257-25087322
>chr10:25087374-25088297
>chr10:25088426-25088966
>chr10:25089014-25089146
>chr10:25090781-25090824
>chr10:25090980-25091105
>chr10:25091143-25092255
>chr10:25096791-25096966
>chr10:25097010-25097165
>chr10:25097201-25097346
>chr10:25097410-25097610
>chr10:25097653-25097752
>chr10:25097944-25098045
>chr10:25098210-25098357
>chr10:25098656-25099497
>chr10:25101879-25113036
>chr10:25113250-25113303
>chr10:25113359-25113395
>chr10:25113919-25113997
>chr10:25114045-25114161
>chr10:25116244-25124978
>chr10:25125142-25125764
>chr10:25126084-25126136
>chr10:25126634-25128014
>chr10:25128020-25129877
>chr10:25129934-25130576
>chr10:25130690-25135467
>chr10:25135814-25135865
>chr10:25136020-25136055
>chr10:25136242-25136292
>chr10:25136583-25136625
>chr10:25136901-25136981
>chr10:25137099-25148237
>chr10:25149430-25149510
>chr10:25149734-25149826
>chr10:25149954-25150075
>chr10:25150125-25150195
>chr10:25150916-25151041
>chr10:25151562-25152445
>chr10:25153208-25153308
>chr10:25153535-25153661
>chr10:25153721-25154113
>chr10:25154239-25154738
>chr10:25155075-25155643
>chr10:25155670-25155872
>chr10:25156246-25156274
>chr10:25156453-25156637
>chr10:25157902-25158194
>chr10:25158370-25159437
>chr10:25159474-25160300
>chr10:25160336-25166899
>chr10:25166970-25168517
>chr10:25168647-25168747
>chr10:25168791-25173306
>chr10:25173547-25173658
>chr10:25174161-25174906
>chr10:25175275-25176168
>chr10:25176268-25176995
>chr10:25177216-25182399
>chr10:25182511-25183388
>chr10:25183508-25183524
>chr10:25183599-25184106
>chr10:25184219-25184572
>chr10:25186816-25186862
>chr10:25186963-25187480
>chr10:25188435-25188497
>chr10:25188588-25188627
>chr10:25188848-25188974
>chr10:25189090-25189213
>chr10:25189313-25189374
>chr10:25189716-25189760
>chr10:25189943-25190129
>chr10:25190244-25190284
>chr10:25191678-25191816
>chr10:25191904-25192043
>chr10:25192331-25192497
>chr10:25192588-25192701
>chr10:25192989-25194662
>chr10:25194832-25194877
>chr10:25195289-25195980
>chr10:25196007-25200971
>chr10:25201045-25201098
>chr10:25201237-25201488
>chr10:25201576-25202375
>chr10:25202783-25202835
>chr10:25202882-25202928
>chr10:25203069-25203127
>chr10:25203414-25204481
>chr10:25204525-25204616
>chr10:25204681-25204959
>chr10:25205270-25205601
>chr10:25205758-25224012
>chr10:25224112-25224144
>chr10:25224204-25225519
>chr10:25225553-25225651
>chr10:25225685-25226584
>chr10:25226698-25227364
>chr10:25227420-25227499
>chr10:25227526-25227644
>chr10:25227763-25228011
>chr10:25228074-25229542
>chr10:25229631-25229767
>chr10:25229815-25229944
>chr10:25230377-25230430
>chr10:25230662-25230714
>chr10:25231191-25231255
>chr10:25231640-25231704
>chr10:25232559-25236637
>chr10:25236850-25249420
>chr10:25249573-25250209
>chr10:25250695-25250860
>chr10:25254417-25254449
>chr10:25254718-25255206
>chr10:25255772-25255806
>chr10:25258104-25258148
>chr10:25258180-25259029
>chr10:25259077-25259184
>chr10:25259217-25259233
>chr10:25263724-25263797
>chr10:25264326-25264708
>chr10:25264914-25267556
>chr10:25267695-25268360
>chr10:25268436-25270022
>chr10:25270122-25271700
>chr10:25272213-25274296
>chr10:25274432-25280663
>chr10:25280788-25281864
>chr10:25287767-25289163
>chr10:25290064-25290218
>chr10:25290568-25290699
>chr10:25291558-25291621
>chr10:25291656-25291770
>chr10:25291839-25291881
>chr10:25291965-25296844
>chr10:25296898-25297085
>chr10:25297120-25297168
>chr10:25297195-25297344
>chr10:25297376-25298004
>chr10:25298277-25298445
>chr10:25298552-25298623
>chr10:25298705-25298954
>chr10:25299032-25299071
>chr10:25299477-25299771
>chr10:25299971-25300139
>chr10:25300221-25300735
>chr10:25300770-25303246
>chr10:25303307-25304585
>chr10:25304624-25305410
>chr10:25305719-25305784
>chr10:25309746-25309950
>chr10:25314242-25314459
>chr10:25314587-25314612
>chr10:25314665-25315794
>chr10:25316017-25317614
>chr10:25317807-25318931
>chr10:25319118-25327786
>chr10:25328984-25329117
>chr10:25332285-25332492
>chr10:25333773-25334739
>chr10:25334816-25336938
>chr10:25336981-25337802
>chr10:25337958-25338302
>chr10:25338383-25338884
>chr10:25339390-25339501
>chr10:25339952-25342843
>chr10:25342947-25348358
>chr10:25348483-25350387
>chr10:25350484-25352384
>chr10:25352621-25352650
>chr10:25353009-25353040
>chr10:25353261-25353707
>chr10:25353777-25356563
>chr10:25356731-25360775
>chr10:25360875-25361957
>chr10:25362130-25363515
>chr10:25363769-25363784
>chr10:25363832-25368017
>chr10:25368149-25368223
>chr10:25368270-25369177
>chr10:25369492-25371470
>chr10:25371534-25382195
>chr10:25382502-25388998
>chr10:25389160-25390531
>chr10:25390631-25390705
>chr10:25390789-25390882
>chr10:25390921-25393952
>chr10:25394072-25396700
>chr10:25396888-25397937
>chr10:25398004-25398145
>chr10:25398282-25399421
>chr10:25399567-25400353
>chr10:25400835-25400999
>chr10:25401356-25401658
>chr10:25402066-25405062
>chr10:25405559-25407740
>chr10:25407918-25408658
>chr10:25408882-25417072
>chr10:25417583-25417865
>chr10:25418253-25418360
>chr10:25418420-25424115
>chr10:25424768-25425230
>chr10:25425288-25434321
>chr10:25434360-25434425
>chr10:25434636-25434916
>chr10:25434993-25435104
>chr10:25435199-25435282
>chr10:25435373-25435408
>chr10:25435539-25435586
>chr10:25435667-25435696
>chr10:25436284-25436835
>chr10:25437638-25437720
>chr10:25437970-25438014
>chr10:25438104-25438139
>chr10:25438271-25438735
>chr10:25438847-25438920
>chr10:25440543-25442029
>chr10:25442049-25444843
>chr10:25444974-25445404
>chr10:25445424-25447421
>chr10:25447543-25447558
>chr10:25447681-25447724
>chr10:25447774-25450157
>chr10:25450257-25452222
>chr10:25452282-25456220
>chr10:25456255-25457878
>chr10:25457929-25458692
>chr10:25458872-25468357
>chr10:25468374-25471049
>chr10:25471113-25474240
>chr10:25474439-25475263
>chr10:25475363-25476562
>chr10:25476765-25482633
>chr10:25482702-25482768
>chr10:25482834-25484461
>chr10:25484589-25484883
>chr10:25484914-25510767
>chr10:25510854-25515844
>chr10:25515951-25517619
>chr10:25517661-25521211
>chr10:25521245-25521449
>chr10:25521580-25523839
>chr10:25523878-25524602
>chr10:25524701-25529360
>chr10:25529801-25529829
>chr10:25529929-25538309
>chr10:25538402-25538871
>chr10:25538903-25539743
>chr10:25539898-25541117
>chr10:25541170-25541464
>chr10:25541536-25541791
>chr10:25542477-25543086
>chr10:25546523-25546574
>chr10:25547695-25550611
>chr10:25550750-25550797
>chr10:25551171-25551294
>chr10:25551518-25552105
>chr10:25552223-25559091
>chr10:25559662-25559751
>chr10:25560327-25560522
>chr10:25560575-25560632
>chr10:25560784-25560820
>chr10:25560873-25561010
>chr10:25561204-25561664
>chr10:25562032-25562086
>chr10:25562168-25562280
>chr10:25566546-25566701
>chr10:25567843-25567881
>chr10:25568071-25568270
>chr10:25569426-25569477
>chr10:25571356-25571908
>chr10:25574938-25574990
>chr10:25576786-25577167
>chr10:25577200-25577502
>chr10:25577662-25577763
>chr10:25577830-25577889
>chr10:25578034-25578130
>chr10:25578228-25578257
>chr10:25578462-25578710
>chr10:25579203-25595237
>chr10:25595488-25595590
>chr10:25597092-25597289
>chr10:25597723-25597777
>chr10:25597860-25603176
>chr10:25603250-25603814
>chr10:25603850-25604264
>chr10:25604310-25606793
>chr10:25607119-25610131
>chr10:25610210-25614507
>chr10:25614580-25615087
>chr10:25615124-25615276
>chr10:25615312-25615455
>chr10:25615514-25615595
>chr10:25615744-25615792
>chr10:25616014-25616195
>chr10:25616254-25616314
>chr10:25616424-25616482
>chr10:25616871-25616913
>chr10:25616983-25617027
>chr10:25617704-25617769
>chr10:25617925-25618685
>chr10:25619552-25620136
>chr10:25620190-25621972
>chr10:25622082-25624118
>chr10:25624882-25627667
>chr10:25627702-25628340
>chr10:25628404-25664816
>chr10:25664908-25664989
>chr10:25665781-25665849
>chr10:25666483-25666538
>chr10:25666791-25666876
>chr10:25667682-25667714
>chr10:25668669-25669150
>chr10:25669433-25669746
>chr10:25670521-25670650
>chr10:25670727-25670825
>chr10:25671109-25671244
>chr10:25671310-25672088
>chr10:25672206-25672286
>chr10:25673029-25673154
>chr10:25677444-25678429
>chr10:25678492-25678736
>chr10:25678863-25679127
>chr10:25679347-25679483
>chr10:25679547-25679595
>chr10:25679667-25679824
>chr10:25682601-25682648
>chr10:25682981-25684532
>chr10:25684730-25685589
>chr10:25685716-25685775
>chr10:25686141-25687666
>chr10:25687807-25688699
>chr10:25688727-25690832
>chr10:25690860-25714821
>chr10:25714860-25718149
>chr10:25718280-25718321
>chr10:25718344-25718445
>chr10:25718796-25718832
>chr10:25718935-25719110
>chr10:25720235-25720599
>chr10:25720838-25721255
>chr10:25722589-25722749
>chr10:25722946-25723055
>chr10:25723236-25723528
>chr10:25723579-25724352
>chr10:25724826-25725461
>chr10:25725546-25736552
>chr10:25736684-25759136
>chr10:25759686-25759734
>chr10:25760438-25765803
>chr10:25765859-25765916
>chr10:25766705-25766814
>chr10:25766952-25767018
>chr10:25767292-25771292
>chr10:25771480-25773846
>chr10:25773966-25780424
>chr10:25780458-25780587
>chr10:25782512-25782883
>chr10:25787240-25787275
>chr10:25789090-25789172
>chr10:25789482-25792353
>chr10:25792760-25794853
>chr10:25795100-25803428
>chr10:25803461-25809622
>chr10:25810029-25812645
>chr10:25812830-25821013
>chr10:25821113-25821145
>chr10:25821207-25826833
>chr10:25826869-25829500
>chr10:25829602-25829651
>chr10:25829773-25831856
>chr10:25832827-25833252
>chr10:25834099-25837333
>chr10:25837387-25859044
>chr10:25859115-25859145
>chr10:25859340-25859516
>chr10:25859615-25871709
>chr10:25872519-25872643
>chr10:25872715-25873507
>chr10:25873533-25874869
>chr10:25877765-25877971
>chr10:25878766-25879003
>chr10:25879371-25879417
>chr10:25879706-25879942
>chr10:25880391-25880540
>chr10:25880696-25880804
>chr10:25881306-25881341
>chr10:25882209-25882309
>chr10:25882396-25887051
>chr10:25887120-25888862
>chr10:25889414-25889454
>chr10:25889969-25894344
>chr10:25894588-25904181
>chr10:25904410-25914411
>chr10:25914448-25914519
>chr10:25914720-25914748
>chr10:25914812-25956127
>chr10:25956856-25970248
>chr10:25970335-25970736
>chr10:25970860-25975988
>chr10:25976019-25978078
>chr10:25978114-25982113
>chr10:25982683-25982890
>chr10:25986192-25986459
>chr10:25989446-25989869
>chr10:25989964-25990084
>chr10:25990144-25990552
>chr10:25990620-25991138
>chr10:25991284-25991597
>chr10:25991777-25996657
>chr10:25996877-26024500
>chr10:26024630-26042067
>chr10:26042167-26048145
>chr10:26048270-26048293
>chr10:26048741-26058070
>chr10:26058170-26060206
>chr10:26060263-26073437
>chr10:26073603-26074140
>chr10:26074195-26074244
>chr10:26074276-26075744
>chr10:26075792-26075807
>chr10:26075959-26078059
>chr10:26078186-26080938
>chr10:26080991-26081043
>chr10:26081292-26081700
>chr10:26082245-26085015
>chr10:26085169-26085370
>chr10:26085554-26090642
>chr10:26090786-26090952
>chr10:26091047-26091372
>chr10:26091453-26091762
>chr10:26091809-26092040
>chr10:26092125-26092600
>chr10:26093365-26093441
>chr10:26101100-26101170
>chr10:26101237-26101439
>chr10:26101810-26122471
>chr10:26122493-26122784
>chr10:26122967-26123197
>chr10:26123636-26126760
>chr10:26127121-26127165
>chr10:26127219-26128365
>chr10:26129265-26129302
>chr10:26130694-26138089
>chr10:26138148-26139896
>chr10:26141212-26141248
>chr10:26141535-26141572
>chr10:26142417-26142790
>chr10:26147328-26147377
>chr10:26147570-26147713
>chr10:26148062-26150180
>chr10:26150222-26153119
>chr10:26153285-26153439
>chr10:26153483-26157763
>chr10:26157785-26159757
>chr10:26159799-26168703
>chr10:26168737-26168878
>chr10:26168997-26170396
>chr10:26170474-26173304
>chr10:26173340-26173393
>chr10:26173425-26176132
>chr10:26176197-26179896
>chr10:26180039-26180100
>chr10:26180899-26184796
>chr10:26185345-26187612
>chr10:26187648-26194187
>chr10:26194719-26195191
>chr10:26195218-26196000
>chr10:26196155-26196279
>chr10:26196340-26203890
>chr10:26203943-26204834
>chr10:26204934-26206261
>chr10:26206314-26207555
>chr10:26207584-26212413
>chr10:26213921-26216735
>chr10:26216840-26219289
>chr10:26220211-26220302
>chr10:26220853-26221321
>chr10:26221390-26221458
>chr10:26221503-26238097
>chr10:26238154-26265864
>chr10:26266009-26270310
>chr10:26270362-26270460
>chr10:26270492-26270925
>chr10:26271041-26271618
>chr10:26272937-26272995
>chr10:26273342-26273390
>chr10:26273644-26273702
>chr10:26274356-26276338
>chr10:26276356-26276392
>chr10:26276572-26276676
>chr10:26277286-26277639
>chr10:26278372-26278684
>chr10:26279046-26279089
>chr10:26279201-26279499
>chr10:26279583-26279728
>chr10:26279785-26280172
>chr10:26281138-26283553
>chr10:26283660-26284092
>chr10:26284168-26288004
>chr10:26289383-26298672
>chr10:26298743-26298915
>chr10:26300364-26300648
>chr10:26300750-26300802
>chr10:26300962-26301169
>chr10:26301208-26301511
>chr10:26301557-26302189
>chr10:26304352-26304434
>chr10:26304518-26309189
>chr10:26309304-26309510
>chr10:26309569-26312543
>chr10:26312603-26312821
>chr10:26312904-26313010
>chr10:26313088-26313292
>chr10:26313392-26313529
>chr10:26314899-26314946
>chr10:26315173-26315219
>chr10:26315287-26315691
>chr10:26315746-26317023
>chr10:26317066-26319384
>chr10:26319455-26319733
>chr10:26319816-26320204
>chr10:26320279-26320427
>chr10:26321811-26321858
>chr10:26322084-26322130
>chr10:26322176-26323063
>chr10:26323110-26324696
>chr10:26324788-26324904
>chr10:26325869-26326809
>chr10:26326879-26334239
>chr10:26334339-26345039
>chr10:26345201-26346678
>chr10:26346834-26347215
>chr10:26347290-26349879
>chr10:26350223-26352265
>chr10:26352309-26352480
>chr10:26352525-26352593
>chr10:26355552-26355851
>chr10:26358300-26358353
>chr10:26360775-26361048
>chr10:26361442-26361543
>chr10:26361670-26364191
>chr10:26366630-26371091
>chr10:26371244-26391972
>chr10:26392098-26396026
>chr10:26396126-26406544
>chr10:26406621-26407552
>chr10:26407633-26413325
>chr10:26413473-26413550
>chr10:26413851-26414207
>chr10:26414782-26414860
>chr10:26415120-26415263
>chr10:26417438-26417655
>chr10:26418184-26418255
>chr10:26418412-26419569
>chr10:26419612-26419780
>chr10:26419870-26421964
>chr10:26422041-26422551
>chr10:26422759-26422881
>chr10:26423643-26423687
>chr10:26424314-26424344
>chr10:26424440-26424477
>chr10:26424519-26425319
>chr10:26425974-26426222
>chr10:26426367-26426422
>chr10:26426485-26429102
>chr10:26429248-26435184
>chr10:26435284-26437379
>chr10:26437404-26437816
>chr10:26437966-26438228
>chr10:26438375-26438426
>chr10:26438682-26438713
>chr10:26438755-26439555
>chr10:26440210-26440458
>chr10:26440603-26440658
>chr10:26440721-26442620
>chr10:26443154-26443184
>chr10:26444045-26444466
>chr10:26444574-26444647
>chr10:26445137-26445227
>chr10:26446197-26446350
>chr10:26448799-26448864
>chr10:26449308-26449420
>chr10:26449709-26452119
>chr10:26452830-26452956
>chr10:26453364-26453596
>chr10:26453646-26454169
>chr10:26454282-26454555
>chr10:26454843-26454957
>chr10:26455568-26455806
>chr10:26455913-26456169
>chr10:26456257-26458266
>chr10:26460443-26465794
>chr10:26466560-26466609
>chr10:26466718-26466962
>chr10:26467146-26489517
>chr10:26489599-26489704
>chr10:26489824-26489943
>chr10:26490148-26490187
>chr10:26490645-26490840
>chr10:26492312-26492371
>chr10:26492719-26502084
>chr10:26502198-26503604
>chr10:26504604-26523354
>chr10:26523542-26524043
>chr10:26524343-26533369
>chr10:26533407-26533490
>chr10:26533684-26537375
>chr10:26542228-26544079
>chr10:26544134-26545151
>chr10:26545244-26546557
>chr10:26546704-26547143
>chr10:26547238-26550035
>chr10:26550072-26568107
>chr10:26570768-26571067
>chr10:26571364-26571416
>chr10:26571527-26581005
>chr10:26581845-26581884
>chr10:26582073-26582182
>chr10:26582330-26583498
>chr10:26583528-26585224
>chr10:26585263-26586945
>chr10:26587007-26587082
>chr10:26587147-26587333
>chr10:26588613-26588663
>chr10:26588743-26589285
>chr10:26589709-26589741
>chr10:26589795-26589828
>chr10:26589993-26597890
>chr10:26598111-26598143
>chr10:26598347-26605851
>chr10:26605993-26606197
>chr10:26606323-26607710
>chr10:26608386-26620934
>chr10:26621034-26623403
>chr10:26623499-26623860
>chr10:26624033-26625257
>chr10:26625301-26625323
>chr10:26625530-26626173
>chr10:26626458-26627610
>chr10:26627737-26629810
>chr10:26629869-26634273
>chr10:26634461-26634641
>chr10:26634804-26636291
>chr10:26636359-26637028
>chr10:26637790-26637878
>chr10:26638006-26639620
>chr10:26639679-26642596
>chr10:26643064-26644434
>chr10:26644740-26646139
>chr10:26646206-26646876
>chr10:26647261-26648886
>chr10:26649190-26650631
>chr10:26650819-26650999
>chr10:26651162-26652650
>chr10:26652717-26653387
>chr10:26654149-26654233
>chr10:26655127-26655309
>chr10:26655552-26655924
>chr10:26656368-26656509
>chr10:26660555-26660645
>chr10:26660675-26660822
>chr10:26661082-26661159
>chr10:26661377-26663616
>chr10:26663651-26664737
>chr10:26664798-26665121
>chr10:26665695-26670489
>chr10:26674486-26674578
>chr10:26675289-26675453
>chr10:26675746-26682621
>chr10:26682760-26682995
>chr10:26683080-26683390
>chr10:26683419-26683506
>chr10:26683569-26683634
>chr10:26683743-26684194
>chr10:26684498-26685894
>chr10:26685937-26686117
>chr10:26686606-26686637
>chr10:26687512-26687691
>chr10:26687782-26694609
>chr10:26694946-26695712
>chr10:26696065-26696175
>chr10:26696630-26696667
>chr10:26696953-26697091
>chr10:26697184-26697611
>chr10:26697717-26704435
>chr10:26704865-26704948
>chr10:26705151-26705257
>chr10:26705527-26705613
>chr10:26705732-26705777
>chr10:26705879-26706034
>chr10:26706247-26706495
>chr10:26706640-26706809
>chr10:26706944-26707167
>chr10:26707366-26707530
>chr10:26707721-26707811
>chr10:26707991-26708302
>chr10:26708465-26708809
>chr10:26708851-26709393
>chr10:26710022-26710907
>chr10:26711007-26713412
>chr10:26713471-26717876
>chr10:26718064-26718244
>chr10:26718407-26719894
>chr10:26719961-26720631
>chr10:26721394-26721478
>chr10:26722609-26722981
>chr10:26723425-26723566
>chr10:26727607-26727905
>chr10:26728128-26728206
>chr10:26730973-26731110
>chr10:26732231-26732299
>chr10:26732420-26732502
>chr10:26732722-26732919
>chr10:26733183-26733225
>chr10:26733769-26737645
>chr10:26737754-26739931
>chr10:26740113-26742312
>chr10:26742443-26745351
>chr10:26745482-26755440
>chr10:26755511-26755716
>chr10:26755747-26756082
>chr10:26756273-26756591
>chr10:26756886-26756949
>chr10:26757038-26760325
>chr10:26760421-26763057
>chr10:26763139-26763344
>chr10:26763375-26763728
>chr10:26763904-26764198
>chr10:26764319-26764377
>chr10:26764515-26764578
>chr10:26764689-26770783
>chr10:26771041-26772951
>chr10:26776759-26776814
>chr10:26778047-26778402
>chr10:26778592-26780466
>chr10:26780692-26782357
>chr10:26782726-26784832
>chr10:26785385-26785418
>chr10:26785508-26785598
>chr10:26786678-26786886
>chr10:26787153-26788221
>chr10:26788271-26789635
>chr10:26789674-26793117
>chr10:26793248-26800319
>chr10:26800581-26800708
>chr10:26800830-26801096
>chr10:26801185-26801228
>chr10:26801389-26801917
>chr10:26802057-26802098
>chr10:26802144-26802434
>chr10:26802508-26802867
>chr10:26802937-26803007
>chr10:26803050-26812668
>chr10:26812820-26812975
>chr10:26813253-26813780
>chr10:26813954-26814016
>chr10:26814061-26814437
>chr10:26814924-26830288
>chr10:26830388-26831886
>chr10:26831989-26832171
>chr10:26832233-26832307
>chr10:26832388-26832466
>chr10:26833214-26834807
>chr10:26835730-26837294
>chr10:26837357-26837417
>chr10:26837507-26838789
>chr10:26838820-26842506
>chr10:26842827-26850836
>chr10:26851141-26854693
>chr10:26854728-26861243
>chr10:26861263-26862011
>chr10:26862111-26865689
>chr10:26865789-26867920
>chr10:26867986-26868044
>chr10:26868083-26868132
>chr10:26868192-26868377
>chr10:26868532-26868646
>chr10:26868730-26868761
>chr10:26869028-26871900
>chr10:26872046-26873093
>chr10:26873145-26873248
>chr10:26873284-26875132
>chr10:26875186-26877758
>chr10:26877792-26882553
>chr10:26883015-26883077
>chr10:26883195-26883358
>chr10:26883685-26883843
>chr10:26884059-26884154
>chr10:26884205-26884529
>chr10:26884619-26884750
>chr10:26884772-26885203
>chr10:26885345-26885382
>chr10:26885673-26885986
>chr10:26886049-26886097
>chr10:26886139-26886342
>chr10:26886448-26886554
>chr10:26886599-26886661
>chr10:26886850-26886976
>chr10:26887175-26887284
>chr10:26887392-26887754
>chr10:26888051-26888086
>chr10:26888388-26888524
>chr10:26888678-26893191
>chr10:26893268-26895772
>chr10:26896305-26897533
>chr10:26897816-26897914
>chr10:26898312-26898420
>chr10:26898504-26898557
>chr10:26899802-26900034
>chr10:26900082-26900213
>chr10:26900315-26900426
>chr10:26900521-26900803
>chr10:26900873-26902126
>chr10:26902280-26902389
>chr10:26902492-26902928
>chr10:26903364-26904065
>chr10:26907022-26907077
>chr10:26907246-26907279
>chr10:26908011-26908318
>chr10:26908357-26908770
>chr10:26908813-26909017
>chr10:26909063-26909420
>chr10:26909500-26909771
>chr10:26909813-26909850
>chr10:26910115-26910895
>chr10:26911034-26912112
>chr10:26912319-26912337
>chr10:26912473-26916443
>chr10:26916595-26919493
>chr10:26919539-26920314
>chr10:26920358-26923810
>chr10:26923882-26924070
>chr10:26925076-26925107
>chr10:26925442-26926800
>chr10:26926929-26927470
>chr10:26927592-26927651
>chr10:26927807-26928420
>chr10:26928562-26928754
>chr10:26929427-26930660
>chr10:26930770-26930791
>chr10:26930980-26931097
>chr10:26931269-26931824
>chr10:26931877-26933615
>chr10:26933659-26933758
>chr10:26934010-26934182
>chr10:26934218-26936062
>chr10:26936566-26936795
>chr10:26936895-26937959
>chr10:26938463-26939077
>chr10:26939119-26941077
>chr10:26941382-26943089
>chr10:26943394-26944385
>chr10:26944570-26946590
>chr10:26946664-26946783
>chr10:26948122-26948243
>chr10:26948372-26948511
>chr10:26948557-26955575
>chr10:26955619-26955718
>chr10:26956168-26957421
>chr10:26957619-26989565
>chr10:26989866-26989928
>chr10:26990044-26990079
>chr10:26990660-26990727
>chr10:26990780-26990835
>chr10:26991544-26991611
>chr10:26991824-26992318
>chr10:26992501-26992559
>chr10:26996347-26997025
>chr10:26997282-27003862
>chr10:27003956-27004020
>chr10:27004145-27004761
>chr10:27004823-27005137
>chr10:27005214-27005262
>chr10:27005978-27006103
>chr10:27007001-27007112
>chr10:27007171-27007420
>chr10:27007609-27008674
>chr10:27008774-27010937
>chr10:27011119-27011185
>chr10:27011281-27011390
>chr10:27011479-27011516
>chr10:27011621-27012220
>chr10:27012322-27013229
>chr10:27013253-27013345
>chr10:27013367-27014218
>chr10:27014288-27024081
>chr10:27024122-27026381
>chr10:27026422-27026982
>chr10:27027008-27028591
>chr10:27028793-27039405
>chr10:27039566-27046182
>chr10:27046309-27047805
>chr10:27047853-27050692
>chr10:27050717-27051128
>chr10:27051622-27051822
>chr10:27051885-27052053
>chr10:27052147-27053040
>chr10:27053091-27054543
>chr10:27054689-27054767
>chr10:27055072-27057980
>chr10:27058034-27058650
>chr10:27058752-27059456
>chr10:27059690-27059972
>chr10:27060346-27075123
>chr10:27075204-27075239
>chr10:27076317-27076387
>chr10:27076484-27076574
>chr10:27076623-27076741
>chr10:27077049-27077125
>chr10:27077194-27077262
>chr10:27077359-27077511
>chr10:27077751-27079966
>chr10:27080386-27080454
>chr10:27080514-27080856
>chr10:27080891-27102722
>chr10:27103597-27103645
>chr10:27103774-27106796
>chr10:27106872-27106906
>chr10:27106932-27107088
>chr10:27107743-27108563
>chr10:27108706-27108748
>chr10:27108947-27109020
>chr10:27110178-27110295
>chr10:27111249-27124803
>chr10:27124885-27125188
>chr10:27126831-27126880
>chr10:27127306-27127340
>chr10:27127366-27127431
>chr10:27127596-27127707
>chr10:27127942-27128617
>chr10:27129170-27129316
>chr10:27129753-27129990
>chr10:27131177-27131213
>chr10:27132339-27132577
>chr10:27134004-27134073
>chr10:27134978-27135076
>chr10:27135372-27135460
>chr10:27135518-27135688
>chr10:27136847-27167309
>chr10:27167408-27172184
>chr10:27172226-27176825
>chr10:27178389-27178522
>chr10:27178626-27183484
>chr10:27183506-27184222
>chr10:27184341-27184516
>chr10:27184647-27193763
>chr10:27193786-27194134
>chr10:27194183-27200912
>chr10:27202185-27204910
>chr10:27205058-27213657
>chr10:27213757-27228271
>chr10:27228381-27236762
>chr10:27237061-27237140
>chr10:27237533-27238668
>chr10:27238700-27243348
>chr10:27243394-27244020
>chr10:27244156-27244526
>chr10:27244707-27245074
>chr10:27245123-27245190
>chr10:27245352-27245746
>chr10:27245833-27246087
>chr10:27246234-27246398
>chr10:27246467-27264151
>chr10:27264375-27264441
>chr10:27264505-27264538
>chr10:27264687-27264793
>chr10:27265015-27265129
>chr10:27265245-27265454
>chr10:27265501-27265622
>chr10:27265675-27266032
>chr10:27266092-27266646
>chr10:27266807-27267059
>chr10:27267082-27267183
>chr10:27267247-27267317
>chr10:27267419-27267483
>chr10:27267859-27267907
>chr10:27267958-27267991
>chr10:27268075-27270370
>chr10:27270427-27270531
>chr10:27270766-27270844
>chr10:27271798-27271841
>chr10:27272456-27272569
>chr10:27273048-27273285
>chr10:27273578-27273634
>chr10:27275454-27275585
>chr10:27280126-27280208
>chr10:27280838-27280883
>chr10:27282570-27286792
>chr10:27286827-27294452
>chr10:27294725-27296207
>chr10:27296395-27296465
>chr10:27296523-27304292
>chr10:27304392-27304407
>chr10:27304425-27305825
>chr10:27305857-27307441
>chr10:27307483-27307793
>chr10:27307831-27308002
>chr10:27308089-27309251
>chr10:27309286-27309414
>chr10:27309457-27312611
>chr10:27312653-27314484
>chr10:27314532-27318567
>chr10:27318645-27319539
>chr10:27319638-27319661
>chr10:27319831-27325209
>chr10:27327937-27328230
>chr10:27328280-27328547
>chr10:27328599-27328677
>chr10:27328722-27334494
>chr10:27335936-27336356
>chr10:27336496-27337066
>chr10:27337233-27337521
>chr10:27337585-27337693
>chr10:27337862-27338149
>chr10:27338181-27338221
>chr10:27339446-27345741
>chr10:27345803-27346116
>chr10:27346222-27346280
>chr10:27346514-27346665
>chr10:27346749-27346811
>chr10:27347121-27353417
>chr10:27353517-27358413
>chr10:27358550-27359416
>chr10:27359482-27359872
>chr10:27359942-27361399
>chr10:27361468-27361523
>chr10:27361563-27362054
>chr10:27362110-27368306
>chr10:27368432-27368794
>chr10:27368853-27369445
>chr10:27369562-27369638
>chr10:27370478-27370514
>chr10:27370914-27371035
>chr10:27371316-27371383
>chr10:27371471-27378364
>chr10:27378527-27378671
>chr10:27378790-27378836
>chr10:27379039-27379108
>chr10:27379152-27379194
>chr10:27379232-27379266
>chr10:27379440-27379656
>chr10:27380404-27387820
>chr10:27388443-27388736
>chr10:27388840-27389313
>chr10:27389365-27389404
>chr10:27389995-27390026
>chr10:27390114-27390140
>chr10:27390513-27390596
>chr10:27391311-27391403
>chr10:27391703-27391833
>chr10:27392164-27392203
>chr10:27392935-27393018
>chr10:27393176-27393316
>chr10:27393361-27397598
>chr10:27397736-27397848
>chr10:27398250-27398367
>chr10:27398421-27404446
>chr10:27404616-27404672
>chr10:27407105-27407320
>chr10:27408184-27408332
>chr10:27408442-27408609
>chr10:27408726-27409149
>chr10:27409206-27422379
>chr10:27422422-27426724
>chr10:27426864-27428255
>chr10:27428846-27433665
>chr10:27434762-27434874
>chr10:27435139-27435377
>chr10:27435585-27435952
>chr10:27436343-27436412
>chr10:27437496-27437639
>chr10:27437762-27437864
>chr10:27438070-27444130
>chr10:27444162-27456662
>chr10:27458035-27458517
>chr10:27458855-27466236
>chr10:27471489-27471940
>chr10:27472006-27472373
>chr10:27472476-27472806
>chr10:27472830-27473093
>chr10:27473181-27473255
>chr10:27473287-27473497
>chr10:27473516-27473753
>chr10:27474002-27474060
>chr10:27474205-27474356
>chr10:27474420-27491716
>chr10:27491816-27491831
>chr10:27491875-27492157
>chr10:27492475-27493203
>chr10:27493415-27493502
>chr10:27497470-27497627
>chr10:27497675-27497858
>chr10:27497938-27498146
>chr10:27498360-27498525
>chr10:27498605-27498708
>chr10:27498898-27512918
>chr10:27513133-27514550
>chr10:27514639-27514788
>chr10:27514829-27514873
>chr10:27515531-27515595
>chr10:27516266-27516282
>chr10:27516382-27516397
>chr10:27516438-27516475
>chr10:27516599-27516865
>chr10:27516903-27516958
>chr10:27517122-27518042
>chr10:27518059-27519228
>chr10:27519407-27522893
>chr10:27523395-27523547
>chr10:27523805-27524041
>chr10:27524113-27524517
>chr10:27524586-27527343
>chr10:27527480-27532425
>chr10:27532505-27532896
>chr10:27532968-27533181
>chr10:27533269-27533675
>chr10:27533741-27533806
>chr10:27534030-27534132
>chr10:27534240-27536192
>chr10:27536332-27548555
>chr10:27553833-27553961
>chr10:27554199-27554310
>chr10:27554361-27554404
>chr10:27554500-27554613
>chr10:27554640-27554804
>chr10:27555119-27555584
>chr10:27555704-27556428
>chr10:27556574-27557134
>chr10:27557749-27558024
>chr10:27558156-27559171
>chr10:27559436-27560588
>chr10:27561364-27561424
>chr10:27561831-27561860
>chr10:27562392-27562642
>chr10:27562722-27563857
>chr10:27563929-27564157
>chr10:27564366-27564590
>chr10:27565113-27579322
>chr10:27579454-27581508
>chr10:27581762-27583514
>chr10:27583577-27584159
>chr10:27584191-27586135
>chr10:27586318-27587868
>chr10:27587950-27588851
>chr10:27588927-27589067
>chr10:27589144-27589210
>chr10:27589252-27590283
>chr10:27590346-27610068
>chr10:27610232-27611254
>chr10:27611400-27612975
>chr10:27613014-27613656
>chr10:27613709-27614202
>chr10:27614221-27615959
>chr10:27617181-27617592
>chr10:27617760-27618245
>chr10:27618303-27618337
>chr10:27618370-27618664
>chr10:27618734-27618890
>chr10:27618980-27619220
>chr10:27619759-27620706
>chr10:27620902-27632404
>chr10:27632572-27641952
>chr10:27642052-27652614
>chr10:27652887-27653142
>chr10:27655303-27655495
>chr10:27655617-27655802
>chr10:27661294-27661347
>chr10:27663730-27664168
>chr10:27664383-27664436
>chr10:27664679-27664712
>chr10:27664739-27673939
>chr10:27674281-27677297
>chr10:27677344-27678432
>chr10:27678695-27678810
>chr10:27678910-27686119
>chr10:27686223-27691305
>chr10:27691334-27691860
>chr10:27692783-27699752
>chr10:27701820-27702219
>chr10:27702265-27702888
>chr10:27703002-27703366
>chr10:27703423-27703711
>chr10:27705220-27707625
>chr10:27707935-27708498
>chr10:27708512-27708527
>chr10:27708729-27709222
>chr10:27709466-27710442
>chr10:27713099-27714599
>chr10:27714636-27715557
>chr10:27715850-27717024
>chr10:27717162-27717878
>chr10:27718131-27718195
>chr10:27718254-27718350
>chr10:27718439-27718682
>chr10:27718755-27718948
>chr10:27719092-27719127
>chr10:27719171-27719621
>chr10:27719695-27719817
>chr10:27719858-27720476
>chr10:27720822-27720861
>chr10:27721009-27721860
>chr10:27723642-27726918
>chr10:27727446-27727941
>chr10:27728041-27729139
>chr10:27729241-27731858
>chr10:27731958-27731974
>chr10:27732001-27732173
>chr10:27732252-27732396
>chr10:27732473-27732597
>chr10:27732630-27732803
>chr10:27732904-27733076
>chr10:27733139-27733169
>chr10:27733195-27733810
>chr10:27734018-27734100
>chr10:27734153-27734198
>chr10:27734275-27736116
>chr10:27736166-27736439
>chr10:27736463-27736672
>chr10:27736749-27737134
>chr10:27737172-27737205
>chr10:27737628-27737661
>chr10:27737969-27738398
>chr10:27738658-27738722
>chr10:27738819-27739004
>chr10:27739057-27739121
>chr10:27740025-27740121
>chr10:27740169-27740210
>chr10:27740510-27740639
>chr10:27741168-27742505
>chr10:27743051-27743322
>chr10:27743491-27743671
>chr10:27743801-27743879
>chr10:27744287-27744562
>chr10:27744818-27744858
>chr10:27745076-27745289
>chr10:27745681-27745727
>chr10:27746332-27746499
>chr10:27746556-27746591
>chr10:27746861-27747096
>chr10:27747377-27747509
>chr10:27747763-27748147
>chr10:27748203-27748777
>chr10:27748924-27749071
>chr10:27749140-27749542
>chr10:27749581-27749818
>chr10:27749874-27750050
>chr10:27750104-27750176
>chr10:27750389-27750470
>chr10:27750568-27751161
>chr10:27751225-27751899
>chr10:27751985-27752739
>chr10:27752782-27758978
>chr10:27759533-27759599
>chr10:27760194-27763047
>chr10:27763184-27763216
>chr10:27763245-27763321
>chr10:27763437-27763486
>chr10:27763631-27764367
>chr10:27764429-27783272
>chr10:27783500-27789534
>chr10:27790048-27790253
>chr10:27790736-27794542
>chr10:27794590-27795365
>chr10:27795461-27795660
>chr10:27795774-27796018
>chr10:27796192-27798868
>chr10:27798966-27799055
>chr10:27799147-27799374
>chr10:27799480-27799582
>chr10:27799653-27799682
>chr10:27799782-27799818
>chr10:27800822-27800854
>chr10:27802055-27802088
>chr10:27803647-27803662
>chr10:27806439-27806456
>chr10:27806556-27806575
>chr10:27807997-27808021
>chr10:27808484-27808796
>chr10:27809596-27809664
>chr10:27810837-27813338
>chr10:27813407-27813438
>chr10:27813920-27814147
>chr10:27814216-27814425
>chr10:27814531-27814615
>chr10:27814766-27814923
>chr10:27815082-27815173
>chr10:27815474-27815633
>chr10:27815751-27815810
>chr10:27816022-27816100
>chr10:27816243-27816281
>chr10:27816364-27816561
>chr10:27816629-27816704
>chr10:27817063-27817178
>chr10:27817223-27817361
>chr10:27817381-27817550
>chr10:27817921-27818589
>chr10:27818739-27819956
>chr10:27820056-27822509
>chr10:27822538-27822553
>chr10:27822683-27823487
>chr10:27823587-27826135
>chr10:27826290-27827952
>chr10:27828092-27829269
>chr10:27829312-27829388
>chr10:27829425-27830048
>chr10:27830191-27830240
>chr10:27830356-27830432
>chr10:27830461-27830493
>chr10:27830622-27832954
>chr10:27833054-27833072
>chr10:27833352-27843543
>chr10:27843643-27846596
>chr10:27846758-27847048
>chr10:27847098-27847330
>chr10:27847415-27847452
>chr10:27847515-27847768
>chr10:27847949-27848059
>chr10:27848571-27848612
>chr10:27848677-27848857
>chr10:27848966-27849274
>chr10:27849396-27849645
>chr10:27849672-27860111
>chr10:27860162-27861336
>chr10:27861371-27861784
>chr10:27861887-27862067
>chr10:27863244-27870933
>chr10:27871124-27873559
>chr10:27873727-27873803
>chr10:27874032-27874126
>chr10:27874340-27874994
>chr10:27875114-27876439
>chr10:27876585-27883032
>chr10:27883210-27884486
>chr10:27884597-27885861
>chr10:27885955-27887440
>chr10:27887474-27887773
>chr10:27887859-27888869
>chr10:27888945-27897097
>chr10:27897136-27897896
>chr10:27898338-27898457
>chr10:27900323-27900613
>chr10:27900660-27900766
>chr10:27900820-27911973
>chr10:27912141-27917338
>chr10:27918086-27918543
>chr10:27918579-27918823
>chr10:27918889-27918974
>chr10:27918997-27919415
>chr10:27919487-27919547
>chr10:27919569-27919956
>chr10:27920150-27920311
>chr10:27920441-27921164
>chr10:27921427-27921463
>chr10:27921780-27922296
>chr10:27922410-27922648
>chr10:27922792-27922979
>chr10:27923056-27923162
>chr10:27923296-27923374
>chr10:27923449-27923606
>chr10:27924565-27924724
>chr10:27924932-27926280
>chr10:27926389-27926453
>chr10:27926569-27926666
>chr10:27926710-27926755
>chr10:27927158-27951433
>chr10:27951567-27951914
>chr10:27951965-27952124
>chr10:27952171-27952203
>chr10:27952935-27952977
>chr10:27953038-27953101
>chr10:27954003-27955867
>chr10:27955988-27956030
>chr10:27957649-27957753
>chr10:27957919-27958022
>chr10:27959027-27959086
>chr10:27959698-27959739
>chr10:27959905-27959936
>chr10:27960211-27960642
>chr10:27961064-27962760
>chr10:27962805-27964890
>chr10:27964975-27965245
>chr10:27966535-27969329
>chr10:27969398-27973089
>chr10:27973175-27973417
>chr10:27974754-27974818
>chr10:27974925-27978629
>chr10:27978694-27980441
>chr10:27980484-27984302
>chr10:27984950-27988001
>chr10:27988115-27992450
>chr10:27992520-27993081
>chr10:27993121-27993151
>chr10:27993320-27999687
>chr10:28000083-28002171
>chr10:28002231-28002317
>chr10:28002406-28002657
>chr10:28002740-28003139
>chr10:28003430-28004259
>chr10:28004307-28005981
>chr10:28006071-28006401
>chr10:28006554-28006597
>chr10:28006757-28007056
>chr10:28007098-28007359
>chr10:28007394-28009972
>chr10:28010003-28010200
>chr10:28010262-28013828
>chr10:28013898-28018637
>chr10:28019801-28020182
>chr10:28020222-28022762
>chr10:28022935-28023677
>chr10:28023753-28023914
>chr10:28023991-28024834
>chr10:28024895-28034817
>chr10:28035014-28050676
>chr10:28050749-28053097
>chr10:28053133-28053244
>chr10:28053700-28053764
>chr10:28054140-28054323
>chr10:28054476-28054645
>chr10:28054770-28057345
>chr10:28057384-28062714
>chr10:28062814-28062844
>chr10:28062937-28068658
>chr10:28068708-28071081
>chr10:28071412-28073786
>chr10:28073825-28074284
>chr10:28074334-28074516
>chr10:28075181-28075244
>chr10:28075377-28075425
>chr10:28075630-28075817
>chr10:28075915-28090686
>chr10:28091131-28093050
>chr10:28093196-28096467
>chr10:28096513-28111999
>chr10:28112059-28113048
>chr10:28113064-28115970
>chr10:28116080-28116217
>chr10:28116278-28116371
>chr10:28116526-28116727
>chr10:28116801-28118259
>chr10:28118296-28118648
>chr10:28118677-28121471
>chr10:28121703-28122008
>chr10:28122060-28123045
>chr10:28123088-28123223
>chr10:28123299-28124129
>chr10:28124167-28125341
>chr10:28125407-28126986
>chr10:28127029-28129777
>chr10:28129815-28132294
>chr10:28132345-28134056
>chr10:28134097-28141938
>chr10:28141988-28142301
>chr10:28142335-28143333
>chr10:28143406-28143421
>chr10:28143521-28149265
>chr10:28149365-28155828
>chr10:28155901-28160848
>chr10:28160981-28170985
>chr10:28171106-28174706
>chr10:28174763-28174839
>chr10:28174920-28220767
>chr10:28221065-28225272
>chr10:28225442-28225479
>chr10:28225579-28225719
>chr10:28226097-28226373
>chr10:28226518-28237781
>chr10:28237824-28237850
>chr10:28238038-28239168
>chr10:28239232-28239570
>chr10:28239670-28239741
>chr10:28239792-28241384
>chr10:28241472-28241798
>chr10:28241915-28242076
>chr10:28242195-28242685
>chr10:28242717-28242786
>chr10:28243308-28243355
>chr10:28245881-28248656
>chr10:28248746-28256086
>chr10:28256143-28264803
>chr10:28264835-28279846
>chr10:28279885-28283226
>chr10:28283487-28283505
>chr10:28283517-28291924
>chr10:28291968-28322866
>chr10:28323593-28323786
>chr10:28323871-28324081
>chr10:28324097-28324322
>chr10:28324405-28324445
>chr10:28324902-28325178
>chr10:28325311-28325444
>chr10:28325975-28327851
>chr10:28328300-28329862
>chr10:28330039-28331235
>chr10:28331307-28331691
>chr10:28331827-28331900
>chr10:28331989-28359823
>chr10:28360178-28367335
>chr10:28367592-28395231
>chr10:28397838-28398388
>chr10:28402600-28402777
>chr10:28402797-28402848
>chr10:28402900-28403457
>chr10:28403508-28404356
>chr10:28404407-28404871
>chr10:28405113-28405187
>chr10:28405298-28405471
>chr10:28407175-28407220
>chr10:28407402-28407438
>chr10:28408959-28415530
>chr10:28415630-28431097
>chr10:28431197-28442120
>chr10:28442370-28449908
>chr10:28450060-28455978
>chr10:28456077-28456111
>chr10:28456211-28456803
>chr10:28456864-28457602
>chr10:28457684-28457746
>chr10:28457822-28458177
>chr10:28458256-28464635
>chr10:28464694-28467261
>chr10:28467475-28467883
>chr10:28467934-28468932
>chr10:28469727-28469779
>chr10:28469825-28470029
>chr10:28470627-28470886
>chr10:28470944-28471012
>chr10:28472307-28484004
>chr10:28484385-28484427
>chr10:28484901-28484952
>chr10:28484992-28485430
>chr10:28485509-28485542
>chr10:28485626-28485700
>chr10:28485760-28490331
>chr10:28490450-28495814
>chr10:28496575-28497140
>chr10:28498196-28498453
>chr10:28498518-28498657
>chr10:28500437-28500506
>chr10:28500724-28500805
>chr10:28501618-28501677
>chr10:28502068-28502134
>chr10:28502200-28502734
>chr10:28502772-28503230
>chr10:28503385-28503463
>chr10:28503656-28504251
>chr10:28504752-28513839
>chr10:28514056-28514101
>chr10:28514466-28514717
>chr10:28515934-28517508
>chr10:28517659-28517745
>chr10:28518784-28526096
>chr10:28526724-28526977
>chr10:28527096-28529166
>chr10:28529260-28529698
>chr10:28529759-28530397
>chr10:28530453-28530545
>chr10:28530611-28530859
>chr10:28531048-28531266
>chr10:28531433-28531494
>chr10:28531742-28532380
>chr10:28532528-28532597
>chr10:28532680-28533007
>chr10:28533107-28533294
>chr10:28533402-28533571
>chr10:28534056-28558338
>chr10:28558406-28558669
>chr10:28558730-28559223
>chr10:28559305-28559467
>chr10:28559505-28559780
>chr10:28559961-28561417
>chr10:28561449-28562551
>chr10:28562621-28563097
>chr10:28563124-28563948
>chr10:28563985-28564288
>chr10:28564333-28564744
>chr10:28564806-28566813
>chr10:28567994-28568043
>chr10:28568148-28575494
>chr10:28575561-28579574
>chr10:28579701-28580112
>chr10:28580286-28580343
>chr10:28581932-28581953
>chr10:28583248-28583558
>chr10:28584886-28584996
>chr10:28585056-28585235
>chr10:28585318-28586223
>chr10:28586319-28587114
>chr10:28587176-28587399
>chr10:28587454-28587505
>chr10:28587630-28587909
>chr10:28587981-28588129
>chr10:28588207-28589255
>chr10:28589325-28589673
>chr10:28589780-28590126
>chr10:28590146-28590201
>chr10:28590309-28590548
>chr10:28590569-28590864
>chr10:28591102-28591279
>chr10:28591566-28591603
>chr10:28591626-28591788
>chr10:28593441-28599200
>chr10:28599338-28600867
>chr10:28600920-28601625
>chr10:28601646-28603812
>chr10:28603907-28604032
>chr10:28604094-28604227
>chr10:28604289-28604453
>chr10:28604525-28604667
>chr10:28604878-28604936
>chr10:28605876-28607387
>chr10:28607894-28607968
>chr10:28608531-28608624
>chr10:28611193-28611256
>chr10:28612488-28612631
>chr10:28612766-28613060
>chr10:28613688-28618888
>chr10:28619038-28619053
>chr10:28619143-28620413
>chr10:28620449-28620913
>chr10:28620996-28621138
>chr10:28621342-28621424
>chr10:28621608-28621649
>chr10:28625131-28625251
>chr10:28625356-28625416
>chr10:28625473-28634492
>chr10:28634592-28646123
>chr10:28646242-28646516
>chr10:28646559-28647243
>chr10:28647271-28647391
>chr10:28647469-28647552
>chr10:28647834-28647876
>chr10:28647952-28648006
>chr10:28648063-28650932
>chr10:28651032-28651328
>chr10:28651489-28651663
>chr10:28651743-28651790
>chr10:28651912-28652010
>chr10:28652151-28652209
>chr10:28652452-28652656
>chr10:28652786-28652825
>chr10:28653074-28653121
>chr10:28653417-28653544
>chr10:28653746-28653971
>chr10:28654128-28654289
>chr10:28654330-28654388
>chr10:28654471-28654656
>chr10:28654715-28654976
>chr10:28655091-28655173
>chr10:28655282-28655390
>chr10:28655432-28655532
>chr10:28655704-28655818
>chr10:28657513-28657696
>chr10:28659649-28659924
>chr10:28660443-28660490
>chr10:28660635-28660676
>chr10:28661331-28661581
>chr10:28662179-28662606
>chr10:28662707-28664450
>chr10:28665640-28665728
>chr10:28665797-28667552
>chr10:28667603-28669307
>chr10:28669342-28669426
>chr10:28669670-28681462
>chr10:28681500-28681932
>chr10:28682024-28682135
>chr10:28682330-28682377
>chr10:28682463-28682936
>chr10:28683006-28683062
>chr10:28683107-28683178
>chr10:28683208-28683499
>chr10:28683536-28683564
>chr10:28683898-28683987
>chr10:28684021-28684356
>chr10:28684397-28684712
>chr10:28685016-28685122
>chr10:28685283-28685397
>chr10:28685466-28685525
>chr10:28685689-28685724
>chr10:28685975-28686868
>chr10:28686982-28687371
>chr10:28687537-28687612
>chr10:28687699-28687748
>chr10:28687781-28688184
>chr10:28688218-28688327
>chr10:28688420-28689439
>chr10:28689616-28691547
>chr10:28691757-28692722
>chr10:28692838-28694262
>chr10:28694397-28696748
>chr10:28696848-28700565
>chr10:28701019-28701058
>chr10:28701314-28702755
>chr10:28702934-28703102
>chr10:28703165-28704224
>chr10:28704287-28718654
>chr10:28718698-28730209
>chr10:28730352-28730724
>chr10:28730789-28730855
>chr10:28730894-28740719
>chr10:28740743-28742442
>chr10:28742554-28743221
>chr10:28743314-28746414
>chr10:28746446-28747016
>chr10:28747196-28747322
>chr10:28747381-28747495
>chr10:28747551-28747727
>chr10:28747982-28750243
>chr10:28750352-28750413
>chr10:28750906-28751024
>chr10:28752167-28752252
>chr10:28752320-28753412
>chr10:28753455-28753619
>chr10:28753725-28754032
>chr10:28754069-28755074
>chr10:28755108-28755196
>chr10:28755242-28765507
>chr10:28765587-28766060
>chr10:28766095-28766424
>chr10:28766464-28767029
>chr10:28767807-28768307
>chr10:28768386-28778430
>chr10:28780216-28780323
>chr10:28780477-28780658
>chr10:28780927-28781335
>chr10:28781374-28782391
>chr10:28782615-28782713
>chr10:28782869-28783373
>chr10:28783442-28783611
>chr10:28783706-28783754
>chr10:28783887-28783936
>chr10:28783971-28784187
>chr10:28784253-28784454
>chr10:28784578-28784914
>chr10:28784965-28786448
>chr10:28786490-28787094
>chr10:28787242-28787444
>chr10:28787487-28788444
>chr10:28788530-28788695
>chr10:28788734-28788821
>chr10:28788910-28788963
>chr10:28789078-28795316
>chr10:28795340-28797151
>chr10:28797181-28797325
>chr10:28797565-28797967
>chr10:28798123-28798179
>chr10:28798267-28798485
>chr10:28798587-28798617
>chr10:28798707-28798808
>chr10:28798924-28799054
>chr10:28799275-28799354
>chr10:28799562-28799928
>chr10:28800081-28800097
>chr10:28800197-28803069
>chr10:28803099-28806774
>chr10:28806813-28807168
>chr10:28807319-28807415
>chr10:28807974-28810919
>chr10:28811175-28811221
>chr10:28811663-28811805
>chr10:28811965-28816801
>chr10:28816894-28823568
>chr10:28823757-28830956
>chr10:28831056-28846758
>chr10:28846785-28849704
>chr10:28849753-28851255
>chr10:28851328-28854647
>chr10:28854684-28854973
>chr10:28855069-28855114
>chr10:28855174-28871119
>chr10:28871168-28871500
>chr10:28871534-28872341
>chr10:28872498-28872645
>chr10:28872860-28872953
>chr10:28873025-28873075
>chr10:28874509-28876318
>chr10:28876389-28877804
>chr10:28879549-28879578
>chr10:28879854-28879894
>chr10:28883633-28888545
>chr10:28888705-28889392
>chr10:28889485-28889580
>chr10:28890694-28890775
>chr10:28890979-28891828
>chr10:28891867-28895969
>chr10:28896127-28896166
>chr10:28896399-28896451
>chr10:28896560-28896648
>chr10:28896700-28896767
>chr10:28896844-28896940
>chr10:28897452-28897622
>chr10:28897757-28897853
>chr10:28898030-28902095
>chr10:28902260-28902398
>chr10:28902724-28903060
>chr10:28903580-28903623
>chr10:28903913-28906062
>chr10:28906090-28907166
>chr10:28907270-28907403
>chr10:28907441-28907533
>chr10:28907701-28907767
>chr10:28907854-28908126
>chr10:28908173-28908325
>chr10:28908374-28908447
>chr10:28908507-28908947
>chr10:28909008-28909261
>chr10:28909358-28909516
>chr10:28909547-28909617
>chr10:28909812-28909997
>chr10:28910267-28910371
>chr10:28910429-28910658
>chr10:28910745-28910909
>chr10:28911005-28911057
>chr10:28911282-28911393
>chr10:28911446-28913308
>chr10:28913371-28914225
>chr10:28914314-28916008
>chr10:28916099-28916326
>chr10:28916414-28917238
>chr10:28917299-28917579
>chr10:28917619-28919739
>chr10:28919802-28920208
>chr10:28920279-28920478
>chr10:28920505-28921808
>chr10:28921860-28925565
>chr10:28925907-28927342
>chr10:28927442-28933963
>chr10:28934192-28935139
>chr10:28935317-28998081
>chr10:28998212-29000460
>chr10:29000514-29000683
>chr10:29000755-29002185
>chr10:29002234-29003120
>chr10:29003167-29007120
>chr10:29007282-29008384
>chr10:29008410-29009407
>chr10:29009533-29011039
>chr10:29011068-29012168
>chr10:29012282-29020582
>chr10:29020656-29020693
>chr10:29021389-29022318
>chr10:29022440-29024071
>chr10:29024651-29026731
>chr10:29026831-29030250
>chr10:29030296-29030503
>chr10:29030607-29036130
>chr10:29036159-29042255
>chr10:29042295-29042971
>chr10:29043033-29045814
>chr10:29045940-29047941
>chr10:29047989-29049229
>chr10:29049253-29050013
>chr10:29050065-29053672
>chr10:29053717-29054600
>chr10:29057274-29057395
>chr10:29057886-29065291
>chr10:29067386-29067601
>chr10:29067643-29067728
>chr10:29067764-29067951
>chr10:29068022-29068181
>chr10:29068287-29068395
>chr10:29068957-29069147
>chr10:29069612-29069672
>chr10:29069828-29070830
>chr10:29070959-29071023
>chr10:29071067-29071712
>chr10:29071760-29077053
>chr10:29077518-29077595
>chr10:29078128-29078161
>chr10:29078268-29078318
>chr10:29079585-29079663
>chr10:29081785-29083342
>chr10:29083650-29084149
>chr10:29084461-29084502
>chr10:29084717-29084758
>chr10:29085654-29085871
>chr10:29085972-29087345
>chr10:29087655-29111685
>chr10:29111785-29113069
>chr10:29113260-29126530
>chr10:29127584-29127744
>chr10:29128044-29129947
>chr10:29130042-29138404
>chr10:29138458-29140521
>chr10:29140587-29142953
>chr10:29143518-29143582
>chr10:29144106-29144148
>chr10:29144390-29144463
>chr10:29144700-29144895
>chr10:29146499-29146538
>chr10:29147515-29147556
>chr10:29147764-29147805
>chr10:29148502-29148594
>chr10:29148796-29148865
>chr10:29149430-29149508
>chr10:29149973-29150019
>chr10:29150196-29150294
>chr10:29150494-29150529
>chr10:29151191-29151274
>chr10:29151421-29151513
>chr10:29151819-29151909
>chr10:29152085-29152124
>chr10:29152245-29152292
>chr10:29155309-29155356
>chr10:29155911-29164373
>chr10:29164569-29164856
>chr10:29164931-29166005
>chr10:29166240-29166358
>chr10:29166539-29166635
>chr10:29166711-29167160
>chr10:29167998-29174058
>chr10:29174930-29175198
>chr10:29175234-29176704
>chr10:29177395-29177801
>chr10:29177928-29178094
>chr10:29179762-29183004
>chr10:29183048-29184541
>chr10:29184715-29191206
>chr10:29191324-29191361
>chr10:29191409-29191482
>chr10:29191512-29192691
>chr10:29192753-29194088
>chr10:29194129-29194486
>chr10:29194575-29197166
>chr10:29197226-29217751
>chr10:29217789-29219324
>chr10:29219360-29225866
>chr10:29225954-29227348
>chr10:29227365-29227811
>chr10:29228105-29228274
>chr10:29228443-29228483
>chr10:29228529-29228623
>chr10:29228822-29228850
>chr10:29229326-29229551
>chr10:29231152-29231222
>chr10:29232464-29232517
>chr10:29236337-29236432
>chr10:29236535-29237318
>chr10:29237510-29237746
>chr10:29238957-29239033
>chr10:29239382-29239410
>chr10:29240054-29240231
>chr10:29240387-29240432
>chr10:29240481-29240624
>chr10:29240751-29241274
>chr10:29241596-29241733
>chr10:29241876-29242002
>chr10:29245105-29245170
>chr10:29245441-29246184
>chr10:29246206-29246364
>chr10:29246623-29252127
>chr10:29252312-29254998
>chr10:29255054-29255092
>chr10:29255279-29255454
>chr10:29255511-29255691
>chr10:29255790-29264924
>chr10:29265549-29265629
>chr10:29265869-29266021
>chr10:29266286-29266663
>chr10:29266756-29267185
>chr10:29267249-29268465
>chr10:29270070-29283276
>chr10:29283313-29283341
>chr10:29283411-29284126
>chr10:29284696-29285238
>chr10:29285411-29287406
>chr10:29287430-29287514
>chr10:29288703-29290467
>chr10:29291280-29291685
>chr10:29291728-29291846
>chr10:29291897-29292545
>chr10:29292603-29292659
>chr10:29292767-29292935
>chr10:29292971-29293226
>chr10:29293319-29293405
>chr10:29293545-29296680
>chr10:29296736-29297406
>chr10:29297440-29300109
>chr10:29300209-29301629
>chr10:29301693-29305878
>chr10:29305918-29306711
>chr10:29306843-29308469
>chr10:29308499-29309987
>chr10:29310047-29311462
>chr10:29311554-29311632
>chr10:29311719-29311854
>chr10:29311928-29311991
>chr10:29318316-29318430
>chr10:29318775-29319182
>chr10:29319712-29320151
>chr10:29321426-29321602
>chr10:29321692-29321925
>chr10:29323537-29323964
>chr10:29323991-29324472
>chr10:29324534-29325098
>chr10:29325369-29325661
>chr10:29325692-29325939
>chr10:29326095-29327074
>chr10:29327948-29327987
>chr10:29328677-29328784
>chr10:29328835-29341047
>chr10:29341147-29343244
>chr10:29343278-29350136
>chr10:29350166-29351980
>chr10:29352078-29353305
>chr10:29353390-29353502
>chr10:29354481-29368917
>chr10:29369004-29369033
>chr10:29369235-29374685
>chr10:29374711-29374760
>chr10:29374994-29375157
>chr10:29376970-29377018
>chr10:29377091-29377244
>chr10:29377311-29382381
>chr10:29382413-29385558
>chr10:29385611-29386979
>chr10:29387033-29389390
>chr10:29389559-29406877
>chr10:29407066-29407097
>chr10:29407197-29408627
>chr10:29408804-29413858
>chr10:29413944-29430882
>chr10:29430957-29431153
>chr10:29431341-29431545
>chr10:29431692-29432809
>chr10:29432897-29432944
>chr10:29433359-29433837
>chr10:29433885-29434217
>chr10:29434264-29435124
>chr10:29435240-29435632
>chr10:29435697-29435765
>chr10:29435804-29437555
>chr10:29437613-29437826
>chr10:29438011-29438191
>chr10:29438352-29438526
>chr10:29438618-29438659
>chr10:29439130-29439178
>chr10:29439401-29439467
>chr10:29439656-29441977
>chr10:29442054-29450883
>chr10:29451031-29452128
>chr10:29452193-29452340
>chr10:29452489-29452549
>chr10:29452788-29452831
>chr10:29453580-29453614
>chr10:29453822-29454291
>chr10:29454398-29455672
>chr10:29455707-29456208
>chr10:29456236-29456478
>chr10:29456540-29456642
>chr10:29456766-29458115
>chr10:29458153-29459181
>chr10:29459208-29461274
>chr10:29461307-29462778
>chr10:29462956-29463216
>chr10:29463266-29463536
>chr10:29463598-29463684
>chr10:29463883-29463929
>chr10:29464211-29464294
>chr10:29464338-29464628
>chr10:29464728-29464801
>chr10:29464938-29465049
>chr10:29465139-29465403
>chr10:29465442-29465561
>chr10:29465587-29465727
>chr10:29465796-29468480
>chr10:29468747-29468802
>chr10:29468862-29468894
>chr10:29469139-29469177
>chr10:29469228-29469396
>chr10:29470263-29470562
>chr10:29470588-29478050
>chr10:29478182-29478799
>chr10:29478930-29479005
>chr10:29479109-29480776
>chr10:29481347-29481413
>chr10:29481493-29482375
>chr10:29482414-29483226
>chr10:29483559-29483755
>chr10:29484339-29484506
>chr10:29484588-29484660
>chr10:29484721-29484858
>chr10:29484924-29485179
>chr10:29485396-29485850
>chr10:29485907-29485937
>chr10:29486055-29486116
>chr10:29486162-29486736
>chr10:29486844-29486919
>chr10:29487158-29487230
>chr10:29487342-29487604
>chr10:29487756-29493521
>chr10:29493621-29493637
>chr10:29493716-29494160
>chr10:29495843-29506681
>chr10:29506713-29508062
>chr10:29508297-29508853
>chr10:29509002-29515136
>chr10:29515236-29518181
>chr10:29518364-29518452
>chr10:29518586-29518749
>chr10:29518876-29518926
>chr10:29518985-29519188
>chr10:29519651-29520921
>chr10:29520976-29521126
>chr10:29521303-29521746
>chr10:29522043-29524199
>chr10:29524419-29524643
>chr10:29524869-29524911
>chr10:29524999-29525096
>chr10:29528862-29542957
>chr10:29546461-29546714
>chr10:29546750-29547553
>chr10:29548110-29548299
>chr10:29548442-29549411
>chr10:29549528-29549572
>chr10:29549948-29557885
>chr10:29557927-29565066
>chr10:29565164-29565468
>chr10:29566498-29566540
>chr10:29567625-29567680
>chr10:29568526-29568621
>chr10:29568738-29568844
>chr10:29568890-29569636
>chr10:29569672-29572273
>chr10:29572315-29572981
>chr10:29573011-29573672
>chr10:29573731-29575709
>chr10:29575752-29575820
>chr10:29575853-29576238
>chr10:29576302-29584328
>chr10:29584396-29584435
>chr10:29584470-29584695
>chr10:29584759-29585963
>chr10:29586028-29586453
>chr10:29586840-29586949
>chr10:29587169-29587225
>chr10:29587770-29590231
>chr10:29590257-29590408
>chr10:29591090-29591203
>chr10:29594073-29594107
>chr10:29595958-29596055
>chr10:29598261-29607480
>chr10:29611410-29611645
>chr10:29611804-29611877
>chr10:29612802-29613964
>chr10:29614024-29614641
>chr10:29614760-29626032
>chr10:29626077-29626307
>chr10:29626407-29627201
>chr10:29627669-29627926
>chr10:29628986-29629213
>chr10:29629689-29629744
>chr10:29630001-29630035
>chr10:29630155-29630285
>chr10:29632893-29633159
>chr10:29635676-29640736
>chr10:29640836-29653638
>chr10:29653689-29653819
>chr10:29653870-29654117
>chr10:29654202-29654343
>chr10:29655472-29655545
>chr10:29655724-29655842
>chr10:29655897-29655955
>chr10:29656294-29656576
>chr10:29656685-29656774
>chr10:29657502-29657725
>chr10:29658027-29658382
>chr10:29658453-29658488
>chr10:29659746-29659858
>chr10:29660225-29660321
>chr10:29660490-29660564
>chr10:29660623-29660935
>chr10:29660976-29661356
>chr10:29661399-29661531
>chr10:29661670-29662896
>chr10:29663046-29664473
>chr10:29664555-29664830
>chr10:29664893-29665433
>chr10:29665842-29665959
>chr10:29666001-29666046
>chr10:29666110-29666226
>chr10:29666402-29666507
>chr10:29666523-29666569
>chr10:29666609-29666833
>chr10:29667027-29669432
>chr10:29669482-29669916
>chr10:29669954-29674998
>chr10:29675044-29675875
>chr10:29676246-29676327
>chr10:29676368-29676703
>chr10:29676760-29676857
>chr10:29677134-29677417
>chr10:29677606-29677642
>chr10:29678176-29678259
>chr10:29678466-29678655
>chr10:29678696-29679324
>chr10:29679356-29685766
>chr10:29685827-29689293
>chr10:29689338-29689388
>chr10:29689424-29689556
>chr10:29689671-29691231
>chr10:29691286-29692971
>chr10:29693021-29693266
>chr10:29693337-29693906
>chr10:29694648-29694702
>chr10:29694927-29694981
>chr10:29695062-29695120
>chr10:29695191-29696349
>chr10:29696435-29696567
>chr10:29696621-29704517
>chr10:29704683-29728130
>chr10:29728155-29728368
>chr10:29729203-29729265
>chr10:29729992-29730680
>chr10:29730723-29732608
>chr10:29732758-29734812
>chr10:29734935-29736316
>chr10:29736613-29738265
>chr10:29738396-29738945
>chr10:29738973-29739201
>chr10:29739391-29739585
>chr10:29739815-29740657
>chr10:29740705-29741945
>chr10:29741991-29742008
>chr10:29742251-29744120
>chr10:29744255-29748305
>chr10:29748308-29757460
>chr10:29757617-29759348
>chr10:29759594-29761561
>chr10:29761701-29764874
>chr10:29764978-29765866
>chr10:29765941-29766765
>chr10:29766819-29767196
>chr10:29767380-29767556
>chr10:29767656-29769220
>chr10:29769289-29770234
>chr10:29770299-29770395
>chr10:29770478-29770908
>chr10:29771253-29773404
>chr10:29773504-29773531
>chr10:29773559-29773593
>chr10:29773644-29773684
>chr10:29773786-29775904
>chr10:29776418-29776543
>chr10:29776738-29779468
>chr10:29779558-29779587
>chr10:29779624-29779666
>chr10:29779758-29780055
>chr10:29780082-29780833
>chr10:29780933-29790061
>chr10:29790109-29790930
>chr10:29791003-29792776
>chr10:29792804-29793223
>chr10:29793275-29793750
>chr10:29793779-29794041
>chr10:29794190-29794314
>chr10:29794434-29794669
>chr10:29794942-29794973
>chr10:29795039-29795133
>chr10:29795215-29797241
>chr10:29797338-29797872
>chr10:29797981-29798972
>chr10:29799414-29799454
>chr10:29799744-29799881
>chr10:29800476-29800606
>chr10:29800760-29800826
>chr10:29801038-29801171
>chr10:29801196-29801269
>chr10:29802664-29808135
>chr10:29808220-29808280
>chr10:29809512-29812468
>chr10:29812623-29812707
>chr10:29814640-29815838
>chr10:29816048-29816293
>chr10:29816365-29816949
>chr10:29816979-29822009
>chr10:29822041-29836338
>chr10:29836438-29848855
>chr10:29849019-29850480
>chr10:29850528-29852776
>chr10:29852798-29853042
>chr10:29854241-29857618
>chr10:29857749-29871898
>chr10:29872114-29874200
>chr10:29874329-29875436
>chr10:29875607-29875623
>chr10:29875912-29877439
>chr10:29877496-29877568
>chr10:29877761-29878182
>chr10:29878401-29878582
>chr10:29878638-29878720
>chr10:29878780-29878853
>chr10:29878991-29879110
>chr10:29879189-29879292
>chr10:29879419-29879522
>chr10:29879735-29881845
>chr10:29885602-29886431
>chr10:29886529-29887458
>chr10:29887550-29890482
>chr10:29890535-29891247
>chr10:29891304-29891467
>chr10:29893815-29893854
>chr10:29894306-29894770
>chr10:29894806-29895094
>chr10:29896338-29896551
>chr10:29896943-29897009
>chr10:29897206-29897395
>chr10:29898434-29898599
>chr10:29898917-29898975
>chr10:29899127-29900254
>chr10:29900322-29902842
>chr10:29902892-29913860
>chr10:29913899-29915239
>chr10:29915329-29917158
>chr10:29917263-29917778
>chr10:29917812-29918063
>chr10:29918122-29921306
>chr10:29921355-29922661
>chr10:29922749-29923080
>chr10:29923259-29923637
>chr10:29923886-29923934
>chr10:29924051-29924276
>chr10:29924309-29924404
>chr10:29924582-29924858
>chr10:29924943-29926041
>chr10:29926101-29926355
>chr10:29926431-29926738
>chr10:29926831-29927975
>chr10:29928045-29928236
>chr10:29929457-29931253
>chr10:29931467-29939508
>chr10:29939844-29943757
>chr10:29944142-29944161
>chr10:29944261-29949867
>chr10:29950409-29957182
>chr10:29957323-29965698
>chr10:29966726-29967429
>chr10:29967470-29967877
>chr10:29968212-29969750
>chr10:29969851-29969913
>chr10:29970068-29970083
>chr10:29970286-29971615
>chr10:29971988-29973122
>chr10:29973152-29973185
>chr10:29973244-29973304
>chr10:29974388-29975372
>chr10:29975407-29976096
>chr10:29976196-29976259
>chr10:29976312-29976965
>chr10:29977030-29992828
>chr10:29992859-29994170
>chr10:29995562-29996185
>chr10:29996194-29996812
>chr10:29996852-30000601
>chr10:30001938-30002428
>chr10:30002843-30003026
>chr10:30003089-30010214
>chr10:30010265-30010299
>chr10:30010328-30011236
>chr10:30011284-30011532
>chr10:30011586-30013317
>chr10:30013364-30014236
>chr10:30014340-30014933
>chr10:30014982-30017098
>chr10:30017236-30017480
>chr10:30017569-30017808
>chr10:30018036-30018480
>chr10:30018638-30018720
>chr10:30019003-30019053
>chr10:30019231-30019651
>chr10:30019702-30019846
>chr10:30019973-30020853
>chr10:30020921-30021107
>chr10:30021186-30022168
>chr10:30022751-30022991
>chr10:30023031-30023194
>chr10:30023335-30025145
>chr10:30025330-30025998
>chr10:30026085-30026236
>chr10:30026293-30026976
>chr10:30027015-30027663
>chr10:30028005-30028092
>chr10:30028742-30042028
>chr10:30042049-30048713
>chr10:30049511-30055692
>chr10:30055821-30057382
>chr10:30057390-30059969
>chr10:30060224-30060255
>chr10:30060323-30063107
>chr10:30063155-30065583
>chr10:30065680-30065851
>chr10:30065908-30071697
>chr10:30071771-30072122
>chr10:30072187-30072220
>chr10:30072284-30072664
>chr10:30072733-30073512
>chr10:30073634-30073852
>chr10:30073892-30073967
>chr10:30074056-30074121
>chr10:30074371-30078795
>chr10:30078915-30078930
>chr10:30078966-30081352
>chr10:30081496-30081540
>chr10:30082003-30082133
>chr10:30082362-30082992
>chr10:30083016-30085260
>chr10:30085360-30093049
>chr10:30093099-30093132
>chr10:30093179-30093367
>chr10:30093426-30093897
>chr10:30093950-30094290
>chr10:30094471-30094813
>chr10:30094886-30095027
>chr10:30095135-30095165
>chr10:30095273-30095609
>chr10:30095745-30095782
>chr10:30095875-30095964
>chr10:30097112-30097480
>chr10:30097549-30098472
>chr10:30098586-30099280
>chr10:30099310-30099508
>chr10:30099905-30099962
>chr10:30100037-30102067
>chr10:30102156-30102178
>chr10:30102572-30114010
>chr10:30114175-30114359
>chr10:30114386-30114401
>chr10:30114786-30115632
>chr10:30115729-30115768
>chr10:30115823-30116922
>chr10:30118564-30118869
>chr10:30118972-30126232
>chr10:30126430-30130856
>chr10:30131247-30133479
>chr10:30133538-30134101
>chr10:30134199-30134357
>chr10:30134447-30135488
>chr10:30135505-30136456
>chr10:30136561-30137592
>chr10:30137635-30147210
>chr10:30149653-30157324
>chr10:30157438-30158178
>chr10:30159820-30160919
>chr10:30160974-30161013
>chr10:30161110-30166506
>chr10:30166823-30166869
>chr10:30167082-30167243
>chr10:30167713-30167792
>chr10:30167814-30168013
>chr10:30168089-30168155
>chr10:30168264-30169524
>chr10:30169575-30173460
>chr10:30173490-30173934
>chr10:30173993-30174282
>chr10:30174328-30175086
>chr10:30175108-30175307
>chr10:30175382-30175446
>chr10:30175555-30175795
>chr10:30175915-30176889
>chr10:30176921-30177192
>chr10:30177242-30177878
>chr10:30177903-30180597
>chr10:30180685-30180938
>chr10:30181005-30181046
>chr10:30181122-30181855
>chr10:30182020-30182292
>chr10:30182309-30182499
>chr10:30182576-30183027
>chr10:30183212-30183493
>chr10:30183798-30183919
>chr10:30183946-30184080
>chr10:30184986-30194511
>chr10:30196015-30196247
>chr10:30196450-30196492
>chr10:30202834-30203138
>chr10:30205180-30205303
>chr10:30206236-30206284
>chr10:30207183-30207287
>chr10:30208734-30209964
>chr10:30210140-30210712
>chr10:30210832-30210986
>chr10:30211043-30211162
>chr10:30211337-30211548
>chr10:30211920-30215794
>chr10:30215883-30220254
>chr10:30220286-30223534
>chr10:30223647-30224119
>chr10:30224309-30224393
>chr10:30224721-30225006
>chr10:30227477-30227574
>chr10:30229086-30229167
>chr10:30229904-30230163
>chr10:30230544-30230633
>chr10:30230665-30231004
>chr10:30231073-30232416
>chr10:30232445-30233483
>chr10:30233586-30233899
>chr10:30233946-30234059
>chr10:30234260-30234385
>chr10:30235094-30235290
>chr10:30235332-30235830
>chr10:30235926-30238415
>chr10:30238524-30238632
>chr10:30238891-30239104
>chr10:30239167-30240117
>chr10:30240153-30241236
>chr10:30241265-30243199
>chr10:30243246-30243507
>chr10:30243591-30243661
>chr10:30243773-30243806
>chr10:30244000-30244082
>chr10:30244176-30244791
>chr10:30244868-30248170
>chr10:30249350-30249936
>chr10:30249991-30253435
>chr10:30253535-30255235
>chr10:30255615-30255692
>chr10:30255792-30258887
>chr10:30258987-30267289
>chr10:30267339-30271237
>chr10:30271312-30272196
>chr10:30272257-30272621
>chr10:30272756-30287888
>chr10:30289067-30290142
>chr10:30290183-30290488
>chr10:30290551-30291007
>chr10:30291093-30291882
>chr10:30291952-30293656
>chr10:30293852-30293892
>chr10:30294446-30294610
>chr10:30294628-30296033
>chr10:30296204-30296268
>chr10:30297281-30297501
>chr10:30297536-30298245
>chr10:30298474-30298528
>chr10:30298748-30298787
>chr10:30299408-30299473
>chr10:30299533-30299660
>chr10:30299741-30299828
>chr10:30299972-30300337
>chr10:30300721-30300852
>chr10:30301007-30301076
>chr10:30301184-30301483
>chr10:30301650-30311031
>chr10:30311440-30312566
>chr10:30312724-30313216
>chr10:30313320-30319998
>chr10:30320032-30320109
>chr10:30320175-30321158
>chr10:30321940-30323156
>chr10:30323224-30328461
>chr10:30328504-30331846
>chr10:30331892-30335104
>chr10:30335172-30335221
>chr10:30335318-30335346
>chr10:30337908-30349860
>chr10:30351555-30351951
>chr10:30352201-30355304
>chr10:30355352-30355956
>chr10:30356073-30357393
>chr10:30357493-30358238
>chr10:30358345-30358639
>chr10:30358674-30358719
>chr10:30359076-30359112
>chr10:30359189-30359225
>chr10:30360872-30361026
>chr10:30362376-30362674
>chr10:30363480-30363551
>chr10:30368380-30369155
>chr10:30369182-30370068
>chr10:30370121-30371247
>chr10:30371396-30372112
>chr10:30372196-30372282
>chr10:30372602-30372991
>chr10:30373733-30374009
>chr10:30374824-30375070
>chr10:30375381-30375421
>chr10:30375806-30375964
>chr10:30379385-30382294
>chr10:30382394-30383438
>chr10:30383613-30384171
>chr10:30384572-30384775
>chr10:30385272-30386022
>chr10:30387216-30387283
>chr10:30387843-30387921
>chr10:30388106-30388135
>chr10:30388214-30388252
>chr10:30388410-30388579
>chr10:30388658-30388691
>chr10:30392332-30393445
>chr10:30393497-30393730
>chr10:30393800-30394276
>chr10:30394382-30394479
>chr10:30394534-30395019
>chr10:30395133-30395179
>chr10:30395335-30395367
>chr10:30395433-30395596
>chr10:30395649-30395774
>chr10:30395815-30397089
>chr10:30397254-30397331
>chr10:30399483-30400275
>chr10:30400449-30401035
>chr10:30401087-30401188
>chr10:30401331-30401364
>chr10:30401399-30404335
>chr10:30404369-30410535
>chr10:30410702-30410812
>chr10:30410842-30411543
>chr10:30411894-30413157
>chr10:30413466-30414023
>chr10:30414144-30416597
>chr10:30416730-30420172
>chr10:30420540-30422127
>chr10:30422965-30430873
>chr10:30430907-30439820
>chr10:30439872-30439934
>chr10:30440096-30440715
>chr10:30440760-30442131
>chr10:30442234-30442652
>chr10:30442693-30444347
>chr10:30445904-30446104
>chr10:30446362-30446411
>chr10:30446557-30446599
>chr10:30446897-30447073
>chr10:30447161-30447461
>chr10:30447553-30449045
>chr10:30449120-30449287
>chr10:30449367-30449419
>chr10:30449486-30450615
>chr10:30450684-30450868
>chr10:30450938-30452428
>chr10:30455342-30455382
>chr10:30456742-30456809
>chr10:30456934-30457249
>chr10:30458201-30463219
>chr10:30463420-30463601
>chr10:30463768-30464080
>chr10:30464607-30464751
>chr10:30465358-30465483
>chr10:30465663-30466076
>chr10:30466144-30467256
>chr10:30467310-30467325
>chr10:30467425-30482011
>chr10:30482139-30483212
>chr10:30483253-30483599
>chr10:30483750-30483968
>chr10:30483998-30484482
>chr10:30484613-30484848
>chr10:30484869-30484983
>chr10:30486179-30486231
>chr10:30486306-30511254
>chr10:30511306-30512166
>chr10:30512204-30514966
>chr10:30515358-30515395
>chr10:30515963-30516126
>chr10:30516250-30517182
>chr10:30517208-30517279
>chr10:30517432-30517702
>chr10:30517849-30518690
>chr10:30520215-30520424
>chr10:30523256-30537615
>chr10:30538596-30545142
>chr10:30545196-30546277
>chr10:30546407-30547586
>chr10:30547711-30550597
>chr10:30550630-30550668
>chr10:30550856-30553846
>chr10:30553878-30553981
>chr10:30554038-30554217
>chr10:30554237-30554283
>chr10:30554396-30554429
>chr10:30554775-30554820
>chr10:30555163-30555319
>chr10:30555369-30560472
>chr10:30561881-30561972
>chr10:30562961-30564762
>chr10:30565409-30567061
>chr10:30568373-30568583
>chr10:30568696-30584005
>chr10:30584073-30584381
>chr10:30584441-30584794
>chr10:30585411-30585534
>chr10:30585574-30586091
>chr10:30586127-30590009
>chr10:30590115-30590260
>chr10:30590369-30590469
>chr10:30590745-30591832
>chr10:30592118-30592217
>chr10:30593928-30607459
>chr10:30607922-30608278
>chr10:30608347-30613137
>chr10:30615438-30615544
>chr10:30616678-30616935
>chr10:30617039-30617274
>chr10:30617322-30646288
>chr10:30646371-30646585
>chr10:30646621-30647714
>chr10:30647966-30652392
>chr10:30652533-30659698
>chr10:30660534-30661944
>chr10:30661985-30662570
>chr10:30662629-30663012
>chr10:30663126-30663207
>chr10:30664961-30665042
>chr10:30667741-30668295
>chr10:30668715-30669520
>chr10:30669559-30669671
>chr10:30669769-30669822
>chr10:30669897-30669951
>chr10:30670032-30672115
>chr10:30672295-30673270
>chr10:30673318-30673491
>chr10:30673806-30673951
>chr10:30674039-30696972
>chr10:30697025-30697104
>chr10:30697789-30697967
>chr10:30698099-30699367
>chr10:30699413-30699482
>chr10:30699529-30701746
>chr10:30701846-30702936
>chr10:30703056-30704851
>chr10:30704975-30705156
>chr10:30705381-30705425
>chr10:30705838-30705909
>chr10:30706583-30707079
>chr10:30707126-30717238
>chr10:30717420-30720962
>chr10:30721062-30726219
>chr10:30726391-30727576
>chr10:30729003-30730449
>chr10:30730458-30730473
>chr10:30730588-30740176
>chr10:30740224-30743406
>chr10:30743506-30745524
>chr10:30745673-30754647
>chr10:30754824-30755882
>chr10:30755949-30756363
>chr10:30756574-30756608
>chr10:30757767-30758265
>chr10:30758311-30758545
>chr10:30758597-30760849
>chr10:30760874-30762572
>chr10:30762742-30768071
>chr10:30768171-30769915
>chr10:30770297-30770313
>chr10:30770413-30772452
>chr10:30772673-30781745
>chr10:30781951-30784397
>chr10:30784563-30786612
>chr10:30786764-30786989
>chr10:30787049-30787968
>chr10:30788004-30788191
>chr10:30788239-30790655
>chr10:30790856-30791192
>chr10:30791429-30791546
>chr10:30792489-30792627
>chr10:30793490-30793740
>chr10:30793779-30802692
>chr10:30802731-30802833
>chr10:30805274-30805386
>chr10:30805532-30805568
>chr10:30805617-30805899
>chr10:30806112-30808637
>chr10:30808655-30808960
>chr10:30809232-30810820
>chr10:30810865-30810997
>chr10:30811347-30811665
>chr10:30811718-30811754
>chr10:30813211-30816590
>chr10:30816652-30817827
>chr10:30817869-30823156
>chr10:30823232-30825736
>chr10:30825766-30830997
>chr10:30831018-30833851
>chr10:30833953-30835850
>chr10:30835970-30836041
>chr10:30836849-30836977
>chr10:30837043-30837101
>chr10:30837122-30842734
>chr10:30842809-30842906
>chr10:30843718-30843843
>chr10:30843911-30843967
>chr10:30843998-30858518
>chr10:30858543-30859343
>chr10:30859385-30860273
>chr10:30860298-30863382
>chr10:30863429-30865733
>chr10:30865776-30866471
>chr10:30866545-30869801
>chr10:30870308-30870652
>chr10:30870705-30870754
>chr10:30870943-30870971
>chr10:30873626-30873654
>chr10:30874722-30874804
>chr10:30874943-30875031
>chr10:30875492-30875563
>chr10:30877202-30877337
>chr10:30877373-30877499
>chr10:30877671-30877880
>chr10:30878156-30879059
>chr10:30879148-30880692
>chr10:30880715-30881330
>chr10:30881579-30883256
>chr10:30883412-30891221
>chr10:30891552-30893502
>chr10:30894017-30901160
>chr10:30901322-30901373
>chr10:30901604-30902893
>chr10:30902993-30904226
>chr10:30904489-30912034
>chr10:30912202-30913531
>chr10:30913672-30913733
>chr10:30913812-30921169
>chr10:30921212-30936439
>chr10:30936472-30936564
>chr10:30936642-30936739
>chr10:30936771-30938454
>chr10:30938477-30939172
>chr10:30939479-30939595
>chr10:30939732-30939935
>chr10:30939988-30942823
>chr10:30942841-30943154
>chr10:30944574-30944732
>chr10:30944812-30945688
>chr10:30945731-30948291
>chr10:30948338-30948652
>chr10:30948716-30952064
>chr10:30952077-30952211
>chr10:30952583-30980195
>chr10:30980354-30980499
>chr10:30980906-30980945
>chr10:30981002-30981061
>chr10:30981162-30981224
>chr10:30981353-30981395
>chr10:30982554-30982641
>chr10:30982867-30982990
>chr10:30983076-30983519
>chr10:30983558-30983800
>chr10:30983823-30984636
>chr10:30984644-30984659
>chr10:30984759-30984774
>chr10:30984781-30985178
>chr10:30985268-30985283
>chr10:30985383-30994305
>chr10:30994548-30994979
>chr10:30995089-30995139
>chr10:30995360-30998527
>chr10:30998568-30999024
>chr10:30999064-31003231
>chr10:31003417-31004334
>chr10:31004382-31004471
>chr10:31004518-31005661
>chr10:31005733-31008484
>chr10:31008591-31008636
>chr10:31008801-31009102
>chr10:31009346-31009402
>chr10:31010889-31012744
>chr10:31013022-31013101
>chr10:31013403-31014008
>chr10:31014065-31014125
>chr10:31014310-31015002
>chr10:31023046-31023097
>chr10:31024780-31024810
>chr10:31025608-31025653
>chr10:31026029-31026075
>chr10:31026412-31026454
>chr10:31027493-31027528
>chr10:31027957-31028097
>chr10:31028417-31028533
>chr10:31030889-31030924
>chr10:31031044-31031199
>chr10:31031285-31036113
>chr10:31037240-31037309
>chr10:31037436-31037671
>chr10:31037985-31038152
>chr10:31038221-31039067
>chr10:31039193-31039252
>chr10:31039665-31039707
>chr10:31039774-31040112
>chr10:31040167-31040221
>chr10:31040331-31040575
>chr10:31040636-31040963
>chr10:31041339-31041909
>chr10:31043251-31043287
>chr10:31043342-31043414
>chr10:31043501-31043537
>chr10:31043614-31043645
>chr10:31043862-31043991
>chr10:31045166-31045181
>chr10:31045281-31046218
>chr10:31046482-31053413
>chr10:31053454-31053503
>chr10:31054056-31054204
>chr10:31054319-31054942
>chr10:31055065-31056953
>chr10:31057018-31070440
>chr10:31070958-31071132
>chr10:31071374-31071519
>chr10:31071652-31071686
>chr10:31071769-31082647
>chr10:31083583-31083732
>chr10:31083805-31084074
>chr10:31084219-31084267
>chr10:31084327-31085366
>chr10:31085450-31085852
>chr10:31085962-31086048
>chr10:31086777-31086869
>chr10:31087909-31088520
>chr10:31088546-31088637
>chr10:31088793-31088993
>chr10:31089045-31090876
>chr10:31091361-31091436
>chr10:31091535-31091568
>chr10:31091681-31091829
>chr10:31092025-31094076
>chr10:31094117-31096568
>chr10:31096591-31096748
>chr10:31096851-31097009
>chr10:31097081-31097167
>chr10:31098133-31098203
>chr10:31098247-31098284
>chr10:31098496-31110999
>chr10:31111080-31111339
>chr10:31111391-31123766
>chr10:31123871-31123943
>chr10:31124974-31125035
>chr10:31125104-31125229
>chr10:31125300-31129144
>chr10:31129195-31142017
>chr10:31142058-31142262
>chr10:31142755-31142969
>chr10:31143005-31144613
>chr10:31144837-31144869
>chr10:31144953-31145317
>chr10:31145489-31145575
>chr10:31145699-31145821
>chr10:31145909-31146006
>chr10:31146065-31146099
>chr10:31146229-31147508
>chr10:31147555-31149329
>chr10:31151024-31151605
>chr10:31151658-31152412
>chr10:31152499-31177524
>chr10:31179552-31179625
>chr10:31182416-31182648
>chr10:31182682-31183078
>chr10:31183576-31183628
>chr10:31183704-31183749
>chr10:31183868-31184103
>chr10:31184300-31184350
>chr10:31184393-31191947
>chr10:31191999-31194272
>chr10:31194329-31197618
>chr10:31197765-31197926
>chr10:31197968-31198792
>chr10:31198932-31199000
>chr10:31199529-31199710
>chr10:31200172-31200395
>chr10:31200501-31200538
>chr10:31200591-31200656
>chr10:31200869-31200938
>chr10:31200992-31201093
>chr10:31201199-31202211
>chr10:31202248-31203002
>chr10:31203056-31206649
>chr10:31206833-31207106
>chr10:31207520-31207613
>chr10:31207970-31208281
>chr10:31208383-31208753
>chr10:31208780-31208975
>chr10:31209006-31209064
>chr10:31209674-31209774
>chr10:31209851-31210058
>chr10:31210342-31210428
>chr10:31210592-31216743
>chr10:31216789-31226550
>chr10:31226589-31226788
>chr10:31227280-31227608
>chr10:31227707-31233310
>chr10:31233368-31234030
>chr10:31234135-31234574
>chr10:31234622-31235841
>chr10:31235908-31236574
>chr10:31236700-31236859
>chr10:31238006-31238100
>chr10:31238197-31238544
>chr10:31238780-31238818
>chr10:31239425-31239617
>chr10:31239686-31239728
>chr10:31239889-31239963
>chr10:31240020-31241038
>chr10:31241073-31244784
>chr10:31244817-31250887
>chr10:31250918-31264610
>chr10:31264746-31265475
>chr10:31265783-31265798
>chr10:31266036-31266100
>chr10:31266882-31268424
>chr10:31268563-31269817
>chr10:31269902-31270450
>chr10:31270683-31270962
>chr10:31271016-31272667
>chr10:31272745-31272948
>chr10:31272970-31275619
>chr10:31275683-31275958
>chr10:31276049-31293170
>chr10:31293276-31306686
>chr10:31306741-31306866
>chr10:31306975-31308075
>chr10:31308112-31308321
>chr10:31308438-31309238
>chr10:31309281-31309788
>chr10:31309855-31313394
>chr10:31313438-31314524
>chr10:31314712-31314759
>chr10:31314947-31314989
>chr10:31317109-31317282
>chr10:31320621-31320730
>chr10:31321444-31322179
>chr10:31322452-31331149
>chr10:31333660-31333796
>chr10:31333989-31334020
>chr10:31334164-31334248
>chr10:31336126-31336326
>chr10:31336596-31336739
>chr10:31337188-31337539
>chr10:31337574-31341104
>chr10:31341300-31347335
>chr10:31347513-31347571
>chr10:31348002-31349066
>chr10:31349141-31351804
>chr10:31351904-31352633
>chr10:31352748-31352829
>chr10:31352884-31353374
>chr10:31354596-31354956
>chr10:31355082-31355144
>chr10:31355220-31355298
>chr10:31355354-31356569
>chr10:31357208-31357266
>chr10:31357435-31358713
>chr10:31358913-31359276
>chr10:31359326-31360557
>chr10:31360656-31360783
>chr10:31360827-31360951
>chr10:31361196-31361319
>chr10:31361473-31361537
>chr10:31361671-31361719
>chr10:31361809-31362424
>chr10:31362581-31362674
>chr10:31363039-31363079
>chr10:31363203-31363381
>chr10:31363540-31363686
>chr10:31363926-31364033
>chr10:31364118-31364657
>chr10:31364740-31365681
>chr10:31365762-31366595
>chr10:31366691-31366737
>chr10:31366926-31367464
>chr10:31367493-31368057
>chr10:31368095-31368873
>chr10:31369092-31369148
>chr10:31369266-31369614
>chr10:31369656-31370122
>chr10:31370245-31382527
>chr10:31382602-31382824
>chr10:31382924-31382951
>chr10:31383002-31386582
>chr10:31386625-31388062
>chr10:31388143-31388204
>chr10:31388248-31388734
>chr10:31388871-31391055
>chr10:31391161-31391308
>chr10:31391392-31391777
>chr10:31391926-31392057
>chr10:31392089-31392146
>chr10:31392232-31392391
>chr10:31392403-31392557
>chr10:31392763-31392917
>chr10:31393500-31393822
>chr10:31393895-31393996
>chr10:31394178-31394232
>chr10:31397836-31397866
>chr10:31398767-31398820
>chr10:31399121-31399359
>chr10:31399806-31399840
>chr10:31400106-31400369
>chr10:31400492-31401127
>chr10:31401185-31402127
>chr10:31403629-31403768
>chr10:31403919-31417822
>chr10:31417874-31419749
>chr10:31419849-31419868
>chr10:31419884-31422653
>chr10:31422711-31423381
>chr10:31423386-31442950
>chr10:31443228-31445079
>chr10:31445145-31445231
>chr10:31445354-31445547
>chr10:31445733-31447120
>chr10:31447472-31451999
>chr10:31453035-31453137
>chr10:31453371-31453655
>chr10:31453864-31454232
>chr10:31454352-31459590
>chr10:31460635-31460737
>chr10:31460791-31461267
>chr10:31461464-31476511
>chr10:31476564-31477388
>chr10:31477427-31477961
>chr10:31479450-31479685
>chr10:31479750-31485757
>chr10:31485860-31491496
>chr10:31491660-31493993
>chr10:31494093-31494971
>chr10:31495027-31496234
>chr10:31496292-31496541
>chr10:31501143-31502785
>chr10:31503577-31503651
>chr10:31504229-31504635
>chr10:31504729-31505104
>chr10:31505172-31505213
>chr10:31505501-31505605
>chr10:31506031-31506301
>chr10:31506438-31506453
>chr10:31506464-31507144
>chr10:31507244-31539682
>chr10:31540084-31540204
>chr10:31540592-31540851
>chr10:31541675-31541711
>chr10:31542175-31543888
>chr10:31544605-31558949
>chr10:31559231-31559623
>chr10:31559660-31563677
>chr10:31563887-31564066
>chr10:31564103-31564233
>chr10:31565541-31565950
>chr10:31566002-31566114
>chr10:31566262-31566347
>chr10:31566375-31566747
>chr10:31566974-31567051
>chr10:31567366-31567398
>chr10:31567475-31567767
>chr10:31567855-31567951
>chr10:31568094-31568166
>chr10:31570122-31570249
>chr10:31570525-31570609
>chr10:31571055-31571762
>chr10:31572098-31572527
>chr10:31572606-31572650
>chr10:31572826-31573030
>chr10:31573261-31573459
>chr10:31573581-31573627
>chr10:31573710-31574129
>chr10:31574188-31574240
>chr10:31574571-31574613
>chr10:31574799-31574851
>chr10:31574916-31575026
>chr10:31575194-31575505
>chr10:31575578-31575695
>chr10:31575808-31576778
>chr10:31576836-31581315
>chr10:31581355-31593330
>chr10:31593430-31603500
>chr10:31603530-31604944
>chr10:31604978-31605296
>chr10:31605466-31605525
>chr10:31605584-31613783
>chr10:31613883-31622233
>chr10:31622333-31624043
>chr10:31624096-31624157
>chr10:31626484-31626555
>chr10:31626602-31626853
>chr10:31626897-31627237
>chr10:31627945-31628033
>chr10:31628438-31628632
>chr10:31628838-31628908
>chr10:31630357-31632131
>chr10:31632177-31639628
>chr10:31639662-31644282
>chr10:31644336-31645418
>chr10:31645458-31646926
>chr10:31647206-31647266
>chr10:31647394-31647860
>chr10:31647927-31648008
>chr10:31648299-31648410
>chr10:31648440-31649101
>chr10:31649163-31650406
>chr10:31650474-31651934
>chr10:31652020-31654349
>chr10:31654401-31672036
>chr10:31672165-31673004
>chr10:31673058-31681836
>chr10:31681936-31684375
>chr10:31684427-31684848
>chr10:31684875-31684998
>chr10:31685101-31685236
>chr10:31685286-31690690
>chr10:31690711-31694354
>chr10:31694452-31694499
>chr10:31694575-31694696
>chr10:31694730-31694781
>chr10:31694943-31695068
>chr10:31695420-31695461
>chr10:31695573-31695626
>chr10:31695717-31695754
>chr10:31695971-31696017
>chr10:31696188-31696336
>chr10:31696449-31697032
>chr10:31697054-31697445
>chr10:31697492-31698480
>chr10:31698584-31698672
>chr10:31698738-31699941
>chr10:31700000-31700049
>chr10:31700103-31700384
>chr10:31701544-31701662
>chr10:31701706-31705867
>chr10:31705888-31706101
>chr10:31706124-31706243
>chr10:31706843-31719247
>chr10:31719643-31720181
>chr10:31720227-31731115
>chr10:31731160-31731351
>chr10:31735896-31736019
>chr10:31736038-31736254
>chr10:31736381-31736457
>chr10:31736566-31738287
>chr10:31738343-31738557
>chr10:31738582-31739118
>chr10:31739182-31739312
>chr10:31739363-31739436
>chr10:31739571-31739795
>chr10:31740080-31740165
>chr10:31740705-31740764
>chr10:31741403-31743140
>chr10:31743257-31743293
>chr10:31744339-31744514
>chr10:31744631-31750288
>chr10:31750336-31750364
>chr10:31750473-31750509
>chr10:31751668-31751793
>chr10:31752409-31752457
>chr10:31752579-31752650
>chr10:31757022-31757579
>chr10:31757641-31759148
>chr10:31759588-31759605
>chr10:31759705-31765017
>chr10:31765069-31768853
>chr10:31769803-31770781
>chr10:31770897-31770991
>chr10:31772236-31772507
>chr10:31772551-31772776
>chr10:31772837-31773630
>chr10:31774127-31800832
>chr10:31800932-31800948
>chr10:31801183-31801791
>chr10:31801938-31810456
>chr10:31811048-31811109
>chr10:31811494-31811544
>chr10:31812007-31812276
>chr10:31812327-31812637
>chr10:31812695-31812934
>chr10:31812972-31813392
>chr10:31813443-31814238
>chr10:31814295-31814803
>chr10:31814835-31815702
>chr10:31815831-31815867
>chr10:31815911-31816026
>chr10:31816182-31816317
>chr10:31816489-31816621
>chr10:31817700-31817975
>chr10:31818029-31818065
>chr10:31818388-31825956
>chr10:31825998-31832481
>chr10:31832718-31832914
>chr10:31833599-31835241
>chr10:31835432-31850453
>chr10:31850517-31851614
>chr10:31851633-31851747
>chr10:31851882-31855636
>chr10:31855664-31857804
>chr10:31858080-31858130
>chr10:31858192-31858235
>chr10:31858541-31858602
>chr10:31858891-31859559
>chr10:31859813-31861066
>chr10:31861121-31861979
>chr10:31862013-31864234
>chr10:31864275-31868380
>chr10:31868474-31868489
>chr10:31868624-31877482
>chr10:31877495-31879285
>chr10:31879356-31892976
>chr10:31893031-31919568
>chr10:31919666-31921303
>chr10:31921336-31921907
>chr10:31921948-31925011
>chr10:31925064-31926761
>chr10:31927227-31936943
>chr10:31936976-31946404
>chr10:31946525-31946566
>chr10:31946622-31946699
>chr10:31946954-31947037
>chr10:31947429-31947844
>chr10:31948040-31949231
>chr10:31949489-31949548
>chr10:31949603-31952903
>chr10:31953181-31954189
>chr10:31955142-31955246
>chr10:31955467-31955536
>chr10:31955579-31960748
>chr10:31960779-31969636
>chr10:31969668-31970092
>chr10:31970438-31970472
>chr10:31970867-31975190
>chr10:31975290-31976093
>chr10:31976145-31976623
>chr10:31977069-31978360
>chr10:31978688-31981435
>chr10:31981723-31983127
>chr10:31983227-31983363
>chr10:31983610-31983683
>chr10:31983729-31983877
>chr10:31985400-31985452
>chr10:31986262-31986664
>chr10:31986742-31987173
>chr10:31987488-31987872
>chr10:31987953-31988357
>chr10:31988845-31988903
>chr10:31988958-31988993
>chr10:31989143-31989319
>chr10:31989539-31989583
>chr10:31989743-31989807
>chr10:31990003-31990054
>chr10:31990448-31990593
>chr10:31990647-31991945
>chr10:31992063-31992488
>chr10:31992563-31992966
>chr10:31993040-31993310
>chr10:31993369-32000496
>chr10:32001139-32001609
>chr10:32001749-32005384
>chr10:32006124-32006556
>chr10:32006646-32006947
>chr10:32007180-32007517
>chr10:32007545-32008676
>chr10:32008744-32010548
>chr10:32010591-32011127
>chr10:32011168-32011654
>chr10:32011764-32011995
>chr10:32013626-32013872
>chr10:32013952-32014239
>chr10:32014337-32014526
>chr10:32014635-32015200
>chr10:32015265-32016166
>chr10:32016250-32016287
>chr10:32016388-32017547
>chr10:32017698-32018088
>chr10:32018353-32018396
>chr10:32018453-32018609
>chr10:32018713-32019032
>chr10:32019402-32020117
>chr10:32021274-32021409
>chr10:32021633-32021678
>chr10:32021752-32023430
>chr10:32023545-32023892
>chr10:32024179-32025802
>chr10:32026808-32040845
>chr10:32040894-32041033
>chr10:32041096-32041527
>chr10:32041945-32042316
>chr10:32042354-32044676
>chr10:32045356-32048824
>chr10:32048849-32049793
>chr10:32049996-32052493
>chr10:32052629-32055073
>chr10:32055181-32055342
>chr10:32055387-32058403
>chr10:32058605-32060652
>chr10:32060755-32062984
>chr10:32063173-32063999
>chr10:32064087-32064131
>chr10:32064266-32064365
>chr10:32064460-32064686
>chr10:32064900-32069206
>chr10:32069270-32070915
>chr10:32071015-32072630
>chr10:32072813-32073189
>chr10:32073254-32076566
>chr10:32076692-32078668
>chr10:32078740-32078900
>chr10:32078939-32079372
>chr10:32079406-32079483
>chr10:32079660-32079754
>chr10:32079782-32079948
>chr10:32080073-32090356
>chr10:32090408-32095369
>chr10:32095437-32097641
>chr10:32097710-32099162
>chr10:32099222-32101802
>chr10:32101845-32103170
>chr10:32103212-32107529
>chr10:32107637-32108021
>chr10:32108178-32108248
>chr10:32108369-32108436
>chr10:32108486-32108634
>chr10:32109120-32109225
>chr10:32109312-32109377
>chr10:32109426-32109649
>chr10:32109732-32110239
>chr10:32110302-32110425
>chr10:32110504-32110688
>chr10:32110743-32113501
>chr10:32113553-32118503
>chr10:32118578-32119322
>chr10:32119439-32122769
>chr10:32122799-32124581
>chr10:32124814-32125005
>chr10:32125567-32125605
>chr10:32127340-32127376
>chr10:32127498-32127605
>chr10:32127928-32128115
>chr10:32128197-32128675
>chr10:32128845-32128948
>chr10:32129201-32129360
>chr10:32129547-32141577
>chr10:32141994-32142053
>chr10:32142108-32142275
>chr10:32142332-32142386
>chr10:32142521-32142555
>chr10:32142593-32142702
>chr10:32143025-32143125
>chr10:32143154-32148090
>chr10:32148311-32149189
>chr10:32149212-32149276
>chr10:32149318-32149551
>chr10:32149648-32149713
>chr10:32149836-32149897
>chr10:32150385-32150575
>chr10:32150612-32150820
>chr10:32150997-32152559
>chr10:32152804-32152899
>chr10:32153037-32153081
>chr10:32153537-32153577
>chr10:32153879-32153973
>chr10:32154497-32155807
>chr10:32155845-32159072
>chr10:32159273-32160466
>chr10:32160580-32161764
>chr10:32161809-32165408
>chr10:32165467-32166540
>chr10:32166707-32169716
>chr10:32169863-32170248
>chr10:32170284-32170357
>chr10:32170399-32170658
>chr10:32170719-32170799
>chr10:32170848-32171070
>chr10:32171179-32171378
>chr10:32171500-32171938
>chr10:32172166-32172786
>chr10:32172836-32173120
>chr10:32173239-32179774
>chr10:32180001-32180622
>chr10:32180672-32180956
>chr10:32181047-32188377
>chr10:32188513-32189003
>chr10:32189085-32190479
>chr10:32190608-32190662
>chr10:32191920-32191963
>chr10:32192496-32192548
>chr10:32192580-32192640
>chr10:32192870-32192951
>chr10:32193189-32193349
>chr10:32193420-32193585
>chr10:32193626-32193900
>chr10:32198479-32198934
>chr10:32199146-32199188
>chr10:32199245-32199314
>chr10:32199371-32199472
>chr10:32199818-32199902
>chr10:32199992-32200066
>chr10:32200162-32200409
>chr10:32200592-32202300
>chr10:32203730-32203982
>chr10:32204169-32204542
>chr10:32204656-32205095
>chr10:32205418-32208585
>chr10:32208604-32212143
>chr10:32212180-32212778
>chr10:32212806-32217426
>chr10:32217464-32217770
>chr10:32217808-32217836
>chr10:32217884-32218018
>chr10:32218070-32218165
>chr10:32219564-32224022
>chr10:32224058-32224324
>chr10:32224413-32225219
>chr10:32225357-32225409
>chr10:32225506-32228680
>chr10:32228890-32228905
>chr10:32229111-32229180
>chr10:32229236-32231033
>chr10:32231094-32231183
>chr10:32231395-32231437
>chr10:32231473-32261437
>chr10:32261560-32261576
>chr10:32262019-32264032
>chr10:32264077-32273531
>chr10:32273657-32273696
>chr10:32273733-32274012
>chr10:32274080-32289298
>chr10:32289321-32292720
>chr10:32292750-32293930
>chr10:32294161-32297394
>chr10:32297494-32303605
>chr10:32303705-32304836
>chr10:32305363-32305424
>chr10:32305455-32306816
>chr10:32306862-32306911
>chr10:32306959-32307439
>chr10:32307491-32307733
>chr10:32307769-32316642
>chr10:32316775-32318044
>chr10:32318525-32320886
>chr10:32320923-32324310
>chr10:32324379-32324415
>chr10:32324478-32325101
>chr10:32325177-32326247
>chr10:32326280-32326356
>chr10:32326489-32326531
>chr10:32326598-32326716
>chr10:32326781-32326897
>chr10:32326997-32327206
>chr10:32327742-32328097
>chr10:32328139-32328347
>chr10:32328446-32328483
>chr10:32328567-32330215
>chr10:32330602-32335385
>chr10:32335412-32355787
>chr10:32355823-32364613
>chr10:32364643-32365935
>chr10:32365972-32383418
>chr10:32383621-32383664
>chr10:32383889-32384061
>chr10:32384129-32384740
>chr10:32384993-32386955
>chr10:32387055-32388238
>chr10:32388441-32388484
>chr10:32388711-32389208
>chr10:32389284-32389560
>chr10:32389804-32391983
>chr10:32392083-32392980
>chr10:32393509-32408493
>chr10:32408793-32409044
>chr10:32409082-32413937
>chr10:32414037-32416742
>chr10:32416807-32417135
>chr10:32417178-32417237
>chr10:32417280-32417851
>chr10:32417933-32427458
>chr10:32427574-32427707
>chr10:32428005-32428026
>chr10:32428331-32445229
>chr10:32445507-32447465
>chr10:32447508-32450967
>chr10:32451067-32456837
>chr10:32456973-32459031
>chr10:32459361-32459377
>chr10:32459590-32459666
>chr10:32460653-32462033
>chr10:32462077-32462433
>chr10:32462455-32462705
>chr10:32462748-32463501
>chr10:32463526-32464285
>chr10:32464347-32464730
>chr10:32464817-32466137
>chr10:32466207-32466848
>chr10:32466937-32473271
>chr10:32473342-32473901
>chr10:32474064-32481108
>chr10:32481187-32481647
>chr10:32482302-32482342
>chr10:32482569-32484452
>chr10:32484552-32486108
>chr10:32486178-32486265
>chr10:32486568-32486637
>chr10:32487416-32487466
>chr10:32487537-32487580
>chr10:32487625-32504088
>chr10:32504345-32505089
>chr10:32505196-32505470
>chr10:32505587-32505694
>chr10:32505726-32505879
>chr10:32506760-32506841
>chr10:32507030-32507152
>chr10:32507298-32507552
>chr10:32507647-32507772
>chr10:32508964-32509161
>chr10:32510103-32510186
>chr10:32510297-32514991
>chr10:32515091-32515182
>chr10:32515224-32515520
>chr10:32515562-32518265
>chr10:32518755-32518812
>chr10:32518864-32518962
>chr10:32519464-32520167
>chr10:32520262-32520562
>chr10:32520686-32520986
>chr10:32521167-32521331
>chr10:32521420-32521515
>chr10:32521622-32521663
>chr10:32521800-32521976
>chr10:32522098-32522147
>chr10:32522299-32522427
>chr10:32522476-32522511
>chr10:32523120-32523154
>chr10:32523665-32523896
>chr10:32524257-32524299
>chr10:32524968-32525005
>chr10:32525592-32526055
>chr10:32526086-32526182
>chr10:32526285-32526827
>chr10:32526908-32527158
>chr10:32527216-32529271
>chr10:32529427-32529469
>chr10:32529783-32529959
>chr10:32530129-32530196
>chr10:32530238-32530409
>chr10:32530548-32530693
>chr10:32532446-32532612
>chr10:32533482-32533553
>chr10:32537143-32537316
>chr10:32540213-32541571
>chr10:32541774-32541808
>chr10:32541885-32542019
>chr10:32542506-32542567
>chr10:32543089-32544464
>chr10:32544496-32545602
>chr10:32545794-32553042
>chr10:32553169-32553609
>chr10:32553642-32565168
>chr10:32565192-32566556
>chr10:32566715-32566775
>chr10:32567803-32567890
>chr10:32567959-32568151
>chr10:32568233-32569873
>chr10:32569928-32571112
>chr10:32571189-32571724
>chr10:32571818-32571864
>chr10:32571950-32572034
>chr10:32572326-32572747
>chr10:32572844-32573441
>chr10:32573487-32573564
>chr10:32573676-32574038
>chr10:32574080-32575855
>chr10:32575972-32576954
>chr10:32577040-32581997
>chr10:32582077-32583125
>chr10:32583213-32583639
>chr10:32583674-32585599
>chr10:32585669-32586625
>chr10:32586678-32587342
>chr10:32587386-32587454
>chr10:32587795-32588212
>chr10:32588269-32588758
>chr10:32588822-32588837
>chr10:32588968-32590348
>chr10:32590487-32596163
>chr10:32596219-32597082
>chr10:32597129-32598447
>chr10:32598489-32599262
>chr10:32599334-32601116
>chr10:32601214-32601624
>chr10:32601660-32602906
>chr10:32602958-32606849
>chr10:32607054-32611121
>chr10:32611615-32613210
>chr10:32613358-32615674
>chr10:32616453-32616878
>chr10:32616942-32626033
>chr10:32626067-32626521
>chr10:32626963-32627046
>chr10:32627126-32644264
>chr10:32644318-32644450
>chr10:32644496-32644532
>chr10:32645704-32645926
>chr10:32645986-32654641
>chr10:32654819-32659591
>chr10:32659651-32663440
>chr10:32663496-32666818
>chr10:32666853-32666913
>chr10:32667013-32672613
>chr10:32672781-32688813
>chr10:32688847-32688970
>chr10:32689024-32689208
>chr10:32689329-32689479
>chr10:32689550-32689827
>chr10:32689878-32689914
>chr10:32689993-32690255
>chr10:32690525-32690609
>chr10:32690663-32690861
>chr10:32690962-32691295
>chr10:32691422-32691660
>chr10:32691692-32691799
>chr10:32691828-32707517
>chr10:32707560-32707646
>chr10:32707671-32707743
>chr10:32707821-32708757
>chr10:32708811-32709946
>chr10:32709986-32713511
>chr10:32713521-32714643
>chr10:32714690-32719814
>chr10:32719914-32721079
>chr10:32721727-32721881
>chr10:32722037-32722090
>chr10:32722412-32722465
>chr10:32722577-32727704
>chr10:32727811-32728516
>chr10:32728569-32733892
>chr10:32733992-32735362
>chr10:32735515-32737208
>chr10:32737425-32737506
>chr10:32737719-32737750
>chr10:32739104-32742933
>chr10:32743606-32743689
>chr10:32743736-32744464
>chr10:32745130-32745347
>chr10:32745417-32748830
>chr10:32748865-32750465
>chr10:32750637-32751173
>chr10:32751199-32751299
>chr10:32751362-32758378
>chr10:32758444-32758498
>chr10:32758528-32759010
>chr10:32760251-32760419
>chr10:32761413-32762134
>chr10:32762169-32762316
>chr10:32762479-32764670
>chr10:32764770-32770663
>chr10:32770783-32788744
>chr10:32788817-32788924
>chr10:32789035-32789138
>chr10:32789364-32789721
>chr10:32789955-32790163
>chr10:32790183-32790325
>chr10:32790411-32792585
>chr10:32792638-32792685
>chr10:32792705-32794256
>chr10:32794293-32794382
>chr10:32795293-32795362
>chr10:32795526-32796405
>chr10:32796421-32797866
>chr10:32797940-32798787
>chr10:32798824-32799346
>chr10:32799822-32807313
>chr10:32807350-32807836
>chr10:32808378-32808892
>chr10:32808933-32816281
>chr10:32816793-32822839
>chr10:32822945-32825530
>chr10:32825630-32826324
>chr10:32826410-32826453
>chr10:32826669-32827215
>chr10:32827562-32827578
>chr10:32827639-32830131
>chr10:32830146-32830779
>chr10:32831070-32831105
>chr10:32831202-32831244
>chr10:32831535-32831688
>chr10:32831743-32831946
>chr10:32832018-32832060
>chr10:32832175-32832257
>chr10:32832519-32832801
>chr10:32832992-32833030
>chr10:32835808-32836180
>chr10:32837695-32838124
>chr10:32838164-32838247
>chr10:32838906-32842445
>chr10:32842734-32844415
>chr10:32844450-32844504
>chr10:32844605-32844638
>chr10:32845404-32845490
>chr10:32845546-32845659
>chr10:32845905-32845977
>chr10:32846044-32853178
>chr10:32853192-32854197
>chr10:32854269-32855105
>chr10:32855136-32900480
>chr10:32900965-32901021
>chr10:32901390-32901741
>chr10:32902014-32904287
>chr10:32904304-32904468
>chr10:32904505-32904961
>chr10:32905003-32905722
>chr10:32905857-32906770
>chr10:32906946-32909368
>chr10:32909417-32909549
>chr10:32909628-32911205
>chr10:32911342-32918651
>chr10:32918709-32919410
>chr10:32919822-32919894
>chr10:32920071-32920156
>chr10:32920433-32920501
>chr10:32920560-32922980
>chr10:32923036-32923736
>chr10:32924155-32924227
>chr10:32924403-32924488
>chr10:32924764-32924832
>chr10:32924906-32925230
>chr10:32925278-32925855
>chr10:32925882-32931561
>chr10:32931661-32933309
>chr10:32933395-32933513
>chr10:32933613-32934379
>chr10:32934407-32939776
>chr10:32939817-32939850
>chr10:32939981-32940357
>chr10:32940456-32941658
>chr10:32941783-32942682
>chr10:32942816-32947538
>chr10:32947572-32948746
>chr10:32948813-32953592
>chr10:32953720-32959954
>chr10:32960003-32962229
>chr10:32962355-32964464
>chr10:32964609-32965616
>chr10:32965649-32965664
>chr10:32965764-32967412
>chr10:32967434-32969263
>chr10:32969305-32969413
>chr10:32969533-32969613
>chr10:32969656-32970754
>chr10:32970939-32970962
>chr10:32971137-32972086
>chr10:32972230-32976700
>chr10:32976746-32977382
>chr10:32977405-32978466
>chr10:32978657-33001576
>chr10:33001718-33003365
>chr10:33003469-33004534
>chr10:33004913-33008206
>chr10:33008282-33008305
>chr10:33008405-33008420
>chr10:33008626-33009706
>chr10:33009820-33019287
>chr10:33019325-33019442
>chr10:33019724-33019832
>chr10:33020337-33020662
>chr10:33020851-33020894
>chr10:33021110-33021218
>chr10:33022173-33022208
>chr10:33023052-33023108
>chr10:33023192-33023224
>chr10:33023343-33023414
>chr10:33023449-33023488
>chr10:33023647-33023713
>chr10:33030200-33030406
>chr10:33030561-33030687
>chr10:33030765-33030830
>chr10:33030851-33030935
>chr10:33030966-33031089
>chr10:33031185-33032038
>chr10:33032243-33032349
>chr10:33032443-33032656
>chr10:33032740-33033751
>chr10:33033931-33038317
>chr10:33038581-33056294
>chr10:33056322-33057579
>chr10:33057724-33058079
>chr10:33058131-33058304
>chr10:33058341-33058822
>chr10:33058895-33059298
>chr10:33059489-33068943
>chr10:33068982-33069163
>chr10:33069264-33069624
>chr10:33069718-33072709
>chr10:33072761-33084724
>chr10:33084859-33087049
>chr10:33087132-33090505
>chr10:33090522-33096874
>chr10:33096903-33096935
>chr10:33097155-33097279
>chr10:33097340-33097497
>chr10:33097574-33097678
>chr10:33097747-33098719
>chr10:33098786-33099023
>chr10:33099134-33099980
>chr10:33100021-33100618
>chr10:33100677-33100736
>chr10:33101193-33101484
>chr10:33102373-33102581
>chr10:33104007-33104055
>chr10:33104203-33104377
>chr10:33104418-33105278
>chr10:33105332-33105512
>chr10:33106458-33106709
>chr10:33107951-33107984
>chr10:33108087-33108400
>chr10:33108437-33128711
>chr10:33128823-33131842
>chr10:33131906-33131996
>chr10:33132177-33132214
>chr10:33133241-33133473
>chr10:33133530-33134978
>chr10:33135269-33135998
>chr10:33136028-33140531
>chr10:33140669-33141506
>chr10:33142593-33154708
>chr10:33155072-33155119
>chr10:33156533-33156623
>chr10:33157324-33157973
>chr10:33158610-33158680
>chr10:33158713-33159287
>chr10:33159337-33172728
>chr10:33175134-33175362
>chr10:33175445-33189804
>chr10:33189840-33190408
>chr10:33190484-33190554
>chr10:33190607-33190788
>chr10:33191621-33191767
>chr10:33192591-33192668
>chr10:33192746-33192859
>chr10:33193560-33195241
>chr10:33195264-33197410
>chr10:33197486-33198288
>chr10:33198435-33200451
>chr10:33200610-33206683
>chr10:33206729-33208977
>chr10:33209027-33209134
>chr10:33209515-33209561
>chr10:33209721-33211510
>chr10:33211617-33212229
>chr10:33212265-33212377
>chr10:33212816-33222432
>chr10:33222496-33228257
>chr10:33229341-33229395
>chr10:33229567-33229610
>chr10:33229691-33229913
>chr10:33230017-33230691
>chr10:33230780-33230889
>chr10:33231303-33231984
>chr10:33232018-33233348
>chr10:33235098-33235277
>chr10:33235312-33235795
>chr10:33235844-33237494
>chr10:33237553-33238133
>chr10:33238454-33238721
>chr10:33239370-33239408
>chr10:33239663-33239725
>chr10:33239992-33240224
>chr10:33240346-33240379
>chr10:33240429-33240469
>chr10:33240753-33241860
>chr10:33241900-33242099
>chr10:33242204-33243964
>chr10:33244049-33244220
>chr10:33244321-33244380
>chr10:33244458-33244513
>chr10:33244844-33244979
>chr10:33245904-33247837
>chr10:33247898-33247955
>chr10:33248380-33255511
>chr10:33255611-33255626
>chr10:33255699-33257214
>chr10:33257266-33257334
>chr10:33257396-33259735
>chr10:33259762-33263798
>chr10:33263835-33267173
>chr10:33267287-33268338
>chr10:33268438-33272784
>chr10:33272868-33272912
>chr10:33273533-33274229
>chr10:33274452-33275612
>chr10:33275662-33283089
>chr10:33283278-33283422
>chr10:33285205-33307396
>chr10:33307418-33312952
>chr10:33313052-33313067
>chr10:33313072-33314129
>chr10:33314613-33314759
>chr10:33314832-33314952
>chr10:33315002-33315173
>chr10:33315516-33315701
>chr10:33315858-33318846
>chr10:33318887-33328509
>chr10:33328546-33336502
>chr10:33336685-33342800
>chr10:33342900-33345924
>chr10:33346142-33347471
>chr10:33347513-33353904
>chr10:33354098-33356876
>chr10:33359264-33359439
>chr10:33359526-33360010
>chr10:33361325-33361508
>chr10:33361958-33362022
>chr10:33362121-33362352
>chr10:33362387-33362551
>chr10:33362642-33362807
>chr10:33364644-33364717
>chr10:33364973-33365061
>chr10:33365260-33365291
>chr10:33365347-33365385
>chr10:33365709-33365772
>chr10:33365975-33366018
>chr10:33366055-33366120
>chr10:33366625-33366972
>chr10:33367012-33367259
>chr10:33367338-33367388
>chr10:33367619-33370616
>chr10:33371556-33371661
>chr10:33374574-33374668
>chr10:33375240-33375417
>chr10:33375651-33375899
>chr10:33375981-33378324
>chr10:33378357-33379042
>chr10:33379130-33379219
>chr10:33379924-33380405
>chr10:33380487-33380567
>chr10:33380667-33391408
>chr10:33391525-33397345
>chr10:33397477-33399692
>chr10:33399724-33399938
>chr10:33400623-33400701
>chr10:33400989-33401023
>chr10:33401336-33401414
>chr10:33401623-33401736
>chr10:33401815-33405444
>chr10:33405492-33406223
>chr10:33406352-33412329
>chr10:33412453-33412519
>chr10:33412922-33413757
>chr10:33413811-33414259
>chr10:33414301-33414549
>chr10:33415706-33417093
>chr10:33417647-33417692
>chr10:33418098-33418581
>chr10:33418688-33418756
>chr10:33418844-33418908
>chr10:33419088-33419142
>chr10:33419265-33419360
>chr10:33419404-33419453
>chr10:33419511-33419889
>chr10:33419909-33420023
>chr10:33420095-33421044
>chr10:33421112-33421936
>chr10:33421978-33422000
>chr10:33422123-33423527
>chr10:33423692-33441108
>chr10:33443740-33443914
>chr10:33443993-33444043
>chr10:33444477-33444548
>chr10:33445156-33445198
>chr10:33445286-33445847
>chr10:33446068-33448783
>chr10:33448844-33448976
>chr10:33449024-33449055
>chr10:33449123-33449203
>chr10:33449404-33449549
>chr10:33450178-33456942
>chr10:33457327-33457674
>chr10:33457759-33458547
>chr10:33458762-33460537
>chr10:33460668-33460736
>chr10:33462221-33462310
>chr10:33462382-33462523
>chr10:33463310-33463406
>chr10:33463487-33467636
>chr10:33467700-33468487
>chr10:33468520-33476270
>chr10:33476323-33479828
>chr10:33479869-33495035
>chr10:33495230-33495245
>chr10:33495251-33504998
>chr10:33505064-33505099
>chr10:33505218-33505421
>chr10:33506030-33508347
>chr10:33508447-33508605
>chr10:33508646-33509720
>chr10:33509878-33510867
>chr10:33510967-33511167
>chr10:33511211-33511251
>chr10:33512294-33527267
>chr10:33527441-33527560
>chr10:33527655-33527699
>chr10:33528205-33528335
>chr10:33528456-33528494
>chr10:33528596-33528664
>chr10:33528707-33530781
>chr10:33530840-33533894
>chr10:33533983-33534337
>chr10:33535241-33535366
>chr10:33535440-33535675
>chr10:33535707-33537342
>chr10:33537368-33537735
>chr10:33537858-33537922
>chr10:33538589-33538644
>chr10:33538953-33538997
>chr10:33539206-33539528
>chr10:33539976-33542157
>chr10:33542197-33544813
>chr10:33544847-33548387
>chr10:33548404-33551310
>chr10:33551528-33552124
>chr10:33552269-33575775
>chr10:33575879-33576448
>chr10:33576536-33590482
>chr10:33590513-33605355
>chr10:33606074-33606582
>chr10:33606756-33606847
>chr10:33606936-33607994
>chr10:33608058-33608221
>chr10:33608567-33609304
>chr10:33610995-33611030
>chr10:33611071-33611292
>chr10:33614542-33614651
>chr10:33615543-33615703
>chr10:33615943-33616127
>chr10:33616195-33616445
>chr10:33616485-33618144
>chr10:33618593-33618644
>chr10:33618928-33619010
>chr10:33619098-33619132
>chr10:33619361-33619445
>chr10:33620984-33621175
>chr10:33621250-33621391
>chr10:33621712-33622073
>chr10:33623727-33623768
>chr10:33624334-33624363
>chr10:33624848-33624899
>chr10:33625586-33625659
>chr10:33626758-33627006
>chr10:33627101-33627304
>chr10:33627360-33627440
>chr10:33627800-33627955
>chr10:33628099-33629276
>chr10:33629328-33632144
>chr10:33632203-33632687
>chr10:33632759-33641055
>chr10:33641245-33649076
>chr10:33649176-33649888
>chr10:33650120-33653283
>chr10:33653892-33653969
>chr10:33655274-33657576
>chr10:33657761-33659967
>chr10:33660235-33660261
>chr10:33660892-33660940
>chr10:33661201-33661236
>chr10:33661353-33661511
>chr10:33661574-33662575
>chr10:33662613-33662648
>chr10:33662767-33662820
>chr10:33662895-33663038
>chr10:33663382-33664393
>chr10:33664501-33664709
>chr10:33665862-33665970
>chr10:33666372-33667228
>chr10:33667307-33667545
>chr10:33667739-33667769
>chr10:33668824-33696829
>chr10:33696929-33698943
>chr10:33699091-33699916
>chr10:33699948-33699972
>chr10:33700113-33703675
>chr10:33703881-33706121
>chr10:33706147-33730306
>chr10:33730493-33730733
>chr10:33730835-33730881
>chr10:33731014-33731220
>chr10:33731583-33731703
>chr10:33731738-33734432
>chr10:33734463-33746905
>chr10:33748570-33750185
>chr10:33753575-33753657
>chr10:33753783-33754471
>chr10:33754951-33754997
>chr10:33755107-33755168
>chr10:33755232-33755582
>chr10:33756671-33756932
>chr10:33757210-33757631
>chr10:33758734-33758852
>chr10:33758901-33759168
>chr10:33759262-33760136
>chr10:33760188-33761218
>chr10:33762448-33762515
>chr10:33762567-33762680
>chr10:33762800-33763012
>chr10:33763102-33763143
>chr10:33763216-33763254
>chr10:33763285-33763711
>chr10:33763808-33764836
>chr10:33764891-33766062
>chr10:33767563-33767619
>chr10:33767656-33767823
>chr10:33767859-33767948
>chr10:33768044-33768184
>chr10:33768457-33774039
>chr10:33774806-33774894
>chr10:33774930-33775650
>chr10:33775688-33776591
>chr10:33776651-33779105
>chr10:33779143-33779180
>chr10:33779266-33779300
>chr10:33779404-33779505
>chr10:33780375-33780420
>chr10:33780762-33780941
>chr10:33781111-33783380
>chr10:33783498-33783534
>chr10:33783653-33796166
>chr10:33796210-33796740
>chr10:33796789-33797370
>chr10:33797402-33799627
>chr10:33799879-33805895
>chr10:33806021-33809294
>chr10:33809356-33809457
>chr10:33809576-33809837
>chr10:33809879-33809916
>chr10:33810140-33810199
>chr10:33811534-33812605
>chr10:33813706-33813755
>chr10:33813967-33816916
>chr10:33816950-33817491
>chr10:33818649-33820062
>chr10:33820161-33820562
>chr10:33820628-33820869
>chr10:33821156-33822976
>chr10:33823051-33825724
>chr10:33827818-33828132
>chr10:33828191-33830171
>chr10:33830223-33830482
>chr10:33830527-33831298
>chr10:33831392-33831533
>chr10:33831602-33832421
>chr10:33832468-33832747
>chr10:33832957-33833070
>chr10:33833163-33842560
>chr10:33842694-33843058
>chr10:33843099-33844174
>chr10:33845071-33845111
>chr10:33847028-33847086
>chr10:33848023-33850964
>chr10:33851067-33872381
>chr10:33873114-33873170
>chr10:33873288-33873377
>chr10:33873471-33875031
>chr10:33875064-33875625
>chr10:33875879-33875937
>chr10:33876063-33876633
>chr10:33876691-33879212
>chr10:33879306-33879451
>chr10:33880331-33880378
>chr10:33880875-33881610
>chr10:33881634-33884598
>chr10:33884647-33886454
>chr10:33886497-33886868
>chr10:33886998-33887031
>chr10:33888566-33889101
>chr10:33889134-33889259
>chr10:33889316-33889379
>chr10:33889436-33890015
>chr10:33890088-33890259
>chr10:33890434-33890646
>chr10:33890711-33892132
>chr10:33892262-33892448
>chr10:33892519-33892560
>chr10:33892612-33900354
>chr10:33900455-33900596
>chr10:33900726-33901024
>chr10:33901076-33902117
>chr10:33902282-33903240
>chr10:33904267-33904494
>chr10:33904594-33904629
>chr10:33904739-33904842
>chr10:33904917-33907551
>chr10:33907643-33910397
>chr10:33911116-33911554
>chr10:33911729-33911853
>chr10:33911925-33912018
>chr10:33912371-33912684
>chr10:33912739-33914749
>chr10:33914838-33914920
>chr10:33914957-33916087
>chr10:33916201-33916897
>chr10:33916962-33917056
>chr10:33917232-33917571
>chr10:33917699-33921523
>chr10:33921595-33922248
>chr10:33922514-33922601
>chr10:33923483-33923503
>chr10:33923555-33931503
>chr10:33931634-33932595
>chr10:33932646-33932718
>chr10:33932761-33932822
>chr10:33933083-33945327
>chr10:33945368-33946194
>chr10:33946316-33956427
>chr10:33956536-33956641
>chr10:33957322-33957405
>chr10:33958102-33958203
>chr10:33958227-33958307
>chr10:33958384-33958402
>chr10:33958679-33958785
>chr10:33958818-33958909
>chr10:33958995-33959035
>chr10:33959244-33959413
>chr10:33959716-33960168
>chr10:33960206-33961875
>chr10:33961903-33963878
>chr10:33963923-33964348
>chr10:33964397-33968035
>chr10:33968525-33968802
>chr10:33968837-33968944
>chr10:33969009-33969064
>chr10:33969109-33969223
>chr10:33969322-33970036
>chr10:33970058-33971452
>chr10:33971485-33975405
>chr10:33975440-33980612
>chr10:33980655-33981382
>chr10:33981450-33982813
>chr10:33982861-33982995
>chr10:33983038-33983284
>chr10:33983820-33983861
>chr10:33983950-33984328
>chr10:33984393-33984853
>chr10:33984927-33985277
>chr10:33985349-33985875
>chr10:33985996-33986101
>chr10:33986406-33986633
>chr10:33986717-33987212
>chr10:33987312-33987347
>chr10:33987440-33987678
>chr10:33988250-33988296
>chr10:33989198-33989381
>chr10:33989722-33989766
>chr10:33990893-33991511
>chr10:33991587-33991640
>chr10:33991957-33992026
>chr10:33992089-33994609
>chr10:33994694-33994806
>chr10:33994884-33996443
>chr10:33997028-34005209
>chr10:34005379-34005539
>chr10:34008442-34008502
>chr10:34008847-34008884
>chr10:34009530-34009591
>chr10:34010793-34010830
>chr10:34011272-34011342
>chr10:34012462-34015869
>chr10:34015998-34017985
>chr10:34018202-34018541
>chr10:34018596-34018923
>chr10:34019045-34024402
>chr10:34024873-34027580
>chr10:34027867-34029280
>chr10:34029433-34030350
>chr10:34032749-34032856
>chr10:34032906-34033108
>chr10:34034090-34043048
>chr10:34043172-34043187
>chr10:34043316-34048616
>chr10:34048786-34048915
>chr10:34049109-34052706
>chr10:34052806-34057939
>chr10:34059443-34059509
>chr10:34060985-34062998
>chr10:34063669-34072581
>chr10:34074559-34074660
>chr10:34074844-34074873
>chr10:34074989-34075263
>chr10:34075276-34079760
>chr10:34079862-34079918
>chr10:34080171-34080208
>chr10:34080368-34080413
>chr10:34081625-34083471
>chr10:34083672-34083738
>chr10:34085560-34085727
>chr10:34087415-34096310
>chr10:34096441-34105082
>chr10:34105182-34107582
>chr10:34107682-34120342
>chr10:34120619-34121982
>chr10:34122498-34122621
>chr10:34122692-34122716
>chr10:34122888-34123006
>chr10:34123463-34123492
>chr10:34123568-34124348
>chr10:34124373-34124388
>chr10:34124488-34130299
>chr10:34130399-34130421
>chr10:34130774-34130816
>chr10:34131950-34132138
>chr10:34132190-34132594
>chr10:34133009-34140593
>chr10:34140764-34141923
>chr10:34142013-34154734
>chr10:34154871-34154918
>chr10:34155438-34156009
>chr10:34156053-34156853
>chr10:34156976-34157236
>chr10:34157720-34157904
>chr10:34159128-34159165
>chr10:34162398-34162796
>chr10:34162881-34165015
>chr10:34165118-34165195
>chr10:34165599-34165740
>chr10:34165876-34166320
>chr10:34166456-34169672
>chr10:34169716-34171599
>chr10:34171634-34171946
>chr10:34172025-34175027
>chr10:34175110-34175226
>chr10:34175280-34175329
>chr10:34175367-34177339
>chr10:34177396-34177560
>chr10:34177600-34179878
>chr10:34180054-34180914
>chr10:34181187-34181270
>chr10:34181367-34181465
>chr10:34181504-34181571
>chr10:34181883-34182088
>chr10:34182227-34182570
>chr10:34182646-34182748
>chr10:34182842-34182956
>chr10:34183184-34183228
>chr10:34184767-34185594
>chr10:34185684-34186440
>chr10:34186485-34186816
>chr10:34186976-34188066
>chr10:34188204-34188255
>chr10:34188596-34188885
>chr10:34188971-34189068
>chr10:34189295-34189339
>chr10:34189475-34189529
>chr10:34189881-34189977
>chr10:34190241-34190523
>chr10:34190547-34190640
>chr10:34190712-34191649
>chr10:34191749-34202894
>chr10:34202994-34204622
>chr10:34204761-34209140
>chr10:34209223-34209319
>chr10:34209667-34209753
>chr10:34209859-34209902
>chr10:34210541-34210583
>chr10:34210685-34212763
>chr10:34212873-34216600
>chr10:34216751-34222302
>chr10:34223120-34223216
>chr10:34223272-34223443
>chr10:34223543-34225790
>chr10:34225956-34226022
>chr10:34226094-34226981
>chr10:34227376-34228522
>chr10:34228776-34228881
>chr10:34228928-34232418
>chr10:34232583-34234004
>chr10:34234194-34234676
>chr10:34234772-34236538
>chr10:34236567-34239209
>chr10:34239375-34239838
>chr10:34246067-34246098
>chr10:34246153-34246291
>chr10:34247123-34247176
>chr10:34247391-34247433
>chr10:34247781-34247947
>chr10:34248041-34248096
>chr10:34248148-34249225
>chr10:34249252-34249281
>chr10:34249494-34253147
>chr10:34253187-34255221
>chr10:34255334-34255603
>chr10:34255768-34255890
>chr10:34256007-34256121
>chr10:34256205-34260868
>chr10:34261006-34261142
>chr10:34261718-34262650
>chr10:34263047-34263134
>chr10:34263186-34267135
>chr10:34267330-34268291
>chr10:34268423-34268463
>chr10:34268575-34269727
>chr10:34269883-34270760
>chr10:34271063-34271589
>chr10:34271748-34277365
>chr10:34277606-34279166
>chr10:34279289-34287114
>chr10:34287226-34288016
>chr10:34288142-34288431
>chr10:34288463-34290892
>chr10:34291005-34292322
>chr10:34292372-34298007
>chr10:34298016-34298031
>chr10:34298200-34299230
>chr10:34299544-34300041
>chr10:34300091-34304724
>chr10:34304764-34307265
>chr10:34307363-34307406
>chr10:34307472-34309657
>chr10:34309718-34309909
>chr10:34310009-34313758
>chr10:34313879-34313970
>chr10:34314295-34314608
>chr10:34314697-34314797
>chr10:34314845-34315204
>chr10:34315332-34319331
>chr10:34319422-34322224
>chr10:34322286-34324101
>chr10:34324178-34324326
>chr10:34324428-34324505
>chr10:34324560-34325746
>chr10:34326028-34326529
>chr10:34327659-34327884
>chr10:34327922-34328032
>chr10:34328229-34328269
>chr10:34328423-34328471
>chr10:34329208-34329697
>chr10:34329743-34331864
>chr10:34331928-34332010
>chr10:34332078-34332239
>chr10:34332282-34332465
>chr10:34332734-34332885
>chr10:34332980-34333049
>chr10:34333181-34337230
>chr10:34337365-34338619
>chr10:34338772-34339181
>chr10:34339262-34339645
>chr10:34339718-34340080
>chr10:34340114-34340456
>chr10:34340501-34342434
>chr10:34342650-34364333
>chr10:34365085-34365284
>chr10:34365412-34365468
>chr10:34365558-34367888
>chr10:34368022-34368069
>chr10:34368103-34371044
>chr10:34371143-34371194
>chr10:34371399-34371612
>chr10:34371701-34371770
>chr10:34371880-34373396
>chr10:34373434-34373534
>chr10:34374130-34374761
>chr10:34374820-34375328
>chr10:34376287-34376689
>chr10:34377557-34378000
>chr10:34378051-34378501
>chr10:34378881-34379035
>chr10:34379325-34379562
>chr10:34379619-34379777
>chr10:34379991-34380362
>chr10:34380462-34380506
>chr10:34380804-34380839
>chr10:34380936-34380999
>chr10:34381102-34381809
>chr10:34381876-34381951
>chr10:34382028-34382096
>chr10:34382212-34383020
>chr10:34383143-34383202
>chr10:34383295-34383363
>chr10:34383428-34383774
>chr10:34383926-34383965
>chr10:34384038-34384151
>chr10:34384284-34407742
>chr10:34407860-34411636
>chr10:34411680-34411756
>chr10:34411935-34412089
>chr10:34412212-34412291
>chr10:34412359-34412402
>chr10:34412476-34412520
>chr10:34413064-34413264
>chr10:34413285-34414880
>chr10:34415436-34415494
>chr10:34415667-34415737
>chr10:34416018-34416055
>chr10:34416154-34416222
>chr10:34416290-34417086
>chr10:34417647-34417720
>chr10:34417806-34418369
>chr10:34418421-34418579
>chr10:34418878-34418938
>chr10:34418989-34419051
>chr10:34420178-34420225
>chr10:34420882-34420924
>chr10:34422612-34422765
>chr10:34423993-34424052
>chr10:34428737-34428992
>chr10:34429083-34429355
>chr10:34429523-34434083
>chr10:34434448-34434534
>chr10:34434607-34448107
>chr10:34448797-34451084
>chr10:34451124-34451179
>chr10:34451330-34451480
>chr10:34451532-34451567
>chr10:34451662-34452516
>chr10:34452621-34452992
>chr10:34453026-34453542
>chr10:34453646-34455321
>chr10:34456622-34457481
>chr10:34457543-34457927
>chr10:34458006-34458039
>chr10:34458487-34459816
>chr10:34459863-34460816
>chr10:34460851-34462119
>chr10:34462214-34462545
>chr10:34463333-34463517
>chr10:34463624-34463737
>chr10:34464129-34464359
>chr10:34464969-34473714
>chr10:34474071-34474169
>chr10:34475177-34475256
>chr10:34475629-34475684
>chr10:34476317-34485937
>chr10:34486308-34486340
>chr10:34491045-34491086
>chr10:34492906-34492960
>chr10:34493482-34497565
>chr10:34497692-34498541
>chr10:34499082-34499160
>chr10:34499203-34499295
>chr10:34499352-34499387
>chr10:34499547-34499653
>chr10:34499773-34500387
>chr10:34500446-34500681
>chr10:34500750-34500787
>chr10:34500958-34500999
>chr10:34501062-34501344
>chr10:34501531-34501774
>chr10:34501920-34503560
>chr10:34504869-34505239
>chr10:34505290-34505323
>chr10:34505378-34505433
>chr10:34506145-34506352
>chr10:34512164-34512315
>chr10:34512601-34512927
>chr10:34512960-34513268
>chr10:34514792-34524903
>chr10:34525092-34525816
>chr10:34525922-34526128
>chr10:34526153-34528068
>chr10:34529690-34530414
>chr10:34530517-34531138
>chr10:34531214-34531720
>chr10:34531902-34532067
>chr10:34532126-34532262
>chr10:34532410-34532758
>chr10:34533184-34533267
>chr10:34533393-34533440
>chr10:34533564-34534161
>chr10:34534334-34535632
>chr10:34535669-34535781
>chr10:34535858-34536548
>chr10:34536648-34536664
>chr10:34536733-34536898
>chr10:34536961-34537447
>chr10:34537484-34537566
>chr10:34537846-34543419
>chr10:34543469-34543534
>chr10:34544296-34544568
>chr10:34544592-34544678
>chr10:34545041-34545061
>chr10:34546350-34546452
>chr10:34546684-34549435
>chr10:34549482-34549749
>chr10:34549818-34550016
>chr10:34550094-34550146
>chr10:34550174-34553268
>chr10:34553300-34553376
>chr10:34553587-34554105
>chr10:34554224-34554419
>chr10:34554488-34554587
>chr10:34554843-34555104
>chr10:34555206-34557322
>chr10:34557351-34558918
>chr10:34558969-34561018
>chr10:34561068-34563450
>chr10:34563518-34573223
>chr10:34573509-34575705
>chr10:34575946-34576105
>chr10:34576235-34576328
>chr10:34576467-34576610
>chr10:34576647-34577154
>chr10:34577244-34577856
>chr10:34577887-34579552
>chr10:34579580-34579910
>chr10:34580010-34584739
>chr10:34584864-34584895
>chr10:34585054-34585116
>chr10:34585791-34585899
>chr10:34586064-34586325
>chr10:34586424-34586570
>chr10:34586612-34586838
>chr10:34586942-34587076
>chr10:34587390-34587434
>chr10:34587687-34588194
>chr10:34588317-34590278
>chr10:34590320-34595532
>chr10:34595632-34596685
>chr10:34596876-34606611
>chr10:34607105-34620486
>chr10:34620549-34659094
>chr10:34659171-34659225
>chr10:34659399-34660729
>chr10:34660815-34661037
>chr10:34661083-34661240
>chr10:34661300-34661395
>chr10:34661564-34664180
>chr10:34664301-34666851
>chr10:34667090-34669276
>chr10:34669376-34671995
>chr10:34672026-34672052
>chr10:34672152-34673732
>chr10:34673980-34675491
>chr10:34675551-34675653
>chr10:34675697-34675742
>chr10:34675830-34709395
>chr10:34709544-34709628
>chr10:34710645-34710839
>chr10:34710984-34711474
>chr10:34711514-34711735
>chr10:34712027-34712060
>chr10:34712144-34712230
>chr10:34712804-34713008
>chr10:34713059-34714436
>chr10:34714481-34718540
>chr10:34718640-34721357
>chr10:34721688-34722095
>chr10:34722137-34722972
>chr10:34723022-34723277
>chr10:34723331-34724687
>chr10:34724837-34725144
>chr10:34725192-34732871
>chr10:34736904-34736935
>chr10:34739319-34739396
>chr10:34740374-34740404
>chr10:34740552-34742751
>chr10:34742802-34742834
>chr10:34742886-34742985
>chr10:34743061-34743196
>chr10:34743277-34743732
>chr10:34743767-34744009
>chr10:34744061-34744544
>chr10:34744594-34744888
>chr10:34744933-34745863
>chr10:34745937-34747023
>chr10:34747058-34747631
>chr10:34748241-34770553
>chr10:34770763-34772440
>chr10:34772493-34773989
>chr10:34774083-34774301
>chr10:34774450-34777586
>chr10:34777699-34777745
>chr10:34780865-34780947
>chr10:34781173-34781247
>chr10:34781481-34781595
>chr10:34781681-34781749
>chr10:34781797-34781839
>chr10:34782441-34782694
>chr10:34782794-34783432
>chr10:34783522-34784434
>chr10:34784856-34785467
>chr10:34785544-34785709
>chr10:34785809-34786007
>chr10:34786050-34786790
>chr10:34787592-34787788
>chr10:34787841-34789204
>chr10:34789248-34790108
>chr10:34790157-34790648
>chr10:34790770-34791022
>chr10:34791300-34791651
>chr10:34791720-34791883
>chr10:34791979-34792106
>chr10:34792273-34795114
>chr10:34795200-34795643
>chr10:34795751-34795783
>chr10:34797049-34797226
>chr10:34797375-34798676
>chr10:34799013-34803719
>chr10:34803819-34804303
>chr10:34804331-34804672
>chr10:34804943-34806773
>chr10:34806796-34808971
>chr10:34809091-34809485
>chr10:34809739-34809785
>chr10:34809952-34810028
>chr10:34810457-34812375
>chr10:34812405-34812528
>chr10:34812625-34814320
>chr10:34814361-34814821
>chr10:34815726-34815961
>chr10:34816048-34817148
>chr10:34818683-34818987
>chr10:34819179-34824200
>chr10:34824759-34824774
>chr10:34824905-34825114
>chr10:34825246-34825389
>chr10:34825572-34825859
>chr10:34826127-34826274
>chr10:34826321-34826942
>chr10:34826970-34827135
>chr10:34827183-34827529
>chr10:34827659-34828843
>chr10:34828893-34830969
>chr10:34831006-34832310
>chr10:34832910-34833026
>chr10:34833184-34834104
>chr10:34834262-34834461
>chr10:34834500-34834922
>chr10:34835000-34835096
>chr10:34835237-34835448
>chr10:34835526-34836976
>chr10:34837026-34837073
>chr10:34837116-34837292
>chr10:34837413-34839703
>chr10:34839746-34840080
>chr10:34840104-34840258
>chr10:34841754-34841829
>chr10:34842125-34845428
>chr10:34845571-34845713
>chr10:34845813-34854346
>chr10:34856239-34856281
>chr10:34856414-34856500
>chr10:34856654-34859354
>chr10:34859383-34860664
>chr10:34860775-34860864
>chr10:34861016-34861105
>chr10:34861265-34865734
>chr10:34865792-34866049
>chr10:34866262-34900124
>chr10:34900205-34900278
>chr10:34901109-34903221
>chr10:34903578-34903754
>chr10:34903861-34904211
>chr10:34904236-34905864
>chr10:34906215-34906410
>chr10:34906811-34906915
>chr10:34906965-34907003
>chr10:34907066-34907262
>chr10:34907382-34907562
>chr10:34908839-34909262
>chr10:34909599-34909643
>chr10:34909700-34920262
>chr10:34921843-34922007
>chr10:34922103-34922153
>chr10:34922327-34922390
>chr10:34923191-34923330
>chr10:34924531-34925648
>chr10:34925772-34926029
>chr10:34926145-34926399
>chr10:34926434-34927847
>chr10:34927893-34928788
>chr10:34928844-34929702
>chr10:34929872-34930273
>chr10:34930302-34930366
>chr10:34930441-34930617
>chr10:34930765-34931535
>chr10:34931559-34931679
>chr10:34931849-34931878
>chr10:34936933-34937043
>chr10:34937582-34937655
>chr10:34937800-34937895
>chr10:34938072-34938164
>chr10:34941247-34942943
>chr10:34943495-34943534
>chr10:34943932-34944855
>chr10:34944892-34964641
>chr10:34965009-34967793
>chr10:34967835-34975104
>chr10:34975121-34985440
>chr10:34985980-34992004
>chr10:34992104-34992127
>chr10:34992968-34993754
>chr10:34993832-34994096
>chr10:34994500-34995258
>chr10:34996117-35002169
>chr10:35002205-35002260
>chr10:35002372-35002519
>chr10:35003031-35011359
>chr10:35011411-35013514
>chr10:35013640-35013787
>chr10:35014079-35014180
>chr10:35016552-35016597
>chr10:35016760-35018163
>chr10:35018281-35018445
>chr10:35018513-35018729
>chr10:35018834-35019001
>chr10:35019225-35019255
>chr10:35019276-35019492
>chr10:35019597-35019805
>chr10:35020243-35020338
>chr10:35020620-35022682
>chr10:35022776-35023361
>chr10:35023468-35027012
>chr10:35027112-35027826
>chr10:35027897-35027964
>chr10:35028821-35029058
>chr10:35029194-35033521
>chr10:35034772-35034906
>chr10:35035056-35035104
>chr10:35035639-35035727
>chr10:35035794-35036254
>chr10:35036526-35036563
>chr10:35036851-35036972
>chr10:35037371-35037742
>chr10:35037934-35039440
>chr10:35040811-35040849
>chr10:35046768-35046859
>chr10:35046899-35047652
>chr10:35048090-35048130
>chr10:35048291-35048549
>chr10:35049363-35049396
>chr10:35050200-35050347
>chr10:35051133-35074578
>chr10:35074884-35083733
>chr10:35083862-35116846
>chr10:35116865-35123635
>chr10:35124985-35125017
>chr10:35125803-35126403
>chr10:35126449-35126524
>chr10:35126616-35126943
>chr10:35127001-35127321
>chr10:35127358-35127829
>chr10:35127950-35128534
>chr10:35128802-35128895
>chr10:35128968-35129059
>chr10:35129137-35129167
>chr10:35129343-35129828
>chr10:35129972-35130085
>chr10:35130150-35130494
>chr10:35130532-35130579
>chr10:35130653-35130862
>chr10:35130893-35130958
>chr10:35131112-35131174
>chr10:35131273-35132427
>chr10:35132475-35149397
>chr10:35149504-35150036
>chr10:35150145-35151051
>chr10:35151097-35152474
>chr10:35152556-35153389
>chr10:35153441-35153800
>chr10:35153829-35153977
>chr10:35154170-35154320
>chr10:35154421-35154903
>chr10:35155118-35155353
>chr10:35155782-35155801
>chr10:35156124-35156333
>chr10:35156392-35156926
>chr10:35156990-35158153
>chr10:35158211-35158452
>chr10:35158718-35158749
>chr10:35159050-35164407
>chr10:35164445-35164513
>chr10:35165579-35165630
>chr10:35165713-35166192
>chr10:35166366-35166381
>chr10:35166453-35168986
>chr10:35169110-35170091
>chr10:35170472-35170504
>chr10:35170983-35171302
>chr10:35171496-35171620
>chr10:35171846-35171912
>chr10:35172387-35173439
>chr10:35173553-35174171
>chr10:35174197-35174258
>chr10:35174525-35175541
>chr10:35176737-35177129
>chr10:35177278-35177326
>chr10:35177500-35177592
>chr10:35180740-35180809
>chr10:35181861-35182084
>chr10:35182158-35182191
>chr10:35182217-35182667
>chr10:35182747-35183117
>chr10:35183169-35184052
>chr10:35184081-35184247
>chr10:35184381-35185856
>chr10:35185989-35186089
>chr10:35186156-35186775
>chr10:35186980-35187098
>chr10:35187180-35187823
>chr10:35187905-35188656
>chr10:35188685-35188910
>chr10:35188989-35189210
>chr10:35189264-35189483
>chr10:35190177-35190251
>chr10:35191748-35193073
>chr10:35195282-35195345
>chr10:35195453-35195677
>chr10:35195851-35196501
>chr10:35196621-35196660
>chr10:35196908-35196958
>chr10:35197199-35197279
>chr10:35197326-35197375
>chr10:35197787-35199407
>chr10:35199543-35199583
>chr10:35200157-35200180
>chr10:35200280-35200296
>chr10:35201288-35201303
>chr10:35201403-35201425
>chr10:35201469-35202239
>chr10:35202426-35202550
>chr10:35202590-35202800
>chr10:35202831-35203042
>chr10:35203182-35203377
>chr10:35203454-35203914
>chr10:35204002-35205698
>chr10:35205848-35206396
>chr10:35206493-35206611
>chr10:35206926-35206951
>chr10:35207051-35207081
>chr10:35208003-35208049
>chr10:35208265-35208724
>chr10:35208767-35210465
>chr10:35210582-35210720
>chr10:35210763-35210802
>chr10:35210990-35211178
>chr10:35211376-35211584
>chr10:35211662-35212119
>chr10:35212465-35212770
>chr10:35213298-35213350
>chr10:35213469-35213561
>chr10:35213779-35214109
>chr10:35214405-35214455
>chr10:35214637-35214708
>chr10:35214915-35215083
>chr10:35215520-35217057
>chr10:35217157-35217172
>chr10:35217200-35218491
>chr10:35218755-35221479
>chr10:35221519-35227394
>chr10:35227439-35227730
>chr10:35227802-35227934
>chr10:35227973-35228129
>chr10:35228362-35229999
>chr10:35230131-35230272
>chr10:35230335-35230446
>chr10:35230575-35230647
>chr10:35230681-35230721
>chr10:35230778-35231021
>chr10:35231067-35234081
>chr10:35234135-35234312
>chr10:35234349-35234502
>chr10:35234654-35234731
>chr10:35234791-35234843
>chr10:35234913-35235043
>chr10:35235280-35237666
>chr10:35237727-35238330
>chr10:35238408-35239284
>chr10:35239396-35240314
>chr10:35240369-35242865
>chr10:35242889-35249108
>chr10:35249313-35253216
>chr10:35254119-35257608
>chr10:35257673-35257718
>chr10:35257758-35257864
>chr10:35257986-35258126
>chr10:35258368-35258404
>chr10:35258548-35258610
>chr10:35259176-35259692
>chr10:35259794-35260279
>chr10:35260432-35260606
>chr10:35260645-35262498
>chr10:35262560-35262777
>chr10:35262896-35263166
>chr10:35263212-35263249
>chr10:35263370-35263531
>chr10:35263624-35268025
>chr10:35268222-35268485
>chr10:35269951-35269987
>chr10:35270034-35271282
>chr10:35271400-35272599
>chr10:35272699-35272761
>chr10:35272823-35273709
>chr10:35273738-35324861
>chr10:35325462-35325496
>chr10:35326093-35326388
>chr10:35326469-35326913
>chr10:35326951-35329167
>chr10:35329238-35337437
>chr10:35337487-35338356
>chr10:35338401-35338994
>chr10:35339213-35339373
>chr10:35339471-35339873
>chr10:35342961-35343062
>chr10:35343457-35343495
>chr10:35343640-35343789
>chr10:35345638-35345758
>chr10:35346929-35346976
>chr10:35347022-35348343
>chr10:35348398-35350445
>chr10:35350594-35350720
>chr10:35350972-35351032
>chr10:35351081-35356033
>chr10:35356065-35356522
>chr10:35356614-35356894
>chr10:35357441-35359924
>chr10:35359992-35360674
>chr10:35360699-35361088
>chr10:35362358-35362434
>chr10:35362463-35362508
>chr10:35362547-35365260
>chr10:35365458-35366292
>chr10:35366437-35366708
>chr10:35366773-35366967
>chr10:35367036-35368973
>chr10:35369007-35369280
>chr10:35369796-35369922
>chr10:35370170-35371375
>chr10:35372049-35372110
>chr10:35375805-35375845
>chr10:35377174-35377216
>chr10:35377329-35380781
>chr10:35380967-35382958
>chr10:35383012-35386890
>chr10:35388422-35388517
>chr10:35388582-35388681
>chr10:35388884-35389160
>chr10:35389205-35389406
>chr10:35389477-35389536
>chr10:35389772-35390088
>chr10:35390150-35391918
>chr10:35391963-35393486
>chr10:35393556-35393943
>chr10:35394034-35394806
>chr10:35394939-35395056
>chr10:35395074-35395115
>chr10:35395361-35395625
>chr10:35395679-35395756
>chr10:35395854-35395882
>chr10:35395912-35396335
>chr10:35396381-35396528
>chr10:35396608-35396644
>chr10:35396728-35396786
>chr10:35397097-35397219
>chr10:35397270-35397923
>chr10:35398085-35398123
>chr10:35398271-35398370
>chr10:35398423-35398579
>chr10:35398690-35399180
>chr10:35399653-35400009
>chr10:35400140-35400549
>chr10:35400585-35400848
>chr10:35400922-35401556
>chr10:35401835-35401929
>chr10:35401976-35402247
>chr10:35402288-35402587
>chr10:35402629-35402836
>chr10:35402944-35403199
>chr10:35403385-35403425
>chr10:35403691-35403792
>chr10:35403908-35404002
>chr10:35404094-35404167
>chr10:35404344-35404412
>chr10:35404450-35404582
>chr10:35404893-35405012
>chr10:35405157-35405966
>chr10:35406013-35406849
>chr10:35407015-35407699
>chr10:35407747-35408580
>chr10:35408665-35409709
>chr10:35409778-35409979
>chr10:35410107-35410243
>chr10:35410334-35410572
>chr10:35410767-35410970
>chr10:35411027-35411078
>chr10:35411222-35411424
>chr10:35411544-35411613
>chr10:35411954-35411987
>chr10:35412208-35412576
>chr10:35412623-35413919
>chr10:35413991-35414302
>chr10:35414419-35416552
>chr10:35416602-35426630
>chr10:35426740-35427463
>chr10:35427537-35430859
>chr10:35430913-35430973
>chr10:35431032-35431750
>chr10:35431816-35432298
>chr10:35432333-35432533
>chr10:35432905-35432954
>chr10:35433307-35433350
>chr10:35433408-35435923
>chr10:35436057-35439594
>chr10:35439648-35442130
>chr10:35442163-35447750
>chr10:35447896-35448001
>chr10:35448130-35448188
>chr10:35448567-35448649
>chr10:35449976-35450052
>chr10:35450424-35451343
[truncated: 1,406,607 more chars]
