# Supplementary material for: Red: an intelligent, rapid, accurate tool for detecting repeats de-novo on the genomic scale
Source: BMC Bioinformatics. 2015 Jul 24;16:227. doi: 10.1186/s12859-015-0654-5 (PMC4513396; doi:10.1186/s12859-015-0654-5)
Supplement: Additional file 8 — Supplementary data set 7 — Red’s repeats of the Zea mays genome. The command “tar -xzf file” results in a directory that contains the locations of repeats found by Red in the genome of the Zea mays. [file 12859_2015_654_MOESM8_ESM.gz › GnmRptZm/chr2.rpt]

>chr2:318-1050
>chr2:1156-1488
>chr2:1538-2392
>chr2:2419-4041
>chr2:4084-4639
>chr2:4831-6740
>chr2:6937-8156
>chr2:8201-8328
>chr2:8398-8764
>chr2:10479-10755
>chr2:13025-13860
>chr2:13960-13980
>chr2:14027-14104
>chr2:14131-14544
>chr2:14614-15443
>chr2:15573-31158
>chr2:31280-33015
>chr2:33194-39812
>chr2:39843-42190
>chr2:43187-43246
>chr2:43426-43476
>chr2:43941-43982
>chr2:44067-44900
>chr2:45126-45320
>chr2:45409-45455
>chr2:45542-45709
>chr2:45824-45945
>chr2:46039-46189
>chr2:46211-47254
>chr2:47292-47647
>chr2:47909-49783
>chr2:49820-49976
>chr2:50156-50447
>chr2:50518-50753
>chr2:51013-51847
>chr2:52561-54118
>chr2:54155-56806
>chr2:56881-57110
>chr2:57869-58878
>chr2:58980-69543
>chr2:69639-70545
>chr2:70645-72550
>chr2:72795-72840
>chr2:73088-73445
>chr2:73675-74282
>chr2:74419-74495
>chr2:74575-74705
>chr2:74763-76812
>chr2:76877-77510
>chr2:77656-85634
>chr2:85807-86494
>chr2:87155-87267
>chr2:90670-90689
>chr2:90789-90811
>chr2:91239-104881
>chr2:105592-105798
>chr2:105881-105911
>chr2:106025-106248
>chr2:106294-106341
>chr2:106564-106653
>chr2:106922-107188
>chr2:107889-108610
>chr2:108645-110646
>chr2:110678-112204
>chr2:112242-112629
>chr2:112717-113038
>chr2:113059-113841
>chr2:113959-114364
>chr2:114449-115127
>chr2:115161-115660
>chr2:115698-119188
>chr2:119232-121151
>chr2:121251-122098
>chr2:122151-122308
>chr2:122418-122467
>chr2:122653-122682
>chr2:122762-123069
>chr2:123228-123364
>chr2:123514-123564
>chr2:123782-124100
>chr2:124455-127256
>chr2:127407-130452
>chr2:130501-131001
>chr2:131190-131961
>chr2:132325-132463
>chr2:132622-132711
>chr2:138255-138794
>chr2:139012-139170
>chr2:140322-140849
>chr2:140876-144112
>chr2:144232-148406
>chr2:148533-152039
>chr2:152139-154433
>chr2:154695-154956
>chr2:155109-155721
>chr2:155756-156288
>chr2:156523-156986
>chr2:157209-157409
>chr2:157465-160617
>chr2:160731-160770
>chr2:160860-160907
>chr2:162089-165726
>chr2:165872-165937
>chr2:166410-166454
>chr2:167023-167121
>chr2:167734-167762
>chr2:168872-176293
>chr2:176380-176459
>chr2:177135-177679
>chr2:179559-179738
>chr2:180237-183826
>chr2:183947-196708
>chr2:196808-198782
>chr2:198908-199610
>chr2:199733-201185
>chr2:201314-203812
>chr2:204204-204220
>chr2:204419-205179
>chr2:205279-205294
>chr2:205451-212058
>chr2:212123-213167
>chr2:213267-214661
>chr2:214810-225138
>chr2:225690-225807
>chr2:226946-227032
>chr2:227851-228462
>chr2:228533-228971
>chr2:229032-229069
>chr2:229153-230268
>chr2:230316-230401
>chr2:230440-230706
>chr2:230771-230971
>chr2:231020-231070
>chr2:231110-235601
>chr2:235775-238768
>chr2:239091-246053
>chr2:246219-250008
>chr2:250143-253248
>chr2:253387-258298
>chr2:258504-263677
>chr2:263788-266142
>chr2:266354-267166
>chr2:267266-267575
>chr2:267675-271904
>chr2:272004-272332
>chr2:272545-272780
>chr2:277886-278056
>chr2:278104-278428
>chr2:278537-280289
>chr2:280334-281920
>chr2:281956-282418
>chr2:282539-282648
>chr2:282705-283731
>chr2:283773-284027
>chr2:284442-287652
>chr2:288021-290144
>chr2:290302-294570
>chr2:294714-295660
>chr2:295711-295735
>chr2:295835-311823
>chr2:311937-312517
>chr2:312578-312690
>chr2:313060-313628
>chr2:313667-313721
>chr2:315625-315676
>chr2:315966-316008
>chr2:316670-330932
>chr2:332316-332397
>chr2:332497-339087
>chr2:339187-342089
>chr2:342198-346166
>chr2:346218-346608
>chr2:346690-348145
>chr2:348312-353554
>chr2:353612-353627
>chr2:353727-355338
>chr2:355462-359737
>chr2:359866-359883
>chr2:359973-361208
>chr2:361281-361421
>chr2:361521-361805
>chr2:361874-362219
>chr2:362789-363594
>chr2:366479-366694
>chr2:366752-369347
>chr2:369431-369632
>chr2:369702-374655
>chr2:374736-375685
>chr2:375854-401708
>chr2:402941-404287
>chr2:405239-405295
>chr2:405359-405428
>chr2:405506-405550
>chr2:405610-406578
>chr2:406619-414986
>chr2:415086-419680
>chr2:419780-421993
>chr2:422165-422180
>chr2:422199-427308
>chr2:427610-429268
>chr2:429394-431767
>chr2:431896-433261
>chr2:433397-433617
>chr2:433732-433931
>chr2:434132-439201
>chr2:439505-444992
>chr2:445120-451292
>chr2:451419-455532
>chr2:455632-457714
>chr2:457831-460164
>chr2:460243-460278
>chr2:460616-465502
>chr2:465827-474147
>chr2:474247-478099
>chr2:478240-480333
>chr2:480433-481196
>chr2:481301-481361
>chr2:481461-483958
>chr2:484320-486804
>chr2:486957-487458
>chr2:487482-487535
>chr2:487592-487812
>chr2:487927-488638
>chr2:488677-489437
>chr2:489654-489800
>chr2:490033-490287
>chr2:490335-491199
>chr2:491254-494170
>chr2:494220-494441
>chr2:494522-494644
>chr2:494918-494988
>chr2:495211-495285
>chr2:495509-507744
>chr2:508589-509189
>chr2:509323-511418
>chr2:511501-511534
>chr2:511645-515127
>chr2:515166-523773
>chr2:523814-523977
>chr2:524053-528221
>chr2:530489-530507
>chr2:532094-532849
>chr2:532935-533434
>chr2:533543-533726
>chr2:533774-545308
>chr2:545368-545637
>chr2:545662-547242
>chr2:547281-560430
>chr2:560530-562138
>chr2:562177-562374
>chr2:565654-565694
>chr2:566631-566683
>chr2:567040-567103
>chr2:567248-567297
>chr2:567490-567544
>chr2:567639-567752
>chr2:568337-568563
>chr2:568708-568812
>chr2:569071-570338
>chr2:570485-571697
>chr2:571905-572071
>chr2:572122-572755
>chr2:572909-572960
>chr2:573047-573087
>chr2:573157-574378
>chr2:574478-574705
>chr2:574760-575059
>chr2:575420-575460
>chr2:575572-575657
>chr2:575808-576232
>chr2:576285-576351
>chr2:576383-576501
>chr2:576614-576751
>chr2:576838-577259
>chr2:577286-577743
>chr2:577812-578020
>chr2:578180-578301
>chr2:578335-578376
>chr2:578532-578848
>chr2:578911-579220
>chr2:579261-579376
>chr2:579417-579799
>chr2:579883-579937
>chr2:579979-580255
>chr2:580313-580342
>chr2:580442-580464
>chr2:580486-580982
>chr2:581099-581244
>chr2:581638-581815
>chr2:581851-595995
>chr2:596018-602214
>chr2:602325-602499
>chr2:602534-604732
>chr2:604832-606833
>chr2:606957-607171
>chr2:607808-608095
>chr2:608327-608411
>chr2:609303-614419
>chr2:614470-614953
>chr2:615035-617374
>chr2:618282-618423
>chr2:619228-619927
>chr2:619946-620419
>chr2:620463-656015
>chr2:656363-656490
>chr2:659426-661737
>chr2:663226-665217
>chr2:665318-675148
>chr2:675299-676154
>chr2:676211-676304
>chr2:676356-676446
>chr2:676648-676691
>chr2:676870-680445
>chr2:680523-680952
>chr2:680998-681180
>chr2:681435-681478
>chr2:681658-681738
>chr2:681930-681986
>chr2:682132-682180
>chr2:682231-683359
>chr2:683384-695250
>chr2:695481-701915
>chr2:702082-706492
>chr2:706660-706851
>chr2:707293-707431
>chr2:707465-707553
>chr2:707716-708168
>chr2:708222-709329
>chr2:709731-721071
>chr2:721336-722456
>chr2:724887-725062
>chr2:727837-727967
>chr2:729089-729430
>chr2:731934-731968
>chr2:735193-745477
>chr2:745571-745787
>chr2:746715-746871
>chr2:746939-746987
>chr2:747086-747222
>chr2:747327-747943
>chr2:747972-748047
>chr2:748083-748115
>chr2:748226-748646
>chr2:750827-750921
>chr2:751008-751118
>chr2:751299-751335
>chr2:751490-751535
>chr2:751864-752184
>chr2:752388-752475
>chr2:758762-759048
>chr2:759126-759363
>chr2:759808-761431
>chr2:761461-771102
>chr2:771166-771361
>chr2:771424-784590
>chr2:784709-793360
>chr2:793648-795359
>chr2:795480-801211
>chr2:801335-809471
>chr2:809543-809559
>chr2:809765-810222
>chr2:810503-822773
>chr2:822944-824647
>chr2:824747-841374
>chr2:841569-841700
>chr2:841824-842057
>chr2:853368-853442
>chr2:853902-853946
>chr2:854014-854210
>chr2:854241-854421
>chr2:854819-855022
>chr2:855097-855231
>chr2:855292-872582
>chr2:872628-879538
>chr2:879676-882485
>chr2:882598-882725
>chr2:882940-885225
>chr2:885252-887368
>chr2:887939-887956
>chr2:888025-888120
>chr2:888152-888389
>chr2:888497-889228
>chr2:889287-889458
>chr2:889616-889631
>chr2:889848-891501
>chr2:891710-891838
>chr2:891870-892099
>chr2:892575-894259
>chr2:894318-894534
>chr2:894626-894661
>chr2:894738-896611
>chr2:896652-896845
>chr2:896894-897438
>chr2:897646-897722
>chr2:898703-898742
>chr2:908269-908410
>chr2:909248-912589
>chr2:912732-921801
>chr2:923342-923584
>chr2:924322-925351
>chr2:926682-926810
>chr2:929056-929093
>chr2:929134-929190
>chr2:929808-929860
>chr2:930004-930080
>chr2:930220-930272
>chr2:930379-930609
>chr2:930844-930927
>chr2:931141-932038
>chr2:932091-932222
>chr2:932313-932355
>chr2:932393-932824
>chr2:932973-933026
>chr2:933144-933258
>chr2:933328-933379
>chr2:934326-934458
>chr2:936985-937031
>chr2:944390-945123
>chr2:945410-948109
>chr2:948478-948529
>chr2:952700-952878
>chr2:956361-956779
>chr2:957932-958254
>chr2:958366-958531
>chr2:958576-958707
>chr2:958772-959028
>chr2:959297-959353
>chr2:959499-960067
>chr2:960169-960904
>chr2:961470-961552
>chr2:964203-964241
>chr2:964663-964870
>chr2:965688-965726
>chr2:966332-966562
>chr2:966659-967224
>chr2:967250-967485
>chr2:967604-970712
>chr2:970927-976545
>chr2:976663-977160
>chr2:978275-978413
>chr2:978450-978654
>chr2:978934-984657
>chr2:984792-984926
>chr2:985449-985522
>chr2:985819-985864
>chr2:987717-987769
>chr2:987847-992544
>chr2:992644-994771
>chr2:997268-1007841
>chr2:1008086-1020786
>chr2:1020820-1021028
>chr2:1021067-1021121
>chr2:1021167-1021201
>chr2:1021250-1021599
>chr2:1021650-1021739
>chr2:1021810-1021898
>chr2:1022008-1022745
>chr2:1022804-1029776
>chr2:1029827-1029921
>chr2:1029981-1033132
>chr2:1033161-1033194
>chr2:1033270-1034004
>chr2:1034081-1034720
>chr2:1034791-1034987
>chr2:1035054-1035120
>chr2:1035386-1035496
>chr2:1035605-1036177
>chr2:1036389-1036441
>chr2:1036508-1036738
>chr2:1036950-1036991
>chr2:1037693-1037967
>chr2:1039389-1040122
>chr2:1040189-1040537
>chr2:1040574-1041041
>chr2:1041083-1041243
>chr2:1044682-1044859
>chr2:1044929-1044972
>chr2:1045180-1045290
>chr2:1045469-1045576
>chr2:1045716-1045918
>chr2:1046326-1046445
>chr2:1047781-1047942
>chr2:1049594-1049939
>chr2:1051466-1075845
>chr2:1075900-1075971
>chr2:1076096-1076167
>chr2:1076590-1076717
>chr2:1077095-1077286
>chr2:1077311-1077416
>chr2:1077451-1077867
>chr2:1077898-1078008
>chr2:1078152-1078243
>chr2:1079120-1079308
>chr2:1081503-1081677
>chr2:1081847-1081888
>chr2:1081939-1082192
>chr2:1082546-1082588
>chr2:1083373-1083429
>chr2:1083572-1084942
>chr2:1085327-1085609
>chr2:1085711-1085852
>chr2:1086075-1086260
>chr2:1086322-1086363
>chr2:1086721-1086968
>chr2:1088289-1088607
>chr2:1090725-1090796
>chr2:1091654-1091766
>chr2:1091884-1092094
>chr2:1092778-1092810
>chr2:1093488-1093703
>chr2:1094409-1094495
>chr2:1095403-1095495
>chr2:1095644-1095808
>chr2:1097780-1097952
>chr2:1099603-1099641
>chr2:1100964-1100996
>chr2:1101119-1101422
>chr2:1101473-1102604
>chr2:1102656-1102732
>chr2:1102868-1102906
>chr2:1103117-1103258
>chr2:1103342-1103515
>chr2:1103813-1103849
>chr2:1103880-1103922
>chr2:1104026-1104265
>chr2:1105580-1107211
>chr2:1107696-1107716
>chr2:1108240-1110391
>chr2:1110491-1113041
>chr2:1113220-1116535
>chr2:1116945-1124589
>chr2:1124689-1129912
>chr2:1129976-1130893
>chr2:1130951-1137210
>chr2:1137240-1139668
>chr2:1147442-1149938
>chr2:1149962-1178564
>chr2:1178639-1179022
>chr2:1179122-1182383
>chr2:1184493-1184536
>chr2:1186695-1186932
>chr2:1186952-1187005
>chr2:1187210-1187368
>chr2:1187472-1187654
>chr2:1187802-1187979
>chr2:1188029-1188138
>chr2:1188311-1188475
>chr2:1191114-1191173
>chr2:1191712-1193076
>chr2:1193107-1193754
>chr2:1193795-1195014
>chr2:1195068-1195245
>chr2:1195327-1195769
>chr2:1196278-1196309
>chr2:1197323-1197429
>chr2:1197499-1197536
>chr2:1198121-1198136
>chr2:1198254-1205531
>chr2:1205591-1206031
>chr2:1206135-1206847
>chr2:1206894-1206932
>chr2:1207275-1207310
>chr2:1207538-1207586
>chr2:1212956-1213082
>chr2:1213410-1213472
>chr2:1215789-1215823
>chr2:1215863-1215900
>chr2:1215978-1229548
>chr2:1229648-1240082
>chr2:1240169-1244187
>chr2:1244326-1244362
>chr2:1244462-1245332
>chr2:1245460-1246436
>chr2:1246548-1253336
>chr2:1253404-1254691
>chr2:1254777-1256251
>chr2:1256330-1256523
>chr2:1256557-1260520
>chr2:1260593-1264945
>chr2:1265018-1266528
>chr2:1266690-1266766
>chr2:1268340-1268447
>chr2:1270520-1270644
>chr2:1274257-1274324
>chr2:1276038-1276096
>chr2:1279078-1279706
>chr2:1288802-1288965
>chr2:1289053-1289394
>chr2:1294122-1294154
>chr2:1294784-1297298
>chr2:1297990-1298244
>chr2:1298275-1309772
>chr2:1309872-1310798
>chr2:1310949-1311015
>chr2:1312711-1318918
>chr2:1321351-1321633
>chr2:1323265-1323296
>chr2:1323352-1323422
>chr2:1323594-1323643
>chr2:1323733-1323803
>chr2:1324154-1324213
>chr2:1324423-1329883
>chr2:1331020-1331066
>chr2:1333053-1333122
>chr2:1336263-1336443
>chr2:1336942-1337186
>chr2:1337308-1337348
>chr2:1337813-1339017
>chr2:1340693-1341500
>chr2:1341585-1341934
>chr2:1342291-1343853
>chr2:1344011-1352879
>chr2:1353673-1353728
>chr2:1359607-1361107
>chr2:1363854-1391903
>chr2:1391934-1397093
>chr2:1397113-1416243
>chr2:1416445-1419585
>chr2:1419841-1420800
>chr2:1420900-1435917
>chr2:1436675-1436775
>chr2:1442376-1442799
>chr2:1443171-1443296
>chr2:1444566-1444618
>chr2:1445009-1445123
>chr2:1445325-1445501
>chr2:1445559-1446191
>chr2:1446616-1446754
>chr2:1448438-1448693
>chr2:1448727-1448837
>chr2:1455660-1455742
>chr2:1455755-1456014
>chr2:1461586-1461778
>chr2:1466441-1466472
>chr2:1466546-1466643
>chr2:1466762-1466966
>chr2:1467044-1467110
>chr2:1467176-1467313
>chr2:1467423-1468605
>chr2:1468815-1468837
>chr2:1468922-1481471
>chr2:1482069-1483242
>chr2:1483343-1488395
>chr2:1488612-1491572
>chr2:1491679-1497513
>chr2:1497743-1497814
>chr2:1498009-1509218
>chr2:1509318-1519932
>chr2:1520055-1527825
>chr2:1528008-1533942
>chr2:1533980-1536108
>chr2:1536231-1538346
>chr2:1543762-1544061
>chr2:1544517-1544692
>chr2:1550224-1550251
>chr2:1553323-1553676
>chr2:1554253-1554341
>chr2:1556671-1556716
>chr2:1559297-1559317
>chr2:1563528-1563573
>chr2:1563722-1563980
>chr2:1564884-1564973
>chr2:1565075-1565249
>chr2:1565365-1565394
>chr2:1571926-1571992
>chr2:1572517-1573171
>chr2:1573284-1575488
>chr2:1575588-1577352
>chr2:1577452-1577476
>chr2:1577684-1583053
>chr2:1583223-1589043
>chr2:1589143-1623422
>chr2:1623499-1624497
>chr2:1625247-1625580
>chr2:1626204-1626522
>chr2:1637016-1637384
>chr2:1638545-1638622
>chr2:1638705-1638860
>chr2:1638933-1639008
>chr2:1639745-1639840
>chr2:1639942-1639984
>chr2:1640870-1641154
>chr2:1641244-1641453
>chr2:1644429-1644481
>chr2:1645605-1646080
>chr2:1647435-1647465
>chr2:1649988-1650129
>chr2:1650345-1651049
>chr2:1653025-1653269
>chr2:1653406-1653544
>chr2:1653589-1653704
>chr2:1653838-1653885
>chr2:1657858-1669210
>chr2:1669278-1669572
>chr2:1669658-1669727
>chr2:1670334-1670419
>chr2:1672027-1672170
>chr2:1672552-1672661
>chr2:1672730-1672848
>chr2:1672891-1673075
>chr2:1673145-1673191
>chr2:1673433-1673703
>chr2:1673779-1674363
>chr2:1674590-1674683
>chr2:1675427-1675472
>chr2:1675756-1675809
>chr2:1675883-1676125
>chr2:1676213-1676467
>chr2:1676550-1676669
>chr2:1677058-1677148
>chr2:1678618-1678663
>chr2:1680186-1680220
>chr2:1681525-1681595
>chr2:1681677-1681712
>chr2:1686727-1687127
>chr2:1687232-1687833
>chr2:1689555-1689649
>chr2:1693358-1693510
>chr2:1693678-1693714
>chr2:1695019-1695095
>chr2:1698773-1699614
>chr2:1699657-1701300
>chr2:1701427-1707855
>chr2:1707886-1707901
>chr2:1708139-1710326
>chr2:1710541-1710676
>chr2:1710770-1711214
>chr2:1711830-1711917
>chr2:1712704-1713081
>chr2:1713202-1713312
>chr2:1713838-1713877
>chr2:1714483-1714627
>chr2:1714839-1715637
>chr2:1717624-1717666
>chr2:1727658-1728047
>chr2:1731016-1731054
>chr2:1731920-1732308
>chr2:1732378-1742419
>chr2:1742687-1749333
>chr2:1749395-1749427
>chr2:1749540-1765510
>chr2:1765559-1766311
>chr2:1766467-1766510
>chr2:1766582-1766682
>chr2:1766798-1767014
>chr2:1767498-1767587
>chr2:1767630-1768631
>chr2:1769349-1769589
>chr2:1770219-1770283
>chr2:1770374-1771100
>chr2:1771184-1771334
>chr2:1771959-1771991
>chr2:1772151-1772371
>chr2:1772472-1772543
>chr2:1772625-1773166
>chr2:1773278-1774304
>chr2:1774362-1774553
>chr2:1775175-1775312
>chr2:1778676-1778719
>chr2:1780138-1780202
>chr2:1783071-1798871
>chr2:1798912-1798948
>chr2:1799002-1799842
>chr2:1799877-1803068
>chr2:1803093-1810656
>chr2:1810730-1811046
>chr2:1811130-1811188
>chr2:1811402-1811470
>chr2:1811714-1811921
>chr2:1812076-1812466
>chr2:1812537-1814005
>chr2:1814532-1814565
>chr2:1814635-1814663
>chr2:1815978-1816139
>chr2:1818402-1818478
>chr2:1828880-1829081
>chr2:1830138-1830189
>chr2:1830460-1830576
>chr2:1830760-1830861
>chr2:1831128-1831176
>chr2:1831891-1831996
>chr2:1832082-1832854
>chr2:1832904-1833079
>chr2:1833158-1833345
>chr2:1833485-1833675
>chr2:1833774-1835858
>chr2:1836518-1836560
>chr2:1837128-1837198
>chr2:1837240-1837287
>chr2:1837923-1838151
>chr2:1848159-1848197
>chr2:1850568-1851049
>chr2:1851112-1851435
>chr2:1851628-1851702
>chr2:1852400-1852630
>chr2:1852910-1860399
>chr2:1860417-1865733
>chr2:1866604-1866739
>chr2:1867176-1867298
>chr2:1867794-1868082
>chr2:1868420-1901889
>chr2:1901919-1912407
>chr2:1912881-1912980
>chr2:1913105-1913243
>chr2:1913344-1913388
>chr2:1913525-1913592
>chr2:1914885-1914965
>chr2:1917502-1917567
>chr2:1917613-1917928
>chr2:1918067-1918288
>chr2:1918753-1918839
>chr2:1919680-1919971
>chr2:1920213-1920306
>chr2:1920767-1920881
>chr2:1923837-1923874
>chr2:1923960-1924007
>chr2:1927870-1928171
>chr2:1929156-1929675
>chr2:1932383-1932444
>chr2:1933346-1933400
>chr2:1934826-1934860
>chr2:1934909-1934978
>chr2:1935366-1935420
>chr2:1935474-1935851
>chr2:1935910-1936024
>chr2:1936448-1936483
>chr2:1937347-1937434
>chr2:1938308-1942597
>chr2:1943664-1943731
>chr2:1943790-1943935
>chr2:1945004-1945052
>chr2:1945332-1945387
>chr2:1946110-1955437
>chr2:1955626-1956364
>chr2:1960037-1960221
>chr2:1960252-1960291
>chr2:1964123-1965153
>chr2:1966028-1966430
>chr2:1966540-1966950
>chr2:1967006-1967101
>chr2:1967161-1967969
>chr2:1968107-1968169
>chr2:1969815-1969923
>chr2:1970012-1971063
>chr2:1971165-1971439
>chr2:1971894-1972170
>chr2:1973576-1973626
>chr2:1975890-1975927
>chr2:1978114-1978185
>chr2:1978257-1978300
>chr2:1982181-1982249
>chr2:1982344-1982618
>chr2:1982756-1982789
>chr2:1982900-1983223
>chr2:1983280-1983959
>chr2:1984024-1984350
>chr2:1984420-2019489
>chr2:2019929-2020027
>chr2:2021425-2021513
>chr2:2021593-2021753
>chr2:2022208-2022245
>chr2:2022745-2032875
>chr2:2034016-2034220
>chr2:2034266-2034320
>chr2:2042256-2042289
>chr2:2046749-2047458
>chr2:2047531-2049028
>chr2:2049135-2049321
>chr2:2050639-2050801
>chr2:2051016-2051069
>chr2:2059131-2059163
>chr2:2059211-2059247
>chr2:2060457-2060681
>chr2:2060989-2061201
>chr2:2064983-2065047
>chr2:2065214-2065261
>chr2:2065541-2066305
>chr2:2066682-2066938
>chr2:2067110-2067493
>chr2:2067636-2067726
>chr2:2068073-2068133
>chr2:2068236-2068304
>chr2:2068355-2068539
>chr2:2069351-2069388
>chr2:2069528-2069582
>chr2:2069664-2070171
>chr2:2070688-2070951
>chr2:2071680-2071803
>chr2:2075689-2075826
>chr2:2076604-2077002
>chr2:2079638-2079808
>chr2:2082978-2083384
>chr2:2083425-2083675
>chr2:2084598-2084729
>chr2:2084888-2084917
>chr2:2086743-2087705
>chr2:2091013-2091052
>chr2:2091727-2092414
>chr2:2094340-2094393
>chr2:2095726-2096136
>chr2:2096273-2096741
>chr2:2097741-2098159
>chr2:2099622-2100015
>chr2:2100120-2100414
>chr2:2100471-2100690
>chr2:2101784-2101956
>chr2:2103178-2103230
>chr2:2103338-2103440
>chr2:2104324-2104945
>chr2:2108870-2108941
>chr2:2109318-2109612
>chr2:2111350-2111734
>chr2:2111762-2112183
>chr2:2115373-2115419
>chr2:2115668-2115702
>chr2:2119964-2120095
>chr2:2123249-2123484
>chr2:2123538-2123575
>chr2:2125671-2125763
>chr2:2126618-2126666
>chr2:2127432-2127621
>chr2:2127742-2128035
>chr2:2130941-2131138
>chr2:2133039-2156376
>chr2:2156476-2156493
>chr2:2156699-2171661
>chr2:2172205-2172368
>chr2:2172699-2172769
>chr2:2173179-2173821
>chr2:2176841-2184730
>chr2:2184950-2194073
>chr2:2194130-2203074
>chr2:2203448-2205264
>chr2:2205603-2205655
>chr2:2207862-2207897
>chr2:2208086-2208123
>chr2:2210505-2214567
>chr2:2214592-2214895
>chr2:2214927-2215549
>chr2:2215603-2216138
>chr2:2216176-2217104
>chr2:2217138-2217371
>chr2:2217440-2217513
>chr2:2217693-2219856
>chr2:2219911-2221794
>chr2:2221993-2222121
>chr2:2222156-2222224
>chr2:2222277-2222362
>chr2:2222400-2223115
>chr2:2223187-2223274
>chr2:2223469-2223985
>chr2:2224224-2224702
>chr2:2228385-2228425
>chr2:2228528-2228608
>chr2:2230987-2231017
>chr2:2233778-2233908
>chr2:2234008-2235547
>chr2:2235718-2235733
>chr2:2237222-2260890
>chr2:2261091-2261767
>chr2:2261799-2262505
>chr2:2262549-2263050
>chr2:2263493-2263568
>chr2:2264229-2264261
>chr2:2269479-2269721
>chr2:2273169-2273373
>chr2:2273702-2273748
>chr2:2274040-2274098
>chr2:2274197-2274575
>chr2:2280031-2280319
>chr2:2281330-2281497
>chr2:2282091-2282128
>chr2:2282174-2282208
>chr2:2282267-2282304
>chr2:2282328-2282359
>chr2:2283248-2283292
>chr2:2283406-2283627
>chr2:2289030-2296533
>chr2:2296602-2298060
>chr2:2298101-2299070
>chr2:2299111-2299328
>chr2:2299363-2309985
>chr2:2310057-2310091
>chr2:2310295-2317130
>chr2:2317230-2318401
>chr2:2318434-2318922
>chr2:2318988-2320767
>chr2:2320950-2321000
>chr2:2321046-2328915
>chr2:2329036-2329839
>chr2:2330397-2330469
>chr2:2331644-2331749
>chr2:2335313-2335645
>chr2:2336607-2336679
>chr2:2336811-2336851
>chr2:2336953-2338025
>chr2:2338776-2338822
>chr2:2339408-2341531
>chr2:2341641-2343292
>chr2:2345677-2345711
>chr2:2346144-2346388
>chr2:2349742-2349845
>chr2:2351748-2351791
>chr2:2352240-2352347
>chr2:2352424-2353002
>chr2:2353249-2353463
>chr2:2353551-2353624
>chr2:2353880-2353963
>chr2:2354881-2354961
>chr2:2356600-2364528
>chr2:2365006-2365050
>chr2:2365111-2365483
>chr2:2365804-2365948
>chr2:2370237-2370273
>chr2:2373328-2373709
>chr2:2378487-2378520
>chr2:2380834-2380927
>chr2:2380974-2381057
>chr2:2381524-2400156
>chr2:2400283-2407096
>chr2:2407462-2407514
>chr2:2408085-2408463
>chr2:2409019-2409450
>chr2:2409507-2409537
>chr2:2409920-2410227
>chr2:2410652-2410695
>chr2:2410818-2411026
>chr2:2411199-2411465
>chr2:2411622-2411781
>chr2:2411827-2411938
>chr2:2412148-2412281
>chr2:2412475-2412780
>chr2:2412825-2413164
>chr2:2413319-2413425
>chr2:2413676-2413878
>chr2:2413920-2414005
>chr2:2414052-2414114
>chr2:2414204-2414282
>chr2:2414419-2414474
>chr2:2414707-2414886
>chr2:2414931-2415080
>chr2:2415154-2416881
>chr2:2417237-2417330
>chr2:2417835-2418163
>chr2:2418534-2418675
>chr2:2418812-2418882
>chr2:2419036-2419892
>chr2:2420123-2420208
>chr2:2421576-2421639
>chr2:2421851-2421924
>chr2:2422036-2422140
>chr2:2422284-2422332
>chr2:2422411-2422458
>chr2:2422687-2422769
>chr2:2423682-2423871
>chr2:2423924-2424121
>chr2:2425280-2425313
>chr2:2426971-2427018
>chr2:2427057-2427383
>chr2:2427483-2427871
>chr2:2428408-2428858
>chr2:2429301-2429934
>chr2:2430106-2430310
>chr2:2432078-2432116
>chr2:2432594-2432685
>chr2:2433335-2433498
>chr2:2433546-2439281
>chr2:2439381-2441917
>chr2:2441970-2442018
>chr2:2442117-2442293
>chr2:2442328-2442425
>chr2:2442497-2442570
>chr2:2442616-2442795
>chr2:2443025-2443274
>chr2:2443623-2443714
>chr2:2443820-2443921
>chr2:2444407-2444628
>chr2:2445449-2445573
>chr2:2446916-2447014
>chr2:2447646-2447741
>chr2:2449181-2449506
>chr2:2451140-2451203
>chr2:2451415-2451488
>chr2:2451600-2451712
>chr2:2452055-2452154
>chr2:2452327-2452531
>chr2:2453771-2454332
>chr2:2454857-2454895
>chr2:2455373-2455464
>chr2:2455823-2455884
>chr2:2456113-2456257
>chr2:2456318-2456433
>chr2:2456450-2456496
>chr2:2456581-2456752
>chr2:2456792-2456889
>chr2:2457081-2457262
>chr2:2457498-2457680
>chr2:2458361-2459780
>chr2:2459908-2462181
>chr2:2462281-2467995
>chr2:2468280-2468412
>chr2:2468482-2469873
>chr2:2470190-2470660
>chr2:2471092-2471574
>chr2:2471634-2471734
>chr2:2471980-2472013
>chr2:2472260-2472890
>chr2:2473066-2473270
>chr2:2473523-2473686
>chr2:2473733-2473841
>chr2:2474031-2474228
>chr2:2474339-2474454
>chr2:2474604-2474820
>chr2:2474919-2475067
>chr2:2475229-2476793
>chr2:2477294-2477519
>chr2:2477608-2477659
>chr2:2478294-2478524
>chr2:2478691-2478779
>chr2:2486335-2486393
>chr2:2488706-2488723
>chr2:2489503-2489587
>chr2:2489626-2489675
>chr2:2489719-2489827
>chr2:2499585-2499701
>chr2:2500130-2500188
>chr2:2500250-2500424
>chr2:2502629-2502667
>chr2:2503801-2503851
>chr2:2504250-2505203
>chr2:2505307-2505347
>chr2:2505816-2507876
>chr2:2507944-2507997
>chr2:2508128-2508399
>chr2:2508493-2516924
>chr2:2516958-2516996
>chr2:2517056-2527251
>chr2:2527460-2528080
>chr2:2528180-2528512
>chr2:2528644-2536990
>chr2:2541896-2542164
>chr2:2542277-2542447
>chr2:2542738-2543215
>chr2:2543476-2543552
>chr2:2546212-2546285
>chr2:2551844-2551883
>chr2:2553571-2553608
>chr2:2557399-2570132
>chr2:2570255-2571182
>chr2:2571220-2571235
>chr2:2571457-2579733
>chr2:2579768-2597058
>chr2:2597594-2597685
>chr2:2598690-2598826
>chr2:2598957-2599053
>chr2:2600037-2600162
>chr2:2600377-2600762
>chr2:2602343-2602405
>chr2:2602546-2602916
>chr2:2603957-2604111
>chr2:2604167-2604288
>chr2:2604558-2604802
>chr2:2604899-2621637
>chr2:2621733-2621764
>chr2:2622516-2622553
>chr2:2641554-2641628
>chr2:2641664-2641713
>chr2:2641931-2642041
>chr2:2642429-2642572
>chr2:2642656-2649751
>chr2:2649851-2661688
>chr2:2661788-2663561
>chr2:2663708-2677987
>chr2:2678218-2678378
>chr2:2678509-2678582
>chr2:2678635-2678663
>chr2:2679031-2679098
>chr2:2679139-2679176
>chr2:2679256-2679499
>chr2:2680571-2680694
>chr2:2681543-2681781
>chr2:2684890-2684929
>chr2:2688862-2688903
>chr2:2688954-2689319
>chr2:2689477-2689515
>chr2:2690278-2690471
>chr2:2692209-2692483
>chr2:2692549-2692594
>chr2:2692628-2692771
>chr2:2692889-2692919
>chr2:2693008-2693141
>chr2:2693189-2693408
>chr2:2693662-2694193
>chr2:2694346-2695108
>chr2:2695183-2696075
>chr2:2696159-2715644
>chr2:2716512-2716600
>chr2:2716672-2717257
>chr2:2717295-2717357
>chr2:2717528-2720924
>chr2:2721174-2724278
>chr2:2724454-2728098
>chr2:2728266-2732127
>chr2:2732227-2732903
>chr2:2733150-2734761
>chr2:2735190-2737231
>chr2:2737331-2738444
>chr2:2738573-2744157
>chr2:2744311-2745679
>chr2:2745830-2747904
>chr2:2748004-2748032
>chr2:2748136-2749767
>chr2:2750010-2750082
>chr2:2750153-2752994
>chr2:2753045-2753201
>chr2:2753272-2753300
>chr2:2753400-2756694
>chr2:2756891-2757777
>chr2:2757811-2758996
>chr2:2759174-2760173
>chr2:2760326-2763650
>chr2:2763977-2765457
>chr2:2765557-2765572
>chr2:2765732-2768401
>chr2:2768540-2770637
>chr2:2770762-2780539
>chr2:2780639-2781737
>chr2:2781920-2786531
>chr2:2789061-2789246
>chr2:2789312-2789677
>chr2:2791941-2792363
>chr2:2792972-2793268
>chr2:2796232-2796590
>chr2:2799315-2799369
>chr2:2799601-2799681
>chr2:2801307-2801549
>chr2:2801949-2802350
>chr2:2802862-2803110
>chr2:2803847-2803933
>chr2:2805280-2806045
>chr2:2809292-2809357
>chr2:2814944-2814986
>chr2:2818289-2818348
>chr2:2820395-2820729
>chr2:2821470-2821510
>chr2:2822694-2823127
>chr2:2824177-2824225
>chr2:2827617-2827707
>chr2:2827966-2828009
>chr2:2828050-2829369
>chr2:2829805-2829909
>chr2:2830041-2830272
>chr2:2830327-2843683
>chr2:2843761-2844172
>chr2:2844205-2851527
>chr2:2851546-2881564
>chr2:2881696-2892197
>chr2:2892308-2893112
>chr2:2893212-2901176
>chr2:2901226-2901949
>chr2:2902061-2902683
>chr2:2902713-2914699
>chr2:2914733-2914772
>chr2:2915092-2915321
>chr2:2918632-2918651
>chr2:2918751-2933355
>chr2:2933755-2935784
>chr2:2935989-2938186
>chr2:2938286-2938398
>chr2:2939757-2939823
>chr2:2940032-2943383
>chr2:2944582-2944693
>chr2:2944793-2944919
>chr2:2945158-2945296
>chr2:2945476-2947032
>chr2:2947170-2947668
>chr2:2947705-2961107
>chr2:2961230-2967861
>chr2:2968033-2975714
>chr2:2975838-2981071
>chr2:2981253-2981302
>chr2:2981794-2982030
>chr2:2983386-2983967
>chr2:2984447-2984499
>chr2:2984546-2984597
>chr2:2984630-2985060
>chr2:2985143-2989432
>chr2:2989752-2990000
>chr2:2993469-2993814
>chr2:2995173-2995239
>chr2:2995471-2995921
>chr2:2996398-2996450
>chr2:2996497-2996548
>chr2:2996582-3001486
>chr2:3001688-3001936
>chr2:3002606-3002704
>chr2:3005400-3005755
>chr2:3006691-3006869
>chr2:3007244-3007605
>chr2:3007646-3007700
>chr2:3008364-3008663
>chr2:3009396-3009930
>chr2:3010512-3010597
>chr2:3011288-3011393
>chr2:3011418-3011682
>chr2:3014027-3014059
>chr2:3014746-3015086
>chr2:3015499-3015846
>chr2:3016739-3016841
>chr2:3017339-3017451
>chr2:3017688-3017748
>chr2:3023885-3038491
>chr2:3039079-3039127
>chr2:3040189-3040287
>chr2:3040711-3040851
>chr2:3042843-3042934
>chr2:3044692-3044773
>chr2:3045129-3045251
>chr2:3045282-3045379
>chr2:3045688-3053854
>chr2:3054123-3054138
>chr2:3054238-3057037
>chr2:3057224-3057724
>chr2:3058294-3058366
>chr2:3061471-3061596
>chr2:3063641-3063839
>chr2:3064726-3064783
>chr2:3066770-3066990
>chr2:3067789-3067831
>chr2:3069398-3069448
>chr2:3074070-3074274
>chr2:3075430-3075508
>chr2:3075843-3075994
>chr2:3082431-3083738
>chr2:3086903-3087610
>chr2:3088359-3088503
>chr2:3088611-3088664
>chr2:3093013-3093108
>chr2:3094364-3094667
>chr2:3095131-3095267
>chr2:3095838-3095913
>chr2:3096778-3096931
>chr2:3097302-3097344
>chr2:3098380-3098510
>chr2:3098643-3098682
>chr2:3098786-3098825
>chr2:3102461-3102501
>chr2:3102587-3102636
>chr2:3102843-3102957
>chr2:3104316-3104354
>chr2:3105206-3105396
>chr2:3113192-3113386
>chr2:3114218-3114290
>chr2:3120834-3120917
>chr2:3123729-3137175
>chr2:3137702-3137875
>chr2:3137954-3138047
>chr2:3138406-3139084
>chr2:3139164-3139523
>chr2:3139586-3139696
>chr2:3139970-3146343
>chr2:3146472-3159955
>chr2:3160321-3161047
>chr2:3161366-3174099
>chr2:3174139-3174231
>chr2:3174591-3175840
>chr2:3176044-3177334
>chr2:3177476-3178960
>chr2:3179122-3179432
>chr2:3180980-3181109
>chr2:3182949-3183541
>chr2:3185288-3185531
>chr2:3189893-3189925
>chr2:3192292-3192711
>chr2:3193958-3194106
>chr2:3194401-3194455
>chr2:3195703-3195739
>chr2:3196212-3196243
>chr2:3196336-3223847
>chr2:3223870-3225640
>chr2:3225694-3228750
>chr2:3236226-3236264
>chr2:3236723-3237093
>chr2:3237613-3237899
>chr2:3238034-3238942
>chr2:3239105-3239238
>chr2:3239441-3240703
>chr2:3240841-3240899
>chr2:3240936-3241154
>chr2:3241288-3253434
>chr2:3254491-3255144
>chr2:3255978-3262890
>chr2:3263467-3263573
>chr2:3263715-3263754
>chr2:3263842-3264714
>chr2:3264761-3265874
>chr2:3266094-3268459
>chr2:3268626-3269551
>chr2:3269598-3270201
>chr2:3270396-3270411
>chr2:3270511-3270535
>chr2:3271365-3273392
>chr2:3273419-3293235
>chr2:3293401-3293950
>chr2:3294074-3294529
>chr2:3294643-3294736
>chr2:3295000-3295934
>chr2:3296043-3296325
>chr2:3297348-3297650
>chr2:3298480-3298510
>chr2:3299185-3299497
>chr2:3299546-3299940
>chr2:3300138-3300164
>chr2:3300285-3300487
>chr2:3300584-3300792
>chr2:3300879-3300920
>chr2:3301393-3301739
>chr2:3301825-3302057
>chr2:3302184-3302931
>chr2:3302967-3303158
>chr2:3303206-3303421
>chr2:3303512-3304996
>chr2:3305087-3329540
>chr2:3329738-3332244
>chr2:3332271-3337150
>chr2:3337250-3337966
>chr2:3338048-3338161
>chr2:3338319-3339723
>chr2:3345515-3345573
>chr2:3349280-3349321
>chr2:3350086-3352512
>chr2:3352659-3360719
>chr2:3360860-3368944
>chr2:3372364-3372417
>chr2:3372482-3372525
>chr2:3372931-3373015
>chr2:3373135-3373280
>chr2:3374807-3374845
>chr2:3374962-3375031
>chr2:3375143-3375614
>chr2:3375655-3375706
>chr2:3375876-3375951
>chr2:3378534-3378569
>chr2:3378676-3378722
>chr2:3379924-3379964
>chr2:3380090-3380141
>chr2:3381757-3382012
>chr2:3388272-3388304
>chr2:3388390-3389017
>chr2:3389383-3389619
>chr2:3389642-3389921
>chr2:3391180-3391291
>chr2:3391860-3392054
>chr2:3392626-3392680
>chr2:3396444-3396608
>chr2:3398795-3398888
>chr2:3408397-3408505
>chr2:3408715-3408788
>chr2:3409299-3409471
>chr2:3411955-3412022
>chr2:3417997-3418067
>chr2:3422645-3422759
>chr2:3422873-3423030
>chr2:3423097-3423355
>chr2:3423581-3423760
>chr2:3424024-3424795
>chr2:3424860-3424963
>chr2:3429292-3429427
>chr2:3429650-3429759
>chr2:3429842-3432057
>chr2:3432122-3432529
>chr2:3432897-3436602
>chr2:3437145-3437482
>chr2:3437557-3437628
>chr2:3438415-3438509
>chr2:3438609-3438632
>chr2:3438707-3438826
>chr2:3439222-3439599
>chr2:3440674-3440833
>chr2:3440906-3441036
>chr2:3441203-3441766
>chr2:3442198-3442977
>chr2:3443510-3443580
>chr2:3443715-3443764
>chr2:3444221-3444260
>chr2:3444618-3444668
>chr2:3444805-3444860
>chr2:3445844-3463280
>chr2:3463355-3463382
>chr2:3463471-3463563
>chr2:3463794-3464025
>chr2:3464105-3464142
>chr2:3464749-3464952
>chr2:3465205-3470818
>chr2:3470869-3474279
>chr2:3474326-3475199
>chr2:3475287-3475326
>chr2:3476386-3485173
>chr2:3485273-3491073
>chr2:3491148-3491175
>chr2:3491264-3491356
>chr2:3491587-3491818
>chr2:3491898-3491935
>chr2:3492542-3493696
>chr2:3493810-3493825
>chr2:3493925-3502484
>chr2:3502599-3545744
>chr2:3547733-3547779
>chr2:3548018-3548120
>chr2:3548551-3548598
>chr2:3548758-3548849
>chr2:3549114-3549155
>chr2:3549650-3549682
>chr2:3549752-3549800
>chr2:3549945-3550026
>chr2:3550070-3550114
>chr2:3553015-3553200
>chr2:3554364-3555672
>chr2:3556521-3556916
>chr2:3564943-3565061
>chr2:3568111-3568224
>chr2:3568381-3568449
>chr2:3574318-3574365
>chr2:3578055-3578096
>chr2:3578207-3578491
>chr2:3580057-3580104
>chr2:3580882-3580926
>chr2:3581465-3581774
>chr2:3583759-3583801
>chr2:3583906-3583942
>chr2:3584390-3584451
>chr2:3589099-3589206
>chr2:3589303-3589434
>chr2:3593278-3593367
>chr2:3595730-3596192
>chr2:3601521-3601565
>chr2:3601781-3601819
>chr2:3602053-3602140
>chr2:3605532-3606101
>chr2:3609144-3609235
>chr2:3609290-3609388
>chr2:3612428-3612496
>chr2:3614821-3614859
>chr2:3615426-3615783
>chr2:3617750-3617784
>chr2:3617839-3617873
>chr2:3618206-3618338
>chr2:3620429-3620491
>chr2:3620534-3630559
>chr2:3630723-3632361
>chr2:3632490-3635175
>chr2:3635355-3639610
>chr2:3639706-3642144
>chr2:3642222-3642237
>chr2:3642337-3645177
>chr2:3645277-3653221
>chr2:3653350-3661863
>chr2:3661991-3672188
>chr2:3678567-3678663
>chr2:3683119-3691044
>chr2:3694772-3694836
>chr2:3695235-3695307
>chr2:3706696-3706769
>chr2:3708142-3708184
>chr2:3708293-3708385
>chr2:3708560-3708644
>chr2:3708757-3708821
>chr2:3709165-3709199
>chr2:3709281-3709347
>chr2:3709471-3709514
>chr2:3709573-3709697
>chr2:3709801-3709856
>chr2:3710280-3710348
>chr2:3710812-3711021
>chr2:3711220-3711392
>chr2:3711480-3711572
>chr2:3711665-3711740
>chr2:3718410-3718458
>chr2:3718587-3718651
>chr2:3718778-3718829
>chr2:3718935-3723308
>chr2:3723408-3723431
>chr2:3723538-3724205
>chr2:3724968-3725196
>chr2:3725379-3738216
>chr2:3738242-3738406
>chr2:3738724-3738798
>chr2:3739643-3739814
>chr2:3741877-3742111
>chr2:3744337-3744405
>chr2:3744895-3745067
>chr2:3745546-3745611
>chr2:3746505-3746572
>chr2:3747559-3748398
>chr2:3749820-3749857
>chr2:3750372-3750442
>chr2:3751045-3751359
>chr2:3755420-3769808
>chr2:3770273-3770515
>chr2:3771332-3771480
>chr2:3772600-3772843
>chr2:3773091-3774651
>chr2:3774870-3775590
>chr2:3775725-3775789
>chr2:3775864-3776081
>chr2:3779799-3779886
>chr2:3782083-3782118
>chr2:3782157-3782239
>chr2:3782478-3782653
>chr2:3783755-3784136
>chr2:3786343-3786371
>chr2:3786612-3786874
>chr2:3787723-3787839
>chr2:3788735-3788842
>chr2:3789026-3789099
>chr2:3789223-3789303
>chr2:3789604-3789698
>chr2:3789986-3790286
>chr2:3790468-3790499
>chr2:3790765-3791274
>chr2:3792063-3792170
>chr2:3792354-3792427
>chr2:3792552-3792632
>chr2:3792933-3793027
>chr2:3793502-3793837
>chr2:3794013-3794087
>chr2:3796526-3796667
>chr2:3799040-3799099
>chr2:3807994-3808302
>chr2:3808367-3809017
>chr2:3812748-3812866
>chr2:3813180-3821715
>chr2:3821815-3824606
>chr2:3825128-3834067
>chr2:3834107-3841696
>chr2:3841853-3845562
>chr2:3845766-3846106
>chr2:3846141-3855574
>chr2:3855674-3861231
>chr2:3861948-3861996
>chr2:3862249-3862333
>chr2:3871761-3872004
>chr2:3872323-3872566
>chr2:3873325-3873382
>chr2:3873665-3873728
>chr2:3882003-3882070
>chr2:3882962-3883016
>chr2:3885216-3885271
>chr2:3885657-3885839
>chr2:3885886-3886854
>chr2:3887188-3887296
>chr2:3887455-3895303
>chr2:3895567-3907103
>chr2:3909089-3911575
>chr2:3912271-3912459
>chr2:3912590-3912689
>chr2:3914429-3914685
>chr2:3915606-3915710
>chr2:3916412-3923678
>chr2:3923809-3925412
>chr2:3926077-3926161
>chr2:3926237-3926288
>chr2:3928751-3928817
>chr2:3929441-3929503
>chr2:3934549-3934674
>chr2:3934725-3935031
>chr2:3935100-3935334
>chr2:3935406-3935502
>chr2:3935579-3935613
>chr2:3935754-3935877
>chr2:3939508-3939572
>chr2:3939594-3939627
>chr2:3943673-3943925
>chr2:3944517-3945366
>chr2:3945716-3945766
>chr2:3946535-3946803
>chr2:3949347-3949463
>chr2:3949699-3949748
>chr2:3950760-3951534
>chr2:3951845-3954697
>chr2:3954992-3955009
>chr2:3955047-3964483
>chr2:3964583-3972831
>chr2:3973271-3973311
>chr2:3973860-3973901
>chr2:3976176-3976857
>chr2:3976923-3976990
>chr2:3980848-3980892
>chr2:3980971-3981134
>chr2:3981168-3993714
>chr2:3993767-3993801
>chr2:3996287-3996408
>chr2:3996447-3996499
>chr2:3996618-3997116
>chr2:3997182-3997216
>chr2:3997467-3997887
>chr2:3997916-3998172
>chr2:3998239-3999469
>chr2:3999486-3999571
>chr2:3999671-4001136
>chr2:4001236-4002480
>chr2:4002722-4012184
>chr2:4012394-4014629
>chr2:4014863-4018898
>chr2:4018998-4029973
>chr2:4030073-4036044
>chr2:4036420-4036437
>chr2:4036537-4039749
>chr2:4039936-4043890
>chr2:4044085-4044249
>chr2:4046473-4046522
>chr2:4047710-4047959
>chr2:4048059-4050091
>chr2:4051547-4052413
>chr2:4052741-4053318
>chr2:4053563-4053593
>chr2:4061011-4061095
>chr2:4061188-4061283
>chr2:4063080-4063122
>chr2:4063305-4064462
>chr2:4064492-4064507
>chr2:4064745-4069488
>chr2:4069622-4073446
>chr2:4073582-4073601
>chr2:4073638-4095988
>chr2:4096043-4096074
>chr2:4096175-4097993
>chr2:4098121-4098381
>chr2:4098481-4098508
>chr2:4099140-4099241
>chr2:4099789-4099833
>chr2:4099974-4100184
>chr2:4100281-4100361
>chr2:4100789-4101371
>chr2:4101449-4101522
>chr2:4101567-4101916
>chr2:4103327-4104024
>chr2:4104063-4104339
>chr2:4104412-4105077
>chr2:4105298-4105753
>chr2:4107487-4109122
>chr2:4109190-4109264
>chr2:4109572-4110029
>chr2:4110094-4110111
>chr2:4110371-4110560
>chr2:4112368-4112579
>chr2:4112724-4113273
>chr2:4113373-4115971
>chr2:4116347-4117681
>chr2:4117703-4120974
>chr2:4121164-4121837
>chr2:4121936-4121976
>chr2:4122026-4123679
>chr2:4123679-4123959
>chr2:4123991-4124302
>chr2:4124356-4124788
>chr2:4124811-4128988
>chr2:4129063-4130606
>chr2:4130788-4130811
>chr2:4130915-4133723
>chr2:4133774-4133930
>chr2:4134018-4134060
>chr2:4134141-4140063
>chr2:4140182-4145963
>chr2:4146089-4146109
>chr2:4146163-4154567
>chr2:4154746-4164510
>chr2:4165040-4165058
>chr2:4165444-4165460
>chr2:4167796-4167869
>chr2:4173927-4174020
>chr2:4174150-4174242
>chr2:4174497-4174556
>chr2:4175208-4175272
>chr2:4176378-4176510
>chr2:4177507-4177545
>chr2:4177704-4177793
>chr2:4178063-4178608
>chr2:4182611-4182745
>chr2:4186833-4186893
>chr2:4186939-4187039
>chr2:4187087-4187126
>chr2:4187160-4187449
>chr2:4188378-4188535
>chr2:4189243-4189802
>chr2:4190107-4190221
>chr2:4190270-4190667
>chr2:4196212-4196277
>chr2:4196320-4196628
>chr2:4196684-4196745
>chr2:4199333-4199658
>chr2:4199704-4199763
>chr2:4201430-4201749
>chr2:4201861-4202020
>chr2:4202452-4202479
>chr2:4202803-4202900
>chr2:4203077-4203293
>chr2:4204965-4205090
>chr2:4205228-4205280
>chr2:4206746-4206790
>chr2:4207488-4208819
>chr2:4209686-4209701
>chr2:4211771-4212144
>chr2:4212653-4212731
>chr2:4213340-4213522
>chr2:4213564-4213710
>chr2:4213727-4214037
>chr2:4217103-4217138
>chr2:4219396-4219540
>chr2:4219919-4220003
>chr2:4220538-4226417
>chr2:4226517-4226532
>chr2:4226534-4236805
>chr2:4237117-4238898
>chr2:4238998-4240265
>chr2:4240365-4260079
>chr2:4260917-4261011
>chr2:4269827-4271331
>chr2:4273649-4273807
>chr2:4275544-4275730
>chr2:4275833-4276395
>chr2:4276834-4276912
>chr2:4277058-4277390
>chr2:4277490-4279107
>chr2:4279275-4281010
>chr2:4281110-4294201
>chr2:4294306-4294797
>chr2:4303269-4303336
>chr2:4303388-4303421
>chr2:4304770-4305356
>chr2:4306251-4306313
>chr2:4308140-4308175
>chr2:4309699-4309790
>chr2:4315147-4315225
>chr2:4315509-4315586
>chr2:4317425-4317473
>chr2:4317508-4317552
>chr2:4318613-4318773
>chr2:4319284-4324515
>chr2:4324952-4325570
>chr2:4326988-4327377
>chr2:4327883-4328025
>chr2:4328273-4328346
>chr2:4328630-4328704
>chr2:4330822-4330858
>chr2:4331009-4331050
>chr2:4331587-4332175
>chr2:4332485-4332616
>chr2:4334387-4334420
>chr2:4334483-4334518
>chr2:4334609-4334644
>chr2:4335020-4335878
>chr2:4335978-4341411
>chr2:4341511-4343822
>chr2:4343983-4344530
>chr2:4344827-4346342
>chr2:4346713-4346982
>chr2:4347609-4347780
>chr2:4347812-4347926
>chr2:4348013-4348102
>chr2:4356999-4357191
>chr2:4358987-4359029
>chr2:4359108-4359469
>chr2:4360603-4360623
>chr2:4361148-4362713
>chr2:4362853-4363013
>chr2:4363084-4363142
>chr2:4363209-4364497
>chr2:4364650-4364768
>chr2:4366632-4368903
>chr2:4369003-4369136
>chr2:4374666-4374797
>chr2:4376321-4376356
>chr2:4377274-4377318
>chr2:4377419-4377469
>chr2:4379315-4379363
>chr2:4380165-4413340
>chr2:4413542-4414332
>chr2:4415304-4415335
>chr2:4415508-4416668
>chr2:4416737-4417118
>chr2:4418613-4418663
>chr2:4420337-4420408
>chr2:4420929-4421023
>chr2:4422406-4422421
>chr2:4422539-4425987
>chr2:4427805-4427973
>chr2:4428494-4428565
>chr2:4430239-4430289
>chr2:4432124-4432504
>chr2:4432573-4433733
>chr2:4433906-4433937
>chr2:4434237-4434252
>chr2:4434825-4435675
>chr2:4435890-4436551
>chr2:4438350-4438518
>chr2:4438916-4440488
>chr2:4441800-4441941
>chr2:4442322-4442419
>chr2:4442962-4443123
>chr2:4443992-4444146
>chr2:4444963-4454210
>chr2:4454419-4462125
>chr2:4462305-4466794
>chr2:4467597-4469275
>chr2:4470961-4471028
>chr2:4471178-4471233
>chr2:4473487-4473519
>chr2:4474491-4474593
>chr2:4474658-4474922
>chr2:4475825-4475964
>chr2:4476180-4476347
>chr2:4476430-4477114
>chr2:4477147-4477162
>chr2:4477262-4486221
>chr2:4486268-4486563
>chr2:4486600-4487474
>chr2:4487581-4489567
>chr2:4490378-4490523
>chr2:4490676-4497971
>chr2:4498417-4499977
>chr2:4500077-4500877
>chr2:4500977-4502490
>chr2:4502654-4507686
>chr2:4507930-4508036
>chr2:4508234-4516651
>chr2:4517899-4517974
>chr2:4518324-4518391
>chr2:4518532-4518581
>chr2:4520133-4520300
>chr2:4520355-4520482
>chr2:4520543-4521693
>chr2:4521765-4521809
>chr2:4521860-4522066
>chr2:4522126-4522158
>chr2:4522375-4522429
>chr2:4522538-4522593
>chr2:4522646-4523186
>chr2:4523328-4523454
>chr2:4523586-4523657
>chr2:4523830-4523866
>chr2:4524655-4524708
>chr2:4524872-4525134
>chr2:4525167-4525365
>chr2:4525448-4526005
>chr2:4526055-4526887
>chr2:4527028-4527133
>chr2:4527244-4532609
>chr2:4532655-4562642
>chr2:4562814-4562830
>chr2:4562922-4568250
>chr2:4568357-4571870
>chr2:4572032-4573812
>chr2:4573866-4574147
>chr2:4574231-4574311
>chr2:4580029-4580090
>chr2:4580135-4580307
>chr2:4580413-4580460
>chr2:4581760-4582049
>chr2:4582130-4582482
>chr2:4582572-4584154
>chr2:4584205-4584640
>chr2:4585055-4585134
>chr2:4585230-4585402
>chr2:4589521-4589562
>chr2:4591554-4591642
>chr2:4592350-4592657
>chr2:4592796-4592811
>chr2:4592873-4593415
>chr2:4593454-4602430
>chr2:4602675-4603737
>chr2:4603837-4611543
>chr2:4611643-4619756
>chr2:4620087-4620289
>chr2:4620307-4620504
>chr2:4620928-4620984
>chr2:4621066-4621282
>chr2:4621774-4621883
>chr2:4621931-4622140
>chr2:4622815-4622924
>chr2:4623524-4623586
>chr2:4624718-4624800
>chr2:4624911-4624976
>chr2:4625146-4625221
>chr2:4626621-4626670
>chr2:4626814-4626887
>chr2:4626929-4626980
>chr2:4628684-4628732
>chr2:4629359-4629432
>chr2:4629808-4629841
>chr2:4631301-4631506
>chr2:4632765-4632806
>chr2:4632892-4634043
>chr2:4634203-4634281
>chr2:4641108-4641492
>chr2:4641572-4641869
>chr2:4643055-4643124
>chr2:4643704-4643964
>chr2:4644989-4658061
>chr2:4658106-4658143
>chr2:4658239-4660988
>chr2:4661251-4661444
>chr2:4661505-4662314
>chr2:4664873-4665028
>chr2:4665671-4666211
>chr2:4669470-4669622
>chr2:4672692-4672880
>chr2:4673084-4673408
>chr2:4674417-4674513
>chr2:4677440-4677477
>chr2:4680953-4681068
>chr2:4682797-4682918
>chr2:4683601-4688850
>chr2:4689169-4689203
>chr2:4689782-4689862
>chr2:4690035-4690440
>chr2:4690624-4691404
>chr2:4692948-4693050
>chr2:4699358-4699426
>chr2:4700480-4700556
>chr2:4704090-4704136
>chr2:4706364-4706400
>chr2:4706617-4707748
>chr2:4708062-4708145
>chr2:4708175-4708938
>chr2:4708976-4709095
>chr2:4709134-4709274
>chr2:4709336-4709705
>chr2:4712173-4712448
>chr2:4713096-4714504
>chr2:4714553-4722176
>chr2:4722382-4727649
>chr2:4727856-4749185
>chr2:4749194-4749209
>chr2:4749333-4753522
>chr2:4753648-4767518
>chr2:4767543-4769785
>chr2:4769885-4790664
>chr2:4791260-4799731
>chr2:4799783-4799835
>chr2:4800119-4800158
>chr2:4800272-4801096
>chr2:4801496-4801535
>chr2:4801578-4801618
>chr2:4801962-4802003
>chr2:4802362-4802437
>chr2:4802641-4802692
>chr2:4804936-4805106
>chr2:4805163-4805253
>chr2:4805370-4819605
>chr2:4820133-4820261
>chr2:4820556-4820678
>chr2:4820784-4820872
>chr2:4820931-4820978
>chr2:4821162-4821320
>chr2:4821403-4821624
>chr2:4821667-4823155
>chr2:4823325-4823649
>chr2:4823709-4823798
>chr2:4823871-4824109
>chr2:4824350-4824547
>chr2:4824699-4824734
>chr2:4824940-4825433
>chr2:4825627-4825783
>chr2:4826031-4826099
>chr2:4826712-4826827
>chr2:4829062-4829103
>chr2:4829166-4829201
>chr2:4829292-4829399
>chr2:4829816-4829849
>chr2:4829914-4830050
>chr2:4830180-4830239
>chr2:4830329-4830393
>chr2:4830672-4830870
>chr2:4830970-4831259
>chr2:4831342-4831626
>chr2:4831698-4832610
>chr2:4833783-4833860
>chr2:4835605-4836621
>chr2:4836791-4837015
>chr2:4837079-4837123
>chr2:4837523-4837859
>chr2:4837920-4838395
>chr2:4838506-4838573
>chr2:4844445-4844494
>chr2:4844538-4844677
>chr2:4845840-4846012
>chr2:4846224-4852505
>chr2:4856934-4865939
>chr2:4866039-4877910
>chr2:4881336-4881502
>chr2:4882567-4882628
>chr2:4882851-4884500
>chr2:4889860-4889984
>chr2:4891340-4891438
>chr2:4893278-4893314
>chr2:4894680-4894793
>chr2:4903584-4903740
>chr2:4904429-4904579
>chr2:4904689-4904733
>chr2:4905031-4907440
>chr2:4907740-4914078
>chr2:4914321-4926514
>chr2:4926673-4927942
>chr2:4928078-4930938
>chr2:4932119-4932206
>chr2:4932257-4932881
>chr2:4932937-4933057
>chr2:4933824-4937887
>chr2:4937919-4938903
>chr2:4939019-4939883
>chr2:4940532-4943178
>chr2:4943302-4946762
>chr2:4947020-4947963
>chr2:4948316-4949547
>chr2:4950158-4950802
>chr2:4951845-4951871
>chr2:4951992-4954058
>chr2:4954098-4955115
>chr2:4955345-4957907
>chr2:4958055-4965141
>chr2:4965420-4965448
>chr2:4965542-4966693
>chr2:4967011-4967673
>chr2:4967748-4968697
>chr2:4968921-4971956
>chr2:4972009-4972565
>chr2:4972751-4974889
>chr2:4975076-4977762
>chr2:4977924-4979172
>chr2:4979272-4981633
>chr2:4981747-4984558
>chr2:4984710-4988546
>chr2:4990678-4990877
>chr2:4990918-4991267
>chr2:4991450-4992350
>chr2:4992550-4992586
>chr2:4997050-4997280
>chr2:4998149-4998226
>chr2:5001521-5001741
>chr2:5004191-5005490
>chr2:5007174-5007312
>chr2:5007358-5008390
>chr2:5008486-5008557
>chr2:5008702-5008734
>chr2:5008809-5008855
>chr2:5009739-5010010
>chr2:5018594-5018645
>chr2:5018731-5018765
>chr2:5020679-5024153
>chr2:5024189-5027885
>chr2:5027941-5028626
>chr2:5028726-5028801
>chr2:5028915-5029206
>chr2:5029348-5029395
>chr2:5030099-5030709
>chr2:5030828-5031396
>chr2:5031546-5032037
>chr2:5032092-5032340
>chr2:5032492-5032605
>chr2:5033435-5033714
>chr2:5033868-5034361
>chr2:5035275-5035537
>chr2:5036176-5036430
>chr2:5036915-5037002
>chr2:5037175-5037377
>chr2:5037699-5037794
>chr2:5038795-5048902
>chr2:5049002-5050306
>chr2:5050647-5050851
>chr2:5051731-5051846
>chr2:5052158-5052766
>chr2:5056688-5056803
>chr2:5057234-5066683
>chr2:5066836-5068198
>chr2:5068319-5068628
>chr2:5071655-5071754
>chr2:5081392-5081430
>chr2:5088026-5088073
>chr2:5089060-5089113
>chr2:5090255-5090556
>chr2:5091267-5091441
>chr2:5092132-5094239
>chr2:5094443-5102199
>chr2:5102344-5103203
>chr2:5103758-5103774
>chr2:5107430-5107496
>chr2:5107987-5108366
>chr2:5108710-5108740
>chr2:5108869-5108932
>chr2:5111722-5112292
>chr2:5113970-5114058
>chr2:5114276-5119646
>chr2:5121251-5121451
>chr2:5122447-5122627
>chr2:5123056-5123538
>chr2:5132248-5142805
>chr2:5143362-5145953
>chr2:5146220-5146503
>chr2:5147416-5147453
>chr2:5148127-5148159
>chr2:5148345-5148389
>chr2:5148572-5148624
>chr2:5148869-5148933
>chr2:5149111-5149271
>chr2:5149479-5149526
>chr2:5150162-5150215
>chr2:5150737-5150853
>chr2:5151307-5151340
>chr2:5151731-5151918
>chr2:5152811-5152896
>chr2:5154733-5154837
>chr2:5155048-5155157
>chr2:5156096-5156154
>chr2:5156208-5156318
>chr2:5156489-5156801
>chr2:5157219-5157663
>chr2:5157672-5158103
>chr2:5158729-5158985
>chr2:5159033-5159103
>chr2:5159187-5160112
>chr2:5160172-5160221
>chr2:5160290-5160528
>chr2:5161256-5161340
>chr2:5162748-5162832
>chr2:5163089-5163173
>chr2:5163242-5163363
>chr2:5163712-5163898
>chr2:5164212-5164956
>chr2:5166168-5166278
>chr2:5167713-5168543
>chr2:5169818-5191040
>chr2:5191295-5210137
>chr2:5210274-5210617
>chr2:5210696-5212170
>chr2:5212395-5216026
>chr2:5217867-5217940
>chr2:5218302-5219401
>chr2:5222278-5222837
>chr2:5224582-5224615
>chr2:5227065-5232255
>chr2:5234526-5234867
>chr2:5239345-5239411
>chr2:5240743-5240802
>chr2:5241020-5249188
>chr2:5249343-5271171
>chr2:5271596-5271938
>chr2:5271998-5273132
>chr2:5277011-5277535
>chr2:5278008-5278499
>chr2:5279243-5279811
>chr2:5280020-5284578
>chr2:5284774-5293956
>chr2:5293989-5294244
>chr2:5294748-5294896
>chr2:5295202-5295655
>chr2:5296841-5298705
>chr2:5298881-5304863
>chr2:5307859-5308203
>chr2:5308585-5308625
>chr2:5309198-5310095
>chr2:5310238-5310611
>chr2:5310863-5310903
>chr2:5311974-5312079
>chr2:5312426-5312539
>chr2:5312594-5312814
>chr2:5313987-5324560
>chr2:5324810-5329835
>chr2:5329869-5330406
>chr2:5330653-5335510
>chr2:5335539-5339910
>chr2:5340052-5340142
>chr2:5340267-5348089
>chr2:5348364-5349476
>chr2:5349887-5349931
>chr2:5350621-5350665
>chr2:5350740-5351277
>chr2:5351330-5351957
>chr2:5352027-5352951
>chr2:5353372-5353911
>chr2:5354396-5354740
>chr2:5355122-5355162
>chr2:5355735-5356632
>chr2:5356775-5357148
>chr2:5357400-5357440
>chr2:5358163-5359064
>chr2:5359383-5373378
>chr2:5373500-5376175
>chr2:5376882-5376929
>chr2:5382375-5382899
>chr2:5383247-5383425
>chr2:5387136-5387510
>chr2:5388264-5388306
>chr2:5388364-5388718
>chr2:5388954-5391272
>chr2:5391296-5393892
>chr2:5394763-5395152
>chr2:5395566-5428542
>chr2:5428950-5429475
>chr2:5431538-5431658
>chr2:5432582-5433409
>chr2:5433616-5452499
>chr2:5452599-5453395
>chr2:5453414-5453473
>chr2:5453499-5458988
>chr2:5460914-5463174
>chr2:5466902-5471682
>chr2:5472712-5473116
>chr2:5476484-5476570
>chr2:5476626-5476926
>chr2:5476965-5479019
>chr2:5479056-5480752
>chr2:5480798-5481921
>chr2:5482034-5488774
>chr2:5488818-5491444
>chr2:5491592-5492060
>chr2:5492089-5492175
>chr2:5492296-5492339
>chr2:5492683-5498022
>chr2:5498158-5498724
>chr2:5499027-5500641
>chr2:5500685-5502088
>chr2:5502244-5502467
>chr2:5502615-5503083
>chr2:5503112-5503198
>chr2:5503319-5503362
>chr2:5503827-5503861
>chr2:5509238-5509424
>chr2:5509533-5510906
>chr2:5511204-5511286
>chr2:5511409-5511453
>chr2:5512947-5513214
>chr2:5513802-5513840
>chr2:5514055-5514210
>chr2:5520805-5520852
>chr2:5524969-5525246
>chr2:5525481-5525547
>chr2:5525644-5525781
>chr2:5526538-5528872
>chr2:5528924-5528982
>chr2:5529009-5535783
>chr2:5535840-5536099
>chr2:5536957-5537116
>chr2:5537226-5537397
>chr2:5537655-5537903
>chr2:5538151-5538261
>chr2:5538305-5538552
>chr2:5538808-5541607
>chr2:5542227-5542282
>chr2:5544521-5544988
>chr2:5546071-5546509
>chr2:5547070-5547105
>chr2:5552045-5552092
>chr2:5553793-5553888
>chr2:5554385-5554504
>chr2:5554586-5554794
>chr2:5555288-5555326
>chr2:5557667-5557803
>chr2:5560967-5561052
>chr2:5562551-5562986
>chr2:5563099-5563140
>chr2:5569013-5569053
>chr2:5575686-5575989
>chr2:5581548-5581700
>chr2:5583448-5583548
>chr2:5583725-5584254
>chr2:5584304-5584401
>chr2:5584485-5585103
>chr2:5585238-5585346
>chr2:5585417-5586106
>chr2:5586131-5586809
>chr2:5586848-5588743
>chr2:5588787-5589129
>chr2:5589173-5589273
>chr2:5589341-5590700
>chr2:5590795-5590853
>chr2:5590936-5591355
>chr2:5591430-5591735
>chr2:5592114-5592544
>chr2:5592811-5592843
>chr2:5592927-5593178
>chr2:5593280-5595511
>chr2:5595596-5605086
>chr2:5605217-5627427
>chr2:5627456-5628242
>chr2:5628270-5628354
>chr2:5628610-5628663
>chr2:5628670-5628755
>chr2:5629584-5629843
>chr2:5630049-5630115
>chr2:5630283-5630971
>chr2:5631073-5631230
>chr2:5631261-5631399
>chr2:5631643-5631874
>chr2:5632509-5632594
>chr2:5632824-5633107
>chr2:5633136-5638581
>chr2:5638612-5638750
>chr2:5638994-5639225
>chr2:5639860-5639945
>chr2:5640175-5640458
>chr2:5640487-5642961
>chr2:5643241-5643296
>chr2:5643358-5643598
>chr2:5643660-5643863
>chr2:5643933-5648174
>chr2:5648288-5648303
>chr2:5648403-5650487
>chr2:5650587-5651732
>chr2:5651839-5651862
>chr2:5652156-5669744
>chr2:5669844-5671245
>chr2:5671359-5674409
>chr2:5674424-5675292
>chr2:5675434-5675486
>chr2:5675573-5676064
>chr2:5676176-5676565
>chr2:5676769-5681332
>chr2:5681792-5684057
>chr2:5684157-5684467
>chr2:5684734-5684825
>chr2:5685600-5686496
>chr2:5686621-5686684
>chr2:5695491-5696267
>chr2:5696611-5696694
>chr2:5696755-5696795
>chr2:5696854-5696985
>chr2:5697055-5697194
>chr2:5699124-5707480
>chr2:5707629-5710992
>chr2:5711029-5711059
>chr2:5711275-5713477
>chr2:5713654-5716665
>chr2:5716732-5717361
>chr2:5717410-5718067
>chr2:5718836-5718898
>chr2:5719444-5721563
>chr2:5721602-5722136
>chr2:5722211-5722317
>chr2:5723266-5725468
>chr2:5725565-5725733
>chr2:5727486-5727723
>chr2:5727752-5728122
>chr2:5728451-5744713
>chr2:5744846-5747923
>chr2:5748854-5748918
>chr2:5749072-5749244
>chr2:5749392-5749681
>chr2:5749771-5749886
>chr2:5750426-5756188
>chr2:5756338-5760672
>chr2:5760929-5760960
>chr2:5760998-5761499
>chr2:5762249-5768327
>chr2:5773415-5819765
>chr2:5821975-5822210
>chr2:5824061-5824104
>chr2:5824343-5824436
>chr2:5827713-5827776
>chr2:5827951-5827994
>chr2:5828239-5828486
>chr2:5828957-5829368
>chr2:5833401-5833593
>chr2:5835902-5836036
>chr2:5837421-5837478
>chr2:5838867-5838929
>chr2:5841730-5841761
>chr2:5849829-5849862
>chr2:5858582-5858776
>chr2:5859252-5861677
>chr2:5861717-5861871
>chr2:5861975-5862622
>chr2:5867476-5867737
>chr2:5869094-5869353
>chr2:5871496-5871652
>chr2:5873205-5873752
>chr2:5875311-5875466
>chr2:5875498-5875543
>chr2:5875714-5875883
>chr2:5876032-5885724
>chr2:5885818-5894421
>chr2:5894504-5900757
>chr2:5900833-5901271
>chr2:5901478-5901537
>chr2:5901630-5902044
>chr2:5902117-5902220
>chr2:5902328-5902368
>chr2:5904263-5904353
>chr2:5905604-5905661
>chr2:5908174-5908456
>chr2:5912316-5925777
>chr2:5926242-5926924
>chr2:5930153-5930187
>chr2:5935573-5935761
>chr2:5936341-5936525
>chr2:5937214-5937282
>chr2:5937610-5937821
>chr2:5939442-5940154
>chr2:5940191-5940591
>chr2:5943191-5951779
>chr2:5951879-5961560
>chr2:5961841-5962274
>chr2:5962698-5962851
>chr2:5964079-5970081
>chr2:5970230-5974871
>chr2:5974912-5975016
>chr2:5975045-5975974
>chr2:5976036-5976445
>chr2:5976555-5977247
>chr2:5977288-5977904
>chr2:5977963-5978524
>chr2:5978624-5978867
>chr2:5979005-5979412
>chr2:5979464-5980084
>chr2:5980103-5980775
>chr2:5980797-6000923
>chr2:6002201-6002383
>chr2:6005363-6005404
>chr2:6009181-6009985
>chr2:6013220-6013268
>chr2:6014331-6014351
>chr2:6014451-6014478
>chr2:6016078-6016094
>chr2:6018213-6018287
>chr2:6028161-6028556
>chr2:6029153-6030205
>chr2:6030386-6030424
>chr2:6031489-6031540
>chr2:6031606-6031655
>chr2:6032230-6032447
>chr2:6035578-6035631
>chr2:6035789-6035881
>chr2:6037930-6038064
>chr2:6039263-6039304
>chr2:6041034-6041077
>chr2:6041435-6041481
>chr2:6042110-6042163
>chr2:6042553-6042585
>chr2:6044153-6044244
>chr2:6048260-6048287
>chr2:6050065-6050271
>chr2:6057684-6057730
>chr2:6060422-6060739
>chr2:6061131-6061199
>chr2:6061554-6061658
>chr2:6062519-6062736
>chr2:6063192-6063375
>chr2:6063458-6063768
>chr2:6063833-6064257
>chr2:6065592-6065995
>chr2:6066095-6066853
>chr2:6066910-6067001
>chr2:6067487-6067549
>chr2:6067835-6073783
>chr2:6073831-6074157
>chr2:6074206-6074343
>chr2:6074393-6077286
>chr2:6077747-6077824
>chr2:6077979-6078347
>chr2:6078512-6078530
>chr2:6078557-6078766
>chr2:6079110-6079228
>chr2:6079406-6079721
>chr2:6079820-6080193
>chr2:6080375-6080471
>chr2:6081123-6081168
>chr2:6081940-6082150
>chr2:6082342-6082776
>chr2:6082830-6084649
>chr2:6084703-6085898
>chr2:6085929-6091542
>chr2:6091616-6094729
>chr2:6094766-6095524
>chr2:6095536-6095802
>chr2:6096023-6097896
>chr2:6097996-6098019
>chr2:6099139-6099215
>chr2:6099789-6099821
>chr2:6101057-6101265
>chr2:6101417-6101678
>chr2:6102070-6102184
>chr2:6102602-6102749
>chr2:6103706-6105393
>chr2:6105873-6105909
>chr2:6106040-6106149
>chr2:6106394-6106877
>chr2:6106913-6106956
>chr2:6107170-6107215
>chr2:6107409-6108069
>chr2:6108097-6108613
>chr2:6111018-6116646
>chr2:6116692-6116989
>chr2:6117120-6125646
>chr2:6125691-6125799
>chr2:6126922-6126956
>chr2:6127071-6127443
>chr2:6127925-6128530
>chr2:6129678-6129813
>chr2:6130085-6130949
>chr2:6131053-6132677
>chr2:6133057-6133105
>chr2:6133134-6133253
>chr2:6134102-6134149
>chr2:6134266-6134288
>chr2:6134485-6140896
>chr2:6141012-6142390
>chr2:6143883-6144079
>chr2:6144198-6144229
>chr2:6144839-6144968
>chr2:6145040-6145379
>chr2:6145702-6145811
>chr2:6145955-6146053
>chr2:6146410-6146548
>chr2:6146700-6147570
>chr2:6147682-6147732
>chr2:6147903-6148735
>chr2:6149984-6150797
>chr2:6150834-6151615
>chr2:6152392-6152424
>chr2:6153364-6153622
>chr2:6158609-6158835
>chr2:6159375-6160051
>chr2:6160277-6160618
>chr2:6160693-6160898
>chr2:6162263-6162323
>chr2:6163685-6163986
>chr2:6165223-6167059
>chr2:6167430-6168954
>chr2:6170613-6170711
>chr2:6171039-6171724
>chr2:6171837-6172090
>chr2:6172189-6172250
>chr2:6175475-6175838
>chr2:6182566-6182662
>chr2:6183877-6184432
>chr2:6185120-6185904
>chr2:6187735-6187822
>chr2:6188260-6188404
>chr2:6189334-6189378
>chr2:6190420-6190714
>chr2:6192891-6192988
>chr2:6200768-6201071
>chr2:6204574-6204613
>chr2:6204995-6205039
>chr2:6205241-6205312
>chr2:6205360-6211587
>chr2:6211736-6211841
>chr2:6212127-6212261
>chr2:6212298-6221120
>chr2:6222027-6222102
>chr2:6222165-6224382
>chr2:6224423-6227640
>chr2:6228023-6229079
>chr2:6229977-6230120
>chr2:6230188-6230233
>chr2:6230344-6232772
>chr2:6232834-6235751
>chr2:6236043-6237099
>chr2:6237140-6237258
>chr2:6237396-6238714
>chr2:6239381-6239428
>chr2:6239521-6239700
>chr2:6239825-6239864
>chr2:6240083-6245790
>chr2:6246457-6246504
>chr2:6246597-6246795
>chr2:6246901-6246940
>chr2:6247107-6257009
>chr2:6257083-6259458
>chr2:6259502-6262835
>chr2:6266261-6266307
>chr2:6266590-6267082
>chr2:6267234-6267779
>chr2:6267857-6267963
>chr2:6268094-6275490
>chr2:6275642-6275712
>chr2:6275820-6275941
>chr2:6276018-6276191
>chr2:6276268-6276395
>chr2:6276511-6277915
>chr2:6279109-6279148
>chr2:6279849-6287073
>chr2:6287208-6291450
>chr2:6291550-6313137
>chr2:6313764-6315287
>chr2:6318544-6318646
>chr2:6318841-6318872
>chr2:6319653-6319995
>chr2:6320524-6320636
>chr2:6324191-6333033
>chr2:6335664-6335730
>chr2:6336318-6336410
>chr2:6341797-6341841
>chr2:6344788-6344827
>chr2:6345003-6345037
>chr2:6346836-6346963
>chr2:6349510-6349594
>chr2:6349629-6349903
>chr2:6350080-6355064
>chr2:6361087-6361785
>chr2:6362565-6362620
>chr2:6364073-6364104
>chr2:6365253-6365477
>chr2:6365893-6366418
>chr2:6366874-6367352
>chr2:6367430-6367648
>chr2:6367786-6377146
>chr2:6379081-6379124
>chr2:6379551-6379941
>chr2:6380055-6381949
>chr2:6382194-6396052
>chr2:6396152-6397577
>chr2:6397617-6397755
>chr2:6397787-6407243
>chr2:6407275-6407759
>chr2:6407887-6410406
>chr2:6410456-6411442
>chr2:6411894-6412880
>chr2:6413015-6417619
>chr2:6417754-6419232
>chr2:6419332-6420787
>chr2:6420929-6420947
>chr2:6421107-6436325
>chr2:6436327-6436342
>chr2:6436442-6442129
>chr2:6442229-6445389
>chr2:6445868-6448287
>chr2:6449508-6449629
>chr2:6449846-6449955
>chr2:6450061-6450108
>chr2:6450600-6450633
>chr2:6450808-6453651
>chr2:6457093-6457125
>chr2:6460580-6460635
>chr2:6461037-6461081
>chr2:6461104-6461179
>chr2:6461894-6462211
>chr2:6464907-6464999
>chr2:6466097-6466265
>chr2:6466564-6467322
>chr2:6467833-6467866
>chr2:6469643-6469712
>chr2:6470085-6470610
>chr2:6479442-6479856
>chr2:6480028-6480084
>chr2:6487815-6488008
>chr2:6488410-6488500
>chr2:6488636-6489410
>chr2:6489493-6490725
>chr2:6491129-6491145
>chr2:6491243-6496070
>chr2:6496198-6496213
>chr2:6496240-6498414
>chr2:6498514-6503234
>chr2:6503334-6503681
>chr2:6503811-6503993
>chr2:6504222-6504237
>chr2:6504479-6505536
>chr2:6505636-6511759
>chr2:6511908-6512418
>chr2:6512480-6514358
>chr2:6514458-6517280
>chr2:6517413-6518697
>chr2:6518881-6520446
>chr2:6520563-6520579
>chr2:6520817-6523761
>chr2:6523909-6528252
>chr2:6528352-6531514
>chr2:6531614-6534056
>chr2:6534205-6535127
>chr2:6535227-6536059
>chr2:6536159-6536185
>chr2:6537081-6537138
>chr2:6537928-6538449
>chr2:6538516-6538626
>chr2:6538816-6538917
>chr2:6538959-6539134
>chr2:6539166-6539241
>chr2:6539704-6539971
>chr2:6540017-6540790
>chr2:6540917-6542730
>chr2:6542860-6542882
>chr2:6542907-6543963
>chr2:6544095-6545523
>chr2:6545563-6545613
>chr2:6545820-6547038
>chr2:6547200-6553959
>chr2:6554422-6556509
>chr2:6557147-6557190
>chr2:6557324-6557509
>chr2:6558624-6558786
>chr2:6561588-6561612
>chr2:6561712-6564291
>chr2:6566485-6566725
>chr2:6568936-6571807
>chr2:6573806-6573965
>chr2:6574013-6574580
>chr2:6575267-6581870
>chr2:6581946-6582367
>chr2:6582531-6582679
>chr2:6582751-6583059
>chr2:6585147-6587110
>chr2:6587221-6587236
>chr2:6587281-6590735
>chr2:6590866-6593980
>chr2:6594251-6594692
>chr2:6595662-6596208
>chr2:6600103-6600160
>chr2:6600425-6601551
>chr2:6602350-6605484
>chr2:6605664-6605680
>chr2:6605855-6612513
>chr2:6612827-6627210
>chr2:6627855-6628042
>chr2:6630464-6630499
>chr2:6631405-6631496
>chr2:6631561-6632282
>chr2:6639157-6639196
>chr2:6639317-6639665
>chr2:6641112-6641150
>chr2:6641310-6641397
>chr2:6642882-6642917
>chr2:6644250-6644292
>chr2:6647601-6647752
>chr2:6648281-6648514
>chr2:6650301-6650343
>chr2:6651062-6651099
>chr2:6653261-6653528
>chr2:6653600-6655865
>chr2:6656570-6656696
>chr2:6656839-6660200
>chr2:6660417-6664246
>chr2:6664389-6664869
>chr2:6664894-6665007
>chr2:6665070-6669052
>chr2:6669167-6669270
>chr2:6669416-6672399
>chr2:6672499-6676948
>chr2:6677250-6678697
>chr2:6679071-6685959
>chr2:6686664-6686790
>chr2:6686859-6695171
>chr2:6695409-6706167
>chr2:6706267-6706282
>chr2:6706394-6710802
>chr2:6711387-6711838
>chr2:6711912-6713933
>chr2:6714063-6714087
>chr2:6714140-6714886
>chr2:6724866-6731237
>chr2:6731337-6735064
>chr2:6735106-6736723
>chr2:6736773-6736845
>chr2:6739384-6739433
>chr2:6740892-6741001
>chr2:6742179-6756512
>chr2:6756769-6763862
>chr2:6763962-6764971
>chr2:6765071-6766948
>chr2:6767572-6773778
>chr2:6773799-6774161
>chr2:6775430-6775467
>chr2:6775950-6776105
>chr2:6777907-6777945
>chr2:6778615-6779026
>chr2:6779119-6779225
>chr2:6779371-6779545
>chr2:6779720-6779760
>chr2:6779968-6780010
>chr2:6780065-6780125
>chr2:6780247-6780351
>chr2:6781557-6790470
>chr2:6790569-6790656
>chr2:6791240-6791529
>chr2:6793695-6802559
>chr2:6805075-6805224
>chr2:6805336-6805369
>chr2:6805454-6805644
>chr2:6805856-6806025
>chr2:6807003-6817089
>chr2:6817189-6821395
>chr2:6823881-6824288
>chr2:6824405-6824592
>chr2:6824723-6824743
>chr2:6824843-6824860
>chr2:6824982-6825346
>chr2:6827308-6827556
>chr2:6827668-6830245
>chr2:6830621-6830636
>chr2:6830769-6836322
>chr2:6836433-6848232
>chr2:6850075-6850106
>chr2:6854120-6854170
>chr2:6854787-6854891
>chr2:6858483-6858660
>chr2:6859616-6860638
>chr2:6860672-6861323
>chr2:6862389-6862445
>chr2:6863290-6863452
>chr2:6864394-6864453
>chr2:6864770-6888216
>chr2:6888442-6888487
>chr2:6888615-6888656
>chr2:6889502-6889564
>chr2:6889792-6890073
>chr2:6890141-6890330
>chr2:6890352-6890782
>chr2:6890805-6890904
>chr2:6890946-6890993
>chr2:6891186-6891311
>chr2:6891389-6891530
>chr2:6893320-6893352
>chr2:6893602-6893729
>chr2:6893758-6893826
>chr2:6894122-6894448
>chr2:6894818-6894848
>chr2:6895175-6895357
>chr2:6895458-6895563
>chr2:6895687-6895854
>chr2:6896661-6896694
>chr2:6898483-6898528
>chr2:6899142-6899228
>chr2:6899899-6899949
>chr2:6900972-6902062
>chr2:6902162-6908698
>chr2:6908717-6908758
>chr2:6908869-6909322
>chr2:6909419-6910998
>chr2:6912334-6912728
>chr2:6915620-6915674
>chr2:6919133-6972994
>chr2:6973477-6973630
>chr2:6975800-6975899
>chr2:6977138-6977179
>chr2:6977269-6977302
>chr2:6977407-6978828
>chr2:6980104-6980206
>chr2:6983803-6984191
>chr2:6988122-6988151
>chr2:6988402-6988611
>chr2:6988834-6988873
>chr2:6990748-6990846
>chr2:6991396-6991557
>chr2:7001268-7001550
>chr2:7004792-7005039
>chr2:7005237-7005427
>chr2:7005629-7005707
>chr2:7006120-7006329
>chr2:7006634-7006694
>chr2:7006707-7007247
>chr2:7007803-7007871
>chr2:7007922-7008082
>chr2:7008139-7008318
>chr2:7008478-7008737
>chr2:7009310-7009610
>chr2:7011602-7011953
>chr2:7013665-7013770
>chr2:7014854-7015116
>chr2:7015210-7015406
>chr2:7015459-7015527
>chr2:7015731-7015803
>chr2:7016052-7016296
>chr2:7016348-7016391
>chr2:7016522-7016573
>chr2:7016666-7016721
>chr2:7016816-7016989
>chr2:7017352-7017496
>chr2:7017794-7017834
>chr2:7018155-7018198
>chr2:7018649-7018830
>chr2:7019379-7035420
>chr2:7038034-7038049
>chr2:7038149-7041962
>chr2:7044022-7044090
>chr2:7044158-7044238
>chr2:7046578-7047615
>chr2:7047651-7047932
>chr2:7048610-7049037
>chr2:7049132-7049270
>chr2:7049567-7049647
>chr2:7051853-7051868
>chr2:7051993-7059184
>chr2:7060184-7070469
>chr2:7070687-7080869
>chr2:7082928-7083088
>chr2:7083140-7083156
>chr2:7083330-7090933
>chr2:7091241-7091303
>chr2:7091381-7092100
>chr2:7092206-7092359
>chr2:7092811-7092880
>chr2:7092958-7093062
>chr2:7093195-7093299
>chr2:7093405-7093623
>chr2:7093865-7094213
>chr2:7094313-7094362
>chr2:7097270-7097327
>chr2:7099970-7100008
>chr2:7100215-7100417
>chr2:7101994-7102053
>chr2:7102160-7102228
>chr2:7102354-7102447
>chr2:7102709-7102776
>chr2:7102873-7103081
>chr2:7103849-7103889
>chr2:7104047-7104348
>chr2:7104390-7105408
>chr2:7105899-7106464
>chr2:7106731-7106872
>chr2:7107221-7107457
>chr2:7108991-7109241
>chr2:7109716-7109808
>chr2:7110277-7110344
>chr2:7110497-7110849
>chr2:7111104-7112011
>chr2:7112231-7113831
>chr2:7114066-7122203
>chr2:7122369-7127587
>chr2:7127750-7131870
>chr2:7131919-7132030
>chr2:7132119-7132187
>chr2:7132264-7132720
>chr2:7132845-7132992
>chr2:7133111-7133927
>chr2:7134048-7155776
>chr2:7155893-7157069
>chr2:7157131-7157402
>chr2:7157441-7158714
>chr2:7158752-7158798
>chr2:7158941-7158956
>chr2:7159109-7160720
>chr2:7160795-7160822
>chr2:7160922-7171687
>chr2:7171742-7172559
>chr2:7172731-7172788
>chr2:7172869-7173238
>chr2:7173383-7173528
>chr2:7174138-7175460
>chr2:7175666-7175710
>chr2:7175789-7176200
>chr2:7176533-7176633
>chr2:7176705-7176735
>chr2:7176834-7176864
>chr2:7176971-7177144
>chr2:7177209-7177347
>chr2:7177905-7177998
>chr2:7178052-7178279
>chr2:7188358-7188508
>chr2:7190752-7191593
>chr2:7194210-7194267
>chr2:7197685-7198049
>chr2:7199334-7199402
>chr2:7199770-7199832
>chr2:7200761-7201357
>chr2:7201490-7201576
>chr2:7201818-7202176
>chr2:7202625-7202653
>chr2:7203000-7203080
>chr2:7203311-7203393
>chr2:7204198-7204263
>chr2:7204441-7204893
>chr2:7207275-7207325
>chr2:7207403-7207474
>chr2:7214468-7214815
>chr2:7214935-7216954
>chr2:7217084-7219480
>chr2:7220215-7220281
>chr2:7220515-7220606
>chr2:7220668-7220750
>chr2:7225835-7226358
>chr2:7226477-7230881
>chr2:7231253-7231547
>chr2:7231573-7239110
>chr2:7239240-7239431
>chr2:7239803-7240092
>chr2:7240122-7245098
>chr2:7245141-7248488
>chr2:7248679-7261828
>chr2:7261940-7263269
>chr2:7263318-7263691
>chr2:7263849-7263884
>chr2:7264572-7264744
>chr2:7264915-7264946
>chr2:7264990-7265018
>chr2:7265330-7265652
>chr2:7265661-7266189
>chr2:7267355-7267925
>chr2:7267979-7268679
>chr2:7269245-7269608
>chr2:7271653-7271693
>chr2:7271729-7271804
>chr2:7271865-7272164
>chr2:7272223-7272353
>chr2:7272478-7272536
>chr2:7272849-7273112
>chr2:7273199-7273616
>chr2:7273928-7274081
>chr2:7274165-7274245
>chr2:7274311-7274486
>chr2:7275071-7275235
>chr2:7275376-7275529
>chr2:7275710-7275844
>chr2:7276266-7276308
>chr2:7277015-7277062
>chr2:7279374-7292597
>chr2:7293176-7293223
>chr2:7293553-7293736
>chr2:7293939-7294068
>chr2:7298041-7300319
>chr2:7300425-7302146
>chr2:7302675-7308065
>chr2:7311534-7311628
>chr2:7314879-7315021
>chr2:7320840-7320946
>chr2:7321017-7321154
>chr2:7321200-7321259
>chr2:7322447-7322909
>chr2:7323219-7323680
>chr2:7323708-7323991
>chr2:7324075-7324394
>chr2:7324463-7324644
>chr2:7325118-7326438
>chr2:7326623-7326752
>chr2:7326901-7327088
>chr2:7330856-7330885
>chr2:7331476-7331510
>chr2:7331594-7331701
>chr2:7331808-7331846
>chr2:7331929-7336805
>chr2:7336931-7336946
>chr2:7336974-7340348
>chr2:7340824-7340870
>chr2:7340953-7341233
>chr2:7341311-7341430
>chr2:7341708-7356410
>chr2:7356451-7356865
>chr2:7357021-7357386
>chr2:7357598-7357837
>chr2:7357993-7358306
>chr2:7358498-7358557
>chr2:7358691-7358777
>chr2:7358934-7358979
>chr2:7359122-7360609
>chr2:7360682-7360791
>chr2:7360889-7360928
>chr2:7361254-7361296
>chr2:7361702-7361759
>chr2:7361844-7380961
>chr2:7381061-7388151
>chr2:7388284-7388750
>chr2:7388912-7390139
>chr2:7390372-7391382
>chr2:7391524-7404314
>chr2:7404605-7405414
>chr2:7406366-7406606
>chr2:7406828-7406871
>chr2:7406957-7407049
>chr2:7407381-7407692
>chr2:7407787-7408274
>chr2:7412299-7412457
>chr2:7412595-7412665
>chr2:7412796-7412989
>chr2:7413233-7413288
>chr2:7413339-7413410
>chr2:7413471-7413550
>chr2:7413800-7413842
>chr2:7414610-7415218
>chr2:7415711-7415819
>chr2:7415951-7416005
>chr2:7417313-7418082
>chr2:7418354-7418478
>chr2:7418592-7418806
>chr2:7418895-7425891
>chr2:7426182-7426214
>chr2:7426290-7426514
>chr2:7426735-7426849
>chr2:7430155-7430190
>chr2:7430265-7430381
>chr2:7430488-7430526
>chr2:7431551-7431639
>chr2:7432612-7432660
>chr2:7433009-7433071
>chr2:7433214-7433348
>chr2:7433484-7433817
>chr2:7433875-7433930
>chr2:7434452-7434648
>chr2:7434879-7440058
>chr2:7441456-7442460
>chr2:7443963-7444143
>chr2:7444653-7444703
>chr2:7444772-7444859
>chr2:7444992-7445693
>chr2:7446222-7446312
>chr2:7447121-7447253
>chr2:7447803-7463669
>chr2:7463687-7463736
>chr2:7463836-7463851
>chr2:7463865-7464301
>chr2:7464444-7464460
>chr2:7465098-7474019
>chr2:7474169-7476582
>chr2:7476881-7479981
>chr2:7480003-7480871
>chr2:7480903-7482585
>chr2:7482852-7483106
>chr2:7483364-7485051
>chr2:7485555-7489116
>chr2:7489143-7500223
>chr2:7500265-7506526
>chr2:7506684-7515731
>chr2:7515807-7516028
>chr2:7516059-7519005
>chr2:7519085-7519293
>chr2:7521540-7521638
>chr2:7521688-7521924
>chr2:7522035-7522397
>chr2:7522493-7522881
>chr2:7522945-7523194
>chr2:7523486-7524531
>chr2:7524684-7524883
>chr2:7525175-7525226
>chr2:7525430-7525813
>chr2:7525868-7526038
>chr2:7526123-7526226
>chr2:7526790-7526885
>chr2:7533543-7540212
>chr2:7540475-7561933
>chr2:7562137-7562224
>chr2:7562513-7562800
>chr2:7562829-7563000
>chr2:7563094-7563200
>chr2:7563297-7573540
>chr2:7573634-7574459
>chr2:7574484-7575991
>chr2:7576016-7585094
>chr2:7585189-7586807
>chr2:7587048-7588401
>chr2:7588501-7592198
>chr2:7592283-7593006
>chr2:7593057-7593182
>chr2:7593241-7593286
>chr2:7593367-7598324
>chr2:7598424-7600051
>chr2:7600182-7600202
>chr2:7600255-7600850
>chr2:7600969-7601187
>chr2:7601287-7602518
>chr2:7602722-7608128
>chr2:7608186-7608201
>chr2:7608301-7609174
>chr2:7609328-7618785
>chr2:7620230-7620298
>chr2:7620598-7621502
>chr2:7622681-7622725
>chr2:7623919-7623976
>chr2:7624035-7624086
>chr2:7624361-7624434
>chr2:7624569-7624730
>chr2:7624786-7624896
>chr2:7624920-7624974
>chr2:7625168-7625203
>chr2:7625496-7625551
>chr2:7626336-7626423
>chr2:7629710-7629756
>chr2:7631779-7631891
>chr2:7633060-7633141
>chr2:7633955-7634081
>chr2:7634316-7634498
>chr2:7635583-7635843
>chr2:7635887-7636278
>chr2:7636863-7636907
>chr2:7637139-7637275
>chr2:7637368-7637736
>chr2:7638842-7638917
>chr2:7639024-7639136
>chr2:7639259-7639302
>chr2:7640118-7641434
>chr2:7641792-7654266
>chr2:7654474-7654620
>chr2:7655625-7655734
>chr2:7655801-7656519
>chr2:7656619-7657629
>chr2:7658259-7658307
>chr2:7658771-7658843
>chr2:7658950-7659263
>chr2:7660216-7660606
>chr2:7670999-7682393
>chr2:7682638-7699235
>chr2:7699335-7704233
>chr2:7704350-7718717
>chr2:7718950-7719062
>chr2:7719255-7719364
>chr2:7719619-7720029
>chr2:7721271-7721314
>chr2:7721426-7736937
>chr2:7737583-7737997
>chr2:7738165-7745594
>chr2:7746213-7746543
>chr2:7749501-7750003
>chr2:7750613-7750658
>chr2:7750818-7751406
>chr2:7751469-7751740
>chr2:7751971-7764953
>chr2:7765973-7767990
>chr2:7768085-7770848
>chr2:7771054-7771556
>chr2:7771585-7772870
>chr2:7772902-7772946
>chr2:7773270-7773319
>chr2:7773547-7773714
>chr2:7773865-7773940
>chr2:7774002-7775121
>chr2:7775206-7775474
>chr2:7775651-7776014
>chr2:7776091-7777207
>chr2:7777318-7777971
>chr2:7778035-7779994
>chr2:7780088-7780277
>chr2:7780616-7781922
>chr2:7782461-7782496
>chr2:7782579-7782675
>chr2:7783165-7784131
>chr2:7786155-7809059
>chr2:7809482-7809857
>chr2:7810028-7810835
>chr2:7811847-7811889
>chr2:7812428-7820276
>chr2:7820345-7820429
>chr2:7820472-7820762
>chr2:7820904-7820940
>chr2:7820978-7821049
>chr2:7821259-7823756
>chr2:7823929-7824919
>chr2:7825178-7825233
>chr2:7825455-7825573
>chr2:7826026-7826074
>chr2:7827651-7827764
>chr2:7828418-7828624
>chr2:7828722-7828810
>chr2:7828886-7828945
>chr2:7829145-7830368
>chr2:7830422-7830548
>chr2:7830636-7830693
>chr2:7830982-7831554
>chr2:7831781-7832227
>chr2:7832269-7833454
>chr2:7833554-7841704
>chr2:7842078-7842226
>chr2:7842367-7842494
>chr2:7843922-7843981
>chr2:7845138-7845295
>chr2:7845395-7845975
>chr2:7846008-7846307
>chr2:7849126-7850012
>chr2:7852146-7852204
>chr2:7852341-7852401
>chr2:7852922-7852982
>chr2:7853872-7857541
>chr2:7857570-7858254
>chr2:7858328-7858402
>chr2:7858879-7859062
>chr2:7859248-7859357
>chr2:7859401-7859523
>chr2:7864255-7875944
>chr2:7876079-7878087
>chr2:7878300-7878347
>chr2:7879181-7879482
>chr2:7879522-7888357
>chr2:7888457-7895078
>chr2:7895240-7896569
>chr2:7896685-7897735
>chr2:7897835-7909810
>chr2:7909852-7909887
>chr2:7910016-7910032
>chr2:7910040-7922575
>chr2:7922823-7922867
>chr2:7925269-7925299
>chr2:7925806-7927573
>chr2:7927616-7927813
>chr2:7927927-7928480
>chr2:7928502-7930407
>chr2:7930539-7932360
>chr2:7932554-7932595
>chr2:7932692-7933253
>chr2:7933353-7934366
>chr2:7934463-7934625
>chr2:7934700-7934741
>chr2:7934795-7935341
>chr2:7935374-7936229
>chr2:7937488-7937543
>chr2:7937866-7938104
>chr2:7940547-7941586
>chr2:7941925-7942628
>chr2:7942732-7944350
>chr2:7944416-7944663
>chr2:7944733-7944923
>chr2:7949646-7949766
>chr2:7949841-7949871
>chr2:7950537-7951624
>chr2:7953357-7953416
>chr2:7957729-7957885
>chr2:7958160-7958251
>chr2:7958747-7958949
>chr2:7959109-7959367
>chr2:7966504-7966535
>chr2:7966603-7967141
>chr2:7967637-7968036
>chr2:7968077-7974518
>chr2:7974640-7976350
>chr2:7976646-7981160
>chr2:7981309-7988638
>chr2:7988707-7988799
>chr2:7988833-7996676
>chr2:7996776-8000398
>chr2:8000428-8001296
>chr2:8001336-8002432
>chr2:8002486-8002563
>chr2:8002626-8002799
>chr2:8002875-8002950
>chr2:8002999-8003322
>chr2:8003357-8003624
>chr2:8003671-8004242
>chr2:8004273-8004343
>chr2:8004367-8014756
>chr2:8014817-8015362
>chr2:8015591-8030675
>chr2:8030938-8033124
>chr2:8033196-8033225
>chr2:8033342-8039298
>chr2:8039538-8039826
>chr2:8039926-8040975
>chr2:8041672-8047811
>chr2:8047846-8048888
>chr2:8049212-8050301
>chr2:8051193-8051297
>chr2:8052063-8052211
>chr2:8052289-8054290
>chr2:8054471-8055424
>chr2:8055887-8056983
>chr2:8057142-8057524
>chr2:8057552-8058667
>chr2:8058742-8058841
>chr2:8058908-8059228
>chr2:8059298-8059494
>chr2:8059549-8059740
>chr2:8059874-8060073
>chr2:8060184-8060538
>chr2:8060862-8061346
>chr2:8061416-8061612
>chr2:8061667-8061858
>chr2:8061992-8062191
>chr2:8062302-8062678
>chr2:8063541-8063618
>chr2:8064635-8066375
>chr2:8066681-8067143
>chr2:8067222-8067334
>chr2:8068353-8068542
>chr2:8068619-8068674
>chr2:8069036-8069325
>chr2:8070658-8070701
>chr2:8070925-8071078
>chr2:8071394-8071697
>chr2:8072406-8072804
>chr2:8072924-8073159
>chr2:8073284-8073461
>chr2:8073753-8075075
>chr2:8075215-8075414
>chr2:8075428-8075744
>chr2:8075882-8076717
>chr2:8076881-8077119
>chr2:8077178-8077269
>chr2:8077388-8077553
>chr2:8077816-8077884
>chr2:8078076-8078326
>chr2:8078379-8078634
>chr2:8078771-8079295
>chr2:8079369-8079521
>chr2:8079662-8080403
>chr2:8080581-8080928
>chr2:8081018-8081145
>chr2:8081173-8081241
>chr2:8081312-8081948
>chr2:8082145-8083854
>chr2:8084095-8085135
>chr2:8085257-8086391
>chr2:8086586-8086687
>chr2:8086739-8087222
>chr2:8087293-8087544
>chr2:8087607-8087691
>chr2:8087729-8087954
>chr2:8088130-8088888
>chr2:8089029-8089181
>chr2:8089255-8089603
>chr2:8089646-8089675
>chr2:8090188-8090255
>chr2:8090518-8090683
>chr2:8090802-8091144
>chr2:8091355-8091522
>chr2:8091607-8091854
>chr2:8091991-8092246
>chr2:8092299-8092516
>chr2:8092647-8093578
>chr2:8093786-8093810
>chr2:8093850-8094219
>chr2:8094514-8094758
>chr2:8094793-8095109
>chr2:8095247-8096078
>chr2:8096244-8110438
>chr2:8110696-8111457
>chr2:8111557-8112401
>chr2:8112547-8117861
>chr2:8117980-8118145
>chr2:8118408-8118475
>chr2:8118667-8118922
>chr2:8118971-8119226
>chr2:8119363-8119887
>chr2:8119961-8120113
>chr2:8120254-8121012
>chr2:8121188-8121535
>chr2:8121598-8121849
>chr2:8121920-8122556
>chr2:8122754-8124463
>chr2:8124552-8124617
>chr2:8124689-8125870
>chr2:8125996-8127779
>chr2:8127998-8128167
>chr2:8128222-8128318
>chr2:8128517-8128746
>chr2:8129241-8129405
>chr2:8129598-8129940
>chr2:8130184-8131345
>chr2:8131618-8131760
>chr2:8131919-8132301
>chr2:8132329-8133443
>chr2:8133517-8133615
>chr2:8133953-8133976
>chr2:8134076-8135829
>chr2:8136009-8136026
>chr2:8136088-8136404
>chr2:8136542-8137377
>chr2:8137543-8137884
>chr2:8138029-8138279
>chr2:8138332-8138587
>chr2:8138726-8139248
>chr2:8139325-8139375
>chr2:8139812-8140401
>chr2:8140581-8140806
>chr2:8140991-8141145
>chr2:8141173-8141241
>chr2:8141363-8143236
>chr2:8143506-8145000
>chr2:8145125-8153755
>chr2:8153874-8155833
>chr2:8155919-8155984
>chr2:8156055-8157236
>chr2:8157362-8159144
>chr2:8159360-8159529
>chr2:8159584-8159680
>chr2:8159879-8160108
>chr2:8160541-8160767
>chr2:8160904-8161306
>chr2:8161550-8162182
>chr2:8162923-8163325
>chr2:8163470-8164072
>chr2:8164422-8165559
>chr2:8165865-8165974
>chr2:8166134-8166516
>chr2:8166544-8167656
>chr2:8167730-8168213
>chr2:8168283-8168479
>chr2:8168534-8168725
>chr2:8168858-8169057
>chr2:8169175-8169709
>chr2:8170458-8170589
>chr2:8171652-8171721
>chr2:8172490-8172594
>chr2:8172810-8172852
>chr2:8173361-8174687
>chr2:8175111-8175427
>chr2:8175565-8175854
>chr2:8175885-8176404
>chr2:8176771-8177073
>chr2:8177218-8177468
>chr2:8177519-8177774
>chr2:8177913-8178158
>chr2:8178242-8178435
>chr2:8178512-8178664
>chr2:8178805-8179563
>chr2:8179812-8180030
>chr2:8180068-8180152
>chr2:8180215-8180369
>chr2:8180397-8180465
>chr2:8180536-8181173
>chr2:8181370-8183079
>chr2:8183133-8183227
>chr2:8183299-8184094
>chr2:8185424-8185528
>chr2:8185677-8186300
>chr2:8186397-8186470
>chr2:8186761-8186801
>chr2:8186945-8187011
>chr2:8187246-8187486
>chr2:8187628-8188663
>chr2:8188696-8188902
>chr2:8188985-8189049
>chr2:8189121-8190136
>chr2:8192010-8192241
>chr2:8192687-8192790
>chr2:8192875-8193707
>chr2:8193751-8193810
>chr2:8194030-8194317
>chr2:8194696-8204432
>chr2:8204634-8212127
>chr2:8212227-8217521
>chr2:8217621-8222941
>chr2:8223457-8225076
>chr2:8225313-8226400
>chr2:8226780-8227019
>chr2:8227369-8228344
>chr2:8228432-8228525
>chr2:8228831-8228937
>chr2:8229096-8229351
>chr2:8229411-8229446
>chr2:8229508-8229748
>chr2:8229789-8231180
>chr2:8231344-8231429
>chr2:8231501-8231692
>chr2:8231826-8232025
>chr2:8232136-8232249
>chr2:8232492-8233293
>chr2:8233547-8242363
>chr2:8242524-8243286
>chr2:8243420-8256072
>chr2:8256557-8256794
>chr2:8256865-8266945
>chr2:8266995-8267697
>chr2:8267780-8267845
>chr2:8267928-8269077
>chr2:8269219-8270055
>chr2:8270176-8270550
>chr2:8270665-8270956
>chr2:8271288-8271510
>chr2:8271604-8272586
>chr2:8274536-8274767
>chr2:8275213-8276337
>chr2:8276556-8276808
>chr2:8276834-8277571
>chr2:8277624-8277802
>chr2:8281736-8282143
>chr2:8285130-8285341
>chr2:8291983-8292013
>chr2:8295982-8296080
>chr2:8296597-8296747
>chr2:8299638-8299763
>chr2:8299871-8299980
>chr2:8300367-8300448
>chr2:8302920-8303150
>chr2:8303180-8303702
>chr2:8304713-8304854
>chr2:8304953-8305588
>chr2:8305613-8305833
>chr2:8305843-8305945
>chr2:8306108-8307098
>chr2:8307160-8307736
>chr2:8307841-8341198
>chr2:8341224-8342913
>chr2:8343013-8351878
>chr2:8352085-8360371
>chr2:8360471-8365272
>chr2:8365344-8365440
>chr2:8365483-8366065
>chr2:8366111-8366181
>chr2:8366218-8366291
>chr2:8366367-8366501
>chr2:8366675-8366721
>chr2:8366811-8367279
>chr2:8367349-8368073
>chr2:8368211-8368356
>chr2:8368411-8369128
>chr2:8369154-8373470
>chr2:8373537-8375983
>chr2:8376149-8384317
>chr2:8384390-8386539
>chr2:8386660-8388873
>chr2:8389200-8389269
>chr2:8389399-8390568
>chr2:8390600-8404739
>chr2:8404808-8404917
>chr2:8406087-8406137
>chr2:8406958-8406993
>chr2:8407069-8408153
>chr2:8408178-8409335
>chr2:8409435-8409548
>chr2:8409591-8409793
>chr2:8409973-8410948
>chr2:8411124-8413296
>chr2:8413490-8422272
>chr2:8422789-8425002
>chr2:8425043-8425165
>chr2:8425234-8425343
>chr2:8426538-8426588
>chr2:8426885-8426935
>chr2:8427401-8427436
>chr2:8427650-8433863
>chr2:8433962-8434056
>chr2:8434825-8435153
>chr2:8435222-8435323
>chr2:8435387-8435848
>chr2:8435926-8435979
>chr2:8436046-8436165
>chr2:8436296-8436834
>chr2:8437442-8438151
>chr2:8438304-8438441
>chr2:8438570-8438947
>chr2:8440021-8440058
>chr2:8440462-8440915
>chr2:8440985-8441081
>chr2:8441122-8441215
>chr2:8441261-8441334
>chr2:8441527-8441620
>chr2:8441844-8442283
>chr2:8442331-8442373
>chr2:8442772-8443349
>chr2:8443414-8445126
>chr2:8445209-8445829
>chr2:8446048-8447350
>chr2:8447377-8447686
>chr2:8448372-8451920
>chr2:8451937-8463318
>chr2:8463517-8467494
>chr2:8467584-8493465
>chr2:8493624-8499758
>chr2:8499833-8501914
>chr2:8502076-8502360
>chr2:8502493-8502526
>chr2:8502881-8502920
>chr2:8503183-8503221
>chr2:8504104-8504378
>chr2:8504422-8504808
>chr2:8504870-8504940
>chr2:8511417-8511451
>chr2:8512697-8512738
>chr2:8513425-8513689
>chr2:8514107-8514170
>chr2:8514351-8514388
>chr2:8515578-8515762
>chr2:8515985-8516032
>chr2:8516444-8516543
>chr2:8516606-8516701
>chr2:8516798-8516860
>chr2:8518010-8518070
>chr2:8518273-8518527
>chr2:8519041-8519127
>chr2:8519393-8519474
>chr2:8519604-8519635
>chr2:8520127-8520505
>chr2:8520552-8534521
>chr2:8535327-8535557
>chr2:8535640-8535878
>chr2:8536106-8536750
>chr2:8536887-8537131
>chr2:8537712-8538403
>chr2:8538492-8545796
>chr2:8545835-8546143
>chr2:8546374-8546941
>chr2:8548189-8549085
>chr2:8549308-8549529
>chr2:8550905-8551031
>chr2:8551733-8551844
>chr2:8553637-8554330
>chr2:8557479-8557620
>chr2:8557868-8581293
>chr2:8581352-8581392
>chr2:8581554-8581830
>chr2:8586398-8592981
>chr2:8593039-8600756
>chr2:8600910-8603769
>chr2:8605537-8611703
>chr2:8611914-8619000
>chr2:8619114-8621479
>chr2:8621720-8624081
>chr2:8624353-8624684
>chr2:8624914-8626243
>chr2:8626252-8626267
>chr2:8626367-8629483
>chr2:8629641-8629682
>chr2:8629833-8632066
>chr2:8632166-8636469
>chr2:8636627-8636668
>chr2:8636819-8638734
>chr2:8638893-8639410
>chr2:8639564-8653481
>chr2:8653833-8653972
>chr2:8654012-8654072
>chr2:8654270-8655013
>chr2:8656314-8656374
>chr2:8656443-8658035
>chr2:8658088-8658391
>chr2:8659222-8659275
>chr2:8659349-8659523
>chr2:8659714-8659775
>chr2:8659819-8670422
>chr2:8670522-8675692
>chr2:8675766-8676274
>chr2:8676318-8676873
>chr2:8676929-8678165
>chr2:8679557-8690686
>chr2:8690989-8691030
>chr2:8691160-8692219
>chr2:8692453-8692468
>chr2:8692487-8695071
>chr2:8695130-8695555
>chr2:8695587-8698889
>chr2:8700283-8701201
>chr2:8701235-8701591
>chr2:8701971-8718953
>chr2:8719257-8719311
>chr2:8719443-8719479
>chr2:8719563-8719809
>chr2:8720021-8720076
>chr2:8720224-8721376
>chr2:8721402-8721480
>chr2:8723171-8723310
>chr2:8723702-8724035
>chr2:8727422-8727726
>chr2:8731808-8732062
>chr2:8733286-8733403
>chr2:8733506-8735412
>chr2:8735531-8736620
>chr2:8736669-8736699
>chr2:8736748-8747549
>chr2:8747569-8747767
>chr2:8747838-8748971
>chr2:8751141-8751216
>chr2:8751409-8751629
>chr2:8751678-8751715
>chr2:8751782-8751833
>chr2:8751910-8752067
>chr2:8752129-8754099
>chr2:8754273-8763635
>chr2:8763738-8763952
>chr2:8764008-8764050
>chr2:8764086-8764498
>chr2:8764531-8764577
>chr2:8764774-8764863
>chr2:8765403-8767797
>chr2:8767836-8770074
>chr2:8770174-8775348
>chr2:8775428-8775502
>chr2:8777159-8777258
>chr2:8777329-8777385
>chr2:8778262-8778309
>chr2:8779469-8779629
>chr2:8779731-8780196
>chr2:8781133-8781191
>chr2:8782164-8782282
>chr2:8782431-8782707
>chr2:8783364-8783551
>chr2:8783730-8783944
>chr2:8792607-8794631
>chr2:8794678-8794693
>chr2:8794793-8800913
>chr2:8800925-8800940
>chr2:8801040-8801059
>chr2:8801267-8803009
>chr2:8803959-8804022
>chr2:8804337-8804416
>chr2:8804833-8805559
>chr2:8809419-8809458
>chr2:8809732-8810530
>chr2:8810567-8810753
>chr2:8813968-8814513
>chr2:8817770-8817825
>chr2:8819591-8819641
>chr2:8819929-8820155
>chr2:8820269-8829979
>chr2:8830002-8835723
>chr2:8835783-8835947
>chr2:8836171-8842233
>chr2:8842329-8843263
>chr2:8843357-8845122
>chr2:8845190-8845253
>chr2:8845311-8846004
>chr2:8846031-8846095
>chr2:8846204-8849199
>chr2:8849324-8849534
>chr2:8849568-8860474
>chr2:8860525-8863149
>chr2:8863445-8864701
>chr2:8864843-8864991
>chr2:8865076-8865116
>chr2:8865163-8865268
>chr2:8865373-8865457
>chr2:8867781-8868170
>chr2:8870781-8870937
>chr2:8872163-8872765
>chr2:8873358-8874033
>chr2:8878948-8880105
>chr2:8880265-8880866
>chr2:8881459-8881604
>chr2:8881708-8881769
>chr2:8882041-8882272
>chr2:8882395-8882410
>chr2:8883356-8883372
>chr2:8883472-8883487
>chr2:8884822-8887126
>chr2:8887226-8889931
>chr2:8892708-8892799
>chr2:8896446-8901241
>chr2:8913377-8913556
>chr2:8916357-8916395
>chr2:8925543-8925602
>chr2:8926545-8926651
>chr2:8927754-8928226
>chr2:8928291-8928557
>chr2:8928679-8929910
>chr2:8930045-8939576
>chr2:8939695-8948669
>chr2:8948688-8953868
>chr2:8955997-8956146
>chr2:8956962-8957012
>chr2:8959687-8959775
>chr2:8960117-8960730
>chr2:8960805-8961626
>chr2:8963576-8963706
>chr2:8964077-8964121
>chr2:8967170-8967209
>chr2:8967942-8968012
>chr2:8968260-8968348
>chr2:8968520-8968649
>chr2:8968915-8968947
>chr2:8969081-8969279
>chr2:8969407-8969456
>chr2:8969599-8995357
>chr2:8996725-8996944
>chr2:8997649-8997770
>chr2:8998445-8998476
>chr2:8999098-8999166
>chr2:8999820-8999862
>chr2:9002107-9002258
>chr2:9002347-9002883
>chr2:9003155-9003349
>chr2:9006161-9006278
>chr2:9006717-9006782
>chr2:9007789-9008180
>chr2:9013181-9013277
>chr2:9015776-9015874
>chr2:9019703-9019751
>chr2:9021406-9021463
>chr2:9028301-9034939
>chr2:9035103-9040259
>chr2:9040335-9044606
>chr2:9044731-9063649
>chr2:9063782-9063797
>chr2:9063817-9065443
>chr2:9065693-9068636
>chr2:9068762-9070965
>chr2:9071191-9071242
>chr2:9071302-9078968
>chr2:9079154-9084531
>chr2:9084645-9084737
>chr2:9085014-9085106
>chr2:9085245-9085289
>chr2:9085441-9085675
>chr2:9085747-9085795
>chr2:9086773-9086823
>chr2:9086870-9086907
>chr2:9091197-9091279
>chr2:9092827-9098886
>chr2:9098920-9101067
>chr2:9101109-9101368
>chr2:9101432-9101533
>chr2:9101590-9101685
>chr2:9101989-9102303
>chr2:9104809-9104858
>chr2:9106890-9107063
>chr2:9107103-9107457
>chr2:9107512-9107553
>chr2:9109507-9109600
>chr2:9110469-9110839
>chr2:9111254-9112293
>chr2:9112328-9112447
>chr2:9112550-9113232
>chr2:9114272-9114427
>chr2:9116303-9116383
>chr2:9119404-9119654
>chr2:9120447-9120504
>chr2:9122216-9122257
>chr2:9131778-9131810
>chr2:9138550-9138687
>chr2:9141217-9141621
>chr2:9141927-9141961
>chr2:9142356-9146696
>chr2:9147052-9149750
>chr2:9149850-9153505
>chr2:9153900-9153962
>chr2:9154001-9154413
>chr2:9154513-9157825
>chr2:9157925-9163666
>chr2:9163766-9168753
>chr2:9168975-9176542
>chr2:9176586-9176656
>chr2:9176711-9180182
>chr2:9180240-9180477
>chr2:9180554-9180863
>chr2:9181301-9185421
>chr2:9185492-9195631
>chr2:9195697-9195773
>chr2:9195836-9204773
>chr2:9204811-9204924
>chr2:9204939-9204954
>chr2:9205054-9210987
>chr2:9211041-9214342
>chr2:9214394-9214631
>chr2:9214711-9215063
>chr2:9215455-9215821
>chr2:9215974-9216042
>chr2:9216167-9219219
>chr2:9219319-9220008
>chr2:9220117-9243930
>chr2:9244159-9245550
>chr2:9245719-9245772
>chr2:9245854-9247721
>chr2:9247879-9247932
>chr2:9248067-9255063
>chr2:9255283-9257116
>chr2:9257242-9263277
>chr2:9263377-9264571
>chr2:9266700-9267003
>chr2:9268962-9269088
>chr2:9270864-9270879
>chr2:9273029-9273140
>chr2:9276189-9276336
>chr2:9276644-9276830
>chr2:9277149-9277305
>chr2:9278229-9278285
>chr2:9278490-9278546
>chr2:9279442-9279795
>chr2:9282131-9282533
>chr2:9282658-9282753
>chr2:9283911-9284356
>chr2:9284431-9284475
>chr2:9284648-9285183
>chr2:9285283-9289548
>chr2:9289592-9289656
>chr2:9289745-9290000
>chr2:9290827-9290982
>chr2:9291205-9291955
>chr2:9292146-9292325
>chr2:9292439-9293591
>chr2:9293818-9294350
>chr2:9294448-9294606
>chr2:9294666-9294947
>chr2:9295123-9295334
>chr2:9297184-9297521
>chr2:9298261-9298611
>chr2:9298667-9299157
>chr2:9299424-9299456
>chr2:9299552-9299702
>chr2:9300190-9300238
>chr2:9300691-9300730
>chr2:9301266-9303569
>chr2:9303984-9304051
>chr2:9304553-9313371
>chr2:9313471-9317343
>chr2:9317430-9317480
>chr2:9322341-9322446
>chr2:9322574-9325298
>chr2:9325423-9331000
>chr2:9331043-9346429
>chr2:9346853-9347678
>chr2:9347802-9351670
>chr2:9351706-9351817
>chr2:9353254-9353634
>chr2:9355068-9355160
>chr2:9355368-9355505
>chr2:9357967-9358002
>chr2:9358520-9358822
>chr2:9376832-9377069
>chr2:9377597-9379245
>chr2:9379743-9379864
>chr2:9380147-9383387
>chr2:9383487-9385851
>chr2:9386095-9395967
>chr2:9396067-9399349
>chr2:9399387-9399403
>chr2:9399604-9411204
>chr2:9411362-9414638
>chr2:9415180-9415249
>chr2:9415589-9415866
>chr2:9416027-9416331
>chr2:9419005-9419037
>chr2:9419617-9419652
>chr2:9420752-9422947
>chr2:9424244-9425785
>chr2:9426076-9426186
>chr2:9427118-9427764
>chr2:9429061-9429618
>chr2:9429750-9429786
>chr2:9430764-9430877
>chr2:9433719-9433807
>chr2:9433842-9433876
>chr2:9437685-9437724
>chr2:9437922-9438074
>chr2:9440937-9441305
>chr2:9451777-9452000
>chr2:9453182-9453359
>chr2:9454029-9454099
>chr2:9454241-9454376
>chr2:9454475-9476564
>chr2:9477046-9477158
>chr2:9477198-9478679
>chr2:9478903-9485924
>chr2:9485982-9485997
>chr2:9486097-9489162
>chr2:9489454-9490464
>chr2:9490575-9491412
>chr2:9491450-9493876
>chr2:9494551-9494591
>chr2:9494653-9494902
>chr2:9495165-9495201
>chr2:9495491-9496030
>chr2:9496066-9496105
>chr2:9497550-9497637
>chr2:9498962-9499001
>chr2:9500170-9500905
>chr2:9503236-9503269
>chr2:9503634-9506229
>chr2:9507599-9507630
>chr2:9508433-9508506
>chr2:9509721-9509885
>chr2:9511031-9511128
>chr2:9511892-9512268
>chr2:9512934-9513024
>chr2:9514545-9514597
>chr2:9514732-9514811
>chr2:9515124-9515239
>chr2:9515364-9515414
>chr2:9516003-9516068
>chr2:9516704-9516946
>chr2:9517430-9517565
>chr2:9518789-9518838
>chr2:9518935-9519031
>chr2:9519420-9519460
>chr2:9520042-9521286
>chr2:9521312-9522413
>chr2:9522441-9527496
>chr2:9527617-9532693
>chr2:9533322-9533890
>chr2:9534935-9535061
>chr2:9535239-9535298
>chr2:9535374-9535713
>chr2:9535851-9546917
>chr2:9547306-9547350
>chr2:9547817-9547851
>chr2:9547961-9548005
>chr2:9548075-9548107
>chr2:9550624-9550656
>chr2:9550697-9550738
>chr2:9553768-9553798
>chr2:9555493-9555747
>chr2:9559943-9559993
>chr2:9564284-9564601
>chr2:9565686-9566505
>chr2:9566682-9566832
>chr2:9566938-9566982
>chr2:9567263-9567477
>chr2:9567548-9567599
>chr2:9567814-9568136
>chr2:9568714-9568846
>chr2:9568930-9569190
>chr2:9569301-9569724
>chr2:9569762-9583632
>chr2:9583772-9587673
>chr2:9587842-9587981
>chr2:9588330-9588397
>chr2:9588618-9588898
>chr2:9589422-9589467
>chr2:9597005-9597276
>chr2:9597691-9600689
>chr2:9600772-9604349
>chr2:9608138-9608237
>chr2:9610674-9610719
>chr2:9611140-9611183
>chr2:9611262-9611314
>chr2:9611397-9611497
>chr2:9614697-9614766
>chr2:9614812-9614975
>chr2:9615949-9615998
>chr2:9616099-9616217
>chr2:9616453-9616489
>chr2:9617158-9617310
>chr2:9618564-9618717
>chr2:9619154-9619216
>chr2:9620085-9620123
>chr2:9621897-9622269
>chr2:9622336-9622430
>chr2:9623587-9623694
>chr2:9623769-9624262
>chr2:9624383-9625320
>chr2:9625452-9625527
>chr2:9625670-9626022
>chr2:9626150-9626381
>chr2:9626451-9626698
>chr2:9627020-9627140
>chr2:9627514-9627708
>chr2:9627962-9637587
>chr2:9637670-9638124
>chr2:9638340-9646080
>chr2:9646209-9648264
>chr2:9648321-9648361
>chr2:9648791-9648981
>chr2:9650288-9650584
>chr2:9651537-9651659
>chr2:9652234-9652457
>chr2:9652512-9664385
>chr2:9664437-9670968
>chr2:9671268-9671357
>chr2:9671493-9671540
>chr2:9671783-9672081
>chr2:9672110-9685928
>chr2:9686092-9686244
>chr2:9686314-9686467
>chr2:9686480-9686854
>chr2:9686917-9687102
>chr2:9687166-9690106
>chr2:9690174-9690514
>chr2:9690806-9691110
>chr2:9691192-9698684
>chr2:9698733-9699969
>chr2:9700020-9702640
>chr2:9703201-9709795
>chr2:9710123-9710371
>chr2:9710435-9710467
>chr2:9710889-9711057
>chr2:9711351-9711400
>chr2:9711467-9711504
>chr2:9711547-9711973
>chr2:9712016-9712546
>chr2:9712673-9712722
>chr2:9713288-9713674
>chr2:9713832-9728460
>chr2:9728657-9748566
>chr2:9748899-9750527
>chr2:9750627-9759723
>chr2:9760368-9777995
>chr2:9778095-9782211
>chr2:9782323-9783198
>chr2:9783298-9787343
>chr2:9787414-9788183
>chr2:9788371-9815082
>chr2:9815469-9815667
>chr2:9816243-9816285
>chr2:9816898-9817917
>chr2:9818134-9818874
>chr2:9818947-9819422
>chr2:9819511-9819651
>chr2:9820341-9821974
>chr2:9822009-9823288
>chr2:9823542-9823579
>chr2:9823632-9824121
>chr2:9824145-9824202
>chr2:9824417-9825893
>chr2:9826134-9826204
>chr2:9826746-9826858
>chr2:9827545-9827790
>chr2:9827819-9828005
>chr2:9828091-9828291
>chr2:9828559-9828999
>chr2:9829183-9829356
>chr2:9829475-9829594
>chr2:9829796-9830224
>chr2:9830291-9830965
>chr2:9832665-9832744
>chr2:9832838-9832945
>chr2:9833530-9833747
>chr2:9835975-9836028
>chr2:9836226-9837850
>chr2:9837947-9839021
>chr2:9839054-9840557
>chr2:9840686-9845785
>chr2:9849619-9849827
>chr2:9849976-9850023
>chr2:9850405-9858820
>chr2:9858922-9859151
>chr2:9859688-9860177
>chr2:9860341-9870728
>chr2:9870974-9871009
>chr2:9871179-9871434
>chr2:9873666-9873706
>chr2:9874056-9874108
>chr2:9874144-9874176
>chr2:9874226-9874382
>chr2:9874434-9875082
>chr2:9876569-9876600
>chr2:9877392-9883121
>chr2:9883395-9887195
>chr2:9887312-9887361
>chr2:9887741-9888539
>chr2:9889096-9892636
>chr2:9892680-9894345
>chr2:9894451-9895121
>chr2:9895148-9899503
>chr2:9899535-9900487
>chr2:9900525-9900799
>chr2:9900957-9902607
>chr2:9902675-9902728
>chr2:9904313-9914218
>chr2:9914318-9921063
>chr2:9926743-9926839
>chr2:9927189-9927384
>chr2:9932589-9943471
>chr2:9944067-9944148
>chr2:9949701-9963885
>chr2:9966970-9967016
>chr2:9968524-9968571
>chr2:9971252-9971285
>chr2:9978001-9978034
>chr2:9978150-9978179
>chr2:9979325-9979381
>chr2:9982224-9982365
>chr2:9982618-9982687
>chr2:9982811-9982842
>chr2:9983885-9984068
>chr2:9995088-9995435
>chr2:9995516-9995754
>chr2:9997559-9997594
>chr2:9997762-9998034
>chr2:9998077-9998141
>chr2:9998313-9998353
>chr2:9998999-9999138
>chr2:9999220-9999497
>chr2:10001389-10001463
>chr2:10004672-10004756
>chr2:10008308-10008344
>chr2:10010298-10013108
>chr2:10013177-10014520
>chr2:10014654-10015132
>chr2:10023382-10023518
>chr2:10023725-10023935
>chr2:10024012-10024058
>chr2:10024206-10024490
>chr2:10024677-10027629
>chr2:10027780-10031635
>chr2:10031735-10031750
>chr2:10035744-10038185
>chr2:10038285-10050455
>chr2:10050630-10060594
>chr2:10060724-10074744
>chr2:10074912-10093332
>chr2:10093355-10094134
>chr2:10094185-10097871
>chr2:10098100-10104394
>chr2:10104591-10112261
>chr2:10112361-10112852
>chr2:10113072-10143982
>chr2:10144372-10144404
>chr2:10145073-10145131
>chr2:10145165-10145650
>chr2:10145719-10146992
>chr2:10147418-10148290
>chr2:10151245-10151467
>chr2:10151602-10152029
>chr2:10152394-10152415
>chr2:10153053-10153337
>chr2:10153561-10157805
>chr2:10157841-10164836
>chr2:10164889-10164946
>chr2:10165046-10165062
>chr2:10165127-10167124
>chr2:10167349-10168582
>chr2:10168762-10170066
>chr2:10170106-10184386
>chr2:10184589-10191346
>chr2:10191446-10193371
>chr2:10193573-10195639
>chr2:10195784-10201706
>chr2:10201850-10206300
>chr2:10206400-10206421
>chr2:10206505-10210528
>chr2:10210749-10210929
>chr2:10210968-10212916
>chr2:10213040-10215515
>chr2:10219643-10219658
>chr2:10220522-10221146
>chr2:10223859-10238624
>chr2:10238653-10239293
>chr2:10239678-10239969
>chr2:10240129-10240195
>chr2:10240550-10240638
>chr2:10240835-10244659
>chr2:10245044-10245335
>chr2:10245495-10245561
>chr2:10245689-10251871
>chr2:10251971-10253950
>chr2:10253988-10255973
>chr2:10257430-10258002
>chr2:10258046-10264375
>chr2:10264596-10277700
>chr2:10277847-10287400
>chr2:10287530-10296116
>chr2:10296289-10307859
>chr2:10308222-10308771
>chr2:10309275-10309410
>chr2:10309452-10309707
>chr2:10310752-10310913
>chr2:10311163-10311210
>chr2:10311348-10311399
>chr2:10311720-10311873
>chr2:10314261-10323216
>chr2:10323316-10342098
>chr2:10342225-10343155
>chr2:10343243-10343484
>chr2:10344599-10344629
>chr2:10344934-10345107
>chr2:10345298-10345341
>chr2:10345603-10346197
>chr2:10346864-10346907
>chr2:10346929-10347283
>chr2:10347339-10347457
>chr2:10347554-10347744
>chr2:10354122-10354273
>chr2:10354685-10354738
>chr2:10355055-10356109
>chr2:10356313-10356568
>chr2:10356679-10372087
>chr2:10372340-10372797
>chr2:10373251-10373876
>chr2:10373913-10374279
>chr2:10376677-10376748
>chr2:10380042-10380193
>chr2:10381077-10381146
>chr2:10382515-10382561
>chr2:10383500-10383542
>chr2:10389883-10390313
>chr2:10395633-10395742
>chr2:10395808-10396226
>chr2:10396745-10397123
>chr2:10397268-10397321
>chr2:10397765-10397990
>chr2:10398061-10398137
>chr2:10398340-10398431
>chr2:10398482-10398542
>chr2:10400073-10412408
>chr2:10412678-10413488
>chr2:10413576-10413665
>chr2:10413964-10414065
>chr2:10414533-10426118
>chr2:10426770-10427293
>chr2:10427436-10427501
>chr2:10427603-10427897
>chr2:10427938-10428327
>chr2:10428449-10428588
>chr2:10428723-10428771
>chr2:10428896-10428953
>chr2:10429914-10429946
>chr2:10430759-10432110
>chr2:10432759-10435284
>chr2:10435341-10435531
>chr2:10435569-10435916
>chr2:10436041-10436098
>chr2:10437059-10437166
>chr2:10437410-10437457
>chr2:10437627-10440738
>chr2:10440898-10441963
>chr2:10441975-10442010
>chr2:10442169-10445897
>chr2:10446180-10446220
>chr2:10446340-10448026
>chr2:10448302-10450385
>chr2:10450485-10451461
>chr2:10451515-10451859
>chr2:10452154-10466004
>chr2:10466064-10466209
>chr2:10467492-10467642
>chr2:10468318-10468731
>chr2:10469545-10470031
>chr2:10472984-10477850
>chr2:10487205-10487265
>chr2:10487778-10488152
>chr2:10488928-10489063
>chr2:10489262-10489409
>chr2:10489548-10489691
>chr2:10489922-10490111
>chr2:10490128-10490286
>chr2:10491678-10491722
>chr2:10493397-10493577
>chr2:10493650-10493755
>chr2:10497446-10497480
>chr2:10497522-10497586
>chr2:10498701-10498736
>chr2:10507193-10507245
>chr2:10508817-10508949
>chr2:10509859-10510009
>chr2:10510162-10510260
>chr2:10510441-10510472
>chr2:10510807-10510917
>chr2:10512437-10512521
>chr2:10514381-10514497
>chr2:10515464-10515536
>chr2:10515686-10516231
>chr2:10522272-10522318
>chr2:10527336-10535952
>chr2:10535995-10536078
>chr2:10536321-10536413
>chr2:10544370-10544489
>chr2:10547061-10547135
>chr2:10548141-10548930
>chr2:10549035-10549221
>chr2:10550346-10551230
>chr2:10551464-10551631
>chr2:10551703-10551904
>chr2:10551992-10553999
>chr2:10554091-10554422
>chr2:10554582-10554946
>chr2:10555018-10555733
>chr2:10555774-10555795
>chr2:10555993-10556315
>chr2:10556383-10556673
>chr2:10556704-10556934
>chr2:10557808-10557867
>chr2:10562420-10562521
>chr2:10569198-10569579
>chr2:10570471-10570636
>chr2:10571753-10571842
>chr2:10571896-10571970
>chr2:10572028-10572058
>chr2:10572105-10572501
>chr2:10572545-10572581
>chr2:10572689-10572731
>chr2:10572968-10573388
>chr2:10579351-10584642
>chr2:10584772-10585915
>chr2:10585949-10597143
>chr2:10601858-10601900
>chr2:10607020-10607471
>chr2:10612059-10612121
>chr2:10613052-10613088
>chr2:10613320-10613349
>chr2:10615127-10615560
>chr2:10616162-10619142
>chr2:10619434-10625700
>chr2:10625941-10627997
>chr2:10628165-10630251
>chr2:10631860-10632093
>chr2:10634571-10635371
>chr2:10635438-10635559
>chr2:10635598-10635735
>chr2:10636160-10636284
>chr2:10636315-10636352
>chr2:10636953-10637016
>chr2:10637219-10637266
>chr2:10637297-10637334
>chr2:10637936-10638067
>chr2:10638114-10638185
>chr2:10638484-10638702
>chr2:10638909-10638965
>chr2:10640277-10640362
>chr2:10641312-10641364
>chr2:10641485-10642249
>chr2:10642298-10642324
>chr2:10642424-10643227
>chr2:10643487-10645710
>chr2:10645989-10650402
>chr2:10651071-10652023
>chr2:10653798-10653874
>chr2:10655449-10655483
>chr2:10664286-10664322
>chr2:10666005-10666130
>chr2:10667969-10668270
>chr2:10668732-10668812
>chr2:10668991-10669157
>chr2:10669978-10670068
>chr2:10670947-10670962
>chr2:10672780-10672848
>chr2:10673499-10673576
>chr2:10677960-10678029
>chr2:10684337-10703795
>chr2:10703842-10715947
>chr2:10717049-10717108
>chr2:10717164-10717308
>chr2:10718330-10718777
>chr2:10719300-10725371
>chr2:10727967-10728982
>chr2:10729882-10729943
>chr2:10730688-10748265
>chr2:10748283-10753338
>chr2:10758742-10758928
>chr2:10758958-10759805
>chr2:10759862-10777052
>chr2:10777085-10777477
>chr2:10777602-10778507
>chr2:10780888-10782093
>chr2:10782962-10783875
>chr2:10785887-10788282
>chr2:10790619-10790673
>chr2:10790917-10790948
>chr2:10791038-10791591
>chr2:10794053-10794155
>chr2:10795311-10795451
>chr2:10796316-10796359
>chr2:10798105-10798161
>chr2:10800044-10800088
>chr2:10800775-10802087
>chr2:10802130-10803069
>chr2:10803248-10803445
>chr2:10803528-10803761
>chr2:10803820-10804252
>chr2:10804341-10804639
>chr2:10804701-10805080
>chr2:10805389-10806984
>chr2:10807032-10807178
>chr2:10807261-10810478
>chr2:10810531-10811966
>chr2:10812123-10812952
>chr2:10813203-10814367
>chr2:10814549-10820833
>chr2:10821059-10826477
>chr2:10826735-10827965
>chr2:10828140-10830867
>chr2:10832423-10834296
>chr2:10834463-10835315
>chr2:10835451-10863463
>chr2:10863714-10863779
>chr2:10865482-10865736
>chr2:10865789-10865909
>chr2:10866176-10866240
>chr2:10866382-10866591
>chr2:10866679-10871883
>chr2:10871983-10873980
>chr2:10874033-10874153
>chr2:10874343-10874487
>chr2:10874601-10874839
>chr2:10874927-10876990
>chr2:10878265-10878314
>chr2:10878369-10878473
>chr2:10881800-10881965
>chr2:10884313-10884550
>chr2:10889438-10889588
>chr2:10890276-10890362
>chr2:10893273-10893509
>chr2:10894618-10924394
>chr2:10924760-10927490
>chr2:10927586-10930512
>chr2:10930573-10935035
>chr2:10935091-10935127
>chr2:10935535-10936284
>chr2:10936370-10936411
>chr2:10936710-10937113
>chr2:10937702-10946716
>chr2:10946748-10948924
>chr2:10948995-10949088
>chr2:10949483-10956895
>chr2:10957308-10957338
>chr2:10957468-10960050
>chr2:10960161-10960353
>chr2:10961278-10961393
>chr2:10961415-10963880
>chr2:10964075-10964359
>chr2:10965665-10965905
>chr2:10966465-10966534
>chr2:10966643-10966708
>chr2:10966986-10967078
>chr2:10967242-10967403
>chr2:10967506-10967600
>chr2:10967946-10968282
>chr2:10968310-10968398
>chr2:10968472-10968776
>chr2:10968842-10968899
>chr2:10968972-10969321
>chr2:10969633-10969729
>chr2:10971201-10981077
>chr2:10981333-10983503
>chr2:10983777-10985894
>chr2:10986098-10987395
>chr2:10987435-10989023
>chr2:10989070-10989733
>chr2:10989833-10990381
>chr2:10990429-10993361
>chr2:10993583-10996377
>chr2:10996456-10996479
>chr2:10997042-10997213
>chr2:10997368-10997444
>chr2:10997969-10998037
>chr2:10998121-10998153
>chr2:10998213-10998279
>chr2:10998708-10998777
>chr2:11000205-11000412
>chr2:11000940-11001008
>chr2:11001092-11001124
>chr2:11001184-11001250
>chr2:11001679-11001748
>chr2:11003177-11003251
>chr2:11004873-11006721
>chr2:11006789-11006871
>chr2:11007147-11017328
>chr2:11017370-11019219
>chr2:11019307-11019323
>chr2:11019520-11025016
>chr2:11025053-11026736
>chr2:11026767-11031105
>chr2:11032636-11032671
>chr2:11033162-11033350
>chr2:11033414-11033561
>chr2:11033656-11033831
>chr2:11033942-11033984
>chr2:11034258-11034355
>chr2:11035338-11036787
>chr2:11036849-11053650
>chr2:11053742-11053896
>chr2:11054172-11054958
>chr2:11054976-11055745
>chr2:11055862-11056893
>chr2:11057330-11057511
>chr2:11057661-11057944
>chr2:11059903-11060081
>chr2:11060346-11060493
>chr2:11062507-11063975
>chr2:11066235-11066298
>chr2:11069250-11069312
>chr2:11069376-11069451
>chr2:11069552-11079781
>chr2:11080045-11088675
>chr2:11088799-11100948
>chr2:11101048-11104347
>chr2:11104409-11104465
>chr2:11105173-11105242
>chr2:11105510-11105600
>chr2:11105635-11105692
>chr2:11105770-11105832
>chr2:11106115-11106211
>chr2:11106536-11106651
>chr2:11106767-11106843
>chr2:11107537-11107910
>chr2:11108165-11108569
>chr2:11109545-11109614
>chr2:11109993-11112629
>chr2:11112729-11113371
>chr2:11113965-11114060
>chr2:11114680-11114736
>chr2:11116509-11122567
>chr2:11123673-11126420
>chr2:11127249-11130674
>chr2:11130764-11132710
>chr2:11132837-11136886
>chr2:11137246-11139386
>chr2:11139897-11140151
>chr2:11140431-11140483
>chr2:11140672-11140729
>chr2:11142128-11142295
>chr2:11142623-11142787
>chr2:11142926-11143219
>chr2:11144648-11150161
>chr2:11150198-11152577
>chr2:11152642-11153534
>chr2:11153578-11158396
>chr2:11158457-11159171
>chr2:11159197-11165753
>chr2:11165853-11169476
>chr2:11169519-11171222
>chr2:11171272-11171664
>chr2:11171770-11173072
>chr2:11173138-11173258
>chr2:11173300-11185511
>chr2:11185829-11187022
>chr2:11187280-11194789
>chr2:11195080-11195144
>chr2:11195288-11195630
>chr2:11195674-11199799
>chr2:11200272-11200915
>chr2:11200974-11203817
>chr2:11204570-11204696
>chr2:11205459-11205524
>chr2:11206944-11207810
>chr2:11213782-11213816
>chr2:11214051-11214284
>chr2:11215062-11215095
>chr2:11215749-11216057
>chr2:11216304-11216646
>chr2:11222216-11222308
>chr2:11223504-11223591
>chr2:11225156-11226045
>chr2:11226128-11226359
>chr2:11226460-11226517
>chr2:11229057-11229073
>chr2:11230073-11246909
>chr2:11247089-11248635
>chr2:11249360-11249408
>chr2:11249929-11250017
>chr2:11251317-11251406
>chr2:11252934-11253175
>chr2:11253251-11253508
>chr2:11253610-11254332
>chr2:11254762-11254804
>chr2:11255851-11256211
>chr2:11256265-11256656
>chr2:11256763-11256874
>chr2:11257148-11257276
>chr2:11257358-11257495
>chr2:11257742-11257926
>chr2:11258454-11258499
>chr2:11258748-11259113
>chr2:11259296-11259403
>chr2:11259803-11260113
>chr2:11260302-11260406
>chr2:11260520-11260684
>chr2:11261027-11267062
>chr2:11267101-11268566
>chr2:11268637-11268899
>chr2:11269228-11271289
>chr2:11271389-11277368
>chr2:11277512-11283096
>chr2:11283196-11283243
>chr2:11284572-11284627
>chr2:11285917-11285972
>chr2:11286482-11286525
>chr2:11287428-11287519
>chr2:11287572-11288073
>chr2:11289144-11289235
>chr2:11290200-11290282
>chr2:11290679-11303061
>chr2:11303226-11303260
>chr2:11308665-11308804
>chr2:11308904-11308937
>chr2:11310874-11310919
>chr2:11310993-11311186
>chr2:11311258-11313564
>chr2:11313695-11313825
>chr2:11314045-11314237
>chr2:11314308-11314701
>chr2:11316535-11316686
>chr2:11318335-11318407
>chr2:11318860-11319009
>chr2:11319932-11320261
>chr2:11321031-11321083
>chr2:11321292-11321413
>chr2:11321952-11322081
>chr2:11322297-11325149
>chr2:11325249-11332691
>chr2:11332736-11332753
>chr2:11332853-11332870
>chr2:11332998-11335192
>chr2:11335528-11341316
>chr2:11341365-11341398
>chr2:11341419-11347001
>chr2:11347050-11347083
>chr2:11347104-11349724
>chr2:11349744-11359555
>chr2:11359743-11359784
>chr2:11359851-11359888
>chr2:11360256-11360466
>chr2:11362432-11363041
>chr2:11370022-11370718
>chr2:11370777-11370833
>chr2:11370882-11370960
>chr2:11371350-11371434
>chr2:11371556-11371716
>chr2:11371826-11372032
>chr2:11372326-11372395
>chr2:11372672-11372968
>chr2:11373000-11373917
>chr2:11376591-11376656
>chr2:11379919-11380008
>chr2:11380146-11380189
>chr2:11380287-11380404
>chr2:11381849-11382170
>chr2:11387703-11387972
>chr2:11389319-11389464
>chr2:11389970-11390261
>chr2:11390338-11390417
>chr2:11392132-11392585
>chr2:11394605-11394671
>chr2:11394844-11395123
>chr2:11396152-11397715
>chr2:11398348-11398449
>chr2:11398890-11399140
>chr2:11400182-11400441
>chr2:11403459-11403514
>chr2:11403743-11403817
>chr2:11407130-11407228
>chr2:11407662-11407709
>chr2:11409280-11410513
>chr2:11410609-11410721
>chr2:11410763-11412080
>chr2:11412956-11413178
>chr2:11413241-11413272
>chr2:11413443-11413516
>chr2:11413572-11413601
>chr2:11413730-11413880
>chr2:11414860-11415616
>chr2:11415665-11415870
>chr2:11415995-11416206
>chr2:11416320-11416361
>chr2:11419730-11420155
>chr2:11421386-11421492
>chr2:11422944-11422989
>chr2:11423452-11423492
>chr2:11423523-11423571
>chr2:11423638-11423674
>chr2:11423952-11424088
>chr2:11424326-11424444
>chr2:11424535-11424669
>chr2:11427201-11427533
>chr2:11427675-11437648
>chr2:11437789-11446039
>chr2:11446139-11449772
>chr2:11450278-11450969
>chr2:11451662-11451701
>chr2:11451779-11451822
>chr2:11451891-11465897
>chr2:11465942-11467997
>chr2:11468224-11469485
>chr2:11469558-11469592
>chr2:11469682-11469980
>chr2:11471765-11489090
>chr2:11489190-11502219
>chr2:11502319-11515794
>chr2:11516225-11518261
>chr2:11518656-11518814
>chr2:11519844-11520064
>chr2:11520342-11520419
>chr2:11520944-11521089
>chr2:11521878-11521996
>chr2:11523051-11523301
>chr2:11523523-11523628
>chr2:11524593-11531734
>chr2:11532085-11544732
>chr2:11546772-11546808
>chr2:11547024-11547065
>chr2:11547107-11547141
>chr2:11547957-11548108
>chr2:11548650-11548808
>chr2:11555184-11555270
>chr2:11557202-11557363
>chr2:11557419-11560736
>chr2:11561156-11561252
>chr2:11561377-11562153
>chr2:11562224-11562745
>chr2:11562786-11563770
>chr2:11563811-11564166
>chr2:11567272-11567370
>chr2:11567562-11568740
>chr2:11569760-11570169
>chr2:11570451-11570971
>chr2:11572406-11586114
>chr2:11588615-11588730
>chr2:11589012-11589103
>chr2:11589254-11589452
>chr2:11590657-11591057
>chr2:11591201-11591477
>chr2:11593841-11594406
>chr2:11594443-11594768
>chr2:11596744-11597136
>chr2:11601349-11601442
>chr2:11602284-11602415
>chr2:11602463-11602876
>chr2:11602900-11603276
>chr2:11603460-11606263
>chr2:11606286-11607623
>chr2:11607682-11611426
>chr2:11611516-11611957
>chr2:11611980-11612084
>chr2:11612263-11623510
>chr2:11623612-11623649
>chr2:11623698-11624353
>chr2:11624702-11625533
>chr2:11626109-11626188
>chr2:11626684-11630775
>chr2:11631143-11631475
>chr2:11631860-11632212
>chr2:11637543-11637577
>chr2:11640855-11641142
>chr2:11642661-11643702
>chr2:11643871-11643900
>chr2:11643954-11643999
>chr2:11649209-11649507
>chr2:11651861-11651968
>chr2:11652089-11652486
>chr2:11655397-11655873
>chr2:11655912-11657208
>chr2:11657948-11658208
>chr2:11658304-11658340
>chr2:11660694-11660740
>chr2:11661026-11668346
>chr2:11668381-11670532
>chr2:11670632-11671912
>chr2:11672349-11673312
>chr2:11674749-11674857
>chr2:11675306-11676836
>chr2:11676980-11677062
>chr2:11677148-11677714
>chr2:11677761-11677814
>chr2:11677913-11677997
>chr2:11679954-11681686
>chr2:11681841-11682852
>chr2:11682865-11682913
>chr2:11683312-11683455
>chr2:11690590-11702255
>chr2:11702781-11706909
>chr2:11707023-11713441
>chr2:11713541-11716658
>chr2:11716781-11716796
>chr2:11716896-11720192
>chr2:11720590-11721198
>chr2:11721512-11726378
>chr2:11726504-11728696
>chr2:11728775-11728791
>chr2:11728905-11729245
>chr2:11729644-11729722
>chr2:11729760-11729776
>chr2:11729911-11730300
>chr2:11730536-11732698
>chr2:11732990-11733947
>chr2:11733962-11733977
>chr2:11734077-11734092
>chr2:11734115-11739669
>chr2:11740552-11740622
>chr2:11740667-11740696
>chr2:11743168-11743210
>chr2:11744823-11744903
>chr2:11745065-11745110
>chr2:11745231-11754899
>chr2:11755223-11755407
>chr2:11757283-11757320
>chr2:11760664-11760799
>chr2:11763694-11763789
>chr2:11766916-11766955
>chr2:11767103-11767372
>chr2:11772049-11772164
>chr2:11772283-11772329
>chr2:11772410-11772467
>chr2:11772898-11772988
>chr2:11773282-11773771
>chr2:11774325-11774505
>chr2:11777748-11777948
>chr2:11778010-11778904
>chr2:11778973-11780212
>chr2:11780238-11786408
>chr2:11786477-11786705
>chr2:11786755-11787386
>chr2:11787443-11788567
>chr2:11788611-11803433
>chr2:11803478-11810760
>chr2:11810798-11810969
>chr2:11811352-11811408
>chr2:11811502-11811544
>chr2:11811621-11813189
>chr2:11813289-11814222
>chr2:11814351-11820734
>chr2:11820844-11821017
>chr2:11821123-11821807
>chr2:11822043-11822372
>chr2:11824078-11824307
>chr2:11825758-11825823
>chr2:11825930-11826045
>chr2:11826449-11826799
>chr2:11829735-11830412
>chr2:11833444-11833481
>chr2:11834059-11834207
>chr2:11838314-11842064
>chr2:11842897-11843206
>chr2:11844499-11844572
>chr2:11844592-11844624
>chr2:11844669-11873033
>chr2:11873226-11873277
>chr2:11873346-11873398
>chr2:11877387-11877439
>chr2:11877539-11877925
>chr2:11878184-11878248
>chr2:11879499-11890197
>chr2:11890554-11890710
>chr2:11893007-11901742
>chr2:11901795-11902159
>chr2:11902270-11902311
>chr2:11902569-11902663
>chr2:11902899-11902992
>chr2:11903062-11904311
>chr2:11904368-11905138
>chr2:11905229-11907264
>chr2:11907284-11907978
>chr2:11908388-11908447
>chr2:11908485-11908533
>chr2:11908567-11908610
>chr2:11908868-11909039
>chr2:11909197-11909277
>chr2:11909343-11909394
>chr2:11909638-11909679
>chr2:11909731-11909952
>chr2:11909991-11911564
>chr2:11911605-11914428
>chr2:11914546-11915165
>chr2:11915272-11918783
>chr2:11918833-11919376
>chr2:11919412-11931625
>chr2:11931797-11934438
>chr2:11934497-11934969
>chr2:11935038-11939611
>chr2:11939714-11939810
>chr2:11939976-11940127
>chr2:11940251-11940386
>chr2:11940441-11940631
>chr2:11941243-11941276
>chr2:11946204-11946236
>chr2:11951053-11951134
>chr2:11951550-11951637
>chr2:11951879-11951922
>chr2:11952165-11952796
>chr2:11952890-11953177
>chr2:11955562-11955602
>chr2:11961752-11962345
>chr2:11963745-11963857
>chr2:11964310-11986548
>chr2:11986651-11986738
>chr2:11989095-11989290
>chr2:11994630-11994726
>chr2:11995978-11996049
>chr2:11996104-11996492
>chr2:11997977-11998029
>chr2:12001368-12001434
>chr2:12001513-12001655
>chr2:12001928-12002072
>chr2:12002158-12002191
>chr2:12002320-12002543
>chr2:12002655-12002919
>chr2:12002966-12003070
>chr2:12003137-12003196
>chr2:12003251-12003491
>chr2:12003695-12003869
>chr2:12004485-12004540
>chr2:12006892-12007314
>chr2:12007393-12007432
>chr2:12007475-12007514
>chr2:12007599-12007806
>chr2:12010002-12010044
>chr2:12010126-12013798
>chr2:12013866-12014242
>chr2:12014286-12015037
>chr2:12015090-12015470
>chr2:12015512-12016305
>chr2:12016519-12016813
>chr2:12016841-12016993
>chr2:12019172-12019214
>chr2:12019421-12019558
>chr2:12020293-12020449
>chr2:12030618-12030657
>chr2:12030704-12030743
>chr2:12035910-12038006
>chr2:12038611-12038701
>chr2:12038854-12038993
>chr2:12039056-12039092
>chr2:12041955-12042068
>chr2:12042279-12042349
>chr2:12043014-12055978
>chr2:12056021-12070216
>chr2:12070872-12072073
>chr2:12073569-12073838
>chr2:12073877-12074263
>chr2:12078494-12082672
>chr2:12082719-12101185
>chr2:12101326-12101433
>chr2:12101469-12101545
>chr2:12103353-12103910
>chr2:12104322-12104358
>chr2:12107284-12107461
>chr2:12108563-12108736
>chr2:12114154-12114178
>chr2:12114434-12116324
>chr2:12116672-12118739
>chr2:12120898-12120930
>chr2:12121924-12122025
>chr2:12123525-12124024
>chr2:12124885-12126424
>chr2:12126596-12130947
>chr2:12130969-12132851
>chr2:12132918-12133169
>chr2:12133433-12134190
>chr2:12134356-12134595
>chr2:12134631-12135077
>chr2:12135129-12135476
>chr2:12135504-12135588
>chr2:12135893-12136411
>chr2:12137801-12138630
>chr2:12138781-12139092
>chr2:12139134-12139179
>chr2:12139206-12139623
>chr2:12139669-12140095
>chr2:12140135-12140880
>chr2:12141300-12141346
>chr2:12142122-12142155
>chr2:12142284-12142316
>chr2:12145198-12145234
>chr2:12146335-12146575
>chr2:12146815-12147053
>chr2:12148641-12150767
>chr2:12150931-12150973
>chr2:12151096-12151734
>chr2:12151901-12160418
>chr2:12160582-12161566
>chr2:12161705-12163540
>chr2:12163675-12189688
>chr2:12189810-12199986
>chr2:12200483-12200683
>chr2:12201038-12201198
>chr2:12202050-12202380
>chr2:12204515-12204644
>chr2:12208336-12208839
>chr2:12210044-12210160
>chr2:12210366-12221964
>chr2:12222304-12222339
>chr2:12222440-12224423
>chr2:12224542-12225400
>chr2:12225558-12228389
>chr2:12229229-12229291
>chr2:12229857-12230145
>chr2:12230272-12230606
>chr2:12230652-12230804
>chr2:12231146-12231375
>chr2:12231896-12232299
>chr2:12232358-12233048
>chr2:12233107-12235602
>chr2:12236248-12236357
>chr2:12236833-12236888
>chr2:12238869-12239072
>chr2:12240163-12240198
>chr2:12240462-12241341
>chr2:12241742-12246395
>chr2:12247484-12247677
>chr2:12249179-12249579
>chr2:12250521-12250756
>chr2:12250836-12250981
>chr2:12252174-12252267
>chr2:12255608-12255964
>chr2:12256799-12256818
>chr2:12263666-12264053
>chr2:12267179-12267218
>chr2:12269731-12269844
>chr2:12270928-12272569
>chr2:12274388-12274536
>chr2:12277241-12285806
>chr2:12290050-12290121
>chr2:12290194-12290259
>chr2:12290678-12303647
>chr2:12308027-12308541
>chr2:12309221-12309265
>chr2:12309539-12309805
>chr2:12310092-12310199
>chr2:12310311-12310361
>chr2:12310916-12310978
>chr2:12311646-12311769
>chr2:12312450-12312482
>chr2:12314020-12321799
>chr2:12322016-12322207
>chr2:12322246-12331440
>chr2:12331839-12332474
>chr2:12332667-12332876
>chr2:12333087-12340189
>chr2:12340305-12342700
>chr2:12342964-12343038
>chr2:12343524-12343854
>chr2:12344116-12344192
>chr2:12348208-12348826
>chr2:12349575-12349636
>chr2:12351537-12351635
>chr2:12351721-12351850
>chr2:12352195-12352412
>chr2:12352443-12353004
>chr2:12353043-12353297
>chr2:12353376-12353463
>chr2:12356067-12356152
>chr2:12358694-12358788
>chr2:12363718-12363909
>chr2:12365184-12365247
>chr2:12365399-12365458
>chr2:12365723-12365783
>chr2:12366031-12366076
>chr2:12366182-12366234
>chr2:12366343-12367474
>chr2:12367520-12367588
>chr2:12367702-12367772
>chr2:12368005-12370127
>chr2:12370243-12379421
>chr2:12379476-12379566
>chr2:12379625-12384108
>chr2:12384614-12392917
>chr2:12392953-12393729
>chr2:12393803-12394834
>chr2:12394934-12398567
>chr2:12400215-12400495
>chr2:12400532-12402333
>chr2:12402505-12408357
>chr2:12408378-12409699
>chr2:12409799-12411536
>chr2:12411561-12418617
>chr2:12418646-12418719
>chr2:12418891-12419243
>chr2:12419297-12419703
>chr2:12419733-12422818
>chr2:12423619-12424015
>chr2:12426489-12426604
>chr2:12426643-12431092
>chr2:12431984-12433270
>chr2:12433315-12435529
>chr2:12435955-12436273
>chr2:12436644-12444356
>chr2:12461106-12461404
>chr2:12461559-12463212
>chr2:12463269-12470513
>chr2:12470643-12481676
>chr2:12481763-12481914
>chr2:12482211-12492030
>chr2:12492541-12496994
>chr2:12497094-12498028
>chr2:12498128-12498149
>chr2:12498247-12510000
>chr2:12510591-12529015
>chr2:12529486-12555486
>chr2:12555846-12560599
>chr2:12560656-12570074
>chr2:12570184-12570314
>chr2:12570354-12570422
>chr2:12570505-12570853
>chr2:12571311-12571351
>chr2:12574193-12574405
>chr2:12574509-12574575
>chr2:12574764-12574809
>chr2:12576426-12576692
>chr2:12578193-12589987
>chr2:12590087-12591158
>chr2:12592034-12592074
>chr2:12592201-12592298
>chr2:12592419-12593055
>chr2:12593086-12594214
>chr2:12594359-12595628
>chr2:12595985-12598799
>chr2:12599762-12599867
>chr2:12599980-12600162
>chr2:12600245-12607310
>chr2:12607374-12607429
>chr2:12607504-12607582
>chr2:12612163-12612375
>chr2:12612512-12614041
>chr2:12614834-12615767
>chr2:12615822-12629572
>chr2:12629815-12629885
>chr2:12630016-12634317
>chr2:12634427-12634449
>chr2:12634833-12634945
>chr2:12640322-12640410
>chr2:12640443-12640568
>chr2:12641029-12641222
>chr2:12641252-12641312
>chr2:12641352-12641581
>chr2:12642033-12642227
>chr2:12642289-12642391
>chr2:12642580-12642640
>chr2:12642924-12643011
>chr2:12643067-12643111
>chr2:12653148-12659668
>chr2:12659768-12660703
>chr2:12660760-12663444
>chr2:12664177-12664263
>chr2:12664331-12666111
>chr2:12666180-12671323
>chr2:12671458-12672708
>chr2:12672856-12678841
>chr2:12678894-12679022
>chr2:12679082-12679195
>chr2:12679302-12679583
>chr2:12679722-12679882
>chr2:12679921-12680208
>chr2:12680341-12682002
>chr2:12682086-12682218
>chr2:12682352-12683234
>chr2:12683423-12684375
>chr2:12684446-12684595
>chr2:12687185-12687641
>chr2:12689538-12689623
>chr2:12695329-12695475
>chr2:12695503-12696804
>chr2:12698745-12703300
>chr2:12703384-12713453
>chr2:12713578-12717837
>chr2:12717937-12722381
>chr2:12722516-12737424
>chr2:12737469-12742553
>chr2:12742665-12749520
>chr2:12749546-12752695
>chr2:12752746-12760138
>chr2:12760164-12777304
>chr2:12777804-12778215
>chr2:12778358-12785704
>chr2:12785804-12792370
>chr2:12792422-12802874
>chr2:12803659-12804084
>chr2:12812370-12812471
>chr2:12812555-12812624
>chr2:12814074-12814106
>chr2:12817866-12818077
>chr2:12819429-12823784
>chr2:12824266-12826121
>chr2:12826267-12833478
>chr2:12833524-12833681
>chr2:12834042-12834113
>chr2:12834501-12834623
>chr2:12834676-12834740
>chr2:12835307-12835377
>chr2:12837011-12837096
>chr2:12837128-12842753
>chr2:12842880-12845757
>chr2:12845930-12847914
>chr2:12848111-12850555
>chr2:12853015-12853074
>chr2:12853196-12857539
>chr2:12857586-12858067
>chr2:12858126-12858264
>chr2:12859040-12859462
>chr2:12860312-12865376
>chr2:12865674-12866133
>chr2:12867239-12867328
>chr2:12868158-12868343
>chr2:12868868-12868934
>chr2:12870616-12870832
>chr2:12871026-12872084
>chr2:12872195-12873110
>chr2:12873210-12875759
>chr2:12876669-12877359
>chr2:12877679-12895693
>chr2:12896201-12896468
>chr2:12896587-12896681
>chr2:12897112-12897172
>chr2:12898484-12898516
>chr2:12899771-12899952
>chr2:12900126-12900216
>chr2:12900414-12900544
>chr2:12900831-12900955
>chr2:12901212-12901285
>chr2:12902055-12904345
>chr2:12904377-12905017
>chr2:12909929-12910009
>chr2:12911135-12911233
>chr2:12915466-12915520
>chr2:12915741-12915977
>chr2:12916190-12916326
>chr2:12916906-12917125
>chr2:12917177-12918366
>chr2:12918589-12918668
>chr2:12918724-12918815
>chr2:12918927-12919036
>chr2:12919725-12919877
>chr2:12919915-12920074
>chr2:12920211-12920259
>chr2:12920296-12920437
>chr2:12920602-12920900
>chr2:12924077-12924129
>chr2:12924537-12924716
>chr2:12924915-12925857
>chr2:12926078-12926276
>chr2:12927398-12928156
>chr2:12930703-12930953
>chr2:12931081-12931121
>chr2:12933338-12933533
>chr2:12934463-12934517
>chr2:12934723-12934784
>chr2:12934827-12934965
>chr2:12936651-12936695
>chr2:12936855-12936916
>chr2:12937560-12941595
>chr2:12941892-12941955
>chr2:12942760-12949009
>chr2:12949137-12951662
>chr2:12951705-12965722
>chr2:12965841-12971009
>chr2:12971134-12971155
>chr2:12971251-12972867
>chr2:12972989-12976467
>chr2:12976529-12983256
>chr2:12983539-12986128
>chr2:12986736-12995754
>chr2:12996138-13004885
>chr2:13005262-13005325
>chr2:13005677-13005785
>chr2:13007455-13007531
>chr2:13010324-13010438
>chr2:13010524-13011790
>chr2:13013052-13013161
>chr2:13013630-13013736
>chr2:13014414-13014504
>chr2:13014621-13014728
>chr2:13015542-13015698
>chr2:13015908-13015960
>chr2:13025894-13031677
>chr2:13031762-13031947
>chr2:13032200-13032548
>chr2:13032703-13032812
>chr2:13033072-13033168
>chr2:13033386-13035516
>chr2:13035589-13036242
>chr2:13036299-13054993
>chr2:13055031-13073115
>chr2:13073215-13088779
>chr2:13089024-13094271
>chr2:13094467-13094895
>chr2:13095022-13095137
>chr2:13095421-13095567
>chr2:13095988-13096045
>chr2:13096134-13096211
>chr2:13097098-13097139
>chr2:13098454-13098524
>chr2:13098808-13098863
>chr2:13099041-13101243
>chr2:13101544-13101661
>chr2:13102376-13102501
>chr2:13103191-13103278
>chr2:13103396-13103795
>chr2:13103868-13104148
>chr2:13104486-13104554
>chr2:13105644-13105705
>chr2:13107144-13107231
>chr2:13108056-13108106
>chr2:13108166-13108549
>chr2:13108625-13108692
>chr2:13110182-13110236
>chr2:13110311-13110683
>chr2:13111020-13146902
>chr2:13147123-13147359
>chr2:13150998-13151444
>chr2:13151530-13151567
>chr2:13151622-13154653
>chr2:13154753-13157068
>chr2:13157146-13157416
>chr2:13157467-13158936
>chr2:13159067-13159556
>chr2:13159656-13159774
>chr2:13159869-13160256
>chr2:13160402-13160608
>chr2:13160678-13160908
>chr2:13160937-13161167
>chr2:13161269-13161312
>chr2:13161416-13161511
>chr2:13161574-13162881
>chr2:13163036-13163716
>chr2:13163770-13165292
>chr2:13165316-13186864
>chr2:13187019-13187265
>chr2:13187349-13189921
>chr2:13190818-13191193
>chr2:13191589-13191774
>chr2:13191913-13191966
>chr2:13192406-13192583
>chr2:13192842-13193539
>chr2:13194954-13195745
>chr2:13195798-13195914
>chr2:13195953-13196174
>chr2:13196351-13196594
>chr2:13196788-13196909
>chr2:13196955-13197510
>chr2:13197648-13207154
>chr2:13207199-13207653
>chr2:13207690-13208022
>chr2:13208111-13208146
>chr2:13208271-13208484
>chr2:13210242-13210614
>chr2:13211343-13211395
>chr2:13211951-13211992
>chr2:13212338-13212771
>chr2:13212813-13214193
>chr2:13214463-13214675
>chr2:13214828-13222367
>chr2:13223316-13223376
>chr2:13223404-13223796
>chr2:13223855-13224007
>chr2:13224139-13224369
>chr2:13224436-13245017
>chr2:13245154-13245959
>chr2:13248810-13249567
>chr2:13249703-13249776
>chr2:13249893-13250161
>chr2:13250206-13250266
>chr2:13250804-13251090
>chr2:13251852-13251914
>chr2:13254214-13254320
>chr2:13254399-13254564
>chr2:13255767-13255836
>chr2:13257927-13257973
>chr2:13258031-13258086
>chr2:13258177-13258213
>chr2:13258281-13258319
>chr2:13258438-13258597
>chr2:13258756-13264249
>chr2:13264388-13264982
>chr2:13265130-13270294
>chr2:13270447-13271912
>chr2:13272064-13273364
>chr2:13273625-13285805
>chr2:13285873-13285927
>chr2:13285978-13286133
>chr2:13293148-13294061
>chr2:13296495-13296589
>chr2:13296649-13296708
>chr2:13297015-13297069
>chr2:13298737-13299380
>chr2:13300798-13300971
>chr2:13302298-13302654
>chr2:13304375-13304805
>chr2:13304864-13304962
>chr2:13304996-13305210
>chr2:13306567-13306642
>chr2:13306813-13306863
>chr2:13307912-13307999
>chr2:13312022-13312188
>chr2:13312312-13312355
>chr2:13313696-13313737
>chr2:13316488-13316546
>chr2:13318926-13319020
>chr2:13319445-13319520
>chr2:13319619-13319647
>chr2:13319975-13320063
>chr2:13321931-13322249
>chr2:13323323-13323368
>chr2:13323536-13323603
>chr2:13323691-13323729
>chr2:13324048-13336306
>chr2:13336429-13336485
>chr2:13336575-13336657
>chr2:13336854-13339307
>chr2:13339332-13339461
>chr2:13339561-13339588
>chr2:13340613-13340673
>chr2:13342392-13342625
>chr2:13342749-13342851
>chr2:13344143-13344256
>chr2:13344299-13344363
>chr2:13345469-13345628
>chr2:13347089-13347411
>chr2:13349358-13349402
>chr2:13349703-13349742
>chr2:13363166-13379958
>chr2:13379999-13385719
>chr2:13385761-13385933
>chr2:13385988-13387280
>chr2:13387406-13387617
>chr2:13389694-13389753
>chr2:13392514-13392557
>chr2:13394259-13395464
>chr2:13395577-13395969
>chr2:13396049-13396082
>chr2:13396723-13397151
>chr2:13397446-13397972
>chr2:13398689-13399062
>chr2:13399125-13409119
>chr2:13409978-13410614
>chr2:13414146-13414194
>chr2:13414402-13414678
>chr2:13414752-13414949
>chr2:13415023-13415109
>chr2:13415398-13415464
>chr2:13415600-13416435
>chr2:13416528-13417243
>chr2:13417684-13417752
>chr2:13418139-13418431
>chr2:13418555-13418891
>chr2:13418950-13419042
>chr2:13419248-13419320
>chr2:13419369-13431450
>chr2:13431569-13432327
>chr2:13432497-13432554
>chr2:13432690-13432913
>chr2:13433002-13433448
>chr2:13433639-13433713
>chr2:13433806-13434521
>chr2:13434962-13435030
>chr2:13435417-13435709
>chr2:13435833-13436321
>chr2:13436527-13436599
>chr2:13436650-13449724
>chr2:13451460-13451565
>chr2:13451848-13452157
>chr2:13454023-13454066
>chr2:13454433-13454834
>chr2:13456278-13456540
>chr2:13457067-13457270
>chr2:13460562-13460715
>chr2:13463975-13464111
>chr2:13464372-13464960
>chr2:13465551-13465759
>chr2:13466351-13466440
>chr2:13466840-13466971
>chr2:13467034-13467067
>chr2:13467151-13467432
>chr2:13467644-13467702
>chr2:13468820-13468861
>chr2:13469571-13469686
>chr2:13470271-13470316
>chr2:13471451-13471519
>chr2:13471645-13471688
>chr2:13473442-13473516
>chr2:13474784-13474923
>chr2:13475491-13475608
>chr2:13477874-13477998
>chr2:13480051-13480870
>chr2:13480919-13483327
>chr2:13483439-13483477
>chr2:13483861-13504475
>chr2:13504505-13526036
>chr2:13526359-13526392
>chr2:13526740-13526779
>chr2:13527501-13527559
>chr2:13528202-13528238
>chr2:13529666-13535442
>chr2:13535643-13535868
>chr2:13535911-13546613
>chr2:13546660-13548909
>chr2:13549295-13549369
>chr2:13555817-13560960
>chr2:13561002-13561157
>chr2:13562147-13562296
>chr2:13563686-13563890
>chr2:13564012-13585727
>chr2:13586293-13586462
>chr2:13587066-13593545
>chr2:13594333-13594388
>chr2:13594669-13594711
>chr2:13594757-13594863
>chr2:13595760-13595824
>chr2:13595970-13596094
>chr2:13597060-13597248
>chr2:13605184-13605545
>chr2:13605586-13619812
>chr2:13621191-13621393
>chr2:13625241-13625343
>chr2:13625410-13625458
>chr2:13626479-13626573
>chr2:13627789-13628328
>chr2:13629567-13629601
>chr2:13629984-13630052
>chr2:13630112-13630146
>chr2:13630898-13640481
>chr2:13642278-13642341
>chr2:13642924-13643764
>chr2:13645972-13646411
>chr2:13646622-13649639
>chr2:13650016-13650127
>chr2:13651080-13651296
>chr2:13651561-13651664
>chr2:13652707-13652990
>chr2:13653074-13653500
>chr2:13653556-13653851
>chr2:13656315-13656469
>chr2:13657052-13657438
>chr2:13661773-13661815
>chr2:13662323-13662438
>chr2:13665949-13666814
>chr2:13667833-13668799
>chr2:13668864-13671030
>chr2:13671099-13675757
>chr2:13675980-13676022
>chr2:13676576-13677561
>chr2:13677785-13678031
>chr2:13678133-13678698
>chr2:13678736-13683044
>chr2:13683154-13700482
>chr2:13700889-13700970
>chr2:13701009-13709670
>chr2:13709718-13709920
>chr2:13713092-13713174
>chr2:13722010-13723166
>chr2:13723208-13723278
>chr2:13723450-13723641
>chr2:13723735-13724033
>chr2:13724084-13730708
>chr2:13730874-13733153
>chr2:13733204-13733236
>chr2:13733528-13736084
>chr2:13736760-13737128
>chr2:13737292-13737854
>chr2:13737954-13738460
>chr2:13738708-13738792
>chr2:13738841-13739147
>chr2:13739349-13739474
>chr2:13739794-13740128
>chr2:13741334-13741402
>chr2:13742623-13754661
>chr2:13755293-13755357
>chr2:13756135-13782978
>chr2:13783078-13783095
>chr2:13783236-13783909
>chr2:13786859-13786940
>chr2:13789072-13789312
>chr2:13789583-13789993
>chr2:13790105-13790171
>chr2:13796047-13796162
>chr2:13796588-13796642
>chr2:13796769-13797954
>chr2:13798024-13801816
>chr2:13802374-13802462
>chr2:13804277-13804600
>chr2:13805510-13806192
>chr2:13806234-13806302
>chr2:13806414-13806447
>chr2:13807150-13807198
>chr2:13807299-13807392
>chr2:13807478-13807596
>chr2:13808162-13808357
>chr2:13810430-13814231
>chr2:13814336-13817959
>chr2:13818018-13818066
>chr2:13818150-13818237
>chr2:13818292-13819054
>chr2:13819159-13824804
>chr2:13824904-13829708
>chr2:13831186-13831571
>chr2:13832354-13832757
>chr2:13832794-13832906
>chr2:13833235-13833370
>chr2:13833619-13833692
>chr2:13834012-13834068
>chr2:13835208-13835604
>chr2:13835711-13836061
>chr2:13836591-13836677
>chr2:13836793-13836956
>chr2:13837066-13837148
>chr2:13840081-13840310
>chr2:13840361-13840682
>chr2:13840858-13841419
>chr2:13841473-13842446
>chr2:13842531-13844537
>chr2:13844621-13845098
>chr2:13845202-13845558
>chr2:13845611-13845993
>chr2:13846745-13846904
>chr2:13847084-13847412
>chr2:13847491-13847537
>chr2:13847562-13848287
>chr2:13848492-13848535
>chr2:13848640-13852853
>chr2:13857168-13857280
>chr2:13858486-13858576
>chr2:13859827-13859859
>chr2:13859915-13860009
>chr2:13861034-13861171
>chr2:13861245-13861303
>chr2:13861419-13861523
>chr2:13863597-13863648
>chr2:13873078-13874756
>chr2:13874839-13876015
>chr2:13881417-13882035
>chr2:13883403-13883444
>chr2:13883613-13883687
>chr2:13883873-13883906
>chr2:13890109-13890288
>chr2:13890334-13891250
>chr2:13891311-13891602
>chr2:13891633-13891868
>chr2:13892385-13892901
>chr2:13893077-13893370
>chr2:13893426-13893796
>chr2:13893887-13894557
>chr2:13894608-13899374
>chr2:13900605-13901134
>chr2:13901284-13901578
>chr2:13901608-13904795
>chr2:13905215-13905303
>chr2:13905363-13912432
>chr2:13912937-13913043
>chr2:13913101-13916114
>chr2:13916261-13918802
>chr2:13918992-13940921
>chr2:13941017-13941176
>chr2:13941240-13941369
>chr2:13941527-13942070
>chr2:13942297-13942596
>chr2:13942658-13943015
>chr2:13943065-13943210
>chr2:13943363-13943431
>chr2:13943476-13944147
>chr2:13944248-13944377
>chr2:13944693-13948261
>chr2:13948341-13954331
>chr2:13954392-13957510
>chr2:13957535-13957727
>chr2:13959825-13960205
>chr2:13960330-13960576
>chr2:13960777-13961088
>chr2:13961180-13961450
>chr2:13961519-13961548
>chr2:13961798-13963189
>chr2:13963602-13963638
>chr2:13965273-13965840
>chr2:13965946-13966438
>chr2:13966590-13969938
>chr2:13969966-13979617
>chr2:13979717-13988269
>chr2:13988552-13989342
>chr2:13989449-13989464
>chr2:13989564-13989579
>chr2:13989735-13990954
>chr2:13991366-13991737
>chr2:13991772-13991993
>chr2:13992112-13992378
>chr2:13993198-13993287
>chr2:13993409-13993659
>chr2:13993923-13994026
>chr2:13995910-13995982
>chr2:13998095-13998174
>chr2:13998456-13998595
>chr2:13998642-13998723
>chr2:13999081-13999109
>chr2:14000787-14001010
>chr2:14001148-14001232
>chr2:14002296-14002329
>chr2:14002580-14002613
>chr2:14002676-14002737
>chr2:14002925-14002965
>chr2:14003095-14003501
>chr2:14003555-14003615
>chr2:14003699-14003970
>chr2:14004002-14004648
>chr2:14009570-14009618
>chr2:14012190-14012302
>chr2:14012630-14012672
>chr2:14013138-14013176
>chr2:14013841-14013927
>chr2:14014202-14014236
>chr2:14014755-14014891
>chr2:14015101-14015554
>chr2:14015612-14038639
>chr2:14039929-14042400
>chr2:14042447-14045849
>chr2:14045982-14060247
>chr2:14060360-14060402
>chr2:14061054-14061121
>chr2:14061205-14063289
>chr2:14063870-14064009
>chr2:14064109-14064300
>chr2:14064483-14064619
>chr2:14064923-14065092
>chr2:14065193-14073785
>chr2:14073828-14073884
>chr2:14073969-14074055
>chr2:14074122-14074894
>chr2:14074941-14075469
>chr2:14075701-14076556
>chr2:14076625-14077853
>chr2:14078353-14078369
>chr2:14079100-14079115
>chr2:14080248-14080300
>chr2:14081370-14081422
>chr2:14082289-14090602
>chr2:14090728-14113123
>chr2:14113426-14115008
>chr2:14119731-14119888
>chr2:14121332-14121369
>chr2:14122987-14123144
>chr2:14123558-14123651
>chr2:14127174-14127302
>chr2:14127780-14127852
>chr2:14128007-14128053
>chr2:14128320-14128354
>chr2:14128504-14129230
>chr2:14129357-14130519
>chr2:14130685-14132577
>chr2:14132585-14132601
>chr2:14132701-14135392
>chr2:14135594-14136279
>chr2:14136495-14138590
>chr2:14138712-14153294
>chr2:14153509-14153978
>chr2:14154212-14155358
>chr2:14155476-14158503
>chr2:14158648-14158875
>chr2:14158945-14159081
>chr2:14159601-14161804
>chr2:14161844-14162216
>chr2:14162363-14162435
>chr2:14162912-14162984
>chr2:14163492-14163526
>chr2:14163613-14165435
>chr2:14165577-14165975
>chr2:14166329-14175286
>chr2:14175520-14188662
>chr2:14192670-14192764
>chr2:14192852-14193089
>chr2:14193274-14193315
>chr2:14193491-14193933
>chr2:14193982-14194042
>chr2:14194095-14194735
>chr2:14194804-14195673
>chr2:14195713-14203110
>chr2:14204083-14205504
>chr2:14205604-14207841
>chr2:14207848-14211064
>chr2:14211142-14213357
>chr2:14213603-14214512
>chr2:14215439-14215561
>chr2:14218198-14218239
>chr2:14219369-14220235
>chr2:14220955-14227559
>chr2:14229155-14229435
>chr2:14233021-14233057
>chr2:14236978-14237143
>chr2:14237554-14237589
>chr2:14237675-14237709
>chr2:14238952-14239050
>chr2:14242034-14242091
>chr2:14244367-14246489
>chr2:14246589-14248923
>chr2:14249127-14250011
>chr2:14250202-14251043
>chr2:14251195-14257515
>chr2:14257742-14259242
>chr2:14259265-14259280
>chr2:14260280-14266562
>chr2:14268457-14268521
>chr2:14269205-14269677
>chr2:14269946-14272873
>chr2:14272920-14273704
>chr2:14273813-14274212
>chr2:14274268-14274764
>chr2:14277394-14277482
>chr2:14279972-14280007
>chr2:14280427-14293390
>chr2:14293523-14298039
>chr2:14298139-14303065
>chr2:14306424-14306503
>chr2:14306844-14306941
>chr2:14307371-14320496
>chr2:14320762-14323840
>chr2:14325146-14327056
>chr2:14328553-14329455
>chr2:14329810-14330367
>chr2:14333722-14333768
>chr2:14335639-14335687
>chr2:14336593-14337773
>chr2:14339838-14340807
>chr2:14340878-14341168
>chr2:14341286-14341535
>chr2:14341743-14341789
>chr2:14341909-14342051
>chr2:14350213-14350357
>chr2:14350788-14350865
>chr2:14350933-14352176
>chr2:14352209-14355072
>chr2:14355458-14355843
>chr2:14356045-14359798
>chr2:14360026-14360405
>chr2:14360613-14374132
>chr2:14374228-14389329
>chr2:14389387-14394290
>chr2:14394329-14394614
>chr2:14394998-14395131
>chr2:14395168-14395334
>chr2:14395420-14395458
>chr2:14395683-14400163
>chr2:14400240-14400808
>chr2:14400848-14401378
>chr2:14401415-14401694
>chr2:14401922-14401958
>chr2:14402078-14403379
>chr2:14403645-14404413
>chr2:14404668-14404740
>chr2:14404882-14405448
>chr2:14406316-14406348
>chr2:14407459-14407493
>chr2:14414100-14414195
>chr2:14414778-14414873
>chr2:14415030-14415125
>chr2:14415841-14420849
>chr2:14420886-14427269
>chr2:14427380-14437286
>chr2:14437314-14443550
>chr2:14444246-14444382
>chr2:14444437-14444488
>chr2:14445637-14445709
>chr2:14446351-14446697
>chr2:14446745-14447067
>chr2:14447151-14447341
>chr2:14447416-14447564
>chr2:14448377-14448510
>chr2:14448578-14448733
>chr2:14448849-14449569
>chr2:14449611-14449947
>chr2:14453568-14453710
>chr2:14453995-14454063
>chr2:14456882-14456897
>chr2:14456997-14457091
>chr2:14457164-14457488
>chr2:14457664-14457732
>chr2:14460681-14468972
>chr2:14469296-14470157
>chr2:14481809-14490732
>chr2:14490917-14490932
>chr2:14490987-14491282
>chr2:14491374-14493185
>chr2:14493308-14510185
>chr2:14510958-14513852
>chr2:14513952-14515006
>chr2:14515480-14529625
>chr2:14530013-14530327
>chr2:14530425-14530534
>chr2:14530584-14536596
>chr2:14540966-14541075
>chr2:14542377-14543304
>chr2:14549291-14549390
>chr2:14551995-14552366
>chr2:14552903-14552942
>chr2:14554544-14554851
>chr2:14557205-14557254
>chr2:14557279-14557519
>chr2:14557535-14557709
>chr2:14557840-14557968
>chr2:14558022-14558227
>chr2:14560962-14574019
>chr2:14574221-14579870
>chr2:14580004-14586413
>chr2:14586683-14586738
>chr2:14587526-14587559
>chr2:14587648-14603321
>chr2:14603547-14604488
>chr2:14604526-14604591
>chr2:14604792-14608244
>chr2:14608284-14608299
>chr2:14608412-14609918
>chr2:14610018-14610815
>chr2:14610915-14619880
>chr2:14620343-14621039
>chr2:14621168-14621733
>chr2:14622178-14622213
>chr2:14622240-14622323
>chr2:14623302-14623453
>chr2:14631890-14631983
>chr2:14632949-14633506
>chr2:14634831-14635287
>chr2:14635369-14635429
>chr2:14635740-14636387
>chr2:14636485-14636597
>chr2:14636657-14636971
>chr2:14637374-14638454
>chr2:14638506-14638775
>chr2:14639094-14639306
>chr2:14639560-14642303
>chr2:14642334-14642349
>chr2:14642449-14644532
>chr2:14644666-14667526
>chr2:14667562-14669628
>chr2:14670259-14670418
>chr2:14671868-14672582
>chr2:14672971-14676544
>chr2:14676644-14679005
>chr2:14679145-14683575
>chr2:14684399-14684949
>chr2:14687349-14687445
>chr2:14689180-14689338
>chr2:14698722-14699452
>chr2:14700272-14700310
>chr2:14701669-14702114
>chr2:14702358-14702389
>chr2:14703730-14703864
>chr2:14703958-14704396
>chr2:14704531-14704569
>chr2:14704657-14704800
>chr2:14704839-14723166
>chr2:14723228-14723278
>chr2:14723573-14724940
>chr2:14725244-14725278
>chr2:14725306-14725347
>chr2:14725663-14725707
>chr2:14725852-14725910
>chr2:14729518-14729678
>chr2:14729729-14729894
>chr2:14732640-14732813
>chr2:14733942-14734656
>chr2:14736106-14736265
>chr2:14736896-14739857
>chr2:14739937-14739994
>chr2:14740934-14741110
>chr2:14741477-14741600
>chr2:14741697-14741761
>chr2:14742029-14742252
>chr2:14744064-14744215
>chr2:14745308-14745385
>chr2:14746365-14751885
>chr2:14752020-14753602
>chr2:14753644-14753703
>chr2:14753853-14753926
>chr2:14753970-14753998
>chr2:14754098-14756499
>chr2:14756611-14758139
>chr2:14758213-14766201
>chr2:14766281-14766338
>chr2:14767278-14767454
>chr2:14767821-14767944
>chr2:14768041-14768105
>chr2:14768373-14768513
>chr2:14768746-14772458
>chr2:14772576-14775460
>chr2:14775609-14778232
>chr2:14778460-14781289
>chr2:14781594-14782545
>chr2:14782686-14783898
>chr2:14784025-14784040
>chr2:14784080-14786020
>chr2:14786229-14788147
>chr2:14788288-14791524
>chr2:14791570-14791586
>chr2:14791686-14808168
>chr2:14811687-14812457
>chr2:14812516-14813175
>chr2:14813609-14813696
>chr2:14813789-14813873
>chr2:14814088-14814136
>chr2:14814940-14815041
>chr2:14818630-14822322
>chr2:14822488-14823560
>chr2:14823699-14826137
>chr2:14826237-14827964
>chr2:14828141-14828945
>chr2:14829119-14830683
>chr2:14831042-14831653
>chr2:14831735-14832411
>chr2:14834315-14834451
>chr2:14834546-14834665
>chr2:14834771-14834868
>chr2:14834954-14835096
>chr2:14835256-14835362
>chr2:14835534-14835609
>chr2:14836107-14836623
>chr2:14837424-14837569
>chr2:14838020-14838360
>chr2:14839387-14839425
>chr2:14841702-14841733
>chr2:14841870-14842001
>chr2:14843125-14843308
>chr2:14843676-14843719
>chr2:14846446-14847010
>chr2:14847048-14847117
>chr2:14848369-14848973
>chr2:14849054-14849497
>chr2:14849542-14850158
>chr2:14850186-14851030
>chr2:14851253-14851337
>chr2:14852686-14858502
>chr2:14858664-14858713
>chr2:14859072-14859204
>chr2:14859249-14859688
>chr2:14859770-14860446
>chr2:14863246-14863272
>chr2:14863325-14863362
>chr2:14863564-14863597
>chr2:14864627-14865336
>chr2:14865415-14865446
>chr2:14865759-14879328
>chr2:14880473-14880504
>chr2:14880641-14880772
>chr2:14881896-14882079
>chr2:14884129-14884855
>chr2:14884974-14886547
>chr2:14886781-14887734
>chr2:14888903-14889748
>chr2:14889988-14890278
>chr2:14890383-14890429
>chr2:14890479-14891082
>chr2:14891219-14891791
>chr2:14893182-14893317
>chr2:14894228-14894263
>chr2:14895368-14895680
>chr2:14896016-14896145
>chr2:14896596-14896940
>chr2:14897039-14897158
>chr2:14897217-14897542
>chr2:14897820-14897853
>chr2:14898031-14898073
>chr2:14898463-14898521
>chr2:14898639-14898764
>chr2:14900739-14901022
>chr2:14901118-14901228
>chr2:14905033-14905675
>chr2:14906701-14906764
>chr2:14909151-14909318
>chr2:14909389-14909450
>chr2:14909560-14909678
>chr2:14909836-14933420
>chr2:14933609-14942477
>chr2:14942603-14944954
>chr2:14945223-14946635
>chr2:14946758-14950813
>chr2:14950999-14951249
>chr2:14952066-14952495
>chr2:14952535-14953149
>chr2:14953341-14953521
>chr2:14954224-14956179
>chr2:14957303-14957355
>chr2:14958214-14958911
>chr2:14959323-14961433
>chr2:14962689-14968366
>chr2:14968433-14968822
>chr2:14970078-14979246
>chr2:14979644-14979740
>chr2:14980160-14980226
>chr2:14980437-14980499
>chr2:14980897-14980978
>chr2:14981194-14981355
>chr2:14981407-14981588
>chr2:14982882-14983104
>chr2:14983308-14983366
>chr2:14984142-14984384
>chr2:14984560-14984575
>chr2:14984745-14985351
>chr2:14985428-14986593
>chr2:14987761-14988188
>chr2:14990512-15003217
>chr2:15005418-15006933
>chr2:15007058-15008431
>chr2:15008566-15010969
>chr2:15010970-15011099
>chr2:15011126-15011238
>chr2:15011908-15014970
>chr2:15018098-15018269
>chr2:15018913-15019011
>chr2:15019284-15019334
>chr2:15020021-15020309
>chr2:15020375-15020675
>chr2:15023205-15023299
>chr2:15023662-15023857
>chr2:15023999-15024094
>chr2:15025706-15025740
>chr2:15026790-15026892
>chr2:15027082-15027418
>chr2:15027590-15028105
>chr2:15028140-15029099
>chr2:15030707-15030751
>chr2:15030793-15030830
>chr2:15031707-15031838
>chr2:15032001-15033133
>chr2:15033285-15033334
>chr2:15034578-15034674
>chr2:15034739-15034784
>chr2:15038115-15038155
>chr2:15039488-15039722
>chr2:15039933-15040156
>chr2:15040519-15040655
>chr2:15040802-15041192
>chr2:15041340-15041357
>chr2:15041457-15042486
>chr2:15042612-15043983
>chr2:15044105-15045156
>chr2:15045239-15045256
>chr2:15045387-15052570
>chr2:15052660-15052675
>chr2:15052775-15054453
>chr2:15054821-15055047
>chr2:15055111-15055543
>chr2:15055692-15056159
>chr2:15056403-15058574
>chr2:15058727-15066628
>chr2:15066747-15068536
>chr2:15068573-15068588
>chr2:15068830-15069056
>chr2:15069120-15069552
>chr2:15069701-15070168
>chr2:15070412-15099126
>chr2:15099338-15102978
>chr2:15103913-15113287
>chr2:15113321-15114762
>chr2:15115667-15118038
>chr2:15118420-15118515
>chr2:15118695-15119318
>chr2:15119347-15123056
>chr2:15123438-15123533
>chr2:15123713-15123976
>chr2:15124236-15124423
>chr2:15126575-15127982
>chr2:15132068-15132204
>chr2:15134549-15134750
>chr2:15135100-15135236
>chr2:15135753-15136199
>chr2:15136662-15136937
>chr2:15143305-15143852
>chr2:15144912-15145671
>chr2:15145759-15146037
>chr2:15147745-15147778
>chr2:15147906-15149081
>chr2:15151195-15151294
>chr2:15153082-15153130
>chr2:15153175-15153246
>chr2:15153991-15155389
>chr2:15155633-15158354
>chr2:15158420-15164814
>chr2:15165006-15165185
>chr2:15165346-15165388
>chr2:15165435-15165703
>chr2:15165869-15165939
>chr2:15166097-15166159
>chr2:15167671-15184485
>chr2:15184587-15201919
>chr2:15202370-15203681
>chr2:15203740-15205770
>chr2:15206083-15206613
>chr2:15206787-15209278
>chr2:15209536-15218304
>chr2:15218404-15220472
>chr2:15220775-15222939
>chr2:15223039-15225019
>chr2:15225103-15225311
>chr2:15225510-15228043
>chr2:15228160-15231083
>chr2:15231517-15248610
>chr2:15249948-15250432
>chr2:15250542-15250676
>chr2:15258714-15258877
>chr2:15258954-15259225
>chr2:15259522-15259698
>chr2:15259904-15260150
>chr2:15260436-15274176
>chr2:15274321-15274567
>chr2:15276832-15277242
>chr2:15277362-15278119
>chr2:15278189-15280706
>chr2:15281483-15281530
>chr2:15284830-15285018
>chr2:15285083-15285310
>chr2:15285925-15290201
>chr2:15293536-15293670
>chr2:15295229-15295496
>chr2:15296520-15297304
>chr2:15297363-15297481
>chr2:15297793-15298503
>chr2:15298567-15299048
>chr2:15299149-15299203
>chr2:15299900-15299930
>chr2:15300362-15311716
>chr2:15312384-15312801
>chr2:15312877-15322391
>chr2:15322679-15327531
>chr2:15327631-15338301
>chr2:15338580-15340569
>chr2:15340822-15340854
>chr2:15341175-15341540
>chr2:15341584-15341740
>chr2:15341882-15342011
>chr2:15342183-15342629
>chr2:15346115-15346166
>chr2:15346281-15346404
>chr2:15347751-15348431
>chr2:15348461-15348683
>chr2:15348865-15350312
>chr2:15355500-15355575
>chr2:15355868-15355948
>chr2:15356184-15356240
>chr2:15356279-15356423
>chr2:15356607-15358563
>chr2:15358672-15367066
>chr2:15367756-15367826
>chr2:15368384-15369351
>chr2:15369397-15369658
>chr2:15370044-15370082
>chr2:15370247-15371502
>chr2:15371621-15374059
>chr2:15374400-15374418
>chr2:15374541-15387228
>chr2:15387268-15387856
>chr2:15388005-15388116
>chr2:15388244-15388555
>chr2:15388668-15388730
>chr2:15389070-15397744
>chr2:15398016-15436124
>chr2:15436247-15439040
>chr2:15439047-15439062
>chr2:15439162-15446681
>chr2:15446990-15447052
>chr2:15447086-15447958
>chr2:15448020-15451836
>chr2:15451862-15458418
>chr2:15458548-15460598
>chr2:15460708-15461501
>chr2:15461534-15464340
>chr2:15464638-15465648
>chr2:15465806-15467036
>chr2:15467188-15474348
>chr2:15474448-15475542
>chr2:15475642-15477058
>chr2:15477112-15477604
>chr2:15477754-15478636
>chr2:15479027-15481509
>chr2:15481583-15481759
>chr2:15481923-15482016
>chr2:15490635-15490734
>chr2:15497615-15497829
>chr2:15498837-15498966
>chr2:15499007-15502943
>chr2:15502981-15504836
>chr2:15507231-15516649
>chr2:15516690-15521567
>chr2:15521884-15521941
>chr2:15523393-15526145
>chr2:15526280-15532686
>chr2:15532995-15533031
>chr2:15533176-15535597
>chr2:15537378-15538063
>chr2:15538126-15538388
>chr2:15538438-15538946
>chr2:15539024-15539152
>chr2:15539174-15539398
>chr2:15539914-15540137
>chr2:15540158-15540737
>chr2:15540802-15540842
>chr2:15542236-15542400
>chr2:15542501-15542703
>chr2:15542775-15542821
>chr2:15543830-15545554
>chr2:15545618-15545867
>chr2:15545979-15546048
>chr2:15546116-15546476
>chr2:15547128-15547203
>chr2:15547500-15547706
>chr2:15547825-15547980
>chr2:15548652-15549004
>chr2:15549290-15549437
>chr2:15550932-15550997
>chr2:15551067-15551179
>chr2:15552842-15553348
>chr2:15553371-15555128
>chr2:15555311-15563575
>chr2:15563930-15563994
>chr2:15565547-15577455
>chr2:15578636-15578740
>chr2:15579277-15580167
>chr2:15580289-15580473
>chr2:15581501-15581563
>chr2:15581793-15581870
>chr2:15583310-15583393
>chr2:15583417-15583488
>chr2:15585767-15585865
>chr2:15586930-15587154
>chr2:15587819-15588092
>chr2:15588751-15588801
>chr2:15589455-15589500
>chr2:15590404-15590554
>chr2:15592289-15592322
>chr2:15592867-15592945
>chr2:15593109-15593207
>chr2:15593486-15593589
>chr2:15593724-15593912
>chr2:15595994-15596155
>chr2:15597078-15597263
>chr2:15597305-15603353
>chr2:15603775-15603869
>chr2:15605004-15605257
>chr2:15606622-15606794
>chr2:15607387-15607674
>chr2:15607717-15608147
>chr2:15608173-15608329
>chr2:15608769-15608809
>chr2:15610134-15610391
>chr2:15610893-15644508
>chr2:15644793-15645566
>chr2:15646140-15649350
>chr2:15649615-15649803
>chr2:15649875-15650387
>chr2:15650834-15668389
>chr2:15668424-15679759
>chr2:15679805-15680429
>chr2:15681305-15681361
>chr2:15683803-15683863
>chr2:15683938-15683981
>chr2:15685028-15685168
>chr2:15685369-15693051
>chr2:15693371-15693590
>chr2:15695626-15695900
>chr2:15696259-15696358
>chr2:15698018-15698063
>chr2:15698201-15698299
>chr2:15701438-15701469
>chr2:15701569-15709811
>chr2:15710234-15710258
>chr2:15710583-15710636
>chr2:15711170-15711199
>chr2:15711349-15711418
>chr2:15711626-15711665
>chr2:15711724-15711912
>chr2:15712285-15712327
>chr2:15712457-15712602
>chr2:15712719-15713463
>chr2:15713622-15713824
>chr2:15714503-15714669
>chr2:15714866-15715008
>chr2:15715398-15715592
>chr2:15715689-15715780
>chr2:15716821-15716860
>chr2:15717026-15717180
>chr2:15717283-15726656
>chr2:15726816-15741794
>chr2:15741923-15748546
>chr2:15748646-15768287
>chr2:15768387-15780672
>chr2:15780772-15781185
>chr2:15781285-15784905
>chr2:15785058-15786440
>chr2:15786540-15789372
>chr2:15789472-15795876
>chr2:15796166-15806466
>chr2:15806737-15807401
>chr2:15807524-15809489
>chr2:15809624-15811832
>chr2:15812009-15826466
>chr2:15826671-15859807
>chr2:15859907-15862108
>chr2:15862579-15865914
>chr2:15867538-15867710
>chr2:15868106-15868144
>chr2:15868238-15870863
>chr2:15870880-15872951
>chr2:15873051-15876704
>chr2:15879680-15880223
>chr2:15881068-15881199
>chr2:15881324-15881380
>chr2:15881836-15881868
>chr2:15881951-15882135
>chr2:15882180-15882219
>chr2:15888947-15889026
>chr2:15889448-15889551
>chr2:15890326-15890405
>chr2:15897357-15898569
>chr2:15901796-15902152
>chr2:15902230-15902394
>chr2:15905282-15905344
>chr2:15905649-15905701
>chr2:15906071-15906192
>chr2:15912629-15918799
>chr2:15919074-15919105
>chr2:15921273-15921643
>chr2:15922613-15924106
>chr2:15926934-15927001
>chr2:15927751-15931636
>chr2:15931774-15937943
>chr2:15939717-15939765
>chr2:15940512-15940597
>chr2:15941101-15941143
>chr2:15941680-15941978
>chr2:15942073-15942227
>chr2:15942779-15942838
>chr2:15942917-15943877
>chr2:15944178-15944213
>chr2:15945530-15969087
>chr2:15969185-15978605
>chr2:15980617-15980823
>chr2:15981912-15982204
>chr2:15983338-15983624
>chr2:15983946-15984090
>chr2:15986037-15986148
>chr2:15986320-15986677
>chr2:15986828-15987204
>chr2:15993713-15993777
>chr2:15993966-15994223
>chr2:15994410-15994470
>chr2:15994508-15994554
>chr2:15998284-15998418
>chr2:16002109-16002142
>chr2:16002235-16002328
>chr2:16003887-16004254
>chr2:16010806-16011165
>chr2:16011388-16015062
>chr2:16015175-16020125
>chr2:16020375-16021236
>chr2:16021361-16021400
>chr2:16021435-16021483
>chr2:16021753-16021871
>chr2:16022009-16022188
>chr2:16022439-16022628
>chr2:16022992-16023194
>chr2:16023394-16023597
>chr2:16023704-16023793
>chr2:16023926-16024038
>chr2:16026209-16026314
>chr2:16026488-16032269
>chr2:16038912-16039034
>chr2:16043234-16043719
>chr2:16044694-16044948
>chr2:16045983-16047236
>chr2:16050419-16050497
>chr2:16050545-16058869
>chr2:16058987-16059746
>chr2:16059871-16065860
>chr2:16065893-16083150
>chr2:16083261-16092977
>chr2:16093040-16094373
>chr2:16094405-16094458
>chr2:16094614-16111086
>chr2:16111119-16111294
>chr2:16111355-16116328
>chr2:16116420-16116681
>chr2:16116788-16117833
>chr2:16117887-16118100
>chr2:16118344-16118486
>chr2:16118705-16118788
>chr2:16118959-16118991
>chr2:16120644-16128178
>chr2:16131073-16131320
>chr2:16131494-16131702
>chr2:16131971-16132147
>chr2:16132537-16132575
>chr2:16132728-16132778
>chr2:16143571-16144123
>chr2:16144175-16144239
>chr2:16144427-16144543
>chr2:16144766-16145024
>chr2:16145084-16145439
>chr2:16145504-16145707
>chr2:16145809-16146153
>chr2:16146398-16147624
>chr2:16147777-16149186
>chr2:16149208-16150084
>chr2:16150097-16150262
>chr2:16151289-16151349
>chr2:16151576-16151902
>chr2:16151989-16152199
>chr2:16152324-16152608
>chr2:16152942-16153238
>chr2:16153862-16154138
>chr2:16154613-16168948
>chr2:16169367-16169434
>chr2:16169608-16169683
>chr2:16169774-16169813
>chr2:16170055-16170090
>chr2:16170964-16170998
>chr2:16171231-16210838
>chr2:16210910-16210975
>chr2:16211024-16211240
>chr2:16211286-16212011
>chr2:16212119-16213128
>chr2:16213156-16228242
>chr2:16229675-16230025
>chr2:16233554-16233807
>chr2:16234082-16234125
>chr2:16235218-16235418
>chr2:16235459-16235655
>chr2:16236302-16236818
>chr2:16237328-16243001
>chr2:16247668-16247808
>chr2:16249209-16253903
>chr2:16254191-16262794
>chr2:16262961-16274343
>chr2:16274462-16282803
>chr2:16283114-16285052
>chr2:16285146-16302429
>chr2:16306770-16306860
>chr2:16306921-16308740
>chr2:16308915-16308961
>chr2:16309035-16309332
>chr2:16309570-16309660
>chr2:16309993-16310097
>chr2:16310191-16310402
>chr2:16310492-16310546
>chr2:16310651-16310758
>chr2:16310848-16310904
>chr2:16312666-16312723
>chr2:16317078-16317111
>chr2:16317168-16317211
>chr2:16319030-16320648
>chr2:16320976-16321669
>chr2:16321793-16323006
>chr2:16323148-16324075
>chr2:16324199-16324932
>chr2:16325036-16345214
>chr2:16345347-16346628
>chr2:16346748-16346791
>chr2:16346822-16347252
>chr2:16347355-16347430
>chr2:16347460-16348420
>chr2:16350763-16350905
>chr2:16351611-16351816
>chr2:16357414-16357615
>chr2:16367101-16367374
>chr2:16367707-16368005
>chr2:16369894-16370161
>chr2:16370809-16371147
>chr2:16372048-16372108
>chr2:16373412-16373495
>chr2:16374633-16374808
>chr2:16374847-16374924
>chr2:16375188-16375346
>chr2:16375406-16375572
>chr2:16375966-16376447
>chr2:16376491-16376685
>chr2:16377314-16377506
>chr2:16380140-16381333
>chr2:16381404-16382876
>chr2:16384261-16384349
>chr2:16384412-16385469
>chr2:16385709-16391104
>chr2:16391204-16392035
>chr2:16392277-16400968
>chr2:16401119-16401406
>chr2:16401501-16401646
>chr2:16401739-16401815
>chr2:16401941-16402030
>chr2:16402240-16402433
>chr2:16402650-16402759
>chr2:16403071-16403103
>chr2:16403837-16403886
>chr2:16404087-16404204
>chr2:16404253-16404286
>chr2:16404663-16404703
>chr2:16405249-16405294
>chr2:16405382-16405499
>chr2:16405684-16405931
>chr2:16406280-16406338
>chr2:16406569-16406614
>chr2:16407486-16407593
>chr2:16407801-16407841
>chr2:16407905-16407948
>chr2:16408073-16408114
>chr2:16408349-16408549
>chr2:16409069-16409160
>chr2:16409479-16409533
>chr2:16409632-16409664
>chr2:16409694-16409968
>chr2:16410944-16411876
>chr2:16411939-16412292
>chr2:16413837-16414042
>chr2:16414949-16415013
>chr2:16415077-16415111
>chr2:16416178-16416307
>chr2:16416400-16416832
>chr2:16416899-16417151
>chr2:16417214-16417658
>chr2:16417743-16419048
>chr2:16419147-16419367
>chr2:16419480-16419737
>chr2:16419863-16420784
>chr2:16420870-16421645
>chr2:16421684-16421933
>chr2:16422016-16422702
>chr2:16422776-16423287
>chr2:16423320-16427310
>chr2:16427348-16429449
>chr2:16429469-16430372
>chr2:16430751-16432044
>chr2:16432106-16458760
>chr2:16458816-16458878
>chr2:16465502-16465666
>chr2:16465984-16466013
>chr2:16466923-16472655
>chr2:16475061-16475217
>chr2:16475304-16475365
>chr2:16478295-16478327
>chr2:16478741-16478855
>chr2:16478904-16478987
>chr2:16479075-16479585
>chr2:16479708-16479901
>chr2:16480217-16480283
>chr2:16480424-16480495
>chr2:16484622-16486919
>chr2:16487658-16525741
>chr2:16525941-16525957
>chr2:16525962-16526801
>chr2:16526878-16540436
>chr2:16540694-16541118
>chr2:16541370-16541460
>chr2:16541624-16541765
>chr2:16547926-16548042
>chr2:16548141-16548464
>chr2:16548695-16550256
>chr2:16550996-16551011
>chr2:16553086-16553101
>chr2:16555525-16555641
>chr2:16555740-16555780
>chr2:16556937-16556967
>chr2:16558153-16558359
>chr2:16558406-16558478
>chr2:16558533-16558717
>chr2:16561849-16561941
>chr2:16564393-16564698
>chr2:16565401-16565432
>chr2:16567006-16567043
>chr2:16567100-16567238
>chr2:16571063-16572134
>chr2:16572931-16578843
>chr2:16578878-16579236
>chr2:16579284-16594762
>chr2:16594890-16599666
>chr2:16599986-16600022
>chr2:16600244-16604805
>chr2:16604813-16604907
>chr2:16605104-16605172
>chr2:16605358-16607060
>chr2:16607223-16607238
>chr2:16607716-16612059
>chr2:16612159-16620096
>chr2:16620196-16623933
>chr2:16624063-16625501
>chr2:16625601-16625955
>chr2:16626004-16626212
>chr2:16626265-16634321
>chr2:16634402-16634562
>chr2:16634680-16641650
>chr2:16644255-16648125
>chr2:16648163-16648372
>chr2:16651407-16652059
>chr2:16657687-16657723
>chr2:16658667-16659223
>chr2:16668813-16669178
>chr2:16669846-16670210
>chr2:16673008-16673384
>chr2:16676304-16676353
>chr2:16676613-16676726
>chr2:16677843-16678136
>chr2:16678308-16678415
>chr2:16678671-16678686
>chr2:16678712-16680632
>chr2:16681273-16681288
>chr2:16681658-16681673
>chr2:16681773-16691357
>chr2:16691546-16691580
>chr2:16694102-16694188
>chr2:16694309-16694343
>chr2:16694694-16694792
>chr2:16696460-16697000
>chr2:16701889-16710750
>chr2:16710850-16715411
>chr2:16716112-16737782
>chr2:16737843-16737858
>chr2:16738019-16746811
>chr2:16746926-16746942
>chr2:16747905-16750789
>chr2:16750873-16756376
>chr2:16756593-16758324
>chr2:16759324-16760091
>chr2:16760162-16760276
>chr2:16760492-16761238
>chr2:16761338-16766057
>chr2:16766350-16767546
>chr2:16767804-16779998
>chr2:16780281-16786579
>chr2:16786679-16786694
>chr2:16787684-16799734
>chr2:16801898-16802548
>chr2:16802645-16803658
>chr2:16803764-16804522
>chr2:16804760-16814130
>chr2:16814152-16842833
>chr2:16842957-16843039
>chr2:16843259-16843386
>chr2:16843778-16843846
>chr2:16844320-16844352
>chr2:16844721-16844839
>chr2:16845174-16845337
>chr2:16845434-16845512
>chr2:16846771-16846805
>chr2:16857800-16857894
>chr2:16857967-16858101
>chr2:16858193-16858328
>chr2:16858734-16858897
>chr2:16858933-16859119
>chr2:16863419-16863612
>chr2:16863704-16863755
>chr2:16866124-16866174
>chr2:16866580-16867059
>chr2:16867157-16867237
>chr2:16867307-16867356
>chr2:16867601-16867814
>chr2:16868029-16874937
>chr2:16875344-16889399
>chr2:16890134-16890167
>chr2:16890308-16890394
>chr2:16891090-16891144
>chr2:16891361-16891544
>chr2:16891644-16895393
>chr2:16895430-16903458
>chr2:16904422-16906109
>chr2:16906149-16906435
>chr2:16906481-16906986
>chr2:16907023-16910528
>chr2:16911217-16911298
>chr2:16911471-16911543
>chr2:16911588-16931374
>chr2:16931424-16932776
>chr2:16933187-16936064
>chr2:16936124-16936271
>chr2:16938684-16938989
>chr2:16939589-16940712
>chr2:16941687-16951053
>chr2:16951723-16952229
>chr2:16952672-16952863
>chr2:16952984-16953100
>chr2:16954129-16960035
>chr2:16960204-16960272
>chr2:16961179-16961227
>chr2:16961343-16961590
>chr2:16961703-16961812
>chr2:16961900-16962145
>chr2:16962589-16962772
>chr2:16963043-16963228
>chr2:16963354-16963464
>chr2:16963600-16963870
>chr2:16964009-16964242
>chr2:16964300-16964334
>chr2:16964634-16965026
>chr2:16965082-16965459
>chr2:16965734-16965990
>chr2:16966207-16966417
>chr2:16966456-16966567
>chr2:16966601-16966761
>chr2:16966944-16967061
>chr2:16967416-16984754
>chr2:16984854-16985302
>chr2:16985469-16994645
>chr2:16994808-17003519
>chr2:17003715-17012459
>chr2:17012559-17013876
>chr2:17014072-17016533
>chr2:17016595-17018252
>chr2:17018496-17020465
>chr2:17020565-17022240
>chr2:17022340-17029488
>chr2:17029606-17032921
>chr2:17032986-17034060
>chr2:17034224-17034334
>chr2:17035610-17036407
>chr2:17036531-17036547
>chr2:17037555-17044294
>chr2:17044458-17046243
>chr2:17046290-17046343
>chr2:17046474-17047024
>chr2:17047558-17047621
>chr2:17047739-17047977
>chr2:17048028-17049145
>chr2:17049245-17050851
>chr2:17050890-17052184
>chr2:17052269-17058731
>chr2:17058847-17060407
>chr2:17060540-17060933
>chr2:17061033-17062580
>chr2:17062680-17064052
>chr2:17064846-17065059
>chr2:17065159-17066163
>chr2:17066263-17066721
>chr2:17073104-17073137
>chr2:17073522-17073556
>chr2:17074138-17074274
>chr2:17075471-17077645
>chr2:17077821-17080681
>chr2:17080819-17081800
>chr2:17082050-17084334
>chr2:17088745-17088793
>chr2:17089408-17089489
>chr2:17089627-17089717
>chr2:17094942-17108438
>chr2:17108538-17108556
>chr2:17109508-17112228
>chr2:17112334-17113352
>chr2:17115727-17115916
>chr2:17117002-17118557
>chr2:17118792-17118923
>chr2:17118954-17119944
>chr2:17120227-17121283
>chr2:17121458-17121604
>chr2:17121640-17124027
>chr2:17124336-17125401
>chr2:17125571-17126002
>chr2:17126101-17141507
>chr2:17141659-17159387
>chr2:17160144-17160182
>chr2:17160301-17163276
>chr2:17164197-17164453
>chr2:17164779-17190616
>chr2:17190979-17191640
>chr2:17191693-17192870
>chr2:17192900-17193355
>chr2:17193479-17193715
>chr2:17193786-17199034
>chr2:17199186-17199202
>chr2:17199268-17199295
>chr2:17199351-17201337
>chr2:17201384-17202798
>chr2:17203429-17203471
>chr2:17203516-17206847
>chr2:17207021-17207130
>chr2:17207199-17207466
>chr2:17207705-17208075
>chr2:17208227-17208434
>chr2:17208711-17209335
>chr2:17209454-17209657
>chr2:17209784-17213461
>chr2:17214588-17214649
>chr2:17214815-17214858
>chr2:17218026-17218322
>chr2:17218379-17218847
>chr2:17219532-17219568
>chr2:17219674-17220354
>chr2:17221593-17221792
>chr2:17222985-17223016
>chr2:17224395-17239071
>chr2:17240365-17240408
>chr2:17240458-17241266
>chr2:17241410-17241677
>chr2:17241707-17243879
>chr2:17247698-17247783
>chr2:17249679-17249721
>chr2:17253358-17253394
>chr2:17258538-17258605
>chr2:17260100-17260164
>chr2:17260333-17260390
>chr2:17261362-17261399
>chr2:17261941-17262276
>chr2:17262604-17262802
>chr2:17266012-17266045
>chr2:17267240-17267326
>chr2:17274333-17274569
>chr2:17288346-17288426
>chr2:17288573-17288781
>chr2:17290502-17292291
>chr2:17293232-17294784
>chr2:17296296-17296516
>chr2:17298346-17298647
>chr2:17300132-17300186
>chr2:17300334-17300489
>chr2:17300780-17300864
>chr2:17301143-17302124
>chr2:17302291-17302758
>chr2:17304853-17305242
>chr2:17305355-17305461
>chr2:17306169-17314063
>chr2:17314187-17320579
>chr2:17320699-17327116
>chr2:17327135-17334804
>chr2:17334904-17351942
>chr2:17351962-17352390
>chr2:17352471-17352567
>chr2:17353285-17362834
>chr2:17363834-17363855
>chr2:17367276-17392477
>chr2:17392618-17392831
>chr2:17393794-17394007
>chr2:17397043-17397293
>chr2:17399528-17399568
>chr2:17399804-17399852
>chr2:17400456-17400505
>chr2:17400542-17400581
>chr2:17400663-17400752
>chr2:17401484-17401526
>chr2:17401570-17401701
>chr2:17403034-17403513
>chr2:17403546-17403631
>chr2:17403682-17403851
>chr2:17403982-17405285
>chr2:17405331-17405534
>chr2:17405571-17408942
>chr2:17409406-17409524
>chr2:17409568-17409688
>chr2:17410234-17414372
>chr2:17414444-17414865
>chr2:17415298-17418134
>chr2:17418169-17420229
>chr2:17421905-17422630
>chr2:17422672-17422780
>chr2:17422862-17423563
>chr2:17423647-17423739
>chr2:17424034-17424158
>chr2:17424214-17424893
>chr2:17425010-17425320
>chr2:17425516-17425630
>chr2:17426796-17426867
>chr2:17430605-17437740
>chr2:17440510-17441586
>chr2:17441712-17441783
>chr2:17442108-17442220
>chr2:17442345-17445208
>chr2:17445258-17445330
>chr2:17445409-17452012
>chr2:17452062-17452134
>chr2:17452213-17452496
>chr2:17452937-17453003
>chr2:17453112-17453178
>chr2:17453267-17453942
>chr2:17454007-17454079
>chr2:17454127-17454177
>chr2:17455004-17455238
>chr2:17455493-17455741
>chr2:17455847-17456020
>chr2:17456129-17456169
>chr2:17456422-17456552
>chr2:17456597-17456646
>chr2:17456872-17457008
>chr2:17457705-17457739
>chr2:17458630-17458790
>chr2:17460186-17460356
>chr2:17460756-17460850
>chr2:17460946-17460988
>chr2:17461233-17461290
>chr2:17461863-17468876
>chr2:17468976-17468991
>chr2:17469245-17469464
>chr2:17469545-17469695
>chr2:17469938-17469978
>chr2:17470034-17470647
>chr2:17470789-17489290
>chr2:17489733-17489854
>chr2:17494499-17494921
>chr2:17499908-17499977
>chr2:17500990-17502190
>chr2:17504325-17505529
>chr2:17505570-17514646
>chr2:17514746-17514767
>chr2:17514839-17515531
>chr2:17515545-17515562
>chr2:17515684-17517836
>chr2:17517961-17519107
>chr2:17519136-17519823
>chr2:17519849-17533963
>chr2:17534063-17535968
>chr2:17536470-17537827
>chr2:17538075-17538282
>chr2:17540519-17540564
>chr2:17543039-17543121
>chr2:17544255-17544439
>chr2:17544973-17551066
>chr2:17551439-17551665
>chr2:17553828-17553984
>chr2:17555135-17555169
>chr2:17559302-17559474
>chr2:17560240-17560318
>chr2:17560370-17560495
>chr2:17560672-17560760
>chr2:17562433-17562569
>chr2:17567830-17567869
>chr2:17568247-17568291
>chr2:17568752-17569248
>chr2:17573332-17573469
>chr2:17574638-17574733
>chr2:17575647-17575784
>chr2:17577743-17596249
>chr2:17596455-17597837
>chr2:17597884-17606997
>chr2:17607056-17607372
>chr2:17607408-17616222
>chr2:17616337-17641750
>chr2:17641850-17647641
>chr2:17647808-17651678
>chr2:17651809-17674482
>chr2:17674618-17674633
>chr2:17674733-17690775
>chr2:17690792-17690924
>chr2:17691604-17691664
>chr2:17692097-17692138
>chr2:17692302-17694055
>chr2:17694115-17694421
>chr2:17694579-17694686
>chr2:17695337-17695423
>chr2:17695589-17696204
>chr2:17696364-17696429
>chr2:17696675-17696839
>chr2:17697073-17697251
>chr2:17697428-17697484
>chr2:17698445-17698505
>chr2:17699022-17699215
>chr2:17699251-17699319
>chr2:17699926-17700017
>chr2:17700201-17700351
>chr2:17700610-17700756
>chr2:17700820-17701051
>chr2:17701172-17701656
>chr2:17701700-17702364
>chr2:17702416-17702745
>chr2:17702771-17703431
>chr2:17703470-17703602
>chr2:17704282-17704342
>chr2:17704755-17705058
>chr2:17705114-17709994
>chr2:17710111-17710993
>chr2:17711727-17711777
>chr2:17713037-17713078
>chr2:17713238-17713384
>chr2:17714125-17714200
>chr2:17721275-17721490
>chr2:17723502-17723557
>chr2:17727661-17727778
>chr2:17727805-17727918
>chr2:17728018-17728120
>chr2:17729792-17729833
>chr2:17731734-17731796
>chr2:17731858-17733679
>chr2:17733955-17734004
>chr2:17736695-17736741
>chr2:17737131-17737164
>chr2:17737772-17737818
>chr2:17738521-17738604
>chr2:17739721-17756120
>chr2:17757075-17757143
>chr2:17757653-17757690
>chr2:17758108-17758139
>chr2:17758312-17758706
>chr2:17758785-17758879
>chr2:17758963-17759166
>chr2:17759318-17759353
>chr2:17759545-17759692
>chr2:17759727-17759790
>chr2:17759829-17761117
>chr2:17761164-17761581
>chr2:17761656-17774808
>chr2:17774849-17776805
>chr2:17779606-17779690
>chr2:17779808-17780001
>chr2:17780099-17780130
>chr2:17780246-17780385
>chr2:17780947-17781038
>chr2:17781340-17781537
>chr2:17781791-17782037
>chr2:17782553-17782762
>chr2:17782824-17783367
>chr2:17783396-17785828
>chr2:17785885-17796152
>chr2:17796211-17797371
>chr2:17797515-17798089
>chr2:17798121-17806296
>chr2:17806551-17806631
>chr2:17806816-17808035
>chr2:17808299-17808359
>chr2:17809312-17809891
>chr2:17810062-17812791
>chr2:17812848-17812958
>chr2:17813012-17814260
>chr2:17814374-17814654
>chr2:17814700-17815458
>chr2:17818217-17818561
>chr2:17818685-17818769
>chr2:17818811-17819169
>chr2:17819295-17819331
>chr2:17819373-17819471
>chr2:17819631-17819703
>chr2:17819825-17819890
>chr2:17820015-17820114
>chr2:17820177-17820205
>chr2:17820336-17820559
>chr2:17820693-17820747
>chr2:17820831-17820905
>chr2:17821143-17821252
>chr2:17821509-17821553
>chr2:17821704-17821747
>chr2:17822059-17822097
>chr2:17823290-17823321
>chr2:17828664-17829014
>chr2:17829149-17832236
>chr2:17832283-17832326
>chr2:17832401-17832416
>chr2:17832534-17835399
>chr2:17835489-17835541
>chr2:17835710-17838861
>chr2:17838904-17839012
>chr2:17839120-17839349
>chr2:17839454-17839544
>chr2:17840698-17843251
>chr2:17843415-17843575
>chr2:17846589-17852265
>chr2:17853532-17853742
>chr2:17858633-17858909
>chr2:17859269-17859393
>chr2:17859578-17859651
>chr2:17859867-17859963
>chr2:17862508-17862643
>chr2:17865824-17873107
>chr2:17873382-17874733
>chr2:17878974-17879156
>chr2:17883453-17883703
>chr2:17884799-17910743
>chr2:17911227-17918414
>chr2:17918453-17918468
>chr2:17918568-17928218
>chr2:17928283-17931283
>chr2:17931454-17938136
>chr2:17938358-17938391
>chr2:17938482-17939115
>chr2:17939292-17953924
>chr2:17954213-17954374
>chr2:17955175-17955393
>chr2:17956597-17956632
>chr2:17957190-17957590
>chr2:17958060-17958397
>chr2:17960356-17960467
>chr2:17960640-17961389
>chr2:17961447-17961563
>chr2:17961617-17961807
>chr2:17966254-17967563
>chr2:17973186-17975680
>chr2:17975728-17977628
>chr2:17977671-17977843
>chr2:17977943-17978023
>chr2:17981781-17981837
>chr2:17981889-17988741
>chr2:17990111-17992413
>chr2:17992674-18004812
>chr2:18005935-18005985
>chr2:18006097-18006224
>chr2:18006303-18028134
>chr2:18028156-18032955
>chr2:18033689-18034864
>chr2:18036897-18036940
>chr2:18038411-18038452
>chr2:18038841-18038946
>chr2:18039410-18044459
>chr2:18044559-18049850
>chr2:18049919-18049998
>chr2:18050464-18050570
>chr2:18050863-18052221
>chr2:18052383-18052486
>chr2:18052948-18052980
>chr2:18053149-18053207
>chr2:18053295-18053327
>chr2:18053366-18053456
>chr2:18053494-18053582
>chr2:18053624-18054425
>chr2:18056870-18057028
>chr2:18059101-18059188
>chr2:18060521-18069919
>chr2:18070184-18072916
>chr2:18072982-18075528
>chr2:18075623-18076108
>chr2:18076185-18076781
>chr2:18076835-18089731
>chr2:18089852-18099112
>chr2:18099597-18099664
>chr2:18100080-18100157
>chr2:18104473-18105004
>chr2:18105782-18105842
>chr2:18106310-18130022
>chr2:18130045-18147069
>chr2:18147270-18147316
>chr2:18147380-18147451
>chr2:18147525-18147553
>chr2:18147695-18147732
>chr2:18147976-18149188
>chr2:18149212-18152671
>chr2:18152838-18153985
>chr2:18154107-18166266
>chr2:18166613-18166669
>chr2:18167251-18167294
>chr2:18169644-18169923
>chr2:18174424-18174457
>chr2:18176624-18176679
>chr2:18177162-18178876
>chr2:18179293-18180093
>chr2:18180638-18180676
>chr2:18181577-18181630
>chr2:18182652-18182742
>chr2:18182807-18182837
>chr2:18182961-18182985
>chr2:18183085-18183102
>chr2:18183146-18183874
>chr2:18184020-18185524
>chr2:18185573-18192142
>chr2:18192955-18193172
>chr2:18193319-18193407
>chr2:18195258-18195713
>chr2:18196204-18196742
>chr2:18197774-18198074
>chr2:18198231-18198290
>chr2:18198461-18198645
>chr2:18198704-18198791
>chr2:18201629-18201716
>chr2:18211492-18215502
>chr2:18215591-18219892
>chr2:18220026-18228136
>chr2:18228272-18230979
>chr2:18236785-18244194
>chr2:18244219-18244234
>chr2:18244358-18245393
>chr2:18245917-18246107
>chr2:18246197-18246371
>chr2:18247323-18269650
>chr2:18269750-18273866
>chr2:18273975-18274389
>chr2:18275398-18275518
>chr2:18275582-18276381
>chr2:18276558-18277067
>chr2:18277968-18278001
>chr2:18278779-18278823
>chr2:18278938-18279159
>chr2:18279614-18279804
>chr2:18280078-18280279
>chr2:18280355-18280466
>chr2:18280555-18280654
>chr2:18282000-18282032
>chr2:18282160-18282233
>chr2:18283615-18283726
>chr2:18284466-18284521
>chr2:18284973-18285260
>chr2:18287794-18287999
>chr2:18288175-18297706
>chr2:18297827-18297915
>chr2:18298247-18298412
>chr2:18302805-18302867
>chr2:18303653-18304380
>chr2:18304451-18306730
>chr2:18308111-18308400
>chr2:18309135-18309303
>chr2:18312360-18312516
>chr2:18315757-18316091
>chr2:18316565-18316652
>chr2:18316843-18317316
>chr2:18317421-18319150
>chr2:18319599-18319635
>chr2:18319741-18319823
>chr2:18320284-18320395
>chr2:18320622-18322497
>chr2:18322643-18335320
>chr2:18335607-18335644
>chr2:18335756-18335975
>chr2:18336583-18336717
>chr2:18336789-18336832
>chr2:18336944-18336980
>chr2:18337846-18338611
>chr2:18338746-18342385
>chr2:18342508-18343705
>chr2:18343883-18349432
>chr2:18349663-18350323
>chr2:18350412-18350846
>chr2:18350901-18359778
>chr2:18359837-18359996
>chr2:18360044-18362955
>chr2:18363004-18363258
>chr2:18363383-18363424
>chr2:18363459-18369593
>chr2:18369721-18376873
>chr2:18376988-18377063
>chr2:18377104-18380828
>chr2:18380886-18380940
>chr2:18380974-18381048
>chr2:18381111-18381635
>chr2:18381753-18393131
>chr2:18393231-18402423
>chr2:18402475-18402508
>chr2:18402726-18402971
>chr2:18403014-18405421
>chr2:18405549-18406529
>chr2:18406593-18406938
>chr2:18407058-18408432
>chr2:18408480-18408924
>chr2:18408962-18409134
>chr2:18409267-18410137
>chr2:18420618-18420753
>chr2:18425067-18425220
>chr2:18425599-18434051
>chr2:18434503-18442178
>chr2:18442310-18448677
>chr2:18448729-18448747
>chr2:18448847-18451977
>chr2:18452077-18455399
>chr2:18455499-18463174
>chr2:18463519-18466871
>chr2:18467064-18467085
>chr2:18467336-18475447
>chr2:18475567-18475587
>chr2:18475714-18478391
>chr2:18479155-18479224
>chr2:18479483-18479913
>chr2:18480233-18480268
>chr2:18480630-18480814
>chr2:18480910-18481133
>chr2:18481604-18481846
>chr2:18481898-18482107
>chr2:18482387-18482474
>chr2:18482714-18482993
>chr2:18484866-18484981
>chr2:18485977-18486179
>chr2:18490498-18490911
>chr2:18491424-18491467
>chr2:18496621-18497309
>chr2:18499116-18499290
>chr2:18500290-18500352
>chr2:18500752-18500817
>chr2:18500876-18500917
>chr2:18501456-18501918
>chr2:18502039-18502247
>chr2:18502458-18502559
>chr2:18502603-18502892
>chr2:18502976-18503144
>chr2:18503426-18503479
>chr2:18503630-18503820
>chr2:18504233-18504366
>chr2:18504599-18504713
>chr2:18504948-18505123
>chr2:18505202-18514228
>chr2:18514506-18515000
>chr2:18515152-18515311
>chr2:18515456-18515776
>chr2:18516359-18517630
>chr2:18517733-18517774
>chr2:18518017-18518889
>chr2:18518955-18518993
>chr2:18519066-18520652
>chr2:18521166-18522071
>chr2:18522131-18523144
>chr2:18523180-18524651
>chr2:18525518-18525562
>chr2:18525671-18525742
>chr2:18525787-18525818
>chr2:18529675-18529782
>chr2:18530175-18534033
>chr2:18534244-18535661
>chr2:18536209-18538873
>chr2:18539065-18541039
>chr2:18541107-18541128
>chr2:18541228-18541251
>chr2:18541307-18542282
>chr2:18542984-18547950
>chr2:18548075-18553424
>chr2:18553481-18561747
>chr2:18562201-18572983
>chr2:18573452-18573512
>chr2:18573556-18573964
>chr2:18574038-18574249
>chr2:18574295-18574332
>chr2:18574847-18576146
>chr2:18576434-18576571
>chr2:18576623-18577313
>chr2:18577363-18577724
>chr2:18578143-18582839
>chr2:18582939-18585890
>chr2:18585990-18589562
>chr2:18589687-18592618
>chr2:18592718-18594362
>chr2:18594719-18594768
>chr2:18595135-18595330
>chr2:18595785-18595853
>chr2:18596256-18596322
>chr2:18596393-18596434
>chr2:18596764-18596830
>chr2:18596903-18597386
>chr2:18597540-18597658
>chr2:18598573-18599259
>chr2:18599482-18599563
>chr2:18600676-18610528
>chr2:18610641-18610675
>chr2:18610788-18610901
>chr2:18611967-18612087
>chr2:18612254-18612332
>chr2:18612442-18616107
>chr2:18616237-18616327
>chr2:18616503-18616552
>chr2:18619626-18619885
>chr2:18620218-18620469
>chr2:18623050-18623152
>chr2:18627484-18627603
>chr2:18629200-18629357
>chr2:18629517-18629887
>chr2:18630015-18630052
>chr2:18630126-18632084
>chr2:18632158-18632949
>chr2:18633031-18633368
>chr2:18633408-18643646
>chr2:18643782-18647293
>chr2:18647539-18652313
>chr2:18652592-18653341
>chr2:18653388-18653456
>chr2:18653605-18653798
>chr2:18654567-18658981
>chr2:18659010-18668075
>chr2:18668248-18668441
>chr2:18668868-18669061
>chr2:18670455-18674588
>chr2:18674650-18683446
>chr2:18684023-18684526
>chr2:18684667-18685359
>chr2:18685396-18688208
>chr2:18688537-18690637
>chr2:18690653-18692805
>chr2:18692847-18695059
>chr2:18696462-18696493
>chr2:18702477-18702568
>chr2:18702666-18705012
>chr2:18705212-18710090
>chr2:18710284-18711772
>chr2:18711898-18713754
>chr2:18713953-18715173
>chr2:18715415-18718242
>chr2:18718433-18720577
>chr2:18720797-18720872
>chr2:18720960-18730268
>chr2:18730420-18730452
>chr2:18731931-18731972
>chr2:18732671-18733997
>chr2:18735077-18735408
>chr2:18737457-18737591
>chr2:18741513-18741570
>chr2:18741729-18741874
>chr2:18742144-18742465
>chr2:18743646-18743750
>chr2:18746473-18746511
>chr2:18747866-18748132
>chr2:18748259-18748863
>chr2:18748932-18749194
>chr2:18749268-18749831
>chr2:18749923-18750189
>chr2:18750323-18750607
>chr2:18750723-18751179
>chr2:18751530-18751784
>chr2:18752414-18752482
>chr2:18760094-18760189
>chr2:18760289-18767261
>chr2:18768529-18768563
>chr2:18768578-18769326
>chr2:18770715-18771050
>chr2:18771623-18771671
>chr2:18772585-18772754
>chr2:18772844-18774948
>chr2:18777767-18777967
>chr2:18778048-18778178
>chr2:18778237-18778391
>chr2:18778472-18778514
>chr2:18778745-18778910
>chr2:18779099-18779267
>chr2:18780377-18780648
>chr2:18780939-18781046
>chr2:18781114-18782127
>chr2:18782922-18783083
>chr2:18783599-18783658
>chr2:18783870-18784154
>chr2:18784230-18784360
>chr2:18784403-18784752
>chr2:18784865-18785510
>chr2:18785741-18785835
>chr2:18785928-18785983
>chr2:18786095-18786204
>chr2:18786447-18795368
>chr2:18795649-18796455
>chr2:18796576-18800365
>chr2:18800492-18802081
>chr2:18802263-18803048
>chr2:18803207-18810101
>chr2:18810266-18825283
>chr2:18825837-18826355
>chr2:18826612-18826726
>chr2:18826798-18826922
>chr2:18828479-18828602
>chr2:18832930-18833213
>chr2:18833702-18833747
>chr2:18839291-18839734
>chr2:18839880-18840042
>chr2:18840215-18840573
>chr2:18840800-18840891
>chr2:18840962-18840996
>chr2:18842182-18842289
>chr2:18842417-18842738
>chr2:18845650-18846476
>chr2:18846576-18849396
>chr2:18849528-18857940
>chr2:18858016-18858031
>chr2:18858315-18860390
>chr2:18860573-18862420
>chr2:18862479-18862655
>chr2:18863384-18863624
>chr2:18864469-18864507
>chr2:18864567-18864643
>chr2:18867846-18868039
>chr2:18868096-18868133
>chr2:18868295-18868333
>chr2:18869075-18869218
>chr2:18870212-18870254
>chr2:18875531-18875719
>chr2:18876575-18876643
>chr2:18877622-18878107
>chr2:18878412-18879825
>chr2:18879972-18880952
>chr2:18881052-18881090
>chr2:18881172-18887472
>chr2:18887594-18896501
>chr2:18896636-18897463
>chr2:18897691-18904309
>chr2:18904438-18904453
>chr2:18904463-18909395
>chr2:18909598-18913125
>chr2:18913309-18914181
>chr2:18914375-18928215
>chr2:18928947-18929396
>chr2:18929545-18929574
>chr2:18929644-18929693
>chr2:18929756-18929953
>chr2:18935701-18935849
>chr2:18938348-18939926
>chr2:18939992-18940031
>chr2:18940809-18940886
>chr2:18943900-18943967
>chr2:18944332-18944405
>chr2:18944505-18944835
>chr2:18946944-18947093
>chr2:18947356-18948596
>chr2:18948696-18968771
>chr2:18969082-18969198
>chr2:18970725-18970767
>chr2:18971322-18971937
>chr2:18973552-18973699
>chr2:18973729-18974262
>chr2:18976745-18976995
>chr2:18977040-18977695
>chr2:18977748-18977860
>chr2:18979202-18979564
>chr2:18984574-18984673
>chr2:18985659-18986021
>chr2:18986082-18986295
>chr2:18986716-18986865
>chr2:18987432-18987532
>chr2:18988796-18988912
>chr2:18989898-18989973
>chr2:18990023-18990058
>chr2:18991653-18991795
>chr2:18991986-18992085
>chr2:18992216-18992404
>chr2:18992531-18992564
>chr2:18992699-18992877
>chr2:18992978-18995324
>chr2:18995795-18995872
>chr2:18995950-18996061
>chr2:18996286-18996675
>chr2:18996761-18996857
>chr2:18997228-18997277
>chr2:18997300-19003876
>chr2:19004309-19004559
>chr2:19004719-19004810
>chr2:19004873-19005400
>chr2:19005687-19006000
>chr2:19007528-19007660
>chr2:19008008-19008073
>chr2:19008274-19008344
>chr2:19009714-19009792
>chr2:19012477-19013103
>chr2:19013546-19040762
>chr2:19044220-19044353
>chr2:19044397-19044439
>chr2:19046604-19046708
>chr2:19048104-19053136
>chr2:19053176-19061356
>chr2:19061388-19066656
>chr2:19066848-19077627
>chr2:19077643-19079730
>chr2:19081466-19082596
>chr2:19082779-19084034
>chr2:19084369-19084689
>chr2:19087593-19088337
>chr2:19089861-19089900
>chr2:19090043-19090361
>chr2:19091049-19091415
>chr2:19091562-19092106
>chr2:19092152-19101254
>chr2:19101357-19119981
>chr2:19120081-19130353
>chr2:19133358-19133459
>chr2:19133613-19133647
>chr2:19133902-19133976
>chr2:19134040-19134069
>chr2:19138789-19138830
>chr2:19139346-19150246
>chr2:19150855-19151048
>chr2:19151157-19183446
>chr2:19183501-19185595
>chr2:19185668-19186571
>chr2:19186595-19189594
>chr2:19189626-19189944
>chr2:19189974-19190413
>chr2:19190460-19191517
>chr2:19191565-19192687
>chr2:19192730-19200430
>chr2:19200505-19201909
>chr2:19202012-19202204
>chr2:19202501-19202738
>chr2:19202824-19203146
>chr2:19203239-19209162
>chr2:19209220-19210169
>chr2:19210302-19217372
>chr2:19217440-19217471
>chr2:19218963-19222742
>chr2:19223010-19223760
>chr2:19223901-19225276
>chr2:19225496-19226079
>chr2:19226131-19231611
>chr2:19231648-19233346
>chr2:19233404-19233586
>chr2:19233723-19236207
>chr2:19236282-19236951
>chr2:19236988-19237140
>chr2:19237678-19237716
>chr2:19238784-19238895
>chr2:19239420-19239456
>chr2:19239943-19240067
>chr2:19240731-19240764
>chr2:19241372-19242322
>chr2:19253318-19253381
>chr2:19253653-19253757
>chr2:19254033-19254167
>chr2:19254358-19254463
>chr2:19254532-19254625
>chr2:19254742-19254810
>chr2:19254890-19254926
>chr2:19254984-19255047
>chr2:19255127-19255218
>chr2:19255659-19264884
>chr2:19264971-19267389
>chr2:19267556-19267773
>chr2:19269755-19269831
>chr2:19270062-19270148
>chr2:19272164-19272232
>chr2:19272248-19272533
>chr2:19272599-19272644
>chr2:19273543-19273599
>chr2:19273805-19273894
>chr2:19274134-19274299
>chr2:19274345-19274606
>chr2:19274703-19274720
>chr2:19274820-19281815
>chr2:19282030-19283845
>chr2:19283889-19287680
>chr2:19287780-19287796
>chr2:19287923-19288049
>chr2:19288114-19288154
>chr2:19288198-19294621
>chr2:19294701-19294789
>chr2:19294836-19296211
>chr2:19296348-19312183
>chr2:19312217-19315648
>chr2:19315873-19316076
>chr2:19316426-19316481
>chr2:19316880-19317007
>chr2:19317931-19319233
>chr2:19319518-19319550
>chr2:19320739-19324754
>chr2:19324903-19325196
>chr2:19325248-19325400
>chr2:19325549-19325590
>chr2:19325656-19325731
>chr2:19327126-19327278
>chr2:19328799-19329111
>chr2:19332881-19332981
>chr2:19334215-19334258
>chr2:19334366-19334599
>chr2:19334954-19335074
>chr2:19336025-19336240
>chr2:19337950-19338797
>chr2:19338925-19338954
>chr2:19339114-19339178
>chr2:19339346-19339361
>chr2:19339472-19339541
>chr2:19339592-19340262
>chr2:19340384-19340761
>chr2:19340795-19341917
>chr2:19341979-19342771
>chr2:19342870-19343236
>chr2:19343305-19343391
>chr2:19343427-19343724
>chr2:19343996-19344117
>chr2:19344217-19344232
>chr2:19344249-19344278
>chr2:19344314-19345209
>chr2:19345670-19352044
>chr2:19352160-19352485
>chr2:19352834-19353122
>chr2:19353205-19361299
>chr2:19361399-19362880
>chr2:19363151-19364895
>chr2:19365059-19365414
>chr2:19365485-19365862
>chr2:19367141-19368367
>chr2:19368600-19369207
>chr2:19369473-19370160
>chr2:19371817-19371952
>chr2:19373163-19373619
>chr2:19373689-19373958
>chr2:19374743-19374861
>chr2:19374934-19375326
>chr2:19375471-19375529
>chr2:19375690-19375787
>chr2:19375951-19376054
>chr2:19376423-19377483
>chr2:19377555-19377603
>chr2:19377725-19377874
>chr2:19377922-19378055
>chr2:19378619-19378824
>chr2:19378930-19379151
>chr2:19379194-19379429
>chr2:19379521-19379571
>chr2:19379795-19379824
>chr2:19380326-19380973
>chr2:19381122-19381264
>chr2:19382257-19382293
>chr2:19383142-19383190
>chr2:19383529-19383592
>chr2:19383644-19383731
>chr2:19383892-19384027
>chr2:19384048-19384159
>chr2:19384213-19384519
>chr2:19386321-19386364
>chr2:19387646-19387681
>chr2:19393085-19393449
>chr2:19393800-19393867
>chr2:19394213-19407715
>chr2:19407842-19408454
>chr2:19408554-19413239
>chr2:19413296-19415710
>chr2:19417381-19419067
>chr2:19419125-19431544
>chr2:19432434-19432536
>chr2:19435114-19435536
>chr2:19436261-19436372
>chr2:19436515-19436596
>chr2:19436682-19436750
>chr2:19436823-19436921
>chr2:19437288-19437338
>chr2:19437602-19437630
>chr2:19438464-19438619
>chr2:19441563-19442099
>chr2:19442309-19446914
>chr2:19446976-19447420
>chr2:19447505-19471610
>chr2:19471651-19480608
>chr2:19480668-19480822
>chr2:19480968-19483046
>chr2:19483146-19483161
>chr2:19483219-19484401
>chr2:19484687-19485358
>chr2:19485736-19496931
>chr2:19497556-19510458
>chr2:19510513-19510856
>chr2:19510916-19510994
>chr2:19511093-19511180
>chr2:19511276-19512704
>chr2:19513024-19513156
>chr2:19513463-19520431
>chr2:19520597-19520681
>chr2:19520780-19531395
>chr2:19531617-19563624
>chr2:19563659-19564682
>chr2:19564710-19565794
>chr2:19565879-19566226
>chr2:19566394-19567439
>chr2:19567546-19573311
>chr2:19573512-19574472
>chr2:19574572-19585223
>chr2:19585262-19585515
>chr2:19585640-19594819
>chr2:19594858-19596729
>chr2:19596804-19597543
>chr2:19597572-19598286
>chr2:19602008-19602134
>chr2:19602189-19602441
>chr2:19602514-19602662
>chr2:19602709-19602857
>chr2:19603911-19604047
>chr2:19604457-19604675
>chr2:19604754-19604964
>chr2:19605081-19605250
>chr2:19605323-19605436
>chr2:19605551-19605613
>chr2:19605671-19605787
>chr2:19606001-19606281
>chr2:19606322-19606508
>chr2:19606586-19606758
>chr2:19607308-19607375
>chr2:19607431-19607490
>chr2:19607531-19607715
>chr2:19607887-19607926
>chr2:19608203-19608236
>chr2:19608270-19608321
>chr2:19609621-19609650
>chr2:19609916-19609954
>chr2:19610518-19610568
>chr2:19610917-19611055
>chr2:19617369-19617456
>chr2:19617503-19617807
>chr2:19618197-19618600
>chr2:19622288-19622550
>chr2:19622991-19623105
>chr2:19625572-19625755
>chr2:19629683-19629733
>chr2:19630636-19630829
>chr2:19630908-19636396
>chr2:19636475-19636771
>chr2:19638369-19638571
>chr2:19638843-19643293
>chr2:19643338-19643387
>chr2:19644361-19644594
>chr2:19645697-19645775
>chr2:19645813-19646126
>chr2:19646201-19646991
>chr2:19647025-19647537
>chr2:19647693-19647774
>chr2:19648183-19648322
>chr2:19648361-19648461
>chr2:19648708-19648811
>chr2:19650588-19651660
>chr2:19651760-19651792
>chr2:19652127-19652412
>chr2:19652585-19653758
>chr2:19653888-19656245
>chr2:19657986-19658198
>chr2:19658370-19658446
>chr2:19658503-19658652
>chr2:19659887-19660492
>chr2:19664935-19664991
>chr2:19665097-19665129
>chr2:19665192-19665230
>chr2:19666139-19666462
>chr2:19669088-19701507
>chr2:19701561-19703695
>chr2:19703735-19717794
>chr2:19717884-19717956
>chr2:19719001-19719103
>chr2:19719363-19722776
>chr2:19723128-19723180
>chr2:19724832-19725477
>chr2:19727088-19728291
>chr2:19728445-19732128
>chr2:19732151-19734018
>chr2:19734049-19734384
>chr2:19734428-19735691
>chr2:19737895-19744468
>chr2:19744821-19753810
>chr2:19754127-19754961
>chr2:19755132-19756412
>chr2:19762487-19762599
>chr2:19762777-19763028
>chr2:19763106-19763264
>chr2:19763323-19763622
>chr2:19763690-19763871
>chr2:19763914-19764006
>chr2:19764076-19764132
>chr2:19766014-19766276
>chr2:19766323-19766611
>chr2:19767504-19767549
>chr2:19768060-19768598
>chr2:19774678-19774708
>chr2:19776131-19787535
>chr2:19789144-19789213
>chr2:19789416-19789497
>chr2:19789702-19789971
>chr2:19790275-19790427
>chr2:19790683-19790821
>chr2:19790877-19791548
>chr2:19791710-19791807
>chr2:19792000-19797548
>chr2:19797585-19797650
>chr2:19797936-19806900
>chr2:19806963-19807953
>chr2:19808233-19808255
>chr2:19808357-19808456
>chr2:19808512-19808572
>chr2:19808636-19816047
>chr2:19816172-19818629
>chr2:19818767-19818843
>chr2:19822997-19823166
>chr2:19823210-19823522
>chr2:19826369-19839831
>chr2:19840319-19840512
>chr2:19841064-19842343
>chr2:19843312-19843375
>chr2:19843805-19861428
>chr2:19861455-19861527
>chr2:19861609-19861711
>chr2:19862263-19868563
>chr2:19870703-19871002
>chr2:19871360-19871722
>chr2:19872210-19872272
>chr2:19872651-19873048
>chr2:19873246-19873385
>chr2:19873559-19874621
>chr2:19875006-19875215
>chr2:19877749-19877917
>chr2:19878057-19878173
>chr2:19878718-19878837
>chr2:19878882-19879029
>chr2:19879810-19880523
>chr2:19885004-19885091
>chr2:19891581-19891707
>chr2:19892526-19894497
>chr2:19894597-19903976
>chr2:19904076-19904738
>chr2:19905378-19905411
>chr2:19908136-19908219
>chr2:19908795-19908842
>chr2:19908913-19908946
>chr2:19908996-19909032
>chr2:19911452-19911507
>chr2:19911666-19912478
>chr2:19912964-19913472
>chr2:19913842-19914009
>chr2:19914720-19914754
>chr2:19914903-19918726
>chr2:19918850-19918871
>chr2:19918971-19928073
>chr2:19928190-19934551
>chr2:19934718-19934842
>chr2:19934870-19937016
>chr2:19937040-19937615
>chr2:19937668-19938018
>chr2:19938149-19938221
>chr2:19938339-19938378
>chr2:19939261-19939294
>chr2:19939578-19941568
>chr2:19941666-19941711
>chr2:19942532-19942675
>chr2:19942737-19942778
>chr2:19943493-19943639
>chr2:19947099-19947150
>chr2:19952742-19952859
>chr2:19952932-19954408
>chr2:19954464-19979984
>chr2:19986572-19986904
>chr2:19987436-19987573
>chr2:19987690-19987802
>chr2:19989482-19989563
>chr2:19989665-19989709
>chr2:19992083-19996818
>chr2:19996858-19997071
>chr2:19999592-19999880
>chr2:20000385-20001437
>chr2:20001519-20002304
>chr2:20002332-20002591
>chr2:20002741-20002857
>chr2:20002955-20003272
>chr2:20003473-20004007
>chr2:20004267-20025527
>chr2:20025570-20025622
>chr2:20025689-20025782
>chr2:20025888-20036734
>chr2:20036893-20037593
>chr2:20037642-20038366
>chr2:20038438-20038524
>chr2:20038548-20038872
>chr2:20039012-20039376
>chr2:20039480-20039509
>chr2:20039724-20042533
>chr2:20042698-20042822
>chr2:20042933-20042962
>chr2:20043004-20043910
>chr2:20043990-20050158
>chr2:20050223-20054347
>chr2:20054469-20054825
>chr2:20059204-20059241
>chr2:20059672-20061952
>chr2:20065693-20065733
>chr2:20066077-20066797
>chr2:20068657-20068769
>chr2:20068910-20068951
>chr2:20069070-20069502
>chr2:20069808-20069886
>chr2:20070189-20070226
>chr2:20070298-20070378
>chr2:20070672-20070802
>chr2:20071148-20071176
>chr2:20071222-20071348
>chr2:20071577-20071610
>chr2:20071695-20071899
>chr2:20072381-20072609
>chr2:20073620-20073673
>chr2:20075147-20075264
>chr2:20075363-20075482
>chr2:20075828-20075907
>chr2:20076061-20076195
>chr2:20076347-20076654
>chr2:20076690-20076724
>chr2:20078774-20079187
>chr2:20082458-20082868
>chr2:20087025-20087158
>chr2:20087686-20088046
>chr2:20088399-20088432
>chr2:20088573-20088609
>chr2:20088747-20088897
>chr2:20089582-20091563
>chr2:20091677-20091717
>chr2:20091785-20091839
>chr2:20092137-20092204
>chr2:20092418-20092907
>chr2:20093081-20093124
>chr2:20093620-20093736
>chr2:20093854-20094573
>chr2:20094638-20095861
>chr2:20095926-20095958
>chr2:20096002-20096033
>chr2:20096119-20105449
>chr2:20105544-20105737
>chr2:20105862-20109162
>chr2:20109205-20111105
>chr2:20111150-20111304
>chr2:20111384-20111621
>chr2:20111693-20111775
>chr2:20112072-20112149
>chr2:20112605-20112644
>chr2:20112817-20114131
>chr2:20114175-20114511
>chr2:20114588-20114740
>chr2:20114789-20117614
>chr2:20117637-20118406
>chr2:20118471-20119413
>chr2:20119480-20120198
>chr2:20120317-20120375
>chr2:20120556-20120806
>chr2:20120971-20121013
>chr2:20121129-20121181
>chr2:20121294-20121921
>chr2:20121975-20124907
>chr2:20125035-20126914
>chr2:20126935-20127233
>chr2:20127406-20127421
>chr2:20127509-20133957
>chr2:20134121-20134439
>chr2:20134541-20147559
>chr2:20147716-20149338
>chr2:20149387-20174472
>chr2:20174572-20179143
>chr2:20179181-20179690
>chr2:20179869-20180051
>chr2:20180441-20183190
>chr2:20183250-20183298
>chr2:20183345-20183651
>chr2:20183689-20184198
>chr2:20184225-20184267
>chr2:20184377-20184447
>chr2:20184946-20185137
>chr2:20185172-20185284
>chr2:20185412-20193351
>chr2:20193396-20203098
>chr2:20203231-20204123
>chr2:20204317-20204937
>chr2:20204979-20205399
>chr2:20205529-20206106
>chr2:20206245-20207361
>chr2:20207537-20208063
>chr2:20208112-20209290
>chr2:20209316-20211997
>chr2:20212054-20217956
>chr2:20218019-20223171
>chr2:20223196-20224061
>chr2:20224119-20224504
>chr2:20224717-20225915
>chr2:20226037-20226292
>chr2:20226410-20226957
>chr2:20227276-20227315
>chr2:20227449-20227587
>chr2:20227628-20228956
>chr2:20229008-20229290
>chr2:20229401-20238903
>chr2:20239028-20239218
>chr2:20239318-20241376
>chr2:20241467-20255619
>chr2:20255651-20262084
>chr2:20262115-20264020
>chr2:20264060-20264524
>chr2:20264564-20265814
>chr2:20266205-20266292
>chr2:20266749-20266781
>chr2:20266865-20267282
>chr2:20272046-20272361
>chr2:20272798-20274480
>chr2:20274633-20275047
>chr2:20275650-20279635
>chr2:20279677-20283242
>chr2:20283345-20283501
>chr2:20283554-20283692
>chr2:20284483-20285029
>chr2:20285106-20285224
>chr2:20285366-20285762
>chr2:20285798-20286040
>chr2:20286073-20286131
>chr2:20286163-20286445
>chr2:20286510-20286874
>chr2:20286914-20288043
>chr2:20288980-20289231
>chr2:20289313-20296673
>chr2:20296779-20297847
>chr2:20297889-20298150
>chr2:20298206-20299942
>chr2:20299988-20301207
>chr2:20301242-20301567
>chr2:20301759-20301929
>chr2:20301992-20303656
>chr2:20303783-20304239
>chr2:20304395-20306910
>chr2:20306972-20320196
>chr2:20320440-20323916
>chr2:20323936-20326785
>chr2:20326926-20328686
>chr2:20328786-20337917
>chr2:20339152-20340217
>chr2:20340381-20340533
>chr2:20340623-20342033
>chr2:20342072-20342359
>chr2:20342429-20342723
>chr2:20342794-20342956
>chr2:20343038-20343422
>chr2:20343503-20345517
>chr2:20346751-20347817
>chr2:20347981-20348133
>chr2:20348223-20349633
>chr2:20349672-20351084
>chr2:20351138-20351173
>chr2:20351216-20370312
>chr2:20370351-20395364
>chr2:20395372-20395389
>chr2:20396136-20398935
>chr2:20399301-20399689
>chr2:20400106-20405421
>chr2:20405528-20410251
>chr2:20410340-20412228
>chr2:20413140-20413203
>chr2:20413439-20415179
>chr2:20416421-20416933
>chr2:20418265-20418304
>chr2:20418523-20445565
>chr2:20445916-20450035
>chr2:20450258-20450297
>chr2:20450747-20450786
>chr2:20451224-20451263
>chr2:20451580-20452130
>chr2:20453922-20453982
>chr2:20455839-20455900
>chr2:20455919-20456082
>chr2:20464349-20464558
>chr2:20464682-20474633
>chr2:20474747-20475582
>chr2:20475703-20475718
>chr2:20475885-20477447
>chr2:20477585-20482805
>chr2:20482899-20483254
>chr2:20483657-20483798
>chr2:20483910-20490364
>chr2:20490813-20496441
>chr2:20496623-20497351
>chr2:20497656-20515572
>chr2:20515672-20517687
>chr2:20517787-20522785
>chr2:20522885-20529154
>chr2:20530255-20530336
>chr2:20531551-20531586
>chr2:20531923-20532005
>chr2:20532823-20532910
>chr2:20533280-20533517
>chr2:20535249-20535539
>chr2:20538545-20538670
>chr2:20538796-20538853
>chr2:20539155-20539376
>chr2:20539447-20539507
>chr2:20540733-20540853
>chr2:20541163-20541223
>chr2:20544050-20544130
>chr2:20546104-20546246
>chr2:20546419-20546741
>chr2:20546925-20547324
>chr2:20547355-20549914
>chr2:20550649-20551853
>chr2:20551914-20551971
>chr2:20553610-20553666
>chr2:20553797-20553831
>chr2:20554025-20554171
>chr2:20554214-20554263
>chr2:20554934-20555058
>chr2:20555101-20564296
>chr2:20564415-20564496
>chr2:20564596-20567165
>chr2:20567236-20578971
>chr2:20579004-20579036
>chr2:20579826-20579895
>chr2:20580241-20582647
>chr2:20582692-20595102
>chr2:20595202-20602995
>chr2:20603058-20606473
>chr2:20606961-20607843
>chr2:20611564-20611603
>chr2:20611988-20612022
>chr2:20614656-20614815
>chr2:20615026-20615291
>chr2:20616192-20616291
>chr2:20616732-20616900
>chr2:20616969-20619964
>chr2:20620032-20620765
>chr2:20621052-20622089
>chr2:20622205-20622467
>chr2:20622522-20623025
>chr2:20623093-20625403
>chr2:20625536-20625872
>chr2:20632333-20632482
>chr2:20633046-20633150
>chr2:20633781-20636421
>chr2:20636593-20637535
>chr2:20637575-20637694
>chr2:20640544-20640739
>chr2:20641035-20641089
>chr2:20643661-20644366
>chr2:20644645-20646453
>chr2:20646816-20648651
>chr2:20648800-20652090
>chr2:20652311-20653871
>chr2:20654163-20654728
>chr2:20657622-20658346
>chr2:20658408-20658570
>chr2:20658916-20660565
>chr2:20660765-20665541
>chr2:20665715-20673089
>chr2:20673312-20673345
>chr2:20673374-20676071
>chr2:20676126-20677055
>chr2:20677192-20677868
>chr2:20679051-20681357
>chr2:20681607-20682934
>chr2:20683059-20693202
>chr2:20693436-20701909
>chr2:20702102-20710710
>chr2:20710810-20710829
>chr2:20710929-20715201
>chr2:20715343-20718314
>chr2:20718696-20719691
>chr2:20720779-20720832
>chr2:20726772-20726844
>chr2:20731142-20731556
>chr2:20735713-20735896
>chr2:20736010-20736093
>chr2:20737725-20737740
>chr2:20738511-20738795
>chr2:20740052-20740690
>chr2:20741004-20741179
>chr2:20741784-20741873
>chr2:20742067-20742121
>chr2:20742924-20743951
>chr2:20744586-20744738
>chr2:20744889-20745035
>chr2:20746929-20746960
>chr2:20748286-20748569
>chr2:20749599-20750108
>chr2:20750137-20750248
>chr2:20750352-20750511
>chr2:20750619-20750690
>chr2:20751707-20755043
>chr2:20755143-20763942
>chr2:20764000-20769182
>chr2:20769211-20776554
>chr2:20776699-20776841
>chr2:20777502-20784078
>chr2:20784233-20787562
>chr2:20788054-20790469
>chr2:20790577-20809348
>chr2:20809866-20811526
>chr2:20811613-20812892
>chr2:20812931-20813048
>chr2:20813232-20813274
>chr2:20815456-20815946
>chr2:20816008-20816274
>chr2:20816349-20816589
>chr2:20816623-20816724
>chr2:20816795-20817031
>chr2:20817236-20817408
>chr2:20817478-20818782
>chr2:20818980-20819547
>chr2:20820647-20821151
>chr2:20821364-20821437
>chr2:20821714-20821812
>chr2:20822012-20822911
>chr2:20823039-20823602
>chr2:20823676-20823887
>chr2:20823981-20824083
>chr2:20824205-20824408
>chr2:20824495-20824788
>chr2:20824870-20825437
>chr2:20825484-20825610
>chr2:20825794-20826338
>chr2:20826387-20826464
>chr2:20826607-20826673
>chr2:20826741-20826826
>chr2:20828717-20828789
>chr2:20830230-20830347
>chr2:20830405-20830563
>chr2:20830789-20850390
>chr2:20850442-20852327
>chr2:20852427-20860327
>chr2:20860388-20860498
>chr2:20860571-20861101
>chr2:20861135-20863542
>chr2:20863682-20873054
>chr2:20873096-20880265
>chr2:20880333-20884516
>chr2:20884561-20884684
>chr2:20884749-20884857
>chr2:20884917-20885528
>chr2:20885569-20886649
>chr2:20886835-20887074
>chr2:20887177-20887279
>chr2:20887348-20890097
>chr2:20890223-20898385
>chr2:20898485-20911412
>chr2:20911950-20913890
>chr2:20913921-20914299
>chr2:20914359-20914574
>chr2:20914822-20914896
>chr2:20915123-20915158
>chr2:20915478-20918040
>chr2:20918188-20927117
>chr2:20927142-20930606
>chr2:20930734-20934061
>chr2:20934227-20934328
>chr2:20934706-20935041
>chr2:20935479-20935549
>chr2:20935655-20935747
>chr2:20936320-20936379
>chr2:20936407-20936482
>chr2:20936912-20936975
>chr2:20937025-20937226
>chr2:20937282-20937446
>chr2:20937541-20937622
>chr2:20937871-20938323
>chr2:20938410-20938511
>chr2:20939563-20939870
>chr2:20939919-20940061
>chr2:20941026-20958053
>chr2:20958233-20966130
>chr2:20966348-20968062
>chr2:20968330-20978031
>chr2:20978188-20978284
>chr2:20978406-20980305
>chr2:20980376-20980467
>chr2:20980770-20981118
>chr2:20981598-20981927
>chr2:20984371-20985557
>chr2:20986210-20986249
>chr2:20988614-20988701
>chr2:20989432-21005203
>chr2:21005663-21010684
>chr2:21010894-21013396
>chr2:21013499-21013559
>chr2:21014203-21014225
>chr2:21014325-21014649
>chr2:21014956-21015175
>chr2:21018557-21020353
>chr2:21021414-21021494
>chr2:21021752-21021876
>chr2:21025962-21025996
>chr2:21029269-21029339
>chr2:21029527-21029570
>chr2:21029811-21029861
>chr2:21034749-21035136
>chr2:21036008-21036348
>chr2:21039230-21039287
>chr2:21039356-21039394
>chr2:21039734-21039918
>chr2:21040189-21040333
>chr2:21040654-21040993
>chr2:21041802-21042032
>chr2:21042212-21042471
>chr2:21046919-21076357
>chr2:21076457-21101794
>chr2:21102343-21102398
>chr2:21102645-21102702
>chr2:21102745-21103316
>chr2:21103364-21103947
>chr2:21104015-21104093
>chr2:21104946-21119184
>chr2:21120603-21126235
>chr2:21126400-21127725
>chr2:21127901-21127930
>chr2:21127974-21128483
>chr2:21128553-21128643
>chr2:21128710-21128763
>chr2:21129811-21132089
>chr2:21132216-21133378
>chr2:21133541-21134401
>chr2:21134443-21136056
>chr2:21136194-21137179
>chr2:21137506-21137596
>chr2:21137663-21137716
>chr2:21138889-21144337
>chr2:21144927-21144972
>chr2:21145901-21145953
>chr2:21146493-21146604
>chr2:21147515-21147600
>chr2:21151776-21152053
>chr2:21153371-21153444
>chr2:21153641-21153744
>chr2:21154305-21154464
>chr2:21156941-21157766
>chr2:21157866-21159448
>chr2:21159488-21160350
>chr2:21163351-21163385
>chr2:21163453-21163507
>chr2:21163590-21163953
>chr2:21163998-21164044
>chr2:21165974-21173495
>chr2:21174571-21174808
>chr2:21175534-21179849
>chr2:21180601-21181091
>chr2:21181280-21181480
>chr2:21182247-21182666
>chr2:21184801-21185062
>chr2:21185125-21185522
>chr2:21186302-21186596
>chr2:21188237-21188342
>chr2:21193197-21206515
>chr2:21206638-21206959
>chr2:21207418-21207632
>chr2:21207686-21216999
>chr2:21218628-21219179
>chr2:21219312-21221752
>chr2:21221853-21221868
>chr2:21222093-21223003
>chr2:21223169-21226788
>chr2:21227230-21227543
>chr2:21228291-21228335
>chr2:21230534-21230568
>chr2:21230870-21230904
>chr2:21232012-21232041
>chr2:21233813-21233917
>chr2:21234752-21234808
>chr2:21236989-21237879
>chr2:21237936-21237976
>chr2:21238114-21243427
>chr2:21243606-21244385
>chr2:21244772-21245748
>chr2:21245910-21261740
>chr2:21262158-21262409
>chr2:21262431-21263349
>chr2:21263849-21263873
>chr2:21264747-21264773
>chr2:21265124-21271804
>chr2:21271904-21276368
>chr2:21276492-21277895
>chr2:21278025-21288220
>chr2:21288399-21296849
>chr2:21296913-21299973
>chr2:21301438-21301485
>chr2:21301935-21302200
>chr2:21303961-21304024
>chr2:21304407-21304524
>chr2:21304739-21304957
>chr2:21305306-21305364
>chr2:21308397-21308454
>chr2:21309512-21309637
>chr2:21309822-21309856
>chr2:21310004-21310089
>chr2:21310109-21319770
>chr2:21319870-21332984
>chr2:21333084-21338163
>chr2:21338749-21338784
>chr2:21339667-21340057
>chr2:21350703-21350998
>chr2:21352427-21357322
>chr2:21357388-21358433
>chr2:21358479-21359476
>chr2:21359493-21380054
>chr2:21380246-21380444
>chr2:21380479-21380529
>chr2:21380623-21385053
>chr2:21385123-21385188
>chr2:21385296-21385313
>chr2:21385413-21385504
>chr2:21385545-21386345
>chr2:21386390-21386559
>chr2:21387332-21387405
>chr2:21391064-21391425
>chr2:21393071-21393120
>chr2:21394703-21394815
>chr2:21394856-21394972
>chr2:21395275-21398388
>chr2:21399022-21399063
>chr2:21399185-21399318
>chr2:21400223-21401371
>chr2:21402349-21402437
>chr2:21402487-21402541
>chr2:21408602-21408793
>chr2:21411524-21415138
>chr2:21416560-21416701
>chr2:21418878-21418928
>chr2:21419097-21419278
>chr2:21420358-21420576
>chr2:21420596-21420691
>chr2:21421032-21421324
>chr2:21421605-21422407
>chr2:21422456-21423461
>chr2:21423631-21423785
>chr2:21423857-21424092
>chr2:21424907-21424963
>chr2:21425114-21425676
>chr2:21425788-21425889
>chr2:21425981-21426119
>chr2:21426926-21427150
>chr2:21429243-21430847
>chr2:21431120-21431354
>chr2:21431399-21431819
>chr2:21431854-21431955
>chr2:21432004-21433926
>chr2:21434096-21435314
>chr2:21435512-21441841
>chr2:21441960-21441981
>chr2:21442150-21442314
>chr2:21442367-21443593
>chr2:21443666-21443884
>chr2:21443977-21444837
>chr2:21445033-21446827
>chr2:21447079-21448448
>chr2:21449041-21451133
>chr2:21451158-21452005
>chr2:21452267-21455021
>chr2:21455179-21455219
>chr2:21455284-21457509
>chr2:21457609-21462691
>chr2:21462791-21468524
>chr2:21468675-21471061
>chr2:21471406-21471504
>chr2:21473134-21473179
>chr2:21473307-21478451
>chr2:21478474-21478551
>chr2:21478600-21478761
>chr2:21478839-21479174
>chr2:21484332-21484854
>chr2:21485260-21488180
>chr2:21488211-21494156
>chr2:21495328-21495464
>chr2:21495577-21495629
>chr2:21496129-21496219
>chr2:21496258-21496492
>chr2:21496534-21496640
>chr2:21496892-21504047
>chr2:21504079-21506705
>chr2:21506988-21507617
>chr2:21507679-21507694
>chr2:21507794-21509665
>chr2:21509858-21509876
>chr2:21510503-21513717
>chr2:21514256-21514538
>chr2:21514640-21514991
>chr2:21515928-21516971
>chr2:21517718-21518548
>chr2:21518634-21518726
>chr2:21519343-21519426
>chr2:21519533-21520281
>chr2:21520340-21521075
>chr2:21522230-21524255
>chr2:21524590-21524696
>chr2:21524836-21525346
>chr2:21525598-21526430
>chr2:21526718-21526733
>chr2:21526843-21529438
>chr2:21529538-21529561
>chr2:21530369-21530478
>chr2:21533232-21533247
>chr2:21533347-21534946
>chr2:21535290-21535790
>chr2:21536052-21536067
>chr2:21536080-21537416
>chr2:21537515-21537530
>chr2:21537660-21538445
>chr2:21538513-21546686
>chr2:21550229-21554388
>chr2:21554559-21566013
>chr2:21566240-21579522
>chr2:21579811-21579862
>chr2:21580373-21580680
>chr2:21584057-21585440
>chr2:21588498-21588599
>chr2:21589170-21589216
>chr2:21589281-21590149
>chr2:21590190-21590364
>chr2:21593310-21594146
>chr2:21594189-21630148
>chr2:21630186-21631299
>chr2:21632951-21633085
>chr2:21633259-21633962
>chr2:21634048-21634764
>chr2:21635526-21635564
>chr2:21637962-21637998
>chr2:21639198-21642896
>chr2:21642933-21643635
>chr2:21643907-21650346
>chr2:21650729-21650765
>chr2:21650868-21650953
>chr2:21651952-21652114
>chr2:21652499-21652613
>chr2:21652752-21652871
>chr2:21653115-21653173
>chr2:21653277-21653380
>chr2:21653421-21653501
>chr2:21653595-21653676
>chr2:21653744-21653816
>chr2:21654363-21654455
>chr2:21654828-21654961
>chr2:21655008-21655448
>chr2:21655484-21657025
>chr2:21657551-21657662
>chr2:21657945-21658027
>chr2:21658113-21658187
>chr2:21659435-21659638
>chr2:21660540-21660719
>chr2:21662732-21662805
>chr2:21663208-21663266
>chr2:21665739-21666284
>chr2:21666534-21666811
>chr2:21667077-21671433
>chr2:21671953-21681794
>chr2:21681974-21682113
>chr2:21682521-21682809
>chr2:21682978-21689368
>chr2:21689471-21689643
>chr2:21689680-21689878
>chr2:21690089-21690153
>chr2:21690333-21690648
>chr2:21691433-21697035
>chr2:21697172-21697188
>chr2:21697250-21698071
>chr2:21698171-21699560
>chr2:21699687-21706367
>chr2:21707012-21707516
>chr2:21707585-21707620
>chr2:21707705-21707763
>chr2:21707826-21710158
>chr2:21710372-21710503
>chr2:21710626-21710666
>chr2:21711198-21711261
>chr2:21711732-21713981
>chr2:21714398-21716750
>chr2:21716821-21716863
>chr2:21716940-21717321
>chr2:21717392-21717609
>chr2:21718206-21718400
>chr2:21719260-21719454
>chr2:21719690-21719771
>chr2:21719900-21719983
>chr2:21720351-21720392
>chr2:21720521-21721109
>chr2:21722147-21723307
>chr2:21723475-21726090
>chr2:21726133-21736105
>chr2:21736139-21736922
>chr2:21737038-21743163
>chr2:21743298-21743529
>chr2:21744215-21744338
>chr2:21744431-21744719
>chr2:21744776-21750365
>chr2:21750863-21751071
>chr2:21751757-21751879
>chr2:21752039-21753443
>chr2:21753524-21755501
>chr2:21755706-21758829
>chr2:21758996-21759774
>chr2:21760064-21760080
>chr2:21760180-21763333
>chr2:21763389-21763661
>chr2:21763855-21765158
>chr2:21765176-21771156
>chr2:21771203-21781803
>chr2:21781850-21786873
>chr2:21786920-21793565
>chr2:21794566-21813428
>chr2:21813738-21813848
>chr2:21814096-21814861
>chr2:21815270-21815535
>chr2:21816387-21824288
>chr2:21824329-21834940
>chr2:21834973-21853296
>chr2:21853350-21854703
>chr2:21854803-21856590
>chr2:21857005-21857927
>chr2:21857972-21857990
>chr2:21858179-21860903
>chr2:21861003-21863428
>chr2:21863586-21868543
>chr2:21868716-21880850
>chr2:21883615-21883657
>chr2:21883740-21883826
>chr2:21887256-21887364
>chr2:21887849-21888107
>chr2:21890130-21890904
>chr2:21896711-21896816
>chr2:21897782-21897821
>chr2:21901440-21901551
>chr2:21901769-21901921
>chr2:21902034-21902353
>chr2:21906486-21906579
>chr2:21911032-21918692
>chr2:21918724-21930062
>chr2:21930117-21933702
>chr2:21933763-21935610
>chr2:21935822-21935847
>chr2:21935904-21940171
>chr2:21940241-21941077
>chr2:21941121-21945092
>chr2:21946471-21946542
>chr2:21949154-21949197
>chr2:21949389-21949439
>chr2:21949482-21949565
>chr2:21949681-21949803
>chr2:21949921-21950048
>chr2:21953235-21953451
>chr2:21953732-21954047
>chr2:21955376-21957802
>chr2:21957846-21957909
>chr2:21958009-21966768
>chr2:21966872-21979337
>chr2:21979437-21981479
>chr2:21981575-21981650
>chr2:21981871-21981906
>chr2:21982050-21985780
>chr2:21985846-21986189
>chr2:21986214-21988809
>chr2:21989084-21995247
>chr2:21995324-21995585
>chr2:21995992-21996023
>chr2:21996123-21997367
>chr2:21997681-22006320
>chr2:22006349-22013048
>chr2:22013895-22015350
>chr2:22015429-22015488
>chr2:22020432-22020739
>chr2:22020800-22021307
>chr2:22022718-22023030
>chr2:22030563-22032888
>chr2:22032988-22039873
>chr2:22040538-22040594
>chr2:22042780-22044224
>chr2:22044267-22048354
>chr2:22048373-22048788
>chr2:22050144-22050314
>chr2:22050806-22059137
>chr2:22059237-22092834
>chr2:22093355-22097550
>chr2:22098442-22098635
>chr2:22100453-22101802
>chr2:22101870-22102218
>chr2:22102278-22102898
>chr2:22102961-22103966
>chr2:22104013-22105808
>chr2:22106514-22106796
>chr2:22111707-22111928
>chr2:22113258-22113641
>chr2:22114737-22114778
>chr2:22114953-22115864
>chr2:22115947-22116120
>chr2:22116244-22116759
>chr2:22116898-22117674
>chr2:22118448-22118600
>chr2:22119145-22119234
>chr2:22119299-22119435
>chr2:22119601-22121592
>chr2:22121692-22123114
>chr2:22124334-22124495
>chr2:22124552-22124594
>chr2:22124634-22124689
>chr2:22127950-22128004
>chr2:22130024-22131706
>chr2:22131785-22133165
>chr2:22134778-22135055
>chr2:22137678-22137739
>chr2:22144958-22145204
>chr2:22146171-22159916
>chr2:22159953-22159987
>chr2:22160073-22160166
>chr2:22160598-22160782
>chr2:22161493-22161562
>chr2:22162367-22162623
>chr2:22162672-22167092
>chr2:22168374-22173906
>chr2:22174006-22179160
>chr2:22179627-22180652
>chr2:22180943-22194374
>chr2:22194498-22197137
>chr2:22197226-22197501
>chr2:22197564-22197717
>chr2:22197935-22205516
>chr2:22205573-22206134
>chr2:22206313-22207573
>chr2:22208315-22208369
>chr2:22208672-22208884
>chr2:22209282-22209323
>chr2:22209409-22212733
>chr2:22212833-22213415
>chr2:22213515-22216938
>chr2:22217388-22217440
>chr2:22217613-22217757
>chr2:22220559-22220743
>chr2:22223419-22223598
>chr2:22228194-22236957
>chr2:22237904-22248561
>chr2:22255917-22255984
>chr2:22256224-22256276
>chr2:22256356-22256488
>chr2:22257264-22257301
>chr2:22263443-22263518
>chr2:22263574-22263669
>chr2:22263718-22263854
>chr2:22263991-22264142
>chr2:22264306-22264935
>chr2:22265093-22267455
>chr2:22267690-22268210
>chr2:22268270-22269450
>chr2:22269536-22269830
>chr2:22270156-22270232
>chr2:22270420-22270720
>chr2:22271033-22271224
>chr2:22271282-22271320
>chr2:22272517-22272579
>chr2:22272639-22272694
>chr2:22272813-22288426
>chr2:22288892-22291169
>chr2:22291269-22291898
>chr2:22292382-22294369
>chr2:22294517-22304006
>chr2:22304128-22304143
>chr2:22304357-22305345
>chr2:22305732-22305818
>chr2:22306035-22306576
>chr2:22306722-22308888
>chr2:22309445-22313682
>chr2:22313857-22317190
>chr2:22318080-22326400
>chr2:22326625-22334093
>chr2:22334778-22346274
>chr2:22346945-22347267
>chr2:22350837-22350946
>chr2:22351552-22351762
>chr2:22356878-22357369
>chr2:22357390-22358997
>chr2:22359042-22361990
>chr2:22362743-22363384
>chr2:22363434-22363700
>chr2:22363785-22364245
>chr2:22364355-22374694
>chr2:22375073-22404686
>chr2:22404816-22408149
>chr2:22408205-22410220
>chr2:22410845-22411023
>chr2:22411090-22411134
>chr2:22411191-22411230
>chr2:22411787-22411985
>chr2:22419835-22419945
>chr2:22420864-22421025
>chr2:22421432-22421588
>chr2:22424484-22425240
>chr2:22427308-22428237
>chr2:22428484-22431242
>chr2:22431286-22431954
>chr2:22432095-22439550
>chr2:22439608-22439657
>chr2:22447664-22447777
>chr2:22448185-22459421
>chr2:22459504-22461340
>chr2:22461365-22482200
>chr2:22482325-22484769
>chr2:22484814-22485131
>chr2:22485250-22489268
>chr2:22489604-22490163
>chr2:22491039-22491067
>chr2:22492606-22492677
>chr2:22492697-22492815
>chr2:22493287-22493522
>chr2:22493606-22493634
>chr2:22494389-22494621
>chr2:22494659-22494754
>chr2:22495451-22495838
>chr2:22498953-22500094
>chr2:22500194-22500209
>chr2:22500242-22500462
>chr2:22500741-22501355
>chr2:22501551-22501998
>chr2:22502171-22502832
>chr2:22502905-22507799
>chr2:22507886-22508105
>chr2:22508143-22508199
>chr2:22508334-22508893
>chr2:22509020-22513589
>chr2:22513658-22520673
>chr2:22520828-22521819
>chr2:22522075-22522844
>chr2:22523517-22523991
>chr2:22524833-22524880
>chr2:22525017-22525154
>chr2:22525365-22525534
>chr2:22525567-22525777
>chr2:22525929-22525976
>chr2:22531812-22532177
>chr2:22532855-22532887
>chr2:22533458-22533890
>chr2:22534977-22535021
>chr2:22535268-22535394
>chr2:22536062-22536138
>chr2:22537019-22537099
>chr2:22537914-22537946
>chr2:22540384-22540446
>chr2:22540713-22540812
>chr2:22541977-22542294
>chr2:22542369-22542442
>chr2:22542584-22542775
>chr2:22542892-22542996
>chr2:22543047-22543103
>chr2:22543146-22543215
>chr2:22543297-22543423
>chr2:22543585-22555666
>chr2:22555823-22594838
>chr2:22595529-22595594
>chr2:22596245-22596283
>chr2:22596356-22596470
>chr2:22596609-22598811
>chr2:22598869-22599989
>chr2:22600023-22603843
>chr2:22604912-22614301
>chr2:22614620-22614717
>chr2:22614966-22615418
>chr2:22616040-22616208
>chr2:22616433-22616495
>chr2:22617203-22617568
>chr2:22617759-22617971
>chr2:22619395-22619770
>chr2:22619832-22627582
>chr2:22627646-22640613
>chr2:22640670-22654111
>chr2:22655144-22655908
>chr2:22661080-22661154
>chr2:22667725-22686582
>chr2:22688123-22688166
>chr2:22688295-22688344
>chr2:22688367-22689103
>chr2:22689265-22689390
>chr2:22690804-22690971
>chr2:22691581-22691711
>chr2:22691822-22692009
>chr2:22696503-22696540
>chr2:22699648-22711273
>chr2:22711320-22717325
>chr2:22717454-22717683
>chr2:22718076-22718214
>chr2:22718441-22726548
>chr2:22728191-22728345
>chr2:22733442-22733478
>chr2:22734890-22734944
>chr2:22735218-22735369
>chr2:22737290-22737354
>chr2:22738835-22741511
>chr2:22741531-22755616
>chr2:22755765-22756886
>chr2:22757219-22761835
>chr2:22762298-22765489
>chr2:22765625-22767646
>chr2:22768141-22772999
>chr2:22773234-22774532
>chr2:22774692-22781116
>chr2:22781986-22784623
>chr2:22784781-22785028
>chr2:22785205-22785410
>chr2:22785518-22785609
>chr2:22785882-22786048
>chr2:22786086-22786222
>chr2:22786300-22788785
>chr2:22788835-22789956
>chr2:22789983-22791358
>chr2:22791422-22791567
>chr2:22792552-22792948
>chr2:22794383-22795329
>chr2:22795417-22795588
>chr2:22795747-22795856
>chr2:22795922-22795994
>chr2:22796936-22796973
>chr2:22797005-22797077
>chr2:22797195-22797227
>chr2:22797909-22797988
>chr2:22799875-22799999
>chr2:22800063-22800601
>chr2:22800838-22800891
>chr2:22801025-22801155
>chr2:22801194-22801244
>chr2:22801320-22802465
>chr2:22802634-22802677
>chr2:22802970-22803973
>chr2:22804011-22804572
>chr2:22805091-22805214
>chr2:22805537-22812405
>chr2:22816179-22816311
>chr2:22818776-22818900
>chr2:22822506-22822549
>chr2:22822717-22846820
>chr2:22847217-22847258
>chr2:22857505-22863696
>chr2:22866223-22866382
>chr2:22866432-22866633
>chr2:22866686-22882644
>chr2:22882907-22883864
>chr2:22884269-22891188
>chr2:22891246-22891732
>chr2:22892150-22892327
>chr2:22892433-22893225
>chr2:22893319-22893355
>chr2:22893477-22893575
>chr2:22896003-22896050
>chr2:22896082-22896285
>chr2:22897462-22897774
>chr2:22898973-22899084
>chr2:22900379-22900731
>chr2:22900768-22901028
>chr2:22901073-22901103
>chr2:22901390-22901479
>chr2:22903560-22903718
>chr2:22903825-22903918
>chr2:22904006-22904102
>chr2:22905086-22917120
>chr2:22920725-22921903
>chr2:22921958-22922081
>chr2:22922457-22926794
>chr2:22927841-22936566
>chr2:22936715-22936730
>chr2:22936793-22939225
>chr2:22939712-22950234
>chr2:22950370-22950385
>chr2:22950417-22951667
>chr2:22951767-22951782
>chr2:22952192-22952264
>chr2:22952297-22955551
>chr2:22955778-22957851
>chr2:22957991-22959294
>chr2:22959362-22959446
>chr2:22959608-22960915
>chr2:22961039-22961072
>chr2:22961923-22962033
>chr2:22964150-22967375
>chr2:22967537-22979238
>chr2:22979338-22996821
>chr2:22997378-22998850
>chr2:22999092-23007269
>chr2:23007405-23007509
>chr2:23007588-23008027
>chr2:23008355-23008419
>chr2:23008562-23009109
>chr2:23009209-23016749
>chr2:23016912-23017067
>chr2:23017729-23019930
>chr2:23022196-23023264
>chr2:23029221-23031354
>chr2:23031540-23031566
>chr2:23031682-23033713
>chr2:23033901-23042000
>chr2:23042056-23042071
>chr2:23042184-23042232
>chr2:23042360-23095890
>chr2:23095916-23096343
>chr2:23096725-23096772
>chr2:23097252-23101075
>chr2:23101101-23101163
>chr2:23101266-23101371
>chr2:23101431-23101531
>chr2:23101908-23101987
>chr2:23102438-23106752
>chr2:23106881-23107403
>chr2:23108530-23108873
>chr2:23109027-23118318
>chr2:23119035-23119189
>chr2:23119239-23119680
>chr2:23119823-23121289
>chr2:23127860-23127901
>chr2:23129708-23130026
>chr2:23130178-23130302
>chr2:23130735-23134635
>chr2:23135487-23135630
>chr2:23139118-23139196
>chr2:23139804-23139934
>chr2:23139990-23140603
>chr2:23140710-23140757
>chr2:23140847-23142283
>chr2:23142337-23143132
>chr2:23143197-23154587
>chr2:23154631-23162377
>chr2:23162441-23162863
>chr2:23162963-23172153
>chr2:23172334-23174701
>chr2:23175376-23182105
>chr2:23182432-23186856
>chr2:23186884-23188042
>chr2:23188080-23191571
>chr2:23191814-23192864
>chr2:23192933-23193195
>chr2:23196204-23196306
>chr2:23202882-23203120
>chr2:23203922-23203971
>chr2:23204190-23206066
>chr2:23206611-23206848
>chr2:23206977-23222312
>chr2:23222500-23229707
>chr2:23229944-23230208
>chr2:23230316-23230470
>chr2:23230554-23230678
>chr2:23236805-23237019
>chr2:23237487-23237533
>chr2:23237591-23238169
>chr2:23239155-23239191
>chr2:23239216-23240017
>chr2:23240354-23240591
>chr2:23241747-23241784
>chr2:23242622-23242653
>chr2:23243524-23246916
>chr2:23246968-23247126
>chr2:23247180-23247523
>chr2:23248070-23248107
>chr2:23249625-23249937
>chr2:23249999-23250039
>chr2:23250145-23250238
>chr2:23250394-23250440
>chr2:23250647-23250713
>chr2:23250768-23250807
>chr2:23250931-23251136
>chr2:23251321-23251693
>chr2:23251798-23251924
>chr2:23252035-23252087
>chr2:23252172-23252326
>chr2:23252487-23253088
>chr2:23253225-23253266
>chr2:23253351-23253644
>chr2:23254150-23254263
>chr2:23254884-23255113
>chr2:23255145-23255526
>chr2:23256113-23256147
>chr2:23257488-23257505
>chr2:23257519-23259256
>chr2:23262588-23271308
>chr2:23271493-23273695
>chr2:23273978-23274675
>chr2:23274849-23281598
>chr2:23281707-23282793
>chr2:23282893-23282909
>chr2:23282930-23283487
>chr2:23284317-23284349
>chr2:23284956-23286219
>chr2:23286273-23293997
>chr2:23294157-23295325
>chr2:23295885-23297691
>chr2:23298421-23304129
>chr2:23304326-23309234
>chr2:23309698-23310058
>chr2:23310122-23316693
>chr2:23316732-23319207
>chr2:23320179-23321467
>chr2:23322609-23322653
>chr2:23323560-23324644
>chr2:23325202-23325245
>chr2:23325408-23325632
>chr2:23329562-23329634
>chr2:23331231-23331731
>chr2:23331774-23331854
>chr2:23333224-23333272
>chr2:23335692-23343518
>chr2:23343618-23343633
>chr2:23343738-23347581
>chr2:23347664-23348294
>chr2:23348336-23348351
>chr2:23348532-23349216
>chr2:23349316-23349402
>chr2:23349466-23355748
>chr2:23357144-23363571
>chr2:23363641-23368926
>chr2:23369026-23369375
>chr2:23369445-23369516
>chr2:23370531-23370563
>chr2:23371122-23371580
>chr2:23371690-23372787
>chr2:23373391-23374150
>chr2:23374286-23374489
>chr2:23374683-23374989
>chr2:23375086-23375152
>chr2:23375775-23376854
>chr2:23376915-23377390
>chr2:23383353-23383501
>chr2:23384122-23384300
>chr2:23384669-23403209
>chr2:23403229-23415635
>chr2:23415756-23416775
>chr2:23417030-23440319
>chr2:23441355-23441585
>chr2:23441779-23449316
>chr2:23449416-23454469
>chr2:23454930-23455010
>chr2:23455404-23455479
>chr2:23455603-23455718
>chr2:23456059-23465294
>chr2:23465344-23466893
>chr2:23467062-23467105
>chr2:23467137-23467288
>chr2:23467349-23467894
>chr2:23467933-23468357
>chr2:23468399-23468438
>chr2:23468557-23468886
>chr2:23469624-23469793
>chr2:23469976-23470027
>chr2:23470097-23470276
>chr2:23470480-23470674
>chr2:23470771-23471658
>chr2:23471775-23472677
>chr2:23472983-23473283
>chr2:23473731-23473815
>chr2:23474034-23474131
>chr2:23474281-23474444
>chr2:23474623-23475207
>chr2:23475277-23475910
>chr2:23475961-23478336
>chr2:23478411-23478508
>chr2:23478589-23478886
>chr2:23478947-23479955
>chr2:23479997-23480036
>chr2:23480155-23480484
>chr2:23480578-23480677
>chr2:23481219-23481280
>chr2:23481482-23487201
>chr2:23487301-23501497
>chr2:23501507-23502951
>chr2:23506229-23506393
>chr2:23509642-23509743
>chr2:23511148-23511288
>chr2:23512904-23515338
>chr2:23516428-23516650
>chr2:23516883-23518209
>chr2:23518359-23518375
>chr2:23518502-23519511
>chr2:23519615-23520531
>chr2:23520735-23521071
>chr2:23521510-23522254
>chr2:23522354-23526141
>chr2:23526268-23526284
>chr2:23526384-23527628
>chr2:23527728-23528340
>chr2:23528906-23540702
>chr2:23541413-23541449
>chr2:23542873-23542940
>chr2:23543016-23543420
>chr2:23543668-23544297
>chr2:23544775-23545075
>chr2:23546778-23546909
>chr2:23547115-23547670
>chr2:23547835-23547930
>chr2:23549099-23549217
>chr2:23549248-23549432
>chr2:23549719-23550821
>chr2:23550859-23550972
>chr2:23551014-23551247
>chr2:23551288-23560071
>chr2:23561846-23563478
>chr2:23563637-23564004
>chr2:23564139-23564916
>chr2:23566296-23566460
>chr2:23567989-23568285
>chr2:23569086-23569123
>chr2:23569652-23569683
>chr2:23578519-23578651
>chr2:23580369-23580386
>chr2:23581620-23581660
>chr2:23583338-23583865
>chr2:23584145-23584846
>chr2:23585041-23585434
>chr2:23586423-23586487
>chr2:23587929-23588112
>chr2:23594547-23594792
>chr2:23594872-23595028
>chr2:23596959-23597003
>chr2:23597373-23597407
>chr2:23597945-23598001
>chr2:23598069-23598132
>chr2:23599793-23604246
>chr2:23606323-23606475
>chr2:23606770-23606992
>chr2:23607052-23608059
>chr2:23609240-23609443
>chr2:23612434-23612982
>chr2:23614085-23614110
>chr2:23615813-23615971
>chr2:23616031-23616358
>chr2:23621387-23621485
>chr2:23622890-23622940
>chr2:23623111-23623202
>chr2:23625849-23625942
>chr2:23627156-23627454
>chr2:23627814-23628864
>chr2:23628964-23630134
>chr2:23630142-23630158
>chr2:23630258-23630581
>chr2:23630733-23630792
>chr2:23630880-23631452
>chr2:23631542-23636367
>chr2:23636397-23665703
>chr2:23665742-23671000
>chr2:23671385-23678076
>chr2:23678134-23678161
>chr2:23678261-23688618
>chr2:23688711-23716437
>chr2:23718739-23718798
>chr2:23721791-23722276
>chr2:23722354-23735411
>chr2:23735486-23735521
>chr2:23735711-23739372
>chr2:23743249-23743419
>chr2:23744731-23744812
>chr2:23747897-23748067
>chr2:23748646-23748831
>chr2:23750816-23750973
>chr2:23754672-23754714
>chr2:23762128-23762171
>chr2:23762252-23762941
>chr2:23763139-23763219
>chr2:23763373-23764077
>chr2:23764079-23779071
>chr2:23779412-23787039
>chr2:23787087-23800286
>chr2:23805002-23805569
>chr2:23806527-23812942
>chr2:23813723-23813756
>chr2:23816130-23843709
>chr2:23843728-23843846
>chr2:23843941-23845063
>chr2:23846182-23846596
>chr2:23848655-23848847
>chr2:23850302-23850333
>chr2:23850778-23850880
>chr2:23850885-23851110
>chr2:23851243-23852546
>chr2:23852630-23852796
>chr2:23852814-23854093
>chr2:23854156-23875651
>chr2:23875768-23876160
>chr2:23876315-23890479
>chr2:23890621-23891615
>chr2:23891875-23892009
>chr2:23892771-23892834
>chr2:23893480-23893513
>chr2:23895950-23896015
>chr2:23896148-23896343
>chr2:23896508-23896686
>chr2:23896830-23896966
>chr2:23897358-23898017
>chr2:23898144-23900118
>chr2:23900349-23901119
>chr2:23901185-23902171
>chr2:23902196-23904885
>chr2:23905045-23905239
>chr2:23905325-23914710
>chr2:23915258-23915645
>chr2:23915686-23916227
>chr2:23916294-23916324
>chr2:23916472-23916594
>chr2:23916710-23916770
>chr2:23916812-23916843
>chr2:23916981-23917073
>chr2:23917162-23917312
>chr2:23917354-23917626
>chr2:23917860-23917943
>chr2:23918014-23920310
>chr2:23920351-23921666
>chr2:23923461-23924492
>chr2:23924546-23927334
>chr2:23927420-23928273
>chr2:23928780-23931193
>chr2:23931319-23933865
>chr2:23934024-23935694
>chr2:23936276-23936357
>chr2:23940911-23941107
>chr2:23941992-23942061
>chr2:23944218-23944957
>chr2:23945001-23951168
>chr2:23951736-23951773
>chr2:23951879-23965687
>chr2:23965776-23965791
>chr2:23966136-23983344
>chr2:23983420-23983435
>chr2:23983535-23990698
>chr2:23990987-23994981
>chr2:23995252-23995268
>chr2:23995367-23996151
>chr2:23996288-24000731
>chr2:24000880-24002948
>chr2:24003048-24018324
>chr2:24018525-24019444
>chr2:24024209-24029885
>chr2:24030453-24032318
>chr2:24032444-24032459
>chr2:24032583-24037775
>chr2:24038808-24043118
>chr2:24043218-24061966
>chr2:24062157-24078522
>chr2:24078691-24080246
>chr2:24080725-24081874
>chr2:24081918-24081998
>chr2:24082075-24091083
>chr2:24091228-24091717
>chr2:24092157-24092236
>chr2:24102498-24113412
>chr2:24113512-24114818
>chr2:24114995-24127967
>chr2:24128539-24128704
>chr2:24128771-24129243
>chr2:24129924-24129963
>chr2:24130268-24130315
>chr2:24130395-24130423
>chr2:24132850-24140208
>chr2:24140308-24146943
>chr2:24147147-24147515
>chr2:24147580-24147642
>chr2:24147801-24147981
>chr2:24149803-24150037
>chr2:24152347-24152389
>chr2:24156713-24156911
>chr2:24157021-24157136
>chr2:24157272-24157939
>chr2:24158110-24158421
>chr2:24158486-24159057
>chr2:24159114-24159461
>chr2:24159544-24161068
>chr2:24161145-24161271
>chr2:24161440-24161945
>chr2:24166228-24166475
>chr2:24167847-24167996
>chr2:24169974-24170536
>chr2:24171895-24172212
>chr2:24173091-24173719
>chr2:24174013-24179037
>chr2:24183341-24195681
>chr2:24195828-24216150
>chr2:24216626-24227342
>chr2:24227442-24236520
>chr2:24236620-24239410
>chr2:24239525-24240916
>chr2:24241014-24241631
>chr2:24241759-24241775
>chr2:24241929-24242021
>chr2:24242044-24242667
>chr2:24242789-24246201
>chr2:24246820-24246860
>chr2:24246905-24247446
>chr2:24247791-24247826
>chr2:24250357-24250455
>chr2:24250645-24250696
>chr2:24251826-24251864
>chr2:24252093-24254225
>chr2:24254290-24254307
>chr2:24254407-24260078
>chr2:24260217-24261345
>chr2:24261814-24262536
>chr2:24262594-24262771
>chr2:24262804-24263054
>chr2:24263078-24263518
>chr2:24264165-24273668
>chr2:24273946-24274773
>chr2:24274803-24286005
>chr2:24286896-24287176
>chr2:24287223-24287701
>chr2:24290804-24290996
>chr2:24291140-24291201
>chr2:24296249-24300684
>chr2:24300784-24327910
>chr2:24328507-24328559
>chr2:24329604-24329701
>chr2:24334875-24334952
>chr2:24335056-24335142
>chr2:24335783-24335945
>chr2:24337327-24337681
>chr2:24338546-24339358
>chr2:24346972-24347174
>chr2:24347224-24347331
>chr2:24347460-24347701
>chr2:24347722-24347844
>chr2:24347933-24350001
>chr2:24350080-24351454
>chr2:24351925-24353620
>chr2:24353856-24354057
>chr2:24358846-24358923
>chr2:24359981-24360106
>chr2:24360264-24360295
>chr2:24363427-24363707
>chr2:24363756-24364515
>chr2:24364587-24364728
>chr2:24364792-24364909
>chr2:24364948-24365129
>chr2:24365172-24369868
>chr2:24370354-24387282
>chr2:24388758-24388885
>chr2:24390922-24391148
>chr2:24391205-24391414
>chr2:24393996-24394070
>chr2:24395547-24395688
>chr2:24395739-24395800
>chr2:24396632-24396811
>chr2:24397179-24406701
>chr2:24407243-24413859
>chr2:24414320-24414350
>chr2:24414542-24430271
>chr2:24431048-24431133
>chr2:24431751-24431978
>chr2:24432074-24432881
>chr2:24432933-24450976
>chr2:24451190-24459263
>chr2:24459316-24459683
>chr2:24464379-24464623
>chr2:24464927-24466734
>chr2:24466834-24471759
>chr2:24472467-24473801
>chr2:24473996-24475240
>chr2:24475355-24483679
>chr2:24483779-24486819
>chr2:24486936-24490185
>chr2:24490293-24493572
>chr2:24493618-24494704
>chr2:24494772-24495116
>chr2:24495184-24496114
>chr2:24496866-24496952
>chr2:24497010-24497257
>chr2:24497769-24497804
>chr2:24498102-24498188
>chr2:24502672-24502721
>chr2:24507107-24507149
>chr2:24509409-24509451
>chr2:24513320-24513361
>chr2:24513492-24513667
>chr2:24513823-24513910
>chr2:24514042-24514287
>chr2:24514337-24514380
>chr2:24514475-24514673
>chr2:24514707-24514770
>chr2:24514879-24514926
>chr2:24515114-24515174
>chr2:24515259-24515355
>chr2:24515628-24519983
>chr2:24520141-24520847
>chr2:24521025-24534907
>chr2:24535023-24535694
>chr2:24535810-24542355
>chr2:24542409-24542531
>chr2:24542566-24542886
>chr2:24543601-24544917
>chr2:24544976-24545012
>chr2:24545229-24546162
>chr2:24546286-24548117
>chr2:24549562-24549865
>chr2:24550228-24550301
>chr2:24550961-24551053
>chr2:24553357-24553775
>chr2:24553948-24554287
>chr2:24555601-24555867
>chr2:24556149-24556250
>chr2:24556444-24558705
>chr2:24559405-24559564
>chr2:24559957-24559990
>chr2:24560391-24560422
>chr2:24561940-24562027
>chr2:24562111-24566842
>chr2:24567514-24567653
>chr2:24571262-24571312
>chr2:24572432-24572772
>chr2:24577985-24578143
>chr2:24579918-24580484
>chr2:24580830-24581098
>chr2:24581255-24581541
>chr2:24582057-24582175
>chr2:24582253-24582621
>chr2:24583149-24585250
>chr2:24585592-24587061
>chr2:24587235-24589160
>chr2:24589296-24591531
>chr2:24591660-24593057
>chr2:24593201-24595488
>chr2:24595530-24595586
>chr2:24595957-24601572
>chr2:24602529-24602584
>chr2:24602741-24602892
>chr2:24603006-24603283
>chr2:24603381-24603519
>chr2:24603595-24603644
>chr2:24603731-24603823
>chr2:24603942-24604452
>chr2:24604486-24604547
>chr2:24604717-24604851
>chr2:24606221-24606525
>chr2:24606684-24606742
>chr2:24607467-24609687
>chr2:24609970-24610013
>chr2:24610542-24610594
>chr2:24611251-24629093
>chr2:24631895-24633105
>chr2:24635659-24647542
>chr2:24648192-24648269
>chr2:24648604-24648653
>chr2:24648763-24648871
>chr2:24649007-24649104
>chr2:24649170-24649252
>chr2:24649337-24649377
>chr2:24649532-24649954
>chr2:24650076-24650536
>chr2:24650781-24650985
>chr2:24651165-24651359
>chr2:24652574-24652676
>chr2:24654111-24654258
>chr2:24654662-24654697
>chr2:24658841-24659188
>chr2:24660126-24660267
>chr2:24662700-24662748
>chr2:24663175-24663240
>chr2:24663507-24663540
>chr2:24663950-24677278
>chr2:24677337-24678002
>chr2:24678214-24678314
>chr2:24678429-24678475
>chr2:24678613-24678749
>chr2:24678827-24680910
>chr2:24681207-24682556
>chr2:24682768-24684021
>chr2:24684150-24686101
>chr2:24686266-24725354
>chr2:24725416-24728698
>chr2:24728748-24728791
>chr2:24728998-24729401
>chr2:24729874-24729964
>chr2:24730062-24735819
>chr2:24735883-24735920
>chr2:24736133-24736552
>chr2:24737011-24737101
>chr2:24737199-24739487
>chr2:24739621-24739761
>chr2:24739968-24739999
>chr2:24740214-24740244
>chr2:24740280-24740428
>chr2:24740501-24744211
>chr2:24744389-24744471
>chr2:24744678-24744709
>chr2:24744925-24744955
>chr2:24744991-24745139
>chr2:24745212-24752190
>chr2:24752708-24752746
>chr2:24752828-24758706
>chr2:24758743-24765371
>chr2:24765393-24785465
>chr2:24785711-24786269
>chr2:24788710-24789135
>chr2:24789305-24789785
>chr2:24789824-24789888
>chr2:24790877-24790909
>chr2:24791241-24793241
>chr2:24793332-24793354
>chr2:24793454-24793547
>chr2:24794973-24795171
>chr2:24795461-24795505
>chr2:24796348-24802903
>chr2:24802924-24802981
>chr2:24803455-24803493
>chr2:24803796-24803973
>chr2:24804424-24804458
>chr2:24804589-24804648
>chr2:24804734-24804772
>chr2:24804816-24804858
>chr2:24806015-24809618
>chr2:24810055-24810105
>chr2:24810156-24810204
>chr2:24810297-24825142
>chr2:24825242-24827564
>chr2:24827891-24829381
>chr2:24829481-24851466
>chr2:24853222-24860591
>chr2:24860765-24863987
>chr2:24864302-24864414
>chr2:24864661-24864703
>chr2:24864823-24874348
>chr2:24874551-24874599
>chr2:24874805-24874930
>chr2:24875301-24875438
>chr2:24875832-24875869
>chr2:24876008-24876423
>chr2:24876622-24876809
>chr2:24877096-24877147
>chr2:24877474-24877946
>chr2:24878709-24878762
>chr2:24879396-24879656
>chr2:24880771-24880852
>chr2:24880952-24880998
>chr2:24881215-24881311
>chr2:24881753-24881873
>chr2:24882764-24884189
>chr2:24884269-24884439
>chr2:24884915-24884979
>chr2:24886131-24919812
>chr2:24919847-24922390
>chr2:24922490-24925786
>chr2:24925836-24928999
>chr2:24929044-24929252
>chr2:24929292-24929914
>chr2:24930023-24932050
>chr2:24932104-24932290
>chr2:24932324-24932398
>chr2:24932433-24933075
>chr2:24933120-24943093
>chr2:24945136-24945203
>chr2:24945261-24945507
>chr2:24945585-24945762
>chr2:24946082-24950354
>chr2:24950400-24952470
>chr2:24952533-24954056
>chr2:24954124-24956647
>chr2:24956818-24956834
>chr2:24956934-24956949
>chr2:24958014-24958097
>chr2:24958644-24958714
>chr2:24962201-24962345
>chr2:24962816-24970539
>chr2:24970657-24973729
>chr2:24973852-24981155
>chr2:24981230-24981493
>chr2:24981529-24981714
>chr2:24981792-24981864
>chr2:24991886-24991936
>chr2:24992348-24992444
>chr2:24993060-24993093
>chr2:24993472-24993807
>chr2:24994234-24994812
>chr2:24995877-24995969
>chr2:24997252-24997306
>chr2:24997912-25003788
>chr2:25003863-25004025
>chr2:25004088-25006560
>chr2:25006686-25007729
>chr2:25011184-25011226
>chr2:25016807-25016862
>chr2:25017250-25017848
>chr2:25017947-25018015
>chr2:25018151-25018181
>chr2:25018301-25018467
>chr2:25018524-25018588
>chr2:25018652-25018687
>chr2:25018780-25018891
>chr2:25019039-25019076
>chr2:25019151-25019374
>chr2:25019474-25019531
>chr2:25019636-25019776
>chr2:25019940-25019977
>chr2:25020266-25020300
>chr2:25020502-25020643
>chr2:25020721-25020859
>chr2:25021259-25022039
>chr2:25022785-25034405
>chr2:25034783-25042879
>chr2:25043459-25057012
>chr2:25057046-25057315
>chr2:25057960-25058019
>chr2:25058063-25064926
>chr2:25064957-25065230
>chr2:25065875-25065934
>chr2:25065978-25071056
>chr2:25073503-25073544
>chr2:25073615-25073688
>chr2:25076614-25083017
>chr2:25083406-25083521
>chr2:25083645-25083680
>chr2:25086100-25086132
>chr2:25086282-25086364
>chr2:25086440-25086856
>chr2:25086956-25086995
>chr2:25087330-25087513
>chr2:25088325-25088541
>chr2:25088990-25089099
>chr2:25089978-25090205
>chr2:25091002-25091182
>chr2:25091874-25091908
>chr2:25094324-25094369
>chr2:25097005-25097258
>chr2:25097390-25097491
>chr2:25097853-25098079
>chr2:25098203-25098238
>chr2:25100645-25100677
>chr2:25100827-25100909
>chr2:25100985-25101977
>chr2:25102082-25103112
>chr2:25103144-25103443
>chr2:25103850-25105997
>chr2:25106044-25109840
>chr2:25111483-25111666
>chr2:25112478-25112694
>chr2:25113143-25113252
>chr2:25114131-25114358
>chr2:25115155-25115335
>chr2:25115523-25115538
>chr2:25115638-25115656
>chr2:25115668-25117705
>chr2:25117752-25120751
>chr2:25120932-25129598
>chr2:25129773-25137303
>chr2:25137438-25146296
>chr2:25146396-25153929
>chr2:25154261-25156222
>chr2:25156372-25157920
>chr2:25157956-25158941
>chr2:25158996-25160159
>chr2:25160220-25160387
>chr2:25160391-25161141
>chr2:25161239-25161402
>chr2:25161595-25163485
>chr2:25164095-25166856
>chr2:25166977-25176230
>chr2:25176286-25177525
>chr2:25177527-25178215
>chr2:25178393-25178714
>chr2:25178763-25179766
>chr2:25180089-25180472
>chr2:25180532-25180708
>chr2:25184828-25184903
>chr2:25184954-25188181
>chr2:25188411-25188428
>chr2:25188526-25188802
>chr2:25188913-25190723
>chr2:25190963-25192316
>chr2:25192358-25193888
>chr2:25194389-25194421
>chr2:25194498-25194556
>chr2:25194834-25194883
>chr2:25194926-25204770
>chr2:25204901-25204961
>chr2:25205085-25205439
>chr2:25205497-25205662
>chr2:25205710-25205755
>chr2:25205839-25205961
>chr2:25206084-25206151
>chr2:25206454-25207466
>chr2:25207685-25207825
>chr2:25208279-25208742
>chr2:25208788-25209032
>chr2:25209292-25209358
>chr2:25209725-25209843
>chr2:25210060-25210332
>chr2:25210406-25211544
>chr2:25211644-25211852
>chr2:25212186-25212384
>chr2:25212724-25213984
>chr2:25214228-25214279
>chr2:25214980-25226921
>chr2:25227221-25231938
>chr2:25234127-25237488
>chr2:25241458-25241675
>chr2:25241775-25244422
>chr2:25244464-25246096
>chr2:25247551-25256856
>chr2:25258119-25258192
>chr2:25258526-25258658
>chr2:25258726-25258770
>chr2:25260221-25260342
>chr2:25260432-25260770
>chr2:25260845-25260889
>chr2:25261316-25261836
>chr2:25262296-25262349
>chr2:25262425-25262462
>chr2:25262544-25262763
>chr2:25262960-25263030
>chr2:25263095-25263345
>chr2:25263437-25263733
>chr2:25263785-25263822
>chr2:25263937-25264029
>chr2:25264970-25277411
>chr2:25277511-25277536
>chr2:25277639-25278959
>chr2:25279048-25279580
>chr2:25280444-25280553
>chr2:25280784-25280893
>chr2:25281187-25281296
>chr2:25285687-25285807
>chr2:25287662-25287886
>chr2:25288343-25301163
>chr2:25301474-25307352
>chr2:25307560-25311306
>chr2:25312711-25314005
>chr2:25314176-25314211
>chr2:25314985-25315038
>chr2:25315449-25315519
>chr2:25316259-25316496
>chr2:25319006-25329074
>chr2:25329174-25349347
>chr2:25350780-25350940
>chr2:25353450-25353792
>chr2:25353805-25356322
>chr2:25356427-25356464
>chr2:25356570-25356640
>chr2:25364816-25368488
>chr2:25369091-25373606
>chr2:25374211-25387431
>chr2:25387619-25391515
>chr2:25391770-25392829
>chr2:25392877-25397074
>chr2:25397237-25420513
>chr2:25420801-25425361
>chr2:25427311-25427355
>chr2:25428117-25428217
>chr2:25429098-25429428
>chr2:25432905-25433073
>chr2:25435677-25435719
>chr2:25437173-25437507
>chr2:25444531-25444572
>chr2:25444901-25444952
>chr2:25445974-25454897
>chr2:25455606-25456900
>chr2:25457064-25457120
>chr2:25462009-25464618
>chr2:25466574-25470139
>chr2:25471057-25471102
>chr2:25471186-25473683
>chr2:25473737-25475678
>chr2:25476595-25476640
>chr2:25476724-25489148
>chr2:25490720-25490753
>chr2:25490798-25492636
>chr2:25492657-25493060
>chr2:25493556-25494060
>chr2:25494323-25494370
>chr2:25496744-25496805
>chr2:25498188-25498252
>chr2:25499365-25508375
>chr2:25508612-25508716
>chr2:25513326-25513356
>chr2:25514324-25514362
>chr2:25516326-25516437
>chr2:25516529-25517300
>chr2:25517427-25521031
>chr2:25521083-25521174
>chr2:25521225-25521318
>chr2:25521904-25522167
>chr2:25522281-25522323
>chr2:25522361-25522398
>chr2:25522887-25525457
>chr2:25525557-25527956
>chr2:25528076-25532902
>chr2:25533114-25533369
>chr2:25533675-25541842
>chr2:25542015-25542289
>chr2:25542572-25543402
>chr2:25543489-25543617
>chr2:25544366-25547369
>chr2:25547464-25548126
>chr2:25548210-25548400
>chr2:25548746-25548837
>chr2:25548891-25554909
>chr2:25554947-25556348
>chr2:25556466-25575574
>chr2:25575639-25575713
>chr2:25575888-25578243
>chr2:25583319-25583511
>chr2:25583646-25583697
>chr2:25584031-25586281
>chr2:25586367-25586654
>chr2:25586732-25589334
>chr2:25589408-25591769
>chr2:25595050-25595206
>chr2:25595637-25595719
>chr2:25595900-25595970
>chr2:25596269-25596313
>chr2:25596610-25596650
>chr2:25597878-25600854
>chr2:25600891-25607796
>chr2:25607961-25608439
>chr2:25608478-25608893
>chr2:25608988-25609254
>chr2:25610075-25610556
>chr2:25610784-25610931
>chr2:25610999-25611202
>chr2:25611479-25611549
>chr2:25611664-25611745
>chr2:25611836-25615411
>chr2:25615547-25616060
>chr2:25616297-25616362
>chr2:25617194-25617320
>chr2:25617817-25618254
>chr2:25618739-25619277
>chr2:25619514-25619579
>chr2:25620411-25620537
>chr2:25620827-25621264
>chr2:25621300-25621473
>chr2:25622057-25623269
>chr2:25623557-25623786
>chr2:25624588-25625233
>chr2:25625721-25626258
>chr2:25626495-25626560
>chr2:25627392-25627518
>chr2:25633799-25634291
>chr2:25635488-25636766
>chr2:25637071-25637087
>chr2:25637203-25637661
>chr2:25637682-25638873
>chr2:25639175-25639500
>chr2:25640384-25642407
>chr2:25642558-25646950
>chr2:25646984-25647076
>chr2:25647145-25647702
>chr2:25647746-25661690
>chr2:25661790-25664973
>chr2:25665073-25665259
>chr2:25665294-25666476
>chr2:25666778-25667425
>chr2:25668944-25668959
>chr2:25671861-25672507
>chr2:25672809-25674000
>chr2:25674021-25676067
>chr2:25676192-25680860
>chr2:25682258-25682587
>chr2:25682717-25682772
>chr2:25684961-25685218
>chr2:25685367-25686147
>chr2:25686247-25686938
>chr2:25689839-25690483
>chr2:25690785-25691394
>chr2:25691495-25691511
>chr2:25691611-25691766
>chr2:25691787-25692699
>chr2:25692825-25692840
>chr2:25695365-25696077
>chr2:25696365-25696594
>chr2:25697396-25698010
>chr2:25698582-25698622
>chr2:25700123-25700402
>chr2:25701378-25701433
>chr2:25701563-25701892
>chr2:25703278-25703318
>chr2:25703890-25703961
>chr2:25705332-25710154
>chr2:25713642-25713775
>chr2:25714459-25714651
>chr2:25715269-25715306
>chr2:25715430-25715625
>chr2:25715983-25716136
>chr2:25716216-25716255
>chr2:25716570-25716619
>chr2:25716912-25720265
>chr2:25720479-25720687
>chr2:25720800-25720877
>chr2:25721018-25721033
>chr2:25721104-25722714
>chr2:25723158-25724047
>chr2:25724258-25724466
>chr2:25724579-25728365
>chr2:25728715-25728923
>chr2:25729036-25730073
>chr2:25730120-25744780
>chr2:25744881-25745080
>chr2:25745173-25745405
>chr2:25745506-25745659
>chr2:25746388-25747773
>chr2:25747808-25750445
>chr2:25750470-25756616
>chr2:25756753-25757590
>chr2:25757690-25758145
>chr2:25758186-25758225
>chr2:25758392-25765969
>chr2:25766013-25776527
>chr2:25776785-25777459
>chr2:25777559-25784031
>chr2:25784169-25786163
>chr2:25786432-25787670
>chr2:25787714-25787869
>chr2:25788028-25789165
>chr2:25789297-25789400
>chr2:25789619-25791296
>chr2:25791324-25803795
>chr2:25804076-25804125
>chr2:25804999-25805136
>chr2:25805268-25806806
>chr2:25806930-25808936
>chr2:25809302-25809351
>chr2:25810225-25810282
>chr2:25810496-25810670
>chr2:25810744-25829982
>chr2:25830002-25832458
>chr2:25832629-25836807
>chr2:25836880-25839865
>chr2:25839922-25857007
>chr2:25857068-25857196
>chr2:25857234-25857595
>chr2:25857649-25857703
>chr2:25857796-25857956
>chr2:25858084-25858535
>chr2:25858688-25863812
>chr2:25864063-25869039
>chr2:25869172-25869187
>chr2:25869196-25870686
>chr2:25870804-25870840
>chr2:25870926-25873681
>chr2:25874288-25874349
>chr2:25874431-25876517
>chr2:25876613-25876640
>chr2:25876773-25886610
>chr2:25886794-25886986
>chr2:25887447-25887586
>chr2:25888055-25888882
>chr2:25889011-25890566
>chr2:25890690-25892408
>chr2:25892603-25898861
>chr2:25899907-25902225
>chr2:25902265-25902548
>chr2:25902662-25902800
>chr2:25902923-25904413
>chr2:25904464-25915351
>chr2:25915451-25923859
>chr2:25925253-25925307
>chr2:25926657-25926694
>chr2:25928760-25931198
>chr2:25931239-25933686
>chr2:25936028-25936186
>chr2:25936527-25941670
>chr2:25941689-25943044
>chr2:25943088-25943204
>chr2:25943491-25943546
>chr2:25943596-25947113
>chr2:25947168-25947327
>chr2:25947380-25947502
>chr2:25947630-25947691
>chr2:25947745-25947775
>chr2:25947839-25947956
>chr2:25948136-25948267
>chr2:25948386-25948709
>chr2:25948926-25948957
>chr2:25949069-25949576
>chr2:25949674-25949721
>chr2:25949808-25953025
>chr2:25953123-25953598
>chr2:25953645-25954141
>chr2:25954221-25954462
>chr2:25954483-25954545
>chr2:25954681-25955032
>chr2:25955791-25955841
>chr2:25956556-25956715
>chr2:25957002-25957101
>chr2:25957218-25957275
>chr2:25957667-25957764
>chr2:25958510-25959031
>chr2:25959154-25959252
>chr2:25959349-25959392
>chr2:25959462-25959860
>chr2:25959904-25959944
>chr2:25960028-25961396
>chr2:25961546-25962044
>chr2:25962191-25962417
>chr2:25962446-25962906
>chr2:25962998-25963111
>chr2:25963200-25964507
>chr2:25964581-25976761
>chr2:25977264-25977381
>chr2:25978126-25978260
>chr2:25978369-25978660
>chr2:25979199-25980231
>chr2:25980331-25988648
>chr2:25988746-25989281
>chr2:25989492-25990197
>chr2:25990297-25996662
>chr2:25996762-26000067
>chr2:26000238-26000275
>chr2:26000365-26000458
>chr2:26000636-26000691
>chr2:26000991-26001045
>chr2:26003848-26003927
>chr2:26004311-26004483
>chr2:26004940-26005079
>chr2:26005232-26005322
>chr2:26005883-26006335
>chr2:26010636-26010709
>chr2:26016014-26023742
>chr2:26023875-26024016
>chr2:26024876-26024930
>chr2:26026900-26032058
>chr2:26032191-26032874
>chr2:26032974-26039844
>chr2:26039877-26040178
>chr2:26040479-26045225
>chr2:26046080-26046117
>chr2:26046247-26046282
>chr2:26049558-26049606
>chr2:26049631-26049718
>chr2:26050083-26050369
>chr2:26050576-26050747
>chr2:26050898-26050925
>chr2:26053458-26053490
>chr2:26053579-26053615
>chr2:26053964-26054047
>chr2:26054334-26067841
>chr2:26067887-26068319
>chr2:26068638-26072402
>chr2:26072466-26072799
>chr2:26072829-26073260
>chr2:26073578-26075974
>chr2:26077042-26077087
>chr2:26078359-26079358
>chr2:26079461-26080146
>chr2:26080194-26083804
>chr2:26083914-26101722
>chr2:26105239-26105281
>chr2:26105694-26105729
>chr2:26105828-26105849
>chr2:26106494-26106696
>chr2:26106730-26107782
>chr2:26107988-26115261
>chr2:26115470-26123221
>chr2:26123790-26127146
>chr2:26127296-26134628
>chr2:26134722-26135217
>chr2:26135447-26135512
>chr2:26135702-26136019
>chr2:26136071-26136181
>chr2:26136356-26140256
>chr2:26140312-26142842
>chr2:26143130-26143222
>chr2:26143416-26143488
>chr2:26143531-26143567
>chr2:26143943-26145964
>chr2:26146187-26146224
>chr2:26147184-26147360
>chr2:26147516-26169053
>chr2:26169086-26186585
>chr2:26186635-26187128
>chr2:26187202-26187497
>chr2:26187522-26189596
>chr2:26189696-26190808
>chr2:26190996-26194260
>chr2:26194281-26197020
>chr2:26197345-26197409
>chr2:26198046-26198422
>chr2:26198491-26200230
>chr2:26201169-26201222
>chr2:26201576-26201669
>chr2:26201772-26202005
>chr2:26202088-26202474
>chr2:26202993-26203172
>chr2:26203312-26209249
>chr2:26209312-26210932
>chr2:26211049-26213449
>chr2:26213688-26213873
>chr2:26213939-26223832
>chr2:26223893-26224181
>chr2:26224306-26227767
>chr2:26227796-26230297
>chr2:26230342-26235043
>chr2:26235073-26235423
>chr2:26235670-26238523
>chr2:26238554-26238904
>chr2:26238979-26242311
>chr2:26242411-26248772
>chr2:26248816-26248840
>chr2:26248940-26249233
>chr2:26249332-26250366
>chr2:26250548-26253627
>chr2:26253945-26262703
>chr2:26262728-26262761
>chr2:26262802-26262835
>chr2:26262870-26263198
>chr2:26263279-26263365
>chr2:26263410-26263545
>chr2:26263729-26263770
>chr2:26263840-26263954
>chr2:26264290-26264365
>chr2:26264467-26265819
>chr2:26266050-26270892
>chr2:26271626-26271812
>chr2:26271915-26271993
>chr2:26272039-26272101
>chr2:26273668-26273717
>chr2:26274493-26274594
>chr2:26274937-26275006
>chr2:26275248-26275285
>chr2:26275355-26275396
>chr2:26275586-26275922
>chr2:26275979-26280163
>chr2:26280235-26282573
>chr2:26282812-26282870
>chr2:26283088-26283143
>chr2:26283308-26283353
>chr2:26283619-26284174
>chr2:26284323-26284338
>chr2:26284438-26284454
>chr2:26284511-26289119
>chr2:26289162-26291091
>chr2:26291194-26291463
>chr2:26291555-26294158
>chr2:26294258-26294364
>chr2:26294464-26294718
>chr2:26294736-26294854
>chr2:26295155-26295221
>chr2:26295492-26295598
>chr2:26295976-26296016
>chr2:26296118-26296155
>chr2:26297157-26297216
>chr2:26297473-26297566
>chr2:26298400-26298468
>chr2:26299422-26299494
>chr2:26299890-26299980
>chr2:26300017-26300138
>chr2:26300325-26300559
>chr2:26300729-26300814
>chr2:26301092-26301451
>chr2:26301814-26301860
>chr2:26303235-26303411
>chr2:26303464-26303523
>chr2:26304434-26304468
>chr2:26304608-26304664
>chr2:26304977-26305286
>chr2:26306565-26306688
>chr2:26306742-26306864
>chr2:26306976-26320956
>chr2:26321946-26322032
>chr2:26322205-26329589
>chr2:26331458-26331517
>chr2:26331555-26331802
>chr2:26331917-26332783
>chr2:26332920-26332981
>chr2:26333042-26333545
>chr2:26333702-26334042
>chr2:26334105-26334209
>chr2:26334668-26334706
>chr2:26334759-26334918
>chr2:26335018-26339153
>chr2:26339266-26345166
>chr2:26345208-26348443
>chr2:26348828-26348943
>chr2:26349071-26349248
>chr2:26349326-26349488
>chr2:26349770-26349807
>chr2:26350001-26350050
>chr2:26350937-26351064
>chr2:26351409-26351484
>chr2:26351596-26351657
>chr2:26351806-26351838
>chr2:26354689-26354762
>chr2:26355172-26355224
>chr2:26356412-26357198
>chr2:26361503-26361579
>chr2:26362261-26362309
>chr2:26366480-26366566
>chr2:26367056-26367096
>chr2:26368045-26368088
>chr2:26373191-26373400
>chr2:26375628-26375862
>chr2:26375952-26379531
>chr2:26379662-26387022
>chr2:26387122-26387998
>chr2:26388073-26388423
>chr2:26388454-26390153
>chr2:26390253-26390645
>chr2:26390674-26390809
>chr2:26390974-26391786
>chr2:26391811-26392158
>chr2:26392302-26392414
>chr2:26392480-26392944
>chr2:26393048-26393115
>chr2:26393390-26393514
>chr2:26395506-26395547
>chr2:26396051-26396086
>chr2:26397297-26397340
>chr2:26397807-26397950
>chr2:26398057-26398228
>chr2:26398921-26399386
>chr2:26399431-26399903
>chr2:26399947-26399979
>chr2:26400052-26400336
>chr2:26400918-26401034
>chr2:26401191-26401343
>chr2:26401541-26401633
>chr2:26401977-26402222
>chr2:26402521-26402606
>chr2:26403260-26403326
>chr2:26404501-26405203
>chr2:26405303-26406338
>chr2:26406506-26406530
>chr2:26406761-26407960
>chr2:26408226-26408784
>chr2:26408837-26408960
>chr2:26409267-26412216
>chr2:26412289-26413093
>chr2:26413299-26413328
>chr2:26413386-26414745
>chr2:26414788-26414803
>chr2:26414969-26424080
>chr2:26424355-26431789
>chr2:26431843-26432082
>chr2:26432191-26432362
>chr2:26434104-26434233
>chr2:26434378-26434531
>chr2:26434589-26436388
>chr2:26436559-26438352
>chr2:26439730-26439830
>chr2:26443290-26449783
>chr2:26449974-26451413
>chr2:26451543-26451993
>chr2:26452786-26452832
>chr2:26454410-26454441
>chr2:26454518-26493608
>chr2:26493743-26499954
>chr2:26500054-26500100
>chr2:26500196-26508160
>chr2:26508240-26508552
>chr2:26508636-26508902
>chr2:26508971-26510692
>chr2:26510723-26511325
>chr2:26511570-26512048
>chr2:26512085-26512238
>chr2:26512297-26513429
>chr2:26513474-26513541
>chr2:26513825-26513862
>chr2:26514052-26530009
>chr2:26530109-26533873
>chr2:26534161-26535665
>chr2:26539095-26539178
>chr2:26545618-26546266
>chr2:26546338-26546602
>chr2:26548670-26548823
>chr2:26549702-26554775
>chr2:26558987-26559098
>chr2:26559364-26560737
>chr2:26560837-26564396
>chr2:26564574-26565687
>chr2:26565809-26567912
>chr2:26568054-26574110
>chr2:26574251-26586901
>chr2:26586969-26587072
>chr2:26587219-26617822
>chr2:26617934-26617984
>chr2:26618077-26618128
>chr2:26618220-26618260
>chr2:26619055-26619153
>chr2:26619237-26628240
>chr2:26628340-26628355
>chr2:26633252-26633327
>chr2:26633546-26638535
>chr2:26638924-26639083
>chr2:26639279-26639327
>chr2:26639587-26642416
>chr2:26642470-26645646
>chr2:26645793-26646503
>chr2:26647718-26647750
>chr2:26648076-26651145
>chr2:26651299-26651356
>chr2:26651595-26651650
>chr2:26652183-26652215
>chr2:26653227-26653345
>chr2:26654007-26654488
>chr2:26654748-26655101
>chr2:26655194-26655559
>chr2:26655710-26655776
>chr2:26655989-26656074
>chr2:26656104-26656278
>chr2:26656650-26660038
>chr2:26660193-26662404
>chr2:26662427-26664397
>chr2:26664592-26666626
>chr2:26666781-26676913
>chr2:26677049-26677965
>chr2:26678252-26686775
>chr2:26687143-26702000
>chr2:26702163-26703142
>chr2:26703272-26704072
>chr2:26704195-26714825
>chr2:26715128-26715193
>chr2:26715368-26716702
>chr2:26716802-26726160
>chr2:26726288-26739327
>chr2:26739396-26739799
>chr2:26741347-26741673
>chr2:26741720-26741992
>chr2:26742072-26742106
>chr2:26743789-26745466
>chr2:26745566-26757630
>chr2:26757762-26758417
>chr2:26758611-26758691
>chr2:26758721-26758791
>chr2:26764387-26764636
>chr2:26764684-26765355
>chr2:26765492-26765743
>chr2:26765789-26765840
>chr2:26765877-26766685
>chr2:26766743-26766840
>chr2:26766996-26771112
>chr2:26771142-26771365
>chr2:26771422-26784581
>chr2:26784742-26789287
>chr2:26789448-26802877
>chr2:26803210-26804984
>chr2:26805242-26805257
>chr2:26805368-26808715
>chr2:26808871-26813565
>chr2:26814008-26827739
>chr2:26828307-26828659
>chr2:26829010-26829126
>chr2:26829836-26829867
>chr2:26830145-26831898
>chr2:26831924-26846605
>chr2:26846949-26847015
>chr2:26847547-26847718
>chr2:26847755-26847848
>chr2:26847890-26847948
>chr2:26850684-26850716
>chr2:26850907-26850997
>chr2:26851610-26853240
>chr2:26853340-26859037
>chr2:26859718-26860743
>chr2:26860843-26864927
>chr2:26865964-26867942
>chr2:26868413-26868665
>chr2:26868743-26868803
>chr2:26868940-26869029
>chr2:26869324-26869436
>chr2:26869498-26869546
>chr2:26869686-26869781
>chr2:26869872-26869935
>chr2:26870319-26870487
>chr2:26870501-26870543
>chr2:26870647-26870711
>chr2:26870958-26872081
>chr2:26872191-26888479
>chr2:26889512-26905450
>chr2:26908350-26908378
>chr2:26908425-26908535
>chr2:26910836-26910927
>chr2:26911084-26911207
>chr2:26914042-26914171
>chr2:26918712-26918804
>chr2:26918877-26919000
>chr2:26919124-26919288
>chr2:26919401-26919666
>chr2:26919684-26919727
>chr2:26919901-26920073
>chr2:26920211-26920821
>chr2:26923497-26926002
>chr2:26926068-26928110
>chr2:26928336-26928375
>chr2:26929131-26929291
>chr2:26930220-26930256
>chr2:26930515-26932799
>chr2:26933071-26942303
>chr2:26942403-26950738
>chr2:26950857-26950881
>chr2:26951130-26963096
>chr2:26963196-26966424
>chr2:26967159-26967261
>chr2:26968158-26968215
>chr2:26968871-26969985
>chr2:26970216-26970627
>chr2:26971200-26971282
>chr2:26971358-26972239
>chr2:26972748-26972886
>chr2:26972922-26976568
>chr2:26976571-26993869
>chr2:26993940-26995189
>chr2:26995228-26995977
>chr2:26996481-26998680
>chr2:26999396-27006365
>chr2:27006578-27006789
>chr2:27006800-27006870
>chr2:27012892-27013162
>chr2:27021715-27021816
>chr2:27021893-27021985
>chr2:27022060-27022315
>chr2:27022367-27022866
>chr2:27022923-27026132
>chr2:27026254-27026719
>chr2:27026819-27033826
>chr2:27033866-27055563
>chr2:27055670-27056060
>chr2:27060160-27060255
>chr2:27063207-27063546
>chr2:27068434-27068602
>chr2:27069142-27069157
>chr2:27069993-27070035
>chr2:27072856-27074785
>chr2:27074867-27076344
>chr2:27076544-27076850
>chr2:27076877-27079306
>chr2:27079406-27092385
>chr2:27092454-27092484
>chr2:27093310-27093427
>chr2:27094237-27094275
>chr2:27094579-27094622
>chr2:27094672-27095313
>chr2:27095428-27095569
>chr2:27095678-27095757
>chr2:27095938-27096052
>chr2:27096688-27096834
>chr2:27096995-27097039
>chr2:27097558-27097727
>chr2:27097925-27112374
>chr2:27112668-27113354
>chr2:27113662-27113728
>chr2:27113767-27113854
>chr2:27113980-27114008
>chr2:27114635-27114936
>chr2:27115533-27115573
>chr2:27119353-27120187
>chr2:27126339-27129145
>chr2:27129173-27130293
>chr2:27130333-27134006
>chr2:27134332-27136351
>chr2:27136496-27137233
>chr2:27137345-27140062
>chr2:27140162-27141015
>chr2:27141150-27144099
>chr2:27144223-27146089
>chr2:27146407-27147604
>chr2:27147711-27152496
>chr2:27152635-27152680
>chr2:27153188-27153218
>chr2:27155486-27158908
>chr2:27159470-27160644
>chr2:27160744-27160880
>chr2:27160924-27168234
>chr2:27168334-27170585
>chr2:27172025-27172106
>chr2:27172199-27172373
>chr2:27172759-27172797
>chr2:27172935-27173290
>chr2:27173382-27173555
>chr2:27173605-27173657
>chr2:27174123-27174170
>chr2:27174329-27174518
>chr2:27174634-27174668
>chr2:27174759-27174819
>chr2:27174978-27175108
>chr2:27175168-27175570
>chr2:27175623-27175679
>chr2:27175766-27175958
>chr2:27176179-27180905
>chr2:27180996-27181888
>chr2:27181930-27182029
>chr2:27182059-27182086
>chr2:27182142-27182177
>chr2:27182243-27182275
>chr2:27182327-27182848
>chr2:27182904-27183010
>chr2:27183332-27185128
>chr2:27185169-27186015
>chr2:27186134-27200669
>chr2:27200774-27203020
>chr2:27203131-27208612
>chr2:27209295-27211032
>chr2:27211085-27211276
>chr2:27211394-27211512
>chr2:27211826-27211871
>chr2:27212309-27212474
>chr2:27213878-27216002
>chr2:27216102-27219443
>chr2:27219691-27221718
>chr2:27221898-27224955
>chr2:27225271-27230224
>chr2:27230336-27230372
>chr2:27230508-27230538
>chr2:27230856-27231094
>chr2:27231399-27231534
>chr2:27231638-27231882
>chr2:27232116-27232187
>chr2:27232317-27232390
>chr2:27232562-27232653
>chr2:27232757-27232788
>chr2:27232891-27232958
>chr2:27235147-27235316
>chr2:27235897-27236102
>chr2:27236276-27236327
>chr2:27236860-27238998
>chr2:27242300-27242481
>chr2:27242952-27243199
>chr2:27247365-27251639
>chr2:27251670-27251708
>chr2:27251916-27257682
>chr2:27257798-27272599
>chr2:27273005-27283848
>chr2:27283884-27286503
>chr2:27287831-27292374
>chr2:27292474-27293717
>chr2:27294334-27302270
>chr2:27302607-27302623
>chr2:27302650-27316926
>chr2:27317036-27320655
>chr2:27320711-27320765
>chr2:27321390-27321462
>chr2:27321509-27321550
>chr2:27323663-27323829
>chr2:27325887-27326606
>chr2:27326683-27327194
>chr2:27327326-27328150
>chr2:27328252-27329899
>chr2:27330073-27331114
>chr2:27331286-27331384
>chr2:27331461-27333074
>chr2:27333102-27336885
>chr2:27337139-27337206
>chr2:27337541-27337633
>chr2:27337682-27337766
>chr2:27340884-27341012
>chr2:27341781-27341902
>chr2:27342886-27342922
>chr2:27345748-27345804
>chr2:27347592-27347782
>chr2:27348226-27348301
>chr2:27349227-27349562
>chr2:27350062-27350259
>chr2:27352604-27352699
>chr2:27352771-27352828
>chr2:27356860-27356890
>chr2:27357592-27361484
>chr2:27361584-27377088
>chr2:27377188-27378482
>chr2:27378543-27382533
>chr2:27382661-27382677
>chr2:27382699-27394856
>chr2:27396568-27396637
>chr2:27397614-27397706
>chr2:27402391-27402421
>chr2:27403991-27423342
>chr2:27423523-27425091
>chr2:27425302-27426815
>chr2:27426856-27427063
>chr2:27427113-27427557
>chr2:27427663-27427846
>chr2:27428264-27432300
>chr2:27432434-27433634
>chr2:27433734-27440666
>chr2:27440766-27443946
>chr2:27444046-27444076
>chr2:27444133-27447814
>chr2:27447955-27450383
>chr2:27450533-27451896
>chr2:27452232-27452401
>chr2:27452506-27454922
>chr2:27455316-27455361
>chr2:27457542-27457751
>chr2:27458704-27458746
>chr2:27458919-27468643
>chr2:27469372-27472191
>chr2:27472235-27472346
>chr2:27473070-27473218
>chr2:27474121-27474233
>chr2:27474553-27474593
>chr2:27476350-27476504
>chr2:27476557-27476728
>chr2:27477718-27477808
>chr2:27477870-27478161
>chr2:27479075-27479328
>chr2:27479419-27483373
>chr2:27483401-27483546
>chr2:27483985-27484082
>chr2:27484114-27484152
>chr2:27484312-27484340
>chr2:27484382-27484418
>chr2:27484494-27484574
>chr2:27484651-27484847
>chr2:27484883-27485219
>chr2:27485253-27485659
>chr2:27485736-27485956
>chr2:27486009-27486056
>chr2:27486095-27486190
>chr2:27486239-27486339
>chr2:27486413-27486962
>chr2:27487003-27487342
>chr2:27487416-27487955
>chr2:27488235-27488413
>chr2:27490739-27490906
>chr2:27495033-27495063
>chr2:27496465-27496832
>chr2:27502295-27502403
>chr2:27503020-27503061
>chr2:27505446-27505484
>chr2:27514891-27514926
>chr2:27519656-27530370
>chr2:27530526-27538327
>chr2:27538596-27538776
>chr2:27538861-27538876
>chr2:27539154-27549027
>chr2:27552670-27552989
>chr2:27553352-27553503
>chr2:27553816-27553853
>chr2:27554249-27554366
>chr2:27554839-27555234
>chr2:27562956-27563068
>chr2:27563636-27563743
>chr2:27565715-27565866
>chr2:27567131-27574116
>chr2:27574818-27577637
>chr2:27577755-27580763
>chr2:27580986-27584845
>chr2:27584945-27589994
>chr2:27590125-27598140
>chr2:27598707-27598798
>chr2:27599906-27600194
>chr2:27606757-27606819
>chr2:27607288-27607372
>chr2:27608844-27609045
>chr2:27609410-27609481
>chr2:27609516-27618075
>chr2:27618110-27623166
>chr2:27623727-27623822
>chr2:27627546-27627776
>chr2:27628054-27628271
>chr2:27631233-27631421
>chr2:27631532-27632059
>chr2:27632092-27633413
>chr2:27633582-27634074
>chr2:27634102-27634379
>chr2:27634458-27635759
>chr2:27636243-27636273
>chr2:27637038-27637166
>chr2:27637229-27637279
>chr2:27637355-27637519
>chr2:27638263-27647379
>chr2:27648189-27648262
>chr2:27648522-27648669
>chr2:27648716-27657948
>chr2:27658052-27658347
>chr2:27658531-27658755
>chr2:27659000-27672695
>chr2:27672789-27673125
>chr2:27673326-27673413
>chr2:27673490-27673915
>chr2:27673945-27674003
>chr2:27674083-27674117
>chr2:27674276-27674531
>chr2:27674590-27674660
>chr2:27681159-27681365
>chr2:27681393-27681605
>chr2:27681707-27681852
>chr2:27683686-27689249
>chr2:27689474-27689670
>chr2:27689811-27692133
>chr2:27693335-27693707
>chr2:27693773-27693820
>chr2:27693846-27701074
>chr2:27701176-27701231
>chr2:27701266-27701490
>chr2:27702684-27703164
>chr2:27703797-27718003
>chr2:27718801-27719291
>chr2:27719789-27719863
>chr2:27720324-27720592
>chr2:27720681-27720802
>chr2:27720858-27721040
>chr2:27721631-27721995
>chr2:27723418-27735298
>chr2:27735398-27739023
>chr2:27739077-27739163
>chr2:27739382-27739505
>chr2:27739754-27739824
>chr2:27739887-27740006
>chr2:27740715-27741091
>chr2:27741807-27741839
>chr2:27741912-27742230
>chr2:27742330-27742556
>chr2:27743155-27743251
>chr2:27743330-27744573
>chr2:27746390-27746426
>chr2:27747105-27747150
>chr2:27752332-27752371
>chr2:27752497-27752577
>chr2:27752633-27753518
>chr2:27755095-27755220
>chr2:27755267-27757386
>chr2:27759484-27759683
>chr2:27760172-27760294
>chr2:27760343-27760387
>chr2:27760424-27764408
>chr2:27764461-27765163
>chr2:27765229-27765412
>chr2:27765471-27765508
>chr2:27765670-27765712
>chr2:27765827-27765931
>chr2:27765980-27766440
>chr2:27766538-27766621
>chr2:27766680-27767060
>chr2:27767091-27767137
>chr2:27767379-27768186
>chr2:27768341-27771353
>chr2:27771389-27771431
>chr2:27771536-27780733
>chr2:27780777-27784821
>chr2:27785002-27786042
>chr2:27786098-27786119
>chr2:27786240-27787580
>chr2:27787624-27799780
>chr2:27799834-27799938
>chr2:27800093-27804442
>chr2:27804542-27808107
>chr2:27808419-27808616
>chr2:27808752-27808789
>chr2:27808864-27808972
>chr2:27809321-27809458
>chr2:27809801-27809916
>chr2:27809990-27810018
>chr2:27810720-27810770
>chr2:27810923-27817896
>chr2:27818006-27820064
>chr2:27820123-27820556
>chr2:27820830-27821315
>chr2:27821340-27824648
>chr2:27824697-27825447
>chr2:27825497-27826482
>chr2:27826669-27826730
>chr2:27826878-27827278
>chr2:27827377-27827662
>chr2:27827723-27827766
>chr2:27830391-27830444
>chr2:27831338-27831527
>chr2:27831565-27831655
>chr2:27831713-27831784
>chr2:27831848-27831897
>chr2:27831959-27832587
>chr2:27833541-27833700
>chr2:27834181-27834283
>chr2:27834383-27834761
>chr2:27835066-27835399
>chr2:27835471-27835652
>chr2:27835689-27835913
>chr2:27836074-27836163
>chr2:27836355-27836524
>chr2:27837342-27849594
>chr2:27849694-27865774
>chr2:27865880-27866260
>chr2:27866384-27867259
>chr2:27867420-27867941
>chr2:27868059-27877498
>chr2:27877652-27877997
>chr2:27878341-27878847
>chr2:27880980-27881084
>chr2:27882562-27882631
>chr2:27882810-27882950
>chr2:27883386-27883748
>chr2:27883918-27884026
>chr2:27884607-27884734
>chr2:27884922-27885391
>chr2:27885878-27886131
>chr2:27886200-27886252
>chr2:27887135-27887172
>chr2:27887350-27887389
>chr2:27887753-27887811
>chr2:27888158-27888358
>chr2:27888446-27888589
>chr2:27888606-27888651
>chr2:27888766-27889336
>chr2:27889453-27890581
>chr2:27890638-27898927
>chr2:27898972-27903277
>chr2:27903348-27903711
>chr2:27903863-27943297
>chr2:27943417-27945980
>chr2:27946364-27959022
>chr2:27959150-27967732
>chr2:27967940-27979223
>chr2:27979323-27995177
>chr2:27995405-27995480
>chr2:27995591-27995919
>chr2:27999395-28000091
>chr2:28003973-28004414
>chr2:28004953-28006224
>chr2:28006319-28006379
>chr2:28006445-28006665
>chr2:28006756-28017471
>chr2:28017485-28024492
>chr2:28024556-28032841
>chr2:28032919-28036772
>chr2:28036899-28036914
>chr2:28036950-28038523
>chr2:28038660-28039730
>chr2:28040051-28044319
>chr2:28044359-28044685
>chr2:28044914-28045854
>chr2:28045906-28046563
>chr2:28046621-28046727
>chr2:28046828-28047340
>chr2:28047368-28047841
>chr2:28048077-28048290
>chr2:28048341-28048502
>chr2:28048539-28059294
>chr2:28059417-28059623
>chr2:28060198-28060229
>chr2:28060418-28060481
>chr2:28060519-28072837
>chr2:28073225-28078604
>chr2:28078815-28079717
>chr2:28079850-28080965
>chr2:28081091-28082184
>chr2:28082367-28089202
>chr2:28089302-28092338
>chr2:28092818-28096549
>chr2:28097214-28097248
>chr2:28097726-28100653
>chr2:28100800-28100943
>chr2:28100973-28103020
>chr2:28103050-28103553
>chr2:28104065-28104159
>chr2:28104236-28104299
>chr2:28104583-28105585
>chr2:28105726-28105777
>chr2:28105821-28105880
>chr2:28105902-28106022
>chr2:28110372-28110505
>chr2:28110633-28110698
>chr2:28110804-28110839
>chr2:28110965-28111136
>chr2:28111170-28111213
>chr2:28111266-28111438
>chr2:28111479-28111514
>chr2:28111522-28111944
>chr2:28112060-28123594
>chr2:28129158-28129219
>chr2:28129329-28129372
>chr2:28129539-28129823
>chr2:28130241-28130316
>chr2:28130358-28130485
>chr2:28130554-28131059
>chr2:28131166-28131278
>chr2:28131492-28131540
>chr2:28132518-28132623
>chr2:28132651-28134783
>chr2:28135636-28144311
>chr2:28144501-28147355
>chr2:28147678-28147704
>chr2:28147796-28147886
>chr2:28147917-28149158
>chr2:28149304-28149968
>chr2:28150014-28150775
>chr2:28150804-28152283
>chr2:28152361-28155735
>chr2:28155860-28158963
>chr2:28159047-28160378
>chr2:28160513-28163140
>chr2:28163166-28165371
>chr2:28165411-28167870
>chr2:28167909-28169365
>chr2:28169546-28169704
>chr2:28169756-28169886
>chr2:28169940-28170047
>chr2:28170116-28170396
>chr2:28177153-28177189
>chr2:28177254-28177545
>chr2:28177620-28177981
>chr2:28178032-28178084
>chr2:28178135-28178256
>chr2:28178577-28179114
>chr2:28179148-28179185
>chr2:28179350-28179402
>chr2:28179596-28179691
>chr2:28179802-28179907
>chr2:28180259-28180498
>chr2:28180679-28180887
>chr2:28181976-28182013
>chr2:28182111-28182152
>chr2:28187193-28187837
>chr2:28188032-28188240
>chr2:28189027-28189193
>chr2:28189519-28189803
>chr2:28191006-28191148
>chr2:28191233-28191297
>chr2:28191359-28191397
>chr2:28191797-28191854
>chr2:28193755-28193813
>chr2:28193926-28194151
>chr2:28195241-28195285
>chr2:28195445-28195699
>chr2:28195743-28195986
>chr2:28196072-28196386
>chr2:28196607-28197812
>chr2:28197836-28197887
>chr2:28198437-28198530
>chr2:28200022-28200397
>chr2:28201371-28201465
>chr2:28201519-28206276
>chr2:28211197-28211232
>chr2:28215171-28215256
>chr2:28218641-28218846
>chr2:28218974-28220035
>chr2:28220126-28220921
>chr2:28221365-28221441
>chr2:28221748-28240434
>chr2:28240534-28245897
>chr2:28246026-28246867
>chr2:28247062-28247882
>chr2:28249958-28249987
>chr2:28250805-28251022
>chr2:28253262-28253303
>chr2:28253793-28253837
>chr2:28253960-28253996
>chr2:28254127-28254160
>chr2:28254204-28254323
>chr2:28254392-28254474
>chr2:28254646-28254674
>chr2:28255680-28255695
>chr2:28255834-28260018
>chr2:28260203-28261674
>chr2:28261781-28262144
>chr2:28262164-28263606
>chr2:28267281-28267430
>chr2:28267882-28268278
>chr2:28271631-28275354
>chr2:28275478-28280926
>chr2:28281958-28283381
>chr2:28283794-28283962
>chr2:28284026-28284061
>chr2:28284963-28303280
>chr2:28303333-28318283
>chr2:28318566-28318649
>chr2:28318951-28318992
>chr2:28319582-28319669
>chr2:28319974-28320016
>chr2:28320307-28321899
>chr2:28321929-28327933
>chr2:28328056-28328496
>chr2:28328576-28329040
>chr2:28329085-28331027
>chr2:28331127-28331408
>chr2:28331473-28331577
>chr2:28331800-28332733
>chr2:28332833-28333509
>chr2:28333635-28335397
>chr2:28335594-28338918
>chr2:28339079-28345220
>chr2:28345392-28353886
>chr2:28353998-28354015
>chr2:28354058-28356079
>chr2:28356247-28358757
>chr2:28359068-28359308
>chr2:28359531-28359579
>chr2:28359883-28360132
>chr2:28360228-28360459
>chr2:28360704-28360775
>chr2:28364679-28365486
>chr2:28365534-28379131
>chr2:28379392-28380941
>chr2:28381238-28384095
>chr2:28384120-28384373
>chr2:28386492-28386570
>chr2:28387015-28387414
>chr2:28388331-28388622
>chr2:28393470-28394105
>chr2:28394146-28394393
>chr2:28394691-28395132
>chr2:28395203-28395379
>chr2:28395429-28395640
>chr2:28395705-28395775
>chr2:28395820-28396216
>chr2:28396406-28396780
>chr2:28396842-28417176
>chr2:28417384-28429039
>chr2:28430206-28430278
>chr2:28430347-28430603
>chr2:28430969-28431051
>chr2:28431276-28431331
>chr2:28434280-28434339
>chr2:28436440-28439853
>chr2:28439891-28440193
>chr2:28440243-28442156
>chr2:28442747-28442780
>chr2:28444492-28450214
>chr2:28450359-28450454
>chr2:28450750-28450986
>chr2:28454472-28454863
>chr2:28454963-28455248
>chr2:28455610-28455698
>chr2:28456630-28456733
>chr2:28459442-28459620
>chr2:28461236-28462146
>chr2:28462213-28462767
>chr2:28462812-28462990
>chr2:28463091-28466325
>chr2:28466425-28467113
>chr2:28467362-28468357
>chr2:28468434-28468830
>chr2:28468914-28468953
>chr2:28469074-28470933
>chr2:28471065-28471600
>chr2:28471659-28472866
>chr2:28472983-28473242
>chr2:28473465-28473677
>chr2:28475733-28475779
>chr2:28475818-28476472
>chr2:28476511-28477751
>chr2:28477787-28478266
>chr2:28478378-28478546
>chr2:28478726-28479542
>chr2:28480086-28480789
>chr2:28480866-28480902
>chr2:28480933-28481241
>chr2:28481282-28483217
>chr2:28483272-28483452
>chr2:28483518-28485188
>chr2:28490227-28490390
>chr2:28490940-28490997
>chr2:28491752-28492219
>chr2:28501001-28501046
>chr2:28502118-28502176
>chr2:28502853-28502888
>chr2:28503075-28503107
>chr2:28503162-28503236
>chr2:28503312-28503375
>chr2:28503426-28503473
>chr2:28503789-28503843
>chr2:28507820-28507863
>chr2:28508821-28508951
>chr2:28509480-28509509
>chr2:28510182-28510307
>chr2:28510367-28510701
>chr2:28512064-28512171
>chr2:28512208-28512297
>chr2:28513926-28513963
>chr2:28515023-28515116
>chr2:28516836-28516934
>chr2:28518368-28518399
>chr2:28519305-28519474
>chr2:28519505-28534805
>chr2:28534951-28535397
>chr2:28535423-28543787
>chr2:28544534-28544774
>chr2:28544864-28544879
>chr2:28545106-28545875
>chr2:28546110-28551785
>chr2:28551886-28552199
>chr2:28552223-28552625
>chr2:28554591-28555129
>chr2:28556871-28557415
>chr2:28558321-28558357
>chr2:28558456-28558507
>chr2:28558606-28559452
>chr2:28559490-28560586
>chr2:28560981-28562662
>chr2:28562877-28570287
>chr2:28571039-28571265
>chr2:28571506-28572868
>chr2:28573016-28573031
>chr2:28573098-28573998
>chr2:28574098-28574113
>chr2:28574203-28574874
>chr2:28574979-28575385
>chr2:28578031-28578076
>chr2:28584293-28585242
>chr2:28586945-28587123
>chr2:28587168-28587198
>chr2:28587281-28587348
>chr2:28587422-28588481
>chr2:28588555-28589108
>chr2:28589393-28589446
>chr2:28589512-28594567
>chr2:28594810-28602045
>chr2:28602261-28603667
>chr2:28606162-28606230
>chr2:28606396-28606439
>chr2:28606546-28608201
>chr2:28608806-28608946
>chr2:28609060-28609165
>chr2:28609225-28609348
>chr2:28609876-28609915
>chr2:28611213-28611317
>chr2:28611492-28611677
>chr2:28612558-28617433
>chr2:28617509-28617703
>chr2:28619883-28620157
>chr2:28626727-28626778
>chr2:28627323-28627383
>chr2:28627430-28627524
>chr2:28632516-28632668
>chr2:28633153-28647023
>chr2:28647426-28649410
>chr2:28649459-28658621
>chr2:28658909-28659053
>chr2:28659224-28659285
>chr2:28659356-28659453
>chr2:28662274-28662414
>chr2:28663165-28663345
>chr2:28663640-28663674
>chr2:28663768-28669200
>chr2:28670311-28670531
>chr2:28670946-28670962
>chr2:28671170-28671186
>chr2:28672104-28672119
>chr2:28672219-28672254
>chr2:28673697-28673748
>chr2:28673792-28673868
>chr2:28673989-28674075
>chr2:28677999-28678054
>chr2:28678910-28678948
>chr2:28680871-28681022
>chr2:28681216-28683067
>chr2:28683117-28683184
>chr2:28683569-28683746
>chr2:28683787-28684005
>chr2:28684141-28684218
>chr2:28684267-28684468
>chr2:28684496-28684550
>chr2:28684612-28684898
>chr2:28685547-28685682
>chr2:28685719-28685892
>chr2:28686010-28686066
>chr2:28686128-28686365
>chr2:28686601-28687037
>chr2:28687135-28687390
>chr2:28687566-28687807
>chr2:28687879-28691480
>chr2:28691580-28693867
>chr2:28693937-28694518
>chr2:28694932-28695008
>chr2:28695555-28696479
>chr2:28696678-28717772
>chr2:28717825-28721497
>chr2:28723754-28723803
>chr2:28724041-28724080
>chr2:28724304-28737123
>chr2:28737893-28744001
>chr2:28746255-28746548
>chr2:28746897-28746931
>chr2:28747465-28747506
>chr2:28747798-28747834
>chr2:28750564-28750728
>chr2:28750844-28750973
>chr2:28751200-28751278
>chr2:28751511-28751610
>chr2:28751685-28751731
>chr2:28751805-28751862
>chr2:28752418-28752468
>chr2:28754510-28754596
>chr2:28755282-28755297
>chr2:28755346-28758257
>chr2:28758784-28759061
>chr2:28759565-28759674
>chr2:28759776-28759861
>chr2:28759893-28759924
>chr2:28760634-28762734
>chr2:28762959-28764768
>chr2:28765000-28765906
>chr2:28766119-28766278
>chr2:28767448-28767767
>chr2:28772967-28773516
>chr2:28773567-28773609
>chr2:28773619-28773739
>chr2:28774284-28776955
>chr2:28777055-28780231
>chr2:28780420-28780578
>chr2:28780786-28782496
>chr2:28782685-28788160
>chr2:28788291-28788771
>chr2:28788895-28789473
>chr2:28789754-28789785
>chr2:28789894-28790067
>chr2:28790207-28797273
>chr2:28797316-28797724
>chr2:28797924-28805913
>chr2:28806431-28806532
>chr2:28806592-28806631
>chr2:28807232-28821650
>chr2:28824686-28824739
>chr2:28824934-28825049
>chr2:28828677-28828720
>chr2:28828983-28829033
>chr2:28830102-28830377
>chr2:28830496-28830630
>chr2:28834418-28834450
>chr2:28835516-28835636
>chr2:28836693-28839299
>chr2:28839983-28840162
>chr2:28840214-28841199
>chr2:28841300-28850872
>chr2:28850920-28851276
>chr2:28851310-28851429
>chr2:28851798-28851940
>chr2:28851991-28855003
>chr2:28855581-28855643
>chr2:28856495-28856559
>chr2:28857312-28857547
>chr2:28857636-28857727
>chr2:28857884-28858033
>chr2:28858158-28858386
>chr2:28858460-28858491
>chr2:28859680-28859796
>chr2:28863249-28863416
>chr2:28863541-28863640
>chr2:28863829-28863944
>chr2:28864965-28865285
>chr2:28865359-28865493
>chr2:28866364-28866750
>chr2:28868075-28868798
>chr2:28871455-28871536
>chr2:28873382-28873594
>chr2:28873646-28874594
>chr2:28874747-28884371
>chr2:28884419-28884930
>chr2:28885033-28891704
>chr2:28891960-28892121
>chr2:28892172-28893198
>chr2:28893228-28895184
>chr2:28895766-28895828
>chr2:28896683-28896747
>chr2:28897420-28897702
>chr2:28897823-28897914
>chr2:28898071-28898220
>chr2:28898345-28898447
>chr2:28898511-28898571
>chr2:28898647-28898678
>chr2:28899867-28899950
>chr2:28900409-28900436
>chr2:28903444-28903611
>chr2:28903736-28903835
>chr2:28904024-28904139
>chr2:28905160-28905225
>chr2:28905573-28905688
>chr2:28907133-28907166
>chr2:28909150-28919635
>chr2:28919985-28920309
>chr2:28920367-28920517
>chr2:28920714-28921757
>chr2:28923176-28923218
>chr2:28923591-28923987
>chr2:28924651-28924757
>chr2:28925045-28925116
>chr2:28926298-28926360
>chr2:28927531-28927566
>chr2:28928521-28928559
>chr2:28928597-28928676
>chr2:28930091-28930242
>chr2:28930633-28930677
>chr2:28931439-28931902
>chr2:28931950-28931989
>chr2:28932072-28932190
>chr2:28932277-28932559
>chr2:28932945-28933138
>chr2:28933222-28933389
>chr2:28934220-28934275
>chr2:28934381-28934951
>chr2:28934993-28935379
>chr2:28935731-28937820
>chr2:28938653-28938698
>chr2:28938986-28939193
>chr2:28940383-28940620
>chr2:28943197-28943320
>chr2:28944796-28945221
>chr2:28945363-28945446
>chr2:28945689-28945704
>chr2:28945894-28949024
>chr2:28949084-28949099
>chr2:28949231-28949668
>chr2:28949743-28949848
>chr2:28950008-28951661
>chr2:28951879-28954958
>chr2:28955210-28955325
>chr2:28955383-28955707
>chr2:28956057-28956705
>chr2:28956860-28965564
>chr2:28965676-28965704
>chr2:28965788-28967472
>chr2:28967806-28967922
>chr2:28968307-28968471
>chr2:28968500-28968578
>chr2:28968864-28968952
>chr2:28969263-28969426
>chr2:28969472-28971220
>chr2:28971499-28972670
>chr2:28972805-28972983
>chr2:28973088-28973123
>chr2:28973144-28973203
>chr2:28973352-28973387
>chr2:28973539-28973898
>chr2:28973949-28974143
>chr2:28974312-28975478
>chr2:28977997-28978032
>chr2:28978866-28979126
>chr2:28979247-28990960
>chr2:28991007-29000421
>chr2:29000581-29018929
>chr2:29019949-29019994
>chr2:29021535-29021676
>chr2:29021708-29021747
>chr2:29024057-29027618
>chr2:29027833-29028151
>chr2:29028292-29028333
>chr2:29028404-29028688
>chr2:29031532-29031703
>chr2:29031740-29031853
>chr2:29032055-29032331
>chr2:29035133-29037257
>chr2:29037500-29037568
>chr2:29037735-29042628
>chr2:29043326-29043665
>chr2:29043710-29044401
>chr2:29044932-29048566
>chr2:29049167-29063195
>chr2:29063211-29064210
>chr2:29064925-29066489
>chr2:29066589-29067262
>chr2:29067436-29068148
>chr2:29068407-29085558
>chr2:29085635-29085676
>chr2:29085748-29085991
>chr2:29086024-29086056
>chr2:29086087-29086180
>chr2:29086464-29086516
>chr2:29087556-29087941
>chr2:29088201-29089312
>chr2:29090277-29092417
>chr2:29092473-29092543
>chr2:29092628-29093925
>chr2:29094050-29094558
>chr2:29094620-29094653
>chr2:29095051-29095910
>chr2:29096034-29104330
>chr2:29104681-29108385
>chr2:29108407-29108826
>chr2:29110078-29111402
>chr2:29111431-29111990
>chr2:29112016-29112173
>chr2:29112209-29112294
>chr2:29112347-29112415
>chr2:29112502-29112617
>chr2:29112802-29113825
>chr2:29113940-29143421
>chr2:29143850-29143898
>chr2:29144422-29192132
>chr2:29195309-29195373
>chr2:29196303-29196420
>chr2:29197665-29197853
>chr2:29198447-29198787
>chr2:29199668-29217225
>chr2:29217325-29218970
>chr2:29219304-29222094
>chr2:29222293-29222982
>chr2:29223128-29226480
>chr2:29226547-29228485
>chr2:29228585-29230419
>chr2:29230551-29230587
>chr2:29230641-29230844
>chr2:29230919-29232435
>chr2:29232825-29232859
>chr2:29232923-29233267
>chr2:29233386-29233666
>chr2:29233781-29235333
>chr2:29235866-29237153
>chr2:29237347-29242999
>chr2:29243043-29244092
>chr2:29244242-29246521
>chr2:29247134-29250077
>chr2:29251726-29251861
>chr2:29253334-29267240
>chr2:29267860-29268012
>chr2:29274573-29274652
>chr2:29280654-29280994
>chr2:29281497-29281606
>chr2:29281682-29281853
>chr2:29282101-29282187
>chr2:29282358-29282393
>chr2:29283053-29283125
>chr2:29283213-29283340
>chr2:29283519-29283749
>chr2:29283850-29284076
>chr2:29284260-29284310
>chr2:29284361-29284562
>chr2:29284656-29284913
>chr2:29285034-29285074
>chr2:29285390-29285476
>chr2:29285789-29285854
>chr2:29285900-29285960
>chr2:29287132-29287165
>chr2:29287335-29287754
>chr2:29288204-29288362
>chr2:29288928-29289091
>chr2:29289151-29289231
>chr2:29289540-29289895
>chr2:29290016-29290068
>chr2:29290144-29290333
>chr2:29290877-29290925
>chr2:29291660-29291905
>chr2:29296306-29296634
>chr2:29297174-29297275
>chr2:29297339-29297772
>chr2:29298710-29299237
>chr2:29306516-29306919
>chr2:29306965-29307163
>chr2:29307297-29307338
>chr2:29310990-29312298
>chr2:29312667-29316218
>chr2:29316318-29317861
>chr2:29317986-29321315
>chr2:29321415-29322262
>chr2:29322766-29322869
>chr2:29323287-29325560
>chr2:29325586-29326342
>chr2:29327090-29327133
>chr2:29327277-29327324
>chr2:29327471-29328230
>chr2:29328836-29328980
>chr2:29329094-29329247
>chr2:29329404-29329641
>chr2:29330286-29330382
>chr2:29336695-29336767
>chr2:29336815-29336875
>chr2:29337185-29337263
>chr2:29337378-29337437
>chr2:29338081-29338128
>chr2:29338267-29338689
>chr2:29338880-29339385
>chr2:29339449-29339551
>chr2:29339613-29339767
>chr2:29339838-29339885
>chr2:29340328-29341403
>chr2:29341492-29341529
>chr2:29341572-29342143
>chr2:29342494-29342576
>chr2:29342694-29342913
>chr2:29343097-29343417
>chr2:29343843-29344483
>chr2:29344679-29344809
>chr2:29345024-29345251
>chr2:29345543-29345730
>chr2:29345810-29345892
>chr2:29346355-29346450
>chr2:29353138-29353184
>chr2:29354813-29355077
>chr2:29355159-29355183
>chr2:29355283-29358049
>chr2:29358314-29360365
>chr2:29360465-29366401
>chr2:29366525-29367511
>chr2:29367546-29382012
>chr2:29382084-29382330
>chr2:29382686-29382721
>chr2:29383833-29385846
>chr2:29385915-29385930
>chr2:29386030-29386145
>chr2:29386242-29386688
>chr2:29387521-29387577
>chr2:29387639-29387834
>chr2:29387926-29387989
>chr2:29388360-29388432
>chr2:29388530-29388676
>chr2:29388773-29389239
>chr2:29389470-29389506
>chr2:29390352-29390495
>chr2:29390688-29398874
>chr2:29398898-29399430
>chr2:29399469-29399635
>chr2:29399767-29400305
>chr2:29400347-29401582
>chr2:29401696-29401789
>chr2:29401918-29417090
>chr2:29417286-29417348
>chr2:29417744-29417811
>chr2:29418636-29418817
>chr2:29418928-29420298
>chr2:29420871-29420909
>chr2:29420965-29421104
>chr2:29421285-29421423
>chr2:29421542-29421601
>chr2:29421658-29421802
>chr2:29421836-29423188
>chr2:29427647-29431656
>chr2:29432030-29437346
>chr2:29439214-29439469
>chr2:29439641-29439679
>chr2:29439736-29440095
>chr2:29440197-29440427
>chr2:29440776-29440881
>chr2:29440909-29441071
>chr2:29441109-29441550
>chr2:29441589-29450585
>chr2:29450685-29459755
>chr2:29460117-29460504
>chr2:29460678-29460693
>chr2:29460770-29472137
>chr2:29472196-29476471
>chr2:29476511-29480400
>chr2:29480513-29485138
>chr2:29485290-29485409
>chr2:29485479-29486175
>chr2:29486410-29486449
>chr2:29486983-29488133
>chr2:29494895-29495031
>chr2:29495593-29495986
>chr2:29496352-29496688
>chr2:29496974-29497127
>chr2:29498162-29498420
>chr2:29498589-29498722
>chr2:29500687-29500721
>chr2:29502105-29504494
>chr2:29504546-29504707
>chr2:29505174-29505266
>chr2:29505356-29505497
>chr2:29505655-29505719
>chr2:29505846-29508456
>chr2:29508505-29508522
>chr2:29508730-29514322
>chr2:29514431-29515104
>chr2:29515413-29515454
>chr2:29515602-29515638
>chr2:29515691-29515737
>chr2:29516862-29516921
>chr2:29517007-29519103
>chr2:29519724-29519792
>chr2:29520798-29520855
>chr2:29520888-29520950
>chr2:29526084-29526196
>chr2:29526544-29526655
>chr2:29527198-29527436
>chr2:29527626-29527667
>chr2:29527991-29528211
>chr2:29528284-29528529
>chr2:29528605-29530341
>chr2:29530618-29539834
>chr2:29539892-29555992
>chr2:29556051-29556187
>chr2:29556287-29556650
>chr2:29556705-29556926
>chr2:29557064-29557095
>chr2:29563171-29563258
>chr2:29566056-29566131
>chr2:29566598-29566639
>chr2:29567221-29568063
>chr2:29569574-29569773
>chr2:29569830-29570082
>chr2:29570160-29570266
>chr2:29570343-29570378
>chr2:29570817-29574420
>chr2:29574582-29588707
>chr2:29588786-29588870
>chr2:29589242-29600107
>chr2:29600203-29600251
>chr2:29601066-29601146
>chr2:29603054-29603190
>chr2:29604093-29604167
>chr2:29604284-29604555
>chr2:29604687-29604782
>chr2:29604939-29604979
>chr2:29605472-29605763
>chr2:29609343-29609743
>chr2:29609973-29610082
>chr2:29610165-29618127
>chr2:29618227-29622883
>chr2:29622923-29660396
>chr2:29660500-29660727
>chr2:29660827-29664189
>chr2:29664791-29666503
>chr2:29666639-29667070
>chr2:29667204-29668495
>chr2:29673712-29680491
>chr2:29684622-29684691
>chr2:29684769-29684816
>chr2:29684856-29684947
>chr2:29684990-29685042
>chr2:29685600-29685691
>chr2:29686201-29686232
>chr2:29686332-29687138
>chr2:29687182-29687278
>chr2:29687524-29687669
>chr2:29687717-29688014
>chr2:29688993-29698767
>chr2:29698826-29702499
>chr2:29704933-29705087
>chr2:29705135-29705256
>chr2:29705290-29711418
>chr2:29711518-29711539
>chr2:29711630-29711799
>chr2:29711855-29712224
>chr2:29712266-29712396
>chr2:29712592-29712633
>chr2:29712732-29712766
>chr2:29712807-29712897
>chr2:29713267-29713770
>chr2:29714045-29714699
>chr2:29715062-29715131
>chr2:29715793-29715839
>chr2:29716977-29717014
>chr2:29718300-29718399
>chr2:29718455-29718539
>chr2:29718771-29732201
>chr2:29732292-29732356
>chr2:29732559-29733844
>chr2:29733883-29735932
>chr2:29736191-29736242
>chr2:29738793-29738884
>chr2:29739268-29739472
>chr2:29739652-29739733
>chr2:29740709-29740966
>chr2:29741007-29741638
>chr2:29742003-29742154
>chr2:29742428-29742574
>chr2:29742882-29743317
>chr2:29743398-29743770
>chr2:29743904-29744254
>chr2:29744443-29744553
>chr2:29744663-29744699
>chr2:29746854-29746912
>chr2:29747206-29747365
>chr2:29747415-29747469
>chr2:29750535-29750599
>chr2:29753526-29753561
>chr2:29753688-29753733
>chr2:29753809-29753872
>chr2:29753978-29754086
>chr2:29754190-29755141
>chr2:29755231-29755428
>chr2:29755984-29758960
>chr2:29759089-29763523
>chr2:29763623-29764273
>chr2:29764572-29764608
>chr2:29764659-29767722
>chr2:29767765-29767930
>chr2:29768079-29772085
>chr2:29772270-29774483
>chr2:29774603-29782995
>chr2:29783081-29783571
>chr2:29783630-29783804
>chr2:29784070-29784222
>chr2:29784411-29784504
>chr2:29785884-29785915
>chr2:29786592-29786782
>chr2:29787155-29789750
>chr2:29789784-29789861
>chr2:29790094-29790332
>chr2:29790461-29790536
>chr2:29790729-29790998
>chr2:29791156-29791293
>chr2:29791391-29791615
>chr2:29791720-29791962
>chr2:29792140-29792499
>chr2:29792633-29792679
>chr2:29793664-29805851
>chr2:29806006-29806129
>chr2:29806324-29806593
>chr2:29806751-29806888
>chr2:29806986-29807210
>chr2:29807315-29807557
>chr2:29807735-29807924
>chr2:29808266-29812817
>chr2:29812845-29820465
>chr2:29820591-29821861
>chr2:29821949-29821964
>chr2:29822082-29829398
>chr2:29829547-29829610
>chr2:29831083-29831118
>chr2:29831399-29831479
>chr2:29831535-29831592
>chr2:29831945-29832085
>chr2:29832152-29835464
>chr2:29835615-29835690
>chr2:29837288-29837330
>chr2:29837747-29853687
>chr2:29860545-29860675
>chr2:29863228-29863277
>chr2:29864052-29864111
>chr2:29870427-29887023
>chr2:29890583-29890776
>chr2:29890825-29891105
>chr2:29891121-29891795
>chr2:29891895-29891977
>chr2:29893581-29893623
>chr2:29893663-29893741
>chr2:29893901-29893990
>chr2:29897372-29897434
>chr2:29899105-29899697
>chr2:29899865-29899919
>chr2:29900014-29900053
>chr2:29900230-29907183
>chr2:29908010-29908403
>chr2:29909303-29909568
>chr2:29909612-29911981
>chr2:29913560-29920192
>chr2:29920292-29937422
>chr2:29937522-29941949
>chr2:29942083-29945460
>chr2:29945651-29949260
>chr2:29949377-29951360
>chr2:29951519-29960699
>chr2:29960925-29960960
>chr2:29961087-29961177
>chr2:29962960-29966805
>chr2:29967230-29967433
>chr2:29967476-29968596
>chr2:29968780-29970313
>chr2:29970413-29971260
>chr2:29971469-29972315
>chr2:29972337-29975550
>chr2:29975754-29976599
>chr2:29976761-29978383
>chr2:29978483-29978505
>chr2:29978579-29978625
>chr2:29980291-29980418
>chr2:29985302-29985368
>chr2:29985832-29985876
>chr2:29986151-29986183
>chr2:29987540-29987590
>chr2:29991844-29991888
>chr2:29993163-29993198
>chr2:29993298-29994031
>chr2:29994141-30002124
>chr2:30002253-30008864
>chr2:30011147-30011189
>chr2:30011645-30011711
>chr2:30014187-30014263
>chr2:30015789-30015804
>chr2:30015827-30020827
>chr2:30023518-30026696
>chr2:30026992-30027087
>chr2:30029003-30029090
>chr2:30031522-30031788
>chr2:30032859-30032936
>chr2:30033947-30033988
>chr2:30035309-30038100
>chr2:30038148-30043174
>chr2:30043373-30045220
>chr2:30045298-30045529
>chr2:30045563-30045694
>chr2:30045754-30045832
>chr2:30045866-30046259
>chr2:30047259-30052620
>chr2:30053263-30053729
>chr2:30053774-30075512
>chr2:30075680-30076884
>chr2:30077403-30080368
>chr2:30080516-30082455
>chr2:30082741-30082756
>chr2:30082759-30084749
>chr2:30084849-30100620
>chr2:30100880-30109477
>chr2:30109639-30109654
>chr2:30109716-30110224
>chr2:30110363-30111093
>chr2:30111312-30112808
>chr2:30113155-30117486
>chr2:30117551-30117600
>chr2:30118552-30118604
>chr2:30118688-30118740
>chr2:30118823-30144577
>chr2:30144615-30147888
>chr2:30149330-30149365
>chr2:30150125-30150234
>chr2:30150781-30150938
>chr2:30155276-30155394
>chr2:30155860-30155895
>chr2:30156658-30156748
>chr2:30159209-30159354
>chr2:30159389-30159426
>chr2:30161020-30162065
>chr2:30162109-30163881
>chr2:30164060-30164379
>chr2:30164440-30164689
>chr2:30164831-30164880
>chr2:30165297-30165385
>chr2:30169729-30169822
>chr2:30171551-30171600
>chr2:30172261-30172331
>chr2:30174658-30175477
>chr2:30175589-30184033
>chr2:30184080-30192271
>chr2:30192315-30192540
>chr2:30192594-30192725
>chr2:30192872-30193017
>chr2:30193097-30193166
>chr2:30193296-30203143
>chr2:30203224-30206142
>chr2:30206177-30207158
>chr2:30208347-30208751
>chr2:30209117-30209436
>chr2:30210891-30211026
>chr2:30213841-30213930
>chr2:30214366-30214553
>chr2:30215348-30215600
>chr2:30215700-30222834
>chr2:30222867-30222896
>chr2:30223049-30226895
>chr2:30226939-30227489
>chr2:30227565-30229241
>chr2:30229308-30229331
>chr2:30229431-30229714
>chr2:30229733-30232567
>chr2:30232959-30234056
>chr2:30234103-30235295
>chr2:30235395-30241266
>chr2:30241396-30241411
>chr2:30241452-30248192
>chr2:30248445-30248460
>chr2:30248522-30249272
>chr2:30251627-30251733
>chr2:30251800-30251927
>chr2:30253184-30253258
>chr2:30254357-30254714
>chr2:30255282-30255635
>chr2:30255735-30256587
>chr2:30258935-30259041
>chr2:30260330-30260372
>chr2:30260544-30260640
>chr2:30262100-30262115
>chr2:30262146-30263464
>chr2:30264169-30264184
>chr2:30264284-30264698
>chr2:30265618-30265717
>chr2:30266953-30267509
>chr2:30270431-30270470
>chr2:30270857-30278497
>chr2:30280363-30289794
>chr2:30291572-30291718
>chr2:30292190-30292242
>chr2:30292377-30292449
>chr2:30294144-30294201
>chr2:30295221-30295271
>chr2:30295537-30295580
>chr2:30297190-30297424
>chr2:30299106-30299194
>chr2:30302124-30302560
>chr2:30303135-30303171
>chr2:30303851-30303996
>chr2:30304198-30304263
>chr2:30304635-30304757
>chr2:30305021-30305268
>chr2:30305363-30305452
>chr2:30305549-30305615
>chr2:30307181-30307212
>chr2:30311507-30311528
>chr2:30312433-30317676
>chr2:30318513-30318747
>chr2:30319820-30319868
>chr2:30320309-30320423
>chr2:30320562-30320681
>chr2:30320925-30320983
>chr2:30321087-30321190
>chr2:30321231-30321505
>chr2:30321583-30321664
>chr2:30322204-30322296
>chr2:30322670-30322803
>chr2:30322850-30324141
>chr2:30324166-30324577
>chr2:30324749-30324766
>chr2:30324942-30333831
>chr2:30334000-30335339
>chr2:30335806-30335956
>chr2:30336156-30336282
>chr2:30336324-30336407
>chr2:30336430-30336635
>chr2:30336725-30340009
>chr2:30340109-30340143
>chr2:30340395-30340494
>chr2:30340563-30340625
>chr2:30341743-30341787
>chr2:30342133-30358907
>chr2:30359068-30359226
>chr2:30359282-30359488
>chr2:30359511-30359594
>chr2:30359636-30359762
>chr2:30360358-30362793
>chr2:30363051-30363825
>chr2:30363954-30368716
>chr2:30368819-30370506
>chr2:30370612-30373601
>chr2:30373749-30379215
>chr2:30379315-30383283
>chr2:30383339-30387790
>chr2:30387826-30404048
>chr2:30404116-30404140
>chr2:30404240-30406259
>chr2:30406628-30407013
>chr2:30407225-30407287
>chr2:30408878-30408964
>chr2:30409131-30409217
>chr2:30409308-30412288
>chr2:30412342-30412399
>chr2:30412623-30413504
>chr2:30413548-30413951
>chr2:30414008-30432282
>chr2:30432459-30432906
>chr2:30432958-30433017
>chr2:30433061-30433464
>chr2:30433521-30434512
>chr2:30434642-30451100
>chr2:30451145-30452288
>chr2:30452388-30454055
>chr2:30454486-30461944
>chr2:30462928-30463879
>chr2:30464250-30465043
>chr2:30465236-30466042
>chr2:30466300-30493117
>chr2:30493179-30499837
>chr2:30500463-30500595
>chr2:30501557-30501861
>chr2:30507086-30507167
>chr2:30507486-30508375
>chr2:30508414-30509212
>chr2:30509352-30509875
>chr2:30509923-30510068
>chr2:30510150-30510638
>chr2:30510684-30511548
>chr2:30511636-30512075
>chr2:30512118-30512571
>chr2:30512636-30513184
>chr2:30513210-30531412
>chr2:30531523-30531674
>chr2:30532030-30532119
>chr2:30532989-30533085
>chr2:30533155-30533188
>chr2:30533224-30533279
>chr2:30537127-30537271
>chr2:30537319-30537623
>chr2:30540975-30550292
>chr2:30551046-30551144
>chr2:30551700-30551770
>chr2:30551871-30552117
>chr2:30552345-30552621
>chr2:30552761-30552810
>chr2:30552862-30552939
>chr2:30555632-30556658
>chr2:30556838-30557004
>chr2:30557309-30557586
>chr2:30557610-30557858
>chr2:30557898-30558108
>chr2:30558238-30558297
>chr2:30558387-30559407
>chr2:30559479-30565209
>chr2:30565309-30570642
>chr2:30570697-30570803
>chr2:30570840-30570995
>chr2:30571148-30571238
>chr2:30571368-30571523
>chr2:30572263-30572414
>chr2:30575220-30575546
>chr2:30575697-30575992
>chr2:30576382-30576410
>chr2:30576589-30578057
>chr2:30578103-30598360
>chr2:30599084-30602245
>chr2:30602782-30602797
>chr2:30602921-30604056
>chr2:30608524-30608577
>chr2:30608667-30608755
>chr2:30609377-30609494
>chr2:30611084-30624533
>chr2:30624984-30626258
>chr2:30628340-30628374
>chr2:30628689-30628759
>chr2:30630127-30630232
>chr2:30630281-30631641
>chr2:30632623-30632714
>chr2:30633273-30633516
>chr2:30634051-30650877
>chr2:30650908-30681885
>chr2:30681985-30682043
>chr2:30682150-30687897
>chr2:30688984-30692358
>chr2:30692388-30694388
>chr2:30695112-30698306
>chr2:30698426-30701248
>chr2:30701382-30707781
>chr2:30707881-30709987
>chr2:30710087-30714223
>chr2:30714326-30718198
>chr2:30718386-30730189
>chr2:30730350-30730578
>chr2:30731074-30739346
>chr2:30739390-30739548
>chr2:30743584-30744807
>chr2:30745007-30754903
>chr2:30755177-30756138
>chr2:30757807-30757856
>chr2:30761803-30761836
>chr2:30762013-30762168
>chr2:30762286-30762370
>chr2:30762702-30762775
>chr2:30763353-30770701
>chr2:30770974-30771115
>chr2:30771420-30771436
>chr2:30771552-30775969
>chr2:30776245-30787475
>chr2:30787622-30794006
>chr2:30794167-30801428
>chr2:30804329-30804385
>chr2:30804813-30808324
>chr2:30808366-30823884
>chr2:30823914-30825820
>chr2:30825869-30828769
>chr2:30828832-30828930
>chr2:30828960-30829030
>chr2:30829222-30830359
>chr2:30830883-30835131
>chr2:30836769-30841401
>chr2:30841501-30841767
>chr2:30841832-30849585
>chr2:30849615-30850264
>chr2:30850368-30858188
>chr2:30858418-30858480
>chr2:30864111-30864151
>chr2:30864257-30864483
>chr2:30864515-30864957
>chr2:30865149-30865181
>chr2:30865298-30865432
>chr2:30866040-30866102
>chr2:30866324-30866619
>chr2:30867328-30868979
>chr2:30869169-30875756
>chr2:30875787-30888324
>chr2:30888424-30888439
>chr2:30890845-30901269
>chr2:30904487-30904788
>chr2:30908216-30908610
>chr2:30908905-30909051
>chr2:30910940-30911267
>chr2:30913707-30913837
>chr2:30915730-30921374
>chr2:30921398-30928099
>chr2:30928120-30929761
>chr2:30929842-30930256
>chr2:30930317-30930469
>chr2:30931291-30931345
>chr2:30937030-30937979
>chr2:30939253-30939379
>chr2:30939431-30939524
>chr2:30940383-30940419
>chr2:30940915-30940959
>chr2:30941011-30941084
>chr2:30941174-30941366
>chr2:30941557-30941586
>chr2:30942154-30942204
>chr2:30945884-30946053
>chr2:30946086-30946439
>chr2:30946695-30946768
>chr2:30948034-30948369
>chr2:30948685-30948781
>chr2:30951218-30951295
>chr2:30951434-30951581
>chr2:30952525-30952588
>chr2:30952756-30952807
>chr2:30952925-30953062
>chr2:30953627-30953661
>chr2:30954085-30954117
>chr2:30956136-30956181
>chr2:30956262-30956410
>chr2:30956758-30956796
>chr2:30956917-30957096
>chr2:30957391-30957488
>chr2:30962417-30963604
>chr2:30964349-30964465
>chr2:30964538-30964904
>chr2:30964958-30965427
>chr2:30965479-30968973
>chr2:30970392-30970476
>chr2:30971851-30973290
>chr2:30973736-30973794
>chr2:30973947-30973989
>chr2:30974867-30975031
>chr2:30975076-30975504
>chr2:30976177-30976337
>chr2:30976583-30985552
>chr2:30988454-30988492
>chr2:30988886-30989001
>chr2:30991206-30991295
>chr2:30994201-30994329
>chr2:30995099-30995262
>chr2:30995585-30995765
>chr2:30996257-30996731
>chr2:30996755-30996858
>chr2:30997131-30997689
>chr2:30997888-30998006
>chr2:30998062-30998399
>chr2:30998470-30999139
>chr2:30999364-31001299
>chr2:31002658-31016100
>chr2:31016177-31022067
>chr2:31022493-31022597
>chr2:31022656-31022695
>chr2:31022952-31023015
>chr2:31023142-31023203
>chr2:31023248-31023317
>chr2:31023389-31024594
>chr2:31024684-31024767
>chr2:31025080-31025112
>chr2:31025434-31025879
>chr2:31028861-31033575
>chr2:31033641-31035362
>chr2:31035563-31037127
>chr2:31037206-31037234
>chr2:31037447-31047138
>chr2:31047338-31048083
>chr2:31048128-31051576
>chr2:31051624-31060323
>chr2:31060423-31063584
>chr2:31063690-31063788
>chr2:31063835-31063924
>chr2:31063972-31064005
>chr2:31064110-31064731
>chr2:31064786-31064952
>chr2:31065060-31065075
>chr2:31065321-31066106
>chr2:31066154-31069134
>chr2:31069363-31077321
>chr2:31077451-31080026
>chr2:31080338-31080368
>chr2:31080436-31081161
>chr2:31081208-31081585
>chr2:31081619-31081843
>chr2:31082049-31082341
>chr2:31082429-31085055
>chr2:31085860-31086592
>chr2:31086632-31089419
>chr2:31089553-31095232
>chr2:31095345-31095420
>chr2:31095481-31096014
>chr2:31098052-31098180
>chr2:31098583-31098616
>chr2:31098696-31098871
>chr2:31098976-31099137
>chr2:31099221-31099282
>chr2:31099404-31099828
>chr2:31099874-31100756
>chr2:31100889-31102778
>chr2:31102830-31102868
>chr2:31103055-31103071
>chr2:31103188-31103232
>chr2:31103290-31103654
>chr2:31103744-31103963
>chr2:31104049-31104140
>chr2:31104175-31104582
>chr2:31104698-31108029
>chr2:31108101-31108484
>chr2:31108533-31108575
>chr2:31108624-31120353
>chr2:31120584-31120599
>chr2:31120697-31121116
>chr2:31123071-31126838
>chr2:31127484-31127868
>chr2:31127979-31128279
>chr2:31128356-31128394
>chr2:31128625-31128835
>chr2:31128996-31150079
>chr2:31150187-31150215
>chr2:31150439-31150510
>chr2:31150629-31150681
>chr2:31150742-31150829
>chr2:31151236-31151294
>chr2:31151338-31151385
>chr2:31151560-31151696
>chr2:31151901-31151941
>chr2:31152038-31152316
>chr2:31152402-31152573
>chr2:31152936-31153029
>chr2:31153192-31166304
>chr2:31166335-31168691
>chr2:31168747-31168778
>chr2:31168832-31169791
>chr2:31169837-31170697
>chr2:31170913-31170992
>chr2:31171245-31171303
>chr2:31171655-31171685
>chr2:31171927-31172077
>chr2:31172152-31172184
>chr2:31172251-31172382
>chr2:31172544-31172638
>chr2:31172732-31173118
>chr2:31173441-31173905
>chr2:31176344-31176664
>chr2:31179546-31179610
>chr2:31180398-31180581
>chr2:31183372-31183731
>chr2:31183852-31187268
>chr2:31191951-31191987
>chr2:31192092-31193088
>chr2:31193188-31196813
>chr2:31197985-31198127
>chr2:31199087-31199607
>chr2:31201093-31202431
>chr2:31202520-31203793
>chr2:31204934-31204990
>chr2:31205603-31205870
>chr2:31206019-31206157
>chr2:31206219-31206811
>chr2:31206860-31207515
>chr2:31207612-31208025
>chr2:31208567-31208586
>chr2:31208655-31208818
>chr2:31208857-31209488
>chr2:31209587-31211115
>chr2:31211156-31212425
>chr2:31212610-31212729
>chr2:31213176-31213224
>chr2:31214276-31214462
>chr2:31223090-31223195
>chr2:31223261-31223401
>chr2:31223437-31249061
>chr2:31249252-31250427
>chr2:31250527-31251327
>chr2:31251450-31253440
>chr2:31254020-31264992
>chr2:31265207-31266853
>chr2:31267031-31268048
>chr2:31268181-31269871
>chr2:31269971-31278352
>chr2:31278477-31281501
>chr2:31281620-31283364
>chr2:31283427-31287993
>chr2:31288035-31289131
>chr2:31289284-31291465
>chr2:31291505-31293535
>chr2:31293609-31295536
>chr2:31295630-31297470
>chr2:31297557-31297720
>chr2:31297760-31299090
>chr2:31299159-31299463
>chr2:31299554-31299875
>chr2:31299910-31300408
>chr2:31300454-31301789
>chr2:31301838-31306493
>chr2:31306656-31308926
>chr2:31309068-31310820
>chr2:31310950-31310965
>chr2:31310984-31314279
>chr2:31314364-31314925
>chr2:31314998-31315584
>chr2:31315660-31315970
>chr2:31316996-31317092
>chr2:31318091-31318221
>chr2:31318872-31319969
>chr2:31320069-31325006
>chr2:31325225-31336386
>chr2:31336733-31336755
>chr2:31337341-31340110
>chr2:31340210-31342645
>chr2:31343886-31358025
>chr2:31358115-31358579
>chr2:31358712-31358943
>chr2:31359009-31370960
>chr2:31371006-31374914
>chr2:31375039-31377654
>chr2:31377763-31377778
>chr2:31377878-31377894
>chr2:31378015-31379106
>chr2:31379284-31379315
>chr2:31379380-31379835
>chr2:31379965-31380410
>chr2:31380499-31380515
>chr2:31380766-31381267
>chr2:31381329-31382855
>chr2:31382895-31384425
>chr2:31384538-31385691
>chr2:31387199-31403532
>chr2:31403606-31413768
>chr2:31413830-31414019
>chr2:31414139-31414624
>chr2:31414709-31415232
>chr2:31415287-31421500
>chr2:31421716-31421733
>chr2:31421992-31422780
>chr2:31422902-31429138
>chr2:31429264-31430080
>chr2:31430179-31430268
>chr2:31430580-31433205
>chr2:31433358-31434100
>chr2:31434329-31434363
>chr2:31435096-31435195
>chr2:31435512-31435577
>chr2:31435860-31436080
>chr2:31436206-31436411
>chr2:31436565-31436604
>chr2:31437044-31437089
>chr2:31438165-31438300
>chr2:31438954-31439101
>chr2:31439156-31439228
>chr2:31441774-31441901
>chr2:31442244-31442545
>chr2:31442604-31442692
>chr2:31442730-31443144
>chr2:31444412-31444481
>chr2:31444601-31444653
>chr2:31447024-31447056
>chr2:31450116-31467739
>chr2:31470180-31470270
>chr2:31470316-31470368
>chr2:31470423-31470495
>chr2:31471026-31471129
>chr2:31475248-31475436
>chr2:31475491-31475559
>chr2:31475742-31475816
>chr2:31475846-31476391
>chr2:31476451-31476837
>chr2:31476898-31477072
>chr2:31477129-31477170
>chr2:31477227-31479731
>chr2:31479831-31487328
>chr2:31487428-31499302
>chr2:31505547-31505621
>chr2:31508777-31508931
>chr2:31510436-31510475
>chr2:31513232-31513892
>chr2:31514185-31514508
>chr2:31514809-31515026
>chr2:31515315-31516287
>chr2:31516315-31517690
>chr2:31517814-31528131
>chr2:31528312-31528380
>chr2:31530012-31530354
>chr2:31534222-31534303
>chr2:31543233-31543406
>chr2:31543459-31543976
>chr2:31544034-31544371
>chr2:31544490-31545151
>chr2:31545278-31545935
>chr2:31546398-31546445
>chr2:31547188-31558377
>chr2:31558441-31558556
>chr2:31558868-31558885
>chr2:31558949-31559164
>chr2:31559443-31559535
>chr2:31559759-31559804
>chr2:31559876-31559922
>chr2:31561221-31561280
>chr2:31561887-31574492
>chr2:31574921-31591448
>chr2:31592408-31592492
>chr2:31593120-31593180
>chr2:31593769-31593917
>chr2:31594683-31594852
>chr2:31596891-31596982
>chr2:31597093-31597296
>chr2:31597348-31597682
>chr2:31597847-31598355
>chr2:31598462-31600160
>chr2:31600383-31604175
>chr2:31604329-31604491
>chr2:31605080-31605157
>chr2:31605544-31617252
>chr2:31617352-31619625
>chr2:31619805-31621178
>chr2:31621588-31623481
>chr2:31624145-31624416
>chr2:31625132-31625500
>chr2:31628218-31628268
>chr2:31628765-31628794
>chr2:31629397-31629454
>chr2:31629622-31629660
>chr2:31630054-31630848
>chr2:31631054-31641393
>chr2:31641524-31641539
>chr2:31641720-31650771
>chr2:31651155-31664537
>chr2:31664771-31665376
>chr2:31665754-31665831
>chr2:31666629-31666762
>chr2:31669307-31669360
>chr2:31669386-31669523
>chr2:31670496-31670529
>chr2:31670596-31670630
>chr2:31671029-31671122
>chr2:31675883-31678852
>chr2:31678962-31679111
>chr2:31679562-31679641
>chr2:31680047-31680126
>chr2:31680278-31680361
>chr2:31680532-31680611
>chr2:31680863-31692704
>chr2:31693336-31693386
>chr2:31693428-31693532
>chr2:31694864-31695015
>chr2:31695135-31709092
>chr2:31709333-31709379
>chr2:31709453-31709485
>chr2:31709545-31710314
>chr2:31713385-31713569
>chr2:31713969-31714006
>chr2:31716027-31716077
>chr2:31716511-31716579
>chr2:31716937-31722505
>chr2:31722614-31725799
>chr2:31727221-31728461
>chr2:31728720-31728772
>chr2:31729105-31729237
>chr2:31729393-31729469
>chr2:31729533-31729633
>chr2:31730058-31733279
>chr2:31733511-31733574
>chr2:31733888-31734020
>chr2:31734121-31734191
>chr2:31734245-31734303
>chr2:31734376-31734462
>chr2:31734888-31739961
>chr2:31739993-31740653
>chr2:31740685-31743080
>chr2:31743180-31744098
>chr2:31744261-31766119
>chr2:31766251-31772400
>chr2:31772575-31772767
>chr2:31772830-31773076
>chr2:31777473-31777701
>chr2:31777867-31777928
>chr2:31779301-31779397
>chr2:31779517-31779620
>chr2:31782757-31782844
>chr2:31783119-31783495
>chr2:31783606-31784108
>chr2:31784221-31788125
>chr2:31788678-31789152
>chr2:31790600-31790760
>chr2:31790961-31791047
>chr2:31791255-31791313
>chr2:31793028-31794005
>chr2:31794032-31795620
>chr2:31797111-31797256
>chr2:31797330-31797433
>chr2:31797810-31802275
>chr2:31802320-31816121
>chr2:31816338-31817323
>chr2:31817394-31817450
>chr2:31817622-31828160
>chr2:31828594-31828686
>chr2:31832319-31837454
>chr2:31839253-31839408
>chr2:31839710-31840078
>chr2:31840108-31840865
>chr2:31840894-31842819
>chr2:31842871-31843244
>chr2:31843287-31843437
>chr2:31843519-31843714
>chr2:31843817-31843863
>chr2:31843974-31844011
>chr2:31844226-31844514
>chr2:31844610-31844802
>chr2:31844952-31846517
>chr2:31848331-31848613
>chr2:31848746-31848783
>chr2:31849789-31850361
>chr2:31850961-31851255
>chr2:31851949-31852469
>chr2:31853619-31861390
>chr2:31861507-31895218
>chr2:31896075-31896436
>chr2:31896943-31897196
>chr2:31897536-31897675
>chr2:31897751-31897918
>chr2:31898455-31898799
>chr2:31900628-31900691
>chr2:31900781-31900923
>chr2:31902343-31902581
>chr2:31903118-31903161
>chr2:31903518-31906197
>chr2:31906392-31906559
>chr2:31907157-31921178
>chr2:31922313-31922366
>chr2:31922654-31923227
>chr2:31923276-31923384
>chr2:31924736-31924903
>chr2:31927778-31928045
>chr2:31929961-31930104
>chr2:31931756-31931944
>chr2:31932567-31933359
>chr2:31933459-31944371
>chr2:31944525-31948906
>chr2:31949141-31959776
>chr2:31960239-31967221
>chr2:31967322-31967748
>chr2:31967783-31977502
>chr2:31977611-31979048
>chr2:31980813-31980896
>chr2:31981243-31981395
>chr2:31981617-31981743
>chr2:31982017-31982117
>chr2:31982184-31992264
>chr2:31992314-31997309
>chr2:31997366-32005647
>chr2:32005747-32005762
>chr2:32005842-32018644
>chr2:32019940-32021781
>chr2:32021826-32021966
>chr2:32022039-32022116
>chr2:32022240-32022621
>chr2:32022715-32022840
>chr2:32022920-32023383
>chr2:32023501-32023775
>chr2:32023870-32027510
>chr2:32027585-32028104
>chr2:32028222-32028496
>chr2:32028591-32031892
>chr2:32031950-32032039
>chr2:32032073-32032165
>chr2:32032192-32032430
>chr2:32032464-32032578
>chr2:32032602-32032964
>chr2:32033193-32033291
>chr2:32033467-32033634
>chr2:32033808-32033885
>chr2:32033953-32033983
>chr2:32034034-32034074
>chr2:32034181-32034305
>chr2:32034733-32034770
>chr2:32035699-32035734
>chr2:32036209-32036311
>chr2:32036595-32036630
>chr2:32037189-32037264
>chr2:32037654-32041800
>chr2:32043291-32043370
>chr2:32043847-32043896
>chr2:32044064-32044186
>chr2:32044713-32045434
>chr2:32045523-32046121
>chr2:32046218-32046262
>chr2:32046396-32050138
>chr2:32050263-32050534
>chr2:32050597-32050700
>chr2:32050798-32050939
>chr2:32051091-32051230
>chr2:32051483-32052040
>chr2:32052117-32052289
>chr2:32052583-32053849
>chr2:32054033-32062984
>chr2:32075227-32075373
>chr2:32082436-32082469
>chr2:32084056-32084253
>chr2:32088774-32088966
>chr2:32089177-32089532
>chr2:32089598-32106510
>chr2:32106827-32106860
>chr2:32106929-32109208
>chr2:32109295-32113664
>chr2:32113919-32113980
>chr2:32114457-32114493
>chr2:32114537-32114575
>chr2:32114854-32115434
>chr2:32115534-32116217
>chr2:32117711-32117817
>chr2:32117989-32118030
>chr2:32118163-32118371
>chr2:32118412-32118588
>chr2:32118649-32118859
>chr2:32118892-32119000
>chr2:32119064-32119116
>chr2:32120390-32120719
>chr2:32123561-32123714
>chr2:32123759-32123814
>chr2:32127282-32130566
>chr2:32130666-32141131
>chr2:32141272-32141287
>chr2:32141540-32142092
>chr2:32142334-32144704
>chr2:32145921-32156674
>chr2:32156750-32157332
>chr2:32157397-32157680
>chr2:32157756-32157829
>chr2:32158229-32159542
>chr2:32160084-32161346
>chr2:32161643-32173791
>chr2:32174469-32175208
>chr2:32176817-32176862
>chr2:32177092-32179511
>chr2:32179559-32191264
>chr2:32191301-32196035
>chr2:32196081-32199226
>chr2:32199585-32200331
>chr2:32200448-32200507
>chr2:32203004-32203043
>chr2:32203939-32204175
>chr2:32204301-32204846
>chr2:32204882-32204999
>chr2:32205186-32206104
>chr2:32206298-32210106
>chr2:32210196-32210835
>chr2:32211225-32212302
>chr2:32212360-32212687
>chr2:32213190-32213255
>chr2:32213495-32213864
>chr2:32213904-32214664
>chr2:32214759-32214836
>chr2:32214885-32214947
>chr2:32215137-32215395
>chr2:32215480-32216189
>chr2:32219879-32219919
>chr2:32220274-32220312
>chr2:32221582-32221817
>chr2:32223930-32224090
>chr2:32224838-32224956
>chr2:32228405-32228439
>chr2:32229169-32229339
>chr2:32229372-32229408
>chr2:32229461-32233150
>chr2:32233174-32250876
>chr2:32250963-32251937
>chr2:32252000-32254200
>chr2:32255084-32258414
>chr2:32258481-32259766
>chr2:32260115-32260169
>chr2:32260193-32260963
>chr2:32261309-32269787
>chr2:32269850-32271267
>chr2:32273380-32273492
>chr2:32275012-32275356
>chr2:32276304-32282152
>chr2:32282183-32284199
>chr2:32284299-32292435
>chr2:32292535-32303188
>chr2:32303218-32315964
>chr2:32316026-32392156
>chr2:32392225-32397429
>chr2:32397704-32398790
>chr2:32398890-32408969
>chr2:32409069-32412867
>chr2:32412953-32413849
>chr2:32413878-32419684
>chr2:32420147-32420290
>chr2:32420347-32423144
>chr2:32423244-32424153
>chr2:32424253-32424270
>chr2:32424275-32424473
>chr2:32425519-32425534
>chr2:32425634-32425657
>chr2:32425721-32425827
>chr2:32426155-32426335
>chr2:32426690-32426747
>chr2:32426884-32427326
>chr2:32427488-32427652
>chr2:32427785-32427868
>chr2:32428011-32428093
>chr2:32428150-32428332
>chr2:32428512-32428889
>chr2:32428931-32429098
>chr2:32429194-32429252
>chr2:32429529-32430278
>chr2:32430332-32430405
>chr2:32430429-32430622
>chr2:32431000-32431058
>chr2:32431182-32431346
>chr2:32431530-32431564
>chr2:32431959-32432374
>chr2:32432411-32434452
>chr2:32434552-32435862
>chr2:32435962-32437124
>chr2:32437201-32437228
>chr2:32437474-32437535
>chr2:32438114-32438181
>chr2:32439104-32439576
>chr2:32439749-32440406
>chr2:32440525-32444642
>chr2:32445290-32446136
>chr2:32446183-32450221
>chr2:32450426-32450460
>chr2:32450556-32450666
>chr2:32452490-32452621
>chr2:32459019-32459379
>chr2:32459739-32459823
>chr2:32459956-32460448
>chr2:32462405-32462472
>chr2:32462915-32462977
>chr2:32463173-32463702
>chr2:32463802-32470244
>chr2:32470523-32470740
>chr2:32470826-32471144
>chr2:32471996-32472366
>chr2:32473727-32473926
>chr2:32473994-32474066
>chr2:32474245-32474314
>chr2:32474450-32475755
>chr2:32476549-32476706
>chr2:32477180-32477274
>chr2:32477682-32477717
>chr2:32477821-32477867
>chr2:32477913-32478685
>chr2:32478845-32479086
>chr2:32479134-32479509
>chr2:32479611-32479688
>chr2:32480210-32486915
>chr2:32487040-32491910
>chr2:32492290-32499385
>chr2:32499700-32501438
>chr2:32501538-32503043
>chr2:32503621-32504074
>chr2:32504122-32505166
>chr2:32505247-32505293
>chr2:32505456-32506482
>chr2:32506600-32507105
>chr2:32507284-32507394
>chr2:32507500-32507541
>chr2:32507823-32507995
>chr2:32508492-32508648
>chr2:32510894-32510991
>chr2:32511159-32511630
>chr2:32512389-32512442
>chr2:32512840-32523133
>chr2:32523379-32536006
>chr2:32536106-32537805
>chr2:32538007-32538061
>chr2:32538364-32538427
>chr2:32538753-32538837
>chr2:32538866-32539008
>chr2:32539097-32540697
>chr2:32540855-32540875
>chr2:32541018-32543151
>chr2:32543278-32543300
>chr2:32543426-32544284
>chr2:32544384-32547592
>chr2:32550745-32550781
>chr2:32553227-32553403
>chr2:32553721-32554045
>chr2:32554096-32554153
>chr2:32554245-32554392
>chr2:32554517-32554564
>chr2:32554717-32554955
>chr2:32555055-32555107
>chr2:32555788-32556339
>chr2:32556397-32556515
>chr2:32556987-32557039
>chr2:32557239-32557292
>chr2:32557347-32557836
>chr2:32557894-32558551
>chr2:32558626-32558711
>chr2:32558786-32558914
>chr2:32559197-32559370
>chr2:32559892-32560128
>chr2:32560423-32560535
>chr2:32560727-32561153
>chr2:32561199-32561696
>chr2:32561853-32562509
>chr2:32562828-32562911
>chr2:32562968-32563189
>chr2:32563790-32563944
>chr2:32565888-32565973
>chr2:32566104-32566236
>chr2:32566447-32566522
>chr2:32566629-32566733
>chr2:32566803-32569494
>chr2:32569677-32569919
>chr2:32570055-32570103
>chr2:32570192-32570327
>chr2:32570863-32571189
>chr2:32574340-32574417
>chr2:32575141-32575234
>chr2:32575488-32589057
>chr2:32589130-32589196
>chr2:32589337-32589462
>chr2:32590343-32590401
>chr2:32590510-32590545
>chr2:32592335-32592408
>chr2:32592520-32592595
>chr2:32593025-32596593
>chr2:32596705-32596763
>chr2:32598333-32598662
>chr2:32598688-32598731
>chr2:32598813-32599082
>chr2:32599195-32600022
>chr2:32600061-32600264
>chr2:32600309-32600398
>chr2:32600691-32601442
>chr2:32601611-32601672
>chr2:32601759-32601917
>chr2:32602077-32602129
>chr2:32602217-32602333
>chr2:32602457-32602500
>chr2:32602654-32602835
>chr2:32602914-32603027
>chr2:32603727-32604042
>chr2:32604098-32604297
>chr2:32604350-32604647
>chr2:32604742-32604904
>chr2:32605049-32605087
>chr2:32605256-32605649
>chr2:32605685-32606806
>chr2:32607533-32607753
>chr2:32607774-32608189
>chr2:32608289-32609577
>chr2:32609615-32611621
>chr2:32611715-32615335
>chr2:32615601-32617811
>chr2:32619171-32625783
>chr2:32626028-32628092
>chr2:32628158-32628451
>chr2:32628745-32634703
>chr2:32634907-32643399
>chr2:32644176-32644209
>chr2:32644254-32650432
>chr2:32650478-32651180
>chr2:32651254-32651439
>chr2:32651523-32651983
>chr2:32652067-32652308
>chr2:32652365-32652533
>chr2:32652571-32652648
>chr2:32652727-32652839
>chr2:32652918-32653262
>chr2:32653396-32656844
>chr2:32662387-32662468
>chr2:32662542-32662670
>chr2:32662807-32663269
>chr2:32665332-32665425
>chr2:32665866-32666856
>chr2:32667006-32667136
>chr2:32669788-32670144
>chr2:32670688-32670725
>chr2:32671614-32671673
>chr2:32672037-32672137
>chr2:32672245-32692718
>chr2:32692813-32693104
>chr2:32693411-32695926
>chr2:32696487-32696808
>chr2:32699320-32699519
>chr2:32702013-32702184
>chr2:32702605-32705183
>chr2:32705283-32705321
>chr2:32705399-32713321
>chr2:32713360-32715514
>chr2:32715614-32719448
>chr2:32719481-32723286
>chr2:32723465-32731830
>chr2:32732577-32745837
>chr2:32745904-32750186
>chr2:32750205-32750677
>chr2:32750701-32750819
>chr2:32750886-32751864
>chr2:32752116-32754145
>chr2:32754294-32754870
>chr2:32755289-32764950
>chr2:32765192-32765233
>chr2:32765614-32765822
>chr2:32766024-32766185
>chr2:32766407-32766457
>chr2:32767006-32767212
>chr2:32767587-32768435
>chr2:32768545-32771306
>chr2:32771335-32839126
>chr2:32839298-32839419
>chr2:32839561-32840695
>chr2:32840922-32844114
>chr2:32844237-32845594
>chr2:32845984-32846003
>chr2:32846114-32847235
>chr2:32847281-32849398
>chr2:32849480-32849747
>chr2:32849798-32851100
>chr2:32851136-32851221
>chr2:32851286-32851572
>chr2:32851610-32852318
>chr2:32852421-32853375
>chr2:32853398-32853567
>chr2:32853728-32854378
>chr2:32854754-32856735
>chr2:32857126-32861163
>chr2:32861234-32862981
>chr2:32863081-32864975
>chr2:32865778-32865913
>chr2:32865961-32866113
>chr2:32866164-32866710
>chr2:32866802-32867396
>chr2:32867441-32867749
>chr2:32868248-32868322
>chr2:32869039-32869100
>chr2:32869145-32869193
>chr2:32869382-32869606
>chr2:32869690-32869773
>chr2:32870120-32870135
>chr2:32870418-32871255
>chr2:32871899-32873624
>chr2:32873742-32873764
>chr2:32873813-32874269
>chr2:32874680-32880555
>chr2:32884066-32884164
>chr2:32884887-32885179
>chr2:32889281-32889322
>chr2:32889459-32889604
>chr2:32891591-32891731
>chr2:32891832-32892033
>chr2:32892098-32892140
>chr2:32892225-32892288
>chr2:32897488-32897985
>chr2:32898820-32899016
>chr2:32900529-32900617
>chr2:32901833-32901970
>chr2:32903427-32904047
>chr2:32904093-32904210
>chr2:32905159-32905204
>chr2:32908562-32908670
>chr2:32909358-32911461
>chr2:32911681-32933123
>chr2:32933335-32935228
>chr2:32935350-32935647
>chr2:32935994-32936050
>chr2:32936254-32937525
>chr2:32937625-32938032
>chr2:32938157-32938750
>chr2:32938780-32938810
>chr2:32938890-32939551
>chr2:32939843-32940656
>chr2:32940925-32941644
>chr2:32941764-32941779
>chr2:32941858-32943424
>chr2:32943567-32947042
>chr2:32947102-32961116
>chr2:32961262-32962082
>chr2:32962200-32962636
>chr2:32963478-32964738
>chr2:32965265-32965315
>chr2:32965660-32965938
>chr2:32966973-32967047
>chr2:32967432-32968413
>chr2:32968598-32973105
>chr2:32973318-32973920
>chr2:32974140-32974980
>chr2:32975203-32977084
>chr2:32977206-32977503
>chr2:32977850-32977986
>chr2:32978066-32978455
>chr2:32978484-32990277
>chr2:32990377-32993825
>chr2:32993925-32995028
>chr2:32995184-33001762
>chr2:33001962-33003217
>chr2:33003514-33003541
>chr2:33003761-33006385
>chr2:33006473-33007072
>chr2:33007095-33007138
>chr2:33007212-33007591
>chr2:33007645-33007889
>chr2:33008337-33008495
>chr2:33009305-33009650
>chr2:33010138-33011598
>chr2:33012180-33013325
>chr2:33013425-33021772
>chr2:33021899-33021914
>chr2:33022014-33027018
>chr2:33027118-33031169
>chr2:33031316-33032157
>chr2:33032257-33032272
>chr2:33032496-33034235
>chr2:33034582-33034879
>chr2:33035001-33035194
>chr2:33035294-33036879
>chr2:33037091-33041109
>chr2:33041445-33041521
>chr2:33042556-33042833
>chr2:33043756-33044356
>chr2:33044461-33044478
>chr2:33044604-33045364
>chr2:33045499-33046675
>chr2:33046801-33047769
>chr2:33047891-33048188
>chr2:33048535-33048945
>chr2:33049027-33049042
>chr2:33049142-33050523
>chr2:33050607-33050922
>chr2:33050978-33051657
>chr2:33051672-33051699
>chr2:33051799-33052646
>chr2:33052761-33065774
>chr2:33065814-33069843
>chr2:33070073-33070639
>chr2:33070682-33070810
>chr2:33070928-33071364
>chr2:33072207-33072806
>chr2:33073333-33073383
>chr2:33073756-33074006
>chr2:33075103-33075173
>chr2:33076093-33076147
>chr2:33076210-33076247
>chr2:33076390-33078301
>chr2:33078478-33078758
>chr2:33078876-33079063
>chr2:33079142-33079314
>chr2:33080158-33081422
>chr2:33081951-33082001
>chr2:33082346-33082626
>chr2:33083661-33083737
>chr2:33084073-33084400
>chr2:33084536-33087356
>chr2:33087478-33089650
>chr2:33089694-33089719
>chr2:33089819-33091391
>chr2:33092139-33092482
>chr2:33093293-33093451
>chr2:33093783-33093838
>chr2:33093973-33094652
>chr2:33094708-33095023
>chr2:33095107-33095373
>chr2:33095784-33098160
>chr2:33098418-33103343
>chr2:33103534-33107017
>chr2:33107092-33108516
>chr2:33108696-33108872
>chr2:33109742-33109777
>chr2:33110490-33110634
>chr2:33110853-33111100
>chr2:33111597-33111700
>chr2:33111863-33112179
>chr2:33112354-33118273
>chr2:33118955-33119104
>chr2:33119122-33119156
>chr2:33125462-33125498
>chr2:33126500-33126607
>chr2:33127208-33127470
>chr2:33127579-33128601
>chr2:33128743-33128896
>chr2:33129048-33129292
>chr2:33135687-33135721
>chr2:33136044-33136158
>chr2:33141982-33142086
>chr2:33142117-33142288
>chr2:33142700-33142945
>chr2:33143076-33143323
>chr2:33143431-33143509
>chr2:33143717-33144187
>chr2:33152221-33153321
>chr2:33154358-33154373
>chr2:33154468-33160433
>chr2:33160747-33168425
>chr2:33168814-33168933
>chr2:33169432-33170081
>chr2:33170136-33170338
>chr2:33170632-33170772
>chr2:33170845-33170950
>chr2:33171097-33171130
>chr2:33171733-33178982
>chr2:33179009-33179078
>chr2:33179172-33179499
>chr2:33179599-33181737
>chr2:33181879-33182019
>chr2:33182413-33183010
>chr2:33183054-33184128
>chr2:33184165-33184245
>chr2:33184286-33192486
>chr2:33192517-33195386
>chr2:33195510-33195952
>chr2:33196748-33196947
>chr2:33197408-33197728
>chr2:33197856-33197951
>chr2:33198039-33198266
>chr2:33198311-33198353
>chr2:33198447-33200074
>chr2:33200133-33200574
>chr2:33200634-33204478
>chr2:33204536-33204799
>chr2:33204913-33207596
>chr2:33208317-33208353
>chr2:33208646-33208885
>chr2:33209031-33209578
>chr2:33209678-33210131
>chr2:33210253-33210430
>chr2:33210814-33210885
>chr2:33211053-33211122
>chr2:33212223-33212256
>chr2:33212345-33212383
>chr2:33212436-33213349
>chr2:33213371-33213863
>chr2:33213927-33214089
>chr2:33214158-33214216
>chr2:33214888-33215013
>chr2:33219997-33220148
>chr2:33221455-33221518
>chr2:33221784-33221853
>chr2:33222349-33223401
>chr2:33223440-33240179
>chr2:33240385-33254019
>chr2:33254040-33259950
>chr2:33260517-33260732
>chr2:33262217-33262295
>chr2:33263176-33263280
>chr2:33264248-33264369
>chr2:33264396-33264474
>chr2:33265294-33265480
>chr2:33268508-33270579
>chr2:33270668-33270750
>chr2:33270947-33271569
>chr2:33273035-33273203
>chr2:33273275-33273844
>chr2:33273890-33274157
>chr2:33274313-33274424
>chr2:33274819-33274874
>chr2:33274985-33275785
>chr2:33275830-33276986
>chr2:33277045-33278207
>chr2:33278269-33285505
>chr2:33285509-33286993
>chr2:33287029-33288659
>chr2:33288762-33288940
>chr2:33289005-33297761
>chr2:33297794-33305117
>chr2:33305763-33305849
>chr2:33305938-33306096
>chr2:33306161-33306287
>chr2:33306403-33309673
>chr2:33310054-33310100
>chr2:33310549-33310652
>chr2:33310717-33319569
>chr2:33319637-33321986
>chr2:33322659-33326315
>chr2:33326412-33326524
>chr2:33326637-33326830
>chr2:33326956-33327228
>chr2:33327312-33327388
>chr2:33327826-33328244
>chr2:33328435-33328512
>chr2:33328770-33328847
>chr2:33330429-33330461
>chr2:33330584-33330625
>chr2:33330765-33344517
>chr2:33345234-33345970
>chr2:33346116-33351746
>chr2:33351787-33352998
>chr2:33353079-33354067
>chr2:33354185-33354274
>chr2:33354352-33354873
>chr2:33355110-33355235
>chr2:33355358-33355505
>chr2:33355548-33356200
>chr2:33356275-33356457
>chr2:33356556-33356714
>chr2:33356933-33356988
>chr2:33357138-33357413
>chr2:33357464-33357693
>chr2:33357917-33358012
>chr2:33358349-33358559
>chr2:33358661-33358770
>chr2:33358812-33359268
>chr2:33359349-33359448
>chr2:33359571-33359613
>chr2:33359681-33360444
>chr2:33360602-33360765
>chr2:33361009-33361055
>chr2:33361132-33361194
>chr2:33361292-33361503
>chr2:33361523-33361952
>chr2:33362011-33362107
>chr2:33362276-33362308
>chr2:33362421-33362614
>chr2:33362644-33362675
>chr2:33362811-33362886
>chr2:33363138-33363660
>chr2:33363732-33363998
>chr2:33364084-33364333
>chr2:33364448-33365003
>chr2:33368271-33368641
>chr2:33368954-33369076
>chr2:33369339-33383165
>chr2:33383311-33383479
>chr2:33385261-33385299
>chr2:33385652-33385697
>chr2:33388720-33388748
>chr2:33388942-33389630
>chr2:33389755-33391073
>chr2:33391137-33391288
>chr2:33394489-33399394
>chr2:33399753-33406187
>chr2:33406550-33409296
>chr2:33410303-33410559
>chr2:33410989-33411138
>chr2:33411194-33411280
>chr2:33411377-33411420
>chr2:33411487-33411520
>chr2:33411774-33411820
>chr2:33415023-33415039
>chr2:33417361-33417407
>chr2:33417642-33417722
>chr2:33417760-33417886
>chr2:33417952-33419210
>chr2:33419478-33419935
>chr2:33419961-33424292
>chr2:33424411-33424775
>chr2:33424851-33430020
>chr2:33430163-33430178
>chr2:33430188-33435391
>chr2:33435429-33437981
>chr2:33438170-33440605
>chr2:33440731-33440809
>chr2:33441311-33441623
>chr2:33441936-33442001
>chr2:33442155-33462910
>chr2:33463010-33463025
>chr2:33463154-33463321
>chr2:33463360-33464037
>chr2:33464095-33467223
>chr2:33467323-33467342
>chr2:33467477-33467649
>chr2:33469790-33469901
>chr2:33470735-33471905
>chr2:33471981-33472880
>chr2:33472911-33472986
>chr2:33473188-33474483
>chr2:33474568-33475255
>chr2:33475286-33477711
>chr2:33478660-33479965
>chr2:33480024-33480441
>chr2:33481531-33482666
>chr2:33482767-33482953
>chr2:33483193-33489226
>chr2:33489528-33500322
>chr2:33500681-33501369
>chr2:33501497-33504598
>chr2:33504675-33516833
>chr2:33516871-33517925
>chr2:33518000-33521882
>chr2:33522194-33522449
>chr2:33522490-33523639
>chr2:33523682-33524101
>chr2:33524604-33538280
>chr2:33538430-33548944
>chr2:33549410-33552928
>chr2:33553176-33553191
>chr2:33553339-33563193
>chr2:33563335-33565385
>chr2:33566959-33567102
>chr2:33567142-33567211
>chr2:33567775-33568028
>chr2:33568076-33568339
>chr2:33569415-33569491
>chr2:33570095-33571142
>chr2:33571653-33571815
>chr2:33572510-33572592
>chr2:33572715-33572750
>chr2:33580882-33605071
>chr2:33605362-33605595
>chr2:33605794-33607229
>chr2:33607281-33607934
>chr2:33608110-33628033
>chr2:33628133-33628148
>chr2:33628293-33631222
>chr2:33632253-33632416
>chr2:33636749-33637000
>chr2:33637051-33637111
>chr2:33637150-33637271
>chr2:33637388-33640555
>chr2:33640595-33641624
>chr2:33641853-33642819
>chr2:33642974-33644161
>chr2:33644215-33644404
>chr2:33644524-33648883
>chr2:33649425-33659191
>chr2:33659291-33659306
>chr2:33659332-33659369
>chr2:33659414-33660204
>chr2:33666419-33672839
>chr2:33673010-33674831
>chr2:33675002-33675128
>chr2:33675255-33675308
>chr2:33675761-33701193
>chr2:33701356-33701431
>chr2:33709425-33709709
>chr2:33709883-33709984
>chr2:33711849-33711879
>chr2:33712026-33712281
>chr2:33712625-33712752
>chr2:33713883-33713920
>chr2:33714176-33714262
>chr2:33714308-33714356
>chr2:33714490-33714605
>chr2:33716743-33716981
>chr2:33717191-33717412
>chr2:33717529-33717636
>chr2:33717684-33718013
>chr2:33718083-33718768
>chr2:33718811-33719087
>chr2:33719153-33719271
>chr2:33719419-33720025
>chr2:33720094-33720263
>chr2:33720396-33720468
>chr2:33720516-33724820
>chr2:33724861-33744115
>chr2:33744215-33753971
>chr2:33754295-33762855
>chr2:33763131-33764603
>chr2:33764703-33766999
>chr2:33767065-33767147
>chr2:33767603-33767711
>chr2:33767781-33770485
>chr2:33770585-33776466
>chr2:33776540-33776864
>chr2:33776932-33777298
>chr2:33777316-33777545
>chr2:33777886-33777992
>chr2:33778058-33784977
>chr2:33785175-33788423
>chr2:33788498-33790419
>chr2:33790548-33798597
>chr2:33798745-33798802
>chr2:33798893-33799193
>chr2:33799320-33799478
>chr2:33799514-33799747
>chr2:33802102-33802230
>chr2:33802589-33802684
>chr2:33804116-33804605
>chr2:33809522-33809964
>chr2:33811363-33820784
>chr2:33820900-33820956
>chr2:33824174-33824238
>chr2:33825008-33825790
>chr2:33825872-33830680
>chr2:33830738-33849795
>chr2:33849885-33849959
>chr2:33850306-33858684
>chr2:33858794-33859027
>chr2:33860155-33860250
>chr2:33860287-33862734
>chr2:33862892-33862908
>chr2:33863001-33868009
>chr2:33868260-33869919
>chr2:33870019-33875074
>chr2:33875174-33896838
>chr2:33897349-33897658
>chr2:33898044-33898477
>chr2:33898519-33925839
>chr2:33926261-33926486
>chr2:33926996-33927330
>chr2:33927378-33927909
>chr2:33928237-33932537
>chr2:33932743-33933574
>chr2:33934023-33966062
>chr2:33966211-33966472
>chr2:33968389-33968758
>chr2:33969069-33969157
>chr2:33969212-33969284
>chr2:33969486-33969622
>chr2:33971112-33971428
>chr2:33972741-33972865
>chr2:33980085-33980251
>chr2:33982853-33982978
>chr2:33983031-33983258
>chr2:33983354-33983523
>chr2:33983587-33983746
>chr2:33988496-33988554
>chr2:33988767-33989290
>chr2:33989730-33990195
>chr2:33990242-34002617
>chr2:34002717-34005476
>chr2:34005658-34007208
>chr2:34007308-34008605
>chr2:34008829-34010805
>chr2:34010930-34013600
>chr2:34013700-34020091
>chr2:34020191-34020429
>chr2:34020529-34028602
>chr2:34028657-34028787
>chr2:34028897-34029134
>chr2:34029239-34029504
>chr2:34029572-34029994
>chr2:34030047-34030090
>chr2:34032489-34032522
>chr2:34033364-34033484
>chr2:34033595-34034338
>chr2:34034410-34034463
>chr2:34034836-34034932
>chr2:34034976-34048910
>chr2:34049080-34049144
>chr2:34049242-34049277
>chr2:34049322-34061644
>chr2:34061744-34069062
>chr2:34073216-34073310
>chr2:34074260-34074360
>chr2:34074813-34074877
>chr2:34075016-34086148
>chr2:34086276-34091538
>chr2:34096448-34096582
>chr2:34096882-34096966
>chr2:34097346-34097381
>chr2:34097453-34097508
>chr2:34098283-34098316
>chr2:34098363-34098404
>chr2:34098523-34098649
>chr2:34098859-34099130
>chr2:34099171-34099469
>chr2:34100146-34100188
>chr2:34100516-34100609
>chr2:34100858-34101947
>chr2:34101990-34121636
>chr2:34121736-34125396
>chr2:34125463-34125686
>chr2:34126316-34126400
>chr2:34130176-34130247
>chr2:34130416-34130538
>chr2:34131018-34131058
>chr2:34131106-34131177
>chr2:34131240-34131291
>chr2:34131540-34131689
>chr2:34136896-34137145
>chr2:34138095-34138153
>chr2:34138238-34138548
>chr2:34138607-34138683
>chr2:34139450-34139586
>chr2:34139934-34139973
>chr2:34140427-34140627
>chr2:34140681-34140827
>chr2:34140895-34141109
>chr2:34141203-34141568
>chr2:34141833-34154893
>chr2:34155034-34155151
>chr2:34155782-34156548
>chr2:34156642-34156927
>chr2:34157793-34157879
>chr2:34157961-34158149
>chr2:34158621-34158883
>chr2:34159394-34159664
>chr2:34159756-34159878
>chr2:34159914-34160167
>chr2:34160611-34161152
>chr2:34161232-34161358
>chr2:34161414-34161496
>chr2:34161540-34161576
>chr2:34161608-34161660
>chr2:34162856-34162902
>chr2:34164503-34164535
>chr2:34165029-34165073
>chr2:34165789-34166923
>chr2:34168486-34168819
>chr2:34170711-34170780
>chr2:34171357-34171517
>chr2:34172406-34172465
>chr2:34174931-34178293
>chr2:34178519-34181156
>chr2:34181365-34186931
>chr2:34187031-34187053
>chr2:34188260-34188645
>chr2:34188745-34189627
>chr2:34189670-34195048
>chr2:34195764-34195808
>chr2:34196302-34196334
>chr2:34196786-34204959
>chr2:34205959-34207390
>chr2:34207490-34217889
>chr2:34218999-34219703
>chr2:34219866-34227985
>chr2:34228086-34228131
>chr2:34228348-34228396
>chr2:34228811-34228865
>chr2:34228986-34229157
>chr2:34229795-34229838
>chr2:34229995-34230031
>chr2:34230701-34230787
>chr2:34230849-34231156
>chr2:34231205-34231311
>chr2:34231444-34231544
>chr2:34232189-34244893
>chr2:34244976-34245346
>chr2:34245409-34245470
>chr2:34246226-34246258
>chr2:34251448-34251485
>chr2:34251945-34252131
>chr2:34252397-34253493
>chr2:34253555-34266212
>chr2:34266312-34266329
>chr2:34266430-34274827
>chr2:34274950-34275996
>chr2:34276062-34276209
>chr2:34276289-34276689
>chr2:34276740-34277897
>chr2:34279193-34279253
>chr2:34279627-34280675
>chr2:34280777-34288361
>chr2:34288410-34288845
>chr2:34288995-34289210
>chr2:34289265-34300171
>chr2:34300403-34300500
>chr2:34300550-34300592
>chr2:34300690-34300748
>chr2:34300862-34301194
>chr2:34301311-34304693
>chr2:34304925-34305022
>chr2:34305072-34305114
>chr2:34305212-34305270
>chr2:34305383-34305676
>chr2:34305832-34307246
>chr2:34308215-34308563
>chr2:34309876-34310942
>chr2:34311117-34312043
>chr2:34312105-34327182
>chr2:34327317-34328149
>chr2:34328303-34328340
>chr2:34329926-34330058
>chr2:34330900-34332449
>chr2:34334221-34334258
>chr2:34334800-34335155
>chr2:34335716-34335771
>chr2:34336378-34338009
>chr2:34338598-34352428
>chr2:34352673-34352700
>chr2:34359057-34359189
>chr2:34360596-34372513
>chr2:34372728-34386452
>chr2:34386743-34388196
>chr2:34388238-34388261
>chr2:34389168-34389317
>chr2:34389417-34389434
>chr2:34394888-34394943
>chr2:34395177-34395360
>chr2:34396226-34400808
>chr2:34400873-34402766
>chr2:34402792-34402891
>chr2:34405786-34405945
>chr2:34405978-34406136
>chr2:34409340-34409385
>chr2:34409607-34409640
>chr2:34410256-34410297
>chr2:34410389-34410451
>chr2:34410828-34410930
>chr2:34411113-34411412
>chr2:34411677-34412860
>chr2:34412890-34414229
>chr2:34414366-34414403
>chr2:34414438-34414628
>chr2:34414749-34415019
>chr2:34415056-34415133
>chr2:34415172-34415233
>chr2:34415287-34416479
>chr2:34416510-34416950
>chr2:34417015-34417195
>chr2:34417531-34417610
>chr2:34418458-34418558
>chr2:34418690-34418721
>chr2:34421059-34421330
>chr2:34422719-34423224
>chr2:34423313-34423662
>chr2:34423731-34423785
>chr2:34423884-34423991
>chr2:34424059-34424403
>chr2:34424442-34424563
>chr2:34424670-34424750
>chr2:34424994-34425298
>chr2:34425939-34426038
>chr2:34426204-34426299
>chr2:34426441-34426507
>chr2:34426580-34426682
>chr2:34426947-34426997
>chr2:34433902-34434657
>chr2:34435133-34441902
>chr2:34442030-34442583
>chr2:34442711-34442816
>chr2:34443234-34444352
>chr2:34444439-34444504
>chr2:34444833-34444973
>chr2:34445217-34446775
>chr2:34447173-34447266
>chr2:34447322-34459373
>chr2:34459497-34459538
>chr2:34460137-34460217
>chr2:34461785-34461912
>chr2:34462207-34462264
>chr2:34463102-34463145
>chr2:34469325-34469600
>chr2:34473720-34473784
>chr2:34474374-34474531
>chr2:34474723-34474782
>chr2:34477977-34478081
>chr2:34478370-34478596
>chr2:34478751-34512235
>chr2:34512561-34512614
>chr2:34513320-34513370
>chr2:34513410-34513455
>chr2:34513990-34514065
>chr2:34514892-34515073
>chr2:34515128-34515283
>chr2:34515307-34516078
>chr2:34516123-34516185
>chr2:34517889-34520397
>chr2:34520430-34541479
>chr2:34541510-34542130
>chr2:34542230-34542448
>chr2:34542553-34542624
>chr2:34543036-34554767
>chr2:34554896-34566380
>chr2:34567353-34567958
>chr2:34567999-34568416
>chr2:34568479-34569197
>chr2:34569252-34569899
>chr2:34569942-34576909
>chr2:34576946-34577488
>chr2:34578271-34578865
>chr2:34578923-34579044
>chr2:34579151-34579203
>chr2:34579743-34579976
>chr2:34583984-34584157
>chr2:34584533-34584661
>chr2:34584987-34585651
>chr2:34585750-34585910
>chr2:34586477-34586526
>chr2:34587562-34588506
>chr2:34588561-34588579
>chr2:34588882-34592575
>chr2:34592675-34596383
>chr2:34596497-34596512
>chr2:34596750-34597908
>chr2:34598008-34599370
>chr2:34599470-34604100
>chr2:34604161-34604333
>chr2:34604555-34604819
>chr2:34605808-34606310
>chr2:34606343-34606867
>chr2:34606909-34607648
>chr2:34607887-34608047
>chr2:34608295-34609661
>chr2:34609800-34610693
>chr2:34610853-34612190
>chr2:34612354-34618814
>chr2:34619036-34620317
>chr2:34620417-34629694
>chr2:34629845-34631797
>chr2:34631924-34633965
>chr2:34634065-34634082
>chr2:34634200-34634251
>chr2:34634354-34635175
>chr2:34635384-34635655
>chr2:34637975-34638026
>chr2:34638080-34638453
>chr2:34639386-34641327
>chr2:34641368-34643807
>chr2:34643936-34644006
>chr2:34644984-34645084
>chr2:34645097-34645140
>chr2:34645976-34646049
>chr2:34647213-34647282
>chr2:34648535-34648600
>chr2:34648727-34648761
>chr2:34649830-34649875
>chr2:34650269-34650327
>chr2:34650387-34650459
>chr2:34650596-34650668
>chr2:34651012-34651251
>chr2:34652017-34652045
>chr2:34652324-34652493
>chr2:34652573-34652785
>chr2:34652877-34652947
>chr2:34653006-34653048
>chr2:34653128-34653172
>chr2:34653276-34653321
>chr2:34653441-34653517
>chr2:34653966-34654083
>chr2:34654160-34654211
>chr2:34654337-34654373
>chr2:34655014-34655052
>chr2:34655941-34656053
>chr2:34657864-34657902
>chr2:34657952-34658111
>chr2:34658269-34658324
>chr2:34658987-34659018
>chr2:34659093-34659390
>chr2:34659447-34659665
>chr2:34659758-34660083
>chr2:34660246-34691483
>chr2:34691652-34700965
>chr2:34701151-34717306
>chr2:34717406-34717421
>chr2:34717643-34740395
>chr2:34740403-34740421
>chr2:34740546-34742489
>chr2:34742543-34766315
>chr2:34766537-34770248
>chr2:34770590-34780327
>chr2:34780454-34780474
>chr2:34780749-34784129
>chr2:34784166-34788552
>chr2:34788830-34790606
>chr2:34790865-34790919
>chr2:34790977-34791761
>chr2:34791851-34791872
>chr2:34792056-34793370
>chr2:34793824-34795489
>chr2:34795610-34801659
>chr2:34801686-34801872
>chr2:34801954-34802065
>chr2:34802118-34802498
>chr2:34802575-34803014
>chr2:34803274-34817505
>chr2:34817556-34821527
>chr2:34821627-34823740
>chr2:34823906-34824207
>chr2:34824448-34824538
>chr2:34824630-34825365
>chr2:34825418-34825529
>chr2:34825611-34830431
>chr2:34830507-34830529
>chr2:34830722-34832057
>chr2:34832263-34833487
>chr2:34833876-34838050
>chr2:34838071-34844562
>chr2:34844707-34844722
>chr2:34844805-34846310
>chr2:34846551-34847835
>chr2:34848055-34848099
>chr2:34848715-34849546
>chr2:34850492-34850881
>chr2:34851804-34851899
>chr2:34852236-34852673
>chr2:34854837-34857993
>chr2:34858017-34863825
>chr2:34864693-34864776
>chr2:34865622-34865864
>chr2:34866059-34866329
>chr2:34866395-34866507
>chr2:34866620-34866765
>chr2:34866899-34866955
>chr2:34867267-34867299
>chr2:34868157-34885754
>chr2:34885945-34887185
>chr2:34887375-34888276
>chr2:34888479-34894801
>chr2:34894942-34895696
>chr2:34895907-34897059
>chr2:34897187-34908246
>chr2:34908279-34910611
>chr2:34910739-34915617
>chr2:34915753-34916918
>chr2:34917051-34917409
>chr2:34917418-34944042
>chr2:34944078-34944445
>chr2:34944487-34944611
>chr2:34944689-34944878
>chr2:34945709-34960309
>chr2:34960366-34960613
>chr2:34960705-34960928
>chr2:34961740-34969079
>chr2:34970550-34970595
>chr2:34973763-34974098
>chr2:34975824-34975886
>chr2:34976143-34976238
>chr2:34977122-34977160
>chr2:34980900-34981010
>chr2:34981068-34981385
>chr2:34981442-34981473
>chr2:34981576-34981674
>chr2:34981807-34981943
>chr2:34982034-34982189
>chr2:34982578-34982629
>chr2:34983348-34983463
>chr2:34983590-34985484
>chr2:34985723-34985867
>chr2:34986084-34986153
>chr2:34986325-34986361
>chr2:34986480-34987380
>chr2:34987482-34987552
>chr2:34988024-34988367
>chr2:34991349-34991421
>chr2:34991540-34991668
>chr2:34991715-34992081
>chr2:34992557-34993620
>chr2:34993651-34999423
>chr2:34999440-35009900
>chr2:35010276-35012718
>chr2:35012956-35020362
>chr2:35021015-35030471
>chr2:35031154-35033356
>chr2:35033384-35035195
>chr2:35035228-35035280
>chr2:35035301-35038379
>chr2:35040194-35040265
>chr2:35040436-35040479
>chr2:35042566-35042609
>chr2:35042733-35043193
>chr2:35043224-35043493
>chr2:35043616-35044049
>chr2:35044775-35044892
>chr2:35045665-35046514
>chr2:35046579-35046835
>chr2:35046895-35047385
>chr2:35047455-35047557
>chr2:35048054-35049236
>chr2:35049322-35050534
>chr2:35050577-35050655
>chr2:35050695-35052987
>chr2:35053025-35058359
>chr2:35059624-35059935
>chr2:35059991-35060032
>chr2:35065276-35065334
>chr2:35065452-35080480
>chr2:35080530-35080598
>chr2:35080928-35081007
>chr2:35081118-35081176
>chr2:35081433-35081486
>chr2:35081951-35082372
>chr2:35082412-35082668
>chr2:35083185-35084503
>chr2:35084632-35084667
>chr2:35085081-35085138
>chr2:35085250-35085318
>chr2:35085579-35086337
>chr2:35086367-35087632
>chr2:35087675-35087923
>chr2:35088330-35088371
>chr2:35088455-35099898
>chr2:35100590-35100627
>chr2:35101336-35101423
>chr2:35104060-35104268
>chr2:35104314-35104955
>chr2:35105005-35108107
>chr2:35108153-35108513
>chr2:35108586-35109248
>chr2:35109295-35109339
>chr2:35109449-35109678
>chr2:35109905-35112202
>chr2:35112252-35124397
>chr2:35124497-35125945
>chr2:35126003-35126061
>chr2:35126127-35126303
>chr2:35126348-35126922
>chr2:35127022-35127369
>chr2:35127466-35133345
>chr2:35133424-35136490
>chr2:35136512-35136709
>chr2:35137012-35139545
>chr2:35139645-35142929
>chr2:35142986-35143091
>chr2:35143212-35145567
>chr2:35145768-35147712
>chr2:35147844-35148218
>chr2:35148316-35148594
>chr2:35148659-35148864
>chr2:35148901-35149363
>chr2:35149582-35155993
>chr2:35157126-35157221
>chr2:35161668-35161787
>chr2:35163790-35163977
>chr2:35165344-35165431
>chr2:35166037-35166365
>chr2:35166752-35167262
>chr2:35168576-35168611
>chr2:35170808-35174098
>chr2:35174134-35176521
>chr2:35176620-35194658
>chr2:35197789-35197832
>chr2:35198355-35198679
>chr2:35207258-35210588
>chr2:35210771-35210787
>chr2:35210872-35211696
>chr2:35211976-35226340
>chr2:35226440-35226456
>chr2:35226607-35238282
>chr2:35238333-35238364
>chr2:35238426-35238523
>chr2:35238591-35238627
>chr2:35239477-35239529
>chr2:35239654-35239697
>chr2:35240119-35242859
>chr2:35243187-35244232
>chr2:35244545-35245423
>chr2:35245636-35247079
>chr2:35247226-35248479
>chr2:35248529-35248544
>chr2:35248742-35250189
>chr2:35250432-35252039
>chr2:35252181-35259832
>chr2:35259932-35259993
>chr2:35260070-35270779
>chr2:35270982-35271745
>chr2:35271872-35279259
>chr2:35279320-35282882
>chr2:35282951-35282966
>chr2:35283218-35284178
>chr2:35284490-35294391
>chr2:35294614-35298575
>chr2:35299802-35299949
>chr2:35302591-35302606
>chr2:35302998-35303595
>chr2:35303662-35303697
>chr2:35303797-35304752
>chr2:35305205-35306413
>chr2:35306539-35306555
>chr2:35306704-35306743
>chr2:35306875-35308995
>chr2:35309149-35311143
>chr2:35311276-35312460
>chr2:35313086-35313220
>chr2:35313357-35313641
>chr2:35314218-35314280
>chr2:35314387-35314435
>chr2:35314569-35314639
>chr2:35314752-35314875
>chr2:35316290-35316443
>chr2:35319350-35319534
>chr2:35320840-35321044
>chr2:35322254-35322355
>chr2:35323641-35323833
>chr2:35323945-35324045
>chr2:35325291-35325651
>chr2:35331120-35335188
>chr2:35335288-35336763
>chr2:35336863-35338903
>chr2:35339003-35341923
>chr2:35342855-35343675
>chr2:35345370-35345410
>chr2:35345687-35345755
>chr2:35345987-35346049
>chr2:35346300-35346340
>chr2:35346931-35347154
>chr2:35347932-35349039
>chr2:35349096-35349160
>chr2:35349237-35349321
>chr2:35349359-35349601
>chr2:35349747-35349807
>chr2:35349897-35349961
>chr2:35350152-35350198
>chr2:35350808-35351080
>chr2:35352359-35352746
>chr2:35352846-35360367
>chr2:35362651-35364159
>chr2:35364273-35364616
>chr2:35364656-35365785
>chr2:35365829-35366128
>chr2:35366154-35366403
>chr2:35366503-35368374
>chr2:35369399-35369445
>chr2:35373915-35373978
>chr2:35374131-35375682
>chr2:35375782-35378054
>chr2:35378154-35381341
>chr2:35381451-35381867
>chr2:35384536-35384688
>chr2:35384923-35386248
>chr2:35388150-35388194
>chr2:35388627-35390085
>chr2:35390136-35390207
>chr2:35390255-35390934
>chr2:35391051-35391806
>chr2:35392018-35393096
>chr2:35393212-35393234
>chr2:35394206-35395945
>chr2:35396045-35397712
>chr2:35398040-35398113
>chr2:35398213-35408129
>chr2:35408298-35408388
>chr2:35409317-35409375
>chr2:35409424-35411738
>chr2:35411895-35411927
>chr2:35412053-35413638
>chr2:35414825-35414938
>chr2:35415017-35415051
>chr2:35415227-35432762
>chr2:35433365-35433419
>chr2:35433459-35434115
>chr2:35434921-35434950
>chr2:35435009-35435285
>chr2:35435639-35438686
>chr2:35438854-35443004
>chr2:35443104-35452153
>chr2:35452202-35452255
>chr2:35452353-35452652
>chr2:35452778-35453669
>chr2:35454079-35454115
>chr2:35454166-35454395
>chr2:35454882-35454945
>chr2:35457676-35458009
>chr2:35459332-35459372
>chr2:35459776-35465364
>chr2:35465464-35486629
>chr2:35486688-35512606
>chr2:35512656-35513249
>chr2:35513376-35513777
>chr2:35513805-35523510
>chr2:35523588-35524059
>chr2:35524096-35526053
>chr2:35526190-35526327
>chr2:35526774-35530981
>chr2:35531454-35535953
>chr2:35536003-35536962
>chr2:35537099-35537190
>chr2:35537261-35537315
>chr2:35537353-35537419
>chr2:35537540-35537751
>chr2:35537785-35538466
>chr2:35538515-35538875
>chr2:35538933-35539074
>chr2:35539157-35539546
>chr2:35540559-35540623
>chr2:35540760-35542402
>chr2:35542520-35542554
>chr2:35544198-35544232
>chr2:35545030-35545088
>chr2:35545332-35545565
>chr2:35545700-35545812
>chr2:35546423-35546478
>chr2:35547198-35547454
>chr2:35547796-35548380
>chr2:35548740-35550938
>chr2:35551209-35551275
>chr2:35552182-35552383
>chr2:35553181-35553211
>chr2:35553610-35554017
>chr2:35555375-35583028
>chr2:35583144-35594263
>chr2:35594304-35594327
>chr2:35594427-35609094
>chr2:35609646-35609729
>chr2:35609934-35609967
>chr2:35610530-35610947
>chr2:35611198-35611264
>chr2:35611505-35612128
>chr2:35614982-35615093
>chr2:35615427-35615463
>chr2:35615709-35615949
>chr2:35616014-35616265
>chr2:35616564-35616675
>chr2:35616793-35616978
>chr2:35617044-35617628
>chr2:35619981-35620017
>chr2:35620135-35620193
>chr2:35620704-35620754
>chr2:35621095-35621154
>chr2:35621382-35621477
>chr2:35621528-35621688
>chr2:35621772-35633178
>chr2:35633278-35639618
>chr2:35640487-35640650
>chr2:35641453-35643101
>chr2:35643251-35643509
>chr2:35643611-35644119
>chr2:35644385-35644534
>chr2:35644574-35644750
>chr2:35645162-35645231
>chr2:35645935-35660963
>chr2:35663064-35676983
>chr2:35677015-35677063
>chr2:35677445-35677488
>chr2:35678034-35678102
>chr2:35678169-35678217
>chr2:35678305-35678342
>chr2:35678562-35678665
>chr2:35679048-35679182
>chr2:35679217-35679267
>chr2:35679724-35679790
>chr2:35679888-35679933
>chr2:35679969-35680047
>chr2:35680132-35680259
>chr2:35680513-35680558
>chr2:35680578-35680625
>chr2:35680752-35680822
>chr2:35682139-35696215
>chr2:35697589-35697771
>chr2:35698042-35698487
>chr2:35698536-35698622
>chr2:35698681-35698961
>chr2:35699027-35699112
>chr2:35699168-35699214
>chr2:35699274-35701155
>chr2:35701191-35716856
>chr2:35716902-35716935
>chr2:35717163-35717807
>chr2:35717934-35718145
>chr2:35718245-35720429
>chr2:35720556-35721971
>chr2:35722141-35722597
>chr2:35722631-35722649
>chr2:35722769-35726800
>chr2:35726900-35729626
>chr2:35729754-35730094
>chr2:35730150-35731943
>chr2:35732064-35735043
>chr2:35735373-35735388
>chr2:35735596-35735722
>chr2:35735824-35738058
>chr2:35738158-35743527
>chr2:35743725-35750963
>chr2:35751063-35756057
>chr2:35756187-35756802
>chr2:35756979-35763362
>chr2:35763490-35766000
>chr2:35766118-35771848
>chr2:35772244-35772825
>chr2:35772964-35773027
>chr2:35773507-35793408
>chr2:35793732-35802985
>chr2:35803134-35811957
>chr2:35813412-35813562
>chr2:35813856-35813902
>chr2:35815964-35815996
>chr2:35816174-35816215
>chr2:35816295-35816324
>chr2:35817328-35817573
>chr2:35817613-35817772
>chr2:35818030-35818279
>chr2:35818351-35818828
>chr2:35820081-35820120
>chr2:35821177-35821342
>chr2:35827345-35828510
>chr2:35829388-35829548
>chr2:35829810-35830280
>chr2:35830631-35830657
>chr2:35830738-35830782
>chr2:35830863-35831361
>chr2:35831492-35831571
>chr2:35831615-35835370
>chr2:35835977-35836008
>chr2:35836384-35836633
>chr2:35836677-35839286
>chr2:35839393-35845964
>chr2:35846070-35846343
>chr2:35846401-35849713
>chr2:35850243-35850275
>chr2:35850633-35852330
>chr2:35852518-35861342
>chr2:35861511-35878166
>chr2:35878185-35886749
>chr2:35886962-35887170
>chr2:35887307-35887440
>chr2:35887477-35887538
>chr2:35887719-35887772
>chr2:35887957-35888047
>chr2:35888144-35888317
>chr2:35888590-35888703
>chr2:35888895-35888939
>chr2:35889789-35890229
>chr2:35892280-35892373
>chr2:35892411-35892477
>chr2:35896154-35896324
>chr2:35899007-35899144
>chr2:35901475-35901521
>chr2:35906220-35923432
>chr2:35923532-35927127
>chr2:35927631-35933932
>chr2:35934106-35946485
>chr2:35947296-35947435
>chr2:35951936-35952349
>chr2:35955828-35955996
>chr2:35957071-35957118
>chr2:35957171-35957207
>chr2:35957258-35957326
>chr2:35961223-35962039
>chr2:35962160-35973266
>chr2:35974589-35974646
>chr2:35975887-35975940
>chr2:35976038-35976071
>chr2:35976135-35976172
>chr2:35976213-35976555
>chr2:35977139-35977184
>chr2:35977467-35977517
>chr2:35977942-35978112
>chr2:35978174-35978595
>chr2:35978867-35979309
>chr2:35979438-35979535
>chr2:35979650-35980031
>chr2:35980106-35981574
>chr2:35985217-35985255
>chr2:35990481-35990512
>chr2:35990798-35991565
>chr2:35992353-35997312
>chr2:35997441-35998399
>chr2:35998499-35999556
>chr2:35999686-36000241
>chr2:36000365-36000380
>chr2:36000404-36016462
>chr2:36016562-36016592
>chr2:36016638-36016939
>chr2:36017161-36017242
>chr2:36017292-36017379
>chr2:36017437-36018112
>chr2:36018171-36018480
>chr2:36018753-36019576
>chr2:36019731-36019939
>chr2:36019995-36020048
>chr2:36020091-36020125
>chr2:36020195-36020263
>chr2:36020526-36020866
>chr2:36020966-36020981
>chr2:36021007-36023806
>chr2:36023906-36024306
>chr2:36024406-36024422
>chr2:36024462-36025034
>chr2:36025352-36026685
>chr2:36026923-36027487
>chr2:36027521-36027589
>chr2:36027659-36027693
>chr2:36027736-36027789
>chr2:36027845-36028316
>chr2:36028407-36028743
>chr2:36028802-36029477
>chr2:36029535-36029622
>chr2:36029672-36029753
>chr2:36029975-36030276
>chr2:36030332-36030590
>chr2:36030632-36052293
>chr2:36052320-36053845
>chr2:36053905-36054188
>chr2:36054248-36057326
>chr2:36057403-36063319
>chr2:36063419-36063434
>chr2:36063520-36063666
>chr2:36063693-36065264
>chr2:36065364-36070808
>chr2:36071100-36078427
>chr2:36078527-36081456
>chr2:36081556-36086138
>chr2:36086294-36086959
>chr2:36087048-36088230
>chr2:36088287-36088489
>chr2:36088950-36089156
>chr2:36089227-36089355
>chr2:36089433-36089578
>chr2:36089602-36089773
>chr2:36089815-36090149
>chr2:36090200-36090242
>chr2:36090296-36090416
>chr2:36090441-36090592
>chr2:36090616-36090675
>chr2:36090729-36091078
>chr2:36091102-36091243
>chr2:36092213-36092412
>chr2:36092615-36094075
>chr2:36094246-36104084
>chr2:36104114-36104287
>chr2:36104345-36105420
>chr2:36106807-36106850
>chr2:36106933-36106975
>chr2:36110123-36110187
>chr2:36110290-36110383
>chr2:36112907-36113009
>chr2:36113119-36113187
>chr2:36113352-36123338
>chr2:36123442-36125236
>chr2:36125306-36125361
>chr2:36125564-36136148
>chr2:36136349-36143998
>chr2:36144265-36152789
>chr2:36152892-36154824
>chr2:36154841-36156567
>chr2:36156665-36157601
>chr2:36157680-36160355
>chr2:36160408-36160622
>chr2:36162750-36166698
>chr2:36166829-36166844
>chr2:36166944-36182695
>chr2:36182722-36184262
>chr2:36184306-36184589
>chr2:36184649-36187735
>chr2:36187812-36195249
>chr2:36196433-36196563
>chr2:36196944-36196986
>chr2:36197776-36197828
>chr2:36199499-36199581
>chr2:36199720-36200077
>chr2:36200623-36200872
>chr2:36201011-36201092
>chr2:36201799-36201827
>chr2:36201927-36202025
>chr2:36202164-36203168
>chr2:36203229-36203344
>chr2:36203540-36203691
>chr2:36203719-36204040
>chr2:36204331-36204515
>chr2:36204612-36204963
>chr2:36205374-36205390
>chr2:36205403-36206805
>chr2:36206931-36215090
>chr2:36215115-36215425
>chr2:36215967-36216243
>chr2:36216400-36219227
>chr2:36219273-36219352
>chr2:36219371-36219806
>chr2:36219890-36219939
>chr2:36220263-36220621
>chr2:36220802-36222404
>chr2:36222540-36222578
>chr2:36222737-36222769
>chr2:36222873-36222963
>chr2:36223025-36223153
>chr2:36223199-36223703
>chr2:36223828-36224166
>chr2:36224281-36224352
>chr2:36224493-36224568
>chr2:36224638-36230363
>chr2:36230522-36230664
>chr2:36230696-36230741
>chr2:36230775-36230856
>chr2:36230911-36231460
>chr2:36231506-36231752
>chr2:36231943-36231976
>chr2:36232088-36232861
>chr2:36232893-36233506
>chr2:36234163-36234225
>chr2:36234827-36236426
>chr2:36236554-36239625
>chr2:36239735-36240633
>chr2:36240663-36243089
>chr2:36243141-36243176
>chr2:36243239-36243322
>chr2:36243941-36244195
>chr2:36244237-36245563
>chr2:36245656-36245758
>chr2:36245867-36246151
>chr2:36246243-36246284
>chr2:36246335-36246974
>chr2:36247015-36247139
>chr2:36248321-36248367
>chr2:36248504-36248632
>chr2:36249610-36249667
>chr2:36249752-36249810
>chr2:36249931-36249983
>chr2:36250034-36250103
>chr2:36250222-36250290
>chr2:36250527-36250607
>chr2:36250780-36250931
>chr2:36251068-36251164
>chr2:36251300-36251341
>chr2:36251400-36251580
>chr2:36251702-36251924
>chr2:36252019-36257945
>chr2:36257988-36258182
>chr2:36258199-36258269
>chr2:36258969-36267335
>chr2:36267378-36267709
>chr2:36267872-36267942
>chr2:36267982-36268023
>chr2:36268117-36268517
>chr2:36268775-36268849
>chr2:36268894-36269052
>chr2:36269106-36269191
>chr2:36269237-36269497
>chr2:36269552-36269602
>chr2:36269824-36269929
>chr2:36270028-36270303
>chr2:36270341-36271192
>chr2:36272509-36272733
>chr2:36272795-36273547
>chr2:36273729-36273906
>chr2:36275403-36275537
>chr2:36276043-36276220
>chr2:36276292-36276750
>chr2:36276813-36277015
>chr2:36277087-36277109
>chr2:36277209-36280169
>chr2:36280321-36280375
>chr2:36281420-36285072
>chr2:36285142-36294451
>chr2:36294567-36294621
>chr2:36295514-36295560
>chr2:36295665-36299013
>chr2:36299208-36299361
>chr2:36299402-36299456
>chr2:36299513-36300013
>chr2:36300184-36300406
>chr2:36300457-36300538
>chr2:36300602-36300777
>chr2:36301102-36301914
>chr2:36302147-36302183
>chr2:36302512-36302861
>chr2:36306167-36306248
>chr2:36306870-36307020
>chr2:36307378-36307428
>chr2:36307473-36307530
>chr2:36307728-36307919
>chr2:36308991-36309190
>chr2:36309385-36312149
>chr2:36312247-36313355
>chr2:36313399-36314758
>chr2:36315366-36316572
>chr2:36316600-36318705
>chr2:36318743-36320675
>chr2:36320842-36323301
>chr2:36323346-36323393
>chr2:36323493-36327829
>chr2:36327929-36334212
>chr2:36335170-36335364
>chr2:36335893-36361919
>chr2:36363400-36368988
>chr2:36369432-36372388
>chr2:36373079-36373122
>chr2:36373177-36373258
>chr2:36373425-36373480
>chr2:36373539-36373650
>chr2:36373703-36373791
>chr2:36374372-36374993
>chr2:36375174-36375231
>chr2:36380822-36389761
>chr2:36389790-36391323
>chr2:36392841-36409285
>chr2:36409422-36409593
>chr2:36409756-36409862
>chr2:36410088-36412273
>chr2:36412314-36412355
>chr2:36412486-36412832
>chr2:36412940-36412999
>chr2:36413054-36415567
>chr2:36415667-36418189
>chr2:36418260-36418591
>chr2:36418748-36419281
>chr2:36419699-36419767
>chr2:36419952-36420059
>chr2:36420091-36420143
>chr2:36422212-36428622
>chr2:36428656-36428941
>chr2:36429485-36429727
>chr2:36429832-36429961
>chr2:36430021-36432434
>chr2:36432463-36433474
>chr2:36433508-36433795
>chr2:36434368-36434581
>chr2:36434686-36434815
>chr2:36434875-36440314
>chr2:36440403-36440553
>chr2:36442474-36443167
>chr2:36443337-36444087
>chr2:36444124-36445087
>chr2:36445157-36445741
>chr2:36445812-36446271
>chr2:36446356-36447021
>chr2:36447111-36447198
>chr2:36447251-36447536
>chr2:36447842-36447902
>chr2:36449368-36462659
>chr2:36464047-36464345
>chr2:36464437-36464483
>chr2:36464552-36465454
>chr2:36466821-36467127
>chr2:36467272-36467398
>chr2:36467496-36467600
>chr2:36467799-36468185
>chr2:36468437-36468495
>chr2:36469821-36470429
>chr2:36470590-36470667
>chr2:36471252-36471395
>chr2:36474469-36476374
>chr2:36476389-36479596
>chr2:36480329-36480391
>chr2:36480420-36480861
>chr2:36481267-36481305
>chr2:36481451-36481966
>chr2:36482006-36483923
>chr2:36483997-36484477
>chr2:36484582-36485683
>chr2:36485698-36495455
>chr2:36495581-36495618
>chr2:36497201-36497274
>chr2:36497358-36497389
>chr2:36497752-36497807
>chr2:36498704-36498747
>chr2:36500579-36500718
>chr2:36501054-36501089
>chr2:36502619-36502993
>chr2:36503742-36503793
>chr2:36506167-36506272
>chr2:36507249-36507371
>chr2:36507734-36508005
>chr2:36508160-36508211
>chr2:36508513-36508571
>chr2:36511543-36511741
>chr2:36512634-36513308
>chr2:36513469-36513546
>chr2:36514387-36514436
>chr2:36514506-36514562
>chr2:36514947-36516206
>chr2:36517011-36517099
>chr2:36518200-36518241
>chr2:36518545-36518587
>chr2:36519088-36519122
>chr2:36519555-36519640
>chr2:36521013-36521179
>chr2:36521304-36521502
>chr2:36521592-36522795
>chr2:36522831-36522965
>chr2:36523276-36523599
>chr2:36523826-36524157
>chr2:36524867-36525016
>chr2:36525047-36530146
>chr2:36531045-36531172
>chr2:36531380-36531536
>chr2:36531571-36534156
>chr2:36534202-36540871
>chr2:36540913-36544282
>chr2:36544931-36545101
>chr2:36545150-36553590
>chr2:36553758-36558656
>chr2:36558687-36563951
>chr2:36564051-36571230
>chr2:36571249-36571866
>chr2:36572049-36572535
>chr2:36572577-36572797
>chr2:36572857-36573015
>chr2:36573806-36573886
>chr2:36574076-36574129
>chr2:36574435-36574778
>chr2:36574968-36575033
>chr2:36575167-36575787
>chr2:36575843-36575898
>chr2:36575986-36576505
>chr2:36576622-36576735
>chr2:36577854-36577994
>chr2:36579774-36580019
>chr2:36580181-36580256
>chr2:36582535-36582672
>chr2:36583089-36583343
>chr2:36583568-36583669
>chr2:36583795-36583841
>chr2:36583890-36583929
>chr2:36583952-36583990
>chr2:36584092-36585048
>chr2:36585158-36585210
>chr2:36585396-36585603
>chr2:36586522-36586576
>chr2:36586637-36587472
>chr2:36587572-36596032
>chr2:36596092-36596149
>chr2:36596414-36596496
>chr2:36596579-36597011
>chr2:36597070-36598716
>chr2:36599222-36603598
>chr2:36603924-36611340
>chr2:36611584-36613489
>chr2:36614402-36614721
>chr2:36614981-36615094
>chr2:36615240-36615307
>chr2:36615510-36617808
>chr2:36618281-36626679
>chr2:36626792-36626889
>chr2:36627825-36628101
>chr2:36628142-36629132
>chr2:36629232-36630003
>chr2:36630032-36630879
>chr2:36631212-36635795
>chr2:36635871-36636737
>chr2:36636766-36637659
>chr2:36637948-36647767
>chr2:36647820-36649716
>chr2:36649760-36655811
>chr2:36655857-36658212
>chr2:36658254-36662469
>chr2:36662547-36662723
>chr2:36664145-36664255
>chr2:36664366-36665384
>chr2:36665398-36668410
>chr2:36669092-36669159
>chr2:36669230-36673671
>chr2:36673739-36674537
>chr2:36674624-36678421
>chr2:36678572-36683107
>chr2:36683197-36692341
>chr2:36692547-36703766
>chr2:36703823-36704019
>chr2:36704169-36704261
>chr2:36704502-36704589
>chr2:36706444-36706486
>chr2:36706538-36706634
>chr2:36706906-36707056
>chr2:36707198-36707302
>chr2:36707705-36707745
>chr2:36714376-36715906
>chr2:36715966-36738153
>chr2:36738405-36738467
>chr2:36738567-36742731
>chr2:36742759-36757378
>chr2:36758047-36758182
>chr2:36758548-36760067
>chr2:36760501-36760636
>chr2:36761001-36762521
>chr2:36763443-36763523
>chr2:36765010-36765141
>chr2:36765290-36765507
>chr2:36765695-36765771
>chr2:36767482-36767618
>chr2:36767743-36768098
>chr2:36768253-36768416
>chr2:36768569-36768772
>chr2:36768847-36770497
>chr2:36770576-36770834
>chr2:36770919-36770948
>chr2:36771160-36771420
>chr2:36771495-36771611
>chr2:36772300-36772335
>chr2:36773817-36773850
>chr2:36775563-36780363
>chr2:36780442-36780590
>chr2:36781336-36781411
>chr2:36783297-36785947
>chr2:36786674-36786852
>chr2:36787564-36787704
>chr2:36788495-36788623
>chr2:36788837-36788876
>chr2:36788920-36789167
>chr2:36789431-36789484
>chr2:36789682-36790546
>chr2:36790713-36793693
>chr2:36793770-36796922
>chr2:36796980-36800647
>chr2:36800665-36801281
>chr2:36801534-36801601
>chr2:36801636-36802007
>chr2:36802152-36805668
>chr2:36806097-36825661
>chr2:36825715-36825843
>chr2:36826220-36826377
>chr2:36826697-36826756
>chr2:36827086-36840060
>chr2:36840102-36848808
>chr2:36848847-36850931
>chr2:36852197-36859310
>chr2:36859433-36861630
>chr2:36861870-36862137
>chr2:36862299-36862389
>chr2:36862683-36862810
>chr2:36862994-36871048
>chr2:36871065-36875602
>chr2:36875740-36877713
>chr2:36877813-36892671
>chr2:36892708-36894646
>chr2:36894678-36902541
>chr2:36902662-36903478
>chr2:36903569-36903753
>chr2:36907463-36909045
>chr2:36909468-36919172
>chr2:36919648-36925800
>chr2:36925850-36938587
>chr2:36938646-36940196
>chr2:36940252-36940843
>chr2:36942795-36945400
>chr2:36945434-36945648
>chr2:36950791-36950999
>chr2:36951099-36951642
>chr2:36951778-36951857
>chr2:36951933-36952185
>chr2:36952712-36957903
>chr2:36960122-36960249
>chr2:36961244-36987178
>chr2:36990258-36992183
>chr2:36992283-36993135
>chr2:36993306-36996067
>chr2:36996237-36997344
>chr2:36997444-37002807
>chr2:37002936-37003312
>chr2:37004022-37012111
>chr2:37012211-37015207
>chr2:37015674-37021069
>chr2:37021169-37026638
>chr2:37026746-37050695
>chr2:37050931-37052335
>chr2:37053164-37053443
>chr2:37054789-37064063
>chr2:37064183-37070273
>chr2:37070345-37070695
>chr2:37071047-37071295
>chr2:37071362-37072405
>chr2:37072520-37072667
>chr2:37072705-37073120
>chr2:37082899-37082951
>chr2:37084019-37084060
>chr2:37084329-37084466
>chr2:37087047-37087131
>chr2:37095024-37095086
>chr2:37095143-37112310
>chr2:37113874-37113986
>chr2:37114063-37114142
>chr2:37114306-37114658
>chr2:37117063-37117098
>chr2:37118092-37118503
>chr2:37118634-37126183
>chr2:37126254-37126323
>chr2:37126958-37127148
>chr2:37127192-37127225
>chr2:37127699-37129324
>chr2:37129387-37131532
>chr2:37131632-37141795
>chr2:37142151-37149249
>chr2:37149468-37158746
>chr2:37158800-37158851
>chr2:37158920-37159902
>chr2:37159982-37160225
>chr2:37160305-37170461
>chr2:37170930-37171733
>chr2:37171803-37171881
>chr2:37173365-37173436
>chr2:37174035-37174232
>chr2:37174411-37175029
>chr2:37177541-37178092
>chr2:37178152-37178621
>chr2:37178644-37178830
>chr2:37179458-37180290
>chr2:37180596-37180674
>chr2:37181668-37181793
>chr2:37181926-37189377
>chr2:37189394-37190994
>chr2:37191040-37191074
>chr2:37193875-37193948
>chr2:37198516-37199493
>chr2:37199578-37199909
>chr2:37200507-37200556
>chr2:37200733-37201363
>chr2:37201459-37201714
>chr2:37203351-37203487
>chr2:37203564-37203678
>chr2:37204239-37204495
>chr2:37204812-37204850
>chr2:37205334-37205579
>chr2:37205699-37205714
>chr2:37205814-37205843
>chr2:37206928-37206979
>chr2:37207136-37207223
>chr2:37207271-37207889
>chr2:37207980-37208233
>chr2:37208596-37208677
>chr2:37209021-37209277
>chr2:37209538-37209696
>chr2:37210364-37210480
>chr2:37210933-37211006
>chr2:37212089-37212187
>chr2:37212520-37212799
>chr2:37213177-37213270
>chr2:37214485-37214934
>chr2:37223279-37224700
>chr2:37224800-37225871
>chr2:37225889-37226441
>chr2:37227563-37227809
>chr2:37230304-37230347
>chr2:37230958-37231121
>chr2:37232223-37232279
>chr2:37232699-37232944
>chr2:37233502-37233642
>chr2:37241058-37241303
>chr2:37241945-37242105
>chr2:37243082-37243133
>chr2:37243193-37243524
>chr2:37243739-37243806
>chr2:37243961-37244125
>chr2:37244527-37244597
>chr2:37244635-37244674
>chr2:37244766-37245042
>chr2:37245062-37245197
>chr2:37245916-37245949
>chr2:37246053-37246279
>chr2:37246357-37246404
>chr2:37247797-37247997
>chr2:37248560-37248866
>chr2:37249328-37263714
>chr2:37264018-37267396
>chr2:37267421-37268964
>chr2:37269013-37269132
>chr2:37269201-37269790
>chr2:37270139-37275950
>chr2:37276000-37276119
>chr2:37276153-37276777
>chr2:37277126-37278163
>chr2:37278418-37279393
>chr2:37279431-37279460
>chr2:37279560-37281368
>chr2:37281468-37282516
>chr2:37282737-37282752
>chr2:37282852-37284764
>chr2:37285171-37288744
>chr2:37289168-37289833
>chr2:37289933-37289962
>chr2:37290107-37291184
>chr2:37291205-37293905
>chr2:37294612-37306338
>chr2:37306414-37306475
>chr2:37306589-37308845
>chr2:37308866-37314439
>chr2:37315433-37315514
>chr2:37315872-37316208
>chr2:37316520-37316917
>chr2:37316997-37317493
>chr2:37317963-37318019
>chr2:37318171-37318861
>chr2:37319271-37319480
>chr2:37320607-37320646
>chr2:37321346-37321718
>chr2:37321838-37321946
>chr2:37322852-37322912
>chr2:37323142-37356392
>chr2:37356472-37357458
>chr2:37357558-37362935
>chr2:37363062-37363077
>chr2:37363086-37371143
>chr2:37371578-37377080
>chr2:37377114-37388455
>chr2:37388725-37388775
>chr2:37388974-37389007
>chr2:37389056-37389091
>chr2:37389784-37389918
>chr2:37390150-37390257
>chr2:37393884-37394059
>chr2:37394094-37394344
>chr2:37396262-37396348
>chr2:37397180-37397229
>chr2:37403566-37403778
>chr2:37404912-37404975
>chr2:37405626-37405655
>chr2:37406351-37406546
>chr2:37407682-37407729
>chr2:37408096-37426836
>chr2:37426865-37427800
>chr2:37427916-37437401
>chr2:37437462-37437604
>chr2:37437646-37447038
>chr2:37448678-37448754
>chr2:37449092-37449164
>chr2:37452121-37452224
>chr2:37454890-37454920
>chr2:37456661-37456843
>chr2:37457351-37457377
>chr2:37462839-37463002
>chr2:37471552-37471604
>chr2:37471663-37471703
>chr2:37474883-37475099
>chr2:37475210-37476301
>chr2:37476333-37479195
>chr2:37479284-37479404
>chr2:37479446-37479596
>chr2:37479699-37479841
>chr2:37480031-37480065
>chr2:37480779-37480861
>chr2:37480962-37484971
>chr2:37485022-37485142
>chr2:37485184-37485334
>chr2:37485437-37485543
>chr2:37485769-37485804
>chr2:37486212-37486251
>chr2:37486504-37497290
>chr2:37497331-37497416
>chr2:37497543-37500509
>chr2:37500658-37515760
>chr2:37517164-37517205
>chr2:37517331-37517375
>chr2:37518589-37518656
>chr2:37519206-37519378
>chr2:37519426-37519476
>chr2:37519705-37519743
>chr2:37519864-37519956
>chr2:37520007-37520086
>chr2:37521894-37533607
>chr2:37536928-37536961
>chr2:37540424-37540497
>chr2:37542510-37542560
>chr2:37543120-37553985
>chr2:37554293-37554543
>chr2:37554574-37554630
>chr2:37555108-37555183
>chr2:37557687-37557943
>chr2:37559693-37559730
>chr2:37560734-37561071
>chr2:37562129-37562180
>chr2:37562993-37563123
>chr2:37563154-37563317
>chr2:37567099-37567428
>chr2:37569584-37569832
>chr2:37570798-37570922
>chr2:37571068-37571132
>chr2:37572029-37572143
>chr2:37572181-37572223
>chr2:37572504-37572559
>chr2:37573943-37574177
>chr2:37574732-37575013
>chr2:37575856-37575988
>chr2:37576745-37586258
>chr2:37586725-37586790
>chr2:37586998-37587041
>chr2:37587154-37587357
>chr2:37587499-37587738
>chr2:37587797-37587891
>chr2:37588087-37590665
>chr2:37590699-37591574
>chr2:37591664-37593582
>chr2:37593890-37593955
>chr2:37594163-37594206
>chr2:37594319-37594522
>chr2:37594664-37606969
>chr2:37607277-37608691
>chr2:37608750-37608826
>chr2:37608956-37612804
>chr2:37613013-37619795
>chr2:37619828-37631277
>chr2:37631454-37632557
>chr2:37632723-37634054
>chr2:37634865-37650226
>chr2:37650455-37660667
>chr2:37660723-37663671
>chr2:37664701-37664740
>chr2:37664797-37664836
>chr2:37665050-37665553
>chr2:37666353-37666656
>chr2:37666786-37668231
>chr2:37668299-37668314
>chr2:37668414-37674202
>chr2:37674328-37674617
>chr2:37676028-37676102
>chr2:37680338-37680428
>chr2:37682404-37689154
>chr2:37691212-37691252
>chr2:37691565-37691692
>chr2:37692101-37692163
>chr2:37692735-37692752
>chr2:37692887-37693020
>chr2:37693150-37693652
>chr2:37693812-37693832
>chr2:37694145-37694236
>chr2:37694882-37695171
>chr2:37695478-37695508
>chr2:37695857-37695975
>chr2:37696434-37696474
>chr2:37696787-37696914
>chr2:37697221-37698540
>chr2:37698654-37698716
>chr2:37699204-37699269
>chr2:37700772-37700850
>chr2:37700913-37700943
>chr2:37701913-37702036
>chr2:37703260-37703298
>chr2:37703398-37703531
>chr2:37703661-37704634
>chr2:37705483-37705574
>chr2:37706216-37706505
>chr2:37706812-37706842
>chr2:37707191-37707309
>chr2:37707768-37707808
>chr2:37708120-37708247
>chr2:37708553-37709877
>chr2:37709991-37710053
>chr2:37710541-37710632
>chr2:37712109-37712187
>chr2:37712250-37712280
>chr2:37713252-37713375
>chr2:37714599-37714870
>chr2:37715000-37715847
>chr2:37716536-37716618
>chr2:37716932-37717173
>chr2:37717920-37717956
>chr2:37718603-37718890
>chr2:37719198-37719228
>chr2:37719578-37719690
>chr2:37720560-37720717
>chr2:37720727-37721375
>chr2:37721431-37722275
>chr2:37722300-37722470
>chr2:37722510-37722949
>chr2:37723049-37723184
>chr2:37723368-37723692
>chr2:37723893-37723908
>chr2:37723957-37724940
>chr2:37724975-37725148
>chr2:37725312-37725670
>chr2:37725988-37726060
>chr2:37726091-37728048
>chr2:37728603-37728643
>chr2:37728693-37728876
>chr2:37728976-37728992
>chr2:37728992-37730034
>chr2:37730099-37732673
>chr2:37732730-37733641
>chr2:37733986-37736911
>chr2:37737346-37739176
>chr2:37739276-37739298
>chr2:37739330-37745116
>chr2:37750591-37750699
>chr2:37751440-37751485
>chr2:37751524-37751557
>chr2:37752824-37753226
>chr2:37753348-37753451
>chr2:37753582-37753605
>chr2:37753705-37754727
>chr2:37754827-37754848
>chr2:37754966-37757526
>chr2:37757906-37758018
>chr2:37758113-37760113
>chr2:37760222-37761166
>chr2:37761564-37761963
>chr2:37763009-37763479
>chr2:37766946-37767080
>chr2:37767434-37767496
>chr2:37768107-37768143
>chr2:37770415-37770474
>chr2:37773655-37776217
>chr2:37776379-37776493
>chr2:37776558-37776839
>chr2:37776942-37781275
>chr2:37781301-37783646
>chr2:37783764-37793744
>chr2:37793844-37801479
>chr2:37801579-37805772
>chr2:37805787-37806207
>chr2:37806369-37806483
>chr2:37806548-37806829
>chr2:37806932-37817947
>chr2:37819406-37819668
>chr2:37822233-37822436
>chr2:37822606-37822859
>chr2:37825630-37825731
>chr2:37828738-37828832
>chr2:37828952-37829085
>chr2:37831026-37831125
>chr2:37832805-37833167
>chr2:37834068-37834125
>chr2:37834363-37834393
>chr2:37835232-37840583
>chr2:37840683-37843886
>chr2:37844174-37845345
>chr2:37845585-37846773
>chr2:37846877-37846892
>chr2:37847065-37853216
>chr2:37853320-37854066
>chr2:37854203-37856270
>chr2:37856448-37862033
>chr2:37862458-37862523
>chr2:37863698-37864020
>chr2:37864200-37864607
>chr2:37865294-37866485
>chr2:37867131-37867216
>chr2:37868218-37868338
>chr2:37870515-37871497
>chr2:37871532-37871904
>chr2:37871985-37872166
>chr2:37872206-37872738
>chr2:37874142-37874174
>chr2:37876034-37876193
>chr2:37876513-37876632
>chr2:37876759-37876807
>chr2:37877310-37877503
>chr2:37878630-37878774
>chr2:37878852-37878886
>chr2:37879003-37879081
>chr2:37879125-37900036
>chr2:37900094-37900697
>chr2:37901695-37903381
>chr2:37903498-37908957
>chr2:37909061-37913875
>chr2:37914067-37916253
>chr2:37916310-37922513
>chr2:37922722-37923411
>chr2:37923537-37928274
>chr2:37928338-37928407
>chr2:37928515-37929150
>chr2:37929268-37929606
>chr2:37929668-37933602
>chr2:37933774-37933789
>chr2:37933873-37945929
>chr2:37946056-37948526
>chr2:37949222-37949528
>chr2:37950441-37950596
>chr2:37950769-37951047
>chr2:37951172-37951271
>chr2:37951388-37951823
>chr2:37952634-37952887
>chr2:37953206-37953655
>chr2:37956272-37956306
>chr2:37960403-37960644
>chr2:37960707-37960992
>chr2:37961092-37961328
>chr2:37961419-37961631
>chr2:37961686-37961823
>chr2:37961872-37962235
>chr2:37962880-37962935
>chr2:37963033-37963108
>chr2:37963169-37963469
>chr2:37963600-37983429
>chr2:37983580-37984700
>chr2:37984841-37984892
>chr2:37984976-37985912
>chr2:37986044-38002776
>chr2:38002876-38002931
>chr2:38002983-38003148
>chr2:38003228-38003345
>chr2:38003431-38003467
>chr2:38003530-38003838
>chr2:38005545-38005576
>chr2:38005730-38005785
>chr2:38005916-38006137
>chr2:38006399-38012389
>chr2:38012943-38013124
>chr2:38014408-38014445
>chr2:38016476-38017255
>chr2:38017497-38019810
>chr2:38019935-38032698
>chr2:38032799-38033889
>chr2:38035617-38043077
>chr2:38044467-38044619
>chr2:38044755-38044791
>chr2:38046677-38046710
>chr2:38047118-38047510
>chr2:38051724-38051758
>chr2:38052073-38052164
>chr2:38052415-38052528
>chr2:38054034-38055320
>chr2:38055460-38061135
>chr2:38061461-38061642
>chr2:38062118-38062187
>chr2:38062283-38062386
>chr2:38062676-38062916
>chr2:38064243-38065633
>chr2:38065789-38065804
>chr2:38065848-38067109
>chr2:38067244-38067777
>chr2:38068034-38070540
>chr2:38071497-38071571
>chr2:38078065-38078108
>chr2:38078148-38078222
>chr2:38078644-38078695
>chr2:38078744-38078869
>chr2:38079788-38081184
>chr2:38081267-38081307
>chr2:38081407-38081424
>chr2:38081627-38085726
>chr2:38085995-38090490
>chr2:38091045-38091068
>chr2:38091194-38091532
>chr2:38091598-38091658
>chr2:38091686-38092257
>chr2:38092304-38092986
>chr2:38093052-38098244
>chr2:38098367-38098400
>chr2:38098764-38115727
>chr2:38115845-38121527
>chr2:38121627-38123584
>chr2:38123793-38132595
>chr2:38132720-38144781
>chr2:38144861-38145041
>chr2:38145109-38145166
>chr2:38145365-38145449
>chr2:38145595-38145655
>chr2:38145737-38145877
>chr2:38146856-38156101
>chr2:38158889-38159518
>chr2:38159599-38159732
>chr2:38159767-38160057
>chr2:38160449-38160551
>chr2:38160594-38160660
>chr2:38160694-38160751
>chr2:38160849-38161573
>chr2:38161646-38163545
>chr2:38163621-38163856
>chr2:38164959-38179687
>chr2:38179763-38179998
>chr2:38181107-38181358
>chr2:38183983-38184233
>chr2:38184838-38184871
>chr2:38186499-38186643
>chr2:38188132-38191452
>chr2:38191540-38191686
>chr2:38191716-38191753
>chr2:38191824-38191856
>chr2:38192042-38196015
>chr2:38196115-38197254
>chr2:38197313-38197494
>chr2:38206094-38206115
>chr2:38206281-38206431
>chr2:38206728-38206776
>chr2:38206825-38209371
>chr2:38209507-38211696
>chr2:38211796-38211822
>chr2:38211864-38211932
>chr2:38211996-38217510
>chr2:38217610-38225491
>chr2:38225536-38226417
>chr2:38226541-38232384
>chr2:38232527-38233413
>chr2:38233513-38234294
>chr2:38234561-38235196
>chr2:38235630-38235673
>chr2:38235789-38246255
>chr2:38246443-38246901
>chr2:38247145-38247482
>chr2:38247615-38247705
>chr2:38247837-38248454
>chr2:38248554-38249900
>chr2:38250000-38252008
>chr2:38252153-38252343
>chr2:38252392-38252703
>chr2:38252782-38252797
>chr2:38256326-38256476
>chr2:38256773-38256821
>chr2:38256870-38259218
>chr2:38259272-38260192
>chr2:38260649-38260760
>chr2:38261078-38261146
>chr2:38261210-38272828
>chr2:38272894-38274955
>chr2:38275033-38276045
>chr2:38276621-38279048
>chr2:38279163-38279359
>chr2:38279817-38279928
>chr2:38280236-38280314
>chr2:38280378-38283294
>chr2:38283448-38283463
>chr2:38283563-38283579
>chr2:38283694-38284438
>chr2:38284469-38285150
>chr2:38285469-38285617
>chr2:38285644-38285797
>chr2:38285932-38287081
>chr2:38287181-38288024
>chr2:38288124-38288496
>chr2:38288527-38292048
>chr2:38292971-38293207
>chr2:38293587-38293621
>chr2:38294308-38294341
>chr2:38295150-38295275
>chr2:38295427-38295490
>chr2:38295569-38295605
>chr2:38297188-38298605
>chr2:38298639-38308502
>chr2:38308605-38311151
>chr2:38311199-38317613
>chr2:38317693-38317805
>chr2:38317836-38317941
>chr2:38317961-38318495
>chr2:38318541-38320696
>chr2:38320923-38320939
>chr2:38321116-38321241
>chr2:38322117-38322412
>chr2:38323115-38323244
>chr2:38323337-38323685
>chr2:38323798-38329443
>chr2:38329590-38329944
>chr2:38330106-38331098
>chr2:38331250-38331587
>chr2:38331672-38331743
>chr2:38331771-38332051
>chr2:38332597-38333104
>chr2:38333240-38334013
>chr2:38334140-38334302
>chr2:38334441-38334465
>chr2:38334565-38335363
>chr2:38335427-38336989
>chr2:38337055-38341150
>chr2:38341205-38341501
>chr2:38341601-38344740
>chr2:38344763-38345056
>chr2:38346796-38347038
>chr2:38347194-38347739
>chr2:38347839-38352493
>chr2:38352593-38353979
>chr2:38354191-38355837
>chr2:38355910-38358838
>chr2:38358915-38358996
>chr2:38359066-38359105
>chr2:38359550-38359580
>chr2:38360433-38362127
>chr2:38362171-38362584
>chr2:38362712-38363070
>chr2:38363147-38363624
>chr2:38364012-38366821
>chr2:38366867-38370410
>chr2:38370473-38371215
>chr2:38371503-38371586
>chr2:38371648-38372491
>chr2:38372542-38377647
>chr2:38377692-38378030
>chr2:38378204-38391730
>chr2:38392486-38394729
>chr2:38394951-38395221
>chr2:38395831-38396037
>chr2:38396113-38401950
>chr2:38402172-38402442
>chr2:38403051-38403257
>chr2:38403334-38405906
>chr2:38405965-38406003
>chr2:38406199-38408098
>chr2:38408432-38408463
>chr2:38408947-38413743
>chr2:38413812-38414122
>chr2:38414357-38414600
>chr2:38414626-38414692
>chr2:38414789-38415001
>chr2:38415118-38415431
>chr2:38415669-38415912
>chr2:38415938-38416004
>chr2:38416134-38418936
>chr2:38419067-38419085
>chr2:38419184-38420721
>chr2:38420861-38420878
>chr2:38421106-38423138
>chr2:38423207-38423518
>chr2:38423752-38423995
>chr2:38424021-38424087
>chr2:38424217-38425004
>chr2:38425075-38432229
>chr2:38432299-38432942
>chr2:38432993-38433156
>chr2:38433349-38438946
>chr2:38438972-38464805
>chr2:38464904-38468238
>chr2:38468294-38468828
>chr2:38469893-38469926
>chr2:38470353-38470453
>chr2:38472351-38472429
>chr2:38474036-38481405
>chr2:38481881-38482068
>chr2:38484024-38484069
>chr2:38484803-38484878
>chr2:38485127-38485171
>chr2:38485352-38485383
>chr2:38485429-38485481
>chr2:38485575-38485663
>chr2:38486518-38486789
>chr2:38487500-38487814
>chr2:38488094-38488822
>chr2:38492338-38492494
>chr2:38493589-38493624
>chr2:38494150-38494475
>chr2:38495309-38495707
>chr2:38500066-38500152
>chr2:38501801-38501885
>chr2:38503590-38503675
>chr2:38505568-38507922
>chr2:38508032-38514447
>chr2:38514573-38519210
>chr2:38519350-38520290
>chr2:38520553-38526116
>chr2:38526324-38529355
>chr2:38529780-38529828
>chr2:38531449-38531490
>chr2:38531864-38532507
>chr2:38535148-38537032
>chr2:38537407-38537448
>chr2:38538066-38538146
>chr2:38538272-38538396
>chr2:38539432-38539498
>chr2:38539514-38539554
>chr2:38539893-38540106
>chr2:38540175-38543415
>chr2:38543535-38543553
>chr2:38543733-38545189
>chr2:38545319-38553024
>chr2:38553203-38554765
>chr2:38555007-38556230
>chr2:38558109-38565952
>chr2:38565993-38566062
>chr2:38566097-38566483
>chr2:38566812-38566881
>chr2:38567535-38567905
>chr2:38567968-38570000
>chr2:38570100-38570682
>chr2:38570914-38571928
>chr2:38572028-38579452
>chr2:38579569-38579831
>chr2:38579931-38579947
>chr2:38579962-38580170
>chr2:38580207-38580730
>chr2:38580814-38586224
>chr2:38586269-38588165
>chr2:38588198-38588415
>chr2:38589343-38591077
>chr2:38591271-38591366
>chr2:38592010-38592529
>chr2:38592600-38593440
>chr2:38593539-38593997
>chr2:38594218-38594693
>chr2:38594905-38595078
>chr2:38595133-38595743
>chr2:38595865-38596076
>chr2:38596480-38596527
>chr2:38596579-38598140
>chr2:38598145-38600564
>chr2:38600714-38601619
>chr2:38601748-38602849
>chr2:38602867-38609076
>chr2:38609120-38609427
>chr2:38609761-38634113
>chr2:38635773-38635820
>chr2:38636022-38643332
>chr2:38643532-38643593
>chr2:38643709-38644345
>chr2:38644445-38644923
>chr2:38645049-38645287
>chr2:38645400-38645484
>chr2:38646662-38647861
>chr2:38647933-38648220
>chr2:38648285-38648775
>chr2:38650759-38657822
>chr2:38657867-38660223
>chr2:38660661-38667515
>chr2:38667654-38668496
>chr2:38668626-38672557
>chr2:38672586-38673058
>chr2:38673202-38693451
>chr2:38693492-38708074
>chr2:38708129-38710080
>chr2:38711061-38711098
>chr2:38711154-38711298
>chr2:38711494-38711570
>chr2:38712756-38712901
>chr2:38713276-38713464
>chr2:38714537-38715377
>chr2:38715744-38717394
>chr2:38717966-38724301
>chr2:38724710-38725100
>chr2:38725291-38725348
>chr2:38726642-38726767
>chr2:38726981-38727058
>chr2:38732096-38732136
>chr2:38732304-38732337
>chr2:38732623-38732741
>chr2:38733345-38733557
>chr2:38733872-38734099
>chr2:38734405-38734572
>chr2:38737367-38737416
>chr2:38738964-38741016
>chr2:38741221-38742049
>chr2:38742337-38745695
>chr2:38745900-38746728
>chr2:38747667-38747697
>chr2:38748330-38748630
>chr2:38748724-38748771
>chr2:38748920-38749371
>chr2:38749485-38749894
>chr2:38749936-38750040
>chr2:38750126-38755519
>chr2:38765203-38765420
>chr2:38765624-38765691
>chr2:38765760-38765792
>chr2:38765899-38765954
>chr2:38771180-38771314
>chr2:38772624-38772937
>chr2:38773146-38773259
>chr2:38773628-38773843
>chr2:38774074-38774444
>chr2:38774468-38774508
>chr2:38774592-38774987
>chr2:38776203-38787863
>chr2:38787936-38794533
>chr2:38794769-38795004
>chr2:38795121-38813728
>chr2:38813924-38818776
>chr2:38819423-38820067
>chr2:38820360-38820719
>chr2:38824277-38824385
>chr2:38824684-38824716
>chr2:38824793-38826319
>chr2:38826491-38829880
>chr2:38831207-38855788
>chr2:38855931-38865831
>chr2:38866032-38868389
>chr2:38868489-38873662
>chr2:38873899-38891535
>chr2:38891635-38919790
>chr2:38921900-38921953
>chr2:38923190-38923717
>chr2:38924911-38935092
>chr2:38935153-38943564
>chr2:38943625-38950743
>chr2:38950925-38951000
>chr2:38952335-38952556
>chr2:38959689-38959722
>chr2:38960654-38967904
>chr2:38967953-38967992
>chr2:38968139-38968176
>chr2:38968517-38969811
>chr2:38972022-38972327
>chr2:38972382-38972601
>chr2:38972676-38972753
>chr2:38972999-38973088
>chr2:38973216-38974253
>chr2:38974318-38974353
>chr2:38974454-38974635
>chr2:38974714-38974793
>chr2:38974862-38975031
>chr2:38975210-38977282
>chr2:38977432-38983437
>chr2:38983480-38989562
>chr2:38989808-39002615
>chr2:39002725-39004659
>chr2:39004717-39013248
>chr2:39013287-39021548
>chr2:39021613-39022457
>chr2:39022514-39022798
>chr2:39022845-39025967
>chr2:39026085-39026100
>chr2:39026130-39032194
>chr2:39032314-39037516
>chr2:39038093-39051478
>chr2:39051606-39058980
>chr2:39059120-39060812
>chr2:39060850-39061229
>chr2:39061328-39061512
>chr2:39061572-39062169
>chr2:39062228-39062879
>chr2:39062906-39064876
>chr2:39064895-39067108
>chr2:39067254-39069885
>chr2:39070072-39070088
>chr2:39070131-39075652
>chr2:39075811-39075889
>chr2:39076352-39076966
>chr2:39077066-39077209
>chr2:39077630-39078123
>chr2:39078425-39082455
>chr2:39082545-39082718
>chr2:39082754-39082787
>chr2:39082820-39086959
>chr2:39087049-39087221
>chr2:39087257-39087290
>chr2:39087323-39094411
>chr2:39094511-39101455
>chr2:39101478-39110817
>chr2:39110932-39111412
>chr2:39111475-39119293
>chr2:39119425-39138307
>chr2:39138407-39138422
>chr2:39138590-39141811
>chr2:39141841-39141892
>chr2:39142068-39143548
>chr2:39144100-39144224
>chr2:39144647-39145252
>chr2:39145419-39145532
>chr2:39145584-39148301
>chr2:39148449-39149887
>chr2:39150490-39150525
>chr2:39150613-39150737
>chr2:39151160-39151313
>chr2:39151512-39151527
>chr2:39151627-39151642
>chr2:39151759-39168041
>chr2:39168113-39168149
>chr2:39168590-39168786
>chr2:39168869-39168906
>chr2:39171531-39171618
>chr2:39182425-39182456
>chr2:39182819-39183049
>chr2:39183574-39183616
>chr2:39183690-39187764
>chr2:39190680-39190728
>chr2:39190930-39191114
>chr2:39195079-39195233
>chr2:39196688-39196722
>chr2:39199576-39199865
>chr2:39200836-39201202
>chr2:39201476-39201510
>chr2:39204571-39205038
>chr2:39205664-39205796
>chr2:39205909-39205947
>chr2:39206091-39206154
>chr2:39207194-39210484
>chr2:39210519-39216045
>chr2:39216306-39216677
>chr2:39217222-39221835
>chr2:39221931-39222455
>chr2:39222558-39222608
>chr2:39223229-39223373
>chr2:39224561-39224658
>chr2:39224720-39224823
>chr2:39227711-39227760
>chr2:39228681-39234000
>chr2:39236587-39237105
>chr2:39237251-39237385
>chr2:39238485-39239378
>chr2:39239478-39260019
>chr2:39260119-39268849
>chr2:39269387-39279669
>chr2:39279776-39280157
>chr2:39280225-39281910
>chr2:39281971-39286980
>chr2:39287080-39298259
>chr2:39298284-39298587
>chr2:39298619-39299241
>chr2:39299295-39299830
>chr2:39299868-39300796
>chr2:39300830-39301063
>chr2:39301132-39301205
>chr2:39301385-39303548
>chr2:39303603-39305497
>chr2:39305685-39305813
>chr2:39305848-39305916
>chr2:39305969-39306054
>chr2:39306092-39306807
>chr2:39306879-39306966
>chr2:39307161-39307678
>chr2:39307917-39313170
>chr2:39313270-39319013
>chr2:39319061-39320971
>chr2:39321426-39321463
>chr2:39324282-39324405
>chr2:39324528-39324602
>chr2:39327626-39327673
>chr2:39328490-39328631
>chr2:39328950-39328979
>chr2:39334626-39334660
>chr2:39335966-39337319
>chr2:39337410-39337472
>chr2:39337707-39337755
>chr2:39337861-39338466
>chr2:39338608-39347990
>chr2:39348050-39348845
>chr2:39349122-39356988
>chr2:39357150-39357165
>chr2:39357578-39360603
>chr2:39360703-39361271
>chr2:39361453-39363752
>chr2:39363797-39374547
>chr2:39375048-39375394
>chr2:39375409-39375502
>chr2:39379160-39380077
>chr2:39380177-39380192
>chr2:39380231-39381648
>chr2:39381889-39384014
>chr2:39384094-39384138
>chr2:39384407-39384462
>chr2:39384904-39385014
>chr2:39385099-39385631
>chr2:39387119-39388554
>chr2:39391593-39391642
>chr2:39391787-39391828
>chr2:39394489-39394586
>chr2:39394741-39394818
>chr2:39396129-39396153
>chr2:39396290-39400236
>chr2:39400502-39401223
>chr2:39401475-39402552
>chr2:39402652-39403911
>chr2:39404532-39414203
>chr2:39415151-39415931
>chr2:39416061-39421166
>chr2:39421748-39422994
>chr2:39423201-39423346
>chr2:39423705-39423739
>chr2:39423839-39423892
>chr2:39424024-39424074
>chr2:39424663-39424747
>chr2:39425108-39425547
>chr2:39425606-39425672
>chr2:39425817-39426615
>chr2:39427046-39427757
>chr2:39431763-39432451
>chr2:39432572-39434324
>chr2:39434465-39448507
>chr2:39448699-39462905
>chr2:39463030-39465707
>chr2:39467470-39469104
>chr2:39469146-39469551
>chr2:39469575-39470286
>chr2:39470768-39471344
>chr2:39472726-39472914
>chr2:39473139-39473194
>chr2:39475914-39475937
>chr2:39476222-39477678
>chr2:39477828-39477860
>chr2:39478020-39478043
>chr2:39478404-39480901
>chr2:39480971-39482240
>chr2:39482366-39483591
>chr2:39483854-39483869
>chr2:39483878-39490856
>chr2:39490985-39498905
>chr2:39498963-39499009
>chr2:39499681-39499768
>chr2:39500963-39500999
>chr2:39501603-39501717
>chr2:39502144-39502377
>chr2:39503400-39504562
>chr2:39505107-39514537
>chr2:39514869-39514943
>chr2:39515055-39537546
>chr2:39537646-39544793
>chr2:39544849-39545596
>chr2:39545650-39555827
>chr2:39555905-39555935
>chr2:39556063-39559930
>chr2:39560244-39571749
>chr2:39571845-39572041
>chr2:39575071-39575567
>chr2:39575876-39576621
>chr2:39576648-39576812
>chr2:39576953-39576986
>chr2:39577062-39577225
>chr2:39577279-39577973
>chr2:39578135-39578575
>chr2:39578905-39578921
>chr2:39578929-39581109
>chr2:39581230-39582041
>chr2:39582334-39592233
>chr2:39592259-39601149
>chr2:39601175-39603260
>chr2:39604157-39604243
>chr2:39612660-39612701
>chr2:39613061-39613091
>chr2:39619192-39619344
>chr2:39619409-39620086
>chr2:39620379-39646025
>chr2:39646078-39653025
>chr2:39653169-39653287
>chr2:39653334-39653621
>chr2:39653990-39654615
>chr2:39654644-39654712
>chr2:39661644-39662384
>chr2:39662436-39663217
>chr2:39663270-39672003
>chr2:39672067-39672132
>chr2:39672208-39672269
>chr2:39672333-39672890
>chr2:39672963-39673316
>chr2:39673503-39674012
>chr2:39674746-39675152
>chr2:39676177-39676297
>chr2:39676379-39676478
>chr2:39676605-39676765
>chr2:39676874-39682454
>chr2:39683507-39683627
>chr2:39683709-39683804
>chr2:39683871-39684101
>chr2:39684204-39684238
>chr2:39684326-39686723
>chr2:39686908-39687212
>chr2:39687438-39687762
>chr2:39687815-39688126
>chr2:39688165-39688462
>chr2:39688720-39688804
>chr2:39688849-39689696
>chr2:39689751-39691915
>chr2:39691981-39693876
>chr2:39693909-39696064
>chr2:39696080-39696345
>chr2:39696464-39696577
>chr2:39696642-39696675
>chr2:39696789-39696847
>chr2:39697084-39697245
>chr2:39697393-39697926
>chr2:39697992-39699081
>chr2:39699202-39699811
>chr2:39699854-39700039
>chr2:39700217-39700425
>chr2:39700729-39700961
>chr2:39702338-39702687
>chr2:39702765-39717173
>chr2:39717273-39738087
>chr2:39738318-39738496
>chr2:39738679-39738744
>chr2:39738890-39738939
>chr2:39739063-39740025
>chr2:39740044-39743650
>chr2:39743873-39749154
>chr2:39749194-39752270
>chr2:39752472-39753843
>chr2:39753943-39753975
>chr2:39754066-39754518
>chr2:39754680-39754715
>chr2:39754803-39754862
>chr2:39755450-39755986
>chr2:39756029-39756120
>chr2:39756161-39756232
>chr2:39756411-39756939
>chr2:39757200-39757265
>chr2:39757384-39760365
>chr2:39760393-39768310
>chr2:39768370-39768506
>chr2:39768542-39768728
>chr2:39769105-39776916
>chr2:39777125-39778036
>chr2:39778114-39799095
>chr2:39799150-39799461
>chr2:39799525-39799738
>chr2:39799844-39816056
>chr2:39816094-39816627
>chr2:39816676-39817199
>chr2:39817213-39817228
>chr2:39817328-39831748
>chr2:39831816-39831882
>chr2:39832271-39836357
>chr2:39836867-39837130
>chr2:39837255-39842213
>chr2:39842460-39849748
>chr2:39850160-39850551
>chr2:39850763-39851011
>chr2:39851074-39851185
>chr2:39851358-39851674
>chr2:39851709-39851947
>chr2:39852396-39852520
>chr2:39852632-39852926
>chr2:39852966-39853029
>chr2:39853068-39856324
>chr2:39856368-39862552
>chr2:39862722-39864248
>chr2:39864363-39868161
>chr2:39868261-39868292
>chr2:39868504-39869706
>chr2:39869827-39870733
>chr2:39870783-39870927
>chr2:39870972-39871342
>chr2:39871828-39871981
>chr2:39872059-39872087
>chr2:39874918-39875272
>chr2:39875366-39875516
>chr2:39875558-39875668
>chr2:39875703-39875746
>chr2:39876309-39876381
>chr2:39876997-39877105
>chr2:39877189-39877790
>chr2:39877886-39878035
>chr2:39878132-39881508
>chr2:39881608-39888622
>chr2:39888798-39891812
>chr2:39892289-39898910
>chr2:39899359-39899624
>chr2:39899736-39900264
>chr2:39900308-39901979
>chr2:39902068-39902309
>chr2:39902391-39902911
>chr2:39903085-39903302
>chr2:39903401-39903626
>chr2:39903693-39903725
>chr2:39903933-39904430
>chr2:39904475-39904549
>chr2:39904773-39905001
>chr2:39905101-39907382
>chr2:39907426-39907513
>chr2:39907617-39907775
>chr2:39907875-39910043
>chr2:39910816-39910891
>chr2:39910973-39911306
>chr2:39911371-39911430
>chr2:39911524-39911558
>chr2:39911721-39912971
>chr2:39913112-39913198
>chr2:39913244-39913500
>chr2:39913698-39913997
>chr2:39914066-39914160
>chr2:39914312-39914378
>chr2:39914583-39915949
>chr2:39916078-39916164
>chr2:39916996-39917301
>chr2:39917329-39917637
>chr2:39922658-39922708
>chr2:39925238-39925333
>chr2:39925366-39925724
>chr2:39925771-39926502
>chr2:39927149-39927196
>chr2:39927313-39927689
>chr2:39927750-39930317
>chr2:39930349-39939440
>chr2:39940948-39941930
>chr2:39941977-39942312
>chr2:39943932-39943969
>chr2:39944677-39944881
>chr2:39944950-39945146
>chr2:39947104-39947447
>chr2:39947708-39947818
>chr2:39948245-39948388
>chr2:39948545-39949138
>chr2:39949260-39949342
>chr2:39949422-39950081
>chr2:39950194-39950365
>chr2:39950617-39951326
>chr2:39951584-39955015
>chr2:39955154-39955297
>chr2:39955697-39955725
>chr2:39955800-39955924
>chr2:39960357-39960506
>chr2:39960589-39960639
>chr2:39961129-39964139
>chr2:39964239-39964551
>chr2:39964768-39974720
>chr2:39974770-39982663
>chr2:39982714-39982792
>chr2:39983172-39984850
>chr2:39985135-39985151
>chr2:39985251-39988274
>chr2:39988346-39988367
>chr2:39988467-39988808
>chr2:39988845-39992832
>chr2:39992924-39993000
>chr2:39993445-39995168
>chr2:39995215-39995344
>chr2:39996398-39996434
>chr2:39996599-39996755
>chr2:39996869-40001987
>chr2:40002034-40002163
>chr2:40003217-40003253
>chr2:40003418-40003574
>chr2:40003687-40029301
>chr2:40029332-40029549
>chr2:40030534-40030606
>chr2:40030942-40031016
>chr2:40031114-40035440
>chr2:40035459-40035662
>chr2:40036656-40036728
>chr2:40037064-40037138
>chr2:40037260-40043657
>chr2:40044726-40044774
>chr2:40046391-40046661
>chr2:40057597-40057680
>chr2:40057822-40057914
>chr2:40059221-40059348
>chr2:40062714-40062757
>chr2:40063631-40063896
>chr2:40065135-40065265
>chr2:40067676-40067715
>chr2:40068099-40075010
>chr2:40075110-40080995
>chr2:40081635-40082499
>chr2:40082743-40082931
>chr2:40084175-40084240
>chr2:40085515-40105573
>chr2:40105673-40122287
>chr2:40123240-40124424
>chr2:40124688-40125963
>chr2:40129159-40129367
>chr2:40129448-40129501
>chr2:40129649-40134308
>chr2:40134355-40135372
>chr2:40137368-40150597
>chr2:40150860-40151035
>chr2:40151140-40151761
>chr2:40152035-40152073
>chr2:40152762-40152835
>chr2:40153739-40165488
>chr2:40167314-40167373
>chr2:40171317-40171444
>chr2:40177957-40178054
>chr2:40178134-40178180
>chr2:40178685-40178755
>chr2:40178819-40179166
>chr2:40179386-40180240
>chr2:40180282-40181237
>chr2:40181278-40204801
>chr2:40204856-40207186
>chr2:40207364-40207849
>chr2:40207941-40222740
>chr2:40222832-40223118
>chr2:40223186-40223479
>chr2:40223723-40223793
>chr2:40223874-40223937
>chr2:40225577-40225764
>chr2:40225810-40226753
>chr2:40226868-40227162
>chr2:40227300-40227801
>chr2:40227917-40228416
>chr2:40229550-40229592
>chr2:40229944-40229987
>chr2:40230379-40230425
>chr2:40230699-40230733
>chr2:40231303-40236000
>chr2:40236100-40241988
>chr2:40247105-40247156
>chr2:40248121-40248168
>chr2:40248358-40248585
>chr2:40251357-40253884
>chr2:40253992-40258195
>chr2:40259539-40259576
>chr2:40260266-40264289
>chr2:40269131-40269520
>chr2:40269620-40279827
>chr2:40279937-40279989
>chr2:40280067-40288852
>chr2:40288906-40289287
>chr2:40289359-40289395
>chr2:40289521-40290368
>chr2:40290510-40291916
>chr2:40292106-40293533
>chr2:40293583-40294792
>chr2:40294945-40296325
>chr2:40296479-40304736
>chr2:40304872-40318941
>chr2:40319068-40340445
>chr2:40340602-40341198
>chr2:40341638-40351608
>chr2:40351626-40351641
>chr2:40351864-40351893
>chr2:40351942-40368033
>chr2:40368170-40369296
>chr2:40369424-40371392
>chr2:40371682-40372595
>chr2:40373011-40373416
>chr2:40373498-40373699
>chr2:40374146-40374316
>chr2:40374366-40374613
>chr2:40374677-40374846
>chr2:40379676-40380057
>chr2:40382316-40382351
>chr2:40388335-40388652
>chr2:40389338-40389416
>chr2:40390678-40390914
>chr2:40391557-40391598
>chr2:40391774-40391826
>chr2:40392021-40392115
>chr2:40392178-40392310
>chr2:40392468-40392652
>chr2:40392752-40395681
>chr2:40395987-40396030
>chr2:40396280-40396316
>chr2:40396355-40396392
>chr2:40396444-40422385
>chr2:40422753-40422913
>chr2:40423034-40423094
>chr2:40423278-40423360
>chr2:40423483-40423521
>chr2:40425619-40425660
>chr2:40425705-40425743
>chr2:40430703-40438076
>chr2:40438187-40438998
>chr2:40439890-40439959
>chr2:40440354-40440475
>chr2:40440921-40441012
>chr2:40442372-40458310
>chr2:40458370-40465520
>chr2:40467252-40467313
>chr2:40469791-40469945
>chr2:40472184-40472308
>chr2:40472574-40472619
>chr2:40472659-40475100
>chr2:40475135-40511980
>chr2:40512038-40523952
>chr2:40526088-40526160
>chr2:40527417-40528119
>chr2:40528805-40529224
>chr2:40529263-40529480
>chr2:40530402-40545451
>chr2:40545605-40545682
>chr2:40546753-40547104
>chr2:40547939-40547973
>chr2:40548118-40548378
>chr2:40548404-40548579
>chr2:40548670-40549030
>chr2:40552497-40559459
>chr2:40559498-40559723
>chr2:40559800-40559845
>chr2:40559945-40561972
>chr2:40562267-40562282
>chr2:40562395-40563167
>chr2:40563909-40563943
>chr2:40564521-40564715
>chr2:40564737-40565030
>chr2:40565154-40565194
>chr2:40565804-40565849
>chr2:40566000-40566491
>chr2:40566619-40566745
>chr2:40566893-40567219
>chr2:40568114-40568207
>chr2:40568315-40568412
>chr2:40568520-40568906
>chr2:40568970-40572165
>chr2:40572220-40572611
>chr2:40573473-40573611
>chr2:40573730-40573841
>chr2:40574128-40582850
>chr2:40582971-40583010
>chr2:40583154-40583331
>chr2:40583773-40583932
>chr2:40584016-40584500
>chr2:40584571-40584614
>chr2:40584648-40590622
>chr2:40590743-40590782
>chr2:40590926-40591103
>chr2:40591246-40591304
>chr2:40591404-40595424
>chr2:40595495-40596026
>chr2:40596110-40596269
>chr2:40596475-40597551
>chr2:40597730-40611111
>chr2:40611421-40611637
>chr2:40612383-40612463
>chr2:40612924-40621296
>chr2:40621396-40630908
>chr2:40634089-40634500
>chr2:40634626-40634963
>chr2:40636221-40636280
>chr2:40641701-40642042
>chr2:40642253-40642355
>chr2:40643934-40643992
>chr2:40644087-40644524
>chr2:40644607-40644787
>chr2:40644815-40644977
>chr2:40645034-40645365
>chr2:40646141-40646186
>chr2:40646193-40646231
>chr2:40646499-40646541
>chr2:40647244-40647513
>chr2:40647636-40657634
>chr2:40657701-40657912
>chr2:40658814-40658918
>chr2:40660550-40660612
>chr2:40660645-40660716
>chr2:40662159-40662705
>chr2:40662748-40663006
>chr2:40663061-40663560
>chr2:40664080-40664233
>chr2:40664819-40666670
>chr2:40666912-40666957
>chr2:40667082-40667100
>chr2:40667200-40667759
>chr2:40668001-40668046
>chr2:40668459-40674398
>chr2:40674715-40675105
>chr2:40675134-40675547
>chr2:40675956-40676130
>chr2:40677007-40679098
>chr2:40679145-40682720
>chr2:40682875-40683918
>chr2:40684018-40684552
>chr2:40684799-40684962
>chr2:40685041-40686669
>chr2:40686746-40687290
>chr2:40687993-40689464
>chr2:40692295-40692399
>chr2:40694246-40694620
>chr2:40697646-40702701
>chr2:40702769-40702871
>chr2:40703028-40710214
>chr2:40710314-40713446
>chr2:40714637-40716232
>chr2:40716450-40739557
>chr2:40739714-40745383
>chr2:40745549-40753145
>chr2:40753179-40753210
>chr2:40753392-40754027
>chr2:40754048-40757146
>chr2:40757547-40762331
>chr2:40763134-40763502
>chr2:40766197-40766545
>chr2:40771126-40771171
>chr2:40772282-40772648
>chr2:40773963-40774022
>chr2:40782539-40782608
>chr2:40783721-40783766
>chr2:40783890-40783967
>chr2:40784639-40785859
>chr2:40786823-40787002
>chr2:40788318-40788910
>chr2:40790964-40810569
>chr2:40811834-40811905
>chr2:40812140-40818196
>chr2:40818322-40825517
>chr2:40825939-40826032
>chr2:40827088-40836017
>chr2:40836060-40836816
>chr2:40836879-40836895
>chr2:40836995-40838110
>chr2:40838255-40839186
>chr2:40839207-40854846
>chr2:40854945-40856849
>chr2:40856951-40867876
>chr2:40867919-40870908
>chr2:40871329-40878198
>chr2:40878371-40878386
>chr2:40878734-40879888
>chr2:40880013-40880045
>chr2:40880116-40880612
>chr2:40880685-40880896
>chr2:40883043-40883172
>chr2:40883188-40886730
>chr2:40887403-40891737
>chr2:40891796-40919254
>chr2:40919288-40931576
>chr2:40931626-40964976
>chr2:40965677-40966010
>chr2:40966222-40966265
>chr2:40966385-40966441
>chr2:40966540-40966597
>chr2:40969719-40969775
>chr2:40969930-40970001
>chr2:40970969-40971023
>chr2:40971282-40974479
>chr2:40974521-40975018
>chr2:40976680-40976764
>chr2:40981181-40981223
>chr2:40981898-40981956
>chr2:40983243-40983995
>chr2:40984752-40986909
>chr2:40986956-40998225
>chr2:40998671-41001380
>chr2:41001480-41001513
>chr2:41001566-41009366
>chr2:41009466-41019090
>chr2:41019176-41029909
>chr2:41030019-41035541
>chr2:41038888-41039037
>chr2:41040759-41040933
>chr2:41043836-41044031
>chr2:41044085-41044143
>chr2:41044178-41044341
>chr2:41044426-41044560
>chr2:41044659-41044872
>chr2:41045176-41045320
>chr2:41045378-41045429
>chr2:41045962-41046046
>chr2:41046225-41046357
>chr2:41048176-41048342
>chr2:41049950-41050031
>chr2:41052518-41053126
>chr2:41054071-41056684
>chr2:41056809-41061213
>chr2:41061264-41061419
>chr2:41061484-41061560
>chr2:41061621-41062164
>chr2:41064112-41064924
>chr2:41065024-41066793
>chr2:41068868-41068916
>chr2:41069338-41069639
>chr2:41069682-41072351
>chr2:41072477-41072492
>chr2:41072609-41076470
>chr2:41076614-41082337
>chr2:41082437-41082462
>chr2:41082627-41106166
>chr2:41106203-41106458
>chr2:41106926-41107749
>chr2:41108070-41111295
>chr2:41111324-41117449
>chr2:41117490-41118147
>chr2:41128099-41128925
>chr2:41128969-41129211
>chr2:41129311-41129343
>chr2:41129384-41129602
>chr2:41130095-41130150
>chr2:41130209-41130314
>chr2:41130360-41130401
>chr2:41130532-41130593
>chr2:41130635-41130999
>chr2:41137033-41141933
>chr2:41142033-41149639
>chr2:41149807-41150307
>chr2:41150534-41158672
>chr2:41158744-41158941
>chr2:41159034-41176045
>chr2:41176204-41176329
>chr2:41176438-41190203
>chr2:41190543-41192081
>chr2:41192202-41198851
>chr2:41198951-41199876
>chr2:41200107-41205979
>chr2:41206334-41206430
>chr2:41206535-41206570
>chr2:41206643-41212081
>chr2:41212399-41213112
>chr2:41213589-41213741
>chr2:41213950-41214022
>chr2:41214303-41215466
>chr2:41215953-41216094
>chr2:41216155-41216369
>chr2:41216505-41216560
>chr2:41223656-41223816
>chr2:41223955-41224114
>chr2:41224412-41239860
>chr2:41239897-41239930
>chr2:41240074-41254277
>chr2:41254551-41258150
>chr2:41258357-41267881
>chr2:41268116-41277264
>chr2:41277466-41277534
>chr2:41277563-41301554
>chr2:41301654-41304008
>chr2:41304646-41304683
>chr2:41308562-41308612
>chr2:41309178-41309208
>chr2:41309340-41309391
>chr2:41311501-41311744
>chr2:41313757-41314162
>chr2:41315962-41316238
>chr2:41316406-41316865
>chr2:41317100-41324064
>chr2:41324278-41324413
>chr2:41325411-41325502
>chr2:41326062-41329601
>chr2:41329761-41332464
>chr2:41333141-41333201
>chr2:41333620-41337089
>chr2:41337108-41339020
>chr2:41339156-41340897
>chr2:41340961-41341035
>chr2:41341128-41341384
>chr2:41341420-41358641
>chr2:41359312-41359512
>chr2:41362936-41367753
>chr2:41367853-41369940
>chr2:41370016-41370151
>chr2:41372131-41385559
>chr2:41385828-41385979
>chr2:41386685-41388123
>chr2:41388239-41388438
>chr2:41388517-41390939
>chr2:41391106-41395089
>chr2:41395189-41414638
>chr2:41414756-41425436
>chr2:41425549-41425797
>chr2:41425948-41426131
>chr2:41426260-41426302
>chr2:41426436-41426553
>chr2:41426685-41426717
>chr2:41426879-41427375
>chr2:41427599-41427654
>chr2:41427777-41428706
>chr2:41428802-41429304
>chr2:41429429-41431383
>chr2:41431545-41431577
>chr2:41431713-41431830
>chr2:41431965-41432022
>chr2:41432139-41432269
>chr2:41432459-41435068
>chr2:41435211-41439462
>chr2:41439732-41441165
>chr2:41441707-41441750
>chr2:41443375-41445623
>chr2:41445642-41447563
>chr2:41447599-41447649
>chr2:41447876-41449731
>chr2:41449831-41449987
>chr2:41450613-41450665
>chr2:41452965-41452992
>chr2:41453020-41453152
>chr2:41453333-41453404
>chr2:41453463-41453492
>chr2:41453571-41453790
>chr2:41454507-41454604
>chr2:41457167-41457230
>chr2:41457494-41457559
>chr2:41458158-41460878
>chr2:41461126-41463586
>chr2:41463629-41473930
>chr2:41474030-41479712
>chr2:41479962-41482348
>chr2:41483434-41483518
>chr2:41485406-41485713
>chr2:41487032-41487516
>chr2:41489631-41489838
>chr2:41489916-41491965
>chr2:41494267-41494391
>chr2:41494591-41495014
>chr2:41495407-41503979
>chr2:41504103-41514701
>chr2:41517859-41517874
>chr2:41517986-41520259
>chr2:41521508-41521747
>chr2:41522824-41522938
>chr2:41522971-41523400
>chr2:41523736-41523786
>chr2:41523886-41523933
>chr2:41524017-41524159
>chr2:41524237-41524315
>chr2:41524396-41524473
>chr2:41524710-41524881
>chr2:41524914-41525335
>chr2:41525399-41526962
>chr2:41527011-41528919
>chr2:41528966-41530424
>chr2:41530743-41532904
>chr2:41535077-41535140
>chr2:41535196-41535243
>chr2:41535371-41554388
>chr2:41554438-41561606
>chr2:41563977-41564092
>chr2:41564150-41565236
>chr2:41565319-41565711
>chr2:41565734-41566935
>chr2:41567021-41567106
>chr2:41567163-41567224
>chr2:41567265-41567672
>chr2:41567926-41568263
>chr2:41568305-41571385
>chr2:41571437-41576322
>chr2:41576368-41577363
>chr2:41577509-41578243
>chr2:41578288-41578353
>chr2:41578560-41578872
>chr2:41580010-41580053
>chr2:41580121-41580173
>chr2:41581586-41581629
>chr2:41582548-41582581
>chr2:41582702-41582930
>chr2:41583105-41583178
>chr2:41583251-41583307
>chr2:41583365-41583423
>chr2:41583634-41583683
>chr2:41583765-41584039
>chr2:41584066-41584471
>chr2:41584511-41587482
>chr2:41587613-41587674
>chr2:41587881-41588199
>chr2:41588506-41588590
>chr2:41588648-41588806
>chr2:41591426-41591623
>chr2:41591647-41591692
>chr2:41591911-41592227
>chr2:41592657-41592916
>chr2:41593081-41593154
>chr2:41593457-41594576
>chr2:41595003-41595207
>chr2:41595232-41597019
>chr2:41597063-41611203
>chr2:41611240-41611641
>chr2:41611712-41611753
>chr2:41611807-41611882
>chr2:41611917-41611975
>chr2:41612055-41612120
>chr2:41612158-41612438
>chr2:41612468-41612669
>chr2:41612790-41614718
>chr2:41614748-41624185
>chr2:41624639-41633754
>chr2:41639826-41646000
>chr2:41646186-41646321
>chr2:41648325-41648377
>chr2:41648731-41648764
>chr2:41649227-41649291
>chr2:41653583-41653614
>chr2:41653801-41653869
>chr2:41656421-41656525
>chr2:41661017-41661107
>chr2:41663215-41665727
>chr2:41665820-41665880
>chr2:41667159-41667201
>chr2:41667301-41667571
>chr2:41667604-41670945
>chr2:41671063-41672895
>chr2:41672925-41673141
>chr2:41673388-41675711
>chr2:41675819-41677451
>chr2:41677645-41678628
>chr2:41678745-41679571
>chr2:41679832-41680100
>chr2:41680139-41681557
>chr2:41681616-41681885
>chr2:41681915-41682307
>chr2:41682363-41685140
>chr2:41685240-41685567
>chr2:41685623-41686266
>chr2:41686404-41687342
>chr2:41687523-41687540
>chr2:41687592-41691894
>chr2:41691921-41693352
>chr2:41693411-41693680
>chr2:41693710-41694102
>chr2:41694158-41701943
>chr2:41702680-41702727
>chr2:41702844-41711376
>chr2:41711869-41712672
>chr2:41713378-41713625
>chr2:41713933-41714322
>chr2:41714359-41717735
>chr2:41717870-41720129
>chr2:41720180-41725580
>chr2:41725851-41725912
>chr2:41725946-41731547
>chr2:41731661-41732667
>chr2:41732723-41733328
>chr2:41733369-41733629
>chr2:41733675-41734294
>chr2:41734768-41737098
>chr2:41737987-41738100
>chr2:41738184-41738355
>chr2:41738419-41755124
>chr2:41755258-41758656
>chr2:41758756-41762678
>chr2:41762778-41763636
>chr2:41763766-41767087
>chr2:41767302-41772832
>chr2:41772959-41776292
>chr2:41776441-41776685
>chr2:41776742-41776789
>chr2:41777487-41777529
>chr2:41777593-41779156
>chr2:41779248-41780859
>chr2:41781289-41781397
>chr2:41781498-41782643
>chr2:41782697-41797618
>chr2:41797872-41807382
>chr2:41807513-41808409
>chr2:41808518-41808595
>chr2:41808767-41814854
>chr2:41814875-41841544
>chr2:41841773-41850778
>chr2:41851579-41851620
>chr2:41852118-41852245
>chr2:41853421-41853458
>chr2:41857242-41857423
>chr2:41857476-41858401
>chr2:41859664-41859936
>chr2:41861893-41872031
>chr2:41877048-41894053
>chr2:41894233-41900072
>chr2:41900530-41900917
>chr2:41901848-41909476
>chr2:41909576-41918439
>chr2:41918716-41924814
>chr2:41925496-41925793
>chr2:41929057-41929241
>chr2:41933493-41933568
>chr2:41936289-41936676
>chr2:41936982-41937268
>chr2:41937332-41941710
>chr2:41941810-41942098
>chr2:41942685-41963169
>chr2:41963237-41963605
>chr2:41963648-41966938
>chr2:41967038-41983454
>chr2:41983496-41983772
>chr2:41983888-41989999
>chr2:41990099-41990114
>chr2:41990162-41993727
>chr2:41993775-41993911
>chr2:41993957-41995195
>chr2:41995251-41995635
>chr2:41995706-41997577
>chr2:41997879-41997935
>chr2:41997965-41998346
>chr2:41998385-41998822
>chr2:41998864-42000898
>chr2:42000937-42003833
>chr2:42003869-42005560
>chr2:42005781-42005880
>chr2:42006739-42006790
>chr2:42007051-42007303
>chr2:42007444-42007512
>chr2:42007860-42012883
>chr2:42012967-42013000
>chr2:42013090-42013349
>chr2:42013423-42013626
>chr2:42013658-42023656
>chr2:42024185-42024288
>chr2:42025220-42025258
>chr2:42025376-42025441
>chr2:42025746-42026057
>chr2:42027221-42048423
>chr2:42048481-42049156
>chr2:42049277-42049742
>chr2:42049772-42051411
>chr2:42051677-42054356
>chr2:42054586-42054601
>chr2:42054755-42056280
>chr2:42056511-42056703
>chr2:42056754-42057561
>chr2:42057690-42067856
>chr2:42069127-42070166
>chr2:42070346-42083457
>chr2:42084274-42091129
>chr2:42091183-42091329
>chr2:42091397-42092342
>chr2:42092723-42095227
>chr2:42095440-42099797
>chr2:42099938-42100323
>chr2:42100392-42100607
>chr2:42100649-42100691
>chr2:42100894-42102250
>chr2:42102455-42102862
>chr2:42103380-42106204
>chr2:42106411-42106482
>chr2:42106862-42106899
>chr2:42117552-42117614
>chr2:42119167-42119201
>chr2:42119521-42119732
>chr2:42119970-42120730
>chr2:42120858-42120920
>chr2:42120979-42121026
>chr2:42121079-42121331
>chr2:42121571-42121868
>chr2:42121903-42122015
>chr2:42122078-42122281
>chr2:42122640-42122685
>chr2:42122911-42123632
>chr2:42123682-42123966
>chr2:42124112-42124587
>chr2:42124687-42124825
>chr2:42124949-42125246
>chr2:42129839-42129873
>chr2:42129908-42130088
>chr2:42130511-42130678
>chr2:42131137-42131357
>chr2:42131500-42131515
>chr2:42133286-42133347
>chr2:42134246-42134395
>chr2:42134567-42134600
>chr2:42134877-42134917
>chr2:42135062-42135098
>chr2:42135624-42135732
>chr2:42135802-42136004
>chr2:42136174-42136334
>chr2:42136393-42157600
>chr2:42157647-42161913
>chr2:42161930-42161961
>chr2:42162061-42171025
>chr2:42171204-42171227
>chr2:42171324-42172608
>chr2:42172660-42175680
>chr2:42175765-42180724
>chr2:42180747-42181199
>chr2:42181244-42185128
>chr2:42185162-42189318
>chr2:42189345-42204496
>chr2:42204529-42208798
>chr2:42208846-42209669
>chr2:42209753-42218125
>chr2:42218255-42219028
>chr2:42219147-42219209
>chr2:42219265-42219712
>chr2:42219740-42231343
>chr2:42231366-42231762
>chr2:42231908-42233201
>chr2:42233462-42234412
>chr2:42234561-42235949
>chr2:42236022-42236679
>chr2:42236826-42236915
>chr2:42236969-42241760
>chr2:42241969-42242117
>chr2:42242384-42243979
>chr2:42244478-42245602
>chr2:42245717-42245809
>chr2:42246397-42250422
>chr2:42250537-42250629
>chr2:42251219-42261324
>chr2:42261933-42261985
>chr2:42263751-42264772
>chr2:42264974-42265674
>chr2:42266294-42269352
>chr2:42269425-42274261
>chr2:42274358-42274396
>chr2:42274570-42274634
>chr2:42274734-42278288
>chr2:42279206-42279284
>chr2:42279791-42291813
>chr2:42291938-42292052
>chr2:42292088-42292356
>chr2:42292609-42292705
>chr2:42292946-42293795
>chr2:42293930-42294057
>chr2:42294748-42294764
>chr2:42295599-42321290
>chr2:42321329-42340242
>chr2:42341232-42341272
>chr2:42341326-42341829
>chr2:42342790-42353237
>chr2:42353408-42353576
>chr2:42355576-42355647
>chr2:42355850-42355933
>chr2:42356550-42357194
>chr2:42357203-42357891
>chr2:42357912-42358089
>chr2:42358129-42358351
>chr2:42358765-42358920
>chr2:42363886-42364061
>chr2:42370057-42370120
>chr2:42373217-42373521
>chr2:42373581-42374443
[truncated: 2,386,276 more chars]
