# Supplementary material for: Red: an intelligent, rapid, accurate tool for detecting repeats de-novo on the genomic scale
Source: BMC Bioinformatics. 2015 Jul 24;16:227. doi: 10.1186/s12859-015-0654-5 (PMC4513396; doi:10.1186/s12859-015-0654-5)
Supplement: Additional file 8 — Supplementary data set 7 — Red’s repeats of the Zea mays genome. The command “tar -xzf file” results in a directory that contains the locations of repeats found by Red in the genome of the Zea mays. [file 12859_2015_654_MOESM8_ESM.gz › GnmRptZm/chr3.rpt]

>chr3:0-8515
>chr3:8578-10233
>chr3:10352-10396
>chr3:10677-10853
>chr3:11137-14329
>chr3:14460-26265
>chr3:26412-31219
>chr3:31305-31481
>chr3:31572-31772
>chr3:31901-32136
>chr3:32304-34882
>chr3:35076-35103
>chr3:35223-35318
>chr3:35425-35505
>chr3:35660-35732
>chr3:36013-36137
>chr3:36457-37952
>chr3:38024-39570
>chr3:39617-44704
>chr3:44892-44938
>chr3:45272-45305
>chr3:45602-45851
>chr3:46052-46132
>chr3:46172-46244
>chr3:46439-46506
>chr3:46708-46740
>chr3:47132-47226
>chr3:47329-47402
>chr3:47613-47881
>chr3:47930-51050
>chr3:52136-52260
>chr3:52417-52472
>chr3:52698-52979
>chr3:55521-55708
>chr3:56160-61346
>chr3:63961-64048
>chr3:64106-64202
>chr3:65431-67342
>chr3:67400-78840
>chr3:78928-79381
>chr3:79518-80024
>chr3:80430-80568
>chr3:82169-82202
>chr3:82433-82999
>chr3:83134-84773
>chr3:84937-84988
>chr3:85024-85053
>chr3:85141-88115
>chr3:88685-88939
>chr3:88984-89446
>chr3:90546-90579
>chr3:91258-91316
>chr3:91921-91964
>chr3:92694-92722
>chr3:93146-93193
>chr3:93296-93429
>chr3:93529-93604
>chr3:93860-93900
>chr3:93947-94682
>chr3:94782-96418
>chr3:96480-97718
>chr3:97755-105314
>chr3:105351-105526
>chr3:105744-105771
>chr3:105822-105897
>chr3:106035-106093
>chr3:106232-106361
>chr3:106459-106573
>chr3:107056-107159
>chr3:107346-107551
>chr3:107757-114692
>chr3:114960-115682
>chr3:115720-116733
>chr3:116748-129080
>chr3:129378-129476
>chr3:129535-129749
>chr3:129849-129887
>chr3:130546-140160
>chr3:140896-140940
>chr3:141119-141150
>chr3:141254-141435
>chr3:141556-141600
>chr3:142056-142092
>chr3:142856-143125
>chr3:143422-143461
>chr3:143587-143725
>chr3:143984-161734
>chr3:161776-166648
>chr3:166678-166759
>chr3:166817-174207
>chr3:175204-180195
>chr3:180666-180702
>chr3:181181-182414
>chr3:182621-185735
>chr3:185787-193756
>chr3:193856-197859
>chr3:198522-198638
>chr3:199311-199395
>chr3:204325-204419
>chr3:205106-205136
>chr3:205236-207102
>chr3:207133-207351
>chr3:207381-208783
>chr3:208818-209047
>chr3:209127-213797
>chr3:213855-213936
>chr3:213966-214024
>chr3:214124-219284
>chr3:220426-220681
>chr3:224446-224857
>chr3:224939-225569
>chr3:225607-248154
>chr3:248250-256954
>chr3:257050-264347
>chr3:264465-266028
>chr3:266069-273196
>chr3:273243-275319
>chr3:275496-277100
>chr3:277234-277490
>chr3:277534-278780
>chr3:278824-280563
>chr3:280651-285502
>chr3:285652-287450
>chr3:287600-292230
>chr3:292296-292878
>chr3:292973-293084
>chr3:293134-293154
>chr3:293624-296971
>chr3:297154-297574
>chr3:297940-297997
>chr3:298054-298966
>chr3:299004-299059
>chr3:299107-299299
>chr3:299426-303430
>chr3:303502-303622
>chr3:303910-304130
>chr3:304852-305166
>chr3:305256-306085
>chr3:306206-306338
>chr3:306437-307492
>chr3:307561-307602
>chr3:307676-307717
>chr3:307819-307883
>chr3:308062-308343
>chr3:308575-308635
>chr3:309635-309751
>chr3:309874-310122
>chr3:310354-311030
>chr3:311686-312443
>chr3:312627-313354
>chr3:314915-316645
>chr3:316798-318101
>chr3:318419-319239
>chr3:319888-320040
>chr3:320086-328880
>chr3:328929-331321
>chr3:331394-334835
>chr3:335130-340109
>chr3:340350-340624
>chr3:340724-340848
>chr3:340881-340985
>chr3:341026-361552
>chr3:361636-361671
>chr3:362014-362246
>chr3:362284-362589
>chr3:362632-363228
>chr3:363294-363883
>chr3:363948-364240
>chr3:364425-364974
>chr3:365091-365198
>chr3:365315-365355
>chr3:365421-365602
>chr3:365637-365821
>chr3:366028-366440
>chr3:366516-367162
>chr3:367606-367795
>chr3:367842-368139
>chr3:368312-368773
>chr3:369140-369156
>chr3:369214-369481
>chr3:370506-370564
>chr3:370637-370682
>chr3:370774-371388
>chr3:371418-372252
>chr3:377191-377299
>chr3:379317-379361
>chr3:381834-382480
>chr3:382533-383185
>chr3:383666-392496
>chr3:392594-405823
>chr3:405866-410770
>chr3:410801-411980
>chr3:412088-412298
>chr3:412395-412563
>chr3:412684-412751
>chr3:412819-413095
>chr3:413194-413588
>chr3:413651-413726
>chr3:413836-414501
>chr3:414840-414948
>chr3:415442-422006
>chr3:422069-422110
>chr3:422297-422328
>chr3:422391-422518
>chr3:422546-422632
>chr3:422812-441884
>chr3:442191-443412
>chr3:443719-443735
>chr3:443754-443795
>chr3:443885-447422
>chr3:447522-447546
>chr3:447646-458945
>chr3:459050-459296
>chr3:459322-459842
>chr3:460516-461569
>chr3:461660-461862
>chr3:462352-462394
>chr3:462531-462580
>chr3:462961-464173
>chr3:465816-465854
>chr3:466056-469831
>chr3:470466-470603
>chr3:470765-470808
>chr3:471576-488418
>chr3:488518-490053
>chr3:490238-490253
>chr3:490337-493311
>chr3:493372-493452
>chr3:493677-507864
>chr3:507937-509895
>chr3:509936-513635
>chr3:513684-517477
>chr3:518002-522933
>chr3:523028-525026
>chr3:525056-528797
>chr3:530161-533645
>chr3:533946-534885
>chr3:534944-535070
>chr3:535509-541042
>chr3:541245-542293
>chr3:543345-543578
>chr3:544993-545190
>chr3:545269-545344
>chr3:547138-547270
>chr3:548491-548623
>chr3:552323-552424
>chr3:553421-553562
>chr3:554238-554438
>chr3:554531-554743
>chr3:556045-556088
>chr3:556751-556767
>chr3:558291-558321
>chr3:562083-562189
>chr3:562811-562992
>chr3:563642-565865
>chr3:565965-566026
>chr3:566114-567110
>chr3:567362-576563
>chr3:576663-578144
>chr3:578200-578435
>chr3:578464-578654
>chr3:578699-578934
>chr3:580252-580341
>chr3:580942-582620
>chr3:582790-583132
>chr3:583203-583309
>chr3:583425-583727
>chr3:583770-584634
>chr3:584828-585009
>chr3:585192-585242
>chr3:586019-586252
>chr3:586275-587714
>chr3:587770-588006
>chr3:588035-588225
>chr3:588270-588505
>chr3:589820-589909
>chr3:590510-592187
>chr3:592360-592704
>chr3:592775-592881
>chr3:592997-593299
>chr3:593342-594070
>chr3:594385-594681
>chr3:594731-595354
>chr3:597126-597171
>chr3:597474-597525
>chr3:597723-597821
>chr3:597965-598016
>chr3:598828-599015
>chr3:599066-599111
>chr3:600556-600690
>chr3:601694-601926
>chr3:602262-602400
>chr3:602734-602840
>chr3:603462-603643
>chr3:604293-604702
>chr3:604761-604810
>chr3:604858-608897
>chr3:609083-609099
>chr3:609118-615524
>chr3:615624-620729
>chr3:620829-623323
>chr3:623532-623549
>chr3:623759-625848
>chr3:625948-626154
>chr3:626183-626418
>chr3:626474-627913
>chr3:627936-628370
>chr3:628554-628735
>chr3:628929-630420
>chr3:630461-630626
>chr3:630995-631290
>chr3:631518-631558
>chr3:632099-632311
>chr3:632343-634228
>chr3:634261-634293
>chr3:634424-634514
>chr3:634564-635358
>chr3:635482-635750
>chr3:635881-636553
>chr3:636591-638504
>chr3:638553-640474
>chr3:640545-641888
>chr3:641940-650020
>chr3:650094-650294
>chr3:651132-652084
>chr3:653344-653510
>chr3:653855-654693
>chr3:656295-656542
>chr3:656648-656709
>chr3:656880-656918
>chr3:657173-657202
>chr3:657391-657480
>chr3:657596-666156
>chr3:666452-668259
>chr3:668320-668366
>chr3:668456-668572
>chr3:668893-669053
>chr3:669275-669370
>chr3:669407-670956
>chr3:671038-674841
>chr3:674864-682753
>chr3:682776-688069
>chr3:688354-688410
>chr3:688967-689032
>chr3:689593-689738
>chr3:691370-691461
>chr3:692006-692044
>chr3:693076-693377
>chr3:693677-694492
>chr3:694592-695282
>chr3:695434-696611
>chr3:696711-697747
>chr3:698008-704387
>chr3:704411-705745
>chr3:705957-706415
>chr3:706621-707271
>chr3:707346-707530
>chr3:707718-708342
>chr3:708773-709212
>chr3:709321-715435
>chr3:715550-715802
>chr3:715998-716183
>chr3:716672-716944
>chr3:717143-717410
>chr3:717497-717584
>chr3:717792-720924
>chr3:721005-726864
>chr3:726907-726938
>chr3:727071-734353
>chr3:734647-735718
>chr3:735765-735881
>chr3:735935-736425
>chr3:736536-736722
>chr3:738372-738415
>chr3:739118-739420
>chr3:740371-740604
>chr3:740667-740865
>chr3:741000-741192
>chr3:741244-741679
>chr3:741827-742122
>chr3:742465-742495
>chr3:743422-743451
>chr3:744503-744572
>chr3:745306-747058
>chr3:747179-747573
>chr3:747861-748120
>chr3:748575-757415
>chr3:757697-757820
>chr3:757934-758049
>chr3:758252-758382
>chr3:758752-759174
>chr3:759279-772609
>chr3:772709-775362
>chr3:775644-775767
>chr3:775881-775996
>chr3:776199-776329
>chr3:776699-777121
>chr3:777226-793365
>chr3:793575-802195
>chr3:802240-802307
>chr3:802448-804145
>chr3:804245-809181
>chr3:809235-810290
>chr3:810373-814348
>chr3:814997-823096
>chr3:823226-825056
>chr3:825256-826308
>chr3:826696-830050
>chr3:830147-830846
>chr3:830884-831074
>chr3:831229-834920
>chr3:835031-835046
>chr3:835218-838494
>chr3:838596-839119
>chr3:839175-842426
>chr3:842744-844895
>chr3:845004-845691
>chr3:845758-846155
>chr3:846305-846354
>chr3:846440-846560
>chr3:846593-847420
>chr3:847517-847713
>chr3:847790-848027
>chr3:848147-848576
>chr3:848697-852398
>chr3:852590-853251
>chr3:853385-853897
>chr3:854043-854979
>chr3:855162-863397
>chr3:863497-863512
>chr3:863737-865049
>chr3:865473-866527
>chr3:866851-866893
>chr3:866961-872071
>chr3:872200-872215
>chr3:872549-873612
>chr3:873966-880411
>chr3:880459-881074
>chr3:881130-891571
>chr3:891626-891813
>chr3:891886-891936
>chr3:891992-892119
>chr3:892207-892440
>chr3:892505-894090
>chr3:894465-894857
>chr3:894928-894982
>chr3:895418-895786
>chr3:895824-898765
>chr3:899151-899243
>chr3:899417-907133
>chr3:907220-912817
>chr3:913205-915354
>chr3:916968-920435
>chr3:920493-920559
>chr3:920749-920788
>chr3:922235-922666
>chr3:922699-922936
>chr3:922992-923465
>chr3:923603-924143
>chr3:924207-924519
>chr3:924566-924830
>chr3:924886-925503
>chr3:925557-928131
>chr3:928532-928569
>chr3:928819-928872
>chr3:928962-936277
>chr3:936443-936498
>chr3:936658-942374
>chr3:942676-942766
>chr3:942840-943659
>chr3:944060-944097
>chr3:944185-944250
>chr3:944352-945140
>chr3:945316-945371
>chr3:945454-945553
>chr3:945670-950587
>chr3:950612-952626
>chr3:952759-953214
>chr3:953483-953515
>chr3:953836-953996
>chr3:954267-954352
>chr3:955122-955570
>chr3:955810-956319
>chr3:957361-958777
>chr3:959293-959734
>chr3:960056-960539
>chr3:960649-960807
>chr3:960907-961091
>chr3:961134-965965
>chr3:965991-966231
>chr3:966276-967405
>chr3:967514-972298
>chr3:972349-972583
>chr3:972632-972765
>chr3:972815-975007
>chr3:975150-975207
>chr3:975267-975356
>chr3:975425-975519
>chr3:975589-975661
>chr3:975815-975943
>chr3:976069-976677
>chr3:976716-989136
>chr3:989284-989336
>chr3:990037-990118
>chr3:991601-991794
>chr3:991833-991862
>chr3:991903-992097
>chr3:992855-999921
>chr3:1000021-1003302
>chr3:1003371-1003401
>chr3:1003577-1003610
>chr3:1004534-1006028
>chr3:1006070-1011588
>chr3:1011732-1012062
>chr3:1012375-1012580
>chr3:1014251-1014413
>chr3:1014470-1015330
>chr3:1015502-1019620
>chr3:1019663-1019709
>chr3:1019829-1020007
>chr3:1020088-1020474
>chr3:1020565-1020726
>chr3:1020910-1021003
>chr3:1021190-1021309
>chr3:1021377-1021431
>chr3:1021494-1021536
>chr3:1021608-1021853
>chr3:1021961-1022020
>chr3:1022241-1022311
>chr3:1022393-1022451
>chr3:1022589-1024180
>chr3:1024436-1024537
>chr3:1026044-1026087
>chr3:1026263-1026511
>chr3:1027005-1027111
>chr3:1027267-1027415
>chr3:1027721-1027849
>chr3:1028916-1028981
>chr3:1029046-1029353
>chr3:1029561-1029810
>chr3:1031573-1031616
>chr3:1031981-1032163
>chr3:1032303-1032395
>chr3:1032857-1034371
>chr3:1034469-1034565
>chr3:1034616-1034661
>chr3:1034731-1034792
>chr3:1034845-1034945
>chr3:1035045-1035086
>chr3:1035551-1035622
>chr3:1037809-1045747
>chr3:1045902-1050106
>chr3:1050206-1050227
>chr3:1050379-1050414
>chr3:1050649-1054058
>chr3:1054098-1054531
>chr3:1054662-1058518
>chr3:1058614-1058648
>chr3:1058943-1062056
>chr3:1062106-1066507
>chr3:1066584-1071357
>chr3:1071414-1072891
>chr3:1072931-1079886
>chr3:1081644-1081906
>chr3:1081988-1082095
>chr3:1083918-1083961
>chr3:1084542-1084695
>chr3:1084748-1084856
>chr3:1086059-1086093
>chr3:1086243-1086316
>chr3:1086698-1086940
>chr3:1088561-1089030
>chr3:1089141-1091827
>chr3:1098054-1098206
>chr3:1099118-1102905
>chr3:1104313-1104430
>chr3:1104483-1104606
>chr3:1104847-1104880
>chr3:1106178-1106277
>chr3:1106445-1106503
>chr3:1107441-1108606
>chr3:1108651-1109048
>chr3:1109122-1109190
>chr3:1109223-1111582
>chr3:1111634-1118625
>chr3:1118826-1125469
>chr3:1126438-1128044
>chr3:1128085-1128493
>chr3:1128577-1129002
>chr3:1129114-1129249
>chr3:1129399-1129621
>chr3:1129671-1129748
>chr3:1129788-1129973
>chr3:1130037-1130586
>chr3:1130672-1130928
>chr3:1130969-1131880
>chr3:1131928-1132645
>chr3:1132687-1141195
>chr3:1141233-1141786
>chr3:1141875-1141925
>chr3:1142259-1146174
>chr3:1146287-1146904
>chr3:1147238-1155960
>chr3:1155998-1156500
>chr3:1156558-1157045
>chr3:1157145-1168576
>chr3:1168969-1169070
>chr3:1169185-1169894
>chr3:1169956-1170415
>chr3:1170459-1170625
>chr3:1170852-1170922
>chr3:1171196-1171234
>chr3:1172518-1172535
>chr3:1174224-1174320
>chr3:1174405-1174691
>chr3:1174970-1175041
>chr3:1175373-1192266
>chr3:1192478-1192614
>chr3:1192660-1194494
>chr3:1194682-1194790
>chr3:1194858-1195055
>chr3:1195347-1195405
>chr3:1195453-1195532
>chr3:1197035-1197643
>chr3:1198271-1201748
>chr3:1201934-1202318
>chr3:1202544-1206503
>chr3:1206590-1207182
>chr3:1207282-1207571
>chr3:1207636-1211408
>chr3:1211552-1211567
>chr3:1211680-1212920
>chr3:1214047-1214138
>chr3:1220521-1220759
>chr3:1221086-1221141
>chr3:1221190-1221942
>chr3:1222046-1222211
>chr3:1222302-1222482
>chr3:1222695-1222757
>chr3:1222839-1223198
>chr3:1224165-1232338
>chr3:1232504-1232574
>chr3:1232627-1232990
>chr3:1234163-1234639
>chr3:1234892-1236819
>chr3:1236889-1239249
>chr3:1239744-1241013
>chr3:1241142-1248387
>chr3:1248408-1252312
>chr3:1252412-1254467
>chr3:1254572-1255118
>chr3:1255260-1255870
>chr3:1258577-1258901
>chr3:1258974-1259041
>chr3:1259784-1259830
>chr3:1259839-1260133
>chr3:1261316-1261404
>chr3:1263184-1265929
>chr3:1265983-1266015
>chr3:1267428-1268159
>chr3:1270021-1270146
>chr3:1273715-1273847
>chr3:1274705-1274794
>chr3:1275109-1275232
>chr3:1275942-1276108
>chr3:1276429-1276697
>chr3:1276811-1276847
>chr3:1277276-1277569
>chr3:1277692-1277728
>chr3:1279587-1279648
>chr3:1279942-1280124
>chr3:1280290-1280643
>chr3:1280878-1280936
>chr3:1281130-1281183
>chr3:1282183-1282213
>chr3:1283852-1283890
>chr3:1284286-1284499
>chr3:1284741-1285166
>chr3:1285373-1285425
>chr3:1285468-1285944
>chr3:1286086-1286571
>chr3:1286602-1286673
>chr3:1287276-1287350
>chr3:1289107-1289204
>chr3:1290133-1290189
>chr3:1293941-1294518
>chr3:1299290-1299305
>chr3:1300336-1300661
>chr3:1300915-1301046
>chr3:1301428-1301480
>chr3:1305039-1307668
>chr3:1307859-1308962
>chr3:1309518-1310559
>chr3:1310659-1317524
>chr3:1317558-1317576
>chr3:1317704-1318188
>chr3:1318663-1319025
>chr3:1319082-1319124
>chr3:1320404-1320469
>chr3:1321688-1321749
>chr3:1322127-1322142
>chr3:1322678-1322905
>chr3:1323782-1323836
>chr3:1323946-1324023
>chr3:1324110-1324145
>chr3:1324263-1324297
>chr3:1324784-1325118
>chr3:1325169-1325447
>chr3:1325616-1325831
>chr3:1326698-1326779
>chr3:1326882-1326977
>chr3:1327411-1328063
>chr3:1328264-1328300
>chr3:1328354-1331379
>chr3:1332884-1332924
>chr3:1334275-1335354
>chr3:1335595-1335864
>chr3:1336312-1336470
>chr3:1336572-1336978
>chr3:1337036-1337071
>chr3:1337104-1337139
>chr3:1338720-1338775
>chr3:1339065-1339274
>chr3:1339475-1339539
>chr3:1339678-1339737
>chr3:1339807-1340001
>chr3:1340040-1340253
>chr3:1340277-1340630
>chr3:1340674-1341119
>chr3:1341578-1341644
>chr3:1341704-1342028
>chr3:1342104-1342136
>chr3:1342172-1342274
>chr3:1342319-1342896
>chr3:1343034-1343134
>chr3:1343837-1344038
>chr3:1344431-1347170
>chr3:1347300-1348718
>chr3:1350531-1350585
>chr3:1355143-1355223
>chr3:1356099-1361730
>chr3:1361855-1365063
>chr3:1365097-1365268
>chr3:1365314-1385555
>chr3:1385578-1385678
>chr3:1385890-1386013
>chr3:1386845-1387402
>chr3:1387780-1387840
>chr3:1387887-1391247
>chr3:1391408-1400878
>chr3:1400978-1402861
>chr3:1402961-1404462
>chr3:1404539-1404609
>chr3:1404834-1405216
>chr3:1405289-1406129
>chr3:1406213-1406481
>chr3:1408323-1408357
>chr3:1408597-1408677
>chr3:1411844-1411954
>chr3:1412023-1412166
>chr3:1412388-1416067
>chr3:1416167-1418805
>chr3:1418905-1420600
>chr3:1420700-1425126
>chr3:1425226-1433420
>chr3:1433520-1435073
>chr3:1435146-1438919
>chr3:1439071-1443974
>chr3:1444316-1449496
>chr3:1450002-1457074
>chr3:1457133-1457167
>chr3:1457707-1458025
>chr3:1458109-1458393
>chr3:1459831-1460433
>chr3:1460472-1460614
>chr3:1461074-1461109
>chr3:1461224-1461309
>chr3:1461376-1461459
>chr3:1461785-1461825
>chr3:1462786-1462916
>chr3:1463384-1463431
>chr3:1463906-1463966
>chr3:1466314-1466359
>chr3:1471116-1476229
>chr3:1483973-1484692
>chr3:1484728-1498774
>chr3:1499088-1521384
>chr3:1523269-1523629
>chr3:1523857-1525325
>chr3:1525665-1531794
>chr3:1531817-1534374
>chr3:1537407-1537594
>chr3:1542272-1542332
>chr3:1547691-1547797
>chr3:1548875-1548977
>chr3:1549040-1549120
>chr3:1553700-1553847
>chr3:1562663-1562704
>chr3:1567620-1567658
>chr3:1567778-1567869
>chr3:1572177-1572356
>chr3:1574282-1574406
>chr3:1574507-1574605
>chr3:1574657-1576146
>chr3:1576218-1576253
>chr3:1576296-1576619
>chr3:1576680-1576800
>chr3:1576849-1577005
>chr3:1578837-1590241
>chr3:1590565-1590638
>chr3:1590695-1590753
>chr3:1592215-1592285
>chr3:1592799-1592829
>chr3:1593474-1593574
>chr3:1593953-1593991
>chr3:1594291-1594432
>chr3:1594626-1594807
>chr3:1598985-1599351
>chr3:1604589-1604638
>chr3:1604857-1604945
>chr3:1606155-1606348
>chr3:1607304-1607695
>chr3:1607806-1608147
>chr3:1608778-1609075
>chr3:1609128-1609290
>chr3:1609398-1609594
>chr3:1609813-1609912
>chr3:1616075-1616114
>chr3:1616448-1616919
>chr3:1617311-1617407
>chr3:1617654-1618420
>chr3:1618491-1619242
>chr3:1619323-1619686
>chr3:1619925-1619961
>chr3:1620315-1620703
>chr3:1620889-1621049
>chr3:1621104-1621306
>chr3:1621377-1621423
>chr3:1622477-1622513
>chr3:1622696-1624630
>chr3:1624663-1625365
>chr3:1625683-1625985
>chr3:1627937-1628069
>chr3:1628348-1628381
>chr3:1628501-1628560
>chr3:1633604-1633667
>chr3:1633918-1634318
>chr3:1635069-1635111
>chr3:1635226-1635260
>chr3:1636455-1636641
>chr3:1636759-1636799
>chr3:1637071-1657249
>chr3:1657282-1659961
>chr3:1660244-1665960
>chr3:1665984-1671657
>chr3:1671791-1672145
>chr3:1672178-1672226
>chr3:1674758-1675430
>chr3:1677295-1677608
>chr3:1679242-1680032
>chr3:1687244-1687942
>chr3:1688139-1688541
>chr3:1688578-1689125
>chr3:1689205-1689291
>chr3:1689316-1689386
>chr3:1689591-1689684
>chr3:1689867-1689959
>chr3:1690058-1690308
>chr3:1694253-1696743
>chr3:1699444-1702510
>chr3:1703860-1706097
>chr3:1706226-1708793
>chr3:1712585-1712664
>chr3:1715020-1715114
>chr3:1715675-1715890
>chr3:1716008-1716077
>chr3:1716119-1716151
>chr3:1716459-1716542
>chr3:1716804-1716836
>chr3:1717136-1717252
>chr3:1717767-1717798
>chr3:1717847-1717900
>chr3:1718031-1718065
>chr3:1718860-1719000
>chr3:1719057-1719089
>chr3:1719289-1719375
>chr3:1719489-1719559
>chr3:1719715-1719751
>chr3:1719935-1720062
>chr3:1720099-1720129
>chr3:1729799-1729876
>chr3:1730058-1730327
>chr3:1732872-1733017
>chr3:1734070-1740301
>chr3:1740303-1765266
>chr3:1765692-1766107
>chr3:1766673-1766706
>chr3:1769397-1769473
>chr3:1770127-1770267
>chr3:1773428-1773493
>chr3:1776270-1776701
>chr3:1777115-1777192
>chr3:1777327-1777425
>chr3:1777542-1778198
>chr3:1778331-1778434
>chr3:1778470-1778822
>chr3:1778899-1778936
>chr3:1779112-1779376
>chr3:1779473-1779750
>chr3:1779936-1780446
>chr3:1780499-1780592
>chr3:1780633-1780678
>chr3:1780880-1780964
>chr3:1781087-1781450
>chr3:1781484-1781611
>chr3:1781641-1782189
>chr3:1782447-1782640
>chr3:1782805-1782946
>chr3:1783413-1783495
>chr3:1785975-1786225
>chr3:1786598-1786900
>chr3:1787122-1791122
>chr3:1791159-1791189
>chr3:1791501-1792889
>chr3:1793013-1793950
>chr3:1793986-1794260
>chr3:1794841-1795435
>chr3:1795470-1795508
>chr3:1795772-1834067
>chr3:1834649-1834986
>chr3:1835084-1835191
>chr3:1836219-1836294
>chr3:1836339-1837834
>chr3:1837912-1838121
>chr3:1838166-1840412
>chr3:1840562-1840771
>chr3:1840835-1840936
>chr3:1840961-1841254
>chr3:1842181-1842256
>chr3:1842581-1842773
>chr3:1842830-1843501
>chr3:1844636-1844651
>chr3:1846286-1846351
>chr3:1846892-1847008
>chr3:1847280-1847565
>chr3:1849096-1849134
>chr3:1849176-1849244
>chr3:1849368-1849451
>chr3:1849504-1849901
>chr3:1850190-1850475
>chr3:1853641-1853695
>chr3:1853787-1853860
>chr3:1856248-1856277
>chr3:1857328-1858368
>chr3:1858505-1878262
>chr3:1878362-1879943
>chr3:1889108-1889155
>chr3:1889439-1889524
>chr3:1889619-1889694
>chr3:1891044-1891079
>chr3:1891194-1891388
>chr3:1891587-1891724
>chr3:1892414-1892472
>chr3:1892647-1892691
>chr3:1892853-1892887
>chr3:1893095-1893173
>chr3:1893211-1894891
>chr3:1894954-1895110
>chr3:1895444-1895643
>chr3:1896792-1897126
>chr3:1897591-1897658
>chr3:1897715-1897916
>chr3:1897972-1898114
>chr3:1900708-1900867
>chr3:1901796-1901850
>chr3:1902682-1905810
>chr3:1905939-1914778
>chr3:1915052-1939993
>chr3:1940255-1958157
>chr3:1958222-1958237
>chr3:1958337-1958621
>chr3:1959175-1959332
>chr3:1959433-1960395
>chr3:1961198-1961369
>chr3:1961598-1961681
>chr3:1961849-1962265
>chr3:1962480-1962667
>chr3:1965192-1965277
>chr3:1966021-1966560
>chr3:1969312-1969349
>chr3:1970041-1970097
>chr3:1970303-1970374
>chr3:1970451-1970928
>chr3:1970999-1971076
>chr3:1971130-1971373
>chr3:1971482-1971749
>chr3:1971793-1972440
>chr3:1973226-1973276
>chr3:1978172-1978237
>chr3:1979512-1979644
>chr3:1979690-1980049
>chr3:1981329-1982223
>chr3:1983108-1983492
>chr3:1983514-1983596
>chr3:1984342-1985972
>chr3:1988085-1991464
>chr3:1991600-1997006
>chr3:1999600-1999892
>chr3:1999968-2000051
>chr3:2001114-2001214
>chr3:2001263-2001295
>chr3:2005398-2005544
>chr3:2006930-2007834
>chr3:2007897-2058509
>chr3:2058550-2059946
>chr3:2060014-2060132
>chr3:2062367-2062420
>chr3:2064009-2064039
>chr3:2066979-2067046
>chr3:2068956-2068998
>chr3:2070179-2070492
>chr3:2073626-2073949
>chr3:2074138-2074698
>chr3:2075416-2075466
>chr3:2077589-2077654
>chr3:2077757-2077888
>chr3:2078617-2078744
>chr3:2079256-2079313
>chr3:2085162-2085295
>chr3:2085407-2085517
>chr3:2085729-2085778
>chr3:2088672-2088706
>chr3:2090169-2090218
>chr3:2090783-2099951
>chr3:2102040-2102090
>chr3:2110361-2114650
>chr3:2114715-2115701
>chr3:2121016-2121205
>chr3:2121400-2121545
>chr3:2122710-2122759
>chr3:2125899-2126230
>chr3:2126286-2126458
>chr3:2126853-2126930
>chr3:2130361-2130427
>chr3:2133250-2133384
>chr3:2133528-2133582
>chr3:2134761-2135690
>chr3:2135988-2136062
>chr3:2136120-2136945
>chr3:2137042-2137448
>chr3:2137484-2137673
>chr3:2137727-2137765
>chr3:2142055-2142235
>chr3:2142981-2143181
>chr3:2143591-2143823
>chr3:2147511-2148298
>chr3:2148442-2148502
>chr3:2148566-2148626
>chr3:2152624-2152720
>chr3:2152855-2152885
>chr3:2154441-2154527
>chr3:2154566-2154597
>chr3:2158285-2158318
>chr3:2158708-2158724
>chr3:2159254-2159535
>chr3:2160277-2160333
>chr3:2160373-2160574
>chr3:2160931-2161007
>chr3:2161296-2161468
>chr3:2161624-2167968
>chr3:2168046-2168062
>chr3:2168185-2191235
>chr3:2191335-2208607
>chr3:2209767-2209935
>chr3:2210066-2210128
>chr3:2215176-2215673
>chr3:2215809-2215927
>chr3:2221268-2221660
>chr3:2221785-2222122
>chr3:2223091-2223147
>chr3:2223244-2223284
>chr3:2223952-2224180
>chr3:2224205-2224404
>chr3:2225132-2225243
>chr3:2227208-2228586
>chr3:2228844-2228943
>chr3:2229347-2229437
>chr3:2229465-2243858
>chr3:2244408-2244450
>chr3:2244742-2245007
>chr3:2246494-2246579
>chr3:2246708-2256563
>chr3:2256766-2286012
>chr3:2286112-2290501
>chr3:2290787-2291123
>chr3:2292147-2298953
>chr3:2299037-2299094
>chr3:2299235-2299295
>chr3:2300849-2302403
>chr3:2302721-2303710
>chr3:2303888-2305086
>chr3:2305186-2305788
>chr3:2306502-2307257
>chr3:2307525-2308081
>chr3:2308177-2314966
>chr3:2314993-2315008
>chr3:2315219-2315826
>chr3:2315902-2325693
>chr3:2325718-2326999
>chr3:2327173-2327891
>chr3:2327949-2328063
>chr3:2328088-2328391
>chr3:2328614-2329010
>chr3:2329087-2330430
>chr3:2330494-2330521
>chr3:2330649-2332136
>chr3:2332645-2332854
>chr3:2332935-2333663
>chr3:2333696-2335213
>chr3:2335332-2338837
>chr3:2338958-2339035
>chr3:2339170-2339291
>chr3:2341256-2341303
>chr3:2341563-2341646
>chr3:2342122-2342316
>chr3:2342391-2342576
>chr3:2345601-2345658
>chr3:2345719-2345787
>chr3:2345826-2345951
>chr3:2346638-2346681
>chr3:2347528-2347887
>chr3:2348280-2348468
>chr3:2348985-2349742
>chr3:2349900-2351299
>chr3:2351477-2351688
>chr3:2351897-2351988
>chr3:2352313-2354135
>chr3:2354203-2354299
>chr3:2354358-2354665
>chr3:2354696-2355294
>chr3:2355394-2356505
>chr3:2356769-2356853
>chr3:2357661-2357824
>chr3:2357882-2358804
>chr3:2359277-2361203
>chr3:2361796-2361811
>chr3:2361869-2363905
>chr3:2364114-2369377
>chr3:2369621-2373111
>chr3:2373211-2374192
>chr3:2374369-2374391
>chr3:2374598-2376367
>chr3:2376530-2376545
>chr3:2376683-2379795
>chr3:2380009-2381225
>chr3:2381286-2382976
>chr3:2383038-2383053
>chr3:2384096-2384179
>chr3:2384701-2384735
>chr3:2384854-2385069
>chr3:2385535-2392402
>chr3:2392569-2405839
>chr3:2405857-2406683
>chr3:2406847-2406909
>chr3:2407065-2407181
>chr3:2407232-2407333
>chr3:2407425-2407464
>chr3:2409222-2409259
>chr3:2409379-2409871
>chr3:2410248-2410516
>chr3:2410608-2410647
>chr3:2410732-2410760
>chr3:2411705-2430111
>chr3:2430233-2430829
>chr3:2430921-2434396
>chr3:2434751-2442890
>chr3:2443048-2443390
>chr3:2448173-2448225
>chr3:2448572-2448673
>chr3:2454630-2455258
>chr3:2455316-2455977
>chr3:2456034-2456904
>chr3:2458988-2459023
>chr3:2459713-2467907
>chr3:2468629-2499351
>chr3:2500385-2500462
>chr3:2501118-2501161
>chr3:2501783-2502870
>chr3:2503656-2503925
>chr3:2503987-2504749
>chr3:2507080-2507114
>chr3:2507345-2507382
>chr3:2508213-2508251
>chr3:2508867-2508915
>chr3:2509140-2509200
>chr3:2509428-2509478
>chr3:2509530-2509615
>chr3:2509844-2510089
>chr3:2510634-2510809
>chr3:2510886-2510926
>chr3:2511709-2511744
>chr3:2511994-2512116
>chr3:2512176-2512313
>chr3:2512474-2512531
>chr3:2512774-2512952
>chr3:2513304-2513411
>chr3:2513705-2513856
>chr3:2513959-2514238
>chr3:2514937-2515015
>chr3:2515248-2515300
>chr3:2516445-2516539
>chr3:2516572-2516983
>chr3:2517165-2517931
>chr3:2518031-2522402
>chr3:2522445-2522976
>chr3:2523342-2523431
>chr3:2523586-2523620
>chr3:2524394-2524456
>chr3:2524533-2524626
>chr3:2524679-2524932
>chr3:2524990-2525129
>chr3:2528563-2528604
>chr3:2529199-2529246
>chr3:2530005-2530063
>chr3:2530116-2530151
>chr3:2530651-2530837
>chr3:2530893-2533502
>chr3:2533847-2534130
>chr3:2534574-2534640
>chr3:2534701-2534806
>chr3:2534905-2564144
>chr3:2565295-2565329
>chr3:2565598-2565718
>chr3:2565847-2565948
>chr3:2566012-2566111
>chr3:2566904-2566992
>chr3:2569302-2569848
>chr3:2570454-2570589
>chr3:2570916-2571206
>chr3:2571397-2571556
>chr3:2571677-2571904
>chr3:2571965-2572080
>chr3:2572170-2575569
>chr3:2576134-2576204
>chr3:2576247-2576411
>chr3:2576514-2576726
>chr3:2576859-2582253
>chr3:2595204-2595242
>chr3:2595292-2595620
>chr3:2595682-2595722
>chr3:2595979-2596497
>chr3:2597398-2597443
>chr3:2597510-2597559
>chr3:2597697-2597815
>chr3:2598372-2598475
>chr3:2599495-2599573
>chr3:2600772-2601082
>chr3:2601812-2603060
>chr3:2604235-2605440
>chr3:2611518-2611555
>chr3:2611580-2611650
>chr3:2611733-2615647
>chr3:2615714-2615792
>chr3:2616389-2622889
>chr3:2623216-2623342
>chr3:2625382-2625552
>chr3:2625791-2625844
>chr3:2629983-2630102
>chr3:2632420-2632506
>chr3:2634549-2634958
>chr3:2635033-2637398
>chr3:2637434-2638625
>chr3:2638824-2640577
>chr3:2640795-2640885
>chr3:2641367-2641816
>chr3:2643726-2644531
>chr3:2644545-2645170
>chr3:2645197-2647224
>chr3:2647260-2651099
>chr3:2651194-2652726
>chr3:2652788-2663092
>chr3:2663192-2669065
>chr3:2669103-2670796
>chr3:2670829-2671019
>chr3:2671074-2671174
>chr3:2671897-2672055
>chr3:2672081-2672114
>chr3:2672240-2672379
>chr3:2672497-2672718
>chr3:2672784-2673255
>chr3:2674127-2674851
>chr3:2674887-2675769
>chr3:2675814-2676723
>chr3:2676753-2678375
>chr3:2680923-2681174
>chr3:2689481-2689544
>chr3:2690020-2690117
>chr3:2690326-2695949
>chr3:2696158-2697278
>chr3:2698510-2699344
>chr3:2699395-2699446
>chr3:2699583-2709138
>chr3:2709615-2714655
>chr3:2715494-2715605
>chr3:2715795-2716601
>chr3:2717525-2717681
>chr3:2717857-2717968
>chr3:2718122-2718346
>chr3:2718648-2718710
>chr3:2718855-2718998
>chr3:2719061-2719115
>chr3:2719207-2719254
>chr3:2719341-2719504
>chr3:2721546-2727267
>chr3:2730818-2739771
>chr3:2740133-2740680
>chr3:2745050-2746477
>chr3:2746776-2746816
>chr3:2747176-2747553
>chr3:2748957-2749043
>chr3:2749372-2749403
>chr3:2749489-2749521
>chr3:2750699-2750971
>chr3:2751038-2751175
>chr3:2752134-2752181
>chr3:2752284-2752368
>chr3:2756088-2756121
>chr3:2758237-2758330
>chr3:2764106-2764231
>chr3:2766099-2766197
>chr3:2767818-2767866
>chr3:2772187-2773255
>chr3:2777415-2777852
>chr3:2780003-2780669
>chr3:2783637-2783856
>chr3:2784023-2784366
>chr3:2784547-2784705
>chr3:2784786-2784872
>chr3:2785315-2785432
>chr3:2785494-2785579
>chr3:2786775-2787025
>chr3:2787151-2787602
>chr3:2787707-2787797
>chr3:2787814-2788489
>chr3:2788562-2788630
>chr3:2788812-2789590
>chr3:2789658-2789780
>chr3:2789880-2789907
>chr3:2790909-2791159
>chr3:2791285-2791736
>chr3:2791841-2791931
>chr3:2791948-2792623
>chr3:2792696-2792764
>chr3:2792946-2794176
>chr3:2794400-2795950
>chr3:2796050-2796069
>chr3:2796367-2798261
>chr3:2798412-2798427
>chr3:2805889-2806289
>chr3:2806325-2806362
>chr3:2806429-2806527
>chr3:2806645-2806801
>chr3:2806860-2807008
>chr3:2807632-2807699
>chr3:2807787-2807830
>chr3:2808653-2808738
>chr3:2810658-2810953
>chr3:2818214-2818255
>chr3:2823430-2825095
>chr3:2825127-2825992
>chr3:2826081-2826179
>chr3:2826474-2826534
>chr3:2826666-2826912
>chr3:2827007-2827257
>chr3:2827317-2827475
>chr3:2827687-2827928
>chr3:2827949-2828050
>chr3:2828155-2828631
>chr3:2828856-2829342
>chr3:2829613-2833370
>chr3:2833513-2833599
>chr3:2833722-2834174
>chr3:2834510-2834681
>chr3:2834896-2836790
>chr3:2836979-2837172
>chr3:2837453-2837482
>chr3:2837572-2837696
>chr3:2837715-2837861
>chr3:2838086-2843441
>chr3:2843541-2849834
>chr3:2849878-2850038
>chr3:2850123-2850190
>chr3:2850299-2850402
>chr3:2850494-2858655
>chr3:2858740-2858807
>chr3:2858914-2858977
>chr3:2859074-2872675
>chr3:2872760-2873883
>chr3:2873954-2874058
>chr3:2874130-2874167
>chr3:2883674-2883709
>chr3:2884747-2894045
>chr3:2895883-2895923
>chr3:2896263-2896310
>chr3:2897057-2897198
>chr3:2898830-2899051
>chr3:2899414-2899456
>chr3:2899560-2899598
>chr3:2901948-2901989
>chr3:2902576-2902643
>chr3:2903607-2903647
>chr3:2906064-2906096
>chr3:2906284-2906581
>chr3:2906699-2906746
>chr3:2906809-2906847
>chr3:2908333-2908827
>chr3:2908889-2908934
>chr3:2909198-2909228
>chr3:2909756-2909872
>chr3:2910811-2911060
>chr3:2911374-2911407
>chr3:2911431-2911579
>chr3:2913359-2913677
>chr3:2913847-2913999
>chr3:2915720-2915920
>chr3:2918322-2918493
>chr3:2920223-2920371
>chr3:2920501-2921548
>chr3:2921575-2921964
>chr3:2922058-2922273
>chr3:2922317-2923215
>chr3:2923303-2939825
>chr3:2939996-2940134
>chr3:2953843-2953877
>chr3:2957564-2957776
>chr3:2958106-2958272
>chr3:2958322-2970260
>chr3:2970383-2978242
>chr3:2978342-2980080
>chr3:2980188-3013900
>chr3:3014047-3015439
>chr3:3015568-3015985
>chr3:3016166-3017082
>chr3:3017091-3019726
>chr3:3019782-3019798
>chr3:3019926-3023754
>chr3:3023876-3025968
>chr3:3026267-3026432
>chr3:3026638-3026837
>chr3:3030432-3030464
>chr3:3031107-3031144
>chr3:3031454-3034193
>chr3:3034315-3051000
>chr3:3051100-3051131
>chr3:3051231-3066861
>chr3:3067336-3067537
>chr3:3067573-3068003
>chr3:3071213-3071394
>chr3:3071958-3072003
>chr3:3072034-3072129
>chr3:3072989-3073027
>chr3:3073887-3073933
>chr3:3074508-3074551
>chr3:3074582-3074613
>chr3:3074688-3074733
>chr3:3074796-3075527
>chr3:3075602-3081547
>chr3:3081647-3086914
>chr3:3086982-3087173
>chr3:3087273-3087971
>chr3:3088109-3093816
>chr3:3097485-3102724
>chr3:3103350-3103467
>chr3:3105655-3105933
>chr3:3112805-3112849
>chr3:3112956-3112997
>chr3:3113249-3113296
>chr3:3118320-3118401
>chr3:3118461-3118636
>chr3:3121600-3121632
>chr3:3121691-3121742
>chr3:3122994-3123159
>chr3:3124084-3124385
>chr3:3124466-3124901
>chr3:3125603-3125677
>chr3:3126122-3126347
>chr3:3127813-3139976
>chr3:3139991-3140006
>chr3:3140106-3146355
>chr3:3146637-3149414
>chr3:3149756-3169931
>chr3:3170177-3170212
>chr3:3170325-3173255
>chr3:3173379-3176250
>chr3:3176458-3176635
>chr3:3176732-3176896
>chr3:3176967-3178830
>chr3:3178901-3178999
>chr3:3179123-3179241
>chr3:3179511-3179546
>chr3:3179659-3183758
>chr3:3184677-3185411
>chr3:3185451-3185713
>chr3:3186524-3188119
>chr3:3188305-3188439
>chr3:3188489-3196925
>chr3:3197446-3197876
>chr3:3197896-3198532
>chr3:3198691-3198750
>chr3:3198981-3199913
>chr3:3200444-3200608
>chr3:3201931-3202076
>chr3:3208389-3208445
>chr3:3212166-3212201
>chr3:3213431-3213474
>chr3:3215280-3216683
>chr3:3216750-3216808
>chr3:3216919-3216950
>chr3:3217050-3218202
>chr3:3218325-3222844
>chr3:3222898-3223005
>chr3:3223195-3223354
>chr3:3225103-3226216
>chr3:3226622-3227094
>chr3:3227450-3227890
>chr3:3227921-3231906
>chr3:3232391-3234461
>chr3:3234503-3237920
>chr3:3237965-3238474
>chr3:3238496-3243477
>chr3:3243525-3244366
>chr3:3244479-3247628
>chr3:3248227-3248275
>chr3:3248489-3248601
>chr3:3248708-3249213
>chr3:3249282-3249409
>chr3:3249943-3250220
>chr3:3250387-3250540
>chr3:3250560-3250619
>chr3:3251193-3251623
>chr3:3251744-3251936
>chr3:3252068-3252422
>chr3:3252584-3253177
>chr3:3253243-3253470
>chr3:3253506-3253959
>chr3:3254111-3254223
>chr3:3254329-3254710
>chr3:3254990-3255618
>chr3:3255772-3255793
>chr3:3255893-3255908
>chr3:3256013-3257388
>chr3:3257747-3257807
>chr3:3257910-3258207
>chr3:3258297-3258511
>chr3:3258573-3258777
>chr3:3258844-3259523
>chr3:3259580-3263671
>chr3:3263706-3276936
>chr3:3276974-3277024
>chr3:3277412-3286105
>chr3:3286141-3287163
>chr3:3287271-3290458
>chr3:3290635-3290718
>chr3:3290786-3290854
>chr3:3291165-3291238
>chr3:3291355-3292353
>chr3:3292543-3293378
>chr3:3293397-3293545
>chr3:3293583-3294705
>chr3:3294772-3295264
>chr3:3295392-3296376
>chr3:3296536-3298122
>chr3:3298149-3302563
>chr3:3302616-3305917
>chr3:3306126-3306263
>chr3:3306460-3306612
>chr3:3306684-3306779
>chr3:3306843-3307059
>chr3:3307096-3307330
>chr3:3307402-3307506
>chr3:3307817-3307898
>chr3:3307952-3308046
>chr3:3311736-3312003
>chr3:3312052-3312176
>chr3:3312842-3313157
>chr3:3320458-3334454
>chr3:3335624-3336720
>chr3:3336839-3336893
>chr3:3336999-3337069
>chr3:3337705-3337843
>chr3:3339280-3339348
>chr3:3340861-3341631
>chr3:3341680-3341973
>chr3:3345020-3345233
>chr3:3345284-3345419
>chr3:3345439-3345602
>chr3:3346464-3346778
>chr3:3348221-3348332
>chr3:3348868-3373444
>chr3:3374648-3375186
>chr3:3377560-3377622
>chr3:3380077-3380315
>chr3:3380788-3381051
>chr3:3381507-3381557
>chr3:3381578-3381612
>chr3:3381739-3381831
>chr3:3382796-3393647
>chr3:3393778-3394159
>chr3:3394231-3394377
>chr3:3399770-3400067
>chr3:3400829-3401192
>chr3:3401780-3402028
>chr3:3403545-3403581
>chr3:3403640-3403679
>chr3:3404851-3404994
>chr3:3405231-3405892
>chr3:3406167-3406254
>chr3:3406843-3416487
>chr3:3416631-3416929
>chr3:3417044-3418934
>chr3:3419631-3419680
>chr3:3420463-3420513
>chr3:3426518-3426572
>chr3:3426826-3426876
>chr3:3428501-3428565
>chr3:3433070-3433109
>chr3:3433544-3433586
>chr3:3434291-3435968
>chr3:3435980-3446046
>chr3:3446093-3447070
>chr3:3447124-3447290
>chr3:3447322-3447526
>chr3:3449167-3449487
>chr3:3449735-3449856
>chr3:3451527-3451556
>chr3:3453978-3454117
>chr3:3454229-3454336
>chr3:3457752-3457795
>chr3:3464879-3464985
>chr3:3467544-3467626
>chr3:3468926-3469346
>chr3:3469644-3469697
>chr3:3469962-3470031
>chr3:3470076-3470191
>chr3:3474601-3474640
>chr3:3479097-3479137
>chr3:3479404-3479451
>chr3:3480752-3493409
>chr3:3493709-3494115
>chr3:3494339-3496539
>chr3:3496598-3498991
>chr3:3499058-3499152
>chr3:3502252-3503035
>chr3:3508132-3508294
>chr3:3508469-3508714
>chr3:3508790-3508870
>chr3:3509993-3510118
>chr3:3510146-3510489
>chr3:3510646-3510715
>chr3:3511485-3511602
>chr3:3511785-3511832
>chr3:3512314-3512370
>chr3:3512635-3512734
>chr3:3514053-3514079
>chr3:3514410-3514440
>chr3:3514738-3514780
>chr3:3515061-3515131
>chr3:3515361-3515573
>chr3:3517128-3517206
>chr3:3518712-3520176
>chr3:3520258-3520468
>chr3:3520619-3520866
>chr3:3522442-3522516
>chr3:3522534-3522614
>chr3:3526252-3526466
>chr3:3526882-3527094
>chr3:3527170-3527649
>chr3:3528101-3528188
>chr3:3528439-3528586
>chr3:3528662-3528907
>chr3:3530987-3531060
>chr3:3531490-3531541
>chr3:3532767-3532860
>chr3:3532935-3543220
>chr3:3544061-3544305
>chr3:3544367-3545340
>chr3:3545388-3545567
>chr3:3546076-3546109
>chr3:3547180-3547730
>chr3:3547806-3548080
>chr3:3548745-3548866
>chr3:3549110-3549294
>chr3:3553502-3553835
>chr3:3562287-3562330
>chr3:3562927-3571738
>chr3:3571885-3580095
>chr3:3580282-3585300
>chr3:3585345-3585369
>chr3:3585486-3593264
>chr3:3593476-3593491
>chr3:3593663-3600211
>chr3:3600303-3600370
>chr3:3600789-3600875
>chr3:3600948-3601188
>chr3:3601367-3607879
>chr3:3608297-3608383
>chr3:3608456-3609681
>chr3:3609928-3610720
>chr3:3611079-3615594
>chr3:3615641-3616274
>chr3:3616450-3618232
>chr3:3618266-3638802
>chr3:3638835-3639251
>chr3:3639297-3660251
>chr3:3660326-3671546
>chr3:3671572-3673198
>chr3:3673427-3674139
>chr3:3674222-3676005
>chr3:3676093-3683602
>chr3:3683920-3685359
>chr3:3685576-3685608
>chr3:3685658-3685692
>chr3:3685844-3685966
>chr3:3685986-3687119
>chr3:3687241-3687430
>chr3:3687893-3688098
>chr3:3688228-3688243
>chr3:3692123-3692162
>chr3:3694661-3696567
>chr3:3696718-3697717
>chr3:3701825-3704593
>chr3:3709170-3709228
>chr3:3709909-3709984
>chr3:3716971-3717759
>chr3:3717871-3717934
>chr3:3718090-3718922
>chr3:3720284-3720330
>chr3:3720596-3720946
>chr3:3722377-3722847
>chr3:3722943-3723271
>chr3:3723835-3723896
>chr3:3724128-3724232
>chr3:3724549-3724782
>chr3:3725018-3725065
>chr3:3725896-3726017
>chr3:3728032-3728487
>chr3:3728514-3728727
>chr3:3729560-3736838
>chr3:3736938-3736953
>chr3:3737006-3740387
>chr3:3740518-3741576
>chr3:3741784-3742512
>chr3:3742586-3743038
>chr3:3743095-3744364
>chr3:3744523-3744538
>chr3:3744635-3746456
>chr3:3747183-3747261
>chr3:3747764-3747974
>chr3:3748101-3748137
>chr3:3748161-3748384
>chr3:3748435-3748889
>chr3:3753425-3762222
>chr3:3762281-3763970
>chr3:3764108-3770957
>chr3:3771527-3771613
>chr3:3772938-3798630
>chr3:3798676-3799631
>chr3:3799693-3799760
>chr3:3799860-3800399
>chr3:3800592-3814815
>chr3:3814927-3815446
>chr3:3815571-3815622
>chr3:3815941-3819743
>chr3:3823513-3823745
>chr3:3824032-3824310
>chr3:3824646-3824687
>chr3:3825045-3825388
>chr3:3825429-3825913
>chr3:3825977-3826114
>chr3:3827322-3827454
>chr3:3827550-3827694
>chr3:3833045-3833088
>chr3:3837513-3838032
>chr3:3838110-3838143
>chr3:3842335-3842471
>chr3:3842548-3842669
>chr3:3849188-3849534
>chr3:3849600-3849744
>chr3:3850269-3850344
>chr3:3850905-3855875
>chr3:3855917-3863227
>chr3:3863265-3884809
>chr3:3887044-3887200
>chr3:3888843-3889849
>chr3:3890951-3891071
>chr3:3891395-3894737
>chr3:3894849-3903094
>chr3:3903229-3910502
>chr3:3910543-3910599
>chr3:3910980-3911030
>chr3:3911102-3911438
>chr3:3911834-3911865
>chr3:3912217-3912258
>chr3:3917439-3917534
>chr3:3919545-3920373
>chr3:3920434-3920522
>chr3:3921198-3921341
>chr3:3921500-3921538
>chr3:3927585-3945005
>chr3:3946043-3946149
>chr3:3946235-3955420
>chr3:3956333-3965306
>chr3:3967800-3985178
>chr3:3988572-3988694
>chr3:3990302-3990387
>chr3:3991343-3991486
>chr3:3992797-3992842
>chr3:3992939-3993135
>chr3:3996503-3996538
>chr3:3997612-3997657
>chr3:3998843-4000035
>chr3:4000474-4003647
>chr3:4003782-4005547
>chr3:4005771-4005799
>chr3:4006110-4006546
>chr3:4006832-4008977
>chr3:4009118-4012833
>chr3:4013832-4013954
>chr3:4014174-4030184
>chr3:4030284-4032314
>chr3:4032374-4032442
>chr3:4032645-4034319
>chr3:4034423-4034558
>chr3:4034733-4034756
>chr3:4034856-4036834
>chr3:4036967-4038361
>chr3:4039006-4039141
>chr3:4039245-4039904
>chr3:4040034-4042809
>chr3:4043113-4043128
>chr3:4044000-4047465
>chr3:4048110-4048245
>chr3:4048349-4054206
>chr3:4054339-4060521
>chr3:4060728-4060868
>chr3:4060921-4061370
>chr3:4062244-4062284
>chr3:4065957-4066008
>chr3:4066047-4066151
>chr3:4066817-4066870
>chr3:4066936-4088721
>chr3:4088748-4090126
>chr3:4090203-4090333
>chr3:4090368-4090906
>chr3:4090963-4091069
>chr3:4091262-4091313
>chr3:4091403-4092024
>chr3:4092077-4092140
>chr3:4092410-4093227
>chr3:4094193-4108107
>chr3:4108210-4108385
>chr3:4108522-4125135
>chr3:4125162-4125466
>chr3:4125996-4126059
>chr3:4126423-4126483
>chr3:4126537-4126626
>chr3:4127817-4128266
>chr3:4128315-4128358
>chr3:4128649-4128679
>chr3:4129255-4129285
>chr3:4129368-4132332
>chr3:4132457-4132498
>chr3:4136001-4136056
>chr3:4136614-4136649
>chr3:4136817-4136896
>chr3:4136951-4137018
>chr3:4138004-4139038
>chr3:4141441-4141584
>chr3:4142058-4142697
>chr3:4144217-4145228
>chr3:4145275-4145575
>chr3:4154494-4154630
>chr3:4156198-4156239
>chr3:4156503-4156534
>chr3:4157350-4157990
>chr3:4163982-4179581
>chr3:4179658-4187754
>chr3:4193462-4193605
>chr3:4194440-4194588
>chr3:4195637-4195969
>chr3:4196019-4196059
>chr3:4196977-4201276
>chr3:4207134-4207215
>chr3:4207698-4207770
>chr3:4207978-4208080
>chr3:4208167-4208243
>chr3:4209885-4211099
>chr3:4211151-4211250
>chr3:4211307-4214598
>chr3:4214698-4214713
>chr3:4214948-4216244
>chr3:4216361-4216376
>chr3:4216384-4218105
>chr3:4218307-4219331
>chr3:4219376-4224930
>chr3:4225232-4227028
>chr3:4227185-4228396
>chr3:4228438-4228801
>chr3:4228925-4265235
>chr3:4265335-4269959
>chr3:4269963-4270703
>chr3:4271019-4275150
>chr3:4275297-4275988
>chr3:4276402-4288114
>chr3:4288116-4288158
>chr3:4288223-4288673
>chr3:4288858-4288932
>chr3:4289008-4289282
>chr3:4289327-4299214
>chr3:4300258-4312759
>chr3:4312815-4312832
>chr3:4312932-4312947
>chr3:4312960-4330356
>chr3:4347224-4347350
>chr3:4352291-4352482
>chr3:4352966-4353105
>chr3:4354010-4354218
>chr3:4354457-4354560
>chr3:4355160-4355227
>chr3:4356904-4357992
>chr3:4358043-4360881
>chr3:4360981-4363044
>chr3:4363147-4366560
>chr3:4367222-4371586
>chr3:4371744-4371837
>chr3:4371879-4374054
>chr3:4374225-4377099
>chr3:4377236-4377263
>chr3:4377492-4377673
>chr3:4378002-4379538
>chr3:4379720-4398239
>chr3:4398395-4398443
>chr3:4398527-4398566
>chr3:4398888-4401377
>chr3:4401506-4414586
>chr3:4414686-4418964
>chr3:4419064-4419085
>chr3:4419191-4430420
>chr3:4430458-4436963
>chr3:4437743-4437785
>chr3:4439375-4439572
>chr3:4439629-4439826
>chr3:4440217-4440864
>chr3:4441262-4441365
>chr3:4442969-4443310
>chr3:4449707-4450919
>chr3:4451069-4468681
>chr3:4468930-4484343
>chr3:4484379-4510016
>chr3:4510147-4513118
>chr3:4513231-4515669
>chr3:4515985-4517209
>chr3:4518855-4519671
>chr3:4519912-4520250
>chr3:4520287-4520334
>chr3:4521196-4521265
>chr3:4525101-4528613
>chr3:4528991-4529137
>chr3:4529478-4531292
>chr3:4532045-4532343
>chr3:4533678-4533797
>chr3:4534805-4536222
>chr3:4536398-4537935
>chr3:4538132-4538288
>chr3:4538745-4538781
>chr3:4538840-4539191
>chr3:4541477-4541538
>chr3:4544050-4544123
>chr3:4548721-4548818
>chr3:4549351-4549627
>chr3:4555623-4556031
>chr3:4556889-4557232
>chr3:4558370-4558526
>chr3:4558714-4558816
>chr3:4558927-4558971
>chr3:4559085-4559142
>chr3:4559195-4559380
>chr3:4559484-4559588
>chr3:4559628-4560005
>chr3:4562774-4562847
>chr3:4563583-4563822
>chr3:4563921-4564019
>chr3:4564268-4565417
>chr3:4565487-4566421
>chr3:4566445-4566798
>chr3:4568718-4568790
>chr3:4569382-4569555
>chr3:4569798-4569918
>chr3:4569948-4570010
>chr3:4575416-4575512
>chr3:4575752-4576564
>chr3:4580320-4580469
>chr3:4584705-4584874
>chr3:4584881-4584910
>chr3:4584943-4585040
>chr3:4585139-4585233
>chr3:4586002-4586330
>chr3:4586399-4586500
>chr3:4586564-4587025
>chr3:4587103-4587156
>chr3:4587223-4587342
>chr3:4587473-4588011
>chr3:4588619-4589328
>chr3:4589474-4589617
>chr3:4589746-4590123
>chr3:4591197-4591234
>chr3:4591638-4592091
>chr3:4592161-4592257
>chr3:4592298-4592510
>chr3:4592703-4592796
>chr3:4593010-4593105
>chr3:4593375-4600381
>chr3:4600418-4611142
>chr3:4611284-4613150
>chr3:4613376-4615495
>chr3:4615533-4615565
>chr3:4615587-4634840
>chr3:4634919-4634979
>chr3:4635050-4635141
>chr3:4640609-4640663
>chr3:4643174-4646064
>chr3:4646102-4648047
>chr3:4648178-4648435
>chr3:4648581-4649461
>chr3:4649512-4649772
>chr3:4650015-4650074
>chr3:4650841-4650890
>chr3:4651591-4651667
>chr3:4652465-4652944
>chr3:4653238-4653277
>chr3:4656659-4656696
>chr3:4657338-4658338
>chr3:4658408-4659127
>chr3:4659163-4659354
>chr3:4659417-4659446
>chr3:4662642-4662761
>chr3:4662855-4663032
>chr3:4663064-4663473
>chr3:4665490-4665590
>chr3:4669099-4669151
>chr3:4669331-4669397
>chr3:4669482-4669537
>chr3:4669609-4669741
>chr3:4670065-4670134
>chr3:4670239-4670438
>chr3:4676813-4677074
>chr3:4681113-4681145
>chr3:4681416-4702868
>chr3:4703174-4703300
>chr3:4703375-4703630
>chr3:4714261-4714555
>chr3:4718475-4718505
>chr3:4725734-4725767
>chr3:4727384-4727457
>chr3:4727556-4727601
>chr3:4729755-4729828
>chr3:4729927-4729972
>chr3:4730796-4730952
>chr3:4730983-4731056
>chr3:4731226-4731253
>chr3:4732076-4732146
>chr3:4732248-4732293
>chr3:4733204-4733523
>chr3:4733551-4733743
>chr3:4733824-4733928
>chr3:4733980-4734168
>chr3:4734226-4734291
>chr3:4736101-4736200
>chr3:4736813-4736883
>chr3:4736985-4737030
>chr3:4737778-4738099
>chr3:4738218-4738256
>chr3:4739002-4739072
>chr3:4740128-4740329
>chr3:4740474-4740979
>chr3:4741052-4741215
>chr3:4743399-4743822
>chr3:4743868-4744479
>chr3:4744513-4744809
>chr3:4744872-4748427
>chr3:4748485-4748793
>chr3:4748881-4749605
>chr3:4749678-4750155
>chr3:4752463-4752529
>chr3:4753828-4753981
>chr3:4754185-4754283
>chr3:4755429-4755858
>chr3:4756550-4756731
>chr3:4761167-4761498
>chr3:4761788-4762478
>chr3:4762557-4762809
>chr3:4762843-4762923
>chr3:4762989-4763258
>chr3:4763292-4763450
>chr3:4763520-4763563
>chr3:4763680-4763735
>chr3:4763853-4764002
>chr3:4764050-4764308
>chr3:4764448-4764493
>chr3:4764528-4775114
>chr3:4775338-4778461
>chr3:4778532-4779290
>chr3:4779366-4781626
>chr3:4781677-4781768
>chr3:4781847-4781990
>chr3:4782009-4782067
>chr3:4782205-4782333
>chr3:4782436-4798803
>chr3:4798865-4799205
>chr3:4799437-4801445
>chr3:4801567-4801582
>chr3:4801599-4805372
>chr3:4805502-4807643
>chr3:4807743-4809889
>chr3:4810066-4810754
>chr3:4810909-4814890
>chr3:4815007-4815040
>chr3:4815299-4818341
>chr3:4818465-4822014
>chr3:4822431-4822997
>chr3:4823120-4825848
>chr3:4826077-4828803
>chr3:4828842-4830592
>chr3:4830650-4831734
>chr3:4831827-4832129
>chr3:4832220-4832261
>chr3:4832336-4832506
>chr3:4832756-4832989
>chr3:4833124-4833351
>chr3:4834300-4834342
>chr3:4834785-4834821
>chr3:4834911-4834944
>chr3:4838022-4838074
>chr3:4838313-4838381
>chr3:4842215-4842396
>chr3:4845431-4847747
>chr3:4848718-4848763
>chr3:4849623-4849725
>chr3:4849775-4850001
>chr3:4850115-4858771
>chr3:4859063-4859770
>chr3:4861184-4861437
>chr3:4866067-4866661
>chr3:4866803-4866840
>chr3:4868112-4868456
>chr3:4869346-4869371
>chr3:4870011-4870154
>chr3:4870363-4870638
>chr3:4872011-4872050
>chr3:4872410-4872553
>chr3:4872690-4872818
>chr3:4873806-4873878
>chr3:4874518-4874555
>chr3:4880312-4880488
>chr3:4880571-4880779
>chr3:4880882-4881118
>chr3:4882638-4882784
>chr3:4882838-4882982
>chr3:4883891-4883931
>chr3:4884167-4884236
>chr3:4885162-4885216
>chr3:4885313-4885517
>chr3:4886381-4886552
>chr3:4889542-4889637
>chr3:4890088-4890127
>chr3:4896979-4897917
>chr3:4897968-4900407
>chr3:4900545-4901763
>chr3:4901863-4903042
>chr3:4903253-4911240
>chr3:4911402-4913215
>chr3:4913577-4913797
>chr3:4913822-4913893
>chr3:4913917-4915591
>chr3:4915926-4921275
>chr3:4921306-4923030
>chr3:4923169-4923628
>chr3:4923746-4924369
>chr3:4924411-4924560
>chr3:4924604-4924649
>chr3:4924715-4925250
>chr3:4925305-4927037
>chr3:4927156-4927474
>chr3:4929547-4929745
>chr3:4929794-4929958
>chr3:4930058-4930342
>chr3:4930439-4930950
>chr3:4931155-4931551
>chr3:4931701-4931747
>chr3:4931936-4932059
>chr3:4932148-4932423
>chr3:4932626-4933241
>chr3:4933433-4936751
>chr3:4939432-4939466
>chr3:4940661-4940781
>chr3:4940917-4941027
>chr3:4941145-4941234
>chr3:4941277-4941448
>chr3:4941654-4941707
>chr3:4941783-4941886
>chr3:4942017-4942056
>chr3:4946398-4946507
>chr3:4946844-4946889
>chr3:4947022-4947059
>chr3:4947163-4947213
>chr3:4947322-4947944
>chr3:4948019-4948310
>chr3:4948587-4948762
>chr3:4948873-4949006
>chr3:4949184-4949255
>chr3:4949330-4949439
>chr3:4949540-4949910
>chr3:4950019-4952483
>chr3:4952515-4977929
>chr3:4977983-4979664
>chr3:4979696-4980751
>chr3:4980994-4981226
>chr3:4981265-4981322
>chr3:4981431-4981666
>chr3:4981965-4982510
>chr3:4982541-4982780
>chr3:4982831-4982899
>chr3:4982941-4982977
>chr3:4983210-4984489
>chr3:4984541-4985649
>chr3:4986838-4987039
>chr3:4987361-4987624
>chr3:4988258-4988338
>chr3:4989584-4989646
>chr3:4994620-4994971
>chr3:4995072-4995320
>chr3:4995458-4995505
>chr3:4995644-4995713
>chr3:5001086-5001435
>chr3:5002613-5003150
>chr3:5004005-5004168
>chr3:5004539-5004908
>chr3:5008796-5009838
>chr3:5010211-5011074
>chr3:5011448-5011951
>chr3:5012051-5012919
>chr3:5013019-5022240
>chr3:5022815-5023861
>chr3:5023998-5024324
>chr3:5025957-5026651
>chr3:5028136-5028151
>chr3:5028251-5032393
>chr3:5032527-5032542
>chr3:5032857-5033430
>chr3:5034318-5034369
>chr3:5034684-5035084
>chr3:5035284-5039189
>chr3:5039288-5039461
>chr3:5039664-5039825
>chr3:5040374-5040409
>chr3:5040622-5041008
>chr3:5043573-5043842
>chr3:5044148-5044205
>chr3:5044565-5044635
>chr3:5044681-5044710
>chr3:5044877-5044915
>chr3:5045140-5046003
>chr3:5046048-5047218
>chr3:5047337-5047655
>chr3:5049728-5049926
>chr3:5049975-5050139
>chr3:5050239-5050523
>chr3:5050620-5051131
>chr3:5051336-5051732
>chr3:5051882-5051928
>chr3:5052117-5052240
>chr3:5052329-5052604
>chr3:5052807-5053422
>chr3:5053614-5056932
>chr3:5059613-5059647
>chr3:5060842-5060962
>chr3:5061098-5061208
>chr3:5061326-5061415
>chr3:5061458-5061629
>chr3:5061835-5061888
>chr3:5061964-5062067
>chr3:5062198-5062237
>chr3:5066579-5066688
>chr3:5067025-5067070
>chr3:5067203-5067240
>chr3:5067344-5067394
>chr3:5067503-5068125
>chr3:5068200-5068491
>chr3:5068768-5068943
>chr3:5069054-5069187
>chr3:5069365-5069436
>chr3:5069511-5069620
>chr3:5069721-5070091
>chr3:5070200-5072665
>chr3:5072697-5098111
>chr3:5098165-5099846
>chr3:5099878-5101091
>chr3:5101388-5101933
>chr3:5101964-5102203
>chr3:5102254-5102322
>chr3:5102364-5102400
>chr3:5102633-5103912
>chr3:5103964-5105072
>chr3:5106261-5106462
>chr3:5106784-5107047
>chr3:5107681-5107761
>chr3:5109007-5109069
>chr3:5114044-5114395
>chr3:5114496-5114744
>chr3:5114882-5114929
>chr3:5115068-5115137
>chr3:5120508-5120857
>chr3:5122035-5122572
>chr3:5123427-5123590
>chr3:5123961-5124330
>chr3:5128218-5129260
>chr3:5129633-5130496
>chr3:5130870-5132968
>chr3:5133173-5141698
>chr3:5141908-5142579
>chr3:5144367-5144418
>chr3:5144733-5144943
>chr3:5145025-5145051
>chr3:5145213-5146348
>chr3:5146579-5147486
>chr3:5147684-5147699
>chr3:5147832-5152549
>chr3:5152749-5156653
>chr3:5156752-5156925
>chr3:5157128-5157289
>chr3:5157838-5157873
>chr3:5158086-5158472
>chr3:5161037-5161306
>chr3:5161612-5161669
>chr3:5162029-5162099
>chr3:5162145-5162174
>chr3:5162342-5162380
>chr3:5162605-5163473
>chr3:5163518-5165294
>chr3:5165458-5165497
>chr3:5165549-5165675
>chr3:5166485-5168782
>chr3:5169666-5169790
>chr3:5170257-5179857
>chr3:5179965-5180242
>chr3:5180526-5180700
>chr3:5180753-5181047
>chr3:5181140-5181294
>chr3:5181323-5181580
>chr3:5181675-5181932
>chr3:5181973-5182114
>chr3:5182224-5182547
>chr3:5182642-5183112
>chr3:5183165-5184458
>chr3:5184704-5193977
>chr3:5194093-5194113
>chr3:5194178-5194306
>chr3:5194331-5196698
>chr3:5197000-5197761
>chr3:5198172-5200771
>chr3:5200976-5201041
>chr3:5201084-5204121
>chr3:5204194-5207843
>chr3:5207900-5208239
>chr3:5208648-5227920
>chr3:5228337-5241538
>chr3:5242019-5247508
>chr3:5247608-5267914
>chr3:5268041-5279881
>chr3:5280124-5280209
>chr3:5280803-5280948
>chr3:5280994-5281752
>chr3:5281866-5282101
>chr3:5282296-5282365
>chr3:5286603-5286712
>chr3:5287171-5287278
>chr3:5287630-5287916
>chr3:5288062-5288535
>chr3:5289705-5290704
>chr3:5292282-5292565
>chr3:5292965-5294676
>chr3:5296676-5296691
>chr3:5301735-5304013
>chr3:5305615-5305670
>chr3:5305855-5305893
>chr3:5305981-5306183
>chr3:5306305-5306861
>chr3:5306956-5307032
>chr3:5307212-5307413
>chr3:5307652-5308235
>chr3:5308337-5308409
>chr3:5309613-5316666
>chr3:5316820-5317335
>chr3:5318130-5318558
>chr3:5318627-5319186
>chr3:5321434-5321674
>chr3:5322071-5322440
>chr3:5324037-5324356
>chr3:5325666-5325708
>chr3:5325733-5325797
>chr3:5328380-5328579
>chr3:5328616-5328714
>chr3:5329837-5330004
>chr3:5330050-5330135
>chr3:5330770-5330866
>chr3:5331105-5331215
>chr3:5331487-5331844
>chr3:5332002-5332211
>chr3:5332291-5332451
>chr3:5332498-5332831
>chr3:5332927-5333000
>chr3:5333523-5333564
>chr3:5336474-5336518
>chr3:5338065-5338173
>chr3:5340125-5349055
>chr3:5352850-5353132
>chr3:5353831-5354246
>chr3:5356272-5356617
>chr3:5357290-5357325
>chr3:5358632-5358661
>chr3:5359429-5365959
>chr3:5366107-5369946
>chr3:5370556-5379660
>chr3:5380613-5392522
>chr3:5392919-5394608
>chr3:5397649-5397739
>chr3:5401836-5402085
>chr3:5405184-5408027
>chr3:5408235-5409282
>chr3:5409382-5422569
>chr3:5422669-5423110
>chr3:5424254-5424399
>chr3:5424444-5424623
>chr3:5424668-5424729
>chr3:5424843-5425051
>chr3:5425160-5425276
>chr3:5427927-5427967
>chr3:5431403-5431447
>chr3:5432399-5432458
>chr3:5432701-5433634
>chr3:5433689-5433922
>chr3:5434920-5434977
>chr3:5436877-5436978
>chr3:5437141-5437392
>chr3:5437453-5437669
>chr3:5437686-5438014
>chr3:5438240-5438319
>chr3:5442047-5442168
>chr3:5442311-5442364
>chr3:5442521-5442623
>chr3:5443190-5443481
>chr3:5443522-5443575
>chr3:5443611-5443728
>chr3:5446226-5447055
>chr3:5449464-5449538
>chr3:5449613-5449676
>chr3:5449762-5449906
>chr3:5449970-5450048
>chr3:5450665-5452112
>chr3:5452395-5454158
>chr3:5454258-5454276
>chr3:5454305-5461395
>chr3:5461519-5463523
>chr3:5463551-5466916
>chr3:5467022-5467176
>chr3:5467246-5472038
>chr3:5472109-5483143
>chr3:5483425-5484838
>chr3:5485050-5491345
>chr3:5491460-5491545
>chr3:5491631-5494039
>chr3:5494209-5494752
>chr3:5494893-5499937
>chr3:5499987-5519628
>chr3:5520032-5523139
>chr3:5523185-5524712
>chr3:5524744-5525312
>chr3:5527923-5528052
>chr3:5529381-5529468
>chr3:5529695-5529734
>chr3:5529841-5529945
>chr3:5530459-5530496
>chr3:5530823-5530864
>chr3:5530943-5530978
>chr3:5531080-5531183
>chr3:5531412-5531509
>chr3:5532279-5532320
>chr3:5532398-5532472
>chr3:5532709-5532800
>chr3:5533206-5533246
>chr3:5533559-5533698
>chr3:5533839-5536574
>chr3:5536627-5536829
>chr3:5536866-5537728
>chr3:5537804-5537948
>chr3:5539913-5539947
>chr3:5541029-5541069
>chr3:5542968-5543212
>chr3:5543420-5543475
>chr3:5543600-5543759
>chr3:5543915-5544032
>chr3:5544091-5544127
>chr3:5544275-5544307
>chr3:5544687-5544753
>chr3:5544835-5544955
>chr3:5545041-5545073
>chr3:5545341-5545452
>chr3:5545790-5545881
>chr3:5546015-5546193
>chr3:5549380-5549519
>chr3:5549870-5549956
>chr3:5550237-5553143
>chr3:5553217-5553553
>chr3:5554076-5554330
>chr3:5554443-5554886
>chr3:5555428-5555650
>chr3:5556076-5558145
>chr3:5558238-5558461
>chr3:5558546-5558710
>chr3:5558767-5562606
>chr3:5562654-5565039
>chr3:5565608-5566381
>chr3:5566476-5566527
>chr3:5566702-5567024
>chr3:5574077-5574257
>chr3:5574486-5574635
>chr3:5579843-5579889
>chr3:5581619-5581660
>chr3:5582692-5583056
>chr3:5591891-5592094
>chr3:5594036-5594086
>chr3:5594649-5594727
>chr3:5597810-5598144
>chr3:5598338-5601000
>chr3:5601958-5601997
>chr3:5602984-5603133
>chr3:5603209-5603243
>chr3:5603996-5604275
>chr3:5604751-5605123
>chr3:5605232-5605266
>chr3:5605452-5614059
>chr3:5614189-5614836
>chr3:5615704-5615743
>chr3:5616015-5616046
>chr3:5616717-5616774
>chr3:5617744-5617799
>chr3:5617854-5620515
>chr3:5620594-5630771
>chr3:5630944-5650601
>chr3:5650701-5652241
>chr3:5652298-5652419
>chr3:5652502-5652585
>chr3:5653246-5653317
>chr3:5653452-5653536
>chr3:5653671-5653828
>chr3:5653873-5668787
>chr3:5668838-5669063
>chr3:5669146-5669192
>chr3:5669290-5669330
>chr3:5673407-5673871
>chr3:5677559-5677683
>chr3:5678775-5686909
>chr3:5687179-5687194
>chr3:5687327-5695864
>chr3:5696402-5698183
>chr3:5698207-5702185
>chr3:5702610-5702841
>chr3:5702981-5703014
>chr3:5703059-5703291
>chr3:5703356-5703400
>chr3:5703734-5703779
>chr3:5703857-5704247
>chr3:5704465-5705169
>chr3:5705320-5705473
>chr3:5705582-5705625
>chr3:5709801-5709878
>chr3:5709943-5710158
>chr3:5710214-5710273
>chr3:5710509-5710670
>chr3:5712533-5712626
>chr3:5713293-5719665
>chr3:5719704-5723873
>chr3:5723918-5723965
>chr3:5724004-5724096
>chr3:5724322-5724893
>chr3:5725284-5727018
>chr3:5727115-5727157
>chr3:5727476-5729655
>chr3:5729731-5731669
>chr3:5732947-5733856
>chr3:5733911-5739034
>chr3:5740104-5740489
>chr3:5740515-5741159
>chr3:5743353-5743434
>chr3:5743571-5743650
>chr3:5743766-5744220
>chr3:5744649-5744680
>chr3:5745074-5745362
>chr3:5746780-5747026
>chr3:5748160-5748468
>chr3:5748960-5749028
>chr3:5749840-5749913
>chr3:5749999-5750061
>chr3:5750096-5750414
>chr3:5750460-5751185
>chr3:5751791-5751836
>chr3:5752159-5752232
>chr3:5756282-5756410
>chr3:5758728-5758976
>chr3:5760058-5760146
>chr3:5760621-5760803
>chr3:5761086-5761115
>chr3:5761204-5761261
>chr3:5761316-5761995
>chr3:5762054-5762279
>chr3:5762369-5762571
>chr3:5762623-5763028
>chr3:5763094-5763883
>chr3:5763917-5764337
>chr3:5764413-5765886
>chr3:5767718-5768078
>chr3:5768115-5768343
>chr3:5768670-5769164
>chr3:5769221-5769387
>chr3:5769795-5769854
>chr3:5769929-5769980
>chr3:5770162-5770309
>chr3:5770355-5770392
>chr3:5770576-5770813
>chr3:5770840-5770908
>chr3:5771018-5771267
>chr3:5771287-5771438
>chr3:5771567-5771629
>chr3:5771720-5771816
>chr3:5772019-5772190
>chr3:5772241-5772459
>chr3:5772525-5772609
>chr3:5772820-5772986
>chr3:5773174-5773404
>chr3:5773538-5773628
>chr3:5775789-5775897
>chr3:5776030-5776300
>chr3:5780183-5780237
>chr3:5780705-5780800
>chr3:5781105-5781205
>chr3:5781480-5781719
>chr3:5781832-5781878
>chr3:5782130-5782292
>chr3:5782376-5782474
>chr3:5782867-5784456
>chr3:5784483-5784559
>chr3:5784594-5784686
>chr3:5786490-5786627
>chr3:5787119-5787318
>chr3:5788424-5788447
>chr3:5790678-5790759
>chr3:5791441-5791501
>chr3:5791553-5791700
>chr3:5794996-5795070
>chr3:5797097-5797283
>chr3:5797757-5797965
>chr3:5798174-5798239
>chr3:5798743-5798815
>chr3:5799355-5800439
>chr3:5800503-5801614
>chr3:5801724-5806789
>chr3:5806921-5810133
>chr3:5810305-5812001
>chr3:5812825-5812892
>chr3:5813629-5813671
>chr3:5814620-5815121
>chr3:5815544-5815735
>chr3:5815836-5816108
>chr3:5816316-5816788
>chr3:5817804-5819615
>chr3:5821171-5821374
>chr3:5821426-5821624
>chr3:5821786-5821828
>chr3:5821928-5823063
>chr3:5823341-5823396
>chr3:5825477-5825873
>chr3:5826735-5844784
>chr3:5849636-5849682
>chr3:5850051-5850390
>chr3:5854829-5854862
>chr3:5855329-5855359
>chr3:5856225-5856256
>chr3:5856788-5856823
>chr3:5856906-5871924
>chr3:5872022-5872158
>chr3:5873179-5873234
>chr3:5873275-5873541
>chr3:5874101-5875927
>chr3:5876015-5876111
>chr3:5876201-5876414
>chr3:5877595-5877683
>chr3:5877744-5877994
>chr3:5878123-5879408
>chr3:5883444-5883769
>chr3:5887315-5887401
>chr3:5887476-5887511
>chr3:5888585-5888622
>chr3:5889162-5889324
>chr3:5889793-5889841
>chr3:5891085-5891482
>chr3:5891523-5891617
>chr3:5891677-5892756
>chr3:5892817-5892991
>chr3:5893187-5893916
>chr3:5894123-5894410
>chr3:5894441-5894635
>chr3:5894725-5894834
>chr3:5894948-5895011
>chr3:5895091-5895232
>chr3:5895269-5895317
>chr3:5895653-5899558
>chr3:5899710-5901256
>chr3:5901371-5923359
>chr3:5923539-5924936
>chr3:5925191-5927546
>chr3:5927665-5929699
>chr3:5930051-5932002
>chr3:5932099-5932114
>chr3:5932244-5935146
>chr3:5935246-5936110
>chr3:5936259-5939242
>chr3:5939371-5942769
>chr3:5942849-5946099
>chr3:5946200-5947952
>chr3:5948011-5948071
>chr3:5948355-5948410
>chr3:5950437-5950477
>chr3:5950508-5950546
>chr3:5951468-5951505
>chr3:5952860-5953008
>chr3:5955308-5955585
>chr3:5958422-5958509
>chr3:5959769-5959796
>chr3:5960726-5968855
>chr3:5968862-5979160
>chr3:5982287-5982302
>chr3:5982813-5982846
>chr3:5985162-5985239
>chr3:5985753-5985906
>chr3:5991896-5992211
>chr3:6000813-6001495
>chr3:6004902-6005093
>chr3:6005424-6005445
>chr3:6005928-6007127
>chr3:6007302-6008017
>chr3:6008117-6013573
>chr3:6013723-6014624
>chr3:6014860-6018843
>chr3:6018926-6019037
>chr3:6019069-6022846
>chr3:6023022-6030048
>chr3:6030480-6030652
>chr3:6031194-6033693
>chr3:6034179-6034194
>chr3:6034294-6052412
>chr3:6052534-6054871
>chr3:6055303-6055380
>chr3:6055560-6061731
>chr3:6061953-6078090
>chr3:6078510-6082015
>chr3:6082363-6082409
>chr3:6082472-6082514
>chr3:6082839-6082981
>chr3:6083142-6083292
>chr3:6083734-6085052
>chr3:6085175-6085241
>chr3:6085461-6086215
>chr3:6086336-6086538
>chr3:6086894-6086989
>chr3:6087612-6087984
>chr3:6096409-6096469
>chr3:6096580-6096621
>chr3:6098144-6098191
>chr3:6098316-6098418
>chr3:6100896-6101109
>chr3:6104231-6104323
>chr3:6107539-6107646
>chr3:6108201-6112484
>chr3:6112522-6115123
>chr3:6115251-6124185
>chr3:6124305-6129697
>chr3:6129797-6129817
>chr3:6129889-6138589
>chr3:6138689-6143819
>chr3:6144231-6144545
>chr3:6144614-6157061
>chr3:6157124-6160387
>chr3:6160934-6161116
>chr3:6161176-6162516
>chr3:6162568-6162785
>chr3:6162832-6163959
>chr3:6164019-6164085
>chr3:6164148-6164243
>chr3:6164508-6164629
>chr3:6169084-6169142
>chr3:6169682-6169733
>chr3:6170405-6170445
>chr3:6171568-6171718
>chr3:6172736-6172951
>chr3:6173743-6173921
>chr3:6173923-6174536
>chr3:6176505-6176546
>chr3:6177355-6178099
>chr3:6180211-6180245
>chr3:6180313-6180356
>chr3:6180543-6192918
>chr3:6193352-6193658
>chr3:6193814-6202595
>chr3:6202654-6203181
>chr3:6203640-6203681
>chr3:6204280-6213671
>chr3:6213857-6214147
>chr3:6214300-6214363
>chr3:6214510-6214625
>chr3:6215108-6216316
>chr3:6216476-6217321
>chr3:6217456-6218171
>chr3:6218271-6218344
>chr3:6218412-6218556
>chr3:6218707-6222417
>chr3:6222484-6223650
>chr3:6224535-6224625
>chr3:6224665-6224800
>chr3:6224831-6224906
>chr3:6224958-6225035
>chr3:6225228-6226023
>chr3:6226423-6226635
>chr3:6226675-6227023
>chr3:6228033-6229978
>chr3:6230372-6230387
>chr3:6230958-6246683
>chr3:6246718-6251417
>chr3:6251599-6264490
>chr3:6264584-6264623
>chr3:6264763-6274773
>chr3:6274803-6276273
>chr3:6276366-6284907
>chr3:6285709-6285770
>chr3:6286186-6287646
>chr3:6287693-6289284
>chr3:6289387-6289423
>chr3:6289839-6289965
>chr3:6290347-6290391
>chr3:6292608-6292759
>chr3:6292833-6292881
>chr3:6297022-6297345
>chr3:6297389-6297533
>chr3:6297567-6297976
>chr3:6298070-6298759
>chr3:6298859-6299573
>chr3:6299647-6299736
>chr3:6299837-6299909
>chr3:6299982-6300018
>chr3:6300191-6300282
>chr3:6301665-6301701
>chr3:6304453-6304646
>chr3:6306347-6306473
>chr3:6307034-6308030
>chr3:6308523-6308644
>chr3:6314493-6314582
>chr3:6314614-6315937
>chr3:6316065-6320110
>chr3:6321511-6321694
>chr3:6321816-6321943
>chr3:6322067-6322160
>chr3:6322296-6322493
>chr3:6322560-6327996
>chr3:6328096-6329057
>chr3:6329106-6344026
>chr3:6344249-6345822
>chr3:6345890-6346000
>chr3:6346048-6347428
>chr3:6347482-6348076
>chr3:6348168-6348400
>chr3:6348768-6348938
>chr3:6349220-6352094
>chr3:6352189-6353823
>chr3:6353999-6354140
>chr3:6354351-6354834
>chr3:6355218-6356859
>chr3:6357162-6359020
>chr3:6359193-6373503
>chr3:6373529-6373979
>chr3:6374019-6378578
>chr3:6378804-6379674
>chr3:6379839-6382845
>chr3:6382850-6382865
>chr3:6382994-6384547
>chr3:6384679-6388222
>chr3:6388543-6389808
>chr3:6389899-6391487
>chr3:6391555-6391665
>chr3:6391713-6392583
>chr3:6392748-6399358
>chr3:6399380-6399728
>chr3:6399959-6400184
>chr3:6400784-6400960
>chr3:6401616-6401865
>chr3:6402528-6402877
>chr3:6402916-6402981
>chr3:6403084-6403141
>chr3:6403605-6403654
>chr3:6403726-6407022
>chr3:6407131-6412760
>chr3:6412955-6412999
>chr3:6413232-6413306
>chr3:6413623-6413639
>chr3:6416420-6416455
>chr3:6418350-6418459
>chr3:6419426-6419624
>chr3:6419644-6419718
>chr3:6419763-6419804
>chr3:6420306-6422035
>chr3:6422172-6422518
>chr3:6422838-6422902
>chr3:6422985-6423084
>chr3:6423148-6423593
>chr3:6423720-6424256
>chr3:6424288-6426812
>chr3:6430023-6432170
>chr3:6439696-6439764
>chr3:6439855-6439932
>chr3:6440899-6466068
>chr3:6466235-6467468
>chr3:6467568-6467583
>chr3:6467656-6490924
>chr3:6491282-6491820
>chr3:6492081-6492116
>chr3:6492713-6492794
>chr3:6496575-6496608
>chr3:6496627-6496665
>chr3:6498505-6498635
>chr3:6499006-6499054
>chr3:6500461-6503387
>chr3:6503533-6507025
>chr3:6507380-6509893
>chr3:6510015-6517091
>chr3:6517954-6518109
>chr3:6522717-6523222
>chr3:6523272-6523345
>chr3:6525556-6525837
>chr3:6526095-6526200
>chr3:6526496-6526586
>chr3:6526727-6526769
>chr3:6526868-6526971
>chr3:6527267-6527357
>chr3:6529375-6529421
>chr3:6530019-6530436
>chr3:6531004-6531038
>chr3:6531701-6531757
>chr3:6531839-6531927
>chr3:6532276-6532414
>chr3:6532482-6533026
>chr3:6533079-6533185
>chr3:6533245-6533311
>chr3:6533846-6545465
>chr3:6545565-6554769
>chr3:6554869-6559542
>chr3:6559665-6560857
>chr3:6560980-6563976
>chr3:6564076-6576254
>chr3:6576284-6583849
>chr3:6583900-6583997
>chr3:6584673-6584918
>chr3:6588008-6588116
>chr3:6588523-6588631
>chr3:6589167-6589912
>chr3:6590068-6590699
>chr3:6593044-6593681
>chr3:6594960-6595949
>chr3:6596073-6596095
>chr3:6596166-6598000
>chr3:6598046-6598165
>chr3:6598322-6600450
>chr3:6600522-6602869
>chr3:6603042-6614084
>chr3:6614210-6614251
>chr3:6614294-6616481
>chr3:6616963-6622859
>chr3:6622959-6628086
>chr3:6628186-6634608
>chr3:6635037-6635489
>chr3:6635677-6638741
>chr3:6641008-6641610
>chr3:6643394-6643445
>chr3:6646587-6646775
>chr3:6651063-6651091
>chr3:6652843-6653029
>chr3:6653190-6653795
>chr3:6653917-6660827
>chr3:6661691-6661976
>chr3:6662231-6662553
>chr3:6663160-6663323
>chr3:6663402-6663483
>chr3:6663555-6663683
>chr3:6664851-6665254
>chr3:6666111-6671611
>chr3:6673361-6673399
>chr3:6681172-6681624
>chr3:6686467-6687695
>chr3:6690067-6697636
>chr3:6697667-6716224
>chr3:6716579-6716734
>chr3:6716780-6718538
>chr3:6718580-6721098
>chr3:6721145-6721235
>chr3:6722028-6722188
>chr3:6722226-6722305
>chr3:6722330-6722449
>chr3:6722533-6723709
>chr3:6723778-6724123
>chr3:6724148-6725722
>chr3:6726142-6726162
>chr3:6726350-6726378
>chr3:6726443-6727096
>chr3:6727194-6734906
>chr3:6735153-6735350
>chr3:6737268-6737299
>chr3:6737951-6739390
>chr3:6743731-6743881
>chr3:6744676-6745786
>chr3:6745826-6745869
>chr3:6746209-6746246
>chr3:6746344-6746382
>chr3:6746453-6746572
>chr3:6746614-6747255
>chr3:6747986-6748614
>chr3:6750815-6751403
>chr3:6752987-6754553
>chr3:6754658-6766437
>chr3:6766562-6766632
>chr3:6767194-6767256
>chr3:6767585-6767934
>chr3:6767982-6773493
>chr3:6773645-6773715
>chr3:6774281-6774343
>chr3:6774672-6775019
>chr3:6775069-6781051
>chr3:6781433-6781474
>chr3:6781846-6781943
>chr3:6782955-6782992
>chr3:6784200-6784323
>chr3:6784388-6787870
>chr3:6787970-6791269
>chr3:6794147-6794506
>chr3:6797389-6802165
>chr3:6803080-6803238
>chr3:6803800-6803883
>chr3:6807865-6810894
>chr3:6810994-6811009
>chr3:6811016-6812953
>chr3:6813238-6820865
>chr3:6821034-6825320
>chr3:6825379-6832298
>chr3:6832624-6835770
>chr3:6835870-6842919
>chr3:6842980-6843581
>chr3:6843657-6843710
>chr3:6843749-6843832
>chr3:6843901-6844024
>chr3:6844108-6844279
>chr3:6844416-6844663
>chr3:6844758-6845331
>chr3:6845567-6846017
>chr3:6846165-6846848
>chr3:6846997-6858545
>chr3:6858684-6865786
>chr3:6866052-6866872
>chr3:6867008-6877522
>chr3:6877622-6878013
>chr3:6878203-6878244
>chr3:6878412-6886237
>chr3:6886676-6888363
>chr3:6888890-6888925
>chr3:6889208-6889305
>chr3:6889380-6890554
>chr3:6890594-6890869
>chr3:6890888-6896571
>chr3:6896717-6897196
>chr3:6897281-6899516
>chr3:6899591-6908681
>chr3:6908730-6910623
>chr3:6910664-6917794
>chr3:6917958-6918091
>chr3:6918230-6918300
>chr3:6918350-6918549
>chr3:6918663-6918764
>chr3:6918799-6919331
>chr3:6919389-6919916
>chr3:6920391-6920544
>chr3:6920595-6921721
>chr3:6921975-6922113
>chr3:6922398-6922486
>chr3:6922561-6922760
>chr3:6923037-6923213
>chr3:6923304-6923699
>chr3:6926752-6927308
>chr3:6930998-6931137
>chr3:6931803-6931963
>chr3:6933419-6933612
>chr3:6933725-6933793
>chr3:6934365-6934408
>chr3:6936557-6936873
>chr3:6938156-6938200
>chr3:6938324-6938381
>chr3:6946686-6946831
>chr3:6949132-6949230
>chr3:6950093-6950397
>chr3:6950673-6954773
>chr3:6954884-6955029
>chr3:6955960-6956286
>chr3:6958280-6958827
>chr3:6959643-6962615
>chr3:6963297-6963361
>chr3:6963399-6964273
>chr3:6964337-6964779
>chr3:6964986-6965394
>chr3:6965440-6968191
>chr3:6968467-6968526
>chr3:6968605-6968767
>chr3:6968879-6968970
>chr3:6979195-6979328
>chr3:6980198-6980701
>chr3:6980821-6981329
>chr3:6981923-6981948
>chr3:6982048-6982230
>chr3:6982350-6982504
>chr3:6982564-6982858
>chr3:6983544-6983575
>chr3:6983712-6984537
>chr3:6984658-6984743
>chr3:6984965-6985056
>chr3:6985127-6985469
>chr3:6985591-6986100
>chr3:6986224-6986263
>chr3:6986425-6986468
>chr3:6986503-6986814
>chr3:6986892-6987253
>chr3:6987328-6987404
>chr3:6987473-6988162
>chr3:6988329-6988586
>chr3:6988656-6989084
>chr3:6989145-6989699
>chr3:6989757-6989937
>chr3:6990140-6990372
>chr3:6990429-6992664
>chr3:6992752-6993011
>chr3:6993056-6993327
>chr3:6993449-6993760
>chr3:6993970-6994140
>chr3:6994289-6994338
>chr3:6994387-6994486
>chr3:6994544-6995411
>chr3:6995565-6996180
>chr3:6996239-6996943
>chr3:6997160-6999717
>chr3:6999952-7019010
>chr3:7019441-7019459
>chr3:7019659-7021532
>chr3:7021778-7021809
>chr3:7021946-7022702
>chr3:7022983-7023017
>chr3:7023146-7023232
>chr3:7023485-7023535
>chr3:7023621-7025848
>chr3:7025930-7028733
>chr3:7028865-7034019
>chr3:7034058-7034073
>chr3:7034173-7036742
>chr3:7036807-7041066
>chr3:7041166-7043241
>chr3:7043500-7045313
>chr3:7045514-7046292
>chr3:7046328-7049523
>chr3:7049870-7056570
>chr3:7056877-7056921
>chr3:7056956-7059377
>chr3:7059541-7059886
>chr3:7059986-7060001
>chr3:7060081-7064677
>chr3:7064757-7064829
>chr3:7064961-7068853
>chr3:7069056-7072146
>chr3:7072511-7072568
>chr3:7072634-7072850
>chr3:7073122-7073450
>chr3:7073490-7076741
>chr3:7076889-7077020
>chr3:7085772-7086741
>chr3:7086929-7091299
>chr3:7091452-7091486
>chr3:7091787-7092187
>chr3:7092282-7092333
>chr3:7094003-7116934
>chr3:7121305-7121354
>chr3:7125281-7125592
>chr3:7125635-7125680
>chr3:7125926-7125958
>chr3:7126869-7127532
>chr3:7127787-7127820
>chr3:7128463-7128642
>chr3:7128732-7129266
>chr3:7129364-7129485
>chr3:7129553-7129646
>chr3:7129870-7129902
>chr3:7129933-7130090
>chr3:7132566-7132608
>chr3:7133556-7135243
>chr3:7139353-7144232
>chr3:7144272-7144862
>chr3:7144948-7145006
>chr3:7145209-7149719
>chr3:7149821-7149940
>chr3:7149961-7150411
>chr3:7150749-7153168
>chr3:7153268-7163065
>chr3:7163165-7174769
>chr3:7174810-7181536
>chr3:7181557-7181593
>chr3:7181644-7186767
>chr3:7187550-7187608
>chr3:7187632-7187801
>chr3:7188091-7188260
>chr3:7188346-7188393
>chr3:7188557-7192523
>chr3:7192813-7192982
>chr3:7193068-7193099
>chr3:7193279-7195513
>chr3:7196161-7196217
>chr3:7197779-7197882
>chr3:7197974-7198051
>chr3:7198468-7198507
>chr3:7198717-7198757
>chr3:7199144-7199341
>chr3:7199632-7199697
>chr3:7199801-7199853
>chr3:7199917-7200021
>chr3:7200115-7200194
>chr3:7200405-7200434
>chr3:7200789-7200831
>chr3:7200869-7201219
>chr3:7201407-7201501
>chr3:7201878-7201995
>chr3:7203090-7203259
>chr3:7211451-7212833
>chr3:7213224-7213285
>chr3:7215049-7215120
>chr3:7216160-7216213
>chr3:7216332-7216384
>chr3:7216420-7216568
>chr3:7218140-7232853
>chr3:7233154-7238888
>chr3:7238999-7239288
>chr3:7239312-7240333
>chr3:7240361-7242980
>chr3:7243019-7243146
>chr3:7243213-7245477
>chr3:7245509-7246853
>chr3:7246932-7247235
>chr3:7247481-7248030
>chr3:7248384-7248531
>chr3:7248590-7248629
>chr3:7248707-7248883
>chr3:7248973-7250095
>chr3:7250141-7250794
>chr3:7250960-7256400
>chr3:7256572-7256898
>chr3:7256947-7256983
>chr3:7257041-7261176
>chr3:7261343-7263518
>chr3:7263576-7263612
>chr3:7263661-7265272
>chr3:7265303-7266255
>chr3:7266347-7267599
>chr3:7267699-7270276
>chr3:7270543-7273054
>chr3:7273358-7273408
>chr3:7273465-7273591
>chr3:7273754-7273864
>chr3:7273958-7274014
>chr3:7274472-7274670
>chr3:7279802-7280095
>chr3:7281930-7281996
>chr3:7282028-7283952
>chr3:7283987-7284583
>chr3:7284771-7284793
>chr3:7285090-7286259
>chr3:7286294-7288358
>chr3:7288393-7289047
>chr3:7289093-7290215
>chr3:7290305-7290481
>chr3:7290559-7290598
>chr3:7290657-7290804
>chr3:7291158-7291707
>chr3:7291953-7292256
>chr3:7292335-7293679
>chr3:7293711-7295976
>chr3:7296043-7296170
>chr3:7296209-7298828
>chr3:7298856-7299807
>chr3:7299837-7299854
>chr3:7299967-7306408
>chr3:7306574-7315691
>chr3:7316019-7318107
>chr3:7318361-7318974
>chr3:7319352-7319776
>chr3:7319927-7319980
>chr3:7320055-7320179
>chr3:7320220-7335107
>chr3:7335234-7335700
>chr3:7335764-7336409
>chr3:7336422-7344571
>chr3:7344593-7346707
>chr3:7346818-7353485
>chr3:7353536-7359834
>chr3:7359888-7359986
>chr3:7360112-7360160
>chr3:7360562-7360745
>chr3:7360997-7361252
>chr3:7361412-7361466
>chr3:7361668-7361971
>chr3:7362026-7362143
>chr3:7363954-7364165
>chr3:7364226-7365075
>chr3:7365136-7369614
>chr3:7369992-7370416
>chr3:7370567-7370620
>chr3:7370695-7370823
>chr3:7370852-7375033
>chr3:7375666-7382488
>chr3:7382588-7383703
>chr3:7383735-7384823
>chr3:7384867-7387815
>chr3:7387889-7391113
>chr3:7391147-7393113
>chr3:7393154-7395678
>chr3:7395717-7396015
>chr3:7396051-7400437
>chr3:7400578-7402583
>chr3:7402622-7402691
>chr3:7402720-7402838
>chr3:7405388-7405459
>chr3:7405478-7405508
>chr3:7410831-7410930
>chr3:7413917-7414323
>chr3:7414991-7415123
>chr3:7415197-7415268
>chr3:7419604-7419954
>chr3:7420101-7420134
>chr3:7420488-7429360
>chr3:7429460-7430314
>chr3:7430712-7430799
>chr3:7430867-7430901
>chr3:7431275-7440339
>chr3:7440476-7448005
>chr3:7448868-7448982
>chr3:7449308-7449858
>chr3:7450000-7450057
>chr3:7450160-7450333
>chr3:7450663-7460426
>chr3:7460800-7460834
>chr3:7460902-7460989
>chr3:7461387-7464528
>chr3:7464556-7469265
>chr3:7469397-7472351
>chr3:7472378-7474222
>chr3:7474579-7474672
>chr3:7476152-7478000
>chr3:7478030-7478301
>chr3:7478393-7480078
>chr3:7480128-7480345
>chr3:7480427-7480861
>chr3:7480925-7481652
>chr3:7481716-7483564
>chr3:7483585-7484541
>chr3:7484589-7484875
>chr3:7484926-7485124
>chr3:7485181-7485262
>chr3:7485298-7485599
>chr3:7485650-7487201
>chr3:7487243-7487620
>chr3:7487651-7489938
>chr3:7490173-7490590
>chr3:7490897-7491350
>chr3:7491461-7517744
>chr3:7517844-7518689
>chr3:7521545-7521611
>chr3:7525032-7525920
>chr3:7527778-7554414
>chr3:7554514-7566682
>chr3:7566782-7576222
>chr3:7576322-7576343
>chr3:7576593-7578807
>chr3:7578829-7582932
>chr3:7583056-7584024
>chr3:7584124-7585233
>chr3:7585361-7589496
>chr3:7589625-7597320
>chr3:7597420-7599286
>chr3:7599465-7599538
>chr3:7603344-7603552
>chr3:7604215-7604548
>chr3:7610451-7610486
>chr3:7613005-7613174
>chr3:7613349-7613575
>chr3:7613623-7614353
>chr3:7614476-7614527
>chr3:7614684-7616161
>chr3:7616174-7622472
>chr3:7622663-7633503
>chr3:7635030-7635048
>chr3:7635148-7635164
>chr3:7635216-7637968
>chr3:7638077-7638523
>chr3:7639305-7639493
>chr3:7639624-7643001
>chr3:7643084-7643638
>chr3:7644332-7644520
>chr3:7644651-7659593
>chr3:7660086-7660124
>chr3:7660244-7660291
>chr3:7660744-7660864
>chr3:7661343-7661888
>chr3:7661918-7671021
>chr3:7676340-7676380
>chr3:7676524-7676589
>chr3:7677620-7677828
>chr3:7678485-7678912
>chr3:7679015-7679088
>chr3:7679128-7683560
>chr3:7683725-7683761
>chr3:7683890-7683950
>chr3:7684049-7684144
>chr3:7684196-7684466
>chr3:7689996-7690061
>chr3:7690093-7690143
>chr3:7691623-7691711
>chr3:7692223-7693150
>chr3:7693275-7693339
>chr3:7693487-7697982
>chr3:7698016-7726850
>chr3:7726888-7727112
>chr3:7727506-7727629
>chr3:7727723-7746195
>chr3:7746246-7746310
>chr3:7746458-7746515
>chr3:7749706-7749891
>chr3:7749916-7750169
>chr3:7750232-7750465
>chr3:7750864-7766106
>chr3:7766308-7768578
>chr3:7768707-7769725
>chr3:7769870-7772170
>chr3:7772556-7772632
>chr3:7773596-7773999
>chr3:7776709-7778329
>chr3:7779613-7779739
>chr3:7779948-7780024
>chr3:7780737-7780861
>chr3:7783533-7790096
>chr3:7790125-7793766
>chr3:7793824-7795837
>chr3:7795914-7796763
>chr3:7796803-7797050
>chr3:7797216-7797605
>chr3:7797710-7797834
>chr3:7797983-7798057
>chr3:7798131-7798646
>chr3:7798691-7799403
>chr3:7799612-7800300
>chr3:7800362-7801730
>chr3:7801759-7806017
>chr3:7806073-7807705
>chr3:7807798-7808308
>chr3:7808384-7808617
>chr3:7808837-7812654
>chr3:7812820-7813006
>chr3:7813047-7826057
>chr3:7826157-7827172
>chr3:7827363-7831255
>chr3:7831430-7835954
>chr3:7836078-7840432
>chr3:7840598-7841712
>chr3:7841889-7847264
>chr3:7847401-7854357
>chr3:7854539-7862079
>chr3:7862159-7862756
>chr3:7862811-7863112
>chr3:7863166-7863212
>chr3:7863463-7863590
>chr3:7863672-7864924
>chr3:7864959-7865523
>chr3:7865603-7865857
>chr3:7866874-7866987
>chr3:7867094-7867523
>chr3:7867618-7867742
>chr3:7868779-7870637
>chr3:7870677-7877930
>chr3:7878030-7879619
>chr3:7879671-7882192
>chr3:7882267-7882402
>chr3:7882549-7882585
>chr3:7883304-7883355
>chr3:7883514-7883855
>chr3:7883924-7884519
>chr3:7884555-7884834
>chr3:7884895-7885288
>chr3:7885347-7885418
>chr3:7885487-7885538
>chr3:7885903-7886039
>chr3:7886142-7886284
>chr3:7886323-7886453
>chr3:7886532-7887281
>chr3:7887625-7891751
>chr3:7891788-7892291
>chr3:7892346-7892384
>chr3:7893455-7893824
>chr3:7893983-7894751
>chr3:7894884-7902474
>chr3:7902596-7903047
>chr3:7903273-7909242
>chr3:7909281-7913759
>chr3:7914262-7918726
>chr3:7918820-7922056
>chr3:7923150-7923406
>chr3:7924806-7924963
>chr3:7925151-7926810
>chr3:7927204-7927744
>chr3:7928095-7932978
>chr3:7933709-7934121
>chr3:7936050-7936225
>chr3:7936325-7936430
>chr3:7941608-7941748
>chr3:7942371-7942562
>chr3:7943710-7943779
>chr3:7946141-7948094
>chr3:7948276-7948291
>chr3:7948415-7949036
>chr3:7949155-7949227
>chr3:7949362-7949415
>chr3:7949517-7950485
>chr3:7950532-7951353
>chr3:7951430-7951644
>chr3:7952027-7952127
>chr3:7952231-7952271
>chr3:7953888-7954033
>chr3:7954234-7954276
>chr3:7954321-7954371
>chr3:7954677-7954725
>chr3:7954978-7956010
>chr3:7957284-7957335
>chr3:7958248-7958568
>chr3:7958675-7959614
>chr3:7960633-7966509
>chr3:7966638-7966668
>chr3:7967917-7968125
>chr3:7969661-7969707
>chr3:7971917-7971968
>chr3:7973234-7973573
>chr3:7974149-7974194
>chr3:7974320-7974369
>chr3:7974461-7974496
>chr3:7974577-7974747
>chr3:7974947-7974977
>chr3:7979000-7979067
>chr3:7981263-7981358
>chr3:7981424-7981537
>chr3:7984530-8002816
>chr3:8004967-8006594
>chr3:8007328-8007412
>chr3:8008913-8009050
>chr3:8009214-8012156
>chr3:8012193-8012453
>chr3:8012516-8012585
>chr3:8012831-8012905
>chr3:8013577-8013829
>chr3:8013859-8015140
>chr3:8015176-8028852
>chr3:8029670-8029772
>chr3:8029816-8030913
>chr3:8030978-8031411
>chr3:8031595-8033577
>chr3:8035030-8035144
>chr3:8035717-8035904
>chr3:8036360-8036400
>chr3:8038030-8038062
>chr3:8038216-8038242
>chr3:8038572-8042333
>chr3:8042560-8042592
>chr3:8043065-8043107
>chr3:8043377-8043424
>chr3:8043846-8045280
>chr3:8045350-8045569
>chr3:8046139-8046220
>chr3:8047223-8047376
>chr3:8050347-8064014
>chr3:8064172-8088525
>chr3:8088630-8088843
>chr3:8089928-8090076
>chr3:8090475-8090570
>chr3:8090719-8091088
>chr3:8091770-8091853
>chr3:8093625-8093662
>chr3:8093969-8094695
>chr3:8094727-8095111
>chr3:8096959-8106465
>chr3:8106565-8106715
>chr3:8107398-8107430
>chr3:8108865-8108880
>chr3:8109120-8109184
>chr3:8109400-8109465
>chr3:8109993-8110574
>chr3:8110707-8110770
>chr3:8113394-8113470
>chr3:8115604-8115794
>chr3:8116111-8116552
>chr3:8116652-8116731
>chr3:8116798-8116827
>chr3:8117194-8119190
>chr3:8124767-8124811
>chr3:8126774-8127052
>chr3:8127099-8127704
>chr3:8128515-8128756
>chr3:8129469-8144609
>chr3:8144732-8144760
>chr3:8144828-8148136
>chr3:8148316-8148773
>chr3:8148843-8149049
>chr3:8149087-8149156
>chr3:8149250-8149284
>chr3:8149400-8149593
>chr3:8149998-8150284
>chr3:8150359-8150872
>chr3:8151475-8153004
>chr3:8153170-8161136
>chr3:8161478-8161514
>chr3:8161615-8169374
>chr3:8169731-8190706
>chr3:8190827-8195427
>chr3:8195549-8195698
>chr3:8195771-8196008
>chr3:8196071-8196167
>chr3:8196229-8196410
>chr3:8198726-8199106
>chr3:8200162-8200201
>chr3:8201481-8208536
>chr3:8208715-8209417
>chr3:8210299-8210631
>chr3:8211455-8211774
>chr3:8211843-8211944
>chr3:8215571-8215618
>chr3:8218038-8218105
>chr3:8224172-8226753
>chr3:8226980-8227507
>chr3:8227640-8227659
>chr3:8227738-8229680
>chr3:8229780-8234882
>chr3:8235526-8265241
>chr3:8265286-8265334
>chr3:8266260-8266439
>chr3:8270297-8270337
>chr3:8270770-8270834
>chr3:8271216-8271389
>chr3:8275855-8275892
>chr3:8276966-8295269
>chr3:8295417-8298460
>chr3:8298950-8299147
>chr3:8300175-8300861
>chr3:8303437-8303499
>chr3:8317835-8317882
>chr3:8318860-8321818
>chr3:8321896-8323268
>chr3:8323452-8323618
>chr3:8323948-8324113
>chr3:8329611-8332061
>chr3:8333583-8335448
>chr3:8340664-8342410
>chr3:8345388-8347134
>chr3:8348668-8349077
>chr3:8351774-8356267
>chr3:8356347-8356807
>chr3:8356904-8357253
>chr3:8357778-8357946
>chr3:8364582-8370439
>chr3:8373781-8374570
>chr3:8374687-8375257
>chr3:8375317-8375338
>chr3:8375450-8385066
>chr3:8385205-8385220
>chr3:8385659-8390527
>chr3:8390627-8397724
>chr3:8397824-8405707
>chr3:8405807-8406467
>chr3:8406510-8406752
>chr3:8406852-8408012
>chr3:8408272-8408296
>chr3:8408892-8410587
>chr3:8410765-8411162
>chr3:8411528-8412967
>chr3:8413058-8413095
>chr3:8413366-8413670
>chr3:8413867-8413902
>chr3:8414183-8414218
>chr3:8414331-8423028
>chr3:8423071-8432387
>chr3:8432521-8436217
>chr3:8436376-8436391
>chr3:8436491-8436507
>chr3:8436565-8438080
>chr3:8438206-8439739
>chr3:8439839-8443521
>chr3:8443581-8443964
>chr3:8444064-8446421
>chr3:8446521-8454349
>chr3:8456001-8456249
>chr3:8456470-8456526
>chr3:8456778-8456820
>chr3:8457016-8457050
>chr3:8457751-8457791
>chr3:8457838-8457876
>chr3:8457927-8457942
>chr3:8458042-8458511
>chr3:8458567-8458669
>chr3:8458869-8493082
>chr3:8493134-8493176
>chr3:8493411-8495344
>chr3:8495444-8495459
>chr3:8495464-8498178
>chr3:8498257-8520890
>chr3:8521104-8529698
>chr3:8529862-8529918
>chr3:8529990-8536052
>chr3:8536727-8536786
>chr3:8536856-8536946
>chr3:8537808-8538063
>chr3:8538915-8539086
>chr3:8539578-8539858
>chr3:8540083-8540117
>chr3:8544434-8544472
>chr3:8545661-8546163
>chr3:8546345-8546408
>chr3:8547605-8561361
>chr3:8562455-8562707
>chr3:8563112-8563187
>chr3:8563279-8563403
>chr3:8565172-8565215
>chr3:8565684-8565836
>chr3:8565952-8566081
>chr3:8566340-8566387
>chr3:8566447-8566483
>chr3:8566529-8566559
>chr3:8566613-8567490
>chr3:8567625-8569483
>chr3:8569551-8571172
>chr3:8571228-8571405
>chr3:8571441-8572125
>chr3:8572157-8574575
>chr3:8574659-8574860
>chr3:8574927-8579558
>chr3:8579658-8580658
>chr3:8580781-8580857
>chr3:8580909-8581136
>chr3:8581228-8581469
>chr3:8581524-8581842
>chr3:8582409-8582441
>chr3:8582956-8584374
>chr3:8584581-8584644
>chr3:8584763-8584849
>chr3:8585016-8585109
>chr3:8585274-8585310
>chr3:8585447-8585494
>chr3:8586114-8586172
>chr3:8586230-8586317
>chr3:8586449-8586856
>chr3:8586944-8587067
>chr3:8587176-8587428
>chr3:8587827-8587903
>chr3:8588376-8588433
>chr3:8588493-8589105
>chr3:8589203-8589535
>chr3:8589655-8589845
>chr3:8589926-8589963
>chr3:8589997-8590109
>chr3:8590490-8590680
>chr3:8590804-8591000
>chr3:8591055-8591226
>chr3:8591266-8591592
>chr3:8591648-8591894
>chr3:8593463-8593530
>chr3:8598507-8598690
>chr3:8600430-8600719
>chr3:8602544-8602599
>chr3:8605162-8605413
>chr3:8609467-8609483
>chr3:8609859-8610093
>chr3:8611028-8611181
>chr3:8611330-8611464
>chr3:8611791-8612118
>chr3:8613769-8614291
>chr3:8614484-8614533
>chr3:8615359-8615634
>chr3:8615843-8616924
>chr3:8617786-8618318
>chr3:8618371-8618432
>chr3:8618828-8618891
>chr3:8619600-8619654
>chr3:8619698-8619799
>chr3:8620128-8620312
>chr3:8620367-8620404
>chr3:8620443-8620488
>chr3:8621360-8621442
>chr3:8621693-8622000
>chr3:8623064-8623140
>chr3:8624133-8624213
>chr3:8624574-8624720
>chr3:8626402-8626457
>chr3:8626479-8626887
>chr3:8627386-8627673
>chr3:8627730-8628354
>chr3:8628377-8628939
>chr3:8629180-8629246
>chr3:8629389-8629405
>chr3:8630437-8630475
>chr3:8630532-8630621
>chr3:8630694-8630799
>chr3:8630831-8631175
>chr3:8631351-8631588
>chr3:8631943-8632369
>chr3:8632507-8632522
>chr3:8632586-8638082
>chr3:8638182-8654387
>chr3:8654585-8660018
>chr3:8660152-8663815
>chr3:8663936-8671970
>chr3:8672107-8672823
>chr3:8672923-8672939
>chr3:8673055-8673858
>chr3:8675204-8675426
>chr3:8675498-8675606
>chr3:8675657-8677289
>chr3:8677875-8685953
>chr3:8686053-8688267
>chr3:8688367-8688383
>chr3:8688385-8690972
>chr3:8691097-8699004
>chr3:8699126-8699225
>chr3:8699324-8701655
>chr3:8701738-8701873
>chr3:8701961-8702012
>chr3:8702105-8702235
>chr3:8702346-8704062
>chr3:8704274-8704320
>chr3:8705428-8705475
>chr3:8706039-8720376
>chr3:8720579-8729771
>chr3:8729871-8729887
>chr3:8730014-8738481
>chr3:8738534-8740754
>chr3:8740800-8740970
>chr3:8741021-8741088
>chr3:8741721-8741888
>chr3:8742302-8742439
>chr3:8742573-8742823
>chr3:8743387-8743791
>chr3:8744048-8744130
>chr3:8744219-8744695
>chr3:8744907-8744959
>chr3:8745013-8745235
>chr3:8745373-8745405
>chr3:8745540-8745896
>chr3:8746230-8746332
>chr3:8746391-8746553
>chr3:8746607-8746677
>chr3:8746825-8747380
>chr3:8747431-8747850
>chr3:8747877-8748750
>chr3:8748870-8749101
>chr3:8749398-8749487
>chr3:8749608-8749689
>chr3:8751739-8752328
>chr3:8752391-8752670
>chr3:8752746-8753075
>chr3:8753233-8754673
>chr3:8754839-8754888
>chr3:8757257-8758302
>chr3:8758371-8765704
>chr3:8765992-8766059
>chr3:8766109-8766149
>chr3:8766207-8767549
>chr3:8768854-8768993
>chr3:8769830-8780622
>chr3:8780759-8781908
>chr3:8782033-8794478
>chr3:8794554-8794889
>chr3:8796598-8796910
>chr3:8797466-8797679
>chr3:8798204-8798293
>chr3:8799256-8799460
>chr3:8799981-8800012
>chr3:8800286-8800385
>chr3:8801336-8801377
>chr3:8801539-8801571
>chr3:8802464-8802551
>chr3:8803807-8803842
>chr3:8806344-8806480
>chr3:8807835-8807879
>chr3:8810410-8810824
>chr3:8814319-8814409
>chr3:8820680-8820830
>chr3:8823105-8823302
>chr3:8829005-8831188
>chr3:8831256-8831434
>chr3:8831573-8832183
>chr3:8832476-8832529
>chr3:8832586-8834262
>chr3:8834435-8836008
>chr3:8836067-8836112
>chr3:8836294-8838969
>chr3:8839069-8839084
>chr3:8839289-8839396
>chr3:8839441-8842163
>chr3:8842263-8847171
>chr3:8847281-8849777
>chr3:8849827-8849923
>chr3:8850182-8850270
>chr3:8850856-8850965
>chr3:8851219-8851234
>chr3:8851334-8852907
>chr3:8853320-8856844
>chr3:8856915-8856931
>chr3:8857062-8857906
>chr3:8858045-8859397
>chr3:8859497-8859512
>chr3:8859530-8860945
>chr3:8861045-8863356
>chr3:8863456-8865525
>chr3:8865722-8868084
>chr3:8868180-8868214
>chr3:8868359-8871110
>chr3:8871318-8871737
>chr3:8872149-8873311
>chr3:8875089-8875151
>chr3:8875764-8875823
>chr3:8876571-8876615
>chr3:8877010-8877148
>chr3:8879570-8879830
>chr3:8880498-8880714
>chr3:8882666-8882788
>chr3:8888053-8888207
>chr3:8889881-8889918
>chr3:8889987-8890366
>chr3:8890410-8890746
>chr3:8890803-8891561
>chr3:8892887-8892952
>chr3:8893059-8893619
>chr3:8893646-8899677
>chr3:8900182-8906181
>chr3:8907239-8919142
>chr3:8919755-8919817
>chr3:8921593-8936255
>chr3:8936302-8936443
>chr3:8936498-8936828
>chr3:8936906-8937385
>chr3:8937536-8937659
>chr3:8938107-8938137
>chr3:8938394-8938470
>chr3:8938654-8941609
>chr3:8943554-8943625
>chr3:8943905-8943944
>chr3:8944258-8944365
>chr3:8944438-8944475
>chr3:8944558-8944604
>chr3:8944740-8944807
>chr3:8945888-8946110
>chr3:8946182-8974760
>chr3:8974846-8975348
>chr3:8975477-8975796
>chr3:8982936-8983059
>chr3:8983127-8983265
>chr3:8988966-8989297
>chr3:8989742-8989798
>chr3:8989809-8990369
>chr3:8990620-8992381
>chr3:8992609-8994949
>chr3:8995152-8996938
>chr3:8999575-9002397
>chr3:9002445-9003159
>chr3:9003279-9010729
>chr3:9010897-9012779
>chr3:9012806-9023821
>chr3:9024625-9025959
>chr3:9026606-9027196
>chr3:9027231-9027994
>chr3:9028049-9029148
>chr3:9029458-9030739
>chr3:9030947-9032530
>chr3:9033313-9033739
>chr3:9034388-9034699
>chr3:9034947-9035189
>chr3:9037571-9037780
>chr3:9040651-9041048
>chr3:9041796-9041960
>chr3:9043220-9043587
>chr3:9043954-9044406
>chr3:9046892-9047107
>chr3:9048659-9054281
>chr3:9054381-9067610
>chr3:9071394-9071788
>chr3:9074098-9074134
>chr3:9074329-9074406
>chr3:9074470-9081747
>chr3:9081909-9090342
>chr3:9090442-9104112
>chr3:9104273-9111086
>chr3:9111171-9111416
>chr3:9112744-9113055
>chr3:9113640-9113700
>chr3:9115304-9115457
>chr3:9119011-9121053
>chr3:9121099-9122031
>chr3:9122093-9125116
>chr3:9125756-9126458
>chr3:9127219-9132006
>chr3:9132097-9132446
>chr3:9133877-9134039
>chr3:9134128-9134662
>chr3:9134812-9136565
>chr3:9137306-9137452
>chr3:9138740-9142084
>chr3:9142184-9145142
>chr3:9145315-9145364
>chr3:9147718-9147753
>chr3:9148252-9148816
>chr3:9148916-9149818
>chr3:9149939-9151643
>chr3:9151858-9157478
>chr3:9157831-9158197
>chr3:9158343-9159869
>chr3:9160174-9160321
>chr3:9160456-9160937
>chr3:9161010-9162142
>chr3:9162188-9162785
>chr3:9162811-9168491
>chr3:9168563-9170290
>chr3:9170325-9173014
>chr3:9173040-9173478
>chr3:9173513-9173605
>chr3:9173643-9175327
>chr3:9175426-9175488
>chr3:9176770-9178473
>chr3:9178500-9178568
>chr3:9179344-9188997
>chr3:9190353-9203483
>chr3:9203635-9208948
>chr3:9209128-9209873
>chr3:9210072-9211943
>chr3:9212070-9215196
>chr3:9215229-9217480
>chr3:9217541-9218422
>chr3:9218472-9218670
>chr3:9218757-9219008
>chr3:9219467-9219513
>chr3:9219628-9219947
>chr3:9219999-9220246
>chr3:9220296-9220418
>chr3:9220673-9220776
>chr3:9221208-9221239
>chr3:9221276-9221327
>chr3:9221400-9223361
>chr3:9223729-9231250
>chr3:9231271-9233525
>chr3:9234235-9234266
>chr3:9234475-9234540
>chr3:9234960-9235129
>chr3:9235368-9235784
>chr3:9236021-9236103
>chr3:9236186-9236332
>chr3:9236736-9236783
>chr3:9240086-9240125
>chr3:9241129-9241161
>chr3:9241241-9241394
>chr3:9243280-9243325
>chr3:9245276-9246432
>chr3:9247795-9248120
>chr3:9248160-9248232
>chr3:9248519-9248641
>chr3:9248862-9252761
>chr3:9254937-9254975
>chr3:9255129-9255200
>chr3:9255812-9255894
>chr3:9258479-9258520
>chr3:9259083-9259270
>chr3:9259313-9259573
>chr3:9264617-9270119
>chr3:9271270-9271303
>chr3:9272467-9272522
>chr3:9274003-9274251
>chr3:9274414-9274454
>chr3:9275342-9275544
>chr3:9276003-9276468
>chr3:9277403-9277503
>chr3:9278926-9279068
>chr3:9280385-9284334
>chr3:9284339-9284354
>chr3:9284475-9286089
>chr3:9286302-9287575
>chr3:9287708-9290497
>chr3:9290961-9290979
>chr3:9291546-9291590
>chr3:9291905-9292655
>chr3:9293179-9293546
>chr3:9293660-9295962
>chr3:9296676-9297007
>chr3:9297772-9297857
>chr3:9298142-9298180
>chr3:9298645-9298771
>chr3:9300016-9301010
>chr3:9301076-9305772
>chr3:9305808-9305840
>chr3:9310207-9310266
>chr3:9310402-9310437
>chr3:9311675-9311713
>chr3:9313809-9313870
>chr3:9318961-9319066
>chr3:9319121-9319157
>chr3:9321858-9321941
>chr3:9323163-9323269
>chr3:9325273-9325395
>chr3:9328612-9328790
>chr3:9329183-9329274
>chr3:9330541-9330925
>chr3:9331089-9331322
>chr3:9331472-9331522
>chr3:9331668-9331757
>chr3:9332267-9332452
>chr3:9333802-9333853
>chr3:9334017-9334096
>chr3:9334210-9334445
>chr3:9334531-9335361
>chr3:9335398-9335657
>chr3:9338074-9338380
>chr3:9338627-9338827
>chr3:9339067-9339108
>chr3:9339296-9340083
>chr3:9340198-9340398
>chr3:9340572-9373212
>chr3:9373248-9373308
>chr3:9373348-9375217
>chr3:9375277-9375648
>chr3:9375732-9376780
>chr3:9376835-9378202
>chr3:9378241-9378334
>chr3:9378398-9378658
>chr3:9379609-9379746
>chr3:9380036-9380861
>chr3:9380961-9381035
>chr3:9381834-9381970
>chr3:9384458-9384696
>chr3:9385689-9385764
>chr3:9388412-9388573
>chr3:9390427-9390497
>chr3:9390547-9390595
>chr3:9390706-9390785
>chr3:9390899-9391214
>chr3:9393422-9393651
>chr3:9394554-9394610
>chr3:9394669-9394772
>chr3:9394873-9394904
>chr3:9395035-9399348
>chr3:9399507-9400513
>chr3:9400635-9403589
>chr3:9403616-9404361
>chr3:9404979-9405399
>chr3:9405508-9411910
>chr3:9412035-9412050
>chr3:9412051-9413152
>chr3:9413770-9414190
>chr3:9414299-9415062
>chr3:9415195-9415234
>chr3:9415436-9416224
>chr3:9416842-9417262
>chr3:9417366-9417481
>chr3:9417594-9417642
>chr3:9417754-9417900
>chr3:9417933-9418144
>chr3:9418178-9418379
>chr3:9418516-9418568
>chr3:9419491-9419740
>chr3:9419841-9420036
>chr3:9420535-9420754
>chr3:9420824-9420967
>chr3:9421006-9421038
>chr3:9421089-9421344
>chr3:9421389-9421484
>chr3:9421720-9421765
>chr3:9422992-9423566
>chr3:9423809-9423883
>chr3:9427000-9427108
>chr3:9428316-9428583
>chr3:9429263-9429338
>chr3:9429376-9429504
>chr3:9430101-9430283
>chr3:9436119-9436156
>chr3:9437164-9437270
>chr3:9438980-9439002
>chr3:9439102-9439366
>chr3:9439449-9441527
>chr3:9441627-9443918
>chr3:9444304-9444345
>chr3:9444558-9444984
>chr3:9446500-9446553
>chr3:9447219-9447451
>chr3:9447764-9447853
>chr3:9447892-9447955
>chr3:9448109-9452872
>chr3:9455739-9456115
>chr3:9458585-9458637
>chr3:9458739-9458804
>chr3:9459681-9459717
>chr3:9461379-9461575
>chr3:9462497-9462638
>chr3:9466003-9470281
>chr3:9470506-9470601
>chr3:9470738-9470790
>chr3:9470922-9471176
>chr3:9471492-9471555
>chr3:9472661-9481111
>chr3:9481241-9486987
>chr3:9487029-9498771
>chr3:9498885-9507776
>chr3:9508047-9511731
>chr3:9511899-9511944
>chr3:9511987-9521740
>chr3:9522025-9529043
>chr3:9529134-9530896
>chr3:9530966-9533234
>chr3:9533573-9533782
>chr3:9534041-9543857
>chr3:9544117-9545689
>chr3:9545852-9545867
>chr3:9545925-9554945
>chr3:9555092-9556970
>chr3:9557461-9559473
>chr3:9559782-9559870
>chr3:9560096-9560144
>chr3:9561599-9561628
>chr3:9561884-9561924
>chr3:9562575-9562614
>chr3:9563138-9563248
>chr3:9563381-9563530
>chr3:9564156-9564192
>chr3:9564915-9564990
>chr3:9566838-9571677
>chr3:9571871-9572734
>chr3:9572879-9573599
>chr3:9573642-9577206
>chr3:9577340-9577355
>chr3:9577381-9577409
>chr3:9577483-9578205
>chr3:9578415-9581345
>chr3:9583220-9583258
>chr3:9586527-9586569
>chr3:9586600-9586772
>chr3:9593883-9594053
>chr3:9594647-9597485
>chr3:9598770-9598830
>chr3:9598884-9600078
>chr3:9600123-9602232
>chr3:9602390-9629927
>chr3:9630027-9637905
>chr3:9638233-9660857
>chr3:9661030-9661819
>chr3:9661948-9662896
>chr3:9663004-9669367
>chr3:9669870-9672073
>chr3:9672339-9675041
>chr3:9675080-9675113
>chr3:9675213-9682556
>chr3:9682656-9685967
>chr3:9686101-9696226
>chr3:9696326-9705693
>chr3:9705740-9706253
>chr3:9706718-9707669
>chr3:9710346-9710380
>chr3:9713655-9719053
>chr3:9720062-9720349
>chr3:9720744-9732231
>chr3:9732285-9735247
>chr3:9735347-9739040
>chr3:9739140-9739283
>chr3:9739332-9739565
>chr3:9739654-9739745
>chr3:9740008-9740057
>chr3:9740340-9740383
>chr3:9740791-9740834
>chr3:9741068-9763569
>chr3:9763777-9764574
>chr3:9764699-9765036
>chr3:9765056-9775440
>chr3:9778223-9778267
>chr3:9778306-9778342
>chr3:9778464-9778579
>chr3:9781705-9781923
>chr3:9782029-9782310
>chr3:9783142-9783448
>chr3:9783583-9784053
>chr3:9786093-9786129
>chr3:9786798-9787035
>chr3:9789251-9789283
>chr3:9789362-9791166
>chr3:9791198-9791283
>chr3:9791330-9791697
>chr3:9791967-9792574
>chr3:9794625-9794841
>chr3:9794883-9794910
>chr3:9795040-9795079
>chr3:9795426-9795484
>chr3:9795798-9795868
>chr3:9802604-9802658
>chr3:9806866-9806904
>chr3:9808436-9808471
>chr3:9808516-9808683
>chr3:9809915-9810046
>chr3:9810085-9810196
>chr3:9810818-9811134
>chr3:9811239-9811569
>chr3:9813769-9814029
>chr3:9816564-9816697
>chr3:9818026-9819224
>chr3:9820619-9820706
>chr3:9820786-9820848
>chr3:9820892-9820929
>chr3:9821640-9821671
>chr3:9822779-9822871
>chr3:9824166-9824478
>chr3:9824520-9824573
>chr3:9824838-9843422
>chr3:9843522-9843658
>chr3:9843687-9843747
>chr3:9843976-9851666
>chr3:9851788-9854835
>chr3:9854911-9855120
>chr3:9855173-9855384
>chr3:9858615-9858720
>chr3:9859050-9859126
>chr3:9860220-9860267
>chr3:9860763-9862386
>chr3:9862833-9862978
>chr3:9863796-9863947
>chr3:9864726-9864758
>chr3:9868896-9868928
>chr3:9872179-9872405
>chr3:9876252-9876336
>chr3:9876461-9876931
>chr3:9877033-9882316
>chr3:9885744-9885827
>chr3:9887876-9889248
>chr3:9889272-9908430
>chr3:9908466-9908551
>chr3:9909823-9916585
>chr3:9916826-9925866
>chr3:9926128-9935533
>chr3:9935550-9936720
>chr3:9937411-9937446
>chr3:9939960-9939994
>chr3:9940190-9940324
>chr3:9942517-9942559
>chr3:9943308-9943747
>chr3:9944044-9944157
>chr3:9944197-9944640
>chr3:9944670-9944731
>chr3:9944851-9944892
>chr3:9945113-9945233
>chr3:9947140-9947197
>chr3:9956802-9956841
>chr3:9957361-9957685
>chr3:9957907-9957981
>chr3:9958285-9960065
>chr3:9960099-9966553
>chr3:9966833-9969377
>chr3:9969628-9969643
>chr3:9969743-9981986
>chr3:9982122-9982207
>chr3:9982333-9985793
>chr3:9985963-9985991
>chr3:9986199-9986279
>chr3:9986317-9986428
>chr3:9986565-9986650
>chr3:9986794-9989018
>chr3:9989067-10006105
>chr3:10006205-10009416
>chr3:10015208-10015476
>chr3:10015851-10015967
>chr3:10016459-10016670
>chr3:10016745-10016777
>chr3:10016997-10029083
>chr3:10030001-10030104
>chr3:10030592-10053501
>chr3:10060585-10066765
>chr3:10070200-10070306
>chr3:10071265-10071664
>chr3:10072356-10072502
>chr3:10073002-10073190
>chr3:10073525-10074735
>chr3:10075705-10076595
>chr3:10077254-10077307
>chr3:10083457-10083530
>chr3:10083831-10083878
>chr3:10083907-10083929
>chr3:10084029-10091900
>chr3:10092000-10092159
>chr3:10093322-10095235
>chr3:10099315-10099615
>chr3:10100158-10100255
>chr3:10101351-10101501
>chr3:10101659-10101709
>chr3:10101783-10101978
>chr3:10102033-10104916
>chr3:10104940-10141514
>chr3:10141779-10141934
>chr3:10142091-10142186
>chr3:10142343-10142464
>chr3:10142475-10142550
>chr3:10142732-10142872
>chr3:10144298-10144341
>chr3:10144664-10144789
>chr3:10144818-10144946
>chr3:10152189-10152344
>chr3:10153109-10158442
>chr3:10158466-10172173
>chr3:10174677-10174877
>chr3:10175413-10175640
>chr3:10177149-10177251
>chr3:10177438-10177470
>chr3:10177672-10177714
>chr3:10179930-10179993
>chr3:10180257-10180491
>chr3:10180572-10180645
>chr3:10180710-10180871
>chr3:10181111-10181306
>chr3:10181452-10181845
>chr3:10182042-10182100
>chr3:10182254-10182313
>chr3:10184618-10184968
>chr3:10185207-10213997
>chr3:10214119-10214157
>chr3:10214453-10223894
>chr3:10224023-10224265
>chr3:10226140-10226205
>chr3:10226293-10226499
>chr3:10227021-10227327
>chr3:10227576-10227724
>chr3:10229503-10229536
>chr3:10229998-10230039
>chr3:10230654-10230743
>chr3:10231962-10232306
>chr3:10235637-10235822
>chr3:10236131-10237512
>chr3:10237662-10245294
>chr3:10245356-10245732
>chr3:10245791-10246152
>chr3:10246216-10246449
>chr3:10246483-10268259
>chr3:10270868-10271256
>chr3:10271718-10271846
>chr3:10272178-10272231
>chr3:10274548-10274796
>chr3:10280668-10280818
>chr3:10282472-10282635
>chr3:10284180-10284215
>chr3:10288779-10301517
>chr3:10301560-10302783
>chr3:10303036-10313587
>chr3:10313743-10320889
>chr3:10321692-10321910
>chr3:10322914-10323036
>chr3:10326803-10326922
>chr3:10327201-10327354
>chr3:10329655-10330855
>chr3:10331147-10331459
>chr3:10331546-10331601
>chr3:10332399-10332851
>chr3:10333049-10333126
>chr3:10333181-10333356
>chr3:10333992-10348210
>chr3:10349084-10349137
>chr3:10349311-10349481
>chr3:10349668-10350455
>chr3:10350566-10351560
>chr3:10351766-10352395
>chr3:10352425-10352509
>chr3:10353034-10358406
>chr3:10358869-10367581
>chr3:10368659-10368706
>chr3:10368788-10368835
>chr3:10370632-10371166
>chr3:10371195-10375072
>chr3:10375147-10389024
>chr3:10389087-10389349
>chr3:10389683-10390598
>chr3:10392213-10392291
>chr3:10392343-10392414
>chr3:10392485-10392558
>chr3:10392950-10403101
>chr3:10403286-10403503
>chr3:10403595-10404202
>chr3:10404223-10404470
>chr3:10404543-10404975
>chr3:10405056-10405095
>chr3:10405124-10405409
>chr3:10405454-10406159
>chr3:10406230-10406359
>chr3:10406440-10406482
>chr3:10406558-10406943
>chr3:10407022-10415567
>chr3:10415604-10415723
>chr3:10415758-10416467
>chr3:10416522-10430229
>chr3:10430297-10430392
>chr3:10430420-10435163
>chr3:10435891-10436093
>chr3:10436436-10436468
>chr3:10439874-10441137
>chr3:10441252-10441315
>chr3:10442107-10442164
>chr3:10442258-10442304
>chr3:10443195-10443281
>chr3:10445643-10445706
>chr3:10447302-10447349
>chr3:10447653-10447686
>chr3:10447795-10448296
>chr3:10448343-10452560
>chr3:10452657-10452746
>chr3:10453413-10453464
>chr3:10455396-10455435
>chr3:10459213-10460131
>chr3:10460246-10460314
>chr3:10460395-10461411
>chr3:10461521-10462665
>chr3:10464067-10464406
>chr3:10467986-10468255
>chr3:10471273-10471593
>chr3:10474052-10481291
>chr3:10483184-10483988
>chr3:10484049-10484098
>chr3:10484411-10484979
>chr3:10485284-10485342
>chr3:10485797-10486347
>chr3:10487398-10488406
>chr3:10488438-10489453
>chr3:10489577-10503527
>chr3:10503595-10504679
>chr3:10504895-10510573
>chr3:10510673-10514948
>chr3:10515094-10515418
>chr3:10527198-10527299
>chr3:10527372-10527504
>chr3:10529696-10531018
>chr3:10531486-10531675
>chr3:10535132-10548895
>chr3:10549006-10550411
>chr3:10553325-10554306
>chr3:10554436-10555753
>chr3:10556528-10558649
>chr3:10558749-10560640
>chr3:10560690-10560723
>chr3:10560950-10561032
>chr3:10562476-10562745
>chr3:10562922-10562955
>chr3:10563156-10568484
>chr3:10568998-10569309
>chr3:10569351-10569821
>chr3:10569953-10571766
>chr3:10571802-10571840
>chr3:10571976-10572061
>chr3:10572137-10572405
>chr3:10574224-10576047
>chr3:10576277-10576365
>chr3:10576414-10576429
>chr3:10576529-10578191
>chr3:10578231-10585757
>chr3:10585820-10585837
>chr3:10585937-10599128
>chr3:10599430-10601173
>chr3:10603125-10604377
>chr3:10604477-10605404
>chr3:10605504-10606684
>chr3:10606752-10606767
>chr3:10606867-10607290
>chr3:10607616-10607796
>chr3:10607896-10608031
>chr3:10608066-10609676
>chr3:10609861-10609894
>chr3:10610175-10612799
>chr3:10612899-10612951
>chr3:10613115-10613226
>chr3:10614420-10614750
>chr3:10616361-10616472
>chr3:10616955-10617021
>chr3:10617174-10617264
>chr3:10617595-10617633
>chr3:10617821-10617852
>chr3:10617951-10618019
>chr3:10618335-10618372
>chr3:10619044-10619122
>chr3:10619183-10619232
>chr3:10621283-10623313
>chr3:10623352-10626068
>chr3:10626128-10626291
>chr3:10627154-10627529
>chr3:10627866-10628783
>chr3:10629848-10630816
>chr3:10631160-10631620
>chr3:10633947-10634057
>chr3:10634243-10634294
>chr3:10637497-10637535
>chr3:10637612-10637851
>chr3:10637918-10638045
>chr3:10639665-10642451
>chr3:10642486-10647353
>chr3:10647453-10657274
>chr3:10657283-10657338
>chr3:10657383-10658422
>chr3:10658509-10658824
>chr3:10658874-10660238
>chr3:10660359-10673865
>chr3:10673896-10674367
>chr3:10674421-10678953
>chr3:10679207-10679504
>chr3:10685058-10686880
>chr3:10686925-10687569
>chr3:10687682-10688122
>chr3:10688326-10688481
>chr3:10693183-10693242
>chr3:10694028-10694202
>chr3:10695195-10695601
>chr3:10695726-10695887
>chr3:10695928-10696017
>chr3:10696133-10696327
>chr3:10696412-10696852
>chr3:10696941-10697871
>chr3:10697949-10698188
>chr3:10698219-10701049
>chr3:10701680-10702408
>chr3:10702626-10706243
>chr3:10706636-10706651
>chr3:10706794-10706995
>chr3:10707024-10711287
>chr3:10711333-10712817
>chr3:10712987-10715851
>chr3:10716051-10716072
>chr3:10716173-10728549
>chr3:10728715-10729044
>chr3:10729305-10729395
>chr3:10729460-10729519
>chr3:10729812-10741605
>chr3:10741762-10747544
>chr3:10747753-10754614
>chr3:10754664-10756873
>chr3:10757037-10757139
>chr3:10757253-10759782
>chr3:10759933-10759991
>chr3:10760077-10760440
>chr3:10760629-10760895
>chr3:10760917-10762603
>chr3:10762641-10762993
>chr3:10763082-10767598
>chr3:10767666-10767698
>chr3:10767819-10768499
>chr3:10769955-10770368
>chr3:10771502-10776270
>chr3:10776425-10776695
>chr3:10776751-10778429
>chr3:10778551-10778604
>chr3:10778628-10778679
>chr3:10778741-10783561
>chr3:10783607-10785789
>chr3:10785849-10785957
>chr3:10786435-10786534
>chr3:10786685-10786807
>chr3:10787151-10788346
>chr3:10788441-10788554
>chr3:10788591-10790595
>chr3:10790654-10790882
>chr3:10790919-10792339
>chr3:10792436-10800072
>chr3:10800249-10809894
>chr3:10810068-10817443
>chr3:10817512-10817544
>chr3:10817831-10818077
>chr3:10818120-10818207
>chr3:10818360-10819979
>chr3:10820022-10828420
>chr3:10828457-10828530
>chr3:10828776-10829721
>chr3:10829828-10838715
>chr3:10839152-10843084
>chr3:10843137-10844281
>chr3:10844333-10844839
>chr3:10845029-10845430
>chr3:10845475-10846566
>chr3:10846607-10846692
>chr3:10847148-10847322
>chr3:10852570-10852623
>chr3:10853574-10854642
>chr3:10854965-10863030
>chr3:10863945-10864008
>chr3:10864212-10864593
>chr3:10864733-10864780
>chr3:10864896-10865343
>chr3:10865707-10868391
>chr3:10868595-10868976
>chr3:10869116-10869163
>chr3:10869280-10873910
>chr3:10874432-10874489
>chr3:10874841-10874864
>chr3:10874964-10880585
>chr3:10881150-10882368
>chr3:10886561-10886626
>chr3:10886983-10901050
>chr3:10901920-10910437
>chr3:10910466-10910829
>chr3:10911116-10911202
>chr3:10911327-10911381
>chr3:10911462-10911501
>chr3:10911580-10911844
>chr3:10912136-10912266
>chr3:10912360-10912915
>chr3:10913013-10913189
>chr3:10913272-10923266
>chr3:10923313-10923402
>chr3:10924011-10924051
>chr3:10924514-10937716
>chr3:10937850-10938054
>chr3:10938095-10940015
>chr3:10941588-10941741
>chr3:10942589-10942635
>chr3:10946024-10946199
>chr3:10947919-10948272
>chr3:10948351-10948384
>chr3:10948534-10948638
>chr3:10948684-10951677
>chr3:10953747-10953789
>chr3:10953834-10953895
>chr3:10953944-10954008
>chr3:10956297-10956335
>chr3:10956586-10957874
>chr3:10959163-10966963
>chr3:10968017-10976951
>chr3:10977655-10977723
>chr3:10977960-10979125
>chr3:10979225-10987914
>chr3:10987940-10996490
>chr3:10996631-11001667
>chr3:11002681-11002867
>chr3:11002933-11003006
>chr3:11003032-11003068
>chr3:11004375-11004422
>chr3:11005948-11005988
>chr3:11007407-11007454
>chr3:11007515-11011644
>chr3:11011666-11011945
>chr3:11013471-11013502
>chr3:11014171-11014459
>chr3:11015084-11033543
>chr3:11033647-11033948
>chr3:11034034-11035473
>chr3:11035723-11035839
>chr3:11037394-11037703
>chr3:11037832-11038520
>chr3:11038555-11047609
>chr3:11047660-11051415
>chr3:11051488-11051523
>chr3:11051553-11060580
>chr3:11061429-11061580
>chr3:11061664-11061916
>chr3:11062050-11062088
>chr3:11062556-11063977
>chr3:11064098-11064579
>chr3:11064967-11065213
>chr3:11070320-11070338
>chr3:11070515-11078943
>chr3:11079135-11079437
>chr3:11079486-11079652
>chr3:11079740-11079849
>chr3:11080194-11080311
>chr3:11080348-11124641
>chr3:11125724-11125825
>chr3:11125866-11128015
>chr3:11128085-11128374
>chr3:11128441-11128592
>chr3:11128632-11142088
>chr3:11142134-11146222
>chr3:11146510-11156490
>chr3:11156640-11165521
>chr3:11165660-11166766
>chr3:11166866-11192865
>chr3:11192982-11193311
>chr3:11193387-11195659
>chr3:11195672-11197103
>chr3:11197464-11198150
>chr3:11198497-11212082
>chr3:11212192-11212271
>chr3:11212341-11212484
>chr3:11212600-11212728
>chr3:11212920-11213989
>chr3:11214065-11214209
>chr3:11216738-11216784
>chr3:11219051-11219220
>chr3:11224989-11225020
>chr3:11226345-11226507
>chr3:11228645-11229579
>chr3:11230376-11230408
>chr3:11230823-11230983
>chr3:11231030-11231130
>chr3:11231877-11233507
>chr3:11235326-11235390
>chr3:11235433-11235498
>chr3:11241206-11241312
>chr3:11241862-11242086
>chr3:11243086-11245055
>chr3:11245204-11252008
>chr3:11252129-11260026
>chr3:11260421-11264568
>chr3:11264780-11281434
>chr3:11281534-11284322
>chr3:11284422-11288087
>chr3:11288151-11291384
>chr3:11291440-11293262
>chr3:11293279-11313958
>chr3:11314073-11320631
>chr3:11320731-11328587
>chr3:11329010-11332725
>chr3:11332752-11347201
>chr3:11347343-11368496
>chr3:11368535-11376892
>chr3:11377112-11378339
>chr3:11379030-11382222
>chr3:11382411-11394954
>chr3:11395081-11396691
>chr3:11398454-11399644
>chr3:11399799-11399846
>chr3:11400636-11400854
>chr3:11402925-11402963
>chr3:11404728-11404871
>chr3:11409176-11409841
>chr3:11409932-11409957
>chr3:11410088-11411235
>chr3:11411455-11411470
>chr3:11411633-11412542
>chr3:11412642-11412657
>chr3:11413154-11413475
>chr3:11413655-11413690
>chr3:11413930-11415257
>chr3:11415386-11415401
>chr3:11415512-11416587
>chr3:11416773-11416888
>chr3:11416957-11417600
>chr3:11417640-11419580
>chr3:11419620-11434575
>chr3:11435033-11437121
>chr3:11437304-11438644
>chr3:11438918-11439004
>chr3:11439123-11441447
>chr3:11441520-11441536
>chr3:11441789-11443024
>chr3:11443180-11446000
>chr3:11446232-11446491
>chr3:11446596-11446969
>chr3:11447177-11447251
>chr3:11447317-11447520
>chr3:11452350-11452379
>chr3:11455425-11455582
>chr3:11457946-11458712
>chr3:11459182-11459200
>chr3:11459364-11460215
>chr3:11460282-11460307
>chr3:11460407-11465365
>chr3:11465402-11468018
>chr3:11468088-11468363
>chr3:11469205-11469310
>chr3:11470346-11470415
>chr3:11470704-11476677
>chr3:11476868-11487068
>chr3:11487168-11504149
>chr3:11504219-11504912
>chr3:11505056-11505500
>chr3:11505584-11521031
>chr3:11521069-11533709
>chr3:11533800-11534423
>chr3:11534705-11535180
>chr3:11537949-11538005
>chr3:11542030-11542162
>chr3:11542220-11542267
>chr3:11542362-11542749
>chr3:11543647-11544471
>chr3:11544515-11544577
>chr3:11544768-11544783
>chr3:11544959-11563256
>chr3:11563609-11564339
>chr3:11564439-11564454
>chr3:11564489-11567695
>chr3:11567818-11570379
>chr3:11570494-11573806
>chr3:11573951-11574804
>chr3:11574960-11574999
>chr3:11575042-11576711
>chr3:11577057-11578283
>chr3:11578402-11579358
>chr3:11579523-11579538
>chr3:11579856-11581436
>chr3:11581557-11582933
>chr3:11582938-11582953
>chr3:11583087-11584380
>chr3:11584437-11584992
>chr3:11585435-11587162
>chr3:11587587-11590560
>chr3:11590708-11594293
>chr3:11594447-11595578
>chr3:11595752-11598081
>chr3:11598220-11599387
>chr3:11599509-11600616
>chr3:11600848-11603246
>chr3:11603615-11606284
>chr3:11606396-11608841
>chr3:11609388-11612526
>chr3:11612856-11615103
>chr3:11615434-11616576
>chr3:11616706-11618016
>chr3:11618348-11622131
>chr3:11622158-11623865
>chr3:11624502-11628535
>chr3:11631103-11631395
>chr3:11637624-11637678
>chr3:11641003-11641101
>chr3:11641252-11641478
>chr3:11642610-11642689
>chr3:11643216-11643965
>chr3:11643992-11644656
>chr3:11644814-11644885
>chr3:11644930-11645151
>chr3:11645186-11645907
>chr3:11658237-11658390
>chr3:11659186-11659243
>chr3:11661812-11661852
>chr3:11661890-11661921
>chr3:11662067-11662177
>chr3:11662987-11663115
>chr3:11663213-11663302
>chr3:11663413-11663462
>chr3:11663576-11663619
>chr3:11664274-11673281
>chr3:11673632-11673721
>chr3:11673781-11674288
>chr3:11675480-11675543
>chr3:11675658-11676801
>chr3:11676994-11677012
>chr3:11677121-11679490
>chr3:11679680-11679837
>chr3:11679871-11680005
>chr3:11680073-11680162
>chr3:11680219-11680414
>chr3:11680525-11680610
>chr3:11680700-11681081
>chr3:11681380-11684703
>chr3:11684737-11684871
>chr3:11684939-11685000
>chr3:11685107-11685279
>chr3:11685390-11685475
>chr3:11685565-11696942
>chr3:11697042-11697060
>chr3:11697169-11699830
>chr3:11699890-11700143
>chr3:11700273-11700338
>chr3:11700641-11700681
>chr3:11701640-11701764
>chr3:11701811-11701847
>chr3:11701945-11702089
>chr3:11702536-11702638
>chr3:11703517-11709644
>chr3:11709781-11710715
>chr3:11711079-11716337
>chr3:11716473-11720937
>chr3:11721037-11722278
>chr3:11722378-11722993
>chr3:11723034-11723075
>chr3:11723139-11724424
>chr3:11724524-11725380
>chr3:11725568-11728957
>chr3:11729550-11731290
>chr3:11731655-11731686
>chr3:11736287-11737004
>chr3:11737406-11737421
>chr3:11738361-11740735
>chr3:11740835-11745056
>chr3:11745344-11745359
>chr3:11745542-11746759
>chr3:11747226-11750656
>chr3:11751065-11752972
>chr3:11753172-11755228
>chr3:11756463-11757054
>chr3:11757231-11762922
>chr3:11763170-11778162
>chr3:11779077-11779237
>chr3:11779605-11790785
>chr3:11790820-11792392
>chr3:11792424-11792960
>chr3:11793008-11821966
>chr3:11822165-11840977
>chr3:11842242-11851630
>chr3:11851664-11857029
>chr3:11857077-11857148
>chr3:11857248-11859371
>chr3:11860009-11860230
>chr3:11862344-11862605
>chr3:11862642-11865904
>chr3:11865951-11866600
>chr3:11866703-11866858
>chr3:11866906-11867611
>chr3:11867639-11874093
>chr3:11874132-11875815
>chr3:11875851-11877362
>chr3:11878155-11878204
>chr3:11878396-11880391
>chr3:11881543-11886085
>chr3:11886865-11886927
>chr3:11887119-11899335
>chr3:11905029-11905075
>chr3:11905295-11905383
>chr3:11905477-11905894
>chr3:11905929-11928036
>chr3:11928350-11932718
>chr3:11932878-11944629
>chr3:11944943-11946444
>chr3:11947113-11947161
>chr3:11948950-11957879
>chr3:11958121-11959814
>chr3:11960216-11960420
>chr3:11960449-11961645
>chr3:11961678-11964901
>chr3:11964992-11967982
>chr3:11968078-11968420
>chr3:11968623-11968827
>chr3:11968875-11970054
>chr3:11970087-11975259
>chr3:11975303-11975398
>chr3:11975417-11975598
>chr3:11975971-11976079
>chr3:11976127-11977304
>chr3:11977383-11977910
>chr3:11979003-11979071
>chr3:11980246-11981240
>chr3:11981279-11981977
>chr3:11982977-11982995
>chr3:11983352-11983732
>chr3:11983991-11992362
>chr3:11992565-11994650
>chr3:11996678-11996936
>chr3:11997053-11997843
>chr3:11998601-12005685
>chr3:12005816-12014182
>chr3:12014282-12016876
>chr3:12016969-12017082
>chr3:12017765-12017818
>chr3:12018015-12018134
>chr3:12018446-12018481
>chr3:12019252-12020832
>chr3:12020854-12023958
>chr3:12024014-12024067
>chr3:12024214-12024272
>chr3:12025024-12025120
>chr3:12025394-12029830
>chr3:12030462-12030879
>chr3:12032776-12032826
>chr3:12033150-12033351
>chr3:12033400-12036511
>chr3:12036813-12036987
>chr3:12039521-12039570
>chr3:12040937-12040979
>chr3:12041898-12041999
>chr3:12042089-12042499
>chr3:12042555-12043046
>chr3:12043109-12044044
>chr3:12044170-12044300
>chr3:12045047-12045096
>chr3:12045819-12046940
>chr3:12046984-12053074
>chr3:12053192-12058769
>chr3:12058814-12060647
>chr3:12060681-12061052
>chr3:12061113-12062077
>chr3:12062137-12063826
>chr3:12063942-12070405
>chr3:12070505-12079943
>chr3:12080160-12089125
>chr3:12089986-12093867
>chr3:12094174-12105043
>chr3:12105207-12105252
>chr3:12105418-12106379
>chr3:12106503-12108295
>chr3:12108484-12113921
>chr3:12114062-12114247
>chr3:12114435-12114482
>chr3:12115070-12115193
>chr3:12115487-12115580
>chr3:12115662-12117213
>chr3:12117419-12120515
>chr3:12120572-12120955
>chr3:12121011-12135080
>chr3:12135496-12135543
>chr3:12136017-12136110
>chr3:12136598-12136645
>chr3:12143564-12143621
>chr3:12143774-12143918
>chr3:12144041-12144159
>chr3:12144225-12148277
>chr3:12148468-12148511
>chr3:12148648-12148806
>chr3:12148863-12157629
>chr3:12158357-12159688
>chr3:12159833-12160151
>chr3:12160810-12160936
>chr3:12160997-12162097
>chr3:12162251-12162339
>chr3:12162370-12162453
>chr3:12162493-12162794
>chr3:12162848-12162999
>chr3:12163410-12164353
>chr3:12164387-12164517
>chr3:12164626-12164657
>chr3:12164745-12164833
>chr3:12164921-12165210
>chr3:12165657-12165732
>chr3:12168843-12168900
>chr3:12169657-12170317
>chr3:12170939-12171009
>chr3:12171652-12171682
>chr3:12172009-12172761
>chr3:12172971-12194595
>chr3:12198918-12198955
>chr3:12201607-12201672
>chr3:12202253-12202391
>chr3:12202889-12217223
>chr3:12217323-12217353
>chr3:12217671-12218174
>chr3:12218201-12218676
>chr3:12218720-12220811
>chr3:12220911-12221823
>chr3:12221923-12222681
>chr3:12222832-12230447
>chr3:12230570-12232468
>chr3:12232721-12239515
>chr3:12239834-12248049
>chr3:12248290-12248305
>chr3:12248341-12253032
>chr3:12253314-12253378
>chr3:12254953-12256270
>chr3:12256342-12257291
>chr3:12258664-12265743
>chr3:12267262-12277752
>chr3:12277904-12280332
>chr3:12280480-12281684
>chr3:12281788-12282773
>chr3:12282877-12283012
>chr3:12283197-12283253
>chr3:12284113-12284290
>chr3:12284338-12284485
>chr3:12284520-12285455
>chr3:12285603-12285667
>chr3:12285977-12286010
>chr3:12286597-12286789
>chr3:12288386-12288633
>chr3:12290574-12290614
>chr3:12295367-12295483
>chr3:12303793-12303850
>chr3:12304711-12304847
>chr3:12305129-12305208
>chr3:12305356-12305447
>chr3:12305505-12305851
>chr3:12305878-12309380
>chr3:12309674-12309799
>chr3:12309949-12310040
>chr3:12310098-12310375
>chr3:12310471-12312454
>chr3:12314341-12314400
>chr3:12314674-12314757
>chr3:12315997-12316031
>chr3:12316485-12316561
>chr3:12317277-12317414
>chr3:12317512-12317580
>chr3:12318033-12318068
>chr3:12318106-12318149
>chr3:12319152-12319218
>chr3:12319766-12321047
>chr3:12321935-12322201
>chr3:12322263-12333146
>chr3:12333303-12333627
>chr3:12333790-12339913
>chr3:12341864-12345321
>chr3:12345442-12352606
>chr3:12352902-12357953
>chr3:12357981-12363058
>chr3:12363091-12367593
>chr3:12367700-12367792
>chr3:12368010-12368914
>chr3:12369046-12369101
>chr3:12369143-12370224
>chr3:12370269-12370455
>chr3:12370561-12370752
>chr3:12370829-12371330
>chr3:12371398-12395436
>chr3:12395649-12405381
>chr3:12405909-12405932
>chr3:12406032-12407013
>chr3:12407439-12408698
>chr3:12408798-12409333
>chr3:12409433-12409448
>chr3:12409519-12409659
>chr3:12409719-12411963
>chr3:12412182-12417920
>chr3:12418391-12418428
>chr3:12421013-12421272
>chr3:12421585-12421608
>chr3:12424005-12424599
>chr3:12424724-12424742
>chr3:12425138-12425308
>chr3:12425612-12425725
>chr3:12429116-12429465
>chr3:12436599-12438142
>chr3:12438176-12455290
>chr3:12455642-12467031
>chr3:12467344-12480169
>chr3:12480193-12497348
>chr3:12497520-12497590
>chr3:12497688-12499943
>chr3:12503380-12503498
>chr3:12503574-12503979
>chr3:12504003-12506925
>chr3:12508600-12508786
>chr3:12508860-12509156
>chr3:12509669-12509824
>chr3:12513082-12513129
>chr3:12513268-12513350
>chr3:12513569-12513724
>chr3:12513786-12513898
>chr3:12514059-12514243
>chr3:12514372-12514498
>chr3:12514607-12514938
>chr3:12515814-12515829
>chr3:12515997-12516143
>chr3:12517824-12518010
>chr3:12518084-12518168
>chr3:12519947-12519967
>chr3:12520013-12521073
>chr3:12521685-12521710
>chr3:12521810-12521838
>chr3:12525617-12526119
>chr3:12526627-12526723
>chr3:12527597-12527739
>chr3:12528143-12528353
>chr3:12528801-12530914
>chr3:12531215-12531549
>chr3:12531785-12532620
>chr3:12539760-12539927
>chr3:12541876-12542997
>chr3:12543206-12543376
>chr3:12543545-12543688
>chr3:12547263-12547441
>chr3:12547535-12547664
>chr3:12548423-12548482
>chr3:12548633-12548805
>chr3:12549029-12549124
>chr3:12549761-12550376
>chr3:12551141-12551183
>chr3:12551474-12551538
>chr3:12554780-12554896
>chr3:12555036-12555322
>chr3:12555387-12556598
>chr3:12556651-12558702
>chr3:12558752-12558805
>chr3:12561799-12562322
>chr3:12563238-12563283
>chr3:12564339-12564377
>chr3:12565739-12565780
>chr3:12565987-12566044
>chr3:12566159-12566246
>chr3:12570751-12570882
>chr3:12576087-12576464
>chr3:12576504-12576626
>chr3:12582490-12582548
>chr3:12583886-12584311
>chr3:12584360-12584414
>chr3:12584484-12585143
>chr3:12585341-12585513
>chr3:12585697-12585750
>chr3:12585859-12585985
>chr3:12586285-12586500
>chr3:12586554-12586648
>chr3:12587552-12591704
>chr3:12591832-12592151
>chr3:12592205-12593327
>chr3:12593443-12610969
>chr3:12611474-12611514
>chr3:12612333-12612399
>chr3:12613760-12613843
>chr3:12614827-12614939
>chr3:12615047-12615200
>chr3:12615658-12615879
>chr3:12617245-12617473
>chr3:12622326-12622360
>chr3:12622569-12622703
>chr3:12623210-12623481
>chr3:12623638-12624027
>chr3:12624159-12624913
>chr3:12624986-12625741
>chr3:12625866-12626738
>chr3:12626785-12627692
>chr3:12627741-12633054
>chr3:12633154-12635801
>chr3:12635994-12637512
>chr3:12637705-12642079
>chr3:12642191-12643188
>chr3:12643273-12643382
>chr3:12643708-12643725
>chr3:12643825-12644207
>chr3:12644256-12644433
>chr3:12645105-12645120
>chr3:12645340-12649978
>chr3:12656164-12656238
>chr3:12656652-12656714
>chr3:12656983-12657032
>chr3:12657131-12665902
>chr3:12666023-12674784
>chr3:12676206-12683823
>chr3:12683928-12684370
>chr3:12684426-12686301
>chr3:12686522-12690084
>chr3:12690098-12693563
>chr3:12693844-12705450
>chr3:12705505-12713756
>chr3:12713856-12718220
>chr3:12718247-12719477
>chr3:12719520-12720628
>chr3:12720659-12730848
>chr3:12730889-12731288
>chr3:12731368-12751221
>chr3:12751274-12751319
>chr3:12751440-12751488
>chr3:12752037-12752094
>chr3:12752273-12756638
>chr3:12758563-12769141
>chr3:12769233-12769264
>chr3:12769380-12777439
>chr3:12777526-12778489
>chr3:12778611-12778673
>chr3:12778749-12779184
>chr3:12779213-12779443
>chr3:12779483-12779701
>chr3:12779789-12780114
>chr3:12780416-12780563
>chr3:12780617-12780733
>chr3:12780777-12780986
>chr3:12781255-12781320
>chr3:12781719-12781751
>chr3:12782743-12782862
>chr3:12782916-12782986
>chr3:12785645-12786982
>chr3:12787049-12787446
>chr3:12787532-12787622
>chr3:12787865-12787907
>chr3:12788103-12788530
>chr3:12788616-12788772
>chr3:12788823-12788858
>chr3:12789010-12789080
>chr3:12790091-12790219
>chr3:12791688-12791740
>chr3:12792335-12792495
>chr3:12792833-12792950
>chr3:12793182-12793337
>chr3:12794397-12794450
>chr3:12795417-12795601
>chr3:12796230-12796258
>chr3:12796906-12798017
>chr3:12798720-12798755
>chr3:12798817-12798853
>chr3:12799437-12799595
>chr3:12800464-12800499
>chr3:12801206-12801261
>chr3:12801798-12801832
>chr3:12805685-12806047
>chr3:12807173-12807239
>chr3:12807748-12807934
>chr3:12807988-12808045
>chr3:12808245-12808400
>chr3:12810515-12810583
>chr3:12810690-12810996
>chr3:12811077-12811167
>chr3:12811263-12812597
>chr3:12812829-12813123
>chr3:12813264-12813337
>chr3:12813543-12813964
>chr3:12814023-12814124
>chr3:12814253-12814312
>chr3:12814560-12814635
>chr3:12814830-12814880
>chr3:12814995-12815040
>chr3:12815098-12815137
>chr3:12815533-12815592
>chr3:12821117-12821250
>chr3:12821331-12822711
>chr3:12826496-12831347
>chr3:12831442-12831516
>chr3:12831675-12831735
>chr3:12832455-12832883
>chr3:12834247-12835125
>chr3:12835204-12835270
>chr3:12835472-12836336
>chr3:12836386-12836497
>chr3:12836585-12842452
>chr3:12842512-12843222
>chr3:12843316-12843689
>chr3:12843842-12855025
>chr3:12855049-12855706
>chr3:12855731-12859262
>chr3:12859284-12861106
>chr3:12862609-12862848
>chr3:12863287-12863373
>chr3:12863818-12863907
>chr3:12864084-12864178
>chr3:12864254-12864299
>chr3:12864329-12878167
>chr3:12878330-12878539
>chr3:12879271-12879405
>chr3:12879454-12880765
>chr3:12880832-12883075
>chr3:12884891-12884931
>chr3:12885109-12885221
>chr3:12887609-12887886
>chr3:12894380-12894414
>chr3:12894983-12895211
>chr3:12895252-12895930
>chr3:12896291-12896363
>chr3:12896835-12931936
>chr3:12932001-12932063
>chr3:12932198-12933572
>chr3:12933903-12934898
>chr3:12935025-12935576
>chr3:12936946-12937037
>chr3:12944168-12946019
>chr3:12946110-12946230
>chr3:12946298-12946372
>chr3:12946559-12950297
>chr3:12950423-12961753
>chr3:12961885-12973474
>chr3:12973508-12973709
>chr3:12973986-12974217
>chr3:12974292-12978339
>chr3:12978577-12979605
>chr3:12979846-12982683
>chr3:12984889-12995314
>chr3:12997559-12997703
>chr3:13000862-13000905
>chr3:13001388-13001442
>chr3:13001498-13001531
>chr3:13002421-13005468
>chr3:13005568-13006943
>chr3:13007116-13011267
>chr3:13011584-13014009
>chr3:13014109-13015181
>chr3:13015289-13019713
>chr3:13020030-13023561
>chr3:13023649-13024390
>chr3:13024782-13047577
>chr3:13047722-13049564
>chr3:13049673-13050969
>chr3:13051140-13063703
>chr3:13064481-13065682
>chr3:13065768-13065837
>chr3:13066972-13067103
>chr3:13067496-13067708
>chr3:13067764-13068947
>chr3:13069438-13072196
>chr3:13072253-13073074
>chr3:13073113-13074227
>chr3:13078181-13078214
>chr3:13078946-13078991
>chr3:13079177-13079225
>chr3:13079773-13079807
>chr3:13080303-13080701
>chr3:13081060-13081641
>chr3:13081685-13081777
>chr3:13081821-13083751
>chr3:13084042-13084122
>chr3:13084780-13088031
>chr3:13088131-13093488
>chr3:13097342-13097386
>chr3:13098634-13099242
>chr3:13099366-13099452
>chr3:13099591-13102465
>chr3:13102565-13104659
>chr3:13104910-13105722
>chr3:13106574-13106640
>chr3:13106694-13106948
>chr3:13107020-13107396
>chr3:13107536-13107887
>chr3:13111212-13111242
>chr3:13111283-13111324
>chr3:13111518-13111664
>chr3:13111888-13112109
>chr3:13112191-13126374
>chr3:13126451-13126510
>chr3:13126553-13126608
>chr3:13126881-13127003
>chr3:13128162-13128265
>chr3:13128601-13128635
>chr3:13128852-13129737
>chr3:13129994-13130055
>chr3:13130194-13130255
>chr3:13130919-13131032
>chr3:13131745-13131811
>chr3:13132952-13132993
>chr3:13135315-13135432
>chr3:13137546-13137653
>chr3:13137875-13153011
>chr3:13153054-13161564
>chr3:13161664-13161679
>chr3:13161699-13171271
>chr3:13171553-13171672
>chr3:13171761-13171900
>chr3:13173104-13176862
>chr3:13176896-13177431
>chr3:13177450-13188920
>chr3:13190820-13190959
>chr3:13191239-13192618
>chr3:13192742-13192883
>chr3:13193522-13193589
>chr3:13194408-13194723
>chr3:13194767-13196732
>chr3:13196873-13201466
>chr3:13201566-13201581
>chr3:13201688-13202610
>chr3:13202828-13205894
>chr3:13206255-13206270
>chr3:13206604-13206788
>chr3:13206940-13207156
>chr3:13207203-13208328
>chr3:13208361-13208728
>chr3:13208756-13209775
>chr3:13209841-13209960
>chr3:13210934-13211085
>chr3:13213114-13213175
>chr3:13214404-13214504
>chr3:13215004-13215218
>chr3:13215279-13215346
>chr3:13215433-13215608
>chr3:13215710-13215786
>chr3:13215834-13216237
>chr3:13216268-13216355
>chr3:13216931-13217193
>chr3:13217381-13218703
>chr3:13219025-13223045
>chr3:13223192-13238407
>chr3:13238442-13243329
>chr3:13243454-13244639
>chr3:13244841-13248891
>chr3:13248918-13249243
>chr3:13249343-13254150
>chr3:13254412-13270002
>chr3:13270283-13270513
>chr3:13270964-13271044
>chr3:13271157-13271286
>chr3:13271689-13271724
>chr3:13271964-13272068
>chr3:13272182-13272247
>chr3:13273340-13273424
>chr3:13273572-13273814
>chr3:13273913-13274333
>chr3:13274416-13274491
>chr3:13276304-13276341
>chr3:13276892-13276960
>chr3:13277003-13277163
>chr3:13277467-13277801
>chr3:13286477-13286705
>chr3:13288413-13288455
>chr3:13288649-13289073
>chr3:13289787-13291294
>chr3:13291457-13301470
>chr3:13301604-13309123
>chr3:13309250-13318146
>chr3:13318669-13318725
>chr3:13323038-13323154
>chr3:13324625-13324683
>chr3:13325774-13334577
>chr3:13335096-13336859
>chr3:13336952-13357609
>chr3:13357642-13359189
>chr3:13359315-13360631
>chr3:13360834-13361482
>chr3:13361547-13363704
>chr3:13363818-13364094
>chr3:13364137-13366401
>chr3:13367119-13367164
>chr3:13367206-13367260
>chr3:13367901-13367998
>chr3:13368606-13368692
>chr3:13369242-13369291
>chr3:13369625-13373643
>chr3:13373797-13388567
>chr3:13388638-13388703
>chr3:13388803-13396155
>chr3:13396337-13396374
>chr3:13396448-13396496
>chr3:13398061-13398151
>chr3:13400162-13400190
>chr3:13402584-13402854
>chr3:13402922-13402996
>chr3:13403425-13403481
>chr3:13403551-13403685
>chr3:13403769-13412703
>chr3:13412881-13427980
>chr3:13428645-13428754
>chr3:13428937-13431116
>chr3:13431320-13439619
>chr3:13439740-13440106
>chr3:13440218-13451508
>chr3:13451661-13456915
>chr3:13457015-13462107
>chr3:13462326-13462423
>chr3:13463112-13463223
>chr3:13464518-13464618
>chr3:13464655-13465164
>chr3:13465738-13465799
>chr3:13465877-13466132
>chr3:13466480-13466569
>chr3:13466837-13467126
>chr3:13467332-13467436
>chr3:13468723-13468895
>chr3:13469844-13469896
>chr3:13476930-13477234
>chr3:13477601-13477838
>chr3:13478097-13480666
>chr3:13480766-13485555
>chr3:13485655-13491527
>chr3:13493564-13493697
>chr3:13497260-13497668
>chr3:13498006-13503802
>chr3:13503999-13507373
>chr3:13508096-13508186
>chr3:13509785-13509812
>chr3:13512896-13513405
>chr3:13513611-13517477
>chr3:13517680-13517815
>chr3:13518580-13521197
>chr3:13521543-13523607
>chr3:13523707-13528855
>chr3:13529059-13529103
>chr3:13531726-13531774
>chr3:13531825-13531990
>chr3:13532089-13532215
>chr3:13533547-13533759
>chr3:13534116-13534839
>chr3:13537950-13537989
>chr3:13538628-13538663
>chr3:13545008-13545060
>chr3:13545298-13545468
>chr3:13545639-13545693
>chr3:13549634-13549668
>chr3:13550893-13550983
>chr3:13551143-13565998
>chr3:13566123-13569189
>chr3:13569425-13569806
>chr3:13571775-13571897
>chr3:13572823-13596385
>chr3:13596569-13597200
>chr3:13597856-13597898
>chr3:13600870-13601178
>chr3:13601221-13601750
>chr3:13601780-13602346
>chr3:13602398-13602891
>chr3:13603086-13603261
>chr3:13604200-13604242
>chr3:13604708-13604841
>chr3:13604877-13604989
>chr3:13605113-13613941
>chr3:13614416-13621853
>chr3:13621986-13624170
>chr3:13624662-13625070
>chr3:13625275-13628975
>chr3:13629199-13629222
>chr3:13629282-13632938
>chr3:13633115-13633239
>chr3:13633631-13635196
>chr3:13635296-13654247
>chr3:13654449-13664738
>chr3:13665062-13670341
>chr3:13670441-13676239
>chr3:13676505-13677735
>chr3:13677946-13678056
>chr3:13678272-13678452
>chr3:13678508-13682719
>chr3:13683202-13683251
>chr3:13683434-13683515
>chr3:13683662-13685560
>chr3:13685872-13687520
>chr3:13688307-13688694
>chr3:13689253-13689295
>chr3:13689773-13689869
>chr3:13689940-13690076
>chr3:13696954-13698887
>chr3:13700855-13701297
>chr3:13702278-13702335
>chr3:13703082-13703235
>chr3:13703486-13703524
>chr3:13703968-13704018
>chr3:13705307-13705578
>chr3:13705870-13705920
>chr3:13706809-13706850
>chr3:13707590-13707632
>chr3:13707806-13707913
>chr3:13708631-13708721
>chr3:13709834-13722514
>chr3:13722539-13724666
>chr3:13724778-13724793
>chr3:13724910-13725661
>chr3:13727020-13727578
>chr3:13727739-13728063
>chr3:13729037-13729074
>chr3:13729416-13729778
>chr3:13730219-13730366
>chr3:13736907-13737074
>chr3:13739057-13739105
>chr3:13739289-13740918
>chr3:13741158-13742872
>chr3:13743060-13748218
>chr3:13748570-13750831
>chr3:13750973-13751043
>chr3:13752526-13752615
>chr3:13752978-13753984
>chr3:13754034-13754501
>chr3:13755001-13758515
>chr3:13758649-13765313
>chr3:13765434-13765535
>chr3:13765994-13766162
>chr3:13767993-13769054
>chr3:13769245-13769769
>chr3:13772298-13772508
>chr3:13772543-13773574
>chr3:13773612-13773682
>chr3:13777697-13777730
>chr3:13778201-13778535
>chr3:13778691-13778848
>chr3:13779952-13780006
>chr3:13780229-13781756
>chr3:13781778-13796034
>chr3:13796401-13797700
>chr3:13797990-13798774
>chr3:13798901-13798916
>chr3:13799015-13799440
>chr3:13799478-13799719
>chr3:13799756-13800880
>chr3:13800920-13801116
>chr3:13801732-13801911
>chr3:13802207-13802294
>chr3:13802396-13802537
>chr3:13804708-13804723
>chr3:13804823-13805533
>chr3:13805652-13805668
>chr3:13805793-13808019
>chr3:13808929-13809314
>chr3:13809456-13810009
>chr3:13810376-13810429
>chr3:13810538-13810560
>chr3:13810660-13810689
>chr3:13810827-13811190
>chr3:13811270-13813681
>chr3:13813707-13814769
>chr3:13814822-13814876
>chr3:13815003-13817442
>chr3:13817542-13818536
>chr3:13818558-13828738
>chr3:13828870-13830628
>chr3:13830695-13833492
>chr3:13833592-13854432
>chr3:13854854-13854919
>chr3:13855059-13855127
>chr3:13855329-13855916
>chr3:13855949-13856072
>chr3:13856111-13856194
>chr3:13856312-13857447
>chr3:13857489-13858061
>chr3:13858122-13858250
>chr3:13858337-13858713
>chr3:13858742-13859149
>chr3:13859211-13859759
>chr3:13859918-13860048
>chr3:13861727-13863459
>chr3:13863590-13863693
>chr3:13864014-13864143
>chr3:13864230-13864825
>chr3:13864879-13865521
>chr3:13865553-13866192
>chr3:13866445-13866905
>chr3:13869218-13869319
>chr3:13869407-13869613
>chr3:13873496-13873529
>chr3:13874933-13874977
>chr3:13875088-13875130
>chr3:13876186-13877143
>chr3:13878197-13878539
>chr3:13878848-13879255
>chr3:13879307-13879346
>chr3:13882647-13886015
>chr3:13886115-13887489
>chr3:13887614-13889469
>chr3:13889820-13893132
>chr3:13893177-13897347
>chr3:13897476-13899697
>chr3:13899821-13920975
>chr3:13921025-13922050
>chr3:13922072-13923350
>chr3:13923692-13924702
>chr3:13924828-13925149
>chr3:13928122-13928186
>chr3:13928776-13933561
>chr3:13934240-13936259
>chr3:13936359-13958282
>chr3:13960654-13960712
>chr3:13960783-13960964
>chr3:13961868-13961956
>chr3:13962186-13981928
>chr3:13982022-13988144
>chr3:13988826-13989745
>chr3:13989994-13991040
>chr3:13991551-13991832
>chr3:13991928-13993458
>chr3:13994782-13994833
>chr3:13994988-13995187
>chr3:13995455-13995865
>chr3:13995919-13995975
>chr3:13996017-13996119
>chr3:13996338-13996383
>chr3:13997199-13997324
>chr3:13997457-13997780
>chr3:14003006-14003047
>chr3:14003885-14011535
>chr3:14011557-14016787
>chr3:14016887-14019842
>chr3:14019999-14033444
>chr3:14033574-14036592
>chr3:14036716-14043287
>chr3:14046991-14047033
>chr3:14047137-14047191
>chr3:14047683-14047904
>chr3:14047974-14049002
>chr3:14049294-14049489
>chr3:14049600-14050580
>chr3:14050643-14066920
>chr3:14066959-14067030
>chr3:14067238-14067877
>chr3:14068144-14078152
>chr3:14078164-14086980
>chr3:14087601-14087793
>chr3:14088004-14088201
>chr3:14088968-14089500
>chr3:14089555-14090430
>chr3:14090844-14090941
>chr3:14091289-14091373
>chr3:14092225-14092329
>chr3:14092432-14093180
>chr3:14093226-14093652
>chr3:14093704-14095149
>chr3:14095277-14095414
>chr3:14095446-14097263
>chr3:14097357-14097372
>chr3:14097637-14117557
>chr3:14118616-14118646
>chr3:14119120-14119189
>chr3:14119276-14119383
>chr3:14119742-14119796
>chr3:14121555-14121627
>chr3:14121715-14124809
>chr3:14124909-14134291
>chr3:14134391-14135985
>chr3:14136117-14140153
>chr3:14140281-14144050
>chr3:14144150-14145550
>chr3:14145673-14156196
>chr3:14156357-14157072
>chr3:14157172-14157188
>chr3:14157189-14159335
>chr3:14159372-14160037
>chr3:14160238-14168243
>chr3:14168281-14175415
>chr3:14175591-14207071
>chr3:14207145-14223652
>chr3:14223688-14228005
>chr3:14228034-14228207
>chr3:14228241-14229950
>chr3:14230023-14230084
>chr3:14230590-14230672
>chr3:14230877-14230956
>chr3:14231584-14231622
>chr3:14237259-14237304
>chr3:14237779-14237906
>chr3:14238472-14238559
>chr3:14238620-14238913
>chr3:14239096-14240582
>chr3:14240978-14242952
>chr3:14243109-14246574
>chr3:14246648-14246684
>chr3:14247101-14247967
>chr3:14247991-14248039
>chr3:14251578-14266258
>chr3:14266397-14279161
>chr3:14279722-14279790
>chr3:14280177-14280650
>chr3:14284647-14284690
>chr3:14285842-14289483
>chr3:14289613-14292545
>chr3:14292580-14292641
>chr3:14292796-14297559
>chr3:14297945-14306722
>chr3:14307218-14307374
>chr3:14308937-14309086
>chr3:14310444-14310503
>chr3:14310583-14310654
>chr3:14311751-14319364
>chr3:14319472-14319545
>chr3:14319560-14342537
>chr3:14342610-14342978
>chr3:14343463-14343603
>chr3:14345618-14345779
>chr3:14347096-14347382
>chr3:14347412-14347504
>chr3:14347668-14347734
>chr3:14347851-14347957
>chr3:14348083-14348170
>chr3:14348578-14348666
>chr3:14348749-14348962
>chr3:14349165-14349746
>chr3:14350073-14350122
>chr3:14352023-14352072
>chr3:14352159-14352196
>chr3:14352293-14352323
>chr3:14352605-14352740
>chr3:14352904-14352939
>chr3:14353041-14353074
>chr3:14354495-14354529
>chr3:14354972-14355017
>chr3:14355461-14355529
>chr3:14356461-14357063
>chr3:14357949-14358384
>chr3:14358912-14359197
>chr3:14359318-14359435
>chr3:14359526-14361494
>chr3:14361540-14379107
>chr3:14381350-14381783
>chr3:14382760-14382775
>chr3:14385612-14387136
>chr3:14387609-14388228
>chr3:14388295-14388310
>chr3:14388410-14388433
>chr3:14388479-14391638
>chr3:14391689-14392321
>chr3:14392421-14392436
>chr3:14392446-14396071
>chr3:14396192-14397899
>chr3:14397999-14398014
>chr3:14398233-14399684
>chr3:14400123-14402395
>chr3:14402495-14404665
>chr3:14404765-14404788
>chr3:14407640-14408183
>chr3:14408216-14408876
>chr3:14408942-14409832
>chr3:14409924-14410227
>chr3:14410431-14410496
>chr3:14410835-14411015
>chr3:14411373-14411451
>chr3:14411558-14411929
>chr3:14412060-14412875
>chr3:14413094-14413129
>chr3:14414479-14414594
>chr3:14415067-14415137
>chr3:14417947-14418035
>chr3:14419248-14419284
>chr3:14419986-14420018
>chr3:14420388-14420497
>chr3:14420522-14426070
>chr3:14426193-14433342
>chr3:14433504-14447966
>chr3:14448066-14454306
>chr3:14454353-14454384
>chr3:14454489-14454553
>chr3:14455041-14471646
>chr3:14472184-14475664
>chr3:14475692-14476903
>chr3:14477930-14478054
>chr3:14481585-14488574
>chr3:14488674-14501872
>chr3:14501949-14503958
>chr3:14504050-14507333
>chr3:14507629-14513878
>chr3:14514070-14515207
>chr3:14515307-14517304
>chr3:14517362-14517395
>chr3:14519737-14519803
>chr3:14520678-14524338
>chr3:14524358-14528159
>chr3:14528444-14530120
>chr3:14530140-14531216
>chr3:14531325-14531362
>chr3:14531411-14532537
>chr3:14532818-14532834
>chr3:14532877-14532936
>chr3:14533003-14533613
>chr3:14533726-14534354
>chr3:14534420-14534436
>chr3:14534664-14543219
>chr3:14543409-14543537
>chr3:14543636-14543890
>chr3:14543979-14544088
>chr3:14544246-14545805
>chr3:14545864-14572138
>chr3:14572289-14583434
>chr3:14583477-14584547
>chr3:14584678-14585343
>chr3:14585364-14586089
>chr3:14586291-14586392
>chr3:14586460-14586553
>chr3:14588258-14588314
>chr3:14589295-14589381
>chr3:14589725-14589834
>chr3:14590785-14590893
>chr3:14590988-14591877
>chr3:14595175-14595346
>chr3:14597400-14597547
>chr3:14598051-14599124
>chr3:14599200-14599300
>chr3:14599682-14599834
>chr3:14599875-14600142
>chr3:14600240-14600353
>chr3:14600479-14601397
>chr3:14601701-14602710
>chr3:14602801-14604368
>chr3:14604443-14606765
>chr3:14607320-14615528
>chr3:14615820-14624702
>chr3:14624757-14627068
>chr3:14627126-14628266
>chr3:14628377-14628392
>chr3:14628442-14629502
>chr3:14629579-14630308
>chr3:14630434-14630462
>chr3:14630583-14630655
>chr3:14631346-14633666
>chr3:14633817-14635711
>chr3:14635913-14639980
>chr3:14640088-14640210
>chr3:14640320-14640814
>chr3:14640865-14641008
>chr3:14641024-14650292
>chr3:14650352-14651101
>chr3:14651139-14651510
>chr3:14652234-14652769
>chr3:14653230-14653386
>chr3:14653403-14656583
>chr3:14656610-14656904
>chr3:14656981-14658452
>chr3:14658515-14658775
>chr3:14658845-14663148
>chr3:14663308-14663349
>chr3:14663767-14663856
>chr3:14663991-14664041
>chr3:14664094-14667432
>chr3:14667467-14667721
>chr3:14668006-14668042
>chr3:14668459-14668502
>chr3:14668682-14668732
>chr3:14668793-14673614
>chr3:14673639-14674349
>chr3:14674497-14675256
>chr3:14675383-14675458
>chr3:14676708-14676742
>chr3:14677078-14677130
>chr3:14678060-14678135
>chr3:14678480-14678613
>chr3:14678691-14678997
>chr3:14680565-14692562
>chr3:14696974-14697048
>chr3:14697096-14697129
>chr3:14697190-14697503
>chr3:14697505-14697615
>chr3:14697853-14697938
>chr3:14698024-14698083
>chr3:14698503-14699014
>chr3:14699203-14699386
>chr3:14699732-14699972
>chr3:14700757-14700974
>chr3:14701343-14701430
>chr3:14701595-14701654
>chr3:14702035-14702076
>chr3:14702272-14702314
>chr3:14702803-14702855
>chr3:14703223-14703284
>chr3:14703646-14703942
>chr3:14703992-14704553
>chr3:14704591-14704738
>chr3:14704817-14704904
>chr3:14705056-14711593
>chr3:14711716-14711969
>chr3:14712260-14712460
>chr3:14714249-14717181
>chr3:14717273-14717329
>chr3:14718273-14724320
>chr3:14724413-14724468
>chr3:14725441-14726195
>chr3:14726314-14726468
>chr3:14726621-14726725
>chr3:14726783-14726843
>chr3:14726888-14727001
>chr3:14727127-14728141
>chr3:14728403-14729092
>chr3:14729336-14730981
>chr3:14731081-14731322
>chr3:14731464-14731818
>chr3:14731918-14732796
>chr3:14732815-14733306
>chr3:14733529-14755786
>chr3:14755820-14757342
>chr3:14757471-14762304
>chr3:14762369-14762581
>chr3:14762639-14762737
>chr3:14762811-14763860
>chr3:14763921-14763989
>chr3:14764194-14766664
>chr3:14766837-14770525
>chr3:14771146-14792968
>chr3:14793158-14793286
>chr3:14793387-14793650
>chr3:14793730-14794104
>chr3:14794157-14801484
>chr3:14801671-14801802
>chr3:14801903-14802571
>chr3:14802624-14814320
>chr3:14814373-14814604
>chr3:14814809-14814858
>chr3:14814923-14815337
>chr3:14815363-14815416
>chr3:14815540-14815578
>chr3:14815670-14815767
>chr3:14815935-14816112
>chr3:14816222-14816332
>chr3:14816414-14816469
>chr3:14816608-14816679
>chr3:14816753-14817290
>chr3:14817798-14817835
>chr3:14818197-14818618
>chr3:14819865-14819941
>chr3:14820083-14834482
>chr3:14834566-14834800
>chr3:14835067-14835112
>chr3:14835327-14835584
>chr3:14835642-14836600
>chr3:14837352-14837417
>chr3:14842039-14842109
>chr3:14842187-14842314
>chr3:14845746-14846067
>chr3:14847651-14847687
>chr3:14848511-14848561
>chr3:14852978-14853062
>chr3:14853131-14853203
>chr3:14853238-14854738
>chr3:14854780-14854815
>chr3:14854915-14855298
>chr3:14855368-14855555
>chr3:14855629-14855967
>chr3:14856109-14857143
>chr3:14859683-14859731
>chr3:14859767-14863104
>chr3:14863163-14863349
>chr3:14863455-14864853
>chr3:14865151-14866304
>chr3:14867360-14867731
>chr3:14868517-14868555
>chr3:14870036-14870147
>chr3:14874120-14882854
>chr3:14882954-14883956
>chr3:14886184-14886280
>chr3:14886877-14888446
>chr3:14889539-14889644
>chr3:14889704-14890251
>chr3:14890780-14890818
>chr3:14891229-14891306
>chr3:14891379-14891416
>chr3:14892094-14895734
>chr3:14895949-14898256
>chr3:14898610-14901062
>chr3:14901162-14906560
>chr3:14906660-14934646
>chr3:14936114-14936223
>chr3:14936659-14936771
>chr3:14946242-14946298
>chr3:14946449-14946513
>chr3:14946597-14947111
>chr3:14947183-14947234
>chr3:14948381-14948513
>chr3:14949917-14950035
>chr3:14950239-14950324
>chr3:14950444-14950537
>chr3:14950707-14951027
>chr3:14952228-14952290
>chr3:14952358-14953698
>chr3:14954327-14954804
>chr3:14954845-14957786
>chr3:14959864-14959952
>chr3:14960389-14960488
>chr3:14961155-14961249
>chr3:14961723-14962364
>chr3:14962662-14963847
>chr3:14964661-14964823
>chr3:14964891-14965069
>chr3:14965250-14965301
>chr3:14965570-14969790
>chr3:14970232-14970519
>chr3:14975055-14975106
>chr3:14975294-14975511
>chr3:14975744-14976289
>chr3:14976376-14976452
>chr3:14976501-14976933
>chr3:14977956-14978051
>chr3:14978952-14979369
>chr3:14979423-14979780
>chr3:14979848-14980336
>chr3:14981524-14981563
>chr3:14982156-14982566
>chr3:14983669-14996101
>chr3:14996166-14996364
>chr3:14996512-14999676
>chr3:14999776-15008096
>chr3:15008206-15009636
>chr3:15009776-15013226
>chr3:15014398-15014542
>chr3:15014774-15014928
>chr3:15014968-15029798
>chr3:15029890-15029958
>chr3:15030035-15030101
>chr3:15030163-15042712
>chr3:15042750-15043507
>chr3:15043547-15048239
>chr3:15048352-15048400
>chr3:15052236-15052276
>chr3:15052390-15052550
>chr3:15057203-15057394
>chr3:15057512-15057999
>chr3:15058187-15058299
>chr3:15058407-15058555
>chr3:15059148-15059228
>chr3:15060600-15060617
>chr3:15061947-15062245
>chr3:15067601-15067627
>chr3:15068348-15068530
>chr3:15068612-15068697
>chr3:15068859-15068902
>chr3:15068992-15069041
>chr3:15069130-15069880
>chr3:15071893-15071930
>chr3:15072030-15083795
>chr3:15083865-15083962
>chr3:15084075-15084831
>chr3:15084911-15085246
>chr3:15085383-15085852
>chr3:15086087-15097096
>chr3:15097487-15098064
>chr3:15098156-15099579
>chr3:15099755-15101041
>chr3:15101151-15101183
>chr3:15101243-15103580
>chr3:15103628-15103751
>chr3:15103913-15105519
>chr3:15105681-15113201
>chr3:15113301-15118452
>chr3:15118663-15120791
>chr3:15121724-15121739
>chr3:15121766-15121930
>chr3:15122103-15122118
>chr3:15122218-15125594
>chr3:15125644-15126966
>chr3:15127020-15128017
>chr3:15128157-15128465
>chr3:15128507-15129332
>chr3:15129675-15129704
>chr3:15129730-15129763
>chr3:15130140-15135461
>chr3:15136253-15136285
>chr3:15136476-15136787
>chr3:15136882-15137050
>chr3:15137115-15137382
>chr3:15139664-15139964
>chr3:15140030-15140068
>chr3:15140146-15140220
>chr3:15141045-15141398
>chr3:15141468-15141787
>chr3:15141855-15148523
>chr3:15148591-15153919
>chr3:15154134-15168261
>chr3:15168638-15173730
>chr3:15174003-15178086
>chr3:15183293-15184080
>chr3:15184532-15184725
>chr3:15184765-15184849
>chr3:15184947-15185108
>chr3:15186466-15186544
>chr3:15187037-15187491
>chr3:15187669-15187734
>chr3:15188539-15188621
>chr3:15188852-15188932
>chr3:15190996-15191061
>chr3:15191191-15191354
>chr3:15191596-15191682
>chr3:15191815-15192286
>chr3:15192990-15193254
>chr3:15193404-15193462
>chr3:15195619-15195676
>chr3:15195868-15195894
>chr3:15195927-15202270
>chr3:15202422-15204205
>chr3:15204305-15206359
>chr3:15206594-15207908
>chr3:15208062-15211240
>chr3:15211463-15213017
>chr3:15213122-15213137
>chr3:15213172-15213534
>chr3:15213563-15216263
>chr3:15216318-15217247
>chr3:15217384-15218072
>chr3:15224642-15224958
>chr3:15225197-15225433
>chr3:15225810-15225958
>chr3:15226292-15226366
>chr3:15226513-15226648
>chr3:15228102-15228329
>chr3:15231175-15231736
>chr3:15235486-15235730
>chr3:15235781-15235817
>chr3:15236192-15236434
>chr3:15236853-15236983
>chr3:15240822-15240932
>chr3:15247053-15247098
>chr3:15247278-15250593
>chr3:15250785-15250819
>chr3:15250855-15252262
>chr3:15252430-15264449
>chr3:15265210-15265823
>chr3:15265936-15272472
>chr3:15272493-15286007
>chr3:15286055-15289436
>chr3:15289589-15296741
>chr3:15296827-15297050
>chr3:15297088-15299986
>chr3:15300058-15301571
>chr3:15301606-15301789
>chr3:15301854-15302198
>chr3:15302250-15304060
>chr3:15304768-15304921
>chr3:15304992-15305427
>chr3:15305722-15305845
>chr3:15305903-15306094
>chr3:15306446-15306712
>chr3:15307271-15307397
>chr3:15307512-15307594
>chr3:15307883-15309042
>chr3:15309103-15309171
>chr3:15309546-15309660
>chr3:15309957-15310105
>chr3:15310496-15311586
>chr3:15311821-15311988
>chr3:15312060-15312261
>chr3:15312349-15314355
>chr3:15314447-15314778
>chr3:15314938-15316462
>chr3:15316530-15316819
>chr3:15316850-15317080
>chr3:15317789-15318009
>chr3:15318109-15319519
>chr3:15319555-15319853
>chr3:15320178-15320243
>chr3:15320500-15320617
>chr3:15321537-15322036
>chr3:15322779-15323090
>chr3:15323107-15323721
>chr3:15323771-15323803
>chr3:15323963-15325306
>chr3:15325348-15326108
>chr3:15326329-15326863
>chr3:15328009-15328032
>chr3:15328077-15330523
>chr3:15330630-15330703
>chr3:15331018-15331240
>chr3:15331842-15341152
>chr3:15341252-15356174
>chr3:15356209-15371766
>chr3:15371937-15381704
>chr3:15381743-15381758
>chr3:15381858-15391364
>chr3:15391553-15391569
>chr3:15391817-15393455
>chr3:15393555-15394167
>chr3:15394577-15408368
>chr3:15408526-15410383
>chr3:15411660-15416224
>chr3:15416351-15428939
>chr3:15430183-15430249
>chr3:15431699-15431866
>chr3:15435863-15436177
>chr3:15437667-15438819
>chr3:15446988-15447025
>chr3:15447065-15447558
>chr3:15448284-15448503
>chr3:15450332-15480547
>chr3:15482861-15483008
>chr3:15483333-15490815
>chr3:15490993-15492187
>chr3:15493169-15496087
>chr3:15496193-15496383
>chr3:15496823-15497266
>chr3:15498561-15504248
>chr3:15505667-15507498
>chr3:15507535-15507898
>chr3:15507916-15512644
>chr3:15512747-15512941
>chr3:15513402-15513492
>chr3:15513538-15514496
>chr3:15514542-15518081
>chr3:15518219-15521722
>chr3:15521854-15521977
>chr3:15522191-15524012
>chr3:15524021-15524187
>chr3:15524215-15525139
>chr3:15525166-15526670
>chr3:15526764-15526902
>chr3:15527235-15527330
>chr3:15527369-15528144
>chr3:15528256-15535430
>chr3:15535742-15535988
>chr3:15536065-15536106
>chr3:15536177-15536554
>chr3:15536602-15537123
>chr3:15537178-15537794
>chr3:15538029-15538119
>chr3:15538312-15538496
>chr3:15538537-15540730
>chr3:15540824-15541052
>chr3:15541145-15541335
>chr3:15541585-15541617
>chr3:15542386-15542431
>chr3:15543454-15543485
>chr3:15543653-15543770
>chr3:15543804-15543865
>chr3:15544774-15544805
>chr3:15544909-15556617
>chr3:15556983-15557203
>chr3:15557424-15558707
>chr3:15558936-15570888
>chr3:15571179-15577491
>chr3:15577716-15581911
>chr3:15582011-15582606
>chr3:15582634-15583996
>chr3:15584169-15584914
>chr3:15585570-15599294
>chr3:15599534-15605525
>chr3:15607283-15607329
>chr3:15607791-15607835
>chr3:15608723-15608770
>chr3:15609360-15609519
>chr3:15609712-15609757
>chr3:15610507-15610610
>chr3:15610660-15611726
>chr3:15611941-15612052
>chr3:15612318-15612398
>chr3:15612822-15613010
>chr3:15613496-15613558
>chr3:15615040-15615103
>chr3:15615143-15615219
>chr3:15616664-15619154
>chr3:15619184-15635561
>chr3:15635838-15635922
>chr3:15637141-15637197
>chr3:15637252-15653111
>chr3:15653215-15659008
>chr3:15659108-15659124
>chr3:15659127-15666552
>chr3:15666744-15669812
>chr3:15669822-15670030
>chr3:15670308-15670396
>chr3:15671614-15671670
>chr3:15671725-15672459
>chr3:15672506-15689251
>chr3:15689285-15702324
>chr3:15702696-15702965
>chr3:15704699-15706183
>chr3:15706514-15706566
>chr3:15707543-15707606
>chr3:15708064-15708641
>chr3:15708679-15712089
>chr3:15712720-15720751
>chr3:15724202-15724246
>chr3:15725498-15726040
>chr3:15726466-15727157
>chr3:15727544-15727581
>chr3:15727698-15727804
>chr3:15727837-15728402
>chr3:15728436-15729300
>chr3:15729340-15730417
>chr3:15730451-15731315
>chr3:15731355-15732920
>chr3:15733038-15733170
>chr3:15733635-15733728
>chr3:15733812-15733853
>chr3:15733880-15733974
>chr3:15734558-15734925
>chr3:15735557-15735711
>chr3:15736690-15736745
>chr3:15736802-15736838
>chr3:15736965-15737072
>chr3:15737204-15737322
>chr3:15738382-15739883
>chr3:15739967-15740073
>chr3:15740512-15742386
>chr3:15742517-15742753
>chr3:15743209-15743847
>chr3:15745991-15746129
>chr3:15746520-15746584
>chr3:15752609-15753042
>chr3:15754116-15754463
>chr3:15755091-15755165
>chr3:15756119-15756305
>chr3:15756993-15757155
>chr3:15757203-15757314
>chr3:15757586-15757809
>chr3:15758983-15759019
>chr3:15759080-15759149
>chr3:15759519-15759698
>chr3:15760007-15760058
>chr3:15760313-15760446
>chr3:15760526-15760580
>chr3:15761200-15761730
>chr3:15761810-15761864
>chr3:15762484-15763014
>chr3:15763094-15763148
>chr3:15763768-15764172
>chr3:15764855-15764930
>chr3:15765214-15765391
>chr3:15765439-15765830
>chr3:15765907-15766423
>chr3:15766806-15766842
>chr3:15767022-15767955
>chr3:15768153-15777633
>chr3:15777672-15791358
>chr3:15791602-15792007
>chr3:15792335-15792514
>chr3:15792585-15792781
>chr3:15794008-15794974
>chr3:15795019-15807586
>chr3:15807630-15821574
>chr3:15821604-15826129
>chr3:15826198-15826231
>chr3:15826334-15826364
>chr3:15826932-15827193
>chr3:15827299-15829501
>chr3:15829838-15829870
>chr3:15829915-15830061
>chr3:15831214-15831290
>chr3:15831386-15831509
>chr3:15832780-15836234
>chr3:15836304-15871179
>chr3:15873829-15874052
>chr3:15874894-15874962
>chr3:15875124-15884709
>chr3:15884747-15886080
>chr3:15886118-15886207
>chr3:15886653-15889293
>chr3:15891503-15900853
>chr3:15901167-15901388
>chr3:15901554-15903756
>chr3:15903920-15904452
>chr3:15906565-15920398
>chr3:15920514-15920566
>chr3:15921375-15921410
>chr3:15923153-15928132
>chr3:15928264-15929730
>chr3:15929782-15930407
>chr3:15930510-15930591
>chr3:15930669-15930776
>chr3:15930795-15931560
>chr3:15931597-15931692
>chr3:15931914-15932076
>chr3:15932395-15934512
>chr3:15934595-15936819
>chr3:15937030-15946673
>chr3:15946840-15947854
>chr3:15947996-15948639
>chr3:15948685-15948717
>chr3:15948833-15949013
>chr3:15949253-15949308
>chr3:15949339-15949431
>chr3:15949475-15949553
>chr3:15949599-15949644
>chr3:15949786-15950013
>chr3:15950039-15950351
>chr3:15950408-15950496
>chr3:15951228-15951294
>chr3:15952355-15952530
>chr3:15953767-15953917
>chr3:15954298-15955613
>chr3:15955713-15956909
>chr3:15957054-15957069
>chr3:15957098-15958086
>chr3:15958186-15958385
>chr3:15958566-15958767
>chr3:15959154-15959238
>chr3:15959903-15961324
>chr3:15961350-15970034
>chr3:15970681-15970739
>chr3:15970835-15994406
>chr3:15994526-16004690
>chr3:16004716-16006967
>chr3:16007000-16010623
>chr3:16010981-16011081
>chr3:16011223-16011263
>chr3:16013422-16025873
>chr3:16026090-16026189
>chr3:16026580-16034064
>chr3:16034837-16035214
>chr3:16035320-16036344
>chr3:16036715-16037368
>chr3:16037410-16037991
>chr3:16042704-16042848
>chr3:16043637-16044026
>chr3:16044377-16044764
>chr3:16046145-16046179
>chr3:16046213-16046244
>chr3:16046329-16046361
>chr3:16048356-16048432
>chr3:16048505-16048547
>chr3:16048767-16048906
>chr3:16049022-16049058
>chr3:16049228-16049310
>chr3:16049340-16049373
>chr3:16049833-16049891
>chr3:16049936-16050013
>chr3:16050154-16050249
>chr3:16050476-16050595
>chr3:16050691-16050755
>chr3:16051005-16052378
>chr3:16052529-16053360
>chr3:16053480-16053501
>chr3:16054042-16054786
>chr3:16054830-16055527
>chr3:16055616-16055835
>chr3:16055859-16055927
>chr3:16056310-16056421
>chr3:16056910-16057696
>chr3:16057836-16057853
>chr3:16057894-16058281
>chr3:16058487-16061059
>chr3:16061241-16062098
>chr3:16062227-16062242
>chr3:16062370-16062677
>chr3:16062801-16062979
>chr3:16063045-16064390
>chr3:16064456-16064789
>chr3:16065197-16065664
>chr3:16066161-16066243
>chr3:16066729-16066762
>chr3:16066886-16067011
>chr3:16067173-16068597
>chr3:16069018-16069317
>chr3:16069373-16069522
>chr3:16069764-16069843
>chr3:16069909-16070796
>chr3:16071957-16072078
>chr3:16072277-16072312
>chr3:16074041-16074080
>chr3:16074333-16074469
>chr3:16074503-16075342
>chr3:16075424-16075578
>chr3:16075623-16075696
>chr3:16075872-16075918
>chr3:16076014-16079968
>chr3:16080095-16080534
>chr3:16080634-16087258
>chr3:16087364-16089861
>chr3:16089878-16089935
>chr3:16089992-16090269
>chr3:16090393-16093240
>chr3:16096969-16097051
>chr3:16097401-16097446
>chr3:16097895-16097972
>chr3:16100585-16100770
>chr3:16101682-16106783
>chr3:16107266-16107523
>chr3:16109211-16109301
>chr3:16109365-16109433
>chr3:16110246-16110635
>chr3:16112514-16113892
>chr3:16114018-16114510
>chr3:16114699-16114786
>chr3:16114998-16115053
>chr3:16116687-16116741
>chr3:16116828-16116864
>chr3:16117209-16117646
>chr3:16118573-16128843
>chr3:16129047-16141845
>chr3:16141918-16143347
>chr3:16143436-16148770
>chr3:16149313-16149678
>chr3:16151940-16152001
>chr3:16152148-16152242
>chr3:16152296-16152333
>chr3:16152514-16152618
>chr3:16152649-16158303
>chr3:16158520-16158616
>chr3:16158808-16159627
>chr3:16159738-16159808
>chr3:16159922-16160091
>chr3:16160214-16160357
>chr3:16160566-16160748
>chr3:16161251-16161320
>chr3:16161884-16161968
>chr3:16162308-16162549
>chr3:16162730-16163645
>chr3:16163745-16163761
>chr3:16163835-16164307
>chr3:16164432-16181898
>chr3:16182501-16186761
>chr3:16186909-16202670
>chr3:16202717-16204473
>chr3:16204605-16206216
>chr3:16206430-16207051
>chr3:16207209-16207288
>chr3:16207496-16207909
>chr3:16207953-16208040
>chr3:16208130-16210455
>chr3:16210696-16210711
>chr3:16210725-16211472
>chr3:16211686-16211877
>chr3:16212020-16212283
>chr3:16212465-16212544
>chr3:16212737-16213165
>chr3:16213210-16213297
>chr3:16213346-16213877
>chr3:16213921-16214517
>chr3:16214586-16215483
>chr3:16215542-16216760
>chr3:16216813-16216972
>chr3:16217044-16217125
>chr3:16217332-16217377
>chr3:16217456-16218025
>chr3:16218058-16218178
>chr3:16218255-16218426
>chr3:16218472-16219051
>chr3:16219106-16234844
>chr3:16235059-16248694
>chr3:16248742-16249407
>chr3:16249633-16249698
>chr3:16251642-16251904
>chr3:16251994-16258699
>chr3:16258765-16259801
>chr3:16260483-16260697
>chr3:16260715-16261163
>chr3:16261207-16261667
>chr3:16261843-16264502
>chr3:16264562-16265928
>chr3:16265968-16266709
>chr3:16268206-16268248
>chr3:16270377-16284020
>chr3:16284690-16287643
>chr3:16287743-16287767
>chr3:16287890-16313132
>chr3:16314397-16314983
>chr3:16315035-16315132
>chr3:16315665-16315791
>chr3:16316145-16316160
>chr3:16316260-16316313
>chr3:16321174-16321336
>chr3:16321417-16321657
>chr3:16321740-16321821
>chr3:16323843-16323906
>chr3:16328031-16328261
>chr3:16328291-16328580
>chr3:16328648-16330172
>chr3:16330332-16330663
>chr3:16330755-16332760
>chr3:16332848-16333049
>chr3:16333121-16333288
>chr3:16333522-16334407
>chr3:16334591-16334951
>chr3:16337829-16338094
>chr3:16338146-16338832
>chr3:16339017-16339198
>chr3:16339225-16339390
>chr3:16339437-16339592
>chr3:16339657-16339713
>chr3:16339794-16339828
>chr3:16339910-16341803
>chr3:16341869-16342293
>chr3:16342398-16342421
>chr3:16342547-16343285
>chr3:16343385-16351102
>chr3:16351379-16351399
>chr3:16351499-16351537
>chr3:16351617-16357797
>chr3:16358038-16358073
>chr3:16358487-16360261
>chr3:16360385-16370063
>chr3:16370133-16370153
>chr3:16370447-16372299
>chr3:16372399-16373512
>chr3:16373612-16380296
>chr3:16380383-16380516
>chr3:16380644-16380762
>chr3:16381001-16381033
>chr3:16381655-16399339
>chr3:16399496-16400474
>chr3:16400636-16408206
>chr3:16408306-16409637
>chr3:16409725-16409849
>chr3:16410698-16428233
>chr3:16428279-16429981
>chr3:16431559-16432062
>chr3:16433549-16434674
>chr3:16434691-16434989
>chr3:16435113-16435282
>chr3:16435776-16435869
>chr3:16435911-16436486
>chr3:16436590-16439807
>chr3:16439849-16440176
>chr3:16440307-16444443
>chr3:16444483-16444935
>chr3:16445012-16445497
>chr3:16445580-16446199
>chr3:16446459-16446604
>chr3:16446672-16448880
>chr3:16448952-16449390
>chr3:16449671-16449761
>chr3:16450383-16450434
>chr3:16451086-16451188
>chr3:16451345-16452132
>chr3:16452169-16452342
>chr3:16452408-16452487
>chr3:16452561-16452776
>chr3:16452837-16453073
>chr3:16453130-16453196
>chr3:16453256-16453661
>chr3:16453816-16454271
>chr3:16454314-16454383
>chr3:16454492-16464201
>chr3:16464340-16464405
>chr3:16464452-16464735
>chr3:16464830-16464955
>chr3:16464997-16465106
>chr3:16465203-16465600
>chr3:16465738-16466127
>chr3:16466504-16466580
>chr3:16466668-16466956
>chr3:16467824-16467901
>chr3:16467962-16468079
>chr3:16468127-16468164
>chr3:16468302-16468348
>chr3:16471967-16473240
>chr3:16473624-16473744
>chr3:16473799-16474894
>chr3:16475082-16475171
>chr3:16475262-16475315
>chr3:16475387-16475457
>chr3:16475515-16475587
>chr3:16476158-16476694
>chr3:16478304-16486119
>chr3:16486176-16486326
>chr3:16486509-16494635
>chr3:16494756-16494776
>chr3:16495431-16495467
>chr3:16495839-16495908
>chr3:16496101-16496141
>chr3:16496194-16496433
>chr3:16498664-16498706
>chr3:16499237-16499370
>chr3:16499628-16499706
>chr3:16499782-16501172
>chr3:16501261-16503795
>chr3:16504165-16504515
>chr3:16504803-16504852
>chr3:16506281-16506333
>chr3:16506703-16506797
>chr3:16507237-16507566
>chr3:16507724-16507860
>chr3:16507903-16507975
>chr3:16509123-16509838
>chr3:16510040-16510104
>chr3:16510709-16510879
>chr3:16510983-16512310
>chr3:16512428-16523269
>chr3:16523352-16523394
>chr3:16523439-16523846
>chr3:16523930-16524226
>chr3:16524835-16525462
>chr3:16525471-16526249
>chr3:16526307-16526386
>chr3:16527136-16527198
>chr3:16527312-16527986
>chr3:16528218-16528246
>chr3:16528607-16533671
>chr3:16534007-16560409
>chr3:16560509-16566315
>chr3:16567109-16567155
>chr3:16568636-16568668
>chr3:16569021-16569064
>chr3:16569745-16569879
>chr3:16587801-16587850
>chr3:16588662-16594695
>chr3:16594792-16595612
>chr3:16595712-16601357
>chr3:16601483-16603998
>chr3:16604042-16604074
>chr3:16604174-16604196
>chr3:16604477-16604983
>chr3:16605091-16605262
>chr3:16605705-16605815
>chr3:16606919-16606984
>chr3:16607090-16610053
>chr3:16610203-16610661
>chr3:16611533-16617946
>chr3:16621369-16622003
>chr3:16625528-16625625
>chr3:16625724-16646868
>chr3:16646985-16647070
>chr3:16647430-16649635
>chr3:16650178-16650234
>chr3:16650728-16650851
>chr3:16650901-16650948
>chr3:16651030-16651849
>chr3:16653402-16653438
>chr3:16655033-16655171
>chr3:16657550-16657590
>chr3:16657922-16658280
>chr3:16658358-16658737
>chr3:16659494-16659558
>chr3:16659897-16659962
>chr3:16661369-16661557
>chr3:16661691-16661749
>chr3:16661826-16661888
>chr3:16663099-16663224
>chr3:16664757-16664802
>chr3:16664878-16664938
>chr3:16666403-16666510
>chr3:16666598-16666689
>chr3:16669055-16669119
>chr3:16671155-16673852
>chr3:16674099-16674154
>chr3:16674176-16674523
>chr3:16674573-16675146
>chr3:16675337-16675405
>chr3:16675514-16681157
>chr3:16681179-16681512
>chr3:16681574-16682151
>chr3:16682338-16682406
>chr3:16682620-16684485
>chr3:16685628-16686150
>chr3:16686240-16686315
>chr3:16686689-16687891
>chr3:16688599-16688705
>chr3:16690729-16690767
>chr3:16690811-16690893
>chr3:16691226-16693913
>chr3:16693940-16702207
>chr3:16702968-16703001
>chr3:16703068-16705278
>chr3:16705417-16705435
>chr3:16705671-16706407
>chr3:16706522-16706686
>chr3:16706853-16707268
>chr3:16707338-16707483
>chr3:16707547-16707856
>chr3:16707915-16708053
>chr3:16708101-16715506
>chr3:16716195-16716258
>chr3:16716313-16716387
>chr3:16716936-16716982
>chr3:16717060-16717139
>chr3:16717353-16717753
>chr3:16717774-16718735
>chr3:16718769-16718789
>chr3:16718997-16723309
>chr3:16723708-16724464
>chr3:16724588-16726419
>chr3:16726452-16726858
>chr3:16730789-16730884
>chr3:16731110-16731184
>chr3:16731359-16731452
>chr3:16732159-16732368
>chr3:16732438-16732474
>chr3:16732688-16743015
>chr3:16743276-16743427
>chr3:16743536-16745598
>chr3:16745717-16745878
>chr3:16746011-16746064
>chr3:16746194-16746254
>chr3:16746347-16746490
>chr3:16746527-16746831
>chr3:16746945-16747595
>chr3:16747786-16748104
>chr3:16748195-16748400
>chr3:16748512-16748673
>chr3:16749581-16750039
>chr3:16750199-16750276
>chr3:16750394-16750479
>chr3:16750799-16750833
>chr3:16750987-16751056
>chr3:16751324-16751589
>chr3:16753162-16753364
>chr3:16753459-16754599
>chr3:16755073-16758041
>chr3:16758089-16782257
>chr3:16782475-16786517
>chr3:16786537-16789959
>chr3:16790005-16791392
>chr3:16791456-16797043
>chr3:16797081-16797258
>chr3:16797334-16797895
>chr3:16797974-16801892
>chr3:16803039-16803077
>chr3:16803858-16821333
>chr3:16821384-16836160
>chr3:16836340-16839248
>chr3:16839386-16846130
>chr3:16846330-16855787
>chr3:16855830-16861584
>chr3:16861907-16862000
>chr3:16862210-16862443
>chr3:16862488-16862552
>chr3:16862609-16862681
>chr3:16862784-16862946
>chr3:16863025-16863512
>chr3:16863760-16863874
>chr3:16866759-16866862
>chr3:16867364-16874816
>chr3:16874874-16874959
>chr3:16877619-16878600
>chr3:16878649-16883040
>chr3:16883095-16883187
>chr3:16883316-16883360
>chr3:16883439-16883475
>chr3:16883522-16883552
>chr3:16883646-16883679
>chr3:16884190-16884217
>chr3:16884370-16884445
>chr3:16884705-16884769
>chr3:16884815-16884882
>chr3:16884936-16885070
>chr3:16885113-16885393
>chr3:16885463-16885492
>chr3:16885539-16886571
>chr3:16886579-16886697
>chr3:16886745-16886823
>chr3:16886981-16887221
>chr3:16887422-16887515
>chr3:16887554-16888499
>chr3:16888590-16888718
>chr3:16888785-16888898
>chr3:16888934-16888979
>chr3:16889283-16889388
>chr3:16889435-16889946
>chr3:16890093-16890135
>chr3:16890267-16890950
>chr3:16891015-16891567
>chr3:16891625-16893387
>chr3:16894644-16894728
>chr3:16894774-16895382
>chr3:16895463-16895659
>chr3:16895704-16895994
>chr3:16896057-16896180
>chr3:16896219-16896264
>chr3:16896655-16896780
>chr3:16896931-16897514
>chr3:16897614-16897637
>chr3:16897925-16898942
>chr3:16900048-16900254
>chr3:16900558-16903728
>chr3:16903792-16903807
>chr3:16903926-16904501
>chr3:16904535-16904629
>chr3:16904922-16907598
>chr3:16907742-16908334
>chr3:16908434-16910852
>chr3:16911131-16912441
>chr3:16912569-16914275
>chr3:16914375-16915712
>chr3:16916306-16918162
>chr3:16918378-16919822
>chr3:16922161-16923710
>chr3:16924680-16924750
>chr3:16928337-16930151
>chr3:16930301-16930584
>chr3:16930792-16936371
>chr3:16936471-16936915
>chr3:16937141-16937340
>chr3:16938863-16943479
>chr3:16943725-16944118
>chr3:16944153-16944200
>chr3:16944362-16944432
>chr3:16944837-16945173
>chr3:16945301-16945467
>chr3:16947794-16947856
>chr3:16948277-16948452
>chr3:16948676-16948752
>chr3:16951501-16952292
>chr3:16952327-16952759
>chr3:16952810-16953936
>chr3:16953973-16962843
>chr3:16963086-16969453
>chr3:16969553-16970551
>chr3:16970628-16970767
>chr3:16970826-16970876
>chr3:16971842-16986273
>chr3:16986379-16986417
>chr3:16986446-16989579
>chr3:16989805-16991359
>chr3:16992489-16992591
>chr3:16993848-16993889
>chr3:16995703-16996103
>chr3:16996580-16997297
>chr3:16997396-16997442
>chr3:16997495-16999646
>chr3:16999757-17002108
>chr3:17002616-17005679
>chr3:17006017-17006094
>chr3:17006690-17006743
>chr3:17007203-17007585
>chr3:17012845-17012861
>chr3:17013030-17027799
>chr3:17030168-17030245
>chr3:17031340-17031408
>chr3:17031528-17031803
>chr3:17031944-17037098
>chr3:17037240-17037537
>chr3:17039234-17039743
>chr3:17039993-17040107
>chr3:17040134-17040581
>chr3:17041198-17041237
>chr3:17046031-17046348
>chr3:17046927-17047070
>chr3:17049059-17049123
>chr3:17049667-17049706
>chr3:17050440-17051668
>chr3:17051702-17051765
>chr3:17051966-17052045
>chr3:17052187-17052409
>chr3:17052438-17052798
>chr3:17052873-17053155
>chr3:17053228-17053710
>chr3:17053747-17062704
>chr3:17062844-17063245
>chr3:17063359-17063448
>chr3:17063522-17063676
>chr3:17063763-17064225
>chr3:17064367-17064426
>chr3:17064696-17064739
>chr3:17064909-17065476
>chr3:17065524-17066603
>chr3:17066679-17067014
>chr3:17067196-17067520
>chr3:17067582-17067708
>chr3:17068137-17068290
>chr3:17068450-17068493
>chr3:17068620-17068636
>chr3:17068736-17072606
>chr3:17072652-17075367
>chr3:17075762-17075817
>chr3:17077248-17077583
>chr3:17077768-17094220
>chr3:17094605-17095070
>chr3:17095127-17096234
>chr3:17096447-17096489
>chr3:17096641-17096873
>chr3:17096983-17097039
>chr3:17097547-17098348
>chr3:17098410-17099980
>chr3:17100012-17103575
>chr3:17103621-17103707
>chr3:17103814-17106675
>chr3:17106868-17106983
>chr3:17107036-17107162
>chr3:17107291-17107352
>chr3:17107419-17107622
>chr3:17107716-17114302
>chr3:17114860-17114902
>chr3:17116352-17116496
>chr3:17117038-17117095
>chr3:17117142-17117951
>chr3:17118051-17118086
>chr3:17118204-17119113
>chr3:17119220-17119477
>chr3:17119642-17119761
>chr3:17119821-17119955
>chr3:17120209-17120938
>chr3:17122614-17122670
>chr3:17122728-17122757
>chr3:17123945-17124137
>chr3:17125782-17127740
>chr3:17128326-17138656
>chr3:17138860-17145981
>chr3:17146044-17146854
>chr3:17147011-17152598
>chr3:17152635-17156211
>chr3:17156239-17161258
>chr3:17161356-17163834
>chr3:17163871-17169244
>chr3:17169286-17169514
>chr3:17169604-17169685
>chr3:17169735-17170298
>chr3:17172070-17172098
>chr3:17173344-17173376
>chr3:17173628-17173658
>chr3:17173766-17173864
>chr3:17174386-17174861
>chr3:17177941-17178140
>chr3:17178219-17178423
>chr3:17178717-17178890
>chr3:17179102-17179265
>chr3:17179323-17179701
>chr3:17179882-17180127
>chr3:17180404-17181057
>chr3:17181371-17181410
>chr3:17181538-17181801
>chr3:17181877-17181945
>chr3:17182013-17182394
>chr3:17182605-17182640
>chr3:17184150-17184286
>chr3:17184821-17185233
>chr3:17186562-17186667
>chr3:17186765-17188506
>chr3:17194743-17194774
>chr3:17194886-17196455
>chr3:17196485-17197409
>chr3:17199550-17199593
>chr3:17200022-17200118
>chr3:17200264-17200358
>chr3:17200537-17200665
>chr3:17201074-17201479
>chr3:17201504-17202443
>chr3:17202544-17202617
>chr3:17202657-17202741
>chr3:17202809-17203407
>chr3:17203615-17204229
>chr3:17204372-17204793
>chr3:17204914-17204984
>chr3:17205061-17208007
>chr3:17208673-17208704
>chr3:17209140-17214541
>chr3:17214672-17215382
>chr3:17215482-17218012
>chr3:17219463-17219488
>chr3:17219529-17220864
>chr3:17221234-17221341
>chr3:17221403-17225582
>chr3:17225682-17236133
>chr3:17236363-17253094
>chr3:17253262-17254348
>chr3:17254385-17257167
>chr3:17257219-17257763
>chr3:17258625-17264094
>chr3:17264314-17264330
>chr3:17264806-17264877
>chr3:17268968-17269085
>chr3:17269857-17269902
>chr3:17273445-17273608
>chr3:17275481-17278614
>chr3:17278714-17288538
>chr3:17288648-17289316
>chr3:17289834-17290084
>chr3:17290231-17290294
>chr3:17290711-17290766
>chr3:17290998-17291105
>chr3:17291695-17291773
>chr3:17294752-17294894
>chr3:17297965-17298138
>chr3:17298168-17298310
>chr3:17298683-17298928
>chr3:17299283-17299394
>chr3:17300933-17300994
>chr3:17301161-17301241
>chr3:17301910-17301983
>chr3:17302020-17302390
>chr3:17302619-17314454
>chr3:17314568-17314583
>chr3:17314817-17317065
>chr3:17317123-17317838
>chr3:17317938-17318100
>chr3:17318151-17319566
>chr3:17319939-17320742
>chr3:17320842-17322100
>chr3:17322304-17333332
>chr3:17333377-17336701
>chr3:17336788-17337002
>chr3:17337084-17337241
>chr3:17337324-17338140
>chr3:17338241-17338390
>chr3:17338470-17340775
>chr3:17340870-17342588
>chr3:17342640-17342912
>chr3:17343004-17344560
>chr3:17344602-17351145
>chr3:17351218-17351785
>chr3:17351858-17351963
>chr3:17352018-17352066
>chr3:17352332-17352976
>chr3:17355106-17356139
>chr3:17356166-17375554
>chr3:17375846-17384402
>chr3:17384471-17392347
>chr3:17392447-17392462
>chr3:17392520-17400488
>chr3:17401727-17404449
>chr3:17404549-17405394
>chr3:17409275-17409397
>chr3:17409642-17409962
>chr3:17410504-17410679
>chr3:17410936-17411065
>chr3:17411235-17411402
>chr3:17411577-17412085
>chr3:17412184-17412262
>chr3:17412406-17412672
>chr3:17412778-17412926
>chr3:17414260-17414506
>chr3:17414542-17415915
>chr3:17416180-17418134
>chr3:17418404-17419452
>chr3:17419894-17419910
>chr3:17420010-17421227
>chr3:17421460-17421510
>chr3:17421569-17435736
>chr3:17435970-17435993
>chr3:17436139-17436287
>chr3:17436722-17437456
>chr3:17439585-17439804
>chr3:17442254-17442394
>chr3:17444659-17444778
>chr3:17446018-17446126
>chr3:17446143-17447908
>chr3:17448507-17449412
>chr3:17450754-17450784
>chr3:17450963-17451154
>chr3:17451400-17451453
>chr3:17451560-17451648
>chr3:17451898-17452620
>chr3:17452831-17455718
>chr3:17456357-17456394
>chr3:17456462-17456661
>chr3:17457033-17484489
>chr3:17484499-17493450
>chr3:17493550-17494472
>chr3:17494573-17494588
>chr3:17494731-17495793
>chr3:17496435-17496612
>chr3:17496692-17507758
>chr3:17507928-17508805
>chr3:17508859-17510361
>chr3:17510489-17514316
>chr3:17514452-17522930
>chr3:17523098-17524157
>chr3:17524280-17526892
>chr3:17527130-17531792
>chr3:17531915-17541572
>chr3:17542169-17551873
>chr3:17552010-17552059
>chr3:17552129-17552478
>chr3:17552813-17552980
>chr3:17553014-17557263
>chr3:17557464-17566617
>chr3:17566643-17573543
>chr3:17573805-17573838
>chr3:17573975-17574033
>chr3:17574313-17575635
>chr3:17575715-17576098
>chr3:17576624-17576717
>chr3:17577156-17577251
>chr3:17577376-17577439
>chr3:17577675-17577725
>chr3:17577817-17577961
>chr3:17578040-17578152
>chr3:17578203-17578454
>chr3:17578619-17581199
>chr3:17581234-17581339
>chr3:17581987-17582398
>chr3:17582862-17582895
>chr3:17583034-17583258
>chr3:17583359-17583908
>chr3:17584330-17584661
>chr3:17593905-17593941
>chr3:17593990-17594031
>chr3:17595046-17595125
>chr3:17596115-17596473
>chr3:17596909-17599132
>chr3:17599186-17599224
>chr3:17599324-17605026
>chr3:17605143-17607626
>chr3:17607862-17609806
>chr3:17610160-17610690
>chr3:17611496-17612527
>chr3:17614543-17614735
>chr3:17622901-17625595
>chr3:17625836-17630506
>chr3:17630638-17630653
>chr3:17630753-17632952
>chr3:17633114-17635776
>chr3:17635899-17638089
>chr3:17638215-17641227
>chr3:17641659-17642272
>chr3:17642955-17643179
>chr3:17643527-17643657
>chr3:17646605-17646650
>chr3:17646959-17647272
>chr3:17647957-17648063
>chr3:17648854-17649095
>chr3:17649199-17649512
>chr3:17652944-17653199
>chr3:17653557-17653707
>chr3:17653743-17655782
>chr3:17655810-17668927
>chr3:17669027-17670477
>chr3:17670528-17670544
>chr3:17670644-17676171
>chr3:17676385-17677974
>chr3:17678074-17682589
>chr3:17682689-17687348
>chr3:17687632-17689128
>chr3:17690885-17690983
>chr3:17691042-17691503
>chr3:17691567-17692202
>chr3:17692556-17692683
>chr3:17692763-17695483
>chr3:17695619-17699091
>chr3:17699388-17701157
>chr3:17701509-17701528
>chr3:17701628-17701653
>chr3:17701976-17704008
>chr3:17704347-17707991
>chr3:17708036-17716378
>chr3:17716390-17718641
>chr3:17718770-17721992
>chr3:17722334-17723353
>chr3:17723486-17725024
>chr3:17725141-17730255
>chr3:17730468-17731817
>chr3:17731945-17737130
>chr3:17737281-17738531
>chr3:17738631-17739882
>chr3:17742279-17742902
>chr3:17742958-17743645
>chr3:17743747-17743910
>chr3:17744240-17744399
>chr3:17744539-17744719
>chr3:17744785-17744858
>chr3:17746677-17748762
>chr3:17748782-17749445
>chr3:17749571-17750542
>chr3:17750831-17755179
>chr3:17756030-17759632
>chr3:17760053-17765468
>chr3:17765611-17776844
>chr3:17777336-17785621
>chr3:17785907-17790914
>chr3:17791014-17791041
>chr3:17791071-17791160
>chr3:17791658-17791688
>chr3:17791788-17793493
>chr3:17793692-17800797
>chr3:17801296-17802768
>chr3:17803950-17803989
>chr3:17806575-17806715
>chr3:17806937-17807040
>chr3:17809097-17809423
>chr3:17809621-17809639
>chr3:17809685-17810509
>chr3:17810609-17812622
>chr3:17812749-17812770
>chr3:17813094-17813171
>chr3:17813318-17813604
>chr3:17813670-17814003
>chr3:17815067-17815506
>chr3:17815878-17815937
>chr3:17816072-17816121
>chr3:17817043-17817118
>chr3:17817540-17817805
>chr3:17818034-17818177
>chr3:17818221-17831889
>chr3:17833751-17833789
>chr3:17836926-17837216
>chr3:17842684-17842831
>chr3:17843229-17843279
>chr3:17844678-17852471
>chr3:17852599-17864110
>chr3:17864325-17866461
>chr3:17866498-17878426
>chr3:17878605-17878687
>chr3:17878912-17879055
>chr3:17879103-17879302
>chr3:17879370-17880953
>chr3:17881006-17885325
>chr3:17885502-17885584
>chr3:17885809-17901610
>chr3:17902143-17906987
>chr3:17907114-17910052
>chr3:17910134-17911747
>chr3:17911963-17918236
>chr3:17918265-17921985
>chr3:17922032-17927184
>chr3:17927223-17927407
>chr3:17927476-17927548
>chr3:17930876-17931684
>chr3:17931785-17931977
>chr3:17932051-17932161
>chr3:17933774-17933910
>chr3:17934013-17934107
>chr3:17935090-17935266
>chr3:17935367-17938276
>chr3:17938340-17938422
>chr3:17938624-17939497
>chr3:17939613-17940234
>chr3:17941066-17941301
>chr3:17943354-17943744
>chr3:17943807-17943902
>chr3:17943927-17945596
>chr3:17951283-17951714
>chr3:17952232-17952436
>chr3:17956920-17971593
>chr3:17971712-17974155
>chr3:17974516-17984385
>chr3:17984421-17985017
>chr3:17985082-17985426
>chr3:17985523-17991957
>chr3:17992083-17993625
>chr3:17993824-17995425
>chr3:17996529-18011210
>chr3:18015581-18015808
>chr3:18015829-18015889
>chr3:18020291-18020625
>chr3:18024979-18025018
>chr3:18025111-18025151
>chr3:18026021-18026469
>chr3:18026637-18026793
>chr3:18028063-18028375
>chr3:18028940-18029010
>chr3:18030682-18030717
>chr3:18031689-18031768
>chr3:18035951-18035996
>chr3:18038739-18038804
>chr3:18039623-18039765
>chr3:18039841-18048954
>chr3:18048981-18049261
>chr3:18049512-18049723
>chr3:18053357-18053813
>chr3:18053908-18054133
>chr3:18054173-18071849
>chr3:18071868-18072412
>chr3:18072529-18073048
>chr3:18073412-18075746
>chr3:18076054-18077037
>chr3:18077137-18077858
>chr3:18077987-18079291
>chr3:18079663-18080180
>chr3:18080288-18082890
>chr3:18083630-18083932
>chr3:18085051-18085082
>chr3:18086952-18087078
>chr3:18087372-18087418
>chr3:18087651-18087923
>chr3:18087949-18102488
>chr3:18102542-18102650
>chr3:18102790-18102831
>chr3:18102966-18103559
>chr3:18103635-18103693
>chr3:18104160-18104248
>chr3:18104591-18104870
>chr3:18104914-18105118
>chr3:18105263-18105317
>chr3:18105400-18105469
>chr3:18105518-18105778
>chr3:18105971-18106736
>chr3:18106836-18140947
>chr3:18141125-18141297
>chr3:18142422-18142500
>chr3:18142570-18143874
>chr3:18144072-18144639
>chr3:18144780-18153623
>chr3:18153654-18153711
>chr3:18153871-18161219
>chr3:18161368-18162179
>chr3:18162470-18162582
>chr3:18162665-18162948
>chr3:18163003-18163062
>chr3:18163099-18163357
>chr3:18163482-18163680
>chr3:18163713-18163746
>chr3:18164934-18165016
>chr3:18165103-18165188
>chr3:18165733-18174074
>chr3:18174138-18183667
>chr3:18183933-18185324
>chr3:18188285-18188467
>chr3:18193872-18193917
>chr3:18194331-18194368
>chr3:18194400-18194560
>chr3:18194597-18194896
>chr3:18196991-18197067
>chr3:18197108-18197284
>chr3:18197453-18201547
>chr3:18201859-18207014
>chr3:18207155-18208574
>chr3:18210289-18210675
>chr3:18210716-18210969
>chr3:18211044-18211727
>chr3:18211931-18212064
>chr3:18212174-18221619
>chr3:18221686-18225958
>chr3:18226088-18227104
>chr3:18227302-18227853
>chr3:18230352-18230451
>chr3:18234044-18234108
>chr3:18235021-18235054
>chr3:18235135-18236066
>chr3:18237940-18237981
>chr3:18238118-18238155
>chr3:18238639-18238813
>chr3:18241382-18241491
>chr3:18241877-18262064
>chr3:18262237-18265333
>chr3:18265700-18266073
>chr3:18266282-18266374
>chr3:18270507-18270816
>chr3:18271086-18271157
>chr3:18271510-18271574
>chr3:18271836-18271926
>chr3:18272241-18272325
>chr3:18272511-18272550
>chr3:18272609-18273575
>chr3:18273616-18276872
>chr3:18276886-18288714
>chr3:18290259-18290304
>chr3:18290444-18290476
>chr3:18292628-18292673
>chr3:18292816-18292846
>chr3:18293295-18293651
>chr3:18293732-18308383
>chr3:18309266-18309491
>chr3:18309899-18309960
>chr3:18309999-18310832
>chr3:18310872-18310887
>chr3:18311230-18320121
>chr3:18320289-18320322
>chr3:18320422-18323423
>chr3:18323511-18324393
>chr3:18325175-18325617
>chr3:18325627-18326341
>chr3:18326421-18326466
>chr3:18327745-18327968
>chr3:18329476-18329582
>chr3:18329660-18329722
>chr3:18330431-18330523
>chr3:18331651-18331697
>chr3:18331756-18331822
>chr3:18332064-18332109
>chr3:18332185-18332224
>chr3:18332296-18332400
>chr3:18333407-18333456
>chr3:18334038-18334300
>chr3:18334332-18334805
>chr3:18335660-18335701
>chr3:18338559-18338759
>chr3:18338909-18339138
>chr3:18339786-18339835
>chr3:18340466-18340602
>chr3:18340714-18340872
>chr3:18341275-18341388
>chr3:18341966-18342042
>chr3:18342167-18342484
>chr3:18342570-18343147
>chr3:18343193-18343270
>chr3:18343450-18350909
>chr3:18351186-18359949
>chr3:18359975-18375648
>chr3:18375702-18376149
>chr3:18376234-18376294
>chr3:18376334-18376484
>chr3:18376565-18376994
>chr3:18377078-18377347
>chr3:18377374-18377440
>chr3:18378143-18378422
>chr3:18378489-18379675
>chr3:18379775-18386853
>chr3:18389026-18390277
>chr3:18390727-18390912
>chr3:18391112-18392729
>chr3:18392831-18410266
>chr3:18410324-18419029
>chr3:18424229-18426808
>chr3:18427374-18437050
>chr3:18440462-18442439
>chr3:18443603-18443960
>chr3:18447010-18447044
>chr3:18448007-18448092
>chr3:18448522-18452158
>chr3:18453029-18458178
>chr3:18458541-18463820
>chr3:18464027-18469131
>chr3:18469370-18470837
>chr3:18471768-18471783
>chr3:18471967-18472236
>chr3:18472298-18478826
>chr3:18479027-18483215
>chr3:18486152-18486321
>chr3:18486735-18489279
>chr3:18489384-18489531
>chr3:18489605-18489957
>chr3:18490469-18490496
>chr3:18490559-18490651
>chr3:18490793-18492625
>chr3:18492668-18492828
>chr3:18492933-18493004
>chr3:18493136-18493507
>chr3:18494019-18494046
>chr3:18494143-18494214
>chr3:18494271-18494504
>chr3:18494569-18495544
>chr3:18495681-18503743
>chr3:18503820-18504113
>chr3:18504221-18510309
>chr3:18510361-18515498
>chr3:18515661-18515685
>chr3:18515718-18515940
>chr3:18516068-18524704
>chr3:18525114-18532359
>chr3:18532459-18533426
>chr3:18533518-18533596
>chr3:18533910-18540361
>chr3:18540461-18551046
>chr3:18551703-18554482
>chr3:18554520-18554567
>chr3:18554797-18556715
>chr3:18556871-18569645
>chr3:18569745-18570200
>chr3:18570249-18593514
>chr3:18593785-18596899
>chr3:18596949-18599017
>chr3:18599117-18628509
>chr3:18628560-18628994
>chr3:18632359-18632404
>chr3:18632483-18632603
>chr3:18640989-18641091
>chr3:18641186-18641239
>chr3:18641515-18641578
>chr3:18644039-18644114
>chr3:18645554-18645615
>chr3:18650983-18653694
>chr3:18653823-18658422
>chr3:18658468-18658656
>chr3:18659013-18659048
>chr3:18659312-18659501
>chr3:18659637-18660091
>chr3:18660184-18660230
>chr3:18661268-18661511
>chr3:18661551-18661605
>chr3:18661656-18661794
>chr3:18662899-18664676
>chr3:18664986-18668004
>chr3:18668104-18690993
>chr3:18691727-18693010
>chr3:18693067-18693123
>chr3:18693350-18693514
>chr3:18693788-18693986
>chr3:18694155-18698758
>chr3:18698778-18701552
>chr3:18701687-18702322
>chr3:18702392-18702486
>chr3:18705286-18708183
>chr3:18708325-18708902
>chr3:18709391-18709432
>chr3:18709466-18714364
>chr3:18714404-18714522
>chr3:18714588-18714842
>chr3:18714903-18715121
>chr3:18715196-18715454
>chr3:18715526-18715816
>chr3:18715870-18715957
>chr3:18716010-18716068
>chr3:18716130-18720796
>chr3:18720825-18726001
>chr3:18726112-18726508
>chr3:18726531-18727412
>chr3:18727472-18732380
>chr3:18732420-18754492
>chr3:18754699-18755286
>chr3:18755388-18755543
>chr3:18755635-18756527
>chr3:18756951-18757081
>chr3:18757242-18757597
>chr3:18757633-18759004
>chr3:18759102-18762978
>chr3:18763080-18763235
>chr3:18763327-18764121
>chr3:18764643-18765289
>chr3:18765325-18766827
>chr3:18766914-18767184
>chr3:18767214-18767582
>chr3:18767611-18778919
>chr3:18779333-18798631
>chr3:18798731-18799017
>chr3:18799101-18799144
>chr3:18799386-18802529
>chr3:18802892-18803169
>chr3:18804103-18804269
>chr3:18805215-18806976
>chr3:18807062-18807340
>chr3:18807426-18807462
>chr3:18807532-18807717
>chr3:18808129-18810124
>chr3:18810642-18810696
>chr3:18812662-18813565
>chr3:18813684-18813729
>chr3:18814333-18814447
>chr3:18814578-18814627
>chr3:18814797-18814944
>chr3:18815054-18815217
>chr3:18815411-18816348
>chr3:18816395-18819977
>chr3:18820077-18826609
>chr3:18828255-18829658
>chr3:18829990-18830082
>chr3:18830195-18830258
>chr3:18830756-18831010
>chr3:18832122-18832262
>chr3:18832405-18832618
>chr3:18833970-18834047
>chr3:18834245-18834288
>chr3:18834349-18834385
>chr3:18835451-18835479
>chr3:18835781-18835845
>chr3:18836561-18836638
>chr3:18837579-18837614
>chr3:18837721-18837764
>chr3:18838796-18838959
>chr3:18838993-18839166
>chr3:18839205-18843768
>chr3:18843970-18847656
>chr3:18847733-18847920
>chr3:18847958-18848179
>chr3:18848277-18848878
>chr3:18848915-18849336
>chr3:18849470-18850830
>chr3:18850940-18851046
>chr3:18851094-18851660
>chr3:18851776-18853637
>chr3:18853705-18855137
>chr3:18857087-18857153
>chr3:18857277-18857335
>chr3:18860083-18860277
>chr3:18860397-18860466
>chr3:18861179-18861515
>chr3:18862194-18862236
>chr3:18864457-18864838
>chr3:18865318-18866864
>chr3:18867268-18867301
>chr3:18867860-18867902
>chr3:18868008-18868055
>chr3:18868395-18868507
>chr3:18868592-18868733
>chr3:18872062-18872314
>chr3:18873417-18875714
>chr3:18876606-18876845
>chr3:18877009-18877106
>chr3:18877370-18877693
>chr3:18877846-18878453
>chr3:18878548-18879260
>chr3:18879677-18879743
>chr3:18879799-18879873
>chr3:18880159-18880194
>chr3:18882564-18882609
>chr3:18882686-18882766
>chr3:18883061-18883638
>chr3:18884638-18891353
>chr3:18891604-18892792
>chr3:18892927-18893108
>chr3:18893172-18910357
>chr3:18910408-18911723
>chr3:18911826-18912069
>chr3:18912099-18912490
>chr3:18912546-18912707
>chr3:18912748-18912790
>chr3:18912901-18913604
>chr3:18913740-18918992
>chr3:18920503-18920627
>chr3:18921145-18921191
>chr3:18921227-18921267
>chr3:18921714-18921763
>chr3:18921819-18921878
>chr3:18922295-18922341
>chr3:18924074-18924499
>chr3:18924525-18924968
>chr3:18925069-18925614
>chr3:18925640-18933292
>chr3:18933445-18933579
>chr3:18934273-18934371
>chr3:18934769-18947384
>chr3:18948989-18949107
>chr3:18949372-18949410
>chr3:18950272-18950592
>chr3:18950772-18950824
>chr3:18950960-18963938
>chr3:18964066-18964601
>chr3:18964629-18974091
>chr3:18974269-18975256
>chr3:18976512-18977328
>chr3:18977556-18977642
>chr3:18979321-18996601
>chr3:18997008-18997223
>chr3:18997253-18997451
>chr3:18997604-18999099
>chr3:18999261-18999308
>chr3:19001625-19001684
>chr3:19006768-19006860
>chr3:19009141-19010703
>chr3:19011272-19012019
>chr3:19012065-19012119
>chr3:19012170-19012200
>chr3:19017963-19019431
>chr3:19019617-19020062
>chr3:19020616-19021496
>chr3:19021605-19021620
>chr3:19021697-19022481
>chr3:19022624-19024536
>chr3:19024684-19025433
>chr3:19025773-19026218
>chr3:19026772-19029785
>chr3:19029885-19035588
>chr3:19035689-19038091
>chr3:19038128-19038772
>chr3:19038833-19039111
>chr3:19039537-19039569
>chr3:19039665-19043208
>chr3:19043340-19074564
>chr3:19075172-19075352
>chr3:19075373-19075637
>chr3:19076523-19083127
>chr3:19083234-19083827
>chr3:19084711-19084863
>chr3:19084883-19086603
>chr3:19087305-19087618
>chr3:19088207-19090292
>chr3:19090392-19090763
>chr3:19090813-19091066
>chr3:19091311-19091371
>chr3:19092864-19092891
>chr3:19093013-19093220
>chr3:19093451-19093516
>chr3:19094549-19094624
>chr3:19096280-19096397
>chr3:19103470-19103530
>chr3:19103826-19103878
>chr3:19105868-19105908
>chr3:19106032-19106090
>chr3:19109413-19109449
>chr3:19109751-19109788
>chr3:19109835-19111615
>chr3:19111645-19138286
>chr3:19138433-19142225
>chr3:19142325-19149169
>chr3:19149326-19155132
>chr3:19155170-19155185
>chr3:19155324-19169198
>chr3:19169240-19171612
>chr3:19171665-19172033
>chr3:19172066-19172526
>chr3:19172720-19172738
>chr3:19172770-19172992
>chr3:19173022-19173243
>chr3:19175848-19176791
>chr3:19177287-19177318
>chr3:19177371-19181904
>chr3:19181983-19195569
>chr3:19195820-19196084
>chr3:19196144-19196440
>chr3:19196468-19205464
>chr3:19205564-19224169
>chr3:19224295-19225022
>chr3:19225246-19225510
>chr3:19225535-19225689
>chr3:19225721-19225853
>chr3:19225933-19226303
>chr3:19226478-19227219
>chr3:19228938-19236616
>chr3:19236847-19237974
>chr3:19238210-19252763
>chr3:19253068-19253377
>chr3:19253392-19254092
>chr3:19254286-19254368
>chr3:19254532-19254615
>chr3:19256775-19257012
>chr3:19261657-19261716
>chr3:19261785-19261816
>chr3:19263545-19263585
>chr3:19268816-19268857
>chr3:19269577-19269625
>chr3:19269956-19269995
>chr3:19273030-19273118
>chr3:19273274-19287183
>chr3:19293359-19293399
>chr3:19293549-19293672
>chr3:19293928-19293966
>chr3:19294258-19296095
>chr3:19296225-19304337
>chr3:19304378-19305618
>chr3:19305683-19306213
>chr3:19306313-19338425
>chr3:19338844-19339640
>chr3:19340549-19340948
>chr3:19341005-19343855
>chr3:19344004-19355776
>chr3:19355806-19356175
>chr3:19356257-19370137
>chr3:19370756-19370921
>chr3:19370986-19371346
>chr3:19371403-19371715
>chr3:19371836-19371992
>chr3:19372034-19378654
>chr3:19379258-19379423
>chr3:19379488-19379848
>chr3:19379905-19380217
>chr3:19380338-19380494
>chr3:19380536-19390162
>chr3:19390390-19422998
>chr3:19423087-19423148
>chr3:19423574-19423634
>chr3:19423856-19423911
>chr3:19424195-19424276
>chr3:19424928-19424965
>chr3:19425623-19425658
>chr3:19425918-19426036
>chr3:19426534-19426598
>chr3:19426965-19427095
>chr3:19428953-19429005
>chr3:19429135-19429176
>chr3:19429438-19429573
>chr3:19429787-19429814
>chr3:19429949-19430045
>chr3:19430142-19430288
>chr3:19430432-19430644
>chr3:19430739-19431085
>chr3:19431446-19431527
>chr3:19431598-19431702
>chr3:19431738-19433755
>chr3:19433886-19436026
>chr3:19436225-19436403
>chr3:19436504-19438465
>chr3:19438605-19438712
>chr3:19438845-19438875
>chr3:19438967-19439073
>chr3:19439194-19439254
>chr3:19439358-19439896
>chr3:19439962-19440408
>chr3:19440608-19440752
>chr3:19441014-19441139
>chr3:19441861-19442045
>chr3:19442136-19442185
>chr3:19442280-19442309
>chr3:19442362-19442451
>chr3:19442577-19446436
>chr3:19448756-19448815
>chr3:19449194-19455208
>chr3:19455468-19455513
>chr3:19455772-19455876
>chr3:19455988-19456319
>chr3:19456676-19456723
>chr3:19457291-19457345
>chr3:19458223-19458530
>chr3:19460803-19460871
>chr3:19462714-19463162
>chr3:19464335-19464856
>chr3:19466138-19466190
>chr3:19466772-19466924
>chr3:19472951-19477555
>chr3:19481132-19482009
>chr3:19482150-19482166
>chr3:19482266-19484115
>chr3:19484722-19487307
>chr3:19487542-19487721
>chr3:19488104-19488326
>chr3:19488387-19488675
>chr3:19488845-19489495
>chr3:19489668-19489683
>chr3:19489753-19490702
>chr3:19492634-19493349
>chr3:19493630-19494120
>chr3:19494158-19494458
>chr3:19494539-19494754
>chr3:19494784-19494961
>chr3:19495080-19496404
>chr3:19496587-19496666
>chr3:19496740-19500494
>chr3:19500595-19506488
>chr3:19506588-19518573
>chr3:19518793-19518815
>chr3:19518970-19519789
>chr3:19520491-19520550
>chr3:19520693-19520893
>chr3:19521028-19521269
>chr3:19521470-19522075
>chr3:19522267-19522511
>chr3:19522617-19523006
>chr3:19524068-19524246
>chr3:19524280-19530703
>chr3:19536409-19536441
>chr3:19537262-19537296
>chr3:19538828-19539632
>chr3:19539733-19539767
>chr3:19540086-19540167
>chr3:19540482-19541621
>chr3:19542037-19548090
>chr3:19548214-19554507
>chr3:19554801-19556799
>chr3:19556869-19557718
>chr3:19557766-19558504
>chr3:19558659-19558838
>chr3:19559073-19559122
>chr3:19559160-19559318
>chr3:19559387-19559435
>chr3:19559570-19559640
>chr3:19566682-19567132
>chr3:19567298-19584809
>chr3:19584909-19599658
>chr3:19599755-19609010
>chr3:19609051-19610625
>chr3:19610730-19610745
>chr3:19610845-19614029
>chr3:19614129-19614157
>chr3:19614240-19617962
>chr3:19618114-19618230
>chr3:19618582-19618737
>chr3:19619071-19619109
>chr3:19619429-19619461
>chr3:19619625-19619741
>chr3:19619801-19619868
>chr3:19619939-19620140
>chr3:19620424-19624632
>chr3:19624675-19631639
>chr3:19631710-19642237
>chr3:19642268-19642512
>chr3:19642625-19643190
>chr3:19643297-19654631
>chr3:19654880-19655159
>chr3:19655176-19655419
>chr3:19655509-19655712
>chr3:19655919-19656431
>chr3:19658180-19658712
>chr3:19658759-19659269
>chr3:19659339-19659461
>chr3:19659546-19659624
>chr3:19659722-19659871
>chr3:19659991-19660167
>chr3:19660218-19660621
>chr3:19660809-19661284
>chr3:19661490-19661506
>chr3:19661606-19661993
>chr3:19662120-19662197
>chr3:19666755-19669074
>chr3:19669124-19674651
>chr3:19676117-19676257
>chr3:19677613-19677708
>chr3:19678196-19678491
>chr3:19678910-19678975
>chr3:19679221-19679368
>chr3:19680512-19700103
>chr3:19700203-19701156
>chr3:19701492-19701699
>chr3:19702416-19702549
>chr3:19702761-19702797
>chr3:19704324-19704359
>chr3:19705489-19705532
>chr3:19705707-19706222
>chr3:19706305-19706373
>chr3:19707204-19707236
>chr3:19707281-19716311
>chr3:19719779-19719842
>chr3:19719913-19720007
>chr3:19720756-19720841
>chr3:19721524-19721566
>chr3:19722310-19724086
>chr3:19724266-19734033
>chr3:19734133-19743487
>chr3:19743587-19760752
>chr3:19761078-19761120
>chr3:19765813-19765857
>chr3:19767992-19768348
>chr3:19768662-19769030
>chr3:19772978-19782431
>chr3:19784768-19784852
>chr3:19786322-19786405
>chr3:19787947-19788007
>chr3:19789761-19790114
>chr3:19790201-19791165
>chr3:19791393-19791725
>chr3:19794247-19795149
>chr3:19795216-19795713
>chr3:19798768-19799009
>chr3:19800951-19800984
>chr3:19804412-19804446
>chr3:19807647-19807831
>chr3:19809451-19833209
>chr3:19837963-19837997
>chr3:19838062-19838181
>chr3:19838437-19838736
>chr3:19839997-19840024
>chr3:19840320-19840360
>chr3:19840955-19841104
>chr3:19841905-19842326
>chr3:19842472-19842513
>chr3:19842710-19842740
>chr3:19842842-19842984
>chr3:19843011-19843519
>chr3:19843597-19844702
>chr3:19844866-19846486
>chr3:19846788-19847156
>chr3:19848740-19848792
>chr3:19851704-19851753
>chr3:19851786-19852348
>chr3:19852386-19866072
>chr3:19866107-19889168
>chr3:19889985-19894170
>chr3:19894216-19898496
>chr3:19899203-19904612
>chr3:19904646-19918194
>chr3:19918499-19918931
>chr3:19919016-19928188
>chr3:19928334-19929372
>chr3:19929582-19929693
>chr3:19930016-19931124
>chr3:19931173-19932529
>chr3:19936554-19936647
>chr3:19936947-19937337
>chr3:19939908-19940075
>chr3:19940348-19940404
>chr3:19940557-19940671
>chr3:19940805-19941013
>chr3:19941057-19941216
>chr3:19941291-19941455
>chr3:19941608-19941737
>chr3:19942133-19942222
>chr3:19942281-19942401
>chr3:19943392-19943454
>chr3:19943513-19943549
>chr3:19943689-19943878
>chr3:19944485-19944804
>chr3:19946115-19946143
>chr3:19946719-19946812
>chr3:19946943-19946991
>chr3:19947317-19947367
>chr3:19947435-19947535
>chr3:19950814-19950867
>chr3:19951441-19951486
>chr3:19952546-19952643
>chr3:19955008-19955257
>chr3:19957310-19957388
>chr3:19957967-19966901
>chr3:19967022-19967128
>chr3:19967348-19967421
>chr3:19967733-19967812
>chr3:19969263-19970951
>chr3:19971116-19971788
>chr3:19972323-19972769
>chr3:19972976-19973072
>chr3:19977538-19977615
>chr3:19979379-19980571
>chr3:19981418-19982116
>chr3:19982376-19982487
>chr3:19982535-19982594
>chr3:19982646-19982699
>chr3:19983643-19984290
>chr3:19984376-19984946
>chr3:19986052-19986225
>chr3:19986465-19986627
>chr3:19986740-19987535
>chr3:19987595-19987950
>chr3:19990038-19990169
>chr3:19990200-19990338
>chr3:19990509-19990738
>chr3:19990844-19991160
>chr3:19991196-19991245
>chr3:19991532-19991547
>chr3:19991647-19992691
>chr3:19992744-19993746
>chr3:19993949-19994396
>chr3:19994528-19994609
>chr3:19994678-19994769
>chr3:19994890-19996273
>chr3:19996425-20010973
>chr3:20011104-20012532
>chr3:20013878-20014005
>chr3:20017424-20017897
>chr3:20018045-20018244
>chr3:20018322-20044034
>chr3:20044073-20044779
>chr3:20045051-20053693
>chr3:20053793-20053819
>chr3:20053875-20062736
>chr3:20062836-20065910
>chr3:20066963-20067057
>chr3:20070930-20071012
>chr3:20071338-20071375
>chr3:20071429-20071486
>chr3:20071650-20071785
>chr3:20071829-20072106
>chr3:20072266-20072335
>chr3:20073362-20073521
>chr3:20076439-20080180
>chr3:20080358-20080546
>chr3:20081003-20095598
>chr3:20095731-20102591
>chr3:20103922-20103959
>chr3:20104019-20112299
>chr3:20112340-20118335
>chr3:20118517-20119767
>chr3:20119784-20119967
>chr3:20119999-20120926
>chr3:20121147-20121234
>chr3:20122450-20122931
>chr3:20123093-20125845
>chr3:20125881-20127161
>chr3:20127231-20127325
>chr3:20127469-20131125
>chr3:20131319-20142083
>chr3:20142105-20146379
>chr3:20146516-20146862
>chr3:20146970-20147023
>chr3:20147083-20147569
>chr3:20147704-20153493
>chr3:20154305-20154371
>chr3:20154539-20154750
>chr3:20155729-20156561
>chr3:20156702-20157484
>chr3:20157639-20157664
>chr3:20157764-20160001
>chr3:20160138-20161016
>chr3:20161248-20167000
>chr3:20167063-20167124
>chr3:20167247-20171593
>chr3:20172287-20173764
>chr3:20173886-20173901
>chr3:20173950-20174012
>chr3:20174272-20174437
>chr3:20174699-20175647
>chr3:20176088-20177522
>chr3:20177573-20180800
>chr3:20180920-20181378
>chr3:20183708-20183865
>chr3:20188283-20188443
>chr3:20188544-20188589
>chr3:20188739-20188779
>chr3:20188851-20189054
>chr3:20189566-20189601
>chr3:20189776-20190009
>chr3:20190040-20190112
>chr3:20191199-20191544
>chr3:20192751-20192791
>chr3:20193444-20193714
>chr3:20195741-20195791
>chr3:20198431-20201217
>chr3:20201235-20201284
>chr3:20201312-20202428
>chr3:20202614-20206809
>chr3:20206936-20219836
>chr3:20219873-20220990
>chr3:20221299-20228998
>chr3:20229191-20230435
>chr3:20230611-20235945
>chr3:20236045-20236091
>chr3:20236168-20237422
>chr3:20241381-20241432
>chr3:20241490-20241648
>chr3:20242693-20243559
>chr3:20243810-20248776
>chr3:20248977-20258882
>chr3:20258919-20265805
>chr3:20265930-20267682
>chr3:20267830-20276728
>chr3:20276838-20293371
>chr3:20293500-20296136
>chr3:20296229-20296628
>chr3:20296720-20296962
>chr3:20299298-20302931
>chr3:20303084-20306597
>chr3:20306677-20306757
>chr3:20307076-20310707
>chr3:20310807-20310955
>chr3:20311135-20311582
>chr3:20313870-20314176
>chr3:20317309-20317464
>chr3:20319217-20319259
>chr3:20320074-20320220
>chr3:20320365-20320908
>chr3:20321115-20321225
>chr3:20321311-20322697
>chr3:20322760-20337597
>chr3:20337666-20341706
>chr3:20341792-20342099
>chr3:20342199-20343051
>chr3:20343096-20343184
>chr3:20343360-20345516
>chr3:20345803-20354052
>chr3:20354096-20354234
>chr3:20354426-20354834
>chr3:20354904-20355151
>chr3:20355232-20359405
>chr3:20359446-20359461
>chr3:20359561-20369282
>chr3:20369410-20369846
>chr3:20369884-20370123
>chr3:20370179-20370526
>chr3:20370621-20370975
>chr3:20371049-20379226
>chr3:20379326-20380976
>chr3:20381150-20381199
>chr3:20382552-20382716
>chr3:20386572-20386705
>chr3:20387162-20387208
>chr3:20389047-20389138
>chr3:20391132-20391260
>chr3:20392499-20392653
>chr3:20396031-20397111
>chr3:20397435-20398204
>chr3:20400417-20400828
>chr3:20400928-20401186
>chr3:20401444-20401715
>chr3:20401959-20402150
>chr3:20402192-20404254
>chr3:20404402-20405745
>chr3:20405910-20405926
>chr3:20406004-20406173
>chr3:20408252-20408308
>chr3:20408543-20408712
>chr3:20408813-20412203
>chr3:20412256-20414031
>chr3:20416405-20416439
>chr3:20420555-20423388
>chr3:20423419-20424098
>chr3:20424420-20424569
>chr3:20424673-20424718
>chr3:20426814-20431614
>chr3:20431757-20431802
>chr3:20432299-20432761
>chr3:20432965-20433076
>chr3:20433114-20433153
>chr3:20434670-20448352
>chr3:20450980-20451106
>chr3:20451461-20451517
>chr3:20451584-20451756
>chr3:20451963-20451978
>chr3:20452068-20452145
>chr3:20452225-20452481
>chr3:20452812-20452829
>chr3:20452938-20454571
>chr3:20454714-20454730
>chr3:20454840-20455907
>chr3:20456212-20456872
>chr3:20456877-20458452
>chr3:20458521-20458592
>chr3:20458816-20459012
>chr3:20459036-20459156
>chr3:20459292-20459337
>chr3:20459569-20459631
>chr3:20459734-20459958
>chr3:20460099-20460249
>chr3:20460293-20460352
>chr3:20460435-20460469
>chr3:20460647-20461097
>chr3:20461132-20461675
>chr3:20461743-20462000
>chr3:20462045-20462141
>chr3:20462649-20462803
>chr3:20462856-20463039
>chr3:20463057-20463222
>chr3:20463335-20463399
>chr3:20463909-20464268
>chr3:20464310-20464660
>chr3:20464733-20464772
>chr3:20464805-20465152
>chr3:20465274-20467543
>chr3:20467678-20467764
>chr3:20469114-20469351
>chr3:20469406-20469793
>chr3:20469873-20470405
>chr3:20470447-20470471
>chr3:20470571-20471351
>chr3:20471477-20516269
>chr3:20516421-20522565
>chr3:20522616-20522672
>chr3:20522790-20522830
>chr3:20522867-20527051
>chr3:20527185-20528058
>chr3:20528583-20529242
>chr3:20530103-20541271
>chr3:20542764-20545043
>chr3:20545169-20546077
>chr3:20546126-20546780
>chr3:20546918-20546947
>chr3:20546958-20547115
>chr3:20547140-20547930
>chr3:20548203-20548516
>chr3:20548565-20548717
>chr3:20548762-20549064
>chr3:20549222-20549361
>chr3:20549403-20549545
>chr3:20549658-20549720
>chr3:20549823-20549855
>chr3:20549955-20550823
>chr3:20550970-20559747
>chr3:20559947-20561731
>chr3:20561878-20570495
>chr3:20570595-20570818
>chr3:20571039-20572245
>chr3:20573969-20574434
>chr3:20574595-20574635
>chr3:20575140-20575179
>chr3:20575488-20575606
>chr3:20575789-20575972
>chr3:20576259-20576388
>chr3:20576554-20576880
>chr3:20577069-20577102
>chr3:20577185-20577586
>chr3:20577638-20577952
>chr3:20578024-20578391
>chr3:20578404-20579256
>chr3:20579760-20581800
>chr3:20582589-20582697
>chr3:20582757-20582839
>chr3:20583030-20583387
>chr3:20583454-20583518
>chr3:20583594-20583694
>chr3:20583767-20584087
>chr3:20584249-20584847
>chr3:20585171-20585439
>chr3:20586761-20586842
>chr3:20588629-20588737
>chr3:20589755-20590038
>chr3:20590113-20590312
>chr3:20590428-20590783
>chr3:20590839-20593504
>chr3:20594256-20594288
>chr3:20595315-20595879
>chr3:20597793-20597865
>chr3:20597932-20598084
>chr3:20600520-20614204
>chr3:20615647-20616889
>chr3:20617081-20617153
>chr3:20617348-20617663
>chr3:20618130-20618655
>chr3:20618885-20618953
>chr3:20619171-20619337
>chr3:20619546-20630034
>chr3:20630134-20630149
>chr3:20630386-20630419
>chr3:20630486-20630800
>chr3:20630876-20631783
>chr3:20631883-20641358
>chr3:20641380-20649072
>chr3:20649142-20649381
>chr3:20650801-20651210
>chr3:20651398-20651511
>chr3:20651570-20651861
>chr3:20652150-20652320
>chr3:20653552-20653722
>chr3:20653744-20655469
>chr3:20655669-20655797
>chr3:20656313-20658557
>chr3:20658770-20663663
>chr3:20663720-20663802
>chr3:20664085-20664166
>chr3:20664207-20664664
>chr3:20664791-20667267
>chr3:20667461-20667527
>chr3:20667616-20667682
>chr3:20667818-20667966
>chr3:20668146-20668271
>chr3:20668766-20668865
>chr3:20669227-20669288
>chr3:20669724-20677547
>chr3:20678641-20678686
>chr3:20678755-20678793
>chr3:20678900-20680333
>chr3:20680548-20691865
>chr3:20691992-20694327
>chr3:20694363-20708789
>chr3:20709229-20709261
>chr3:20709880-20709913
>chr3:20709981-20710949
>chr3:20711007-20711212
>chr3:20711274-20711374
>chr3:20712745-20721993
>chr3:20722158-20722232
>chr3:20722858-20726200
>chr3:20726443-20726515
>chr3:20726568-20726662
>chr3:20726776-20726983
>chr3:20727114-20727755
>chr3:20727802-20728214
>chr3:20728266-20728331
>chr3:20729157-20729585
>chr3:20729662-20729828
>chr3:20730011-20730122
>chr3:20730209-20730529
>chr3:20730614-20730761
>chr3:20730956-20731388
>chr3:20731547-20731689
>chr3:20731825-20732095
>chr3:20732326-20732553
>chr3:20732635-20732772
>chr3:20732793-20732870
>chr3:20732961-20733007
>chr3:20733239-20733275
>chr3:20733317-20733715
>chr3:20733750-20734701
>chr3:20734840-20734884
>chr3:20735259-20735302
>chr3:20735896-20735970
>chr3:20736014-20736062
>chr3:20736162-20736184
>chr3:20736224-20737726
>chr3:20737784-20738074
>chr3:20738149-20739334
>chr3:20739355-20747580
>chr3:20747797-20749256
>chr3:20749299-20749679
>chr3:20749822-20749837
>chr3:20750409-20750433
>chr3:20750738-20751069
>chr3:20751573-20751717
>chr3:20756025-20760534
>chr3:20760888-20766671
>chr3:20766732-20766812
>chr3:20766906-20768250
>chr3:20768311-20771631
>chr3:20771693-20771793
>chr3:20772009-20772172
>chr3:20772227-20773305
>chr3:20773359-20775436
>chr3:20775472-20775721
>chr3:20775759-20776188
>chr3:20776361-20777169
>chr3:20777600-20779867
>chr3:20780218-20780281
>chr3:20781191-20781311
>chr3:20781397-20782936
>chr3:20783031-20784082
>chr3:20784184-20788002
>chr3:20788189-20789184
>chr3:20789401-20791658
>chr3:20791976-20792822
>chr3:20792940-20793226
>chr3:20793354-20793523
>chr3:20793602-20793680
>chr3:20793743-20793799
>chr3:20793842-20794046
>chr3:20794135-20794280
>chr3:20794364-20794411
>chr3:20794533-20796061
>chr3:20796131-20796429
>chr3:20796515-20796802
>chr3:20798322-20798375
>chr3:20799781-20801431
>chr3:20803816-20803888
>chr3:20804357-20804431
>chr3:20809576-20810680
>chr3:20811272-20811361
>chr3:20811446-20811496
>chr3:20811692-20811802
>chr3:20811953-20812022
>chr3:20812082-20812286
>chr3:20812370-20812399
>chr3:20812646-20812956
>chr3:20813346-20813390
>chr3:20813435-20813705
>chr3:20813741-20813991
>chr3:20814270-20814339
>chr3:20814779-20814813
>chr3:20814855-20815047
>chr3:20815164-20816916
>chr3:20817217-20821083
>chr3:20821417-20825409
>chr3:20825808-20825858
>chr3:20826830-20826872
>chr3:20826981-20827026
>chr3:20827057-20828542
>chr3:20828831-20828988
>chr3:20829095-20829342
>chr3:20829388-20831993
>chr3:20832027-20832253
>chr3:20832391-20832749
>chr3:20832875-20833318
>chr3:20833735-20833803
>chr3:20833883-20833911
>chr3:20834002-20835574
>chr3:20835603-20837379
>chr3:20837414-20841292
>chr3:20841483-20841705
>chr3:20841771-20841933
>chr3:20842045-20842102
>chr3:20842196-20842539
>chr3:20842652-20842728
>chr3:20843092-20843453
>chr3:20843653-20849371
>chr3:20849408-20851379
>chr3:20851513-20851678
>chr3:20851753-20852824
>chr3:20852996-20853024
>chr3:20853133-20854325
>chr3:20854456-20870097
>chr3:20870156-20871387
>chr3:20871421-20881597
>chr3:20881675-20881923
>chr3:20884026-20885051
>chr3:20885100-20887883
>chr3:20887930-20889380
>chr3:20889495-20890596
>chr3:20890649-20893064
>chr3:20893798-20893995
>chr3:20894439-20900340
>chr3:20900409-20900752
>chr3:20901486-20901683
>chr3:20902022-20904195
>chr3:20904295-20906645
>chr3:20906705-20908094
>chr3:20908551-20908683
>chr3:20908825-20908926
>chr3:20908968-20910250
>chr3:20911883-20912014
>chr3:20912398-20912894
>chr3:20912931-20913116
>chr3:20913145-20913214
>chr3:20913305-20914305
>chr3:20914475-20914525
>chr3:20914777-20917224
>chr3:20917277-20917294
>chr3:20917592-20919023
>chr3:20919123-20928335
>chr3:20928435-20932544
>chr3:20933493-20934460
>chr3:20934843-20944774
>chr3:20944953-20946706
>chr3:20946758-20947885
>chr3:20948316-20948388
>chr3:20948863-20948903
>chr3:20949303-20949572
>chr3:20950833-20950901
>chr3:20951126-20951194
>chr3:20951282-20951323
>chr3:20951343-20951426
>chr3:20951578-20951679
>chr3:20951751-20952394
>chr3:20952860-20952946
>chr3:20953293-20953356
>chr3:20953743-20953835
>chr3:20954106-20954441
>chr3:20954584-20954621
>chr3:20955478-20955526
>chr3:20957200-20957466
>chr3:20957628-20957856
>chr3:20957907-20958338
>chr3:20958504-20969517
>chr3:20969617-20978810
>chr3:20978920-20978997
>chr3:20979417-20979485
>chr3:20979939-20980877
>chr3:20980956-20981086
>chr3:20981375-20981440
>chr3:20981875-20981943
>chr3:20982060-20982100
>chr3:20982389-20982530
>chr3:20982625-20982919
>chr3:20983242-20983979
>chr3:20984021-20985341
>chr3:20985459-20987903
>chr3:20987961-20988932
>chr3:20988964-20989461
>chr3:20989531-20989657
>chr3:20989691-20989759
>chr3:20989964-20990063
>chr3:20990109-20994877
>chr3:20995003-20995662
>chr3:20995764-20996890
>chr3:20996929-20997310
>chr3:20997358-20997515
>chr3:20997529-20998172
>chr3:20998276-20998433
>chr3:20998494-20998561
>chr3:20998587-20998839
>chr3:20998884-20999028
>chr3:20999101-20999267
>chr3:20999341-20999447
>chr3:20999507-20999721
>chr3:20999872-21000226
>chr3:21000425-21000479
>chr3:21000619-21000700
>chr3:21000893-21001087
>chr3:21001114-21001340
>chr3:21001557-21001607
>chr3:21001681-21002258
>chr3:21002329-21002790
>chr3:21002836-21002902
>chr3:21003074-21003979
>chr3:21004129-21004267
>chr3:21004317-21004759
>chr3:21004820-21004920
>chr3:21004999-21005126
>chr3:21005283-21005552
>chr3:21005693-21005762
>chr3:21005797-21005917
>chr3:21005983-21006146
>chr3:21006240-21006920
>chr3:21006962-21007130
>chr3:21007287-21007361
>chr3:21007462-21007635
>chr3:21009147-21009182
>chr3:21009295-21009672
>chr3:21009726-21009766
>chr3:21010088-21039468
>chr3:21039607-21040253
>chr3:21040340-21041040
>chr3:21041133-21041175
>chr3:21041574-21041870
>chr3:21042196-21042236
>chr3:21042290-21042667
>chr3:21042780-21042815
>chr3:21044147-21044189
>chr3:21044282-21044576
>chr3:21044698-21047244
>chr3:21047345-21049144
>chr3:21049521-21049536
>chr3:21049636-21049662
>chr3:21050126-21050880
>chr3:21050927-21051062
>chr3:21052193-21052391
>chr3:21052431-21052475
>chr3:21052519-21053758
>chr3:21056627-21056869
>chr3:21056971-21058366
>chr3:21058392-21058488
>chr3:21059256-21062985
>chr3:21063015-21084097
>chr3:21084200-21084269
>chr3:21084866-21086414
>chr3:21086695-21086712
>chr3:21086872-21089238
>chr3:21089294-21089400
>chr3:21089458-21089608
>chr3:21089724-21090070
>chr3:21097184-21097273
>chr3:21097575-21097711
>chr3:21098052-21098099
>chr3:21098165-21099624
>chr3:21100200-21100431
>chr3:21100708-21100767
>chr3:21100970-21101015
>chr3:21101364-21102478
>chr3:21102524-21114986
>chr3:21115286-21120289
>chr3:21120317-21124165
>chr3:21124257-21128696
>chr3:21128742-21129885
>chr3:21130953-21131764
>chr3:21132201-21132470
>chr3:21133135-21133489
>chr3:21133531-21145140
>chr3:21145686-21145770
>chr3:21145810-21146483
>chr3:21146525-21146688
>chr3:21147202-21147273
>chr3:21147543-21147612
>chr3:21147700-21147741
>chr3:21147761-21147844
>chr3:21147986-21148097
>chr3:21148176-21150583
>chr3:21150793-21151947
>chr3:21152793-21152931
>chr3:21153297-21153533
>chr3:21154743-21154858
>chr3:21155082-21155281
>chr3:21155300-21155393
>chr3:21155525-21155636
>chr3:21155864-21155911
>chr3:21155963-21155993
>chr3:21156010-21156194
>chr3:21158751-21168002
>chr3:21168583-21169344
>chr3:21169372-21169589
>chr3:21170019-21172547
>chr3:21174509-21174683
>chr3:21174816-21175938
>chr3:21175987-21181187
>chr3:21181200-21181305
>chr3:21181444-21181565
>chr3:21181853-21210249
>chr3:21210260-21215463
>chr3:21215603-21215753
>chr3:21215955-21218650
>chr3:21218717-21220470
>chr3:21220512-21221238
>chr3:21221802-21221876
>chr3:21223082-21223207
>chr3:21223252-21223488
>chr3:21223513-21223562
>chr3:21223650-21223692
>chr3:21223906-21223991
>chr3:21224067-21224778
>chr3:21224891-21225072
>chr3:21225109-21226111
>chr3:21226179-21226432
>chr3:21226514-21226622
>chr3:21226661-21226899
>chr3:21227108-21233473
>chr3:21233540-21233784
>chr3:21233847-21235364
>chr3:21235415-21235526
>chr3:21236549-21236615
>chr3:21236714-21236780
>chr3:21237266-21237598
>chr3:21239429-21240435
>chr3:21240785-21241072
>chr3:21241115-21249981
>chr3:21250063-21250616
>chr3:21250673-21251659
>chr3:21251759-21260286
>chr3:21260362-21260530
>chr3:21260771-21261161
>chr3:21261284-21267173
>chr3:21267198-21267285
>chr3:21271689-21271960
>chr3:21274388-21274437
>chr3:21274490-21274601
>chr3:21274667-21275487
>chr3:21275537-21277855
>chr3:21277933-21277967
>chr3:21278058-21286811
>chr3:21286911-21291389
>chr3:21295151-21295187
>chr3:21297583-21297665
>chr3:21298698-21298785
>chr3:21298834-21299565
>chr3:21299668-21299739
>chr3:21300803-21308699
>chr3:21309464-21309544
>chr3:21309581-21309772
>chr3:21309824-21309979
>chr3:21310098-21310156
>chr3:21310214-21310296
>chr3:21310533-21310729
>chr3:21311013-21311078
>chr3:21311218-21311539
>chr3:21311615-21311742
>chr3:21311944-21312046
>chr3:21312078-21312306
>chr3:21312532-21312817
>chr3:21312917-21313087
>chr3:21313122-21313249
>chr3:21313448-21313578
>chr3:21313649-21314578
>chr3:21314946-21314983
>chr3:21315565-21315758
>chr3:21316478-21330056
>chr3:21330156-21352461
>chr3:21352744-21352874
>chr3:21353090-21353435
>chr3:21354523-21360997
>chr3:21361097-21367743
>chr3:21368421-21368863
>chr3:21368948-21369173
>chr3:21369715-21369830
>chr3:21369883-21370176
>chr3:21370219-21374499
>chr3:21378728-21378932
>chr3:21379156-21379195
>chr3:21379238-21379287
>chr3:21379804-21379956
>chr3:21380010-21380025
>chr3:21380125-21380724
>chr3:21380826-21386688
>chr3:21386770-21397062
>chr3:21397162-21402561
>chr3:21402614-21402759
>chr3:21402817-21402878
>chr3:21403448-21403542
>chr3:21404198-21404249
>chr3:21404716-21405473
>chr3:21405519-21406109
>chr3:21406155-21406551
>chr3:21406637-21407302
>chr3:21407466-21407504
>chr3:21409454-21409774
>chr3:21409814-21410049
>chr3:21412845-21413425
>chr3:21414321-21414912
>chr3:21415304-21415384
>chr3:21415816-21430906
>chr3:21430941-21431064
>chr3:21431924-21432094
>chr3:21438527-21438590
>chr3:21438636-21438698
>chr3:21441491-21441632
>chr3:21442446-21442504
>chr3:21442854-21443016
>chr3:21443210-21443258
>chr3:21443327-21444094
>chr3:21444280-21446010
>chr3:21446110-21459951
>chr3:21461859-21462196
>chr3:21463521-21463806
>chr3:21464568-21469854
>chr3:21472639-21476076
>chr3:21476570-21478653
>chr3:21478687-21478815
>chr3:21478911-21512819
>chr3:21512919-21513774
>chr3:21514242-21516390
>chr3:21516483-21522645
>chr3:21523824-21523985
>chr3:21524216-21524396
>chr3:21524682-21524754
>chr3:21524939-21525050
>chr3:21525110-21525503
>chr3:21525546-21525653
>chr3:21526397-21541371
>chr3:21541471-21549532
>chr3:21549797-21558738
>chr3:21563567-21563631
>chr3:21567751-21567786
>chr3:21567829-21567868
>chr3:21567898-21568334
>chr3:21569248-21569762
>chr3:21571075-21571138
>chr3:21571527-21571564
>chr3:21573690-21581913
>chr3:21582120-21584578
>chr3:21584705-21586709
>chr3:21586871-21593533
>chr3:21593646-21599761
>chr3:21599812-21599948
>chr3:21600261-21600383
>chr3:21600477-21600531
>chr3:21601930-21601980
>chr3:21602568-21602679
>chr3:21603687-21603744
>chr3:21603925-21604017
>chr3:21604425-21604490
>chr3:21604566-21604729
>chr3:21604925-21605719
>chr3:21606224-21606421
>chr3:21606472-21606625
>chr3:21606750-21606974
>chr3:21606999-21611098
>chr3:21611198-21612181
>chr3:21612456-21634972
>chr3:21635219-21635402
>chr3:21635827-21635874
>chr3:21635970-21636062
>chr3:21636117-21636186
>chr3:21636547-21636760
>chr3:21636828-21636941
>chr3:21637436-21637467
>chr3:21638007-21638264
>chr3:21638318-21638362
>chr3:21638919-21638988
>chr3:21639491-21639554
>chr3:21639815-21640156
>chr3:21640208-21640367
>chr3:21643459-21655332
>chr3:21655387-21657777
>chr3:21657966-21658064
>chr3:21659577-21665360
>chr3:21665958-21666100
>chr3:21666156-21666230
>chr3:21666370-21676023
>chr3:21676116-21677317
>chr3:21677638-21677812
>chr3:21677898-21678105
>chr3:21678213-21678948
>chr3:21678998-21679032
>chr3:21679324-21679390
>chr3:21679567-21682480
>chr3:21683009-21684285
>chr3:21692266-21692315
>chr3:21692362-21692503
>chr3:21693035-21693194
>chr3:21693248-21693521
>chr3:21694218-21694363
>chr3:21694585-21698255
>chr3:21698296-21701205
>chr3:21701244-21705346
>chr3:21705484-21708462
>chr3:21708733-21711010
>chr3:21711545-21711748
>chr3:21712431-21731492
>chr3:21731592-21738305
>chr3:21738344-21738510
>chr3:21740073-21740511
>chr3:21740931-21741127
>chr3:21741330-21741554
>chr3:21744459-21744497
>chr3:21744976-21745527
>chr3:21745643-21745743
>chr3:21745822-21746224
>chr3:21747087-21747239
>chr3:21747309-21747586
>chr3:21749568-21760742
>chr3:21764357-21764805
>chr3:21765335-21765382
>chr3:21765634-21765916
>chr3:21766090-21766513
>chr3:21766714-21767397
>chr3:21767427-21775743
>chr3:21775911-21776441
>chr3:21776613-21776754
>chr3:21776869-21777383
>chr3:21777454-21780795
>chr3:21780917-21781003
>chr3:21781366-21782570
>chr3:21783050-21783990
>chr3:21784023-21784294
>chr3:21784991-21786430
>chr3:21786479-21788445
>chr3:21788488-21790542
>chr3:21790964-21813311
>chr3:21813411-21820519
>chr3:21820648-21828786
>chr3:21828805-21833001
>chr3:21833100-21833151
>chr3:21833324-21833369
>chr3:21833656-21833703
>chr3:21834165-21834214
>chr3:21834257-21834358
>chr3:21834866-21837601
>chr3:21837677-21851471
>chr3:21852651-21852687
>chr3:21852794-21852874
>chr3:21852946-21852984
>chr3:21853608-21853662
>chr3:21859687-21859775
>chr3:21860337-21860438
>chr3:21860558-21860808
>chr3:21862109-21862771
>chr3:21867515-21867577
>chr3:21869943-21870698
>chr3:21871663-21871692
>chr3:21872507-21874002
>chr3:21874172-21874297
>chr3:21874363-21874502
>chr3:21874776-21874977
>chr3:21875078-21877423
>chr3:21877451-21894228
>chr3:21894254-21895431
>chr3:21895518-21895575
>chr3:21895661-21895890
>chr3:21895975-21896040
>chr3:21896088-21896578
>chr3:21896660-21897503
>chr3:21897574-21899107
>chr3:21899253-21899960
>chr3:21900138-21900385
>chr3:21901275-21901960
>chr3:21901992-21902401
>chr3:21902430-21909318
>chr3:21909418-21913126
>chr3:21913395-21916611
>chr3:21916883-21916932
>chr3:21917191-21917276
>chr3:21917318-21917623
>chr3:21917697-21917790
>chr3:21917923-21918135
>chr3:21918196-21918608
>chr3:21919985-21920957
>chr3:21921058-21921829
>chr3:21923021-21923101
>chr3:21923194-21923235
>chr3:21933406-21933647
>chr3:21935525-21935680
>chr3:21936011-21936634
>chr3:21936734-21945422
>chr3:21945618-21947103
>chr3:21947327-21948150
>chr3:21948250-21949018
>chr3:21949121-21949450
>chr3:21950137-21950761
>chr3:21950789-21950872
>chr3:21950925-21951372
>chr3:21951481-21951737
>chr3:21951789-21951885
>chr3:21951967-21968711
>chr3:21968761-21968809
>chr3:21968946-21969446
>chr3:21969475-21970741
>chr3:21970831-21970892
>chr3:21970957-21970993
>chr3:21971083-21975382
>chr3:21975441-21987566
>chr3:21987661-21987722
>chr3:21987946-21987993
>chr3:21988289-21988507
>chr3:21988594-21988794
>chr3:21988924-21989809
>chr3:21989898-21990409
>chr3:21990625-21990662
>chr3:21990684-21990742
>chr3:21990850-21991563
>chr3:21991655-21991975
>chr3:21992303-22003601
>chr3:22003692-22003768
>chr3:22003830-22003955
>chr3:22004473-22004509
>chr3:22004788-22004948
>chr3:22007382-22007535
>chr3:22008628-22008699
>chr3:22009091-22009126
>chr3:22009233-22009599
>chr3:22009699-22009835
>chr3:22009953-22010864
>chr3:22010939-22011269
>chr3:22011629-22012074
>chr3:22012942-22014177
>chr3:22014321-22014832
>chr3:22014940-22017472
>chr3:22018144-22019004
>chr3:22020520-22020914
>chr3:22020948-22020982
>chr3:22021752-22021788
>chr3:22022110-22031317
>chr3:22031396-22031593
>chr3:22031686-22032642
>chr3:22032689-22032854
>chr3:22032977-22033336
>chr3:22034612-22036027
>chr3:22036618-22036674
>chr3:22036744-22036775
>chr3:22036922-22037216
>chr3:22037321-22040944
>chr3:22041096-22042271
>chr3:22042314-22042985
>chr3:22043011-22046376
>chr3:22047299-22047352
>chr3:22047569-22047692
>chr3:22047840-22047918
>chr3:22047986-22048034
>chr3:22048226-22049429
>chr3:22049468-22054202
>chr3:22054324-22054381
>chr3:22054596-22054763
>chr3:22055665-22055838
>chr3:22056606-22056694
>chr3:22057428-22057468
>chr3:22057596-22057825
>chr3:22057981-22058266
>chr3:22058327-22058414
>chr3:22058488-22058651
>chr3:22058899-22063531
>chr3:22063558-22068319
>chr3:22068387-22103945
>chr3:22104031-22105076
>chr3:22105108-22113044
>chr3:22113106-22116835
>chr3:22116924-22117861
>chr3:22117974-22121109
>chr3:22121209-22127611
>chr3:22128008-22128046
>chr3:22131125-22131245
>chr3:22136628-22136779
>chr3:22138102-22146694
>chr3:22151555-22151615
>chr3:22151671-22152703
>chr3:22152878-22157409
>chr3:22162006-22162054
>chr3:22162129-22162188
>chr3:22165344-22165384
>chr3:22166018-22166310
>chr3:22166557-22166802
>chr3:22167032-22183131
>chr3:22183306-22183424
>chr3:22183503-22183614
>chr3:22183802-22183899
>chr3:22183957-22184176
>chr3:22184321-22184682
>chr3:22184887-22184963
>chr3:22185887-22186066
>chr3:22186438-22212547
>chr3:22212574-22228560
>chr3:22228598-22230110
>chr3:22230136-22230583
>chr3:22230652-22231088
>chr3:22231134-22237812
>chr3:22237876-22245900
>chr3:22246749-22246798
>chr3:22247802-22247839
>chr3:22249229-22249310
>chr3:22250003-22250032
>chr3:22250190-22250276
>chr3:22250843-22251015
>chr3:22251293-22251480
>chr3:22253722-22255137
>chr3:22255164-22255220
>chr3:22256111-22256225
>chr3:22257260-22257348
>chr3:22257479-22257512
>chr3:22258928-22259037
>chr3:22259159-22260104
>chr3:22260137-22264334
>chr3:22264398-22264463
>chr3:22264608-22264662
>chr3:22264752-22265819
>chr3:22265866-22274254
>chr3:22274267-22274815
>chr3:22275395-22276359
>chr3:22276470-22276569
>chr3:22276639-22276669
>chr3:22276817-22276892
>chr3:22276918-22277638
>chr3:22277769-22278063
>chr3:22280032-22280084
>chr3:22280133-22280171
>chr3:22280762-22280821
>chr3:22280903-22281123
>chr3:22281165-22281270
>chr3:22281344-22281426
>chr3:22281501-22281630
>chr3:22281767-22281833
>chr3:22281938-22282031
>chr3:22283175-22283308
>chr3:22283368-22283578
>chr3:22283672-22283799
>chr3:22285487-22285741
>chr3:22285904-22285978
>chr3:22286491-22286581
>chr3:22287895-22288042
>chr3:22288148-22288189
>chr3:22291199-22291282
>chr3:22291777-22292352
>chr3:22292408-22299324
>chr3:22299507-22303830
>chr3:22304022-22304282
>chr3:22305971-22306002
>chr3:22306102-22306131
>chr3:22311359-22312074
>chr3:22312293-22312455
>chr3:22312495-22312829
>chr3:22312936-22313505
>chr3:22316381-22316474
>chr3:22318329-22318401
>chr3:22318894-22318920
>chr3:22319154-22319185
>chr3:22319498-22319591
>chr3:22319761-22319806
>chr3:22320372-22321044
>chr3:22321529-22321621
>chr3:22321667-22321762
>chr3:22321879-22322037
>chr3:22322139-22322212
>chr3:22322482-22323225
>chr3:22323545-22323868
>chr3:22323955-22324048
>chr3:22324092-22324263
>chr3:22324340-22324481
>chr3:22324787-22324839
>chr3:22324897-22325181
>chr3:22325216-22325303
>chr3:22328118-22328162
>chr3:22330150-22330248
>chr3:22330285-22330449
>chr3:22330572-22330587
>chr3:22330682-22330864
>chr3:22332120-22332162
>chr3:22333130-22333208
>chr3:22334217-22343487
>chr3:22343686-22349909
>chr3:22350913-22351329
>chr3:22351413-22351567
>chr3:22352319-22352432
>chr3:22354114-22354224
>chr3:22357304-22357580
>chr3:22357988-22358044
>chr3:22358848-22367716
>chr3:22367877-22377567
>chr3:22379197-22379267
>chr3:22379729-22380316
>chr3:22380397-22382131
>chr3:22384677-22385191
>chr3:22385229-22386257
>chr3:22386498-22386604
>chr3:22387467-22387619
>chr3:22390140-22390942
>chr3:22397867-22397977
>chr3:22398086-22400671
>chr3:22400779-22401623
>chr3:22401965-22403073
>chr3:22403278-22410161
>chr3:22410981-22419329
>chr3:22419471-22429775
>chr3:22429977-22430959
>chr3:22431074-22438360
>chr3:22438399-22443700
>chr3:22443775-22443890
>chr3:22443979-22444219
>chr3:22444306-22444746
>chr3:22444870-22445005
>chr3:22445042-22446638
>chr3:22446715-22447646
>chr3:22447695-22448136
>chr3:22448535-22450000
>chr3:22450089-22450273
>chr3:22450577-22451794
>chr3:22451838-22452494
>chr3:22452518-22458330
>chr3:22458430-22462186
>chr3:22462227-22472469
>chr3:22472653-22479737
>chr3:22479882-22481158
>chr3:22481611-22483233
>chr3:22483333-22483544
>chr3:22484282-22484392
>chr3:22485117-22485153
>chr3:22485474-22485525
>chr3:22485638-22485772
>chr3:22485828-22485952
>chr3:22486020-22486461
>chr3:22486527-22492760
>chr3:22493024-22493094
>chr3:22493162-22512798
>chr3:22513074-22513515
>chr3:22513581-22519814
>chr3:22520078-22520148
>chr3:22520216-22529857
>chr3:22529925-22542971
>chr3:22543008-22554391
>chr3:22554469-22555370
>chr3:22555403-22555518
>chr3:22555618-22556141
>chr3:22556172-22556245
>chr3:22556275-22557537
>chr3:22557593-22557688
>chr3:22557724-22557842
>chr3:22557878-22557975
>chr3:22558028-22558095
>chr3:22558132-22558301
>chr3:22558361-22558756
>chr3:22558890-22559070
>chr3:22559122-22562321
>chr3:22562432-22562845
>chr3:22562863-22563419
>chr3:22563478-22564366
>chr3:22564393-22564966
>chr3:22565277-22566437
>chr3:22568235-22568327
>chr3:22573714-22573752
>chr3:22573895-22574096
>chr3:22574173-22574397
>chr3:22575026-22575077
>chr3:22575143-22575418
>chr3:22576814-22576891
>chr3:22577183-22577499
>chr3:22579337-22579477
>chr3:22581202-22581238
>chr3:22582604-22584949
>chr3:22585049-22585065
>chr3:22585131-22607454
>chr3:22607676-22614966
>chr3:22615031-22615153
>chr3:22616342-22616394
>chr3:22616499-22616545
>chr3:22616601-22616661
>chr3:22616705-22616744
>chr3:22616831-22616993
>chr3:22617048-22617208
>chr3:22617893-22617925
>chr3:22618411-22618480
>chr3:22618561-22618605
>chr3:22618898-22619270
>chr3:22619913-22619986
>chr3:22621030-22621243
>chr3:22621282-22621396
>chr3:22621432-22621606
>chr3:22621926-22623223
>chr3:22624022-22624140
>chr3:22624244-22624301
>chr3:22624360-22624498
>chr3:22624532-22624638
>chr3:22626047-22626306
>chr3:22627362-22628053
>chr3:22629047-22641899
>chr3:22641928-22642218
>chr3:22642343-22644380
>chr3:22644497-22654181
>chr3:22654657-22654818
>chr3:22654852-22654990
>chr3:22655049-22655106
>chr3:22655210-22655328
>chr3:22656127-22657384
>chr3:22657553-22665290
>chr3:22666081-22666452
>chr3:22666660-22672467
>chr3:22672497-22674735
>chr3:22674764-22682583
>chr3:22684282-22684328
>chr3:22687829-22687980
>chr3:22689434-22689626
>chr3:22691683-22693246
>chr3:22693392-22701716
>chr3:22701738-22711478
>chr3:22711671-22712684
>chr3:22712784-22715757
>chr3:22715885-22720598
>chr3:22720698-22730794
>chr3:22730931-22731006
>chr3:22732693-22733042
>chr3:22733070-22733207
>chr3:22735826-22735864
>chr3:22736029-22741067
>chr3:22742147-22742578
>chr3:22743022-22743308
>chr3:22747292-22749861
>chr3:22750006-22760765
>chr3:22761092-22762288
>chr3:22762493-22771028
>chr3:22771244-22781107
>chr3:22781231-22784863
>chr3:22785183-22788177
>chr3:22788277-22816876
>chr3:22816911-22821772
>chr3:22824806-22824897
>chr3:22825144-22825195
>chr3:22827838-22828033
>chr3:22828839-22831114
>chr3:22831686-22832095
>chr3:22832138-22832716
>chr3:22832778-22836100
>chr3:22836684-22837081
>chr3:22837124-22837704
>chr3:22837767-22842547
>chr3:22842647-22846676
>chr3:22847342-22847387
>chr3:22847513-22847558
>chr3:22848286-22848327
>chr3:22848373-22858315
>chr3:22858415-22860753
>chr3:22860875-22860892
>chr3:22861264-22877291
>chr3:22877321-22877390
>chr3:22877802-22877950
>chr3:22878293-22880905
>chr3:22880919-22880986
>chr3:22882367-22882690
>chr3:22884813-22890849
>chr3:22890951-22894102
>chr3:22895238-22895319
>chr3:22895495-22895719
>chr3:22896222-22898363
>chr3:22898491-22902789
>chr3:22902848-22915022
>chr3:22915122-22916003
>chr3:22916042-22916746
>chr3:22916839-22917445
>chr3:22917548-22917704
>chr3:22917759-22919497
>chr3:22919552-22919880
>chr3:22920486-22920608
>chr3:22921167-22921338
>chr3:22922190-22931230
>chr3:22931911-22934085
>chr3:22934267-22935258
>chr3:22935304-22935550
>chr3:22936248-22936280
>chr3:22936411-22936490
>chr3:22936797-22936849
>chr3:22938165-22938208
>chr3:22938395-22938502
>chr3:22938563-22938654
>chr3:22938688-22938813
>chr3:22940044-22940159
>chr3:22940765-22940927
>chr3:22941127-22941159
>chr3:22941313-22941378
>chr3:22941497-22941556
>chr3:22941667-22941712
>chr3:22942499-22945980
>chr3:22946528-22946546
>chr3:22946669-22948413
>chr3:22948611-22948645
>chr3:22949681-22950134
>chr3:22950867-22951019
>chr3:22951145-22951173
>chr3:22952441-22952472
>chr3:22952542-22961885
>chr3:22962167-22962194
>chr3:22962645-22962682
>chr3:22963173-22963414
>chr3:22963795-22963840
>chr3:22968039-22968093
>chr3:22968734-22968791
>chr3:22969332-22969452
>chr3:22969757-22969953
>chr3:22970187-22970222
>chr3:22970604-22970716
>chr3:22971032-22971088
>chr3:22973608-22973932
>chr3:22974250-22974676
>chr3:22974733-22974799
>chr3:22974941-22975016
>chr3:22975058-22985201
>chr3:22985394-22986997
>chr3:22987147-23000255
>chr3:23000290-23000685
>chr3:23000723-23000998
>chr3:23001083-23001555
>chr3:23002053-23002336
>chr3:23002398-23002613
>chr3:23003090-23003396
>chr3:23003571-23003652
>chr3:23003718-23003843
>chr3:23003923-23004101
>chr3:23004461-23005207
>chr3:23005470-23005882
>chr3:23006858-23011749
>chr3:23014659-23014690
>chr3:23015612-23015647
>chr3:23016178-23016237
>chr3:23016281-23016333
>chr3:23020458-23020919
>chr3:23021092-23023763
>chr3:23023863-23025948
>chr3:23026166-23029338
>chr3:23029468-23033135
>chr3:23033235-23035749
>chr3:23035766-23037568
>chr3:23037771-23037912
>chr3:23038012-23041572
>chr3:23041628-23041669
>chr3:23041984-23042181
>chr3:23042320-23042453
>chr3:23042707-23043081
>chr3:23043293-23043339
>chr3:23043479-23062372
>chr3:23062472-23063046
>chr3:23063076-23071667
>chr3:23071829-23072048
>chr3:23072169-23072372
>chr3:23072430-23072963
>chr3:23072998-23073040
>chr3:23073414-23073466
>chr3:23074128-23076387
>chr3:23076444-23076908
>chr3:23076952-23077269
>chr3:23077483-23078514
>chr3:23080154-23080224
>chr3:23080578-23080737
>chr3:23082690-23082726
>chr3:23083323-23083382
>chr3:23085693-23085723
>chr3:23086166-23086245
>chr3:23086834-23086899
>chr3:23088486-23089402
>chr3:23089727-23089814
>chr3:23089884-23089955
>chr3:23090055-23090104
>chr3:23090833-23092086
>chr3:23092416-23093763
>chr3:23093787-23093802
>chr3:23094039-23100831
>chr3:23102895-23103086
>chr3:23105815-23106119
>chr3:23106306-23106396
>chr3:23106500-23106767
>chr3:23106841-23107257
>chr3:23107337-23107372
>chr3:23107434-23107470
>chr3:23107833-23108166
>chr3:23108284-23108711
>chr3:23108785-23108974
>chr3:23109050-23117980
>chr3:23118021-23118680
>chr3:23118732-23118762
>chr3:23118835-23119875
>chr3:23120067-23120169
>chr3:23120310-23120393
>chr3:23120457-23120705
>chr3:23121086-23121144
>chr3:23121626-23122370
>chr3:23123360-23123725
>chr3:23125494-23125573
>chr3:23125988-23126303
>chr3:23126860-23127187
>chr3:23127485-23127729
>chr3:23127862-23127974
>chr3:23128030-23128063
>chr3:23128132-23128246
>chr3:23129631-23129787
>chr3:23130184-23138125
>chr3:23138267-23148355
>chr3:23148526-23156395
>chr3:23156577-23156597
>chr3:23156697-23165529
>chr3:23167270-23175060
>chr3:23175338-23175370
>chr3:23176002-23176416
>chr3:23184474-23184516
>chr3:23187663-23188333
>chr3:23188386-23188670
>chr3:23188755-23189185
>chr3:23189253-23189555
>chr3:23189582-23190307
>chr3:23190338-23196560
>chr3:23196600-23200697
>chr3:23200779-23201741
>chr3:23201959-23202363
>chr3:23202399-23202762
>chr3:23202918-23203809
>chr3:23203914-23204573
>chr3:23204640-23205351
>chr3:23205459-23205498
>chr3:23205701-23206171
>chr3:23206242-23206635
>chr3:23206687-23206821
>chr3:23207766-23208071
>chr3:23208120-23208402
>chr3:23209326-23209375
>chr3:23215780-23219828
>chr3:23220039-23220565
>chr3:23220615-23220656
>chr3:23220912-23221096
>chr3:23221144-23221326
>chr3:23221367-23221562
>chr3:23221661-23221706
>chr3:23221759-23221955
>chr3:23221996-23227552
>chr3:23227607-23230517
>chr3:23230626-23230996
>chr3:23231065-23231424
>chr3:23231472-23231643
>chr3:23231693-23232224
>chr3:23232262-23232417
>chr3:23233145-23233249
>chr3:23233388-23233440
>chr3:23234260-23234323
>chr3:23235143-23235268
>chr3:23236284-23236427
>chr3:23236498-23236897
>chr3:23237034-23237074
>chr3:23237164-23237194
>chr3:23237435-23237524
>chr3:23237637-23237695
>chr3:23237995-23238439
>chr3:23239356-23239393
>chr3:23240607-23240647
>chr3:23241071-23241143
>chr3:23241498-23241721
>chr3:23241789-23257547
>chr3:23257583-23258539
>chr3:23258577-23259077
>chr3:23259136-23259484
>chr3:23259586-23259623
>chr3:23259667-23261099
>chr3:23261201-23261478
>chr3:23261521-23262641
>chr3:23262761-23262794
>chr3:23263842-23264027
>chr3:23270987-23271112
>chr3:23271756-23271897
>chr3:23272232-23273669
>chr3:23273819-23273845
>chr3:23273890-23273937
>chr3:23274407-23274532
>chr3:23274941-23275020
>chr3:23275645-23275786
>chr3:23275943-23277619
>chr3:23279836-23279924
>chr3:23280011-23280108
>chr3:23280991-23281074
>chr3:23281143-23281637
>chr3:23281668-23281777
>chr3:23281897-23282013
>chr3:23282061-23282439
>chr3:23282518-23282808
>chr3:23282964-23283765
>chr3:23283805-23283837
>chr3:23283892-23284014
>chr3:23284132-23284223
>chr3:23284388-23284512
>chr3:23284632-23284866
>chr3:23285027-23285294
>chr3:23285359-23285413
>chr3:23285550-23285611
>chr3:23285824-23285903
>chr3:23286216-23286588
>chr3:23286641-23286868
>chr3:23286910-23287035
>chr3:23287125-23287159
>chr3:23287289-23287620
>chr3:23288086-23288144
>chr3:23288373-23288451
>chr3:23289510-23303904
>chr3:23304687-23305986
>chr3:23306309-23306353
>chr3:23306436-23306574
>chr3:23306629-23306721
>chr3:23310387-23310557
>chr3:23310610-23310817
>chr3:23311058-23311141
>chr3:23313378-23313422
>chr3:23314220-23315546
>chr3:23317940-23318011
>chr3:23318040-23318230
>chr3:23318927-23320939
>chr3:23321106-23321377
>chr3:23321423-23321803
>chr3:23322014-23322079
>chr3:23322112-23322229
>chr3:23322276-23322412
>chr3:23322656-23323461
>chr3:23323509-23324289
>chr3:23324332-23325006
>chr3:23325036-23326510
>chr3:23326540-23326646
>chr3:23326674-23326807
>chr3:23326912-23327284
>chr3:23327683-23327758
>chr3:23328036-23328080
>chr3:23328404-23331526
>chr3:23331626-23339603
>chr3:23339703-23351632
>chr3:23351732-23353548
>chr3:23353648-23354408
>chr3:23354450-23355441
>chr3:23355604-23370880
>chr3:23370980-23374409
>chr3:23374662-23374741
>chr3:23374868-23384898
>chr3:23384998-23396930
>chr3:23397012-23397429
>chr3:23397469-23397657
>chr3:23397778-23398726
>chr3:23398835-23399279
>chr3:23399368-23399819
>chr3:23400618-23400672
>chr3:23400708-23400772
>chr3:23400790-23408017
>chr3:23408133-23408235
>chr3:23409024-23411648
>chr3:23411763-23420186
>chr3:23422717-23426128
>chr3:23426332-23426370
>chr3:23426448-23427722
>chr3:23428537-23428609
>chr3:23428720-23429086
>chr3:23429161-23429301
>chr3:23429355-23429436
>chr3:23429524-23429653
>chr3:23429773-23429877
>chr3:23430001-23430626
>chr3:23430683-23431361
>chr3:23431458-23431760
>chr3:23433049-23433209
>chr3:23433498-23433570
>chr3:23440467-23440915
>chr3:23442503-23442706
>chr3:23443173-23443217
>chr3:23443361-23443404
>chr3:23444772-23444881
>chr3:23445130-23450287
>chr3:23450387-23451837
>chr3:23452038-23452107
>chr3:23452425-23456737
>chr3:23456908-23460318
>chr3:23460459-23465257
>chr3:23465357-23468067
>chr3:23468180-23468448
>chr3:23468489-23468538
>chr3:23468569-23468607
>chr3:23469031-23469110
>chr3:23469236-23469853
>chr3:23469961-23470045
>chr3:23470114-23470275
>chr3:23470360-23470472
>chr3:23470504-23471432
>chr3:23471787-23473225
>chr3:23473511-23473631
>chr3:23473794-23474025
>chr3:23474105-23474820
>chr3:23474870-23475136
>chr3:23475170-23485776
>chr3:23485842-23485888
>chr3:23486131-23486328
>chr3:23487586-23493678
>chr3:23494081-23494206
>chr3:23494243-23494315
>chr3:23496674-23496712
>chr3:23496773-23496803
>chr3:23497606-23498115
>chr3:23498604-23516667
>chr3:23516798-23516815
>chr3:23516932-23527843
>chr3:23527893-23528636
>chr3:23528694-23529045
>chr3:23529444-23529556
>chr3:23529852-23529956
>chr3:23530043-23530100
>chr3:23530219-23530286
>chr3:23530348-23530639
>chr3:23530725-23530829
>chr3:23530867-23531061
>chr3:23531259-23531311
>chr3:23531400-23531488
>chr3:23531798-23532232
>chr3:23532643-23548007
>chr3:23548107-23549199
>chr3:23549982-23550282
>chr3:23550360-23550400
>chr3:23550473-23550556
>chr3:23551934-23552197
>chr3:23552321-23552702
>chr3:23552952-23553586
>chr3:23553635-23557370
>chr3:23557397-23557840
>chr3:23561000-23562614
>chr3:23562804-23563631
>chr3:23563731-23580767
>chr3:23581183-23581323
>chr3:23581460-23581567
>chr3:23583359-23583435
>chr3:23584042-23584079
>chr3:23588009-23588042
>chr3:23588169-23588247
>chr3:23588365-23588409
>chr3:23588679-23588727
>chr3:23590880-23591302
>chr3:23591363-23597133
>chr3:23597480-23597543
>chr3:23597604-23597685
>chr3:23597776-23597961
>chr3:23598113-23598152
>chr3:23598351-23607741
>chr3:23608111-23608410
>chr3:23608482-23609175
>chr3:23610373-23610403
>chr3:23610475-23610511
>chr3:23610573-23615733
>chr3:23615805-23615842
>chr3:23615874-23618753
>chr3:23618987-23624639
>chr3:23624797-23625757
>chr3:23625881-23626150
>chr3:23626410-23626629
>chr3:23627445-23628196
>chr3:23628775-23628874
>chr3:23629177-23629617
>chr3:23629744-23634363
>chr3:23634506-23634797
>chr3:23634947-23635918
>chr3:23636147-23636390
>chr3:23636462-23636696
>chr3:23636954-23638260
>chr3:23638813-23639191
>chr3:23639609-23639759
>chr3:23639953-23645492
>chr3:23645611-23655003
>chr3:23655119-23664211
>chr3:23665560-23665798
>chr3:23665837-23671776
>chr3:23673126-23673364
>chr3:23673403-23675755
>chr3:23676198-23680095
>chr3:23680331-23683688
>chr3:23683943-23683978
>chr3:23689410-23690771
>chr3:23692345-23692591
>chr3:23692819-23692859
>chr3:23692923-23692995
>chr3:23693125-23693207
>chr3:23694637-23694665
>chr3:23694930-23695162
>chr3:23695281-23696347
>chr3:23696389-23709021
>chr3:23709075-23709473
>chr3:23709524-23709820
>chr3:23709844-23710816
>chr3:23710926-23711824
>chr3:23711904-23711931
>chr3:23711967-23712058
>chr3:23712110-23712306
>chr3:23712408-23712720
>chr3:23712816-23712850
>chr3:23712974-23713280
>chr3:23713388-23713763
>chr3:23713870-23713912
>chr3:23713983-23714306
>chr3:23714348-23714648
>chr3:23714819-23714850
>chr3:23714968-23714998
>chr3:23715143-23715189
>chr3:23716043-23716213
>chr3:23716250-23716608
>chr3:23716643-23716683
>chr3:23717139-23717246
>chr3:23717315-23719173
>chr3:23719221-23719375
>chr3:23719389-23719430
>chr3:23719686-23719896
>chr3:23720602-23728398
>chr3:23728526-23731687
>chr3:23731980-23735400
>chr3:23736182-23740276
>chr3:23740323-23742224
>chr3:23742259-23742758
>chr3:23742822-23743622
>chr3:23743706-23745245
>chr3:23747444-23751006
>chr3:23755938-23756136
>chr3:23756219-23757492
>chr3:23758225-23758500
>chr3:23758540-23758646
>chr3:23758756-23759200
>chr3:23759288-23759367
>chr3:23759844-23759951
>chr3:23761885-23769032
>chr3:23769141-23769197
>chr3:23769341-23769385
>chr3:23770273-23774279
>chr3:23774357-23774466
>chr3:23774513-23774767
>chr3:23774883-23776773
>chr3:23776873-23779691
>chr3:23780313-23780570
>chr3:23780670-23781433
>chr3:23781631-23782342
>chr3:23783221-23783520
>chr3:23786014-23786144
>chr3:23790678-23790954
>chr3:23792204-23792475
>chr3:23792714-23793066
>chr3:23794519-23794844
>chr3:23795919-23796120
>chr3:23796162-23809332
>chr3:23809432-23813347
>chr3:23813406-23823449
>chr3:23823587-23823679
>chr3:23823858-23823975
>chr3:23824075-23824146
>chr3:23824611-23824703
>chr3:23824744-23825014
>chr3:23826313-23826753
>chr3:23827667-23827711
>chr3:23828542-23842864
>chr3:23843699-23843731
>chr3:23850050-23850254
>chr3:23850856-23851198
>chr3:23851258-23857612
>chr3:23857733-23857964
>chr3:23858356-23858495
>chr3:23858562-23858687
>chr3:23858724-23868685
>chr3:23868849-23874454
>chr3:23874849-23874947
>chr3:23875055-23875174
>chr3:23875228-23876834
>chr3:23876934-23882937
>chr3:23883062-23892082
>chr3:23892103-23892236
>chr3:23892429-23892606
>chr3:23892631-23892694
>chr3:23892758-23892796
>chr3:23893093-23893159
>chr3:23893764-23893868
>chr3:23894082-23894133
>chr3:23894284-23894334
>chr3:23894419-23894457
>chr3:23894530-23894587
>chr3:23895508-23896144
>chr3:23897750-23897965
>chr3:23900754-23900799
>chr3:23901176-23901311
>chr3:23901866-23901899
>chr3:23902686-23902841
>chr3:23902878-23903771
>chr3:23903887-23904068
>chr3:23904912-23905003
>chr3:23905142-23905274
>chr3:23905653-23905826
>chr3:23907293-23913178
>chr3:23913278-23924021
>chr3:23924092-23929809
>chr3:23929997-23930147
>chr3:23930202-23930239
>chr3:23930555-23942585
>chr3:23942622-23942658
>chr3:23942754-23942905
>chr3:23943078-23952203
>chr3:23952496-23953206
>chr3:23953668-23953864
>chr3:23955048-23955128
>chr3:23955375-23956676
>chr3:23960653-23960780
>chr3:23961338-23961367
>chr3:23961771-23961831
>chr3:23961883-23961987
>chr3:23962134-23962170
>chr3:23963473-23975481
>chr3:23976433-23976544
>chr3:23976734-23979756
>chr3:23979820-23980051
>chr3:23980995-23981117
>chr3:23981270-23985871
>chr3:23985914-23991591
>chr3:23991752-23992743
>chr3:23992898-23999833
>chr3:24000202-24001354
>chr3:24001520-24005343
>chr3:24005515-24005573
>chr3:24006288-24010436
>chr3:24010626-24011776
>chr3:24011920-24023334
>chr3:24023411-24029319
>chr3:24029338-24030462
>chr3:24030572-24036969
>chr3:24038111-24038143
>chr3:24038490-24038553
>chr3:24038769-24039453
>chr3:24039590-24040666
>chr3:24040680-24056862
>chr3:24057039-24058699
>chr3:24058914-24059379
>chr3:24059446-24059575
>chr3:24059631-24059716
>chr3:24060236-24063460
>chr3:24063510-24063892
>chr3:24063913-24064060
>chr3:24064144-24064260
>chr3:24064338-24079241
>chr3:24079496-24082057
>chr3:24082374-24082391
>chr3:24082472-24082831
>chr3:24082872-24083288
>chr3:24083339-24083424
>chr3:24083489-24084487
>chr3:24084550-24087060
>chr3:24087232-24087290
>chr3:24087974-24089304
>chr3:24089330-24089717
>chr3:24089894-24095536
>chr3:24095610-24096341
>chr3:24096627-24096722
>chr3:24099637-24099668
>chr3:24104389-24104427
>chr3:24104474-24104621
>chr3:24104747-24105000
>chr3:24105073-24105179
>chr3:24105964-24106035
>chr3:24106211-24106329
>chr3:24106432-24107630
>chr3:24107677-24107950
>chr3:24108043-24108099
>chr3:24108592-24109442
>chr3:24109622-24109916
>chr3:24111500-24111556
>chr3:24112933-24114202
>chr3:24114311-24115226
>chr3:24115326-24121046
>chr3:24122217-24122257
>chr3:24123763-24123953
>chr3:24124004-24124149
>chr3:24124207-24124392
>chr3:24124485-24124568
>chr3:24125444-24125854
>chr3:24125886-24127667
>chr3:24127710-24131062
>chr3:24131162-24131178
>chr3:24131384-24134813
>chr3:24135108-24137455
>chr3:24137580-24148520
>chr3:24148635-24148689
>chr3:24150063-24151026
>chr3:24151617-24152201
>chr3:24152240-24152308
>chr3:24152384-24156591
>chr3:24156956-24157067
>chr3:24157494-24159299
>chr3:24159459-24161138
>chr3:24161253-24162936
>chr3:24163019-24163257
>chr3:24164410-24165706
>chr3:24165750-24166172
>chr3:24166497-24167271
>chr3:24168125-24168160
>chr3:24168199-24173602
>chr3:24174508-24174541
>chr3:24174830-24177451
>chr3:24177484-24177532
>chr3:24177612-24177875
>chr3:24177927-24182121
>chr3:24182168-24183732
>chr3:24183794-24184287
>chr3:24184338-24184763
>chr3:24184838-24186681
>chr3:24187458-24194898
>chr3:24195527-24195579
>chr3:24197996-24198261
>chr3:24199003-24199036
>chr3:24199190-24199244
>chr3:24199315-24199347
>chr3:24199753-24199847
>chr3:24200015-24200030
>chr3:24200130-24200145
>chr3:24201796-24201834
>chr3:24202303-24202892
>chr3:24203063-24207987
>chr3:24208904-24209421
>chr3:24210008-24210049
>chr3:24210285-24210323
>chr3:24211504-24211544
>chr3:24212152-24212245
>chr3:24212324-24212400
>chr3:24212474-24212501
>chr3:24212760-24212800
>chr3:24212957-24213336
>chr3:24213415-24214000
>chr3:24214042-24214084
>chr3:24214352-24214667
>chr3:24217217-24217258
>chr3:24218085-24218124
>chr3:24219017-24219059
>chr3:24219143-24219178
>chr3:24219601-24219653
>chr3:24219688-24220725
>chr3:24220796-24220833
>chr3:24221005-24221044
>chr3:24225954-24226120
>chr3:24228263-24228532
>chr3:24228686-24228741
>chr3:24231338-24231375
>chr3:24234217-24234314
>chr3:24235351-24235393
>chr3:24236398-24247106
>chr3:24247206-24248142
>chr3:24248783-24255134
>chr3:24255472-24265084
>chr3:24265167-24279046
>chr3:24279278-24281890
>chr3:24283022-24283206
>chr3:24285275-24286990
>chr3:24287091-24288052
>chr3:24288106-24288562
>chr3:24288590-24291988
>chr3:24294741-24296673
>chr3:24296731-24297055
>chr3:24297113-24297698
>chr3:24297781-24320720
>chr3:24320756-24320782
>chr3:24320882-24321681
>chr3:24323122-24323219
>chr3:24323291-24323439
>chr3:24323510-24323770
>chr3:24323989-24324038
>chr3:24324155-24324317
>chr3:24324498-24324560
>chr3:24324618-24324686
>chr3:24325634-24338769
>chr3:24338896-24338915
>chr3:24342582-24342784
>chr3:24343525-24343682
>chr3:24343769-24344040
>chr3:24344072-24344947
>chr3:24345047-24353016
>chr3:24353051-24354409
>chr3:24358972-24359272
>chr3:24361548-24361582
>chr3:24361609-24362150
>chr3:24362677-24362808
>chr3:24362858-24363275
>chr3:24363375-24372876
>chr3:24372903-24374872
>chr3:24374904-24384355
>chr3:24384413-24388402
>chr3:24389397-24389538
>chr3:24389661-24389747
>chr3:24389841-24391926
>chr3:24392048-24392886
>chr3:24392986-24398235
>chr3:24398286-24403203
>chr3:24403242-24406545
>chr3:24406872-24407003
>chr3:24407130-24407280
>chr3:24407476-24407579
>chr3:24407632-24408437
>chr3:24408560-24411573
>chr3:24411626-24411729
>chr3:24411961-24412332
>chr3:24412659-24418711
>chr3:24418764-24418840
>chr3:24419099-24419150
>chr3:24419404-24419447
>chr3:24419797-24422263
>chr3:24422592-24425862
>chr3:24425898-24436648
>chr3:24436737-24437899
>chr3:24438032-24438700
>chr3:24439041-24440630
>chr3:24440831-24440896
>chr3:24441070-24441185
>chr3:24441269-24441315
>chr3:24441499-24441799
>chr3:24443018-24443479
>chr3:24443526-24444448
>chr3:24444489-24445281
>chr3:24445320-24445672
>chr3:24445740-24445815
>chr3:24446322-24446371
>chr3:24446692-24446728
>chr3:24446786-24446825
>chr3:24446916-24446948
>chr3:24447048-24447156
>chr3:24451714-24451734
>chr3:24452188-24452377
>chr3:24452476-24452512
>chr3:24452575-24453797
>chr3:24454216-24458629
>chr3:24459300-24459525
>chr3:24459594-24459635
>chr3:24459725-24459958
>chr3:24461043-24461142
>chr3:24461887-24462029
>chr3:24462586-24462737
>chr3:24463132-24468822
>chr3:24470552-24471213
>chr3:24471456-24471487
>chr3:24472277-24472356
>chr3:24473510-24473829
>chr3:24474112-24474182
>chr3:24474303-24474487
>chr3:24478394-24485579
>chr3:24485679-24487825
>chr3:24487956-24491363
>chr3:24491449-24495245
>chr3:24495291-24496330
>chr3:24496358-24505707
>chr3:24506133-24506850
>chr3:24506870-24518034
>chr3:24518127-24521995
>chr3:24522030-24522289
>chr3:24523683-24523719
>chr3:24524343-24524765
>chr3:24525459-24525613
>chr3:24525667-24525784
>chr3:24526609-24527795
>chr3:24527922-24528942
>chr3:24528980-24529878
>chr3:24530484-24534863
>chr3:24534947-24535565
>chr3:24535583-24535877
>chr3:24535945-24537462
>chr3:24537509-24537540
>chr3:24537684-24548182
>chr3:24548297-24548580
>chr3:24549015-24555627
>chr3:24556336-24575005
>chr3:24575194-24580895
>chr3:24580956-24593844
>chr3:24593882-24602446
>chr3:24602467-24604742
>chr3:24604819-24604980
>chr3:24605042-24606005
>chr3:24606043-24606101
>chr3:24606177-24607448
>chr3:24607496-24608188
>chr3:24608229-24608263
>chr3:24608403-24608529
>chr3:24608570-24609690
>chr3:24609751-24609895
>chr3:24609990-24614636
>chr3:24614764-24619837
>chr3:24619929-24620468
>chr3:24620585-24623600
>chr3:24623726-24626640
>chr3:24626714-24639324
>chr3:24639424-24639660
>chr3:24639732-24639783
>chr3:24639853-24640042
>chr3:24640303-24640387
>chr3:24640422-24640658
>chr3:24640885-24641056
>chr3:24641108-24641286
>chr3:24641368-24641440
>chr3:24641497-24641696
>chr3:24641755-24642214
>chr3:24642296-24643498
>chr3:24643567-24643801
>chr3:24643920-24645913
>chr3:24645952-24646576
>chr3:24646610-24647085
>chr3:24647127-24650056
>chr3:24650142-24654709
>chr3:24654776-24661142
>chr3:24661210-24663562
>chr3:24663696-24665932
>chr3:24665960-24682406
>chr3:24682508-24685414
>chr3:24685448-24686077
>chr3:24686996-24687472
>chr3:24687572-24687587
>chr3:24687858-24690727
>chr3:24690903-24690923
>chr3:24691029-24696098
>chr3:24696261-24696735
>chr3:24696825-24696918
>chr3:24697076-24699309
>chr3:24699533-24700664
>chr3:24700702-24700791
>chr3:24701042-24704097
>chr3:24704532-24705860
>chr3:24706014-24707026
>chr3:24707103-24707511
>chr3:24707638-24707750
>chr3:24707969-24708084
>chr3:24708194-24708267
>chr3:24708329-24709020
>chr3:24709041-24710788
>chr3:24711047-24711744
>chr3:24711944-24713765
>chr3:24713854-24714186
>chr3:24714389-24714498
>chr3:24714730-24714835
>chr3:24714928-24715979
>chr3:24716008-24721485
>chr3:24722561-24722599
>chr3:24722735-24722812
>chr3:24723845-24723938
>chr3:24724606-24735946
>chr3:24735985-24736133
>chr3:24736267-24736344
>chr3:24739738-24739867
>chr3:24740040-24740185
>chr3:24741656-24741894
>chr3:24742347-24742437
>chr3:24742575-24742663
>chr3:24743716-24744552
>chr3:24745137-24745237
>chr3:24745532-24745593
>chr3:24745856-24745890
>chr3:24745973-24746044
>chr3:24748797-24750435
>chr3:24750522-24750575
>chr3:24750615-24750738
>chr3:24750814-24751026
>chr3:24751092-24751687
>chr3:24751993-24752119
>chr3:24752137-24757274
>chr3:24757350-24758305
>chr3:24758453-24758468
>chr3:24758534-24767009
>chr3:24767105-24767193
>chr3:24767287-24767325
>chr3:24767446-24767652
>chr3:24767916-24772829
>chr3:24772881-24773196
>chr3:24773217-24773785
>chr3:24773844-24773998
>chr3:24774033-24782790
>chr3:24782860-24783721
>chr3:24783834-24785082
>chr3:24785109-24785376
>chr3:24785428-24786608
>chr3:24786702-24786777
>chr3:24786816-24786881
>chr3:24787006-24787040
>chr3:24788241-24791023
>chr3:24791311-24811313
>chr3:24811365-24812914
>chr3:24812978-24813354
>chr3:24813489-24815347
>chr3:24815796-24818854
>chr3:24819003-24823225
>chr3:24823389-24830243
>chr3:24830346-24830405
>chr3:24830698-24830825
>chr3:24831336-24831527
>chr3:24831580-24834349
>chr3:24834544-24834672
>chr3:24834791-24834834
>chr3:24835128-24835255
>chr3:24835792-24835983
>chr3:24836036-24836710
>chr3:24836758-24848670
>chr3:24848940-24849138
>chr3:24850529-24850611
>chr3:24852305-24852321
>chr3:24852512-24852548
>chr3:24853747-24853786
>chr3:24856076-24856432
>chr3:24862469-24862523
>chr3:24862850-24862887
>chr3:24863493-24863559
>chr3:24865605-24865692
>chr3:24865742-24866500
>chr3:24866994-24869198
>chr3:24869332-24869348
>chr3:24869448-24872944
>chr3:24873044-24877534
>chr3:24877667-24885904
>chr3:24886253-24886320
>chr3:24887000-24887804
>chr3:24888044-24901629
>chr3:24901819-24902597
>chr3:24902844-24902885
>chr3:24904984-24905101
>chr3:24905933-24906018
>chr3:24911341-24916164
>chr3:24916280-24916316
>chr3:24917036-24917486
>chr3:24917853-24917947
>chr3:24920459-24920532
>chr3:24920575-24923490
>chr3:24923626-24924112
>chr3:24924383-24933024
>chr3:24933991-24948485
>chr3:24948896-24956203
>chr3:24956253-24962899
>chr3:24962999-24964453
>chr3:24964499-24967869
>chr3:24967986-24968024
>chr3:24968219-24968569
>chr3:24968712-24968856
>chr3:24969223-24969311
>chr3:24969838-24970189
>chr3:24970404-24970497
>chr3:24970557-24972534
>chr3:24972607-24972638
>chr3:24972770-24972909
>chr3:24973015-24973046
>chr3:24973087-25000446
>chr3:25000553-25012397
>chr3:25012420-25012436
>chr3:25012536-25014720
>chr3:25014820-25014840
>chr3:25014894-25015049
>chr3:25015097-25015551
>chr3:25016504-25016638
>chr3:25016746-25016882
>chr3:25016943-25024858
>chr3:25024961-25028698
>chr3:25028798-25031128
>chr3:25031397-25032172
>chr3:25032479-25049458
>chr3:25049487-25051923
>chr3:25051952-25057228
>chr3:25057292-25067492
>chr3:25067546-25067789
>chr3:25067856-25068789
>chr3:25068836-25070773
>chr3:25070839-25076010
>chr3:25076158-25077407
>chr3:25077602-25084376
>chr3:25084634-25086868
>chr3:25087015-25087085
>chr3:25087148-25087533
>chr3:25087682-25088929
>chr3:25089017-25089509
>chr3:25089605-25091334
>chr3:25091403-25095280
>chr3:25095711-25095750
>chr3:25095796-25095869
>chr3:25095957-25096031
>chr3:25096290-25096412
>chr3:25096967-25098162
>chr3:25098262-25098278
>chr3:25098424-25098507
>chr3:25098652-25098705
>chr3:25098803-25098848
>chr3:25099025-25099083
>chr3:25099354-25099458
>chr3:25099500-25099581
>chr3:25099742-25099856
>chr3:25100291-25100343
>chr3:25100527-25100571
>chr3:25101230-25101312
>chr3:25101634-25101744
>chr3:25101831-25115890
>chr3:25116047-25116095
>chr3:25116201-25116242
>chr3:25118225-25118257
>chr3:25118407-25118443
>chr3:25119932-25119994
>chr3:25120102-25120186
>chr3:25120470-25120579
>chr3:25121167-25121339
>chr3:25121600-25121662
>chr3:25122106-25122787
>chr3:25123500-25123865
>chr3:25125260-25125532
>chr3:25125768-25125797
>chr3:25131162-25131210
>chr3:25132024-25132187
>chr3:25132227-25132302
>chr3:25132796-25133102
>chr3:25135254-25135287
>chr3:25135451-25135651
>chr3:25135812-25136009
>chr3:25136096-25136200
>chr3:25137314-25137681
>chr3:25138899-25139063
>chr3:25139318-25139352
>chr3:25139661-25139761
>chr3:25139956-25139984
>chr3:25140507-25141072
>chr3:25141183-25150395
>chr3:25150556-25150652
>chr3:25150847-25150894
>chr3:25150956-25151029
>chr3:25151097-25151139
>chr3:25151180-25151276
>chr3:25151514-25151671
>chr3:25154046-25154117
>chr3:25154178-25154219
>chr3:25154371-25154406
>chr3:25154518-25154592
>chr3:25156892-25157494
>chr3:25158792-25158935
>chr3:25159050-25159110
>chr3:25159503-25162764
>chr3:25162790-25163202
>chr3:25163449-25176781
>chr3:25176792-25176849
>chr3:25176931-25177335
>chr3:25177868-25178631
>chr3:25178763-25178778
>chr3:25179095-25187679
>chr3:25187712-25188784
>chr3:25189044-25195965
>chr3:25196065-25205620
>chr3:25205863-25205952
>chr3:25206062-25206998
>chr3:25207060-25207130
>chr3:25207257-25207503
>chr3:25207720-25207866
>chr3:25207922-25207962
>chr3:25208459-25208523
>chr3:25208583-25208693
>chr3:25208780-25210117
>chr3:25210381-25210876
>chr3:25210926-25213632
>chr3:25213674-25216367
>chr3:25220528-25220847
>chr3:25221097-25221313
>chr3:25221453-25221549
>chr3:25222865-25222900
>chr3:25225284-25225328
>chr3:25226734-25226787
>chr3:25227342-25229552
>chr3:25229850-25229996
>chr3:25231041-25231107
>chr3:25231207-25231407
>chr3:25231560-25232510
>chr3:25232611-25233309
>chr3:25233348-25233484
>chr3:25233630-25233690
>chr3:25233727-25234042
>chr3:25234137-25234728
>chr3:25235354-25244151
>chr3:25244362-25244466
>chr3:25244792-25244831
>chr3:25245323-25245463
>chr3:25245622-25245720
>chr3:25246045-25246084
>chr3:25246128-25246163
>chr3:25246208-25246294
>chr3:25246340-25260094
>chr3:25260570-25260634
>chr3:25260694-25260804
>chr3:25260891-25261915
>chr3:25262372-25263074
>chr3:25263135-25263205
>chr3:25263332-25263578
>chr3:25263796-25263942
>chr3:25263998-25264053
>chr3:25264153-25274341
>chr3:25274615-25275110
>chr3:25275160-25275645
>chr3:25275745-25298100
>chr3:25298200-25306869
>chr3:25307875-25307917
>chr3:25308019-25308057
>chr3:25308423-25308538
>chr3:25308664-25308801
>chr3:25309533-25309574
>chr3:25311873-25312212
>chr3:25312357-25315603
>chr3:25318079-25318227
>chr3:25318300-25318382
>chr3:25318404-25318641
>chr3:25319534-25320165
>chr3:25320883-25321000
>chr3:25322942-25323046
>chr3:25325484-25325545
>chr3:25326221-25326312
>chr3:25326629-25326704
>chr3:25328369-25340188
>chr3:25340946-25340978
>chr3:25341228-25341260
>chr3:25341803-25341948
>chr3:25343991-25344217
>chr3:25344645-25344683
>chr3:25344976-25345108
>chr3:25345491-25345528
>chr3:25345655-25345967
>chr3:25346016-25348097
>chr3:25348128-25349358
>chr3:25351889-25351939
>chr3:25354474-25356285
>chr3:25359671-25361204
>chr3:25361799-25363459
>chr3:25363775-25382148
>chr3:25383050-25383140
>chr3:25384279-25384362
>chr3:25385137-25385309
>chr3:25385363-25386079
>chr3:25386291-25386352
>chr3:25389019-25389279
>chr3:25389441-25389499
>chr3:25389624-25398157
>chr3:25398203-25398218
>chr3:25398354-25407397
>chr3:25407917-25420192
>chr3:25420700-25434762
>chr3:25434843-25435056
>chr3:25435154-25443451
>chr3:25444052-25444088
>chr3:25444182-25444212
>chr3:25444462-25444504
>chr3:25445051-25454170
>chr3:25454951-25455025
>chr3:25455546-25455624
>chr3:25458072-25458611
>chr3:25458780-25463443
>chr3:25463477-25466575
>chr3:25466625-25466903
>chr3:25467273-25467318
>chr3:25467577-25467645
>chr3:25467732-25482847
>chr3:25483205-25484488
>chr3:25484604-25490399
>chr3:25492291-25492321
>chr3:25493572-25493613
>chr3:25493786-25493835
>chr3:25493916-25494082
>chr3:25494260-25494307
>chr3:25494539-25494677
>chr3:25494983-25495067
>chr3:25495581-25501388
>chr3:25501449-25501946
>chr3:25501982-25504258
>chr3:25504405-25504536
>chr3:25504689-25506421
>chr3:25506470-25510726
>chr3:25511008-25524212
>chr3:25524292-25525735
>chr3:25525778-25526117
>chr3:25526915-25528129
>chr3:25528204-25528903
>chr3:25528940-25530632
>chr3:25530729-25534789
>chr3:25534839-25536092
>chr3:25536363-25536469
>chr3:25537268-25537492
>chr3:25537509-25537693
>chr3:25537778-25541151
>chr3:25541408-25541513
>chr3:25542410-25542578
>chr3:25544101-25544153
>chr3:25544488-25544754
>chr3:25544819-25545250
>chr3:25545430-25545556
>chr3:25546016-25557782
>chr3:25557808-25561046
>chr3:25561111-25561390
>chr3:25562541-25562704
>chr3:25562833-25563561
>chr3:25563611-25563990
>chr3:25564069-25564817
>chr3:25566362-25566485
>chr3:25568231-25568274
>chr3:25569850-25572483
>chr3:25572542-25588475
>chr3:25588704-25588796
>chr3:25591106-25591363
>chr3:25591440-25591479
>chr3:25591555-25603770
>chr3:25603965-25610248
>chr3:25611446-25611665
>chr3:25611836-25615695
>chr3:25615740-25617663
>chr3:25619208-25619471
>chr3:25619498-25619665
>chr3:25619719-25621044
>chr3:25621166-25630511
>chr3:25630616-25630920
>chr3:25630999-25631199
>chr3:25631243-25631381
>chr3:25631837-25631852
>chr3:25631952-25631967
>chr3:25632316-25632414
>chr3:25632444-25638935
>chr3:25639067-25639194
>chr3:25639219-25639371
>chr3:25639450-25639610
>chr3:25639704-25639831
>chr3:25640440-25640537
>chr3:25640567-25641804
>chr3:25642038-25642297
>chr3:25642405-25642587
>chr3:25642788-25643335
>chr3:25643399-25647249
>chr3:25647424-25647553
>chr3:25647677-25649229
>chr3:25649338-25649787
>chr3:25650282-25650360
>chr3:25650454-25663235
>chr3:25663275-25666742
>chr3:25666792-25667149
>chr3:25667230-25667951
>chr3:25668008-25668231
>chr3:25668524-25668572
>chr3:25668620-25668753
>chr3:25668905-25668943
>chr3:25669026-25669063
>chr3:25669372-25669447
>chr3:25669512-25671616
>chr3:25671825-25674026
>chr3:25674221-25675632
>chr3:25675760-25676120
>chr3:25676220-25678339
>chr3:25678463-25689275
>chr3:25689375-25691511
>chr3:25691670-25694371
>chr3:25694471-25696501
>chr3:25696538-25697119
>chr3:25697295-25697324
>chr3:25697510-25698123
>chr3:25698176-25698407
>chr3:25698465-25700167
>chr3:25700267-25700316
>chr3:25700506-25702767
>chr3:25702867-25704853
>chr3:25704971-25705458
>chr3:25706446-25707932
>chr3:25708113-25708197
>chr3:25708526-25708558
>chr3:25708589-25708979
>chr3:25709067-25722183
>chr3:25722362-25723568
>chr3:25723786-25724467
>chr3:25724842-25725079
>chr3:25725697-25725743
>chr3:25726890-25727159
>chr3:25727698-25727792
>chr3:25727848-25761600
>chr3:25761645-25761682
>chr3:25761916-25764471
>chr3:25764570-25764585
>chr3:25764792-25769542
>chr3:25769749-25776922
>chr3:25777134-25777149
>chr3:25777187-25779353
>chr3:25779479-25784571
>chr3:25784726-25791391
>chr3:25791596-25795641
>chr3:25795875-25797049
>chr3:25797159-25798002
>chr3:25798178-25798460
>chr3:25800180-25800274
>chr3:25801208-25805700
>chr3:25805742-25811689
>chr3:25811733-25812196
>chr3:25812322-25814152
>chr3:25814271-25814987
>chr3:25815215-25815233
>chr3:25815295-25820756
>chr3:25820809-25820899
>chr3:25821016-25830784
>chr3:25830930-25831045
>chr3:25832317-25844323
>chr3:25844343-25844462
>chr3:25844515-25844889
>chr3:25844944-25845434
>chr3:25845686-25845844
>chr3:25847014-25847048
>chr3:25847149-25848743
>chr3:25849597-25849674
>chr3:25851299-25860638
>chr3:25868353-25868701
>chr3:25869048-25878470
>chr3:25878596-25878632
>chr3:25881818-25882004
>chr3:25883639-25883744
>chr3:25884034-25884087
>chr3:25884994-25909244
>chr3:25909471-25909575
>chr3:25910233-25910278
>chr3:25910418-25910485
>chr3:25910887-25910927
>chr3:25912057-25912248
>chr3:25912335-25912481
>chr3:25912810-25912850
>chr3:25915047-25915113
>chr3:25916768-25916847
>chr3:25918082-25918189
>chr3:25919043-25919611
>chr3:25927414-25927522
>chr3:25927944-25928051
>chr3:25928818-25928869
>chr3:25929736-25930185
>chr3:25930770-25935801
>chr3:25937531-25937621
>chr3:25938473-25938757
>chr3:25938913-25939125
>chr3:25940139-25941277
>chr3:25943059-25943149
>chr3:25943948-25944280
>chr3:25944436-25944648
>chr3:25945663-25958094
>chr3:25958130-25958147
>chr3:25958247-25958262
>chr3:25958352-25970704
>chr3:25970986-25981160
>chr3:25981588-25981994
>chr3:25982435-25982650
>chr3:25983239-25984791
>chr3:25985388-25999154
>chr3:25999537-26002554
>chr3:26002654-26007477
>chr3:26012362-26021790
>chr3:26023607-26023709
>chr3:26026867-26027010
>chr3:26028151-26028245
>chr3:26028420-26028618
>chr3:26028700-26028877
>chr3:26028982-26029046
>chr3:26029106-26029515
>chr3:26029532-26031663
>chr3:26031714-26031845
>chr3:26031933-26032340
>chr3:26032374-26032975
>chr3:26033007-26033725
>chr3:26033879-26033946
>chr3:26034049-26034078
>chr3:26034223-26034256
>chr3:26034451-26044986
>chr3:26045209-26045591
>chr3:26045742-26049614
>chr3:26049639-26051574
>chr3:26051600-26053083
>chr3:26053169-26053361
>chr3:26053453-26053993
>chr3:26054152-26054359
>chr3:26054700-26055257
>chr3:26055331-26055372
>chr3:26055416-26055564
>chr3:26055578-26055608
>chr3:26055672-26055748
>chr3:26055994-26056633
>chr3:26057589-26059506
>chr3:26059625-26059707
>chr3:26059767-26059937
>chr3:26060061-26060424
>chr3:26060620-26060686
>chr3:26061568-26061809
>chr3:26062017-26062099
>chr3:26062142-26062549
>chr3:26062585-26063136
>chr3:26063176-26063382
>chr3:26063447-26078834
>chr3:26079821-26079964
>chr3:26083269-26083319
>chr3:26084710-26084998
>chr3:26085035-26085428
>chr3:26085915-26086218
>chr3:26087872-26087915
>chr3:26088470-26089327
>chr3:26089495-26089548
>chr3:26089818-26089892
>chr3:26090017-26090524
>chr3:26090680-26090935
>chr3:26091137-26091373
>chr3:26095270-26095863
>chr3:26096659-26096817
>chr3:26097034-26097066
>chr3:26097217-26097373
>chr3:26097419-26097631
>chr3:26097927-26097988
>chr3:26099314-26099454
>chr3:26099866-26100097
>chr3:26100599-26100644
>chr3:26106888-26106929
>chr3:26106949-26107311
>chr3:26107359-26107473
>chr3:26107513-26107560
>chr3:26107625-26107689
>chr3:26107758-26107816
>chr3:26107882-26108033
>chr3:26108098-26108157
>chr3:26108556-26108601
>chr3:26109076-26109461
>chr3:26109916-26109977
>chr3:26110410-26110473
>chr3:26110713-26112838
>chr3:26112853-26120358
>chr3:26120729-26120801
>chr3:26120995-26124151
>chr3:26124198-26124370
>chr3:26125397-26125467
>chr3:26125515-26125708
>chr3:26125739-26126965
>chr3:26126979-26127624
>chr3:26127975-26128086
>chr3:26128227-26128735
>chr3:26128788-26129058
>chr3:26129212-26129545
>chr3:26129701-26129743
>chr3:26129774-26130107
>chr3:26130187-26130449
>chr3:26130549-26131693
>chr3:26131773-26132091
>chr3:26132234-26132265
>chr3:26133127-26135676
>chr3:26135776-26143745
>chr3:26144100-26147270
>chr3:26147303-26147345
>chr3:26147432-26149428
>chr3:26149484-26149641
>chr3:26149736-26156796
>chr3:26156832-26157028
>chr3:26157045-26157211
>chr3:26157251-26157385
>chr3:26157496-26157819
>chr3:26157898-26158178
>chr3:26158459-26158791
>chr3:26158864-26159006
>chr3:26159064-26159114
>chr3:26159181-26159296
>chr3:26159374-26159527
>chr3:26159819-26159885
>chr3:26159974-26160243
>chr3:26160311-26160355
>chr3:26160447-26161026
>chr3:26162139-26180058
>chr3:26180140-26181340
>chr3:26181440-26187063
>chr3:26187254-26191517
>chr3:26191815-26192014
>chr3:26193287-26193638
>chr3:26194490-26195874
>chr3:26196334-26199425
>chr3:26200247-26201673
>chr3:26201933-26207896
>chr3:26208374-26209962
>chr3:26210070-26210101
>chr3:26210192-26215040
>chr3:26217847-26220339
>chr3:26220366-26220382
>chr3:26220482-26220791
>chr3:26220852-26228475
>chr3:26228634-26239965
>chr3:26240065-26244048
>chr3:26244902-26258522
>chr3:26258743-26258774
>chr3:26262037-26262765
>chr3:26263188-26263769
>chr3:26263834-26266653
>chr3:26266728-26271425
>chr3:26271658-26282113
>chr3:26282454-26282543
>chr3:26284170-26284341
>chr3:26284483-26284702
>chr3:26284794-26284832
>chr3:26284895-26284936
>chr3:26285177-26285270
>chr3:26286136-26286470
>chr3:26286608-26286987
>chr3:26287203-26287432
>chr3:26287517-26287613
>chr3:26287668-26287732
>chr3:26287830-26289233
>chr3:26289496-26289725
>chr3:26290031-26290046
>chr3:26290179-26290839
>chr3:26290904-26292990
>chr3:26293024-26296859
>chr3:26297262-26297492
>chr3:26298338-26298431
>chr3:26298919-26299103
>chr3:26299215-26308901
>chr3:26313451-26314148
>chr3:26314474-26314525
>chr3:26314673-26315041
>chr3:26315395-26315429
>chr3:26316281-26316384
>chr3:26316933-26317113
>chr3:26318110-26318713
>chr3:26319616-26319776
>chr3:26319900-26319996
>chr3:26320057-26320360
>chr3:26320469-26320918
>chr3:26321018-26330133
>chr3:26330178-26330227
>chr3:26330671-26330836
>chr3:26331249-26333658
>chr3:26333881-26335211
>chr3:26335396-26336316
>chr3:26336546-26336598
>chr3:26337215-26346472
>chr3:26346864-26352023
>chr3:26352879-26352908
>chr3:26353317-26353913
>chr3:26357166-26357379
>chr3:26358433-26358701
>chr3:26358816-26358871
>chr3:26359678-26359742
>chr3:26359808-26359931
>chr3:26360113-26362207
>chr3:26362817-26363625
>chr3:26363693-26384524
>chr3:26386076-26386270
>chr3:26386578-26386673
>chr3:26386753-26386806
>chr3:26386888-26387452
>chr3:26387472-26387944
>chr3:26389914-26390003
>chr3:26390099-26390266
>chr3:26390350-26390687
>chr3:26391394-26391427
>chr3:26391504-26391613
>chr3:26391697-26391979
>chr3:26392010-26392041
>chr3:26393212-26401646
>chr3:26401696-26402918
>chr3:26403072-26404520
>chr3:26404706-26412731
>chr3:26412831-26422795
>chr3:26422950-26433490
>chr3:26433660-26434764
>chr3:26434917-26436863
>chr3:26436899-26442921
>chr3:26443021-26443036
>chr3:26443154-26443334
>chr3:26443530-26443634
>chr3:26446042-26446068
>chr3:26448838-26448997
>chr3:26452081-26452239
>chr3:26452481-26452521
>chr3:26454350-26454556
>chr3:26455237-26455499
>chr3:26456403-26456518
>chr3:26457188-26457295
>chr3:26458405-26458892
>chr3:26459319-26461618
>chr3:26461695-26461774
>chr3:26463180-26464748
>chr3:26465284-26465347
>chr3:26465585-26465622
>chr3:26466892-26466933
>chr3:26467119-26467231
>chr3:26467433-26467483
>chr3:26467668-26467753
>chr3:26468711-26468753
>chr3:26468940-26469033
>chr3:26469090-26469486
>chr3:26469531-26473697
>chr3:26473728-26481016
>chr3:26481094-26497851
>chr3:26497885-26498232
>chr3:26499434-26512658
>chr3:26512693-26513085
>chr3:26513214-26513255
>chr3:26513427-26513519
>chr3:26513648-26517671
>chr3:26517771-26522031
>chr3:26522101-26522143
>chr3:26522282-26522401
>chr3:26522509-26522539
>chr3:26522628-26522729
>chr3:26523547-26523615
>chr3:26524434-26524546
>chr3:26524579-26524630
>chr3:26524718-26524790
>chr3:26524894-26528723
>chr3:26528748-26530625
>chr3:26530826-26531001
>chr3:26531250-26531323
>chr3:26532052-26533814
>chr3:26534629-26535677
>chr3:26535797-26535841
>chr3:26536067-26536106
>chr3:26536311-26536577
>chr3:26536613-26540207
>chr3:26540314-26541364
>chr3:26541568-26542894
>chr3:26542931-26543140
>chr3:26543296-26543386
>chr3:26543515-26543558
>chr3:26544239-26544399
>chr3:26545112-26545421
>chr3:26545475-26545533
>chr3:26545940-26546014
>chr3:26546322-26547120
>chr3:26547245-26547436
>chr3:26548268-26548323
>chr3:26548507-26548566
>chr3:26548629-26548846
>chr3:26548967-26549016
>chr3:26549082-26549550
>chr3:26549641-26549682
>chr3:26549786-26550057
>chr3:26550144-26550269
>chr3:26551460-26557795
>chr3:26557846-26558923
>chr3:26561140-26561170
>chr3:26561427-26574904
>chr3:26574916-26575746
>chr3:26575836-26575884
>chr3:26575934-26575978
>chr3:26576234-26579583
>chr3:26579683-26580253
>chr3:26580370-26580684
>chr3:26580723-26580875
>chr3:26580902-26583445
>chr3:26583546-26583593
>chr3:26583671-26583739
>chr3:26583833-26583955
>chr3:26584038-26584325
>chr3:26584717-26584891
>chr3:26584987-26585028
>chr3:26585191-26585329
>chr3:26585410-26585653
>chr3:26585745-26585803
>chr3:26585931-26586321
>chr3:26586356-26588734
>chr3:26589360-26589409
>chr3:26590019-26590429
>chr3:26590459-26590506
>chr3:26590621-26590653
>chr3:26590709-26590767
>chr3:26594637-26594710
>chr3:26594812-26594895
>chr3:26594999-26595345
>chr3:26595459-26595839
>chr3:26595968-26596168
>chr3:26596204-26596306
>chr3:26596346-26596408
>chr3:26596463-26596540
>chr3:26596722-26597067
>chr3:26597221-26597406
>chr3:26597509-26597585
>chr3:26597746-26606651
>chr3:26606939-26606984
>chr3:26607105-26607145
>chr3:26607204-26607280
>chr3:26607335-26609078
>chr3:26609209-26609317
>chr3:26609353-26609453
>chr3:26609895-26609975
>chr3:26610121-26610608
>chr3:26610778-26610860
>chr3:26611083-26616864
>chr3:26616917-26617426
>chr3:26617719-26618130
>chr3:26618204-26618614
>chr3:26618699-26618787
>chr3:26618874-26618967
>chr3:26619170-26619232
>chr3:26619402-26619508
>chr3:26619773-26619913
>chr3:26620071-26620195
>chr3:26620392-26620479
>chr3:26620850-26620931
>chr3:26623202-26623753
>chr3:26624169-26633431
>chr3:26634225-26634406
>chr3:26635853-26635894
>chr3:26636598-26637112
>chr3:26637148-26637946
>chr3:26638116-26638153
>chr3:26640591-26640845
>chr3:26642059-26645393
>chr3:26645512-26649432
>chr3:26649481-26649915
>chr3:26650229-26650596
>chr3:26651152-26651413
>chr3:26651494-26651538
>chr3:26651669-26651739
>chr3:26651819-26651920
>chr3:26652000-26652196
>chr3:26653721-26689741
>chr3:26690435-26692133
>chr3:26692233-26701004
>chr3:26701469-26704447
>chr3:26704538-26704987
>chr3:26705043-26705286
>chr3:26705577-26708747
>chr3:26709441-26709519
>chr3:26709578-26709968
>chr3:26710078-26710187
>chr3:26710232-26710295
>chr3:26710638-26714699
>chr3:26715128-26717477
>chr3:26717514-26717752
>chr3:26719513-26719566
>chr3:26719772-26719873
>chr3:26720129-26720240
>chr3:26720274-26720523
>chr3:26720581-26720738
>chr3:26720804-26720921
>chr3:26721268-26721325
>chr3:26721377-26722570
>chr3:26724417-26724450
>chr3:26724492-26724616
>chr3:26724973-26742769
>chr3:26743613-26743649
>chr3:26744103-26744337
>chr3:26744406-26745107
>chr3:26746194-26746599
>chr3:26746842-26747073
>chr3:26747189-26755784
>chr3:26755832-26755847
>chr3:26756038-26759864
>chr3:26759900-26763757
>chr3:26763854-26770960
>chr3:26771251-26771549
>chr3:26771622-26771701
>chr3:26771995-26772096
>chr3:26772186-26772240
>chr3:26773509-26773552
>chr3:26773829-26774265
>chr3:26774687-26787493
>chr3:26788876-26788939
>chr3:26789976-26790101
>chr3:26792577-26792646
>chr3:26800666-26800726
>chr3:26800776-26800904
>chr3:26801021-26801215
>chr3:26801259-26801304
>chr3:26801334-26801479
>chr3:26801969-26802009
>chr3:26802110-26802138
>chr3:26802267-26802307
>chr3:26802662-26802870
>chr3:26802958-26802997
>chr3:26804455-26804488
>chr3:26805207-26805247
>chr3:26808543-26808992
>chr3:26811589-26825437
>chr3:26826277-26826308
>chr3:26826388-26826889
>chr3:26827199-26842142
>chr3:26842242-26844758
>chr3:26844850-26856536
>chr3:26856693-26862255
>chr3:26862381-26897078
>chr3:26897108-26898785
>chr3:26898797-26914466
>chr3:26914566-26923270
>chr3:26923371-26933517
>chr3:26933565-26933638
>chr3:26933738-26933896
>chr3:26934038-26936289
>chr3:26936352-26938364
>chr3:26938436-26943466
>chr3:26943566-26948997
>chr3:26949364-26966730
>chr3:26966846-26970751
>chr3:26970876-26971977
>chr3:26972066-26972648
>chr3:26973034-26977508
>chr3:26977629-26978439
>chr3:26978539-26980224
>chr3:26980262-26980299
>chr3:26980399-26980422
>chr3:26980525-26981454
>chr3:26981479-26981940
>chr3:26982189-26982623
>chr3:26982723-26984374
>chr3:26984507-26990824
>chr3:26990849-26991320
>chr3:26991372-27008289
>chr3:27008319-27008469
>chr3:27008719-27009115
>chr3:27009726-27009774
>chr3:27010999-27025883
>chr3:27025923-27026451
>chr3:27026551-27027840
>chr3:27027879-27028474
>chr3:27028650-27032095
>chr3:27032262-27041722
>chr3:27041792-27058681
>chr3:27058721-27059925
>chr3:27059953-27062200
>chr3:27062272-27063160
>chr3:27063170-27065508
>chr3:27065528-27073451
>chr3:27073627-27073733
>chr3:27073824-27074099
>chr3:27074474-27086135
>chr3:27086220-27086645
>chr3:27086699-27087319
>chr3:27087349-27087499
>chr3:27087704-27088084
>chr3:27088411-27088474
>chr3:27088733-27088781
>chr3:27089080-27089420
>chr3:27089465-27089813
>chr3:27090407-27090608
>chr3:27090641-27091134
>chr3:27091173-27097649
>chr3:27098521-27103784
>chr3:27104232-27107640
>chr3:27107757-27111053
>chr3:27111318-27116718
>chr3:27117251-27120991
>chr3:27121091-27126986
>chr3:27127017-27151995
>chr3:27152033-27162031
>chr3:27162241-27163632
>chr3:27163662-27163812
>chr3:27164017-27164319
>chr3:27164536-27164571
>chr3:27164636-27172846
>chr3:27172956-27173017
>chr3:27173276-27173324
>chr3:27173431-27173446
>chr3:27173462-27177653
>chr3:27178683-27179700
>chr3:27179740-27180983
>chr3:27181022-27181522
>chr3:27181837-27182189
>chr3:27182260-27182275
>chr3:27182375-27182399
>chr3:27182546-27182805
>chr3:27183369-27183408
>chr3:27183511-27183553
>chr3:27184675-27184757
>chr3:27186008-27186041
>chr3:27186083-27186371
>chr3:27186401-27187374
>chr3:27187399-27193358
>chr3:27193424-27210280
>chr3:27210480-27211534
>chr3:27211634-27215679
>chr3:27215714-27215752
>chr3:27215805-27224321
>chr3:27224479-27236346
>chr3:27236375-27238646
>chr3:27238711-27239407
>chr3:27239476-27239601
>chr3:27239637-27241094
>chr3:27241129-27241343
>chr3:27241372-27242334
>chr3:27242375-27250034
>chr3:27250082-27251133
>chr3:27251176-27252147
>chr3:27252165-27258360
>chr3:27258426-27258922
>chr3:27259320-27259426
>chr3:27259602-27259673
>chr3:27259955-27259989
>chr3:27260859-27260913
>chr3:27263024-27263109
>chr3:27263189-27263220
>chr3:27263380-27263578
>chr3:27263623-27263695
>chr3:27263749-27268559
>chr3:27268780-27269694
>chr3:27269849-27275326
>chr3:27275427-27275546
>chr3:27275616-27275763
>chr3:27275855-27276833
>chr3:27277329-27277379
>chr3:27277511-27277602
>chr3:27277716-27281941
>chr3:27282047-27282874
>chr3:27283013-27293347
>chr3:27293489-27308587
>chr3:27308643-27308826
>chr3:27308926-27310749
>chr3:27310953-27314187
>chr3:27314407-27314450
>chr3:27314484-27314578
>chr3:27315637-27315868
>chr3:27317801-27317850
>chr3:27318533-27325912
>chr3:27326018-27328430
>chr3:27328459-27346606
>chr3:27346635-27351307
>chr3:27351407-27354102
>chr3:27354127-27355919
>chr3:27356020-27356260
>chr3:27356382-27356708
>chr3:27356822-27369592
>chr3:27369608-27370370
>chr3:27370461-27370501
>chr3:27370551-27370820
>chr3:27371077-27371407
>chr3:27371467-27371645
>chr3:27371697-27372557
>chr3:27373020-27374009
>chr3:27374222-27374874
>chr3:27374926-27375963
>chr3:27376000-27376167
>chr3:27376216-27376740
>chr3:27376819-27377142
>chr3:27377223-27379421
>chr3:27379460-27380454
>chr3:27380823-27381522
>chr3:27381569-27383499
>chr3:27383875-27386257
>chr3:27386297-27386330
>chr3:27386379-27388790
>chr3:27388878-27389813
>chr3:27389880-27390376
>chr3:27390675-27390719
>chr3:27393475-27393526
>chr3:27395854-27396181
>chr3:27397475-27397556
>chr3:27398118-27398199
>chr3:27398284-27398655
>chr3:27398717-27398792
>chr3:27398832-27400158
>chr3:27400205-27409286
>chr3:27409664-27410445
>chr3:27410632-27418120
>chr3:27419753-27419841
>chr3:27420017-27420148
>chr3:27420394-27420657
>chr3:27420786-27420838
>chr3:27421106-27421924
>chr3:27421970-27422246
>chr3:27422280-27425078
>chr3:27425118-27425224
>chr3:27425312-27425353
>chr3:27425395-27426771
>chr3:27426890-27427229
>chr3:27427279-27428302
>chr3:27428439-27428636
>chr3:27429004-27429666
>chr3:27429717-27430278
>chr3:27430536-27430660
>chr3:27431218-27431350
>chr3:27431491-27433048
>chr3:27433085-27433232
>chr3:27433439-27434344
>chr3:27434376-27436588
>chr3:27436669-27437951
>chr3:27438052-27438200
>chr3:27438358-27438424
>chr3:27438624-27438807
>chr3:27439003-27439151
>chr3:27439718-27439807
>chr3:27440029-27440092
>chr3:27440296-27440756
>chr3:27440819-27441495
>chr3:27441808-27442354
>chr3:27442419-27443094
>chr3:27443211-27443268
>chr3:27443342-27443544
>chr3:27443670-27443742
>chr3:27443825-27444023
>chr3:27444835-27445250
>chr3:27445611-27445795
>chr3:27446341-27446882
>chr3:27447156-27447437
>chr3:27447582-27447691
>chr3:27447891-27448072
>chr3:27448383-27449786
>chr3:27449817-27453327
>chr3:27453966-27454132
>chr3:27454342-27454737
>chr3:27455329-27455474
>chr3:27455634-27455689
>chr3:27455794-27456085
>chr3:27456601-27457305
>chr3:27457376-27457461
>chr3:27458362-27458442
>chr3:27461880-27461914
>chr3:27461965-27462710
>chr3:27464932-27464971
>chr3:27468772-27476974
>chr3:27477074-27477659
>chr3:27477734-27479115
>chr3:27479182-27479398
>chr3:27479626-27479716
>chr3:27480043-27480142
>chr3:27480190-27480364
>chr3:27480478-27480758
>chr3:27481529-27481559
>chr3:27481743-27481972
>chr3:27482368-27482400
>chr3:27482565-27482841
>chr3:27483118-27483133
>chr3:27483313-27484134
>chr3:27486496-27490334
>chr3:27491020-27499830
>chr3:27499871-27500208
>chr3:27500236-27500404
>chr3:27500424-27501548
>chr3:27501678-27509577
>chr3:27509677-27509706
>chr3:27509923-27515787
>chr3:27516882-27519512
>chr3:27519592-27519788
>chr3:27520247-27520384
>chr3:27521030-27521323
>chr3:27521353-27526244
>chr3:27526272-27528319
>chr3:27529430-27529485
>chr3:27529538-27529691
>chr3:27529805-27529838
>chr3:27529938-27530031
>chr3:27530685-27530700
>chr3:27530861-27531377
>chr3:27531571-27531647
>chr3:27532749-27532780
>chr3:27534763-27534868
>chr3:27535209-27545946
>chr3:27546259-27546297
>chr3:27546345-27546535
>chr3:27546971-27548699
>chr3:27549714-27549870
>chr3:27553119-27553149
>chr3:27557111-27557181
>chr3:27559757-27559802
>chr3:27560349-27560460
>chr3:27561058-27561368
>chr3:27562964-27578650
>chr3:27578688-27582112
>chr3:27582282-27582305
>chr3:27582609-27583391
>chr3:27583632-27585184
>chr3:27585470-27594058
>chr3:27594291-27614072
>chr3:27614216-27615682
>chr3:27618586-27619055
>chr3:27619390-27619555
>chr3:27619774-27619849
>chr3:27620001-27620176
>chr3:27620205-27622365
>chr3:27623632-27624397
>chr3:27624482-27628312
>chr3:27628637-27636378
>chr3:27636471-27645046
>chr3:27645105-27645235
>chr3:27645252-27650085
>chr3:27650135-27650632
>chr3:27650675-27651879
>chr3:27651912-27652281
>chr3:27652383-27652449
>chr3:27652505-27653238
>chr3:27653335-27653766
>chr3:27653913-27654055
>chr3:27654958-27659763
>chr3:27659942-27660043
>chr3:27660570-27661380
>chr3:27661858-27668691
>chr3:27668972-27672931
>chr3:27673171-27674821
>chr3:27674944-27682377
>chr3:27682597-27687292
>chr3:27687366-27687453
>chr3:27687491-27690154
>chr3:27690234-27701412
>chr3:27701958-27701998
>chr3:27704024-27709549
>chr3:27709811-27711097
>chr3:27711151-27712199
>chr3:27712539-27712740
>chr3:27713028-27713072
>chr3:27713319-27713365
>chr3:27714282-27714363
>chr3:27714481-27715532
>chr3:27715730-27721826
>chr3:27725387-27728242
>chr3:27728462-27733210
>chr3:27733418-27736561
>chr3:27736720-27739342
>chr3:27739831-27740031
>chr3:27740189-27740311
>chr3:27740909-27741024
>chr3:27741240-27741293
>chr3:27741345-27741434
>chr3:27741491-27743470
>chr3:27743557-27743614
>chr3:27743733-27743809
>chr3:27744154-27744319
>chr3:27744718-27744764
>chr3:27744889-27744973
>chr3:27745019-27745063
>chr3:27745074-27745412
>chr3:27745504-27745634
>chr3:27746072-27751569
>chr3:27752260-27752636
>chr3:27752883-27752920
>chr3:27752968-27753151
>chr3:27753209-27753371
>chr3:27753505-27753629
>chr3:27753670-27753765
>chr3:27753833-27754285
>chr3:27754410-27754445
>chr3:27755133-27755379
>chr3:27755947-27755977
>chr3:27756145-27756849
>chr3:27756891-27756982
>chr3:27757511-27768564
>chr3:27769736-27770047
>chr3:27770463-27770500
>chr3:27770578-27770713
>chr3:27771391-27771670
>chr3:27772047-27772279
>chr3:27772515-27772654
>chr3:27776750-27779493
>chr3:27780293-27780767
>chr3:27780982-27783486
>chr3:27783577-27783619
>chr3:27783773-27784249
>chr3:27784943-27785483
>chr3:27785672-27798208
>chr3:27798418-27798528
>chr3:27798601-27798659
>chr3:27798911-27799727
>chr3:27802899-27803252
>chr3:27804999-27805094
>chr3:27805440-27806458
>chr3:27806574-27806655
>chr3:27806750-27806972
>chr3:27807114-27807301
>chr3:27807505-27807607
>chr3:27807743-27807949
>chr3:27809757-27809795
>chr3:27810557-27811166
>chr3:27812251-27815030
>chr3:27815140-27815716
>chr3:27815752-27818791
>chr3:27818835-27819437
>chr3:27820567-27828001
>chr3:27828126-27833392
>chr3:27837043-27837275
>chr3:27837467-27837496
>chr3:27837864-27838027
>chr3:27838118-27838183
>chr3:27838527-27839253
>chr3:27839433-27839924
>chr3:27840229-27840380
>chr3:27840480-27841902
>chr3:27843389-27843431
>chr3:27843554-27843689
>chr3:27843750-27844819
>chr3:27846299-27846811
>chr3:27846874-27846906
>chr3:27846989-27847025
>chr3:27847736-27847869
>chr3:27848384-27848427
>chr3:27848569-27848912
>chr3:27848954-27852332
>chr3:27852359-27852912
>chr3:27854814-27854885
>chr3:27857063-27857266
>chr3:27857502-27858331
>chr3:27858385-27858553
>chr3:27858763-27859462
>chr3:27861182-27861232
>chr3:27861380-27861426
>chr3:27861542-27861687
>chr3:27861872-27861910
>chr3:27862640-27870313
>chr3:27870413-27872018
>chr3:27872209-27878087
>chr3:27878273-27878378
>chr3:27878567-27878701
>chr3:27878790-27878831
>chr3:27878912-27878987
>chr3:27879055-27879132
>chr3:27879183-27879244
>chr3:27879578-27879628
>chr3:27879707-27885006
>chr3:27885027-27889917
>chr3:27890113-27899900
>chr3:27899921-27905876
>chr3:27905914-27908137
>chr3:27908434-27910491
>chr3:27910538-27910716
>chr3:27910782-27911137
>chr3:27912092-27912295
>chr3:27912320-27913769
>chr3:27913816-27916700
>chr3:27916750-27917193
>chr3:27917245-27917281
>chr3:27917347-27917568
>chr3:27917665-27917709
>chr3:27918909-27919020
>chr3:27919560-27919700
>chr3:27919806-27919895
>chr3:27920038-27920175
>chr3:27920239-27920421
>chr3:27921096-27930872
>chr3:27931063-27931099
>chr3:27931187-27931259
>chr3:27931325-27934773
>chr3:27934851-27934880
>chr3:27935282-27935327
>chr3:27936471-27937264
>chr3:27937338-27938350
>chr3:27938384-27949741
>chr3:27949861-27950630
>chr3:27950985-27951578
>chr3:27951958-27952145
>chr3:27954365-27954651
>chr3:27955382-27955695
>chr3:27956218-27956939
>chr3:27958291-27958400
>chr3:27958601-27958884
>chr3:27959050-27959236
>chr3:27959359-27959456
>chr3:27960953-27961014
>chr3:27961712-27966816
>chr3:27966855-27966897
>chr3:27966961-27970150
>chr3:27970782-27970818
>chr3:27971773-27980655
>chr3:27981342-27981398
>chr3:27981529-27981688
>chr3:27981767-27981918
>chr3:27981955-27981996
>chr3:27982096-27982247
>chr3:27982471-27982536
>chr3:27982589-27982685
>chr3:27983738-28005026
>chr3:28005472-28005517
>chr3:28006321-28006394
>chr3:28008666-28009028
>chr3:28009545-28009691
>chr3:28010870-28011095
>chr3:28011433-28012379
>chr3:28012409-28014644
>chr3:28014940-28023884
>chr3:28024557-28024622
>chr3:28024787-28024915
>chr3:28025275-28025310
>chr3:28025422-28027065
>chr3:28027180-28027325
>chr3:28027406-28027595
>chr3:28027787-28027915
>chr3:28028102-28028352
>chr3:28028622-28029065
>chr3:28029224-28029522
>chr3:28029558-28029586
>chr3:28029586-28030007
>chr3:28030410-28030802
>chr3:28030924-28031043
>chr3:28031140-28031480
>chr3:28031729-28031784
>chr3:28031860-28031976
>chr3:28032094-28032503
>chr3:28032620-28033181
>chr3:28033314-28033577
>chr3:28033889-28037127
>chr3:28037343-28037451
>chr3:28037486-28045725
>chr3:28045852-28056387
>chr3:28056439-28056545
>chr3:28056589-28056671
>chr3:28057616-28057770
>chr3:28057903-28058397
>chr3:28058469-28058522
>chr3:28058603-28059110
>chr3:28059260-28059381
>chr3:28059614-28059714
>chr3:28059873-28060014
>chr3:28060079-28061344
>chr3:28061409-28061523
>chr3:28061589-28066015
>chr3:28066188-28073885
>chr3:28074007-28075127
>chr3:28075181-28076218
>chr3:28076271-28078741
>chr3:28078871-28092278
>chr3:28092354-28096713
>chr3:28096787-28099117
>chr3:28099154-28099308
>chr3:28099364-28099850
>chr3:28099932-28100269
>chr3:28100363-28100444
>chr3:28100792-28100842
>chr3:28100924-28100965
>chr3:28101213-28101254
>chr3:28101707-28101820
>chr3:28102183-28107238
>chr3:28107511-28140091
>chr3:28141852-28142610
>chr3:28142672-28142872
>chr3:28142937-28144176
>chr3:28144197-28144641
>chr3:28144784-28145686
>chr3:28145714-28158284
>chr3:28158323-28162686
>chr3:28163062-28163103
>chr3:28163153-28163856
>chr3:28163985-28172181
>chr3:28172297-28173464
>chr3:28173723-28177897
>chr3:28178117-28178284
>chr3:28180990-28181376
>chr3:28181419-28181648
>chr3:28182029-28182401
>chr3:28182490-28182572
>chr3:28182708-28182782
>chr3:28183101-28183235
>chr3:28183366-28183590
>chr3:28184543-28184647
>chr3:28185161-28185531
>chr3:28185662-28185857
>chr3:28185900-28186024
>chr3:28186183-28186222
>chr3:28186377-28186419
>chr3:28186486-28186670
>chr3:28186736-28187585
>chr3:28188977-28190256
>chr3:28193595-28195356
>chr3:28195436-28196068
>chr3:28196313-28196533
>chr3:28196909-28205123
>chr3:28205335-28206978
>chr3:28207190-28210303
>chr3:28210356-28212902
>chr3:28213007-28213630
>chr3:28213995-28214518
>chr3:28216517-28216549
>chr3:28216619-28216656
>chr3:28217204-28217331
>chr3:28217563-28217663
>chr3:28217701-28217758
>chr3:28218183-28218242
>chr3:28219619-28220194
>chr3:28220332-28220462
>chr3:28220501-28220643
>chr3:28220786-28220853
>chr3:28220895-28221098
>chr3:28221281-28221322
>chr3:28222541-28222738
>chr3:28223425-28223494
>chr3:28225962-28226308
>chr3:28226457-28226576
>chr3:28227126-28227290
>chr3:28227528-28227581
>chr3:28227696-28227798
>chr3:28227843-28228039
>chr3:28228521-28229130
>chr3:28229811-28229980
>chr3:28230152-28230725
>chr3:28233619-28233706
>chr3:28235097-28252518
>chr3:28252566-28264059
>chr3:28264285-28264360
>chr3:28264660-28264938
>chr3:28265056-28274382
>chr3:28274721-28274780
>chr3:28274922-28296056
>chr3:28296686-28296757
>chr3:28296960-28297129
>chr3:28297169-28297223
>chr3:28297498-28297768
>chr3:28298759-28299045
>chr3:28299076-28305615
>chr3:28305715-28317816
>chr3:28317867-28317930
>chr3:28319295-28319521
>chr3:28319612-28324050
>chr3:28324247-28330087
>chr3:28330321-28331945
>chr3:28339776-28339850
>chr3:28341437-28342238
>chr3:28342270-28343384
>chr3:28343479-28347335
>chr3:28348586-28348862
>chr3:28349334-28349368
>chr3:28349443-28349506
>chr3:28349575-28349629
>chr3:28354379-28354462
>chr3:28357313-28357366
>chr3:28359294-28359844
>chr3:28359951-28360953
>chr3:28361376-28361412
>chr3:28361465-28361578
>chr3:28361695-28367849
>chr3:28368272-28368308
>chr3:28368361-28368474
>chr3:28368591-28370857
>chr3:28370882-28387129
>chr3:28387154-28387409
>chr3:28387809-28387920
>chr3:28388055-28398809
>chr3:28403062-28404290
>chr3:28405304-28405698
>chr3:28408119-28408197
>chr3:28408745-28408886
>chr3:28409024-28409112
>chr3:28412093-28442094
>chr3:28442319-28442379
>chr3:28442806-28447676
>chr3:28447729-28453698
>chr3:28453734-28454689
>chr3:28454760-28465024
>chr3:28465124-28468243
>chr3:28468386-28471825
>chr3:28473219-28488576
>chr3:28488676-28499251
>chr3:28499381-28499864
>chr3:28500551-28500652
>chr3:28500717-28501943
>chr3:28502004-28502624
>chr3:28502670-28502788
>chr3:28502982-28511879
>chr3:28511910-28512336
>chr3:28512382-28512619
>chr3:28512756-28512881
>chr3:28512980-28515744
>chr3:28515907-28516005
>chr3:28516065-28516163
>chr3:28516324-28516564
>chr3:28516600-28523104
>chr3:28523913-28523964
>chr3:28525246-28526933
>chr3:28527096-28527540
>chr3:28528067-28530502
>chr3:28530803-28530847
>chr3:28531187-28539493
>chr3:28541076-28541151
>chr3:28541201-28543076
>chr3:28543115-28548373
>chr3:28548473-28552260
>chr3:28552448-28563826
>chr3:28564025-28564089
>chr3:28565735-28565792
>chr3:28567206-28567320
>chr3:28568089-28568225
>chr3:28568474-28568924
>chr3:28569117-28569245
>chr3:28569523-28569614
>chr3:28569721-28570074
>chr3:28570842-28576205
>chr3:28576250-28585067
>chr3:28585167-28593659
>chr3:28593870-28593981
>chr3:28595873-28595961
>chr3:28596001-28608037
>chr3:28608143-28608183
>chr3:28608341-28608391
>chr3:28608668-28608768
>chr3:28608828-28609630
>chr3:28609963-28610091
>chr3:28610104-28610355
>chr3:28610442-28610593
>chr3:28610909-28611050
>chr3:28612948-28613141
>chr3:28613495-28613589
>chr3:28613798-28613877
>chr3:28616066-28616151
>chr3:28623349-28623393
>chr3:28624222-28624305
>chr3:28625260-28625338
>chr3:28626265-28626358
>chr3:28626576-28626624
>chr3:28626748-28626808
>chr3:28627024-28627086
>chr3:28627317-28627518
>chr3:28627869-28627927
>chr3:28628090-28629022
>chr3:28629067-28629198
>chr3:28629376-28629630
>chr3:28629776-28629825
>chr3:28629978-28630010
>chr3:28630267-28630370
>chr3:28630747-28630808
>chr3:28631687-28631842
>chr3:28632080-28632225
>chr3:28633037-28633255
>chr3:28634752-28634820
>chr3:28635053-28635090
>chr3:28635669-28635717
>chr3:28637419-28637474
>chr3:28640270-28640681
>chr3:28641588-28648015
>chr3:28648112-28661761
>chr3:28661811-28664008
>chr3:28664114-28664194
>chr3:28666336-28666487
>chr3:28666580-28667943
>chr3:28668293-28668622
>chr3:28668720-28670799
>chr3:28670832-28673346
>chr3:28673454-28674293
>chr3:28674376-28675884
>chr3:28675952-28676461
>chr3:28676472-28676512
>chr3:28677946-28678640
>chr3:28678701-28678844
>chr3:28679022-28679143
>chr3:28679226-28682696
>chr3:28682790-28682830
>chr3:28683861-28683950
>chr3:28684233-28684376
>chr3:28684476-28684909
>chr3:28684970-28685064
>chr3:28685291-28685942
>chr3:28685954-28691688
>chr3:28692167-28692866
>chr3:28693424-28693457
>chr3:28693962-28694111
>chr3:28695003-28695049
>chr3:28695911-28712541
>chr3:28712626-28713305
>chr3:28713388-28725205
>chr3:28725328-28725396
>chr3:28725421-28725609
>chr3:28725649-28725892
>chr3:28725938-28726233
>chr3:28726283-28733076
>chr3:28733176-28733789
>chr3:28733876-28733915
>chr3:28734145-28734227
>chr3:28734402-28734439
>chr3:28734520-28734639
>chr3:28735023-28735075
>chr3:28735115-28736077
>chr3:28736157-28738380
>chr3:28738455-28738778
>chr3:28738839-28740781
>chr3:28740813-28740866
>chr3:28741045-28741203
>chr3:28741852-28741918
>chr3:28741975-28752243
>chr3:28752275-28754015
>chr3:28754069-28754718
>chr3:28754987-28755025
>chr3:28755114-28755380
>chr3:28755444-28755481
>chr3:28755640-28755820
>chr3:28755850-28756484
>chr3:28756581-28756889
>chr3:28756919-28757205
>chr3:28757362-28757786
>chr3:28757897-28758116
>chr3:28758165-28759371
>chr3:28759536-28759567
>chr3:28759730-28759761
>chr3:28759838-28759923
>chr3:28760359-28765252
>chr3:28765290-28766273
>chr3:28766314-28767873
>chr3:28767907-28768286
>chr3:28769689-28769816
>chr3:28771135-28771170
>chr3:28771956-28772010
>chr3:28772245-28772309
>chr3:28773304-28773538
>chr3:28773638-28774448
>chr3:28774478-28776284
>chr3:28776389-28776417
>chr3:28776502-28777016
>chr3:28777135-28777676
>chr3:28777856-28778083
>chr3:28778111-28778785
>chr3:28778860-28778964
>chr3:28779931-28779977
>chr3:28780111-28780285
>chr3:28780353-28780575
>chr3:28780652-28794030
>chr3:28794129-28795433
>chr3:28795508-28795729
>chr3:28795798-28795829
>chr3:28795990-28798356
>chr3:28798380-28807898
>chr3:28807941-28809734
>chr3:28809801-28810077
>chr3:28810271-28810361
>chr3:28810424-28810722
>chr3:28810792-28812657
>chr3:28812697-28813007
>chr3:28813085-28813260
>chr3:28813308-28813738
>chr3:28813833-28814066
>chr3:28814197-28814260
>chr3:28814385-28814484
>chr3:28814557-28815151
>chr3:28815325-28815359
>chr3:28815609-28815651
>chr3:28816726-28816793
>chr3:28816988-28817081
>chr3:28818201-28818229
>chr3:28818818-28818885
>chr3:28819089-28819347
>chr3:28824955-28825236
>chr3:28827220-28827277
>chr3:28836475-28836527
>chr3:28838831-28838931
>chr3:28839184-28839222
>chr3:28839450-28839565
>chr3:28841439-28841508
>chr3:28843923-28844337
>chr3:28845637-28845765
>chr3:28845806-28845854
>chr3:28845910-28845984
>chr3:28846283-28846431
>chr3:28847552-28847643
>chr3:28847710-28847791
>chr3:28849594-28849659
>chr3:28849720-28849757
>chr3:28851163-28851197
>chr3:28851501-28851562
>chr3:28853160-28867606
>chr3:28867672-28867781
>chr3:28867940-28868242
>chr3:28870253-28870393
>chr3:28872398-28873364
>chr3:28873527-28874992
>chr3:28875040-28875804
>chr3:28875939-28884585
>chr3:28884685-28886871
>chr3:28886971-28887878
>chr3:28888006-28889478
>chr3:28890893-28891012
>chr3:28891189-28891354
>chr3:28891460-28891509
>chr3:28891691-28891797
>chr3:28891899-28891936
>chr3:28892093-28892320
>chr3:28892500-28892885
>chr3:28892993-28893331
>chr3:28894018-28895133
>chr3:28895157-28895436
>chr3:28895536-28900298
>chr3:28900454-28902425
>chr3:28903059-28903156
>chr3:28903767-28903816
>chr3:28903937-28904043
>chr3:28904100-28909388
>chr3:28909718-28909875
>chr3:28910437-28910729
>chr3:28910976-28911121
>chr3:28911270-28911716
>chr3:28911884-28913642
>chr3:28913675-28913801
>chr3:28914182-28914222
>chr3:28914335-28914375
>chr3:28914892-28914973
>chr3:28915228-28915547
>chr3:28915727-28915814
>chr3:28917032-28917128
>chr3:28917205-28917441
>chr3:28926015-28926883
>chr3:28926992-28927152
>chr3:28927251-28927288
>chr3:28927440-28927508
>chr3:28927603-28928222
>chr3:28928285-28928327
>chr3:28928387-28928832
>chr3:28928982-28929103
>chr3:28929512-28929613
>chr3:28929676-28929879
>chr3:28929921-28929991
>chr3:28930064-28930243
>chr3:28930481-28931149
>chr3:28931198-28931299
>chr3:28931333-28937489
>chr3:28937551-28941322
>chr3:28941349-28941794
>chr3:28941867-28943009
>chr3:28943072-28944602
>chr3:28944644-28952841
>chr3:28952961-28953904
>chr3:28953982-28957394
>chr3:28957439-28957899
>chr3:28957991-28958073
>chr3:28958111-28958148
>chr3:28958256-28958936
>chr3:28958966-28959374
>chr3:28959457-28960208
>chr3:28960236-28960390
>chr3:28961507-28966309
>chr3:28966356-28972890
>chr3:28972990-28979305
>chr3:28980076-28989633
>chr3:28989707-28989828
>chr3:28989897-28993982
>chr3:28994920-29003296
>chr3:29005620-29005652
>chr3:29005715-29005881
>chr3:29005951-29005983
>chr3:29006060-29007022
>chr3:29007217-29008005
>chr3:29008275-29008392
>chr3:29008433-29008511
>chr3:29015999-29016044
>chr3:29016319-29016574
>chr3:29016783-29017122
>chr3:29017930-29031693
>chr3:29031846-29046138
>chr3:29046271-29047618
>chr3:29047748-29053390
>chr3:29053642-29053881
>chr3:29054016-29054735
>chr3:29054781-29054825
>chr3:29054902-29055234
>chr3:29060935-29060970
>chr3:29064688-29064757
>chr3:29065155-29073539
>chr3:29073639-29090457
>chr3:29091093-29091139
>chr3:29091379-29091517
>chr3:29092252-29092325
>chr3:29093763-29093992
>chr3:29094200-29094338
>chr3:29098828-29099314
>chr3:29099518-29099551
>chr3:29101893-29101977
>chr3:29102457-29114090
>chr3:29114124-29115222
>chr3:29115265-29116123
>chr3:29116252-29128997
>chr3:29129097-29131315
>chr3:29131445-29132554
>chr3:29133026-29136855
>chr3:29136896-29159393
>chr3:29159432-29162037
>chr3:29162144-29162178
>chr3:29162234-29169003
>chr3:29169178-29170242
>chr3:29170314-29170384
>chr3:29170450-29170667
>chr3:29170846-29172123
>chr3:29172211-29172357
>chr3:29172818-29172878
>chr3:29172924-29174176
>chr3:29175098-29175160
>chr3:29175961-29176026
>chr3:29176113-29176947
>chr3:29179182-29179367
>chr3:29180257-29180408
>chr3:29181015-29182268
>chr3:29182426-29191968
>chr3:29192068-29200156
>chr3:29200424-29201495
>chr3:29201704-29203288
>chr3:29203300-29209653
>chr3:29209873-29210662
>chr3:29210691-29211000
>chr3:29214207-29214605
>chr3:29215228-29215833
>chr3:29216024-29216433
>chr3:29216805-29220508
>chr3:29220537-29227423
>chr3:29227850-29230730
>chr3:29230835-29240725
>chr3:29240894-29242052
>chr3:29242654-29248931
>chr3:29248988-29249334
>chr3:29249368-29257973
>chr3:29258073-29258092
>chr3:29258399-29258440
>chr3:29258509-29258736
>chr3:29259877-29259913
>chr3:29260220-29260275
>chr3:29260337-29260382
>chr3:29261391-29261571
>chr3:29262502-29262655
>chr3:29262671-29262718
>chr3:29262920-29264959
>chr3:29265008-29266219
>chr3:29267007-29267629
>chr3:29267658-29278192
>chr3:29278271-29278523
>chr3:29278582-29287642
>chr3:29287909-29288079
>chr3:29288164-29309023
>chr3:29309072-29315310
>chr3:29315359-29320115
>chr3:29320195-29320621
>chr3:29320743-29321615
>chr3:29321932-29323157
>chr3:29323222-29329881
>chr3:29329939-29331606
>chr3:29331700-29332087
>chr3:29332503-29332890
>chr3:29333158-29333247
>chr3:29334572-29334667
>chr3:29334714-29334813
>chr3:29334968-29335050
>chr3:29335248-29335463
>chr3:29335500-29335834
>chr3:29336041-29336156
>chr3:29336190-29336235
>chr3:29336345-29336383
>chr3:29336905-29338749
>chr3:29338801-29358061
>chr3:29358140-29358209
>chr3:29362197-29362842
>chr3:29362899-29363403
>chr3:29363470-29364311
>chr3:29365681-29366216
>chr3:29366459-29367360
>chr3:29370628-29377434
>chr3:29377666-29389099
>chr3:29389293-29401783
>chr3:29401865-29403260
>chr3:29403381-29406729
>chr3:29407777-29409647
>chr3:29409758-29409843
>chr3:29410061-29410094
>chr3:29410519-29410559
>chr3:29410576-29410807
>chr3:29410869-29414332
>chr3:29414528-29414715
>chr3:29415058-29415294
>chr3:29415388-29415615
>chr3:29416176-29416268
>chr3:29416770-29416920
>chr3:29416997-29417180
>chr3:29417775-29417932
>chr3:29418711-29419170
>chr3:29419229-29419349
>chr3:29420827-29421037
>chr3:29421349-29421622
>chr3:29421670-29421711
>chr3:29421801-29422274
>chr3:29422374-29423359
>chr3:29423394-29424792
>chr3:29424839-29425036
>chr3:29425110-29431082
>chr3:29431098-29433299
>chr3:29433329-29433670
>chr3:29433737-29434472
>chr3:29434602-29434670
>chr3:29434980-29435871
>chr3:29435924-29436027
>chr3:29436072-29436502
>chr3:29436646-29436770
>chr3:29437040-29437389
>chr3:29437438-29439430
>chr3:29439484-29440355
>chr3:29440462-29440609
>chr3:29440823-29441132
>chr3:29441644-29453049
>chr3:29453086-29455310
>chr3:29455522-29455581
>chr3:29456198-29456607
>chr3:29456641-29456722
>chr3:29458653-29458899
>chr3:29458971-29459091
>chr3:29459213-29459276
>chr3:29459787-29459827
>chr3:29459964-29460118
>chr3:29460197-29465028
>chr3:29465061-29466778
>chr3:29466994-29470074
>chr3:29470135-29470895
>chr3:29470947-29471029
>chr3:29471394-29471803
>chr3:29477361-29477426
>chr3:29477679-29477851
>chr3:29479529-29479631
>chr3:29480358-29480497
>chr3:29481668-29481719
>chr3:29482271-29482303
>chr3:29482904-29491389
>chr3:29491452-29506118
>chr3:29507187-29507216
>chr3:29507481-29507527
>chr3:29507734-29508006
>chr3:29508245-29508467
>chr3:29508512-29508742
>chr3:29508852-29509050
>chr3:29510427-29510459
>chr3:29510603-29510683
>chr3:29510998-29511053
>chr3:29511142-29511332
>chr3:29512793-29512840
>chr3:29513119-29513445
>chr3:29513549-29513603
>chr3:29513683-29513722
>chr3:29513767-29513891
>chr3:29514455-29514592
>chr3:29514729-29514759
>chr3:29514837-29514874
>chr3:29514965-29515263
>chr3:29515539-29515607
>chr3:29515913-29516186
>chr3:29516235-29516629
>chr3:29516669-29517010
>chr3:29517326-29517592
>chr3:29518436-29518494
>chr3:29518635-29518825
>chr3:29518866-29519106
>chr3:29519175-29519294
>chr3:29519350-29519795
>chr3:29519945-29520023
>chr3:29525747-29525836
>chr3:29525971-29526077
>chr3:29526149-29526235
>chr3:29526589-29538556
>chr3:29539261-29539333
>chr3:29539528-29541084
>chr3:29541616-29542326
>chr3:29542896-29543232
>chr3:29543253-29543616
>chr3:29543686-29543913
>chr3:29543989-29544131
>chr3:29546533-29546922
>chr3:29547106-29547245
>chr3:29547393-29547795
>chr3:29547864-29547986
>chr3:29548029-29548185
>chr3:29550603-29550812
>chr3:29550946-29551571
>chr3:29551620-29551833
>chr3:29552297-29552368
>chr3:29553322-29553442
>chr3:29553705-29553744
>chr3:29554350-29554499
>chr3:29554562-29554644
>chr3:29554936-29555209
>chr3:29555258-29555844
>chr3:29556573-29556682
>chr3:29558798-29558990
>chr3:29559393-29560307
>chr3:29560486-29575209
>chr3:29578622-29578774
>chr3:29580080-29606920
>chr3:29607381-29608312
>chr3:29608374-29608555
>chr3:29608914-29609548
>chr3:29610496-29610541
>chr3:29610582-29610676
>chr3:29610726-29610803
>chr3:29611004-29611049
>chr3:29615527-29615726
>chr3:29618824-29619094
>chr3:29620230-29620270
>chr3:29620315-29621230
>chr3:29621673-29621741
>chr3:29622104-29622200
>chr3:29622489-29622802
>chr3:29625876-29626019
>chr3:29626711-29628098
>chr3:29628198-29637899
>chr3:29637941-29639094
>chr3:29639133-29641000
>chr3:29641257-29641280
>chr3:29641439-29641646
>chr3:29641852-29641892
>chr3:29644482-29644649
>chr3:29644702-29644803
>chr3:29646697-29646736
>chr3:29646785-29646901
>chr3:29646970-29647268
>chr3:29647385-29647452
>chr3:29647599-29649820
>chr3:29650186-29650531
>chr3:29650799-29650871
>chr3:29651806-29651893
>chr3:29654646-29654682
>chr3:29654766-29665083
>chr3:29665285-29665358
>chr3:29665455-29665652
>chr3:29665733-29665901
>chr3:29666222-29666253
>chr3:29667303-29673181
>chr3:29673589-29673623
>chr3:29674022-29674116
>chr3:29674190-29674236
>chr3:29674893-29675136
>chr3:29676108-29676294
>chr3:29678945-29679028
>chr3:29679101-29679196
>chr3:29679514-29679570
>chr3:29680099-29694232
>chr3:29694530-29694617
>chr3:29696384-29696962
>chr3:29698989-29700790
>chr3:29700847-29700972
>chr3:29701509-29702437
>chr3:29702560-29702772
>chr3:29702868-29703077
>chr3:29703290-29704138
>chr3:29704215-29710201
>chr3:29710334-29710519
>chr3:29710565-29711323
>chr3:29711359-29713238
>chr3:29713861-29713994
>chr3:29714773-29715567
>chr3:29715792-29715846
>chr3:29716001-29716303
>chr3:29716850-29716890
>chr3:29717102-29717143
>chr3:29717851-29724885
>chr3:29725424-29726197
>chr3:29726328-29731922
>chr3:29732291-29737847
>chr3:29737947-29740259
>chr3:29740907-29750005
>chr3:29750056-29750223
>chr3:29750529-29750717
>chr3:29750876-29750993
>chr3:29751654-29751815
>chr3:29751875-29751941
>chr3:29752003-29752997
>chr3:29753171-29753191
>chr3:29753228-29755923
>chr3:29755974-29756088
>chr3:29756373-29764120
>chr3:29764279-29764396
>chr3:29764596-29764664
>chr3:29764696-29765797
>chr3:29765926-29766857
>chr3:29766899-29768853
>chr3:29768885-29771883
>chr3:29771969-29772369
>chr3:29772532-29772893
>chr3:29773009-29773279
>chr3:29773307-29774936
>chr3:29775457-29775516
>chr3:29777441-29777555
>chr3:29778138-29778363
>chr3:29778835-29779060
>chr3:29779636-29779851
>chr3:29779865-29793481
>chr3:29793764-29794014
>chr3:29796122-29796492
>chr3:29796615-29796690
>chr3:29797586-29797737
>chr3:29799391-29799476
>chr3:29800657-29800705
>chr3:29800786-29800875
>chr3:29800982-29801032
>chr3:29802551-29802625
>chr3:29803089-29803445
>chr3:29803498-29803538
>chr3:29803662-29803868
>chr3:29803971-29804057
>chr3:29804279-29804348
>chr3:29804382-29804462
>chr3:29804498-29805218
>chr3:29805631-29805663
>chr3:29805717-29805756
>chr3:29807068-29807106
>chr3:29809338-29809375
>chr3:29809494-29809536
>chr3:29810438-29810578
>chr3:29810646-29811076
>chr3:29812276-29812346
>chr3:29814554-29814589
>chr3:29815016-29815060
>chr3:29815471-29815629
>chr3:29815742-29820803
>chr3:29821004-29823458
>chr3:29823937-29824063
>chr3:29826078-29826115
>chr3:29827743-29827939
>chr3:29828426-29828462
>chr3:29828562-29828800
>chr3:29828840-29829561
>chr3:29829642-29829922
>chr3:29830069-29830166
>chr3:29830288-29830377
>chr3:29830490-29830576
>chr3:29831873-29845125
>chr3:29845225-29846816
>chr3:29847004-29847078
>chr3:29847520-29847566
>chr3:29847845-29847995
>chr3:29848095-29849140
>chr3:29849898-29850366
>chr3:29851112-29851165
>chr3:29851231-29851277
>chr3:29851725-29851773
>chr3:29851959-29852193
>chr3:29852342-29852386
>chr3:29852486-29852992
>chr3:29853040-29853507
>chr3:29853550-29853810
>chr3:29854202-29854275
>chr3:29854579-29856259
>chr3:29856359-29856393
>chr3:29856540-29856612
>chr3:29856659-29856810
>chr3:29858999-29859014
>chr3:29860299-29860346
>chr3:29861929-29861955
>chr3:29862055-29874807
>chr3:29875123-29879696
>chr3:29880624-29885838
>chr3:29886101-29886360
>chr3:29886548-29888323
>chr3:29888535-29888661
>chr3:29888789-29889076
>chr3:29889099-29889609
>chr3:29889716-29889756
>chr3:29889806-29890108
>chr3:29890813-29892613
>chr3:29892970-29917710
>chr3:29917839-29942554
>chr3:29942721-29943385
>chr3:29943454-29944281
>chr3:29944357-29944392
>chr3:29944421-29944671
>chr3:29944791-29944871
>chr3:29944899-29944972
>chr3:29945000-29945318
>chr3:29945366-29945424
>chr3:29945620-29946097
>chr3:29946177-29946419
>chr3:29946471-29948032
>chr3:29948102-29949164
>chr3:29949491-29950259
>chr3:29950288-29951444
>chr3:29951472-29952930
>chr3:29953093-29953447
>chr3:29953483-29953622
>chr3:29953949-29954005
>chr3:29954215-29963764
>chr3:29963810-29963844
>chr3:29964611-29964680
>chr3:29964901-29964996
>chr3:29966138-29966997
>chr3:29967097-29967426
>chr3:29968403-29968446
>chr3:29968486-29968528
>chr3:29968759-29968800
>chr3:29974057-29974463
>chr3:29974857-29974936
>chr3:29982090-29990976
>chr3:29991739-29991801
>chr3:29992010-30004103
>chr3:30004122-30008732
>chr3:30011582-30011623
>chr3:30013413-30013503
>chr3:30014672-30015816
>chr3:30015962-30015977
>chr3:30016077-30028192
>chr3:30028508-30029763
>chr3:30029814-30029830
>chr3:30029930-30031590
>chr3:30031756-30031816
>chr3:30032160-30032927
>chr3:30033003-30033808
>chr3:30033837-30033989
>chr3:30036238-30036276
>chr3:30036934-30037011
>chr3:30037177-30037277
>chr3:30037625-30037791
>chr3:30038731-30038998
>chr3:30045808-30045984
>chr3:30051129-30051148
>chr3:30052268-30052322
>chr3:30053908-30053976
>chr3:30060498-30060558
>chr3:30060660-30060706
>chr3:30061056-30061122
>chr3:30061294-30061840
>chr3:30062065-30065473
>chr3:30065573-30068458
>chr3:30068471-30069199
>chr3:30069503-30077410
>chr3:30077551-30082921
>chr3:30082944-30083752
>chr3:30083978-30084360
>chr3:30084488-30084582
>chr3:30084607-30084662
>chr3:30084710-30085035
>chr3:30085316-30085524
>chr3:30085569-30085789
>chr3:30085838-30086474
>chr3:30086695-30088161
>chr3:30088621-30088848
>chr3:30088899-30089038
>chr3:30089103-30089157
>chr3:30089190-30089255
>chr3:30089303-30089394
>chr3:30089506-30090742
>chr3:30090786-30091115
>chr3:30092625-30092672
>chr3:30092779-30093807
>chr3:30093891-30096424
>chr3:30096491-30096826
>chr3:30096936-30099310
>chr3:30099489-30099504
>chr3:30099658-30099713
>chr3:30099773-30107132
>chr3:30107308-30107601
>chr3:30107636-30107939
>chr3:30108068-30108108
>chr3:30108487-30109442
>chr3:30109770-30109799
>chr3:30110213-30110286
>chr3:30110893-30123803
>chr3:30123903-30124641
>chr3:30124700-30124734
>chr3:30124915-30125057
>chr3:30125348-30125413
>chr3:30125487-30126041
>chr3:30126482-30126652
>chr3:30128038-30135084
>chr3:30135772-30135859
>chr3:30135896-30136619
>chr3:30138929-30138977
>chr3:30139848-30140214
>chr3:30140245-30142047
>chr3:30144262-30144320
>chr3:30144450-30144487
>chr3:30144715-30145748
>chr3:30145804-30146413
>chr3:30146447-30159492
>chr3:30159651-30159902
>chr3:30160026-30162653
>chr3:30162712-30162955
>chr3:30163086-30163165
>chr3:30163254-30163284
>chr3:30163419-30163593
>chr3:30163763-30163849
>chr3:30163946-30164717
>chr3:30164739-30165281
>chr3:30165357-30170104
>chr3:30170161-30173938
>chr3:30174231-30174837
>chr3:30174904-30177439
>chr3:30177497-30177528
>chr3:30177975-30178442
>chr3:30178512-30178579
>chr3:30178645-30178695
>chr3:30178912-30179713
>chr3:30180072-30196509
>chr3:30196609-30201127
>chr3:30201482-30207996
>chr3:30208039-30208135
>chr3:30208205-30208637
>chr3:30209536-30209588
>chr3:30211316-30211357
>chr3:30211900-30212195
>chr3:30212253-30212538
>chr3:30212557-30212703
>chr3:30214164-30214246
>chr3:30215465-30224791
>chr3:30225013-30226226
>chr3:30226597-30226858
>chr3:30229364-30229414
>chr3:30234703-30235132
>chr3:30236464-30236775
>chr3:30237201-30237270
>chr3:30237508-30237572
>chr3:30237773-30237815
>chr3:30238090-30238171
>chr3:30238236-30238308
>chr3:30239651-30239731
>chr3:30240286-30240333
>chr3:30240528-30240764
>chr3:30240917-30240955
>chr3:30241321-30251887
>chr3:30252374-30252435
>chr3:30252592-30254929
>chr3:30255041-30257849
>chr3:30258386-30258447
>chr3:30258936-30264825
>chr3:30264866-30266235
>chr3:30266470-30276322
>chr3:30276369-30288515
>chr3:30288758-30289087
>chr3:30289214-30289603
>chr3:30290047-30291092
>chr3:30291901-30292046
>chr3:30292408-30292485
>chr3:30292620-30292765
>chr3:30292865-30293186
>chr3:30293542-30293575
>chr3:30293757-30296581
>chr3:30297852-30301028
>chr3:30301341-30303799
>chr3:30303899-30308897
>chr3:30308973-30309657
>chr3:30309798-30312910
>chr3:30313216-30314136
>chr3:30314253-30317591
>chr3:30317911-30317953
>chr3:30318000-30318508
>chr3:30318654-30320047
>chr3:30320288-30330766
>chr3:30332157-30332387
>chr3:30333353-30333415
>chr3:30333498-30333546
>chr3:30335040-30335117
>chr3:30335623-30335663
>chr3:30335858-30349102
>chr3:30349133-30349164
>chr3:30349217-30351444
>chr3:30351578-30352818
>chr3:30353382-30353641
>chr3:30353705-30353751
>chr3:30353962-30354110
>chr3:30354244-30354297
>chr3:30354387-30356912
>chr3:30357122-30357670
>chr3:30358234-30358337
>chr3:30358557-30358603
>chr3:30358814-30358962
>chr3:30359096-30359149
>chr3:30360702-30361085
>chr3:30361141-30361477
>chr3:30361676-30361751
>chr3:30362116-30363322
>chr3:30363348-30363456
>chr3:30363493-30363547
>chr3:30363676-30364132
>chr3:30364444-30364475
>chr3:30365509-30365617
>chr3:30365728-30365773
>chr3:30366025-30366060
>chr3:30366510-30366626
>chr3:30367045-30367145
>chr3:30367184-30367440
>chr3:30367492-30367529
>chr3:30367814-30368039
>chr3:30368083-30368120
>chr3:30368239-30368429
>chr3:30368559-30368632
>chr3:30369136-30369226
>chr3:30369287-30369336
>chr3:30369564-30369601
>chr3:30369770-30369845
>chr3:30370441-30370497
>chr3:30370765-30377544
>chr3:30377614-30385773
>chr3:30385844-30386041
>chr3:30387509-30387741
>chr3:30388374-30404161
>chr3:30404207-30412530
>chr3:30412735-30413752
>chr3:30413781-30414101
>chr3:30414147-30415528
>chr3:30415644-30416933
>chr3:30419517-30419622
>chr3:30419682-30419860
>chr3:30420500-30420910
>chr3:30421173-30421215
>chr3:30421345-30421375
>chr3:30421465-30421673
>chr3:30421838-30421882
>chr3:30421964-30422076
>chr3:30422115-30422478
>chr3:30422733-30422810
>chr3:30422949-30422994
>chr3:30423093-30423124
>chr3:30423206-30423271
>chr3:30423349-30423434
>chr3:30424754-30424812
>chr3:30425203-30425258
>chr3:30425988-30426185
>chr3:30426241-30426299
>chr3:30426550-30426646
>chr3:30427108-30427427
>chr3:30427910-30428158
>chr3:30429636-30436925
>chr3:30437668-30437711
>chr3:30438506-30438640
>chr3:30443907-30444052
>chr3:30445344-30445626
>chr3:30446299-30446380
>chr3:30447477-30450269
>chr3:30451252-30451654
>chr3:30453021-30453138
>chr3:30453289-30453329
>chr3:30453963-30454025
>chr3:30454805-30455633
>chr3:30455660-30456101
>chr3:30456330-30459394
>chr3:30459555-30459586
>chr3:30459706-30461157
>chr3:30461663-30461701
>chr3:30462129-30462287
>chr3:30462527-30462544
>chr3:30462932-30462970
>chr3:30463393-30463551
>chr3:30464841-30465080
>chr3:30465175-30465330
>chr3:30466185-30466263
>chr3:30466349-30466396
>chr3:30472311-30472674
>chr3:30473425-30473543
>chr3:30474115-30474326
>chr3:30474496-30474898
>chr3:30475008-30475199
>chr3:30475274-30476318
>chr3:30476433-30477495
>chr3:30477514-30478460
>chr3:30478754-30478860
>chr3:30479152-30479180
>chr3:30479292-30479340
>chr3:30480029-30480068
>chr3:30483261-30483309
>chr3:30483359-30483586
>chr3:30483637-30483681
>chr3:30483761-30483816
>chr3:30483910-30484014
>chr3:30484279-30484567
>chr3:30484622-30485298
>chr3:30485860-30485905
>chr3:30486280-30486315
>chr3:30487501-30487629
>chr3:30488082-30488162
>chr3:30488194-30488260
>chr3:30488352-30488562
>chr3:30488952-30489047
>chr3:30492101-30492342
>chr3:30497303-30497349
>chr3:30497554-30497585
>chr3:30497909-30498006
>chr3:30498596-30498685
>chr3:30499705-30499747
>chr3:30500312-30500372
>chr3:30500428-30500500
>chr3:30500885-30501161
>chr3:30502426-30502465
>chr3:30505360-30505987
>chr3:30510353-30510391
>chr3:30510584-30510682
>chr3:30510837-30512328
>chr3:30518922-30519047
>chr3:30519114-30519194
>chr3:30520368-30520737
>chr3:30521026-30521157
>chr3:30522605-30522771
>chr3:30522872-30522974
>chr3:30523307-30523487
>chr3:30523599-30523763
>chr3:30525801-30525845
>chr3:30527029-30527358
>chr3:30529498-30529539
>chr3:30529923-30529984
>chr3:30531404-30531567
>chr3:30535852-30535962
>chr3:30536033-30536085
>chr3:30536191-30536250
>chr3:30536329-30536384
>chr3:30536471-30536506
>chr3:30536539-30536901
>chr3:30537130-30537498
>chr3:30537605-30537858
>chr3:30537922-30538086
>chr3:30538147-30538241
>chr3:30538357-30538637
>chr3:30538932-30538988
>chr3:30539517-30539614
>chr3:30539707-30539738
>chr3:30540314-30540379
>chr3:30541008-30541286
>chr3:30543941-30544234
>chr3:30546095-30546240
>chr3:30546451-30546542
>chr3:30546898-30546929
>chr3:30547827-30548002
>chr3:30548316-30548464
>chr3:30548535-30548688
>chr3:30549003-30549542
>chr3:30549590-30550643
>chr3:30552319-30552483
>chr3:30554508-30555710
>chr3:30555893-30556055
>chr3:30557392-30557428
>chr3:30557961-30560425
>chr3:30560473-30560685
>chr3:30560896-30564291
>chr3:30568032-30568047
>chr3:30568147-30568163
>chr3:30568446-30568491
>chr3:30569676-30569760
>chr3:30570381-30570589
>chr3:30572013-30572138
>chr3:30575047-30579538
>chr3:30579677-30579715
>chr3:30579870-30591508
>chr3:30591554-30608455
>chr3:30608563-30622478
>chr3:30622578-30639524
>chr3:30639634-30643829
>chr3:30643929-30653828
>chr3:30653914-30655369
>chr3:30655571-30657086
>chr3:30657149-30657414
>chr3:30657489-30657631
>chr3:30657827-30658213
>chr3:30658250-30658286
>chr3:30658450-30658738
>chr3:30658831-30659290
>chr3:30659965-30665103
>chr3:30665184-30665348
>chr3:30665553-30665695
>chr3:30665891-30666061
>chr3:30666146-30666277
>chr3:30666314-30666802
>chr3:30666893-30667354
>chr3:30668029-30686831
>chr3:30686873-30695628
>chr3:30695686-30711572
>chr3:30711632-30712752
>chr3:30712857-30723381
>chr3:30723412-30725313
>chr3:30725341-30727649
>chr3:30727684-30747266
>chr3:30747314-30754524
>chr3:30754538-30758010
>chr3:30758110-30759659
>chr3:30759811-30766090
>chr3:30766390-30771919
>chr3:30772039-30774138
>chr3:30774267-30775852
>chr3:30775952-30776611
>chr3:30776782-30776973
>chr3:30777179-30777332
>chr3:30777495-30777618
>chr3:30777714-30778213
>chr3:30778414-30803253
>chr3:30803330-30803693
>chr3:30804875-30805164
>chr3:30805267-30807106
>chr3:30807302-30808829
>chr3:30808873-30810218
>chr3:30810283-30810826
>chr3:30810888-30811320
>chr3:30811415-30811565
>chr3:30811665-30813818
>chr3:30814228-30832009
>chr3:30832183-30832259
>chr3:30832310-30835164
>chr3:30835188-30835672
>chr3:30835717-30836359
>chr3:30836663-30837494
>chr3:30839155-30839194
>chr3:30839788-30839909
>chr3:30840240-30842326
>chr3:30842396-30842760
>chr3:30843096-30843111
>chr3:30843260-30845410
>chr3:30845534-30851369
>chr3:30851477-30851603
>chr3:30851679-30851880
>chr3:30852247-30853664
>chr3:30858645-30858685
>chr3:30859634-30863402
>chr3:30863430-30864874
>chr3:30864912-30866080
>chr3:30866318-30866381
>chr3:30866485-30867136
>chr3:30867214-30867251
>chr3:30867298-30867911
>chr3:30868035-30868293
>chr3:30868467-30868539
>chr3:30868587-30883259
>chr3:30883310-30884098
>chr3:30884162-30884710
>chr3:30886079-30887405
>chr3:30887541-30887640
>chr3:30887667-30887703
>chr3:30887724-30888113
>chr3:30888354-30888529
>chr3:30889346-30889444
>chr3:30890060-30890952
>chr3:30891118-30891306
>chr3:30891746-30892017
>chr3:30892467-30892568
>chr3:30893023-30901378
>chr3:30901728-30901788
>chr3:30901825-30901978
>chr3:30902063-30902304
>chr3:30902372-30903078
>chr3:30903224-30911350
>chr3:30911352-30912121
>chr3:30913572-30913734
>chr3:30915866-30915955
>chr3:30916217-30916607
>chr3:30916851-30919521
>chr3:30919621-30922025
>chr3:30925138-30925271
>chr3:30925299-30945987
>chr3:30946019-30946070
>chr3:30946162-30946401
>chr3:30946699-30946937
>chr3:30947432-30947474
>chr3:30947656-30947732
>chr3:30947796-30947883
>chr3:30949954-30950039
>chr3:30952664-30966705
>chr3:30966902-30967247
>chr3:30967387-30968062
>chr3:30968130-30968214
>chr3:30969062-30969699
>chr3:30970121-30977826
>chr3:30977913-30981897
>chr3:30981934-30982772
>chr3:30982845-30994413
>chr3:30994922-30994958
>chr3:30995095-30995130
>chr3:30998774-30999263
>chr3:30999298-30999444
>chr3:30999752-31008007
>chr3:31008150-31010090
>chr3:31010822-31011324
>chr3:31012581-31018629
>chr3:31018880-31027654
>chr3:31028560-31028689
>chr3:31028863-31029100
>chr3:31029457-31029489
>chr3:31029730-31029774
>chr3:31029945-31033897
>chr3:31033948-31034921
>chr3:31034940-31037063
>chr3:31037124-31037163
>chr3:31037189-31037904
>chr3:31039050-31039211
>chr3:31039271-31039317
>chr3:31040229-31040269
>chr3:31040331-31040373
>chr3:31041502-31044828
>chr3:31045307-31049896
>chr3:31049941-31050299
>chr3:31050352-31050896
>chr3:31051329-31051791
>chr3:31051848-31053804
>chr3:31053923-31054547
>chr3:31055014-31055046
>chr3:31056297-31056340
>chr3:31056968-31058495
>chr3:31058530-31058590
>chr3:31059203-31059655
>chr3:31060167-31064076
>chr3:31064359-31075245
>chr3:31075399-31076859
>chr3:31076965-31079152
>chr3:31079206-31079554
>chr3:31079583-31094900
>chr3:31094920-31097297
>chr3:31098004-31098041
>chr3:31098099-31098310
>chr3:31098388-31098419
>chr3:31098504-31098535
>chr3:31098606-31098714
>chr3:31098765-31098794
>chr3:31099032-31099075
>chr3:31099731-31099924
>chr3:31100286-31100323
>chr3:31100416-31100544
>chr3:31100766-31100890
>chr3:31102121-31102292
>chr3:31102528-31102720
>chr3:31103481-31103786
>chr3:31103815-31104111
>chr3:31104133-31104276
>chr3:31106757-31113041
>chr3:31113194-31125127
>chr3:31125253-31129679
>chr3:31129756-31130960
>chr3:31131001-31131607
>chr3:31131904-31134756
>chr3:31134856-31134926
>chr3:31135282-31143679
>chr3:31143779-31143799
>chr3:31143847-31168015
>chr3:31168052-31171476
>chr3:31171660-31172486
>chr3:31172586-31183359
>chr3:31183395-31187570
>chr3:31187632-31218473
>chr3:31218583-31218987
>chr3:31219073-31219132
>chr3:31219203-31241710
>chr3:31241840-31243231
>chr3:31243302-31243361
>chr3:31243447-31243851
>chr3:31243961-31245705
>chr3:31245805-31245859
>chr3:31245933-31246037
>chr3:31246069-31246638
>chr3:31246679-31248096
>chr3:31248150-31248251
>chr3:31248303-31261213
>chr3:31261283-31262280
>chr3:31262373-31262907
>chr3:31262968-31267727
>chr3:31267930-31268058
>chr3:31268153-31268247
>chr3:31268975-31269172
>chr3:31269462-31269634
>chr3:31269674-31272755
>chr3:31272795-31274494
>chr3:31274616-31276674
>chr3:31276830-31276937
>chr3:31277016-31277321
>chr3:31277408-31278109
>chr3:31278266-31278569
>chr3:31278666-31281297
>chr3:31281337-31281465
>chr3:31281522-31294139
>chr3:31294239-31295202
>chr3:31295302-31301569
>chr3:31301669-31304065
>chr3:31304165-31307790
>chr3:31307934-31309057
>chr3:31309190-31310821
>chr3:31310921-31318876
>chr3:31318931-31319703
>chr3:31319803-31320542
>chr3:31320610-31321290
>chr3:31321390-31323140
>chr3:31323240-31332558
>chr3:31333196-31333260
>chr3:31334432-31334802
>chr3:31337433-31337508
>chr3:31338336-31339730
>chr3:31339932-31342443
>chr3:31344457-31345107
>chr3:31346088-31346123
>chr3:31346286-31346340
>chr3:31347164-31347263
>chr3:31348796-31348841
>chr3:31350877-31352234
>chr3:31352286-31352852
>chr3:31352991-31353572
>chr3:31353626-31353679
>chr3:31354409-31357519
>chr3:31357630-31359589
>chr3:31359689-31359704
>chr3:31360022-31361475
>chr3:31361526-31363281
>chr3:31363381-31372429
>chr3:31372529-31378946
>chr3:31379046-31387187
>chr3:31387318-31387357
>chr3:31387719-31388539
>chr3:31392119-31392170
>chr3:31394005-31394214
>chr3:31395925-31396034
>chr3:31397730-31397962
>chr3:31398735-31398885
>chr3:31399329-31399426
>chr3:31399675-31399735
>chr3:31399971-31400045
>chr3:31400083-31409026
>chr3:31409508-31409545
>chr3:31409591-31410268
>chr3:31410368-31412466
>chr3:31412566-31419602
>chr3:31419773-31433605
>chr3:31433704-31441441
>chr3:31441541-31448512
>chr3:31448620-31448853
>chr3:31448909-31448985
>chr3:31451334-31451376
>chr3:31451799-31451846
>chr3:31455962-31455999
>chr3:31461122-31463145
>chr3:31463190-31463450
>chr3:31463556-31463657
>chr3:31463723-31464079
>chr3:31464145-31464184
>chr3:31464244-31464592
>chr3:31464657-31464927
>chr3:31465118-31465150
>chr3:31467308-31467392
>chr3:31467581-31467627
>chr3:31471386-31471431
>chr3:31471503-31471962
>chr3:31472814-31472986
>chr3:31473138-31473192
>chr3:31473489-31473609
>chr3:31473742-31473799
>chr3:31474433-31474471
>chr3:31474629-31474688
>chr3:31475499-31475611
>chr3:31475640-31475762
>chr3:31475813-31475908
>chr3:31476054-31476135
>chr3:31476207-31476266
>chr3:31476361-31476410
>chr3:31477061-31477098
>chr3:31478325-31478476
>chr3:31478755-31478785
>chr3:31479161-31479242
>chr3:31479309-31480128
>chr3:31481635-31481871
>chr3:31482581-31483217
>chr3:31485492-31486804
>chr3:31488691-31488796
>chr3:31491579-31491633
>chr3:31491782-31491823
>chr3:31492009-31492710
>chr3:31492733-31493148
>chr3:31493484-31493601
>chr3:31493641-31495317
>chr3:31495407-31496326
>chr3:31496476-31496696
>chr3:31496728-31497242
>chr3:31497320-31499264
>chr3:31499362-31506199
>chr3:31506230-31517224
>chr3:31517295-31519299
>chr3:31519352-31520513
>chr3:31520607-31521583
>chr3:31521688-31522157
>chr3:31522229-31522277
>chr3:31522543-31522657
>chr3:31522752-31523356
>chr3:31523413-31523837
>chr3:31523879-31523942
>chr3:31524193-31524528
>chr3:31524591-31527367
>chr3:31527578-31532167
>chr3:31532253-31532738
>chr3:31533410-31533448
>chr3:31534101-31543866
>chr3:31543967-31544068
>chr3:31544434-31544560
>chr3:31545218-31551095
>chr3:31551516-31554307
>chr3:31554383-31554453
>chr3:31554488-31554737
>chr3:31555376-31555458
>chr3:31560229-31560259
>chr3:31560359-31562527
>chr3:31562788-31564773
>chr3:31564989-31570064
>chr3:31573574-31573621
>chr3:31573742-31578376
>chr3:31578416-31587958
>chr3:31588019-31588267
>chr3:31588321-31588542
>chr3:31589134-31590010
>chr3:31590151-31596281
>chr3:31596346-31596375
>chr3:31597078-31600156
>chr3:31600940-31613118
>chr3:31618250-31623111
>chr3:31623242-31624612
>chr3:31624741-31633543
>chr3:31633758-31633852
>chr3:31634059-31649618
>chr3:31649840-31649938
>chr3:31652468-31652520
>chr3:31653357-31660869
>chr3:31660894-31661487
>chr3:31662852-31662879
>chr3:31662908-31673277
>chr3:31673427-31692187
>chr3:31692287-31693120
>chr3:31693276-31693291
>chr3:31693341-31695510
>chr3:31695615-31695680
>chr3:31697634-31697810
>chr3:31697842-31698080
>chr3:31698215-31698794
>chr3:31698976-31699126
>chr3:31699322-31699361
>chr3:31700062-31711674
>chr3:31711826-31730677
>chr3:31730813-31731005
>chr3:31731102-31731306
>chr3:31731379-31760241
>chr3:31760341-31762181
>chr3:31763068-31763139
>chr3:31763396-31763563
>chr3:31763795-31763926
>chr3:31764199-31764251
>chr3:31765587-31766596
>chr3:31766659-31767052
>chr3:31767104-31767150
>chr3:31768700-31774498
>chr3:31774537-31775204
>chr3:31775246-31775562
>chr3:31775665-31775695
>chr3:31775795-31776149
>chr3:31776214-31776378
>chr3:31776479-31776582
>chr3:31776676-31777128
>chr3:31777173-31777502
>chr3:31777546-31777578
>chr3:31777660-31777713
>chr3:31777764-31777859
>chr3:31777965-31778052
>chr3:31778196-31778255
>chr3:31778648-31778717
>chr3:31778756-31778924
>chr3:31778960-31780693
>chr3:31781273-31782060
>chr3:31782115-31782302
>chr3:31782476-31787956
>chr3:31787994-31789681
>chr3:31789693-31790775
>chr3:31790854-31791068
>chr3:31791101-31791373
>chr3:31791407-31791461
>chr3:31791504-31791674
>chr3:31791700-31792696
>chr3:31793270-31793295
>chr3:31793395-31800527
>chr3:31800746-31801237
>chr3:31801316-31801530
>chr3:31802021-31802036
>chr3:31802068-31802232
>chr3:31802276-31802834
>chr3:31803359-31803430
>chr3:31808844-31808882
>chr3:31808984-31809064
>chr3:31809297-31809367
>chr3:31809443-31809745
>chr3:31810261-31816285
>chr3:31816313-31820425
>chr3:31821434-31823443
>chr3:31823470-31823678
>chr3:31823747-31827831
>chr3:31828015-31828469
>chr3:31828538-31829230
>chr3:31829283-31848834
>chr3:31848998-31852562
>chr3:31852587-31854242
>chr3:31855760-31855866
>chr3:31855924-31856792
>chr3:31856828-31856964
>chr3:31857052-31858302
>chr3:31858369-31858458
>chr3:31858542-31859177
>chr3:31859337-31859554
>chr3:31859606-31859742
>chr3:31860434-31860553
>chr3:31861125-31861333
>chr3:31861357-31861381
>chr3:31861533-31863170
>chr3:31863228-31863288
>chr3:31863607-31863639
>chr3:31863682-31864297
>chr3:31864378-31864412
>chr3:31864457-31864512
>chr3:31864650-31872125
>chr3:31872265-31872366
>chr3:31872404-31872446
>chr3:31874496-31885284
>chr3:31885358-31885454
>chr3:31886026-31886597
>chr3:31886716-31887370
>chr3:31887496-31894982
>chr3:31895107-31897711
>chr3:31898055-31898090
>chr3:31898125-31898168
>chr3:31898207-31898746
>chr3:31898846-31898879
>chr3:31899468-31899531
>chr3:31900483-31900522
>chr3:31902705-31903051
>chr3:31903251-31904420
>chr3:31904472-31904487
>chr3:31904587-31912742
>chr3:31913942-31914086
>chr3:31914130-31914302
>chr3:31914424-31914571
>chr3:31914961-31915255
>chr3:31916860-31916948
>chr3:31916972-31924253
>chr3:31924300-31925868
>chr3:31926123-31929084
>chr3:31929245-31929273
>chr3:31929373-31933752
>chr3:31934304-31936429
>chr3:31936529-31943045
>chr3:31943185-31945442
>chr3:31945489-31950105
>chr3:31950282-31955297
>chr3:31955342-31955582
>chr3:31955682-31956137
>chr3:31956182-31957105
>chr3:31957213-31958626
>chr3:31958773-31958950
>chr3:31959156-31959214
>chr3:31959486-31959526
>chr3:31959570-31959885
>chr3:31960532-31960665
>chr3:31960977-31961206
>chr3:31961267-31961625
>chr3:31961684-31961806
>chr3:31961906-31963656
>chr3:31963751-31966665
>chr3:31966941-31968012
>chr3:31968107-31968704
>chr3:31968875-31970478
>chr3:31970578-31970604
>chr3:31970653-31972559
>chr3:31972606-31974534
>chr3:31974706-31974838
>chr3:31974961-31975021
>chr3:31975115-31975176
>chr3:31975543-31975826
>chr3:31975850-31979453
>chr3:31979569-31980794
>chr3:31980894-31984951
>chr3:31985090-31989418
>chr3:31989518-31992389
>chr3:31992728-31992817
>chr3:31993246-31993396
>chr3:31994764-31995664
>chr3:31995846-31996003
>chr3:31997347-32001007
>chr3:32002279-32002339
>chr3:32002489-32005621
>chr3:32005640-32007141
>chr3:32007297-32008338
>chr3:32008369-32010283
>chr3:32010426-32012122
>chr3:32012344-32014442
>chr3:32014595-32023873
>chr3:32025678-32026143
>chr3:32026218-32026378
>chr3:32033310-32033943
>chr3:32037041-32037072
>chr3:32037755-32038122
>chr3:32038953-32039046
>chr3:32040054-32040104
>chr3:32041561-32041593
>chr3:32048776-32048922
>chr3:32049115-32049449
>chr3:32049789-32049875
>chr3:32049903-32050581
>chr3:32051156-32052734
>chr3:32052826-32062555
>chr3:32062887-32062939
>chr3:32062993-32071661
>chr3:32071847-32081740
>chr3:32081797-32083119
>chr3:32083184-32083484
>chr3:32083553-32084157
>chr3:32084231-32085071
>chr3:32085158-32088510
>chr3:32089262-32089307
>chr3:32089348-32090151
>chr3:32090213-32090292
>chr3:32090441-32090720
>chr3:32090823-32091129
>chr3:32091210-32093281
>chr3:32093312-32093687
>chr3:32093776-32094234
>chr3:32094416-32095499
>chr3:32095546-32095762
>chr3:32095895-32096382
>chr3:32096442-32097062
>chr3:32097217-32097721
>chr3:32098150-32098599
>chr3:32099228-32101004
>chr3:32101014-32101029
>chr3:32101441-32101542
>chr3:32101606-32106020
>chr3:32106038-32106325
>chr3:32107506-32107741
>chr3:32108813-32109016
>chr3:32112723-32112945
>chr3:32113368-32113643
>chr3:32113693-32113951
>chr3:32114544-32114585
>chr3:32115172-32115453
>chr3:32115550-32115636
>chr3:32116387-32116464
>chr3:32117660-32123820
>chr3:32131172-32131232
>chr3:32131504-32131561
>chr3:32131753-32131862
>chr3:32132115-32167472
>chr3:32167569-32169443
>chr3:32169484-32201453
>chr3:32201553-32209465
>chr3:32209771-32210269
>chr3:32210326-32210360
>chr3:32210447-32211744
>chr3:32211892-32211940
>chr3:32212114-32222001
>chr3:32222603-32223404
>chr3:32223429-32223920
>chr3:32224007-32224066
>chr3:32224141-32228221
>chr3:32228284-32228299
>chr3:32228559-32230393
>chr3:32230699-32230718
>chr3:32231088-32231165
>chr3:32231412-32231466
>chr3:32232695-32232824
>chr3:32232882-32232917
>chr3:32233071-32233104
>chr3:32238568-32238671
>chr3:32238714-32238965
>chr3:32242922-32243210
>chr3:32251745-32277816
>chr3:32278174-32279145
>chr3:32279657-32286519
>chr3:32286619-32289314
>chr3:32289478-32305552
>chr3:32305627-32309083
>chr3:32309117-32325445
>chr3:32328340-32328386
>chr3:32328538-32328605
>chr3:32330165-32330346
>chr3:32330755-32330950
>chr3:32331450-32331977
>chr3:32332188-32332383
>chr3:32332673-32333145
>chr3:32334172-32339307
>chr3:32339371-32341717
>chr3:32341858-32342887
>chr3:32343055-32345448
>chr3:32345519-32348405
>chr3:32348532-32348567
>chr3:32348799-32348867
>chr3:32349153-32349261
>chr3:32351150-32353776
>chr3:32354624-32356054
>chr3:32356125-32362555
>chr3:32362817-32363277
>chr3:32363334-32364359
>chr3:32364855-32364914
>chr3:32365016-32365282
>chr3:32365828-32376345
>chr3:32376420-32376471
>chr3:32376509-32381128
>chr3:32381304-32382577
>chr3:32382705-32388564
>chr3:32388881-32388971
>chr3:32389775-32389827
>chr3:32389917-32389985
>chr3:32390101-32390199
>chr3:32390640-32390733
>chr3:32390799-32399946
>chr3:32400137-32400289
>chr3:32400514-32400550
>chr3:32400610-32400748
>chr3:32405477-32405573
>chr3:32405672-32405735
>chr3:32406675-32406725
>chr3:32407598-32407807
>chr3:32407878-32410074
>chr3:32412800-32412961
>chr3:32413290-32420725
>chr3:32421205-32421253
>chr3:32421318-32421511
>chr3:32421552-32421712
>chr3:32422978-32423212
>chr3:32423276-32423522
>chr3:32423648-32424215
>chr3:32424244-32428190
>chr3:32428405-32428609
>chr3:32428698-32430563
>chr3:32430837-32431442
>chr3:32432398-32435547
>chr3:32435647-32442600
>chr3:32442700-32448966
>chr3:32449038-32449216
>chr3:32449244-32449570
>chr3:32450693-32459593
>chr3:32459835-32461428
>chr3:32462967-32463100
>chr3:32464724-32464843
>chr3:32464880-32464934
>chr3:32465055-32465110
>chr3:32465207-32465274
>chr3:32465314-32466066
>chr3:32466196-32466367
>chr3:32468151-32468168
>chr3:32468268-32468747
>chr3:32468941-32469017
>chr3:32469607-32476614
>chr3:32476656-32478240
>chr3:32478350-32478419
>chr3:32478894-32478909
>chr3:32479627-32479666
>chr3:32480542-32480859
>chr3:32481149-32481276
>chr3:32483549-32483673
>chr3:32483706-32484214
>chr3:32484905-32484945
>chr3:32486790-32486847
>chr3:32487062-32487195
>chr3:32487667-32488266
>chr3:32488593-32497435
>chr3:32497535-32499681
>chr3:32499804-32499819
>chr3:32499845-32500635
>chr3:32500882-32502862
>chr3:32503095-32503110
>chr3:32503219-32504499
>chr3:32504738-32505112
>chr3:32505203-32505689
>chr3:32506946-32508168
>chr3:32508451-32508473
>chr3:32508534-32508766
>chr3:32509663-32509976
>chr3:32510208-32510546
>chr3:32513935-32532730
>chr3:32533186-32533216
>chr3:32535546-32535603
>chr3:32535659-32535742
>chr3:32535857-32535937
>chr3:32536459-32539472
>chr3:32539574-32541172
>chr3:32541196-32541281
>chr3:32541350-32541548
>chr3:32546249-32548197
>chr3:32548249-32548314
>chr3:32548396-32548513
>chr3:32548888-32548963
>chr3:32549058-32549191
>chr3:32549263-32549317
>chr3:32549341-32552721
>chr3:32552773-32552838
>chr3:32552920-32553037
>chr3:32553412-32553487
>chr3:32553582-32553715
>chr3:32553787-32553841
>chr3:32553865-32554083
>chr3:32554344-32554394
>chr3:32554568-32554665
>chr3:32555216-32555358
>chr3:32556035-32556152
>chr3:32556249-32644600
>chr3:32644806-32652577
>chr3:32652614-32652658
>chr3:32652868-32656010
>chr3:32656029-32656863
>chr3:32657075-32664651
>chr3:32664883-32664966
>chr3:32665024-32665095
>chr3:32665443-32665479
>chr3:32665631-32665717
>chr3:32665790-32671352
>chr3:32671759-32683741
>chr3:32684107-32684183
>chr3:32684725-32684780
>chr3:32684884-32694142
>chr3:32694288-32696866
>chr3:32696902-32697036
>chr3:32697078-32697273
>chr3:32697318-32700672
>chr3:32700723-32701217
>chr3:32702059-32702835
>chr3:32702898-32703171
>chr3:32703224-32703314
>chr3:32703475-32705070
>chr3:32705170-32718445
>chr3:32718590-32718887
>chr3:32719459-32719493
>chr3:32719619-32719807
>chr3:32720099-32720167
>chr3:32722946-32722982
>chr3:32723020-32723100
>chr3:32723241-32723467
>chr3:32724297-32724342
>chr3:32724564-32724599
>chr3:32725357-32725389
>chr3:32725764-32726645
>chr3:32726965-32727478
>chr3:32727589-32735171
>chr3:32736175-32738410
>chr3:32738441-32738900
>chr3:32738928-32739103
>chr3:32739334-32739491
>chr3:32739706-32740059
>chr3:32740103-32740297
>chr3:32740482-32740925
>chr3:32741035-32741323
>chr3:32742968-32742983
>chr3:32743083-32743106
>chr3:32743155-32743189
>chr3:32743764-32744082
>chr3:32744232-32744296
>chr3:32744687-32747231
>chr3:32747439-32747493
>chr3:32747636-32750643
>chr3:32750743-32752130
>chr3:32752307-32758831
>chr3:32759762-32776477
>chr3:32776741-32776792
>chr3:32776880-32777057
>chr3:32777180-32777222
>chr3:32777317-32777369
>chr3:32777517-32777549
>chr3:32777955-32778076
>chr3:32778153-32778749
>chr3:32783774-32784236
>chr3:32784263-32784968
>chr3:32785054-32785196
>chr3:32785650-32785798
>chr3:32785978-32786027
>chr3:32786497-32786625
>chr3:32786664-32786780
>chr3:32786846-32787382
>chr3:32787459-32788307
>chr3:32788886-32789097
>chr3:32789175-32789500
>chr3:32789818-32790017
>chr3:32790301-32790368
>chr3:32790891-32791209
>chr3:32791307-32791371
>chr3:32791916-32791995
>chr3:32792083-32792250
>chr3:32792745-32792792
>chr3:32792948-32792993
>chr3:32793126-32793246
>chr3:32794320-32800899
>chr3:32802419-32805583
>chr3:32805606-32806690
>chr3:32806796-32819996
>chr3:32820040-32854298
>chr3:32854426-32856012
>chr3:32856232-32888678
>chr3:32888728-32891667
>chr3:32891801-32892801
>chr3:32892921-32902543
>chr3:32902649-32902728
>chr3:32903110-32906988
>chr3:32907077-32921865
>chr3:32921990-32922720
>chr3:32923274-32927942
>chr3:32927951-32941042
>chr3:32941160-32941370
>chr3:32941855-32942900
>chr3:32944366-32944588
>chr3:32944630-32944689
>chr3:32945075-32945181
>chr3:32946036-32946094
>chr3:32946219-32946322
>chr3:32948716-32948777
>chr3:32951205-32951648
>chr3:32952770-32953030
>chr3:32953198-32953355
>chr3:32954529-32954643
>chr3:32954787-32954830
>chr3:32955131-32955188
>chr3:32955549-32955667
>chr3:32959333-32959523
>chr3:32960542-32960736
>chr3:32960819-32961132
>chr3:32964351-32973343
>chr3:32973590-32973624
>chr3:32973703-32973741
>chr3:32973936-32973974
>chr3:32974112-32974293
>chr3:32975141-32976354
>chr3:32978040-32978150
>chr3:32978203-32979438
>chr3:32979847-32990143
>chr3:32991422-32991796
>chr3:32991830-32992403
>chr3:32992451-32992745
>chr3:32992818-32993371
>chr3:32993415-32993478
>chr3:32994402-32995412
>chr3:32996503-33002143
>chr3:33002225-33002472
>chr3:33002519-33002865
>chr3:33002886-33016718
>chr3:33017032-33019681
>chr3:33019932-33029547
>chr3:33029670-33030777
>chr3:33030837-33031053
>chr3:33031099-33031328
>chr3:33031426-33031512
>chr3:33033059-33035710
>chr3:33036642-33036888
>chr3:33037678-33037726
>chr3:33041835-33041934
>chr3:33042704-33042746
>chr3:33043333-33048058
>chr3:33048604-33052905
>chr3:33053005-33055114
>chr3:33056655-33056768
>chr3:33057078-33057121
>chr3:33057187-33057403
>chr3:33060344-33061859
>chr3:33063848-33063933
>chr3:33064031-33064103
>chr3:33064153-33064590
>chr3:33064659-33064709
>chr3:33064835-33065228
>chr3:33067663-33069523
>chr3:33069576-33070069
>chr3:33070172-33070620
>chr3:33070700-33071472
>chr3:33071558-33071663
>chr3:33072385-33072632
>chr3:33074560-33076607
>chr3:33076748-33078644
>chr3:33078723-33078742
>chr3:33078901-33078984
>chr3:33079037-33086665
>chr3:33086797-33095091
>chr3:33095270-33096090
>chr3:33096210-33106853
>chr3:33107075-33107148
>chr3:33107346-33107633
>chr3:33107777-33107823
>chr3:33108761-33108821
>chr3:33109106-33122017
>chr3:33122100-33122325
>chr3:33122497-33124553
>chr3:33124636-33125306
>chr3:33125402-33125670
>chr3:33125734-33125833
>chr3:33126069-33126128
>chr3:33127300-33127473
>chr3:33129538-33129695
>chr3:33130236-33130588
>chr3:33131252-33131727
>chr3:33131812-33145325
>chr3:33145389-33157796
>chr3:33159013-33159401
>chr3:33159462-33159645
>chr3:33160898-33160947
>chr3:33161217-33161308
>chr3:33161398-33161460
>chr3:33161529-33162406
>chr3:33162469-33162723
>chr3:33162907-33162985
>chr3:33164535-33164722
>chr3:33164905-33165086
>chr3:33165227-33165509
>chr3:33166026-33166240
>chr3:33166314-33166436
>chr3:33166538-33166611
>chr3:33166809-33167174
>chr3:33167633-33167700
>chr3:33167929-33167997
>chr3:33168035-33168095
>chr3:33168287-33168334
>chr3:33168430-33170978
>chr3:33171062-33171179
>chr3:33174964-33175019
>chr3:33175105-33176846
>chr3:33176893-33179459
>chr3:33179523-33182595
>chr3:33182659-33185165
>chr3:33185332-33185380
>chr3:33185472-33187979
>chr3:33188709-33188757
>chr3:33188849-33191401
>chr3:33191621-33194678
>chr3:33194778-33194847
>chr3:33194885-33200527
>chr3:33200727-33200778
>chr3:33200871-33201756
>chr3:33201802-33202026
>chr3:33202073-33202353
>chr3:33202458-33202598
>chr3:33202634-33202805
>chr3:33202844-33204280
>chr3:33204407-33205195
>chr3:33205276-33208942
>chr3:33209253-33218375
>chr3:33218721-33219344
>chr3:33219397-33219600
>chr3:33219637-33219971
>chr3:33220066-33222461
>chr3:33222518-33230619
>chr3:33230719-33232173
>chr3:33232212-33240511
>chr3:33240522-33240955
>chr3:33241026-33252941
>chr3:33252966-33254384
>chr3:33254443-33255055
>chr3:33255111-33256172
>chr3:33256295-33258034
>chr3:33258128-33259488
>chr3:33259537-33260393
>chr3:33260568-33260645
>chr3:33260682-33262568
>chr3:33262585-33273044
>chr3:33273087-33273675
>chr3:33274018-33277207
>chr3:33277277-33277760
>chr3:33277803-33278032
>chr3:33278167-33278415
>chr3:33278735-33279950
>chr3:33280087-33283162
>chr3:33283427-33285735
>chr3:33285772-33292006
>chr3:33292042-33292451
>chr3:33292551-33293126
>chr3:33293170-33296440
>chr3:33296515-33299989
>chr3:33300046-33301151
>chr3:33301179-33301700
>chr3:33301765-33301883
>chr3:33301958-33302024
>chr3:33302197-33320344
>chr3:33320392-33320738
>chr3:33320904-33321945
>chr3:33321973-33323720
>chr3:33323810-33343261
>chr3:33343314-33345551
>chr3:33346826-33347059
>chr3:33347129-33347305
>chr3:33348748-33348781
>chr3:33348859-33348889
>chr3:33351432-33351475
>chr3:33351590-33365224
>chr3:33365397-33365465
>chr3:33365532-33365570
>chr3:33365706-33365738
>chr3:33365896-33381485
>chr3:33381527-33381546
>chr3:33381680-33381814
>chr3:33381899-33409204
>chr3:33409414-33409566
>chr3:33409634-33409780
>chr3:33409896-33409927
>chr3:33410015-33410439
>chr3:33410520-33411328
>chr3:33413047-33413075
>chr3:33413154-33413658
>chr3:33413841-33414103
>chr3:33414315-33414543
>chr3:33415206-33415944
>chr3:33415995-33420240
>chr3:33420411-33421895
>chr3:33421995-33422061
>chr3:33422109-33422215
>chr3:33422261-33422345
>chr3:33422537-33422638
>chr3:33422764-33422891
>chr3:33423168-33423195
>chr3:33423334-33423365
>chr3:33423582-33424572
>chr3:33424737-33426972
>chr3:33428969-33439257
>chr3:33439799-33439829
>chr3:33442806-33444578
>chr3:33444625-33445633
>chr3:33445704-33445813
>chr3:33445855-33450211
>chr3:33450833-33456596
>chr3:33456696-33456719
>chr3:33457021-33457099
>chr3:33457241-33459353
>chr3:33459384-33459412
>chr3:33459512-33461040
>chr3:33461186-33463295
>chr3:33463437-33463515
>chr3:33464282-33464507
>chr3:33464601-33464875
>chr3:33464997-33472377
>chr3:33472525-33472593
>chr3:33472899-33472979
>chr3:33473171-33473438
>chr3:33474345-33474379
>chr3:33474482-33474579
>chr3:33474798-33474833
>chr3:33475139-33475447
>chr3:33475515-33476219
>chr3:33476283-33476483
>chr3:33476553-33476655
>chr3:33476766-33476796
>chr3:33476919-33476952
>chr3:33477912-33478088
>chr3:33479640-33479701
>chr3:33479831-33480066
>chr3:33480151-33480235
>chr3:33480288-33480680
>chr3:33480708-33480780
>chr3:33481059-33481122
>chr3:33481229-33481426
>chr3:33481466-33481620
>chr3:33481777-33501486
>chr3:33502228-33502416
>chr3:33502435-33502564
>chr3:33502625-33502662
>chr3:33502721-33503013
>chr3:33506459-33506841
>chr3:33507359-33507580
>chr3:33507929-33508382
>chr3:33508567-33509144
>chr3:33509191-33509588
>chr3:33510219-33510292
>chr3:33511367-33511405
>chr3:33511794-33511896
>chr3:33512039-33512726
>chr3:33512762-33513049
>chr3:33513161-33513305
>chr3:33513639-33514137
>chr3:33514194-33514308
>chr3:33514436-33524825
>chr3:33524874-33525581
>chr3:33525702-33525902
>chr3:33525974-33526056
>chr3:33526462-33526585
>chr3:33526625-33526716
>chr3:33526837-33526894
>chr3:33526995-33527026
>chr3:33527067-33528398
>chr3:33528489-33536169
>chr3:33536183-33552399
>chr3:33552432-33555364
>chr3:33555967-33556132
>chr3:33557922-33557994
>chr3:33560154-33560526
>chr3:33561962-33562102
>chr3:33562211-33562582
>chr3:33564095-33564247
>chr3:33565372-33565468
>chr3:33567286-33567401
>chr3:33567523-33568005
>chr3:33568542-33568572
>chr3:33569113-33569253
>chr3:33574404-33574419
>chr3:33575011-33585271
>chr3:33585408-33587105
>chr3:33587346-33588221
>chr3:33588303-33589059
>chr3:33589997-33590039
>chr3:33590228-33591496
>chr3:33591576-33591594
>chr3:33591753-33599023
>chr3:33599265-33599335
>chr3:33599614-33600712
>chr3:33600848-33602067
>chr3:33602242-33603831
>chr3:33604056-33606434
>chr3:33606671-33606842
>chr3:33606909-33607118
>chr3:33607257-33607727
>chr3:33607867-33609565
>chr3:33609604-33609870
>chr3:33609957-33613750
>chr3:33614940-33615007
>chr3:33615084-33615170
>chr3:33616032-33618353
>chr3:33618502-33622866
>chr3:33625734-33625847
>chr3:33625903-33625945
>chr3:33626016-33626665
>chr3:33626780-33630453
>chr3:33630636-33631488
>chr3:33631622-33631637
>chr3:33631821-33646232
>chr3:33646489-33646545
>chr3:33647168-33647325
>chr3:33647390-33647774
>chr3:33647828-33647889
>chr3:33649502-33649615
>chr3:33649669-33690246
>chr3:33690457-33691372
>chr3:33691422-33691953
>chr3:33692025-33692381
>chr3:33692452-33696249
>chr3:33696280-33697793
>chr3:33699926-33707346
>chr3:33709284-33709366
>chr3:33709497-33710393
>chr3:33710463-33738945
>chr3:33740408-33740524
>chr3:33740625-33741009
>chr3:33742085-33742115
>chr3:33742415-33742490
>chr3:33746861-33746900
>chr3:33747647-33749386
>chr3:33749452-33749577
>chr3:33749699-33749774
>chr3:33750072-33750111
>chr3:33750381-33752047
>chr3:33752101-33752458
>chr3:33752502-33752862
>chr3:33752897-33753123
>chr3:33753221-33755984
>chr3:33756470-33756685
>chr3:33756735-33757194
>chr3:33758964-33759023
>chr3:33759109-33759162
>chr3:33759256-33759294
>chr3:33759597-33759680
>chr3:33759858-33759903
>chr3:33760025-33760277
>chr3:33760650-33760710
>chr3:33760747-33760895
>chr3:33761316-33761406
>chr3:33762081-33762117
>chr3:33762371-33762422
>chr3:33763411-33763527
>chr3:33766551-33766699
>chr3:33766908-33766985
>chr3:33767107-33767460
>chr3:33767617-33767734
>chr3:33767799-33767866
>chr3:33768871-33768908
>chr3:33769357-33769496
>chr3:33769683-33769960
>chr3:33770054-33771294
>chr3:33771340-33771514
>chr3:33771648-33772608
>chr3:33772696-33772763
>chr3:33773456-33773546
>chr3:33781280-33781316
>chr3:33781499-33781545
>chr3:33783121-33783176
>chr3:33783581-33783694
>chr3:33784547-33784599
>chr3:33788198-33789734
>chr3:33790717-33792754
>chr3:33792816-33795826
>chr3:33799870-33808626
>chr3:33808950-33809104
>chr3:33809968-33812060
>chr3:33812286-33812492
>chr3:33812566-33814469
>chr3:33814622-33814772
>chr3:33815027-33816061
>chr3:33816176-33816891
>chr3:33816925-33818490
>chr3:33818531-33818910
>chr3:33818941-33819025
>chr3:33819099-33819147
>chr3:33819226-33819273
>chr3:33819356-33838614
>chr3:33838673-33839180
>chr3:33839211-33839265
>chr3:33839459-33840742
>chr3:33840944-33846993
>chr3:33847313-33847328
>chr3:33847340-33847817
>chr3:33848152-33848220
>chr3:33848336-33848671
>chr3:33848764-33849046
>chr3:33849081-33849703
>chr3:33849834-33849935
>chr3:33850035-33850134
>chr3:33850259-33850308
>chr3:33850549-33850716
>chr3:33852004-33863532
>chr3:33864074-33864198
>chr3:33864755-33864904
>chr3:33865018-33865441
>chr3:33865866-33869612
>chr3:33871609-33874135
>chr3:33874193-33879195
>chr3:33879234-33881335
>chr3:33881381-33888254
>chr3:33888387-33891222
>chr3:33891248-33903100
>chr3:33903254-33903485
>chr3:33903725-33903803
>chr3:33903864-33907445
>chr3:33907563-33910810
>chr3:33911037-33911264
>chr3:33911508-33911588
>chr3:33911647-33916783
>chr3:33916818-33918243
>chr3:33918371-33918497
>chr3:33918701-33918855
>chr3:33919346-33919724
>chr3:33919790-33919854
>chr3:33920009-33920393
>chr3:33920479-33920619
>chr3:33921649-33921824
>chr3:33922533-33923509
>chr3:33923851-33925365
>chr3:33925457-33927060
>chr3:33927084-33928982
>chr3:33929226-33929305
>chr3:33929727-33929830
>chr3:33930604-33930693
>chr3:33932188-33932405
>chr3:33932584-33932699
>chr3:33933473-33933576
>chr3:33933998-33934077
>chr3:33934334-33939847
>chr3:33940227-33941712
>chr3:33944428-33944463
>chr3:33944536-33944622
>chr3:33945646-33948517
>chr3:33948584-33949849
>chr3:33949923-33950242
>chr3:33950298-33953011
>chr3:33953105-33953151
>chr3:33953525-33956742
>chr3:33957028-33957777
>chr3:33957816-33957961
>chr3:33958048-33961941
>chr3:33962017-33962051
>chr3:33962329-33962445
>chr3:33962646-33968741
>chr3:33968774-33969531
>chr3:33969699-33971314
>chr3:33973413-33973712
>chr3:33976725-33976819
>chr3:33977330-33977586
>chr3:33978403-33978509
>chr3:33978677-33978751
>chr3:33978913-33979378
>chr3:33979757-33979953
>chr3:33980008-33981822
>chr3:33981900-33981915
>chr3:33982091-33982834
>chr3:33982910-33985888
>chr3:33985945-33989313
>chr3:33989448-33989488
>chr3:33989665-33989890
>chr3:33990646-33990932
>chr3:33991370-33991495
>chr3:33991630-33991673
>chr3:33992436-33992633
>chr3:33995167-33995206
>chr3:33995653-33995728
>chr3:33996378-33996555
>chr3:33996710-33997407
>chr3:33997598-33998763
>chr3:33998863-33998879
>chr3:33998927-34006808
>chr3:34006908-34007599
>chr3:34008408-34008878
>chr3:34009028-34009106
>chr3:34009199-34010967
>chr3:34011086-34012998
>chr3:34014063-34014112
>chr3:34014203-34014285
>chr3:34014347-34017935
>chr3:34017972-34019066
>chr3:34019121-34020249
>chr3:34020532-34020728
>chr3:34020828-34025560
>chr3:34025581-34025682
>chr3:34026737-34027188
>chr3:34027262-34027397
>chr3:34028705-34028748
>chr3:34028822-34028918
>chr3:34029121-34029200
>chr3:34029302-34029420
>chr3:34029467-34029533
>chr3:34029657-34029689
>chr3:34029726-34029887
>chr3:34030483-34030524
>chr3:34030719-34030777
>chr3:34030902-34031028
>chr3:34031160-34031400
>chr3:34031472-34031552
>chr3:34031635-34031861
>chr3:34032971-34033011
>chr3:34033182-34033219
>chr3:34033478-34033622
>chr3:34036391-34036427
>chr3:34037714-34037856
>chr3:34039499-34039813
>chr3:34039864-34041172
>chr3:34041584-34041907
>chr3:34041959-34044044
>chr3:34044091-34044559
>chr3:34044619-34044709
>chr3:34044835-34045826
>chr3:34045872-34049705
>chr3:34049789-34050262
>chr3:34050495-34050511
>chr3:34050668-34065122
>chr3:34065222-34069954
>chr3:34070088-34074194
>chr3:34074238-34074510
>chr3:34074581-34074946
>chr3:34075002-34081238
>chr3:34081386-34087693
>chr3:34087824-34088720
>chr3:34088911-34099483
>chr3:34099583-34099825
>chr3:34099864-34104434
>chr3:34104488-34105002
>chr3:34105055-34105694
>chr3:34105860-34105901
>chr3:34107376-34107421
>chr3:34112556-34112926
>chr3:34113109-34122080
>chr3:34123066-34123312
>chr3:34124215-34125961
>chr3:34126023-34126094
>chr3:34126767-34127002
>chr3:34127102-34134955
>chr3:34135203-34135465
>chr3:34135630-34136591
>chr3:34136737-34138965
>chr3:34139036-34139081
>chr3:34139567-34139604
>chr3:34140227-34140257
>chr3:34140317-34140371
>chr3:34140504-34140584
>chr3:34140783-34140834
>chr3:34142796-34142828
>chr3:34143595-34143636
>chr3:34144935-34145023
>chr3:34145218-34147122
>chr3:34147456-34166959
>chr3:34167059-34170311
>chr3:34170657-34184468
>chr3:34185892-34185934
>chr3:34188046-34198340
>chr3:34198420-34203428
>chr3:34204521-34204874
>chr3:34204943-34205608
>chr3:34205748-34205876
>chr3:34206120-34207177
>chr3:34207318-34207486
>chr3:34207575-34211337
>chr3:34211389-34211427
>chr3:34212598-34212767
>chr3:34212920-34212951
>chr3:34213031-34216432
>chr3:34216710-34233317
>chr3:34233540-34235434
>chr3:34237027-34237206
>chr3:34239133-34239246
>chr3:34239369-34241210
>chr3:34242870-34247737
>chr3:34248728-34248763
>chr3:34249869-34249906
>chr3:34251660-34252198
>chr3:34252262-34253142
>chr3:34253222-34253456
>chr3:34253608-34253734
>chr3:34254292-34254371
>chr3:34254471-34254513
>chr3:34254539-34254785
>chr3:34254938-34256399
>chr3:34256707-34279798
>chr3:34279856-34279890
>chr3:34279936-34280358
>chr3:34280552-34309731
>chr3:34309773-34309872
>chr3:34310070-34310121
>chr3:34310163-34310283
>chr3:34310327-34310581
>chr3:34312362-34322686
>chr3:34322942-34323018
>chr3:34323663-34329619
>chr3:34329658-34334529
>chr3:34334556-34338779
>chr3:34338804-34339083
>chr3:34339404-34339440
>chr3:34339752-34345022
>chr3:34345194-34345302
>chr3:34348878-34348907
>chr3:34352543-34352801
>chr3:34353500-34353999
>chr3:34354557-34354601
>chr3:34354995-34355106
>chr3:34356287-34356328
>chr3:34356462-34358010
>chr3:34358077-34362180
>chr3:34362222-34362294
>chr3:34362346-34365227
>chr3:34365299-34367196
>chr3:34367269-34368139
>chr3:34368207-34368555
>chr3:34368629-34369531
>chr3:34369725-34370096
>chr3:34370168-34370250
>chr3:34370459-34370841
>chr3:34372351-34375334
>chr3:34375370-34375617
>chr3:34375887-34376019
>chr3:34376087-34381873
>chr3:34381975-34383339
>chr3:34383687-34383749
>chr3:34383806-34383907
>chr3:34383964-34384026
>chr3:34384083-34384214
>chr3:34384268-34384310
>chr3:34384622-34385189
>chr3:34385338-34385422
>chr3:34385575-34385724
>chr3:34385928-34386148
>chr3:34386216-34387110
>chr3:34387207-34387730
>chr3:34387860-34388071
>chr3:34388390-34388516
>chr3:34389377-34389572
>chr3:34390190-34390233
>chr3:34390391-34390522
>chr3:34390583-34391537
>chr3:34391641-34393667
>chr3:34393700-34393821
>chr3:34394269-34394542
>chr3:34394602-34394696
>chr3:34395481-34395837
>chr3:34395891-34396491
>chr3:34396845-34396948
>chr3:34397010-34397064
>chr3:34397118-34397154
>chr3:34398951-34401844
>chr3:34401906-34414716
>chr3:34414764-34417527
>chr3:34417708-34417756
>chr3:34421737-34422033
>chr3:34422159-34422432
>chr3:34422515-34422894
>chr3:34423071-34423106
>chr3:34423181-34424506
>chr3:34424636-34424859
>chr3:34425168-34425391
>chr3:34425561-34425610
>chr3:34426381-34426449
>chr3:34426606-34426668
>chr3:34427469-34427508
>chr3:34427568-34427603
>chr3:34427832-34427872
>chr3:34428078-34428111
>chr3:34428767-34428830
>chr3:34428957-34428989
>chr3:34429404-34429486
>chr3:34429935-34429999
>chr3:34432115-34432155
>chr3:34432243-34432414
>chr3:34432609-34434127
>chr3:34434143-34434434
>chr3:34434468-34434774
>chr3:34434820-34435113
>chr3:34435209-34435485
>chr3:34435819-34436107
>chr3:34436438-34436470
>chr3:34437194-34438880
>chr3:34439021-34439051
>chr3:34442013-34442143
>chr3:34442792-34442984
>chr3:34443244-34453450
>chr3:34453668-34454504
>chr3:34454534-34454681
>chr3:34454727-34454938
>chr3:34454979-34461278
>chr3:34461511-34461571
>chr3:34461640-34461761
>chr3:34461892-34471592
>chr3:34471614-34480480
>chr3:34480515-34483469
>chr3:34483513-34487556
>chr3:34487600-34487788
>chr3:34487813-34491769
>chr3:34491905-34491938
>chr3:34492075-34492176
>chr3:34492224-34493074
>chr3:34493109-34493302
>chr3:34493555-34493787
>chr3:34493873-34494135
>chr3:34494234-34494657
>chr3:34494804-34494885
>chr3:34495015-34495253
>chr3:34499518-34499836
>chr3:34500128-34500358
>chr3:34500522-34500739
>chr3:34502260-34502400
>chr3:34502628-34503152
>chr3:34503248-34503451
>chr3:34503978-34504016
>chr3:34504350-34504456
>chr3:34504513-34504558
>chr3:34504676-34505168
>chr3:34505229-34505542
>chr3:34507101-34507421
>chr3:34507469-34507966
>chr3:34508169-34508334
>chr3:34509163-34512505
>chr3:34513707-34513743
>chr3:34515036-34515097
>chr3:34515853-34516391
>chr3:34516848-34517001
>chr3:34517096-34519081
>chr3:34519205-34519300
>chr3:34519420-34519472
>chr3:34520413-34520871
>chr3:34521069-34521107
>chr3:34521344-34521721
>chr3:34521867-34538170
>chr3:34538379-34538427
>chr3:34538491-34538596
>chr3:34538947-34538994
>chr3:34539337-34539541
>chr3:34539616-34539753
>chr3:34539851-34540098
>chr3:34540584-34540634
>chr3:34541687-34542494
>chr3:34542619-34543061
>chr3:34544702-34545019
>chr3:34546090-34546300
>chr3:34546381-34546494
>chr3:34546572-34546816
>chr3:34546858-34547265
>chr3:34547709-34547976
>chr3:34550016-34551634
>chr3:34551679-34552336
>chr3:34552365-34552841
>chr3:34553953-34554087
>chr3:34556435-34556483
>chr3:34557062-34557191
>chr3:34557266-34557464
>chr3:34557548-34557801
>chr3:34560024-34560058
>chr3:34560793-34560903
>chr3:34561194-34573158
>chr3:34573216-34577996
>chr3:34578049-34587596
>chr3:34588215-34588516
>chr3:34588576-34588719
>chr3:34588754-34588788
>chr3:34589464-34589725
>chr3:34589900-34589968
>chr3:34590203-34590262
>chr3:34590442-34590556
>chr3:34590609-34590849
>chr3:34590991-34591109
>chr3:34591453-34591538
>chr3:34591757-34592217
>chr3:34592317-34592472
>chr3:34592506-34592611
>chr3:34592720-34592892
>chr3:34592970-34593216
>chr3:34593281-34593328
>chr3:34593402-34593724
>chr3:34593822-34595872
>chr3:34598899-34599875
>chr3:34600119-34626321
>chr3:34626335-34626845
>chr3:34627072-34627169
>chr3:34627232-34627260
>chr3:34627363-34633194
>chr3:34633208-34633718
>chr3:34633945-34634042
>chr3:34634105-34634160
>chr3:34634236-34640176
>chr3:34640224-34643020
>chr3:34643064-34643243
>chr3:34643280-34644614
>chr3:34644783-34645425
>chr3:34645515-34645604
>chr3:34645678-34645801
>chr3:34647802-34663220
>chr3:34663293-34663344
>chr3:34663687-34663766
>chr3:34664195-34664409
>chr3:34664466-34665132
>chr3:34665172-34666626
>chr3:34666715-34666974
>chr3:34667018-34667103
>chr3:34668749-34668968
>chr3:34669077-34669670
>chr3:34672064-34672229
>chr3:34672668-34672716
>chr3:34673078-34673343
>chr3:34675549-34675985
>chr3:34676037-34676283
>chr3:34676329-34676573
>chr3:34676815-34676881
>chr3:34677142-34677174
>chr3:34677619-34677675
>chr3:34677790-34677932
>chr3:34678221-34678270
>chr3:34678505-34678726
>chr3:34679496-34679685
>chr3:34679798-34679840
>chr3:34679931-34679992
>chr3:34682438-34682482
>chr3:34684527-34684827
>chr3:34685444-34685501
>chr3:34685577-34687061
>chr3:34687116-34687197
>chr3:34688510-34688569
>chr3:34690096-34705700
>chr3:34705928-34707441
>chr3:34707759-34707900
>chr3:34708424-34716004
>chr3:34716239-34716333
>chr3:34717364-34728265
>chr3:34728298-34729544
>chr3:34729585-34734657
>chr3:34735045-34735145
>chr3:34736147-34736181
>chr3:34737027-34737061
>chr3:34738153-34738187
>chr3:34738608-34752350
>chr3:34753074-34753551
>chr3:34753588-34753751
>chr3:34753825-34753883
>chr3:34753975-34754327
>chr3:34754387-34754565
>chr3:34755290-34755340
>chr3:34755600-34755670
>chr3:34755773-34755991
>chr3:34756091-34760687
>chr3:34760787-34766764
>chr3:34766854-34766949
>chr3:34767091-34767178
>chr3:34768355-34782073
>chr3:34782604-34785585
>chr3:34785610-34800742
>chr3:34800770-34815556
>chr3:34815841-34816050
>chr3:34816241-34821613
>chr3:34821669-34828523
>chr3:34828579-34833564
>chr3:34833597-34837031
>chr3:34837398-34841841
>chr3:34842208-34844974
>chr3:34847227-34847267
>chr3:34847587-34847921
>chr3:34847953-34848012
>chr3:34848081-34848250
>chr3:34848334-34848710
>chr3:34849015-34849083
>chr3:34849396-34849495
>chr3:34851441-34851620
>chr3:34851982-34852016
>chr3:34852307-34853193
>chr3:34853219-34853636
>chr3:34853678-34853977
>chr3:34854058-34857382
>chr3:34857409-34876767
>chr3:34876803-34877409
>chr3:34877757-34877803
>chr3:34878842-34879116
>chr3:34879149-34880708
>chr3:34880735-34909171
>chr3:34909215-34926241
>chr3:34926317-34926426
>chr3:34926539-34931999
>chr3:34932041-34935712
>chr3:34935748-34935937
>chr3:34935983-34936053
>chr3:34936105-34937842
>chr3:34937870-34938610
>chr3:34938996-34940776
>chr3:34940807-34943422
>chr3:34943565-34945780
>chr3:34945832-34945976
>chr3:34946097-34946341
>chr3:34946594-34946625
>chr3:34946927-34947237
>chr3:34947447-34947718
>chr3:34947804-34947858
>chr3:34948141-34948230
>chr3:34948296-34948442
>chr3:34950700-34950772
>chr3:34953252-34953332
>chr3:34955006-34955053
>chr3:34955190-34955281
>chr3:34956635-34966121
>chr3:34966526-34966595
>chr3:34968055-34968108
>chr3:34968418-34973541
>chr3:34973591-34973674
>chr3:34973989-34974293
>chr3:34976017-34976735
>chr3:34977038-34977134
>chr3:34977844-34987212
>chr3:34987302-34987371
>chr3:34987455-34987565
>chr3:34989506-34989610
>chr3:34989699-34989987
>chr3:34990095-34990289
>chr3:34990328-34990430
>chr3:34990622-34990850
>chr3:34990896-34994846
>chr3:34996360-34996466
>chr3:34998159-34999359
>chr3:35001408-35001442
>chr3:35001526-35001800
>chr3:35001954-35001988
>chr3:35002947-35003054
>chr3:35006891-35007322
>chr3:35008619-35008756
>chr3:35009046-35009290
>chr3:35010262-35010403
>chr3:35011683-35015739
>chr3:35015776-35024939
>chr3:35025663-35025703
>chr3:35026079-35026113
>chr3:35026619-35026677
>chr3:35028890-35072557
>chr3:35073028-35073839
>chr3:35074094-35074260
>chr3:35075857-35075894
>chr3:35076088-35076123
>chr3:35076151-35076266
>chr3:35076345-35076777
>chr3:35076889-35077085
>chr3:35077262-35077503
>chr3:35077611-35079254
>chr3:35079292-35079801
>chr3:35079882-35080206
>chr3:35080324-35080691
>chr3:35080766-35081163
>chr3:35081230-35081912
>chr3:35081937-35081978
>chr3:35082066-35083922
>chr3:35083973-35084260
>chr3:35084307-35085738
>chr3:35085963-35086203
>chr3:35086385-35086631
>chr3:35086790-35087292
>chr3:35087437-35087784
>chr3:35087966-35088031
>chr3:35088072-35088512
>chr3:35088610-35088771
>chr3:35088842-35089114
>chr3:35089329-35103178
>chr3:35103192-35121126
>chr3:35121148-35122403
>chr3:35122503-35122541
>chr3:35122640-35122720
>chr3:35122787-35122911
>chr3:35123021-35123053
>chr3:35123138-35123382
>chr3:35123696-35123752
>chr3:35124031-35124267
>chr3:35124300-35124474
>chr3:35124547-35124726
>chr3:35124767-35126039
>chr3:35126114-35126629
>chr3:35127067-35127145
>chr3:35127974-35128818
>chr3:35129418-35130106
>chr3:35130178-35130405
>chr3:35130876-35130923
>chr3:35130982-35131114
>chr3:35131926-35132026
>chr3:35132674-35132769
>chr3:35134439-35135850
>chr3:35136481-35136530
>chr3:35136686-35136785
>chr3:35137095-35137133
>chr3:35137205-35137248
>chr3:35137311-35137349
>chr3:35137424-35137736
>chr3:35137783-35137907
>chr3:35138057-35138093
>chr3:35138130-35138229
>chr3:35138498-35138565
>chr3:35138635-35138755
>chr3:35138901-35138963
>chr3:35139056-35139549
>chr3:35139642-35140939
>chr3:35141001-35141951
>chr3:35141981-35142023
>chr3:35142102-35142217
>chr3:35142405-35142453
>chr3:35142505-35142606
>chr3:35142650-35143651
>chr3:35143842-35144214
>chr3:35144249-35146160
>chr3:35146246-35146455
>chr3:35146512-35146560
>chr3:35146701-35147147
>chr3:35147276-35147324
>chr3:35147387-35147419
>chr3:35147691-35148333
>chr3:35148522-35150194
>chr3:35150349-35150400
>chr3:35150431-35157871
>chr3:35157907-35158175
>chr3:35158547-35160255
>chr3:35160272-35163658
>chr3:35163819-35179181
>chr3:35179281-35179296
>chr3:35179424-35181260
>chr3:35181297-35191227
>chr3:35191451-35205893
>chr3:35206083-35206828
>chr3:35207620-35208046
>chr3:35208214-35209472
>chr3:35209572-35223054
>chr3:35223399-35223448
>chr3:35223716-35225095
>chr3:35225730-35226563
>chr3:35226677-35236955
>chr3:35237327-35237356
>chr3:35237491-35237553
>chr3:35240372-35249518
>chr3:35249710-35249733
>chr3:35249823-35258887
>chr3:35259011-35259743
>chr3:35260219-35260505
>chr3:35260547-35271140
>chr3:35271413-35276141
>chr3:35276180-35282307
>chr3:35283743-35284117
>chr3:35284147-35284246
>chr3:35284315-35284369
>chr3:35284801-35293688
>chr3:35293794-35294095
>chr3:35294567-35294624
>chr3:35294674-35294695
>chr3:35294795-35294817
>chr3:35294833-35295111
>chr3:35295995-35296047
>chr3:35296246-35296863
>chr3:35296891-35296982
>chr3:35297164-35298154
>chr3:35298199-35298534
>chr3:35298837-35298915
>chr3:35299040-35302833
>chr3:35302939-35309928
>chr3:35310060-35311568
>chr3:35311610-35313014
>chr3:35313114-35313533
>chr3:35314415-35314467
>chr3:35314942-35315150
>chr3:35316362-35316495
>chr3:35316676-35317116
>chr3:35317203-35317675
>chr3:35317732-35317858
>chr3:35317930-35318875
>chr3:35319009-35319090
>chr3:35319131-35319362
>chr3:35319401-35319929
>chr3:35320488-35320529
>chr3:35320792-35322096
>chr3:35322250-35339468
>chr3:35339618-35339779
>chr3:35339886-35340965
>chr3:35341016-35341483
>chr3:35341581-35346638
>chr3:35346675-35351225
>chr3:35352981-35353537
>chr3:35355675-35355745
>chr3:35358197-35358382
>chr3:35360322-35363146
>chr3:35363241-35363368
>chr3:35363428-35363497
>chr3:35363629-35367986
>chr3:35368041-35372894
>chr3:35373172-35377836
>chr3:35377949-35378831
>chr3:35378949-35379023
>chr3:35380361-35380451
>chr3:35380854-35381101
>chr3:35381568-35382275
>chr3:35385601-35385760
>chr3:35386883-35386926
>chr3:35387344-35387401
>chr3:35387539-35388570
>chr3:35388670-35388779
>chr3:35388814-35389122
>chr3:35389277-35390001
>chr3:35390111-35390148
>chr3:35390349-35390441
>chr3:35390559-35390734
>chr3:35392748-35392785
>chr3:35392919-35393046
>chr3:35393540-35393614
>chr3:35393933-35394017
>chr3:35394127-35394163
>chr3:35394259-35394691
>chr3:35395663-35395903
>chr3:35395967-35396370
>chr3:35397856-35397891
>chr3:35399884-35399956
>chr3:35400002-35400209
>chr3:35400313-35408811
>chr3:35409085-35409126
>chr3:35409242-35409296
>chr3:35409364-35409452
>chr3:35409624-35409715
>chr3:35410160-35410230
>chr3:35410293-35410395
>chr3:35410480-35416826
>chr3:35418353-35418401
>chr3:35418651-35418680
>chr3:35421214-35421284
>chr3:35422466-35423146
>chr3:35423202-35423803
>chr3:35423918-35424256
>chr3:35424384-35425348
>chr3:35425394-35425796
>chr3:35428303-35428809
>chr3:35429184-35429277
>chr3:35429380-35429614
>chr3:35430560-35433355
>chr3:35433570-35433849
>chr3:35435224-35436432
>chr3:35436790-35436959
>chr3:35437536-35439355
>chr3:35439392-35440584
>chr3:35440815-35457678
>chr3:35457733-35461136
>chr3:35461373-35483815
>chr3:35484057-35484194
>chr3:35484248-35484786
>chr3:35484830-35485069
>chr3:35485494-35486948
>chr3:35487249-35487381
>chr3:35487897-35487982
>chr3:35488005-35488609
>chr3:35488638-35488776
>chr3:35488864-35489093
>chr3:35489132-35489224
>chr3:35489774-35490063
>chr3:35490173-35490765
>chr3:35490836-35490929
>chr3:35491021-35491393
>chr3:35491796-35492000
>chr3:35497293-35497458
>chr3:35503422-35503740
>chr3:35504858-35505154
>chr3:35506423-35506462
>chr3:35506562-35506589
>chr3:35506961-35507113
>chr3:35507626-35508175
>chr3:35510046-35510081
>chr3:35510164-35510223
>chr3:35510753-35521661
>chr3:35521713-35525763
>chr3:35526128-35532636
>chr3:35532736-35541713
>chr3:35541748-35548681
>chr3:35548781-35554250
>chr3:35554288-35554681
>chr3:35556122-35556311
>chr3:35557387-35565360
>chr3:35565513-35571594
>chr3:35571847-35572029
>chr3:35572143-35572222
>chr3:35572545-35572705
>chr3:35572850-35572939
>chr3:35574012-35574041
>chr3:35574884-35576119
>chr3:35576210-35580475
>chr3:35580571-35580664
>chr3:35580770-35580862
>chr3:35582218-35582375
>chr3:35583246-35583304
>chr3:35587549-35587619
>chr3:35587783-35587849
>chr3:35590600-35590635
>chr3:35590941-35593936
>chr3:35594070-35594679
>chr3:35594715-35595334
>chr3:35595636-35595702
>chr3:35597023-35606280
>chr3:35606322-35623300
>chr3:35623332-35626872
>chr3:35626942-35629570
>chr3:35630349-35633611
>chr3:35633799-35634793
>chr3:35634939-35646148
>chr3:35646275-35649014
>chr3:35649107-35650716
>chr3:35650840-35650887
>chr3:35650995-35651540
>chr3:35652188-35653188
>chr3:35653274-35658944
>chr3:35659014-35659209
>chr3:35659467-35659545
>chr3:35659637-35660048
>chr3:35660104-35660237
>chr3:35662587-35662626
>chr3:35668578-35668613
>chr3:35668723-35668766
>chr3:35668880-35669636
>chr3:35669677-35670102
>chr3:35670146-35670374
>chr3:35670505-35670934
>chr3:35670981-35671403
>chr3:35671717-35672067
>chr3:35672481-35681240
>chr3:35681589-35682334
>chr3:35682395-35683022
>chr3:35683117-35683282
>chr3:35683390-35683483
>chr3:35683532-35684607
>chr3:35684685-35685320
>chr3:35686936-35686975
>chr3:35687298-35694632
>chr3:35694708-35696361
>chr3:35696440-35696552
>chr3:35697107-35697173
>chr3:35697254-35697422
>chr3:35697465-35697813
>chr3:35698985-35699093
>chr3:35699181-35710478
>chr3:35710508-35712713
>chr3:35712751-35713122
>chr3:35713176-35713831
>chr3:35713931-35734544
>chr3:35736675-35736732
>chr3:35737292-35737362
>chr3:35741861-35741911
>chr3:35744260-35744308
>chr3:35744415-35744694
>chr3:35746967-35747009
>chr3:35747178-35747262
>chr3:35747863-35747968
>chr3:35752299-35752330
>chr3:35754581-35754704
>chr3:35754784-35754878
>chr3:35756167-35756229
>chr3:35756289-35756381
>chr3:35757192-35757393
>chr3:35758914-35772497
>chr3:35772597-35779099
>chr3:35780652-35780698
>chr3:35781196-35781244
>chr3:35781512-35781636
>chr3:35781770-35781872
>chr3:35781960-35783315
>chr3:35783376-35785459
>chr3:35785522-35785827
>chr3:35785863-35785980
>chr3:35786217-35787026
>chr3:35787156-35789088
>chr3:35789557-35791486
>chr3:35791682-35792036
>chr3:35792227-35792324
>chr3:35792374-35793183
>chr3:35793412-35793482
>chr3:35793713-35793758
>chr3:35793827-35793927
>chr3:35796925-35797055
>chr3:35798951-35798998
>chr3:35801001-35801087
>chr3:35805255-35817838
>chr3:35817938-35821409
>chr3:35821791-35823033
>chr3:35823128-35823172
>chr3:35823331-35823374
>chr3:35823559-35823669
>chr3:35825797-35826172
>chr3:35826371-35826461
>chr3:35826615-35826656
>chr3:35826819-35826897
>chr3:35826952-35826982
>chr3:35827145-35827197
>chr3:35827420-35827478
>chr3:35828181-35828298
>chr3:35829419-35830235
>chr3:35830335-35831399
>chr3:35831429-35835553
>chr3:35835803-35843184
>chr3:35843232-35845307
>chr3:35845352-35847818
>chr3:35847875-35847949
>chr3:35849009-35849036
>chr3:35851139-35851184
>chr3:35851911-35854390
>chr3:35854410-35861436
>chr3:35861562-35870338
>chr3:35870398-35875881
>chr3:35875903-35876036
>chr3:35876114-35876750
>chr3:35876947-35887743
>chr3:35888085-35889213
>chr3:35889906-35890053
>chr3:35890177-35890311
>chr3:35890784-35890914
>chr3:35891313-35891485
>chr3:35892062-35892255
>chr3:35892356-35892387
>chr3:35892848-35893036
>chr3:35893135-35893230
>chr3:35893477-35893652
>chr3:35893991-35914223
>chr3:35915998-35923006
>chr3:35923220-35925120
>chr3:35925845-35925906
>chr3:35927655-35927724
>chr3:35928367-35928672
>chr3:35929875-35930014
>chr3:35932856-35932979
>chr3:35936747-35936986
>chr3:35937346-35937522
>chr3:35937553-35937741
>chr3:35937981-35938555
>chr3:35938592-35938651
>chr3:35938710-35938793
>chr3:35938872-35939436
>chr3:35939847-35943142
>chr3:35943166-35943181
>chr3:35943353-35953089
>chr3:35953543-35960598
>chr3:35960642-35961145
>chr3:35961181-35961449
>chr3:35961494-35961658
>chr3:35963047-35963073
>chr3:35965235-35965365
>chr3:35967633-35967795
>chr3:35967877-35969141
>chr3:35969348-35972286
>chr3:35972781-35972864
>chr3:35972914-35976831
>chr3:35976928-35978494
>chr3:35978556-35978635
>chr3:35978677-35980925
>chr3:35981025-35983329
>chr3:35983429-35984885
>chr3:35985051-35985874
>chr3:35986000-35986187
>chr3:35986396-35987741
>chr3:35987872-35987961
>chr3:35988300-35988378
>chr3:35988804-35989939
>chr3:35990002-35990388
>chr3:35990484-35990524
>chr3:35990568-35990828
>chr3:35991439-35991531
>chr3:35995244-35995293
>chr3:35997193-35997246
>chr3:35997303-35997400
>chr3:35998944-35999163
>chr3:35999203-35999243
>chr3:36002720-36002875
>chr3:36003433-36004170
>chr3:36004408-36004479
>chr3:36006282-36006314
>chr3:36006996-36007027
>chr3:36008649-36008855
>chr3:36009436-36009605
>chr3:36013384-36013440
>chr3:36013934-36014193
>chr3:36014376-36035036
>chr3:36036723-36037117
>chr3:36037752-36039122
>chr3:36039627-36039904
>chr3:36040537-36041491
>chr3:36041562-36044579
>chr3:36044798-36046035
>chr3:36046088-36046475
>chr3:36046615-36046950
>chr3:36047049-36048166
>chr3:36048220-36048728
>chr3:36048787-36048973
>chr3:36049168-36050616
>chr3:36050911-36051856
>chr3:36051892-36052295
>chr3:36052348-36056932
>chr3:36058147-36058257
>chr3:36058492-36061247
>chr3:36061289-36063467
>chr3:36063559-36063884
>chr3:36064773-36064876
>chr3:36064990-36069472
>chr3:36069611-36069701
>chr3:36069762-36072527
>chr3:36072550-36073416
>chr3:36073474-36078522
>chr3:36079118-36079215
>chr3:36079220-36079235
>chr3:36079376-36080369
>chr3:36080668-36083484
>chr3:36083574-36084345
>chr3:36084398-36085213
>chr3:36085278-36085555
>chr3:36085610-36098249
>chr3:36098280-36098438
>chr3:36098496-36101126
>chr3:36101141-36102263
>chr3:36102283-36102474
>chr3:36102580-36103487
>chr3:36103615-36104553
>chr3:36104585-36104602
>chr3:36104702-36104718
>chr3:36104756-36105241
>chr3:36105312-36105609
>chr3:36105692-36106772
>chr3:36106966-36107018
>chr3:36107287-36109183
>chr3:36109249-36110654
>chr3:36110722-36110844
>chr3:36110894-36111766
>chr3:36111885-36112023
>chr3:36112072-36112404
>chr3:36112497-36112599
>chr3:36112666-36112769
>chr3:36112885-36112971
>chr3:36113037-36113339
>chr3:36113476-36113580
>chr3:36113622-36113955
>chr3:36114004-36114144
>chr3:36114769-36117524
>chr3:36117748-36141264
>chr3:36141364-36141379
>chr3:36141665-36162733
>chr3:36162811-36163923
>chr3:36165218-36165306
>chr3:36165372-36165486
>chr3:36165825-36166185
>chr3:36166305-36167442
>chr3:36167534-36168475
>chr3:36168534-36181052
>chr3:36181072-36181668
>chr3:36182381-36182431
>chr3:36184660-36184783
>chr3:36185554-36185649
>chr3:36188499-36188554
>chr3:36189707-36189775
>chr3:36189847-36190144
>chr3:36190211-36190547
>chr3:36190648-36190743
>chr3:36191017-36191113
>chr3:36191203-36191893
>chr3:36192194-36192882
>chr3:36192913-36193053
>chr3:36193088-36195145
>chr3:36195200-36203378
>chr3:36203816-36205632
>chr3:36205654-36209574
>chr3:36209625-36210502
>chr3:36210628-36210712
>chr3:36210893-36210998
>chr3:36211243-36211388
>chr3:36211467-36211700
>chr3:36211744-36211807
>chr3:36211987-36212031
>chr3:36212115-36212439
>chr3:36212548-36212628
>chr3:36212696-36212769
>chr3:36212875-36212981
>chr3:36213126-36213206
>chr3:36213955-36214409
>chr3:36214559-36214646
>chr3:36215009-36215245
>chr3:36215291-36215667
>chr3:36217165-36217548
>chr3:36218720-36218894
>chr3:36223004-36223045
>chr3:36228646-36229385
>chr3:36230443-36230489
>chr3:36230529-36230641
>chr3:36232400-36232841
>chr3:36232964-36233983
>chr3:36235351-36235607
>chr3:36235828-36236406
>chr3:36238333-36238517
>chr3:36239595-36239816
>chr3:36239858-36242917
>chr3:36242989-36243420
>chr3:36243439-36244063
>chr3:36244106-36244478
>chr3:36244727-36245876
>chr3:36246032-36251743
>chr3:36251903-36254885
>chr3:36255085-36260478
>chr3:36260578-36261924
>chr3:36262024-36262904
>chr3:36263084-36266454
>chr3:36266549-36267591
>chr3:36267691-36275510
>chr3:36276005-36276045
>chr3:36276121-36276180
>chr3:36276231-36276290
>chr3:36276471-36279453
>chr3:36279553-36287841
>chr3:36287970-36288847
>chr3:36289080-36291071
>chr3:36291151-36291297
>chr3:36291415-36291430
>chr3:36291498-36299277
>chr3:36300124-36300161
>chr3:36300216-36303689
>chr3:36304339-36304369
>chr3:36305650-36306030
>chr3:36306061-36306195
>chr3:36306398-36306640
>chr3:36306904-36306945
>chr3:36308906-36309072
>chr3:36309595-36309744
>chr3:36310379-36310435
>chr3:36310475-36310853
>chr3:36311372-36311799
>chr3:36314574-36314680
>chr3:36314736-36314960
>chr3:36315088-36315415
>chr3:36315900-36315948
>chr3:36316008-36316065
>chr3:36316242-36316396
>chr3:36321499-36321598
>chr3:36321993-36322043
>chr3:36322101-36322324
>chr3:36322500-36327819
>chr3:36327960-36330321
>chr3:36330388-36330753
>chr3:36330784-36330887
>chr3:36331677-36336772
>chr3:36336821-36337310
>chr3:36337393-36340847
>chr3:36341185-36341218
>chr3:36341284-36359235
>chr3:36359335-36364343
>chr3:36364443-36368023
>chr3:36368075-36378559
>chr3:36378782-36390578
>chr3:36390741-36412169
>chr3:36412363-36435081
>chr3:36435142-36439763
>chr3:36439976-36444782
>chr3:36445177-36446234
>chr3:36446297-36449321
>chr3:36449531-36452729
>chr3:36453512-36455234
>chr3:36455711-36463047
>chr3:36463215-36464434
>chr3:36464497-36464573
>chr3:36464674-36464776
>chr3:36465016-36465043
>chr3:36466543-36466696
>chr3:36470610-36470995
>chr3:36471784-36471874
>chr3:36472055-36472226
>chr3:36472664-36473406
>chr3:36473634-36484782
>chr3:36485847-36487443
>chr3:36487805-36487857
>chr3:36488762-36489232
>chr3:36489343-36493656
>chr3:36493711-36497015
>chr3:36497063-36497396
>chr3:36497770-36498863
>chr3:36499419-36499467
>chr3:36501635-36502149
>chr3:36502362-36506749
>chr3:36507070-36509640
>chr3:36509777-36512541
>chr3:36512597-36512628
>chr3:36512833-36519996
>chr3:36520096-36520689
>chr3:36521357-36521405
>chr3:36521734-36521749
>chr3:36522379-36522471
>chr3:36522526-36522586
>chr3:36522664-36522837
>chr3:36523052-36523551
>chr3:36523572-36524790
>chr3:36524832-36525530
>chr3:36525654-36525938
>chr3:36526035-36526103
>chr3:36526144-36526604
>chr3:36526685-36526787
>chr3:36527395-36527452
>chr3:36527657-36527708
>chr3:36527818-36527933
>chr3:36528360-36528459
>chr3:36528580-36528771
>chr3:36528867-36529061
>chr3:36529254-36529304
>chr3:36530232-36530302
>chr3:36530783-36530935
>chr3:36531113-36531201
>chr3:36531240-36531361
>chr3:36531505-36531543
>chr3:36531717-36531751
>chr3:36532085-36532122
>chr3:36534171-36534290
>chr3:36534834-36534850
>chr3:36535034-36535158
>chr3:36535381-36535400
>chr3:36535666-36537008
>chr3:36537098-36537113
>chr3:36537291-36537324
>chr3:36537734-36538837
>chr3:36538909-36540813
>chr3:36540913-36550824
>chr3:36550910-36550970
>chr3:36551075-36551853
>chr3:36551930-36551991
>chr3:36552106-36552158
>chr3:36552331-36552443
>chr3:36552541-36552669
>chr3:36552892-36560352
>chr3:36560505-36560593
>chr3:36560663-36560721
>chr3:36560867-36563157
>chr3:36563180-36563800
>chr3:36563845-36564010
>chr3:36564085-36564574
>chr3:36564627-36564706
>chr3:36565236-36565364
>chr3:36566149-36581057
>chr3:36581130-36581168
>chr3:36581650-36582290
>chr3:36582320-36587119
>chr3:36587258-36587615
>chr3:36587684-36588256
>chr3:36588343-36589235
>chr3:36589276-36589342
>chr3:36589495-36590458
>chr3:36591601-36592203
>chr3:36592799-36592940
>chr3:36595235-36595431
>chr3:36596449-36596532
>chr3:36597547-36597713
>chr3:36598096-36598137
>chr3:36598351-36599931
>chr3:36599970-36612523
>chr3:36615035-36615223
>chr3:36615313-36618153
>chr3:36618208-36622768
>chr3:36623596-36623635
>chr3:36626632-36626942
>chr3:36626986-36627306
>chr3:36627340-36627740
>chr3:36627824-36633520
>chr3:36633645-36634072
>chr3:36634414-36634527
>chr3:36634585-36635252
>chr3:36635319-36635936
>chr3:36635996-36636433
>chr3:36636468-36648987
>chr3:36649044-36662575
>chr3:36662656-36662812
>chr3:36663202-36663315
>chr3:36663373-36674435
>chr3:36674762-36685560
>chr3:36685929-36689918
>chr3:36693143-36693198
>chr3:36693719-36708128
>chr3:36709145-36709177
>chr3:36709241-36709314
>chr3:36710252-36710345
>chr3:36710480-36725898
>chr3:36725982-36727988
>chr3:36728053-36736810
>chr3:36736932-36738326
>chr3:36738426-36742170
>chr3:36742276-36742955
>chr3:36743451-36755008
>chr3:36755209-36756087
>chr3:36756187-36757308
>chr3:36757437-36758231
>chr3:36758438-36765140
>chr3:36765186-36765222
>chr3:36765262-36772365
>chr3:36772424-36775683
>chr3:36775783-36777318
>chr3:36777730-36787612
>chr3:36787752-36787941
>chr3:36788013-36788065
>chr3:36788339-36788738
>chr3:36788817-36789484
>chr3:36789699-36790085
>chr3:36790181-36792600
>chr3:36792670-36792980
>chr3:36793023-36793146
>chr3:36793184-36793216
>chr3:36794490-36794603
>chr3:36794671-36797763
>chr3:36798647-36807594
>chr3:36807982-36808758
>chr3:36809344-36815844
>chr3:36815947-36816028
>chr3:36816061-36818376
>chr3:36818938-36818974
>chr3:36819710-36820462
>chr3:36821716-36821824
>chr3:36821924-36824832
>chr3:36825547-36832880
>chr3:36833283-36833311
>chr3:36837269-36837413
>chr3:36838669-36839345
>chr3:36839994-36840216
>chr3:36840596-36840715
>chr3:36841058-36845144
>chr3:36845244-36854761
>chr3:36855115-36856734
>chr3:36856834-36863538
>chr3:36863611-36874621
>chr3:36875258-36875398
>chr3:36875689-36875778
>chr3:36875831-36876203
>chr3:36876296-36877538
>chr3:36878112-36886973
>chr3:36887056-36893315
>chr3:36893439-36899365
>chr3:36900374-36900532
>chr3:36900737-36902187
>chr3:36902236-36902417
>chr3:36902452-36902643
>chr3:36902670-36902924
>chr3:36903003-36903534
>chr3:36903740-36904162
>chr3:36904191-36904482
>chr3:36904553-36905018
>chr3:36905113-36905176
>chr3:36905288-36905687
>chr3:36905797-36910811
>chr3:36910947-36917378
>chr3:36917430-36918989
>chr3:36919112-36919657
>chr3:36919729-36919810
>chr3:36919952-36922626
>chr3:36922663-36923085
>chr3:36923108-36923438
>chr3:36923492-36923659
>chr3:36923736-36923864
>chr3:36924095-36924165
>chr3:36924243-36924695
>chr3:36926217-36926463
>chr3:36928137-36937695
>chr3:36938087-36938768
>chr3:36938829-36939098
>chr3:36939154-36939238
>chr3:36939320-36939461
>chr3:36939504-36939892
>chr3:36939951-36940028
>chr3:36940068-36940112
>chr3:36940149-36941497
>chr3:36942048-36942203
>chr3:36942923-36943500
>chr3:36946594-36946655
>chr3:36946733-36946894
>chr3:36947062-36947212
>chr3:36948729-36948781
>chr3:36950753-36950804
>chr3:36951352-36951399
>chr3:36951450-36951536
>chr3:36952305-36953002
>chr3:36953221-36953257
>chr3:36953354-36953715
>chr3:36954045-36955653
>chr3:36955879-36962136
>chr3:36963240-36963640
>chr3:36963941-36963976
>chr3:36964142-36964289
>chr3:36964539-36984259
>chr3:36984434-36985899
>chr3:36985952-36990837
>chr3:36990871-36997368
>chr3:36997528-36998969
>chr3:36999187-36999883
>chr3:37000448-37001468
>chr3:37001781-37025545
>chr3:37025575-37027464
>chr3:37027587-37027710
>chr3:37027754-37037265
>chr3:37037345-37045132
>chr3:37045232-37051014
>chr3:37051065-37051115
>chr3:37051146-37073291
>chr3:37073347-37077125
>chr3:37077248-37081382
>chr3:37081524-37081619
>chr3:37082447-37082726
>chr3:37083535-37083681
>chr3:37084641-37084717
>chr3:37084781-37084952
>chr3:37085103-37085259
>chr3:37086065-37086193
>chr3:37086346-37086529
>chr3:37086564-37088009
>chr3:37088318-37089967
>chr3:37091720-37091858
>chr3:37093954-37093999
>chr3:37095471-37095573
>chr3:37095753-37095893
>chr3:37098165-37098343
>chr3:37099402-37099466
>chr3:37099532-37099573
>chr3:37100489-37100555
>chr3:37100613-37100650
>chr3:37100924-37101061
>chr3:37101149-37101188
>chr3:37101490-37101614
>chr3:37102204-37102456
>chr3:37102567-37102671
>chr3:37102692-37102722
>chr3:37103073-37103394
>chr3:37103437-37103500
>chr3:37103784-37103859
>chr3:37104340-37104434
>chr3:37104873-37109518
>chr3:37109845-37109884
>chr3:37109923-37110004
>chr3:37110083-37110642
>chr3:37110717-37110783
>chr3:37110860-37113209
>chr3:37113247-37113352
>chr3:37113609-37114557
>chr3:37114582-37116440
>chr3:37116472-37118199
>chr3:37118262-37119873
>chr3:37119958-37127366
>chr3:37127423-37128058
>chr3:37128158-37145210
>chr3:37145279-37145321
>chr3:37145537-37153679
>chr3:37153877-37154244
>chr3:37154389-37155760
>chr3:37156311-37157902
>chr3:37160618-37160712
>chr3:37163152-37163326
>chr3:37163483-37163648
>chr3:37167293-37167446
>chr3:37169631-37169748
>chr3:37170545-37170577
>chr3:37171632-37171943
>chr3:37173368-37174117
>chr3:37174190-37174985
>chr3:37175035-37175095
>chr3:37175295-37175403
>chr3:37175547-37176241
>chr3:37176282-37176869
>chr3:37176970-37177092
>chr3:37177329-37177728
>chr3:37177973-37178080
>chr3:37178808-37178878
>chr3:37179562-37179595
>chr3:37179776-37189356
>chr3:37189474-37189609
>chr3:37189740-37189774
>chr3:37190972-37191035
>chr3:37191762-37219790
>chr3:37219928-37220934
>chr3:37220970-37221063
>chr3:37221134-37221162
>chr3:37221283-37223305
>chr3:37223363-37223393
>chr3:37223616-37223654
>chr3:37223879-37226055
>chr3:37226116-37226218
>chr3:37226275-37228013
>chr3:37228046-37228173
>chr3:37228262-37228371
>chr3:37228456-37229285
>chr3:37229918-37230056
>chr3:37230696-37230732
>chr3:37230766-37232952
>chr3:37233029-37234404
>chr3:37234501-37234546
>chr3:37235445-37235820
>chr3:37235919-37236345
>chr3:37239150-37239202
>chr3:37239478-37239532
>chr3:37239670-37239736
>chr3:37239810-37239878
>chr3:37239918-37240036
>chr3:37240176-37240257
>chr3:37242363-37242490
>chr3:37243058-37243342
>chr3:37243903-37244015
>chr3:37245477-37246183
>chr3:37246243-37246288
>chr3:37246633-37246702
>chr3:37246776-37246831
>chr3:37246923-37247501
>chr3:37247588-37248045
>chr3:37248342-37256554
>chr3:37256737-37261166
>chr3:37261208-37261243
>chr3:37261343-37262895
>chr3:37262995-37264931
>chr3:37265093-37272378
>chr3:37272553-37272659
>chr3:37272713-37273065
>chr3:37273097-37275401
>chr3:37275630-37277395
>chr3:37277495-37280069
>chr3:37280280-37281210
>chr3:37281317-37283395
>chr3:37283483-37284735
>chr3:37284835-37295002
>chr3:37295223-37295859
>chr3:37295992-37297057
>chr3:37297190-37304001
>chr3:37306221-37351129
>chr3:37351427-37351784
>chr3:37351867-37351907
>chr3:37355200-37356057
>chr3:37356400-37356599
>chr3:37359748-37359995
>chr3:37363479-37363887
>chr3:37363940-37373396
>chr3:37373904-37373947
>chr3:37373997-37374961
>chr3:37375078-37400324
>chr3:37400387-37409326
>chr3:37410601-37411046
>chr3:37411963-37411987
>chr3:37412191-37414264
>chr3:37414414-37435268
>chr3:37435368-37451984
>chr3:37452376-37452418
>chr3:37452506-37452549
>chr3:37452727-37453051
>chr3:37453848-37455027
>chr3:37455508-37455658
>chr3:37455711-37456167
>chr3:37456255-37456403
>chr3:37456455-37456496
>chr3:37456696-37462852
>chr3:37463169-37463204
>chr3:37463248-37464539
>chr3:37464745-37466856
>chr3:37466956-37476016
>chr3:37476199-37476218
>chr3:37476409-37477452
>chr3:37477569-37479321
>chr3:37479563-37479610
>chr3:37479697-37482090
>chr3:37482182-37482223
>chr3:37482466-37483779
>chr3:37483963-37485453
>chr3:37485504-37485541
>chr3:37486660-37487722
>chr3:37488368-37488458
>chr3:37488505-37488921
>chr3:37489116-37490716
>chr3:37490889-37511208
>chr3:37511319-37511335
>chr3:37511548-37512158
>chr3:37512260-37519997
>chr3:37520390-37527582
>chr3:37529862-37530121
>chr3:37530360-37530507
>chr3:37530628-37530687
>chr3:37530898-37570853
>chr3:37571127-37572598
>chr3:37572698-37572716
>chr3:37572795-37574388
>chr3:37574488-37574505
>chr3:37574653-37580839
>chr3:37581079-37581283
>chr3:37581409-37581491
>chr3:37582305-37582511
>chr3:37582697-37583788
>chr3:37583960-37588414
>chr3:37588560-37597678
>chr3:37597721-37600454
>chr3:37600497-37601738
>chr3:37602686-37608998
>chr3:37609396-37609498
>chr3:37612098-37612284
>chr3:37613543-37613575
>chr3:37615392-37615451
>chr3:37615471-37615702
>chr3:37615753-37623737
>chr3:37623768-37624907
>chr3:37625003-37625496
>chr3:37625520-37631862
>chr3:37631994-37635369
>chr3:37635408-37637338
>chr3:37637386-37639569
>chr3:37639730-37639783
>chr3:37639992-37640115
>chr3:37640266-37640514
>chr3:37640555-37643429
>chr3:37643648-37643860
>chr3:37644014-37644073
>chr3:37644282-37644405
>chr3:37644557-37644785
>chr3:37644848-37644893
>chr3:37644976-37660745
>chr3:37660803-37662482
>chr3:37664878-37665012
>chr3:37665238-37665377
>chr3:37665590-37665722
>chr3:37666627-37666660
>chr3:37676072-37676223
>chr3:37676799-37676869
>chr3:37677932-37694408
>chr3:37696241-37711212
>chr3:37711359-37718278
>chr3:37718764-37727370
>chr3:37727604-37728833
>chr3:37728994-37735945
>chr3:37736208-37741891
>chr3:37741943-37745419
>chr3:37747092-37765506
>chr3:37766330-37767130
>chr3:37767202-37767489
>chr3:37767949-37768395
>chr3:37768554-37768718
>chr3:37776764-37788907
>chr3:37789060-37789137
>chr3:37790859-37797808
>chr3:37799904-37803560
>chr3:37803730-37806295
>chr3:37806424-37806440
>chr3:37806540-37808884
>chr3:37809032-37809047
>chr3:37809119-37809178
>chr3:37813369-37827357
>chr3:37833649-37834020
>chr3:37834894-37834976
>chr3:37837254-37837314
>chr3:37837409-37837849
>chr3:37837949-37838957
>chr3:37839213-37844419
>chr3:37844477-37844673
>chr3:37844714-37850797
>chr3:37850856-37851822
>chr3:37851972-37852088
>chr3:37852590-37854952
>chr3:37854993-37860237
>chr3:37860276-37861249
>chr3:37861299-37861598
>chr3:37861665-37861697
>chr3:37861731-37861964
>chr3:37862001-37862577
>chr3:37862612-37864016
>chr3:37864068-37864866
>chr3:37864898-37865078
>chr3:37870031-37870189
>chr3:37871410-37871510
>chr3:37871677-37871853
>chr3:37871917-37871982
>chr3:37872098-37872168
>chr3:37872235-37872275
>chr3:37872404-37872463
>chr3:37872767-37874783
>chr3:37875776-37875950
>chr3:37875984-37876122
>chr3:37876233-37876561
>chr3:37876610-37877431
>chr3:37878029-37878126
>chr3:37878913-37879414
>chr3:37879818-37882181
>chr3:37882252-37882532
>chr3:37882588-37882604
>chr3:37882839-37891467
>chr3:37891760-37891775
>chr3:37891868-37892749
>chr3:37892786-37892833
>chr3:37892909-37905148
>chr3:37905188-37905658
>chr3:37905733-37906861
>chr3:37906924-37908843
>chr3:37908969-37911765
>chr3:37911895-37914324
>chr3:37914353-37923801
>chr3:37923913-37924621
>chr3:37924795-37925306
>chr3:37926006-37929531
>chr3:37929663-37934103
>chr3:37934206-37934365
>chr3:37934417-37934884
>chr3:37935078-37935534
>chr3:37935968-37936478
>chr3:37936582-37936885
>chr3:37936982-37937161
>chr3:37937186-37937251
>chr3:37937307-37938696
>chr3:37938755-37938812
>chr3:37938867-37939316
>chr3:37939380-37939475
>chr3:37939589-37939987
>chr3:37942566-37944561
>chr3:37947664-37947730
>chr3:37947819-37947869
>chr3:37948273-37948325
>chr3:37948352-37948424
>chr3:37949064-37950730
>chr3:37950802-37951801
>chr3:37951866-37951938
>chr3:37952031-37952372
>chr3:37952446-37952524
>chr3:37953213-37953315
>chr3:37953347-37953397
>chr3:37953649-37953690
>chr3:37953775-37953888
>chr3:37954211-37954270
>chr3:37954866-37955041
>chr3:37955912-37955992
>chr3:37956066-37956304
>chr3:37956337-37956997
>chr3:37957089-37957287
>chr3:37957324-37959422
>chr3:37960772-37960871
>chr3:37960943-37962933
>chr3:37962976-37963054
>chr3:37963172-37963393
>chr3:37963526-37967557
>chr3:37967615-37968000
>chr3:37968047-37969596
>chr3:37969638-37971002
>chr3:37971144-37976270
>chr3:37976400-37977262
>chr3:37977362-37980230
>chr3:37980286-37980385
>chr3:37980543-37988224
>chr3:37988413-37988471
>chr3:37988955-37989000
>chr3:37989225-37993270
>chr3:37993300-37993601
>chr3:37993644-37999708
>chr3:37999955-38001889
>chr3:38001933-38004468
>chr3:38004546-38007185
>chr3:38007449-38007555
>chr3:38007710-38007766
>chr3:38007835-38008129
>chr3:38008384-38008450
>chr3:38008680-38008864
>chr3:38009155-38009229
>chr3:38009496-38009543
>chr3:38010667-38015407
>chr3:38015531-38019266
>chr3:38019312-38020019
>chr3:38020052-38020412
>chr3:38020960-38029986
>chr3:38030034-38030444
>chr3:38030945-38031121
>chr3:38031577-38045448
>chr3:38045500-38045537
>chr3:38045716-38046378
>chr3:38047260-38047400
>chr3:38049441-38049946
>chr3:38049989-38050444
>chr3:38054964-38055101
>chr3:38055366-38055616
>chr3:38056418-38056687
>chr3:38056874-38058131
>chr3:38058494-38058647
>chr3:38059378-38059435
>chr3:38059869-38060059
>chr3:38063156-38063206
>chr3:38064677-38064711
>chr3:38064776-38064811
>chr3:38066225-38066258
>chr3:38066440-38066481
>chr3:38066766-38067072
>chr3:38067588-38068509
>chr3:38068564-38068729
>chr3:38068799-38070013
>chr3:38070085-38071999
>chr3:38072035-38085947
>chr3:38086004-38089569
>chr3:38089669-38099848
>chr3:38100373-38100552
>chr3:38100865-38100962
>chr3:38101316-38101348
>chr3:38101890-38102154
>chr3:38102324-38102377
>chr3:38102849-38103121
>chr3:38104446-38138872
>chr3:38138972-38141989
>chr3:38142123-38145227
>chr3:38145355-38145748
>chr3:38145901-38147580
>chr3:38148145-38150804
>chr3:38150834-38155521
>chr3:38155882-38156614
>chr3:38156660-38162970
>chr3:38163337-38164033
>chr3:38169424-38169653
>chr3:38170937-38170982
>chr3:38171030-38171323
>chr3:38171459-38172710
>chr3:38172842-38172965
>chr3:38173231-38173320
>chr3:38176444-38176585
>chr3:38176932-38176994
>chr3:38180943-38226937
>chr3:38226970-38232712
>chr3:38232730-38233466
>chr3:38233536-38233802
>chr3:38234195-38234235
>chr3:38234386-38234434
>chr3:38235522-38235941
>chr3:38236699-38236798
>chr3:38237207-38238132
>chr3:38238231-38238294
>chr3:38238364-38238626
>chr3:38238699-38239368
>chr3:38239397-38239752
>chr3:38239909-38240224
>chr3:38241289-38241480
>chr3:38242399-38242599
>chr3:38243585-38250344
>chr3:38254342-38254395
>chr3:38257957-38258105
>chr3:38258602-38258638
>chr3:38258930-38258966
>chr3:38259571-38260026
>chr3:38260125-38260425
>chr3:38260688-38260726
>chr3:38260767-38260815
>chr3:38260895-38260982
>chr3:38261120-38261168
>chr3:38261267-38261301
>chr3:38261514-38261598
>chr3:38261708-38261773
>chr3:38262222-38262438
>chr3:38262723-38262818
>chr3:38262946-38263404
>chr3:38263511-38263716
>chr3:38263868-38264063
>chr3:38264135-38264848
>chr3:38264916-38265367
>chr3:38265717-38265859
>chr3:38269325-38269609
>chr3:38269768-38269994
>chr3:38270187-38271407
>chr3:38271541-38272787
>chr3:38273077-38273122
>chr3:38273332-38273366
>chr3:38273429-38273524
>chr3:38273964-38274008
>chr3:38274215-38274374
>chr3:38274485-38279525
>chr3:38279587-38279682
>chr3:38280124-38280173
>chr3:38280375-38280534
>chr3:38280645-38282235
>chr3:38283663-38283705
>chr3:38284078-38284215
>chr3:38284609-38285706
>chr3:38285752-38285855
>chr3:38285965-38286402
>chr3:38286528-38292890
>chr3:38292945-38293053
>chr3:38293149-38293240
>chr3:38293363-38293586
>chr3:38293712-38306881
>chr3:38306943-38308045
>chr3:38308080-38326956
>chr3:38327010-38327185
>chr3:38327236-38327422
>chr3:38327456-38327550
>chr3:38327621-38328311
>chr3:38328376-38328591
>chr3:38328695-38330805
>chr3:38330905-38333537
>chr3:38333657-38337320
>chr3:38337532-38343011
>chr3:38343078-38358073
>chr3:38358425-38367218
>chr3:38367273-38367288
>chr3:38367388-38369319
>chr3:38369679-38373976
>chr3:38374171-38374983
>chr3:38375083-38386650
>chr3:38386675-38388338
>chr3:38388567-38392950
>chr3:38393011-38393206
>chr3:38393441-38393550
>chr3:38393784-38394075
>chr3:38394379-38395775
>chr3:38395875-38400995
>chr3:38401197-38411329
>chr3:38412173-38412338
>chr3:38412619-38412870
>chr3:38412960-38413853
>chr3:38414239-38414412
>chr3:38414550-38414600
>chr3:38415126-38416487
>chr3:38416607-38421177
>chr3:38421277-38427514
>chr3:38427761-38427830
>chr3:38429501-38429633
>chr3:38432321-38432350
>chr3:38433195-38433486
>chr3:38433864-38433920
>chr3:38434505-38434536
>chr3:38435749-38435822
>chr3:38435990-38436375
>chr3:38437604-38437902
>chr3:38440827-38440876
>chr3:38441436-38441712
>chr3:38441866-38442144
>chr3:38442225-38442534
>chr3:38442645-38442950
>chr3:38443004-38443290
>chr3:38443425-38443730
>chr3:38444058-38444220
>chr3:38444263-38444588
>chr3:38446034-38446082
>chr3:38446203-38447474
>chr3:38447574-38480385
>chr3:38480489-38480672
>chr3:38480914-38482026
>chr3:38482070-38482129
>chr3:38482203-38487998
>chr3:38488054-38496815
>chr3:38496871-38526780
>chr3:38527721-38528301
>chr3:38529164-38529246
>chr3:38529946-38530016
>chr3:38530675-38531183
>chr3:38531302-38533157
>chr3:38533515-38533679
>chr3:38533799-38534127
>chr3:38535648-38535703
>chr3:38536661-38536695
>chr3:38537698-38537887
>chr3:38538801-38539012
>chr3:38539838-38539934
>chr3:38540476-38540772
>chr3:38540992-38542179
>chr3:38542221-38542334
>chr3:38543415-38543530
>chr3:38543798-38544194
>chr3:38545283-38545314
>chr3:38545379-38545473
>chr3:38547177-38547312
>chr3:38547420-38548646
>chr3:38549697-38549748
>chr3:38551016-38551085
>chr3:38551378-38552762
>chr3:38552925-38553002
>chr3:38553178-38553386
>chr3:38553635-38553672
>chr3:38554553-38554631
>chr3:38555026-38555208
>chr3:38555431-38555499
>chr3:38555625-38555958
>chr3:38555995-38556698
>chr3:38557339-38560874
>chr3:38560909-38560959
>chr3:38561746-38567459
>chr3:38567627-38568798
>chr3:38568917-38569425
>chr3:38570084-38570154
>chr3:38570613-38570628
>chr3:38570646-38572087
>chr3:38572247-38573722
>chr3:38573804-38575002
>chr3:38575073-38575736
>chr3:38575814-38576102
>chr3:38576221-38577603
>chr3:38577653-38580037
>chr3:38580246-38581694
>chr3:38581995-38584064
>chr3:38584099-38587343
>chr3:38587505-38588044
>chr3:38588105-38588222
>chr3:38588289-38588410
>chr3:38588597-38588676
>chr3:38588721-38588804
>chr3:38589150-38589197
>chr3:38590460-38591326
>chr3:38591453-38595982
>chr3:38596111-38597042
>chr3:38597075-38597310
>chr3:38598295-38599001
>chr3:38599040-38599296
>chr3:38599392-38599572
>chr3:38602822-38602966
>chr3:38603262-38604039
>chr3:38604086-38604218
>chr3:38604275-38605032
>chr3:38606120-38606175
>chr3:38606659-38607038
>chr3:38607102-38607159
>chr3:38607660-38607754
>chr3:38608582-38608833
>chr3:38608952-38609084
>chr3:38612745-38630795
>chr3:38633829-38634045
>chr3:38634147-38637290
>chr3:38637436-38637609
>chr3:38638893-38639212
>chr3:38639375-38656500
>chr3:38656600-38662662
>chr3:38662715-38663032
>chr3:38663460-38663622
>chr3:38664052-38664086
>chr3:38664325-38664388
>chr3:38664833-38664986
>chr3:38665832-38689171
>chr3:38689459-38690068
>chr3:38691970-38693682
>chr3:38693737-38693858
>chr3:38694203-38694239
>chr3:38694506-38694835
>chr3:38695090-38695450
>chr3:38696017-38696119
>chr3:38696163-38696263
>chr3:38696311-38696551
>chr3:38696571-38705758
>chr3:38705785-38706818
>chr3:38707177-38708009
>chr3:38708054-38715813
>chr3:38715928-38715973
>chr3:38716098-38716726
>chr3:38717259-38720499
>chr3:38721034-38721164
>chr3:38721278-38721340
>chr3:38722764-38722913
>chr3:38723024-38723241
>chr3:38723270-38723557
>chr3:38723601-38723676
>chr3:38723878-38724099
>chr3:38724471-38733407
>chr3:38734429-38734478
>chr3:38734507-38740668
>chr3:38740710-38740946
>chr3:38740993-38741790
>chr3:38741818-38743877
>chr3:38743942-38744079
>chr3:38744128-38744187
>chr3:38744528-38744750
>chr3:38745965-38746235
>chr3:38746310-38746582
>chr3:38748026-38748164
>chr3:38748507-38762725
>chr3:38762928-38773456
>chr3:38773556-38775697
>chr3:38776538-38776896
>chr3:38776988-38785141
>chr3:38785241-38789158
>chr3:38789362-38791681
>chr3:38791741-38791761
>chr3:38791861-38810191
>chr3:38810245-38816514
>chr3:38816589-38817837
>chr3:38817938-38820086
>chr3:38820160-38823748
>chr3:38823820-38855705
>chr3:38855765-38855859
>chr3:38855886-38858612
>chr3:38859771-38871423
>chr3:38871687-38871966
>chr3:38872305-38879830
>chr3:38879941-38883759
>chr3:38884308-38890774
>chr3:38890874-38894095
>chr3:38895187-38895676
>chr3:38895875-38912126
>chr3:38912372-38925752
>chr3:38925852-38926493
>chr3:38926546-38927194
>chr3:38927410-38928460
>chr3:38929656-38929721
>chr3:38929741-38930773
>chr3:38930991-38931006
>chr3:38932124-38932649
>chr3:38933776-38933812
>chr3:38934143-38935964
>chr3:38936095-38936118
>chr3:38936192-38936629
>chr3:38936729-38938386
>chr3:38938580-38945202
>chr3:38945495-38949944
>chr3:38950127-38953643
>chr3:38953743-38956782
>chr3:38956882-38958446
>chr3:38958613-38960783
>chr3:38960956-38965895
>chr3:38965995-38966111
>chr3:38966160-38967746
>chr3:38967829-38967895
>chr3:38967995-38970486
>chr3:38970630-38972222
>chr3:38972278-38972643
>chr3:38972698-38973003
>chr3:38973076-38973979
>chr3:38974063-38974975
>chr3:38975058-38975161
>chr3:38975270-38975788
>chr3:38976461-38976675
>chr3:38976834-38979056
>chr3:38979249-38979318
>chr3:38979478-38979580
>chr3:38980356-38980591
>chr3:38981765-38985677
>chr3:38986519-38986563
>chr3:38986652-38986702
>chr3:38986757-38986814
>chr3:38986919-38987134
>chr3:38987192-38987360
>chr3:38987623-38987870
>chr3:38988144-38988240
>chr3:38988437-38988766
>chr3:38988891-38989339
>chr3:38989414-38989488
>chr3:38989785-38989831
>chr3:38989999-38990099
>chr3:38990167-38990601
>chr3:38990815-38990930
>chr3:38991046-38992669
>chr3:38992956-38997383
>chr3:38997450-38997633
>chr3:38997804-38999845
>chr3:38999876-39000540
>chr3:39000600-39001688
>chr3:39001880-39005928
>chr3:39006440-39009674
>chr3:39009804-39013606
>chr3:39013711-39013768
>chr3:39013962-39014047
>chr3:39014924-39014958
>chr3:39015097-39015127
>chr3:39015201-39015271
>chr3:39015455-39015525
>chr3:39015690-39015748
>chr3:39016448-39016585
>chr3:39016690-39016769
>chr3:39016893-39017125
>chr3:39017184-39017257
>chr3:39017357-39019431
>chr3:39020101-39022198
>chr3:39022350-39024311
>chr3:39024411-39024426
>chr3:39024453-39038814
>chr3:39039024-39039321
>chr3:39039340-39039688
>chr3:39039747-39040382
>chr3:39040484-39041515
>chr3:39041537-39041837
>chr3:39041883-39041988
>chr3:39042010-39042188
>chr3:39042351-39044304
>chr3:39044404-39053103
>chr3:39053344-39054543
>chr3:39054661-39055774
>chr3:39055833-39055857
>chr3:39055957-39057454
>chr3:39057577-39057593
>chr3:39057763-39057888
>chr3:39058843-39059029
>chr3:39059196-39059386
>chr3:39060843-39061014
>chr3:39061350-39063523
>chr3:39064158-39065493
>chr3:39065615-39066046
>chr3:39066785-39067031
>chr3:39067104-39070201
>chr3:39070324-39070345
>chr3:39070437-39071870
>chr3:39072097-39072113
>chr3:39072116-39080352
>chr3:39080524-39082851
>chr3:39082963-39083189
>chr3:39083330-39087202
>chr3:39088922-39092722
>chr3:39092758-39093210
>chr3:39093215-39093230
>chr3:39093386-39094092
>chr3:39094269-39095183
>chr3:39095414-39108912
>chr3:39111423-39111562
>chr3:39113552-39119721
>chr3:39119821-39146621
>chr3:39146752-39148924
>chr3:39149030-39151859
>chr3:39152765-39152799
>chr3:39153043-39153519
>chr3:39153805-39160872
>chr3:39161113-39179402
>chr3:39180898-39186893
>chr3:39188386-39189000
>chr3:39189089-39195439
>chr3:39195488-39195526
>chr3:39195569-39195880
>chr3:39195963-39196204
>chr3:39196448-39196542
>chr3:39198821-39198943
>chr3:39199175-39199281
>chr3:39199490-39199538
>chr3:39199686-39202220
>chr3:39202263-39202515
>chr3:39202672-39203405
>chr3:39203480-39203523
>chr3:39204632-39204941
>chr3:39206048-39206192
>chr3:39206261-39206568
>chr3:39206786-39207034
>chr3:39207107-39211301
>chr3:39212086-39212134
>chr3:39213919-39214243
>chr3:39215723-39216052
>chr3:39218970-39232573
>chr3:39232673-39234102
>chr3:39236626-39237749
>chr3:39237859-39237909
>chr3:39238035-39240482
>chr3:39240516-39241685
>chr3:39241814-39246030
>chr3:39246254-39246535
>chr3:39246777-39246862
>chr3:39246962-39247068
>chr3:39247121-39250493
>chr3:39250687-39251023
>chr3:39251223-39251298
>chr3:39251401-39251507
>chr3:39251520-39251755
>chr3:39251793-39259402
>chr3:39259745-39259908
>chr3:39260174-39267182
>chr3:39267224-39268407
>chr3:39268503-39270707
>chr3:39270758-39270792
>chr3:39270829-39270859
>chr3:39270959-39273328
>chr3:39273624-39280580
>chr3:39280643-39281637
>chr3:39281860-39281875
>chr3:39281923-39291571
>chr3:39292181-39292271
>chr3:39292309-39292361
>chr3:39292665-39292781
>chr3:39292841-39292977
>chr3:39296487-39297193
>chr3:39297305-39301416
>chr3:39301574-39302616
>chr3:39302888-39308571
>chr3:39308654-39308986
>chr3:39309335-39309368
>chr3:39309503-39309630
>chr3:39309766-39309961
>chr3:39309987-39310238
>chr3:39310271-39310453
>chr3:39310528-39312252
>chr3:39312321-39312485
>chr3:39313019-39313060
>chr3:39314314-39314363
>chr3:39315065-39315268
>chr3:39315330-39317834
>chr3:39317936-39318404
>chr3:39318438-39318780
>chr3:39318817-39320623
>chr3:39320685-39321777
>chr3:39321906-39322092
>chr3:39322482-39322499
>chr3:39322599-39326264
>chr3:39326295-39327978
>chr3:39328078-39328093
>chr3:39328143-39328990
>chr3:39329189-39333344
>chr3:39333729-39333829
>chr3:39333862-39353496
>chr3:39353596-39355887
>chr3:39356111-39365275
>chr3:39365375-39367047
>chr3:39367087-39373265
>chr3:39373333-39373600
>chr3:39373753-39379174
>chr3:39379663-39379998
>chr3:39380949-39381100
>chr3:39381146-39386215
>chr3:39386247-39388686
>chr3:39389448-39391001
>chr3:39391148-39391439
>chr3:39391480-39391764
>chr3:39391822-39392506
>chr3:39393459-39393621
>chr3:39394065-39395220
>chr3:39395292-39395367
>chr3:39395557-39395661
>chr3:39396329-39396768
>chr3:39398107-39398243
>chr3:39398459-39399234
>chr3:39399751-39401056
>chr3:39401296-39406873
>chr3:39406988-39407735
>chr3:39407860-39409037
>chr3:39409137-39409838
>chr3:39410061-39410798
>chr3:39410914-39411283
>chr3:39411322-39411646
>chr3:39411693-39412818
>chr3:39413163-39415868
>chr3:39415989-39426545
>chr3:39426811-39426873
>chr3:39426942-39426987
>chr3:39427137-39455516
>chr3:39455569-39455748
>chr3:39455784-39455990
>chr3:39459018-39459033
>chr3:39459133-39461806
>chr3:39461935-39461966
>chr3:39462012-39462167
>chr3:39462263-39462405
>chr3:39462530-39462620
>chr3:39463238-39463473
>chr3:39465694-39467595
>chr3:39470788-39471250
>chr3:39475177-39475339
>chr3:39483142-39484626
>chr3:39485745-39485869
>chr3:39486045-39486076
>chr3:39486657-39493114
>chr3:39493156-39497263
>chr3:39497363-39497389
>chr3:39497604-39497786
>chr3:39497849-39498400
>chr3:39498799-39498986
>chr3:39499291-39499370
>chr3:39499574-39499620
>chr3:39499844-39500013
>chr3:39500514-39515940
>chr3:39516108-39516926
>chr3:39517057-39517608
>chr3:39517667-39517881
>chr3:39518016-39532401
>chr3:39532447-39537106
>chr3:39537148-39538166
>chr3:39538267-39540390
>chr3:39540472-39541005
>chr3:39541260-39541377
>chr3:39541589-39541688
>chr3:39541855-39544380
>chr3:39544457-39548689
>chr3:39548749-39551415
>chr3:39551524-39551618
>chr3:39551868-39551921
>chr3:39552454-39552545
>chr3:39553248-39553301
>chr3:39553383-39553584
>chr3:39553659-39553728
>chr3:39553757-39555256
>chr3:39555497-39563236
>chr3:39563310-39564338
>chr3:39564369-39564538
>chr3:39564603-39565362
>chr3:39565563-39572938
>chr3:39573007-39577362
>chr3:39577435-39577492
>chr3:39577545-39577783
>chr3:39577817-39577978
>chr3:39578059-39578264
>chr3:39578448-39578490
>chr3:39578729-39578794
>chr3:39580273-39580950
>chr3:39580980-39596704
>chr3:39596804-39600092
>chr3:39600098-39603136
>chr3:39604075-39604159
>chr3:39604325-39604840
>chr3:39604985-39605023
>chr3:39605160-39612230
>chr3:39612388-39612492
>chr3:39612879-39621636
>chr3:39622029-39624732
>chr3:39624793-39624812
>chr3:39624912-39626059
>chr3:39626217-39626952
>chr3:39627546-39633095
>chr3:39633184-39633224
>chr3:39633408-39634049
>chr3:39634146-39634838
>chr3:39634953-39635030
>chr3:39635071-39635234
>chr3:39635372-39645920
>chr3:39645989-39646068
>chr3:39646113-39646356
>chr3:39646399-39648226
>chr3:39648292-39648856
>chr3:39648969-39649110
>chr3:39649218-39649373
>chr3:39649553-39649707
>chr3:39649841-39650170
>chr3:39650682-39650827
>chr3:39650863-39650944
>chr3:39650976-39651340
>chr3:39651445-39651577
>chr3:39651702-39651881
>chr3:39651967-39652117
>chr3:39652402-39652652
>chr3:39652745-39652828
>chr3:39652902-39653163
>chr3:39653305-39653902
>chr3:39653944-39654672
>chr3:39654859-39654914
>chr3:39655202-39655248
>chr3:39655882-39655922
>chr3:39656628-39656715
>chr3:39656846-39657041
>chr3:39657288-39659033
>chr3:39659923-39660022
>chr3:39660360-39664229
>chr3:39664256-39667406
>chr3:39667574-39667662
>chr3:39668344-39668454
>chr3:39668773-39669114
>chr3:39669198-39669331
>chr3:39669511-39677638
>chr3:39677667-39684260
>chr3:39685110-39686075
>chr3:39687556-39687660
>chr3:39688617-39688770
>chr3:39688815-39689024
>chr3:39689779-39689815
>chr3:39690952-39691079
>chr3:39691283-39691337
>chr3:39691380-39691430
>chr3:39691496-39691563
>chr3:39691662-39691840
>chr3:39691940-39691991
>chr3:39692031-39692102
>chr3:39692220-39692337
>chr3:39692401-39692644
>chr3:39692770-39692984
>chr3:39693292-39693323
>chr3:39693472-39693759
>chr3:39693807-39693899
>chr3:39693953-39695053
>chr3:39695153-39695855
>chr3:39695874-39699778
>chr3:39699870-39700122
>chr3:39700235-39700276
>chr3:39700332-39700575
>chr3:39700676-39700788
>chr3:39701081-39701509
>chr3:39701554-39716717
>chr3:39716885-39717045
>chr3:39717207-39721277
>chr3:39721553-39721749
>chr3:39721794-39723756
>chr3:39723890-39736544
>chr3:39737652-39739341
>chr3:39740686-39740955
>chr3:39740998-39741183
>chr3:39741463-39741786
>chr3:39748878-39749011
>chr3:39749906-39749941
>chr3:39751025-39751114
>chr3:39751269-39751352
>chr3:39751981-39752238
>chr3:39752425-39752923
>chr3:39752953-39755908
>chr3:39755945-39756176
>chr3:39756237-39766854
>chr3:39767080-39767183
>chr3:39768468-39768511
>chr3:39768553-39768623
>chr3:39768714-39768824
>chr3:39768907-39769115
>chr3:39769394-39769803
>chr3:39769852-39770784
>chr3:39770823-39791813
>chr3:39791856-39792757
>chr3:39792844-39792943
>chr3:39792979-39807405
>chr3:39807429-39816491
>chr3:39816984-39817658
>chr3:39817689-39817800
>chr3:39823690-39824083
>chr3:39826658-39827122
>chr3:39827151-39842841
>chr3:39842969-39849940
>chr3:39850074-39857826
>chr3:39857887-39866498
>chr3:39866537-39885641
>chr3:39887103-39887218
>chr3:39887242-39891228
>chr3:39891742-39894427
>chr3:39894740-39894756
>chr3:39894846-39898915
>chr3:39899170-39899323
>chr3:39899375-39903826
>chr3:39906284-39906499
>chr3:39906920-39907158
>chr3:39907224-39908156
>chr3:39908241-39908274
>chr3:39908476-39908897
>chr3:39908931-39911443
>chr3:39911481-39911754
>chr3:39911780-39912915
>chr3:39913005-39913064
>chr3:39913199-39913258
>chr3:39913376-39913458
>chr3:39913713-39913846
>chr3:39914916-39914955
>chr3:39915340-39915359
>chr3:39915459-39915482
>chr3:39915529-39915757
>chr3:39916048-39916176
>chr3:39916437-39922743
>chr3:39922805-39927242
>chr3:39927342-39933628
>chr3:39933728-39941294
>chr3:39941438-39941559
>chr3:39941633-39942789
>chr3:39942840-39943142
>chr3:39943461-39954023
>chr3:39954054-39955046
>chr3:39955079-39965788
>chr3:39966023-39968246
>chr3:39968312-39968564
>chr3:39968655-39969465
>chr3:39972662-39972785
>chr3:39973409-39977889
>chr3:39977948-39979280
>chr3:39979369-39979429
>chr3:39979563-39979622
>chr3:39979743-39979828
>chr3:39980079-39980138
>chr3:39981282-39981324
>chr3:39981830-39982073
>chr3:39982359-39982490
>chr3:39982936-39992880
>chr3:39993010-40002550
>chr3:40002596-40003508
>chr3:40003698-40004105
>chr3:40004237-40014345
>chr3:40014463-40016053
>chr3:40016123-40016308
>chr3:40016377-40017244
>chr3:40017299-40018197
>chr3:40018253-40018406
>chr3:40019032-40019068
>chr3:40019223-40030716
>chr3:40030974-40031085
>chr3:40031324-40033887
>chr3:40033987-40034004
>chr3:40034120-40038411
>chr3:40038524-40038849
>chr3:40038883-40039080
>chr3:40039163-40039325
>chr3:40039370-40039407
>chr3:40039626-40039684
>chr3:40039886-40039921
>chr3:40039975-40040237
>chr3:40040320-40040428
>chr3:40040531-40040699
>chr3:40040748-40040778
>chr3:40041037-40041088
>chr3:40041311-40041428
>chr3:40041566-40041638
>chr3:40042104-40042370
>chr3:40042444-40042707
>chr3:40042729-40043724
>chr3:40043787-40044114
>chr3:40044185-40044241
>chr3:40044685-40044773
>chr3:40044920-40044963
>chr3:40045493-40045584
>chr3:40047264-40058662
>chr3:40058681-40062026
>chr3:40062268-40062303
>chr3:40062357-40062680
>chr3:40068757-40068950
>chr3:40070364-40070437
>chr3:40070757-40074340
>chr3:40074484-40074686
>chr3:40074932-40075030
>chr3:40075082-40075292
>chr3:40075777-40075838
>chr3:40075959-40077403
>chr3:40077465-40077509
>chr3:40077589-40077640
>chr3:40078700-40078914
>chr3:40079006-40088184
>chr3:40088233-40088390
>chr3:40088504-40088707
>chr3:40088749-40091793
>chr3:40091886-40115022
>chr3:40115049-40119897
>chr3:40119933-40126449
>chr3:40127024-40127535
>chr3:40127858-40132229
>chr3:40132244-40137066
>chr3:40137104-40142281
>chr3:40142774-40144700
>chr3:40144800-40147129
>chr3:40147280-40153356
>chr3:40153821-40154800
>chr3:40155084-40165806
>chr3:40165906-40168551
>chr3:40168723-40168946
>chr3:40169015-40169644
>chr3:40170207-40170715
>chr3:40171041-40174337
>chr3:40174486-40177038
>chr3:40177149-40177250
>chr3:40177429-40180052
>chr3:40180198-40184568
>chr3:40184604-40184785
>chr3:40184823-40185704
>chr3:40185870-40191811
>chr3:40191842-40195158
>chr3:40195205-40196959
>chr3:40197454-40197483
>chr3:40198230-40198564
>chr3:40198737-40198771
>chr3:40198972-40199082
>chr3:40200708-40200744
>chr3:40202921-40203240
>chr3:40203578-40203711
>chr3:40204638-40206354
>chr3:40206565-40206814
>chr3:40206859-40219993
>chr3:40220181-40221034
>chr3:40221169-40221209
>chr3:40221254-40222657
>chr3:40222757-40235261
>chr3:40235425-40239588
>chr3:40239688-40240668
>chr3:40240831-40241229
>chr3:40241738-40241902
>chr3:40242020-40242608
>chr3:40243477-40243978
>chr3:40244327-40248454
>chr3:40248548-40248636
>chr3:40248714-40250623
>chr3:40250661-40253480
>chr3:40253489-40253506
>chr3:40253695-40254883
>chr3:40254954-40255833
>chr3:40255894-40255909
>chr3:40256137-40256380
>chr3:40256424-40258153
>chr3:40258379-40259036
>chr3:40259547-40262244
>chr3:40262292-40262999
>chr3:40263141-40263309
>chr3:40263461-40263626
>chr3:40263990-40264311
>chr3:40264361-40264449
>chr3:40264503-40264566
>chr3:40265221-40265648
>chr3:40265663-40266757
>chr3:40266799-40269091
>chr3:40269172-40269336
>chr3:40269422-40269484
>chr3:40269584-40269652
>chr3:40270436-40270515
>chr3:40270542-40270762
>chr3:40270910-40271198
>chr3:40271508-40309050
>chr3:40309495-40312030
>chr3:40312294-40312435
>chr3:40313289-40316773
>chr3:40316824-40317357
>chr3:40317623-40317863
>chr3:40320733-40320826
>chr3:40321433-40321542
>chr3:40321736-40321829
>chr3:40324195-40324234
>chr3:40324453-40324493
>chr3:40324620-40326315
>chr3:40326338-40345725
>chr3:40345800-40345906
>chr3:40346932-40347026
>chr3:40347226-40347289
>chr3:40347376-40355122
>chr3:40355197-40355303
>chr3:40355630-40365529
>chr3:40365629-40367394
>chr3:40368407-40369709
>chr3:40369734-40378730
>chr3:40378744-40382698
>chr3:40382878-40383041
>chr3:40383938-40383966
>chr3:40384158-40385713
>chr3:40385771-40385877
>chr3:40386006-40394978
>chr3:40395222-40395353
>chr3:40395570-40395585
>chr3:40395933-40396409
>chr3:40396533-40401853
>chr3:40402077-40402119
>chr3:40402343-40402380
>chr3:40402637-40402671
>chr3:40402993-40403049
>chr3:40403281-40403449
>chr3:40403558-40409035
>chr3:40409221-40409299
>chr3:40409481-40409552
>chr3:40409801-40412470
>chr3:40412527-40412610
>chr3:40412722-40412761
[truncated: 2,289,198 more chars]
