# Supplementary material for: Red: an intelligent, rapid, accurate tool for detecting repeats de-novo on the genomic scale
Source: BMC Bioinformatics. 2015 Jul 24;16:227. doi: 10.1186/s12859-015-0654-5 (PMC4513396; doi:10.1186/s12859-015-0654-5)
Supplement: Additional file 8 — Supplementary data set 7 — Red’s repeats of the Zea mays genome. The command “tar -xzf file” results in a directory that contains the locations of repeats found by Red in the genome of the Zea mays. [file 12859_2015_654_MOESM8_ESM.gz › GnmRptZm/chr4.rpt]

>chr4:0-358
>chr4:402-10937
>chr4:10967-18517
>chr4:18543-18570
>chr4:18670-28066
>chr4:28136-28185
>chr4:28284-28880
>chr4:34209-34261
>chr4:35764-35808
>chr4:36042-41802
>chr4:41901-41950
>chr4:42011-44574
>chr4:44626-44803
>chr4:44987-51448
>chr4:51593-51677
>chr4:51862-60179
>chr4:60278-60326
>chr4:60422-60981
>chr4:61080-61129
>chr4:62181-62270
>chr4:62304-62386
>chr4:62611-62638
>chr4:64261-64352
>chr4:64554-66991
>chr4:67028-67079
>chr4:67160-68087
>chr4:68156-70434
>chr4:70902-71016
>chr4:71091-71132
>chr4:71803-71934
>chr4:71985-72300
>chr4:72351-72480
>chr4:72614-72762
>chr4:75758-75796
>chr4:76103-76150
>chr4:76418-76519
>chr4:76866-76952
>chr4:77128-77186
>chr4:77313-77579
>chr4:77832-77866
>chr4:77990-78193
>chr4:78494-78540
>chr4:78640-78698
>chr4:79043-79100
>chr4:79174-79266
>chr4:79363-79473
>chr4:79531-79917
>chr4:79944-80506
>chr4:80700-80933
>chr4:80999-82214
>chr4:82327-105470
>chr4:107319-107893
>chr4:109378-109421
>chr4:109706-109803
>chr4:110009-124359
>chr4:125939-135259
>chr4:141432-144352
>chr4:144452-144873
>chr4:145171-146269
>chr4:146395-147305
>chr4:148694-148857
>chr4:148933-148995
>chr4:150056-150173
>chr4:151113-153474
>chr4:153802-153992
>chr4:154039-154483
>chr4:154581-154823
>chr4:154849-155249
>chr4:155476-157942
>chr4:158651-159225
>chr4:159439-159590
>chr4:159837-160039
>chr4:160166-160181
>chr4:160272-161225
>chr4:161394-162589
>chr4:162713-170146
>chr4:170400-170474
>chr4:171148-178604
>chr4:178642-182672
>chr4:182710-184359
>chr4:184458-184510
>chr4:185780-186600
>chr4:186693-186767
>chr4:186863-187289
>chr4:187326-187558
>chr4:187602-194033
>chr4:194064-194361
>chr4:194435-194500
>chr4:195381-195697
>chr4:195744-195853
>chr4:196022-196173
>chr4:196252-197202
>chr4:197405-199689
>chr4:199802-215181
>chr4:215635-215745
>chr4:216388-218653
>chr4:218683-223274
>chr4:223323-224752
>chr4:224918-227136
>chr4:227186-232522
>chr4:232741-234102
>chr4:234317-234351
>chr4:234381-235725
>chr4:235825-236630
>chr4:236729-251287
>chr4:251338-252721
>chr4:252821-255928
>chr4:255966-262192
>chr4:262333-266770
>chr4:266836-268269
>chr4:268476-269618
>chr4:269646-273292
>chr4:273328-278367
>chr4:278532-285571
>chr4:285634-285653
>chr4:285765-285814
>chr4:285849-291745
>chr4:291776-292085
>chr4:292147-292214
>chr4:293093-293409
>chr4:293456-293565
>chr4:293641-293883
>chr4:294060-294907
>chr4:295050-295750
>chr4:295796-300807
>chr4:300827-305457
>chr4:305553-315334
>chr4:315363-320929
>chr4:321049-326057
>chr4:326250-326493
>chr4:326700-327381
>chr4:327685-341048
>chr4:341858-342917
>chr4:342930-343736
>chr4:343757-346527
>chr4:346643-346710
>chr4:348395-349570
>chr4:350351-354730
>chr4:354752-364897
>chr4:365357-366239
>chr4:366275-367052
>chr4:369965-370053
>chr4:370115-370161
>chr4:370234-370416
>chr4:370592-370683
>chr4:370838-370907
>chr4:371526-371780
>chr4:371881-375331
>chr4:376239-376978
>chr4:377136-377170
>chr4:377545-377598
>chr4:378851-383389
>chr4:383487-384034
>chr4:384332-384842
>chr4:384901-385186
>chr4:386405-386975
>chr4:387137-387201
>chr4:387402-396390
>chr4:397263-397313
>chr4:397407-397489
>chr4:397550-399234
>chr4:399287-408310
>chr4:408369-409215
>chr4:409426-409494
>chr4:410730-410800
>chr4:410901-411005
>chr4:411051-413884
>chr4:413934-414680
>chr4:414815-415426
>chr4:415635-415679
>chr4:415715-419780
>chr4:419802-422540
>chr4:422643-427445
>chr4:427494-431681
>chr4:431842-432269
>chr4:433873-434163
>chr4:435004-436591
>chr4:436761-440713
>chr4:440837-441234
>chr4:441291-457377
>chr4:457409-459331
>chr4:459419-459522
>chr4:459581-459643
>chr4:459696-459854
>chr4:459984-460114
>chr4:460286-460386
>chr4:460567-460604
>chr4:460857-460958
>chr4:461035-461996
>chr4:462034-465000
>chr4:465125-473272
>chr4:473375-485849
>chr4:486052-486085
>chr4:486203-486529
>chr4:486692-488528
>chr4:488578-489205
>chr4:489248-489314
>chr4:489397-489729
>chr4:489804-489846
>chr4:490683-490933
>chr4:491028-491084
>chr4:491127-491371
>chr4:492946-493901
>chr4:494056-494551
>chr4:494710-496956
>chr4:497667-503539
>chr4:503700-503839
>chr4:503874-506116
>chr4:506292-506894
>chr4:507937-508536
>chr4:508636-511791
>chr4:511860-511918
>chr4:511969-512154
>chr4:512273-512424
>chr4:515652-515862
>chr4:516059-516149
>chr4:516186-516506
>chr4:516552-517741
>chr4:517798-519857
>chr4:519969-520296
>chr4:520340-521547
>chr4:521639-522296
>chr4:522601-523049
>chr4:523814-528567
>chr4:528636-528686
>chr4:528750-528815
>chr4:528857-528895
>chr4:529171-529395
>chr4:529563-529606
>chr4:529775-529945
>chr4:529961-533436
>chr4:533488-533538
>chr4:533603-533668
>chr4:533710-533748
>chr4:534023-534247
>chr4:534414-534458
>chr4:534626-534727
>chr4:534812-549240
>chr4:549617-549652
>chr4:549685-549745
>chr4:549790-549885
>chr4:550169-551932
>chr4:552029-552118
>chr4:552407-559631
>chr4:559697-559786
>chr4:559977-571173
>chr4:571189-591538
>chr4:591853-591917
>chr4:592952-593111
>chr4:593145-593386
>chr4:593464-595624
>chr4:595850-595893
>chr4:596042-596110
>chr4:597576-597685
>chr4:597746-597964
>chr4:598167-598687
>chr4:598767-599175
>chr4:600102-600383
>chr4:600436-600472
>chr4:600566-600658
>chr4:600985-601104
>chr4:601132-602174
>chr4:602219-602880
>chr4:602944-603700
>chr4:603760-603966
>chr4:603995-605961
>chr4:606080-608254
>chr4:608864-609222
>chr4:611645-613883
>chr4:613899-614671
>chr4:614805-614859
>chr4:614904-615020
>chr4:615615-615677
>chr4:617583-617784
>chr4:618897-618991
>chr4:619978-634796
>chr4:635983-636419
>chr4:636851-637472
>chr4:637516-637670
>chr4:637779-638192
>chr4:638334-638924
>chr4:640000-644088
>chr4:644328-644853
>chr4:645111-654812
>chr4:654914-655283
>chr4:655326-655546
>chr4:655577-658045
>chr4:660465-660509
>chr4:660820-660862
>chr4:661118-661470
>chr4:661727-661799
>chr4:661867-662153
>chr4:662675-662937
>chr4:663020-663356
>chr4:663667-663722
>chr4:663800-664109
>chr4:664213-671539
>chr4:671577-671786
>chr4:671833-671949
>chr4:672140-672180
>chr4:672240-675573
>chr4:675693-675916
>chr4:676130-676641
>chr4:676721-681501
>chr4:682492-682568
>chr4:682613-682859
>chr4:682919-682988
>chr4:683089-683176
>chr4:683289-688608
>chr4:689535-689569
>chr4:690830-691058
>chr4:691097-691200
>chr4:697214-697373
>chr4:697464-697497
>chr4:698298-698445
>chr4:698528-698592
>chr4:698702-698767
>chr4:700062-703431
>chr4:703531-715755
>chr4:715877-722164
>chr4:722341-722356
>chr4:722383-725487
>chr4:725611-730959
>chr4:731266-740145
>chr4:740317-741535
>chr4:741820-743444
>chr4:743629-745080
>chr4:745120-745167
>chr4:745359-745388
>chr4:745450-746060
>chr4:748093-762822
>chr4:767458-767490
>chr4:769697-769847
>chr4:770808-773221
>chr4:773754-774296
>chr4:774350-774405
>chr4:774631-774677
>chr4:774723-786374
>chr4:786571-793105
>chr4:793234-794942
>chr4:795546-795580
>chr4:795776-803935
>chr4:804193-804577
>chr4:804631-804930
>chr4:806035-806084
>chr4:806364-806475
>chr4:806947-806990
>chr4:807229-807293
>chr4:808067-809266
>chr4:810625-810787
>chr4:811319-811378
>chr4:811430-811519
>chr4:811556-811731
>chr4:811810-812069
>chr4:812255-812291
>chr4:812438-812550
>chr4:812756-813604
>chr4:814894-815547
>chr4:816447-820514
>chr4:820647-823878
>chr4:825882-825982
>chr4:826113-826297
>chr4:835039-835484
>chr4:835633-835677
>chr4:835938-836033
>chr4:845998-846075
>chr4:846133-846179
>chr4:846209-848902
>chr4:848978-856939
>chr4:857049-860882
>chr4:861136-864992
>chr4:865436-868076
>chr4:868228-870554
>chr4:871508-874107
>chr4:874297-874320
>chr4:874386-875787
>chr4:875949-876222
>chr4:876405-877838
>chr4:878016-878048
>chr4:878161-883955
>chr4:884199-884883
>chr4:885099-886351
>chr4:886442-890060
>chr4:890160-890182
>chr4:890255-900442
>chr4:900492-900811
>chr4:900983-901569
>chr4:903835-903865
>chr4:904021-904367
>chr4:905785-905865
>chr4:908716-908768
>chr4:911090-911129
>chr4:914398-914413
>chr4:917671-939489
>chr4:939762-946209
>chr4:946513-946538
>chr4:946637-957535
>chr4:957652-961646
>chr4:961678-969583
>chr4:969649-982876
>chr4:982986-984150
>chr4:984787-984995
>chr4:985143-986914
>chr4:986943-987232
>chr4:987258-987718
>chr4:987791-988216
>chr4:988435-991364
>chr4:991402-991524
>chr4:991610-1008054
>chr4:1008186-1015522
>chr4:1015575-1019131
>chr4:1019169-1020301
>chr4:1020358-1020503
>chr4:1020937-1030012
>chr4:1030092-1030154
>chr4:1030187-1033923
>chr4:1034053-1037442
>chr4:1037504-1037642
>chr4:1037720-1039401
>chr4:1039442-1042225
>chr4:1042298-1046622
>chr4:1046827-1046955
>chr4:1050370-1063870
>chr4:1063993-1064047
>chr4:1064663-1064699
>chr4:1065539-1065554
>chr4:1075291-1075342
>chr4:1075399-1076373
>chr4:1076524-1076588
>chr4:1076627-1076897
>chr4:1077222-1077290
>chr4:1077462-1077603
>chr4:1077879-1077940
>chr4:1080889-1080984
>chr4:1081118-1081271
>chr4:1082483-1082519
>chr4:1082619-1082644
>chr4:1083724-1085109
>chr4:1085996-1086031
>chr4:1086073-1086318
>chr4:1086344-1086454
>chr4:1086486-1086874
>chr4:1087156-1087185
>chr4:1087417-1090692
>chr4:1090707-1090979
>chr4:1091005-1091115
>chr4:1091147-1091535
>chr4:1091606-1091637
>chr4:1091737-1091763
>chr4:1091845-1093698
>chr4:1098120-1106600
>chr4:1106700-1124584
>chr4:1124684-1130550
>chr4:1130681-1130697
>chr4:1130774-1135783
>chr4:1137488-1137540
>chr4:1137992-1138020
>chr4:1138120-1139819
>chr4:1140049-1140064
>chr4:1140236-1141471
>chr4:1141669-1142405
>chr4:1143691-1144697
>chr4:1144736-1148858
>chr4:1149235-1149255
>chr4:1149355-1149370
>chr4:1149379-1151177
>chr4:1156279-1156417
>chr4:1157662-1162831
>chr4:1163831-1164308
>chr4:1164361-1168079
>chr4:1168348-1168510
>chr4:1168920-1182014
>chr4:1182162-1182862
>chr4:1183785-1184189
>chr4:1184394-1184449
>chr4:1184549-1184570
>chr4:1185335-1185537
>chr4:1185754-1186291
>chr4:1187060-1187199
>chr4:1187327-1187436
>chr4:1187940-1191353
>chr4:1193861-1194122
>chr4:1194181-1195136
>chr4:1195437-1195513
>chr4:1195691-1196698
>chr4:1196896-1198038
>chr4:1198138-1198591
>chr4:1198627-1199751
>chr4:1199880-1207968
>chr4:1208007-1208023
>chr4:1208123-1211486
>chr4:1211678-1211816
>chr4:1211967-1212024
>chr4:1212066-1212164
>chr4:1212254-1212371
>chr4:1212989-1214424
>chr4:1214564-1215678
>chr4:1215798-1217244
>chr4:1217624-1222898
>chr4:1233034-1233095
>chr4:1234121-1234362
>chr4:1234484-1234536
>chr4:1234567-1235519
>chr4:1235724-1236546
>chr4:1236684-1244245
>chr4:1244386-1244434
>chr4:1244583-1248503
>chr4:1248545-1252493
>chr4:1254145-1254160
>chr4:1254260-1254642
>chr4:1256051-1256155
>chr4:1256414-1256460
>chr4:1257738-1257793
>chr4:1262005-1262187
>chr4:1262872-1262912
>chr4:1262950-1263126
>chr4:1263286-1263426
>chr4:1264728-1264926
>chr4:1273476-1273558
>chr4:1274727-1274811
>chr4:1274958-1275061
>chr4:1275162-1275252
>chr4:1275609-1275687
>chr4:1275846-1276114
>chr4:1280601-1280868
>chr4:1280941-1281008
>chr4:1281117-1281312
>chr4:1281950-1282047
>chr4:1282124-1282264
>chr4:1282335-1282831
>chr4:1283133-1283312
>chr4:1283797-1283955
>chr4:1284242-1284281
>chr4:1285331-1285925
>chr4:1286103-1286775
>chr4:1287126-1295169
>chr4:1295244-1295383
>chr4:1295607-1295727
>chr4:1295978-1296191
>chr4:1296285-1296638
>chr4:1296654-1298464
>chr4:1298957-1299001
>chr4:1300999-1301156
>chr4:1301454-1301493
>chr4:1301624-1321759
>chr4:1321793-1321875
>chr4:1322448-1322549
>chr4:1322647-1323034
>chr4:1323147-1326295
>chr4:1326395-1334035
>chr4:1334424-1342703
>chr4:1342909-1343746
>chr4:1343909-1344932
>chr4:1345543-1346602
>chr4:1346702-1370725
>chr4:1370981-1371817
>chr4:1371864-1374336
>chr4:1374414-1374443
>chr4:1374545-1374653
>chr4:1374736-1375063
>chr4:1375113-1375191
>chr4:1375277-1375366
>chr4:1375915-1383128
>chr4:1383145-1383289
>chr4:1383769-1383839
>chr4:1384378-1384571
>chr4:1384616-1384652
>chr4:1384668-1384767
>chr4:1385341-1385549
>chr4:1385738-1385932
>chr4:1386392-1388928
>chr4:1389024-1390153
>chr4:1390253-1392299
>chr4:1392371-1392739
>chr4:1392929-1403519
>chr4:1403588-1403707
>chr4:1403807-1404767
>chr4:1404867-1404883
>chr4:1404919-1405163
>chr4:1405309-1409275
>chr4:1409343-1409721
>chr4:1409866-1411868
>chr4:1412187-1414012
>chr4:1414715-1414880
>chr4:1415011-1415070
>chr4:1415802-1415843
>chr4:1416625-1417470
>chr4:1417540-1419551
>chr4:1419656-1425864
>chr4:1426067-1426082
>chr4:1426117-1430392
>chr4:1430643-1431882
>chr4:1432016-1439639
>chr4:1440070-1443561
>chr4:1443650-1446804
>chr4:1446823-1454399
>chr4:1454508-1457020
>chr4:1457065-1457238
>chr4:1457351-1457485
>chr4:1457784-1458226
>chr4:1458247-1460496
>chr4:1460524-1460565
>chr4:1460703-1460877
>chr4:1460985-1462379
>chr4:1463111-1463173
>chr4:1464745-1465285
>chr4:1467044-1467115
>chr4:1472289-1472363
>chr4:1472400-1472642
>chr4:1473590-1474620
>chr4:1474764-1474835
>chr4:1475940-1477177
>chr4:1478274-1481579
>chr4:1481679-1486331
>chr4:1488339-1488378
>chr4:1488476-1488575
>chr4:1488661-1488744
>chr4:1491304-1491337
>chr4:1492795-1493129
>chr4:1493466-1493518
>chr4:1495909-1495947
>chr4:1496153-1496856
>chr4:1501166-1501582
>chr4:1501618-1502276
>chr4:1502336-1502423
>chr4:1503101-1503236
>chr4:1503689-1504284
>chr4:1504362-1507135
>chr4:1507367-1507472
>chr4:1507703-1512256
>chr4:1512345-1512494
>chr4:1512571-1513158
>chr4:1513268-1513384
>chr4:1513508-1513740
>chr4:1514380-1514474
>chr4:1518061-1519639
>chr4:1519654-1519672
>chr4:1519962-1521533
>chr4:1521647-1522659
>chr4:1522737-1522901
>chr4:1522961-1526712
>chr4:1526733-1531701
>chr4:1531806-1536587
>chr4:1536687-1541476
>chr4:1541697-1546973
>chr4:1547192-1549978
>chr4:1550033-1550109
>chr4:1550155-1550195
>chr4:1550297-1550853
>chr4:1550860-1550898
>chr4:1550925-1551909
>chr4:1552004-1552153
>chr4:1552711-1553446
>chr4:1555287-1555332
>chr4:1555678-1556690
>chr4:1556941-1557862
>chr4:1557962-1560378
>chr4:1560523-1561581
>chr4:1561630-1564310
>chr4:1564410-1577577
>chr4:1577677-1577692
>chr4:1577716-1582972
>chr4:1583103-1597821
>chr4:1597921-1602730
>chr4:1602865-1602941
>chr4:1602973-1604356
>chr4:1604466-1607871
>chr4:1607971-1610914
>chr4:1611427-1612752
>chr4:1612912-1623483
>chr4:1623539-1623592
>chr4:1623799-1630997
>chr4:1631097-1640496
>chr4:1640596-1643292
>chr4:1643394-1650397
>chr4:1650497-1656617
>chr4:1656720-1656946
>chr4:1657115-1660207
>chr4:1660307-1661058
>chr4:1661262-1664694
>chr4:1664856-1665561
>chr4:1665836-1666590
>chr4:1666721-1666736
>chr4:1667255-1667359
>chr4:1667408-1672871
>chr4:1673257-1673288
>chr4:1673761-1675671
>chr4:1676081-1681454
>chr4:1681565-1684017
>chr4:1684157-1690558
>chr4:1690592-1691156
>chr4:1691178-1692910
>chr4:1693029-1693416
>chr4:1693597-1697949
>chr4:1698088-1700419
>chr4:1700519-1700534
>chr4:1700656-1702461
>chr4:1702676-1704944
>chr4:1705086-1706363
>chr4:1706703-1707538
>chr4:1707631-1710962
>chr4:1711062-1713483
>chr4:1713517-1723908
>chr4:1724065-1727939
>chr4:1728204-1729546
>chr4:1729587-1729926
>chr4:1730010-1730088
>chr4:1730157-1731392
>chr4:1731454-1732461
>chr4:1732503-1733141
>chr4:1733182-1733939
>chr4:1733995-1735193
>chr4:1735278-1735330
>chr4:1735373-1754727
>chr4:1754933-1762691
>chr4:1762889-1779212
>chr4:1779366-1806046
>chr4:1806194-1807096
>chr4:1807499-1807514
>chr4:1807676-1816917
>chr4:1817017-1820306
>chr4:1820413-1821426
>chr4:1821510-1821674
>chr4:1821734-1823551
>chr4:1823651-1871700
>chr4:1871750-1871935
>chr4:1871992-1873009
>chr4:1873075-1873233
>chr4:1873292-1874106
>chr4:1874244-1874310
>chr4:1876235-1876737
>chr4:1876829-1876985
>chr4:1877497-1877676
>chr4:1877826-1878058
>chr4:1878083-1879975
>chr4:1880057-1880171
>chr4:1880280-1880570
>chr4:1882214-1882314
>chr4:1883637-1883670
>chr4:1883809-1883861
>chr4:1884521-1884560
>chr4:1884872-1884901
>chr4:1888107-1888311
>chr4:1890670-1890706
>chr4:1892297-1892329
>chr4:1892967-1893053
>chr4:1893186-1893298
>chr4:1893616-1893684
>chr4:1893949-1907855
>chr4:1908414-1908484
>chr4:1909311-1909384
>chr4:1909854-1910165
>chr4:1910206-1910316
>chr4:1910392-1910724
>chr4:1910795-1910829
>chr4:1911246-1911476
>chr4:1911527-1911644
>chr4:1911715-1911837
>chr4:1911901-1912173
>chr4:1912470-1914419
>chr4:1914484-1914615
>chr4:1915848-1915959
>chr4:1916042-1916184
>chr4:1916235-1916429
>chr4:1916483-1916691
>chr4:1916735-1916940
>chr4:1916978-1917148
>chr4:1917225-1917357
>chr4:1917487-1917604
>chr4:1918328-1918442
>chr4:1918823-1919027
>chr4:1919090-1919186
>chr4:1924750-1924824
>chr4:1925406-1925507
>chr4:1926315-1928136
>chr4:1928373-1940113
>chr4:1940224-1940588
>chr4:1941452-1941485
>chr4:1942056-1942086
>chr4:1944889-1944979
>chr4:1945075-1945117
>chr4:1945747-1945804
>chr4:1946112-1946164
>chr4:1946331-1946724
>chr4:1947038-1948075
>chr4:1948290-1948753
>chr4:1948818-1950411
>chr4:1950456-1951202
>chr4:1951335-1952102
>chr4:1952129-1952631
>chr4:1952732-1952809
>chr4:1953300-1953450
>chr4:1953530-1953757
>chr4:1953984-1955485
>chr4:1955623-1955679
>chr4:1956397-1956467
>chr4:1956986-1957982
>chr4:1958081-1958234
>chr4:1958421-1959898
>chr4:1960230-1960328
>chr4:1961178-1961459
>chr4:1962104-1962165
>chr4:1962673-1962769
>chr4:1963554-1963808
>chr4:1963862-1964455
>chr4:1965231-1970215
>chr4:1970618-1971044
>chr4:1971235-1971508
>chr4:1971649-1972882
>chr4:1973135-1973472
>chr4:1973544-1978095
>chr4:1978321-1978810
>chr4:1978881-1981329
>chr4:1983009-1983040
>chr4:1983413-1983442
>chr4:1992880-1992946
>chr4:1993002-1994184
>chr4:1995820-1995908
>chr4:1996102-1996135
>chr4:1996302-1996367
>chr4:2000267-2000810
>chr4:2001361-2001593
>chr4:2001674-2001814
>chr4:2001876-2002098
>chr4:2002194-2002257
>chr4:2002754-2002847
>chr4:2003922-2007343
>chr4:2009008-2009164
>chr4:2009300-2009774
>chr4:2009811-2010046
>chr4:2010567-2017712
>chr4:2017886-2018096
>chr4:2018377-2021234
>chr4:2022111-2022629
>chr4:2023170-2023419
>chr4:2023452-2031652
>chr4:2040422-2040481
>chr4:2040791-2040841
>chr4:2042630-2042679
>chr4:2043004-2043196
>chr4:2043283-2043328
>chr4:2043459-2043498
>chr4:2044374-2044722
>chr4:2045526-2045603
>chr4:2045832-2045879
>chr4:2048063-2048134
>chr4:2048166-2048253
>chr4:2048480-2048572
>chr4:2050394-2050463
>chr4:2052317-2052639
>chr4:2053055-2053194
>chr4:2053323-2053377
>chr4:2056028-2057280
>chr4:2058248-2058312
>chr4:2058564-2058653
>chr4:2058708-2058909
>chr4:2059065-2059143
>chr4:2061279-2061306
>chr4:2063753-2063806
>chr4:2063860-2063891
>chr4:2063994-2064563
>chr4:2064791-2064813
>chr4:2064927-2065956
>chr4:2066164-2069274
>chr4:2069372-2069748
>chr4:2070006-2070095
>chr4:2072127-2073439
>chr4:2074349-2075280
>chr4:2077629-2077969
>chr4:2078917-2079642
>chr4:2079714-2081792
>chr4:2081843-2084437
>chr4:2084904-2085032
>chr4:2085114-2085338
>chr4:2085445-2085671
>chr4:2085713-2085779
>chr4:2086184-2086242
>chr4:2086372-2088038
>chr4:2088053-2088294
>chr4:2088387-2088545
>chr4:2088857-2089108
>chr4:2090146-2090725
>chr4:2091042-2091457
>chr4:2091566-2092452
>chr4:2092521-2097562
>chr4:2098313-2101301
>chr4:2101401-2114172
>chr4:2114218-2115897
>chr4:2116071-2116358
>chr4:2121692-2121928
>chr4:2122805-2124158
>chr4:2125188-2159182
>chr4:2159282-2186800
>chr4:2188273-2188691
>chr4:2189843-2189968
>chr4:2190149-2190596
>chr4:2190742-2231956
>chr4:2232548-2232595
>chr4:2233635-2233726
>chr4:2234376-2234426
>chr4:2234881-2236546
>chr4:2236833-2236876
>chr4:2237600-2238447
>chr4:2238547-2247131
>chr4:2248015-2255709
>chr4:2256480-2257038
>chr4:2257478-2257574
>chr4:2257869-2257898
>chr4:2259735-2259816
>chr4:2260105-2260162
>chr4:2261093-2261141
>chr4:2261863-2262079
>chr4:2262668-2264091
>chr4:2264274-2264290
>chr4:2264452-2266429
>chr4:2271114-2271233
>chr4:2271441-2271585
>chr4:2271994-2273479
>chr4:2275098-2275189
>chr4:2275855-2275905
>chr4:2276611-2276654
>chr4:2276793-2276836
>chr4:2277296-2277383
>chr4:2277590-2277703
>chr4:2277998-2278077
>chr4:2278863-2279257
>chr4:2281226-2281491
>chr4:2281768-2281920
>chr4:2282110-2283158
>chr4:2283293-2284169
>chr4:2284467-2286500
>chr4:2286676-2286700
>chr4:2286767-2287704
>chr4:2287826-2289980
>chr4:2290349-2292065
>chr4:2292146-2292248
>chr4:2292382-2298126
>chr4:2298226-2299295
>chr4:2299485-2299637
>chr4:2300231-2300458
>chr4:2300691-2300779
>chr4:2301669-2301717
>chr4:2302390-2303435
>chr4:2304901-2305090
>chr4:2307127-2308212
>chr4:2309445-2309754
>chr4:2311165-2311284
>chr4:2311492-2311636
>chr4:2312044-2313497
>chr4:2315069-2315160
>chr4:2315819-2315869
>chr4:2316573-2316616
>chr4:2316755-2316809
>chr4:2317258-2317345
>chr4:2317552-2317664
>chr4:2317959-2318038
>chr4:2318824-2319218
>chr4:2321186-2321857
>chr4:2321957-2322806
>chr4:2322928-2328693
>chr4:2328883-2329035
>chr4:2329629-2329857
>chr4:2330090-2330178
>chr4:2331068-2331116
>chr4:2331789-2332834
>chr4:2335849-2335968
>chr4:2336176-2336320
>chr4:2337323-2337489
>chr4:2337966-2338054
>chr4:2338341-2339715
>chr4:2339784-2339998
>chr4:2340921-2342376
>chr4:2342442-2342655
>chr4:2342699-2342817
>chr4:2342886-2345589
>chr4:2345637-2345719
>chr4:2345742-2356434
>chr4:2356448-2356537
>chr4:2357444-2361755
>chr4:2361957-2362028
>chr4:2362105-2362287
>chr4:2362408-2362691
>chr4:2362806-2365719
>chr4:2365958-2367967
>chr4:2368093-2368924
>chr4:2369316-2370110
>chr4:2370263-2374914
>chr4:2375458-2376933
>chr4:2377048-2382918
>chr4:2383057-2383072
>chr4:2383256-2385791
>chr4:2391178-2391208
>chr4:2391752-2391957
>chr4:2392697-2393037
>chr4:2398288-2399847
>chr4:2400135-2402459
>chr4:2404299-2404548
>chr4:2404605-2405115
>chr4:2405192-2405744
>chr4:2405814-2408285
>chr4:2409571-2411795
>chr4:2413011-2413058
>chr4:2413497-2413635
>chr4:2416268-2416299
>chr4:2416446-2422882
>chr4:2423132-2423245
>chr4:2423595-2423756
>chr4:2423915-2423956
>chr4:2424010-2424180
>chr4:2424283-2424601
>chr4:2425421-2425479
>chr4:2427590-2428056
>chr4:2431637-2431696
>chr4:2432788-2436824
>chr4:2436856-2437052
>chr4:2440914-2443311
>chr4:2443468-2457550
>chr4:2457878-2458430
>chr4:2458626-2459117
>chr4:2459445-2461192
>chr4:2461315-2461354
>chr4:2461397-2469304
>chr4:2469420-2469437
>chr4:2469599-2472750
>chr4:2473306-2473381
>chr4:2473753-2473848
>chr4:2475583-2476328
>chr4:2477784-2477831
>chr4:2478944-2479207
>chr4:2480238-2480388
>chr4:2480473-2480520
>chr4:2480899-2481078
>chr4:2481142-2483590
>chr4:2483810-2483944
>chr4:2484528-2484585
>chr4:2485042-2485127
>chr4:2486998-2487187
>chr4:2487269-2487474
>chr4:2490213-2490568
>chr4:2490695-2491118
>chr4:2493274-2493338
>chr4:2494056-2494122
>chr4:2494189-2494300
>chr4:2494470-2494667
>chr4:2494764-2495080
>chr4:2495200-2495250
>chr4:2495313-2495498
>chr4:2495661-2495770
>chr4:2496134-2501930
>chr4:2502138-2510965
>chr4:2511007-2511054
>chr4:2511154-2515111
>chr4:2515489-2515522
>chr4:2515855-2515921
>chr4:2519203-2519240
>chr4:2521343-2521441
>chr4:2525789-2525942
>chr4:2530918-2530937
>chr4:2531037-2538116
>chr4:2538592-2538940
>chr4:2539943-2550873
>chr4:2551122-2551278
>chr4:2551946-2551981
>chr4:2552176-2552585
>chr4:2552734-2552998
>chr4:2553034-2553192
>chr4:2553365-2553595
>chr4:2553622-2554033
>chr4:2554139-2554316
>chr4:2554668-2555006
>chr4:2555034-2555220
>chr4:2555279-2555469
>chr4:2555520-2556475
>chr4:2556530-2556629
>chr4:2557695-2558383
>chr4:2558723-2558774
>chr4:2559473-2559538
>chr4:2559624-2559749
>chr4:2559776-2559833
>chr4:2560671-2560850
>chr4:2561369-2562088
>chr4:2563800-2563886
>chr4:2564665-2564717
>chr4:2564901-2564982
>chr4:2565263-2565319
>chr4:2565418-2565466
>chr4:2565700-2565730
>chr4:2565802-2565916
>chr4:2565990-2566021
>chr4:2566508-2566550
>chr4:2566599-2566711
>chr4:2567280-2567521
>chr4:2568126-2568172
>chr4:2568373-2568661
>chr4:2568751-2579102
>chr4:2579433-2579471
>chr4:2580022-2580143
>chr4:2580185-2580224
>chr4:2580510-2580546
>chr4:2580779-2580885
>chr4:2580930-2581017
>chr4:2581267-2581333
>chr4:2581408-2581439
>chr4:2581465-2582440
>chr4:2583598-2583703
>chr4:2583823-2594118
>chr4:2594430-2594505
>chr4:2594572-2594607
>chr4:2594868-2594928
>chr4:2594972-2595246
>chr4:2595318-2596224
>chr4:2597313-2597514
>chr4:2597762-2598053
>chr4:2600829-2600934
>chr4:2602443-2602770
>chr4:2602866-2603223
>chr4:2603416-2603494
>chr4:2603554-2603625
>chr4:2603961-2605785
>chr4:2605960-2606933
>chr4:2607106-2607121
>chr4:2607747-2609082
>chr4:2610668-2610702
>chr4:2614773-2615435
>chr4:2616235-2616954
>chr4:2617154-2620167
>chr4:2620950-2623167
>chr4:2623735-2624228
>chr4:2624402-2624445
>chr4:2624808-2624897
>chr4:2625016-2625334
>chr4:2626037-2626137
>chr4:2627840-2628018
>chr4:2630140-2630224
>chr4:2632554-2632873
>chr4:2634664-2634765
>chr4:2636407-2639375
>chr4:2639570-2646511
>chr4:2646667-2651123
>chr4:2651479-2651554
>chr4:2653041-2653429
>chr4:2653973-2654022
>chr4:2666792-2667103
>chr4:2670491-2670599
>chr4:2670802-2671064
>chr4:2671174-2671576
>chr4:2672250-2672285
>chr4:2672843-2673079
>chr4:2673121-2674061
>chr4:2674302-2674463
>chr4:2674580-2674705
>chr4:2675177-2675454
>chr4:2680707-2680897
>chr4:2688662-2688721
>chr4:2688775-2689227
>chr4:2689249-2689547
>chr4:2689660-2690147
>chr4:2690193-2691169
>chr4:2691252-2691467
>chr4:2691515-2691617
>chr4:2691669-2691994
>chr4:2692044-2692248
>chr4:2692390-2692795
>chr4:2693264-2693437
>chr4:2693553-2693899
>chr4:2693924-2694316
>chr4:2694452-2694609
>chr4:2694661-2694766
>chr4:2696697-2696819
>chr4:2699503-2699632
>chr4:2699671-2699926
>chr4:2699969-2700163
>chr4:2700489-2700700
>chr4:2700811-2700924
>chr4:2701392-2701425
>chr4:2701722-2701783
>chr4:2702585-2702630
>chr4:2703472-2703609
>chr4:2703687-2703737
>chr4:2704586-2706064
>chr4:2706227-2709384
>chr4:2709893-2710980
>chr4:2711080-2711095
>chr4:2711169-2718989
>chr4:2719130-2719156
>chr4:2719555-2744325
>chr4:2744383-2746349
>chr4:2746449-2754683
>chr4:2755682-2756004
>chr4:2756161-2756260
>chr4:2756376-2756581
>chr4:2757082-2757197
>chr4:2758256-2758368
>chr4:2761353-2761389
>chr4:2761587-2761670
>chr4:2761740-2761827
>chr4:2762693-2762752
>chr4:2762887-2762927
>chr4:2773536-2773683
>chr4:2776945-2777233
>chr4:2777492-2777562
>chr4:2779230-2779324
>chr4:2779473-2779758
>chr4:2779942-2783191
>chr4:2783360-2792273
>chr4:2792856-2793059
>chr4:2793369-2793471
>chr4:2794199-2794221
>chr4:2794634-2794654
>chr4:2795099-2795452
>chr4:2795531-2795569
>chr4:2795758-2797645
>chr4:2797926-2799007
>chr4:2799036-2799186
>chr4:2799211-2799431
>chr4:2799567-2799583
>chr4:2799591-2800814
>chr4:2800944-2804014
>chr4:2804181-2805451
>chr4:2805572-2807100
>chr4:2807200-2812961
>chr4:2813756-2814111
>chr4:2814201-2814350
>chr4:2814444-2814653
>chr4:2816641-2817003
>chr4:2817175-2817244
>chr4:2817331-2817417
>chr4:2820617-2820749
>chr4:2820788-2820844
>chr4:2822160-2822198
>chr4:2822355-2822405
>chr4:2823175-2823918
>chr4:2824249-2832770
>chr4:2834006-2834352
>chr4:2834900-2834954
>chr4:2835462-2835618
>chr4:2837302-2837369
>chr4:2837461-2837514
>chr4:2841550-2841692
>chr4:2845184-2845714
>chr4:2845762-2845847
>chr4:2845914-2848085
>chr4:2848147-2849891
>chr4:2849925-2850564
>chr4:2850612-2851097
>chr4:2851203-2851730
>chr4:2851767-2851959
>chr4:2852108-2852643
>chr4:2852847-2853014
>chr4:2853388-2854001
>chr4:2855947-2856016
>chr4:2860659-2860723
>chr4:2860756-2861360
>chr4:2862136-2862198
>chr4:2864120-2864177
>chr4:2864421-2864594
>chr4:2865469-2865602
>chr4:2865868-2865981
>chr4:2866347-2866434
>chr4:2867376-2867415
>chr4:2871226-2871772
>chr4:2873284-2873322
>chr4:2875464-2876594
>chr4:2876634-2876934
>chr4:2877046-2877224
>chr4:2877300-2877622
>chr4:2878319-2879318
>chr4:2879867-2879937
>chr4:2881629-2881695
>chr4:2882010-2882174
>chr4:2882272-2882700
>chr4:2882818-2882958
>chr4:2883134-2883611
>chr4:2883668-2883844
>chr4:2883951-2884105
>chr4:2884165-2885173
>chr4:2886143-2886754
>chr4:2886870-2887018
>chr4:2887051-2887383
>chr4:2888304-2888379
>chr4:2888488-2888530
>chr4:2888658-2888737
>chr4:2889616-2889960
>chr4:2890000-2890048
>chr4:2890323-2890478
>chr4:2890875-2890987
>chr4:2891507-2891539
>chr4:2898147-2899230
>chr4:2899952-2913284
>chr4:2913384-2922432
>chr4:2923222-2923438
>chr4:2923555-2923993
>chr4:2927695-2928160
>chr4:2929331-2929379
>chr4:2930690-2930974
>chr4:2931113-2931442
>chr4:2933080-2933128
>chr4:2933209-2933461
>chr4:2933526-2933685
>chr4:2933794-2933951
>chr4:2934034-2934773
>chr4:2935118-2935152
>chr4:2937662-2937756
>chr4:2938331-2939071
>chr4:2939754-2939893
>chr4:2940287-2940597
>chr4:2940689-2940957
>chr4:2940994-2941176
>chr4:2941315-2941416
>chr4:2942068-2942170
>chr4:2944325-2944395
>chr4:2947403-2947435
>chr4:2947931-2947968
>chr4:2949005-2958015
>chr4:2958420-2965306
>chr4:2965445-2967329
>chr4:2967487-2967539
>chr4:2970187-2970227
>chr4:2970463-2970659
>chr4:2970694-2970733
>chr4:2970781-2970911
>chr4:2970995-2971048
>chr4:2972696-2974742
>chr4:2974777-2979234
>chr4:2979269-2980600
>chr4:2983644-2984284
>chr4:2986600-2986676
>chr4:2989283-2989778
>chr4:2989885-2990138
>chr4:2990186-2990775
>chr4:2993515-2994955
>chr4:2999862-2999954
>chr4:3001524-3001678
>chr4:3005599-3005835
>chr4:3006099-3006161
>chr4:3006216-3006262
>chr4:3006405-3006449
>chr4:3006654-3007149
>chr4:3009305-3010082
>chr4:3010252-3012206
>chr4:3012269-3012317
>chr4:3012619-3013513
>chr4:3013613-3013751
>chr4:3014025-3015617
>chr4:3015745-3017140
>chr4:3017166-3017828
>chr4:3017928-3018753
>chr4:3019395-3019538
>chr4:3019903-3020060
>chr4:3020543-3020651
>chr4:3020716-3020837
>chr4:3021746-3021879
>chr4:3023243-3023626
>chr4:3023686-3024507
>chr4:3024561-3024894
>chr4:3025010-3025060
>chr4:3025702-3025899
>chr4:3026525-3026588
>chr4:3026644-3026847
>chr4:3027732-3029081
>chr4:3029284-3029321
>chr4:3029397-3029497
>chr4:3031270-3031334
>chr4:3031701-3032670
>chr4:3032766-3032834
>chr4:3032870-3033096
>chr4:3035242-3035595
>chr4:3038335-3039166
>chr4:3039334-3039830
>chr4:3039897-3040174
>chr4:3041950-3042639
>chr4:3043191-3043400
>chr4:3043430-3043507
>chr4:3047795-3047832
>chr4:3053699-3056373
>chr4:3056947-3057009
>chr4:3057270-3057804
>chr4:3057842-3058762
>chr4:3058869-3061132
>chr4:3061232-3065152
>chr4:3065196-3066504
>chr4:3066662-3066852
>chr4:3067617-3067652
>chr4:3068109-3070041
>chr4:3070390-3075942
>chr4:3076073-3076870
>chr4:3076989-3086663
>chr4:3087011-3087069
>chr4:3087721-3087754
>chr4:3087798-3087849
>chr4:3088844-3088903
>chr4:3090362-3090402
>chr4:3091690-3091828
>chr4:3091959-3092001
>chr4:3092241-3092300
>chr4:3092554-3093406
>chr4:3093472-3102347
>chr4:3102413-3104780
>chr4:3105841-3107500
>chr4:3107656-3107696
>chr4:3107742-3107820
>chr4:3108120-3108151
>chr4:3108457-3109711
>chr4:3109811-3109923
>chr4:3109984-3111794
>chr4:3111832-3111861
>chr4:3112012-3112178
>chr4:3115492-3115740
>chr4:3115765-3115874
>chr4:3116058-3116087
>chr4:3116183-3116505
>chr4:3116545-3116615
>chr4:3116674-3116719
>chr4:3116975-3117009
>chr4:3122318-3122528
>chr4:3122603-3122846
>chr4:3123333-3123716
>chr4:3123929-3123983
>chr4:3124566-3124617
>chr4:3124843-3124976
>chr4:3125177-3125583
>chr4:3125704-3125819
>chr4:3125928-3126795
>chr4:3127234-3127388
>chr4:3127417-3127509
>chr4:3127846-3127916
>chr4:3128010-3128999
>chr4:3129186-3129202
>chr4:3129343-3130294
>chr4:3131072-3131206
>chr4:3131676-3132217
>chr4:3133701-3133736
>chr4:3134176-3134235
>chr4:3136542-3136686
>chr4:3146390-3146483
>chr4:3146613-3146913
>chr4:3147630-3147723
>chr4:3149073-3149209
>chr4:3149701-3149758
>chr4:3154481-3154551
>chr4:3157029-3157948
>chr4:3158140-3158545
>chr4:3158666-3158781
>chr4:3158890-3159757
>chr4:3160196-3160350
>chr4:3160379-3160471
>chr4:3160808-3160878
>chr4:3160972-3161192
>chr4:3161609-3162452
>chr4:3163516-3163650
>chr4:3164120-3164661
>chr4:3165438-3165453
>chr4:3165624-3166158
>chr4:3166227-3166892
>chr4:3167039-3167153
>chr4:3167586-3168549
>chr4:3168649-3168683
>chr4:3168720-3171307
>chr4:3171407-3174649
>chr4:3174799-3175549
>chr4:3177491-3177662
>chr4:3178410-3178786
>chr4:3178963-3179052
>chr4:3179112-3179161
>chr4:3179256-3180162
>chr4:3180200-3180405
>chr4:3180448-3180609
>chr4:3180662-3180927
>chr4:3181007-3181038
>chr4:3181077-3182522
>chr4:3182721-3183075
>chr4:3183143-3183203
>chr4:3183304-3183456
>chr4:3183627-3183756
>chr4:3183913-3183948
>chr4:3184034-3184197
>chr4:3184277-3186250
>chr4:3186508-3211220
>chr4:3212429-3212568
>chr4:3214026-3214195
>chr4:3217035-3217136
>chr4:3217181-3217265
>chr4:3217431-3217574
>chr4:3217710-3217778
>chr4:3218036-3218083
>chr4:3219173-3219233
>chr4:3219289-3219320
>chr4:3219512-3219580
>chr4:3219699-3219760
>chr4:3219885-3229472
>chr4:3229685-3229724
>chr4:3229769-3233408
>chr4:3233502-3234025
>chr4:3234238-3234277
>chr4:3234322-3235399
>chr4:3235428-3235638
>chr4:3235752-3235806
>chr4:3237265-3237334
>chr4:3238471-3238859
>chr4:3238893-3245073
>chr4:3245119-3245167
>chr4:3245285-3245368
>chr4:3248311-3248342
>chr4:3248865-3249398
>chr4:3249777-3250141
>chr4:3253690-3253835
>chr4:3253864-3254731
>chr4:3254959-3255025
>chr4:3256923-3257026
>chr4:3257750-3257785
>chr4:3260475-3260512
>chr4:3263722-3263764
>chr4:3264438-3264471
>chr4:3268383-3268416
>chr4:3272696-3272744
>chr4:3273266-3273518
>chr4:3273654-3273711
>chr4:3273806-3273975
>chr4:3274048-3274220
>chr4:3274315-3274804
>chr4:3275721-3275820
>chr4:3276266-3276407
>chr4:3276539-3277483
>chr4:3278147-3278370
>chr4:3278465-3279919
>chr4:3280018-3280285
>chr4:3281687-3282168
>chr4:3282289-3282420
>chr4:3282568-3282738
>chr4:3282912-3283110
>chr4:3283149-3283184
>chr4:3285120-3285536
>chr4:3286124-3286224
>chr4:3288094-3288250
>chr4:3290813-3290921
>chr4:3290986-3291136
>chr4:3291169-3291248
>chr4:3291411-3291613
>chr4:3291708-3291928
>chr4:3292942-3293093
>chr4:3293139-3293287
>chr4:3293992-3294513
>chr4:3294626-3294936
>chr4:3295524-3295566
>chr4:3296108-3296161
>chr4:3296903-3296945
>chr4:3297121-3297882
>chr4:3299818-3299854
>chr4:3300627-3300684
>chr4:3301129-3301226
>chr4:3301595-3301657
>chr4:3302014-3302131
>chr4:3302671-3302712
>chr4:3302801-3302911
>chr4:3303267-3303512
>chr4:3304305-3304364
>chr4:3307173-3307527
>chr4:3307768-3318793
>chr4:3318896-3333300
>chr4:3334427-3335452
>chr4:3335874-3335915
>chr4:3336259-3336314
>chr4:3336341-3336378
>chr4:3336585-3336672
>chr4:3337236-3337397
>chr4:3338350-3338390
>chr4:3339758-3352715
>chr4:3352891-3353132
>chr4:3353181-3353232
>chr4:3353675-3356634
>chr4:3356639-3357015
>chr4:3357598-3357758
>chr4:3358187-3358530
>chr4:3359103-3359174
>chr4:3359279-3359519
>chr4:3359788-3359932
>chr4:3361845-3361881
>chr4:3362655-3362712
>chr4:3363157-3363254
>chr4:3363623-3363685
>chr4:3364042-3364159
>chr4:3364829-3364939
>chr4:3365242-3374702
>chr4:3374774-3374996
>chr4:3375801-3375842
>chr4:3375969-3376060
>chr4:3377918-3387323
>chr4:3388354-3388396
>chr4:3389639-3390671
>chr4:3391101-3391177
>chr4:3391472-3391585
>chr4:3391842-3391881
>chr4:3392451-3392612
>chr4:3393538-3393638
>chr4:3396167-3396274
>chr4:3396343-3396441
>chr4:3396506-3396950
>chr4:3397072-3397308
>chr4:3397492-3397536
>chr4:3397606-3397653
>chr4:3398584-3398698
>chr4:3398777-3398822
>chr4:3401725-3401852
>chr4:3404039-3404100
>chr4:3404550-3405006
>chr4:3405615-3405672
>chr4:3406698-3406794
>chr4:3406867-3406905
>chr4:3408543-3408642
>chr4:3408787-3408980
>chr4:3409531-3409938
>chr4:3410936-3411275
>chr4:3411638-3411729
>chr4:3418860-3418923
>chr4:3418970-3420291
>chr4:3420406-3425639
>chr4:3425660-3429274
>chr4:3429605-3429932
>chr4:3430032-3432398
>chr4:3432498-3440065
>chr4:3440165-3443200
>chr4:3443300-3444595
>chr4:3444784-3444827
>chr4:3445331-3445461
>chr4:3445529-3445619
>chr4:3445695-3445962
>chr4:3446027-3446140
>chr4:3446285-3446319
>chr4:3446697-3446755
>chr4:3447837-3448096
>chr4:3448420-3448488
>chr4:3448766-3450120
>chr4:3451545-3451689
>chr4:3451776-3451813
>chr4:3451871-3452232
>chr4:3452314-3452363
>chr4:3452416-3452518
>chr4:3452685-3453035
>chr4:3453164-3453216
>chr4:3453350-3453398
>chr4:3453590-3453635
>chr4:3454641-3454791
>chr4:3455409-3455562
>chr4:3456105-3456195
>chr4:3458965-3459320
>chr4:3459434-3459496
>chr4:3459750-3459784
>chr4:3459953-3459988
>chr4:3460402-3460458
>chr4:3466399-3466451
>chr4:3468005-3468322
>chr4:3468834-3469155
>chr4:3469207-3469342
>chr4:3472485-3472544
>chr4:3474988-3475142
>chr4:3476867-3476938
>chr4:3477006-3477228
>chr4:3477395-3477434
>chr4:3477578-3477614
>chr4:3477935-3477987
>chr4:3481037-3481178
>chr4:3483170-3483292
>chr4:3484170-3484202
>chr4:3484682-3484748
>chr4:3485427-3485531
>chr4:3488231-3488443
>chr4:3489850-3489970
>chr4:3491685-3492041
>chr4:3493807-3493891
>chr4:3494400-3494844
>chr4:3495398-3495451
>chr4:3496085-3510616
>chr4:3510715-3510780
>chr4:3510825-3511069
>chr4:3511182-3512086
>chr4:3522728-3523350
>chr4:3523409-3523507
>chr4:3523919-3524162
>chr4:3524211-3555841
>chr4:3555875-3559126
>chr4:3559203-3559368
>chr4:3560334-3560506
>chr4:3560767-3561922
>chr4:3562052-3562106
>chr4:3562451-3562497
>chr4:3562720-3562903
>chr4:3562952-3563119
>chr4:3563250-3563322
>chr4:3563675-3563738
>chr4:3564057-3564120
>chr4:3565786-3565832
>chr4:3566824-3566986
>chr4:3567035-3567218
>chr4:3567441-3567487
>chr4:3567922-3567937
>chr4:3568761-3568807
>chr4:3569295-3569310
>chr4:3570019-3570073
>chr4:3570418-3570464
>chr4:3572131-3572194
>chr4:3572513-3572576
>chr4:3572929-3573001
>chr4:3573136-3573298
>chr4:3573347-3573530
>chr4:3573744-3582137
>chr4:3586139-3586169
>chr4:3586230-3586366
>chr4:3587384-3587467
>chr4:3588192-3588395
>chr4:3588509-3588577
>chr4:3588832-3588900
>chr4:3589724-3589792
>chr4:3591226-3591931
>chr4:3592636-3592880
>chr4:3592980-3593069
>chr4:3593893-3593939
>chr4:3594012-3594062
>chr4:3595219-3596032
>chr4:3596533-3596857
>chr4:3596884-3597047
>chr4:3597398-3597571
>chr4:3598012-3598041
>chr4:3598740-3598813
>chr4:3602858-3603037
>chr4:3607233-3618147
>chr4:3618980-3620806
>chr4:3621911-3622015
>chr4:3622208-3622312
>chr4:3624212-3624284
>chr4:3624779-3624818
>chr4:3625099-3628897
>chr4:3628994-3629079
>chr4:3629196-3629217
>chr4:3629369-3637288
>chr4:3637717-3644391
>chr4:3644551-3658303
>chr4:3659430-3677911
>chr4:3678064-3678272
>chr4:3678705-3678721
>chr4:3679129-3680732
>chr4:3680772-3681448
>chr4:3681510-3689593
>chr4:3689825-3696362
>chr4:3698543-3698641
>chr4:3699692-3699752
>chr4:3700611-3700732
>chr4:3701356-3716119
>chr4:3716922-3716937
>chr4:3717397-3720636
>chr4:3720969-3721145
>chr4:3721208-3721720
>chr4:3722574-3722646
>chr4:3722830-3722976
>chr4:3723116-3723260
>chr4:3723343-3723809
>chr4:3723873-3724125
>chr4:3724205-3724224
>chr4:3724391-3724439
>chr4:3725200-3725274
>chr4:3725382-3725445
>chr4:3725515-3725694
>chr4:3725927-3726956
>chr4:3727301-3727353
>chr4:3727408-3732134
>chr4:3732482-3733654
>chr4:3734099-3734397
>chr4:3734727-3734755
>chr4:3735151-3736970
>chr4:3737027-3737786
>chr4:3737933-3738100
>chr4:3738290-3738408
>chr4:3738471-3741361
>chr4:3741461-3741590
>chr4:3741986-3742067
>chr4:3742129-3742450
>chr4:3742590-3742652
>chr4:3742749-3742875
>chr4:3743020-3743079
>chr4:3743159-3743227
>chr4:3743307-3743549
>chr4:3743722-3743873
>chr4:3745455-3745555
>chr4:3746044-3746149
>chr4:3746498-3746520
>chr4:3747382-3747444
>chr4:3748938-3748996
>chr4:3753929-3754449
>chr4:3754512-3755467
>chr4:3756317-3756474
>chr4:3758690-3758767
>chr4:3759875-3759934
>chr4:3760801-3760974
>chr4:3765512-3765547
>chr4:3765705-3765807
>chr4:3767853-3768064
>chr4:3768217-3768249
>chr4:3769389-3769555
>chr4:3769655-3779377
>chr4:3779665-3779888
>chr4:3780003-3780178
>chr4:3780203-3781791
>chr4:3783914-3784010
>chr4:3786569-3786660
>chr4:3786701-3786766
>chr4:3789484-3789585
>chr4:3790649-3790703
>chr4:3791721-3793006
>chr4:3793054-3793794
>chr4:3793882-3793987
>chr4:3794040-3817866
>chr4:3817936-3818674
>chr4:3818736-3819669
>chr4:3820260-3822002
>chr4:3822112-3837099
>chr4:3837199-3846303
>chr4:3846682-3846978
>chr4:3847100-3848468
>chr4:3848642-3856181
>chr4:3856266-3856312
>chr4:3856847-3857106
>chr4:3857303-3857427
>chr4:3857647-3857677
>chr4:3859915-3860091
>chr4:3860152-3861002
>chr4:3861075-3875383
>chr4:3875488-3876250
>chr4:3876290-3876872
>chr4:3876937-3877475
>chr4:3877524-3879048
>chr4:3879085-3880195
>chr4:3880582-3880643
>chr4:3880688-3881048
>chr4:3881251-3881384
>chr4:3881430-3882481
>chr4:3882537-3882784
>chr4:3882835-3883515
>chr4:3883663-3884026
>chr4:3884072-3886719
>chr4:3886760-3887469
>chr4:3888477-3888730
>chr4:3888933-3888987
>chr4:3889274-3889381
>chr4:3896073-3896116
>chr4:3901900-3901979
>chr4:3902039-3903244
>chr4:3903279-3904325
>chr4:3904366-3905660
>chr4:3905722-3905762
>chr4:3905814-3906428
>chr4:3906528-3908053
>chr4:3908122-3908954
>chr4:3909029-3909061
>chr4:3909240-3909348
>chr4:3910137-3910227
>chr4:3910900-3911148
>chr4:3911187-3912559
>chr4:3913947-3914023
>chr4:3914072-3914113
>chr4:3914238-3914461
>chr4:3914984-3915089
>chr4:3917030-3917990
>chr4:3920783-3921397
>chr4:3921942-3921978
>chr4:3922521-3922551
>chr4:3922704-3923450
>chr4:3923477-3924457
>chr4:3926301-3926334
>chr4:3927892-3927969
>chr4:3928134-3928353
>chr4:3928382-3928441
>chr4:3929578-3929636
>chr4:3929671-3929920
>chr4:3929954-3930017
>chr4:3930331-3930447
>chr4:3930490-3930605
>chr4:3931387-3932370
>chr4:3932400-3932504
>chr4:3932551-3932841
>chr4:3932935-3933690
>chr4:3933749-3934491
>chr4:3934578-3935210
>chr4:3935270-3935303
>chr4:3935380-3935844
>chr4:3935920-3936004
>chr4:3936126-3936273
>chr4:3936343-3936569
>chr4:3936830-3936907
>chr4:3936971-3937130
>chr4:3937188-3937226
>chr4:3937267-3937414
>chr4:3937865-3937981
>chr4:3938017-3938189
>chr4:3939499-3939920
>chr4:3939957-3939988
>chr4:3940617-3946131
>chr4:3946193-3947567
>chr4:3947934-3948131
>chr4:3948861-3949510
>chr4:3950614-3950708
>chr4:3950828-3954518
>chr4:3954632-3960013
>chr4:3960140-3964714
>chr4:3964761-3965514
>chr4:3965556-3965916
>chr4:3966064-3966180
>chr4:3966273-3966816
>chr4:3966882-3967796
>chr4:3967829-3983734
>chr4:3983834-3988277
>chr4:3988319-3989485
>chr4:3989585-3997939
>chr4:3998073-3999308
>chr4:4000365-4000651
>chr4:4002007-4002295
>chr4:4002369-4002858
>chr4:4005951-4006206
>chr4:4006267-4007026
>chr4:4007864-4007897
>chr4:4008384-4008568
>chr4:4008661-4008957
>chr4:4009082-4033024
>chr4:4033722-4033866
>chr4:4034017-4039818
>chr4:4041765-4055570
>chr4:4056981-4057682
>chr4:4068332-4068568
>chr4:4069867-4070075
>chr4:4071734-4072042
>chr4:4072616-4072929
>chr4:4072975-4073440
>chr4:4076027-4076181
>chr4:4076270-4076332
>chr4:4076961-4077173
>chr4:4077211-4077273
>chr4:4078900-4079062
>chr4:4084349-4084657
>chr4:4085231-4085524
>chr4:4085590-4086063
>chr4:4088650-4088804
>chr4:4088893-4088955
>chr4:4089586-4089888
>chr4:4091515-4091677
>chr4:4097319-4097454
>chr4:4100617-4100830
>chr4:4100951-4101014
>chr4:4101116-4101517
>chr4:4101753-4101828
>chr4:4102179-4102283
>chr4:4102315-4102360
>chr4:4103030-4103408
>chr4:4106319-4106351
>chr4:4106500-4106583
>chr4:4107262-4107545
>chr4:4107674-4107800
>chr4:4107906-4108042
>chr4:4108064-4108228
>chr4:4108255-4108566
>chr4:4109137-4109354
>chr4:4109925-4109972
>chr4:4110132-4110200
>chr4:4110660-4110916
>chr4:4112111-4112192
>chr4:4112415-4112522
>chr4:4112615-4112776
>chr4:4113964-4114212
>chr4:4114341-4114393
>chr4:4114618-4114762
>chr4:4114941-4116648
>chr4:4116749-4117241
>chr4:4117309-4117654
>chr4:4117700-4117912
>chr4:4117989-4118508
>chr4:4118550-4127843
>chr4:4127898-4127933
>chr4:4127976-4128144
>chr4:4128843-4128974
>chr4:4133802-4133933
>chr4:4134452-4134806
>chr4:4135838-4135883
>chr4:4136023-4136073
>chr4:4136126-4137403
>chr4:4137510-4138512
>chr4:4138928-4139421
>chr4:4139484-4140730
>chr4:4141060-4141493
>chr4:4141558-4141931
>chr4:4144098-4144752
>chr4:4144851-4147441
>chr4:4148176-4154391
>chr4:4155589-4155695
>chr4:4156571-4169161
>chr4:4169215-4169453
>chr4:4169777-4170171
>chr4:4170695-4170856
>chr4:4171197-4171242
>chr4:4171381-4171435
>chr4:4171488-4173222
>chr4:4173277-4173372
>chr4:4173613-4173793
>chr4:4174191-4174357
>chr4:4174591-4174968
>chr4:4175157-4175674
>chr4:4176115-4176208
>chr4:4176350-4176508
>chr4:4176690-4176892
>chr4:4176948-4176986
>chr4:4177279-4177975
>chr4:4178114-4178165
>chr4:4178344-4178679
>chr4:4178853-4179201
>chr4:4179259-4179478
>chr4:4179851-4179946
>chr4:4180050-4180484
>chr4:4180750-4180838
>chr4:4181170-4181207
>chr4:4182247-4183357
>chr4:4183464-4184466
>chr4:4184882-4185375
>chr4:4185438-4186747
>chr4:4186847-4188046
>chr4:4188153-4189155
>chr4:4189571-4190064
>chr4:4190127-4191371
>chr4:4191701-4191740
>chr4:4191829-4192134
>chr4:4192199-4192236
>chr4:4194629-4194927
>chr4:4194985-4195411
>chr4:4195523-4195610
>chr4:4195961-4195995
>chr4:4196049-4196091
>chr4:4196534-4196597
>chr4:4197839-4197893
>chr4:4198542-4198612
>chr4:4200941-4201029
>chr4:4201624-4203535
>chr4:4204865-4204921
>chr4:4205619-4205777
>chr4:4206010-4206036
>chr4:4208414-4208539
>chr4:4211233-4211292
>chr4:4212399-4212580
>chr4:4215748-4215778
>chr4:4219288-4219323
>chr4:4219398-4247998
>chr4:4249809-4249903
>chr4:4250271-4250490
>chr4:4250748-4250866
>chr4:4250978-4251068
>chr4:4252015-4252082
>chr4:4252191-4252609
>chr4:4252654-4253038
>chr4:4253194-4253299
>chr4:4253337-4253442
>chr4:4253484-4253573
>chr4:4253670-4253745
>chr4:4253810-4253989
>chr4:4254040-4254831
>chr4:4254888-4255219
>chr4:4255374-4255656
>chr4:4255802-4256052
>chr4:4256098-4256209
>chr4:4256335-4256429
>chr4:4256513-4256625
>chr4:4256723-4256880
>chr4:4256956-4262393
>chr4:4262433-4263622
>chr4:4263663-4274667
>chr4:4276030-4276136
>chr4:4277179-4277219
>chr4:4277242-4277282
>chr4:4278102-4278431
>chr4:4279400-4288905
>chr4:4289585-4289657
>chr4:4293943-4293978
>chr4:4295028-4295081
>chr4:4295221-4300937
>chr4:4301077-4302243
>chr4:4302426-4316120
>chr4:4316599-4316663
>chr4:4321785-4321849
>chr4:4324925-4324974
>chr4:4326085-4326422
>chr4:4330410-4330507
>chr4:4331411-4331506
>chr4:4331687-4331831
>chr4:4331923-4331966
>chr4:4332175-4332265
>chr4:4332767-4332814
>chr4:4332836-4332990
>chr4:4333059-4333259
>chr4:4334245-4334332
>chr4:4336840-4337747
>chr4:4337860-4338089
>chr4:4338152-4338831
>chr4:4338859-4341954
>chr4:4341988-4342873
>chr4:4342956-4350882
>chr4:4350921-4360919
>chr4:4360972-4361771
>chr4:4362142-4373264
>chr4:4373343-4373408
>chr4:4373499-4373599
>chr4:4374104-4374157
>chr4:4374352-4374412
>chr4:4374607-4374683
>chr4:4374798-4374874
>chr4:4375304-4375357
>chr4:4375740-4375872
>chr4:4375911-4379281
>chr4:4379362-4379530
>chr4:4379891-4379950
>chr4:4380441-4380506
>chr4:4380823-4385789
>chr4:4385825-4385977
>chr4:4386597-4386654
>chr4:4386802-4388528
>chr4:4391184-4391915
>chr4:4391952-4394483
>chr4:4394583-4395027
>chr4:4395755-4395897
>chr4:4398505-4398803
>chr4:4400345-4400466
>chr4:4400814-4400875
>chr4:4401493-4401592
>chr4:4402033-4406952
>chr4:4408836-4408987
>chr4:4409056-4409171
>chr4:4409927-4410040
>chr4:4410610-4424498
>chr4:4424801-4425006
>chr4:4425637-4426021
>chr4:4426497-4426590
>chr4:4426626-4426781
>chr4:4426841-4430526
>chr4:4430583-4431293
>chr4:4432551-4432680
>chr4:4436017-4436033
>chr4:4436718-4437181
>chr4:4437563-4437695
>chr4:4438253-4438406
>chr4:4438476-4438564
>chr4:4438754-4439053
>chr4:4439106-4440606
>chr4:4441047-4441105
>chr4:4441348-4441855
>chr4:4442854-4442986
>chr4:4444669-4444765
>chr4:4445225-4445264
>chr4:4445511-4445585
>chr4:4447363-4447624
>chr4:4447658-4447698
>chr4:4449406-4449538
>chr4:4449586-4449778
>chr4:4449851-4449914
>chr4:4450081-4450179
>chr4:4450252-4450321
>chr4:4450747-4450811
>chr4:4451171-4451282
>chr4:4451329-4451685
>chr4:4452792-4452823
>chr4:4452996-4453068
>chr4:4453823-4453870
>chr4:4454275-4454321
>chr4:4454417-4454487
>chr4:4454730-4454895
>chr4:4455866-4456435
>chr4:4456592-4456647
>chr4:4457171-4457487
>chr4:4458115-4462968
>chr4:4463165-4467074
>chr4:4467795-4476735
>chr4:4480465-4480525
>chr4:4482689-4482737
>chr4:4486632-4486726
>chr4:4488278-4488928
>chr4:4489018-4489186
>chr4:4489261-4490538
>chr4:4490654-4490853
>chr4:4490932-4491346
>chr4:4493053-4493185
>chr4:4493890-4494285
>chr4:4494441-4494560
>chr4:4498308-4498771
>chr4:4499153-4499285
>chr4:4499843-4499996
>chr4:4500066-4500154
>chr4:4500344-4500643
>chr4:4500696-4502196
>chr4:4502637-4502695
>chr4:4502938-4503445
>chr4:4504444-4504576
>chr4:4506259-4506355
>chr4:4506815-4506854
>chr4:4507101-4507175
>chr4:4508953-4509214
>chr4:4509248-4509288
>chr4:4509486-4509535
>chr4:4510770-4510807
>chr4:4510878-4511076
>chr4:4511810-4512125
>chr4:4512369-4512503
>chr4:4512779-4521784
>chr4:4522251-4522298
>chr4:4522540-4533792
>chr4:4534509-4539534
>chr4:4539559-4542269
>chr4:4542987-4543138
>chr4:4547171-4547305
>chr4:4548509-4548547
>chr4:4549844-4549880
>chr4:4550725-4550792
>chr4:4551125-4551177
>chr4:4551306-4551364
>chr4:4552335-4552904
>chr4:4553061-4553116
>chr4:4553692-4554008
>chr4:4555625-4555662
>chr4:4555968-4556027
>chr4:4558117-4560690
>chr4:4560775-4561412
>chr4:4561549-4573907
>chr4:4574043-4574203
>chr4:4574392-4592185
>chr4:4592434-4593084
>chr4:4594025-4595203
>chr4:4595253-4595573
>chr4:4595609-4599486
>chr4:4599593-4599958
>chr4:4600185-4600222
>chr4:4600851-4600982
>chr4:4601080-4601239
>chr4:4601278-4601723
>chr4:4601759-4602513
>chr4:4603825-4604337
>chr4:4609082-4610771
>chr4:4612114-4614428
>chr4:4615285-4616766
>chr4:4618320-4619134
>chr4:4619507-4619565
>chr4:4620288-4620454
>chr4:4627036-4627227
>chr4:4628223-4628269
>chr4:4628652-4643762
>chr4:4643892-4643998
>chr4:4644098-4644113
>chr4:4644239-4647736
>chr4:4647903-4652137
>chr4:4652189-4652277
>chr4:4652342-4657534
>chr4:4657634-4659223
>chr4:4659720-4659735
>chr4:4660757-4661391
>chr4:4665611-4665647
>chr4:4667135-4667182
>chr4:4667259-4667358
>chr4:4670420-4670949
>chr4:4671071-4671560
>chr4:4672710-4672771
>chr4:4673078-4673281
>chr4:4673838-4674055
>chr4:4674113-4674761
>chr4:4674826-4675603
>chr4:4675627-4675695
>chr4:4676015-4676093
>chr4:4678080-4684595
>chr4:4684888-4686113
>chr4:4687355-4687416
>chr4:4687634-4687782
>chr4:4692169-4692357
>chr4:4694290-4694394
>chr4:4698297-4698474
>chr4:4698584-4698938
>chr4:4698984-4699194
>chr4:4699305-4699805
>chr4:4699847-4700213
>chr4:4700251-4700451
>chr4:4700528-4700849
>chr4:4700916-4701417
>chr4:4701532-4701714
>chr4:4704524-4704997
>chr4:4705056-4705158
>chr4:4705718-4705791
>chr4:4705851-4705983
>chr4:4706258-4706687
>chr4:4706744-4706851
>chr4:4706896-4707002
>chr4:4707361-4707428
>chr4:4707472-4707544
>chr4:4707923-4708050
>chr4:4708111-4708222
>chr4:4708942-4709035
>chr4:4709303-4709334
>chr4:4709446-4710036
>chr4:4710078-4710276
>chr4:4710383-4710436
>chr4:4710482-4710594
>chr4:4710701-4711608
>chr4:4711790-4711863
>chr4:4711905-4712072
>chr4:4712880-4712927
>chr4:4715265-4715301
>chr4:4716789-4716836
>chr4:4716911-4717010
>chr4:4718094-4718194
>chr4:4718294-4718309
>chr4:4718978-4719045
>chr4:4720787-4720830
>chr4:4720988-4722318
>chr4:4723224-4723321
>chr4:4723982-4724082
>chr4:4724181-4724592
>chr4:4724635-4725437
>chr4:4725539-4725580
>chr4:4725694-4725735
>chr4:4729010-4729057
>chr4:4729286-4729456
>chr4:4729688-4730245
>chr4:4730402-4730592
>chr4:4731834-4731896
>chr4:4734287-4734322
>chr4:4734844-4734918
>chr4:4735136-4735293
>chr4:4735752-4735845
>chr4:4736373-4736433
>chr4:4736859-4737059
>chr4:4739122-4739282
>chr4:4739327-4739361
>chr4:4741701-4741734
>chr4:4742621-4747655
>chr4:4748748-4748788
>chr4:4749150-4749919
>chr4:4749938-4750229
>chr4:4751050-4751112
>chr4:4751190-4752150
>chr4:4752379-4752474
>chr4:4759175-4759573
>chr4:4762576-4762896
>chr4:4762947-4763431
>chr4:4763481-4763676
>chr4:4763775-4764496
>chr4:4764943-4764999
>chr4:4765036-4765071
>chr4:4765190-4765223
>chr4:4765298-4765546
>chr4:4766308-4766490
>chr4:4766614-4766646
>chr4:4766680-4766792
>chr4:4768028-4768088
>chr4:4768213-4768249
>chr4:4768387-4768530
>chr4:4770385-4770790
>chr4:4771197-4771229
>chr4:4772447-4772489
>chr4:4772886-4782942
>chr4:4782974-4787582
>chr4:4788244-4788277
>chr4:4788407-4788530
>chr4:4788632-4788736
>chr4:4788783-4788809
>chr4:4788889-4789099
>chr4:4789150-4789204
>chr4:4789289-4789327
>chr4:4790878-4790919
>chr4:4791595-4791664
>chr4:4792467-4792861
>chr4:4792898-4793144
>chr4:4793663-4795944
>chr4:4797575-4798038
>chr4:4798208-4798760
>chr4:4798856-4799190
>chr4:4799414-4799581
>chr4:4799611-4799813
>chr4:4801699-4803470
>chr4:4809063-4809482
>chr4:4810922-4811093
>chr4:4814152-4814357
>chr4:4814884-4814934
>chr4:4816056-4816102
>chr4:4816206-4816345
>chr4:4816439-4816637
>chr4:4819097-4820089
>chr4:4820125-4820418
>chr4:4821437-4825041
>chr4:4828219-4828297
>chr4:4828553-4828666
>chr4:4829245-4829421
>chr4:4830399-4831141
>chr4:4831875-4832063
>chr4:4832172-4832313
>chr4:4832365-4832983
>chr4:4834555-4834740
>chr4:4835198-4835656
>chr4:4835730-4835792
>chr4:4835868-4835906
>chr4:4835958-4836013
>chr4:4838707-4838884
>chr4:4838982-4839039
>chr4:4839215-4839292
>chr4:4839348-4839439
>chr4:4839791-4839826
>chr4:4842061-4842613
>chr4:4843752-4843811
>chr4:4843934-4844178
>chr4:4844209-4844259
>chr4:4844317-4844870
>chr4:4845022-4845058
>chr4:4846366-4846403
>chr4:4846506-4846558
>chr4:4848079-4848238
>chr4:4848350-4848389
>chr4:4848483-4848825
>chr4:4848943-4848989
>chr4:4849378-4849473
>chr4:4849767-4849824
>chr4:4851277-4851316
>chr4:4852721-4852784
>chr4:4853144-4855023
>chr4:4855237-4855284
>chr4:4855340-4856302
>chr4:4859063-4859118
>chr4:4859253-4859334
>chr4:4859721-4859790
>chr4:4862231-4862276
>chr4:4867191-4867293
>chr4:4867333-4867374
>chr4:4868530-4868567
>chr4:4868639-4868817
>chr4:4872237-4872419
>chr4:4872509-4872554
>chr4:4872724-4872985
>chr4:4873048-4873139
>chr4:4873299-4873357
>chr4:4873562-4873734
>chr4:4874265-4874533
>chr4:4874571-4874634
>chr4:4874807-4874852
>chr4:4874918-4875117
>chr4:4876575-4876901
>chr4:4877525-4877732
>chr4:4877984-4878125
>chr4:4878565-4878704
>chr4:4883076-4883372
>chr4:4883388-4883693
>chr4:4884380-4884662
>chr4:4885056-4885182
>chr4:4885841-4885915
>chr4:4886008-4886099
>chr4:4887145-4888039
>chr4:4888139-4890083
>chr4:4890229-4890245
>chr4:4890434-4892294
>chr4:4892571-4897049
>chr4:4897233-4897279
>chr4:4897391-4897925
>chr4:4898629-4898686
>chr4:4898925-4898998
>chr4:4899273-4899745
>chr4:4899800-4899880
>chr4:4900382-4900500
>chr4:4900596-4905559
>chr4:4917656-4917973
>chr4:4918260-4918535
>chr4:4918652-4936097
>chr4:4936197-4936217
>chr4:4936282-4939825
>chr4:4940082-4941066
>chr4:4941373-4942223
>chr4:4942649-4942783
>chr4:4942879-4943147
>chr4:4944076-4944142
>chr4:4944262-4944618
>chr4:4944668-4944772
>chr4:4945242-4945366
>chr4:4945442-4945491
>chr4:4946243-4946291
>chr4:4946454-4949055
>chr4:4949392-4949854
>chr4:4949898-4950927
>chr4:4950980-4951204
>chr4:4951364-4951379
>chr4:4951567-4951618
>chr4:4951667-4951760
>chr4:4951790-4952292
>chr4:4952522-4952597
>chr4:4953441-4953492
>chr4:4956596-4956611
>chr4:4956980-4958910
>chr4:4959057-4959241
>chr4:4959770-4961497
>chr4:4963593-4963654
>chr4:4963833-4963967
>chr4:4964067-4969401
>chr4:4969635-4971773
>chr4:4972381-4982934
>chr4:4985887-4986977
>chr4:4987295-4987423
>chr4:4989006-4989082
>chr4:4989119-4989287
>chr4:4991074-4991693
>chr4:4992312-4992649
>chr4:4995622-4996018
>chr4:4998087-4998140
>chr4:5000563-5000633
>chr4:5004139-5004175
>chr4:5018783-5018844
>chr4:5019538-5019580
>chr4:5021201-5021233
>chr4:5021607-5021661
>chr4:5022067-5029498
>chr4:5029700-5032222
>chr4:5032283-5032388
>chr4:5032425-5032678
>chr4:5032750-5033241
>chr4:5033485-5033561
>chr4:5033819-5038273
>chr4:5038334-5038378
>chr4:5038476-5038729
>chr4:5038800-5039293
>chr4:5039489-5039613
>chr4:5039744-5039813
>chr4:5039871-5041925
>chr4:5042583-5042664
>chr4:5042732-5042816
>chr4:5042903-5042995
>chr4:5046431-5046569
>chr4:5046936-5046969
>chr4:5047355-5047425
>chr4:5047551-5047608
>chr4:5048026-5048822
>chr4:5049337-5049656
>chr4:5050070-5050499
>chr4:5050730-5050925
>chr4:5051265-5051590
>chr4:5051708-5053595
>chr4:5053646-5071756
>chr4:5072809-5074261
>chr4:5074376-5074429
>chr4:5074495-5074637
>chr4:5074683-5074713
>chr4:5074765-5075258
>chr4:5075546-5075604
>chr4:5075679-5075717
>chr4:5076021-5076742
>chr4:5076824-5078446
>chr4:5079830-5079880
>chr4:5079998-5080099
>chr4:5080154-5080334
>chr4:5080616-5080654
>chr4:5083152-5083202
>chr4:5083231-5083431
>chr4:5083591-5083656
>chr4:5083795-5083821
>chr4:5083938-5083976
>chr4:5088128-5088170
>chr4:5089054-5089303
>chr4:5090459-5090583
>chr4:5090877-5090963
>chr4:5092247-5092864
>chr4:5092914-5093269
>chr4:5093645-5093901
>chr4:5093989-5094546
>chr4:5094608-5094826
>chr4:5094864-5095344
>chr4:5095495-5095529
>chr4:5095569-5095641
>chr4:5095692-5096565
>chr4:5096887-5097500
>chr4:5097600-5097881
>chr4:5097917-5097999
>chr4:5098034-5100295
>chr4:5101492-5111026
>chr4:5111111-5111175
>chr4:5111380-5111946
>chr4:5112024-5112465
>chr4:5112693-5113307
>chr4:5113407-5114202
>chr4:5114271-5114343
>chr4:5114685-5114917
>chr4:5115057-5115119
>chr4:5116716-5116801
>chr4:5117007-5117326
>chr4:5117444-5117574
>chr4:5117934-5118051
>chr4:5119342-5119584
>chr4:5119655-5120059
>chr4:5121642-5121692
>chr4:5122008-5123405
>chr4:5123444-5123674
>chr4:5123879-5124444
>chr4:5124671-5125979
>chr4:5126053-5126091
>chr4:5126530-5126919
>chr4:5127028-5127585
>chr4:5127612-5128341
>chr4:5128412-5128627
>chr4:5128677-5128758
>chr4:5128848-5128903
>chr4:5129075-5129296
>chr4:5129348-5129673
>chr4:5129877-5130123
>chr4:5130348-5133042
>chr4:5133185-5133314
>chr4:5133383-5133423
>chr4:5133843-5133941
>chr4:5134050-5134089
>chr4:5134292-5134679
>chr4:5134709-5140333
>chr4:5140385-5140475
>chr4:5140629-5140670
>chr4:5140732-5142175
>chr4:5142203-5142281
>chr4:5142364-5142456
>chr4:5142661-5143215
>chr4:5143431-5143649
>chr4:5143974-5144075
>chr4:5144128-5144502
>chr4:5144686-5144785
>chr4:5144861-5145901
>chr4:5145955-5146288
>chr4:5146502-5146630
>chr4:5146885-5147043
>chr4:5147093-5147341
>chr4:5147413-5148214
>chr4:5148256-5151090
>chr4:5151403-5151809
>chr4:5152003-5152111
>chr4:5152389-5152425
>chr4:5155789-5155910
>chr4:5156116-5156201
>chr4:5156986-5157169
>chr4:5157238-5157319
>chr4:5157484-5157537
>chr4:5157650-5157969
>chr4:5157999-5158132
>chr4:5158223-5158997
>chr4:5159034-5159593
>chr4:5159720-5160150
>chr4:5160600-5160737
>chr4:5160826-5162340
>chr4:5162452-5162516
>chr4:5162837-5162853
>chr4:5162895-5163850
>chr4:5164000-5166006
>chr4:5166318-5166456
>chr4:5166754-5167308
>chr4:5167378-5168404
>chr4:5168490-5169889
>chr4:5170063-5170191
>chr4:5170256-5170416
>chr4:5170615-5171230
>chr4:5171330-5171482
>chr4:5171513-5172302
>chr4:5172436-5172922
>chr4:5173022-5173276
>chr4:5173367-5173443
>chr4:5173531-5173569
>chr4:5173739-5173987
>chr4:5174729-5174841
>chr4:5174988-5175105
>chr4:5175448-5175735
>chr4:5175878-5175984
>chr4:5176083-5176793
>chr4:5176834-5177024
>chr4:5177064-5177293
>chr4:5177519-5177564
>chr4:5177786-5184699
>chr4:5184739-5191576
>chr4:5193183-5193245
>chr4:5194508-5194546
>chr4:5194980-5195028
>chr4:5197523-5197583
>chr4:5199757-5199802
>chr4:5201190-5201255
>chr4:5205393-5210874
>chr4:5211061-5220985
>chr4:5221249-5228289
>chr4:5228439-5229067
>chr4:5229264-5235068
>chr4:5235216-5235231
>chr4:5235824-5235861
>chr4:5237277-5237379
>chr4:5237781-5238018
>chr4:5238075-5238272
>chr4:5238864-5238897
>chr4:5240090-5240613
>chr4:5240972-5241396
>chr4:5245760-5245998
>chr4:5246379-5246524
>chr4:5246823-5246908
>chr4:5246952-5247022
>chr4:5247719-5247768
>chr4:5249537-5249603
>chr4:5252368-5252401
>chr4:5253645-5253779
>chr4:5254520-5254822
>chr4:5261578-5261623
>chr4:5262000-5262035
>chr4:5262236-5262323
>chr4:5262642-5262721
>chr4:5262752-5262837
>chr4:5263633-5263767
>chr4:5264031-5264130
>chr4:5268677-5268720
>chr4:5274014-5275406
>chr4:5276268-5276301
>chr4:5277332-5277523
>chr4:5278630-5279784
>chr4:5279884-5286927
>chr4:5286957-5288538
>chr4:5292055-5294337
>chr4:5294364-5294420
>chr4:5294467-5294503
>chr4:5294929-5297090
>chr4:5297264-5305607
>chr4:5305772-5307625
>chr4:5307663-5307714
>chr4:5308362-5310837
>chr4:5311539-5311793
>chr4:5312611-5313205
>chr4:5313865-5318603
>chr4:5321413-5321487
>chr4:5321529-5321636
>chr4:5321694-5322657
>chr4:5322686-5322871
>chr4:5322925-5323072
>chr4:5323116-5323823
>chr4:5324185-5324269
>chr4:5324311-5325863
>chr4:5325899-5347705
>chr4:5347741-5348136
>chr4:5348174-5350895
>chr4:5350995-5351010
>chr4:5351012-5351864
>chr4:5352215-5353052
>chr4:5353140-5353308
>chr4:5353531-5353640
>chr4:5353792-5353924
>chr4:5353982-5354070
>chr4:5354138-5356020
>chr4:5356141-5358657
>chr4:5359398-5361061
>chr4:5361161-5365213
>chr4:5365277-5365417
>chr4:5365517-5368728
>chr4:5368764-5370440
>chr4:5370985-5371151
>chr4:5377529-5377755
>chr4:5377905-5377962
>chr4:5378352-5378466
>chr4:5378537-5378635
>chr4:5378857-5378978
>chr4:5379038-5379279
>chr4:5379324-5379505
>chr4:5381154-5381244
>chr4:5381858-5382209
>chr4:5386175-5386306
>chr4:5392149-5392186
>chr4:5392320-5392419
>chr4:5401285-5401409
>chr4:5401507-5401545
>chr4:5402719-5402874
>chr4:5402940-5403022
>chr4:5403167-5405226
>chr4:5405294-5405382
>chr4:5405440-5405572
>chr4:5405724-5405833
>chr4:5406056-5406225
>chr4:5406289-5406487
>chr4:5406567-5406991
>chr4:5407245-5407335
>chr4:5408162-5408355
>chr4:5408967-5409000
>chr4:5412244-5412321
>chr4:5412917-5412961
>chr4:5414495-5414584
>chr4:5415383-5415749
>chr4:5417948-5418003
>chr4:5418138-5418217
>chr4:5420641-5420736
>chr4:5420855-5421071
>chr4:5421416-5421541
>chr4:5423715-5423846
>chr4:5423921-5423987
>chr4:5424394-5424462
>chr4:5424557-5424624
>chr4:5424710-5424779
>chr4:5426710-5426896
>chr4:5426959-5427620
>chr4:5427695-5427858
>chr4:5427987-5428265
>chr4:5428443-5428515
>chr4:5429868-5435195
>chr4:5435612-5435657
>chr4:5435747-5435779
>chr4:5435931-5436212
>chr4:5436380-5436479
>chr4:5437384-5437440
>chr4:5437980-5439498
>chr4:5439545-5439729
>chr4:5440702-5442353
>chr4:5442419-5442573
>chr4:5443908-5444093
>chr4:5444168-5448372
>chr4:5448444-5450276
>chr4:5450347-5451828
>chr4:5451877-5454232
>chr4:5454394-5454695
>chr4:5455778-5455814
>chr4:5456133-5458254
>chr4:5458338-5458399
>chr4:5461097-5461206
>chr4:5461250-5461318
>chr4:5461376-5461422
>chr4:5463144-5463185
>chr4:5465064-5465108
>chr4:5465393-5465481
>chr4:5465517-5465781
>chr4:5465868-5466215
>chr4:5466436-5466932
>chr4:5466970-5467641
>chr4:5467676-5467715
>chr4:5468258-5468344
>chr4:5471451-5471666
>chr4:5472206-5472505
>chr4:5474273-5474357
>chr4:5475364-5475729
>chr4:5475807-5476908
>chr4:5477559-5477608
>chr4:5485614-5485962
>chr4:5486006-5486134
>chr4:5487640-5492747
>chr4:5492795-5492890
>chr4:5493009-5493179
>chr4:5493340-5494802
>chr4:5494870-5494943
>chr4:5495053-5495088
>chr4:5495297-5495381
>chr4:5497098-5497132
>chr4:5498852-5498968
>chr4:5499271-5499469
>chr4:5499657-5499707
>chr4:5499799-5499912
>chr4:5500153-5500246
>chr4:5500304-5502075
>chr4:5502108-5502193
>chr4:5502222-5507218
>chr4:5514267-5514480
>chr4:5515074-5515876
>chr4:5516048-5516137
>chr4:5516455-5516601
>chr4:5516759-5517008
>chr4:5517073-5520001
>chr4:5520764-5520863
>chr4:5520996-5521536
>chr4:5521681-5521776
>chr4:5521799-5522034
>chr4:5522067-5522288
>chr4:5522377-5522930
>chr4:5523000-5523139
>chr4:5524048-5524212
>chr4:5524448-5527805
>chr4:5527854-5529116
>chr4:5529170-5529209
>chr4:5529249-5529451
>chr4:5529518-5533343
>chr4:5533397-5533585
>chr4:5533636-5534042
>chr4:5534279-5536741
>chr4:5536766-5536797
>chr4:5536941-5537112
>chr4:5537210-5537383
>chr4:5537435-5537962
>chr4:5538051-5539785
>chr4:5540118-5540150
>chr4:5540320-5541611
>chr4:5541706-5542072
>chr4:5542106-5544227
>chr4:5544514-5544590
>chr4:5544760-5545887
>chr4:5545970-5546027
>chr4:5546146-5546512
>chr4:5546573-5547503
>chr4:5547671-5547972
>chr4:5547989-5548257
>chr4:5548544-5549650
>chr4:5549794-5550008
>chr4:5550090-5550493
>chr4:5550554-5552647
>chr4:5552935-5558017
>chr4:5558057-5560487
>chr4:5560573-5561421
>chr4:5561446-5561547
>chr4:5561599-5561806
>chr4:5561888-5562912
>chr4:5563029-5563173
>chr4:5563484-5563725
>chr4:5564693-5564740
>chr4:5564856-5564962
>chr4:5565004-5589368
>chr4:5589416-5589756
>chr4:5589856-5591754
>chr4:5593574-5593633
>chr4:5594005-5594061
>chr4:5594109-5594200
>chr4:5594355-5594435
>chr4:5594635-5594684
>chr4:5594749-5594794
>chr4:5595073-5595161
>chr4:5595264-5595313
>chr4:5597030-5597063
>chr4:5597327-5597563
>chr4:5598699-5598834
>chr4:5598929-5599077
>chr4:5599326-5599455
>chr4:5599731-5599877
>chr4:5599929-5600273
>chr4:5600313-5606649
>chr4:5606703-5607467
>chr4:5607703-5607932
>chr4:5608102-5608197
>chr4:5608535-5608602
>chr4:5608738-5608798
>chr4:5609584-5609713
>chr4:5609894-5610018
>chr4:5610081-5610146
>chr4:5610261-5610343
>chr4:5610451-5610535
>chr4:5610715-5615708
>chr4:5615863-5616341
>chr4:5616406-5617332
>chr4:5617424-5617797
>chr4:5617834-5618471
>chr4:5618503-5619629
>chr4:5619657-5620196
>chr4:5620267-5620830
>chr4:5620923-5621825
>chr4:5621872-5624194
>chr4:5624269-5625281
>chr4:5625314-5629608
>chr4:5629689-5630523
>chr4:5630570-5630807
>chr4:5630954-5635360
>chr4:5635460-5635611
>chr4:5635657-5637855
>chr4:5638221-5638304
>chr4:5638837-5639273
>chr4:5639306-5639465
>chr4:5639586-5650351
>chr4:5650385-5656482
>chr4:5656641-5665702
>chr4:5666833-5666893
>chr4:5667367-5667518
>chr4:5669191-5669535
>chr4:5669612-5669754
>chr4:5669887-5669992
>chr4:5672704-5672832
>chr4:5674407-5678571
>chr4:5678695-5678737
>chr4:5679278-5679423
>chr4:5679520-5679576
>chr4:5680717-5681719
>chr4:5683414-5683506
>chr4:5684369-5690334
>chr4:5690434-5702559
>chr4:5704135-5704226
>chr4:5704406-5704740
>chr4:5704874-5705391
>chr4:5705857-5706187
>chr4:5706402-5706435
>chr4:5709157-5709258
>chr4:5709535-5709584
>chr4:5709630-5709806
>chr4:5709952-5710066
>chr4:5710200-5710444
>chr4:5710670-5710767
>chr4:5713182-5713259
>chr4:5714622-5714736
>chr4:5714929-5715118
>chr4:5715632-5715680
>chr4:5715821-5717247
>chr4:5717484-5717516
>chr4:5717541-5720519
>chr4:5720550-5720604
>chr4:5720818-5721824
>chr4:5722151-5722275
>chr4:5722388-5722744
>chr4:5723082-5723123
>chr4:5723191-5723498
>chr4:5723854-5723997
>chr4:5724040-5724079
>chr4:5724319-5724555
>chr4:5726029-5726099
>chr4:5726155-5726290
>chr4:5726380-5726496
>chr4:5726725-5726772
>chr4:5726995-5727141
>chr4:5729797-5730224
>chr4:5730327-5747875
>chr4:5747975-5753851
>chr4:5753917-5756411
>chr4:5756450-5765611
>chr4:5765662-5768028
>chr4:5768099-5768261
>chr4:5768446-5773326
>chr4:5773406-5773436
>chr4:5773595-5776824
>chr4:5777018-5777085
>chr4:5777804-5777878
>chr4:5777935-5777973
>chr4:5778883-5786585
>chr4:5786889-5788119
>chr4:5788552-5789050
>chr4:5790652-5791171
>chr4:5798746-5798913
>chr4:5798964-5799874
>chr4:5799935-5800136
>chr4:5801131-5801286
>chr4:5801403-5801969
>chr4:5802128-5802655
>chr4:5802913-5803006
>chr4:5804230-5806948
>chr4:5808193-5815231
>chr4:5815690-5815777
>chr4:5815798-5815831
>chr4:5815873-5816088
>chr4:5816126-5816283
>chr4:5816524-5816582
>chr4:5818658-5819553
>chr4:5820582-5820633
>chr4:5820861-5820936
>chr4:5821183-5821264
>chr4:5822072-5822154
>chr4:5822476-5822546
>chr4:5822832-5822905
>chr4:5822956-5824290
>chr4:5824348-5824631
>chr4:5824729-5826790
>chr4:5829652-5829858
>chr4:5830522-5830570
>chr4:5831059-5831415
>chr4:5831437-5831496
>chr4:5831863-5838734
>chr4:5838779-5839284
>chr4:5839302-5840482
>chr4:5840624-5840736
>chr4:5840835-5840916
>chr4:5840962-5841202
>chr4:5841311-5841690
>chr4:5841757-5841879
>chr4:5841993-5842232
>chr4:5842603-5842738
>chr4:5842761-5843280
>chr4:5843384-5843588
>chr4:5843742-5843827
>chr4:5844045-5844409
>chr4:5849921-5872865
>chr4:5873524-5882891
>chr4:5883940-5883985
>chr4:5884074-5884143
>chr4:5885945-5886417
>chr4:5888170-5888290
>chr4:5891839-5891919
>chr4:5892247-5892420
>chr4:5892621-5892969
>chr4:5893077-5893199
>chr4:5893575-5893674
>chr4:5893864-5896350
>chr4:5896950-5896984
>chr4:5897025-5897805
>chr4:5898255-5898876
>chr4:5899018-5900047
>chr4:5901195-5901300
>chr4:5901317-5901384
>chr4:5901413-5901533
>chr4:5901858-5901895
>chr4:5902370-5903091
>chr4:5904377-5904451
>chr4:5904948-5904987
>chr4:5905057-5905111
>chr4:5906021-5906071
>chr4:5906112-5906414
>chr4:5906478-5906518
>chr4:5906793-5907015
>chr4:5907381-5907438
>chr4:5908099-5908259
>chr4:5910483-5910579
>chr4:5910608-5911055
>chr4:5911097-5911416
>chr4:5911454-5911758
>chr4:5911789-5911855
>chr4:5912070-5912085
>chr4:5912185-5912200
>chr4:5912296-5917897
>chr4:5918101-5924896
>chr4:5925338-5926457
>chr4:5926914-5931198
>chr4:5931235-5936465
>chr4:5936714-5936866
>chr4:5936906-5937804
>chr4:5937922-5938537
>chr4:5938627-5938942
>chr4:5939031-5939895
>chr4:5939953-5940619
>chr4:5940663-5941354
>chr4:5941391-5946096
>chr4:5946138-5947591
>chr4:5947644-5951168
>chr4:5951912-5951954
>chr4:5952042-5952080
>chr4:5952503-5952568
>chr4:5954772-5954868
>chr4:5955100-5955446
>chr4:5956008-5956166
>chr4:5957663-5957784
>chr4:5957868-5957992
>chr4:5958947-5959073
>chr4:5959801-5959931
>chr4:5960471-5960621
>chr4:5963134-5963192
>chr4:5967418-5967511
>chr4:5968698-5968756
>chr4:5969628-5969805
>chr4:5975093-5976410
>chr4:5976800-5976841
>chr4:5977288-5977366
>chr4:5977489-5977521
>chr4:5978324-5978414
>chr4:5981255-5981354
>chr4:5981406-5981452
>chr4:5982183-5983953
>chr4:5986481-5986748
>chr4:5987141-5987237
>chr4:5988039-5988078
>chr4:5998869-5999086
>chr4:5999163-5999283
>chr4:5999330-5999470
>chr4:6000466-6000504
>chr4:6000914-6000985
>chr4:6001296-6001498
>chr4:6001585-6001721
>chr4:6002305-6002446
>chr4:6003328-6003461
>chr4:6004286-6004811
>chr4:6005016-6005518
>chr4:6005810-6006067
>chr4:6006100-6006438
>chr4:6006481-6006833
>chr4:6008305-6008361
>chr4:6008680-6009384
>chr4:6010611-6010679
>chr4:6010751-6011459
>chr4:6011579-6014932
>chr4:6015032-6017571
>chr4:6023520-6025067
>chr4:6026440-6031264
>chr4:6031276-6031589
>chr4:6032189-6032673
>chr4:6033104-6033535
>chr4:6033665-6034245
>chr4:6034289-6034400
>chr4:6034448-6039589
>chr4:6039738-6040669
>chr4:6040818-6043645
>chr4:6043696-6043953
>chr4:6046253-6046300
>chr4:6051075-6053144
>chr4:6053249-6053264
>chr4:6053434-6054182
>chr4:6054500-6055042
>chr4:6055868-6055900
>chr4:6056111-6056289
>chr4:6057320-6057423
>chr4:6058485-6058780
>chr4:6058893-6058949
>chr4:6059063-6063901
>chr4:6066930-6066965
>chr4:6069487-6069964
>chr4:6070041-6070250
>chr4:6070784-6070883
>chr4:6071126-6071687
>chr4:6071746-6072144
>chr4:6072262-6072303
>chr4:6072439-6072481
>chr4:6073390-6073426
>chr4:6073708-6073874
>chr4:6076895-6077289
>chr4:6080198-6080544
>chr4:6080645-6080679
>chr4:6080784-6080829
>chr4:6081086-6081272
>chr4:6081325-6081898
>chr4:6082291-6082367
>chr4:6082445-6082652
>chr4:6082837-6083031
>chr4:6084237-6093790
>chr4:6094829-6094896
>chr4:6095212-6095337
>chr4:6095471-6095497
>chr4:6096191-6096269
>chr4:6097398-6097436
>chr4:6101896-6102502
>chr4:6102730-6102768
>chr4:6102850-6103068
>chr4:6108367-6108518
>chr4:6108659-6108927
>chr4:6111607-6111980
>chr4:6115726-6116218
>chr4:6116274-6117351
>chr4:6117411-6117526
>chr4:6117591-6117994
>chr4:6118169-6118198
>chr4:6118372-6118452
>chr4:6118545-6118747
>chr4:6119243-6119603
>chr4:6119642-6123875
>chr4:6123922-6127522
>chr4:6127596-6128149
>chr4:6128203-6150110
>chr4:6150213-6159693
>chr4:6159793-6161176
>chr4:6161307-6164362
>chr4:6165727-6165909
>chr4:6166262-6166702
>chr4:6166763-6166991
>chr4:6168210-6168323
>chr4:6171852-6174008
>chr4:6174195-6176538
>chr4:6178147-6178176
>chr4:6178603-6179879
>chr4:6180199-6182493
>chr4:6183102-6193915
>chr4:6194058-6201084
>chr4:6201285-6201301
>chr4:6201416-6210991
>chr4:6212193-6212310
>chr4:6212426-6212952
>chr4:6213009-6213238
>chr4:6215724-6215907
>chr4:6217973-6218016
>chr4:6218867-6218944
>chr4:6219233-6219422
>chr4:6220774-6222323
>chr4:6223664-6223849
>chr4:6223977-6233020
>chr4:6233362-6233966
>chr4:6234663-6235281
>chr4:6236199-6236504
>chr4:6240612-6240659
>chr4:6240723-6240764
>chr4:6241533-6241562
>chr4:6241668-6241775
>chr4:6241870-6241981
>chr4:6242126-6242261
>chr4:6242306-6242441
>chr4:6243574-6243786
>chr4:6249694-6249746
>chr4:6250160-6250323
>chr4:6250427-6250660
>chr4:6250705-6251032
>chr4:6251208-6251390
>chr4:6251410-6251983
>chr4:6252095-6252327
>chr4:6252690-6252756
>chr4:6253011-6256375
>chr4:6256418-6281912
>chr4:6282338-6284379
>chr4:6284479-6287517
>chr4:6287687-6296315
>chr4:6296467-6298555
>chr4:6299350-6301291
>chr4:6301402-6301973
>chr4:6302029-6302066
>chr4:6302535-6302602
>chr4:6302827-6303765
>chr4:6303815-6304313
>chr4:6304356-6305503
>chr4:6305840-6311674
>chr4:6311729-6342385
>chr4:6342581-6342891
>chr4:6343023-6343057
>chr4:6343248-6343314
>chr4:6343413-6347418
>chr4:6347622-6347932
>chr4:6348064-6348098
>chr4:6348289-6348403
>chr4:6348454-6348568
>chr4:6348601-6349002
>chr4:6349126-6349803
>chr4:6349843-6351902
>chr4:6354209-6354372
>chr4:6354783-6354888
>chr4:6355343-6367171
>chr4:6367417-6367559
>chr4:6367614-6367999
>chr4:6368204-6373107
>chr4:6373402-6373760
>chr4:6376076-6376416
>chr4:6376565-6376665
>chr4:6376988-6377491
>chr4:6377543-6377929
>chr4:6377983-6378239
>chr4:6378363-6378405
>chr4:6378463-6378728
>chr4:6378810-6378903
>chr4:6379060-6379152
>chr4:6379304-6379375
>chr4:6379599-6379718
>chr4:6379841-6380057
>chr4:6380133-6389156
>chr4:6389659-6389747
>chr4:6390880-6390938
>chr4:6394297-6396001
>chr4:6396055-6396360
>chr4:6396404-6396568
>chr4:6396618-6405784
>chr4:6405843-6406938
>chr4:6407409-6407776
>chr4:6409329-6409397
>chr4:6409624-6410286
>chr4:6410524-6410717
>chr4:6411070-6411653
>chr4:6412025-6412176
>chr4:6413020-6413103
>chr4:6414878-6415056
>chr4:6415226-6415283
>chr4:6417079-6417163
>chr4:6420124-6420283
>chr4:6420458-6420687
>chr4:6420730-6420921
>chr4:6421007-6421091
>chr4:6422211-6422567
>chr4:6423592-6423661
>chr4:6428568-6428823
>chr4:6428919-6429575
>chr4:6429602-6429744
>chr4:6429865-6429990
>chr4:6430035-6430142
>chr4:6430637-6430680
>chr4:6437176-6437215
>chr4:6437998-6438069
>chr4:6438171-6438246
>chr4:6438663-6438780
>chr4:6438884-6439077
>chr4:6439669-6439743
>chr4:6439931-6440094
>chr4:6443993-6446829
>chr4:6446965-6447418
>chr4:6447610-6447954
>chr4:6448221-6448688
>chr4:6449048-6449114
>chr4:6449305-6449997
>chr4:6450125-6450174
>chr4:6450574-6450654
>chr4:6450746-6450835
>chr4:6450907-6450991
>chr4:6451237-6451304
>chr4:6451491-6451622
>chr4:6451705-6451941
>chr4:6451970-6452321
>chr4:6452408-6452438
>chr4:6452715-6452754
>chr4:6452838-6452979
>chr4:6453469-6453796
>chr4:6454051-6454189
>chr4:6455007-6455216
>chr4:6455248-6457310
>chr4:6457463-6458276
>chr4:6458339-6458415
>chr4:6460518-6460749
>chr4:6461059-6461267
>chr4:6461612-6461843
>chr4:6462101-6462164
>chr4:6462249-6462416
>chr4:6462643-6462698
>chr4:6463004-6463073
>chr4:6463159-6463643
>chr4:6463843-6463901
>chr4:6464109-6464145
>chr4:6464183-6478508
>chr4:6479113-6479154
>chr4:6480187-6480251
>chr4:6483831-6484183
>chr4:6484209-6484281
>chr4:6484397-6484440
>chr4:6486602-6486649
>chr4:6487091-6487375
>chr4:6488257-6488411
>chr4:6489224-6490457
>chr4:6491870-6491956
>chr4:6492269-6494586
>chr4:6494940-6496148
>chr4:6496326-6496741
>chr4:6496841-6504611
>chr4:6504763-6511240
>chr4:6511340-6528038
>chr4:6528101-6528227
>chr4:6531453-6531584
>chr4:6534437-6534685
>chr4:6534769-6534877
>chr4:6535043-6535395
>chr4:6535506-6535571
>chr4:6543093-6548597
>chr4:6548628-6548714
>chr4:6559448-6559673
>chr4:6559824-6559892
>chr4:6560396-6560453
>chr4:6560661-6560887
>chr4:6561618-6562285
>chr4:6562340-6562478
>chr4:6562776-6562791
>chr4:6562891-6564097
>chr4:6564317-6564332
>chr4:6564536-6564618
>chr4:6564890-6564981
>chr4:6565477-6565628
>chr4:6565787-6565958
>chr4:6566156-6566238
>chr4:6566360-6566513
>chr4:6566628-6566662
>chr4:6566723-6566775
>chr4:6568239-6568371
>chr4:6568434-6568554
>chr4:6568637-6569129
>chr4:6569232-6570114
>chr4:6573427-6573571
>chr4:6573632-6573859
>chr4:6574085-6574127
>chr4:6574706-6574777
>chr4:6574885-6583990
>chr4:6584056-6598806
>chr4:6600177-6600230
>chr4:6601227-6601294
>chr4:6606787-6607120
>chr4:6609244-6609317
>chr4:6609881-6610254
>chr4:6611961-6612007
>chr4:6612076-6612117
>chr4:6615481-6615535
>chr4:6615969-6616072
>chr4:6616578-6616737
>chr4:6619698-6628202
>chr4:6628648-6628767
>chr4:6629055-6629090
>chr4:6629371-6629477
>chr4:6636473-6636489
>chr4:6636677-6643944
>chr4:6650874-6651123
>chr4:6652767-6654252
>chr4:6654297-6654374
>chr4:6654413-6655117
>chr4:6655190-6655731
>chr4:6655752-6656337
>chr4:6656474-6656537
>chr4:6656642-6668584
>chr4:6668773-6671534
>chr4:6671555-6672142
>chr4:6672279-6672342
>chr4:6672447-6686601
>chr4:6686924-6688379
>chr4:6688586-6689674
>chr4:6691544-6691828
>chr4:6697439-6697547
>chr4:6697847-6698013
>chr4:6698053-6698403
>chr4:6698443-6698621
>chr4:6698671-6699389
>chr4:6699434-6699489
>chr4:6699563-6699938
>chr4:6699969-6700760
>chr4:6700829-6701564
>chr4:6701639-6703576
>chr4:6703734-6704657
>chr4:6704688-6705074
>chr4:6705258-6705300
>chr4:6705449-6705572
>chr4:6706208-6706295
>chr4:6706341-6706496
>chr4:6706527-6706580
>chr4:6706725-6706768
>chr4:6706873-6707153
>chr4:6707405-6707542
>chr4:6707852-6707888
>chr4:6708053-6708121
>chr4:6708224-6709066
>chr4:6709120-6710264
>chr4:6710321-6710346
>chr4:6710752-6710862
>chr4:6711046-6711117
>chr4:6711361-6711400
>chr4:6711528-6711581
>chr4:6711781-6712133
>chr4:6712368-6712474
>chr4:6712562-6712949
>chr4:6713023-6713260
>chr4:6713393-6713419
>chr4:6713510-6715402
>chr4:6715462-6715646
>chr4:6715940-6715985
>chr4:6716019-6716176
>chr4:6716322-6716516
>chr4:6716580-6717013
>chr4:6717074-6717133
>chr4:6717479-6717525
>chr4:6719736-6723347
>chr4:6723578-6723632
>chr4:6723996-6732195
>chr4:6735378-6735669
>chr4:6735723-6735763
>chr4:6735888-6737458
>chr4:6737491-6737819
>chr4:6737871-6738061
>chr4:6738185-6739070
>chr4:6739215-6742222
>chr4:6742434-6744322
>chr4:6744401-6744454
>chr4:6744560-6744668
>chr4:6747052-6747218
>chr4:6747448-6747603
>chr4:6748039-6748083
>chr4:6748532-6748585
>chr4:6748706-6748756
>chr4:6748795-6749610
>chr4:6749759-6752930
>chr4:6753030-6753057
>chr4:6753145-6753300
>chr4:6753530-6753696
>chr4:6755602-6756713
>chr4:6756808-6756823
>chr4:6757051-6757066
>chr4:6757190-6770978
>chr4:6771020-6775462
>chr4:6775521-6775559
>chr4:6775690-6775768
>chr4:6775795-6775836
>chr4:6776138-6776153
>chr4:6776274-6776808
>chr4:6776874-6776964
>chr4:6776979-6782132
>chr4:6782190-6782388
>chr4:6782655-6785760
>chr4:6785896-6786208
>chr4:6786242-6786340
>chr4:6786470-6787060
>chr4:6787122-6788569
>chr4:6788818-6791960
>chr4:6792217-6793623
>chr4:6793892-6795163
>chr4:6795618-6795700
>chr4:6795736-6796889
>chr4:6796917-6797075
>chr4:6797111-6797172
>chr4:6797244-6801121
>chr4:6801188-6801241
>chr4:6801347-6801399
>chr4:6801536-6801847
>chr4:6801881-6801979
>chr4:6802109-6802700
>chr4:6802764-6802854
>chr4:6802869-6807983
>chr4:6808041-6808353
>chr4:6808387-6808475
>chr4:6808615-6808708
>chr4:6808807-6808840
>chr4:6809001-6809049
>chr4:6809264-6809304
>chr4:6809362-6809426
>chr4:6809478-6809665
>chr4:6809797-6810511
>chr4:6811425-6811467
>chr4:6811606-6811684
>chr4:6811742-6811828
>chr4:6812222-6812411
>chr4:6812527-6812572
>chr4:6812674-6813107
>chr4:6813398-6813592
>chr4:6813834-6813917
>chr4:6814009-6814147
>chr4:6815686-6815783
>chr4:6816030-6816114
>chr4:6816319-6816374
>chr4:6816719-6816871
>chr4:6816959-6816990
>chr4:6817070-6817129
>chr4:6817308-6817537
>chr4:6820559-6820656
>chr4:6820913-6820999
>chr4:6821420-6821477
>chr4:6821920-6822138
>chr4:6822415-6822649
>chr4:6822689-6828970
>chr4:6829389-6833616
>chr4:6833674-6833985
>chr4:6834019-6834117
>chr4:6834247-6834788
>chr4:6834899-6836510
>chr4:6836662-6838047
>chr4:6838278-6838326
>chr4:6838386-6838476
>chr4:6838491-6839120
>chr4:6839912-6840921
>chr4:6841089-6842726
>chr4:6842788-6843378
>chr4:6843508-6843606
>chr4:6843640-6843951
>chr4:6844087-6849262
>chr4:6849324-6849914
>chr4:6850044-6850142
>chr4:6850176-6850487
>chr4:6850624-6850676
>chr4:6850782-6850835
>chr4:6850902-6851079
>chr4:6851174-6851354
>chr4:6851521-6851624
>chr4:6851668-6851741
>chr4:6851882-6852024
>chr4:6852148-6852231
>chr4:6852254-6853457
>chr4:6853776-6854059
>chr4:6854156-6854217
>chr4:6854269-6854350
>chr4:6854427-6854547
>chr4:6854841-6854926
>chr4:6855307-6855392
>chr4:6855773-6855916
>chr4:6856261-6856383
>chr4:6857570-6857767
>chr4:6858933-6858976
>chr4:6859272-6859639
>chr4:6860138-6860357
>chr4:6862459-6862485
>chr4:6864401-6869372
>chr4:6870677-6870790
>chr4:6872549-6879260
>chr4:6879347-6886234
>chr4:6889822-6890700
>chr4:6890832-6892245
>chr4:6892281-6896026
>chr4:6896157-6897128
>chr4:6897228-6903444
>chr4:6903979-6904815
>chr4:6904878-6905128
>chr4:6905144-6905232
>chr4:6905446-6905565
>chr4:6906097-6906217
>chr4:6906346-6906505
>chr4:6906563-6906727
>chr4:6906773-6907202
>chr4:6907254-6941449
>chr4:6941554-6942774
>chr4:6944899-6945129
>chr4:6946227-6946760
>chr4:6946895-6946968
>chr4:6947156-6947205
>chr4:6947285-6947318
>chr4:6947422-6947468
>chr4:6947499-6947664
>chr4:6947699-6947905
>chr4:6947939-6948008
>chr4:6948200-6948313
>chr4:6948395-6948442
>chr4:6948535-6948586
>chr4:6950072-6950105
>chr4:6952260-6970597
>chr4:6970695-6971326
>chr4:6971501-6971572
>chr4:6972163-6975252
>chr4:6977478-6977814
>chr4:6978444-6979677
>chr4:6980007-6981196
>chr4:6981684-6983107
>chr4:6983205-6984541
>chr4:6984636-6985538
>chr4:6985697-6992082
>chr4:6992543-6998209
>chr4:6998309-6998616
>chr4:6999328-7002691
>chr4:7005053-7005326
>chr4:7005543-7006070
>chr4:7006109-7006161
>chr4:7006243-7006315
>chr4:7006483-7006619
>chr4:7006883-7006960
>chr4:7007054-7007239
>chr4:7007357-7007621
>chr4:7007722-7007849
>chr4:7009394-7009447
>chr4:7009886-7009994
>chr4:7010364-7010500
>chr4:7011278-7011389
>chr4:7011446-7011684
>chr4:7011724-7011754
>chr4:7011859-7011931
>chr4:7017086-7017137
>chr4:7023737-7026286
>chr4:7026333-7029344
>chr4:7030275-7030446
>chr4:7030511-7030863
>chr4:7032332-7032588
>chr4:7032866-7032941
>chr4:7034642-7035023
>chr4:7035117-7036097
>chr4:7036446-7036513
>chr4:7037627-7038033
>chr4:7039743-7042103
>chr4:7042155-7042201
>chr4:7042589-7042668
>chr4:7043061-7043100
>chr4:7043150-7043216
>chr4:7043312-7043543
>chr4:7043631-7047133
>chr4:7047275-7047606
>chr4:7048017-7048056
>chr4:7048106-7048172
>chr4:7048268-7048332
>chr4:7048892-7048929
>chr4:7050080-7050174
>chr4:7050594-7050735
>chr4:7051805-7051924
>chr4:7052052-7052085
>chr4:7053575-7053660
>chr4:7056542-7063707
>chr4:7063745-7065603
>chr4:7065771-7066066
>chr4:7066120-7066241
>chr4:7066288-7066489
>chr4:7066563-7066633
>chr4:7066706-7066763
>chr4:7066886-7066968
>chr4:7067006-7067187
>chr4:7067237-7067869
>chr4:7068064-7068158
>chr4:7068196-7068965
>chr4:7069112-7069220
>chr4:7069506-7069689
>chr4:7070408-7070920
>chr4:7073826-7073860
>chr4:7074444-7075063
>chr4:7075096-7075420
>chr4:7076895-7077032
>chr4:7077706-7078824
>chr4:7079238-7079274
>chr4:7079308-7079382
>chr4:7079775-7079868
>chr4:7081202-7081391
>chr4:7082258-7082390
>chr4:7082750-7084384
>chr4:7085714-7086031
>chr4:7086186-7086234
>chr4:7086365-7086489
>chr4:7086653-7086694
>chr4:7088667-7088785
>chr4:7090648-7093841
>chr4:7093895-7094729
>chr4:7094775-7094802
>chr4:7095213-7095343
>chr4:7095601-7095748
>chr4:7095977-7096211
>chr4:7096563-7096787
>chr4:7097004-7097079
>chr4:7097730-7097770
>chr4:7099443-7099548
>chr4:7100031-7100138
>chr4:7101720-7101830
>chr4:7102037-7105604
>chr4:7105704-7106257
>chr4:7109658-7109743
>chr4:7109911-7109984
>chr4:7111189-7111544
>chr4:7111622-7111678
>chr4:7111725-7112553
>chr4:7112655-7113386
>chr4:7113437-7113562
>chr4:7113626-7113690
>chr4:7113713-7114062
>chr4:7114202-7115886
>chr4:7115939-7117386
>chr4:7117451-7117698
>chr4:7117915-7118011
>chr4:7118224-7118261
>chr4:7118316-7118512
>chr4:7118558-7118728
>chr4:7118899-7119163
>chr4:7119243-7119301
>chr4:7119384-7119423
>chr4:7119553-7119616
>chr4:7119706-7119914
>chr4:7119968-7120297
>chr4:7120600-7123243
>chr4:7123343-7124298
>chr4:7124338-7124579
>chr4:7124633-7125337
>chr4:7125376-7129462
>chr4:7129934-7131311
>chr4:7131726-7131871
>chr4:7132568-7132608
>chr4:7137960-7138083
>chr4:7138795-7138904
>chr4:7139952-7140202
>chr4:7140388-7140434
>chr4:7140741-7140834
>chr4:7141032-7141245
>chr4:7141449-7142753
>chr4:7143844-7143885
>chr4:7145004-7145060
>chr4:7145294-7145455
>chr4:7145477-7145546
>chr4:7147090-7147175
>chr4:7147482-7147518
>chr4:7147864-7147973
>chr4:7150687-7150746
>chr4:7154384-7154415
>chr4:7154465-7154525
>chr4:7155088-7155130
>chr4:7156048-7156154
>chr4:7156261-7156338
>chr4:7156405-7156478
>chr4:7156650-7156685
>chr4:7157521-7157874
>chr4:7158153-7158209
>chr4:7160689-7169863
>chr4:7170861-7171065
>chr4:7171861-7172071
>chr4:7172344-7172486
>chr4:7172780-7173650
>chr4:7173781-7176835
>chr4:7177724-7177852
>chr4:7178774-7178990
>chr4:7179771-7179873
>chr4:7182239-7182265
>chr4:7182310-7182361
>chr4:7183087-7189220
>chr4:7189268-7189503
>chr4:7189548-7189583
>chr4:7189767-7197355
>chr4:7197499-7199283
>chr4:7199408-7201331
>chr4:7201431-7202464
>chr4:7202635-7215924
>chr4:7215962-7216656
>chr4:7217473-7217550
>chr4:7221322-7221421
>chr4:7222940-7223004
>chr4:7223104-7223119
>chr4:7223131-7225003
>chr4:7225202-7229260
>chr4:7229464-7230202
>chr4:7230219-7237346
>chr4:7237464-7237479
>chr4:7237570-7243821
>chr4:7243881-7243896
>chr4:7243996-7244680
>chr4:7244780-7245052
>chr4:7245152-7255734
>chr4:7255750-7255972
>chr4:7257065-7257206
>chr4:7257622-7257943
>chr4:7258046-7258137
>chr4:7259726-7260400
>chr4:7261358-7261421
>chr4:7261708-7261916
>chr4:7267473-7267507
>chr4:7267708-7267740
>chr4:7270761-7271091
>chr4:7271598-7273409
>chr4:7273879-7273957
>chr4:7274008-7274046
>chr4:7274847-7274863
>chr4:7274963-7280972
>chr4:7281032-7281903
>chr4:7282098-7282517
>chr4:7282589-7283326
>chr4:7283411-7285300
>chr4:7285355-7285395
>chr4:7286097-7286177
>chr4:7286370-7286456
>chr4:7286620-7286660
>chr4:7286746-7287065
>chr4:7287166-7289013
>chr4:7289133-7290743
>chr4:7290772-7290883
>chr4:7291134-7291213
>chr4:7292553-7298042
>chr4:7298181-7301795
>chr4:7301914-7302100
>chr4:7302685-7302949
>chr4:7303026-7303196
>chr4:7303433-7303595
>chr4:7305174-7305279
>chr4:7305571-7306272
>chr4:7306306-7306484
>chr4:7307407-7307565
>chr4:7307628-7307706
>chr4:7307863-7307903
>chr4:7307953-7308044
>chr4:7308109-7308470
>chr4:7311232-7313789
>chr4:7314321-7314387
>chr4:7319232-7320068
>chr4:7320279-7320308
>chr4:7320507-7320578
>chr4:7321700-7328064
>chr4:7328111-7329039
>chr4:7329274-7331047
>chr4:7331090-7331205
>chr4:7331246-7343051
>chr4:7343084-7347019
>chr4:7347067-7351231
>chr4:7351264-7351334
>chr4:7351520-7354450
>chr4:7354717-7354847
>chr4:7355101-7355132
>chr4:7355430-7355473
>chr4:7355545-7355578
>chr4:7355611-7356274
>chr4:7356579-7356786
>chr4:7356823-7357029
>chr4:7357161-7357218
>chr4:7358340-7358522
>chr4:7358621-7358934
>chr4:7359004-7359137
>chr4:7359172-7361392
>chr4:7361514-7363008
>chr4:7363335-7370626
>chr4:7370671-7371661
>chr4:7371713-7371762
>chr4:7371835-7371964
>chr4:7372635-7372764
>chr4:7373054-7373231
>chr4:7373274-7377877
>chr4:7377977-7389102
>chr4:7389154-7389203
>chr4:7389354-7389416
>chr4:7390101-7390206
>chr4:7390498-7395307
>chr4:7395401-7403194
>chr4:7403294-7403327
>chr4:7403381-7403547
>chr4:7405000-7405044
>chr4:7405137-7405350
>chr4:7405486-7405770
>chr4:7405958-7406051
>chr4:7406674-7407289
>chr4:7407492-7407581
>chr4:7407619-7407792
>chr4:7410190-7410329
>chr4:7410393-7410453
>chr4:7411169-7411278
>chr4:7412010-7412425
>chr4:7412477-7419659
>chr4:7419708-7423196
>chr4:7423290-7429338
>chr4:7429373-7429396
>chr4:7429510-7430962
>chr4:7431126-7431996
>chr4:7432133-7433318
>chr4:7433593-7433638
>chr4:7433681-7433757
>chr4:7434046-7434341
>chr4:7434630-7434717
>chr4:7436547-7436588
>chr4:7437341-7437379
>chr4:7438406-7438475
>chr4:7438630-7438690
>chr4:7438925-7439024
>chr4:7439164-7439267
>chr4:7440175-7440302
>chr4:7443032-7443184
>chr4:7443718-7443842
>chr4:7443948-7444216
>chr4:7444300-7444598
>chr4:7448980-7449963
>chr4:7450255-7450298
>chr4:7450484-7450562
>chr4:7450610-7450669
>chr4:7450728-7450796
>chr4:7450859-7450935
>chr4:7451388-7451425
>chr4:7451809-7452358
>chr4:7455738-7455925
>chr4:7455967-7456215
>chr4:7456732-7456780
>chr4:7456847-7466335
>chr4:7466560-7466609
>chr4:7466657-7466820
>chr4:7466888-7467108
>chr4:7467146-7467269
>chr4:7469400-7469435
>chr4:7469545-7470786
>chr4:7470850-7470931
>chr4:7471124-7471336
>chr4:7471387-7472712
>chr4:7474814-7482870
>chr4:7483557-7483637
>chr4:7483678-7483825
>chr4:7486993-7492632
>chr4:7492720-7492781
>chr4:7494807-7494893
>chr4:7494959-7495938
>chr4:7496516-7496545
>chr4:7496571-7500710
>chr4:7500741-7507145
>chr4:7507184-7507492
>chr4:7507623-7507683
>chr4:7508323-7510376
>chr4:7510713-7510820
>chr4:7510909-7510983
>chr4:7511583-7515229
>chr4:7515521-7515770
>chr4:7515902-7515967
>chr4:7517732-7518070
>chr4:7518170-7523066
>chr4:7523133-7523653
>chr4:7523993-7524025
>chr4:7524225-7524415
>chr4:7524468-7525639
>chr4:7525952-7540726
>chr4:7540926-7540979
>chr4:7541026-7541591
>chr4:7541680-7542190
>chr4:7542268-7542604
>chr4:7542636-7542789
>chr4:7542896-7544495
>chr4:7544519-7544718
>chr4:7546179-7546244
>chr4:7546385-7546681
>chr4:7546872-7553965
>chr4:7554029-7554188
>chr4:7554281-7555826
>chr4:7556292-7556338
>chr4:7556512-7557690
>chr4:7557812-7565209
>chr4:7565247-7565890
>chr4:7566031-7567997
>chr4:7568132-7568184
>chr4:7568215-7568269
>chr4:7568466-7568640
>chr4:7568708-7568833
>chr4:7568873-7569658
>chr4:7569758-7569933
>chr4:7572099-7572443
>chr4:7572739-7573065
>chr4:7573154-7573877
>chr4:7574010-7574025
>chr4:7574082-7574981
>chr4:7575088-7575199
>chr4:7575287-7575370
>chr4:7575603-7576889
>chr4:7577045-7577140
>chr4:7577247-7577358
>chr4:7577446-7577529
>chr4:7577621-7577667
>chr4:7577858-7577939
>chr4:7578039-7578054
>chr4:7578378-7578614
>chr4:7578648-7586163
>chr4:7586263-7586972
>chr4:7587072-7588643
>chr4:7589178-7590104
>chr4:7590247-7592388
>chr4:7592488-7597108
>chr4:7597136-7597700
>chr4:7597750-7600359
>chr4:7600400-7607834
>chr4:7608664-7608705
>chr4:7609103-7609158
>chr4:7609552-7609585
>chr4:7609915-7609955
>chr4:7611077-7611125
>chr4:7611585-7611884
>chr4:7612002-7612750
>chr4:7612806-7613137
>chr4:7613237-7613905
>chr4:7614188-7618950
>chr4:7619160-7619177
>chr4:7619383-7620501
>chr4:7620937-7620975
>chr4:7623128-7623786
>chr4:7623977-7628794
>chr4:7628894-7628999
>chr4:7629085-7629143
>chr4:7629197-7632172
>chr4:7632569-7633141
>chr4:7633441-7634214
>chr4:7634438-7634517
>chr4:7634849-7634911
>chr4:7635355-7635386
>chr4:7636032-7636651
>chr4:7636792-7636808
>chr4:7636836-7641569
>chr4:7641669-7643627
>chr4:7644650-7644953
>chr4:7646036-7646099
>chr4:7647507-7648121
>chr4:7648215-7648568
>chr4:7648599-7648644
>chr4:7648690-7649023
>chr4:7649155-7650253
>chr4:7650392-7650568
>chr4:7650667-7651296
>chr4:7651474-7651492
>chr4:7651757-7656825
>chr4:7657043-7657126
>chr4:7657350-7657382
>chr4:7657475-7657678
>chr4:7658228-7658412
>chr4:7658431-7660441
>chr4:7660574-7668209
>chr4:7668355-7668921
>chr4:7669192-7675998
>chr4:7676191-7676928
>chr4:7677028-7677043
>chr4:7677053-7679204
>chr4:7679393-7683517
>chr4:7683661-7684590
>chr4:7684639-7692537
>chr4:7692637-7693929
>chr4:7694471-7694519
>chr4:7697892-7697949
>chr4:7698055-7698110
>chr4:7699170-7699432
>chr4:7699503-7699556
>chr4:7699726-7699818
>chr4:7699913-7700009
>chr4:7701315-7703725
>chr4:7703804-7704054
>chr4:7704111-7704898
>chr4:7704953-7708035
>chr4:7708087-7713291
>chr4:7713337-7713731
>chr4:7713766-7713896
>chr4:7713991-7714464
>chr4:7714519-7715505
>chr4:7715557-7716258
>chr4:7716286-7716550
>chr4:7716894-7716947
>chr4:7717266-7717312
>chr4:7717350-7717552
>chr4:7718194-7719864
>chr4:7720240-7720649
>chr4:7721515-7728585
>chr4:7728623-7728787
>chr4:7729861-7730274
>chr4:7731105-7732949
>chr4:7733075-7733328
>chr4:7733366-7733576
>chr4:7733634-7733968
>chr4:7734023-7734788
>chr4:7734877-7736365
>chr4:7736422-7738252
>chr4:7738469-7754830
>chr4:7754850-7755581
>chr4:7755632-7756679
>chr4:7756727-7757194
>chr4:7757379-7757686
>chr4:7757738-7763938
>chr4:7764018-7764048
>chr4:7764111-7764279
>chr4:7764317-7766010
>chr4:7766022-7766786
>chr4:7766847-7767191
>chr4:7767241-7767440
>chr4:7767484-7767572
>chr4:7767605-7767695
>chr4:7767758-7767825
>chr4:7767877-7768344
>chr4:7768416-7769034
>chr4:7769079-7769399
>chr4:7769436-7769485
>chr4:7769534-7769747
>chr4:7769785-7770335
>chr4:7770354-7770441
>chr4:7770509-7776097
>chr4:7776156-7776212
>chr4:7776643-7776716
>chr4:7776964-7777576
>chr4:7777877-7781931
>chr4:7781959-7782401
>chr4:7782470-7783206
>chr4:7783330-7783541
>chr4:7783728-7784035
>chr4:7784092-7784448
>chr4:7784537-7784729
>chr4:7785126-7785288
>chr4:7787622-7787672
>chr4:7788201-7788814
>chr4:7788997-7790858
>chr4:7791043-7792192
>chr4:7792292-7795558
>chr4:7795962-7795999
>chr4:7796044-7797568
>chr4:7797691-7800734
>chr4:7800786-7801017
>chr4:7801153-7801251
>chr4:7801296-7801648
>chr4:7801694-7802258
>chr4:7802279-7803886
>chr4:7803909-7803951
>chr4:7804020-7804590
>chr4:7804628-7805527
>chr4:7805592-7805661
>chr4:7805754-7806125
>chr4:7806287-7806353
>chr4:7806558-7807273
>chr4:7807309-7807745
>chr4:7807801-7807902
>chr4:7808198-7808409
>chr4:7808467-7808892
>chr4:7809004-7809060
>chr4:7809105-7809849
>chr4:7809916-7810345
>chr4:7810402-7811111
>chr4:7811154-7811232
>chr4:7811243-7812512
>chr4:7812578-7813527
>chr4:7813589-7814405
>chr4:7814472-7814790
>chr4:7814993-7815328
>chr4:7815378-7815502
>chr4:7815550-7815687
>chr4:7815742-7815984
>chr4:7816028-7816780
>chr4:7816839-7818548
>chr4:7818576-7821797
>chr4:7821822-7823193
>chr4:7823377-7823887
>chr4:7823911-7824123
>chr4:7824163-7824211
>chr4:7824352-7824484
>chr4:7824539-7825235
>chr4:7825331-7825511
>chr4:7825555-7825800
>chr4:7825893-7828026
>chr4:7828141-7832259
>chr4:7832273-7832607
>chr4:7832699-7833155
>chr4:7833172-7833813
>chr4:7833870-7834057
>chr4:7834075-7834839
>chr4:7834950-7852065
>chr4:7852157-7852682
>chr4:7852725-7854575
>chr4:7854711-7854746
>chr4:7854870-7855569
>chr4:7855784-7855849
>chr4:7855897-7857581
>chr4:7857675-7859658
>chr4:7859758-7864434
>chr4:7865279-7865344
>chr4:7865528-7865658
>chr4:7865745-7865869
>chr4:7866004-7866158
>chr4:7866316-7866481
>chr4:7866657-7866779
>chr4:7866823-7867058
>chr4:7867191-7867255
>chr4:7867741-7869423
>chr4:7869435-7889223
>chr4:7889266-7889908
>chr4:7890061-7893787
>chr4:7893827-7893976
>chr4:7894051-7894119
>chr4:7894152-7894779
>chr4:7894789-7898350
>chr4:7898381-7899413
>chr4:7899475-7899626
>chr4:7899718-7900404
>chr4:7900414-7901670
>chr4:7901715-7901772
>chr4:7901904-7902140
>chr4:7902256-7913132
>chr4:7913351-7913639
>chr4:7913709-7915308
>chr4:7915655-7918588
>chr4:7918807-7918897
>chr4:7918975-7919009
>chr4:7919167-7919206
>chr4:7919430-7926736
>chr4:7926840-7927162
>chr4:7927200-7927432
>chr4:7927457-7928213
>chr4:7928238-7929080
>chr4:7929133-7929487
>chr4:7929617-7931327
>chr4:7931364-7932041
>chr4:7932104-7932146
>chr4:7932188-7932415
>chr4:7932480-7932843
>chr4:7932925-7933115
>chr4:7933172-7934550
>chr4:7934581-7934905
>chr4:7934942-7935444
>chr4:7935579-7946309
>chr4:7946360-7952145
>chr4:7952169-7953399
>chr4:7953454-7953964
>chr4:7954024-7954796
>chr4:7954931-7956522
>chr4:7956598-7956665
>chr4:7956728-7960138
>chr4:7960183-7968372
>chr4:7968637-7968682
>chr4:7968740-7973415
>chr4:7973468-7973725
>chr4:7973816-7974824
>chr4:7975043-7975760
>chr4:7975798-7975883
>chr4:7975998-7976713
>chr4:7976811-7977223
>chr4:7977297-7977565
>chr4:7977612-7979922
>chr4:7979985-7981131
>chr4:7981188-7981255
>chr4:7981318-7981600
>chr4:7981610-7983032
>chr4:7983079-7983723
>chr4:7983773-7983960
>chr4:7984125-7984538
>chr4:7984597-7985885
>chr4:7985945-7986532
>chr4:7986975-7987438
>chr4:7987532-7987583
>chr4:7987627-7988404
>chr4:7988526-7991470
>chr4:7991547-7995723
>chr4:7995824-7996304
>chr4:7996364-7996550
>chr4:7996598-7996927
>chr4:7996967-7997296
>chr4:7997340-7999504
>chr4:7999593-8000683
>chr4:8000701-8005162
>chr4:8005193-8005643
>chr4:8005735-8005884
>chr4:8005925-8012582
>chr4:8012733-8013472
>chr4:8013510-8014531
>chr4:8014576-8014808
>chr4:8014849-8015116
>chr4:8015208-8015542
>chr4:8015594-8015628
>chr4:8015662-8016922
>chr4:8017002-8017032
>chr4:8017074-8019451
>chr4:8019493-8019566
>chr4:8021704-8021948
>chr4:8022082-8022880
>chr4:8023022-8023279
>chr4:8023320-8024956
>chr4:8025140-8025319
>chr4:8025519-8026409
>chr4:8026516-8028453
>chr4:8028524-8029919
>chr4:8029960-8030725
>chr4:8030825-8030848
>chr4:8030892-8046975
>chr4:8047106-8052055
>chr4:8053716-8054694
>chr4:8054811-8056074
>chr4:8056142-8057158
>chr4:8057202-8060705
>chr4:8060726-8065197
>chr4:8065274-8066176
>chr4:8066209-8067394
>chr4:8067455-8067916
>chr4:8068066-8068802
>chr4:8068869-8069023
>chr4:8069082-8070161
>chr4:8070192-8070311
>chr4:8070369-8071018
>chr4:8071137-8071303
>chr4:8071342-8072455
>chr4:8072523-8072634
>chr4:8073072-8073306
>chr4:8073342-8075279
>chr4:8075311-8075427
>chr4:8079193-8083222
>chr4:8083288-8084577
>chr4:8085059-8087103
>chr4:8087210-8087656
>chr4:8087681-8088693
>chr4:8088944-8090403
>chr4:8090441-8093631
>chr4:8093668-8097343
>chr4:8097383-8097859
>chr4:8097939-8108703
>chr4:8108749-8110259
>chr4:8110305-8110598
>chr4:8110603-8121640
>chr4:8121664-8121882
>chr4:8121893-8132347
>chr4:8132474-8132513
>chr4:8132838-8133029
>chr4:8133261-8138182
>chr4:8138247-8138965
>chr4:8139028-8140001
>chr4:8140058-8141402
>chr4:8141471-8147621
>chr4:8147660-8148789
>chr4:8148839-8149653
>chr4:8149716-8150275
>chr4:8150460-8165024
>chr4:8165052-8165754
>chr4:8165788-8166134
>chr4:8166240-8168050
>chr4:8168081-8169049
>chr4:8169098-8169256
>chr4:8169496-8169585
>chr4:8169658-8169686
>chr4:8169781-8170129
>chr4:8170162-8172818
>chr4:8172868-8173794
>chr4:8173838-8174361
>chr4:8174479-8174926
>chr4:8174970-8175676
>chr4:8175717-8176046
>chr4:8176067-8176537
>chr4:8176573-8177853
>chr4:8177879-8179261
>chr4:8179296-8180717
>chr4:8180845-8181383
>chr4:8181515-8182083
>chr4:8182250-8188116
>chr4:8188184-8188914
>chr4:8188965-8190190
>chr4:8190235-8191112
>chr4:8191184-8192766
>chr4:8192951-8194192
>chr4:8194481-8196926
>chr4:8197027-8202372
>chr4:8202437-8203083
>chr4:8203136-8204436
>chr4:8204541-8204658
>chr4:8204767-8208182
>chr4:8208207-8209761
>chr4:8209894-8210127
>chr4:8210292-8212580
>chr4:8212901-8216760
>chr4:8217453-8223846
>chr4:8223946-8224115
>chr4:8224143-8224429
>chr4:8224469-8230686
>chr4:8230745-8230853
>chr4:8230918-8231120
>chr4:8231151-8231631
>chr4:8231681-8232163
>chr4:8232208-8232244
>chr4:8232317-8232901
>chr4:8232933-8234091
>chr4:8234174-8234251
>chr4:8234302-8234597
>chr4:8234646-8234686
>chr4:8234718-8234948
>chr4:8234994-8235109
>chr4:8235185-8235393
>chr4:8235417-8235717
>chr4:8235808-8235859
>chr4:8237488-8237617
>chr4:8237823-8238092
>chr4:8238473-8238549
>chr4:8238698-8238768
>chr4:8238988-8239226
>chr4:8239394-8239472
>chr4:8239540-8240644
>chr4:8240724-8252870
>chr4:8252905-8253110
>chr4:8253177-8256845
>chr4:8256862-8260434
>chr4:8260496-8260767
>chr4:8261295-8261427
>chr4:8261545-8261596
>chr4:8261742-8263128
>chr4:8263163-8265186
>chr4:8265248-8265519
>chr4:8266047-8266179
>chr4:8266297-8266348
>chr4:8266494-8279279
>chr4:8279313-8279666
>chr4:8279739-8279837
>chr4:8279886-8279945
>chr4:8280020-8280262
>chr4:8280280-8281099
>chr4:8281163-8282981
>chr4:8283044-8283867
>chr4:8283941-8285923
>chr4:8285965-8287441
>chr4:8287474-8287910
>chr4:8287955-8290154
>chr4:8290487-8291826
>chr4:8291865-8293154
>chr4:8293205-8293520
>chr4:8293694-8298234
>chr4:8298284-8298332
>chr4:8298379-8298826
>chr4:8298898-8299450
>chr4:8299597-8299684
>chr4:8299796-8300112
>chr4:8300223-8300392
>chr4:8300507-8304240
>chr4:8304300-8304532
>chr4:8304612-8304993
>chr4:8305068-8305144
>chr4:8305189-8308368
>chr4:8308404-8308840
>chr4:8308879-8308991
>chr4:8309124-8310296
>chr4:8310429-8310517
>chr4:8310620-8310671
>chr4:8310753-8310963
>chr4:8311391-8311449
>chr4:8311517-8311562
>chr4:8313647-8313910
>chr4:8314276-8314536
>chr4:8314592-8317048
>chr4:8317158-8317207
>chr4:8317248-8319400
>chr4:8319416-8319613
>chr4:8319713-8319728
>chr4:8319796-8321115
>chr4:8321215-8328575
>chr4:8328667-8328994
>chr4:8329097-8329163
>chr4:8329245-8329280
>chr4:8329426-8329470
>chr4:8329548-8331503
>chr4:8331555-8332012
>chr4:8332065-8332183
>chr4:8332277-8334947
>chr4:8335259-8336610
>chr4:8336637-8339560
>chr4:8339610-8340233
>chr4:8340271-8340651
>chr4:8340709-8342187
>chr4:8342223-8342629
>chr4:8342680-8344189
>chr4:8344229-8366495
>chr4:8366505-8369400
>chr4:8369500-8378027
>chr4:8378126-8378511
>chr4:8378606-8381244
>chr4:8381263-8381400
>chr4:8381448-8382494
>chr4:8382562-8382668
>chr4:8382816-8382875
>chr4:8382933-8383539
>chr4:8383558-8385227
>chr4:8385275-8398683
>chr4:8398722-8400323
>chr4:8400355-8400815
>chr4:8400869-8402921
>chr4:8402937-8407046
>chr4:8407083-8409316
>chr4:8409360-8411109
>chr4:8411170-8413820
>chr4:8413843-8416661
>chr4:8416683-8418023
>chr4:8418063-8418155
>chr4:8418178-8419698
>chr4:8419822-8420234
>chr4:8420341-8420460
>chr4:8420479-8420791
>chr4:8420849-8425412
>chr4:8425570-8426772
>chr4:8426814-8430282
>chr4:8430329-8432596
>chr4:8432960-8433315
>chr4:8433360-8433788
>chr4:8433829-8434461
>chr4:8434599-8434931
>chr4:8435218-8440459
>chr4:8440559-8441352
>chr4:8441407-8441450
>chr4:8441572-8442103
>chr4:8442172-8446270
>chr4:8446376-8446544
>chr4:8446660-8446695
>chr4:8447357-8450733
>chr4:8450769-8451322
>chr4:8451380-8454609
>chr4:8454758-8454836
>chr4:8455037-8455072
>chr4:8455591-8455633
>chr4:8455696-8462942
>chr4:8462988-8472037
>chr4:8472079-8482439
>chr4:8482481-8485089
>chr4:8485140-8485180
>chr4:8485346-8486406
>chr4:8486462-8487710
>chr4:8487755-8489535
>chr4:8489547-8490411
>chr4:8490468-8492240
>chr4:8492370-8492822
>chr4:8492872-8493856
>chr4:8493896-8495922
>chr4:8495984-8496019
>chr4:8496185-8496217
>chr4:8496396-8496578
>chr4:8496978-8497135
>chr4:8497197-8499476
>chr4:8499723-8512942
>chr4:8512984-8518289
>chr4:8518389-8522253
>chr4:8522325-8522704
>chr4:8522758-8524247
>chr4:8524283-8531820
>chr4:8532015-8534294
>chr4:8534375-8534416
>chr4:8534709-8535138
>chr4:8535218-8535541
>chr4:8535586-8535915
>chr4:8535959-8537032
>chr4:8537135-8540077
>chr4:8540113-8550276
>chr4:8550361-8560063
>chr4:8560113-8561748
>chr4:8561825-8562976
>chr4:8562981-8564421
>chr4:8564503-8564785
>chr4:8564821-8565361
>chr4:8565428-8567834
>chr4:8567889-8567937
>chr4:8568020-8568113
>chr4:8568171-8569239
>chr4:8569318-8573263
>chr4:8573374-8573555
>chr4:8573676-8573821
>chr4:8573888-8574876
>chr4:8575103-8575718
>chr4:8575881-8576488
>chr4:8576647-8577881
>chr4:8578096-8578417
>chr4:8578449-8581690
>chr4:8581762-8582057
>chr4:8582094-8582576
>chr4:8582620-8584799
>chr4:8584846-8586372
>chr4:8586488-8587090
>chr4:8587138-8587358
>chr4:8587462-8587505
>chr4:8587587-8588043
>chr4:8588095-8588716
>chr4:8588724-8591228
>chr4:8591312-8592333
>chr4:8592465-8594600
>chr4:8594758-8594883
>chr4:8595434-8595494
>chr4:8595543-8596331
>chr4:8596474-8598647
>chr4:8598715-8600695
>chr4:8600719-8603018
>chr4:8603261-8606052
>chr4:8606107-8607396
>chr4:8607462-8610660
>chr4:8610884-8610899
>chr4:8610936-8611013
>chr4:8611492-8611619
>chr4:8611670-8615162
>chr4:8615227-8617231
>chr4:8617279-8617841
>chr4:8617871-8619755
>chr4:8619923-8621755
>chr4:8621993-8622008
>chr4:8622104-8622506
>chr4:8622546-8623045
>chr4:8623526-8623989
>chr4:8624070-8624162
>chr4:8624182-8625094
>chr4:8625157-8625218
>chr4:8625295-8628487
>chr4:8628533-8628995
>chr4:8629145-8632806
>chr4:8632891-8637845
>chr4:8638019-8638442
>chr4:8638480-8639219
>chr4:8639451-8639511
>chr4:8639570-8640328
>chr4:8640428-8640634
>chr4:8640872-8655452
>chr4:8655587-8656464
>chr4:8656588-8658371
>chr4:8658991-8659422
>chr4:8659922-8661536
>chr4:8662080-8662962
>chr4:8663042-8663316
>chr4:8663609-8663858
>chr4:8663951-8665167
>chr4:8665239-8666114
>chr4:8666180-8666315
>chr4:8666505-8666601
>chr4:8666675-8666818
>chr4:8666856-8667368
>chr4:8667601-8669406
>chr4:8669457-8670304
>chr4:8670372-8673777
>chr4:8673882-8673935
>chr4:8673988-8677777
>chr4:8677869-8678586
>chr4:8678759-8679477
>chr4:8679550-8679579
>chr4:8679703-8680070
>chr4:8680104-8680467
>chr4:8680505-8680589
>chr4:8680625-8683732
>chr4:8683801-8684163
>chr4:8684315-8684616
>chr4:8684801-8685525
>chr4:8685555-8686870
>chr4:8686897-8692250
>chr4:8692310-8693045
>chr4:8693127-8693368
>chr4:8693419-8693716
>chr4:8693933-8694014
>chr4:8694557-8695225
>chr4:8695360-8701737
>chr4:8701837-8701853
>chr4:8701937-8705874
>chr4:8706105-8708646
>chr4:8708799-8709230
>chr4:8709396-8714979
>chr4:8715040-8716902
>chr4:8716943-8721318
>chr4:8721659-8723745
>chr4:8724048-8727759
>chr4:8728312-8728585
>chr4:8728681-8731468
>chr4:8731505-8738039
>chr4:8738206-8745414
>chr4:8745539-8747585
>chr4:8747661-8749621
>chr4:8749687-8749766
>chr4:8749809-8750679
>chr4:8751071-8751521
>chr4:8751904-8751995
>chr4:8752045-8752849
>chr4:8753683-8754102
>chr4:8754172-8755954
>chr4:8756118-8764510
>chr4:8764560-8766015
>chr4:8766189-8767351
>chr4:8767595-8770466
>chr4:8770555-8770644
>chr4:8770702-8774038
>chr4:8774067-8774123
>chr4:8774177-8774400
>chr4:8774481-8774622
>chr4:8774704-8775872
>chr4:8775914-8776615
>chr4:8776677-8776854
>chr4:8777591-8777786
>chr4:8777828-8778253
>chr4:8779018-8779051
>chr4:8779180-8779278
>chr4:8779320-8779524
>chr4:8779596-8786294
>chr4:8786405-8787441
>chr4:8787483-8787521
>chr4:8787572-8788500
>chr4:8788524-8788730
>chr4:8788994-8790000
>chr4:8790038-8790091
>chr4:8791403-8791621
>chr4:8791660-8792097
>chr4:8792145-8792276
>chr4:8792346-8792542
>chr4:8792604-8793128
>chr4:8793190-8794612
>chr4:8794786-8797234
>chr4:8797286-8805782
>chr4:8805846-8810933
>chr4:8810996-8811997
>chr4:8812184-8812305
>chr4:8812544-8815061
>chr4:8815152-8820492
>chr4:8820577-8820817
>chr4:8820867-8820969
>chr4:8821026-8821240
>chr4:8821280-8823623
>chr4:8823708-8824174
>chr4:8824383-8824734
>chr4:8824815-8825051
>chr4:8825075-8826090
>chr4:8826120-8826150
>chr4:8826188-8826248
>chr4:8826284-8826439
>chr4:8826564-8832340
>chr4:8832442-8841518
>chr4:8842325-8842820
>chr4:8842875-8844156
>chr4:8844234-8844558
>chr4:8844600-8844757
>chr4:8844911-8853151
>chr4:8853514-8853536
>chr4:8853575-8854186
>chr4:8854307-8855333
>chr4:8855398-8858877
>chr4:8859260-8864882
>chr4:8864954-8864980
>chr4:8865080-8865097
>chr4:8865103-8865730
>chr4:8866259-8868511
>chr4:8869015-8869041
>chr4:8869493-8876106
>chr4:8876611-8876637
>chr4:8877091-8886058
>chr4:8886132-8886179
>chr4:8886223-8896533
>chr4:8896614-8896689
>chr4:8896729-8896764
>chr4:8897190-8897441
>chr4:8898437-8899123
>chr4:8899240-8899428
>chr4:8899790-8899877
>chr4:8900031-8900102
>chr4:8900395-8900486
>chr4:8900606-8900732
>chr4:8901037-8901167
>chr4:8901237-8901552
>chr4:8901592-8901797
>chr4:8901871-8901939
>chr4:8901995-8902216
>chr4:8902484-8902907
>chr4:8905318-8905388
>chr4:8905469-8905858
>chr4:8905905-8906190
>chr4:8906248-8906436
>chr4:8906479-8906860
>chr4:8906941-8907783
>chr4:8907839-8910331
>chr4:8910605-8910666
>chr4:8912051-8913697
>chr4:8915082-8915119
>chr4:8915554-8915599
>chr4:8915882-8916476
>chr4:8916567-8922296
>chr4:8922348-8923124
>chr4:8923162-8923308
>chr4:8923359-8940256
>chr4:8940296-8948906
>chr4:8949595-8949639
>chr4:8949670-8949740
>chr4:8949782-8950692
>chr4:8950747-8951011
>chr4:8951144-8951311
>chr4:8951447-8952274
>chr4:8952364-8953026
>chr4:8953057-8954379
>chr4:8954441-8954811
>chr4:8954912-8955171
>chr4:8955273-8956613
>chr4:8956701-8956855
>chr4:8956911-8957048
>chr4:8957090-8961447
>chr4:8961922-8963205
>chr4:8963298-8964978
>chr4:8965078-8967124
>chr4:8967188-8968203
>chr4:8968291-8968483
>chr4:8968797-8969245
>chr4:8969345-8975386
>chr4:8975486-8978179
>chr4:8978279-8980399
>chr4:8980487-8980689
>chr4:8980993-8981453
>chr4:8981815-8982176
>chr4:8982263-8982483
>chr4:8982601-8984313
>chr4:8984456-8986604
>chr4:8986728-8987238
>chr4:8987293-8988360
>chr4:8988410-8988926
>chr4:8988951-8989049
>chr4:8989134-8989417
>chr4:8989530-8989719
>chr4:8989766-8989806
>chr4:8989905-8989939
>chr4:8990271-8990315
>chr4:8990361-8990445
>chr4:8990592-8990804
>chr4:8990851-8991293
>chr4:8991351-8991510
>chr4:8991787-8992494
>chr4:8992563-8994905
>chr4:8994952-8995901
>chr4:8995947-8996615
>chr4:8996657-9000750
>chr4:9000801-9000885
>chr4:9001243-9001684
>chr4:9001768-9001899
>chr4:9001934-9004136
>chr4:9004423-9004525
>chr4:9005117-9005246
>chr4:9005276-9014612
>chr4:9014690-9014956
>chr4:9015279-9015326
>chr4:9016335-9016530
>chr4:9016603-9017770
>chr4:9018237-9022001
>chr4:9022615-9022678
>chr4:9023024-9023067
>chr4:9023278-9023349
>chr4:9023600-9023826
>chr4:9024531-9025144
>chr4:9025215-9027743
>chr4:9028907-9030019
>chr4:9030119-9030319
>chr4:9030388-9033135
>chr4:9034343-9036804
>chr4:9036921-9037149
>chr4:9037247-9037510
>chr4:9037731-9037809
>chr4:9038027-9050596
>chr4:9050685-9050925
>chr4:9050969-9051134
>chr4:9051206-9051347
>chr4:9051461-9051766
>chr4:9052313-9052432
>chr4:9052494-9052644
>chr4:9052702-9052999
>chr4:9053317-9053390
>chr4:9053838-9054810
>chr4:9054874-9056681
>chr4:9056711-9064670
>chr4:9064713-9065538
>chr4:9065578-9074035
>chr4:9074341-9074388
>chr4:9074743-9085055
>chr4:9085927-9086602
>chr4:9086648-9086706
>chr4:9086815-9087878
>chr4:9087927-9090473
>chr4:9090517-9091698
>chr4:9091740-9093014
>chr4:9093081-9093159
>chr4:9093191-9094586
>chr4:9094624-9102661
>chr4:9102711-9103772
>chr4:9103914-9105954
>chr4:9106104-9106170
>chr4:9106510-9106558
>chr4:9107964-9108012
>chr4:9108613-9108647
>chr4:9109911-9110175
>chr4:9110493-9111436
>chr4:9111536-9112509
>chr4:9112546-9112656
>chr4:9114352-9115062
>chr4:9115111-9115191
>chr4:9115247-9115339
>chr4:9115409-9118564
>chr4:9118621-9118950
>chr4:9119019-9119061
>chr4:9120344-9122910
>chr4:9123013-9123057
>chr4:9123091-9123248
>chr4:9123494-9123553
>chr4:9124969-9128171
>chr4:9129075-9129106
>chr4:9131795-9142866
>chr4:9142929-9148788
>chr4:9148869-9148955
>chr4:9149370-9149459
>chr4:9149544-9149642
>chr4:9149721-9149766
>chr4:9149923-9152039
>chr4:9152081-9158211
>chr4:9158289-9158354
>chr4:9158547-9158712
>chr4:9158829-9158978
>chr4:9159115-9159227
>chr4:9159288-9160193
>chr4:9160240-9161130
>chr4:9161166-9161557
>chr4:9161583-9161785
>chr4:9162153-9170341
>chr4:9170386-9171805
>chr4:9171900-9172010
>chr4:9172109-9172466
>chr4:9172594-9173458
>chr4:9173503-9173834
>chr4:9174013-9174519
>chr4:9174538-9178065
>chr4:9178350-9178481
>chr4:9178733-9181209
>chr4:9181348-9186955
>chr4:9187082-9187196
>chr4:9189948-9190066
>chr4:9190831-9199978
>chr4:9202059-9211411
>chr4:9211731-9213088
>chr4:9213220-9222770
>chr4:9223095-9223266
>chr4:9223333-9223383
>chr4:9223468-9223539
>chr4:9223846-9223893
>chr4:9224219-9224257
>chr4:9224327-9224448
>chr4:9224958-9225010
>chr4:9225201-9225308
>chr4:9225415-9225441
>chr4:9226253-9229701
>chr4:9230908-9231109
>chr4:9231250-9231320
>chr4:9231944-9232056
>chr4:9232263-9232303
>chr4:9232654-9232743
>chr4:9232834-9233272
>chr4:9233782-9235455
>chr4:9236712-9236792
>chr4:9236855-9237014
>chr4:9237072-9237211
>chr4:9237302-9237389
>chr4:9237465-9237499
>chr4:9237645-9237676
>chr4:9239110-9242985
>chr4:9243120-9244706
>chr4:9244871-9244930
>chr4:9244989-9245120
>chr4:9245220-9245315
>chr4:9245401-9246246
>chr4:9246591-9247971
>chr4:9248173-9252075
>chr4:9252219-9253711
>chr4:9253811-9254452
>chr4:9254479-9254533
>chr4:9254757-9254796
>chr4:9254969-9270591
>chr4:9270736-9271227
>chr4:9271305-9271364
>chr4:9271500-9271540
>chr4:9271705-9271739
>chr4:9271929-9272018
>chr4:9272655-9273815
>chr4:9273910-9278129
>chr4:9278188-9278881
>chr4:9278980-9279167
>chr4:9279272-9279348
>chr4:9279436-9279493
>chr4:9279555-9279775
>chr4:9279846-9279994
>chr4:9280451-9280615
>chr4:9280671-9281022
>chr4:9281162-9281547
>chr4:9281638-9285214
>chr4:9285267-9289910
>chr4:9289957-9297396
>chr4:9297508-9300521
>chr4:9300575-9305301
>chr4:9305324-9310496
>chr4:9310732-9310915
>chr4:9310969-9314579
>chr4:9314601-9320685
>chr4:9320757-9321150
>chr4:9321181-9323120
>chr4:9323393-9323431
>chr4:9323792-9323834
>chr4:9323855-9324038
>chr4:9324136-9324304
>chr4:9324356-9324384
>chr4:9324489-9325277
>chr4:9325471-9325741
>chr4:9325803-9325959
>chr4:9326057-9326104
>chr4:9326213-9328552
>chr4:9328581-9329505
>chr4:9329740-9330762
>chr4:9330823-9331368
>chr4:9331424-9347856
>chr4:9347908-9348096
>chr4:9348504-9349124
>chr4:9350245-9350288
>chr4:9350379-9350431
>chr4:9350590-9350662
>chr4:9351366-9351665
>chr4:9351787-9351825
>chr4:9352143-9352637
>chr4:9352713-9353032
>chr4:9353295-9353720
>chr4:9354119-9354246
>chr4:9354308-9354378
>chr4:9356039-9356214
>chr4:9358553-9358614
>chr4:9358654-9358910
>chr4:9359257-9359445
>chr4:9359565-9360037
>chr4:9360131-9360949
>chr4:9361115-9362264
>chr4:9362356-9364489
>chr4:9364857-9365574
>chr4:9365668-9367172
>chr4:9367868-9368010
>chr4:9368064-9368248
>chr4:9368485-9369841
>chr4:9370393-9370535
>chr4:9370589-9370833
>chr4:9371202-9371287
>chr4:9371451-9371544
>chr4:9371637-9371690
>chr4:9372141-9372220
>chr4:9372630-9372743
>chr4:9372848-9373101
>chr4:9373260-9373325
>chr4:9373470-9373529
>chr4:9373553-9373645
>chr4:9374200-9374352
>chr4:9374713-9374903
>chr4:9374949-9383655
>chr4:9383988-9389597
>chr4:9389681-9389741
>chr4:9389800-9399201
>chr4:9399285-9406018
>chr4:9406109-9407022
>chr4:9407137-9407375
>chr4:9407709-9407874
>chr4:9408625-9408717
>chr4:9408748-9408864
>chr4:9409664-9410131
>chr4:9410226-9410258
>chr4:9413145-9413676
>chr4:9413723-9416090
>chr4:9416190-9417002
>chr4:9417224-9418642
>chr4:9418716-9418746
>chr4:9418915-9420505
>chr4:9420543-9427319
>chr4:9427357-9427564
>chr4:9427796-9428901
>chr4:9429069-9429084
>chr4:9429157-9444991
>chr4:9445241-9445315
>chr4:9446020-9446362
>chr4:9446395-9447401
>chr4:9447696-9449259
>chr4:9449317-9449567
>chr4:9449628-9449795
>chr4:9449870-9450084
>chr4:9450121-9450195
>chr4:9450252-9452742
>chr4:9453062-9453119
>chr4:9453161-9458172
>chr4:9458516-9458582
>chr4:9459191-9466663
>chr4:9466805-9466952
>chr4:9467067-9467140
>chr4:9467452-9467565
>chr4:9467782-9468063
>chr4:9468114-9468235
>chr4:9468296-9468490
>chr4:9468709-9468738
>chr4:9468992-9469160
>chr4:9469455-9469523
>chr4:9469577-9469643
>chr4:9469699-9469774
>chr4:9469826-9470046
>chr4:9470150-9470198
>chr4:9470244-9470577
>chr4:9470611-9470673
>chr4:9470741-9471410
>chr4:9471458-9474111
>chr4:9474205-9474969
>chr4:9475067-9475959
>chr4:9476061-9476642
>chr4:9476690-9476864
>chr4:9476926-9477175
>chr4:9477292-9478244
>chr4:9478335-9478463
>chr4:9478552-9480665
>chr4:9482745-9484404
>chr4:9484469-9484571
>chr4:9484821-9484892
>chr4:9484937-9485908
>chr4:9486120-9487166
>chr4:9487302-9488855
>chr4:9488900-9489320
>chr4:9491457-9491548
>chr4:9491599-9493494
>chr4:9493811-9493959
>chr4:9494020-9494081
>chr4:9496191-9496282
>chr4:9497354-9497843
>chr4:9499411-9499442
>chr4:9499520-9499612
>chr4:9499694-9499790
>chr4:9499829-9499925
>chr4:9499946-9503789
>chr4:9504004-9512638
>chr4:9512708-9512775
>chr4:9512812-9513403
>chr4:9513729-9514123
>chr4:9514184-9518396
>chr4:9518512-9520457
>chr4:9520580-9520769
>chr4:9520854-9520936
>chr4:9521262-9521385
>chr4:9521596-9521745
>chr4:9521925-9522035
>chr4:9522159-9523272
>chr4:9523335-9523405
>chr4:9523543-9526442
>chr4:9526475-9526972
>chr4:9527018-9530332
>chr4:9530390-9530640
>chr4:9530701-9530868
>chr4:9530943-9531157
>chr4:9531194-9531268
>chr4:9531325-9538380
>chr4:9538845-9538860
>chr4:9539145-9541172
>chr4:9541868-9541941
>chr4:9542372-9542428
>chr4:9542465-9544240
>chr4:9544393-9560516
>chr4:9560669-9561780
>chr4:9561993-9569226
>chr4:9569290-9570073
>chr4:9570185-9570848
>chr4:9570918-9573547
>chr4:9573580-9573609
>chr4:9573655-9574034
>chr4:9574254-9574961
>chr4:9575005-9579333
>chr4:9579408-9579985
>chr4:9580046-9585791
>chr4:9585891-9585915
>chr4:9585999-9586665
>chr4:9587467-9587515
>chr4:9587642-9587768
>chr4:9587888-9587999
>chr4:9588077-9588258
>chr4:9589156-9589231
>chr4:9589364-9591073
>chr4:9591323-9591395
>chr4:9591493-9591565
>chr4:9591811-9592015
>chr4:9592622-9592807
>chr4:9592882-9593089
>chr4:9593186-9593375
>chr4:9593509-9593624
>chr4:9593678-9593859
>chr4:9598230-9599453
>chr4:9599478-9600827
>chr4:9601461-9601686
>chr4:9601779-9614892
>chr4:9614957-9615321
>chr4:9615444-9616098
>chr4:9616460-9617183
>chr4:9617230-9617374
>chr4:9617525-9617770
>chr4:9619662-9619810
>chr4:9620822-9620862
>chr4:9621364-9621507
>chr4:9621623-9621659
>chr4:9622006-9622056
>chr4:9622129-9622679
>chr4:9622734-9630694
>chr4:9631015-9631671
>chr4:9632491-9632864
>chr4:9633172-9633331
>chr4:9638773-9639668
>chr4:9639933-9639948
>chr4:9640074-9645265
>chr4:9645486-9648794
>chr4:9651232-9651272
>chr4:9651429-9651502
>chr4:9653337-9653468
>chr4:9653549-9653987
>chr4:9654193-9654229
>chr4:9654297-9654326
>chr4:9654429-9654951
>chr4:9654995-9655349
>chr4:9655645-9655725
>chr4:9656080-9661536
>chr4:9661576-9661925
>chr4:9661985-9662035
>chr4:9662134-9662236
>chr4:9664545-9664590
>chr4:9664662-9664907
>chr4:9665181-9665217
>chr4:9665262-9674690
>chr4:9676098-9676495
>chr4:9676747-9677604
>chr4:9677628-9677850
>chr4:9678030-9678169
>chr4:9678285-9678327
>chr4:9678397-9678456
>chr4:9685458-9685620
>chr4:9687527-9687563
>chr4:9687800-9695807
>chr4:9696761-9696847
>chr4:9697008-9697056
>chr4:9697188-9697270
>chr4:9697352-9697469
>chr4:9697669-9697887
>chr4:9698801-9699206
>chr4:9699226-9699305
>chr4:9699836-9699879
>chr4:9699915-9699978
>chr4:9700062-9700159
>chr4:9700362-9702029
>chr4:9703849-9703912
>chr4:9706806-9707471
>chr4:9707571-9708479
>chr4:9709326-9724374
>chr4:9725816-9725858
>chr4:9726162-9727020
>chr4:9727118-9728987
>chr4:9729015-9729358
>chr4:9729513-9729620
>chr4:9729675-9729837
>chr4:9729914-9730015
>chr4:9730295-9730356
>chr4:9735030-9735056
>chr4:9735754-9735831
>chr4:9735897-9737103
>chr4:9740094-9740199
>chr4:9740366-9740700
>chr4:9741032-9741252
>chr4:9742186-9742225
>chr4:9749563-9749637
>chr4:9749737-9749752
>chr4:9749897-9753239
>chr4:9753363-9755987
>chr4:9757634-9757667
>chr4:9758149-9758272
>chr4:9759496-9759617
>chr4:9759794-9759811
>chr4:9759953-9761025
>chr4:9768728-9770241
>chr4:9770812-9782310
>chr4:9782368-9782902
>chr4:9783282-9803916
>chr4:9804016-9806617
>chr4:9806669-9806808
>chr4:9808315-9808507
>chr4:9808940-9810211
>chr4:9810371-9810433
>chr4:9811275-9811308
>chr4:9811865-9811924
>chr4:9811997-9812050
>chr4:9812131-9812162
>chr4:9812253-9817048
>chr4:9817077-9817168
>chr4:9817502-9819614
>chr4:9819791-9819806
>chr4:9820861-9821074
>chr4:9821195-9822063
>chr4:9822133-9826055
>chr4:9826152-9849757
>chr4:9849823-9851082
>chr4:9851090-9852737
>chr4:9852817-9854034
>chr4:9854103-9856179
>chr4:9856280-9856310
>chr4:9856410-9856444
>chr4:9856705-9856819
>chr4:9856854-9856983
>chr4:9860379-9860512
>chr4:9862130-9863126
>chr4:9863308-9863373
>chr4:9865349-9865903
>chr4:9866623-9866708
>chr4:9868105-9868993
>chr4:9869055-9869529
>chr4:9869640-9869710
>chr4:9869958-9870087
>chr4:9871077-9871224
>chr4:9871287-9871347
>chr4:9871773-9871875
>chr4:9872159-9872933
>chr4:9873023-9873251
>chr4:9875199-9875248
>chr4:9875592-9875685
>chr4:9876227-9876888
>chr4:9877301-9877416
>chr4:9877667-9877746
>chr4:9877771-9878088
>chr4:9878137-9878204
>chr4:9878331-9878380
>chr4:9882834-9883057
>chr4:9884471-9884591
>chr4:9885118-9885165
>chr4:9885262-9885370
>chr4:9885816-9886016
>chr4:9886062-9886139
>chr4:9886344-9886380
>chr4:9886456-9887759
>chr4:9887811-9888143
>chr4:9888201-9888339
>chr4:9888387-9889050
>chr4:9889630-9889689
>chr4:9891327-9894472
>chr4:9895254-9895434
>chr4:9895518-9895733
>chr4:9896049-9896249
>chr4:9897988-9898025
>chr4:9901904-9902053
>chr4:9902363-9902398
>chr4:9902611-9902925
>chr4:9903390-9903560
>chr4:9903621-9903678
>chr4:9903711-9904315
>chr4:9904344-9905366
>chr4:9905388-9909467
>chr4:9909699-9911055
>chr4:9911261-9919370
>chr4:9920816-9935785
>chr4:9936180-9944873
>chr4:9944905-9945023
>chr4:9945189-9945904
>chr4:9945936-9946030
>chr4:9946077-9946183
>chr4:9947287-9947493
>chr4:9948024-9948309
>chr4:9949686-9949975
>chr4:9950617-9950781
>chr4:9951273-9951320
>chr4:9951486-9951581
>chr4:9951637-9951741
>chr4:9952331-9966596
>chr4:9966679-9966727
>chr4:9967892-9968059
>chr4:9968355-9968393
>chr4:9968888-9968953
>chr4:9969640-9969786
>chr4:9969882-9970022
>chr4:9970124-9970188
>chr4:9970362-9970406
>chr4:9970447-9970546
>chr4:9970880-9970918
>chr4:9971041-9971111
>chr4:9971238-9971341
>chr4:9971438-9971521
>chr4:9971566-9971619
>chr4:9971859-9971915
>chr4:9972357-9972400
>chr4:9973479-9973793
>chr4:9974848-9974982
>chr4:9975631-9975698
>chr4:9976504-9976628
>chr4:9977054-9977114
>chr4:9977593-9977676
>chr4:9977866-9977952
>chr4:9978527-9979055
>chr4:9979276-9979588
>chr4:9980051-9980890
>chr4:9981087-9981291
>chr4:9981476-9988916
>chr4:9989004-9993250
>chr4:9995309-9997430
>chr4:9997475-10002813
>chr4:10002859-10003427
>chr4:10003905-10004114
>chr4:10005003-10005045
>chr4:10005192-10005300
>chr4:10006944-10011355
>chr4:10014124-10014350
>chr4:10014471-10014552
>chr4:10014685-10014743
>chr4:10015927-10016010
>chr4:10016711-10023284
>chr4:10023438-10023503
>chr4:10024143-10024206
>chr4:10025096-10025582
>chr4:10025650-10025853
>chr4:10026025-10026266
>chr4:10028865-10029018
>chr4:10032336-10032434
>chr4:10032477-10032895
>chr4:10032967-10033120
>chr4:10033241-10033300
>chr4:10034193-10034225
>chr4:10036056-10036236
>chr4:10036404-10037818
>chr4:10037943-10038528
>chr4:10039317-10039357
>chr4:10042870-10043062
>chr4:10045468-10045610
>chr4:10048443-10048551
>chr4:10048589-10050008
>chr4:10050072-10050119
>chr4:10050850-10053296
>chr4:10054965-10056619
>chr4:10057324-10057686
>chr4:10057742-10057947
>chr4:10058084-10058120
>chr4:10058159-10058197
>chr4:10058260-10058826
>chr4:10058908-10059028
>chr4:10059076-10059201
>chr4:10059288-10059533
>chr4:10059765-10059999
>chr4:10060045-10069611
>chr4:10069739-10069779
>chr4:10069932-10070027
>chr4:10070176-10070934
>chr4:10071211-10071333
>chr4:10071497-10071921
>chr4:10078001-10078040
>chr4:10078112-10078180
>chr4:10078345-10078498
>chr4:10079088-10091519
>chr4:10091612-10091730
>chr4:10091840-10091885
>chr4:10092702-10092737
>chr4:10093071-10093267
>chr4:10093301-10093443
>chr4:10093489-10093524
>chr4:10093569-10093602
>chr4:10094997-10095136
>chr4:10095187-10095244
>chr4:10095666-10096029
>chr4:10096465-10096623
>chr4:10097134-10097167
>chr4:10097212-10097242
>chr4:10098648-10098708
>chr4:10102887-10102951
>chr4:10108597-10109407
>chr4:10109451-10125530
>chr4:10131476-10131561
>chr4:10134072-10134365
>chr4:10134606-10134643
>chr4:10134804-10138850
>chr4:10139198-10140196
>chr4:10140403-10140594
>chr4:10141035-10141359
>chr4:10141527-10141828
>chr4:10141905-10142076
>chr4:10142111-10142152
>chr4:10142385-10142532
>chr4:10142784-10143052
>chr4:10143199-10143302
>chr4:10143554-10143627
>chr4:10143748-10144013
>chr4:10144102-10144197
>chr4:10144263-10144463
>chr4:10144782-10144820
>chr4:10144912-10145281
>chr4:10145318-10145694
>chr4:10146056-10146172
>chr4:10146307-10146793
>chr4:10146912-10147131
>chr4:10147242-10147391
>chr4:10147419-10147620
>chr4:10147843-10148074
>chr4:10148398-10148432
>chr4:10148568-10148759
>chr4:10148802-10149047
>chr4:10149099-10149410
>chr4:10149466-10149503
>chr4:10149585-10157295
>chr4:10157346-10157485
>chr4:10157623-10157736
>chr4:10158933-10162552
>chr4:10162623-10162719
>chr4:10162880-10163080
>chr4:10163344-10163382
>chr4:10163503-10163582
>chr4:10163757-10163957
>chr4:10164311-10164347
>chr4:10165776-10165911
>chr4:10166187-10166290
>chr4:10166428-10166603
>chr4:10166777-10166823
>chr4:10166917-10167285
>chr4:10167358-10167554
>chr4:10167622-10167994
>chr4:10168133-10168287
>chr4:10168422-10168461
>chr4:10168554-10168626
>chr4:10168850-10168918
>chr4:10169473-10169582
>chr4:10169612-10169669
>chr4:10169713-10170276
>chr4:10170420-10170452
>chr4:10170688-10170889
>chr4:10170979-10171658
>chr4:10171690-10172897
>chr4:10172920-10182791
>chr4:10182825-10184374
>chr4:10184573-10184924
>chr4:10186448-10186518
>chr4:10187031-10187125
>chr4:10189264-10189321
>chr4:10190039-10190348
>chr4:10190394-10195174
>chr4:10195276-10195766
>chr4:10195795-10200337
>chr4:10200402-10200437
>chr4:10202169-10202707
>chr4:10202761-10202801
>chr4:10202959-10203288
>chr4:10203384-10203440
>chr4:10203564-10203776
>chr4:10203897-10204043
>chr4:10204207-10204241
>chr4:10204559-10204685
>chr4:10204796-10204855
>chr4:10205013-10205093
>chr4:10205244-10205466
>chr4:10206084-10206184
>chr4:10206798-10206828
>chr4:10206883-10206992
>chr4:10207237-10207335
>chr4:10207523-10207659
>chr4:10207767-10207835
>chr4:10208509-10208550
>chr4:10208745-10208803
>chr4:10210058-10210205
>chr4:10211437-10211488
>chr4:10214784-10214853
>chr4:10215350-10215550
>chr4:10215811-10215984
>chr4:10216619-10216712
>chr4:10217310-10217351
>chr4:10217400-10217696
>chr4:10218955-10218993
>chr4:10220025-10220062
>chr4:10220257-10220704
>chr4:10220755-10220806
>chr4:10220882-10220946
>chr4:10221000-10221362
>chr4:10228422-10228464
>chr4:10230448-10230753
>chr4:10234537-10234671
>chr4:10235049-10235184
>chr4:10235507-10235548
>chr4:10240796-10241223
>chr4:10242249-10242489
>chr4:10243461-10243735
>chr4:10243817-10251063
>chr4:10251553-10252196
>chr4:10252243-10252567
>chr4:10252652-10253205
>chr4:10257119-10257231
>chr4:10257402-10257681
>chr4:10258967-10259237
>chr4:10259258-10259496
>chr4:10259527-10259637
>chr4:10259729-10259932
>chr4:10260008-10260460
>chr4:10260513-10260731
>chr4:10260886-10261358
>chr4:10261443-10261614
>chr4:10261752-10261953
>chr4:10262037-10262299
>chr4:10262790-10262930
>chr4:10263024-10263110
>chr4:10263515-10263707
>chr4:10264240-10264373
>chr4:10264430-10264463
>chr4:10264611-10264748
>chr4:10264875-10265324
>chr4:10265400-10265782
>chr4:10265849-10266526
>chr4:10266627-10266767
>chr4:10266853-10266875
>chr4:10267144-10275856
>chr4:10275907-10275984
>chr4:10276215-10276364
>chr4:10276431-10276894
>chr4:10276938-10277295
>chr4:10277502-10277537
>chr4:10278596-10278651
>chr4:10278725-10278962
>chr4:10279545-10279571
>chr4:10280313-10282341
>chr4:10282908-10282970
>chr4:10283199-10283718
>chr4:10283795-10283880
>chr4:10284009-10284268
>chr4:10286606-10294318
>chr4:10294656-10295368
>chr4:10295635-10295724
>chr4:10295796-10310469
>chr4:10310569-10314938
>chr4:10315089-10315208
>chr4:10315815-10315877
>chr4:10315963-10316119
>chr4:10316768-10316800
>chr4:10316868-10316919
>chr4:10317594-10317660
>chr4:10318388-10318471
>chr4:10318544-10318587
>chr4:10318687-10318729
>chr4:10319114-10319343
>chr4:10319734-10320553
>chr4:10320642-10320725
>chr4:10320798-10320841
>chr4:10321415-10323261
>chr4:10323819-10323869
>chr4:10324864-10324899
>chr4:10324970-10329792
>chr4:10330827-10332710
>chr4:10332741-10345546
>chr4:10346271-10346396
>chr4:10346534-10347010
>chr4:10347807-10347837
>chr4:10348466-10348987
>chr4:10349187-10349340
>chr4:10351901-10351935
>chr4:10352307-10352337
>chr4:10352578-10352679
>chr4:10355393-10355891
>chr4:10357487-10379672
>chr4:10379692-10382062
>chr4:10382452-10382538
>chr4:10382592-10383290
>chr4:10383549-10383622
>chr4:10383680-10383812
>chr4:10383862-10384009
>chr4:10384048-10384165
>chr4:10384221-10384276
>chr4:10384399-10384565
>chr4:10384863-10385722
>chr4:10385810-10385938
>chr4:10386082-10386628
>chr4:10386757-10387470
>chr4:10387570-10390050
>chr4:10390224-10390800
>chr4:10390972-10391185
>chr4:10391913-10397557
>chr4:10397651-10398063
>chr4:10398171-10398240
>chr4:10398365-10398402
>chr4:10398660-10398804
>chr4:10398904-10399007
>chr4:10399075-10399120
>chr4:10399781-10400176
>chr4:10400371-10400452
>chr4:10400628-10400751
>chr4:10400944-10401015
>chr4:10401741-10401820
>chr4:10401897-10401940
>chr4:10402045-10402103
>chr4:10402527-10402542
>chr4:10402670-10407183
>chr4:10409213-10409866
>chr4:10410803-10425341
>chr4:10425381-10425397
>chr4:10425525-10425987
>chr4:10426439-10428377
>chr4:10433362-10433884
>chr4:10433968-10434322
>chr4:10435792-10436351
>chr4:10436382-10437030
>chr4:10437064-10437117
>chr4:10437158-10437293
>chr4:10437369-10437660
>chr4:10438075-10438132
>chr4:10438192-10438271
>chr4:10438350-10438398
>chr4:10438489-10438524
>chr4:10438605-10438665
>chr4:10438772-10438814
>chr4:10438851-10439308
>chr4:10439411-10439458
>chr4:10439535-10439795
>chr4:10439949-10439990
>chr4:10440696-10441146
>chr4:10441347-10441608
>chr4:10441722-10441901
>chr4:10442042-10442080
>chr4:10442180-10450841
>chr4:10451160-10451602
>chr4:10452013-10452060
>chr4:10452516-10452602
>chr4:10453274-10453341
>chr4:10453567-10453638
>chr4:10454862-10454917
>chr4:10455431-10455591
>chr4:10456145-10456192
>chr4:10456809-10456849
>chr4:10457542-10457607
>chr4:10457691-10457821
>chr4:10457868-10457948
>chr4:10458030-10460050
>chr4:10460078-10460576
>chr4:10460636-10460715
>chr4:10460963-10461559
>chr4:10464114-10464530
>chr4:10465120-10465149
>chr4:10465919-10466061
>chr4:10466229-10466627
>chr4:10466719-10466950
>chr4:10467256-10468370
>chr4:10469432-10473432
>chr4:10473464-10473661
>chr4:10473785-10481395
>chr4:10481439-10483749
>chr4:10484456-10484570
>chr4:10484630-10485884
>chr4:10493496-10494586
>chr4:10494686-10495502
>chr4:10496031-10496065
>chr4:10496473-10496543
>chr4:10496784-10497267
>chr4:10497511-10497891
>chr4:10499860-10500057
>chr4:10502346-10502400
>chr4:10504697-10504789
>chr4:10504902-10505100
>chr4:10505588-10505649
>chr4:10505708-10506454
>chr4:10506950-10507048
>chr4:10507268-10507304
>chr4:10507812-10507969
>chr4:10509048-10509139
>chr4:10509272-10509432
>chr4:10509910-10510598
>chr4:10510681-10510770
>chr4:10510846-10511011
>chr4:10511469-10511635
>chr4:10511802-10521675
>chr4:10521975-10522189
>chr4:10522297-10522437
>chr4:10522696-10523065
>chr4:10524666-10524715
>chr4:10524851-10524919
>chr4:10525011-10525056
>chr4:10525149-10525386
>chr4:10525699-10525729
>chr4:10527298-10528902
>chr4:10529035-10537528
>chr4:10537641-10537680
>chr4:10537738-10537771
>chr4:10537901-10537955
>chr4:10538036-10538342
>chr4:10538805-10538855
>chr4:10539585-10539670
>chr4:10539782-10540427
>chr4:10540496-10545270
>chr4:10545370-10548910
>chr4:10549520-10550706
>chr4:10552767-10552799
>chr4:10553394-10553850
>chr4:10553956-10554773
>chr4:10555230-10560906
>chr4:10560967-10561146
>chr4:10561761-10564503
>chr4:10564524-10575415
>chr4:10575858-10575893
>chr4:10576586-10576740
>chr4:10576856-10577675
>chr4:10577921-10578330
>chr4:10578406-10578471
>chr4:10579255-10581007
>chr4:10581693-10581750
>chr4:10584878-10585119
>chr4:10587123-10587423
>chr4:10588295-10588340
>chr4:10588433-10591055
>chr4:10591120-10592230
>chr4:10592309-10593051
>chr4:10593195-10593321
>chr4:10593667-10594189
>chr4:10594330-10594379
>chr4:10594420-10594664
>chr4:10595819-10595909
>chr4:10597887-10597951
>chr4:10598516-10598555
>chr4:10599010-10599056
>chr4:10599646-10599683
>chr4:10600395-10600544
>chr4:10600613-10601046
>chr4:10606678-10606996
>chr4:10608323-10608500
>chr4:10608822-10608888
>chr4:10610736-10620303
>chr4:10620398-10620485
>chr4:10621958-10622022
>chr4:10622244-10623536
>chr4:10623981-10624004
>chr4:10624114-10628950
>chr4:10629078-10640887
>chr4:10640992-10641009
>chr4:10641178-10643592
>chr4:10650540-10650589
>chr4:10652571-10652610
>chr4:10654085-10654119
>chr4:10655484-10655718
>chr4:10655785-10655847
>chr4:10656991-10657137
>chr4:10659171-10659213
>chr4:10659388-10659497
>chr4:10659581-10659616
>chr4:10659704-10659744
>chr4:10659815-10659912
>chr4:10660072-10660223
>chr4:10660285-10660319
>chr4:10660371-10660448
>chr4:10660543-10660941
>chr4:10662453-10662724
>chr4:10662771-10662814
>chr4:10664407-10664609
>chr4:10665013-10665048
>chr4:10665386-10665446
>chr4:10665769-10665854
>chr4:10665978-10666440
>chr4:10666694-10666723
>chr4:10666921-10666999
>chr4:10667122-10667235
>chr4:10667475-10668054
>chr4:10668483-10668578
>chr4:10668794-10668874
>chr4:10669157-10669252
>chr4:10669797-10669956
>chr4:10670017-10670252
>chr4:10670406-10676525
>chr4:10676680-10702279
>chr4:10703768-10703819
>chr4:10704904-10704935
>chr4:10705218-10705278
>chr4:10705437-10705565
>chr4:10705618-10705682
>chr4:10706975-10707021
>chr4:10707469-10707590
>chr4:10707873-10707943
>chr4:10708288-10708803
>chr4:10709071-10709176
>chr4:10710623-10716539
>chr4:10716672-10718297
>chr4:10718491-10719136
>chr4:10719191-10719370
>chr4:10719633-10728686
>chr4:10728724-10735086
>chr4:10736847-10736999
>chr4:10737237-10752050
>chr4:10752222-10760456
>chr4:10760556-10768156
>chr4:10768622-10768742
>chr4:10769870-10769941
>chr4:10771784-10772048
>chr4:10775591-10775626
>chr4:10778375-10778637
>chr4:10779036-10779132
>chr4:10780053-10781235
>chr4:10782203-10782237
>chr4:10782603-10782734
>chr4:10783101-10792128
>chr4:10792655-10792688
>chr4:10798121-10798161
>chr4:10798448-10798514
>chr4:10800206-10800626
>chr4:10800928-10801021
>chr4:10801183-10801277
>chr4:10803641-10803678
>chr4:10806187-10806226
>chr4:10807278-10807382
>chr4:10808334-10808721
>chr4:10810073-10810100
>chr4:10812718-10812775
>chr4:10813292-10813354
>chr4:10813902-10813982
>chr4:10814541-10814730
>chr4:10815978-10816170
>chr4:10816372-10816465
>chr4:10816736-10816827
>chr4:10817016-10817383
>chr4:10817418-10819329
>chr4:10819525-10819549
>chr4:10819867-10824071
>chr4:10824291-10825839
>chr4:10825950-10825965
>chr4:10826065-10855565
>chr4:10855665-10860420
>chr4:10861374-10870619
>chr4:10870753-10870833
>chr4:10871576-10871654
>chr4:10871799-10872384
>chr4:10872589-10872662
>chr4:10872705-10873221
>chr4:10873337-10873932
>chr4:10874001-10874358
>chr4:10874500-10874877
>chr4:10874949-10876469
>chr4:10877888-10877933
>chr4:10878281-10878313
>chr4:10878403-10879380
>chr4:10880113-10880213
>chr4:10881373-10881434
>chr4:10881516-10881610
>chr4:10881738-10881818
>chr4:10881967-10882109
>chr4:10885518-10886296
>chr4:10886429-10887322
>chr4:10887440-10888238
>chr4:10888387-10890638
>chr4:10890738-10890760
>chr4:10890874-10892976
>chr4:10893564-10895275
>chr4:10895441-10897273
>chr4:10897760-10898608
>chr4:10899037-10899139
>chr4:10899451-10899491
>chr4:10901163-10901204
>chr4:10901381-10902055
>chr4:10902639-10902809
>chr4:10903368-10903614
>chr4:10903738-10903808
>chr4:10903969-10904077
>chr4:10904163-10904553
>chr4:10904609-10904684
>chr4:10904735-10904840
>chr4:10905307-10905561
>chr4:10906181-10906282
>chr4:10909963-10909997
>chr4:10911224-10911739
>chr4:10911925-10912029
>chr4:10915216-10915446
>chr4:10915521-10915565
>chr4:10916198-10916243
>chr4:10917993-10918036
>chr4:10918478-10918756
>chr4:10921942-10925685
>chr4:10925792-10941591
>chr4:10941684-10942647
>chr4:10944421-10944851
>chr4:10945110-10946009
>chr4:10948274-10948590
>chr4:10948751-10949084
>chr4:10949120-10949194
>chr4:10949231-10949645
>chr4:10949957-10950022
>chr4:10950535-10950648
>chr4:10952142-10952221
>chr4:10952288-10952359
>chr4:10953277-10953314
>chr4:10953398-10953456
>chr4:10953691-10953856
>chr4:10953991-10954822
>chr4:10957413-10958733
>chr4:10958898-10963768
>chr4:10963917-10980073
>chr4:10981191-10981222
>chr4:10983165-10994988
>chr4:10995605-10995668
>chr4:10997818-11006788
>chr4:11006888-11007129
>chr4:11008870-11009051
>chr4:11009176-11019699
>chr4:11019814-11021335
>chr4:11027292-11032154
>chr4:11036873-11038578
>chr4:11038815-11039101
>chr4:11039831-11039861
>chr4:11039955-11040358
>chr4:11042784-11042889
>chr4:11044002-11045311
>chr4:11046874-11047777
>chr4:11047906-11052284
>chr4:11052384-11052788
>chr4:11052888-11069503
>chr4:11069796-11072032
>chr4:11072315-11072330
>chr4:11072433-11074078
>chr4:11074305-11074801
>chr4:11074963-11075330
>chr4:11075730-11075762
>chr4:11078871-11078961
>chr4:11079100-11079165
>chr4:11079317-11079419
>chr4:11080007-11080706
>chr4:11084206-11084797
>chr4:11088660-11088697
>chr4:11088829-11090812
>chr4:11090848-11090966
>chr4:11094480-11094620
>chr4:11094719-11094755
>chr4:11094890-11094963
>chr4:11095723-11095771
>chr4:11095976-11096035
>chr4:11096160-11096240
>chr4:11096287-11096565
>chr4:11097761-11100881
>chr4:11101020-11105514
>chr4:11105614-11105629
>chr4:11107341-11107522
>chr4:11107767-11107782
>chr4:11108018-11123569
>chr4:11123697-11125167
>chr4:11125292-11128595
>chr4:11128642-11129172
>chr4:11129356-11131717
>chr4:11132048-11132064
>chr4:11132164-11139359
>chr4:11139556-11146117
>chr4:11146364-11150125
>chr4:11150389-11152399
>chr4:11152708-11154636
>chr4:11157978-11157994
>chr4:11160398-11160425
>chr4:11162089-11163777
>chr4:11163795-11163911
>chr4:11163940-11166672
>chr4:11166863-11169344
>chr4:11169475-11171248
>chr4:11171298-11171329
>chr4:11172707-11197239
>chr4:11197354-11205251
>chr4:11205414-11212459
>chr4:11212501-11217414
>chr4:11217784-11217867
>chr4:11217912-11217993
>chr4:11218007-11218127
>chr4:11218190-11218556
>chr4:11218604-11218689
>chr4:11218950-11220136
>chr4:11222605-11222645
>chr4:11223065-11223101
>chr4:11224990-11225027
>chr4:11225686-11226165
>chr4:11226681-11227110
>chr4:11227177-11227297
>chr4:11227593-11227895
>chr4:11227945-11228229
>chr4:11228297-11228781
>chr4:11229141-11229720
>chr4:11229776-11230475
>chr4:11230659-11231196
>chr4:11231599-11231748
>chr4:11231807-11231863
>chr4:11231944-11232137
>chr4:11232238-11232358
>chr4:11232887-11232953
>chr4:11232973-11233021
>chr4:11233075-11233128
>chr4:11233224-11233635
>chr4:11233705-11234244
>chr4:11234378-11234455
>chr4:11234549-11234794
>chr4:11234829-11235007
>chr4:11235322-11235376
>chr4:11235483-11235517
>chr4:11235899-11235967
>chr4:11236123-11236336
>chr4:11236601-11236662
>chr4:11236839-11236933
>chr4:11237229-11245960
>chr4:11246099-11246274
>chr4:11246822-11246866
>chr4:11247094-11247129
>chr4:11247938-11266384
>chr4:11266451-11266643
>chr4:11266675-11266870
>chr4:11266966-11267211
>chr4:11267282-11267339
>chr4:11267408-11267467
>chr4:11267544-11267656
>chr4:11267709-11267976
>chr4:11268144-11268362
>chr4:11269830-11270807
>chr4:11270997-11272774
>chr4:11273026-11274469
>chr4:11275154-11275217
>chr4:11275393-11275556
>chr4:11276923-11276963
>chr4:11277038-11277189
>chr4:11277803-11277856
>chr4:11282559-11282580
>chr4:11282680-11283029
>chr4:11283052-11283292
>chr4:11283317-11283571
>chr4:11284234-11284358
>chr4:11284491-11284565
>chr4:11284659-11284891
>chr4:11285007-11285248
>chr4:11285348-11285474
>chr4:11285569-11286341
>chr4:11286866-11286952
>chr4:11287300-11287797
>chr4:11288177-11288207
>chr4:11291605-11291921
>chr4:11291985-11292162
>chr4:11292203-11292364
>chr4:11292395-11292642
>chr4:11292802-11292996
>chr4:11293577-11293774
>chr4:11294453-11294552
>chr4:11294890-11294927
>chr4:11295006-11295177
>chr4:11295416-11295495
>chr4:11295620-11295662
>chr4:11296220-11296262
>chr4:11296473-11296516
>chr4:11296558-11296803
>chr4:11296997-11298005
>chr4:11298067-11298208
>chr4:11298262-11298341
>chr4:11298487-11299383
>chr4:11299628-11299749
>chr4:11299862-11300288
>chr4:11300422-11300542
>chr4:11301382-11301423
>chr4:11301533-11301600
>chr4:11301781-11302377
>chr4:11304839-11304882
>chr4:11305277-11305364
>chr4:11305948-11306071
>chr4:11306290-11306340
>chr4:11306739-11308234
>chr4:11308344-11308675
>chr4:11308942-11308982
>chr4:11310027-11310775
>chr4:11310817-11310860
>chr4:11310950-11323719
>chr4:11324719-11325131
>chr4:11325519-11326058
>chr4:11326455-11326857
>chr4:11326941-11327045
>chr4:11328012-11328148
>chr4:11328205-11328672
>chr4:11328809-11329043
>chr4:11329099-11329640
>chr4:11329727-11329896
>chr4:11329996-11331218
>chr4:11331278-11332568
>chr4:11332639-11333769
>chr4:11333917-11336829
>chr4:11336856-11337291
>chr4:11337355-11337475
>chr4:11337525-11337960
>chr4:11338031-11338366
>chr4:11338652-11338725
>chr4:11338760-11339176
>chr4:11339346-11339382
>chr4:11339418-11339555
>chr4:11339623-11339917
>chr4:11340061-11340172
>chr4:11340571-11341336
>chr4:11341394-11341579
>chr4:11341787-11342128
>chr4:11342189-11344473
>chr4:11347244-11347315
>chr4:11347619-11347651
>chr4:11347764-11360315
>chr4:11360437-11360766
>chr4:11361819-11361958
>chr4:11362148-11362241
>chr4:11362289-11362496
>chr4:11362625-11362703
>chr4:11362936-11363199
>chr4:11366126-11366249
>chr4:11366566-11366657
>chr4:11367193-11367389
>chr4:11367682-11367787
>chr4:11368847-11369176
>chr4:11370814-11370988
>chr4:11372041-11372130
>chr4:11372223-11373974
>chr4:11374429-11374578
>chr4:11375070-11375297
>chr4:11375440-11375518
>chr4:11375641-11398411
>chr4:11400136-11400199
>chr4:11400513-11400580
>chr4:11400765-11400823
>chr4:11401868-11401959
>chr4:11402508-11402627
>chr4:11402888-11402957
>chr4:11403007-11403083
>chr4:11405514-11405628
>chr4:11405844-11405967
>chr4:11407593-11415593
>chr4:11415820-11417866
>chr4:11417988-11418914
>chr4:11419021-11419267
>chr4:11419347-11419429
>chr4:11420668-11422732
>chr4:11423927-11424086
>chr4:11428795-11438196
>chr4:11438235-11438381
>chr4:11440414-11451177
>chr4:11451685-11451775
>chr4:11451955-11453549
>chr4:11455159-11456469
>chr4:11456653-11465780
>chr4:11465849-11467173
>chr4:11468764-11477682
>chr4:11477782-11480460
>chr4:11485670-11485738
>chr4:11485863-11486403
>chr4:11486927-11487692
>chr4:11488106-11488138
>chr4:11488252-11489323
>chr4:11489435-11489539
>chr4:11489641-11494678
>chr4:11494803-11505812
>chr4:11505912-11516604
>chr4:11516704-11522227
>chr4:11522254-11522300
>chr4:11522416-11522593
>chr4:11522858-11522945
>chr4:11523379-11523423
>chr4:11523549-11523610
>chr4:11524117-11524151
>chr4:11524207-11524239
>chr4:11524571-11524736
>chr4:11524867-11525003
>chr4:11525071-11525404
>chr4:11525459-11525587
>chr4:11525633-11525729
>chr4:11525826-11526032
>chr4:11526129-11526194
>chr4:11526716-11526754
>chr4:11527433-11527480
>chr4:11529128-11529790
>chr4:11529909-11537464
>chr4:11537596-11539874
>chr4:11539911-11539934
>chr4:11540034-11541126
>chr4:11541273-11544343
>chr4:11544525-11548510
>chr4:11548713-11550556
>chr4:11552185-11552388
>chr4:11555797-11555874
>chr4:11556058-11556507
>chr4:11556676-11556719
>chr4:11559126-11568373
>chr4:11568439-11570880
>chr4:11571099-11571153
>chr4:11571227-11572739
>chr4:11573181-11582265
>chr4:11583842-11586564
>chr4:11586664-11586679
>chr4:11591945-11592533
>chr4:11592585-11592792
>chr4:11593266-11594178
>chr4:11594232-11595888
>chr4:11596239-11596464
>chr4:11596516-11596705
>chr4:11597005-11597270
>chr4:11597786-11614947
>chr4:11615314-11615471
>chr4:11615810-11615910
>chr4:11616270-11616536
>chr4:11616830-11616970
>chr4:11617028-11618438
>chr4:11619304-11620307
>chr4:11621079-11621175
>chr4:11621284-11628896
>chr4:11628952-11640203
>chr4:11645145-11652719
>chr4:11653763-11654043
>chr4:11654862-11655022
>chr4:11655049-11655131
>chr4:11655307-11655378
>chr4:11655700-11655747
>chr4:11655880-11655931
>chr4:11656051-11656109
>chr4:11656219-11656280
>chr4:11656922-11656966
>chr4:11657007-11657490
>chr4:11657704-11657802
>chr4:11662705-11662742
>chr4:11662803-11662870
>chr4:11663835-11663870
>chr4:11664395-11666205
>chr4:11666299-11666503
>chr4:11666748-11668632
>chr4:11668915-11680210
>chr4:11680407-11680422
>chr4:11680484-11682874
>chr4:11683095-11683953
>chr4:11685872-11686639
>chr4:11686846-11688030
>chr4:11688382-11702585
>chr4:11704043-11704138
>chr4:11704950-11705048
>chr4:11705121-11705169
>chr4:11705579-11705972
>chr4:11706781-11707120
>chr4:11707508-11707670
>chr4:11707953-11708020
>chr4:11708034-11708132
>chr4:11708602-11708732
>chr4:11710749-11710846
>chr4:11711120-11711161
>chr4:11711273-11711348
>chr4:11712034-11714060
>chr4:11714103-11714128
>chr4:11714352-11716871
>chr4:11717052-11717110
>chr4:11719333-11719432
>chr4:11722945-11723011
>chr4:11723109-11723528
>chr4:11723609-11724458
>chr4:11725665-11727016
>chr4:11727046-11730643
>chr4:11735839-11735940
>chr4:11735997-11736683
>chr4:11736825-11738030
>chr4:11738273-11742487
>chr4:11742903-11745335
>chr4:11745645-11745660
>chr4:11745715-11760431
>chr4:11761086-11786004
>chr4:11786072-11786136
>chr4:11786540-11797200
>chr4:11799517-11799708
>chr4:11799782-11799830
>chr4:11800665-11800708
>chr4:11801069-11801234
>chr4:11801499-11813488
>chr4:11813750-11824006
>chr4:11824048-11827842
>chr4:11828307-11828471
>chr4:11828757-11828800
>chr4:11828834-11828923
>chr4:11829806-11829947
>chr4:11832412-11832474
>chr4:11833107-11833151
>chr4:11835373-11835548
>chr4:11835662-11836376
>chr4:11836435-11836626
>chr4:11836664-11836780
>chr4:11836888-11837163
>chr4:11837417-11837553
>chr4:11837621-11837731
>chr4:11841358-11841408
>chr4:11846054-11846145
>chr4:11847453-11847630
>chr4:11848208-11848355
>chr4:11848415-11849503
>chr4:11851906-11856262
>chr4:11856284-11868609
>chr4:11868765-11869358
>chr4:11869502-11869682
>chr4:11870625-11871044
>chr4:11871100-11871672
>chr4:11871871-11872117
>chr4:11872197-11872477
>chr4:11872531-11872960
>chr4:11873409-11873477
>chr4:11873561-11874497
>chr4:11877579-11882685
>chr4:11882695-11882840
>chr4:11882966-11883086
>chr4:11883467-11883798
>chr4:11884414-11884532
>chr4:11885888-11886156
>chr4:11886226-11887372
>chr4:11887568-11887599
>chr4:11887828-11887919
>chr4:11887963-11888065
>chr4:11888535-11888913
>chr4:11889612-11889664
>chr4:11889726-11889828
>chr4:11890144-11890425
>chr4:11890645-11892476
>chr4:11892507-11892638
>chr4:11894069-11894105
>chr4:11894178-11894299
>chr4:11894363-11894416
>chr4:11897085-11897119
>chr4:11897213-11897249
>chr4:11897708-11897834
>chr4:11897960-11898141
>chr4:11898218-11898257
>chr4:11898309-11898355
>chr4:11906165-11906215
>chr4:11906916-11906960
>chr4:11907106-11907224
>chr4:11907274-11907308
>chr4:11907403-11907628
>chr4:11907734-11908022
>chr4:11908119-11908242
>chr4:11909071-11909228
>chr4:11909772-11909820
>chr4:11910054-11910144
>chr4:11910178-11910241
>chr4:11910328-11910417
>chr4:11910459-11910616
>chr4:11910666-11910770
>chr4:11911119-11911198
>chr4:11911232-11911407
>chr4:11911732-11911839
>chr4:11911925-11912049
>chr4:11912179-11912235
>chr4:11912359-11912873
>chr4:11912994-11913658
>chr4:11913912-11914038
>chr4:11914071-11914557
>chr4:11914603-11914772
>chr4:11914837-11915047
>chr4:11915142-11915230
>chr4:11915384-11915544
>chr4:11915629-11915730
>chr4:11915808-11915931
>chr4:11916812-11916920
>chr4:11917005-11917077
>chr4:11917347-11917646
>chr4:11917722-11917888
>chr4:11918434-11918725
>chr4:11919133-11927427
>chr4:11929187-11929306
>chr4:11929590-11929709
>chr4:11929987-11930095
>chr4:11930186-11930326
>chr4:11932572-11932607
>chr4:11932690-11954395
>chr4:11954425-11955608
>chr4:11955637-11955936
>chr4:11956008-11956159
>chr4:11956244-11972104
>chr4:11972107-11978992
>chr4:11979156-11984034
>chr4:11984111-11985026
>chr4:11985120-11985285
>chr4:11986074-11987248
>chr4:11987507-11988927
>chr4:11989447-11992013
>chr4:11992113-11996824
>chr4:11997923-11997953
>chr4:11998053-12012204
>chr4:12012304-12012326
>chr4:12012372-12015450
>chr4:12015505-12019765
>chr4:12019913-12025109
>chr4:12027309-12027356
>chr4:12027427-12027496
>chr4:12027708-12027772
>chr4:12027932-12027972
>chr4:12028037-12028147
>chr4:12028195-12028236
>chr4:12028504-12028621
>chr4:12028711-12028858
>chr4:12029011-12029224
>chr4:12029301-12029567
>chr4:12029658-12029705
>chr4:12029821-12029849
>chr4:12030235-12030281
>chr4:12030522-12030576
>chr4:12030970-12031152
>chr4:12031274-12031314
>chr4:12031427-12031676
>chr4:12031822-12032811
>chr4:12032861-12033182
>chr4:12033501-12033560
>chr4:12033620-12033920
>chr4:12034998-12035140
>chr4:12035327-12036023
>chr4:12036171-12036365
>chr4:12037473-12038361
>chr4:12039243-12039344
>chr4:12039827-12039923
>chr4:12040218-12040269
>chr4:12040299-12040355
>chr4:12040489-12040780
>chr4:12041085-12041125
>chr4:12041575-12041635
>chr4:12042024-12042177
>chr4:12042348-12042591
>chr4:12042817-12042926
>chr4:12043221-12043271
>chr4:12043515-12043596
>chr4:12044533-12044788
>chr4:12046235-12046363
>chr4:12046474-12046543
>chr4:12046881-12046999
>chr4:12047644-12047702
>chr4:12049369-12049410
>chr4:12050049-12050473
>chr4:12050958-12050986
>chr4:12051271-12051312
>chr4:12051396-12051432
>chr4:12051542-12051671
>chr4:12051707-12051790
>chr4:12052104-12052965
>chr4:12053268-12054588
>chr4:12055142-12055185
>chr4:12055280-12055316
>chr4:12058224-12058328
>chr4:12061648-12061944
>chr4:12062394-12062495
>chr4:12064866-12064900
>chr4:12066068-12066105
>chr4:12066198-12066238
>chr4:12066653-12066692
>chr4:12067192-12067231
>chr4:12067828-12067883
>chr4:12067942-12068059
>chr4:12068769-12070204
>chr4:12070787-12071113
>chr4:12071140-12071210
>chr4:12072016-12073421
>chr4:12073865-12073903
>chr4:12074190-12074622
>chr4:12074721-12074853
>chr4:12075245-12075283
>chr4:12075974-12076084
>chr4:12076138-12076287
>chr4:12077962-12078000
>chr4:12078294-12078335
>chr4:12078488-12078691
>chr4:12078741-12078808
>chr4:12078854-12079006
>chr4:12079203-12079249
>chr4:12079322-12079390
>chr4:12079461-12079494
>chr4:12079928-12079958
>chr4:12083149-12083225
>chr4:12083375-12083585
>chr4:12083750-12083922
>chr4:12083977-12084234
>chr4:12084442-12084491
>chr4:12087899-12087944
>chr4:12087989-12088078
>chr4:12088108-12088494
>chr4:12090003-12090051
>chr4:12090819-12091757
>chr4:12091961-12094734
>chr4:12094830-12094893
>chr4:12095631-12096442
>chr4:12100043-12100281
>chr4:12100529-12100579
>chr4:12100749-12100789
>chr4:12100903-12100951
>chr4:12101758-12101794
>chr4:12102002-12108677
>chr4:12108777-12109468
>chr4:12109739-12112944
>chr4:12113074-12113156
>chr4:12113367-12113474
>chr4:12113515-12114142
>chr4:12114307-12114473
>chr4:12114610-12114809
>chr4:12114864-12115180
>chr4:12115980-12119350
>chr4:12119384-12119433
>chr4:12120031-12120080
>chr4:12120194-12120403
>chr4:12120631-12120736
>chr4:12120926-12121003
>chr4:12121146-12121241
>chr4:12121469-12121542
>chr4:12121692-12121920
>chr4:12125093-12125191
>chr4:12125246-12125272
>chr4:12126224-12126262
>chr4:12126638-12126809
>chr4:12127218-12127546
>chr4:12132675-12133591
>chr4:12133782-12152808
>chr4:12152924-12158205
>chr4:12158798-12158965
>chr4:12159197-12159567
>chr4:12159640-12159989
>chr4:12160180-12160305
>chr4:12160416-12160764
>chr4:12160800-12161232
>chr4:12161358-12161525
>chr4:12162375-12162728
>chr4:12163053-12185393
>chr4:12185569-12185722
>chr4:12185765-12185844
>chr4:12185919-12186076
>chr4:12186131-12186174
>chr4:12186204-12186495
>chr4:12186558-12186778
>chr4:12186871-12187569
>chr4:12187625-12187659
>chr4:12187712-12187757
>chr4:12187827-12187906
>chr4:12187996-12188192
>chr4:12188298-12188521
>chr4:12188817-12188889
>chr4:12189004-12189037
>chr4:12189490-12193553
>chr4:12194256-12195506
>chr4:12195606-12195623
>chr4:12195682-12203683
>chr4:12204028-12205413
>chr4:12205609-12219288
>chr4:12220289-12220679
>chr4:12223088-12223122
>chr4:12223587-12223617
>chr4:12224761-12224842
>chr4:12224941-12225029
>chr4:12234241-12234680
>chr4:12234729-12234958
>chr4:12235155-12235195
>chr4:12237019-12238437
>chr4:12238653-12239261
>chr4:12239431-12239476
>chr4:12239626-12245026
>chr4:12245153-12247835
>chr4:12248062-12248433
>chr4:12248495-12254511
>chr4:12254958-12256215
>chr4:12256333-12256839
>chr4:12257013-12257028
>chr4:12257244-12260281
>chr4:12260381-12264428
>chr4:12264928-12264966
>chr4:12265004-12265198
>chr4:12265222-12269273
>chr4:12270401-12270621
>chr4:12271331-12272070
>chr4:12272130-12272223
>chr4:12272294-12272622
>chr4:12272819-12274274
>chr4:12274310-12274474
>chr4:12274637-12274697
>chr4:12274938-12275500
>chr4:12275599-12275658
>chr4:12277882-12277988
>chr4:12278043-12278139
>chr4:12278231-12280197
>chr4:12280387-12280436
>chr4:12280608-12280645
>chr4:12281592-12281791
>chr4:12281836-12282442
>chr4:12282516-12282554
>chr4:12282592-12282879
>chr4:12282907-12283729
>chr4:12283763-12284172
>chr4:12284321-12284396
>chr4:12284747-12286401
>chr4:12286487-12286527
>chr4:12286736-12288122
>chr4:12288152-12308353
>chr4:12308406-12308992
>chr4:12313640-12313824
>chr4:12313995-12329179
>chr4:12329390-12329929
>chr4:12329962-12330010
>chr4:12330053-12330068
>chr4:12330333-12334831
>chr4:12334877-12335304
>chr4:12337016-12337366
>chr4:12337477-12337516
>chr4:12337556-12338644
>chr4:12338702-12339051
>chr4:12340672-12358327
>chr4:12358510-12361593
>chr4:12361637-12385364
>chr4:12385511-12410160
>chr4:12410204-12413385
>chr4:12413509-12414280
>chr4:12414306-12416833
>chr4:12417746-12417875
>chr4:12418056-12418468
>chr4:12418608-12418802
>chr4:12419415-12419692
>chr4:12420166-12420270
>chr4:12421235-12421723
>chr4:12421794-12422173
>chr4:12422199-12422298
>chr4:12422369-12422560
>chr4:12422902-12423178
>chr4:12423258-12423453
>chr4:12423523-12423710
>chr4:12423813-12423908
>chr4:12424003-12424074
>chr4:12424160-12424194
>chr4:12424263-12424488
>chr4:12424610-12424640
>chr4:12424723-12424768
>chr4:12425004-12425082
>chr4:12425186-12425439
>chr4:12425486-12425857
>chr4:12426023-12426128
>chr4:12426248-12426394
>chr4:12426479-12426644
>chr4:12426840-12427005
>chr4:12427190-12427909
>chr4:12428007-12428073
>chr4:12428365-12428405
>chr4:12428665-12428699
>chr4:12429162-12429320
>chr4:12429583-12429660
>chr4:12430914-12430952
>chr4:12431005-12438827
>chr4:12439054-12439091
>chr4:12439233-12440221
>chr4:12440347-12440573
>chr4:12440921-12440986
>chr4:12441213-12441249
>chr4:12442050-12442098
>chr4:12444259-12444288
>chr4:12444704-12444733
>chr4:12444761-12444803
>chr4:12444868-12444937
>chr4:12445431-12456788
>chr4:12458986-12459051
>chr4:12459396-12459433
>chr4:12459996-12462309
>chr4:12463248-12464942
>chr4:12464988-12466731
>chr4:12466954-12471903
>chr4:12472026-12476382
>chr4:12476450-12478397
>chr4:12478497-12481889
>chr4:12481921-12482169
>chr4:12482226-12483304
>chr4:12483338-12485578
>chr4:12485655-12485735
>chr4:12485884-12485940
>chr4:12487238-12487489
>chr4:12487523-12488898
>chr4:12489171-12489248
>chr4:12489480-12489557
>chr4:12490538-12490574
>chr4:12490730-12490802
>chr4:12491160-12491191
>chr4:12491298-12491719
>chr4:12491759-12491844
>chr4:12491947-12492089
>chr4:12492474-12492727
>chr4:12492881-12493340
>chr4:12493381-12494236
>chr4:12494313-12494403
>chr4:12494539-12494686
>chr4:12494752-12495689
>chr4:12495727-12497224
>chr4:12497280-12497582
>chr4:12497699-12497920
>chr4:12498120-12498223
>chr4:12498434-12498488
>chr4:12498731-12498962
>chr4:12499055-12499341
>chr4:12499378-12499467
>chr4:12500718-12505681
>chr4:12505766-12505922
>chr4:12506757-12508644
>chr4:12509115-12509186
>chr4:12509258-12509329
>chr4:12509563-12515605
>chr4:12516145-12516216
>chr4:12516288-12516359
>chr4:12516593-12517179
>chr4:12517532-12519367
>chr4:12519877-12522829
>chr4:12523164-12526680
>chr4:12526722-12528949
>chr4:12528977-12529862
>chr4:12529905-12529982
>chr4:12530086-12530134
>chr4:12530241-12530406
>chr4:12530458-12530669
>chr4:12530890-12531055
>chr4:12531109-12536568
>chr4:12536620-12536635
>chr4:12536904-12537282
>chr4:12537559-12537842
>chr4:12538409-12547172
>chr4:12547315-12548466
>chr4:12548677-12568087
>chr4:12568474-12573246
>chr4:12573382-12590624
>chr4:12590802-12593895
>chr4:12593948-12594015
>chr4:12595578-12595963
>chr4:12596234-12596271
>chr4:12596524-12597332
>chr4:12600874-12600934
>chr4:12609095-12609112
>chr4:12609683-12610475
>chr4:12610531-12612710
>chr4:12612957-12618551
>chr4:12621259-12621304
>chr4:12624251-12624349
>chr4:12624400-12624697
>chr4:12624728-12624768
>chr4:12626104-12635060
>chr4:12635313-12636352
>chr4:12636492-12636526
>chr4:12636615-12636668
>chr4:12636877-12637166
>chr4:12637628-12638129
>chr4:12638173-12638885
>chr4:12638942-12638978
>chr4:12639022-12639045
>chr4:12639818-12639921
>chr4:12639981-12640061
>chr4:12640280-12640397
>chr4:12640523-12640683
>chr4:12640776-12641900
>chr4:12641932-12645290
>chr4:12645317-12646997
>chr4:12647633-12647713
>chr4:12647890-12648005
>chr4:12648176-12648271
>chr4:12648359-12650796
>chr4:12651071-12651178
>chr4:12651242-12651347
>chr4:12652132-12652193
>chr4:12652373-12654557
>chr4:12654856-12655374
>chr4:12655485-12655818
>chr4:12655853-12657363
>chr4:12657404-12657645
>chr4:12658071-12659562
>chr4:12659716-12668073
>chr4:12668289-12668768
>chr4:12668936-12674856
>chr4:12675070-12681856
>chr4:12682148-12685108
>chr4:12685657-12685732
>chr4:12685844-12687308
>chr4:12687408-12687433
>chr4:12687516-12692318
>chr4:12692865-12692949
>chr4:12693051-12697335
>chr4:12698216-12698537
>chr4:12698572-12700362
>chr4:12700470-12700683
>chr4:12700744-12700964
>chr4:12701096-12701185
>chr4:12701298-12701443
>chr4:12701520-12701977
>chr4:12702049-12708022
>chr4:12708152-12712635
>chr4:12712789-12713031
>chr4:12713216-12713408
>chr4:12713701-12713885
>chr4:12713917-12714574
>chr4:12714603-12716862
>chr4:12716944-12716998
>chr4:12718120-12718151
>chr4:12721062-12721103
>chr4:12722151-12722185
>chr4:12723701-12723804
>chr4:12723853-12724033
>chr4:12724116-12724665
>chr4:12724877-12726186
>chr4:12726249-12729302
>chr4:12729378-12731008
>chr4:12731185-12739633
>chr4:12739688-12744282
>chr4:12744309-12744715
>chr4:12744877-12752728
>chr4:12752755-12753059
>chr4:12753323-12754925
>chr4:12755035-12757027
>chr4:12757259-12758796
>chr4:12758853-12759548
>chr4:12760233-12760276
>chr4:12762208-12762253
>chr4:12762597-12762761
>chr4:12762940-12762987
>chr4:12763187-12763232
>chr4:12763963-12764079
>chr4:12764245-12764303
>chr4:12764367-12764596
>chr4:12764833-12765061
>chr4:12765137-12766443
>chr4:12766485-12766711
>chr4:12766944-12770180
>chr4:12770502-12770963
>chr4:12771063-12772705
>chr4:12772747-12774141
>chr4:12774196-12774329
>chr4:12774367-12774596
>chr4:12775033-12775048
>chr4:12775431-12775470
>chr4:12775558-12775605
>chr4:12775698-12775854
>chr4:12777071-12777108
>chr4:12777402-12791111
>chr4:12791898-12792017
>chr4:12795597-12795630
>chr4:12795778-12795898
>chr4:12798183-12798395
>chr4:12799572-12799915
>chr4:12800470-12801184
>chr4:12801211-12801530
>chr4:12801625-12818698
>chr4:12818739-12820271
>chr4:12822305-12822367
>chr4:12823757-12825017
>chr4:12825326-12825527
>chr4:12825655-12826026
>chr4:12826104-12826231
>chr4:12826527-12827253
>chr4:12827351-12827389
>chr4:12827898-12828163
>chr4:12828257-12828334
>chr4:12828426-12829055
>chr4:12829077-12829222
>chr4:12831368-12831501
>chr4:12831751-12831866
>chr4:12831917-12832101
>chr4:12832185-12832321
>chr4:12832381-12832478
>chr4:12834321-12834408
>chr4:12834433-12834625
>chr4:12834747-12834822
>chr4:12834933-12835382
>chr4:12836203-12836364
>chr4:12840567-12840804
>chr4:12840904-12848956
>chr4:12849286-12851581
>chr4:12851824-12851881
>chr4:12851914-12852046
>chr4:12852252-12859682
>chr4:12860319-12860399
>chr4:12861845-12861926
>chr4:12861977-12862741
>chr4:12862987-12863385
>chr4:12863456-12863893
>chr4:12864019-12870461
>chr4:12871193-12871228
>chr4:12871447-12871489
>chr4:12871621-12871730
>chr4:12871809-12873712
>chr4:12873835-12873866
>chr4:12874278-12875051
>chr4:12875137-12875163
>chr4:12875866-12875975
>chr4:12876497-12877415
>chr4:12877801-12877899
>chr4:12877986-12878035
>chr4:12878932-12878995
>chr4:12879257-12879292
>chr4:12879366-12879450
>chr4:12879693-12879789
>chr4:12880276-12880624
>chr4:12881045-12884399
>chr4:12884608-12889095
>chr4:12889275-12889364
>chr4:12889417-12889558
>chr4:12889786-12895344
>chr4:12895439-12896499
>chr4:12897048-12899385
>chr4:12899606-12912601
>chr4:12912950-12912987
>chr4:12913036-12921391
>chr4:12921410-12921484
>chr4:12921580-12922048
>chr4:12924602-12925006
>chr4:12925619-12925704
>chr4:12926311-12926344
>chr4:12928980-12936463
>chr4:12939350-12939383
>chr4:12939496-12939868
>chr4:12939954-12940134
>chr4:12940533-12940656
>chr4:12940735-12940797
>chr4:12943088-12943147
>chr4:12948128-12952409
>chr4:12952587-12952811
>chr4:12955502-12955888
>chr4:12955941-12956235
>chr4:12956344-12956399
>chr4:12957885-12958011
>chr4:12958395-12958438
>chr4:12962932-12963028
>chr4:12963588-12963670
>chr4:12963822-12963936
>chr4:12964417-12976959
>chr4:12977106-12978045
>chr4:12978145-12987380
>chr4:12987649-12988545
>chr4:12988900-12988975
>chr4:12995200-12995267
>chr4:12995409-12995477
>chr4:12995699-12995749
>chr4:12995991-12996131
>chr4:12998865-13004272
>chr4:13004347-13004982
>chr4:13005163-13005205
>chr4:13005880-13006237
>chr4:13006860-13006979
>chr4:13007237-13007305
>chr4:13007755-13007788
>chr4:13007901-13008181
>chr4:13008235-13009149
>chr4:13009221-13009355
>chr4:13009704-13009771
>chr4:13009992-13012226
>chr4:13012373-13012404
>chr4:13012477-13012604
>chr4:13012651-13013257
>chr4:13013345-13013659
>chr4:13013733-13014709
>chr4:13014787-13015087
>chr4:13015129-13015906
>chr4:13015925-13016419
>chr4:13016480-13016721
>chr4:13016877-13017938
>chr4:13018022-13023104
>chr4:13023221-13023495
>chr4:13023550-13024219
>chr4:13025824-13036402
>chr4:13036580-13036924
>chr4:13037022-13040664
>chr4:13040789-13040910
>chr4:13041279-13047493
>chr4:13047618-13047739
>chr4:13048108-13050355
>chr4:13050405-13052066
>chr4:13052110-13056681
>chr4:13057205-13057241
>chr4:13057694-13058240
>chr4:13061034-13061098
>chr4:13061211-13061243
>chr4:13061516-13061682
>chr4:13062237-13062419
>chr4:13062454-13062497
>chr4:13062545-13062692
>chr4:13062730-13062908
>chr4:13062978-13063234
>chr4:13063274-13064709
>chr4:13064768-13064957
>chr4:13065064-13070090
>chr4:13070304-13071070
>chr4:13071240-13077309
>chr4:13077379-13077835
>chr4:13078033-13091699
>chr4:13091974-13092029
>chr4:13092799-13094517
>chr4:13094617-13094639
>chr4:13094748-13095959
>chr4:13096152-13097264
>chr4:13097597-13097875
>chr4:13097939-13098015
>chr4:13098045-13098487
>chr4:13098556-13098594
>chr4:13098642-13098859
>chr4:13099013-13099286
>chr4:13099425-13099850
>chr4:13099933-13100039
>chr4:13100251-13100369
>chr4:13100418-13100664
>chr4:13100721-13100794
>chr4:13100845-13100935
>chr4:13101071-13101198
>chr4:13101263-13101433
>chr4:13101511-13101907
>chr4:13101961-13101998
>chr4:13102053-13102519
>chr4:13102624-13102781
>chr4:13102828-13103409
>chr4:13103452-13103580
>chr4:13103760-13106423
>chr4:13106522-13108528
>chr4:13109341-13109399
>chr4:13110567-13110912
>chr4:13110949-13110995
>chr4:13111501-13111746
>chr4:13111880-13111920
>chr4:13113407-13113948
>chr4:13114221-13116015
>chr4:13116146-13117570
>chr4:13118640-13120316
>chr4:13120334-13122816
>chr4:13123843-13125702
>chr4:13125727-13126015
>chr4:13126076-13126955
>chr4:13127049-13138140
>chr4:13139742-13139795
>chr4:13140176-13140258
>chr4:13140647-13140694
>chr4:13141347-13141492
>chr4:13141654-13142570
>chr4:13143251-13143563
>chr4:13145102-13145209
>chr4:13145314-13145583
>chr4:13145683-13145764
>chr4:13145990-13146093
>chr4:13146601-13149986
>chr4:13150028-13150819
>chr4:13150892-13150948
>chr4:13151282-13151312
>chr4:13151757-13151818
>chr4:13152590-13152632
>chr4:13153074-13153132
>chr4:13153388-13153424
>chr4:13153452-13153575
>chr4:13153647-13153712
>chr4:13156988-13157494
>chr4:13159918-13160023
>chr4:13160091-13160167
>chr4:13160285-13161182
>chr4:13161270-13162800
>chr4:13162857-13174804
>chr4:13174825-13175270
>chr4:13176176-13176314
>chr4:13185227-13185283
>chr4:13185659-13185690
>chr4:13186347-13186391
>chr4:13186603-13187343
>chr4:13187394-13187480
>chr4:13187713-13187775
>chr4:13187822-13187866
>chr4:13189087-13189196
>chr4:13189312-13189519
>chr4:13189835-13189934
>chr4:13190088-13190871
>chr4:13191602-13191655
>chr4:13192062-13192195
>chr4:13192228-13192301
>chr4:13195467-13195522
>chr4:13195639-13195926
>chr4:13196028-13196071
>chr4:13196346-13199153
>chr4:13199256-13199403
>chr4:13199534-13202131
>chr4:13202421-13202490
>chr4:13202566-13202606
>chr4:13203482-13205023
>chr4:13205207-13205360
>chr4:13205470-13206040
>chr4:13206194-13206265
>chr4:13206917-13206975
>chr4:13207292-13209803
>chr4:13209903-13212126
>chr4:13212226-13212243
>chr4:13212283-13217971
>chr4:13218071-13223520
>chr4:13223620-13223636
>chr4:13223715-13224544
>chr4:13224654-13230668
>chr4:13230881-13231199
>chr4:13231278-13231388
>chr4:13231430-13231460
>chr4:13233917-13234126
>chr4:13234262-13234322
>chr4:13235162-13235243
>chr4:13235677-13235858
>chr4:13239760-13239828
>chr4:13240506-13240630
>chr4:13242022-13242056
>chr4:13242196-13242233
>chr4:13242307-13242564
>chr4:13242637-13242763
>chr4:13242797-13246255
>chr4:13246701-13247455
>chr4:13247537-13247660
>chr4:13248184-13248275
>chr4:13248392-13248433
>chr4:13248552-13248687
>chr4:13249047-13249100
>chr4:13249348-13249385
>chr4:13249473-13249552
>chr4:13249655-13249737
>chr4:13249827-13249958
>chr4:13250006-13250156
>chr4:13250296-13250382
>chr4:13250511-13250770
>chr4:13250909-13251125
>chr4:13251207-13251254
>chr4:13251334-13251655
>chr4:13251727-13251769
>chr4:13251814-13251850
>chr4:13251975-13252140
>chr4:13253227-13253299
>chr4:13253403-13256495
>chr4:13256641-13256657
>chr4:13256795-13258125
>chr4:13258283-13267963
>chr4:13268203-13268232
>chr4:13268432-13271188
>chr4:13271313-13272742
>chr4:13272854-13273126
>chr4:13273900-13281570
>chr4:13281690-13283660
>chr4:13283819-13290157
>chr4:13290331-13290554
>chr4:13290617-13298952
>chr4:13299052-13319100
>chr4:13319255-13319289
>chr4:13320163-13320343
>chr4:13320388-13320419
>chr4:13320722-13320765
>chr4:13320822-13323401
>chr4:13323479-13323554
>chr4:13323870-13324790
>chr4:13324940-13325122
>chr4:13325177-13325460
>chr4:13325781-13327337
>chr4:13327405-13330404
>chr4:13330461-13330801
>chr4:13330897-13331014
>chr4:13331068-13331205
>chr4:13331358-13332449
>chr4:13332482-13338711
>chr4:13338758-13338842
>chr4:13338913-13339095
>chr4:13339224-13339570
>chr4:13339674-13339712
>chr4:13339763-13340935
>chr4:13340967-13342899
>chr4:13343084-13343461
>chr4:13343513-13343546
>chr4:13343682-13343722
>chr4:13343844-13347447
>chr4:13347818-13352226
>chr4:13352351-13357491
>chr4:13357744-13361114
>chr4:13361331-13362221
>chr4:13362262-13362619
>chr4:13363216-13363577
>chr4:13365271-13365384
>chr4:13366240-13366336
>chr4:13366514-13367795
>chr4:13367878-13367914
>chr4:13368149-13368364
>chr4:13371418-13372224
>chr4:13372278-13372720
>chr4:13372764-13373186
>chr4:13373306-13374887
>chr4:13374922-13378713
>chr4:13378750-13379678
>chr4:13379712-13379931
>chr4:13379963-13380141
>chr4:13380263-13382285
>chr4:13382880-13382995
>chr4:13383059-13383231
>chr4:13383617-13389230
>chr4:13389351-13392047
>chr4:13392147-13393334
>chr4:13393477-13395548
>chr4:13395648-13395682
>chr4:13395765-13397806
>chr4:13397932-13399575
>chr4:13399787-13400721
>chr4:13400965-13404645
>chr4:13404767-13404834
>chr4:13404934-13404971
>chr4:13405069-13405108
>chr4:13405155-13405185
>chr4:13405399-13406063
>chr4:13406674-13406923
>chr4:13407071-13407156
>chr4:13407328-13407449
>chr4:13408104-13408792
>chr4:13409413-13409463
>chr4:13410845-13410904
>chr4:13413776-13413817
>chr4:13415573-13421343
>chr4:13421443-13421458
>chr4:13421460-13426616
>chr4:13429354-13429413
>chr4:13429544-13429651
>chr4:13429695-13429877
>chr4:13429942-13430145
>chr4:13430292-13430627
>chr4:13430679-13430775
>chr4:13430848-13431000
>chr4:13431086-13431536
>chr4:13433172-13433350
>chr4:13433413-13433470
>chr4:13433651-13434266
>chr4:13434344-13438299
>chr4:13438462-13447673
>chr4:13447814-13447978
>chr4:13448074-13448707
>chr4:13450157-13451135
>chr4:13451197-13454698
>chr4:13454741-13456882
>chr4:13456882-13456917
>chr4:13457099-13459396
>chr4:13459490-13462222
>chr4:13462238-13477726
>chr4:13477851-13485365
>chr4:13485410-13498989
>chr4:13499169-13499712
>chr4:13499775-13500985
>chr4:13501152-13517309
>chr4:13517653-13517959
>chr4:13518126-13518290
>chr4:13518308-13518956
>chr4:13519556-13519660
>chr4:13519678-13519748
>chr4:13523057-13527306
>chr4:13527406-13544345
>chr4:13544365-13544484
>chr4:13544731-13571440
>chr4:13571547-13571603
>chr4:13571632-13573361
>chr4:13573423-13574725
>chr4:13574758-13575004
>chr4:13575143-13575515
>chr4:13575566-13580684
>chr4:13581260-13581559
>chr4:13582686-13582857
>chr4:13587391-13587474
>chr4:13590165-13590244
>chr4:13597789-13597883
>chr4:13597933-13597986
>chr4:13600735-13600928
>chr4:13601159-13601253
>chr4:13601914-13608221
>chr4:13608251-13608374
>chr4:13608428-13611277
>chr4:13611450-13622872
>chr4:13622916-13622970
>chr4:13623106-13626936
>chr4:13626981-13628098
>chr4:13628262-13628925
>chr4:13629047-13632637
>chr4:13633692-13633770
>chr4:13634734-13637050
>chr4:13637077-13638963
>chr4:13638988-13647035
>chr4:13647127-13647189
>chr4:13648550-13648704
>chr4:13648768-13649025
>chr4:13649090-13650281
>chr4:13650557-13651725
>chr4:13651767-13652037
>chr4:13652103-13652257
>chr4:13653605-13653790
>chr4:13655537-13655595
>chr4:13655921-13664077
>chr4:13664354-13667190
>chr4:13667314-13669704
>chr4:13669735-13669779
>chr4:13670000-13670054
>chr4:13670084-13672669
>chr4:13673516-13693278
>chr4:13693400-13701466
>chr4:13701576-13702514
>chr4:13702661-13703924
>chr4:13704050-13704129
>chr4:13704225-13704351
>chr4:13704500-13705323
>chr4:13710522-13713517
>chr4:13713544-13720553
>chr4:13720580-13720972
>chr4:13723665-13723806
>chr4:13723846-13723876
>chr4:13724198-13724246
>chr4:13724844-13733598
>chr4:13733643-13742767
>chr4:13742860-13745461
>chr4:13745912-13745948
>chr4:13746234-13746321
>chr4:13748165-13748312
>chr4:13749820-13750085
>chr4:13750237-13769363
>chr4:13769404-13773761
>chr4:13773819-13773865
>chr4:13773892-13774238
>chr4:13775037-13779236
>chr4:13779312-13782165
>chr4:13782425-13782470
>chr4:13782597-13782739
>chr4:13783279-13783344
>chr4:13784010-13784059
>chr4:13785072-13785102
>chr4:13785273-13785326
>chr4:13785396-13786010
>chr4:13786035-13786334
>chr4:13786361-13786414
>chr4:13786502-13786530
>chr4:13786648-13786713
>chr4:13787005-13787050
>chr4:13787081-13787223
>chr4:13787313-13787455
>chr4:13790605-13791363
>chr4:13791422-13797381
>chr4:13797496-13799421
>chr4:13799629-13799678
>chr4:13799994-13800027
>chr4:13801891-13814446
>chr4:13817109-13822787
>chr4:13823115-13830000
>chr4:13830949-13831055
>chr4:13831558-13831932
>chr4:13832454-13832603
>chr4:13836562-13836688
>chr4:13840005-13840049
>chr4:13840622-13840684
>chr4:13845241-13846833
>chr4:13847077-13849754
>chr4:13849799-13850046
>chr4:13850098-13851953
>chr4:13852015-13854249
>chr4:13854382-13856103
>chr4:13856203-13856310
>chr4:13857311-13857395
>chr4:13857435-13857936
>chr4:13858039-13858535
>chr4:13858651-13858709
>chr4:13858771-13858838
>chr4:13859197-13859284
>chr4:13859497-13859571
>chr4:13859704-13859772
>chr4:13859853-13859952
>chr4:13860072-13860229
>chr4:13860480-13860619
>chr4:13860681-13860925
>chr4:13861182-13861269
>chr4:13866397-13866774
>chr4:13867955-13868162
>chr4:13870954-13870990
>chr4:13873122-13873341
>chr4:13873455-13880875
>chr4:13884245-13884739
>chr4:13884851-13884986
>chr4:13885333-13885592
>chr4:13885692-13885745
>chr4:13885838-13887037
>chr4:13887078-13896412
>chr4:13896445-13896956
>chr4:13897020-13897243
>chr4:13897303-13897469
>chr4:13897547-13898118
>chr4:13898205-13898410
>chr4:13898458-13898500
>chr4:13898530-13898682
>chr4:13898754-13898934
>chr4:13899062-13899341
>chr4:13899368-13908345
>chr4:13908372-13909835
>chr4:13909900-13911073
>chr4:13911128-13912124
>chr4:13912421-13912892
>chr4:13912929-13912969
>chr4:13913010-13913125
>chr4:13913475-13913541
>chr4:13913600-13913645
>chr4:13913821-13913922
>chr4:13913949-13914233
>chr4:13914298-13914407
>chr4:13914505-13914630
>chr4:13914704-13915152
>chr4:13915270-13916060
>chr4:13916169-13916833
>chr4:13917029-13917552
>chr4:13917587-13918196
>chr4:13918257-13918638
>chr4:13918683-13919048
>chr4:13919076-13919322
>chr4:13919430-13920045
>chr4:13920124-13922159
>chr4:13922234-13922538
>chr4:13922569-13923528
>chr4:13925158-13925986
>chr4:13926248-13926405
>chr4:13926585-13926675
>chr4:13926782-13926936
>chr4:13928051-13928516
>chr4:13929600-13929636
>chr4:13929697-13929734
>chr4:13930147-13930354
>chr4:13930398-13934407
>chr4:13934570-13936187
>chr4:13936361-13937531
>chr4:13937915-13937984
>chr4:13938089-13938450
>chr4:13938576-13938705
>chr4:13939842-13939874
>chr4:13940275-13940392
>chr4:13940433-13940459
>chr4:13941043-13941070
>chr4:13941348-13941454
>chr4:13941487-13942073
>chr4:13942107-13942887
>chr4:13942970-13943002
>chr4:13943441-13943903
>chr4:13944958-13945041
>chr4:13945338-13947316
>chr4:13947365-13948404
>chr4:13948641-13949431
>chr4:13949542-13958234
>chr4:13958276-13958314
>chr4:13958443-13959759
>chr4:13959795-13960548
>chr4:13960567-13961415
>chr4:13961928-13962010
>chr4:13965361-13965400
>chr4:13968440-13971128
>chr4:13971159-13971656
>chr4:13971869-13972098
>chr4:13972401-13972449
>chr4:13972581-13972646
>chr4:13972739-13972826
>chr4:13972928-13973324
>chr4:13973371-13973544
>chr4:13973777-13973922
>chr4:13974023-13974217
>chr4:13974373-13974459
>chr4:13974502-13974821
>chr4:13974974-13975176
>chr4:13975681-13975774
>chr4:13977198-13977583
>chr4:13977639-13981712
>chr4:13981770-13981962
>chr4:13982020-13982522
>chr4:13982583-13983383
>chr4:13983435-13983808
>chr4:13983857-13984110
>chr4:13984148-13988251
>chr4:13990003-13994635
>chr4:13994735-14004522
>chr4:14004621-14004851
>chr4:14004953-14004995
>chr4:14005060-14005133
>chr4:14005213-14006556
>chr4:14006764-14010411
>chr4:14010591-14013543
>chr4:14013714-14015663
>chr4:14015733-14016333
>chr4:14016587-14019313
>chr4:14019467-14020102
>chr4:14020172-14024303
>chr4:14024592-14028047
>chr4:14028157-14031195
>chr4:14031390-14037906
>chr4:14038039-14040061
>chr4:14040658-14042957
>chr4:14043214-14044136
>chr4:14044415-14044886
>chr4:14045085-14045325
>chr4:14045385-14045566
>chr4:14049954-14050025
>chr4:14051413-14051569
>chr4:14052565-14052615
>chr4:14052831-14052872
>chr4:14056870-14056968
>chr4:14060299-14061995
>chr4:14062102-14063450
>chr4:14063545-14063609
>chr4:14063656-14063833
>chr4:14063926-14064083
>chr4:14064335-14064498
>chr4:14065868-14066233
>chr4:14067892-14068068
>chr4:14068169-14069141
>chr4:14069258-14069358
>chr4:14069433-14069708
>chr4:14069790-14070421
>chr4:14070506-14070579
>chr4:14070877-14071065
>chr4:14071102-14071300
>chr4:14071778-14071910
>chr4:14071970-14071990
>chr4:14072289-14072545
>chr4:14072659-14072777
>chr4:14072889-14072929
>chr4:14072952-14073377
>chr4:14073449-14073873
>chr4:14074868-14075087
>chr4:14075143-14075413
>chr4:14076054-14083404
>chr4:14083575-14083993
>chr4:14084034-14084688
>chr4:14084715-14084860
>chr4:14086390-14086607
>chr4:14087829-14091253
>chr4:14091384-14093025
>chr4:14094248-14094967
>chr4:14095227-14096888
>chr4:14097157-14097204
>chr4:14097514-14097545
>chr4:14097703-14104578
>chr4:14104612-14111686
>chr4:14112095-14117129
>chr4:14117182-14117379
>chr4:14117441-14117726
>chr4:14117761-14118063
>chr4:14118725-14118808
>chr4:14118884-14119745
>chr4:14119807-14123513
>chr4:14123646-14123779
>chr4:14123832-14123908
>chr4:14123965-14124622
>chr4:14124680-14124798
>chr4:14124901-14125322
>chr4:14125422-14126565
>chr4:14126663-14126748
>chr4:14126806-14126924
>chr4:14127028-14127909
>chr4:14127956-14127974
>chr4:14128170-14129955
>chr4:14131537-14131773
>chr4:14132174-14132594
>chr4:14132701-14132884
>chr4:14133025-14133086
>chr4:14133159-14133372
>chr4:14133541-14133706
>chr4:14133884-14134148
>chr4:14134277-14134326
>chr4:14135102-14135186
>chr4:14136839-14137294
>chr4:14137660-14137791
>chr4:14138021-14138122
>chr4:14138420-14138537
>chr4:14139416-14139479
>chr4:14139865-14140136
>chr4:14141896-14141940
>chr4:14145062-14145100
>chr4:14145458-14146027
>chr4:14146142-14146252
>chr4:14146346-14151445
>chr4:14151590-14154890
>chr4:14155023-14155189
>chr4:14155210-14155391
>chr4:14155466-14155553
>chr4:14155660-14155765
>chr4:14155857-14155929
>chr4:14155990-14157761
>chr4:14157966-14158768
>chr4:14158811-14159591
>chr4:14159757-14160118
>chr4:14160238-14160428
>chr4:14160476-14160567
>chr4:14160621-14160772
>chr4:14160924-14161719
>chr4:14162029-14162083
>chr4:14162186-14162294
>chr4:14163448-14173087
>chr4:14173523-14173551
>chr4:14175088-14175211
>chr4:14176086-14176588
>chr4:14176730-14176758
>chr4:14177075-14177108
>chr4:14177872-14177959
>chr4:14178176-14178699
>chr4:14178774-14179006
>chr4:14179206-14179236
>chr4:14179475-14179510
>chr4:14179595-14179707
>chr4:14180781-14181166
>chr4:14181472-14181854
>chr4:14181913-14182382
>chr4:14182571-14183101
>chr4:14183159-14184201
>chr4:14185275-14185413
>chr4:14185450-14185656
>chr4:14186196-14189083
>chr4:14189209-14190501
>chr4:14190880-14196090
>chr4:14196875-14197007
>chr4:14197582-14198886
>chr4:14199103-14199124
>chr4:14199433-14199642
>chr4:14200505-14200687
>chr4:14200994-14201950
>chr4:14202059-14202372
>chr4:14202562-14202944
>chr4:14203003-14203472
>chr4:14203661-14205291
>chr4:14205643-14205870
>chr4:14206369-14206507
>chr4:14206544-14206750
>chr4:14207217-14207468
>chr4:14208331-14208513
>chr4:14208925-14208981
>chr4:14209066-14210370
>chr4:14210479-14210792
>chr4:14210982-14211364
>chr4:14211423-14211892
>chr4:14212081-14213292
>chr4:14213543-14214982
>chr4:14215334-14215561
>chr4:14216167-14216305
>chr4:14216342-14216548
>chr4:14217084-14217478
>chr4:14217609-14217791
>chr4:14218654-14218905
>chr4:14219372-14219578
>chr4:14219616-14219754
>chr4:14220022-14224823
>chr4:14224992-14225922
>chr4:14226167-14229187
>chr4:14229301-14229316
>chr4:14229487-14237395
>chr4:14237724-14237906
>chr4:14238402-14239761
>chr4:14240120-14240156
>chr4:14241404-14241909
>chr4:14241957-14242294
>chr4:14242498-14242637
>chr4:14242682-14242714
>chr4:14242801-14242836
>chr4:14243075-14243115
>chr4:14243177-14243204
>chr4:14243246-14243299
>chr4:14243410-14243447
>chr4:14243481-14243724
>chr4:14243747-14243883
>chr4:14243947-14244140
>chr4:14244203-14244235
>chr4:14244312-14244572
>chr4:14245066-14245104
>chr4:14245306-14245471
>chr4:14245550-14245659
>chr4:14245719-14245806
>chr4:14246070-14246230
>chr4:14246400-14246431
>chr4:14248546-14248983
>chr4:14249109-14249220
>chr4:14249342-14249551
>chr4:14249811-14249842
>chr4:14251474-14251560
>chr4:14251689-14252141
>chr4:14252293-14252762
>chr4:14253469-14253558
>chr4:14253673-14253724
>chr4:14253982-14254699
>chr4:14254764-14255878
>chr4:14256476-14256552
>chr4:14256619-14262493
>chr4:14263493-14263520
>chr4:14268296-14268347
>chr4:14268548-14268597
>chr4:14268737-14269100
>chr4:14269600-14269638
>chr4:14270303-14270361
>chr4:14270529-14270577
>chr4:14271039-14271105
>chr4:14271744-14271801
>chr4:14272025-14276471
>chr4:14276675-14277611
>chr4:14277685-14277777
>chr4:14277915-14278210
>chr4:14278256-14281450
>chr4:14281499-14282952
>chr4:14283118-14283181
>chr4:14283677-14283754
>chr4:14283788-14284236
>chr4:14284350-14284392
>chr4:14286624-14295169
>chr4:14295312-14300959
>chr4:14301228-14305291
>chr4:14305613-14305701
>chr4:14305736-14313314
>chr4:14313554-14314974
>chr4:14315179-14315425
>chr4:14315497-14315982
>chr4:14316658-14316674
>chr4:14316693-14317018
>chr4:14317180-14317280
>chr4:14317725-14317757
>chr4:14317869-14322299
>chr4:14322554-14324826
>chr4:14325116-14326948
>chr4:14327116-14329561
>chr4:14329607-14330997
>chr4:14331028-14331073
>chr4:14331132-14331206
>chr4:14331475-14336435
>chr4:14336557-14355090
>chr4:14355146-14364099
>chr4:14365142-14365245
>chr4:14365859-14365986
>chr4:14366529-14366997
>chr4:14367340-14367381
>chr4:14369662-14369701
>chr4:14375566-14386054
>chr4:14389300-14389361
>chr4:14389821-14398011
>chr4:14398067-14398295
>chr4:14399417-14399475
>chr4:14399561-14399735
>chr4:14399872-14400032
>chr4:14400927-14401019
>chr4:14403932-14404926
>chr4:14405373-14405450
>chr4:14405650-14405725
>chr4:14410010-14413420
>chr4:14413809-14414719
>chr4:14414948-14414963
>chr4:14415209-14416352
>chr4:14416730-14425377
>chr4:14425421-14430855
>chr4:14431027-14431042
>chr4:14431989-14435786
>chr4:14436063-14436819
>chr4:14436946-14436975
>chr4:14437215-14439216
>chr4:14439352-14439377
>chr4:14439400-14440351
>chr4:14440474-14445765
>chr4:14445984-14446883
>chr4:14447075-14447750
>chr4:14447850-14447866
>chr4:14450954-14450998
>chr4:14453021-14469748
>chr4:14469909-14474681
>chr4:14474885-14475026
>chr4:14475073-14476381
>chr4:14476582-14478196
>chr4:14478239-14478401
>chr4:14478467-14478588
>chr4:14479321-14479453
>chr4:14479826-14483861
>chr4:14483921-14486270
>chr4:14486370-14491792
>chr4:14491932-14492045
>chr4:14492144-14493882
>chr4:14493918-14494100
>chr4:14494462-14495266
>chr4:14495302-14501059
>chr4:14501212-14501728
>chr4:14502700-14502790
>chr4:14503117-14503233
>chr4:14507335-14507371
>chr4:14507726-14507814
>chr4:14508150-14508232
>chr4:14508376-14508566
>chr4:14508904-14514021
>chr4:14514173-14515491
>chr4:14516703-14518029
>chr4:14518300-14518994
>chr4:14519048-14522893
>chr4:14522993-14523541
>chr4:14523849-14525863
>chr4:14525918-14526024
>chr4:14526565-14526627
>chr4:14526873-14526951
>chr4:14528064-14529698
>chr4:14531335-14531396
>chr4:14531436-14531584
>chr4:14531909-14531973
>chr4:14532365-14532394
>chr4:14533527-14533569
>chr4:14534099-14534318
>chr4:14534434-14538263
>chr4:14538546-14539065
>chr4:14540046-14540769
>chr4:14541197-14541212
>chr4:14541283-14541328
>chr4:14541590-14541728
>chr4:14541782-14541842
>chr4:14542060-14542157
>chr4:14542218-14542334
>chr4:14542480-14542552
>chr4:14542611-14542682
>chr4:14542849-14542929
>chr4:14543279-14543389
>chr4:14543599-14543627
>chr4:14546799-14547407
>chr4:14548006-14548240
>chr4:14548340-14548373
>chr4:14549270-14549286
>chr4:14549789-14549847
>chr4:14549912-14550746
>chr4:14552556-14552603
>chr4:14553580-14553622
>chr4:14553677-14553731
>chr4:14553791-14554884
>chr4:14555376-14557130
>chr4:14557239-14557270
>chr4:14557320-14557354
>chr4:14557421-14558403
>chr4:14558438-14558496
>chr4:14558628-14558737
>chr4:14558776-14559356
>chr4:14559989-14560125
>chr4:14560514-14561285
>chr4:14562219-14562374
>chr4:14563819-14563904
>chr4:14564841-14565198
>chr4:14565413-14566309
>chr4:14566458-14569577
>chr4:14569634-14570806
>chr4:14570985-14580723
>chr4:14580787-14580814
>chr4:14580914-14591760
>chr4:14592135-14592359
>chr4:14592409-14592450
>chr4:14593480-14593550
>chr4:14599051-14612789
>chr4:14615297-14615615
>chr4:14616086-14616102
>chr4:14616142-14616737
>chr4:14616805-14616820
>chr4:14616984-14617286
>chr4:14617416-14617464
>chr4:14617574-14624466
>chr4:14624496-14626547
>chr4:14626634-14626816
>chr4:14627198-14628390
>chr4:14628598-14631491
>chr4:14631659-14633399
>chr4:14638946-14638961
>chr4:14639061-14642600
>chr4:14643123-14644660
>chr4:14644774-14647671
>chr4:14648514-14650737
>chr4:14654486-14654557
>chr4:14657484-14671023
>chr4:14671892-14671969
>chr4:14673035-14684022
>chr4:14684254-14685437
>chr4:14685452-14697063
>chr4:14697490-14697529
>chr4:14700125-14700244
>chr4:14701906-14702010
>chr4:14702080-14702293
>chr4:14703895-14704843
>chr4:14706012-14706138
>chr4:14706212-14706252
>chr4:14706335-14706494
>chr4:14709408-14709591
>chr4:14710373-14711595
>chr4:14712343-14712448
>chr4:14712502-14712534
>chr4:14712595-14712787
>chr4:14713104-14713414
>chr4:14713451-14713530
>chr4:14713565-14713772
>chr4:14713813-14714237
>chr4:14716670-14716739
>chr4:14719893-14719938
>chr4:14719977-14720015
>chr4:14720338-14729860
>chr4:14731795-14731842
>chr4:14732066-14732101
>chr4:14732167-14732232
>chr4:14733276-14733307
>chr4:14734170-14734208
>chr4:14734547-14734583
>chr4:14734783-14734824
>chr4:14735439-14735500
>chr4:14735615-14735647
>chr4:14735878-14735925
>chr4:14736104-14736221
>chr4:14736332-14736480
>chr4:14736529-14736674
>chr4:14736722-14736933
>chr4:14737528-14737565
>chr4:14738379-14738448
>chr4:14738490-14738624
>chr4:14738713-14738786
>chr4:14738992-14739327
>chr4:14739454-14740592
>chr4:14740639-14744544
>chr4:14747834-14747909
>chr4:14752638-14752683
>chr4:14752730-14752770
>chr4:14753577-14763214
>chr4:14763285-14770135
>chr4:14770260-14774206
>chr4:14774503-14774937
>chr4:14775164-14775384
>chr4:14775581-14775612
>chr4:14776140-14776207
>chr4:14776466-14776539
>chr4:14776723-14780200
>chr4:14780240-14784946
>chr4:14785022-14786221
>chr4:14786332-14786518
>chr4:14787492-14787647
>chr4:14788019-14788289
>chr4:14788446-14790730
>chr4:14791403-14791507
>chr4:14791846-14791963
>chr4:14792506-14792989
>chr4:14793023-14793061
>chr4:14793196-14793229
>chr4:14793495-14793580
>chr4:14793824-14793941
>chr4:14794162-14794319
>chr4:14794472-14794618
>chr4:14794684-14794968
>chr4:14795055-14795151
>chr4:14795687-14804702
>chr4:14804967-14805110
>chr4:14805537-14805582
>chr4:14805957-14805992
>chr4:14806273-14808590
>chr4:14808690-14832254
>chr4:14834151-14834217
>chr4:14834447-14834480
>chr4:14837119-14837211
>chr4:14843591-14843622
>chr4:14843670-14843702
>chr4:14843760-14845392
>chr4:14846717-14846871
>chr4:14847155-14847197
>chr4:14847261-14847325
>chr4:14847539-14849301
>chr4:14851186-14858995
>chr4:14859204-14859835
>chr4:14859903-14860248
>chr4:14860359-14860433
>chr4:14860491-14861083
>chr4:14861203-14861305
>chr4:14861502-14861628
>chr4:14862074-14862374
>chr4:14862556-14862667
>chr4:14862976-14863182
>chr4:14863494-14865882
>chr4:14865927-14867573
>chr4:14867945-14868071
>chr4:14868156-14868238
>chr4:14868284-14868524
>chr4:14868633-14869012
>chr4:14869079-14869139
>chr4:14869297-14869554
>chr4:14870086-14870605
>chr4:14870709-14870913
>chr4:14871087-14871152
>chr4:14871370-14871535
>chr4:14872322-14872368
>chr4:14872412-14872696
>chr4:14872745-14873221
>chr4:14873256-14873335
>chr4:14873440-14873559
>chr4:14873753-14874237
>chr4:14874348-14874419
>chr4:14874866-14876293
>chr4:14876521-14876777
>chr4:14878438-14878482
>chr4:14880482-14880581
>chr4:14880641-14880700
>chr4:14882370-14882510
>chr4:14882926-14883256
>chr4:14884538-14894163
>chr4:14894273-14895966
>chr4:14896066-14904337
>chr4:14904413-14904522
>chr4:14904599-14905691
>chr4:14905742-14905920
>chr4:14905985-14906301
>chr4:14906349-14906538
>chr4:14907067-14910426
>chr4:14910556-14910788
>chr4:14910819-14910952
>chr4:14910989-14911227
>chr4:14911341-14911372
>chr4:14911727-14913608
>chr4:14913761-14915639
>chr4:14915758-14915869
>chr4:14915915-14917333
>chr4:14917459-14920450
>chr4:14920566-14921607
>chr4:14921652-14921888
>chr4:14921980-14922750
>chr4:14922794-14922971
>chr4:14923043-14923375
>chr4:14923418-14924554
>chr4:14925911-14925946
>chr4:14927781-14927828
>chr4:14928667-14929374
>chr4:14929513-14929755
>chr4:14930110-14932335
>chr4:14932435-14938791
>chr4:14939159-14940923
>chr4:14940985-14941016
>chr4:14941143-14950681
>chr4:14952512-14952581
>chr4:14955486-14958598
>chr4:14958726-14968402
>chr4:14968502-14969037
>chr4:14970017-14970122
>chr4:14972034-14972152
>chr4:14973705-14973912
>chr4:14975141-14975528
>chr4:14975985-14976063
>chr4:14976184-14976733
>chr4:14976999-14977260
>chr4:14978648-14978709
>chr4:14978848-14978913
>chr4:14979063-14979291
>chr4:14979350-14979478
>chr4:14980414-14982456
>chr4:14982708-14982795
>chr4:14982879-14983292
>chr4:14983738-14983816
>chr4:14983950-14983981
>chr4:14984040-14984102
>chr4:14984202-14992928
>chr4:14993169-14999196
>chr4:14999347-14999464
>chr4:15000037-15000084
>chr4:15000426-15000461
>chr4:15000544-15009101
>chr4:15009322-15009971
>chr4:15010024-15010173
>chr4:15010402-15012259
>chr4:15012307-15012366
>chr4:15012547-15012570
>chr4:15012698-15014548
>chr4:15015792-15016087
>chr4:15016292-15016502
>chr4:15016560-15016599
>chr4:15017189-15017416
>chr4:15017535-15019793
>chr4:15019922-15020327
>chr4:15020615-15020649
>chr4:15020688-15020946
>chr4:15021171-15021229
>chr4:15021371-15021437
>chr4:15021671-15021850
>chr4:15022218-15022252
>chr4:15022291-15022549
>chr4:15022774-15022832
>chr4:15022974-15023040
>chr4:15023274-15023453
>chr4:15023885-15024345
>chr4:15024482-15024529
>chr4:15024660-15024727
>chr4:15024932-15026621
>chr4:15026721-15030438
>chr4:15030822-15031812
>chr4:15031931-15032158
>chr4:15032748-15032787
>chr4:15032845-15033055
>chr4:15033260-15033410
>chr4:15033425-15033440
>chr4:15033540-15035243
>chr4:15035426-15037120
>chr4:15037604-15037794
>chr4:15038848-15039167
>chr4:15039257-15039528
>chr4:15040034-15040094
>chr4:15040596-15041168
>chr4:15041298-15041599
>chr4:15041680-15041727
>chr4:15041763-15041997
>chr4:15042171-15045832
>chr4:15048268-15048386
>chr4:15048476-15049544
>chr4:15049615-15049790
>chr4:15050002-15050286
>chr4:15050815-15054034
>chr4:15054134-15062767
>chr4:15066078-15066329
>chr4:15067440-15068044
>chr4:15068345-15068548
>chr4:15068622-15069413
>chr4:15069440-15070940
>chr4:15071086-15071296
>chr4:15071370-15071912
>chr4:15072094-15072159
>chr4:15072231-15072507
>chr4:15072565-15073172
>chr4:15073278-15073314
>chr4:15074786-15074903
>chr4:15075008-15075163
>chr4:15075280-15077306
>chr4:15077509-15077540
>chr4:15077724-15083241
>chr4:15083444-15094276
>chr4:15094376-15095704
>chr4:15095888-15095903
>chr4:15096003-15096206
>chr4:15096407-15096530
>chr4:15096618-15097619
>chr4:15101209-15101780
>chr4:15103560-15108261
>chr4:15108654-15109330
>chr4:15109393-15111777
>chr4:15111816-15114875
>chr4:15115067-15115184
>chr4:15116162-15124738
>chr4:15124838-15125645
>chr4:15125812-15134341
>chr4:15134441-15138983
>chr4:15139029-15139457
>chr4:15139965-15139985
>chr4:15140085-15141716
>chr4:15141762-15141907
>chr4:15141990-15142185
>chr4:15143034-15143108
>chr4:15143168-15143211
>chr4:15145861-15148144
>chr4:15148311-15148488
>chr4:15148563-15165952
>chr4:15166323-15169936
>chr4:15169969-15171898
>chr4:15172001-15177157
>chr4:15177235-15177411
>chr4:15177506-15177547
>chr4:15177651-15179186
>chr4:15179300-15179453
>chr4:15179507-15179595
>chr4:15179800-15179895
>chr4:15179956-15183586
>chr4:15183639-15190122
>chr4:15190613-15191177
>chr4:15191326-15194939
>chr4:15194974-15198468
>chr4:15198568-15215880
>chr4:15216016-15216373
>chr4:15217337-15217904
>chr4:15222318-15222356
>chr4:15222763-15222956
>chr4:15223192-15223283
>chr4:15223338-15223418
>chr4:15223803-15223850
>chr4:15223900-15224036
>chr4:15224344-15224387
>chr4:15224478-15224591
>chr4:15224768-15224799
>chr4:15224908-15225236
>chr4:15225325-15225462
>chr4:15226595-15226855
>chr4:15233434-15233503
>chr4:15233769-15237314
>chr4:15237369-15244093
>chr4:15244589-15246117
>chr4:15247538-15247628
>chr4:15248797-15249088
>chr4:15249350-15250027
>chr4:15250265-15250423
>chr4:15250611-15250714
>chr4:15251332-15251423
>chr4:15251485-15251521
>chr4:15251618-15251686
>chr4:15251754-15251817
>chr4:15251890-15252047
>chr4:15252139-15252248
>chr4:15252391-15252444
>chr4:15252549-15252643
>chr4:15252897-15253104
>chr4:15253241-15253276
>chr4:15253340-15253571
>chr4:15253685-15253844
>chr4:15253886-15253915
>chr4:15253940-15254016
>chr4:15254170-15254328
>chr4:15254371-15254458
>chr4:15256217-15256367
>chr4:15256447-15256550
>chr4:15256703-15256784
>chr4:15257169-15257281
>chr4:15257355-15257694
>chr4:15257803-15257834
>chr4:15258011-15258124
>chr4:15258215-15258258
>chr4:15258421-15270861
>chr4:15271134-15271251
>chr4:15271309-15271348
>chr4:15271439-15272250
>chr4:15272408-15272477
>chr4:15272540-15272631
>chr4:15273462-15273505
>chr4:15274000-15274571
>chr4:15274668-15274705
>chr4:15275841-15277857
>chr4:15278418-15278496
>chr4:15281957-15282089
>chr4:15282317-15282637
>chr4:15282967-15283065
>chr4:15283258-15283480
>chr4:15283593-15283649
>chr4:15283925-15284014
>chr4:15284265-15284656
>chr4:15284938-15285022
>chr4:15285273-15285486
>chr4:15285560-15285646
>chr4:15286279-15286333
>chr4:15286462-15286713
>chr4:15287608-15287716
>chr4:15288651-15288692
>chr4:15288729-15288979
>chr4:15289054-15289295
>chr4:15290436-15292619
>chr4:15292713-15293242
>chr4:15293380-15293578
>chr4:15293623-15293705
>chr4:15295335-15295410
>chr4:15295542-15295795
>chr4:15296550-15303437
>chr4:15303608-15303658
>chr4:15304510-15304551
>chr4:15304598-15305184
>chr4:15305276-15305370
>chr4:15306294-15316469
>chr4:15316822-15317399
>chr4:15317430-15318061
>chr4:15318097-15318338
>chr4:15318470-15318664
>chr4:15322210-15322253
>chr4:15322685-15322992
>chr4:15323066-15323131
>chr4:15323631-15324828
>chr4:15326382-15327319
>chr4:15327394-15327925
>chr4:15328092-15328204
>chr4:15328254-15328338
>chr4:15328610-15328926
>chr4:15329324-15329408
>chr4:15329477-15331547
>chr4:15333581-15333918
>chr4:15334302-15336280
>chr4:15336330-15336416
>chr4:15337003-15337082
>chr4:15337166-15337319
>chr4:15338405-15338464
>chr4:15338838-15339670
>chr4:15339928-15340217
>chr4:15340616-15340744
>chr4:15340827-15341092
>chr4:15341130-15341503
>chr4:15341569-15341632
>chr4:15341828-15342356
>chr4:15342472-15342550
>chr4:15343102-15343188
>chr4:15345043-15349157
>chr4:15349369-15350287
>chr4:15350554-15351450
>chr4:15351545-15352769
>chr4:15352893-15353946
>chr4:15354193-15355551
>chr4:15355685-15357739
>chr4:15357842-15359549
>chr4:15359798-15359923
>chr4:15362246-15371630
>chr4:15371692-15371738
>chr4:15372911-15372958
>chr4:15374165-15374246
>chr4:15375656-15376242
>chr4:15376995-15377045
>chr4:15377235-15377392
>chr4:15378273-15378304
>chr4:15378903-15378968
>chr4:15379364-15389969
>chr4:15390033-15390323
>chr4:15390392-15390723
>chr4:15390830-15396654
>chr4:15396765-15404307
>chr4:15404354-15404824
>chr4:15404851-15412376
>chr4:15412461-15412672
>chr4:15414132-15414272
>chr4:15414349-15414436
>chr4:15414934-15414994
>chr4:15415228-15415271
>chr4:15415782-15415849
>chr4:15416084-15416171
>chr4:15416382-15416452
>chr4:15416619-15416707
>chr4:15416827-15416961
>chr4:15417499-15417541
>chr4:15417746-15417826
>chr4:15418052-15418125
>chr4:15418660-15418730
>chr4:15418762-15418820
>chr4:15418918-15418985
>chr4:15419054-15420283
>chr4:15420363-15420488
>chr4:15420699-15420944
>chr4:15420975-15421632
>chr4:15421694-15425388
>chr4:15425457-15425563
>chr4:15425821-15425867
>chr4:15426097-15426140
>chr4:15426257-15426425
>chr4:15427258-15427328
>chr4:15427495-15427583
>chr4:15427695-15427837
>chr4:15428080-15428140
>chr4:15428374-15428408
>chr4:15428557-15428979
>chr4:15429191-15429408
>chr4:15429455-15429925
>chr4:15430231-15430264
>chr4:15430569-15431148
>chr4:15431248-15435580
>chr4:15435618-15435823
>chr4:15436035-15436252
>chr4:15436299-15436769
>chr4:15437075-15437108
>chr4:15437413-15438996
>chr4:15439115-15439182
>chr4:15439202-15440197
>chr4:15441305-15441506
>chr4:15441615-15441757
>chr4:15442000-15442061
>chr4:15442581-15442622
>chr4:15442840-15442889
>chr4:15443447-15443491
>chr4:15443713-15443752
>chr4:15444101-15444324
>chr4:15444351-15465973
>chr4:15466003-15466067
>chr4:15466441-15468172
>chr4:15468842-15472095
>chr4:15472598-15477941
>chr4:15478041-15479945
>chr4:15480161-15482131
>chr4:15482279-15486951
>chr4:15487051-15487071
>chr4:15487198-15493435
>chr4:15493590-15506841
>chr4:15506994-15509706
>chr4:15509882-15512667
>chr4:15512767-15515276
>chr4:15515480-15519573
>chr4:15519673-15519688
>chr4:15519747-15521306
>chr4:15521370-15521460
>chr4:15521790-15530804
>chr4:15531020-15531244
>chr4:15531275-15531520
>chr4:15531723-15531848
>chr4:15532217-15532330
>chr4:15532361-15532606
>chr4:15532809-15532934
>chr4:15533014-15537080
>chr4:15537259-15537285
>chr4:15537336-15547412
>chr4:15547442-15547709
>chr4:15549203-15549352
>chr4:15549481-15549977
>chr4:15550005-15550799
>chr4:15552687-15552766
>chr4:15553381-15553415
>chr4:15553610-15553681
>chr4:15553988-15554026
>chr4:15554326-15554453
>chr4:15554499-15554624
>chr4:15554821-15554939
>chr4:15555207-15555699
>chr4:15555773-15558050
>chr4:15558106-15558321
>chr4:15558361-15567327
>chr4:15567416-15567517
>chr4:15567578-15568209
>chr4:15568248-15568946
>chr4:15569023-15569201
>chr4:15569259-15569483
>chr4:15569604-15575429
>chr4:15575613-15583059
>chr4:15583160-15583220
>chr4:15583444-15584885
>chr4:15585033-15593373
>chr4:15593426-15593633
>chr4:15593764-15601159
>chr4:15601192-15601334
>chr4:15601944-15602020
>chr4:15607430-15609111
>chr4:15609144-15609315
>chr4:15610620-15617596
>chr4:15618657-15620265
>chr4:15620332-15620612
>chr4:15620726-15621030
>chr4:15621097-15621156
>chr4:15621190-15621655
>chr4:15622015-15622552
>chr4:15622768-15622836
>chr4:15622936-15624975
>chr4:15625023-15625069
>chr4:15626790-15627307
>chr4:15627574-15627629
>chr4:15627923-15628194
>chr4:15628270-15629469
>chr4:15629615-15629640
>chr4:15629687-15630430
>chr4:15631441-15631790
>chr4:15640488-15640863
>chr4:15641003-15645920
>chr4:15645968-15653871
>chr4:15654122-15654158
>chr4:15654574-15665539
>chr4:15666028-15673398
>chr4:15673435-15676713
>chr4:15677021-15677096
>chr4:15680849-15685604
>chr4:15685836-15687935
>chr4:15688603-15688849
>chr4:15689483-15689569
>chr4:15689691-15690133
>chr4:15690566-15690834
>chr4:15692797-15692961
>chr4:15693423-15693595
>chr4:15695437-15695467
>chr4:15695553-15695592
>chr4:15696444-15705737
>chr4:15705810-15706087
>chr4:15706154-15706228
>chr4:15706350-15706397
>chr4:15706506-15706576
>chr4:15706609-15706740
>chr4:15706802-15706981
>chr4:15707108-15707180
>chr4:15707323-15707364
>chr4:15708617-15708831
>chr4:15709078-15709835
>chr4:15716705-15716779
>chr4:15716848-15716941
>chr4:15716954-15717286
>chr4:15719139-15719259
>chr4:15719662-15719938
>chr4:15720124-15720210
>chr4:15720251-15720367
>chr4:15722364-15722561
>chr4:15724200-15724332
>chr4:15724895-15725170
>chr4:15725300-15725336
>chr4:15725400-15725454
>chr4:15725638-15726024
>chr4:15726133-15726477
>chr4:15726557-15727522
>chr4:15727766-15727903
>chr4:15728355-15728391
>chr4:15728504-15728587
>chr4:15728643-15728676
>chr4:15728824-15728924
>chr4:15730650-15732094
>chr4:15732139-15741490
>chr4:15741539-15741604
>chr4:15741704-15751436
>chr4:15751612-15784027
>chr4:15784107-15785108
>chr4:15785253-15787743
>chr4:15788527-15790288
>chr4:15790703-15790763
>chr4:15790831-15790927
>chr4:15791186-15793011
>chr4:15793111-15796124
>chr4:15796316-15798406
>chr4:15798524-15798754
>chr4:15799660-15799694
>chr4:15800493-15809834
>chr4:15809934-15816806
>chr4:15817397-15817523
>chr4:15817693-15817780
>chr4:15817859-15817935
>chr4:15819218-15819264
>chr4:15819558-15819632
>chr4:15819738-15819802
>chr4:15819850-15819982
>chr4:15820082-15821012
>chr4:15821113-15821640
>chr4:15822490-15822562
>chr4:15824483-15837888
>chr4:15838399-15838517
>chr4:15838676-15838835
>chr4:15839020-15839368
>chr4:15839411-15839479
>chr4:15839574-15839743
>chr4:15839775-15840102
>chr4:15840156-15840341
>chr4:15840372-15840481
>chr4:15840578-15841623
>chr4:15841667-15841828
>chr4:15841923-15842516
>chr4:15843378-15843982
>chr4:15844969-15845216
>chr4:15845742-15845957
>chr4:15846124-15846177
>chr4:15846354-15846577
>chr4:15846618-15846818
>chr4:15846936-15846964
>chr4:15847159-15847489
>chr4:15850151-15850295
>chr4:15851824-15852040
>chr4:15853077-15853172
>chr4:15853221-15853326
>chr4:15853353-15853401
>chr4:15853461-15853694
>chr4:15853838-15853875
>chr4:15853979-15854303
>chr4:15855295-15855357
>chr4:15855574-15855623
>chr4:15855668-15865262
>chr4:15867593-15870839
>chr4:15870939-15874029
>chr4:15874217-15875412
>chr4:15875662-15875704
>chr4:15876445-15876563
>chr4:15876777-15876896
>chr4:15877287-15877484
>chr4:15877825-15878054
>chr4:15878224-15878266
>chr4:15878341-15878422
>chr4:15878459-15878501
>chr4:15878528-15878627
>chr4:15878686-15878887
>chr4:15878916-15879076
>chr4:15879941-15879995
>chr4:15880204-15880345
>chr4:15880430-15880528
>chr4:15880978-15881067
>chr4:15884141-15884288
>chr4:15884502-15884550
>chr4:15884645-15884935
>chr4:15885166-15885294
>chr4:15885330-15885398
>chr4:15885435-15885637
>chr4:15885801-15885929
>chr4:15886015-15886237
>chr4:15886345-15886438
>chr4:15886494-15886666
>chr4:15886702-15887201
>chr4:15887275-15887299
>chr4:15887399-15891401
>chr4:15891448-15891565
>chr4:15891728-15894067
>chr4:15894080-15894361
>chr4:15894413-15894530
>chr4:15894701-15894929
>chr4:15894989-15902458
>chr4:15903369-15903401
>chr4:15903534-15903807
>chr4:15904460-15904602
>chr4:15905962-15906092
>chr4:15907113-15907280
>chr4:15907375-15917238
>chr4:15917739-15917788
>chr4:15917915-15917992
>chr4:15918058-15918098
>chr4:15918476-15918517
>chr4:15918650-15918835
>chr4:15918869-15919048
>chr4:15919280-15920562
>chr4:15921428-15923220
>chr4:15923725-15923761
>chr4:15923986-15924127
>chr4:15924582-15924629
>chr4:15926509-15926863
>chr4:15926964-15927083
>chr4:15927328-15927382
>chr4:15927454-15936693
>chr4:15936780-15936829
>chr4:15936904-15936985
>chr4:15937069-15937198
>chr4:15938485-15938569
>chr4:15939223-15939261
>chr4:15940881-15940910
>chr4:15941044-15941098
>chr4:15942048-15942161
>chr4:15942248-15951207
>chr4:15951515-15951597
>chr4:15951918-15952011
>chr4:15952147-15952256
>chr4:15952538-15952668
>chr4:15953064-15953213
>chr4:15953267-15953391
>chr4:15953438-15953532
>chr4:15953614-15953921
>chr4:15954171-15955539
>chr4:15955628-15957002
>chr4:15957045-15957978
>chr4:15958329-15958395
>chr4:15963583-15963622
>chr4:15965853-15965913
>chr4:15968901-15969006
>chr4:15969063-15969100
>chr4:15970080-15970384
>chr4:15970440-15970976
>chr4:15971048-15974121
>chr4:15974171-15982671
>chr4:15982715-15983263
>chr4:15983316-15983494
>chr4:15984359-15984393
>chr4:15984851-15984987
>chr4:15985199-15985365
>chr4:15985544-15987684
>chr4:15987735-15987918
>chr4:15987962-15997411
>chr4:15997562-15999611
>chr4:15999711-16002454
>chr4:16002503-16010573
>chr4:16010673-16022142
>chr4:16022184-16023320
>chr4:16023414-16025156
>chr4:16025213-16028192
>chr4:16028339-16028355
>chr4:16028707-16028789
>chr4:16028902-16029558
>chr4:16029675-16029809
>chr4:16029832-16030039
>chr4:16030103-16030724
>chr4:16030963-16032416
>chr4:16032528-16039572
>chr4:16039697-16041060
>chr4:16041176-16042450
>chr4:16042585-16042727
>chr4:16044453-16045653
>chr4:16045702-16045744
>chr4:16045959-16046396
>chr4:16046441-16047747
>chr4:16047800-16060329
>chr4:16061682-16061823
>chr4:16061845-16061967
>chr4:16061990-16062032
>chr4:16062172-16062221
>chr4:16062286-16078372
>chr4:16078455-16078782
>chr4:16078828-16078867
>chr4:16078990-16079007
>chr4:16079079-16079106
>chr4:16079855-16079951
>chr4:16080304-16080335
>chr4:16080424-16081642
>chr4:16082623-16083980
>chr4:16085841-16088811
>chr4:16089015-16089917
>chr4:16090088-16090103
>chr4:16090190-16090299
>chr4:16090332-16092113
>chr4:16092164-16092463
>chr4:16092641-16094134
>chr4:16094161-16095072
>chr4:16095229-16095353
>chr4:16095445-16095998
>chr4:16096035-16096133
>chr4:16096558-16097113
>chr4:16097684-16097718
>chr4:16098306-16098341
>chr4:16099754-16099819
>chr4:16100086-16103480
>chr4:16103598-16118418
>chr4:16120967-16121075
>chr4:16121389-16121550
>chr4:16122348-16122518
>chr4:16122609-16122796
>chr4:16122865-16122939
>chr4:16122980-16123383
>chr4:16123532-16124642
>chr4:16124751-16124849
>chr4:16124899-16125334
>chr4:16125417-16125912
>chr4:16125968-16126307
>chr4:16126382-16128832
>chr4:16128909-16128983
>chr4:16130433-16130561
>chr4:16130783-16130872
>chr4:16131026-16131130
>chr4:16131207-16131258
>chr4:16131315-16131473
>chr4:16131714-16131923
>chr4:16131967-16132234
>chr4:16132311-16132348
>chr4:16132589-16132645
>chr4:16132755-16133746
>chr4:16133812-16133888
>chr4:16133987-16134025
>chr4:16134149-16134191
>chr4:16134448-16134670
>chr4:16135549-16149092
>chr4:16149215-16149254
>chr4:16149497-16149841
>chr4:16151121-16151176
>chr4:16158363-16158804
>chr4:16158891-16159414
>chr4:16159666-16159751
>chr4:16159851-16159920
>chr4:16159949-16163113
>chr4:16163323-16163468
>chr4:16163936-16163977
>chr4:16164408-16164681
>chr4:16164740-16165047
>chr4:16165082-16168232
>chr4:16168477-16168582
>chr4:16169055-16169091
>chr4:16169508-16169817
>chr4:16169854-16177828
>chr4:16178027-16178837
>chr4:16178923-16180130
>chr4:16180196-16182173
>chr4:16182235-16182783
>chr4:16184179-16184312
>chr4:16185035-16185107
>chr4:16186665-16186760
>chr4:16186881-16187290
>chr4:16187640-16187711
>chr4:16188072-16188206
>chr4:16190552-16191617
>chr4:16191698-16191759
>chr4:16191806-16191938
>chr4:16191990-16199526
>chr4:16199587-16202137
>chr4:16202828-16202895
>chr4:16203006-16203411
>chr4:16203453-16206631
>chr4:16206689-16208988
>chr4:16209011-16209884
>chr4:16210359-16210826
>chr4:16210878-16210900
>chr4:16211023-16220690
>chr4:16220735-16220777
>chr4:16220895-16224559
>chr4:16224659-16230918
>chr4:16231037-16232056
>chr4:16238122-16238408
>chr4:16238685-16238720
>chr4:16240353-16241082
>chr4:16241108-16241257
>chr4:16241389-16241428
>chr4:16241662-16241992
>chr4:16242303-16246754
>chr4:16247013-16252464
>chr4:16252590-16252638
>chr4:16252848-16252957
>chr4:16253074-16253175
>chr4:16253301-16253567
>chr4:16253756-16253846
>chr4:16255548-16255754
>chr4:16256359-16256395
>chr4:16256443-16256575
>chr4:16256685-16256717
>chr4:16257517-16257720
>chr4:16258915-16265382
>chr4:16265520-16266071
>chr4:16266184-16266201
>chr4:16266216-16269939
>chr4:16270882-16272813
>chr4:16273036-16293124
>chr4:16294566-16295854
>chr4:16295889-16315880
>chr4:16315925-16315996
>chr4:16316700-16317225
>chr4:16317441-16317497
>chr4:16319536-16319596
>chr4:16320497-16320537
>chr4:16320685-16320769
>chr4:16320909-16320965
>chr4:16321038-16321369
>chr4:16323536-16323791
>chr4:16324851-16324869
>chr4:16324969-16324989
>chr4:16325101-16326136
>chr4:16327281-16327646
>chr4:16327755-16327793
>chr4:16327836-16327976
>chr4:16328157-16328189
>chr4:16328400-16328491
>chr4:16328614-16328645
>chr4:16329140-16329187
>chr4:16329544-16329640
>chr4:16329834-16329894
>chr4:16329947-16330058
>chr4:16334322-16334713
>chr4:16334753-16334982
>chr4:16335111-16335378
>chr4:16335420-16336161
>chr4:16336228-16336413
>chr4:16336466-16337089
>chr4:16337189-16337241
>chr4:16337354-16341026
>chr4:16341218-16341407
>chr4:16341459-16341943
>chr4:16342138-16342740
>chr4:16342801-16342867
>chr4:16343047-16343103
>chr4:16343135-16343260
>chr4:16345807-16346314
>chr4:16346486-16361143
>chr4:16361772-16361885
>chr4:16362045-16362233
>chr4:16362744-16362797
>chr4:16363241-16363335
>chr4:16363636-16364062
>chr4:16364164-16364366
>chr4:16364533-16364548
>chr4:16365402-16365518
>chr4:16365789-16366481
>chr4:16368404-16368502
>chr4:16369193-16369302
>chr4:16370062-16370376
>chr4:16370410-16371654
>chr4:16372010-16372165
>chr4:16372893-16372944
>chr4:16373134-16383938
>chr4:16384063-16387918
>chr4:16388048-16390880
>chr4:16392118-16392156
>chr4:16396655-16396691
>chr4:16396808-16396868
>chr4:16397039-16397111
>chr4:16397166-16397227
>chr4:16399882-16399993
>chr4:16401525-16402088
>chr4:16402227-16411178
>chr4:16411313-16429780
>chr4:16429806-16429954
>chr4:16430108-16430164
>chr4:16430353-16430380
>chr4:16430508-16433015
>chr4:16433244-16433497
>chr4:16434106-16434145
>chr4:16436788-16436932
>chr4:16437302-16437673
>chr4:16438508-16438523
>chr4:16441962-16442126
>chr4:16442582-16442687
>chr4:16443003-16445259
>chr4:16447357-16447421
>chr4:16449808-16449833
>chr4:16452576-16458034
>chr4:16458206-16461756
>chr4:16462143-16462228
>chr4:16463666-16465467
>chr4:16465507-16468945
>chr4:16469007-16469150
>chr4:16470144-16473729
>chr4:16473771-16475444
>chr4:16475923-16477526
>chr4:16477577-16477608
>chr4:16477708-16477876
>chr4:16478068-16478741
>chr4:16478768-16493099
>chr4:16493574-16500629
>chr4:16500667-16501628
>chr4:16501663-16508697
>chr4:16508741-16513387
>chr4:16513422-16514523
>chr4:16514581-16514898
>chr4:16514935-16515201
>chr4:16515615-16515769
>chr4:16515816-16516345
>chr4:16516414-16516467
>chr4:16516512-16516832
>chr4:16517046-16517394
>chr4:16517431-16517618
>chr4:16517667-16517728
>chr4:16517854-16518395
>chr4:16519386-16519466
>chr4:16522061-16522130
>chr4:16523886-16524043
>chr4:16525345-16525765
>chr4:16526195-16526341
>chr4:16526414-16526514
>chr4:16526587-16526637
>chr4:16526685-16527937
>chr4:16528596-16528719
>chr4:16528881-16544408
>chr4:16544566-16544649
>chr4:16544704-16544761
>chr4:16545083-16545135
>chr4:16545473-16546578
>chr4:16546784-16547301
>chr4:16547347-16548155
>chr4:16549040-16558449
>chr4:16560165-16581266
>chr4:16581503-16581949
>chr4:16582006-16589363
>chr4:16589368-16589384
>chr4:16589507-16592333
>chr4:16592459-16592588
>chr4:16593276-16594775
>chr4:16594875-16596116
>chr4:16596255-16596900
>chr4:16597065-16597094
>chr4:16597194-16597210
>chr4:16597697-16599177
>chr4:16599836-16602166
>chr4:16602494-16602523
>chr4:16602623-16604435
>chr4:16604503-16605248
>chr4:16605401-16608518
>chr4:16608629-16608730
>chr4:16608847-16610486
>chr4:16610970-16611043
>chr4:16611098-16611115
>chr4:16611260-16612836
>chr4:16614652-16614694
>chr4:16614903-16614990
>chr4:16615282-16615343
>chr4:16615466-16615768
>chr4:16616973-16617110
>chr4:16617369-16617519
>chr4:16617723-16619084
>chr4:16619159-16620572
>chr4:16620595-16620712
>chr4:16620793-16621711
>chr4:16621768-16622660
>chr4:16623090-16623137
>chr4:16623534-16623966
>chr4:16624031-16624076
>chr4:16626636-16626718
>chr4:16626784-16626879
>chr4:16628663-16628691
>chr4:16628785-16628940
>chr4:16629101-16629130
>chr4:16630345-16630377
>chr4:16630853-16631185
>chr4:16631907-16633148
>chr4:16637133-16637205
>chr4:16637986-16638029
>chr4:16638296-16638346
>chr4:16638506-16638565
>chr4:16639348-16639682
>chr4:16639717-16639759
>chr4:16639849-16640470
>chr4:16641117-16641160
>chr4:16641737-16641799
>chr4:16641942-16642000
>chr4:16643115-16643159
>chr4:16643320-16643604
>chr4:16647195-16647423
>chr4:16648147-16648286
>chr4:16650097-16651009
>chr4:16651060-16651484
>chr4:16651667-16651709
>chr4:16651775-16651839
>chr4:16651909-16651999
>chr4:16652037-16652083
>chr4:16652157-16652255
>chr4:16652642-16652682
>chr4:16652729-16652916
>chr4:16653048-16654271
>chr4:16654340-16654390
>chr4:16654698-16654714
>chr4:16654991-16657403
>chr4:16658442-16658685
>chr4:16659564-16660947
>chr4:16661042-16661148
>chr4:16663000-16663350
>chr4:16663453-16663634
>chr4:16664030-16664137
>chr4:16664217-16664429
>chr4:16664590-16664802
>chr4:16664846-16664988
>chr4:16665065-16665277
>chr4:16665308-16674829
>chr4:16674868-16674960
>chr4:16674996-16675945
>chr4:16675973-16676849
>chr4:16676933-16685082
>chr4:16685261-16685276
>chr4:16685376-16686508
>chr4:16686554-16689378
>chr4:16689693-16690937
>chr4:16690985-16691300
>chr4:16691352-16701597
>chr4:16701639-16702032
>chr4:16702069-16703131
>chr4:16703189-16703345
>chr4:16703424-16703872
>chr4:16703913-16704030
>chr4:16704115-16704347
>chr4:16704403-16704733
>chr4:16704801-16704904
>chr4:16705372-16705519
>chr4:16705592-16705946
>chr4:16706119-16706517
>chr4:16706643-16706688
>chr4:16706717-16706794
>chr4:16706880-16706938
>chr4:16707306-16710256
>chr4:16710309-16710580
>chr4:16710609-16711020
>chr4:16711202-16711295
>chr4:16711377-16715236
>chr4:16715353-16723237
>chr4:16723346-16723785
>chr4:16723799-16724303
>chr4:16724439-16724454
>chr4:16724563-16726668
>chr4:16726749-16726908
>chr4:16727119-16728312
>chr4:16728326-16735561
>chr4:16735570-16735588
>chr4:16735688-16742516
>chr4:16742659-16745075
>chr4:16745139-16745898
>chr4:16746056-16748591
>chr4:16748851-16751097
>chr4:16751141-16751233
>chr4:16751335-16751351
>chr4:16751451-16751482
>chr4:16751533-16753839
>chr4:16753972-16755356
>chr4:16755439-16755598
>chr4:16755809-16762895
>chr4:16763031-16764102
>chr4:16764202-16764909
>chr4:16766283-16774759
>chr4:16775745-16775800
>chr4:16778200-16778543
>chr4:16778731-16779378
>chr4:16779591-16781059
>chr4:16781154-16784033
>chr4:16784067-16785225
>chr4:16785272-16786910
>chr4:16787093-16787504
>chr4:16787575-16788912
>chr4:16788951-16789562
>chr4:16789626-16789766
>chr4:16789985-16790149
>chr4:16790400-16790440
>chr4:16791472-16791646
>chr4:16791741-16791801
>chr4:16792016-16792043
>chr4:16792148-16792205
>chr4:16792269-16792923
>chr4:16793021-16793146
>chr4:16793252-16793354
>chr4:16793476-16793603
>chr4:16793727-16793742
>chr4:16793950-16794004
>chr4:16794339-16794612
>chr4:16794731-16794818
>chr4:16795109-16795205
>chr4:16795413-16795456
>chr4:16795526-16795615
>chr4:16795649-16795698
>chr4:16797017-16797168
>chr4:16797705-16797735
>chr4:16798459-16800131
>chr4:16800160-16806905
>chr4:16815820-16816192
>chr4:16816558-16819454
>chr4:16823332-16832220
>chr4:16832349-16833047
>chr4:16833085-16833444
>chr4:16833542-16834195
>chr4:16834323-16834552
>chr4:16834680-16839642
>chr4:16839868-16839905
>chr4:16841441-16841545
>chr4:16842079-16842125
>chr4:16842263-16842354
>chr4:16842389-16842437
>chr4:16842481-16842747
>chr4:16842775-16842945
>chr4:16843016-16843564
>chr4:16843604-16843966
>chr4:16844022-16844433
>chr4:16844551-16845112
>chr4:16845152-16857963
>chr4:16858004-16858127
>chr4:16858175-16858312
>chr4:16858625-16858710
>chr4:16859195-16859392
>chr4:16859984-16860347
>chr4:16860397-16861583
>chr4:16861645-16862450
>chr4:16862548-16864526
>chr4:16864656-16866150
>chr4:16868402-16868444
>chr4:16869869-16869965
>chr4:16871306-16871354
>chr4:16873113-16873196
>chr4:16875610-16875730
>chr4:16876055-16876101
>chr4:16876327-16876384
>chr4:16876905-16876980
>chr4:16877342-16877793
>chr4:16878296-16878326
>chr4:16878626-16878810
>chr4:16878860-16887941
>chr4:16888270-16888501
>chr4:16888580-16888657
>chr4:16889024-16889127
>chr4:16889285-16889320
>chr4:16889431-16889506
>chr4:16889630-16889842
>chr4:16893830-16894842
>chr4:16894921-16894997
>chr4:16897901-16905574
>chr4:16907489-16917119
>chr4:16918305-16918385
>chr4:16918741-16925145
>chr4:16927795-16927906
>chr4:16928095-16928703
>chr4:16929931-16941089
>chr4:16942214-16947704
>chr4:16947730-16948861
>chr4:16948964-16951792
>chr4:16953037-16953090
>chr4:16955149-16955574
>chr4:16955681-16956019
>chr4:16956076-16956348
>chr4:16956797-16956920
>chr4:16956996-16957039
>chr4:16957145-16958051
>chr4:16958119-16958288
>chr4:16958611-16958646
>chr4:16958803-16959087
>chr4:16959193-16959249
>chr4:16960465-16961707
>chr4:16961915-16965290
>chr4:16965321-16973493
>chr4:16973872-16973906
>chr4:16975243-16975305
>chr4:16975469-16975656
>chr4:16977209-16998402
>chr4:17001086-17001280
>chr4:17001404-17001952
>chr4:17002347-17002724
>chr4:17003294-17003917
>chr4:17005286-17005372
>chr4:17009606-17010161
>chr4:17010190-17010268
>chr4:17010315-17010728
>chr4:17010783-17013641
>chr4:17013689-17022917
>chr4:17022949-17024043
>chr4:17024070-17025507
>chr4:17025737-17025752
>chr4:17026051-17026095
>chr4:17026203-17026820
>chr4:17026884-17027475
>chr4:17027543-17027715
>chr4:17027804-17027876
>chr4:17029378-17029455
>chr4:17029952-17030790
>chr4:17030867-17034905
>chr4:17035145-17035568
>chr4:17035879-17037547
>chr4:17037706-17037752
>chr4:17037847-17037893
>chr4:17037957-17038015
>chr4:17038086-17039395
>chr4:17039462-17040051
>chr4:17040079-17040835
>chr4:17040864-17047395
>chr4:17047678-17047847
>chr4:17048045-17048098
>chr4:17048157-17048306
>chr4:17048644-17051526
>chr4:17051792-17052659
>chr4:17052927-17056654
>chr4:17057134-17057492
>chr4:17057590-17057852
>chr4:17058228-17058263
>chr4:17058452-17058527
>chr4:17058595-17058899
>chr4:17059407-17059521
>chr4:17059559-17059674
>chr4:17059797-17059939
>chr4:17060046-17062598
>chr4:17062686-17062812
>chr4:17062884-17063006
>chr4:17063056-17064261
>chr4:17064422-17064638
>chr4:17064672-17064875
>chr4:17064937-17065382
>chr4:17065443-17065852
>chr4:17066130-17066522
>chr4:17067176-17067254
>chr4:17069234-17069448
>chr4:17069553-17069676
>chr4:17069766-17070181
>chr4:17070269-17070491
>chr4:17070690-17070773
>chr4:17070865-17071195
>chr4:17071385-17071961
>chr4:17071988-17084646
>chr4:17084696-17091025
>chr4:17091048-17093633
>chr4:17093850-17097944
>chr4:17097962-17107761
>chr4:17108271-17108943
>chr4:17109457-17109500
>chr4:17111800-17111840
>chr4:17112202-17112234
>chr4:17112281-17112355
>chr4:17112448-17112496
>chr4:17112617-17112655
>chr4:17113079-17113171
>chr4:17115429-17116013
>chr4:17119276-17119444
>chr4:17119850-17122569
>chr4:17122669-17123151
>chr4:17123251-17152089
>chr4:17152394-17153409
>chr4:17153497-17155073
>chr4:17162477-17162519
>chr4:17162795-17162833
>chr4:17163264-17163299
>chr4:17163526-17163574
>chr4:17163654-17163689
>chr4:17166454-17166521
>chr4:17167342-17167522
>chr4:17169180-17169391
>chr4:17169570-17169637
>chr4:17170824-17170877
>chr4:17171699-17171797
>chr4:17172273-17172333
>chr4:17173102-17173137
>chr4:17174268-17174635
>chr4:17175221-17175700
>chr4:17175753-17176216
>chr4:17178134-17178244
>chr4:17179504-17179535
>chr4:17180999-17181069
>chr4:17182328-17182371
>chr4:17183681-17183852
>chr4:17183941-17184002
>chr4:17184406-17214048
>chr4:17214319-17214366
>chr4:17214575-17214796
>chr4:17215006-17221655
>chr4:17221824-17229626
>chr4:17230377-17230399
>chr4:17231018-17231054
>chr4:17231112-17231277
>chr4:17232257-17232314
>chr4:17232463-17232480
>chr4:17232863-17233702
>chr4:17234684-17236132
>chr4:17236260-17237188
>chr4:17237288-17237311
>chr4:17237469-17237587
>chr4:17237775-17238035
>chr4:17238250-17239350
>chr4:17240598-17240658
>chr4:17240741-17240856
>chr4:17240905-17244907
>chr4:17244942-17245670
>chr4:17245720-17247436
>chr4:17247595-17248320
>chr4:17248531-17249036
>chr4:17249212-17249777
>chr4:17249911-17250056
>chr4:17250185-17250395
>chr4:17250430-17251594
>chr4:17251677-17253029
>chr4:17253339-17253538
>chr4:17253978-17254088
>chr4:17254248-17254411
>chr4:17254660-17255250
>chr4:17255307-17255354
>chr4:17260581-17260701
>chr4:17260727-17260825
>chr4:17262048-17262089
>chr4:17262735-17274180
>chr4:17274307-17275025
>chr4:17275326-17275457
>chr4:17275818-17275859
>chr4:17276270-17276328
>chr4:17276686-17276722
>chr4:17277750-17277839
>chr4:17278044-17278071
>chr4:17278151-17278205
>chr4:17278317-17278351
>chr4:17281520-17281636
>chr4:17281667-17281924
>chr4:17282781-17284767
>chr4:17286307-17288327
>chr4:17288529-17288728
>chr4:17288815-17288938
>chr4:17289005-17289420
>chr4:17289458-17289512
>chr4:17289665-17289924
>chr4:17291180-17291260
>chr4:17291333-17291396
>chr4:17292208-17292258
>chr4:17293222-17293396
>chr4:17293764-17293850
>chr4:17294352-17294633
>chr4:17295103-17295219
>chr4:17295418-17295520
>chr4:17295646-17295725
>chr4:17296026-17296151
>chr4:17296557-17296787
>chr4:17297812-17298049
>chr4:17298344-17298397
>chr4:17298846-17299424
>chr4:17299894-17300010
>chr4:17300209-17300311
>chr4:17300437-17300592
>chr4:17300817-17300943
>chr4:17301348-17301578
>chr4:17302603-17302840
>chr4:17303135-17303188
>chr4:17303638-17304216
>chr4:17304851-17305167
>chr4:17307618-17307769
>chr4:17308128-17308189
>chr4:17308416-17308496
>chr4:17309550-17309583
>chr4:17310538-17310826
>chr4:17314031-17314221
>chr4:17314470-17314589
>chr4:17315289-17315390
>chr4:17316196-17316244
>chr4:17316506-17316540
>chr4:17317741-17318519
>chr4:17318939-17319010
>chr4:17319488-17319752
>chr4:17320368-17320614
>chr4:17323270-17323308
>chr4:17324293-17324349
>chr4:17324752-17325180
>chr4:17325221-17325256
>chr4:17325368-17325712
>chr4:17326049-17326122
>chr4:17326233-17326294
>chr4:17326348-17326552
>chr4:17326596-17328322
>chr4:17328444-17329158
>chr4:17329210-17329650
>chr4:17329738-17329991
>chr4:17330410-17330600
>chr4:17330757-17330807
>chr4:17330948-17330978
>chr4:17331062-17332158
>chr4:17332258-17343394
>chr4:17343479-17343827
>chr4:17343861-17344201
>chr4:17344240-17344343
>chr4:17344691-17344889
>chr4:17344943-17345420
>chr4:17345488-17345601
>chr4:17345757-17345934
>chr4:17346048-17346109
>chr4:17346622-17346863
>chr4:17347124-17347548
>chr4:17347664-17347694
>chr4:17348320-17348362
>chr4:17354255-17354326
>chr4:17357274-17357327
>chr4:17358080-17358175
>chr4:17358706-17358772
>chr4:17358904-17358990
>chr4:17359065-17359168
>chr4:17362226-17362613
>chr4:17362623-17362638
>chr4:17362738-17388140
>chr4:17388279-17388338
>chr4:17388371-17388534
>chr4:17390394-17390530
>chr4:17392831-17393513
>chr4:17393545-17396235
>chr4:17396586-17396885
>chr4:17397508-17397718
>chr4:17399454-17399860
>chr4:17399897-17400409
>chr4:17400488-17400663
>chr4:17400761-17401960
>chr4:17402018-17402068
>chr4:17402279-17402316
>chr4:17402701-17402871
>chr4:17402927-17402964
>chr4:17402997-17403065
>chr4:17403178-17403223
>chr4:17403400-17403633
>chr4:17403661-17403694
>chr4:17403899-17430338
>chr4:17430379-17431049
>chr4:17431326-17432601
>chr4:17432634-17432674
>chr4:17433745-17434136
>chr4:17434886-17434982
>chr4:17443996-17445820
>chr4:17445896-17445965
>chr4:17446455-17446524
>chr4:17446813-17449248
>chr4:17449348-17454091
>chr4:17454191-17458811
>chr4:17458915-17458945
>chr4:17459814-17460162
>chr4:17460405-17463481
>chr4:17463616-17464224
>chr4:17464487-17465294
>chr4:17465331-17465614
>chr4:17468214-17468275
>chr4:17468948-17469045
>chr4:17471097-17471156
>chr4:17473719-17473762
>chr4:17474765-17476170
>chr4:17476458-17479968
>chr4:17480006-17480746
>chr4:17481587-17481726
>chr4:17481809-17481847
>chr4:17482218-17482347
>chr4:17483091-17483223
>chr4:17484016-17484109
>chr4:17484173-17484209
>chr4:17484267-17486523
>chr4:17494495-17494554
>chr4:17496059-17505021
>chr4:17505147-17505192
>chr4:17505452-17505558
>chr4:17507987-17508003
>chr4:17510157-17510198
>chr4:17510434-17511553
>chr4:17511783-17511861
>chr4:17511906-17511970
>chr4:17512114-17512152
>chr4:17512267-17512403
>chr4:17514536-17514824
>chr4:17517274-17517643
>chr4:17517733-17517778
>chr4:17518061-17518220
>chr4:17518347-17518376
>chr4:17519193-17519466
>chr4:17520179-17520238
>chr4:17524065-17524097
>chr4:17524512-17524647
>chr4:17525305-17525342
>chr4:17531421-17531504
>chr4:17531551-17535811
>chr4:17535867-17539541
>chr4:17539846-17539861
>chr4:17539916-17540218
>chr4:17540292-17540964
>chr4:17541122-17541139
>chr4:17541743-17541846
>chr4:17541934-17542024
>chr4:17542130-17542874
>chr4:17542926-17543025
>chr4:17543050-17543264
>chr4:17543320-17544670
>chr4:17544695-17545078
>chr4:17545152-17545195
>chr4:17546282-17546523
>chr4:17546622-17546717
>chr4:17546962-17546996
>chr4:17548245-17548644
>chr4:17548700-17556174
>chr4:17556183-17558983
>chr4:17565611-17566155
>chr4:17566202-17566502
>chr4:17566601-17566797
>chr4:17567271-17573063
>chr4:17573456-17573517
>chr4:17573783-17573949
>chr4:17574192-17574351
>chr4:17575643-17575674
>chr4:17576019-17579376
>chr4:17580131-17580169
>chr4:17580599-17580632
>chr4:17585467-17585521
>chr4:17589193-17589224
>chr4:17590501-17590775
>chr4:17591985-17592032
>chr4:17593046-17593238
>chr4:17593485-17599330
>chr4:17600342-17600468
>chr4:17600553-17600785
>chr4:17600870-17601002
>chr4:17601474-17601663
>chr4:17601933-17602242
>chr4:17602291-17602835
>chr4:17602906-17610731
>chr4:17610803-17629485
>chr4:17629520-17632225
>chr4:17633749-17633823
>chr4:17634146-17634402
>chr4:17634663-17634873
>chr4:17634936-17636266
>chr4:17636284-17636726
>chr4:17636759-17637072
>chr4:17637135-17637405
>chr4:17637445-17637893
>chr4:17637950-17638412
>chr4:17638494-17638531
>chr4:17638616-17638774
>chr4:17638807-17639182
>chr4:17639283-17639341
>chr4:17639458-17640303
>chr4:17640552-17642490
>chr4:17643474-17643631
>chr4:17643786-17644120
>chr4:17644231-17644339
>chr4:17644543-17644630
>chr4:17645005-17645088
>chr4:17645169-17645316
>chr4:17645754-17645989
>chr4:17646019-17646286
>chr4:17646327-17646485
>chr4:17646711-17646803
>chr4:17648795-17660669
>chr4:17660944-17663041
>chr4:17666562-17666593
>chr4:17666840-17667509
>chr4:17667858-17667955
>chr4:17668005-17668242
>chr4:17672983-17673025
>chr4:17673867-17674131
>chr4:17675020-17676397
>chr4:17676497-17686414
>chr4:17686453-17686519
>chr4:17687208-17687681
>chr4:17687814-17692566
>chr4:17692666-17692694
>chr4:17692734-17695618
>chr4:17695718-17703506
>chr4:17703764-17706028
>chr4:17706140-17709004
>chr4:17709104-17712246
>chr4:17712369-17716979
>chr4:17717142-17722772
>chr4:17722917-17722978
>chr4:17723016-17723111
>chr4:17723441-17725328
>chr4:17725428-17725443
>chr4:17725540-17738486
>chr4:17739044-17739120
>chr4:17745817-17745948
>chr4:17747382-17758348
>chr4:17758674-17758738
>chr4:17758929-17758983
>chr4:17759466-17759555
>chr4:17762875-17762966
>chr4:17763247-17763298
>chr4:17763331-17763391
>chr4:17765867-17765951
>chr4:17766010-17766134
>chr4:17766212-17766256
>chr4:17766304-17779880
>chr4:17780372-17780599
>chr4:17780681-17780717
>chr4:17780761-17780799
>chr4:17781043-17781196
>chr4:17782246-17782336
>chr4:17782394-17782865
>chr4:17782977-17783794
>chr4:17784075-17784300
>chr4:17788947-17790162
>chr4:17791221-17791258
>chr4:17792398-17792499
>chr4:17793344-17793384
>chr4:17795042-17795142
>chr4:17797481-17800483
>chr4:17800546-17801711
>chr4:17801751-17806770
>chr4:17808153-17817526
>chr4:17820605-17820723
>chr4:17820866-17820934
>chr4:17821045-17823949
>chr4:17823973-17827370
>chr4:17827453-17844385
>chr4:17849944-17849999
>chr4:17856128-17856261
>chr4:17856901-17856943
>chr4:17857761-17858049
>chr4:17858091-17858269
>chr4:17858489-17858525
>chr4:17858675-17858936
>chr4:17859082-17861251
>chr4:17861286-17863883
>chr4:17863937-17864990
>chr4:17865005-17871166
>chr4:17871219-17872678
>chr4:17872723-17872863
>chr4:17873045-17873134
>chr4:17873169-17873253
>chr4:17873347-17873602
>chr4:17873671-17873726
>chr4:17878634-17878710
>chr4:17879461-17879519
>chr4:17880107-17880344
>chr4:17880452-17881651
>chr4:17881724-17881915
>chr4:17881959-17882046
>chr4:17882077-17882126
>chr4:17882204-17882673
>chr4:17882741-17883138
>chr4:17883184-17888671
>chr4:17888721-17892170
>chr4:17892242-17892810
>chr4:17892898-17893855
>chr4:17893923-17895382
>chr4:17895420-17895787
>chr4:17895854-17896490
>chr4:17896528-17896844
>chr4:17896912-17897202
>chr4:17897782-17897822
>chr4:17900190-17900742
>chr4:17900916-17904090
>chr4:17904212-17905547
>chr4:17905588-17910547
>chr4:17910677-17922860
>chr4:17924103-17928288
>chr4:17928341-17929531
>chr4:17930369-17939917
>chr4:17940011-17940059
>chr4:17940127-17940673
>chr4:17940745-17941502
>chr4:17941544-17947188
>chr4:17947241-17949146
>chr4:17951374-17951419
>chr4:17951900-17951967
>chr4:17952391-17952503
>chr4:17952918-17953030
>chr4:17953206-17953245
>chr4:17953419-17953520
>chr4:17953707-17953736
>chr4:17953831-17953952
>chr4:17954268-17954304
>chr4:17954614-17954715
>chr4:17954949-17955075
>chr4:17955225-17955345
>chr4:17955620-17955785
>chr4:17955899-17959116
>chr4:17959178-17962203
>chr4:17962243-17963069
>chr4:17963138-17965466
>chr4:17965587-17965933
>chr4:17965983-17975155
>chr4:17975463-17977641
>chr4:17977733-17977846
>chr4:17977986-17978227
>chr4:17978326-17979017
>chr4:17980068-17980098
>chr4:17980978-17981007
>chr4:17981476-17981507
>chr4:17981958-17982010
>chr4:17982330-17982660
>chr4:17982711-17982771
>chr4:17983759-17984411
>chr4:17984520-17985243
>chr4:17985302-17986245
>chr4:17987134-17987286
>chr4:17987849-17987951
>chr4:17988137-17988234
>chr4:17989432-17989531
>chr4:17990504-17990546
>chr4:17990734-17990789
>chr4:17991127-17991159
>chr4:17992274-17992319
>chr4:17993701-17999899
>chr4:18007202-18007289
>chr4:18008444-18009719
>chr4:18011831-18011890
>chr4:18011984-18027665
>chr4:18027675-18027836
>chr4:18029370-18029539
>chr4:18030373-18030762
>chr4:18030910-18030939
>chr4:18032792-18036030
>chr4:18036337-18036352
>chr4:18036592-18037188
>chr4:18037246-18037261
>chr4:18037361-18042694
>chr4:18043267-18043634
>chr4:18043681-18043913
>chr4:18043945-18043998
>chr4:18044114-18044174
>chr4:18046237-18046482
>chr4:18047521-18054177
>chr4:18054823-18054868
>chr4:18054992-18058246
>chr4:18058370-18061432
>chr4:18061545-18063650
>chr4:18063811-18064014
>chr4:18064143-18065330
>chr4:18065376-18076060
>chr4:18076103-18077726
>chr4:18077771-18078261
>chr4:18078283-18085605
>chr4:18085737-18086595
>chr4:18086715-18087914
>chr4:18088777-18093734
>chr4:18093908-18095628
>chr4:18095805-18097384
>chr4:18097554-18097569
>chr4:18097835-18102114
>chr4:18102286-18102810
>chr4:18102897-18105509
>chr4:18105855-18105989
>chr4:18106323-18106374
>chr4:18106531-18113871
>chr4:18114180-18114322
>chr4:18114644-18114695
>chr4:18114872-18119198
>chr4:18119571-18124800
>chr4:18124819-18127473
>chr4:18127536-18128352
>chr4:18128397-18128679
>chr4:18128876-18129533
>chr4:18130531-18130667
>chr4:18133064-18133132
>chr4:18133351-18133415
>chr4:18133814-18133854
>chr4:18133940-18134008
>chr4:18134934-18135125
>chr4:18135235-18135270
>chr4:18135849-18135897
>chr4:18135926-18136025
>chr4:18137142-18137179
>chr4:18137218-18137341
>chr4:18137557-18137745
>chr4:18137827-18137953
>chr4:18143755-18143825
>chr4:18145821-18145920
>chr4:18146173-18146320
>chr4:18147022-18147915
>chr4:18148066-18152551
>chr4:18152701-18156426
>chr4:18157614-18170203
>chr4:18170384-18170959
>chr4:18174880-18175225
>chr4:18178700-18178743
>chr4:18179630-18179668
>chr4:18181865-18182505
>chr4:18182643-18197039
>chr4:18197234-18198354
>chr4:18198402-18198799
>chr4:18198837-18198986
>chr4:18199043-18200819
>chr4:18200957-18200998
>chr4:18201152-18202680
>chr4:18203063-18204064
>chr4:18204112-18204690
>chr4:18204747-18207374
>chr4:18207569-18208030
>chr4:18208193-18208791
>chr4:18208839-18222377
>chr4:18222663-18227935
>chr4:18230369-18230492
>chr4:18235524-18235568
>chr4:18240077-18240153
>chr4:18241001-18241042
>chr4:18241733-18241995
>chr4:18242015-18243125
>chr4:18243337-18243684
>chr4:18245551-18245575
>chr4:18245675-18245690
>chr4:18247191-18250065
>chr4:18250098-18251151
>chr4:18251533-18251751
>chr4:18252011-18252163
>chr4:18252223-18252375
>chr4:18252987-18254303
>chr4:18254352-18254708
>chr4:18254824-18255871
>chr4:18256230-18257004
>chr4:18257131-18257337
>chr4:18257466-18258381
>chr4:18258515-18260811
>chr4:18261163-18261636
>chr4:18261674-18261805
>chr4:18261844-18261997
>chr4:18262067-18262273
>chr4:18262400-18268769
>chr4:18268825-18270245
>chr4:18270293-18270487
>chr4:18271458-18271624
>chr4:18271695-18276753
>chr4:18277050-18278372
>chr4:18278492-18279251
>chr4:18279532-18279914
>chr4:18279963-18280139
>chr4:18280208-18283463
>chr4:18283511-18283739
>chr4:18285184-18285278
>chr4:18288513-18289111
>chr4:18289166-18296822
>chr4:18296922-18298479
>chr4:18298868-18305873
>chr4:18306322-18314814
>chr4:18314892-18315031
>chr4:18315310-18319596
>chr4:18319652-18319792
>chr4:18319891-18320042
>chr4:18320259-18320577
>chr4:18320895-18321246
>chr4:18322794-18323494
>chr4:18323850-18323943
>chr4:18323996-18324944
>chr4:18324992-18325065
>chr4:18325107-18325239
>chr4:18325304-18329782
>chr4:18329968-18336686
>chr4:18336759-18336798
>chr4:18336898-18353029
>chr4:18354392-18354741
>chr4:18354988-18360440
>chr4:18360510-18361305
>chr4:18361429-18362407
>chr4:18362518-18365184
>chr4:18365254-18370063
>chr4:18370201-18370950
>chr4:18371233-18375776
>chr4:18375836-18377416
>chr4:18377516-18380647
>chr4:18380783-18381679
>chr4:18382422-18391781
>chr4:18397184-18397224
>chr4:18397929-18398144
>chr4:18399079-18399141
>chr4:18399285-18399443
>chr4:18399645-18399833
>chr4:18399901-18400014
>chr4:18400581-18400616
>chr4:18400976-18401041
>chr4:18401696-18411100
>chr4:18411574-18411793
>chr4:18412750-18412831
>chr4:18412955-18413835
>chr4:18414339-18414578
>chr4:18414730-18415193
>chr4:18415234-18417677
>chr4:18417774-18418212
>chr4:18419241-18419377
>chr4:18419400-18419678
>chr4:18419769-18419896
>chr4:18420343-18420409
>chr4:18420475-18421907
>chr4:18422826-18423080
>chr4:18423117-18423256
>chr4:18423479-18423534
>chr4:18423656-18423812
>chr4:18424487-18434956
>chr4:18436235-18436329
>chr4:18436467-18436576
>chr4:18437419-18437605
>chr4:18437908-18445490
>chr4:18445678-18445693
>chr4:18445749-18449169
>chr4:18449327-18452408
>chr4:18452537-18459033
>chr4:18460842-18460869
>chr4:18460920-18460965
>chr4:18461213-18461604
>chr4:18462170-18463441
>chr4:18465788-18476851
>chr4:18476900-18478412
>chr4:18478556-18478674
>chr4:18478719-18479137
>chr4:18482063-18482315
>chr4:18482381-18482918
>chr4:18483818-18484134
>chr4:18484697-18485239
>chr4:18486130-18490647
>chr4:18491414-18491535
>chr4:18491982-18492089
>chr4:18492444-18492815
>chr4:18492875-18492891
>chr4:18493065-18494515
>chr4:18494652-18500667
>chr4:18501186-18501216
>chr4:18504132-18504488
>chr4:18505003-18509093
>chr4:18509168-18509257
>chr4:18509395-18509515
>chr4:18509899-18510494
>chr4:18510752-18510867
>chr4:18512615-18512724
>chr4:18512926-18512980
>chr4:18513199-18513247
>chr4:18513365-18513452
>chr4:18515649-18516217
>chr4:18517131-18521490
>chr4:18521647-18526337
>chr4:18529385-18529588
>chr4:18529645-18539289
>chr4:18539378-18539428
>chr4:18539725-18563672
>chr4:18564950-18565044
>chr4:18565182-18565291
>chr4:18566134-18566320
>chr4:18566623-18574234
>chr4:18574258-18587606
>chr4:18588728-18588816
>chr4:18590536-18590648
>chr4:18591985-18592069
>chr4:18592116-18592177
>chr4:18594673-18595024
>chr4:18595119-18595158
>chr4:18595229-18595272
>chr4:18595664-18595774
>chr4:18601440-18601496
>chr4:18601880-18601961
>chr4:18605910-18605937
>chr4:18607143-18607235
>chr4:18608050-18608151
>chr4:18608764-18608837
>chr4:18609748-18609905
>chr4:18617367-18617419
>chr4:18618928-18618957
>chr4:18619603-18619645
>chr4:18620125-18620184
>chr4:18620355-18620404
>chr4:18620472-18620612
>chr4:18620737-18621458
>chr4:18621508-18637859
>chr4:18638040-18638101
>chr4:18638513-18638577
>chr4:18639021-18650677
>chr4:18650730-18651122
>chr4:18651473-18651890
>chr4:18651996-18652040
>chr4:18652093-18670572
>chr4:18670631-18670779
>chr4:18670894-18671013
>chr4:18671041-18671775
>chr4:18671809-18672138
>chr4:18672186-18673277
>chr4:18673310-18674406
>chr4:18674423-18675107
>chr4:18675265-18676157
>chr4:18676221-18676846
>chr4:18679041-18679446
>chr4:18679511-18679753
>chr4:18679839-18680016
>chr4:18680091-18680134
>chr4:18680167-18680332
>chr4:18680428-18680714
>chr4:18680932-18681006
>chr4:18681313-18681537
>chr4:18682053-18682103
>chr4:18682883-18683096
>chr4:18683150-18683280
>chr4:18683524-18683906
>chr4:18684049-18693913
>chr4:18694013-18694030
>chr4:18694119-18697938
>chr4:18715969-18716062
>chr4:18717524-18717793
>chr4:18718236-18732651
>chr4:18732678-18737820
>chr4:18737920-18745701
>chr4:18745875-18746960
>chr4:18748818-18748918
>chr4:18749120-18749372
>chr4:18749392-18749464
>chr4:18749788-18749827
>chr4:18750010-18750133
>chr4:18750191-18750225
>chr4:18750333-18761605
>chr4:18761997-18762139
>chr4:18762253-18762376
>chr4:18763206-18763239
>chr4:18763467-18763506
>chr4:18763846-18763880
>chr4:18764237-18764276
>chr4:18764320-18764354
>chr4:18765091-18765130
>chr4:18765188-18765281
>chr4:18765620-18770516
>chr4:18770616-18779272
>chr4:18779474-18784106
>chr4:18784503-18784724
>chr4:18784963-18785058
>chr4:18786276-18787195
>chr4:18787221-18787768
>chr4:18787812-18787925
>chr4:18787965-18789035
>chr4:18789127-18789284
>chr4:18789413-18789871
>chr4:18789917-18792171
>chr4:18792242-18800373
>chr4:18800422-18800962
>chr4:18801037-18801185
>chr4:18801426-18801669
>chr4:18801736-18801907
>chr4:18801989-18802822
>chr4:18802903-18803038
>chr4:18803110-18803679
>chr4:18803717-18803801
>chr4:18803869-18804836
>chr4:18805253-18810488
>chr4:18810528-18812685
>chr4:18812708-18813038
>chr4:18813306-18814174
>chr4:18815916-18816137
>chr4:18816764-18816910
>chr4:18817631-18817758
>chr4:18818100-18818136
>chr4:18818429-18818583
>chr4:18819397-18819459
>chr4:18819567-18819688
>chr4:18819784-18819818
>chr4:18819851-18819943
>chr4:18820496-18820557
>chr4:18820760-18820795
>chr4:18820902-18821080
>chr4:18821173-18821243
>chr4:18821304-18821340
>chr4:18821737-18822035
>chr4:18823225-18823429
>chr4:18823470-18823819
>chr4:18823865-18823954
>chr4:18824019-18824248
>chr4:18824289-18824377
>chr4:18824423-18828168
>chr4:18828264-18828377
>chr4:18828882-18829140
>chr4:18829589-18830056
>chr4:18830450-18831679
>chr4:18832108-18832478
>chr4:18832926-18832997
>chr4:18835216-18835403
>chr4:18835542-18835602
>chr4:18835658-18835754
>chr4:18836610-18836668
>chr4:18838406-18838760
>chr4:18838818-18838868
>chr4:18838902-18839127
>chr4:18839504-18839829
>chr4:18840500-18840778
>chr4:18840876-18840955
>chr4:18841153-18859937
>chr4:18860469-18862150
>chr4:18862240-18862292
>chr4:18862341-18862540
>chr4:18862573-18862711
>chr4:18864091-18864171
>chr4:18864244-18865601
>chr4:18867268-18868556
>chr4:18869038-18869571
>chr4:18870501-18871335
>chr4:18871500-18871645
>chr4:18871781-18873192
>chr4:18873327-18873492
>chr4:18873600-18875256
>chr4:18875407-18878045
>chr4:18878067-18878273
>chr4:18878332-18878564
>chr4:18878627-18879225
>chr4:18879300-18879443
>chr4:18879795-18901869
>chr4:18905576-18915464
>chr4:18916290-18916355
>chr4:18916643-18916695
>chr4:18916983-18917126
>chr4:18917320-18917622
>chr4:18917921-18918061
>chr4:18921090-18921121
>chr4:18921192-18921396
>chr4:18921509-18921556
>chr4:18921879-18922042
>chr4:18922221-18922283
>chr4:18922583-18922613
>chr4:18923127-18923183
>chr4:18923333-18923480
>chr4:18923653-18923697
>chr4:18923734-18923769
>chr4:18923802-18923836
>chr4:18923969-18924032
>chr4:18924446-18924478
>chr4:18924678-18924715
>chr4:18924881-18924971
>chr4:18925280-18925350
>chr4:18925477-18925517
>chr4:18926096-18926130
>chr4:18926201-18926235
>chr4:18926526-18926732
>chr4:18926930-18927185
>chr4:18928761-18928955
>chr4:18931307-18931395
>chr4:18932688-18932779
>chr4:18937865-18938000
>chr4:18940524-18940575
>chr4:18941693-18943063
>chr4:18947121-18948293
>chr4:18948320-18950047
>chr4:18950147-18950920
>chr4:18950966-18956005
>chr4:18956086-18956155
>chr4:18957985-18958097
>chr4:18958556-18958668
>chr4:18960935-18973993
>chr4:18975322-18976194
>chr4:18976220-18984512
>chr4:18984833-18993093
>chr4:18993226-18998209
>chr4:18998299-19003431
>chr4:19005070-19005245
>chr4:19010299-19011190
>chr4:19011299-19012406
>chr4:19012561-19012697
>chr4:19012850-19012893
>chr4:19014111-19014160
>chr4:19014260-19014292
>chr4:19014897-19014939
>chr4:19016901-19017034
>chr4:19017203-19017850
>chr4:19017890-19018415
>chr4:19018882-19018909
>chr4:19021103-19021135
>chr4:19021255-19021300
>chr4:19021513-19029012
>chr4:19029147-19029247
>chr4:19030773-19030956
>chr4:19034080-19034124
>chr4:19034315-19034365
>chr4:19035509-19049662
>chr4:19052042-19059836
>chr4:19059883-19070224
>chr4:19070260-19075363
>chr4:19075492-19082663
>chr4:19083222-19083263
>chr4:19083314-19083387
>chr4:19083917-19083959
>chr4:19084059-19084138
>chr4:19084580-19091755
>chr4:19091855-19095223
>chr4:19097037-19097123
>chr4:19097386-19097554
>chr4:19097652-19097764
>chr4:19099516-19099620
>chr4:19099743-19100126
>chr4:19100274-19100326
>chr4:19100367-19101653
>chr4:19101684-19101831
>chr4:19102101-19102226
>chr4:19102300-19102872
>chr4:19103098-19103231
>chr4:19103349-19103398
>chr4:19103725-19103773
>chr4:19103934-19103997
>chr4:19105286-19106826
>chr4:19108046-19108093
>chr4:19108800-19108837
>chr4:19109108-19109147
>chr4:19110157-19110193
>chr4:19110454-19110489
>chr4:19110534-19110590
>chr4:19111062-19111141
>chr4:19111677-19111799
>chr4:19112177-19112236
>chr4:19112486-19112505
>chr4:19112605-19113591
>chr4:19113651-19113677
>chr4:19113775-19113790
>chr4:19113930-19115255
>chr4:19115290-19117872
>chr4:19117916-19117982
>chr4:19118082-19118098
>chr4:19118320-19126095
>chr4:19126169-19126361
>chr4:19126461-19126737
>chr4:19126789-19128808
>chr4:19128926-19131077
>chr4:19131282-19131891
>chr4:19132303-19132512
>chr4:19132551-19132645
>chr4:19132738-19132884
>chr4:19133604-19133660
>chr4:19137261-19137303
>chr4:19137584-19137626
>chr4:19137730-19138010
>chr4:19140455-19140561
>chr4:19140585-19143858
>chr4:19143888-19144443
>chr4:19144487-19145157
>chr4:19145221-19145546
>chr4:19145601-19146505
>chr4:19150889-19151007
>chr4:19151201-19151272
>chr4:19151579-19151717
>chr4:19151795-19151911
>chr4:19151968-19152278
>chr4:19152539-19152577
>chr4:19153040-19153079
>chr4:19153342-19153422
>chr4:19154557-19154583
>chr4:19154651-19157782
>chr4:19157999-19166422
>chr4:19166582-19170311
>chr4:19170554-19170591
>chr4:19170925-19170948
>chr4:19171176-19171228
>chr4:19172315-19172357
>chr4:19172873-19173081
>chr4:19173346-19173413
>chr4:19173771-19175061
>chr4:19175209-19175225
>chr4:19175246-19176006
>chr4:19176141-19180199
>chr4:19180593-19195914
>chr4:19197965-19198142
>chr4:19198181-19198296
>chr4:19198377-19198476
>chr4:19198579-19198620
>chr4:19198712-19198768
>chr4:19198820-19201902
>chr4:19202185-19203867
>chr4:19203993-19204115
>chr4:19204426-19204504
>chr4:19204540-19204635
>chr4:19204677-19204712
>chr4:19205291-19205333
>chr4:19205801-19206680
>chr4:19207477-19207555
>chr4:19209338-19210783
>chr4:19210802-19217260
>chr4:19217308-19217938
>chr4:19218221-19220781
>chr4:19220853-19224856
>chr4:19224995-19225447
>chr4:19225492-19225866
>chr4:19225923-19225990
>chr4:19226039-19226093
>chr4:19226180-19226237
>chr4:19226358-19226468
>chr4:19226556-19226729
>chr4:19226810-19227143
>chr4:19227209-19227303
>chr4:19227331-19227440
>chr4:19227805-19229019
>chr4:19229049-19229171
>chr4:19229319-19229590
>chr4:19229817-19247527
>chr4:19247646-19249846
>chr4:19249990-19259257
>chr4:19259405-19266058
>chr4:19266309-19268831
>chr4:19270014-19270137
>chr4:19270732-19270772
>chr4:19270791-19270970
>chr4:19272660-19272949
>chr4:19274395-19274488
>chr4:19274885-19275722
>chr4:19276024-19281674
>chr4:19281774-19303342
>chr4:19303973-19304093
>chr4:19304357-19304425
>chr4:19304832-19306454
>chr4:19306890-19311175
>chr4:19311275-19316513
>chr4:19316613-19316628
>chr4:19316677-19322094
>chr4:19322221-19322275
>chr4:19322333-19330463
>chr4:19330554-19330898
>chr4:19330998-19331986
>chr4:19332275-19332382
>chr4:19333133-19333206
>chr4:19333385-19334918
>chr4:19334965-19350392
>chr4:19354554-19354753
>chr4:19354834-19355397
>chr4:19356872-19357274
>chr4:19357334-19358097
>chr4:19358138-19360216
>chr4:19360254-19368745
>chr4:19368886-19371125
>chr4:19371270-19371669
>chr4:19371703-19371965
>chr4:19372048-19372672
>chr4:19374221-19374658
>chr4:19374869-19374910
>chr4:19375110-19375148
>chr4:19379746-19379956
>chr4:19380025-19380541
>chr4:19381264-19381330
>chr4:19381410-19382479
>chr4:19382526-19382597
>chr4:19383568-19383937
>chr4:19383973-19388431
>chr4:19388556-19390941
>chr4:19391050-19391669
>chr4:19391847-19392017
>chr4:19392106-19392149
>chr4:19392929-19395949
>chr4:19397310-19401206
>chr4:19401244-19401740
>chr4:19401796-19402279
>chr4:19402604-19402675
>chr4:19402991-19403039
>chr4:19403171-19403462
>chr4:19403934-19404268
>chr4:19406649-19406683
>chr4:19406982-19409743
>chr4:19409782-19417030
>chr4:19417130-19421000
>chr4:19421076-19421238
>chr4:19421294-19422055
>chr4:19422078-19422759
>chr4:19424286-19428589
>chr4:19428719-19442809
>chr4:19442837-19443164
>chr4:19443241-19445949
>chr4:19448645-19448860
>chr4:19449674-19449796
>chr4:19450960-19451253
>chr4:19451532-19451603
>chr4:19451710-19451912
>chr4:19453010-19453344
>chr4:19453530-19453661
>chr4:19456888-19456923
>chr4:19456971-19457005
>chr4:19463438-19463640
>chr4:19463967-19466093
>chr4:19466219-19468321
>chr4:19468368-19475797
>chr4:19475831-19476709
>chr4:19476753-19478075
>chr4:19478180-19478593
>chr4:19478712-19479346
>chr4:19479375-19480031
>chr4:19480071-19487507
>chr4:19490784-19490805
>chr4:19490905-19500381
>chr4:19500426-19504102
>chr4:19504158-19506209
>chr4:19506237-19506690
>chr4:19506759-19506894
>chr4:19506930-19507736
>chr4:19509721-19516885
>chr4:19516985-19517922
>chr4:19517975-19534886
>chr4:19535017-19540383
>chr4:19540464-19546848
>chr4:19547708-19549375
>chr4:19549476-19554617
>chr4:19555244-19555325
>chr4:19555465-19555502
>chr4:19555603-19555751
>chr4:19555894-19555986
>chr4:19556057-19556124
>chr4:19556214-19556323
>chr4:19556364-19556462
>chr4:19556500-19556545
>chr4:19556896-19556932
>chr4:19557171-19557320
>chr4:19558264-19568829
>chr4:19568847-19572514
>chr4:19572579-19572691
>chr4:19572882-19572933
>chr4:19573096-19573221
>chr4:19573322-19573400
>chr4:19573553-19573606
>chr4:19574009-19574194
>chr4:19576105-19576168
>chr4:19576635-19576800
>chr4:19577617-19577734
>chr4:19578315-19578604
>chr4:19578735-19579093
>chr4:19579174-19579311
>chr4:19581057-19584599
>chr4:19584883-19585072
>chr4:19585408-19593982
>chr4:19594136-19594187
>chr4:19594252-19594288
>chr4:19594444-19594627
>chr4:19595041-19595656
>chr4:19596359-19596464
>chr4:19596704-19596814
>chr4:19596992-19597158
>chr4:19597216-19600287
>chr4:19600970-19601079
>chr4:19601319-19601429
>chr4:19601774-19602074
>chr4:19602136-19602608
>chr4:19603127-19603158
>chr4:19603500-19603760
>chr4:19603934-19603972
>chr4:19604015-19604209
>chr4:19604323-19604590
>chr4:19604687-19605313
>chr4:19605358-19605657
>chr4:19605743-19605844
>chr4:19605920-19605969
>chr4:19606018-19606827
>chr4:19606974-19607103
>chr4:19607154-19607436
>chr4:19607469-19608239
>chr4:19608306-19609386
>chr4:19612145-19612220
>chr4:19616107-19616573
>chr4:19616620-19616895
>chr4:19616968-19617154
>chr4:19617197-19618000
>chr4:19618044-19618408
>chr4:19618529-19618739
>chr4:19621800-19621830
>chr4:19622114-19622140
>chr4:19622570-19622597
>chr4:19622657-19622689
>chr4:19623956-19624097
>chr4:19625897-19626006
>chr4:19626076-19626250
>chr4:19626498-19626620
>chr4:19626670-19626897
>chr4:19627022-19627119
>chr4:19627989-19628025
>chr4:19628255-19628350
>chr4:19629274-19629345
>chr4:19629848-19630574
>chr4:19630647-19630741
>chr4:19630969-19631574
>chr4:19631687-19632114
>chr4:19632163-19633848
>chr4:19634482-19634644
>chr4:19636716-19636764
>chr4:19636801-19636831
>chr4:19639083-19639136
>chr4:19642060-19642167
>chr4:19642344-19642502
>chr4:19642608-19642756
>chr4:19643533-19643570
>chr4:19645283-19645357
>chr4:19646410-19647043
>chr4:19647512-19649455
>chr4:19649783-19657156
>chr4:19657256-19659554
>chr4:19659578-19659872
>chr4:19660061-19662241
>chr4:19662275-19663184
>chr4:19663489-19671075
>chr4:19671123-19672424
>chr4:19672491-19673917
>chr4:19673981-19687981
>chr4:19688077-19688092
>chr4:19688192-19692050
>chr4:19692111-19693125
>chr4:19693225-19693247
>chr4:19693348-19701281
>chr4:19701441-19711480
>chr4:19711636-19711671
>chr4:19711833-19712539
>chr4:19712669-19713169
>chr4:19713212-19713949
>chr4:19714011-19714205
>chr4:19714283-19714362
>chr4:19714405-19714826
>chr4:19714951-19715598
>chr4:19715622-19721629
>chr4:19721652-19721994
>chr4:19722019-19725611
>chr4:19725658-19726158
>chr4:19726191-19726232
>chr4:19726361-19728053
>chr4:19728086-19732803
>chr4:19732903-19734212
>chr4:19734416-19734433
>chr4:19734531-19736335
>chr4:19736435-19741623
>chr4:19741644-19749977
>chr4:19750004-19761276
>chr4:19761682-19761728
>chr4:19761894-19761962
>chr4:19762442-19767942
>chr4:19767978-19768018
>chr4:19769284-19796298
>chr4:19796368-19807081
>chr4:19807148-19807474
>chr4:19807565-19807740
>chr4:19807866-19808678
>chr4:19808934-19809070
>chr4:19809216-19811864
>chr4:19812250-19812293
>chr4:19812874-19812912
>chr4:19813116-19816294
>chr4:19816339-19821340
>chr4:19821374-19822238
>chr4:19823202-19823264
>chr4:19823398-19823555
>chr4:19823666-19825242
>chr4:19825513-19825581
>chr4:19825646-19832761
>chr4:19832804-19840842
>chr4:19840905-19841031
>chr4:19842948-19843075
>chr4:19843863-19844056
>chr4:19844511-19844556
>chr4:19844778-19844814
>chr4:19844889-19848940
>chr4:19849005-19849771
>chr4:19849916-19850399
>chr4:19851014-19851229
>chr4:19851358-19851713
>chr4:19851760-19851775
>chr4:19851886-19856129
>chr4:19857394-19861827
>chr4:19862812-19862962
>chr4:19862995-19863030
>chr4:19864078-19864126
>chr4:19864221-19864562
>chr4:19864615-19864982
>chr4:19865548-19865703
>chr4:19866550-19866650
>chr4:19866707-19867131
>chr4:19867759-19867840
>chr4:19869938-19870314
>chr4:19871000-19871056
>chr4:19871637-19871688
>chr4:19873362-19873499
>chr4:19873971-19874055
>chr4:19874300-19874560
>chr4:19874761-19875107
>chr4:19875327-19878808
>chr4:19879683-19879843
>chr4:19883121-19883180
>chr4:19883403-19886601
>chr4:19886701-19907324
>chr4:19907797-19907831
>chr4:19908460-19908543
>chr4:19911115-19916843
>chr4:19916943-19918592
>chr4:19919116-19935633
>chr4:19938821-19939293
>chr4:19940030-19940182
>chr4:19940283-19940819
>chr4:19941347-19941715
>chr4:19941783-19942126
>chr4:19942206-19942320
>chr4:19942356-19942803
>chr4:19942903-19943203
>chr4:19943346-19943520
>chr4:19944143-19944176
>chr4:19944552-19945040
>chr4:19945824-19945919
>chr4:19946837-19946897
>chr4:19948724-19948764
>chr4:19948914-19951713
>chr4:19951827-19951872
>chr4:19952094-19952130
>chr4:19952205-19960242
>chr4:19960328-19960372
>chr4:19960409-19960464
>chr4:19960701-19960902
>chr4:19961115-19966334
>chr4:19966682-19966828
>chr4:19968577-19974152
>chr4:19974238-19974277
>chr4:19974391-19974419
>chr4:19974448-19975507
>chr4:19977483-19977583
>chr4:19977639-19979310
>chr4:19979359-19995892
>chr4:19995934-19999906
>chr4:19999970-20000329
>chr4:20000444-20000714
>chr4:20000763-20000848
>chr4:20000904-20000994
>chr4:20001047-20001130
>chr4:20003501-20004521
>chr4:20004567-20004635
>chr4:20004758-20005336
>chr4:20005375-20006468
>chr4:20006505-20012819
>chr4:20013571-20015278
>chr4:20015343-20015613
>chr4:20017110-20017754
>chr4:20018897-20029804
>chr4:20029865-20029935
>chr4:20029965-20030286
>chr4:20030324-20030638
>chr4:20031763-20033569
>chr4:20033677-20033821
>chr4:20034141-20034315
>chr4:20034606-20034828
>chr4:20034860-20034987
>chr4:20035086-20035131
>chr4:20035171-20035313
>chr4:20035374-20039371
>chr4:20039406-20050236
>chr4:20050954-20053912
>chr4:20054134-20054304
>chr4:20054329-20054569
>chr4:20054613-20063335
>chr4:20063416-20063694
>chr4:20063815-20069476
>chr4:20069507-20073030
>chr4:20073191-20073367
>chr4:20073473-20075720
>chr4:20075796-20076271
>chr4:20078667-20079776
>chr4:20079876-20080608
>chr4:20080653-20081041
>chr4:20081273-20081327
>chr4:20081634-20095578
>chr4:20095732-20097209
>chr4:20097449-20106036
>chr4:20106422-20108572
>chr4:20108644-20122694
>chr4:20124418-20124717
>chr4:20127345-20127427
>chr4:20127524-20127750
>chr4:20127869-20128117
>chr4:20128256-20128613
>chr4:20128734-20128836
>chr4:20128924-20140867
>chr4:20140972-20141030
>chr4:20141414-20144387
>chr4:20144443-20144648
>chr4:20144724-20145275
>chr4:20145349-20145432
>chr4:20145472-20146783
>chr4:20146850-20146956
>chr4:20147198-20147260
>chr4:20147693-20147979
>chr4:20148244-20160076
>chr4:20160229-20162773
>chr4:20162831-20163707
>chr4:20163803-20164154
>chr4:20164190-20173823
>chr4:20173915-20176557
>chr4:20176784-20176861
>chr4:20176894-20177685
>chr4:20177746-20178971
>chr4:20179259-20179287
>chr4:20179428-20179727
>chr4:20179793-20179825
>chr4:20180078-20185353
>chr4:20185453-20192255
>chr4:20192327-20197017
>chr4:20198191-20198246
>chr4:20199981-20200174
>chr4:20201535-20201609
>chr4:20204626-20204811
>chr4:20206161-20206453
>chr4:20207370-20207406
>chr4:20207470-20207517
>chr4:20208275-20208314
>chr4:20208821-20208867
>chr4:20209108-20209196
>chr4:20209460-20209517
>chr4:20209850-20210450
>chr4:20211238-20211276
>chr4:20211778-20211876
>chr4:20212037-20212153
>chr4:20212191-20212350
>chr4:20212421-20212488
>chr4:20213733-20214905
>chr4:20220210-20220721
>chr4:20220750-20220958
>chr4:20220998-20221876
>chr4:20222286-20222523
>chr4:20224152-20224274
>chr4:20224370-20224556
>chr4:20225223-20226206
>chr4:20226387-20226557
>chr4:20226778-20227312
>chr4:20227454-20227867
>chr4:20227943-20228008
>chr4:20228198-20228431
>chr4:20228580-20228650
>chr4:20229020-20229121
>chr4:20229236-20229317
>chr4:20229350-20251386
>chr4:20251454-20251502
>chr4:20252171-20252231
>chr4:20252439-20253014
>chr4:20253115-20257668
>chr4:20257717-20257955
>chr4:20258318-20260765
>chr4:20260876-20261083
>chr4:20261582-20261782
>chr4:20261998-20288467
>chr4:20288918-20288947
>chr4:20288996-20295631
>chr4:20295696-20307038
>chr4:20307130-20307320
>chr4:20307412-20307564
>chr4:20309386-20309510
>chr4:20312670-20312698
>chr4:20313838-20314027
>chr4:20314411-20314486
>chr4:20316654-20334273
>chr4:20334626-20335489
>chr4:20336800-20337173
>chr4:20337621-20337703
>chr4:20337771-20340584
>chr4:20340609-20342344
>chr4:20342386-20355158
>chr4:20355258-20357444
>chr4:20357569-20362562
>chr4:20362600-20364388
>chr4:20364446-20364612
>chr4:20364662-20369780
>chr4:20369980-20380105
>chr4:20380214-20386214
>chr4:20386273-20397796
>chr4:20398131-20398319
>chr4:20398454-20399196
>chr4:20399912-20420536
>chr4:20420794-20420908
>chr4:20423319-20423353
>chr4:20423773-20423945
>chr4:20424068-20424281
>chr4:20424443-20424660
>chr4:20425247-20425445
>chr4:20426635-20426678
>chr4:20426751-20426925
>chr4:20427095-20427129
>chr4:20427237-20427700
>chr4:20427889-20428062
>chr4:20428306-20428373
>chr4:20429842-20429954
>chr4:20431552-20431750
>chr4:20432220-20432287
>chr4:20435573-20436877
>chr4:20437046-20437228
>chr4:20437274-20437320
>chr4:20437478-20437596
>chr4:20437674-20440449
>chr4:20440515-20440941
>chr4:20441814-20442992
>chr4:20443107-20443332
>chr4:20443395-20443705
>chr4:20443988-20448124
>chr4:20448187-20449175
>chr4:20449208-20457059
>chr4:20457120-20457814
>chr4:20457868-20458147
>chr4:20458202-20458274
>chr4:20458401-20460111
>chr4:20460497-20470032
>chr4:20470149-20470839
>chr4:20473799-20473904
>chr4:20474450-20474594
>chr4:20476162-20476430
>chr4:20476485-20476767
>chr4:20476816-20476940
>chr4:20476980-20479414
>chr4:20479470-20479879
>chr4:20479959-20524122
>chr4:20524170-20524403
>chr4:20525511-20525628
>chr4:20525743-20525870
>chr4:20526032-20526141
>chr4:20526172-20526212
>chr4:20526402-20526532
>chr4:20526666-20526753
>chr4:20526806-20526888
>chr4:20528095-20528133
>chr4:20528287-20528424
>chr4:20528463-20528530
>chr4:20536993-20537029
>chr4:20538260-20538315
>chr4:20539315-20540588
>chr4:20540747-20548614
>chr4:20548729-20548744
>chr4:20548810-20549034
>chr4:20550580-20550621
>chr4:20551280-20552898
>chr4:20552956-20554148
>chr4:20554227-20554256
>chr4:20554379-20555074
>chr4:20555208-20561064
>chr4:20561202-20562173
>chr4:20562404-20562419
>chr4:20562565-20564243
>chr4:20564298-20564335
>chr4:20564394-20564469
>chr4:20564513-20564650
>chr4:20564688-20564846
>chr4:20564882-20564961
>chr4:20565009-20565392
>chr4:20565529-20565788
>chr4:20565897-20566019
>chr4:20574608-20574644
>chr4:20576195-20576268
>chr4:20576401-20577689
>chr4:20577894-20589443
>chr4:20589568-20593683
>chr4:20593854-20612989
>chr4:20613158-20613173
>chr4:20613247-20613349
>chr4:20613422-20613633
>chr4:20614269-20614327
>chr4:20614529-20622825
>chr4:20623690-20623795
>chr4:20623872-20624244
>chr4:20624276-20637657
>chr4:20637742-20637857
>chr4:20638819-20638929
>chr4:20639242-20639275
>chr4:20639412-20639730
>chr4:20639864-20642229
>chr4:20642282-20643582
>chr4:20643921-20644124
>chr4:20644216-20644278
>chr4:20644390-20646559
>chr4:20646675-20657587
>chr4:20657717-20657806
>chr4:20657896-20659462
>chr4:20659586-20661292
>chr4:20661462-20664136
>chr4:20664217-20664250
>chr4:20664430-20664697
>chr4:20664761-20664799
>chr4:20665177-20673597
>chr4:20673693-20673914
>chr4:20674051-20674494
>chr4:20674533-20674988
>chr4:20675040-20675532
>chr4:20675585-20675894
>chr4:20675923-20677867
>chr4:20677996-20679724
>chr4:20679771-20680685
>chr4:20680722-20680807
>chr4:20681009-20681048
>chr4:20681653-20681714
>chr4:20681776-20683594
>chr4:20683677-20684370
>chr4:20684623-20684660
>chr4:20684696-20684859
>chr4:20684895-20685295
>chr4:20686118-20691127
>chr4:20691894-20692204
>chr4:20692256-20692697
>chr4:20692744-20692788
>chr4:20692852-20693011
>chr4:20693048-20693168
>chr4:20693225-20693282
>chr4:20693438-20693483
>chr4:20693646-20693854
>chr4:20693965-20694093
>chr4:20694152-20694199
>chr4:20694370-20694461
>chr4:20694542-20694780
>chr4:20694831-20695396
>chr4:20695557-20695641
>chr4:20695690-20695801
>chr4:20695881-20696122
>chr4:20696360-20696511
>chr4:20696612-20696815
>chr4:20696857-20697224
>chr4:20697401-20697500
>chr4:20697761-20697968
>chr4:20700345-20700389
>chr4:20701118-20701172
>chr4:20701985-20702163
>chr4:20702331-20702416
>chr4:20703136-20704151
>chr4:20704213-20704303
>chr4:20704411-20704554
>chr4:20705488-20705722
>chr4:20706099-20706641
>chr4:20706752-20714458
>chr4:20714634-20714788
>chr4:20715012-20715321
>chr4:20715600-20724600
>chr4:20724797-20724905
>chr4:20725064-20725363
>chr4:20725687-20739865
>chr4:20739980-20740433
>chr4:20740982-20741030
>chr4:20741647-20741713
>chr4:20742027-20742189
>chr4:20742545-20742622
>chr4:20742752-20742976
>chr4:20743142-20743191
>chr4:20743336-20743598
>chr4:20743861-20745085
>chr4:20745090-20747784
>chr4:20747861-20747988
>chr4:20748281-20748382
>chr4:20748480-20748715
>chr4:20748933-20749274
>chr4:20749351-20750404
>chr4:20750423-20752091
>chr4:20752169-20752218
>chr4:20752732-20752974
>chr4:20753071-20753132
>chr4:20753464-20753504
>chr4:20753548-20753764
>chr4:20753883-20753925
>chr4:20754045-20754190
>chr4:20754405-20754441
>chr4:20754707-20754764
>chr4:20754794-20754844
>chr4:20755491-20755577
>chr4:20755644-20755762
>chr4:20755859-20756717
>chr4:20756778-20757384
>chr4:20757860-20758309
>chr4:20760994-20761261
>chr4:20767208-20767284
>chr4:20767555-20767893
>chr4:20767937-20768064
>chr4:20768312-20769074
>chr4:20769181-20769428
>chr4:20769506-20770580
>chr4:20770697-20770765
>chr4:20770801-20770859
>chr4:20770951-20771110
>chr4:20771150-20775230
>chr4:20775273-20775323
>chr4:20776318-20776419
>chr4:20776633-20778538
>chr4:20778828-20794015
>chr4:20794061-20794345
>chr4:20794517-20794732
>chr4:20794837-20794890
>chr4:20795078-20795158
>chr4:20801766-20801812
>chr4:20802141-20802815
>chr4:20803135-20803745
>chr4:20803886-20804204
>chr4:20804339-20815381
>chr4:20815481-20818482
>chr4:20818582-20818604
>chr4:20818655-20825069
>chr4:20825729-20828591
>chr4:20828725-20829411
>chr4:20829762-20830724
>chr4:20830790-20830982
>chr4:20831046-20832612
>chr4:20832797-20839232
>chr4:20839314-20840014
>chr4:20840246-20847497
>chr4:20847597-20849239
>chr4:20849311-20849508
>chr4:20849563-20850062
>chr4:20850148-20850385
>chr4:20850448-20850602
>chr4:20850640-20851345
>chr4:20851380-20852672
>chr4:20852997-20853492
>chr4:20853541-20854338
>chr4:20855298-20856696
>chr4:20856756-20856853
>chr4:20856931-20857060
>chr4:20857235-20857312
>chr4:20857437-20857494
>chr4:20857636-20858457
>chr4:20858689-20860998
>chr4:20861025-20861998
>chr4:20862068-20862435
>chr4:20862474-20869655
>chr4:20869755-20870240
>chr4:20870639-20870667
>chr4:20870709-20877637
>chr4:20877843-20881623
>chr4:20882407-20882456
>chr4:20883008-20883067
>chr4:20885155-20885640
>chr4:20885667-20886370
>chr4:20886565-20887269
>chr4:20887311-20888394
>chr4:20888510-20888968
>chr4:20889024-20901406
>chr4:20901443-20914079
>chr4:20914203-20919930
>chr4:20919976-20921370
>chr4:20921404-20923175
>chr4:20927728-20927959
>chr4:20929385-20929650
>chr4:20929837-20929877
>chr4:20929989-20930171
>chr4:20931501-20934809
>chr4:20934855-20935602
>chr4:20935874-20936067
>chr4:20936176-20943026
>chr4:20943565-20945660
>chr4:20946044-20946581
>chr4:20946699-20948427
>chr4:20948526-20959698
>chr4:20959773-20960890
>chr4:20961020-20961102
>chr4:20962525-20962583
>chr4:20962888-20963043
>chr4:20963081-20963119
>chr4:20963453-20963666
>chr4:20963730-20963942
>chr4:20964024-20964116
>chr4:20964552-20964634
>chr4:20964781-20970846
>chr4:20970886-20970930
>chr4:20971034-20984054
>chr4:20984223-20984263
>chr4:20985293-20985351
>chr4:20985656-20985811
>chr4:20985849-20985887
>chr4:20986221-20986434
>chr4:20986471-20986710
>chr4:20986792-20986884
>chr4:20989076-20990070
>chr4:20990096-20990246
>chr4:20990537-20990933
>chr4:20991908-20991938
>chr4:20993404-20996406
>chr4:20996431-20997505
>chr4:20997613-20997897
>chr4:20998477-20998565
>chr4:20998646-21005137
>chr4:21005186-21029198
>chr4:21029433-21029476
>chr4:21029964-21031958
>chr4:21032181-21032872
>chr4:21032919-21036243
>chr4:21037778-21037861
>chr4:21039101-21039120
>chr4:21039185-21046016
>chr4:21046848-21046902
>chr4:21048795-21048831
>chr4:21049909-21049933
>chr4:21050033-21051139
>chr4:21051228-21067110
>chr4:21067240-21067272
>chr4:21067306-21068623
>chr4:21070213-21070254
>chr4:21071391-21071439
>chr4:21072171-21072259
>chr4:21072509-21072826
>chr4:21073132-21073172
>chr4:21074002-21074046
>chr4:21074181-21091372
>chr4:21091404-21106828
>chr4:21107081-21107188
>chr4:21107311-21107359
>chr4:21108397-21108907
>chr4:21109011-21109771
>chr4:21109891-21110651
>chr4:21111458-21111865
>chr4:21111900-21112871
>chr4:21112960-21113402
>chr4:21113455-21113592
>chr4:21113629-21122221
>chr4:21122319-21130244
>chr4:21130277-21132113
>chr4:21132223-21150400
>chr4:21150460-21153833
>chr4:21154067-21154254
>chr4:21154313-21154423
>chr4:21154529-21154712
>chr4:21155410-21155447
>chr4:21155644-21155718
>chr4:21158268-21158342
>chr4:21161713-21161748
>chr4:21161792-21161827
>chr4:21161915-21161951
>chr4:21162873-21164859
>chr4:21165051-21173650
>chr4:21173750-21173769
>chr4:21173945-21173987
>chr4:21174165-21181325
>chr4:21181388-21181474
>chr4:21181604-21199168
>chr4:21199268-21206397
>chr4:21206515-21207459
>chr4:21207559-21212404
>chr4:21212492-21215477
>chr4:21215634-21215739
>chr4:21215837-21226802
>chr4:21226897-21227007
>chr4:21227551-21227658
>chr4:21227749-21227844
>chr4:21228159-21228440
>chr4:21228538-21228575
>chr4:21228834-21228864
>chr4:21229273-21229319
>chr4:21229539-21229729
>chr4:21229767-21229921
>chr4:21230087-21231097
>chr4:21231118-21231162
>chr4:21231222-21231729
>chr4:21232243-21232811
>chr4:21233040-21234854
>chr4:21234889-21235392
>chr4:21235431-21237713
>chr4:21237734-21238818
>chr4:21238888-21239412
>chr4:21239441-21239524
>chr4:21239554-21239601
>chr4:21239678-21239763
>chr4:21239971-21240002
>chr4:21240108-21240231
>chr4:21240272-21240366
>chr4:21240399-21240850
>chr4:21240908-21241398
>chr4:21241514-21241793
>chr4:21241883-21242076
>chr4:21242210-21242487
>chr4:21242593-21242744
>chr4:21244793-21245112
>chr4:21246155-21250992
>chr4:21251135-21266261
>chr4:21270080-21270129
>chr4:21270170-21270239
>chr4:21270355-21270385
>chr4:21270480-21270777
>chr4:21270869-21270905
>chr4:21271312-21271526
>chr4:21271851-21272150
>chr4:21272243-21272515
>chr4:21273592-21273631
>chr4:21273657-21273712
>chr4:21273787-21273885
>chr4:21274011-21274373
>chr4:21274446-21274627
>chr4:21275256-21276385
>chr4:21276407-21280204
>chr4:21280350-21280429
>chr4:21280481-21287881
>chr4:21287953-21288736
>chr4:21288795-21289065
>chr4:21289111-21300682
>chr4:21300725-21300811
>chr4:21301261-21301420
>chr4:21301921-21306408
>chr4:21306457-21317611
>chr4:21317711-21317751
>chr4:21317790-21324397
>chr4:21324613-21324628
>chr4:21324635-21325738
>chr4:21325784-21325799
>chr4:21325899-21333444
>chr4:21333945-21334179
>chr4:21334471-21334511
>chr4:21334556-21334590
>chr4:21334994-21335298
>chr4:21335436-21335548
>chr4:21335644-21335921
>chr4:21336185-21336263
>chr4:21336304-21336407
>chr4:21336485-21336577
>chr4:21337953-21340256
>chr4:21340319-21340786
>chr4:21342111-21342470
>chr4:21345691-21345735
>chr4:21345798-21346066
>chr4:21346124-21346609
>chr4:21347590-21347687
>chr4:21349523-21353703
>chr4:21354482-21354850
>chr4:21355319-21355427
>chr4:21357006-21357181
>chr4:21357259-21363235
>chr4:21363307-21365851
>chr4:21365894-21366584
>chr4:21366634-21369032
>chr4:21369200-21381576
>chr4:21381626-21382604
>chr4:21382647-21382915
>chr4:21382940-21383184
>chr4:21383260-21383396
>chr4:21383549-21387802
>chr4:21389677-21389879
>chr4:21390146-21393564
>chr4:21396536-21396591
>chr4:21399068-21399512
>chr4:21399598-21399706
>chr4:21399779-21399837
>chr4:21400089-21400456
>chr4:21400584-21403753
>chr4:21403787-21403840
>chr4:21404045-21404164
>chr4:21404228-21404275
>chr4:21404661-21404708
>chr4:21405256-21405314
>chr4:21406997-21407213
>chr4:21407372-21407513
>chr4:21407567-21407611
>chr4:21407709-21408960
>chr4:21409134-21409612
>chr4:21409784-21410350
>chr4:21410384-21410635
>chr4:21410745-21411133
>chr4:21411252-21411306
>chr4:21412444-21412485
>chr4:21412552-21412606
>chr4:21413427-21413689
>chr4:21414449-21423941
>chr4:21424602-21424692
>chr4:21425113-21427036
>chr4:21427254-21437456
>chr4:21437968-21438921
>chr4:21440093-21440140
>chr4:21440353-21449872
>chr4:21450054-21450137
>chr4:21450873-21451341
>chr4:21451441-21451519
>chr4:21451574-21451694
>chr4:21451752-21451807
>chr4:21451866-21451903
>chr4:21452325-21452363
>chr4:21452634-21452853
>chr4:21455082-21455124
>chr4:21455471-21456007
>chr4:21456283-21460778
>chr4:21460816-21460831
>chr4:21460960-21473759
>chr4:21473885-21476423
>chr4:21476523-21485722
>chr4:21485853-21486220
>chr4:21486750-21493459
>chr4:21493532-21494030
>chr4:21494288-21494620
>chr4:21494720-21495814
>chr4:21495871-21496010
>chr4:21496123-21509409
>chr4:21510459-21514732
>chr4:21514861-21515635
>chr4:21515763-21523924
>chr4:21524072-21534983
>chr4:21535111-21535127
>chr4:21535321-21535458
>chr4:21535513-21536319
>chr4:21536459-21538289
>chr4:21538414-21538903
>chr4:21539098-21539426
>chr4:21541724-21542152
>chr4:21542292-21542393
>chr4:21542431-21542958
>chr4:21542991-21543089
>chr4:21543127-21544817
>chr4:21544879-21546575
>chr4:21546660-21550141
>chr4:21552412-21552592
>chr4:21552668-21552944
>chr4:21553045-21554094
>chr4:21554231-21554266
>chr4:21555597-21555754
>chr4:21555927-21559878
>chr4:21559900-21568971
>chr4:21569277-21572190
>chr4:21572351-21575409
>chr4:21575677-21580501
>chr4:21580660-21584514
>chr4:21584558-21584612
>chr4:21586004-21586208
>chr4:21587989-21588054
>chr4:21588449-21588501
>chr4:21588549-21588588
>chr4:21588627-21588832
>chr4:21588891-21589030
>chr4:21589404-21589443
>chr4:21590041-21590867
>chr4:21591177-21592925
>chr4:21593214-21596262
>chr4:21596371-21597763
>chr4:21598813-21599494
>chr4:21599628-21600702
>chr4:21603406-21603445
>chr4:21603497-21603847
>chr4:21605867-21605905
>chr4:21612772-21612806
>chr4:21612856-21612901
>chr4:21613461-21613565
>chr4:21613914-21614221
>chr4:21614340-21614570
>chr4:21614587-21614694
>chr4:21615850-21616175
>chr4:21617097-21617130
>chr4:21617172-21617326
>chr4:21617700-21617985
>chr4:21619862-21620010
>chr4:21621508-21622261
>chr4:21623197-21623215
>chr4:21624453-21624493
>chr4:21624663-21632013
>chr4:21632798-21632865
>chr4:21633283-21633333
>chr4:21633635-21635829
>chr4:21635889-21636319
>chr4:21636433-21640447
>chr4:21640507-21640937
>chr4:21641050-21641928
>chr4:21642099-21644128
>chr4:21644289-21649320
>chr4:21649428-21651661
>chr4:21651761-21654093
>chr4:21657643-21657941
>chr4:21660041-21660365
>chr4:21660416-21660455
>chr4:21661929-21666783
>chr4:21666817-21674777
>chr4:21683504-21683638
>chr4:21683789-21686563
>chr4:21690688-21690806
>chr4:21691020-21691346
>chr4:21692688-21693231
>chr4:21694371-21694893
>chr4:21696293-21699924
>chr4:21700120-21709393
>chr4:21709605-21711875
>chr4:21712204-21714296
>chr4:21715678-21717190
>chr4:21717743-21720854
>chr4:21720983-21723048
>chr4:21723099-21723818
>chr4:21724548-21725019
>chr4:21725059-21739665
>chr4:21739740-21739946
>chr4:21740069-21746777
>chr4:21747852-21752530
>chr4:21753977-21755734
>chr4:21755809-21756046
>chr4:21759775-21761178
>chr4:21761244-21765145
>chr4:21765211-21765549
>chr4:21765617-21765718
>chr4:21765738-21767716
>chr4:21767749-21776469
>chr4:21776488-21776601
>chr4:21776685-21779468
>chr4:21779611-21779801
>chr4:21779836-21779974
>chr4:21779998-21780745
>chr4:21780816-21780849
>chr4:21780928-21783354
>chr4:21783647-21784098
>chr4:21784240-21784414
>chr4:21784514-21784603
>chr4:21784629-21784661
>chr4:21784699-21784850
>chr4:21785479-21785534
>chr4:21786068-21786202
>chr4:21786414-21786557
>chr4:21789212-21802177
>chr4:21802277-21824305
>chr4:21824917-21828171
>chr4:21828188-21829197
>chr4:21831404-21831656
>chr4:21831911-21832424
>chr4:21832529-21832593
>chr4:21832725-21842093
>chr4:21843140-21843209
>chr4:21844224-21844349
>chr4:21844707-21844948
>chr4:21846177-21846304
>chr4:21847907-21848168
>chr4:21848208-21848340
>chr4:21849191-21849238
>chr4:21849520-21849655
>chr4:21849748-21849954
>chr4:21850022-21850114
>chr4:21850254-21850885
>chr4:21850985-21861439
>chr4:21861460-21866276
>chr4:21866404-21867607
>chr4:21867733-21871074
>chr4:21871325-21871340
>chr4:21871570-21882949
>chr4:21882966-21883017
>chr4:21883152-21883382
>chr4:21883457-21883506
>chr4:21883686-21883839
>chr4:21883932-21888056
>chr4:21888124-21892217
>chr4:21892257-21892994
>chr4:21893676-21896317
>chr4:21897678-21897759
>chr4:21898539-21903962
>chr4:21904008-21906304
>chr4:21906740-21906784
>chr4:21906823-21906881
>chr4:21907787-21909214
>chr4:21909263-21910623
>chr4:21912050-21912638
>chr4:21913083-21913235
>chr4:21913724-21914039
>chr4:21915134-21915473
>chr4:21915842-21916522
>chr4:21916649-21917821
>chr4:21917927-21923124
>chr4:21924596-21924624
>chr4:21925382-21925517
>chr4:21926425-21926543
>chr4:21928401-21928561
>chr4:21929204-21929903
>chr4:21930388-21930404
>chr4:21930525-21931028
>chr4:21931829-21931982
>chr4:21933098-21933939
>chr4:21938206-21938888
>chr4:21939222-21939335
>chr4:21939502-21941252
>chr4:21941288-21947730
>chr4:21948174-21959536
>chr4:21959682-21962581
>chr4:21962681-21962713
>chr4:21962833-21964185
>chr4:21964351-21967435
>chr4:21967764-21968055
>chr4:21968243-21971902
>chr4:21972697-21973916
>chr4:21975147-21980558
>chr4:21981358-21981403
>chr4:21982095-21982177
>chr4:21983790-21983903
>chr4:21985394-21985453
>chr4:21985487-21985622
>chr4:21986889-21986972
>chr4:21987002-21987083
>chr4:21987863-21991191
>chr4:21991357-21991707
>chr4:21991886-21992022
>chr4:21992254-21992326
>chr4:21993175-21993209
>chr4:21993257-21993582
>chr4:21993682-21996032
>chr4:21996132-21997953
>chr4:21998132-22002610
>chr4:22002710-22012000
>chr4:22012318-22012410
>chr4:22012566-22032057
>chr4:22032091-22035293
>chr4:22035317-22038081
>chr4:22038149-22038743
>chr4:22038863-22040925
>chr4:22041025-22047853
>chr4:22048132-22049254
>chr4:22049354-22057843
>chr4:22058189-22058408
>chr4:22058637-22060416
>chr4:22060516-22061954
>chr4:22062148-22064081
>chr4:22064193-22064230
>chr4:22064347-22067201
>chr4:22067554-22076447
>chr4:22076697-22079898
>chr4:22079935-22080563
>chr4:22080663-22081250
>chr4:22081350-22081365
>chr4:22081499-22081536
>chr4:22081608-22106387
>chr4:22106465-22106747
>chr4:22106894-22107716
>chr4:22107764-22108519
>chr4:22109368-22109445
>chr4:22109522-22122903
>chr4:22123164-22124045
>chr4:22124403-22124448
>chr4:22124859-22125194
>chr4:22127441-22127712
>chr4:22127747-22127807
>chr4:22127853-22127887
>chr4:22127990-22128124
>chr4:22130738-22131345
>chr4:22132810-22133023
>chr4:22134409-22134510
>chr4:22134644-22134673
>chr4:22135421-22150216
>chr4:22150413-22150508
>chr4:22151158-22151783
>chr4:22152184-22152218
>chr4:22152909-22153000
>chr4:22153120-22153172
>chr4:22153287-22153463
>chr4:22153676-22153759
>chr4:22154487-22163728
>chr4:22164345-22164380
>chr4:22166770-22166977
>chr4:22167696-22167767
>chr4:22169779-22170475
>chr4:22170587-22186802
>chr4:22187063-22203472
>chr4:22203572-22206913
>chr4:22207035-22207175
>chr4:22207233-22216683
>chr4:22216741-22224174
>chr4:22225107-22225154
>chr4:22225248-22225394
>chr4:22225671-22225707
>chr4:22228444-22228564
>chr4:22228892-22228934
>chr4:22230981-22231095
>chr4:22231153-22231323
>chr4:22232857-22233033
>chr4:22233286-22233371
>chr4:22233430-22233473
>chr4:22234619-22234994
>chr4:22236377-22236469
>chr4:22236846-22236895
>chr4:22238804-22238834
>chr4:22239716-22239816
>chr4:22239918-22241353
>chr4:22241438-22241573
>chr4:22241616-22241676
>chr4:22244966-22245063
>chr4:22246078-22246233
>chr4:22246357-22246439
>chr4:22246439-22246487
>chr4:22246921-22247104
>chr4:22247139-22250932
>chr4:22251001-22251297
>chr4:22251368-22251568
>chr4:22251627-22251673
>chr4:22253959-22254021
>chr4:22254621-22266198
>chr4:22266236-22267232
>chr4:22269334-22269449
>chr4:22270235-22270701
>chr4:22270888-22278217
>chr4:22278301-22278351
>chr4:22278732-22278904
>chr4:22279950-22280060
>chr4:22280191-22280282
>chr4:22280333-22280491
>chr4:22280829-22289903
>chr4:22290013-22290452
>chr4:22290673-22290857
>chr4:22291003-22291055
>chr4:22291244-22291295
>chr4:22291367-22292156
>chr4:22292507-22299276
>chr4:22303036-22310938
>chr4:22311038-22314829
>chr4:22315042-22321616
>chr4:22321812-22335558
>chr4:22335586-22335884
>chr4:22335915-22337628
>chr4:22337724-22337891
>chr4:22337943-22338252
>chr4:22338337-22338409
>chr4:22338472-22338506
>chr4:22338627-22339019
>chr4:22339062-22339097
>chr4:22339173-22339332
>chr4:22339478-22339793
>chr4:22339929-22347774
>chr4:22347807-22348100
>chr4:22348160-22348763
>chr4:22348838-22349072
>chr4:22349115-22349514
>chr4:22349771-22350891
>chr4:22352868-22353019
>chr4:22354241-22355018
>chr4:22356569-22356631
>chr4:22356926-22356962
>chr4:22357241-22357418
>chr4:22357477-22357678
>chr4:22357827-22357928
>chr4:22358381-22358428
>chr4:22358490-22358535
>chr4:22359048-22359089
>chr4:22359274-22359478
>chr4:22360146-22360353
>chr4:22360563-22360624
>chr4:22360750-22360907
>chr4:22361140-22361175
>chr4:22361479-22361514
>chr4:22361803-22361838
>chr4:22362075-22362117
>chr4:22362285-22362376
>chr4:22362410-22362450
>chr4:22362555-22362632
>chr4:22362700-22363798
>chr4:22363974-22364058
>chr4:22364099-22365687
>chr4:22365781-22365935
>chr4:22367076-22367121
>chr4:22368230-22368453
>chr4:22368990-22369058
>chr4:22369714-22370608
>chr4:22370655-22371128
>chr4:22371341-22371377
>chr4:22371992-22372193
>chr4:22374146-22374199
>chr4:22374425-22374685
>chr4:22375109-22375425
>chr4:22375574-22376205
>chr4:22376251-22376637
>chr4:22376701-22377680
>chr4:22377812-22378086
>chr4:22378201-22378647
>chr4:22378746-22378783
>chr4:22378821-22379079
>chr4:22381256-22381557
>chr4:22384069-22384108
>chr4:22384189-22384544
>chr4:22384590-22386257
>chr4:22386294-22386332
>chr4:22386552-22386861
>chr4:22386907-22387470
>chr4:22387534-22387958
>chr4:22387997-22388349
>chr4:22388378-22388412
>chr4:22388608-22388956
>chr4:22389052-22389226
>chr4:22390039-22391890
>chr4:22391925-22398289
>chr4:22398525-22398540
>chr4:22398595-22401392
>chr4:22401511-22407169
>chr4:22407225-22408841
>chr4:22408941-22418327
>chr4:22418453-22427342
>chr4:22427563-22427578
>chr4:22427706-22431954
>chr4:22432361-22432562
>chr4:22432752-22436996
>chr4:22437403-22437604
>chr4:22437794-22440419
>chr4:22440655-22441067
>chr4:22441287-22441326
>chr4:22441529-22450214
>chr4:22450352-22452918
>chr4:22453219-22453253
>chr4:22453595-22453729
>chr4:22453766-22453957
>chr4:22453992-22460161
>chr4:22460325-22461391
>chr4:22461429-22465192
>chr4:22465331-22471948
>chr4:22471973-22472078
>chr4:22472141-22472251
>chr4:22472295-22492008
>chr4:22492108-22493695
>chr4:22493804-22502006
>chr4:22502045-22503106
>chr4:22503744-22504210
>chr4:22504536-22505430
>chr4:22506818-22506912
>chr4:22507002-22507105
>chr4:22507164-22509422
>chr4:22509472-22514806
>chr4:22514896-22515147
>chr4:22515284-22515476
>chr4:22516218-22516365
>chr4:22516568-22516867
>chr4:22516900-22519580
>chr4:22519895-22520807
>chr4:22521121-22521291
>chr4:22521325-22523182
>chr4:22523312-22532310
>chr4:22532366-22533587
>chr4:22534593-22535434
>chr4:22535817-22544906
>chr4:22545000-22545158
>chr4:22545732-22546987
>chr4:22547087-22547305
>chr4:22547715-22548013
>chr4:22551177-22551211
>chr4:22552172-22552238
>chr4:22554472-22554490
>chr4:22557586-22558354
>chr4:22558412-22563210
>chr4:22563269-22566645
>chr4:22567093-22567187
>chr4:22567328-22568060
>chr4:22568201-22569095
>chr4:22569201-22569389
>chr4:22569771-22569869
>chr4:22570442-22570622
>chr4:22570890-22571079
>chr4:22571140-22571212
>chr4:22571390-22571841
>chr4:22571902-22572312
>chr4:22577788-22578094
>chr4:22584318-22584478
>chr4:22585154-22585224
>chr4:22585258-22585301
>chr4:22586855-22586919
>chr4:22587559-22587629
>chr4:22589129-22589173
>chr4:22589261-22589316
>chr4:22589377-22589433
>chr4:22591160-22593540
>chr4:22593639-22595832
>chr4:22596196-22605284
>chr4:22605339-22620783
>chr4:22621454-22621570
>chr4:22621816-22622030
>chr4:22622268-22622428
>chr4:22622570-22622665
>chr4:22623398-22623563
>chr4:22623641-22623882
>chr4:22623917-22625543
>chr4:22626082-22629547
>chr4:22630005-22631013
>chr4:22631092-22631386
>chr4:22631529-22631581
>chr4:22631640-22632737
>chr4:22632958-22633356
>chr4:22633423-22633513
>chr4:22633554-22633601
>chr4:22633628-22633993
>chr4:22634157-22634198
>chr4:22634438-22634911
>chr4:22635184-22635312
>chr4:22638416-22638465
>chr4:22639367-22639663
>chr4:22639691-22639857
>chr4:22639992-22640043
>chr4:22640102-22640267
>chr4:22640391-22640492
>chr4:22640870-22641293
>chr4:22641344-22641594
>chr4:22641635-22641861
>chr4:22642176-22642231
>chr4:22642482-22642835
>chr4:22643074-22643137
>chr4:22643290-22643388
>chr4:22643428-22643642
>chr4:22643705-22644484
>chr4:22644549-22644695
>chr4:22645625-22645751
>chr4:22647199-22647249
>chr4:22647317-22647516
>chr4:22647564-22647970
>chr4:22651753-22652139
>chr4:22652235-22656089
>chr4:22656138-22660072
>chr4:22660127-22667970
>chr4:22667979-22671219
>chr4:22671319-22671414
>chr4:22671727-22671799
>chr4:22672063-22672183
>chr4:22672279-22672686
>chr4:22672734-22672869
>chr4:22672920-22676333
>chr4:22676389-22676788
>chr4:22677247-22677887
>chr4:22677963-22678016
>chr4:22678042-22678940
>chr4:22678966-22679026
>chr4:22679296-22679358
>chr4:22680008-22680104
>chr4:22680677-22680783
>chr4:22681218-22687754
>chr4:22688219-22688381
>chr4:22688434-22688541
>chr4:22688725-22688806
>chr4:22689052-22689098
>chr4:22689258-22689404
>chr4:22689521-22689635
>chr4:22689871-22690139
>chr4:22690439-22690508
>chr4:22690571-22690623
>chr4:22690804-22691637
>chr4:22691774-22691822
>chr4:22691986-22692054
>chr4:22692230-22692692
>chr4:22692829-22693192
>chr4:22693464-22693700
>chr4:22693851-22694055
>chr4:22694107-22694213
>chr4:22694397-22694467
>chr4:22694985-22695021
>chr4:22695285-22695328
>chr4:22695481-22695769
>chr4:22697567-22697609
>chr4:22697647-22697694
>chr4:22698101-22707003
>chr4:22707051-22707275
>chr4:22707752-22710103
>chr4:22710119-22720292
>chr4:22721229-22722188
>chr4:22722378-22723146
>chr4:22723309-22723512
>chr4:22725859-22725955
>chr4:22726532-22726612
>chr4:22727096-22728203
>chr4:22728268-22728461
>chr4:22730586-22730622
>chr4:22736316-22740070
>chr4:22740130-22740764
>chr4:22740906-22742786
>chr4:22743484-22749490
>chr4:22749590-22750161
>chr4:22750661-22753656
>chr4:22753703-22757108
>chr4:22757246-22762348
>chr4:22762448-22772502
>chr4:22772884-22772914
>chr4:22773049-22778124
>chr4:22778556-22788955
>chr4:22789055-22789086
>chr4:22789133-22789697
>chr4:22789959-22793363
>chr4:22796706-22797922
>chr4:22798922-22801046
>chr4:22803131-22803296
>chr4:22803820-22803963
>chr4:22804419-22804531
>chr4:22805587-22805688
>chr4:22806740-22806774
>chr4:22806955-22808274
>chr4:22808409-22815019
>chr4:22815230-22815350
>chr4:22815429-22821243
>chr4:22821305-22821798
>chr4:22821929-22825041
>chr4:22825107-22830724
>chr4:22830782-22831038
>chr4:22831234-22831466
>chr4:22831605-22833374
>chr4:22833649-22835070
>chr4:22835089-22846499
>chr4:22846532-22857024
>chr4:22860069-22860471
>chr4:22863333-22863426
>chr4:22863951-22864314
>chr4:22865790-22865854
>chr4:22866094-22866364
>chr4:22866396-22868677
>chr4:22868973-22875184
>chr4:22875634-22881762
>chr4:22882778-22882929
>chr4:22883009-22883171
>chr4:22883256-22883506
>chr4:22883549-22883627
>chr4:22886462-22887046
>chr4:22887122-22887539
>chr4:22888284-22888533
>chr4:22888607-22888676
>chr4:22888769-22888909
>chr4:22888960-22889185
>chr4:22889231-22889488
>chr4:22889605-22889654
>chr4:22891434-22892366
>chr4:22892423-22893234
>chr4:22893262-22894437
>chr4:22894556-22910959
>chr4:22911007-22911179
>chr4:22911222-22911574
>chr4:22911784-22911886
>chr4:22912150-22912373
>chr4:22912510-22913039
>chr4:22913240-22914563
>chr4:22914608-22914623
>chr4:22914794-22914842
>chr4:22914997-22915588
>chr4:22915923-22915938
>chr4:22916352-22916444
>chr4:22917156-22917219
>chr4:22917352-22920997
>chr4:22921264-22921357
>chr4:22922138-22922196
>chr4:22922385-22922509
>chr4:22923782-22924070
>chr4:22924383-22924468
>chr4:22924734-22924772
>chr4:22925084-22925130
>chr4:22925917-22931563
>chr4:22932150-22939216
>chr4:22939462-22939520
>chr4:22939784-22940007
>chr4:22940214-22957110
>chr4:22957112-22960365
>chr4:22964026-22965976
>chr4:22966287-22966486
>chr4:22966585-22966617
>chr4:22969010-22969071
>chr4:22970592-22970628
>chr4:22971825-22971861
>chr4:22972003-22972119
>chr4:22972214-22972327
>chr4:22972857-22972894
>chr4:22972922-22972952
>chr4:22973002-22973123
>chr4:22973473-22974267
>chr4:22974304-22974938
>chr4:22975534-22975604
>chr4:22975782-22975932
>chr4:22976253-22976763
>chr4:22976873-22977833
>chr4:22977971-22978177
>chr4:22978520-22979203
>chr4:22979309-22979347
>chr4:22979729-22979941
>chr4:22980324-22980374
>chr4:22983457-22984578
>chr4:22984643-22984709
>chr4:22985733-22990916
>chr4:22991067-22994363
>chr4:22994811-22994970
>chr4:22995009-22995208
>chr4:22995401-22995431
>chr4:22997968-22998176
>chr4:22998272-22998466
>chr4:22998538-23000164
>chr4:23000281-23000447
>chr4:23003731-23003778
>chr4:23008350-23008529
>chr4:23008570-23014533
>chr4:23014572-23022347
>chr4:23023582-23023597
>chr4:23024072-23024088
>chr4:23024205-23024247
>chr4:23024534-23024550
>chr4:23024935-23025357
>chr4:23025651-23030113
>chr4:23030274-23038624
>chr4:23038724-23056796
>chr4:23057931-23058052
>chr4:23058111-23058182
>chr4:23058282-23058324
>chr4:23058347-23058609
>chr4:23058728-23058820
>chr4:23058929-23059644
>chr4:23059715-23072949
>chr4:23073170-23073210
>chr4:23073696-23074534
>chr4:23074895-23077482
>chr4:23077625-23081487
>chr4:23081531-23085966
>chr4:23086093-23086108
>chr4:23086215-23089699
>chr4:23089923-23091048
>chr4:23091143-23093688
>chr4:23093844-23094589
>chr4:23094725-23096351
>chr4:23096812-23097383
>chr4:23097888-23097916
>chr4:23098370-23098624
>chr4:23098726-23098920
>chr4:23099035-23119754
>chr4:23119901-23121062
>chr4:23121233-23121568
>chr4:23121677-23130695
>chr4:23130795-23156654
>chr4:23156735-23156773
>chr4:23157957-23158056
>chr4:23158419-23162069
>chr4:23162515-23164181
>chr4:23165357-23165430
>chr4:23165852-23165959
>chr4:23166845-23167013
>chr4:23169416-23171142
>chr4:23171262-23178776
>chr4:23178876-23178891
>chr4:23178918-23181283
>chr4:23181370-23181459
>chr4:23181553-23182107
>chr4:23184821-23184877
>chr4:23185086-23185161
>chr4:23185215-23185367
>chr4:23186337-23186412
>chr4:23186542-23186810
>chr4:23187923-23188123
>chr4:23188790-23188839
>chr4:23193329-23194009
>chr4:23194040-23205545
>chr4:23205613-23205710
>chr4:23206750-23206795
>chr4:23208619-23208711
>chr4:23212405-23212567
>chr4:23218303-23218382
>chr4:23218594-23218739
>chr4:23219133-23219242
>chr4:23219454-23219656
>chr4:23219778-23220177
>chr4:23220213-23220343
>chr4:23220489-23220510
>chr4:23223141-23223224
>chr4:23223316-23223787
>chr4:23224144-23224887
>chr4:23224987-23225075
>chr4:23225227-23225379
>chr4:23225499-23225858
>chr4:23225929-23226338
>chr4:23226406-23227884
>chr4:23227944-23232208
>chr4:23232453-23234237
>chr4:23234536-23234811
>chr4:23235026-23235314
>chr4:23235370-23235605
>chr4:23235844-23237911
>chr4:23238095-23238165
>chr4:23238356-23238392
>chr4:23238563-23238842
>chr4:23238899-23238989
>chr4:23239399-23239433
>chr4:23239495-23239547
>chr4:23239934-23240298
>chr4:23240597-23240904
>chr4:23241549-23241741
>chr4:23241886-23242075
>chr4:23242132-23257502
>chr4:23257924-23257966
>chr4:23258260-23258326
>chr4:23258532-23259038
>chr4:23260913-23261660
>chr4:23261881-23279940
>chr4:23280448-23282647
>chr4:23284622-23289670
>chr4:23290620-23290654
>chr4:23290985-23291271
>chr4:23291448-23291783
>chr4:23292097-23292272
>chr4:23292773-23292872
>chr4:23293560-23293992
>chr4:23294928-23296869
>chr4:23297063-23297892
>chr4:23298394-23298475
>chr4:23298667-23298753
>chr4:23298867-23299356
>chr4:23299419-23299523
>chr4:23299618-23308201
>chr4:23308235-23308524
>chr4:23308568-23308736
>chr4:23308788-23309078
>chr4:23309187-23309391
>chr4:23309500-23310499
>chr4:23310591-23310757
>chr4:23312248-23314361
>chr4:23314491-23314646
>chr4:23314765-23314865
>chr4:23315002-23315050
>chr4:23315278-23315645
>chr4:23315733-23315780
>chr4:23315971-23316040
>chr4:23316104-23316184
>chr4:23316342-23316578
>chr4:23316776-23318551
>chr4:23318589-23319471
>chr4:23319499-23326661
>chr4:23326689-23328816
>chr4:23328922-23329429
>chr4:23329582-23330502
>chr4:23330558-23331115
>chr4:23331210-23331449
>chr4:23331532-23331916
>chr4:23332030-23332394
>chr4:23332474-23332555
>chr4:23332635-23332777
>chr4:23332832-23342247
>chr4:23342402-23342571
>chr4:23342628-23343460
>chr4:23343539-23344534
>chr4:23344596-23348545
>chr4:23348611-23348903
>chr4:23349157-23349259
>chr4:23349473-23349542
>chr4:23349672-23349721
>chr4:23349808-23352216
>chr4:23352327-23353008
>chr4:23353538-23353594
>chr4:23353647-23353871
>chr4:23353974-23354126
>chr4:23355993-23357391
>chr4:23357491-23357506
>chr4:23357550-23358361
>chr4:23358591-23359863
>chr4:23359990-23366049
>chr4:23366149-23369276
>chr4:23369405-23372757
>chr4:23372873-23373252
>chr4:23374351-23375203
>chr4:23377039-23378107
>chr4:23378267-23378754
>chr4:23378985-23380470
>chr4:23380644-23381045
>chr4:23381238-23386856
>chr4:23388100-23388136
>chr4:23388422-23388459
>chr4:23389300-23389403
>chr4:23389690-23389894
>chr4:23390715-23390747
>chr4:23390887-23390946
>chr4:23391358-23391464
>chr4:23391848-23395238
>chr4:23399889-23400056
>chr4:23400257-23400326
>chr4:23404488-23404563
>chr4:23406238-23406942
>chr4:23407047-23407229
>chr4:23407668-23414734
>chr4:23414766-23417310
>chr4:23418239-23418370
>chr4:23418596-23431411
>chr4:23434567-23434620
>chr4:23434656-23434711
>chr4:23435813-23437646
>chr4:23438044-23438164
>chr4:23438258-23438306
>chr4:23438411-23438450
>chr4:23438888-23445189
>chr4:23445262-23445321
>chr4:23447727-23448282
>chr4:23452260-23452359
>chr4:23453626-23454061
>chr4:23454241-23454316
>chr4:23454395-23455044
>chr4:23455082-23455759
>chr4:23455828-23457040
>chr4:23457149-23457288
>chr4:23457350-23457857
>chr4:23457911-23459880
>chr4:23459956-23461851
>chr4:23461979-23463307
>chr4:23463407-23466411
>chr4:23466462-23467128
>chr4:23467257-23469274
>chr4:23469397-23477480
>chr4:23477635-23480004
>chr4:23480126-23482057
>chr4:23482262-23483809
>chr4:23484020-23484035
>chr4:23484135-23485695
>chr4:23485753-23486700
>chr4:23487720-23495652
>chr4:23495798-23496989
>chr4:23497544-23509502
>chr4:23509549-23510669
>chr4:23510885-23511383
>chr4:23511608-23513444
>chr4:23513466-23513698
>chr4:23513755-23514011
>chr4:23514163-23518710
>chr4:23518784-23519067
>chr4:23519295-23519431
>chr4:23519695-23525509
>chr4:23525893-23526322
>chr4:23526460-23528911
>chr4:23528980-23534992
>chr4:23535195-23537110
>chr4:23537151-23542749
>chr4:23542945-23543773
>chr4:23543897-23544443
>chr4:23544751-23546674
>chr4:23546951-23547215
>chr4:23547800-23547977
>chr4:23548082-23548174
>chr4:23555325-23557618
>chr4:23558214-23571296
>chr4:23571890-23572152
>chr4:23572868-23572912
>chr4:23573187-23573629
>chr4:23576053-23576598
>chr4:23577415-23577559
>chr4:23577672-23577783
>chr4:23577814-23577941
>chr4:23578527-23578643
>chr4:23580681-23581153
>chr4:23583142-23589991
>chr4:23590054-23622903
>chr4:23622994-23624804
>chr4:23624873-23625148
>chr4:23625192-23631682
>chr4:23632311-23634704
>chr4:23634835-23634957
>chr4:23635066-23636021
>chr4:23636079-23637185
>chr4:23637364-23643144
>chr4:23645513-23646527
>chr4:23646860-23647028
>chr4:23649488-23649553
>chr4:23650074-23650122
>chr4:23654417-23654446
>chr4:23654930-23654968
>chr4:23655642-23661726
>chr4:23664431-23664614
>chr4:23666651-23666669
>chr4:23667198-23667234
>chr4:23668245-23668374
>chr4:23671921-23678044
>chr4:23678109-23678592
>chr4:23678659-23679067
>chr4:23679147-23681548
>chr4:23682754-23682833
>chr4:23683058-23683157
>chr4:23683228-23683283
>chr4:23686282-23686340
>chr4:23686615-23686778
>chr4:23686972-23689011
>chr4:23689063-23706900
>chr4:23706960-23728007
>chr4:23729776-23730072
>chr4:23730116-23735172
>chr4:23735391-23735461
>chr4:23736129-23736158
>chr4:23736250-23736398
>chr4:23736577-23736628
>chr4:23737327-23737378
>chr4:23737430-23737536
>chr4:23737797-23737948
>chr4:23738361-23738492
>chr4:23739853-23740460
>chr4:23742334-23743228
>chr4:23744139-23744443
>chr4:23744506-23744547
>chr4:23745473-23745529
>chr4:23745639-23745694
>chr4:23753969-23754621
>chr4:23754728-23754860
>chr4:23754920-23755077
>chr4:23755167-23755207
>chr4:23755277-23757698
>chr4:23757734-23757893
>chr4:23757936-23759116
>chr4:23759482-23759809
>chr4:23759881-23760312
>chr4:23760604-23760852
>chr4:23760914-23761032
>chr4:23761627-23761753
>chr4:23762257-23762292
>chr4:23762877-23762911
>chr4:23763406-23763894
>chr4:23764129-23764177
>chr4:23764276-23764558
>chr4:23764780-23764902
>chr4:23765831-23767057
>chr4:23767119-23767188
>chr4:23767442-23770298
>chr4:23770411-23770427
>chr4:23770527-23772505
>chr4:23772676-23774887
>chr4:23775193-23776837
>chr4:23777021-23777135
>chr4:23777248-23782464
>chr4:23782691-23784289
>chr4:23784445-23788000
>chr4:23788100-23792065
>chr4:23792162-23792894
>chr4:23793136-23795924
>chr4:23796108-23798320
>chr4:23798684-23798732
>chr4:23800121-23800192
>chr4:23801190-23801323
>chr4:23801979-23802000
>chr4:23802100-23804742
>chr4:23805196-23806413
>chr4:23806513-23811455
>chr4:23811993-23813515
>chr4:23814462-23814607
>chr4:23816265-23816318
>chr4:23817825-23818979
>chr4:23819047-23837549
>chr4:23837664-23842514
>chr4:23842614-23844239
>chr4:23844339-23845182
>chr4:23845847-23846109
>chr4:23846190-23846236
>chr4:23846443-23849321
>chr4:23849450-23854484
>chr4:23854515-23855285
>chr4:23855714-23856601
>chr4:23857002-23859852
>chr4:23859883-23863353
>chr4:23863777-23863920
>chr4:23864330-23864662
>chr4:23864718-23864773
>chr4:23864904-23865380
>chr4:23865466-23865582
>chr4:23865706-23866157
>chr4:23866281-23866597
>chr4:23866665-23867132
>chr4:23867540-23868088
>chr4:23868209-23868306
>chr4:23868393-23868651
>chr4:23868747-23868788
>chr4:23868844-23868958
>chr4:23870097-23870184
>chr4:23870324-23870568
>chr4:23870809-23870866
>chr4:23870960-23871018
>chr4:23871164-23871248
>chr4:23871345-23871399
>chr4:23871491-23871566
>chr4:23871898-23871938
>chr4:23871976-23872068
>chr4:23872338-23872375
>chr4:23874060-23874131
>chr4:23875100-23875386
>chr4:23876095-23883124
>chr4:23883255-23884503
>chr4:23884600-23884877
>chr4:23886384-23886419
>chr4:23886484-23886539
>chr4:23886607-23886722
>chr4:23886932-23886964
>chr4:23887759-23887824
>chr4:23887875-23887957
>chr4:23891409-23891449
>chr4:23891518-23891533
>chr4:23892124-23893066
>chr4:23893183-23893737
>chr4:23893949-23896452
>chr4:23896484-23898351
>chr4:23898456-23899459
>chr4:23899559-23899879
>chr4:23900078-23900212
>chr4:23900586-23900840
>chr4:23900970-23901150
>chr4:23903157-23903192
>chr4:23903437-23903599
>chr4:23905922-23905968
>chr4:23907440-23914220
>chr4:23914424-23915523
>chr4:23915650-23923708
>chr4:23924179-23924210
>chr4:23924411-23924445
>chr4:23925181-23925215
>chr4:23927195-23927330
>chr4:23927553-23927603
>chr4:23927879-23927973
>chr4:23928158-23928718
>chr4:23928842-23929005
>chr4:23929073-23929518
>chr4:23929567-23929665
>chr4:23929729-23929774
>chr4:23929852-23929899
>chr4:23930010-23930177
>chr4:23931679-23932644
>chr4:23934016-23935764
>chr4:23936894-23949235
>chr4:23949374-23952879
>chr4:23952979-23956676
>chr4:23956781-23958080
>chr4:23958107-23959215
>chr4:23959291-23960606
>chr4:23960654-23963940
>chr4:23963975-23964424
>chr4:23964655-23964869
>chr4:23966342-23966450
>chr4:23966514-23966568
>chr4:23966636-23967545
>chr4:23967581-23968634
>chr4:23968661-23969102
>chr4:23969181-23969574
>chr4:23969608-23969652
>chr4:23969666-23970277
>chr4:23970408-23971708
>chr4:23971765-23971780
>chr4:23972038-23972243
>chr4:23972270-23972848
>chr4:23972953-23973099
>chr4:23973608-23973648
>chr4:23975247-23975345
>chr4:23978215-23978374
>chr4:23978629-23978660
>chr4:23978812-23979270
>chr4:23980048-23980280
>chr4:23980941-23994674
>chr4:23995036-23995097
>chr4:23997498-23997580
>chr4:23997722-23999187
>chr4:23999682-24001732
>chr4:24001832-24006414
>chr4:24007802-24007885
>chr4:24009124-24009269
>chr4:24009939-24009999
>chr4:24010043-24010082
>chr4:24010169-24019233
>chr4:24019349-24019410
>chr4:24019809-24020053
>chr4:24020103-24020212
>chr4:24020391-24020479
>chr4:24022317-24023115
>chr4:24023183-24023301
>chr4:24023360-24023510
>chr4:24023568-24023720
>chr4:24023777-24027492
>chr4:24027616-24028310
>chr4:24028517-24029659
>chr4:24029834-24030528
>chr4:24030589-24032186
>chr4:24032329-24037943
>chr4:24038132-24039226
>chr4:24039345-24041752
>chr4:24042082-24044097
>chr4:24044331-24045745
>chr4:24045796-24046501
>chr4:24047944-24048095
>chr4:24048221-24048267
>chr4:24048344-24048377
>chr4:24048413-24048452
>chr4:24048869-24049304
>chr4:24049791-24049820
>chr4:24050003-24050062
>chr4:24050175-24050425
>chr4:24050800-24050848
>chr4:24050915-24051431
>chr4:24051489-24051551
>chr4:24051870-24051917
>chr4:24053360-24053760
>chr4:24053800-24053964
>chr4:24054092-24054128
>chr4:24054800-24054911
>chr4:24055149-24055218
>chr4:24055482-24055528
>chr4:24055889-24055943
>chr4:24058269-24058339
>chr4:24058774-24059037
>chr4:24059188-24059230
>chr4:24059285-24059324
>chr4:24059435-24059589
>chr4:24059893-24065523
>chr4:24065618-24065633
>chr4:24065733-24068497
>chr4:24068728-24068895
>chr4:24069126-24082610
>chr4:24082683-24083118
>chr4:24083253-24083477
>chr4:24083603-24083690
>chr4:24083984-24084139
>chr4:24084246-24084584
>chr4:24084876-24084943
>chr4:24085021-24085743
>chr4:24087580-24087675
>chr4:24087777-24088121
>chr4:24091535-24093484
>chr4:24094842-24094938
>chr4:24095111-24095624
>chr4:24095856-24098616
>chr4:24099243-24099274
>chr4:24100238-24100526
>chr4:24100747-24101786
>chr4:24101880-24102125
>chr4:24102631-24102667
>chr4:24102806-24102854
>chr4:24103147-24103238
>chr4:24104414-24107056
>chr4:24107886-24107928
>chr4:24108398-24108564
>chr4:24109055-24109144
>chr4:24109949-24110015
>chr4:24110090-24110234
>chr4:24110947-24111376
>chr4:24111920-24112054
>chr4:24112142-24112184
>chr4:24112721-24112851
>chr4:24113650-24113836
>chr4:24118515-24120688
>chr4:24120788-24122641
>chr4:24122894-24137481
>chr4:24140270-24140338
>chr4:24140395-24140596
>chr4:24141133-24141488
>chr4:24141618-24143000
>chr4:24143033-24160190
>chr4:24160274-24161688
>chr4:24161734-24162698
>chr4:24162747-24163045
>chr4:24163077-24165464
>chr4:24165616-24165717
>chr4:24165780-24165959
>chr4:24166562-24167462
>chr4:24167575-24167621
>chr4:24167771-24168235
>chr4:24168362-24168489
>chr4:24168576-24168726
>chr4:24169138-24169308
>chr4:24169370-24169434
>chr4:24169522-24169699
>chr4:24169774-24169874
>chr4:24170207-24186545
>chr4:24186623-24195538
>chr4:24195672-24198402
>chr4:24199928-24200381
>chr4:24200574-24200900
>chr4:24200972-24210740
>chr4:24210813-24210886
>chr4:24210990-24211043
>chr4:24211151-24211249
>chr4:24211302-24211427
>chr4:24211485-24211595
>chr4:24213976-24214037
>chr4:24214133-24215025
>chr4:24215178-24215264
>chr4:24215357-24215450
>chr4:24215952-24216005
>chr4:24216131-24217082
>chr4:24217199-24217531
>chr4:24217644-24217873
>chr4:24217984-24222587
>chr4:24222635-24233862
>chr4:24234093-24234132
>chr4:24234182-24234216
>chr4:24236083-24238852
>chr4:24238957-24239225
>chr4:24239262-24239572
>chr4:24239618-24239764
>chr4:24239850-24240331
>chr4:24240598-24241220
>chr4:24241342-24243979
>chr4:24244013-24246389
>chr4:24246458-24246496
>chr4:24246547-24246621
>chr4:24246767-24246937
>chr4:24247033-24247149
>chr4:24247354-24247391
>chr4:24247548-24250312
>chr4:24250431-24250460
>chr4:24250492-24250887
>chr4:24250938-24257135
>chr4:24257227-24257500
>chr4:24257561-24257924
>chr4:24257995-24258526
>chr4:24258592-24258667
>chr4:24258743-24258808
>chr4:24259529-24262705
>chr4:24262750-24263011
>chr4:24263159-24263192
>chr4:24263788-24263891
>chr4:24263941-24263979
>chr4:24264099-24264212
>chr4:24264293-24264354
>chr4:24264566-24264700
>chr4:24265972-24266026
>chr4:24266074-24266143
>chr4:24266350-24266502
>chr4:24266707-24266844
>chr4:24266964-24267353
>chr4:24267390-24267817
>chr4:24268032-24268107
>chr4:24268257-24268539
>chr4:24269194-24269286
>chr4:24269628-24269788
>chr4:24269884-24270015
>chr4:24270112-24270184
>chr4:24270398-24279328
>chr4:24279900-24280131
>chr4:24280201-24280448
>chr4:24280695-24280890
>chr4:24281395-24281470
>chr4:24281649-24282984
>chr4:24283066-24289749
>chr4:24290465-24299813
>chr4:24299857-24299884
>chr4:24300452-24326956
>chr4:24327311-24329337
>chr4:24329568-24331498
>chr4:24331736-24333106
>chr4:24333586-24340210
>chr4:24340319-24341540
>chr4:24341645-24351494
>chr4:24351873-24361300
>chr4:24361498-24365696
>chr4:24365894-24369233
>chr4:24369343-24370243
>chr4:24370291-24375050
>chr4:24375150-24376213
>chr4:24376316-24380322
>chr4:24380524-24382820
>chr4:24382920-24382936
>chr4:24382973-24398691
>chr4:24398760-24399165
>chr4:24399198-24399393
>chr4:24400109-24400224
>chr4:24401133-24410432
>chr4:24410629-24411269
>chr4:24414144-24414160
>chr4:24414346-24415982
>chr4:24416082-24416146
>chr4:24416245-24418631
>chr4:24418684-24419986
>chr4:24420086-24420937
>chr4:24421834-24421882
>chr4:24422122-24422407
>chr4:24422671-24422712
>chr4:24422866-24422908
>chr4:24426279-24426361
>chr4:24426516-24426584
>chr4:24427476-24427527
>chr4:24429159-24429220
>chr4:24429315-24429414
>chr4:24430385-24431161
>chr4:24431221-24431532
>chr4:24431575-24432110
>chr4:24432210-24432390
>chr4:24432426-24432566
>chr4:24432684-24433415
>chr4:24433513-24434353
>chr4:24435280-24435492
>chr4:24435592-24435632
>chr4:24436397-24436561
>chr4:24436802-24436841
>chr4:24437183-24437240
>chr4:24437327-24437444
>chr4:24437533-24437676
>chr4:24437767-24438133
>chr4:24438207-24438363
>chr4:24438463-24438633
>chr4:24438746-24438782
>chr4:24438926-24439070
>chr4:24439375-24439427
>chr4:24439567-24440895
>chr4:24441101-24441141
>chr4:24441578-24441723
>chr4:24441858-24441916
>chr4:24443202-24443240
>chr4:24444199-24444545
>chr4:24444593-24444940
>chr4:24449032-24449227
>chr4:24449367-24449442
>chr4:24450716-24456064
>chr4:24456088-24461687
>chr4:24461750-24465856
>chr4:24465892-24482889
>chr4:24483905-24484099
>chr4:24484648-24484705
>chr4:24484743-24484792
>chr4:24486133-24486168
>chr4:24486346-24486518
>chr4:24486592-24487971
>chr4:24490084-24498675
>chr4:24499577-24499668
>chr4:24499719-24507545
>chr4:24507772-24507788
>chr4:24507836-24511612
>chr4:24511831-24512946
>chr4:24513073-24513134
>chr4:24513261-24513556
>chr4:24513675-24514188
>chr4:24514239-24514661
>chr4:24514848-24515503
>chr4:24515583-24515884
>chr4:24516042-24516538
>chr4:24516596-24516790
>chr4:24516828-24516866
>chr4:24516934-24517109
>chr4:24517199-24518838
>chr4:24521038-24521252
>chr4:24521654-24521814
>chr4:24522191-24522581
>chr4:24523002-24523191
>chr4:24523270-24523416
>chr4:24523744-24523816
>chr4:24524106-24524278
>chr4:24524315-24524473
>chr4:24524559-24524618
>chr4:24524820-24524860
>chr4:24524941-24524998
>chr4:24525192-24525337
>chr4:24525859-24535414
>chr4:24535680-24535723
>chr4:24535851-24535942
>chr4:24536057-24536119
>chr4:24536242-24536375
>chr4:24536458-24539181
>chr4:24539253-24539305
>chr4:24539477-24539567
>chr4:24539610-24539660
>chr4:24540035-24548288
>chr4:24548330-24561172
>chr4:24561221-24561299
>chr4:24561392-24561502
>chr4:24561638-24561959
>chr4:24562036-24562490
>chr4:24562557-24562692
>chr4:24562720-24563618
>chr4:24563637-24564951
>chr4:24565030-24569547
>chr4:24569600-24570478
>chr4:24570529-24575113
>chr4:24575138-24578169
>chr4:24578256-24579415
>chr4:24579470-24583212
>chr4:24583271-24583815
>chr4:24584046-24584783
>chr4:24584815-24598240
>chr4:24598603-24598740
>chr4:24598765-24600001
>chr4:24600101-24602078
>chr4:24602109-24609565
>chr4:24610426-24610474
>chr4:24610519-24610882
>chr4:24611751-24611793
>chr4:24612509-24612599
>chr4:24612632-24612731
>chr4:24612815-24612918
>chr4:24613284-24622476
>chr4:24622514-24628250
>chr4:24628316-24628364
>chr4:24629792-24629843
>chr4:24632893-24633583
>chr4:24633613-24634490
>chr4:24635164-24635586
>chr4:24635954-24635988
>chr4:24636399-24636449
>chr4:24637450-24637719
>chr4:24637937-24638221
>chr4:24638278-24638355
>chr4:24638571-24638787
>chr4:24639165-24639219
>chr4:24642179-24644366
>chr4:24644466-24644746
>chr4:24644917-24644992
>chr4:24645627-24646875
>chr4:24646955-24647184
>chr4:24647300-24647343
>chr4:24647393-24647780
>chr4:24647828-24648324
>chr4:24648374-24648627
>chr4:24648884-24648933
>chr4:24649072-24650762
>chr4:24650914-24651521
>chr4:24651552-24651710
>chr4:24651979-24655867
>chr4:24655967-24655992
>chr4:24656032-24657065
>chr4:24657210-24657249
>chr4:24657535-24657969
>chr4:24658069-24658321
>chr4:24658495-24658660
>chr4:24658796-24659015
>chr4:24659138-24659836
>chr4:24659887-24660181
>chr4:24660247-24660948
>chr4:24660987-24661032
>chr4:24661218-24661870
>chr4:24662018-24662394
>chr4:24662480-24662806
>chr4:24662939-24663193
>chr4:24663232-24666898
>chr4:24666944-24672477
>chr4:24672600-24673426
>chr4:24673438-24676947
>chr4:24677091-24680085
>chr4:24680205-24680820
>chr4:24680946-24680981
>chr4:24681146-24681335
>chr4:24681374-24681776
>chr4:24681843-24682294
>chr4:24682377-24682436
>chr4:24682679-24684779
>chr4:24685437-24685477
>chr4:24685545-24685586
>chr4:24687774-24687849
>chr4:24688475-24688598
>chr4:24688715-24688782
>chr4:24689512-24689898
>chr4:24689926-24698355
>chr4:24698392-24701877
>chr4:24702021-24705015
>chr4:24705135-24705750
>chr4:24705876-24705911
>chr4:24706076-24706265
>chr4:24706304-24706706
>chr4:24706773-24707940
>chr4:24707952-24712130
>chr4:24714605-24714653
>chr4:24714755-24714864
>chr4:24715245-24715284
>chr4:24716028-24717560
>chr4:24719478-24719512
>chr4:24719548-24719585
>chr4:24719668-24719709
>chr4:24719733-24719807
>chr4:24719951-24751186
>chr4:24751266-24751589
>chr4:24751612-24752189
>chr4:24752447-24753743
>chr4:24753776-24761811
>chr4:24761840-24761972
>chr4:24762006-24762038
>chr4:24762238-24762893
>chr4:24763547-24763710
>chr4:24763963-24764019
>chr4:24764113-24764542
>chr4:24764621-24765564
>chr4:24766753-24766875
>chr4:24767269-24767449
>chr4:24767528-24767617
>chr4:24767841-24767921
>chr4:24768006-24768050
>chr4:24768187-24768297
>chr4:24768517-24768570
>chr4:24768765-24768974
>chr4:24769354-24769456
>chr4:24769602-24769693
>chr4:24769761-24770113
>chr4:24770167-24771445
>chr4:24771544-24771713
>chr4:24771761-24772305
>chr4:24772335-24772651
>chr4:24772836-24772963
>chr4:24773026-24773209
>chr4:24773256-24773567
>chr4:24773684-24773894
>chr4:24773999-24774164
>chr4:24774215-24774309
>chr4:24774381-24774450
>chr4:24774698-24774873
>chr4:24774986-24775396
>chr4:24775441-24775531
>chr4:24775594-24775847
>chr4:24777675-24777719
>chr4:24777963-24782711
>chr4:24782736-24785286
>chr4:24787263-24787306
>chr4:24793962-24794052
>chr4:24794182-24795625
>chr4:24795787-24795827
>chr4:24795902-24796231
>chr4:24796280-24798809
>chr4:24798852-24799854
>chr4:24799903-24800815
>chr4:24800857-24801000
>chr4:24801085-24802377
>chr4:24802401-24802531
>chr4:24803133-24803244
>chr4:24803470-24803846
>chr4:24803930-24804408
>chr4:24804530-24804643
>chr4:24804750-24804851
>chr4:24804997-24824194
>chr4:24824294-24826669
>chr4:24826770-24826847
>chr4:24826908-24829411
>chr4:24829695-24837212
>chr4:24837333-24839512
>chr4:24839646-24845308
>chr4:24845414-24848293
>chr4:24848432-24851471
>chr4:24852270-24853448
>chr4:24853562-24854712
>chr4:24857176-24857227
>chr4:24857332-24857382
>chr4:24861211-24861240
>chr4:24861853-24861968
>chr4:24863959-24864553
>chr4:24864673-24868487
>chr4:24868668-24869415
>chr4:24870246-24870550
>chr4:24871254-24885706
>chr4:24887919-24887965
>chr4:24888048-24893323
>chr4:24893360-24911080
>chr4:24911180-24924087
>chr4:24924163-24925175
>chr4:24925367-24925405
>chr4:24925643-24925759
>chr4:24926815-24927243
>chr4:24927435-24927583
>chr4:24927759-24927809
>chr4:24928343-24928394
>chr4:24928931-24928962
>chr4:24931793-24931912
>chr4:24932392-24932605
>chr4:24932912-24932974
>chr4:24936278-24936326
>chr4:24936726-24936762
>chr4:24937549-24937599
>chr4:24937650-24938004
>chr4:24938266-24938357
>chr4:24938564-24938660
>chr4:24939074-24960899
>chr4:24961241-24961276
>chr4:24961994-24963741
>chr4:24964769-24975296
>chr4:24975341-24975393
>chr4:24975463-24975528
>chr4:24975735-24975882
>chr4:24979215-24981372
>chr4:24981416-24992911
>chr4:24995928-24995973
>chr4:24996706-24996788
>chr4:24999687-24999716
>chr4:25000461-25000594
>chr4:25000621-25000738
>chr4:25000895-25001292
>chr4:25006142-25006157
>chr4:25006624-25007982
>chr4:25008082-25009783
>chr4:25009827-25012898
>chr4:25013131-25013237
>chr4:25013292-25014011
>chr4:25015433-25015755
>chr4:25015785-25015956
>chr4:25016007-25016134
>chr4:25016226-25016311
>chr4:25016785-25016924
>chr4:25017003-25017137
>chr4:25017196-25017367
>chr4:25017499-25018295
>chr4:25018608-25018671
>chr4:25018785-25019777
>chr4:25019972-25033295
>chr4:25033618-25035526
>chr4:25035777-25036850
>chr4:25036981-25038028
>chr4:25038442-25041173
>chr4:25041241-25045813
>chr4:25045964-25048198
>chr4:25048467-25048771
>chr4:25049042-25049386
>chr4:25049489-25049539
>chr4:25049700-25049739
>chr4:25049902-25049987
>chr4:25051283-25051384
>chr4:25056379-25056421
>chr4:25056554-25056655
>chr4:25057621-25058031
>chr4:25058184-25058810
>chr4:25058851-25059926
>chr4:25059987-25060185
>chr4:25060232-25060910
>chr4:25060985-25061171
>chr4:25061256-25061472
>chr4:25061518-25061745
>chr4:25061840-25062446
>chr4:25062587-25062945
>chr4:25063108-25064716
>chr4:25064752-25064824
>chr4:25064879-25066087
>chr4:25066213-25066228
>chr4:25066362-25066435
>chr4:25066454-25066808
>chr4:25067014-25067029
>chr4:25067147-25075440
>chr4:25075980-25077427
>chr4:25077546-25080558
>chr4:25080678-25095786
>chr4:25095883-25095937
>chr4:25096003-25096101
>chr4:25098571-25098915
>chr4:25098988-25099605
>chr4:25099657-25099722
>chr4:25099994-25109069
>chr4:25109100-25115240
>chr4:25116104-25116148
>chr4:25116199-25116257
>chr4:25116271-25116300
>chr4:25116365-25116717
>chr4:25116743-25116806
>chr4:25118024-25118124
>chr4:25118645-25118683
>chr4:25118752-25118855
>chr4:25119908-25120000
>chr4:25120100-25132073
>chr4:25132216-25136491
>chr4:25136515-25136587
>chr4:25136630-25136697
>chr4:25136787-25136967
>chr4:25137310-25137995
>chr4:25138094-25141261
>chr4:25141275-25141347
>chr4:25141390-25141457
>chr4:25141541-25141648
>chr4:25142064-25142749
>chr4:25142831-25147118
>chr4:25147870-25147915
>chr4:25148109-25148255
>chr4:25148308-25149132
>chr4:25149203-25149305
>chr4:25149471-25152606
>chr4:25152690-25153262
>chr4:25153386-25159811
>chr4:25159915-25161510
>chr4:25161915-25162402
>chr4:25163072-25181117
>chr4:25182080-25182178
>chr4:25182255-25182472
>chr4:25183157-25191786
>chr4:25191844-25191859
>chr4:25191959-25192732
>chr4:25192822-25192838
>chr4:25192962-25199378
>chr4:25199498-25202906
>chr4:25203286-25204350
>chr4:25204506-25206584
>chr4:25206827-25207450
>chr4:25207961-25208175
>chr4:25209071-25209167
>chr4:25210136-25212112
>chr4:25212212-25212767
>chr4:25212849-25212927
>chr4:25212946-25213188
>chr4:25213252-25213477
>chr4:25213563-25213998
>chr4:25214051-25214252
>chr4:25214431-25215244
>chr4:25215455-25223606
>chr4:25223963-25229866
>chr4:25230337-25234999
>chr4:25238012-25240859
>chr4:25242135-25242182
>chr4:25242434-25242491
>chr4:25243239-25243275
>chr4:25243596-25246848
>chr4:25246893-25252592
>chr4:25252826-25252901
>chr4:25253126-25256332
>chr4:25256535-25256645
>chr4:25256861-25256949
>chr4:25257028-25257154
>chr4:25257480-25257599
>chr4:25257657-25259645
>chr4:25259711-25259981
>chr4:25260035-25260074
>chr4:25260438-25260581
>chr4:25261268-25261308
>chr4:25261527-25268905
>chr4:25268961-25269125
>chr4:25269293-25275221
>chr4:25275469-25276934
>chr4:25278068-25279053
>chr4:25279287-25279339
>chr4:25279388-25279550
>chr4:25279721-25279774
>chr4:25280286-25280610
>chr4:25280709-25280792
>chr4:25280943-25281019
>chr4:25281086-25281397
>chr4:25281432-25281717
>chr4:25281932-25283142
>chr4:25283338-25284310
>chr4:25284403-25284909
>chr4:25284942-25285059
>chr4:25285188-25303334
>chr4:25303346-25306797
>chr4:25306897-25309884
>chr4:25310051-25317065
>chr4:25317344-25320005
>chr4:25320071-25322182
>chr4:25322276-25331807
>chr4:25332027-25332111
>chr4:25332157-25350957
>chr4:25351159-25351264
>chr4:25351316-25351588
>chr4:25352179-25352209
>chr4:25354041-25354101
>chr4:25354146-25354220
>chr4:25354663-25355207
>chr4:25357015-25357110
>chr4:25359976-25360271
>chr4:25360683-25360765
>chr4:25361586-25361782
>chr4:25361865-25362133
>chr4:25363504-25363798
>chr4:25363889-25364081
>chr4:25364160-25364192
>chr4:25364325-25365925
>chr4:25366309-25367536
>chr4:25367577-25367976
>chr4:25369263-25369326
>chr4:25370522-25370873
>chr4:25370913-25371072
>chr4:25371844-25373262
>chr4:25373803-25376170
>chr4:25376211-25377216
>chr4:25377250-25377524
>chr4:25377554-25377759
>chr4:25377821-25378218
>chr4:25378317-25378582
>chr4:25378669-25379241
>chr4:25379427-25379528
>chr4:25379649-25380175
>chr4:25380364-25381265
>chr4:25381324-25381890
>chr4:25382019-25387126
>chr4:25387150-25387250
>chr4:25387305-25392008
>chr4:25392045-25393129
>chr4:25393174-25394211
>chr4:25394295-25395132
>chr4:25395219-25395296
>chr4:25395577-25395785
>chr4:25396336-25396455
>chr4:25396546-25396724
>chr4:25396868-25397615
>chr4:25397682-25398906
>chr4:25399102-25406508
>chr4:25407381-25407533
>chr4:25407644-25407810
>chr4:25407937-25408111
>chr4:25408307-25422451
>chr4:25422589-25422680
>chr4:25424578-25424679
>chr4:25424760-25425009
>chr4:25425071-25425109
>chr4:25426339-25427615
>chr4:25428246-25428314
>chr4:25428972-25429004
>chr4:25429396-25429504
>chr4:25429983-25430014
>chr4:25431666-25432147
>chr4:25432209-25433252
>chr4:25433486-25433573
>chr4:25433699-25433747
>chr4:25434205-25434244
>chr4:25434301-25434344
>chr4:25435414-25445919
>chr4:25445948-25447014
>chr4:25447083-25449131
>chr4:25449460-25449477
>chr4:25449603-25449650
>chr4:25449780-25449950
>chr4:25450050-25450778
>chr4:25450836-25450877
>chr4:25451437-25451702
>chr4:25451732-25451906
>chr4:25452196-25453322
>chr4:25459348-25460865
>chr4:25461252-25468741
>chr4:25469133-25474833
>chr4:25475740-25475755
>chr4:25475855-25485335
>chr4:25485533-25486223
>chr4:25486304-25487670
>chr4:25487825-25490245
>chr4:25495300-25495440
>chr4:25495676-25495951
>chr4:25496013-25502143
>chr4:25502296-25511383
>chr4:25512955-25513071
>chr4:25513882-25521491
>chr4:25524296-25524339
>chr4:25525152-25525185
>chr4:25525579-25525647
>chr4:25525857-25526204
>chr4:25526289-25526349
>chr4:25526851-25526895
>chr4:25527180-25527259
>chr4:25529096-25529169
>chr4:25529224-25529275
>chr4:25529372-25529765
>chr4:25529976-25530048
>chr4:25530927-25530980
>chr4:25531141-25531184
>chr4:25531237-25531306
>chr4:25531484-25537158
>chr4:25537275-25537971
>chr4:25539020-25541632
>chr4:25541678-25550045
>chr4:25550091-25552924
>chr4:25552950-25562770
>chr4:25562900-25570753
>chr4:25570827-25571053
>chr4:25571181-25571567
>chr4:25571615-25571910
>chr4:25572865-25573471
>chr4:25573794-25575893
>chr4:25576006-25577884
>chr4:25578754-25582581
>chr4:25582857-25582971
>chr4:25583018-25583065
>chr4:25583701-25588662
>chr4:25588700-25593757
>chr4:25593805-25594132
>chr4:25594200-25594324
>chr4:25594625-25594641
>chr4:25594756-25594820
>chr4:25595171-25602104
>chr4:25602161-25604993
>chr4:25605067-25617921
>chr4:25618035-25618805
>chr4:25618986-25621288
>chr4:25621319-25622651
>chr4:25622698-25635030
>chr4:25635162-25636031
>chr4:25636084-25637371
>chr4:25637631-25647203
>chr4:25647953-25648040
>chr4:25648713-25648809
>chr4:25649062-25649130
>chr4:25649297-25649442
>chr4:25649882-25649922
>chr4:25650059-25650438
>chr4:25650631-25650950
>chr4:25651641-25652656
>chr4:25652745-25652839
>chr4:25652887-25653092
>chr4:25653198-25653465
>chr4:25653540-25654860
>chr4:25654899-25655388
>chr4:25656828-25657013
>chr4:25657058-25657746
>chr4:25657810-25658018
>chr4:25658160-25658235
>chr4:25658478-25658694
>chr4:25658836-25659531
>chr4:25660230-25662150
>chr4:25662173-25662333
>chr4:25663598-25664404
>chr4:25668255-25668606
>chr4:25669081-25669286
>chr4:25669429-25670329
>chr4:25672208-25673390
>chr4:25673683-25673977
>chr4:25674025-25675697
>chr4:25675754-25675840
>chr4:25675909-25675967
>chr4:25676685-25676743
>chr4:25676955-25678628
>chr4:25678676-25680274
>chr4:25681875-25681911
>chr4:25683719-25684043
>chr4:25684203-25684323
>chr4:25684354-25684468
>chr4:25684535-25684658
>chr4:25685784-25685837
>chr4:25685915-25685949
>chr4:25686007-25686080
>chr4:25688549-25688666
>chr4:25688717-25688758
>chr4:25691354-25691654
>chr4:25691705-25691862
>chr4:25691918-25692135
>chr4:25692205-25692326
>chr4:25692351-25692956
>chr4:25693012-25693056
>chr4:25693195-25694504
>chr4:25694522-25701326
>chr4:25701976-25702949
>chr4:25702997-25703317
>chr4:25703863-25708332
>chr4:25708368-25734099
>chr4:25734141-25741957
>chr4:25742004-25742133
>chr4:25742260-25743463
>chr4:25745049-25745483
>chr4:25745540-25745600
>chr4:25745685-25745844
>chr4:25745943-25746018
>chr4:25746145-25747235
>chr4:25747275-25747736
>chr4:25747781-25748279
>chr4:25748299-25748705
>chr4:25748798-25748813
>chr4:25748964-25749042
>chr4:25749085-25749310
>chr4:25749367-25749727
>chr4:25749817-25750451
>chr4:25750496-25750765
>chr4:25750849-25750952
>chr4:25751461-25751581
>chr4:25751772-25755218
>chr4:25755320-25755967
>chr4:25756041-25756146
>chr4:25756197-25756273
>chr4:25756352-25756598
>chr4:25756645-25764203
>chr4:25764363-25768007
>chr4:25768445-25768620
>chr4:25772883-25773587
>chr4:25774056-25774104
>chr4:25774181-25774293
>chr4:25775385-25777295
>chr4:25777544-25777602
>chr4:25777672-25778334
>chr4:25778388-25778963
>chr4:25779017-25779739
>chr4:25779792-25780161
>chr4:25780216-25781312
>chr4:25781399-25781506
>chr4:25781611-25796732
>chr4:25796866-25802977
>chr4:25803077-25804185
>chr4:25804386-25808012
>chr4:25808147-25808313
>chr4:25808466-25808800
>chr4:25808877-25808975
>chr4:25809008-25809294
>chr4:25809401-25809520
>chr4:25809697-25809759
>chr4:25811958-25812382
>chr4:25813671-25813728
>chr4:25813857-25813969
>chr4:25815141-25815467
>chr4:25815570-25815724
>chr4:25816246-25816413
>chr4:25817109-25817186
>chr4:25817711-25817800
>chr4:25818689-25819533
>chr4:25822128-25822201
>chr4:25822378-25822438
>chr4:25822638-25822749
>chr4:25824580-25832025
>chr4:25833081-25833123
>chr4:25833566-25833968
>chr4:25834113-25839958
>chr4:25840001-25840198
>chr4:25840475-25856782
>chr4:25856958-25861710
>chr4:25861889-25890838
>chr4:25891113-25891192
>chr4:25891281-25899001
>chr4:25899114-25903258
>chr4:25903384-25906493
>chr4:25906945-25906992
>chr4:25907617-25907916
>chr4:25907943-25909129
>chr4:25909253-25911543
>chr4:25911646-25914611
>chr4:25915783-25928624
>chr4:25928724-25945862
>chr4:25945913-25946147
>chr4:25946702-25946745
>chr4:25946797-25946826
>chr4:25947177-25947248
>chr4:25948066-25948108
>chr4:25948231-25948301
>chr4:25949316-25950173
>chr4:25950244-25950669
>chr4:25951325-25954585
>chr4:25956025-25956487
>chr4:25956617-25956730
>chr4:25956908-25956946
>chr4:25957105-25957684
>chr4:25957905-25957941
>chr4:25958524-25962705
>chr4:25962752-25963166
>chr4:25963224-25963418
>chr4:25963519-25965717
>chr4:25965856-25969098
>chr4:25969219-25969498
>chr4:25969549-25970573
>chr4:25970741-25970941
>chr4:25971184-25971264
>chr4:25971482-25971523
>chr4:25971875-25971929
>chr4:25972025-25972400
>chr4:25972493-25972893
>chr4:25972969-25973606
>chr4:25973702-25973968
>chr4:25974044-25974810
>chr4:25974911-25975315
>chr4:25975525-25975603
>chr4:25977016-25977150
>chr4:25977175-25978616
>chr4:25978755-25979833
>chr4:25979857-25994074
>chr4:25994253-25994338
>chr4:25994490-25995613
>chr4:25995664-25995756
>chr4:25996026-25996054
>chr4:25996333-26005638
>chr4:26005747-26005823
>chr4:26007088-26007118
>chr4:26015778-26015920
>chr4:26017179-26017729
>chr4:26018369-26018407
>chr4:26019080-26019232
>chr4:26019282-26019481
>chr4:26019708-26019944
>chr4:26020269-26029409
>chr4:26031937-26032283
>chr4:26032366-26034814
>chr4:26034872-26042358
>chr4:26046659-26046697
>chr4:26046770-26046943
>chr4:26047124-26065892
>chr4:26066001-26068194
>chr4:26068280-26068928
>chr4:26068959-26069429
>chr4:26069622-26078567
>chr4:26078671-26096736
>chr4:26097002-26097191
>chr4:26097281-26099810
>chr4:26099911-26100703
>chr4:26100812-26109439
>chr4:26109582-26109768
>chr4:26109911-26110071
>chr4:26110159-26110472
>chr4:26110600-26111825
>chr4:26112021-26112059
>chr4:26112266-26112972
>chr4:26113083-26113493
>chr4:26113581-26113964
>chr4:26114093-26114577
>chr4:26114717-26114759
>chr4:26114850-26114986
>chr4:26115043-26115342
>chr4:26115446-26115574
>chr4:26115629-26115682
>chr4:26115898-26116012
>chr4:26116386-26116428
>chr4:26117806-26118094
>chr4:26118138-26118703
>chr4:26118754-26119796
>chr4:26119867-26134360
>chr4:26134863-26136497
>chr4:26136644-26138270
>chr4:26138546-26139649
>chr4:26139736-26139782
>chr4:26139831-26140015
>chr4:26140083-26140145
>chr4:26140297-26140546
>chr4:26140739-26142340
>chr4:26142440-26150978
>chr4:26151408-26152113
>chr4:26152533-26152713
>chr4:26152801-26152876
>chr4:26152918-26152995
>chr4:26153067-26153250
>chr4:26159366-26160349
>chr4:26160932-26174438
>chr4:26174589-26175425
>chr4:26175479-26176569
>chr4:26176588-26176852
>chr4:26177227-26177880
>chr4:26178026-26179323
>chr4:26179561-26181488
>chr4:26181696-26183786
>chr4:26183924-26186851
>chr4:26186877-26187215
>chr4:26187294-26188231
>chr4:26188262-26190047
>chr4:26190189-26190656
>chr4:26192690-26192871
>chr4:26192914-26194424
>chr4:26194580-26195556
>chr4:26197035-26197071
>chr4:26197273-26197320
>chr4:26197430-26197536
>chr4:26197931-26197970
>chr4:26198224-26198280
>chr4:26199274-26199329
>chr4:26199398-26199526
>chr4:26199639-26200020
>chr4:26200215-26200562
>chr4:26200613-26200669
>chr4:26201697-26201856
>chr4:26203016-26203054
>chr4:26203101-26203285
>chr4:26203381-26205137
>chr4:26205176-26205423
>chr4:26205478-26206378
>chr4:26210396-26210411
>chr4:26215172-26215211
>chr4:26215251-26215559
>chr4:26219433-26219491
>chr4:26219690-26219753
>chr4:26220693-26221574
>chr4:26221620-26221778
>chr4:26221827-26248656
>chr4:26248830-26257216
>chr4:26257250-26257369
>chr4:26257431-26259597
>chr4:26259726-26261027
>chr4:26261108-26261629
>chr4:26261687-26265575
>chr4:26265717-26266730
>chr4:26266804-26268305
>chr4:26268520-26268699
>chr4:26268841-26268885
>chr4:26269196-26269310
>chr4:26269663-26269872
>chr4:26270108-26270224
>chr4:26270308-26270422
>chr4:26270470-26271135
>chr4:26272958-26273009
>chr4:26273268-26273467
>chr4:26273503-26273954
>chr4:26275176-26289733
>chr4:26289858-26292370
>chr4:26292485-26301515
>chr4:26301851-26302948
>chr4:26303194-26303404
>chr4:26303464-26303550
>chr4:26305733-26305796
>chr4:26305863-26306237
>chr4:26306283-26306858
>chr4:26306930-26310444
>chr4:26310868-26310908
>chr4:26312374-26314403
>chr4:26314584-26314810
>chr4:26314928-26317015
>chr4:26317285-26317570
>chr4:26317619-26317837
>chr4:26318011-26318539
>chr4:26319866-26319940
>chr4:26323740-26323813
>chr4:26325177-26325842
>chr4:26326084-26327395
>chr4:26327597-26328164
>chr4:26328264-26330041
>chr4:26330194-26330944
>chr4:26331167-26332535
>chr4:26332635-26335147
>chr4:26335247-26338212
>chr4:26338366-26339973
>chr4:26340073-26340108
>chr4:26344813-26344852
>chr4:26344892-26345200
>chr4:26349074-26349132
>chr4:26349331-26349394
>chr4:26350337-26351218
>chr4:26351264-26351422
>chr4:26351471-26380009
>chr4:26380043-26380162
>chr4:26380224-26382391
>chr4:26382520-26383821
>chr4:26383902-26384423
>chr4:26384481-26386754
>chr4:26386910-26390756
>chr4:26390810-26393212
>chr4:26393500-26397419
>chr4:26397546-26397618
>chr4:26400623-26400698
>chr4:26400773-26400894
>chr4:26404815-26405258
>chr4:26405857-26419816
>chr4:26420810-26420888
>chr4:26421726-26422031
>chr4:26423987-26424107
>chr4:26424249-26424305
>chr4:26425126-26425162
>chr4:26427582-26428006
>chr4:26428136-26428189
>chr4:26430094-26430408
>chr4:26430686-26430835
>chr4:26431185-26431257
>chr4:26433114-26433232
>chr4:26433428-26433463
>chr4:26435832-26435974
>chr4:26436098-26436150
>chr4:26436986-26437144
>chr4:26437191-26437250
>chr4:26437302-26439051
>chr4:26439143-26439158
>chr4:26439258-26447203
>chr4:26449988-26450022
>chr4:26451104-26451194
>chr4:26454136-26454514
>chr4:26455965-26457340
>chr4:26457447-26458404
>chr4:26458504-26461948
>chr4:26462202-26462279
>chr4:26462479-26462520
>chr4:26462854-26464712
>chr4:26464761-26464791
>chr4:26465253-26465426
>chr4:26465977-26469015
>chr4:26469230-26492434
>chr4:26492563-26493873
>chr4:26494050-26505863
>chr4:26506089-26507569
>chr4:26507624-26508667
>chr4:26508726-26508766
>chr4:26508806-26508840
>chr4:26508891-26510299
>chr4:26510480-26511675
>chr4:26511802-26513468
>chr4:26513530-26513561
>chr4:26513634-26514818
>chr4:26514836-26514851
>chr4:26515001-26515079
>chr4:26515255-26515897
>chr4:26515939-26516241
>chr4:26516880-26517149
>chr4:26517927-26518473
>chr4:26518529-26518598
>chr4:26518651-26518747
>chr4:26518920-26519155
>chr4:26519958-26520059
>chr4:26520103-26520157
>chr4:26520264-26520307
>chr4:26521446-26523041
>chr4:26530608-26530935
>chr4:26532262-26532424
>chr4:26532504-26532699
>chr4:26533651-26533885
>chr4:26534088-26534251
>chr4:26534274-26534477
>chr4:26534516-26534651
>chr4:26534763-26535084
>chr4:26535428-26536922
>chr4:26537172-26537347
>chr4:26537412-26537475
>chr4:26537897-26537935
>chr4:26538286-26538395
>chr4:26540347-26540437
>chr4:26541793-26542635
>chr4:26542707-26545135
>chr4:26545198-26545545
>chr4:26545580-26545669
>chr4:26545719-26545759
>chr4:26545944-26545997
>chr4:26546235-26546305
>chr4:26546444-26546534
>chr4:26546588-26546794
>chr4:26546845-26548826
>chr4:26548864-26548957
>chr4:26549048-26550066
>chr4:26550107-26550295
>chr4:26550355-26551117
>chr4:26551192-26554450
>chr4:26554534-26555228
>chr4:26555798-26573298
>chr4:26573362-26573467
>chr4:26573567-26573896
>chr4:26574003-26574123
>chr4:26574155-26574206
>chr4:26574314-26574922
>chr4:26574962-26590981
>chr4:26591057-26591348
>chr4:26591452-26591656
>chr4:26591812-26591900
>chr4:26591950-26592014
>chr4:26592053-26595319
>chr4:26595464-26595686
>chr4:26595789-26595993
>chr4:26596149-26596237
>chr4:26596287-26601219
>chr4:26601262-26613078
>chr4:26614225-26614257
>chr4:26614348-26614444
>chr4:26614497-26614528
>chr4:26615412-26615548
>chr4:26615792-26615836
>chr4:26616280-26623070
>chr4:26623110-26624646
>chr4:26624746-26625659
>chr4:26625823-26626602
>chr4:26627557-26633504
>chr4:26633614-26633652
>chr4:26633734-26633862
>chr4:26634000-26634061
>chr4:26634369-26634959
>chr4:26635041-26635118
>chr4:26635305-26635384
>chr4:26635749-26635815
>chr4:26635851-26635887
>chr4:26640586-26640622
>chr4:26643727-26643854
>chr4:26644113-26645219
>chr4:26645319-26656821
>chr4:26656941-26676029
>chr4:26676129-26677875
>chr4:26684975-26685175
>chr4:26685586-26685620
>chr4:26685964-26686647
>chr4:26686731-26687030
>chr4:26687885-26687982
>chr4:26688252-26691915
>chr4:26692402-26705640
>chr4:26705710-26706244
>chr4:26708748-26708784
>chr4:26713723-26713765
>chr4:26716017-26716171
>chr4:26716605-26716815
>chr4:26717466-26718206
>chr4:26718474-26718532
>chr4:26728870-26728922
>chr4:26729000-26729169
>chr4:26729242-26729272
>chr4:26729288-26730178
>chr4:26730228-26731085
>chr4:26731254-26731812
>chr4:26732157-26732359
>chr4:26733363-26742895
>chr4:26746299-26752467
>chr4:26752863-26754390
>chr4:26754534-26754616
>chr4:26754702-26755268
>chr4:26755315-26755368
>chr4:26755467-26755549
>chr4:26755751-26756184
>chr4:26756271-26756501
>chr4:26756850-26756897
>chr4:26757871-26763703
>chr4:26763803-26772976
>chr4:26773107-26780112
>chr4:26780546-26793021
>chr4:26793201-26795113
>chr4:26795213-26803970
>chr4:26804070-26809986
>chr4:26810014-26817514
>chr4:26818045-26818417
>chr4:26819950-26819986
>chr4:26823391-26823472
>chr4:26823554-26823591
>chr4:26824656-26824689
>chr4:26824953-26825151
>chr4:26825371-26825534
>chr4:26825601-26825635
>chr4:26825800-26825927
>chr4:26826063-26826353
>chr4:26826515-26826638
>chr4:26826692-26826895
>chr4:26826956-26827149
>chr4:26827199-26827337
>chr4:26827396-26827532
>chr4:26827594-26827650
>chr4:26827813-26828323
>chr4:26828442-26828620
>chr4:26828814-26829270
>chr4:26829365-26829440
>chr4:26831757-26831902
>chr4:26832211-26832295
>chr4:26832337-26832379
>chr4:26833000-26833361
>chr4:26833540-26833646
>chr4:26834001-26834142
>chr4:26834214-26834397
>chr4:26835277-26835437
>chr4:26837040-26837153
>chr4:26837376-26843357
>chr4:26843617-26843909
>chr4:26844074-26844191
>chr4:26844299-26844411
>chr4:26844654-26844824
>chr4:26844885-26844921
>chr4:26844923-26844989
>chr4:26845133-26846001
>chr4:26846204-26846326
>chr4:26846592-26847304
>chr4:26847405-26847491
>chr4:26849297-26849379
>chr4:26849447-26849503
>chr4:26849644-26856102
>chr4:26856145-26856619
>chr4:26856793-26856907
>chr4:26857053-26857138
>chr4:26857236-26857267
>chr4:26862157-26865637
>chr4:26865683-26866070
>chr4:26866426-26866516
>chr4:26866604-26866670
>chr4:26866751-26866948
>chr4:26867063-26867211
>chr4:26867264-26867554
>chr4:26867669-26867745
>chr4:26869067-26870524
>chr4:26872296-26872434
>chr4:26872506-26872614
>chr4:26872642-26872758
>chr4:26873012-26877225
>chr4:26877343-26877528
>chr4:26877564-26877766
>chr4:26878968-26879006
>chr4:26879718-26879780
>chr4:26879828-26879882
>chr4:26880053-26880153
>chr4:26880252-26880383
>chr4:26880758-26880798
>chr4:26881115-26881146
>chr4:26881186-26881500
>chr4:26881721-26881850
>chr4:26883159-26883251
>chr4:26883283-26883364
>chr4:26883969-26884038
>chr4:26885140-26886121
>chr4:26889347-26889376
>chr4:26889484-26889739
>chr4:26889947-26889974
>chr4:26890072-26894844
>chr4:26896140-26897566
>chr4:26897742-26900751
>chr4:26900857-26907787
>chr4:26907907-26909926
>chr4:26910026-26915121
>chr4:26915759-26916570
>chr4:26917146-26917250
>chr4:26917957-26918554
>chr4:26918870-26919405
>chr4:26919511-26919840
>chr4:26920837-26920962
>chr4:26922402-26922469
>chr4:26923160-26923323
>chr4:26923386-26923567
>chr4:26923632-26923709
>chr4:26924137-26924186
>chr4:26926457-26926552
>chr4:26927106-26927141
>chr4:26927367-26927572
>chr4:26929414-26932681
>chr4:26932925-26932964
>chr4:26933047-26933814
>chr4:26933957-26934172
>chr4:26934320-26934335
>chr4:26934464-26934863
>chr4:26935739-26940313
>chr4:26940551-26940623
>chr4:26943818-26944015
>chr4:26944032-26944476
>chr4:26944658-26945016
>chr4:26945178-26947203
>chr4:26947267-26947874
>chr4:26948157-26950515
>chr4:26950539-26957123
>chr4:26957167-26962292
>chr4:26962392-26973502
>chr4:26973558-26986267
>chr4:26986354-26989096
>chr4:26989220-26989295
>chr4:26989549-26989662
>chr4:26989926-26990204
>chr4:26990233-27000672
>chr4:27000772-27003586
>chr4:27003727-27003920
>chr4:27004007-27009183
>chr4:27009283-27009456
>chr4:27009495-27012061
>chr4:27012346-27012361
>chr4:27012488-27020034
>chr4:27020087-27021967
>chr4:27022059-27023919
>chr4:27023992-27029214
>chr4:27029298-27029481
>chr4:27029740-27031206
>chr4:27031457-27039312
>chr4:27039449-27039650
>chr4:27040018-27044609
>chr4:27047667-27047886
>chr4:27052020-27052437
>chr4:27052535-27052655
>chr4:27052734-27052809
>chr4:27053179-27053835
>chr4:27053936-27055060
>chr4:27055217-27055799
>chr4:27055842-27056585
>chr4:27056672-27056910
>chr4:27057228-27057321
>chr4:27058001-27060328
>chr4:27060375-27063716
>chr4:27063816-27064142
>chr4:27064168-27064298
>chr4:27064369-27064454
>chr4:27064534-27064755
>chr4:27064831-27064874
>chr4:27064955-27068160
>chr4:27068204-27068251
>chr4:27068604-27069923
>chr4:27070052-27070645
>chr4:27071146-27071193
>chr4:27071282-27074853
>chr4:27074896-27076965
>chr4:27077077-27085800
>chr4:27085868-27087761
>chr4:27088384-27091462
>chr4:27091568-27091601
>chr4:27091645-27091732
>chr4:27091774-27092690
>chr4:27093009-27093102
>chr4:27094359-27094869
>chr4:27094903-27096411
>chr4:27096460-27102332
>chr4:27102541-27103758
>chr4:27104170-27104293
>chr4:27104414-27104619
>chr4:27107564-27107940
>chr4:27108497-27108536
>chr4:27109069-27117134
>chr4:27119331-27119413
>chr4:27119956-27120196
>chr4:27122167-27122278
>chr4:27126401-27137202
>chr4:27137302-27137370
>chr4:27137557-27137615
>chr4:27137637-27139674
>chr4:27139701-27143560
>chr4:27143611-27145119
>chr4:27145243-27151517
>chr4:27151604-27163674
>chr4:27163739-27170206
>chr4:27170313-27176249
>chr4:27176283-27181615
>chr4:27181645-27193846
>chr4:27193884-27193949
>chr4:27193979-27194809
>chr4:27194877-27195147
>chr4:27195203-27198522
>chr4:27199056-27199562
>chr4:27202715-27202751
>chr4:27203188-27203230
>chr4:27203395-27203589
>chr4:27203671-27205351
>chr4:27205486-27205573
>chr4:27206170-27206258
>chr4:27206813-27206843
>chr4:27208237-27208532
>chr4:27208753-27208847
>chr4:27209671-27209788
>chr4:27211630-27211736
>chr4:27211930-27212037
>chr4:27212120-27212263
>chr4:27213193-27213588
>chr4:27213713-27213770
>chr4:27213838-27213948
>chr4:27214035-27214381
>chr4:27214605-27222070
>chr4:27222170-27223767
>chr4:27223867-27230424
>chr4:27230524-27232399
>chr4:27232542-27233324
>chr4:27233423-27234517
>chr4:27234687-27241416
>chr4:27241467-27245439
>chr4:27245561-27247282
>chr4:27247299-27247822
>chr4:27248007-27248148
>chr4:27248264-27248292
>chr4:27248363-27256875
>chr4:27257084-27264546
>chr4:27264617-27264965
>chr4:27265049-27265483
>chr4:27265538-27265630
>chr4:27266083-27266592
>chr4:27266623-27267451
>chr4:27267532-27267716
>chr4:27267834-27267930
>chr4:27268066-27269850
>chr4:27269950-27271079
>chr4:27271146-27271339
>chr4:27271376-27271415
>chr4:27271568-27271630
>chr4:27271673-27271957
>chr4:27272013-27272089
>chr4:27272143-27272180
>chr4:27272322-27272668
>chr4:27272755-27272865
>chr4:27272933-27272990
>chr4:27273115-27273339
>chr4:27274339-27274438
>chr4:27275223-27275238
>chr4:27276238-27283515
>chr4:27283615-27284740
>chr4:27284877-27285063
>chr4:27285550-27285597
>chr4:27285700-27285768
>chr4:27286319-27286388
>chr4:27286505-27286576
>chr4:27287128-27287232
>chr4:27287319-27287400
>chr4:27287566-27287754
>chr4:27288483-27289105
>chr4:27289163-27295959
>chr4:27296121-27296325
>chr4:27296925-27299914
>chr4:27299952-27315355
>chr4:27315414-27319920
>chr4:27319965-27328990
>chr4:27329100-27334421
>chr4:27334796-27334846
>chr4:27337318-27337514
>chr4:27338020-27339124
>chr4:27339162-27340112
>chr4:27340261-27340315
>chr4:27340379-27342700
>chr4:27342755-27342850
>chr4:27342908-27342956
>chr4:27343000-27343141
>chr4:27343288-27343501
>chr4:27343587-27343606
>chr4:27343876-27344755
>chr4:27344833-27344886
>chr4:27345074-27356996
>chr4:27357096-27360301
>chr4:27360379-27360432
>chr4:27360661-27361071
>chr4:27361108-27361479
>chr4:27361633-27361938
>chr4:27362113-27362594
>chr4:27362717-27362741
>chr4:27363136-27363206
>chr4:27363362-27363427
>chr4:27364057-27364155
>chr4:27364310-27364372
>chr4:27364458-27364506
>chr4:27364982-27364997
>chr4:27365118-27367461
>chr4:27367561-27368402
>chr4:27368652-27369353
>chr4:27369490-27372072
>chr4:27372716-27372741
>chr4:27372824-27373228
>chr4:27373416-27373469
>chr4:27373547-27375312
>chr4:27375486-27378583
>chr4:27378730-27380677
>chr4:27380852-27381157
>chr4:27381311-27381682
>chr4:27381719-27382180
>chr4:27382368-27382421
>chr4:27382499-27383703
>chr4:27383815-27383846
>chr4:27384033-27390464
>chr4:27390495-27390587
>chr4:27390796-27390963
>chr4:27392011-27392561
>chr4:27392602-27393387
>chr4:27393415-27393468
>chr4:27393563-27394631
>chr4:27394678-27395159
>chr4:27395320-27395367
>chr4:27395467-27395822
>chr4:27395887-27396585
>chr4:27396641-27399151
>chr4:27399291-27399351
>chr4:27399488-27401100
>chr4:27401245-27408736
>chr4:27408836-27411997
>chr4:27412141-27412899
>chr4:27412928-27413043
>chr4:27413128-27413245
>chr4:27413306-27413355
>chr4:27413418-27413567
>chr4:27413631-27413888
>chr4:27413922-27414001
>chr4:27414133-27415606
>chr4:27415702-27416174
>chr4:27416231-27417027
>chr4:27418075-27427160
>chr4:27427794-27428345
>chr4:27429037-27429178
>chr4:27429901-27432123
>chr4:27432695-27433103
>chr4:27433412-27433648
>chr4:27433778-27434285
>chr4:27434670-27434734
>chr4:27434792-27438368
>chr4:27438398-27438469
>chr4:27438569-27442168
>chr4:27442729-27442747
>chr4:27442776-27442878
>chr4:27442934-27443068
>chr4:27447400-27447804
>chr4:27448248-27448319
>chr4:27449039-27449297
>chr4:27449392-27454372
>chr4:27454413-27459726
>chr4:27459923-27460236
>chr4:27460400-27460469
>chr4:27461160-27461361
>chr4:27461508-27461787
>chr4:27461841-27464207
>chr4:27464357-27464420
>chr4:27464466-27464627
>chr4:27464719-27465241
>chr4:27465276-27465852
>chr4:27465898-27466998
>chr4:27467080-27467160
>chr4:27467355-27467812
>chr4:27467860-27468576
>chr4:27468656-27468794
>chr4:27468872-27470463
>chr4:27470598-27470752
>chr4:27470793-27470823
>chr4:27472052-27478558
>chr4:27479868-27479963
>chr4:27480071-27480215
>chr4:27480412-27480447
>chr4:27481263-27481328
>chr4:27482462-27482499
>chr4:27484904-27484964
>chr4:27486529-27486617
>chr4:27486661-27497862
>chr4:27497917-27497945
>chr4:27497992-27498122
>chr4:27498156-27498415
>chr4:27498451-27498672
>chr4:27498739-27498937
>chr4:27499002-27499365
>chr4:27499819-27500213
>chr4:27500670-27500750
>chr4:27500788-27500924
>chr4:27500976-27501526
>chr4:27501617-27501886
>chr4:27501932-27502008
>chr4:27502340-27502847
>chr4:27502874-27503562
>chr4:27503617-27503693
>chr4:27503832-27504302
>chr4:27504319-27504487
>chr4:27504534-27518919
>chr4:27518965-27521615
>chr4:27521749-27544321
>chr4:27544350-27545662
>chr4:27545706-27550377
>chr4:27550475-27552700
>chr4:27552735-27553071
>chr4:27553121-27555858
>chr4:27555898-27556169
>chr4:27556361-27571399
>chr4:27571431-27571620
>chr4:27571720-27584757
>chr4:27584885-27586324
>chr4:27586547-27586563
>chr4:27586617-27589620
>chr4:27589768-27589812
>chr4:27589896-27590726
>chr4:27590843-27591351
>chr4:27591417-27591907
>chr4:27591995-27592538
>chr4:27592561-27592851
>chr4:27593080-27593582
>chr4:27594387-27594692
>chr4:27594775-27594839
>chr4:27595278-27595397
>chr4:27595429-27595474
>chr4:27595610-27595646
>chr4:27595814-27595854
>chr4:27597901-27598951
>chr4:27598995-27602114
>chr4:27602240-27602295
>chr4:27602335-27610622
>chr4:27610758-27610804
>chr4:27610873-27610908
>chr4:27610963-27611158
>chr4:27611972-27612291
>chr4:27612391-27612467
>chr4:27612483-27613308
>chr4:27613559-27613893
>chr4:27614044-27614114
>chr4:27614580-27614668
>chr4:27616569-27616640
>chr4:27616908-27617424
>chr4:27617498-27619015
>chr4:27619044-27621547
>chr4:27621741-27621756
>chr4:27621869-27628465
>chr4:27628510-27629178
>chr4:27629460-27629524
>chr4:27629635-27630383
>chr4:27630408-27630760
>chr4:27631068-27631241
>chr4:27631346-27631686
>chr4:27631810-27632000
>chr4:27633062-27633091
>chr4:27633148-27633189
>chr4:27633230-27634154
>chr4:27634182-27634618
>chr4:27634757-27634861
>chr4:27635055-27635241
>chr4:27635295-27635335
>chr4:27635368-27636817
>chr4:27637065-27637469
>chr4:27637573-27637808
>chr4:27637850-27654587
>chr4:27654949-27656482
>chr4:27656588-27658134
>chr4:27658167-27660523
>chr4:27660758-27667378
>chr4:27667699-27675911
>chr4:27676232-27676884
>chr4:27677043-27689142
>chr4:27689175-27689339
>chr4:27690811-27691671
>chr4:27691774-27694302
>chr4:27694330-27698921
>chr4:27698973-27699027
>chr4:27699127-27704539
>chr4:27704601-27704626
>chr4:27704726-27708433
>chr4:27708524-27708574
>chr4:27708946-27718320
>chr4:27718420-27718438
>chr4:27718555-27720399
>chr4:27720543-27723268
>chr4:27723779-27726032
>chr4:27726132-27732557
>chr4:27732814-27733036
>chr4:27733075-27733534
>chr4:27733590-27734339
>chr4:27734453-27734475
>chr4:27734704-27734926
>chr4:27734965-27735424
>chr4:27736599-27736759
>chr4:27737566-27737831
>chr4:27737885-27738526
>chr4:27739189-27739533
>chr4:27739722-27740211
>chr4:27740850-27740909
>chr4:27740993-27741108
>chr4:27742365-27742700
>chr4:27743332-27743426
>chr4:27743462-27743721
>chr4:27743873-27752926
>chr4:27753519-27754283
>chr4:27754632-27763106
>chr4:27763166-27763349
>chr4:27763449-27763464
>chr4:27763564-27763645
>chr4:27764168-27764537
>chr4:27764833-27764851
>chr4:27764980-27771949
>chr4:27771960-27771975
>chr4:27772075-27772094
>chr4:27772150-27773295
>chr4:27773523-27774315
>chr4:27774498-27776694
>chr4:27779004-27779408
>chr4:27779819-27779947
>chr4:27789065-27789157
>chr4:27789281-27789815
>chr4:27789895-27790028
>chr4:27790091-27790240
>chr4:27790431-27790470
>chr4:27790531-27790611
>chr4:27790712-27790832
>chr4:27790922-27790986
>chr4:27791162-27791209
>chr4:27791470-27791515
>chr4:27791561-27791624
>chr4:27791776-27803815
>chr4:27803906-27806412
>chr4:27806512-27807673
>chr4:27807699-27807867
>chr4:27808242-27817390
>chr4:27817490-27818801
>chr4:27818897-27818990
>chr4:27819076-27822337
>chr4:27822395-27834775
>chr4:27834814-27841286
>chr4:27842890-27842974
>chr4:27843480-27843495
>chr4:27843595-27843620
>chr4:27845818-27848045
>chr4:27848145-27856957
>chr4:27858340-27858422
>chr4:27858477-27858612
>chr4:27858989-27859674
>chr4:27859727-27876995
>chr4:27877179-27877207
>chr4:27877256-27878507
>chr4:27878569-27879954
>chr4:27880005-27882242
>chr4:27882362-27883051
>chr4:27883569-27883823
>chr4:27883875-27884059
>chr4:27884248-27884536
>chr4:27884699-27884953
>chr4:27885026-27885796
>chr4:27885859-27886065
>chr4:27886098-27886215
>chr4:27886320-27886404
>chr4:27886621-27886706
>chr4:27886925-27887612
>chr4:27887756-27888213
>chr4:27888269-27892094
>chr4:27892190-27900252
>chr4:27900340-27900382
>chr4:27900625-27900768
>chr4:27900886-27901366
>chr4:27901448-27901656
>chr4:27901725-27901767
>chr4:27901866-27901955
>chr4:27902034-27902550
>chr4:27902576-27905751
>chr4:27905796-27905868
>chr4:27905980-27906086
>chr4:27906294-27907202
>chr4:27907237-27909548
>chr4:27909676-27909731
>chr4:27909855-27911724
>chr4:27911830-27911960
>chr4:27912060-27914757
>chr4:27914812-27915754
>chr4:27915904-27925371
>chr4:27925397-27926413
>chr4:27926460-27926541
>chr4:27926596-27927246
>chr4:27927489-27928133
>chr4:27928171-27939364
>chr4:27939457-27940950
>chr4:27941000-27946004
>chr4:27946020-27969241
>chr4:27969304-27973931
>chr4:27974007-27974206
>chr4:27974246-27974271
>chr4:27974371-27975198
>chr4:27975300-27979492
>chr4:27979543-27981297
>chr4:27982244-27982616
>chr4:27982670-27982828
>chr4:27982888-27983565
>chr4:27984115-27984150
>chr4:27984210-27984396
>chr4:27984488-27984633
>chr4:27984861-27984925
>chr4:27985107-27985213
>chr4:27985418-27985554
>chr4:27985818-27987350
>chr4:27988118-27988189
>chr4:27989141-28005110
>chr4:28006215-28006711
>chr4:28007782-28007822
>chr4:28008523-28008555
>chr4:28010762-28010969
>chr4:28011031-28011131
>chr4:28013573-28017058
>chr4:28017221-28017351
>chr4:28017550-28017592
>chr4:28017622-28017896
>chr4:28018046-28018260
>chr4:28018333-28018401
>chr4:28019832-28020540
>chr4:28020542-28020566
>chr4:28020666-28021597
>chr4:28021797-28022265
>chr4:28022278-28022645
>chr4:28022717-28022766
>chr4:28022823-28023446
>chr4:28023734-28023834
>chr4:28024174-28024220
>chr4:28024262-28026279
>chr4:28026718-28032332
>chr4:28032380-28032396
>chr4:28032496-28032941
>chr4:28033721-28033747
>chr4:28034393-28036027
>chr4:28037972-28038180
>chr4:28038245-28038431
>chr4:28038548-28038674
>chr4:28040676-28041540
>chr4:28041662-28042898
>chr4:28043220-28045349
>chr4:28045774-28049787
>chr4:28049997-28050300
>chr4:28050332-28050660
>chr4:28050958-28051297
>chr4:28054395-28054432
>chr4:28054867-28054903
>chr4:28057184-28057208
>chr4:28057435-28057744
>chr4:28059268-28059398
>chr4:28059767-28060100
>chr4:28060992-28061342
>chr4:28062269-28062357
>chr4:28062378-28064115
>chr4:28064141-28075081
>chr4:28075181-28075196
>chr4:28075297-28083401
>chr4:28083594-28086867
>chr4:28086946-28092191
>chr4:28092449-28094227
>chr4:28094327-28094959
>chr4:28095296-28095474
>chr4:28095619-28095910
>chr4:28095991-28096200
>chr4:28097557-28097990
>chr4:28098109-28098485
>chr4:28101581-28101611
>chr4:28101683-28101802
>chr4:28102024-28102157
>chr4:28102837-28102985
>chr4:28103956-28104044
>chr4:28105449-28105489
>chr4:28105766-28105824
>chr4:28106100-28106193
>chr4:28106937-28107005
>chr4:28107127-28107163
>chr4:28107438-28107531
>chr4:28107562-28108704
>chr4:28108943-28118870
>chr4:28119605-28120202
>chr4:28124333-28124371
>chr4:28124467-28124509
>chr4:28124586-28124630
>chr4:28125333-28125368
>chr4:28125433-28126725
>chr4:28127273-28127484
>chr4:28128088-28130647
>chr4:28131761-28132086
>chr4:28132765-28133282
>chr4:28133520-28143065
>chr4:28153185-28153233
>chr4:28153968-28156166
>chr4:28156240-28156284
>chr4:28156314-28156761
>chr4:28156918-28156989
>chr4:28157045-28157218
>chr4:28157344-28157425
>chr4:28157464-28157523
>chr4:28157571-28157620
>chr4:28158079-28158294
>chr4:28158790-28159259
>chr4:28159325-28159888
>chr4:28159952-28160327
>chr4:28160374-28160555
>chr4:28161491-28161538
>chr4:28161576-28161653
>chr4:28161946-28162039
>chr4:28162950-28163111
>chr4:28163208-28164897
>chr4:28164909-28168967
>chr4:28169003-28182009
>chr4:28182066-28201021
>chr4:28201121-28201689
>chr4:28201755-28221464
>chr4:28221644-28228577
>chr4:28228972-28243060
>chr4:28243072-28243280
>chr4:28243337-28243384
>chr4:28243513-28243873
>chr4:28243944-28244233
>chr4:28244577-28245900
>chr4:28245989-28246033
>chr4:28246133-28246148
>chr4:28246158-28249679
>chr4:28250050-28255082
>chr4:28255245-28256671
>chr4:28256703-28268399
>chr4:28268613-28269103
>chr4:28269287-28285632
>chr4:28285990-28286040
>chr4:28286165-28294573
>chr4:28294775-28295226
>chr4:28295270-28300230
>chr4:28300670-28306973
>chr4:28307475-28323316
>chr4:28323357-28324920
>chr4:28325141-28327792
>chr4:28327818-28328928
>chr4:28329060-28337473
>chr4:28337524-28339511
>chr4:28339986-28340072
>chr4:28340344-28340374
>chr4:28341826-28346463
>chr4:28346586-28350072
>chr4:28350779-28351697
>chr4:28351758-28353351
>chr4:28353540-28353777
>chr4:28355436-28355517
>chr4:28355791-28355884
>chr4:28356023-28356091
>chr4:28356167-28356219
>chr4:28356340-28356537
>chr4:28356773-28356927
>chr4:28357513-28357573
>chr4:28359834-28360050
>chr4:28360836-28363859
>chr4:28364871-28365014
>chr4:28365207-28365250
>chr4:28365559-28365633
>chr4:28365725-28365760
>chr4:28366243-28366365
>chr4:28366501-28367667
>chr4:28368124-28368736
>chr4:28368847-28368913
>chr4:28372940-28373066
>chr4:28376753-28376950
>chr4:28376999-28377702
>chr4:28378512-28378595
>chr4:28378746-28378919
>chr4:28379006-28379113
>chr4:28379163-28379207
>chr4:28379460-28379522
>chr4:28379937-28379989
>chr4:28380526-28380715
>chr4:28380774-28380966
>chr4:28381263-28383623
>chr4:28383675-28383751
>chr4:28383835-28384019
>chr4:28385209-28385333
>chr4:28385376-28385456
>chr4:28386227-28387298
>chr4:28387361-28387877
>chr4:28387913-28389905
>chr4:28390754-28391133
>chr4:28391288-28391335
>chr4:28392454-28392537
>chr4:28392760-28392921
>chr4:28393051-28393144
>chr4:28393807-28393897
>chr4:28393985-28394127
>chr4:28394214-28394367
>chr4:28394589-28394800
>chr4:28394842-28394930
>chr4:28395067-28395095
>chr4:28395512-28395650
>chr4:28395721-28395771
>chr4:28396187-28396309
>chr4:28396359-28396782
>chr4:28396918-28397167
>chr4:28397941-28400633
>chr4:28400666-28400808
>chr4:28400835-28401969
>chr4:28401976-28402820
>chr4:28402856-28403094
>chr4:28403192-28403229
>chr4:28403389-28410909
>chr4:28411400-28411433
>chr4:28412185-28414956
>chr4:28415078-28415266
>chr4:28415296-28416273
>chr4:28416373-28418294
>chr4:28418598-28421215
>chr4:28421315-28421333
>chr4:28421372-28423060
>chr4:28423470-28423559
>chr4:28424703-28424786
>chr4:28424947-28425159
>chr4:28425301-28425394
>chr4:28425741-28425801
>chr4:28426030-28426122
>chr4:28426207-28426346
>chr4:28426428-28426583
>chr4:28426768-28427136
>chr4:28427272-28427315
>chr4:28427494-28434916
>chr4:28435146-28435240
>chr4:28435312-28435362
>chr4:28435759-28436372
>chr4:28436535-28436753
>chr4:28438419-28442598
>chr4:28443717-28443766
>chr4:28443820-28443849
>chr4:28443939-28444090
>chr4:28444229-28444926
>chr4:28444997-28445043
>chr4:28445113-28445168
>chr4:28445210-28445251
>chr4:28446148-28448223
>chr4:28448286-28448388
>chr4:28448407-28448627
>chr4:28448663-28448727
>chr4:28449432-28449486
>chr4:28450309-28450633
>chr4:28450781-28451375
>chr4:28452032-28452090
>chr4:28452445-28452507
>chr4:28452664-28452711
>chr4:28452997-28453059
>chr4:28453807-28453846
>chr4:28454089-28454238
>chr4:28454331-28454930
>chr4:28455124-28455367
>chr4:28455395-28455495
>chr4:28455638-28456103
>chr4:28456302-28456502
>chr4:28456573-28456608
>chr4:28456760-28456889
>chr4:28457191-28461587
>chr4:28462745-28466100
>chr4:28466401-28468462
>chr4:28468531-28482752
>chr4:28483352-28483406
>chr4:28483858-28484109
>chr4:28484257-28484370
>chr4:28484417-28484847
>chr4:28485503-28485563
>chr4:28485804-28485856
>chr4:28485992-28486029
>chr4:28486210-28486275
>chr4:28486743-28486917
>chr4:28486997-28487146
>chr4:28487206-28487862
>chr4:28487947-28488283
>chr4:28488309-28488516
>chr4:28488551-28489016
>chr4:28489054-28489390
>chr4:28489486-28493329
>chr4:28493358-28493627
>chr4:28493676-28494711
>chr4:28494824-28495243
>chr4:28495304-28495357
>chr4:28495617-28495761
>chr4:28496059-28496707
>chr4:28496777-28497818
>chr4:28497859-28497902
>chr4:28498138-28499003
>chr4:28499037-28499177
>chr4:28499350-28502012
>chr4:28502263-28503220
>chr4:28503392-28506927
>chr4:28507141-28507518
>chr4:28507632-28509556
>chr4:28509610-28509654
>chr4:28510573-28510965
>chr4:28511013-28511068
>chr4:28511361-28511476
>chr4:28511608-28511880
>chr4:28512751-28512913
>chr4:28513051-28513134
>chr4:28513212-28513274
>chr4:28513332-28513501
>chr4:28513576-28513710
>chr4:28513744-28514518
>chr4:28516080-28518209
>chr4:28518254-28518445
>chr4:28518558-28519140
>chr4:28519220-28519371
>chr4:28519416-28523343
>chr4:28523614-28527905
>chr4:28527942-28534079
>chr4:28534208-28535023
>chr4:28535165-28535496
>chr4:28535731-28536168
>chr4:28536281-28537934
>chr4:28538024-28538099
>chr4:28538258-28538299
>chr4:28539195-28541301
>chr4:28541361-28541813
>chr4:28541842-28543078
>chr4:28543126-28543301
>chr4:28543406-28543471
>chr4:28543509-28543981
>chr4:28544104-28544401
>chr4:28544427-28544634
>chr4:28544669-28545133
>chr4:28545177-28545513
>chr4:28545609-28545644
>chr4:28545692-28546016
>chr4:28546127-28549454
>chr4:28549483-28549631
>chr4:28549687-28549752
>chr4:28549801-28550607
>chr4:28550834-28559122
>chr4:28559222-28560685
>chr4:28560879-28561480
>chr4:28561593-28562011
>chr4:28562072-28562125
>chr4:28562382-28562529
>chr4:28562659-28570779
>chr4:28570879-28574184
>chr4:28574439-28574814
>chr4:28574993-28575359
>chr4:28575391-28575602
>chr4:28575672-28576700
>chr4:28576752-28576798
>chr4:28576951-28578066
>chr4:28578239-28578409
>chr4:28578445-28583163
>chr4:28583285-28585062
>chr4:28585119-28585205
>chr4:28585624-28588886
>chr4:28590639-28590833
>chr4:28590896-28591013
>chr4:28592981-28593015
>chr4:28593101-28593347
>chr4:28593734-28593791
>chr4:28593916-28594150
>chr4:28594208-28594415
>chr4:28594498-28594527
>chr4:28594573-28595893
>chr4:28595951-28596178
>chr4:28596222-28600428
>chr4:28600528-28600551
>chr4:28600593-28602958
>chr4:28603045-28603929
>chr4:28604042-28604139
>chr4:28604243-28604571
>chr4:28604683-28605431
>chr4:28605514-28605898
>chr4:28605941-28606059
>chr4:28606113-28606518
>chr4:28606556-28607260
>chr4:28607475-28608845
>chr4:28609002-28613730
>chr4:28613929-28618500
>chr4:28618600-28618616
>chr4:28618654-28619699
>chr4:28619760-28624838
>chr4:28624876-28625199
>chr4:28625235-28625880
>chr4:28625962-28626023
>chr4:28626155-28627238
>chr4:28627370-28627385
>chr4:28627542-28636481
>chr4:28636664-28638559
>chr4:28639253-28642382
>chr4:28643228-28643285
>chr4:28643419-28643879
>chr4:28643930-28645515
>chr4:28645979-28646807
>chr4:28647045-28649273
>chr4:28649541-28649921
>chr4:28650849-28650906
>chr4:28651040-28651500
>chr4:28651551-28653136
>chr4:28653577-28653734
>chr4:28653817-28654116
>chr4:28654258-28654398
>chr4:28654862-28655618
>chr4:28655801-28657229
>chr4:28657426-28660096
>chr4:28660196-28661773
>chr4:28662237-28663097
>chr4:28663278-28664463
>chr4:28664514-28664974
>chr4:28665069-28665121
>chr4:28665451-28665508
>chr4:28666919-28668504
>chr4:28668666-28669072
>chr4:28669258-28669304
>chr4:28669390-28669434
>chr4:28669570-28669605
>chr4:28670749-28670788
>chr4:28670933-28670991
>chr4:28671031-28671158
>chr4:28672779-28672934
>chr4:28673238-28673702
>chr4:28673767-28677219
>chr4:28677270-28677791
>chr4:28677946-28678054
>chr4:28678126-28679365
>chr4:28679402-28680379
>chr4:28680488-28680631
>chr4:28681990-28684229
>chr4:28684326-28685056
>chr4:28685285-28686341
>chr4:28686407-28686441
>chr4:28686569-28686601
>chr4:28686838-28687609
>chr4:28687735-28687758
>chr4:28688127-28688550
>chr4:28689192-28689234
>chr4:28689472-28689540
>chr4:28689625-28689682
>chr4:28689902-28690317
>chr4:28690359-28690523
>chr4:28690699-28690768
>chr4:28690822-28690902
>chr4:28691240-28691385
>chr4:28691530-28691673
>chr4:28691818-28692393
>chr4:28692478-28692814
>chr4:28692840-28693047
>chr4:28693082-28707314
>chr4:28707358-28707694
>chr4:28707790-28707825
>chr4:28707873-28711636
>chr4:28711665-28711934
>chr4:28712116-28712301
>chr4:28712419-28712644
>chr4:28712690-28713018
>chr4:28713131-28713549
>chr4:28713610-28713663
>chr4:28713853-28714000
>chr4:28714296-28714703
>chr4:28714735-28714946
>chr4:28715017-28716560
>chr4:28716660-28725346
>chr4:28725394-28725485
>chr4:28725561-28726191
>chr4:28726230-28726276
>chr4:28726429-28727150
>chr4:28727365-28727740
>chr4:28727913-28728087
>chr4:28728130-28735120
>chr4:28735306-28735716
>chr4:28735829-28737462
>chr4:28737536-28737715
>chr4:28737766-28737807
>chr4:28738710-28739454
>chr4:28739482-28740072
>chr4:28740255-28740606
>chr4:28741164-28741194
>chr4:28741623-28741883
>chr4:28742034-28752475
>chr4:28753502-28759418
>chr4:28759645-28762013
>chr4:28762353-28762384
>chr4:28762433-28764430
>chr4:28764442-28764526
>chr4:28765981-28766060
>chr4:28766505-28766603
>chr4:28767208-28767336
>chr4:28767476-28767903
>chr4:28767958-28768326
>chr4:28768419-28768662
>chr4:28769060-28769172
>chr4:28769229-28769463
>chr4:28769511-28769754
>chr4:28769936-28770001
>chr4:28770616-28770681
>chr4:28770751-28770794
>chr4:28770914-28771252
>chr4:28771316-28771385
>chr4:28771569-28771773
>chr4:28771836-28771870
>chr4:28772373-28772443
>chr4:28772889-28773022
>chr4:28773265-28773333
>chr4:28773380-28773444
>chr4:28773721-28775136
>chr4:28776163-28777429
>chr4:28777589-28779694
>chr4:28780226-28780698
>chr4:28781525-28784176
>chr4:28784337-28784456
>chr4:28784518-28784600
>chr4:28784644-28785025
>chr4:28785097-28785802
>chr4:28785962-28786126
>chr4:28786179-28786417
>chr4:28786460-28787096
>chr4:28787142-28787297
>chr4:28787389-28787553
>chr4:28787640-28787694
>chr4:28787805-28791338
>chr4:28791370-28791649
>chr4:28791738-28791874
>chr4:28791934-28792077
>chr4:28792222-28792260
>chr4:28793533-28794785
>chr4:28794827-28796327
>chr4:28796495-28799355
>chr4:28799414-28799544
>chr4:28800959-28805655
>chr4:28805701-28806121
>chr4:28806226-28807012
>chr4:28809657-28810184
>chr4:28810253-28811072
>chr4:28811288-28811354
>chr4:28811686-28825083
>chr4:28827068-28827173
>chr4:28827364-28827528
>chr4:28827839-28833697
>chr4:28833797-28834631
>chr4:28834698-28834807
>chr4:28835173-28840114
>chr4:28840418-28840515
>chr4:28842037-28842205
>chr4:28842293-28853196
>chr4:28853296-28853311
>chr4:28853386-28858295
>chr4:28859901-28860008
>chr4:28861771-28861820
>chr4:28865524-28866600
>chr4:28866645-28866697
>chr4:28866797-28870153
>chr4:28870186-28870296
>chr4:28871519-28871705
>chr4:28871749-28871906
>chr4:28872135-28872434
>chr4:28872548-28872601
>chr4:28872906-28874462
>chr4:28874497-28875475
>chr4:28875550-28876186
>chr4:28876223-28876455
>chr4:28876526-28876747
>chr4:28876775-28877096
>chr4:28877125-28877880
>chr4:28878041-28882908
>chr4:28883699-28883762
>chr4:28884021-28884086
>chr4:28884482-28886379
>chr4:28887273-28887301
>chr4:28887446-28888138
>chr4:28888296-28888325
>chr4:28888465-28888635
>chr4:28888662-28889256
>chr4:28889821-28895344
>chr4:28895377-28904101
>chr4:28904201-28913822
>chr4:28913955-28914904
>chr4:28915004-28915370
>chr4:28915413-28918034
>chr4:28920176-28920210
>chr4:28920851-28921055
>chr4:28921146-28921188
>chr4:28921285-28921322
>chr4:28921448-28921940
>chr4:28922427-28922878
>chr4:28924876-28924914
>chr4:28926364-28927572
>chr4:28927672-28935987
>chr4:28936149-28943351
>chr4:28943451-28943625
>chr4:28943705-28943891
>chr4:28943975-28944549
>chr4:28944664-28945619
>chr4:28945705-28945749
>chr4:28946452-28946488
>chr4:28947549-28947712
>chr4:28947784-28947874
>chr4:28948798-28948965
>chr4:28949013-28949209
>chr4:28949621-28949730
>chr4:28950973-28951014
>chr4:28953147-28955084
>chr4:28955226-28956759
>chr4:28957061-28957709
>chr4:28957769-28958149
>chr4:28958183-28958630
>chr4:28958756-28958771
>chr4:28959333-28959378
>chr4:28960928-28961009
>chr4:28961161-28961221
>chr4:28961402-28961502
>chr4:28962755-28962848
>chr4:28963217-28964015
>chr4:28965270-28965322
>chr4:28966428-28966527
>chr4:28969493-28969880
>chr4:28969897-28969913
>chr4:28970508-28974010
>chr4:28974110-28980798
>chr4:28981481-28981548
>chr4:28984628-28985168
>chr4:28985217-28985550
>chr4:28985670-28985733
>chr4:28986823-28986879
>chr4:28987008-28987125
>chr4:28987188-28987672
>chr4:28987896-28988178
>chr4:28988878-28989125
>chr4:28989213-28989272
>chr4:28989337-28989400
>chr4:28989641-28989705
>chr4:28989960-29003190
>chr4:29003742-29003782
>chr4:29003876-29004048
>chr4:29004187-29005090
>chr4:29005708-29006065
>chr4:29007223-29007294
>chr4:29016653-29016683
>chr4:29017018-29017054
>chr4:29019923-29020163
>chr4:29020226-29020567
>chr4:29020667-29020967
>chr4:29021006-29021071
>chr4:29021251-29021703
>chr4:29022155-29022280
>chr4:29022340-29022442
>chr4:29022546-29025057
>chr4:29025321-29025359
>chr4:29025936-29026079
>chr4:29026158-29029756
>chr4:29030509-29030778
>chr4:29030857-29031531
>chr4:29031558-29032312
>chr4:29032346-29032686
>chr4:29033060-29033178
>chr4:29033364-29033403
>chr4:29036999-29037461
>chr4:29038244-29038340
>chr4:29038943-29040523
>chr4:29041092-29045408
>chr4:29045526-29049258
>chr4:29049530-29062537
>chr4:29064252-29064467
>chr4:29065441-29065495
>chr4:29065659-29077207
>chr4:29077417-29077469
>chr4:29077553-29077602
>chr4:29079027-29079233
>chr4:29079334-29079384
>chr4:29079491-29079631
>chr4:29081632-29081694
>chr4:29081733-29081817
>chr4:29081964-29082152
>chr4:29083066-29083295
>chr4:29083421-29083502
>chr4:29083647-29084137
>chr4:29084194-29084413
>chr4:29084615-29084886
>chr4:29085711-29087830
>chr4:29087859-29088189
>chr4:29088250-29088380
>chr4:29088710-29089846
>chr4:29090400-29090447
>chr4:29091105-29091456
>chr4:29091511-29092080
>chr4:29092439-29093559
>chr4:29093971-29093986
>chr4:29094021-29094230
>chr4:29094271-29094934
>chr4:29095885-29097288
>chr4:29097324-29098680
>chr4:29098722-29098848
>chr4:29098892-29103144
>chr4:29103186-29111459
>chr4:29111612-29115153
>chr4:29115258-29115475
>chr4:29115654-29119042
>chr4:29119073-29119113
>chr4:29119245-29120585
>chr4:29120754-29123048
>chr4:29123369-29127490
>chr4:29127532-29133265
>chr4:29133921-29134047
>chr4:29134546-29134908
>chr4:29135005-29137462
>chr4:29137599-29138680
>chr4:29138734-29139882
>chr4:29140927-29141026
>chr4:29141564-29141908
>chr4:29141978-29143117
>chr4:29143786-29143826
>chr4:29145367-29145426
>chr4:29147330-29147859
>chr4:29151357-29151521
>chr4:29153095-29153220
>chr4:29160805-29160950
>chr4:29161269-29163941
>chr4:29164879-29164906
>chr4:29165006-29170982
>chr4:29171095-29171115
>chr4:29171242-29177691
>chr4:29177821-29177839
>chr4:29181615-29181802
>chr4:29181976-29182315
>chr4:29182405-29183250
>chr4:29183437-29183607
>chr4:29183675-29184397
>chr4:29184464-29184537
>chr4:29184917-29185057
>chr4:29185209-29185347
>chr4:29185704-29185802
>chr4:29185947-29186055
>chr4:29186384-29186722
>chr4:29186802-29186923
>chr4:29187621-29187832
>chr4:29187856-29187897
>chr4:29188327-29188444
>chr4:29191166-29191835
>chr4:29191935-29192819
>chr4:29193331-29193933
>chr4:29195890-29196141
>chr4:29197275-29197326
>chr4:29197386-29197846
>chr4:29201786-29201911
>chr4:29202556-29202731
>chr4:29202805-29203051
>chr4:29203187-29203467
>chr4:29203886-29204308
>chr4:29204363-29204740
>chr4:29204760-29205114
>chr4:29205222-29205310
>chr4:29205544-29205747
>chr4:29206458-29207158
>chr4:29207258-29217567
>chr4:29217782-29217893
>chr4:29218410-29219204
>chr4:29219271-29219625
>chr4:29219764-29220406
>chr4:29222116-29222236
>chr4:29226526-29226629
>chr4:29226658-29226690
>chr4:29226788-29226909
>chr4:29227133-29227322
>chr4:29227455-29227553
>chr4:29227821-29227892
>chr4:29227944-29228198
>chr4:29228354-29228401
>chr4:29228483-29228558
>chr4:29229614-29229643
>chr4:29229714-29229851
>chr4:29230312-29230372
>chr4:29230643-29230757
>chr4:29230850-29231034
>chr4:29232602-29232917
>chr4:29234139-29234346
>chr4:29239936-29240018
>chr4:29241438-29241475
>chr4:29241616-29251387
>chr4:29251425-29251932
>chr4:29252035-29252185
>chr4:29252469-29252631
>chr4:29252802-29253659
>chr4:29253756-29256815
>chr4:29257940-29258055
>chr4:29258361-29258433
>chr4:29258556-29258621
>chr4:29258758-29259127
>chr4:29259193-29267967
>chr4:29268793-29268904
>chr4:29270798-29270847
>chr4:29271320-29272050
>chr4:29272109-29274834
>chr4:29275015-29275280
>chr4:29275442-29275803
>chr4:29275835-29283918
>chr4:29283944-29284210
>chr4:29284312-29293329
>chr4:29293394-29293464
>chr4:29293747-29293828
>chr4:29293917-29293996
>chr4:29294167-29300054
>chr4:29300510-29300589
>chr4:29300746-29304116
>chr4:29304170-29312559
>chr4:29312622-29312718
>chr4:29312808-29313163
>chr4:29313197-29313784
>chr4:29313831-29313979
>chr4:29314040-29314190
>chr4:29314233-29315716
>chr4:29315757-29325565
>chr4:29325591-29326687
>chr4:29327266-29327695
>chr4:29327720-29334371
>chr4:29334403-29335361
>chr4:29335386-29336189
>chr4:29337192-29337340
>chr4:29337504-29339080
>chr4:29339130-29339310
>chr4:29339355-29339672
>chr4:29341140-29341267
>chr4:29341324-29341675
>chr4:29341734-29342106
>chr4:29342168-29342302
>chr4:29342757-29345298
>chr4:29345373-29347436
>chr4:29347510-29347593
>chr4:29347872-29347914
>chr4:29348005-29348141
>chr4:29348345-29348528
>chr4:29349606-29349697
>chr4:29349909-29349962
>chr4:29350191-29350228
>chr4:29350252-29350658
>chr4:29350753-29350986
>chr4:29351136-29351379
>chr4:29352235-29353107
>chr4:29353181-29353467
>chr4:29353554-29353678
>chr4:29353750-29354108
>chr4:29354154-29354900
>chr4:29355084-29357351
>chr4:29358938-29358982
>chr4:29359193-29359228
>chr4:29359279-29359368
>chr4:29359504-29360301
>chr4:29360387-29360754
>chr4:29360928-29360998
>chr4:29361066-29361201
>chr4:29361280-29361715
>chr4:29361761-29361841
>chr4:29361875-29362202
>chr4:29362290-29362395
>chr4:29363709-29363771
>chr4:29363987-29364036
>chr4:29364308-29364939
>chr4:29365296-29365365
>chr4:29365452-29365646
>chr4:29365729-29365821
>chr4:29365975-29366127
>chr4:29366221-29366273
>chr4:29367678-29367733
>chr4:29368600-29368670
>chr4:29368773-29370849
>chr4:29370945-29370991
>chr4:29371093-29371146
>chr4:29371304-29371441
>chr4:29371771-29371871
>chr4:29372032-29372209
>chr4:29372271-29372999
>chr4:29375050-29375115
>chr4:29376094-29376185
>chr4:29376354-29376467
>chr4:29376618-29376669
>chr4:29378319-29378610
>chr4:29382285-29382346
>chr4:29383301-29383451
>chr4:29386705-29386789
>chr4:29386870-29387017
>chr4:29391235-29391348
>chr4:29393900-29394252
>chr4:29395781-29405916
>chr4:29407048-29407121
>chr4:29407180-29413399
>chr4:29413423-29414223
>chr4:29415429-29415473
>chr4:29415652-29417038
>chr4:29417098-29417113
>chr4:29417213-29438020
>chr4:29438038-29441491
>chr4:29441573-29443132
>chr4:29443256-29443627
>chr4:29443685-29443903
>chr4:29443975-29447990
>chr4:29448017-29448412
>chr4:29448519-29448612
>chr4:29448672-29448793
>chr4:29448903-29459777
>chr4:29459833-29460511
>chr4:29460596-29487341
>chr4:29487385-29492805
>chr4:29492862-29494561
>chr4:29494673-29494968
>chr4:29495119-29495216
>chr4:29495650-29495773
>chr4:29495944-29497058
>chr4:29497157-29498236
>chr4:29498423-29498550
>chr4:29501365-29501403
>chr4:29503502-29503536
>chr4:29504683-29504794
>chr4:29504952-29505021
>chr4:29505064-29506094
>chr4:29506177-29506350
>chr4:29506474-29506988
>chr4:29507126-29507902
>chr4:29508676-29508801
>chr4:29509198-29509287
>chr4:29509352-29509488
>chr4:29509654-29509982
>chr4:29511518-29511561
>chr4:29511616-29511682
>chr4:29511749-29512196
>chr4:29512264-29513937
>chr4:29513981-29514766
>chr4:29514944-29516175
>chr4:29516378-29522423
>chr4:29522599-29530589
>chr4:29530703-29531636
>chr4:29531736-29534796
>chr4:29534971-29535123
>chr4:29535157-29535349
>chr4:29535380-29567735
>chr4:29567865-29573520
>chr4:29573648-29582164
>chr4:29582490-29582679
>chr4:29582731-29582805
>chr4:29584006-29584042
>chr4:29584282-29584381
>chr4:29584430-29584466
>chr4:29584540-29584650
>chr4:29585794-29585856
>chr4:29585972-29586167
>chr4:29586215-29586297
>chr4:29586362-29586615
>chr4:29587478-29587591
>chr4:29587715-29587758
>chr4:29587814-29587927
>chr4:29590505-29590899
>chr4:29593325-29597029
>chr4:29597060-29600483
>chr4:29600510-29600743
>chr4:29600846-29603358
>chr4:29603579-29603706
>chr4:29603789-29604782
>chr4:29604980-29605475
>chr4:29605514-29606103
>chr4:29606231-29606920
>chr4:29607081-29612447
>chr4:29612617-29617440
>chr4:29617637-29617744
>chr4:29618650-29618730
>chr4:29619428-29622429
>chr4:29622457-29623593
>chr4:29623626-29625955
>chr4:29626021-29629283
>chr4:29629316-29629342
>chr4:29629556-29631391
>chr4:29631439-29632448
>chr4:29632562-29632583
>chr4:29632683-29634078
>chr4:29634122-29634218
>chr4:29634244-29637082
>chr4:29637139-29639749
>chr4:29639922-29641936
>chr4:29642027-29642785
>chr4:29642863-29642892
>chr4:29644620-29644715
>chr4:29645349-29645447
>chr4:29646580-29646827
>chr4:29646972-29652380
>chr4:29652650-29652774
>chr4:29654187-29660958
>chr4:29661009-29662066
>chr4:29662110-29664950
>chr4:29664999-29671894
>chr4:29671995-29672401
>chr4:29672542-29674532
>chr4:29674584-29680543
>chr4:29680749-29680764
>chr4:29680827-29682770
>chr4:29682965-29689649
>chr4:29689685-29690191
>chr4:29690296-29703654
>chr4:29703679-29704030
>chr4:29705373-29705908
>chr4:29706057-29706085
>chr4:29706548-29706724
>chr4:29706883-29707139
>chr4:29708919-29708980
>chr4:29709653-29710062
>chr4:29710180-29711479
>chr4:29711508-29714826
>chr4:29714903-29714988
>chr4:29715064-29715673
>chr4:29715717-29716037
>chr4:29716119-29716468
>chr4:29716495-29718765
>chr4:29718782-29719022
>chr4:29719117-29719205
>chr4:29719304-29719347
>chr4:29719392-29719474
>chr4:29719606-29719644
>chr4:29720726-29731710
>chr4:29731772-29733668
>chr4:29734458-29734490
>chr4:29734766-29734827
>chr4:29736004-29737872
>chr4:29738126-29739074
>chr4:29739194-29739506
>chr4:29739606-29739621
>chr4:29739687-29741425
>chr4:29741658-29741836
>chr4:29742049-29743932
>chr4:29744098-29744781
>chr4:29744891-29745222
>chr4:29745280-29746479
>chr4:29746567-29747260
>chr4:29747297-29747946
>chr4:29748014-29748316
>chr4:29748490-29748566
>chr4:29748833-29748919
>chr4:29749034-29749129
>chr4:29749169-29749566
>chr4:29749691-29750346
>chr4:29750408-29752947
>chr4:29753004-29753397
>chr4:29753446-29754023
>chr4:29754067-29754580
>chr4:29754630-29755389
>chr4:29755459-29759016
>chr4:29759080-29767468
>chr4:29767649-29767912
>chr4:29768338-29768429
>chr4:29768784-29777740
>chr4:29777767-29780448
>chr4:29780519-29780954
>chr4:29781127-29781185
>chr4:29782388-29790416
>chr4:29790496-29791095
>chr4:29791136-29792092
>chr4:29792192-29792396
>chr4:29792820-29796929
>chr4:29796989-29797404
>chr4:29797438-29797468
>chr4:29797523-29799639
>chr4:29799700-29801637
>chr4:29802103-29802326
>chr4:29802464-29802504
>chr4:29802635-29802706
>chr4:29802822-29803846
>chr4:29803946-29804882
>chr4:29804982-29805659
>chr4:29805744-29813372
>chr4:29813626-29816108
>chr4:29816178-29818095
>chr4:29818473-29818507
>chr4:29818556-29819116
>chr4:29820319-29820429
>chr4:29821410-29821443
>chr4:29821734-29821801
>chr4:29824318-29824612
>chr4:29824727-29824875
>chr4:29824945-29824995
>chr4:29825318-29829481
>chr4:29829535-29829618
>chr4:29829842-29829939
>chr4:29830296-29830409
>chr4:29830840-29830957
>chr4:29833859-29833895
>chr4:29834250-29834302
>chr4:29834515-29834550
>chr4:29835704-29836289
>chr4:29836339-29848581
>chr4:29848796-29860546
>chr4:29861111-29861183
>chr4:29861603-29861649
>chr4:29862014-29862066
>chr4:29863251-29864059
>chr4:29864088-29870774
>chr4:29870815-29872465
>chr4:29872527-29872575
>chr4:29872923-29873034
>chr4:29877089-29877404
>chr4:29877493-29877586
>chr4:29878018-29878098
>chr4:29878173-29878656
>chr4:29878693-29882073
>chr4:29882173-29886398
>chr4:29886500-29890901
>chr4:29890937-29896642
>chr4:29896789-29896863
>chr4:29897027-29897204
>chr4:29897635-29897821
>chr4:29898884-29898944
>chr4:29900792-29901080
>chr4:29902130-29902194
>chr4:29903785-29904151
>chr4:29904458-29904912
>chr4:29905084-29905223
>chr4:29905697-29905950
>chr4:29906209-29907803
>chr4:29907895-29908247
>chr4:29908301-29918831
>chr4:29918931-29924283
>chr4:29924383-29924793
>chr4:29924862-29924926
>chr4:29925902-29925980
>chr4:29926413-29927542
>chr4:29928068-29928105
>chr4:29929839-29929874
>chr4:29930158-29930237
>chr4:29930364-29930654
>chr4:29930737-29931167
>chr4:29932137-29932240
>chr4:29932297-29932811
>chr4:29932888-29933553
>chr4:29933608-29933730
>chr4:29933766-29934088
>chr4:29934179-29934442
>chr4:29934512-29934866
>chr4:29935095-29935579
>chr4:29937852-29937939
>chr4:29942170-29942307
>chr4:29942509-29950609
>chr4:29950819-29950934
>chr4:29951281-29952225
>chr4:29952408-29952559
>chr4:29952988-29961825
>chr4:29961949-29962058
>chr4:29962191-29962493
>chr4:29962536-29962572
>chr4:29962840-29963126
>chr4:29963158-29963408
>chr4:29963469-29963532
>chr4:29963608-29963698
>chr4:29963736-29964123
>chr4:29966187-29966246
>chr4:29966595-29966676
>chr4:29966770-29966816
>chr4:29967511-29967567
>chr4:29967660-29969208
>chr4:29969248-29969419
>chr4:29969598-29969630
>chr4:29970513-29971054
>chr4:29971334-29971674
>chr4:29972238-29973015
>chr4:29973729-29974795
>chr4:29974821-29974938
>chr4:29975062-29976637
>chr4:29976666-29977409
>chr4:29977745-29977976
>chr4:29978279-29978378
>chr4:29979186-29979310
>chr4:29979333-29979931
>chr4:29980485-29980526
>chr4:29981323-29981777
>chr4:29982112-29982362
>chr4:29982427-29985934
>chr4:29986093-29992201
>chr4:29992261-29992711
>chr4:29992747-30005246
>chr4:30005280-30005561
>chr4:30005633-30005860
>chr4:30005908-30006088
>chr4:30006119-30006318
>chr4:30006375-30006618
>chr4:30006698-30006796
>chr4:30006853-30012752
>chr4:30014194-30014226
>chr4:30014332-30014385
>chr4:30014501-30014805
>chr4:30014901-30024470
>chr4:30024503-30024556
>chr4:30024612-30024651
>chr4:30024780-30024806
>chr4:30024852-30024997
>chr4:30025060-30025339
>chr4:30025401-30026027
>chr4:30026106-30026182
>chr4:30026257-30026368
>chr4:30026431-30027298
>chr4:30028618-30029657
>chr4:30029934-30030022
>chr4:30030753-30031585
>chr4:30031682-30031697
>chr4:30031880-30039844
>chr4:30039860-30039876
>chr4:30039976-30039991
>chr4:30040000-30042322
>chr4:30043599-30045240
>chr4:30045273-30046577
>chr4:30046677-30046960
>chr4:30047112-30050200
>chr4:30050524-30071908
>chr4:30072033-30072726
>chr4:30072851-30073670
>chr4:30073715-30073827
>chr4:30074210-30074333
>chr4:30074490-30075155
>chr4:30075210-30075951
>chr4:30075988-30076051
>chr4:30076107-30076433
>chr4:30076469-30076697
>chr4:30076972-30077163
>chr4:30077195-30077474
>chr4:30077566-30077592
>chr4:30077673-30081512
>chr4:30081682-30086939
>chr4:30086986-30087302
>chr4:30087339-30087544
>chr4:30087589-30087804
>chr4:30087921-30088293
>chr4:30088368-30088478
>chr4:30088519-30089440
>chr4:30089540-30089837
>chr4:30089939-30090375
>chr4:30090558-30090709
>chr4:30090874-30102499
>chr4:30102547-30103633
>chr4:30104029-30104262
>chr4:30104267-30105424
>chr4:30106038-30114604
>chr4:30115082-30115114
>chr4:30115158-30115297
>chr4:30115392-30115454
>chr4:30115487-30117707
>chr4:30117770-30117900
>chr4:30118625-30118661
>chr4:30119129-30119591
>chr4:30119765-30120047
>chr4:30120121-30120174
>chr4:30120210-30120906
>chr4:30121409-30121571
>chr4:30122014-30122049
>chr4:30122099-30122168
>chr4:30122339-30122756
>chr4:30123107-30123372
>chr4:30123543-30123778
>chr4:30125382-30125584
>chr4:30125919-30125963
>chr4:30126145-30126209
>chr4:30126268-30126482
>chr4:30126564-30126689
>chr4:30126742-30128314
>chr4:30128358-30128468
>chr4:30128589-30128857
>chr4:30128964-30129095
>chr4:30129217-30129488
>chr4:30129635-30129792
>chr4:30130773-30130811
>chr4:30131014-30131203
>chr4:30131349-30132044
>chr4:30132184-30132499
>chr4:30132670-30132705
>chr4:30133014-30133061
>chr4:30133386-30133433
>chr4:30133579-30136200
>chr4:30136363-30139211
>chr4:30139342-30140874
>chr4:30140999-30141813
>chr4:30141858-30141970
>chr4:30142320-30145518
>chr4:30145570-30148584
>chr4:30148655-30148690
>chr4:30148819-30149022
>chr4:30149122-30155287
>chr4:30155387-30160715
>chr4:30160750-30162513
>chr4:30162563-30173762
>chr4:30173817-30174180
>chr4:30174257-30182236
>chr4:30182288-30182717
>chr4:30182901-30185660
>chr4:30185723-30185950
>chr4:30186012-30186078
>chr4:30186094-30203083
>chr4:30203119-30203701
>chr4:30203855-30203893
>chr4:30204285-30204621
>chr4:30204694-30204887
>chr4:30204928-30205217
>chr4:30205275-30209433
>chr4:30209466-30211096
>chr4:30211139-30211206
>chr4:30211402-30211769
>chr4:30212948-30216078
>chr4:30216200-30216260
>chr4:30217873-30217978
>chr4:30218203-30218609
>chr4:30218701-30218989
>chr4:30219395-30219634
>chr4:30219991-30220386
>chr4:30220452-30220982
>chr4:30221218-30221252
>chr4:30221296-30221346
>chr4:30221820-30221881
>chr4:30224968-30225048
>chr4:30227465-30227745
>chr4:30230263-30230367
>chr4:30234626-30234759
>chr4:30238840-30240073
>chr4:30240172-30240582
>chr4:30240637-30241383
>chr4:30241878-30245773
>chr4:30246026-30246196
>chr4:30247465-30248213
>chr4:30248588-30249013
>chr4:30249075-30253315
>chr4:30253363-30253391
>chr4:30253470-30253657
>chr4:30253793-30254974
>chr4:30255013-30255834
>chr4:30255924-30256067
>chr4:30256520-30256945
>chr4:30257304-30258613
>chr4:30258923-30259188
>chr4:30260851-30260914
>chr4:30260945-30268400
>chr4:30269950-30270097
>chr4:30270323-30280038
>chr4:30280414-30280468
>chr4:30282236-30282486
>chr4:30282542-30282604
>chr4:30283704-30283780
>chr4:30285294-30285328
>chr4:30286245-30286383
>chr4:30286397-30287300
>chr4:30287374-30287584
>chr4:30287855-30288005
>chr4:30288065-30300695
>chr4:30300820-30301942
>chr4:30302006-30305110
>chr4:30305159-30311170
>chr4:30311211-30311594
>chr4:30311685-30311753
>chr4:30311870-30312195
>chr4:30312985-30313503
>chr4:30313561-30315934
>chr4:30316072-30316811
>chr4:30316929-30317506
>chr4:30317639-30317973
>chr4:30318010-30318302
>chr4:30318357-30324270
>chr4:30324430-30329633
>chr4:30329759-30330092
>chr4:30330595-30330697
>chr4:30330799-30330874
>chr4:30331394-30331555
>chr4:30331647-30331829
>chr4:30334627-30334672
>chr4:30334807-30334935
>chr4:30335009-30336563
>chr4:30336595-30340633
>chr4:30340791-30341354
>chr4:30341488-30341751
>chr4:30342387-30342480
>chr4:30342562-30342786
>chr4:30342921-30343183
>chr4:30343266-30343439
>chr4:30343683-30343893
>chr4:30344789-30349139
>chr4:30349172-30353044
>chr4:30353127-30353968
>chr4:30354175-30354270
>chr4:30354827-30354936
>chr4:30355042-30359251
>chr4:30359317-30364048
>chr4:30364214-30364801
>chr4:30365022-30382038
>chr4:30382138-30400834
>chr4:30400935-30404678
>chr4:30404778-30406514
>chr4:30406550-30420455
>chr4:30421318-30421621
>chr4:30421714-30422172
>chr4:30422232-30422584
>chr4:30422636-30422683
>chr4:30422709-30423015
>chr4:30423426-30423725
>chr4:30423789-30424179
>chr4:30424279-30426823
>chr4:30426868-30427917
>chr4:30428512-30428616
>chr4:30428681-30428876
>chr4:30428979-30429018
>chr4:30429550-30430372
>chr4:30430464-30430698
>chr4:30430991-30431185
>chr4:30431219-30431439
>chr4:30431596-30431801
>chr4:30431873-30432765
>chr4:30432895-30433103
>chr4:30433162-30433569
>chr4:30433599-30433868
>chr4:30433925-30434028
>chr4:30434070-30434954
>chr4:30435064-30435457
>chr4:30436256-30438513
>chr4:30438667-30439912
>chr4:30439973-30443079
>chr4:30443107-30443955
>chr4:30444005-30444116
>chr4:30445598-30445637
>chr4:30446569-30446729
>chr4:30446842-30446951
>chr4:30447031-30447332
>chr4:30447369-30447398
>chr4:30447495-30450449
>chr4:30450544-30452535
>chr4:30452590-30455109
>chr4:30455235-30455748
>chr4:30456138-30456181
>chr4:30456279-30456329
>chr4:30457830-30458337
>chr4:30462988-30468065
>chr4:30469486-30469745
>chr4:30469853-30484634
>chr4:30485000-30485538
>chr4:30485556-30486439
>chr4:30486539-30487042
>chr4:30487344-30489171
>chr4:30489323-30497033
>chr4:30497132-30498969
>chr4:30500560-30500592
>chr4:30504859-30504893
>chr4:30505230-30505597
>chr4:30505743-30505814
>chr4:30505879-30505957
>chr4:30506712-30506747
>chr4:30506981-30507080
>chr4:30507145-30507662
>chr4:30509425-30509548
>chr4:30509708-30511186
>chr4:30511213-30513579
>chr4:30513626-30522643
>chr4:30522687-30524881
>chr4:30525088-30525120
>chr4:30525429-30525512
>chr4:30527031-30530249
>chr4:30530417-30532689
>chr4:30532739-30532907
>chr4:30532935-30533898
>chr4:30534049-30534233
>chr4:30534261-30539205
>chr4:30539305-30539321
>chr4:30539518-30545167
>chr4:30545171-30545186
>chr4:30545302-30546336
>chr4:30546436-30550584
>chr4:30550694-30557926
>chr4:30558059-30559433
>chr4:30559676-30565940
>chr4:30566040-30566842
>chr4:30566942-30568127
>chr4:30568181-30568685
>chr4:30568737-30570082
>chr4:30570129-30570632
>chr4:30570683-30571655
>chr4:30572238-30572284
>chr4:30573846-30573958
>chr4:30573991-30575614
>chr4:30575746-30581588
>chr4:30581688-30584874
>chr4:30584908-30586048
>chr4:30586072-30586731
>chr4:30586822-30586958
>chr4:30587047-30587225
>chr4:30588453-30590040
>chr4:30590078-30590240
>chr4:30590280-30590562
>chr4:30590613-30591299
>chr4:30591368-30594763
>chr4:30594805-30601229
>chr4:30601364-30601630
>chr4:30601692-30603372
>chr4:30603578-30603664
>chr4:30603885-30603969
>chr4:30604002-30604466
>chr4:30604512-30605096
>chr4:30605169-30605460
>chr4:30605582-30605988
>chr4:30606076-30606125
>chr4:30606260-30607960
>chr4:30608101-30615137
>chr4:30615209-30616064
>chr4:30616149-30616458
>chr4:30616515-30616632
>chr4:30616706-30642442
>chr4:30642542-30644913
>chr4:30645080-30645692
>chr4:30645728-30655925
>chr4:30655981-30658309
>chr4:30660931-30660962
>chr4:30661184-30661266
>chr4:30664190-30664312
>chr4:30664589-30664808
>chr4:30665020-30665198
>chr4:30665263-30680212
>chr4:30682523-30684857
>chr4:30684957-30706970
>chr4:30707300-30707444
>chr4:30707552-30707842
>chr4:30709904-30710358
>chr4:30711436-30711492
>chr4:30711709-30711885
>chr4:30712421-30712481
>chr4:30712529-30712622
>chr4:30713083-30713220
>chr4:30714332-30725830
>chr4:30726200-30726341
>chr4:30726695-30726841
>chr4:30726963-30734632
>chr4:30734732-30743769
>chr4:30743869-30743887
>chr4:30744102-30752769
>chr4:30752906-30752921
>chr4:30753158-30760462
>chr4:30761026-30775717
>chr4:30776004-30784253
>chr4:30784427-30793573
>chr4:30793638-30793675
>chr4:30793747-30793818
>chr4:30793872-30794042
>chr4:30794872-30795053
>chr4:30795091-30795520
>chr4:30800115-30800329
>chr4:30800560-30802408
>chr4:30802625-30803170
>chr4:30803335-30803586
>chr4:30803824-30809444
>chr4:30809648-30810221
>chr4:30810386-30810633
>chr4:30810875-30811845
>chr4:30812068-30812683
>chr4:30812793-30812866
>chr4:30813073-30813223
>chr4:30813376-30813759
>chr4:30813792-30813937
>chr4:30813972-30814728
>chr4:30814898-30815013
>chr4:30816846-30817117
>chr4:30817230-30822641
>chr4:30822720-30823206
>chr4:30823518-30824683
>chr4:30824783-30845641
>chr4:30845660-30845994
>chr4:30846112-30846191
>chr4:30846237-30846345
>chr4:30846410-30847376
>chr4:30847424-30860492
>chr4:30862247-30862357
>chr4:30862420-30862776
>chr4:30862896-30863038
>chr4:30863245-30863611
>chr4:30863673-30863754
>chr4:30863815-30864435
>chr4:30864469-30868828
>chr4:30868901-30869704
>chr4:30869777-30871968
>chr4:30872021-30880531
>chr4:30880898-30880969
>chr4:30881066-30881124
>chr4:30881179-30900183
>chr4:30900235-30901391
>chr4:30901458-30901498
>chr4:30902042-30903207
>chr4:30903256-30914506
>chr4:30914616-30924499
>chr4:30924544-30924585
>chr4:30924821-30928502
>chr4:30928575-30938328
>chr4:30938396-30940659
>chr4:30940711-30940738
>chr4:30940807-30940846
>chr4:30940914-30940993
>chr4:30941232-30942710
>chr4:30943180-30947252
>chr4:30948306-30953182
>chr4:30956860-30956892
>chr4:30959046-30959977
>chr4:30960683-30960732
>chr4:30960785-30960828
>chr4:30960891-30960939
>chr4:30961653-30961726
>chr4:30961926-30961999
>chr4:30964589-30964642
>chr4:30966170-30966227
>chr4:30967689-30975400
>chr4:30976082-30976222
>chr4:30979327-30979572
>chr4:30981659-30981697
>chr4:30982797-30982906
>chr4:30984316-30984356
>chr4:30985820-30987844
>chr4:30987917-30987986
>chr4:30988038-30992980
>chr4:30993113-30996918
>chr4:30997018-30998042
>chr4:30998128-30999586
>chr4:30999725-31004180
>chr4:31004314-31006314
>chr4:31006403-31007973
>chr4:31008483-31016996
>chr4:31017177-31023681
>chr4:31023781-31024402
>chr4:31024899-31025214
>chr4:31025987-31026226
>chr4:31026296-31026356
>chr4:31026393-31026589
>chr4:31026810-31026900
>chr4:31027177-31027279
>chr4:31027329-31028711
>chr4:31028846-31028951
>chr4:31029022-31029065
>chr4:31029099-31029169
>chr4:31029493-31029535
>chr4:31029789-31030033
>chr4:31030685-31030711
>chr4:31037000-31037446
>chr4:31037477-31062944
>chr4:31063044-31074641
>chr4:31075049-31089016
>chr4:31090781-31090862
>chr4:31092923-31093321
>chr4:31094795-31094838
>chr4:31095094-31095454
>chr4:31100628-31105288
>chr4:31105722-31106959
>chr4:31106987-31107640
>chr4:31108164-31108607
>chr4:31108646-31110955
>chr4:31111009-31113726
>chr4:31114098-31115349
>chr4:31115377-31116030
>chr4:31116554-31116999
>chr4:31117036-31120769
>chr4:31120869-31128284
>chr4:31129634-31129755
>chr4:31129934-31129949
>chr4:31132410-31135171
>chr4:31135685-31135734
>chr4:31135787-31136064
>chr4:31137811-31137853
>chr4:31140890-31141067
>chr4:31141336-31141542
>chr4:31141647-31141804
>chr4:31142605-31143584
>chr4:31147436-31147595
>chr4:31148985-31149073
>chr4:31152865-31152932
>chr4:31153111-31153153
>chr4:31156971-31157011
>chr4:31157775-31157944
>chr4:31158228-31158392
>chr4:31159091-31165239
>chr4:31165538-31183923
>chr4:31184053-31222319
>chr4:31222358-31223117
>chr4:31223490-31264219
>chr4:31264383-31264423
>chr4:31265207-31266994
>chr4:31267117-31267363
>chr4:31273426-31273566
>chr4:31274115-31274213
>chr4:31282408-31282475
>chr4:31282586-31282626
>chr4:31283458-31283509
>chr4:31283559-31284028
>chr4:31284087-31284561
>chr4:31284648-31284772
>chr4:31284859-31284985
>chr4:31285006-31285204
>chr4:31286839-31286950
>chr4:31287090-31287128
>chr4:31287173-31293535
>chr4:31293591-31293840
>chr4:31294179-31294264
>chr4:31295108-31300877
>chr4:31301056-31301180
>chr4:31301491-31301676
>chr4:31302519-31306117
>chr4:31306136-31307619
>chr4:31308493-31309991
>chr4:31310024-31311563
>chr4:31311628-31313420
>chr4:31313461-31313507
>chr4:31315076-31316970
>chr4:31316985-31324419
>chr4:31324471-31325180
>chr4:31326173-31326302
>chr4:31326330-31327401
>chr4:31327437-31327638
>chr4:31327706-31328191
>chr4:31328702-31329419
>chr4:31329465-31329579
>chr4:31329603-31330237
>chr4:31330298-31331815
>chr4:31331979-31332323
>chr4:31332423-31332439
>chr4:31332866-31332962
>chr4:31333125-31333211
>chr4:31333325-31333991
>chr4:31334383-31334540
>chr4:31334609-31334829
>chr4:31339644-31339671
>chr4:31339978-31340109
>chr4:31340345-31340381
>chr4:31340629-31340907
>chr4:31340978-31341109
>chr4:31341322-31341376
>chr4:31341885-31342375
>chr4:31343105-31343365
>chr4:31345482-31346626
>chr4:31346743-31346997
>chr4:31347040-31348996
>chr4:31349087-31362743
>chr4:31364776-31365226
>chr4:31365270-31365323
>chr4:31365395-31365474
>chr4:31365864-31365960
>chr4:31365997-31366313
>chr4:31366345-31366683
>chr4:31366808-31369603
>chr4:31369676-31369774
>chr4:31373219-31373385
>chr4:31373609-31373751
>chr4:31373994-31374074
>chr4:31375160-31375245
>chr4:31375300-31375429
>chr4:31375569-31375618
>chr4:31376114-31376163
>chr4:31376213-31376476
>chr4:31376534-31376664
>chr4:31377635-31378079
>chr4:31379426-31379777
>chr4:31379957-31380019
>chr4:31380706-31380807
>chr4:31381578-31381721
>chr4:31381799-31381835
>chr4:31381891-31382048
>chr4:31382122-31401082
>chr4:31401116-31401186
>chr4:31401272-31401910
>chr4:31402117-31402527
>chr4:31408589-31408680
>chr4:31408902-31408969
>chr4:31409550-31409632
>chr4:31409916-31410046
>chr4:31411028-31411091
>chr4:31411142-31411225
>chr4:31411308-31411395
>chr4:31411723-31411756
>chr4:31412327-31412526
>chr4:31412640-31414379
>chr4:31415897-31417515
>chr4:31417564-31417753
>chr4:31417983-31418113
>chr4:31419046-31419119
>chr4:31419377-31419461
>chr4:31419919-31419960
>chr4:31421175-31421211
>chr4:31421241-31421289
>chr4:31422160-31422231
>chr4:31422274-31422319
>chr4:31424427-31424466
>chr4:31425301-31425428
>chr4:31425783-31425847
>chr4:31426030-31426240
>chr4:31426292-31428710
>chr4:31428749-31431687
>chr4:31431713-31435194
>chr4:31435231-31435973
>chr4:31436260-31436423
>chr4:31436500-31436605
>chr4:31436640-31436728
>chr4:31436887-31438448
>chr4:31438477-31449597
>chr4:31449720-31453532
>chr4:31454017-31454047
>chr4:31455000-31455072
>chr4:31457669-31457684
>chr4:31458684-31464353
>chr4:31465568-31465792
>chr4:31466366-31466927
>chr4:31467514-31468373
>chr4:31469002-31469159
>chr4:31469259-31469387
>chr4:31469974-31470115
>chr4:31470229-31470593
>chr4:31473145-31478296
>chr4:31478319-31496541
>chr4:31496564-31497710
>chr4:31499848-31514864
>chr4:31515044-31516418
>chr4:31517077-31517870
>chr4:31517918-31519674
>chr4:31519842-31520531
>chr4:31520686-31525505
>chr4:31525579-31525750
>chr4:31525908-31528058
>chr4:31528241-31528604
>chr4:31528874-31530711
>chr4:31530773-31531083
>chr4:31531128-31533280
>chr4:31533332-31533871
>chr4:31533969-31534136
>chr4:31534188-31534288
>chr4:31534373-31534451
>chr4:31534518-31535067
>chr4:31535099-31535556
>chr4:31535651-31536037
>chr4:31536171-31536280
>chr4:31537079-31537313
>chr4:31537380-31537956
>chr4:31538735-31539269
>chr4:31541274-31541534
>chr4:31541703-31541779
>chr4:31541855-31542228
>chr4:31545392-31545607
>chr4:31548426-31548516
>chr4:31551227-31551271
>chr4:31552066-31570693
>chr4:31570793-31571654
>chr4:31571763-31577137
>chr4:31577197-31577605
>chr4:31577658-31577705
>chr4:31580079-31580163
>chr4:31581982-31583535
>chr4:31584460-31584491
>chr4:31586819-31586859
>chr4:31587127-31587156
>chr4:31587403-31587609
>chr4:31587648-31587740
>chr4:31587791-31587831
>chr4:31588099-31588128
>chr4:31588375-31588581
>chr4:31588620-31588712
>chr4:31588795-31589864
>chr4:31590423-31595740
>chr4:31596365-31596397
>chr4:31596525-31596620
>chr4:31599205-31599452
>chr4:31602383-31602444
>chr4:31602723-31603005
>chr4:31608293-31608479
>chr4:31608545-31613635
>chr4:31613722-31614898
>chr4:31615156-31615289
>chr4:31615487-31617821
>chr4:31617862-31617898
>chr4:31617938-31620623
>chr4:31621066-31621639
>chr4:31621739-31624855
>chr4:31625023-31631728
>chr4:31631936-31635225
>chr4:31635325-31636828
>chr4:31637016-31639235
>chr4:31639404-31639463
>chr4:31643685-31644818
>chr4:31644975-31648455
>chr4:31650166-31651602
>chr4:31651639-31668398
>chr4:31668455-31672374
>chr4:31672518-31673116
>chr4:31673326-31673360
>chr4:31673517-31673559
>chr4:31673866-31673958
>chr4:31674058-31676668
>chr4:31676860-31676936
>chr4:31677033-31688362
>chr4:31688462-31693468
>chr4:31693650-31693711
>chr4:31694853-31696873
>chr4:31697514-31697604
>chr4:31697768-31697832
>chr4:31699307-31699449
>chr4:31700064-31701831
>chr4:31702135-31702437
>chr4:31702805-31702846
>chr4:31703548-31703860
>chr4:31704359-31704700
>chr4:31704707-31704901
>chr4:31706151-31707434
>chr4:31708328-31708442
>chr4:31709044-31709157
>chr4:31709216-31709341
>chr4:31709412-31709550
>chr4:31709667-31709728
>chr4:31710108-31710178
>chr4:31710604-31710635
>chr4:31711070-31711085
>chr4:31711146-31716512
>chr4:31717705-31717905
>chr4:31718204-31718475
>chr4:31718538-31718653
>chr4:31720291-31729539
>chr4:31734815-31736213
>chr4:31736231-31736342
>chr4:31736441-31740691
>chr4:31740800-31741142
>chr4:31743596-31743727
>chr4:31743951-31744229
>chr4:31744809-31744825
>chr4:31745792-31745807
>chr4:31745825-31749438
>chr4:31749545-31749595
>chr4:31749683-31750433
>chr4:31750475-31755343
>chr4:31755404-31755650
>chr4:31756248-31758602
>chr4:31759599-31767433
>chr4:31767587-31767614
>chr4:31767698-31784283
>chr4:31784500-31785055
>chr4:31785138-31785320
>chr4:31785369-31785385
>chr4:31785485-31786623
>chr4:31786921-31790423
>chr4:31793442-31793517
>chr4:31794027-31794109
>chr4:31794622-31795690
>chr4:31795724-31795799
>chr4:31795838-31797400
>chr4:31797508-31797862
>chr4:31797929-31798189
>chr4:31798228-31798430
>chr4:31798473-31799332
>chr4:31799507-31801173
>chr4:31801867-31801909
>chr4:31802719-31802804
>chr4:31803602-31806928
>chr4:31806979-31807420
>chr4:31807452-31807508
>chr4:31807644-31808346
>chr4:31808581-31808673
>chr4:31809003-31811742
>chr4:31812398-31812988
>chr4:31814390-31816593
>chr4:31817135-31817360
>chr4:31817441-31821036
>chr4:31821534-31821565
>chr4:31821791-31822298
>chr4:31823276-31823493
>chr4:31823611-31828108
>chr4:31828157-31831383
>chr4:31831505-31833492
>chr4:31834289-31834444
>chr4:31835517-31835660
>chr4:31837591-31837630
>chr4:31837733-31838226
>chr4:31838283-31838342
>chr4:31838483-31838870
>chr4:31839130-31839267
>chr4:31839303-31839368
>chr4:31839525-31839784
>chr4:31839960-31840065
>chr4:31840403-31840444
>chr4:31840832-31854493
>chr4:31856153-31856265
>chr4:31861312-31861371
>chr4:31861457-31861854
>chr4:31862825-31863030
>chr4:31863291-31863389
>chr4:31863587-31863963
>chr4:31864062-31864473
>chr4:31864506-31864586
>chr4:31864732-31865234
>chr4:31865263-31865620
>chr4:31865745-31866021
>chr4:31866151-31866364
>chr4:31866425-31866463
>chr4:31866563-31866642
>chr4:31866863-31867027
>chr4:31868010-31868294
>chr4:31868602-31868911
>chr4:31869035-31869241
>chr4:31869300-31869333
>chr4:31869857-31870288
>chr4:31870346-31871301
>chr4:31875046-31875103
>chr4:31875381-31875414
>chr4:31875619-31875650
>chr4:31876324-31876552
>chr4:31876911-31877201
>chr4:31878943-31883775
>chr4:31884084-31884099
>chr4:31884199-31884649
>chr4:31884949-31887800
>chr4:31887834-31888652
>chr4:31888753-31889349
>chr4:31889500-31890853
>chr4:31890894-31891694
>chr4:31891995-31894092
>chr4:31894201-31895086
>chr4:31895149-31895167
>chr4:31895267-31895282
>chr4:31895442-31896976
>chr4:31897076-31914088
>chr4:31914739-31914773
>chr4:31914886-31915001
>chr4:31915995-31916149
>chr4:31916869-31916975
>chr4:31917055-31917130
>chr4:31917175-31917239
>chr4:31918184-31919776
>chr4:31919935-31920080
>chr4:31920761-31920815
>chr4:31920928-31920965
>chr4:31921037-31921468
>chr4:31922403-31922447
>chr4:31923005-31923648
>chr4:31923948-31927626
>chr4:31927747-31928922
>chr4:31929189-31936336
>chr4:31938215-31938301
>chr4:31938525-31938825
>chr4:31938855-31939940
>chr4:31939955-31940216
>chr4:31940474-31940565
>chr4:31940798-31940885
>chr4:31940962-31941013
>chr4:31941333-31941397
>chr4:31941548-31941631
>chr4:31941670-31941766
>chr4:31942052-31942084
>chr4:31943731-31943910
>chr4:31944142-31950268
>chr4:31950337-31952979
>chr4:31953018-31958530
>chr4:31958568-31961374
>chr4:31961789-31962560
>chr4:31962660-31964946
>chr4:31965069-31965086
>chr4:31965211-31966045
>chr4:31966145-31990144
>chr4:31990301-31990336
>chr4:31990450-31990661
>chr4:31990696-31990759
>chr4:31990884-31991079
>chr4:31991685-31991766
>chr4:31991896-31991961
>chr4:31991993-31992074
>chr4:31992312-31992631
>chr4:31992969-31996314
>chr4:31996360-31996384
>chr4:31996505-31997647
>chr4:31997853-32001550
>chr4:32001868-32002029
>chr4:32002069-32002085
>chr4:32002185-32005111
>chr4:32005146-32005365
>chr4:32005423-32005438
>chr4:32005592-32006675
>chr4:32006726-32008400
>chr4:32008426-32008530
>chr4:32008596-32009227
>chr4:32009278-32009365
>chr4:32009447-32009498
>chr4:32009601-32009669
>chr4:32009716-32009747
>chr4:32010065-32010537
>chr4:32010600-32010648
>chr4:32011916-32012020
>chr4:32012209-32013307
>chr4:32013485-32015019
>chr4:32015119-32018890
>chr4:32018926-32019238
>chr4:32019293-32022081
>chr4:32022498-32023081
>chr4:32028795-32029194
>chr4:32029439-32030785
>chr4:32030867-32031117
>chr4:32031394-32034445
>chr4:32034489-32034569
>chr4:32034703-32036064
>chr4:32036164-32038974
>chr4:32040529-32042243
>chr4:32042288-32044852
>chr4:32045011-32047361
>chr4:32047628-32047663
>chr4:32047747-32059663
>chr4:32059844-32059958
>chr4:32060253-32061118
>chr4:32061174-32062777
>chr4:32062951-32063119
>chr4:32063755-32065318
>chr4:32065459-32067124
>chr4:32067138-32077495
>chr4:32077611-32083365
>chr4:32085192-32085529
>chr4:32086884-32086983
>chr4:32087127-32087177
>chr4:32087433-32087474
>chr4:32087915-32087977
>chr4:32089427-32089630
>chr4:32090527-32090673
>chr4:32092041-32094946
>chr4:32094972-32096098
>chr4:32096141-32096184
>chr4:32096254-32101770
>chr4:32101790-32102272
>chr4:32102372-32103497
>chr4:32103575-32104547
>chr4:32104644-32106912
>chr4:32107012-32108504
>chr4:32108604-32118919
>chr4:32118959-32126792
>chr4:32126838-32127627
>chr4:32127648-32128604
>chr4:32128734-32128761
>chr4:32128851-32129013
>chr4:32129321-32129336
>chr4:32129427-32134756
>chr4:32135247-32135970
>chr4:32136017-32136318
>chr4:32136358-32137843
>chr4:32137874-32141355
>chr4:32141586-32160598
>chr4:32160626-32161657
>chr4:32162869-32164645
>chr4:32165663-32167547
>chr4:32167614-32167651
>chr4:32167724-32167970
>chr4:32168044-32168732
>chr4:32168854-32169323
>chr4:32169380-32169484
>chr4:32169568-32169711
>chr4:32169877-32170917
>chr4:32171888-32171945
>chr4:32173812-32173867
>chr4:32173940-32173979
>chr4:32174067-32175239
>chr4:32176300-32180256
>chr4:32180878-32180938
>chr4:32181528-32181916
>chr4:32181948-32182017
>chr4:32182141-32182207
>chr4:32182500-32182517
>chr4:32182769-32182826
>chr4:32183112-32185359
>chr4:32185380-32185434
>chr4:32187694-32187728
>chr4:32187918-32187964
>chr4:32188062-32188267
>chr4:32188343-32189139
>chr4:32189615-32189656
>chr4:32190076-32190142
>chr4:32191510-32191688
>chr4:32191732-32191811
>chr4:32191964-32192011
>chr4:32192368-32192430
>chr4:32192742-32192810
>chr4:32192857-32192907
>chr4:32195248-32195286
>chr4:32195424-32195599
>chr4:32195782-32196744
>chr4:32196816-32196982
>chr4:32197155-32200894
>chr4:32201566-32205201
>chr4:32205357-32205473
>chr4:32205706-32205935
>chr4:32206200-32206257
>chr4:32206376-32212155
>chr4:32212311-32212427
>chr4:32212660-32212889
>chr4:32213154-32213211
>chr4:32213330-32219461
>chr4:32220398-32220624
>chr4:32220711-32224044
>chr4:32224272-32228945
>chr4:32229061-32229114
>chr4:32229257-32229531
>chr4:32229797-32229966
>chr4:32230459-32230540
>chr4:32230668-32230701
>chr4:32230992-32240639
>chr4:32240739-32247254
>chr4:32247271-32251326
>chr4:32251547-32251603
>chr4:32251856-32253220
>chr4:32253450-32253530
>chr4:32254576-32254729
>chr4:32254830-32255114
>chr4:32255228-32255344
>chr4:32255448-32255547
>chr4:32255596-32255650
>chr4:32255729-32256056
>chr4:32257712-32257771
>chr4:32263121-32270494
>chr4:32270591-32270641
>chr4:32270966-32271010
>chr4:32271406-32271441
>chr4:32271694-32271829
>chr4:32277786-32277837
>chr4:32278102-32278297
>chr4:32281793-32281815
>chr4:32281858-32283610
>chr4:32284355-32291347
>chr4:32291524-32292158
>chr4:32292247-32292396
>chr4:32292569-32293274
>chr4:32293511-32293733
>chr4:32293831-32294660
>chr4:32294777-32294955
>chr4:32298422-32299060
>chr4:32299275-32299330
>chr4:32299401-32299431
>chr4:32299615-32299814
>chr4:32299939-32299981
>chr4:32300283-32300399
>chr4:32300698-32300745
>chr4:32301588-32302494
>chr4:32302713-32304331
>chr4:32304431-32305599
>chr4:32306089-32308199
>chr4:32308378-32309166
>chr4:32309303-32311579
>chr4:32311839-32320036
>chr4:32320070-32320181
>chr4:32320245-32320349
>chr4:32320616-32320715
>chr4:32320847-32324157
>chr4:32324200-32324932
>chr4:32324996-32325100
>chr4:32325367-32325466
>chr4:32325590-32325766
>chr4:32326354-32326378
>chr4:32326435-32329862
>chr4:32330066-32330082
>chr4:32330209-32345647
>chr4:32345678-32348034
>chr4:32348086-32351083
>chr4:32352789-32352890
>chr4:32353653-32353679
>chr4:32353724-32353807
>chr4:32354503-32354551
>chr4:32355371-32355722
>chr4:32355793-32356809
>chr4:32356942-32356967
>chr4:32357067-32360377
>chr4:32360567-32363608
>chr4:32363823-32363932
>chr4:32363960-32364428
>chr4:32364615-32364661
>chr4:32364822-32364882
>chr4:32365487-32365540
>chr4:32366644-32366847
>chr4:32367096-32367129
>chr4:32367324-32367840
>chr4:32368316-32368373
>chr4:32368618-32368664
>chr4:32369048-32369077
>chr4:32369685-32370239
>chr4:32371020-32371035
>chr4:32372047-32372130
>chr4:32372216-32372272
>chr4:32372460-32372488
>chr4:32372531-32372750
>chr4:32373239-32373589
>chr4:32373647-32373692
>chr4:32374018-32374056
>chr4:32374396-32374500
>chr4:32374600-32374644
>chr4:32374685-32374712
>chr4:32375489-32375582
>chr4:32375641-32375910
>chr4:32375997-32376031
>chr4:32376227-32376269
>chr4:32376566-32376649
>chr4:32377973-32378272
>chr4:32378303-32381386
>chr4:32381519-32381537
>chr4:32381637-32381652
>chr4:32381754-32383109
>chr4:32383417-32384026
>chr4:32384077-32384138
>chr4:32384533-32385042
>chr4:32385242-32385765
>chr4:32386061-32386081
>chr4:32386140-32394197
>chr4:32394322-32395124
>chr4:32395248-32396261
>chr4:32396744-32397022
>chr4:32397246-32400297
>chr4:32400383-32406849
>chr4:32407064-32407214
>chr4:32407272-32407483
>chr4:32407598-32419914
>chr4:32420824-32421243
>chr4:32421320-32421904
>chr4:32421943-32422203
>chr4:32422308-32422377
>chr4:32422490-32423028
>chr4:32423100-32423352
>chr4:32423420-32425115
>chr4:32425184-32434276
>chr4:32434340-32437034
>chr4:32437179-32437238
>chr4:32437298-32441590
>chr4:32441940-32445393
>chr4:32445458-32445627
>chr4:32445653-32449854
>chr4:32449954-32457302
>chr4:32457402-32457417
>chr4:32457551-32458904
>chr4:32459138-32469938
>chr4:32469990-32477270
>chr4:32477470-32488749
>chr4:32488904-32503595
>chr4:32503695-32506646
>chr4:32506746-32506761
>chr4:32506825-32507954
>chr4:32508118-32523111
>chr4:32523232-32523290
>chr4:32523549-32524744
>chr4:32524786-32525363
>chr4:32525441-32525475
>chr4:32525663-32525791
>chr4:32529538-32529592
>chr4:32529930-32533636
>chr4:32533710-32533775
>chr4:32535611-32535793
>chr4:32537131-32537196
>chr4:32537839-32540623
>chr4:32541658-32541874
>chr4:32541913-32542000
>chr4:32542461-32542521
>chr4:32542549-32542599
>chr4:32543475-32543512
>chr4:32543592-32545236
>chr4:32545448-32545569
>chr4:32545606-32546185
>chr4:32546246-32547356
>chr4:32547515-32557743
>chr4:32557798-32558099
>chr4:32561263-32565258
>chr4:32565276-32565310
>chr4:32565449-32575184
>chr4:32575284-32582100
>chr4:32582301-32582443
>chr4:32582567-32589360
>chr4:32589460-32593599
>chr4:32593639-32594510
>chr4:32594620-32594767
>chr4:32594808-32596956
>chr4:32597074-32597347
>chr4:32597405-32597671
>chr4:32597760-32597828
>chr4:32597878-32598628
>chr4:32598791-32598977
>chr4:32599069-32599157
>chr4:32599225-32600243
>chr4:32600320-32602626
>chr4:32602775-32607947
>chr4:32608080-32609099
>chr4:32609256-32624571
>chr4:32624762-32624829
>chr4:32626858-32626889
>chr4:32627001-32627109
>chr4:32627474-32627617
>chr4:32627680-32627940
>chr4:32627988-32628806
>chr4:32628876-32630132
>chr4:32630268-32631404
>chr4:32632702-32632743
>chr4:32634985-32635022
>chr4:32636538-32636763
>chr4:32636793-32636881
>chr4:32636939-32637293
>chr4:32637337-32645278
>chr4:32645368-32645434
>chr4:32645517-32645760
>chr4:32645821-32645934
>chr4:32646014-32646126
>chr4:32646299-32647822
>chr4:32648553-32648941
>chr4:32649129-32649180
>chr4:32649300-32649434
>chr4:32649946-32650107
>chr4:32650132-32656957
>chr4:32657109-32657235
>chr4:32657298-32657441
>chr4:32657837-32657981
>chr4:32658026-32658064
>chr4:32660344-32662341
>chr4:32662576-32678278
>chr4:32678337-32678417
>chr4:32678551-32678591
>chr4:32680145-32680482
>chr4:32680643-32686567
>chr4:32687585-32687619
>chr4:32687680-32687714
>chr4:32688345-32688401
>chr4:32688417-32688518
>chr4:32690312-32690556
>chr4:32691255-32691706
>chr4:32692803-32693046
>chr4:32693619-32694071
>chr4:32694552-32695922
>chr4:32696038-32697123
>chr4:32697260-32708291
>chr4:32708391-32715984
>chr4:32716084-32716132
>chr4:32718071-32718390
>chr4:32725862-32726236
>chr4:32726284-32726900
>chr4:32727433-32734873
>chr4:32735830-32747665
>chr4:32747711-32749365
>chr4:32749400-32762770
>chr4:32762809-32778705
>chr4:32778752-32783154
>chr4:32783575-32783689
>chr4:32783746-32783801
>chr4:32785480-32785545
>chr4:32785782-32785867
>chr4:32786095-32786139
>chr4:32786738-32786806
>chr4:32787075-32787325
>chr4:32787423-32787514
>chr4:32787724-32788273
>chr4:32788449-32788489
>chr4:32789807-32790357
>chr4:32790408-32791102
>chr4:32791164-32791371
>chr4:32791455-32791679
>chr4:32791777-32791892
>chr4:32792053-32807710
>chr4:32807810-32807922
>chr4:32808069-32808871
>chr4:32808935-32809672
>chr4:32809705-32809743
>chr4:32809851-32809903
>chr4:32810141-32810309
>chr4:32810409-32810608
>chr4:32810638-32811667
>chr4:32816973-32817185
>chr4:32821265-32821416
>chr4:32822676-32824356
>chr4:32824642-32825960
>chr4:32826060-32838448
>chr4:32838614-32839522
>chr4:32842004-32842044
>chr4:32845060-32845298
>chr4:32845671-32845777
>chr4:32848712-32849471
>chr4:32849536-32849738
>chr4:32850832-32851011
>chr4:32851185-32851222
>chr4:32852433-32852914
>chr4:32853013-32854509
>chr4:32854606-32854635
>chr4:32854756-32857000
>chr4:32857261-32862103
>chr4:32862223-32862377
>chr4:32862417-32862664
>chr4:32862728-32863593
>chr4:32863657-32883293
>chr4:32883326-32883733
>chr4:32883790-32883851
>chr4:32883944-32887798
>chr4:32887925-32888718
>chr4:32888781-32890226
>chr4:32890263-32891440
>chr4:32891584-32891715
>chr4:32891767-32892408
>chr4:32892476-32893323
>chr4:32895428-32897206
>chr4:32897254-32897367
>chr4:32897427-32898028
>chr4:32898099-32898567
>chr4:32900044-32901348
>chr4:32901424-32901527
>chr4:32901593-32902485
>chr4:32902634-32903169
>chr4:32903244-32904653
>chr4:32904760-32912887
>chr4:32912926-32913045
>chr4:32913095-32916448
>chr4:32916464-32917167
>chr4:32917268-32925109
>chr4:32925167-32927037
>chr4:32927196-32927273
>chr4:32927430-32927557
>chr4:32927599-32929802
>chr4:32929833-32933021
>chr4:32933077-32934531
>chr4:32934586-32935491
>chr4:32935536-32964118
>chr4:32964249-32971462
>chr4:32971647-32976136
>chr4:32976188-32977743
>chr4:32977860-32979576
>chr4:32979656-32979742
>chr4:32979804-32980784
>chr4:32980952-32981041
>chr4:32981079-32983848
>chr4:32983987-32984024
>chr4:32984174-32984275
>chr4:32984504-32984708
>chr4:32984789-32984903
>chr4:32985111-32985277
>chr4:32985343-32998797
>chr4:32998926-32999928
>chr4:32999986-33000099
>chr4:33000863-33001433
>chr4:33002086-33002366
>chr4:33002394-33002432
>chr4:33002865-33003089
>chr4:33003150-33009300
>chr4:33010085-33010214
>chr4:33010556-33010744
>chr4:33010831-33013411
>chr4:33013505-33013719
>chr4:33013767-33014348
>chr4:33014382-33018479
>chr4:33018566-33018602
>chr4:33019082-33019118
>chr4:33019636-33019774
>chr4:33020912-33022786
>chr4:33022871-33024045
>chr4:33024131-33026228
>chr4:33026296-33026452
>chr4:33026646-33026808
>chr4:33026869-33027026
>chr4:33027291-33035316
>chr4:33035801-33036246
>chr4:33036353-33036368
>chr4:33036486-33040990
>chr4:33041121-33043779
>chr4:33043972-33044014
>chr4:33044020-33044079
>chr4:33044133-33044209
>chr4:33044264-33044431
>chr4:33044635-33044778
>chr4:33044912-33046176
>chr4:33047753-33052658
>chr4:33053000-33062385
>chr4:33062491-33063040
>chr4:33063084-33063414
>chr4:33063473-33063850
>chr4:33063904-33064898
>chr4:33064930-33065153
>chr4:33065193-33068555
>chr4:33068619-33069214
>chr4:33069275-33070332
>chr4:33070577-33071440
>chr4:33071601-33077856
>chr4:33077920-33078518
>chr4:33078579-33079959
>chr4:33080447-33087221
>chr4:33087244-33089568
>chr4:33089638-33090044
>chr4:33090319-33090955
>chr4:33090982-33108925
>chr4:33108954-33109119
>chr4:33109226-33110741
>chr4:33113602-33114376
>chr4:33114777-33114886
>chr4:33115019-33117006
>chr4:33117151-33119998
>chr4:33120095-33120219
>chr4:33120339-33122218
>chr4:33122255-33122695
>chr4:33122730-33130596
>chr4:33130667-33134316
>chr4:33134348-33137787
>chr4:33138211-33139494
>chr4:33140217-33140298
>chr4:33140783-33140856
>chr4:33140893-33140931
>chr4:33141588-33141663
>chr4:33141810-33141850
>chr4:33142049-33142104
>chr4:33142587-33142982
>chr4:33143919-33144108
>chr4:33147062-33147198
>chr4:33151513-33151638
>chr4:33151766-33152138
>chr4:33154228-33154264
>chr4:33155030-33155095
>chr4:33155292-33155833
>chr4:33156860-33156893
>chr4:33157963-33158162
>chr4:33158262-33158321
>chr4:33158343-33160910
>chr4:33162143-33171698
>chr4:33172060-33172258
>chr4:33172331-33172435
>chr4:33172485-33173085
>chr4:33173210-33173276
>chr4:33173354-33173390
>chr4:33173769-33174207
>chr4:33174291-33174331
>chr4:33174527-33174655
>chr4:33174756-33175079
>chr4:33175172-33175259
>chr4:33175321-33175684
>chr4:33175736-33175858
>chr4:33175908-33179794
>chr4:33179813-33180263
>chr4:33180318-33181590
>chr4:33181674-33187032
>chr4:33187132-33187769
>chr4:33187940-33190106
>chr4:33190157-33191359
>chr4:33191403-33191957
>chr4:33192324-33192387
>chr4:33192425-33195354
>chr4:33195376-33197380
>chr4:33197431-33197880
>chr4:33197961-33198013
>chr4:33198310-33198343
>chr4:33198437-33198899
>chr4:33198984-33199089
>chr4:33200008-33201743
>chr4:33201806-33202875
>chr4:33202948-33239126
>chr4:33239226-33247625
>chr4:33247700-33248486
>chr4:33248733-33249003
>chr4:33249039-33249956
>chr4:33250850-33250890
>chr4:33250997-33251056
>chr4:33251188-33251305
>chr4:33252365-33252663
>chr4:33253420-33253450
>chr4:33256878-33256959
>chr4:33257027-33257347
>chr4:33257401-33257701
>chr4:33257805-33258201
>chr4:33258438-33258569
>chr4:33258901-33259100
>chr4:33259284-33260162
>chr4:33260739-33260813
>chr4:33261605-33264105
>chr4:33264150-33264644
>chr4:33264752-33268026
>chr4:33269134-33269254
>chr4:33269324-33269490
>chr4:33269723-33276964
>chr4:33277202-33282246
>chr4:33282479-33282645
>chr4:33282715-33282835
>chr4:33283889-33284647
>chr4:33284673-33284688
>chr4:33284788-33288396
>chr4:33288505-33291078
>chr4:33291239-33299855
>chr4:33300006-33333303
>chr4:33333511-33339977
>chr4:33340228-33340269
>chr4:33340342-33346073
>chr4:33346118-33355012
>chr4:33355112-33358775
>chr4:33358905-33359065
>chr4:33359165-33364329
>chr4:33364389-33365721
>chr4:33365804-33367294
>chr4:33367419-33371827
>chr4:33371916-33372282
>chr4:33372410-33372644
>chr4:33372681-33373908
>chr4:33374355-33375910
>chr4:33375944-33376212
>chr4:33376268-33379008
>chr4:33379042-33379425
>chr4:33379471-33388589
>chr4:33395857-33395996
>chr4:33396050-33396104
>chr4:33397908-33411265
>chr4:33411452-33411887
>chr4:33411930-33431473
>chr4:33431611-33435310
>chr4:33435358-33442294
>chr4:33442339-33445064
>chr4:33445528-33445693
>chr4:33445926-33446130
>chr4:33446168-33447501
>chr4:33447816-33448005
>chr4:33448314-33457788
>chr4:33458005-33458045
>chr4:33458816-33458965
>chr4:33459053-33459126
>chr4:33459970-33460435
>chr4:33460749-33460785
>chr4:33461265-33461314
>chr4:33461828-33461890
>chr4:33463523-33463586
>chr4:33465081-33465123
>chr4:33470954-33471839
>chr4:33472867-33476982
>chr4:33477082-33487928
>chr4:33487962-33498621
>chr4:33498690-33498905
>chr4:33498924-33500894
>chr4:33501033-33501072
>chr4:33501172-33501189
>chr4:33501239-33510252
>chr4:33510670-33510788
>chr4:33510875-33512577
>chr4:33512609-33512698
>chr4:33512759-33536104
>chr4:33536123-33536970
>chr4:33537095-33538758
>chr4:33538788-33540704
>chr4:33541034-33547043
>chr4:33547116-33556942
>chr4:33556971-33561990
>chr4:33562470-33562780
>chr4:33562812-33563048
>chr4:33563155-33563537
>chr4:33563637-33563689
>chr4:33563769-33563819
>chr4:33563951-33564245
>chr4:33564277-33564392
>chr4:33564460-33564612
>chr4:33564689-33565101
>chr4:33565350-33566077
>chr4:33566138-33573800
>chr4:33573900-33583511
>chr4:33583599-33587173
>chr4:33587884-33587937
>chr4:33588185-33588850
>chr4:33589544-33590395
>chr4:33590436-33590894
>chr4:33591019-33591156
>chr4:33591175-33592341
>chr4:33592384-33592728
>chr4:33592762-33592929
>chr4:33592970-33593162
>chr4:33593254-33593631
>chr4:33593678-33593874
>chr4:33594080-33594390
>chr4:33594581-33595056
>chr4:33595248-33603211
>chr4:33603497-33603801
>chr4:33603856-33603990
>chr4:33604086-33604154
>chr4:33604248-33604530
>chr4:33604746-33606637
>chr4:33606741-33606875
>chr4:33607131-33607434
>chr4:33607483-33608932
>chr4:33608990-33610685
>chr4:33610705-33614799
>chr4:33614865-33615764
>chr4:33615864-33619311
>chr4:33619884-33620087
>chr4:33620382-33620513
>chr4:33620568-33620757
>chr4:33620800-33620852
>chr4:33620952-33628705
>chr4:33628864-33630577
>chr4:33630687-33632429
>chr4:33632503-33632701
>chr4:33632759-33633234
>chr4:33633419-33633499
>chr4:33633754-33642708
>chr4:33642741-33643029
>chr4:33643212-33643391
>chr4:33643441-33649765
>chr4:33649865-33649884
>chr4:33649953-33651362
>chr4:33651543-33653968
>chr4:33654079-33655808
>chr4:33656513-33656702
>chr4:33656738-33656821
>chr4:33656869-33657041
[truncated: 2,580,598 more chars]
