# Supplementary material for: Red: an intelligent, rapid, accurate tool for detecting repeats de-novo on the genomic scale
Source: BMC Bioinformatics. 2015 Jul 24;16:227. doi: 10.1186/s12859-015-0654-5 (PMC4513396; doi:10.1186/s12859-015-0654-5)
Supplement: Additional file 8 — Supplementary data set 7 — Red’s repeats of the Zea mays genome. The command “tar -xzf file” results in a directory that contains the locations of repeats found by Red in the genome of the Zea mays. [file 12859_2015_654_MOESM8_ESM.gz › GnmRptZm/chr5.rpt]

>chr5:3955-4514
>chr5:4696-4770
>chr5:5211-5304
>chr5:5565-6671
>chr5:6725-7415
>chr5:7455-8621
>chr5:9980-11529
>chr5:11976-12034
>chr5:12187-12229
>chr5:12963-13215
>chr5:13245-13874
>chr5:13972-14638
>chr5:15105-15167
>chr5:15529-15596
>chr5:17407-17494
>chr5:17543-17603
>chr5:17685-17870
>chr5:18650-18868
>chr5:25927-26070
>chr5:30512-30601
>chr5:30862-30940
>chr5:31325-31864
>chr5:32517-35111
>chr5:44890-44984
>chr5:45338-45490
>chr5:45644-45736
>chr5:46411-46584
>chr5:47096-47276
>chr5:47318-47346
>chr5:47529-47681
>chr5:48202-48235
>chr5:48363-48529
>chr5:49520-49574
>chr5:53755-53804
>chr5:56616-56689
>chr5:57938-64073
>chr5:64200-65011
>chr5:65130-65271
>chr5:65428-65607
>chr5:65694-72925
>chr5:73084-75218
>chr5:75522-75985
>chr5:76338-76367
>chr5:76568-76604
>chr5:76708-76752
>chr5:78294-78722
>chr5:78836-79252
>chr5:79376-79430
>chr5:79879-80563
>chr5:80600-80829
>chr5:81811-82100
>chr5:82463-83162
>chr5:83250-83330
>chr5:83366-84205
>chr5:84244-84319
>chr5:84393-85251
>chr5:85308-85610
>chr5:85867-86319
>chr5:86346-87433
>chr5:87494-90265
>chr5:90335-90917
>chr5:90945-91715
>chr5:91779-91833
>chr5:91873-94046
>chr5:94123-94510
>chr5:94622-96058
>chr5:96553-96589
>chr5:97191-97233
>chr5:97371-98888
>chr5:98929-99339
>chr5:99364-100070
>chr5:100080-101860
>chr5:101931-102530
>chr5:102568-102741
>chr5:102843-102888
>chr5:103116-103400
>chr5:103442-103493
>chr5:103563-103744
>chr5:103911-104788
>chr5:104897-104947
>chr5:104994-105563
>chr5:105707-106119
>chr5:106955-107024
>chr5:107616-107703
>chr5:110977-111821
>chr5:111861-112684
>chr5:112699-113021
>chr5:113185-114992
>chr5:115078-115190
>chr5:115258-117061
>chr5:117160-134217
>chr5:134257-135184
>chr5:135228-145716
>chr5:145755-149064
>chr5:149241-152463
>chr5:152648-153512
>chr5:153633-154510
>chr5:154874-155029
>chr5:155190-155238
>chr5:155344-167043
>chr5:167143-170975
>chr5:171093-186288
>chr5:186374-186584
>chr5:186611-187011
>chr5:187672-187837
>chr5:187899-188050
>chr5:188148-188406
>chr5:188473-191076
>chr5:191179-191751
>chr5:191797-192754
>chr5:192843-192963
>chr5:192992-195354
>chr5:195519-196736
>chr5:196869-211315
>chr5:211349-212181
>chr5:212309-213239
>chr5:213293-215930
>chr5:216170-216280
>chr5:216327-219784
>chr5:219924-219939
>chr5:220262-220645
>chr5:220911-224865
>chr5:225058-226628
>chr5:226703-226804
>chr5:226943-227511
>chr5:227544-227953
>chr5:228002-230146
>chr5:230179-230853
>chr5:231042-233780
>chr5:234007-234045
>chr5:234248-234348
>chr5:234419-234497
>chr5:236457-236491
>chr5:238143-238269
>chr5:239371-239695
>chr5:240026-240056
>chr5:240147-240387
>chr5:240568-243058
>chr5:243158-244884
>chr5:245651-245771
>chr5:245827-246252
>chr5:246352-246513
>chr5:246803-246835
>chr5:247091-247192
>chr5:247238-247631
>chr5:247705-248263
>chr5:248328-248607
>chr5:250227-250268
>chr5:253929-253959
>chr5:254013-254637
>chr5:254693-254813
>chr5:255630-256454
>chr5:256565-256740
>chr5:256840-256888
>chr5:257019-257089
>chr5:257807-258635
>chr5:258667-258856
>chr5:258944-259459
>chr5:259605-259715
>chr5:260144-268327
>chr5:268551-268581
>chr5:268662-271646
>chr5:271869-271951
>chr5:273075-273319
>chr5:274823-274990
>chr5:276231-276683
>chr5:276720-276856
>chr5:277041-278432
>chr5:278906-279318
>chr5:280221-280325
>chr5:280482-280647
>chr5:280771-280942
>chr5:281210-281571
>chr5:283104-291388
>chr5:291518-296862
>chr5:296971-297865
>chr5:297965-312297
>chr5:312394-312495
>chr5:312544-313043
>chr5:313178-313847
>chr5:313879-313989
>chr5:314113-314132
>chr5:314196-316950
>chr5:317053-317209
>chr5:317256-317323
>chr5:318377-318605
>chr5:319879-319940
>chr5:320045-320654
>chr5:320711-320987
>chr5:321307-321849
>chr5:321912-321998
>chr5:322220-322435
>chr5:322488-322514
>chr5:322614-322961
>chr5:323045-324239
>chr5:324297-324467
>chr5:324550-324682
>chr5:324848-325674
>chr5:325973-342510
>chr5:342627-344688
>chr5:345480-345772
>chr5:347651-347694
>chr5:347921-348056
>chr5:348155-349025
>chr5:349081-349196
>chr5:349243-349304
>chr5:352091-356403
>chr5:356503-360211
>chr5:360279-374161
>chr5:374342-374576
>chr5:374616-374877
>chr5:374927-375155
>chr5:375181-375290
>chr5:375373-375428
>chr5:376474-376596
>chr5:376685-413567
>chr5:413681-415419
>chr5:415492-415544
>chr5:415652-416074
>chr5:416276-417826
>chr5:417839-417854
>chr5:417970-422643
>chr5:422716-422768
>chr5:422876-423297
>chr5:423499-433955
>chr5:436689-437599
>chr5:437659-441723
>chr5:442803-442891
>chr5:447778-447861
>chr5:448310-448353
>chr5:449213-449916
>chr5:449988-458698
>chr5:458931-473359
>chr5:474114-488757
>chr5:488807-489035
>chr5:490329-490467
>chr5:490591-491148
>chr5:491248-494056
>chr5:494098-516005
>chr5:516078-516184
>chr5:516440-517601
>chr5:517663-533203
>chr5:533365-533448
>chr5:533915-534333
>chr5:537480-537631
>chr5:537773-560208
>chr5:560251-567731
>chr5:568014-568131
>chr5:568391-569371
>chr5:569842-569902
>chr5:569942-570080
>chr5:570302-570418
>chr5:570584-570709
>chr5:570892-570949
>chr5:572477-572619
>chr5:572914-573068
>chr5:574438-574556
>chr5:574619-574826
>chr5:574967-575853
>chr5:575902-576125
>chr5:576177-576213
>chr5:576323-576355
>chr5:576395-576496
>chr5:576523-576746
>chr5:576809-577285
>chr5:577306-577441
>chr5:577484-577971
>chr5:578053-578204
>chr5:578337-578446
>chr5:578928-579456
>chr5:580099-580166
>chr5:580279-580471
>chr5:580536-589314
>chr5:589362-593323
>chr5:593374-595496
>chr5:595692-595739
>chr5:596193-596335
>chr5:596915-597120
>chr5:597542-597802
>chr5:601609-604279
>chr5:604360-605319
>chr5:605855-623539
>chr5:623705-623794
>chr5:623847-634340
>chr5:635996-636112
>chr5:636185-636349
>chr5:636712-636858
>chr5:636934-637127
>chr5:637778-640770
>chr5:641711-641835
>chr5:641854-641965
>chr5:642058-642096
>chr5:642208-642492
>chr5:642622-642954
>chr5:643035-643152
>chr5:643303-647013
>chr5:649025-649055
>chr5:653667-653843
>chr5:654504-654815
>chr5:659992-660174
>chr5:660608-660928
>chr5:661203-661267
>chr5:661897-662277
>chr5:668157-668247
>chr5:668289-668354
>chr5:668484-668576
>chr5:668831-668943
>chr5:669187-669613
>chr5:669715-669802
>chr5:669896-670049
>chr5:670115-670815
>chr5:670924-671535
>chr5:671610-671714
>chr5:672306-672363
>chr5:672533-672711
>chr5:672797-672903
>chr5:673209-678776
>chr5:678943-679124
>chr5:679213-679312
>chr5:679353-679399
>chr5:679566-679709
>chr5:679823-680090
>chr5:680154-680375
>chr5:681231-681588
>chr5:685082-685851
>chr5:686178-691899
>chr5:692002-692337
>chr5:692381-692737
>chr5:692863-694307
>chr5:694363-694416
>chr5:694963-702477
>chr5:702577-704816
>chr5:704875-705847
>chr5:705960-718470
>chr5:718524-718860
>chr5:718927-718990
>chr5:719089-719301
>chr5:719338-719382
>chr5:719653-719807
>chr5:719843-720137
>chr5:720217-720622
>chr5:720658-721237
>chr5:722225-722275
>chr5:724393-724727
>chr5:725343-726583
>chr5:726620-726665
>chr5:729423-729557
>chr5:729656-735527
>chr5:735713-740784
>chr5:741313-741493
>chr5:741550-741706
>chr5:743516-743653
>chr5:746413-746562
>chr5:753959-754085
>chr5:754566-754645
>chr5:754713-754748
>chr5:755144-755218
>chr5:756078-756128
>chr5:759746-759784
>chr5:760364-760511
>chr5:760843-760878
>chr5:761188-761359
>chr5:761833-761948
>chr5:762133-762405
>chr5:762758-788261
>chr5:788566-795099
>chr5:795199-799347
>chr5:799549-802491
>chr5:811498-811583
>chr5:815475-815872
>chr5:816035-816297
>chr5:816451-816516
>chr5:816556-816597
>chr5:817271-817584
>chr5:820960-821729
>chr5:821817-823133
>chr5:823185-829942
>chr5:830214-830977
>chr5:831108-856023
>chr5:856123-856783
>chr5:857194-858694
>chr5:858905-859040
>chr5:859153-859206
>chr5:860488-860684
>chr5:865719-865771
>chr5:866631-866881
>chr5:867003-867235
>chr5:867385-867523
>chr5:867574-868962
>chr5:869062-873072
>chr5:873228-879545
>chr5:880073-880194
>chr5:880302-880349
>chr5:880409-881857
>chr5:882367-882404
>chr5:882644-882692
>chr5:882989-883142
>chr5:885529-885728
>chr5:886536-886611
>chr5:886952-886997
>chr5:887458-887601
>chr5:889413-889470
>chr5:894087-894190
>chr5:894324-894502
>chr5:895993-896268
>chr5:898528-898595
>chr5:898929-898961
>chr5:909053-909250
>chr5:909526-909593
>chr5:910323-911163
>chr5:911710-913708
>chr5:926537-926628
>chr5:931924-931955
>chr5:934152-934215
>chr5:939905-940745
>chr5:941159-941474
>chr5:942545-943419
>chr5:948811-948896
>chr5:948981-949163
>chr5:949326-952120
>chr5:952411-952487
>chr5:954234-954273
>chr5:954454-954518
>chr5:954582-954934
>chr5:955708-956009
>chr5:958143-958323
>chr5:958733-960365
>chr5:960829-978268
>chr5:978346-978641
>chr5:979184-979222
>chr5:980121-980174
>chr5:980248-980777
>chr5:980931-989049
>chr5:989994-990084
>chr5:990149-990179
>chr5:990854-991646
>chr5:991687-992415
>chr5:992561-994065
>chr5:994114-1000682
>chr5:1001251-1004235
>chr5:1004461-1004531
>chr5:1005903-1005973
>chr5:1006064-1006174
>chr5:1006257-1006465
>chr5:1006744-1007153
>chr5:1007202-1008134
>chr5:1008173-1020939
>chr5:1022564-1022833
>chr5:1025636-1025759
>chr5:1027891-1028042
>chr5:1028218-1028525
>chr5:1029567-1029967
>chr5:1030136-1030170
>chr5:1030945-1031162
>chr5:1031383-1031893
>chr5:1032366-1032436
>chr5:1036229-1036378
>chr5:1041437-1041805
>chr5:1044666-1044708
>chr5:1048210-1048752
>chr5:1053009-1053046
>chr5:1053120-1053164
>chr5:1054471-1054510
>chr5:1055596-1055655
>chr5:1055820-1055967
>chr5:1061892-1061991
>chr5:1064441-1064951
>chr5:1065051-1067353
>chr5:1067554-1076203
>chr5:1077515-1077551
>chr5:1078019-1078208
>chr5:1080539-1080871
>chr5:1084438-1084493
>chr5:1085055-1085100
>chr5:1085324-1085573
>chr5:1085946-1085987
>chr5:1088649-1088693
>chr5:1089792-1089825
>chr5:1090399-1090458
>chr5:1090632-1090689
>chr5:1091370-1091385
>chr5:1091497-1100420
>chr5:1100605-1100706
>chr5:1100846-1100896
>chr5:1101440-1101475
>chr5:1102865-1102949
>chr5:1103825-1103907
>chr5:1105454-1105503
>chr5:1108058-1108090
>chr5:1108129-1108163
>chr5:1110414-1110989
>chr5:1111187-1113946
>chr5:1114059-1119254
>chr5:1119691-1120189
>chr5:1120277-1120351
>chr5:1121063-1121111
>chr5:1122529-1122684
>chr5:1123162-1123260
>chr5:1126353-1126472
>chr5:1126799-1126988
>chr5:1127144-1127205
>chr5:1127445-1127485
>chr5:1127591-1127682
>chr5:1128188-1128475
>chr5:1128548-1128676
>chr5:1129088-1129538
>chr5:1131415-1131523
>chr5:1132682-1133879
>chr5:1133988-1134087
>chr5:1134132-1137883
>chr5:1139669-1140071
>chr5:1140257-1140357
>chr5:1140464-1151112
>chr5:1151212-1176008
>chr5:1176100-1177023
>chr5:1177105-1177510
>chr5:1177607-1178160
>chr5:1178242-1178560
>chr5:1178596-1179297
>chr5:1179379-1179663
>chr5:1179717-1180204
>chr5:1180304-1180320
>chr5:1180400-1180651
>chr5:1180722-1181766
>chr5:1181849-1181953
>chr5:1181996-1182067
>chr5:1186383-1186609
>chr5:1186762-1186789
>chr5:1186979-1187008
>chr5:1187302-1192476
>chr5:1192648-1192678
>chr5:1192710-1204518
>chr5:1204559-1205196
>chr5:1205254-1206712
>chr5:1207224-1207276
>chr5:1207844-1207890
>chr5:1208268-1216447
>chr5:1216570-1216832
>chr5:1216925-1217265
>chr5:1217311-1217367
>chr5:1217435-1217470
>chr5:1217790-1218242
>chr5:1219296-1228118
>chr5:1228835-1229364
>chr5:1229442-1229651
>chr5:1230803-1230867
>chr5:1230991-1231066
>chr5:1232582-1232766
>chr5:1232940-1232984
>chr5:1234088-1234337
>chr5:1235420-1235493
>chr5:1235774-1236135
>chr5:1238219-1238301
>chr5:1239536-1239579
>chr5:1239684-1239947
>chr5:1244744-1247416
>chr5:1247574-1248831
>chr5:1248930-1249068
>chr5:1256790-1256882
>chr5:1259726-1260170
>chr5:1260205-1260278
>chr5:1260325-1260519
>chr5:1260586-1260824
>chr5:1260907-1261167
>chr5:1261370-1261566
>chr5:1261688-1261719
>chr5:1261795-1261829
>chr5:1261907-1261966
>chr5:1261999-1266826
>chr5:1266887-1272860
>chr5:1272960-1275128
>chr5:1275270-1276639
>chr5:1276739-1277854
>chr5:1277954-1279115
>chr5:1279360-1283188
>chr5:1283334-1288186
>chr5:1288286-1289150
>chr5:1289301-1290135
>chr5:1290303-1290964
>chr5:1291314-1291709
>chr5:1291809-1293336
>chr5:1293436-1295122
>chr5:1295241-1299022
>chr5:1299614-1299629
>chr5:1299730-1305203
>chr5:1305319-1313895
>chr5:1314868-1315028
>chr5:1316484-1316550
>chr5:1316749-1316892
>chr5:1316964-1317182
>chr5:1317356-1317537
>chr5:1322952-1323055
>chr5:1323151-1323568
>chr5:1325442-1325508
>chr5:1328638-1328655
>chr5:1330311-1330426
>chr5:1334580-1337508
>chr5:1341954-1342045
>chr5:1342985-1343063
>chr5:1343120-1343299
>chr5:1344966-1350540
>chr5:1350640-1352870
>chr5:1353349-1354076
>chr5:1354158-1354263
>chr5:1354319-1354456
>chr5:1354470-1354568
>chr5:1356293-1356388
>chr5:1356950-1357270
>chr5:1363773-1363811
>chr5:1365421-1365497
>chr5:1367127-1367203
>chr5:1368235-1368353
>chr5:1368591-1369272
>chr5:1369320-1369464
>chr5:1369538-1369705
>chr5:1369790-1369998
>chr5:1370286-1370328
>chr5:1370702-1370881
>chr5:1370964-1371135
>chr5:1371667-1371781
>chr5:1371920-1372103
>chr5:1372258-1373180
>chr5:1373321-1373992
>chr5:1374397-1374434
>chr5:1374505-1375415
>chr5:1375469-1376547
>chr5:1376822-1383727
>chr5:1383795-1383973
>chr5:1384102-1384403
>chr5:1384503-1385406
>chr5:1385577-1402273
>chr5:1402373-1439499
>chr5:1439543-1439724
>chr5:1440234-1440325
>chr5:1443488-1443518
>chr5:1443852-1443937
>chr5:1444231-1453755
>chr5:1454555-1454628
>chr5:1456940-1456982
>chr5:1457538-1457620
>chr5:1461076-1461502
>chr5:1461575-1461655
>chr5:1463434-1463492
>chr5:1465792-1465848
>chr5:1466165-1466236
>chr5:1466740-1466919
>chr5:1467038-1467471
>chr5:1467533-1467564
>chr5:1467610-1467705
>chr5:1467750-1468140
>chr5:1468191-1469131
>chr5:1469225-1469363
>chr5:1469398-1470267
>chr5:1470474-1470490
>chr5:1470652-1478854
>chr5:1479176-1483300
>chr5:1483400-1486817
>chr5:1486841-1486929
>chr5:1486943-1487029
>chr5:1487121-1487304
>chr5:1487971-1488907
>chr5:1490294-1490372
>chr5:1491186-1491266
>chr5:1491342-1491384
>chr5:1492728-1492799
>chr5:1492925-1507380
>chr5:1507572-1507620
>chr5:1508069-1508924
>chr5:1509484-1521365
>chr5:1521512-1523396
>chr5:1532298-1532336
>chr5:1532411-1532652
>chr5:1533812-1533852
>chr5:1536182-1536260
>chr5:1536406-1536472
>chr5:1537237-1537426
>chr5:1540873-1540967
>chr5:1541092-1541175
>chr5:1541252-1541341
>chr5:1541414-1541462
>chr5:1542257-1542380
>chr5:1547342-1547361
>chr5:1547583-1547638
>chr5:1547713-1547779
>chr5:1547831-1548000
>chr5:1548273-1548404
>chr5:1554613-1554775
>chr5:1555360-1555403
>chr5:1556310-1556726
>chr5:1557011-1557136
>chr5:1557195-1557322
>chr5:1557395-1557619
>chr5:1557649-1557710
>chr5:1558092-1558256
>chr5:1558356-1561459
>chr5:1561676-1561727
>chr5:1561769-1562039
>chr5:1562926-1563858
>chr5:1566003-1566251
>chr5:1566319-1566439
>chr5:1566497-1566678
>chr5:1566887-1567138
>chr5:1567210-1567403
>chr5:1567545-1567743
>chr5:1569371-1569432
>chr5:1574165-1574813
>chr5:1574852-1575214
>chr5:1576137-1576210
>chr5:1580163-1580235
>chr5:1583638-1583752
>chr5:1584149-1584405
>chr5:1586550-1586657
>chr5:1586883-1587001
>chr5:1587682-1587731
>chr5:1588758-1588937
>chr5:1592254-1602716
>chr5:1602923-1603263
>chr5:1605378-1606685
>chr5:1606956-1607595
>chr5:1607704-1608114
>chr5:1608235-1608480
>chr5:1608529-1608565
>chr5:1608629-1608831
>chr5:1612355-1612571
>chr5:1612725-1612880
>chr5:1613385-1613724
>chr5:1614715-1616432
>chr5:1619557-1619670
>chr5:1620718-1621006
>chr5:1625467-1625975
>chr5:1626615-1626936
>chr5:1626995-1627017
>chr5:1627137-1628471
>chr5:1628619-1629751
>chr5:1629851-1632588
>chr5:1633653-1638584
>chr5:1638718-1647982
>chr5:1648105-1648121
>chr5:1648562-1655302
>chr5:1655402-1664830
>chr5:1668636-1675662
>chr5:1679795-1680071
>chr5:1685511-1685579
>chr5:1686934-1686969
>chr5:1687339-1689409
>chr5:1689694-1689734
>chr5:1689866-1708283
>chr5:1709506-1709825
>chr5:1710340-1710556
>chr5:1711425-1712130
>chr5:1712875-1712978
>chr5:1713138-1713208
>chr5:1713440-1713705
>chr5:1713824-1713860
>chr5:1713929-1714082
>chr5:1715157-1715198
>chr5:1715301-1715506
>chr5:1715658-1715772
>chr5:1717254-1717290
>chr5:1717538-1717599
>chr5:1718304-1718395
>chr5:1718530-1718665
>chr5:1718827-1718865
>chr5:1719508-1719647
>chr5:1720092-1721000
>chr5:1721076-1721245
>chr5:1721470-1722343
>chr5:1726078-1726116
>chr5:1729582-1729766
>chr5:1732269-1732317
>chr5:1732826-1732884
>chr5:1733014-1733448
>chr5:1733812-1734074
>chr5:1734375-1734419
>chr5:1734530-1734575
>chr5:1734727-1734773
>chr5:1735679-1735752
>chr5:1735786-1735888
>chr5:1736414-1736477
>chr5:1736507-1736689
>chr5:1737029-1737045
>chr5:1737356-1737630
>chr5:1737894-1737944
>chr5:1739043-1739145
>chr5:1739466-1740191
>chr5:1740504-1740557
>chr5:1741046-1741215
>chr5:1741363-1741406
>chr5:1742358-1742408
>chr5:1742444-1755887
>chr5:1756440-1756473
>chr5:1756578-1756676
>chr5:1757730-1757969
>chr5:1758080-1758301
>chr5:1758578-1758714
>chr5:1759667-1759864
>chr5:1760090-1760217
>chr5:1760272-1760317
>chr5:1760615-1760950
>chr5:1763216-1763278
>chr5:1763547-1763659
>chr5:1763758-1763838
>chr5:1763932-1764048
>chr5:1764273-1764411
>chr5:1764457-1764885
>chr5:1764945-1765146
>chr5:1765178-1765210
>chr5:1765266-1765376
>chr5:1765613-1766836
>chr5:1766877-1766913
>chr5:1767250-1767495
>chr5:1768407-1769130
>chr5:1769166-1786149
>chr5:1786327-1787009
>chr5:1787071-1787318
>chr5:1787376-1787751
>chr5:1787789-1788428
>chr5:1788562-1788601
>chr5:1788672-1788741
>chr5:1788802-1789254
>chr5:1789724-1790028
>chr5:1790400-1791176
>chr5:1791321-1794760
>chr5:1794895-1807335
>chr5:1807435-1811083
>chr5:1811169-1811207
>chr5:1811333-1813358
>chr5:1814472-1814527
>chr5:1816220-1816260
>chr5:1816442-1816595
>chr5:1816724-1816789
>chr5:1816876-1816924
>chr5:1819756-1820001
>chr5:1820575-1820630
>chr5:1823444-1823498
>chr5:1823521-1824224
>chr5:1824328-1824534
>chr5:1824568-1825393
>chr5:1825953-1826077
>chr5:1826507-1826576
>chr5:1827357-1827400
>chr5:1836438-1836677
>chr5:1839441-1839773
>chr5:1840744-1840899
>chr5:1848574-1848629
>chr5:1848858-1849338
>chr5:1853753-1863923
>chr5:1864069-1864268
>chr5:1864603-1865974
>chr5:1866199-1866245
>chr5:1867953-1868097
>chr5:1869530-1869664
>chr5:1870426-1870460
>chr5:1871163-1871231
>chr5:1879022-1879122
>chr5:1881859-1882113
>chr5:1882657-1883128
>chr5:1884201-1884251
>chr5:1884384-1884423
>chr5:1885946-1886105
>chr5:1886948-1892339
>chr5:1895852-1896038
>chr5:1901702-1901748
>chr5:1902166-1902301
>chr5:1903061-1903128
>chr5:1903278-1903373
>chr5:1903569-1904252
>chr5:1904746-1914422
>chr5:1914614-1917373
>chr5:1917433-1917448
>chr5:1919036-1919127
>chr5:1919518-1919749
>chr5:1920474-1920535
>chr5:1920915-1921931
>chr5:1921980-1922258
>chr5:1922336-1929910
>chr5:1930010-1930032
>chr5:1930074-1931391
>chr5:1932431-1932482
>chr5:1936310-1936476
>chr5:1936662-1937109
>chr5:1937184-1937226
>chr5:1937357-1937848
>chr5:1938308-1938591
>chr5:1938646-1938847
>chr5:1939025-1939369
>chr5:1939402-1939645
>chr5:1939693-1939898
>chr5:1940050-1940147
>chr5:1940367-1940637
>chr5:1940744-1941107
>chr5:1941136-1942712
>chr5:1946115-1946378
>chr5:1947798-1947841
>chr5:1947925-1947971
>chr5:1948017-1948145
>chr5:1951199-1951250
>chr5:1951328-1951381
>chr5:1953500-1953531
>chr5:1957637-1957732
>chr5:1957905-1957942
>chr5:1958070-1958208
>chr5:1958374-1958542
>chr5:1958770-1959044
>chr5:1961346-1961632
>chr5:1961936-1964752
>chr5:1964791-1968735
>chr5:1968779-1975387
>chr5:1975551-1975583
>chr5:1975699-1975744
>chr5:1975933-1975973
>chr5:1976068-1976205
>chr5:1976242-1976470
>chr5:1976595-1976681
>chr5:1976745-1976793
>chr5:1982087-1984007
>chr5:1984049-1988308
>chr5:1988408-1988456
>chr5:1988590-1990697
>chr5:1990798-1992387
>chr5:1992431-1994522
>chr5:1994619-1994711
>chr5:1995469-1995499
>chr5:1995601-1996002
>chr5:1996025-1996153
>chr5:1996224-1998816
>chr5:1998932-1999206
>chr5:1999276-1999429
>chr5:1999490-2006227
>chr5:2006333-2006461
>chr5:2006533-2007095
>chr5:2007144-2008514
>chr5:2009564-2009786
>chr5:2009917-2010020
>chr5:2010235-2011752
>chr5:2011852-2018633
>chr5:2018687-2018703
>chr5:2018827-2024696
>chr5:2025700-2026944
>chr5:2026985-2027184
>chr5:2027301-2028289
>chr5:2028514-2030729
>chr5:2030836-2032357
>chr5:2032526-2033729
>chr5:2033770-2033820
>chr5:2033933-2035376
>chr5:2035409-2039224
>chr5:2039283-2039422
>chr5:2039838-2040059
>chr5:2040322-2040519
>chr5:2040759-2041455
>chr5:2041555-2043529
>chr5:2043591-2043659
>chr5:2043759-2051427
>chr5:2051476-2051507
>chr5:2051637-2061460
>chr5:2061560-2065850
>chr5:2065887-2065996
>chr5:2067055-2067099
>chr5:2067214-2067435
>chr5:2067883-2068080
>chr5:2068354-2068555
>chr5:2068629-2068698
>chr5:2068844-2068985
>chr5:2069256-2079303
>chr5:2079367-2079396
>chr5:2079496-2080085
>chr5:2080128-2080186
>chr5:2080265-2080443
>chr5:2080543-2083013
>chr5:2083067-2086451
>chr5:2087135-2087179
>chr5:2087238-2087307
>chr5:2087473-2093350
>chr5:2093519-2101982
>chr5:2101994-2102010
>chr5:2102118-2103849
>chr5:2103901-2103987
>chr5:2104516-2104590
>chr5:2104651-2104791
>chr5:2113521-2113664
>chr5:2116277-2116422
>chr5:2117592-2117627
>chr5:2122483-2122518
>chr5:2123211-2123250
>chr5:2123691-2123995
>chr5:2125983-2126310
>chr5:2126336-2126555
>chr5:2130700-2130864
>chr5:2131807-2131873
>chr5:2133342-2133657
>chr5:2133784-2134056
>chr5:2134095-2134215
>chr5:2134602-2137175
>chr5:2142958-2143109
>chr5:2143611-2143722
>chr5:2146413-2146511
>chr5:2150017-2150868
>chr5:2150933-2153217
>chr5:2153317-2155507
>chr5:2155858-2156290
>chr5:2156647-2156676
>chr5:2156776-2172748
>chr5:2173103-2173536
>chr5:2178077-2178236
>chr5:2178535-2178689
>chr5:2178802-2179043
>chr5:2186790-2187108
>chr5:2190364-2199769
>chr5:2199911-2200859
>chr5:2200959-2200981
>chr5:2201029-2201387
>chr5:2201405-2201462
>chr5:2201812-2202171
>chr5:2202189-2202246
>chr5:2202673-2202689
>chr5:2203053-2207280
>chr5:2207688-2207730
>chr5:2208456-2208471
>chr5:2208787-2208901
>chr5:2209296-2209516
>chr5:2212451-2212523
>chr5:2212683-2213057
>chr5:2213299-2213359
>chr5:2213388-2213519
>chr5:2213870-2213981
>chr5:2214159-2214474
>chr5:2214573-2214945
>chr5:2215128-2215224
>chr5:2215869-2215937
>chr5:2216687-2216897
>chr5:2217089-2217480
>chr5:2217577-2219377
>chr5:2219431-2220626
>chr5:2220674-2226276
>chr5:2226350-2229457
>chr5:2229494-2230249
>chr5:2230293-2236291
>chr5:2236341-2236839
>chr5:2236887-2242834
>chr5:2243120-2243182
>chr5:2244782-2244829
>chr5:2245059-2246956
>chr5:2247525-2247624
>chr5:2248421-2249564
>chr5:2253462-2253494
>chr5:2253725-2253800
>chr5:2253860-2253918
>chr5:2258083-2258120
>chr5:2258178-2258349
>chr5:2262148-2262182
>chr5:2262254-2262379
>chr5:2263181-2263316
>chr5:2263857-2263891
>chr5:2264375-2264974
>chr5:2265472-2265511
>chr5:2266640-2266728
>chr5:2271149-2271200
>chr5:2272693-2272836
>chr5:2274359-2274549
>chr5:2275807-2275846
>chr5:2275945-2275976
>chr5:2277755-2278168
>chr5:2278360-2282974
>chr5:2283337-2283952
>chr5:2287551-2287593
>chr5:2290901-2290983
>chr5:2291162-2291422
>chr5:2293820-2293882
>chr5:2294039-2294224
>chr5:2294769-2294912
>chr5:2294978-2298160
>chr5:2299090-2299118
>chr5:2300485-2300608
>chr5:2300992-2301976
>chr5:2302011-2302219
>chr5:2302260-2306825
>chr5:2306904-2307267
>chr5:2309643-2309848
>chr5:2312036-2312336
>chr5:2313718-2314018
>chr5:2314070-2314212
>chr5:2316772-2316833
>chr5:2317342-2317529
>chr5:2322056-2322101
>chr5:2322136-2322222
>chr5:2324510-2324615
>chr5:2327773-2328031
>chr5:2328081-2329677
>chr5:2330486-2330592
>chr5:2331613-2331669
>chr5:2331749-2331854
>chr5:2331990-2332039
>chr5:2332829-2332902
>chr5:2332965-2333061
>chr5:2333299-2333347
>chr5:2335146-2335501
>chr5:2337414-2337494
>chr5:2340478-2340524
>chr5:2340614-2340782
>chr5:2342391-2342703
>chr5:2342934-2343223
>chr5:2343585-2344042
>chr5:2346220-2346235
>chr5:2351063-2351100
>chr5:2357199-2357235
>chr5:2357967-2358107
>chr5:2358221-2358388
>chr5:2358766-2358856
>chr5:2359525-2359599
>chr5:2359986-2360018
>chr5:2366750-2367010
>chr5:2368069-2368286
>chr5:2368293-2368331
>chr5:2368450-2368613
>chr5:2368744-2372076
>chr5:2372096-2376894
>chr5:2377625-2378349
>chr5:2378694-2378983
>chr5:2380831-2381195
>chr5:2381400-2381430
>chr5:2381906-2382225
>chr5:2382573-2382672
>chr5:2382724-2382760
>chr5:2383035-2383073
>chr5:2383213-2383420
>chr5:2383612-2387093
>chr5:2389413-2389655
>chr5:2389758-2389862
>chr5:2391693-2391757
>chr5:2392202-2392239
>chr5:2392492-2392571
>chr5:2394022-2394172
>chr5:2394248-2394388
>chr5:2394641-2395027
>chr5:2395186-2396309
>chr5:2396549-2396730
>chr5:2398015-2398156
>chr5:2398847-2399081
>chr5:2399725-2399783
>chr5:2401401-2401646
>chr5:2402257-2402272
>chr5:2402414-2404434
>chr5:2404577-2404592
>chr5:2404954-2408939
>chr5:2408990-2410651
>chr5:2410832-2410848
>chr5:2411015-2411556
>chr5:2411741-2412018
>chr5:2412079-2412137
>chr5:2417218-2417403
>chr5:2417477-2417617
>chr5:2417648-2418255
>chr5:2418344-2418423
>chr5:2418581-2418842
>chr5:2419356-2419494
>chr5:2419514-2419640
>chr5:2419778-2419980
>chr5:2420057-2421049
>chr5:2421296-2422465
>chr5:2422641-2423076
>chr5:2423194-2424997
>chr5:2425032-2426428
>chr5:2426591-2426880
>chr5:2426931-2431891
>chr5:2432111-2432160
>chr5:2433324-2433464
>chr5:2433554-2444318
>chr5:2444444-2444459
>chr5:2444528-2453851
>chr5:2453954-2453969
>chr5:2454165-2461914
>chr5:2462125-2466103
>chr5:2467150-2467500
>chr5:2467649-2467805
>chr5:2468415-2468453
>chr5:2469066-2469700
>chr5:2469970-2471619
>chr5:2471689-2473137
>chr5:2476999-2479269
>chr5:2479509-2484171
>chr5:2484200-2484257
>chr5:2484336-2484946
>chr5:2484971-2488822
>chr5:2488999-2489817
>chr5:2489948-2490169
>chr5:2490227-2490916
>chr5:2491053-2493329
>chr5:2493476-2493963
>chr5:2494131-2494581
>chr5:2495561-2495671
>chr5:2495806-2495864
>chr5:2496951-2497186
>chr5:2497982-2499284
>chr5:2499434-2501060
>chr5:2501146-2501414
>chr5:2501548-2501720
>chr5:2501975-2502747
>chr5:2502790-2512499
>chr5:2512618-2514302
>chr5:2514399-2515161
>chr5:2515194-2515878
>chr5:2516062-2516643
>chr5:2516880-2517116
>chr5:2517164-2517435
>chr5:2517569-2518122
>chr5:2518281-2519052
>chr5:2524559-2524655
>chr5:2524934-2524986
>chr5:2525257-2525295
>chr5:2525424-2525477
>chr5:2525664-2525789
>chr5:2526272-2526670
>chr5:2527545-2527719
>chr5:2528209-2528440
>chr5:2530056-2530314
>chr5:2530426-2530483
>chr5:2530603-2530773
>chr5:2530812-2530939
>chr5:2531024-2531062
>chr5:2531238-2531313
>chr5:2531418-2531515
>chr5:2531658-2531703
>chr5:2531771-2531838
>chr5:2533104-2533163
>chr5:2533465-2533500
>chr5:2535291-2535363
>chr5:2540612-2540931
>chr5:2540985-2541084
>chr5:2541826-2554853
>chr5:2555214-2562823
>chr5:2562923-2568749
>chr5:2568825-2569244
>chr5:2569393-2569481
>chr5:2569570-2570156
>chr5:2570465-2570829
>chr5:2571373-2572726
>chr5:2572833-2573480
>chr5:2573559-2573749
>chr5:2573837-2574946
>chr5:2575017-2575731
>chr5:2575954-2576087
>chr5:2577477-2578787
>chr5:2578851-2578896
>chr5:2581899-2581954
>chr5:2582703-2582830
>chr5:2583569-2583714
>chr5:2586491-2586780
>chr5:2591461-2591571
>chr5:2591725-2591797
>chr5:2591826-2591902
>chr5:2593025-2593341
>chr5:2595104-2600560
>chr5:2600588-2601322
>chr5:2602022-2602184
>chr5:2602242-2602273
>chr5:2602756-2602943
>chr5:2608135-2608241
>chr5:2608491-2636682
>chr5:2636898-2636936
>chr5:2637033-2637498
>chr5:2637598-2658544
>chr5:2658681-2687978
>chr5:2688020-2700000
>chr5:2700159-2701951
>chr5:2703103-2703294
>chr5:2709219-2709254
>chr5:2709601-2709755
>chr5:2709798-2716310
>chr5:2716410-2727441
>chr5:2727571-2727588
>chr5:2727606-2728220
>chr5:2728265-2729769
>chr5:2729962-2739441
>chr5:2739614-2744182
>chr5:2744364-2744645
>chr5:2747805-2747844
>chr5:2747904-2747986
>chr5:2748068-2748237
>chr5:2749439-2749530
>chr5:2749570-2749609
>chr5:2750808-2751722
>chr5:2751781-2752066
>chr5:2752131-2754152
>chr5:2754576-2754824
>chr5:2755034-2756796
>chr5:2756846-2757562
>chr5:2758600-2758633
>chr5:2760114-2760326
>chr5:2761136-2761187
>chr5:2768075-2774695
>chr5:2775094-2775183
>chr5:2776148-2780689
>chr5:2780801-2781012
>chr5:2781062-2781220
>chr5:2781328-2782714
>chr5:2785478-2785799
>chr5:2788027-2788060
>chr5:2791820-2791946
>chr5:2792043-2792108
>chr5:2792206-2792255
>chr5:2801555-2802006
>chr5:2802092-2803151
>chr5:2809715-2809761
>chr5:2810205-2810756
>chr5:2810795-2810824
>chr5:2813854-2813928
>chr5:2814958-2814993
>chr5:2815547-2815589
>chr5:2815834-2816088
>chr5:2816436-2822197
>chr5:2822284-2822309
>chr5:2822415-2832935
>chr5:2833035-2833172
>chr5:2833201-2834152
>chr5:2834331-2834413
>chr5:2834486-2834560
>chr5:2834609-2834680
>chr5:2834934-2836291
>chr5:2836424-2836460
>chr5:2836581-2848429
>chr5:2848613-2860773
>chr5:2862370-2862447
>chr5:2862713-2862894
>chr5:2863141-2863469
>chr5:2865572-2865658
>chr5:2869702-2870006
>chr5:2870035-2870986
>chr5:2871165-2871247
>chr5:2871320-2871394
>chr5:2871443-2871514
>chr5:2871768-2881395
>chr5:2881431-2882907
>chr5:2883072-2883457
>chr5:2883624-2883710
>chr5:2883764-2883987
>chr5:2884148-2884244
>chr5:2884540-2884579
>chr5:2885101-2885385
>chr5:2886177-2886232
>chr5:2886328-2887089
>chr5:2888269-2888482
>chr5:2888612-2888700
>chr5:2890337-2891672
>chr5:2892287-2892387
>chr5:2892609-2902010
>chr5:2902736-2902763
>chr5:2903119-2904222
>chr5:2904893-2913857
>chr5:2914028-2914043
>chr5:2914162-2914346
>chr5:2914494-2914538
>chr5:2915077-2915147
>chr5:2915403-2917129
>chr5:2918128-2918216
>chr5:2918346-2918559
>chr5:2919739-2920436
>chr5:2920693-2921258
>chr5:2921309-2921902
>chr5:2922373-2922557
>chr5:2922705-2922749
>chr5:2923288-2923358
>chr5:2925999-2926055
>chr5:2929627-2930085
>chr5:2930350-2939667
>chr5:2939781-2940751
>chr5:2940836-2951341
>chr5:2951403-2952819
>chr5:2952919-2954384
>chr5:2954484-2957887
>chr5:2957956-2960634
>chr5:2960677-2971690
>chr5:2972073-2972388
>chr5:2972424-2972475
>chr5:2972575-2981946
>chr5:2982324-2982447
>chr5:2982540-2984329
>chr5:2984508-3010749
>chr5:3010885-3018827
>chr5:3018927-3037969
>chr5:3038452-3038484
>chr5:3041143-3041262
>chr5:3041288-3041412
>chr5:3042091-3042232
>chr5:3042311-3042469
>chr5:3051035-3051247
>chr5:3051421-3051603
>chr5:3051675-3051891
>chr5:3056476-3056629
>chr5:3058402-3058527
>chr5:3058960-3059110
>chr5:3062698-3062732
>chr5:3065961-3066018
>chr5:3066126-3066326
>chr5:3066376-3066554
>chr5:3066704-3067029
>chr5:3068519-3068556
>chr5:3076925-3077027
>chr5:3077483-3078031
>chr5:3078148-3080113
>chr5:3081064-3081144
>chr5:3081664-3081766
>chr5:3082521-3082645
>chr5:3082671-3082752
>chr5:3084457-3084514
>chr5:3093149-3093227
>chr5:3093285-3093320
>chr5:3094483-3094553
>chr5:3094605-3094640
>chr5:3098311-3098349
>chr5:3106127-3115229
>chr5:3116261-3117572
>chr5:3117670-3119315
>chr5:3119526-3119541
>chr5:3119641-3124053
>chr5:3124186-3127041
>chr5:3127307-3127421
>chr5:3127447-3127528
>chr5:3128950-3129030
>chr5:3129547-3129649
>chr5:3130065-3130179
>chr5:3130265-3140327
>chr5:3140449-3140476
>chr5:3141756-3141793
>chr5:3141838-3141875
>chr5:3147942-3148185
>chr5:3149186-3149420
>chr5:3149448-3150740
>chr5:3150844-3150888
>chr5:3150924-3152000
>chr5:3152259-3152323
>chr5:3153760-3153853
>chr5:3154060-3154139
>chr5:3154193-3154287
>chr5:3154435-3154886
>chr5:3154919-3155655
>chr5:3155719-3156005
>chr5:3157505-3157643
>chr5:3158259-3158562
>chr5:3159415-3159824
>chr5:3159954-3160128
>chr5:3160254-3160295
>chr5:3160432-3160576
>chr5:3162480-3162547
>chr5:3163133-3163602
>chr5:3164822-3165367
>chr5:3165590-3191816
>chr5:3191957-3195157
>chr5:3195238-3195373
>chr5:3195425-3195955
>chr5:3197906-3201286
>chr5:3201385-3201599
>chr5:3202200-3202269
>chr5:3203192-3203245
>chr5:3203356-3203432
>chr5:3204961-3205246
>chr5:3205660-3205776
>chr5:3209651-3209701
>chr5:3210539-3210588
>chr5:3211591-3211820
>chr5:3212081-3214412
>chr5:3214835-3226145
>chr5:3226874-3227110
>chr5:3228055-3228144
>chr5:3228238-3236516
>chr5:3236616-3239010
>chr5:3239208-3244154
>chr5:3244174-3253709
>chr5:3254064-3255189
>chr5:3255289-3255305
>chr5:3255407-3255947
>chr5:3256230-3256680
>chr5:3256925-3257660
>chr5:3259396-3271570
>chr5:3271916-3277611
>chr5:3277789-3280820
>chr5:3280973-3280990
>chr5:3281132-3283130
>chr5:3283661-3285279
>chr5:3292640-3292697
>chr5:3292763-3293135
>chr5:3293171-3294222
>chr5:3294581-3294653
>chr5:3294753-3316634
>chr5:3316734-3319709
>chr5:3320079-3320258
>chr5:3328480-3328567
>chr5:3329004-3329088
>chr5:3330043-3330173
>chr5:3334377-3334700
>chr5:3337084-3337870
>chr5:3339562-3339627
>chr5:3341015-3341169
>chr5:3341793-3341977
>chr5:3345021-3345313
>chr5:3350102-3350132
>chr5:3350208-3350273
>chr5:3350595-3350726
>chr5:3352439-3352573
>chr5:3353869-3354272
>chr5:3354351-3369095
>chr5:3369340-3371782
>chr5:3372316-3372332
>chr5:3372432-3378736
>chr5:3378863-3384949
>chr5:3385049-3387880
>chr5:3387998-3390914
>chr5:3391014-3391037
>chr5:3391139-3392634
>chr5:3394551-3394739
>chr5:3394835-3394945
>chr5:3395118-3395305
>chr5:3398301-3398918
>chr5:3398944-3399042
>chr5:3403230-3403261
>chr5:3406138-3406442
>chr5:3409221-3409252
>chr5:3412011-3412047
>chr5:3413798-3414636
>chr5:3415336-3415594
>chr5:3415668-3420309
>chr5:3421141-3421296
>chr5:3424690-3424719
>chr5:3424799-3424940
>chr5:3430419-3430784
>chr5:3433970-3434230
>chr5:3434792-3438543
>chr5:3438794-3446178
>chr5:3446603-3446955
>chr5:3447078-3449061
>chr5:3449203-3451143
>chr5:3451297-3451387
>chr5:3451533-3451614
>chr5:3451774-3454019
>chr5:3454158-3473771
>chr5:3473846-3474090
>chr5:3474137-3474295
>chr5:3474405-3474475
>chr5:3474527-3474622
>chr5:3474786-3475135
>chr5:3475177-3476235
>chr5:3476292-3476356
>chr5:3476388-3477251
>chr5:3477675-3477821
>chr5:3481481-3481555
>chr5:3481608-3481736
>chr5:3481827-3482063
>chr5:3482118-3482239
>chr5:3483596-3484056
>chr5:3486293-3486675
>chr5:3488706-3488747
>chr5:3488930-3489070
>chr5:3489274-3489650
>chr5:3489761-3498703
>chr5:3499875-3500405
>chr5:3500851-3500951
>chr5:3504589-3504676
>chr5:3504795-3504850
>chr5:3506543-3506576
>chr5:3508212-3508249
>chr5:3508382-3509085
>chr5:3509125-3512279
>chr5:3512568-3514783
>chr5:3514968-3519527
>chr5:3519582-3519638
>chr5:3520026-3521449
>chr5:3521894-3522336
>chr5:3522412-3528581
>chr5:3528877-3529111
>chr5:3530030-3530078
>chr5:3531470-3531537
>chr5:3539876-3539944
>chr5:3541357-3541513
>chr5:3542358-3542468
>chr5:3542549-3542583
>chr5:3543556-3543862
>chr5:3544454-3544553
>chr5:3546378-3546429
>chr5:3547188-3547280
>chr5:3547521-3547555
>chr5:3556074-3557209
>chr5:3557248-3569984
>chr5:3570387-3571755
>chr5:3572017-3572075
>chr5:3572938-3593690
>chr5:3593802-3594660
>chr5:3594803-3597365
>chr5:3597681-3601081
>chr5:3601357-3601401
>chr5:3601455-3601523
>chr5:3603142-3603247
>chr5:3604041-3604118
>chr5:3604505-3604533
>chr5:3605797-3617059
>chr5:3617389-3617465
>chr5:3617681-3617857
>chr5:3618036-3621385
>chr5:3621595-3621610
>chr5:3621710-3629488
>chr5:3629954-3631288
>chr5:3631311-3634982
>chr5:3635320-3636398
>chr5:3636456-3636486
>chr5:3636728-3639400
>chr5:3640377-3640476
>chr5:3640672-3640711
>chr5:3640778-3640949
>chr5:3641081-3641219
>chr5:3641301-3641508
>chr5:3643897-3643969
>chr5:3647122-3655897
>chr5:3655998-3656526
>chr5:3663973-3664020
>chr5:3664136-3664267
>chr5:3665210-3665431
>chr5:3666418-3666543
>chr5:3666640-3667004
>chr5:3667254-3667283
>chr5:3667354-3667393
>chr5:3669329-3670361
>chr5:3671220-3673074
>chr5:3674518-3674865
>chr5:3676022-3676660
>chr5:3677083-3677127
>chr5:3678987-3679539
>chr5:3679577-3680849
>chr5:3680991-3681082
>chr5:3682574-3682790
>chr5:3683263-3683993
>chr5:3684040-3685759
>chr5:3685966-3692341
>chr5:3692378-3697734
>chr5:3698059-3706571
>chr5:3706671-3714406
>chr5:3714506-3724761
>chr5:3724804-3724936
>chr5:3725028-3725123
>chr5:3725322-3725402
>chr5:3725581-3725965
>chr5:3728031-3728064
>chr5:3730094-3730219
>chr5:3735480-3742051
>chr5:3742213-3757583
>chr5:3761547-3761691
>chr5:3762671-3762703
>chr5:3763803-3764191
>chr5:3764230-3765507
>chr5:3765555-3765916
>chr5:3765937-3766964
>chr5:3767190-3767239
>chr5:3769694-3769869
>chr5:3769944-3770117
>chr5:3775865-3775964
>chr5:3784913-3785183
>chr5:3786651-3786700
>chr5:3787498-3787560
>chr5:3788889-3788935
>chr5:3791353-3791486
>chr5:3793480-3793538
>chr5:3794833-3806632
>chr5:3809308-3809400
>chr5:3809506-3809538
>chr5:3809924-3810139
>chr5:3810890-3810940
>chr5:3820104-3820269
>chr5:3820845-3821474
>chr5:3821650-3821766
>chr5:3822007-3828415
>chr5:3831380-3831571
>chr5:3832061-3832199
>chr5:3832529-3832577
>chr5:3835781-3835972
>chr5:3836656-3839893
>chr5:3840038-3841593
>chr5:3846911-3846951
>chr5:3851023-3851105
>chr5:3851593-3851850
>chr5:3852977-3853811
>chr5:3853859-3854250
>chr5:3855648-3855686
>chr5:3855944-3856497
>chr5:3856813-3856831
>chr5:3857308-3857445
>chr5:3857943-3858317
>chr5:3859072-3859280
>chr5:3859508-3859724
>chr5:3862025-3862194
>chr5:3862478-3865961
>chr5:3866323-3867639
>chr5:3867713-3867948
>chr5:3868304-3877729
>chr5:3877835-3879048
>chr5:3879148-3882016
>chr5:3882631-3882647
>chr5:3882747-3886548
>chr5:3886610-3894406
>chr5:3894521-3894973
>chr5:3895036-3911243
>chr5:3911317-3940456
>chr5:3940520-3941511
>chr5:3941596-3942265
>chr5:3942410-3942652
>chr5:3942709-3942877
>chr5:3942915-3942992
>chr5:3943071-3943183
>chr5:3943262-3943587
>chr5:3944792-3944921
>chr5:3948832-3948972
>chr5:3952904-3953053
>chr5:3957516-3957904
>chr5:3958332-3958368
>chr5:3958426-3958616
>chr5:3958770-3959121
>chr5:3959234-3959368
>chr5:3959508-3959562
>chr5:3959813-3960145
>chr5:3960318-3960783
>chr5:3960923-3961646
>chr5:3961708-3961904
>chr5:3962230-3963174
>chr5:3963464-3965067
>chr5:3965228-3966831
>chr5:3967068-3970720
>chr5:3970726-3970741
>chr5:3970841-3970875
>chr5:3970960-3971924
>chr5:3972449-3973064
>chr5:3973231-3973713
>chr5:3974865-3975323
>chr5:3975375-3975432
>chr5:3975663-3975719
>chr5:3975753-3976403
>chr5:3976463-3976623
>chr5:3976697-3976979
>chr5:3977545-3978559
>chr5:3978637-3979004
>chr5:3979078-3979124
>chr5:3979338-3979618
>chr5:3979812-3979863
>chr5:3981065-3981246
>chr5:3982866-3983834
>chr5:3986923-3987038
>chr5:3987770-3988053
>chr5:3993306-3994861
>chr5:3998062-3998289
>chr5:3998810-3999513
>chr5:3999737-4000206
>chr5:4004305-4004439
>chr5:4006996-4007171
>chr5:4008311-4008422
>chr5:4008549-4008624
>chr5:4008723-4008790
>chr5:4010676-4010767
>chr5:4010879-4010931
>chr5:4011183-4011241
>chr5:4011349-4011418
>chr5:4011640-4011748
>chr5:4011953-4012402
>chr5:4012476-4012625
>chr5:4013335-4013522
>chr5:4013619-4013762
>chr5:4014406-4014443
>chr5:4014896-4015012
>chr5:4015935-4016143
>chr5:4016608-4016627
>chr5:4016727-4016742
>chr5:4017077-4017122
>chr5:4017253-4017355
>chr5:4020487-4032614
>chr5:4032684-4032723
>chr5:4033176-4033324
>chr5:4033821-4034224
>chr5:4037148-4037432
>chr5:4037687-4037926
>chr5:4037975-4038080
>chr5:4040401-4040740
>chr5:4040929-4041252
>chr5:4041871-4041914
>chr5:4042076-4059746
>chr5:4059916-4069373
>chr5:4072853-4072885
>chr5:4073569-4084119
>chr5:4084147-4086288
>chr5:4086326-4086565
>chr5:4086784-4094377
>chr5:4095687-4095746
>chr5:4096040-4096125
>chr5:4097737-4097823
>chr5:4097892-4098033
>chr5:4098070-4098331
>chr5:4098411-4098581
>chr5:4098775-4098916
>chr5:4098945-4099259
>chr5:4099351-4099463
>chr5:4099594-4099675
>chr5:4099751-4100384
>chr5:4100460-4100515
>chr5:4100651-4100829
>chr5:4105122-4105236
>chr5:4105923-4106347
>chr5:4106831-4107095
>chr5:4107193-4135582
>chr5:4135616-4135677
>chr5:4135997-4136254
>chr5:4136425-4136470
>chr5:4136644-4136681
>chr5:4136963-4137355
>chr5:4137479-4137932
>chr5:4138220-4138416
>chr5:4138607-4138673
>chr5:4138827-4138952
>chr5:4139073-4139503
>chr5:4139777-4139984
>chr5:4140100-4140214
>chr5:4140477-4140662
>chr5:4140864-4140995
>chr5:4141171-4141350
>chr5:4141596-4141810
>chr5:4141976-4142184
>chr5:4145244-4151435
>chr5:4151524-4151831
>chr5:4151885-4152424
>chr5:4157349-4157819
>chr5:4157866-4158474
>chr5:4158544-4159321
>chr5:4161418-4162062
>chr5:4162142-4162327
>chr5:4163227-4163880
>chr5:4163938-4176544
>chr5:4176627-4190862
>chr5:4190904-4191127
>chr5:4191309-4195529
>chr5:4195648-4196492
>chr5:4196562-4196633
>chr5:4198271-4198473
>chr5:4203393-4203408
>chr5:4203508-4203533
>chr5:4203585-4203990
>chr5:4204090-4204276
>chr5:4204297-4204345
>chr5:4206731-4206793
>chr5:4207160-4207252
>chr5:4209329-4209719
>chr5:4209803-4210188
>chr5:4210364-4212809
>chr5:4212899-4214685
>chr5:4215263-4215571
>chr5:4218522-4218964
>chr5:4223319-4223446
>chr5:4223534-4223572
>chr5:4224055-4224219
>chr5:4224625-4224939
>chr5:4225392-4225780
>chr5:4226284-4228067
>chr5:4228323-4235128
>chr5:4235371-4240791
>chr5:4241062-4251202
>chr5:4253705-4253885
>chr5:4256169-4256508
>chr5:4260357-4260488
>chr5:4262181-4262230
>chr5:4262344-4263592
>chr5:4265388-4265584
>chr5:4266221-4266358
>chr5:4266435-4266475
>chr5:4266557-4266695
>chr5:4267107-4267311
>chr5:4268058-4268120
>chr5:4268570-4268702
>chr5:4272213-4272313
>chr5:4280546-4281473
>chr5:4281680-4281717
>chr5:4282008-4283144
>chr5:4283461-4293511
>chr5:4294244-4294486
>chr5:4294592-4294967
>chr5:4300004-4300243
>chr5:4300559-4300949
>chr5:4301413-4301473
>chr5:4308332-4308910
>chr5:4311709-4311932
>chr5:4313762-4313859
>chr5:4313935-4313973
>chr5:4314199-4314264
>chr5:4314345-4314401
>chr5:4315837-4316215
>chr5:4316316-4316360
>chr5:4318229-4319561
>chr5:4320244-4320372
>chr5:4320836-4320998
>chr5:4321044-4321235
>chr5:4325579-4325826
>chr5:4326081-4326206
>chr5:4326258-4327279
>chr5:4328123-4328176
>chr5:4329690-4334588
>chr5:4334825-4335131
>chr5:4337217-4337255
>chr5:4338046-4338155
>chr5:4338189-4340484
>chr5:4343214-4344332
>chr5:4344616-4344783
>chr5:4346749-4346779
>chr5:4346822-4346860
>chr5:4350368-4350403
>chr5:4350456-4350619
>chr5:4350686-4350746
>chr5:4350941-4350989
>chr5:4351312-4351381
>chr5:4354637-4354675
>chr5:4354823-4354939
>chr5:4355380-4355420
>chr5:4355549-4355627
>chr5:4355752-4355866
>chr5:4355974-4356024
>chr5:4356109-4356188
>chr5:4356431-4356495
>chr5:4356754-4356785
>chr5:4356900-4357132
>chr5:4357254-4357307
>chr5:4359489-4360610
>chr5:4360648-4360784
>chr5:4361097-4361128
>chr5:4361279-4361350
>chr5:4364565-4364654
>chr5:4366964-4367020
>chr5:4367851-4368222
>chr5:4371125-4374005
>chr5:4374653-4374791
>chr5:4375859-4393127
>chr5:4393345-4403982
>chr5:4404157-4406880
>chr5:4406923-4407079
>chr5:4407167-4417132
>chr5:4417313-4417895
>chr5:4419525-4419559
>chr5:4421156-4421258
>chr5:4421337-4421502
>chr5:4422566-4422624
>chr5:4423144-4423185
>chr5:4428577-4428622
>chr5:4428661-4429014
>chr5:4429338-4429414
>chr5:4431837-4432168
>chr5:4433264-4435270
>chr5:4436267-4436308
>chr5:4436592-4436634
>chr5:4436802-4440457
>chr5:4440557-4440574
>chr5:4440588-4443203
>chr5:4443336-4444283
>chr5:4444388-4458112
>chr5:4458281-4465222
>chr5:4465509-4465564
>chr5:4466515-4467034
>chr5:4467577-4468114
>chr5:4475813-4476127
>chr5:4476663-4477066
>chr5:4479338-4479510
>chr5:4481904-4482148
>chr5:4482536-4482786
>chr5:4483358-4492871
>chr5:4494989-4495087
>chr5:4496455-4496792
>chr5:4510965-4511347
>chr5:4513346-4516667
>chr5:4517670-4517704
>chr5:4522816-4523208
>chr5:4525898-4529191
>chr5:4529291-4530182
>chr5:4530317-4542946
>chr5:4543107-4556200
>chr5:4556227-4557705
>chr5:4558502-4560143
>chr5:4560199-4563685
>chr5:4563791-4567251
>chr5:4567282-4568699
>chr5:4572163-4572194
>chr5:4573314-4573361
>chr5:4573415-4573452
>chr5:4577200-4577494
>chr5:4581385-4581419
>chr5:4581629-4581703
>chr5:4586081-4586119
>chr5:4586279-4586393
>chr5:4586510-4586558
>chr5:4587204-4587373
>chr5:4587432-4587516
>chr5:4587693-4587780
>chr5:4593405-4593420
>chr5:4593520-4601475
>chr5:4604749-4604842
>chr5:4609451-4609500
>chr5:4610243-4610335
>chr5:4610403-4610444
>chr5:4610664-4610709
>chr5:4611521-4611681
>chr5:4612808-4613021
>chr5:4613807-4613859
>chr5:4614865-4614992
>chr5:4617480-4617573
>chr5:4618876-4619439
>chr5:4621350-4621399
>chr5:4621417-4625664
>chr5:4625712-4630656
>chr5:4630789-4630817
>chr5:4630912-4631961
>chr5:4633061-4633097
>chr5:4634551-4649825
>chr5:4656791-4656864
>chr5:4660965-4661015
>chr5:4661240-4661385
>chr5:4662514-4662740
>chr5:4663027-4663256
>chr5:4663729-4664214
>chr5:4665972-4666018
>chr5:4667083-4667141
>chr5:4668465-4668543
>chr5:4669876-4670026
>chr5:4670084-4670398
>chr5:4672703-4672751
>chr5:4672823-4672882
>chr5:4674512-4674842
>chr5:4675036-4675715
>chr5:4675965-4676002
>chr5:4676051-4676094
>chr5:4682127-4682165
>chr5:4685011-4685163
>chr5:4685580-4685983
>chr5:4686014-4686632
>chr5:4687355-4687420
>chr5:4688708-4689271
>chr5:4689610-4689720
>chr5:4690573-4690700
>chr5:4691430-4714878
>chr5:4714927-4743131
>chr5:4743287-4743341
>chr5:4743481-4744380
>chr5:4744922-4745031
>chr5:4745099-4745171
>chr5:4745401-4745470
>chr5:4747970-4756876
>chr5:4759409-4759552
>chr5:4764301-4765103
>chr5:4769995-4770069
>chr5:4772242-4772302
>chr5:4772348-4772575
>chr5:4772907-4773049
>chr5:4773318-4773458
>chr5:4775977-4776015
>chr5:4776786-4776857
>chr5:4784128-4784342
>chr5:4784417-4784449
>chr5:4787632-4787769
>chr5:4787894-4788288
>chr5:4788893-4788989
>chr5:4789126-4790652
>chr5:4790808-4791821
>chr5:4791874-4793833
>chr5:4793872-4794871
>chr5:4795059-4872869
>chr5:4878297-4878353
>chr5:4879268-4894807
>chr5:4895050-4895106
>chr5:4895164-4895256
>chr5:4895307-4895371
>chr5:4895561-4908297
>chr5:4908496-4908534
>chr5:4908626-4908742
>chr5:4908777-4909317
>chr5:4909499-4909539
>chr5:4911547-4914595
>chr5:4914695-4916752
>chr5:4917028-4917134
>chr5:4919222-4919256
>chr5:4921634-4922502
>chr5:4922534-4922636
>chr5:4923011-4923391
>chr5:4924639-4925094
>chr5:4926754-4939965
>chr5:4939989-4940026
>chr5:4940118-4940150
>chr5:4940297-4940526
>chr5:4941368-4941498
>chr5:4942230-4942315
>chr5:4943086-4943271
>chr5:4943404-4943753
>chr5:4943863-4943927
>chr5:4945256-4945291
>chr5:4948983-4953537
>chr5:4953668-4955446
>chr5:4955461-4955477
>chr5:4955577-4955593
>chr5:4955617-4961208
>chr5:4961308-4961399
>chr5:4962170-4962256
>chr5:4962989-4963119
>chr5:4963611-4968253
>chr5:4968360-4969599
>chr5:4971415-4971492
>chr5:4971668-4971935
>chr5:4971979-4972079
>chr5:4972481-4972542
>chr5:4972904-4973055
>chr5:4973420-4973460
>chr5:4973605-4974050
>chr5:4974831-4975116
>chr5:4975158-4975560
>chr5:4976681-4976870
>chr5:4976913-4977035
>chr5:4977116-4977493
>chr5:4977532-4977604
>chr5:4977742-4977795
>chr5:4977853-4992832
>chr5:4993840-4993999
>chr5:4996775-4996818
>chr5:4997117-4997428
>chr5:4997596-4997934
>chr5:4997983-4998345
>chr5:4998402-4998734
>chr5:4999018-5000491
>chr5:5000679-5000829
>chr5:5001005-5001279
>chr5:5001746-5001835
>chr5:5001894-5002265
>chr5:5002350-5002391
>chr5:5004381-5004431
>chr5:5004565-5005792
>chr5:5005842-5006052
>chr5:5007395-5007427
>chr5:5007991-5008023
>chr5:5008173-5008207
>chr5:5008438-5008474
>chr5:5009724-5009776
>chr5:5014222-5014262
>chr5:5015757-5016052
>chr5:5016152-5016238
>chr5:5016268-5016313
>chr5:5016837-5017459
>chr5:5023316-5023674
>chr5:5024062-5024146
>chr5:5025391-5025727
>chr5:5033152-5033242
>chr5:5033265-5035247
>chr5:5036006-5036992
>chr5:5038346-5038482
>chr5:5038559-5038672
>chr5:5039017-5040344
>chr5:5040444-5050526
>chr5:5051167-5051257
>chr5:5051420-5051484
>chr5:5052959-5053101
>chr5:5053716-5055307
>chr5:5055417-5055473
>chr5:5058876-5059825
>chr5:5061397-5061492
>chr5:5061526-5061566
>chr5:5067908-5077613
>chr5:5077724-5087678
>chr5:5088475-5097717
>chr5:5097966-5098446
>chr5:5099165-5099429
>chr5:5099957-5100211
>chr5:5100440-5100645
>chr5:5100953-5101014
>chr5:5104960-5105189
>chr5:5105242-5105382
>chr5:5108258-5109342
>chr5:5109523-5111874
>chr5:5112790-5112884
>chr5:5112917-5112965
>chr5:5113054-5113100
>chr5:5113308-5113374
>chr5:5114811-5116328
>chr5:5117110-5117210
>chr5:5117247-5117308
>chr5:5119558-5119773
>chr5:5120434-5148107
>chr5:5148159-5166005
>chr5:5166025-5181891
>chr5:5182122-5182278
>chr5:5182567-5182627
>chr5:5185476-5185694
>chr5:5186174-5186504
>chr5:5186931-5187008
>chr5:5189691-5189755
>chr5:5190059-5190109
>chr5:5190337-5190612
>chr5:5190747-5190997
>chr5:5193729-5193785
>chr5:5194791-5194856
>chr5:5195043-5195341
>chr5:5196845-5197246
>chr5:5202520-5202561
>chr5:5208457-5208637
>chr5:5210567-5210706
>chr5:5213880-5214242
>chr5:5216049-5216263
>chr5:5217901-5218160
>chr5:5218710-5219868
>chr5:5219990-5220011
>chr5:5220119-5229066
>chr5:5231266-5231526
>chr5:5233441-5234501
>chr5:5235536-5235589
>chr5:5236534-5242065
>chr5:5242119-5242208
>chr5:5242475-5243915
>chr5:5244052-5244199
>chr5:5244242-5245018
>chr5:5245083-5245576
>chr5:5247286-5247394
>chr5:5248256-5248295
>chr5:5248647-5248946
>chr5:5252912-5252959
>chr5:5255618-5255938
>chr5:5257051-5262952
>chr5:5263153-5268593
>chr5:5270013-5270042
>chr5:5270074-5273875
>chr5:5273897-5276194
>chr5:5276228-5278655
>chr5:5279082-5279176
>chr5:5279312-5279537
>chr5:5279918-5280089
>chr5:5284095-5284232
>chr5:5284790-5285189
>chr5:5286093-5286193
>chr5:5286837-5286888
>chr5:5292702-5292830
>chr5:5292930-5292991
>chr5:5293166-5293216
>chr5:5293392-5293481
>chr5:5293674-5293706
>chr5:5293853-5293952
>chr5:5295933-5296029
>chr5:5297005-5297054
>chr5:5297200-5297250
>chr5:5298026-5298088
>chr5:5298295-5298437
>chr5:5298525-5298554
>chr5:5298744-5299027
>chr5:5299421-5299470
>chr5:5299791-5299855
>chr5:5300007-5300136
>chr5:5300233-5300345
>chr5:5300927-5300991
>chr5:5301491-5303301
>chr5:5303347-5303362
>chr5:5303462-5312098
>chr5:5312172-5312187
>chr5:5312316-5322208
>chr5:5327553-5327575
>chr5:5331980-5332072
>chr5:5332402-5332560
>chr5:5332709-5332850
>chr5:5333058-5333101
>chr5:5333444-5333497
>chr5:5334937-5334970
>chr5:5336416-5336518
>chr5:5336962-5338940
>chr5:5339037-5339116
>chr5:5339255-5340185
>chr5:5340247-5342505
>chr5:5342594-5342698
>chr5:5342833-5343033
>chr5:5343088-5343220
>chr5:5343352-5343871
>chr5:5344052-5344094
>chr5:5344519-5344619
>chr5:5345012-5345121
>chr5:5345207-5345358
>chr5:5345427-5345484
>chr5:5345622-5345686
>chr5:5345936-5346393
>chr5:5346634-5346969
>chr5:5348009-5348374
>chr5:5351372-5351419
>chr5:5351982-5353142
>chr5:5353483-5360063
>chr5:5360204-5368698
>chr5:5369056-5376154
>chr5:5377519-5377751
>chr5:5378490-5378764
>chr5:5382583-5383221
>chr5:5383284-5384123
>chr5:5386115-5386325
>chr5:5386404-5387351
>chr5:5387377-5387924
>chr5:5388091-5393069
>chr5:5393209-5404320
>chr5:5404420-5411624
>chr5:5411817-5422767
>chr5:5422818-5422833
>chr5:5422965-5424001
>chr5:5424785-5424858
>chr5:5427137-5427327
>chr5:5429143-5429222
>chr5:5429664-5429694
>chr5:5429780-5429866
>chr5:5430125-5430154
>chr5:5430689-5430834
>chr5:5432765-5433071
>chr5:5433649-5433729
>chr5:5438467-5438700
>chr5:5439476-5439507
>chr5:5440204-5440250
>chr5:5441767-5442328
>chr5:5442428-5442807
>chr5:5442837-5456612
>chr5:5456776-5472443
>chr5:5472459-5475459
>chr5:5480922-5485789
>chr5:5485889-5487044
>chr5:5487150-5487696
>chr5:5488182-5489060
>chr5:5489095-5490197
>chr5:5490510-5490598
>chr5:5490642-5490705
>chr5:5490826-5491086
>chr5:5491225-5491284
>chr5:5491636-5491895
>chr5:5492844-5492893
>chr5:5493700-5493806
>chr5:5493913-5493982
>chr5:5494885-5494934
>chr5:5496989-5497165
>chr5:5504055-5504393
>chr5:5504963-5506923
>chr5:5507011-5508430
>chr5:5508538-5509046
>chr5:5509156-5509361
>chr5:5509423-5510531
>chr5:5510614-5511452
>chr5:5511499-5511816
>chr5:5512387-5512922
>chr5:5513131-5513146
>chr5:5513254-5513734
>chr5:5514416-5515507
>chr5:5515601-5515971
>chr5:5516071-5521633
>chr5:5521733-5522869
>chr5:5522930-5533584
>chr5:5533685-5535519
>chr5:5535640-5536162
>chr5:5536225-5536547
>chr5:5536668-5537500
>chr5:5537550-5537903
>chr5:5537949-5540415
>chr5:5540512-5548089
>chr5:5548189-5548775
>chr5:5549892-5549941
>chr5:5550575-5550611
>chr5:5553047-5553092
>chr5:5554306-5554342
>chr5:5554717-5554757
>chr5:5555226-5555259
>chr5:5556922-5556953
>chr5:5557087-5557327
>chr5:5558050-5558225
>chr5:5558365-5558427
>chr5:5558560-5558648
>chr5:5558774-5559398
>chr5:5559701-5559938
>chr5:5559988-5560031
>chr5:5560062-5560147
>chr5:5560867-5561373
>chr5:5561567-5561605
>chr5:5561894-5561931
>chr5:5562606-5562654
>chr5:5563558-5563651
>chr5:5564450-5564508
>chr5:5564617-5577478
>chr5:5577590-5577630
>chr5:5580580-5580673
>chr5:5586719-5586775
>chr5:5590709-5590848
>chr5:5590993-5591188
>chr5:5591227-5592003
>chr5:5592398-5600799
>chr5:5600947-5610279
>chr5:5610485-5611761
>chr5:5611789-5619018
>chr5:5619084-5619855
>chr5:5619880-5621522
>chr5:5624744-5624789
>chr5:5624868-5624909
>chr5:5626804-5627204
>chr5:5629443-5629480
>chr5:5629607-5629743
>chr5:5630289-5630542
>chr5:5630680-5630762
>chr5:5632240-5632512
>chr5:5636109-5636211
>chr5:5636691-5636791
>chr5:5639858-5640574
>chr5:5640752-5641026
>chr5:5641285-5641965
>chr5:5644725-5644770
>chr5:5645322-5645352
>chr5:5645417-5645451
>chr5:5645552-5645603
>chr5:5645659-5647468
>chr5:5647574-5670564
>chr5:5670648-5670876
>chr5:5671084-5671369
>chr5:5671411-5685154
>chr5:5685274-5685462
>chr5:5685540-5685723
>chr5:5686155-5686251
>chr5:5686269-5689658
>chr5:5689778-5689966
>chr5:5689989-5690100
>chr5:5690611-5690756
>chr5:5690774-5690808
>chr5:5690861-5693072
>chr5:5693132-5702722
>chr5:5702774-5702835
>chr5:5702869-5703000
>chr5:5703058-5703413
>chr5:5703495-5707438
>chr5:5707617-5709250
>chr5:5709302-5709793
>chr5:5709960-5711017
>chr5:5711522-5715406
>chr5:5715525-5731527
>chr5:5731584-5731715
>chr5:5731757-5732159
>chr5:5732214-5732318
>chr5:5732396-5754824
>chr5:5755304-5755397
>chr5:5756596-5760018
>chr5:5760048-5771159
>chr5:5771238-5771376
>chr5:5772305-5772369
>chr5:5772371-5772522
>chr5:5772642-5775247
>chr5:5776511-5776680
>chr5:5778225-5778328
>chr5:5783297-5783356
>chr5:5783442-5784313
>chr5:5784370-5784472
>chr5:5784524-5785143
>chr5:5785812-5786216
>chr5:5786331-5786431
>chr5:5787768-5787851
>chr5:5787897-5788077
>chr5:5788153-5788305
>chr5:5788398-5788466
>chr5:5789280-5789509
>chr5:5789585-5796554
>chr5:5802311-5802349
>chr5:5805336-5805646
>chr5:5807610-5808060
>chr5:5808227-5808267
>chr5:5808641-5809050
>chr5:5809557-5809660
>chr5:5810440-5810474
>chr5:5811026-5811085
>chr5:5811128-5811319
>chr5:5811513-5812095
>chr5:5812590-5814099
>chr5:5814357-5816278
>chr5:5816440-5817395
>chr5:5817429-5821147
>chr5:5821435-5821739
>chr5:5821786-5822274
>chr5:5822308-5822442
>chr5:5822468-5822735
>chr5:5823048-5827348
>chr5:5827377-5827544
>chr5:5827638-5827775
>chr5:5827820-5828283
>chr5:5828387-5842607
>chr5:5842644-5845049
>chr5:5845092-5845214
>chr5:5845270-5853536
>chr5:5853690-5862194
>chr5:5862214-5862339
>chr5:5862366-5862406
>chr5:5862776-5862795
>chr5:5862931-5863812
>chr5:5863939-5867273
>chr5:5867321-5868369
>chr5:5868482-5869029
>chr5:5869227-5869295
>chr5:5869327-5869448
>chr5:5869752-5891567
>chr5:5891736-5891835
>chr5:5892071-5892119
>chr5:5892768-5893202
>chr5:5894379-5894768
>chr5:5901181-5901582
>chr5:5902155-5902215
>chr5:5902268-5902325
>chr5:5903066-5903212
>chr5:5905743-5905829
>chr5:5911085-5912093
>chr5:5912565-5913311
>chr5:5913739-5914086
>chr5:5914183-5914311
>chr5:5915054-5915087
>chr5:5917086-5917298
>chr5:5917561-5917726
>chr5:5919850-5919882
>chr5:5920769-5920851
>chr5:5920944-5921640
>chr5:5924452-5924531
>chr5:5924592-5926598
>chr5:5926643-5927795
>chr5:5932573-5932660
>chr5:5933118-5933152
>chr5:5937720-5938434
>chr5:5938488-5938531
>chr5:5939038-5939107
>chr5:5939953-5940278
>chr5:5940795-5940860
>chr5:5942171-5942548
>chr5:5942605-5943138
>chr5:5943181-5943558
>chr5:5943615-5944148
>chr5:5944191-5944568
>chr5:5944625-5945116
>chr5:5947515-5947627
>chr5:5948012-5949532
>chr5:5950555-5964438
>chr5:5964662-5965008
>chr5:5965055-5965701
>chr5:5966286-5967192
>chr5:5967588-5989783
>chr5:5990069-5998002
>chr5:5998155-5999302
>chr5:5999929-6013517
>chr5:6013555-6013770
>chr5:6014343-6014391
>chr5:6014747-6014997
>chr5:6015066-6015933
>chr5:6016063-6016118
>chr5:6016521-6016563
>chr5:6016706-6016796
>chr5:6016831-6040166
>chr5:6040324-6041861
>chr5:6041946-6042141
>chr5:6042254-6042380
>chr5:6042482-6052948
>chr5:6053094-6053183
>chr5:6053734-6053988
>chr5:6054123-6054184
>chr5:6054249-6054739
>chr5:6054825-6055244
>chr5:6055307-6055412
>chr5:6056247-6056481
>chr5:6056680-6057017
>chr5:6057785-6057945
>chr5:6057993-6058161
>chr5:6059029-6059071
>chr5:6059131-6059166
>chr5:6059275-6059326
>chr5:6060249-6060284
>chr5:6060418-6060677
>chr5:6060715-6072036
>chr5:6072072-6072376
>chr5:6072422-6073832
>chr5:6073879-6074634
>chr5:6074734-6080549
>chr5:6080647-6081806
>chr5:6081936-6085094
>chr5:6085158-6085457
>chr5:6085721-6085946
>chr5:6086152-6096997
>chr5:6097059-6097074
>chr5:6097263-6097658
>chr5:6097825-6108298
>chr5:6108362-6108536
>chr5:6108615-6108631
>chr5:6108858-6109621
>chr5:6110265-6110329
>chr5:6110479-6110736
>chr5:6110956-6111484
>chr5:6112559-6112652
>chr5:6113382-6113433
>chr5:6113542-6114026
>chr5:6115050-6115100
>chr5:6115544-6115764
>chr5:6116124-6116297
>chr5:6116414-6116474
>chr5:6118092-6118640
>chr5:6119007-6119080
>chr5:6123730-6123819
>chr5:6124403-6124433
>chr5:6124497-6129010
>chr5:6129129-6137507
>chr5:6138790-6138932
>chr5:6145099-6145135
>chr5:6145178-6145236
>chr5:6149342-6155195
>chr5:6155864-6156568
>chr5:6156624-6156683
>chr5:6156786-6156883
>chr5:6157930-6159205
>chr5:6161247-6161277
>chr5:6167373-6167464
>chr5:6169184-6169446
>chr5:6169559-6169763
>chr5:6169906-6169940
>chr5:6170171-6170203
>chr5:6170235-6170361
>chr5:6170407-6170517
>chr5:6171250-6172229
>chr5:6172335-6172498
>chr5:6174014-6175140
>chr5:6175286-6180730
>chr5:6180874-6181339
>chr5:6181611-6181660
>chr5:6188767-6188812
>chr5:6188871-6188940
>chr5:6189154-6189355
>chr5:6189376-6189827
>chr5:6190003-6190611
>chr5:6191013-6193659
>chr5:6193756-6207060
>chr5:6207182-6207322
>chr5:6207425-6214793
>chr5:6215296-6224656
>chr5:6224811-6225872
>chr5:6225972-6226085
>chr5:6226133-6233810
>chr5:6234274-6236655
>chr5:6236777-6238295
>chr5:6238374-6238524
>chr5:6238572-6238945
>chr5:6239044-6261928
>chr5:6262155-6270748
>chr5:6271878-6271993
>chr5:6272285-6272559
>chr5:6272642-6272704
>chr5:6273015-6281156
>chr5:6281256-6281858
>chr5:6284899-6285054
>chr5:6285344-6285702
>chr5:6287068-6287115
>chr5:6287276-6287381
>chr5:6288735-6289065
>chr5:6290260-6292238
>chr5:6292316-6293544
>chr5:6293775-6303015
>chr5:6303260-6304150
>chr5:6304471-6304816
>chr5:6304867-6305360
>chr5:6305612-6305896
>chr5:6307086-6307147
>chr5:6307223-6307365
>chr5:6307947-6308105
>chr5:6310233-6310387
>chr5:6312107-6312351
>chr5:6312559-6319988
>chr5:6324265-6324421
>chr5:6324515-6325186
>chr5:6325397-6333109
>chr5:6333382-6333467
>chr5:6337620-6337749
>chr5:6342221-6342517
>chr5:6342592-6342730
>chr5:6344962-6345127
>chr5:6346300-6346976
>chr5:6347105-6347184
>chr5:6348309-6348463
>chr5:6348517-6348535
>chr5:6348716-6352438
>chr5:6352662-6353128
>chr5:6353264-6353886
>chr5:6354825-6354945
>chr5:6355317-6355448
>chr5:6355993-6356106
>chr5:6356150-6356202
>chr5:6357024-6357065
>chr5:6357315-6357487
>chr5:6357998-6358086
>chr5:6358218-6358256
>chr5:6358362-6358404
>chr5:6358490-6358537
>chr5:6358574-6358757
>chr5:6359310-6359377
>chr5:6360488-6360638
>chr5:6360727-6360806
>chr5:6361899-6361930
>chr5:6362112-6362232
>chr5:6365559-6365728
>chr5:6368416-6368502
>chr5:6368635-6369157
>chr5:6369478-6369796
>chr5:6369973-6370072
>chr5:6370481-6370614
>chr5:6372882-6372908
>chr5:6373808-6375755
>chr5:6385376-6385418
>chr5:6391271-6391687
>chr5:6391928-6392528
>chr5:6392692-6393598
>chr5:6393968-6395144
>chr5:6395437-6396269
>chr5:6396487-6397125
>chr5:6397225-6397242
>chr5:6397297-6399375
>chr5:6399543-6403489
>chr5:6403886-6405789
>chr5:6405905-6409886
>chr5:6409986-6410727
>chr5:6410874-6410889
>chr5:6410989-6411012
>chr5:6411111-6423998
>chr5:6424094-6429530
>chr5:6429736-6429751
>chr5:6429896-6431514
>chr5:6431850-6433035
>chr5:6433102-6433330
>chr5:6435835-6436033
>chr5:6443625-6443823
>chr5:6445661-6445695
>chr5:6453220-6456029
>chr5:6461045-6466659
>chr5:6466759-6468712
>chr5:6469345-6471935
>chr5:6473210-6479696
>chr5:6479891-6482134
>chr5:6482434-6483347
>chr5:6483713-6485424
>chr5:6485587-6486907
>chr5:6487026-6488815
>chr5:6488851-6488989
>chr5:6489847-6489889
>chr5:6491180-6491437
>chr5:6491487-6491522
>chr5:6494150-6494957
>chr5:6495541-6495556
>chr5:6495596-6497296
>chr5:6497537-6497581
>chr5:6497774-6499933
>chr5:6500074-6500963
>chr5:6501112-6504647
>chr5:6504856-6505675
>chr5:6505737-6505769
>chr5:6505807-6506609
>chr5:6506934-6507109
>chr5:6507278-6507369
>chr5:6507845-6507887
>chr5:6508490-6508753
>chr5:6510695-6510743
>chr5:6510788-6510823
>chr5:6511980-6512036
>chr5:6514286-6514369
>chr5:6515869-6516400
>chr5:6517502-6518140
>chr5:6520688-6520724
>chr5:6521125-6526285
>chr5:6526410-6526440
>chr5:6526581-6526618
>chr5:6526804-6526837
>chr5:6527128-6527204
>chr5:6527581-6527925
>chr5:6527996-6528097
>chr5:6529102-6529221
>chr5:6530311-6530371
>chr5:6530958-6531149
>chr5:6531248-6531383
>chr5:6531430-6531480
>chr5:6538609-6538890
>chr5:6540986-6541039
>chr5:6541168-6547296
>chr5:6547665-6547702
>chr5:6548004-6548230
>chr5:6548908-6549026
>chr5:6551635-6551735
>chr5:6555861-6564482
>chr5:6564538-6570110
>chr5:6570242-6572130
>chr5:6572931-6573001
>chr5:6573021-6573051
>chr5:6574110-6574162
>chr5:6575214-6575266
>chr5:6575904-6575940
>chr5:6579614-6580226
>chr5:6581928-6582147
>chr5:6584796-6584838
>chr5:6585722-6587374
>chr5:6587632-6597122
>chr5:6597558-6597679
>chr5:6597717-6598545
>chr5:6598980-6598995
>chr5:6599296-6603384
>chr5:6603484-6613020
>chr5:6620751-6620825
>chr5:6621439-6621788
>chr5:6626628-6626819
>chr5:6626977-6627434
>chr5:6627597-6628593
>chr5:6628789-6629630
>chr5:6629866-6634634
>chr5:6634765-6636704
>chr5:6636830-6640904
>chr5:6641004-6641656
>chr5:6641708-6643591
>chr5:6643691-6645570
>chr5:6646010-6649542
>chr5:6649780-6653479
>chr5:6653631-6662934
>chr5:6663241-6664980
>chr5:6665007-6676527
>chr5:6677080-6677553
>chr5:6683822-6684056
>chr5:6685890-6685969
>chr5:6687297-6687385
>chr5:6687510-6687725
>chr5:6698152-6719297
>chr5:6719525-6724938
>chr5:6725512-6725565
>chr5:6725621-6726808
>chr5:6727470-6729666
>chr5:6729844-6737072
>chr5:6737112-6737128
>chr5:6737228-6744417
>chr5:6744618-6755814
>chr5:6755847-6771889
>chr5:6772011-6776081
>chr5:6776213-6776229
>chr5:6776232-6777716
>chr5:6777737-6780177
>chr5:6780277-6780386
>chr5:6780505-6781464
>chr5:6781540-6781879
>chr5:6785254-6785324
>chr5:6785597-6785687
>chr5:6786179-6786246
>chr5:6786298-6788099
>chr5:6788245-6791709
>chr5:6791725-6808535
>chr5:6815025-6815077
>chr5:6817074-6817120
>chr5:6817170-6817360
>chr5:6817608-6817814
>chr5:6818160-6818300
>chr5:6818996-6819073
>chr5:6819893-6819927
>chr5:6821259-6821444
>chr5:6821641-6821715
>chr5:6821863-6821916
>chr5:6824710-6824893
>chr5:6825005-6825038
>chr5:6825095-6825157
>chr5:6825739-6825951
>chr5:6826197-6826825
>chr5:6830358-6830440
>chr5:6830532-6831434
>chr5:6831685-6831928
>chr5:6831958-6834999
>chr5:6835178-6835327
>chr5:6835677-6836030
>chr5:6837594-6844259
>chr5:6845963-6846282
>chr5:6846382-6848468
>chr5:6848619-6849437
>chr5:6849480-6850028
>chr5:6850172-6851277
>chr5:6852640-6857222
>chr5:6857433-6858382
>chr5:6858504-6858969
>chr5:6859505-6860253
>chr5:6860533-6862826
>chr5:6862840-6863032
>chr5:6863447-6863463
>chr5:6863747-6863885
>chr5:6863947-6864009
>chr5:6864072-6864181
>chr5:6864261-6864346
>chr5:6870818-6871042
>chr5:6871341-6871439
>chr5:6872010-6872147
>chr5:6872246-6872453
>chr5:6872689-6872875
>chr5:6872928-6873032
>chr5:6873295-6873350
>chr5:6873458-6873530
>chr5:6877005-6877040
>chr5:6877232-6877283
>chr5:6883444-6883554
>chr5:6883695-6883958
>chr5:6884249-6884351
>chr5:6884889-6884940
>chr5:6891844-6891905
>chr5:6894259-6903750
>chr5:6904706-6904736
>chr5:6905082-6905145
>chr5:6906253-6906539
>chr5:6906568-6906791
>chr5:6906956-6908069
>chr5:6908144-6910251
>chr5:6910405-6910439
>chr5:6910612-6910651
>chr5:6910879-6910923
>chr5:6911873-6911925
>chr5:6912109-6912332
>chr5:6912429-6912543
>chr5:6913114-6913221
>chr5:6918505-6918556
>chr5:6919235-6919591
>chr5:6922563-6922678
>chr5:6922735-6922793
>chr5:6922849-6922879
>chr5:6924569-6924709
>chr5:6925561-6925878
>chr5:6926674-6926731
>chr5:6933882-6940841
>chr5:6941028-6941838
>chr5:6942083-6945485
>chr5:6945521-6946234
>chr5:6946395-6946410
>chr5:6946592-6947297
>chr5:6947784-6947803
>chr5:6947972-6948559
>chr5:6948723-6948771
>chr5:6949621-6949728
>chr5:6951053-6951287
>chr5:6951427-6952193
>chr5:6952217-6956774
>chr5:6956874-6959381
>chr5:6959481-6962036
>chr5:6962198-6964442
>chr5:6964780-6966334
>chr5:6966704-6966719
>chr5:6966793-6968832
>chr5:6968872-6968887
>chr5:6968987-6969101
>chr5:6969187-6972150
>chr5:6972278-6974227
>chr5:6974486-6978331
>chr5:6978519-6986736
>chr5:6986803-6987820
>chr5:6987918-6988068
>chr5:6988136-6988197
>chr5:6988288-6988464
>chr5:6988682-6989045
>chr5:6991011-6991094
>chr5:6991164-6991249
>chr5:6991392-6991435
>chr5:6991569-6991654
>chr5:6991787-6991818
>chr5:6993811-6993843
>chr5:6994448-6994634
>chr5:6995291-6995589
>chr5:6996541-6997195
>chr5:6998552-6998757
>chr5:6998979-6999169
>chr5:6999259-6999730
>chr5:6999784-6999947
>chr5:7001956-7001989
>chr5:7002210-7002239
>chr5:7002884-7002930
>chr5:7003077-7003203
>chr5:7004417-7004541
>chr5:7006501-7006742
>chr5:7006788-7006894
>chr5:7007099-7008123
>chr5:7011580-7011627
>chr5:7012266-7013039
>chr5:7013102-7022040
>chr5:7022078-7072960
>chr5:7072976-7080356
>chr5:7080667-7092639
>chr5:7093076-7097259
>chr5:7097328-7097398
>chr5:7097447-7100493
>chr5:7100878-7101747
>chr5:7101850-7103973
>chr5:7104072-7104103
>chr5:7104254-7105749
>chr5:7105791-7108010
>chr5:7108121-7112148
>chr5:7112327-7113528
>chr5:7114264-7114661
>chr5:7114985-7115034
>chr5:7115199-7116683
>chr5:7117482-7117545
>chr5:7117658-7117728
>chr5:7119900-7120162
>chr5:7122798-7123092
>chr5:7123742-7123950
>chr5:7127304-7127336
>chr5:7127386-7127619
>chr5:7130226-7130666
>chr5:7130751-7130908
>chr5:7131045-7131240
>chr5:7131580-7131889
>chr5:7135021-7135165
>chr5:7135788-7135915
>chr5:7138876-7138976
>chr5:7139357-7139906
>chr5:7141671-7141709
>chr5:7143236-7143273
>chr5:7143400-7145018
>chr5:7146712-7147122
>chr5:7149436-7149466
>chr5:7149974-7150220
>chr5:7152020-7152066
>chr5:7154622-7154692
>chr5:7154756-7154825
>chr5:7154909-7155208
>chr5:7157498-7157678
>chr5:7158373-7158531
>chr5:7158816-7158970
>chr5:7162247-7169559
>chr5:7169665-7169715
>chr5:7169736-7173221
>chr5:7173971-7175156
>chr5:7175696-7191143
>chr5:7191243-7191588
>chr5:7191688-7211830
>chr5:7213163-7213201
>chr5:7213880-7213910
>chr5:7214054-7214403
>chr5:7214975-7215051
>chr5:7215543-7216072
>chr5:7216525-7217471
>chr5:7218038-7218076
>chr5:7218140-7218177
>chr5:7218255-7228297
>chr5:7228350-7228457
>chr5:7228530-7228561
>chr5:7228625-7228716
>chr5:7228801-7228907
>chr5:7229586-7230070
>chr5:7230275-7230419
>chr5:7234759-7234853
>chr5:7235055-7235198
>chr5:7235719-7241534
>chr5:7243598-7243894
>chr5:7246740-7246778
>chr5:7246811-7247137
>chr5:7247341-7247438
>chr5:7253478-7254100
>chr5:7254953-7255958
>chr5:7258470-7259171
>chr5:7259866-7259914
>chr5:7260029-7260106
>chr5:7260170-7260199
>chr5:7260420-7262162
>chr5:7265289-7265319
>chr5:7266702-7266919
>chr5:7267359-7267591
>chr5:7267639-7267739
>chr5:7267850-7268007
>chr5:7271139-7271831
>chr5:7272670-7272737
>chr5:7274683-7274982
>chr5:7276064-7276638
>chr5:7278305-7278647
>chr5:7279059-7279350
>chr5:7281804-7281902
>chr5:7282370-7282416
>chr5:7282689-7282817
>chr5:7282949-7282999
>chr5:7283144-7283227
>chr5:7283956-7284028
>chr5:7285693-7286063
>chr5:7288705-7288919
>chr5:7294123-7294285
>chr5:7295366-7295714
>chr5:7298786-7299099
>chr5:7300681-7300814
>chr5:7301782-7301953
>chr5:7302191-7302239
>chr5:7302448-7303023
>chr5:7303096-7303214
>chr5:7303878-7303916
>chr5:7304816-7304878
>chr5:7304972-7305004
>chr5:7305868-7311512
>chr5:7311612-7317626
>chr5:7317726-7349888
>chr5:7350935-7351027
>chr5:7351313-7351428
>chr5:7351626-7351714
>chr5:7351772-7351834
>chr5:7351903-7351962
>chr5:7352056-7352109
>chr5:7352331-7352381
>chr5:7352614-7352743
>chr5:7353069-7355815
>chr5:7356207-7356412
>chr5:7356444-7360482
>chr5:7360871-7361226
>chr5:7361639-7361669
>chr5:7362175-7362217
>chr5:7369430-7369631
>chr5:7369913-7369929
>chr5:7370523-7370584
>chr5:7370647-7370785
>chr5:7377257-7377647
>chr5:7377926-7379511
>chr5:7379762-7384573
>chr5:7384824-7385297
>chr5:7385807-7385825
>chr5:7385925-7395568
>chr5:7395696-7408745
>chr5:7408882-7420472
>chr5:7420572-7420590
>chr5:7420718-7428889
>chr5:7429035-7429084
>chr5:7429523-7433335
>chr5:7433493-7434851
>chr5:7435284-7437785
>chr5:7438035-7438066
>chr5:7438128-7438208
>chr5:7438852-7440503
>chr5:7440630-7449155
>chr5:7449333-7450731
>chr5:7454799-7455141
>chr5:7455219-7458517
>chr5:7458587-7459795
>chr5:7459941-7460025
>chr5:7461447-7461484
>chr5:7461539-7461693
>chr5:7461806-7461942
>chr5:7462294-7462392
>chr5:7462500-7462548
>chr5:7462575-7462672
>chr5:7462877-7463117
>chr5:7470765-7471486
>chr5:7471863-7480671
>chr5:7480740-7480772
>chr5:7481364-7491545
>chr5:7491763-7494147
>chr5:7494183-7494815
>chr5:7494870-7495077
>chr5:7495177-7496261
>chr5:7496418-7504692
>chr5:7505735-7505751
>chr5:7505851-7520705
>chr5:7520805-7524854
>chr5:7526187-7526238
>chr5:7526293-7526337
>chr5:7527385-7527570
>chr5:7528001-7528048
>chr5:7528083-7528275
>chr5:7528558-7529613
>chr5:7537128-7537202
>chr5:7541271-7550117
>chr5:7550217-7553948
>chr5:7554038-7554252
>chr5:7554579-7554714
>chr5:7554836-7557282
>chr5:7557495-7560354
>chr5:7560386-7570345
>chr5:7570462-7570578
>chr5:7570705-7570747
>chr5:7570923-7571131
>chr5:7571260-7571305
>chr5:7571377-7577767
>chr5:7577815-7579125
>chr5:7579359-7579419
>chr5:7579498-7579585
>chr5:7579648-7579904
>chr5:7580182-7580366
>chr5:7580956-7581021
>chr5:7583971-7584009
>chr5:7584663-7585886
>chr5:7586349-7591514
>chr5:7592142-7592370
>chr5:7592468-7592853
>chr5:7599212-7599785
>chr5:7600113-7600271
>chr5:7600841-7600923
>chr5:7600966-7601042
>chr5:7601121-7601755
>chr5:7601827-7601954
>chr5:7603627-7603710
>chr5:7603810-7603954
>chr5:7604646-7604779
>chr5:7605566-7605974
>chr5:7607471-7607786
>chr5:7608109-7608149
>chr5:7612928-7613023
>chr5:7619192-7619234
>chr5:7619302-7619348
>chr5:7620948-7623470
>chr5:7623594-7630784
>chr5:7631005-7631069
>chr5:7631108-7631185
>chr5:7633175-7633213
>chr5:7633314-7633389
>chr5:7634269-7652632
>chr5:7654553-7669046
>chr5:7669079-7669510
>chr5:7670565-7670612
>chr5:7670738-7670975
>chr5:7671174-7671494
>chr5:7671737-7671777
>chr5:7672558-7672994
>chr5:7673076-7673517
>chr5:7673567-7674015
>chr5:7674057-7687852
>chr5:7689446-7690956
>chr5:7691091-7691350
>chr5:7691438-7691644
>chr5:7691722-7692829
>chr5:7692872-7693502
>chr5:7693522-7694044
>chr5:7694187-7694400
>chr5:7694428-7695559
>chr5:7698165-7698236
>chr5:7698320-7698361
>chr5:7698656-7699573
>chr5:7699673-7702884
>chr5:7703513-7703806
>chr5:7703823-7703869
>chr5:7703962-7704322
>chr5:7704454-7704490
>chr5:7705351-7705505
>chr5:7713196-7713256
>chr5:7713947-7714048
>chr5:7715093-7715223
>chr5:7715681-7715884
>chr5:7716018-7716138
>chr5:7716308-7716369
>chr5:7716528-7716594
>chr5:7716831-7717030
>chr5:7717283-7717760
>chr5:7717838-7718038
>chr5:7718104-7718168
>chr5:7718214-7718307
>chr5:7718380-7718425
>chr5:7718561-7718722
>chr5:7718836-7719168
>chr5:7719497-7720060
>chr5:7720263-7720664
>chr5:7720810-7720868
>chr5:7721155-7721464
>chr5:7721528-7721647
>chr5:7721778-7724491
>chr5:7724625-7724907
>chr5:7725014-7725129
>chr5:7725215-7725723
>chr5:7726846-7726974
>chr5:7728087-7728209
>chr5:7728620-7728795
>chr5:7729685-7729733
>chr5:7732253-7732286
>chr5:7732609-7732714
>chr5:7732911-7732982
>chr5:7733440-7733540
>chr5:7735117-7735331
>chr5:7737057-7737898
>chr5:7738222-7764023
>chr5:7764123-7768069
>chr5:7768613-7769386
>chr5:7769439-7769887
>chr5:7769959-7770234
>chr5:7771725-7772275
>chr5:7772732-7772890
>chr5:7773052-7773148
>chr5:7774657-7774687
>chr5:7774836-7775211
>chr5:7775334-7775475
>chr5:7776136-7776227
>chr5:7777588-7778011
>chr5:7778467-7778815
>chr5:7788281-7788334
>chr5:7788516-7788644
>chr5:7789225-7793428
>chr5:7795112-7795150
>chr5:7795547-7795562
>chr5:7796596-7807033
>chr5:7807161-7808488
>chr5:7808841-7811823
>chr5:7812020-7824676
>chr5:7826342-7826382
>chr5:7826596-7828459
>chr5:7828559-7834866
>chr5:7835043-7840877
>chr5:7841014-7846440
>chr5:7846540-7859326
>chr5:7859761-7859922
>chr5:7860334-7860441
>chr5:7861559-7862088
>chr5:7862571-7862610
>chr5:7880738-7881283
>chr5:7884554-7884877
>chr5:7885253-7885303
>chr5:7886430-7886729
>chr5:7887612-7888605
>chr5:7890819-7890911
>chr5:7891740-7891867
>chr5:7892041-7892303
>chr5:7893428-7893719
>chr5:7893880-7893932
>chr5:7894498-7894908
>chr5:7895366-7902342
>chr5:7902524-7903822
>chr5:7904038-7906841
>chr5:7906941-7911930
>chr5:7912114-7914275
>chr5:7914458-7920122
>chr5:7920222-7923230
>chr5:7923565-7966377
>chr5:7966477-7968575
>chr5:7968668-7968754
>chr5:7968783-7973858
>chr5:7974053-7974070
>chr5:7974992-7976168
>chr5:7976205-7981490
>chr5:7982490-7986626
>chr5:7987497-7987539
>chr5:7988363-7988461
>chr5:7988561-7988623
>chr5:7988751-7988827
>chr5:7988889-7988929
>chr5:7990248-7990533
>chr5:7998156-8000906
>chr5:8000993-8005844
>chr5:8005918-8006490
>chr5:8006774-8006865
>chr5:8008734-8008780
>chr5:8010217-8010263
>chr5:8010703-8010836
>chr5:8011717-8011780
>chr5:8011927-8012448
>chr5:8021494-8024941
>chr5:8025136-8025190
>chr5:8025328-8025382
>chr5:8025932-8025994
>chr5:8026117-8027803
>chr5:8027839-8030185
>chr5:8030838-8031060
>chr5:8031094-8031248
>chr5:8031535-8038345
>chr5:8038392-8038453
>chr5:8038482-8038671
>chr5:8039079-8043028
>chr5:8043179-8043277
>chr5:8043405-8043469
>chr5:8044018-8050527
>chr5:8050665-8053955
>chr5:8054055-8059707
>chr5:8059797-8059827
>chr5:8059929-8059971
>chr5:8060090-8062132
>chr5:8063055-8063153
>chr5:8063224-8063486
>chr5:8063590-8063631
>chr5:8064801-8064868
>chr5:8065554-8066995
>chr5:8067029-8067343
>chr5:8067463-8068032
>chr5:8068097-8068498
>chr5:8069050-8069704
>chr5:8069745-8070862
>chr5:8071789-8072618
>chr5:8073252-8074105
>chr5:8074735-8075183
>chr5:8075243-8075462
>chr5:8075601-8076218
>chr5:8076300-8076348
>chr5:8076522-8076683
>chr5:8076794-8077119
>chr5:8077178-8078258
>chr5:8078414-8078542
>chr5:8078665-8078710
>chr5:8078878-8079722
>chr5:8079849-8079902
>chr5:8079954-8080055
>chr5:8081225-8081336
>chr5:8081398-8082104
>chr5:8082199-8082257
>chr5:8082341-8082401
>chr5:8082524-8082609
>chr5:8084750-8091658
>chr5:8091758-8091780
>chr5:8092198-8115317
>chr5:8115892-8116270
>chr5:8116319-8120894
>chr5:8120942-8123796
>chr5:8124858-8124912
>chr5:8125263-8126575
>chr5:8126602-8143464
>chr5:8143610-8143655
>chr5:8146340-8146371
>chr5:8147139-8147310
>chr5:8149334-8160415
>chr5:8160631-8161738
>chr5:8161928-8161956
>chr5:8163402-8165052
>chr5:8165125-8165184
>chr5:8165214-8165890
>chr5:8166122-8167107
>chr5:8168520-8168831
>chr5:8168872-8168950
>chr5:8170059-8170085
>chr5:8170267-8171034
>chr5:8171158-8171263
>chr5:8171323-8171378
>chr5:8171444-8171481
>chr5:8171520-8171661
>chr5:8172240-8172938
>chr5:8173105-8173135
>chr5:8174282-8174407
>chr5:8174628-8175168
>chr5:8175348-8177313
>chr5:8177341-8177589
>chr5:8177736-8183141
>chr5:8183171-8183230
>chr5:8183310-8184888
>chr5:8184988-8185234
>chr5:8189349-8189448
>chr5:8190232-8190337
>chr5:8190456-8190545
>chr5:8190680-8190821
>chr5:8191633-8191660
>chr5:8192011-8192049
>chr5:8192244-8192284
>chr5:8193168-8193250
>chr5:8193297-8193454
>chr5:8196764-8196888
>chr5:8197144-8199983
>chr5:8200204-8200329
>chr5:8201494-8201638
>chr5:8201710-8202366
>chr5:8202580-8204371
>chr5:8204399-8207205
>chr5:8207458-8207489
>chr5:8207534-8207583
>chr5:8208793-8208862
>chr5:8208922-8209190
>chr5:8209238-8209986
>chr5:8210216-8211097
>chr5:8211714-8211771
>chr5:8211852-8212436
>chr5:8212580-8212650
>chr5:8212803-8212967
>chr5:8213017-8213126
>chr5:8214502-8214726
>chr5:8215303-8215333
>chr5:8215912-8216053
>chr5:8216194-8216249
>chr5:8216309-8216341
>chr5:8216369-8216405
>chr5:8216537-8217304
>chr5:8217498-8217537
>chr5:8217650-8217732
>chr5:8217773-8218084
>chr5:8219460-8219569
>chr5:8219611-8219784
>chr5:8220450-8220559
>chr5:8220601-8220774
>chr5:8220830-8221053
>chr5:8221409-8221518
>chr5:8221560-8221733
>chr5:8221784-8221959
>chr5:8222103-8222820
>chr5:8223423-8240647
>chr5:8240790-8242410
>chr5:8242656-8243860
>chr5:8244043-8244218
>chr5:8244263-8244517
>chr5:8244615-8244777
>chr5:8244967-8245023
>chr5:8245276-8245339
>chr5:8245401-8249265
>chr5:8249495-8249689
>chr5:8249723-8254739
>chr5:8254891-8255912
>chr5:8256052-8257996
>chr5:8258107-8268744
>chr5:8270208-8270360
>chr5:8275024-8275324
>chr5:8277258-8277541
>chr5:8278373-8278397
>chr5:8279372-8281492
>chr5:8281579-8285753
>chr5:8285927-8287086
>chr5:8287186-8287201
>chr5:8287301-8288483
>chr5:8288746-8289244
>chr5:8289344-8290644
>chr5:8290685-8290859
>chr5:8294013-8294075
>chr5:8296113-8296402
>chr5:8296522-8296585
>chr5:8296865-8297116
>chr5:8297216-8302570
>chr5:8302756-8325526
>chr5:8325655-8328306
>chr5:8328445-8331629
>chr5:8332155-8332207
>chr5:8332458-8332627
>chr5:8333931-8333998
>chr5:8334231-8334707
>chr5:8334781-8334833
>chr5:8334931-8335145
>chr5:8335424-8335597
>chr5:8335671-8335756
>chr5:8335957-8336021
>chr5:8336299-8336362
>chr5:8337619-8337942
>chr5:8338006-8338393
>chr5:8340468-8340682
>chr5:8343345-8343483
>chr5:8344796-8344922
>chr5:8348440-8348808
>chr5:8350486-8351190
>chr5:8352229-8352370
>chr5:8354308-8354460
>chr5:8355924-8359956
>chr5:8363363-8363458
>chr5:8363639-8363695
>chr5:8363726-8363852
>chr5:8364453-8364531
>chr5:8364695-8364781
>chr5:8364925-8364954
>chr5:8365192-8365325
>chr5:8365378-8371872
>chr5:8372128-8372746
>chr5:8372839-8372885
>chr5:8373175-8373204
>chr5:8373305-8373438
>chr5:8373474-8373692
>chr5:8373792-8384639
>chr5:8384682-8385179
>chr5:8385272-8403302
>chr5:8403344-8403696
>chr5:8403745-8404122
>chr5:8404227-8404504
>chr5:8404723-8404784
>chr5:8404865-8404902
>chr5:8405038-8405433
>chr5:8405542-8405970
>chr5:8406098-8419886
>chr5:8422269-8422340
>chr5:8422551-8422663
>chr5:8422734-8423195
>chr5:8424392-8424419
>chr5:8424491-8424542
>chr5:8426663-8433483
>chr5:8433526-8433754
>chr5:8433792-8435794
>chr5:8443011-8458896
>chr5:8459226-8460230
>chr5:8460430-8460537
>chr5:8460868-8460916
>chr5:8461002-8461155
>chr5:8462597-8462833
>chr5:8463407-8463708
>chr5:8463754-8463926
>chr5:8474323-8479260
>chr5:8479360-8480121
>chr5:8480198-8480275
>chr5:8480375-8482241
>chr5:8482940-8483124
>chr5:8483173-8489165
>chr5:8489864-8490047
>chr5:8490096-8491626
>chr5:8491673-8492513
>chr5:8492657-8501779
>chr5:8502103-8502546
>chr5:8502567-8502880
>chr5:8508073-8508565
>chr5:8509133-8509228
>chr5:8510046-8510083
>chr5:8510589-8510651
>chr5:8515413-8515566
>chr5:8516115-8516379
>chr5:8516437-8516668
>chr5:8516780-8516879
>chr5:8516942-8516984
>chr5:8518501-8518663
>chr5:8525744-8525796
>chr5:8526086-8526195
>chr5:8526621-8526693
>chr5:8526777-8527061
>chr5:8527122-8527298
>chr5:8527625-8527956
>chr5:8528060-8528157
>chr5:8528179-8528256
>chr5:8528550-8528790
>chr5:8528832-8529262
>chr5:8529324-8530485
>chr5:8530544-8530656
>chr5:8530690-8531061
>chr5:8531147-8531520
>chr5:8531565-8531672
>chr5:8531791-8531937
>chr5:8531988-8532181
>chr5:8532259-8532410
>chr5:8532639-8532994
>chr5:8534140-8534425
>chr5:8534810-8534990
>chr5:8536073-8541684
>chr5:8541854-8542046
>chr5:8542426-8542618
>chr5:8542693-8542800
>chr5:8543418-8543626
>chr5:8543700-8543971
>chr5:8544052-8544189
>chr5:8544223-8545375
>chr5:8545483-8545630
>chr5:8546205-8546610
>chr5:8547166-8547266
>chr5:8547612-8547788
>chr5:8547947-8548130
>chr5:8548886-8550171
>chr5:8550815-8551256
>chr5:8551416-8551495
>chr5:8551599-8551633
>chr5:8553613-8553799
>chr5:8554415-8554456
>chr5:8554773-8554856
>chr5:8558831-8558900
>chr5:8562019-8562059
>chr5:8563311-8563376
>chr5:8564932-8593395
>chr5:8593436-8593455
>chr5:8593585-8594548
>chr5:8594620-8602333
>chr5:8602482-8619930
>chr5:8620134-8620202
>chr5:8620302-8620317
>chr5:8620675-8621105
>chr5:8621439-8621479
>chr5:8621638-8621694
>chr5:8621760-8623336
>chr5:8627581-8628132
>chr5:8629803-8629954
>chr5:8630424-8630479
>chr5:8631568-8631663
>chr5:8631731-8632137
>chr5:8633164-8633419
>chr5:8635740-8635806
>chr5:8638353-8645417
>chr5:8645517-8651833
>chr5:8652764-8653132
>chr5:8653269-8658202
>chr5:8658237-8658354
>chr5:8658548-8658565
>chr5:8658885-8663230
>chr5:8663357-8664085
>chr5:8664185-8670911
>chr5:8671011-8673042
>chr5:8673142-8678990
>chr5:8679030-8680732
>chr5:8680874-8683080
>chr5:8683139-8685800
>chr5:8685896-8694095
>chr5:8695866-8707803
>chr5:8710703-8710750
>chr5:8711306-8714933
>chr5:8721006-8757870
>chr5:8757978-8758084
>chr5:8758112-8758242
>chr5:8758815-8759199
>chr5:8759572-8759818
>chr5:8760056-8762105
>chr5:8762157-8762884
>chr5:8762938-8772224
>chr5:8773327-8774054
>chr5:8774471-8774609
>chr5:8774687-8774780
>chr5:8774858-8774916
>chr5:8776318-8776381
>chr5:8776825-8777341
>chr5:8777447-8777566
>chr5:8777805-8777913
>chr5:8777967-8778363
>chr5:8781224-8791394
>chr5:8791716-8791751
>chr5:8792387-8792993
>chr5:8793449-8799425
>chr5:8800328-8800418
>chr5:8801494-8801536
>chr5:8801859-8824735
>chr5:8826633-8831776
>chr5:8833960-8834233
>chr5:8834325-8834412
>chr5:8834493-8834546
>chr5:8834794-8834872
>chr5:8834893-8835191
>chr5:8835368-8835712
>chr5:8835822-8836523
>chr5:8837041-8837187
>chr5:8837255-8837370
>chr5:8837750-8838074
>chr5:8838287-8838555
>chr5:8838967-8839265
>chr5:8839355-8839657
>chr5:8840908-8841639
>chr5:8841666-8842079
>chr5:8843659-8843780
>chr5:8843838-8844254
>chr5:8844329-8844600
>chr5:8844620-8845542
>chr5:8845602-8845704
>chr5:8846527-8846604
>chr5:8846779-8847456
>chr5:8847587-8848032
>chr5:8848075-8848191
>chr5:8848376-8849437
>chr5:8849558-8857131
>chr5:8857208-8857262
>chr5:8857352-8857447
>chr5:8857717-8857732
>chr5:8857832-8862524
>chr5:8862648-8862707
>chr5:8862765-8863624
>chr5:8863724-8867514
>chr5:8867539-8880588
>chr5:8880688-8881562
>chr5:8881660-8881791
>chr5:8881921-8882098
>chr5:8882196-8888555
>chr5:8888686-8888701
>chr5:8888959-8891264
>chr5:8891325-8892069
>chr5:8892233-8892294
>chr5:8892345-8895530
>chr5:8895756-8895937
>chr5:8895993-8921515
>chr5:8921573-8928026
>chr5:8928244-8928324
>chr5:8928987-8929714
>chr5:8929864-8930100
>chr5:8930425-8930666
>chr5:8930849-8931184
>chr5:8931698-8931787
>chr5:8932167-8932840
>chr5:8933510-8933710
>chr5:8934092-8934455
>chr5:8934962-8940237
>chr5:8940260-8940631
>chr5:8940764-8940846
>chr5:8941206-8941303
>chr5:8941326-8941409
>chr5:8941701-8942022
>chr5:8942207-8942332
>chr5:8942376-8943068
>chr5:8943534-8943663
>chr5:8943762-8944117
>chr5:8944181-8945184
>chr5:8945238-8959911
>chr5:8960059-8960163
>chr5:8960514-8960717
>chr5:8961007-8961234
>chr5:8961270-8964942
>chr5:8965175-8965287
>chr5:8965332-8965794
>chr5:8965853-8968226
>chr5:8968638-8968670
>chr5:8968899-8969344
>chr5:8969405-8985751
>chr5:8985851-8989286
>chr5:8989489-8989533
>chr5:8989751-8990196
>chr5:8990257-8992454
>chr5:8992489-8994206
>chr5:8994267-8994483
>chr5:8994608-8994804
>chr5:8994888-8994995
>chr5:8995076-8995260
>chr5:8995310-8995819
>chr5:8995893-8996383
>chr5:8996438-8996550
>chr5:8996582-8996642
>chr5:8996676-8996975
>chr5:8997020-8997154
>chr5:8997243-9008507
>chr5:9008567-9026100
>chr5:9026158-9029140
>chr5:9029224-9029564
>chr5:9029609-9034760
>chr5:9034843-9037454
>chr5:9037583-9043557
>chr5:9043657-9050900
>chr5:9050948-9052844
>chr5:9052902-9069894
>chr5:9069924-9076599
>chr5:9076699-9076723
>chr5:9076871-9086324
>chr5:9086424-9089248
>chr5:9089339-9089435
>chr5:9090263-9092121
>chr5:9092179-9092320
>chr5:9092524-9092574
>chr5:9092802-9093310
>chr5:9093345-9093469
>chr5:9093553-9094191
>chr5:9094638-9095708
>chr5:9095758-9096545
>chr5:9097698-9097827
>chr5:9097937-9098285
>chr5:9098990-9099119
>chr5:9099229-9099577
>chr5:9101784-9101852
>chr5:9102265-9102307
>chr5:9102423-9102464
>chr5:9103525-9103583
>chr5:9103700-9103730
>chr5:9103807-9109645
>chr5:9109745-9109760
>chr5:9110213-9114640
>chr5:9115508-9115652
>chr5:9118751-9118766
>chr5:9118866-9118885
>chr5:9119389-9119560
>chr5:9119660-9119703
>chr5:9120311-9120568
>chr5:9120989-9122877
>chr5:9123027-9129297
>chr5:9129921-9130038
>chr5:9130176-9130326
>chr5:9130397-9130721
>chr5:9131758-9131861
>chr5:9132232-9132288
>chr5:9132362-9132481
>chr5:9132550-9132602
>chr5:9134190-9143667
>chr5:9146056-9146108
>chr5:9146177-9146354
>chr5:9147115-9147172
>chr5:9147217-9164320
>chr5:9164420-9181310
>chr5:9181486-9181828
>chr5:9182044-9182362
>chr5:9183173-9183310
>chr5:9185733-9185945
>chr5:9186386-9186485
>chr5:9186597-9186635
>chr5:9189339-9189420
>chr5:9191997-9192427
>chr5:9201474-9201510
>chr5:9202824-9202855
>chr5:9203579-9203770
>chr5:9204200-9204352
>chr5:9204798-9215960
>chr5:9216031-9235939
>chr5:9236039-9238499
>chr5:9238599-9240485
>chr5:9240585-9248143
>chr5:9248312-9248327
>chr5:9248365-9250994
>chr5:9251014-9251244
>chr5:9251404-9251467
>chr5:9251528-9251601
>chr5:9251696-9252375
>chr5:9252494-9253042
>chr5:9253137-9253210
>chr5:9253271-9253414
>chr5:9254429-9254608
>chr5:9254674-9254718
>chr5:9254792-9255041
>chr5:9255463-9255518
>chr5:9255764-9255850
>chr5:9258882-9258946
>chr5:9259546-9260087
>chr5:9260357-9261258
>chr5:9262110-9270317
>chr5:9270999-9271074
>chr5:9271105-9271343
>chr5:9271387-9271476
>chr5:9271520-9310280
>chr5:9310666-9312031
>chr5:9312069-9315013
>chr5:9315113-9320202
>chr5:9320256-9320320
>chr5:9320420-9321940
>chr5:9321996-9323033
>chr5:9323066-9325510
>chr5:9325610-9331960
>chr5:9332170-9337995
>chr5:9339510-9339583
>chr5:9343112-9343409
>chr5:9344057-9344178
>chr5:9344295-9344358
>chr5:9344458-9344475
>chr5:9344531-9345702
>chr5:9346166-9346258
>chr5:9346285-9347782
>chr5:9347835-9348668
>chr5:9348736-9348925
>chr5:9349015-9349924
>chr5:9350008-9350879
>chr5:9351831-9352009
>chr5:9352077-9352699
>chr5:9352737-9353292
>chr5:9353361-9355003
>chr5:9355248-9355263
>chr5:9355334-9362638
>chr5:9362676-9362759
>chr5:9362989-9364510
>chr5:9364629-9374900
>chr5:9374974-9376449
>chr5:9377399-9379025
>chr5:9379270-9379338
>chr5:9379741-9379814
>chr5:9379856-9379938
>chr5:9380170-9380284
>chr5:9380354-9381457
>chr5:9382235-9382292
>chr5:9388038-9388136
>chr5:9388217-9388361
>chr5:9388470-9388558
>chr5:9388683-9392050
>chr5:9392150-9407524
>chr5:9407579-9407797
>chr5:9407923-9408046
>chr5:9408527-9408563
>chr5:9411441-9412508
>chr5:9412524-9412837
>chr5:9412913-9413205
>chr5:9413340-9422691
>chr5:9423601-9429708
>chr5:9430617-9433230
>chr5:9433567-9433625
>chr5:9434283-9434616
>chr5:9435051-9435396
>chr5:9435577-9441639
>chr5:9441739-9443957
>chr5:9444044-9444220
>chr5:9444444-9444555
>chr5:9444672-9445096
>chr5:9445166-9445239
>chr5:9445302-9445693
>chr5:9445740-9445929
>chr5:9445959-9453116
>chr5:9453138-9457163
>chr5:9457263-9465407
>chr5:9465702-9465902
>chr5:9466108-9472512
>chr5:9472704-9472719
>chr5:9472781-9474525
>chr5:9474541-9475222
>chr5:9475718-9479306
>chr5:9479643-9479701
>chr5:9480359-9480655
>chr5:9480820-9481003
>chr5:9481458-9482160
>chr5:9487875-9505933
>chr5:9506312-9507183
>chr5:9507770-9507804
>chr5:9507879-9507908
>chr5:9509520-9511337
>chr5:9513115-9535801
>chr5:9537617-9537707
>chr5:9538142-9538228
>chr5:9539273-9539371
>chr5:9539937-9540257
>chr5:9540415-9540760
>chr5:9540956-9540985
>chr5:9541052-9541209
>chr5:9541364-9541627
>chr5:9541757-9541991
>chr5:9542197-9542269
>chr5:9543539-9543790
>chr5:9543822-9560938
>chr5:9560993-9561022
>chr5:9561271-9566557
>chr5:9566751-9568728
>chr5:9568843-9573489
>chr5:9573589-9573618
>chr5:9573685-9573842
>chr5:9573972-9574259
>chr5:9574389-9574623
>chr5:9574829-9574901
>chr5:9576171-9576422
>chr5:9576454-9589549
>chr5:9589763-9589875
>chr5:9589930-9589998
>chr5:9590088-9591865
>chr5:9592037-9606498
>chr5:9607061-9607596
>chr5:9607611-9607916
>chr5:9608208-9608436
>chr5:9608477-9609368
>chr5:9609435-9609948
>chr5:9610128-9610317
>chr5:9610376-9610526
>chr5:9610541-9611455
>chr5:9611576-9611878
>chr5:9611938-9612706
>chr5:9613069-9613230
>chr5:9613333-9613654
>chr5:9613761-9614458
>chr5:9614594-9617035
>chr5:9617205-9617238
>chr5:9617325-9617405
>chr5:9617578-9617631
>chr5:9617718-9617737
>chr5:9617862-9619729
>chr5:9619733-9620041
>chr5:9620084-9620458
>chr5:9620503-9621086
>chr5:9622203-9622238
>chr5:9623198-9623638
>chr5:9623760-9623994
>chr5:9624472-9624574
>chr5:9624637-9624678
>chr5:9630324-9630509
>chr5:9631530-9631848
>chr5:9632152-9632274
>chr5:9633455-9633473
>chr5:9635077-9635109
>chr5:9635288-9635325
>chr5:9635593-9635708
>chr5:9636392-9636486
>chr5:9636590-9636834
>chr5:9637019-9637192
>chr5:9637277-9637845
>chr5:9638757-9639066
>chr5:9639124-9639292
>chr5:9639321-9639718
>chr5:9639772-9641726
>chr5:9642581-9642737
>chr5:9649073-9656414
>chr5:9657548-9657695
>chr5:9664513-9664548
>chr5:9664571-9664769
>chr5:9664837-9664879
>chr5:9664963-9665100
>chr5:9667157-9667206
>chr5:9667921-9668686
>chr5:9668783-9668884
>chr5:9671266-9671679
>chr5:9675726-9675847
>chr5:9676060-9677270
>chr5:9679414-9679496
>chr5:9679826-9679914
>chr5:9680082-9680201
>chr5:9680317-9680808
>chr5:9680873-9690979
>chr5:9692619-9692670
>chr5:9692967-9693299
>chr5:9693349-9693464
>chr5:9694369-9694751
>chr5:9697339-9697643
>chr5:9698623-9698864
>chr5:9699017-9699304
>chr5:9699466-9699494
>chr5:9699598-9699799
>chr5:9699898-9699956
>chr5:9700089-9700467
>chr5:9700557-9701436
>chr5:9701520-9701599
>chr5:9703667-9703720
>chr5:9704865-9705445
>chr5:9705802-9705865
>chr5:9706399-9706505
>chr5:9708361-9719753
>chr5:9719887-9719903
>chr5:9722878-9722952
>chr5:9724526-9725053
>chr5:9725343-9726387
>chr5:9726506-9727709
>chr5:9728382-9729665
>chr5:9729765-9729782
>chr5:9729802-9745904
>chr5:9748166-9748258
>chr5:9748569-9748766
>chr5:9749024-9757551
>chr5:9757675-9759737
>chr5:9759886-9763848
>chr5:9768310-9780971
>chr5:9781084-9788585
>chr5:9788625-9793431
>chr5:9793648-9804430
>chr5:9804833-9808418
>chr5:9809170-9809212
>chr5:9810349-9810486
>chr5:9810983-9811077
>chr5:9814409-9814450
>chr5:9814815-9814862
>chr5:9815868-9815912
>chr5:9818131-9818280
>chr5:9821176-9821280
>chr5:9821383-9821415
>chr5:9823672-9824090
>chr5:9825780-9825934
>chr5:9826833-9827006
>chr5:9829916-9829960
>chr5:9830280-9830559
>chr5:9831547-9831601
>chr5:9831647-9832052
>chr5:9832276-9833094
>chr5:9837218-9846509
>chr5:9847128-9847226
>chr5:9847465-9847599
>chr5:9847687-9847790
>chr5:9848092-9860879
>chr5:9861106-9861200
>chr5:9861283-9861405
>chr5:9861444-9861573
>chr5:9862602-9862667
>chr5:9862733-9862981
>chr5:9863164-9863304
>chr5:9863727-9863779
>chr5:9863902-9867125
>chr5:9867186-9867646
>chr5:9867685-9868838
>chr5:9869538-9869932
>chr5:9871501-9874436
>chr5:9876714-9884262
>chr5:9884616-9897187
>chr5:9898387-9898690
>chr5:9898936-9908340
>chr5:9908522-9908556
>chr5:9908900-9908927
>chr5:9909335-9909427
>chr5:9909819-9909857
>chr5:9909944-9909986
>chr5:9914029-9914209
>chr5:9914260-9914377
>chr5:9914513-9914632
>chr5:9916952-9917027
>chr5:9920942-9921072
>chr5:9922079-9922135
>chr5:9925120-9925197
>chr5:9927785-9927845
>chr5:9927860-9927917
>chr5:9928053-9928097
>chr5:9930101-9930385
>chr5:9930629-9930934
>chr5:9932435-9932852
>chr5:9933149-9933560
>chr5:9934735-9934838
>chr5:9935895-9935923
>chr5:9936244-9936284
>chr5:9936396-9954294
>chr5:9954452-9954488
>chr5:9954556-9954668
>chr5:9955046-9955121
>chr5:9955375-9955403
>chr5:9956317-9956362
>chr5:9956557-9956935
>chr5:9958589-9958673
>chr5:9960616-9960666
>chr5:9960775-9960907
>chr5:9961155-9961227
>chr5:9961400-9961759
>chr5:9963314-9963349
>chr5:9964781-9965477
>chr5:9965513-9966191
>chr5:9967053-9969087
>chr5:9969137-9978318
>chr5:9979562-9980371
>chr5:9980709-9980809
>chr5:9981341-9981850
>chr5:9982130-9982172
>chr5:9982518-9982629
>chr5:9982941-9983058
>chr5:9983488-9983529
>chr5:9983666-9983713
>chr5:9985708-9985888
>chr5:9986585-9986671
>chr5:9989857-9990045
>chr5:9990374-9990923
>chr5:9991375-9991418
>chr5:9991524-9991557
>chr5:9991917-9991947
>chr5:9992741-9994597
>chr5:9996378-9996444
>chr5:9996596-10003974
>chr5:10005819-10006437
>chr5:10006614-10006659
>chr5:10010162-10010362
>chr5:10011243-10012538
>chr5:10012723-10014876
>chr5:10015013-10015044
>chr5:10015387-10017039
>chr5:10017139-10019091
>chr5:10019253-10019504
>chr5:10022486-10022682
>chr5:10022694-10034871
>chr5:10035137-10037142
>chr5:10037347-10048389
>chr5:10048679-10050635
>chr5:10050815-10063352
>chr5:10063575-10063590
>chr5:10063711-10075938
>chr5:10076479-10077014
>chr5:10077661-10077736
>chr5:10077936-10078004
>chr5:10078162-10078294
>chr5:10078669-10082246
>chr5:10082319-10084792
>chr5:10084860-10085711
>chr5:10085786-10085816
>chr5:10087927-10088221
>chr5:10098553-10098596
>chr5:10103917-10104103
>chr5:10104227-10104450
>chr5:10104497-10106033
>chr5:10106519-10109934
>chr5:10110151-10110323
>chr5:10110361-10110458
>chr5:10123358-10123490
>chr5:10123708-10123881
>chr5:10124075-10124147
>chr5:10124241-10124678
>chr5:10124782-10125518
>chr5:10126294-10126339
>chr5:10126346-10126384
>chr5:10126641-10126684
>chr5:10128291-10128328
>chr5:10130930-10137214
>chr5:10137407-10137720
>chr5:10137849-10142041
>chr5:10144269-10146200
>chr5:10146361-10148414
>chr5:10148495-10148990
>chr5:10149164-10149693
>chr5:10149813-10149927
>chr5:10150008-10150126
>chr5:10150300-10150617
>chr5:10150649-10150664
>chr5:10150764-10151259
>chr5:10151434-10165015
>chr5:10165117-10179363
>chr5:10179567-10181347
>chr5:10185953-10213896
>chr5:10213980-10214210
>chr5:10214493-10214578
>chr5:10216341-10216508
>chr5:10216908-10217392
>chr5:10217922-10217978
>chr5:10219308-10219339
>chr5:10219410-10219459
>chr5:10221826-10221913
>chr5:10222977-10223007
>chr5:10224935-10224973
>chr5:10225049-10225482
>chr5:10226840-10230524
>chr5:10234050-10234191
>chr5:10235329-10235449
>chr5:10235764-10236334
>chr5:10238181-10238240
>chr5:10238335-10239100
>chr5:10239562-10239854
>chr5:10242375-10242566
>chr5:10244763-10251980
>chr5:10252111-10261051
>chr5:10261180-10263618
>chr5:10264271-10264439
>chr5:10264588-10278776
>chr5:10290609-10290761
>chr5:10291890-10292224
>chr5:10292449-10292710
>chr5:10292810-10293223
>chr5:10293418-10297686
>chr5:10297798-10308403
>chr5:10308612-10321447
>chr5:10321842-10322052
>chr5:10322140-10322344
>chr5:10322581-10322671
>chr5:10323166-10323261
>chr5:10323328-10325132
>chr5:10325596-10325935
>chr5:10325963-10326134
>chr5:10328201-10328330
>chr5:10328369-10329148
>chr5:10329220-10330538
>chr5:10330953-10331179
>chr5:10332443-10334419
>chr5:10334466-10336216
>chr5:10336314-10336963
>chr5:10337027-10337069
>chr5:10337134-10337180
>chr5:10337252-10337388
>chr5:10337442-10337547
>chr5:10337577-10337854
>chr5:10338064-10338569
>chr5:10338981-10339021
>chr5:10339139-10339197
>chr5:10339236-10339433
>chr5:10339669-10339856
>chr5:10339915-10340904
>chr5:10341004-10341518
>chr5:10341600-10342532
>chr5:10342632-10342647
>chr5:10342673-10344984
>chr5:10345203-10345761
>chr5:10346056-10346121
>chr5:10347797-10350056
>chr5:10350263-10351052
>chr5:10351411-10356887
>chr5:10356942-10357315
>chr5:10357618-10357633
>chr5:10357733-10365377
>chr5:10365945-10365992
>chr5:10366553-10366702
>chr5:10367443-10369432
>chr5:10369568-10370809
>chr5:10370909-10387333
>chr5:10387523-10390132
>chr5:10390442-10390841
>chr5:10391293-10391339
>chr5:10391632-10394396
>chr5:10394496-10409699
>chr5:10411236-10411316
>chr5:10411402-10416035
>chr5:10416159-10416174
>chr5:10416327-10420217
>chr5:10422247-10422597
>chr5:10429834-10429953
>chr5:10430010-10430900
>chr5:10431274-10431830
>chr5:10432298-10432377
>chr5:10433580-10433781
>chr5:10434161-10434281
>chr5:10434432-10434462
>chr5:10434785-10438211
>chr5:10438260-10438798
>chr5:10438898-10438927
>chr5:10439338-10446982
>chr5:10451717-10451763
>chr5:10451858-10451905
>chr5:10451993-10452195
>chr5:10452458-10452770
>chr5:10453982-10454039
>chr5:10454584-10454713
>chr5:10454780-10454891
>chr5:10454909-10455043
>chr5:10455135-10465347
>chr5:10465577-10465618
>chr5:10465800-10466126
>chr5:10466260-10486294
>chr5:10486415-10491167
>chr5:10491326-10491888
>chr5:10492016-10500847
>chr5:10506093-10506223
>chr5:10510506-10511337
>chr5:10512234-10512315
>chr5:10513489-10513790
>chr5:10513922-10513943
>chr5:10514043-10522406
>chr5:10523743-10524043
>chr5:10526246-10526632
>chr5:10527331-10527475
>chr5:10527539-10530764
>chr5:10530904-10531037
>chr5:10531124-10533430
>chr5:10533472-10537854
>chr5:10537941-10538900
>chr5:10538948-10539413
>chr5:10540152-10549356
>chr5:10549970-10550005
>chr5:10550062-10550110
>chr5:10550279-10550312
>chr5:10551128-10551157
>chr5:10556445-10557596
>chr5:10557794-10558907
>chr5:10559165-10559669
>chr5:10560463-10561005
>chr5:10561067-10561144
>chr5:10561301-10561474
>chr5:10564530-10588946
>chr5:10588997-10589355
>chr5:10591533-10591562
>chr5:10592090-10592199
>chr5:10592319-10592559
>chr5:10592645-10593052
>chr5:10593103-10593348
>chr5:10593412-10593660
>chr5:10593690-10593733
>chr5:10593796-10594035
>chr5:10596504-10596560
>chr5:10598537-10598587
>chr5:10599617-10599655
>chr5:10599928-10603722
>chr5:10603829-10616677
>chr5:10616797-10627600
>chr5:10628006-10630088
>chr5:10630237-10630323
>chr5:10630888-10631384
>chr5:10631689-10632066
>chr5:10634250-10634429
>chr5:10635201-10635247
>chr5:10635662-10635711
>chr5:10635957-10636020
>chr5:10636438-10636471
>chr5:10636584-10636614
>chr5:10636644-10647485
>chr5:10647654-10647851
>chr5:10647912-10648112
>chr5:10648455-10651932
>chr5:10651957-10655620
>chr5:10655720-10660076
>chr5:10660202-10660219
>chr5:10661932-10661962
>chr5:10662489-10665377
>chr5:10665582-10672765
>chr5:10672897-10675745
>chr5:10675825-10676389
>chr5:10676691-10681413
>chr5:10681565-10681596
>chr5:10681783-10681820
>chr5:10682478-10682776
>chr5:10682885-10683038
>chr5:10683273-10683878
>chr5:10683931-10684454
>chr5:10685097-10685382
>chr5:10685472-10685533
>chr5:10686878-10687072
>chr5:10689051-10689658
>chr5:10689856-10690054
>chr5:10690156-10690341
>chr5:10693948-10694034
>chr5:10694398-10694434
>chr5:10696131-10696162
>chr5:10696216-10696366
>chr5:10698628-10698875
>chr5:10698986-10699037
>chr5:10700063-10700195
>chr5:10700391-10705100
>chr5:10705143-10705161
>chr5:10705261-10714860
>chr5:10716758-10716793
>chr5:10717263-10717303
>chr5:10721392-10721487
>chr5:10722649-10722735
>chr5:10722793-10731870
>chr5:10734687-10734836
>chr5:10736555-10757596
>chr5:10757696-10773518
>chr5:10773562-10773607
>chr5:10773720-10777005
>chr5:10777538-10777773
>chr5:10777801-10784299
>chr5:10784362-10785128
>chr5:10785228-10788749
>chr5:10788785-10791143
>chr5:10798125-10798564
>chr5:10805124-10805168
>chr5:10805785-10806635
>chr5:10806694-10806881
>chr5:10811163-10811317
>chr5:10811577-10811925
>chr5:10812195-10813027
>chr5:10813315-10813425
>chr5:10813460-10813629
>chr5:10814304-10814368
>chr5:10814566-10814841
>chr5:10815191-10816120
>chr5:10816181-10816542
>chr5:10819624-10819677
>chr5:10820431-10820484
>chr5:10821560-10821630
>chr5:10821931-10821984
>chr5:10823655-10823854
>chr5:10824178-10824257
>chr5:10824298-10862272
>chr5:10863665-10863828
>chr5:10864420-10865797
>chr5:10866573-10866616
>chr5:10867141-10867194
>chr5:10867302-10867466
>chr5:10867780-10867826
>chr5:10868293-10868384
>chr5:10868529-10868684
>chr5:10869526-10869596
>chr5:10869723-10869834
>chr5:10874199-10874233
>chr5:10874735-10874771
>chr5:10877624-10879224
>chr5:10879272-10879596
>chr5:10879759-10879779
>chr5:10879983-10892574
>chr5:10892631-10895342
>chr5:10895436-10906950
>chr5:10907626-10907804
>chr5:10911421-10911792
>chr5:10912153-10912233
>chr5:10912773-10912806
>chr5:10912895-10912986
>chr5:10913153-10913232
>chr5:10913383-10913428
>chr5:10913482-10913638
>chr5:10913731-10914587
>chr5:10914636-10914740
>chr5:10915118-10915178
>chr5:10915354-10915466
>chr5:10915535-10915722
>chr5:10915811-10916104
>chr5:10916131-10916217
>chr5:10916701-10916837
>chr5:10916881-10917078
>chr5:10917179-10917213
>chr5:10917470-10917513
>chr5:10919468-10921574
>chr5:10921615-10941338
>chr5:10941396-10941491
>chr5:10945567-10945654
>chr5:10946554-10946775
>chr5:10947884-10947915
>chr5:10948408-10948664
>chr5:10948741-10949088
>chr5:10949801-10962044
>chr5:10964248-10964372
>chr5:10965780-10966215
>chr5:10966464-10966501
>chr5:10968483-10968612
>chr5:10969507-10969563
>chr5:10969798-10969833
>chr5:10970070-10970098
>chr5:10971299-10971340
>chr5:10971884-10975382
>chr5:10975902-10975951
>chr5:10976023-10976711
>chr5:10976981-10977206
>chr5:10977316-10977355
>chr5:10978603-10978651
>chr5:10979136-10979422
>chr5:10980787-10982169
>chr5:10982846-10983213
>chr5:10983346-10983481
>chr5:10983549-10983597
>chr5:10983760-10983817
>chr5:10984037-10984081
>chr5:10984312-10985016
>chr5:10986329-10986559
>chr5:10988366-10988447
>chr5:10990844-10990889
>chr5:10991388-10991435
>chr5:10991521-10991736
>chr5:10991791-10991855
>chr5:10993739-10993788
>chr5:10995007-10995096
>chr5:10995180-10995263
>chr5:10997465-10997663
>chr5:10998662-10998714
>chr5:10998804-10999322
>chr5:10999377-10999421
>chr5:11002197-11002340
>chr5:11003734-11004060
>chr5:11004335-11004741
>chr5:11004836-11004988
>chr5:11007398-11007475
>chr5:11007675-11007801
>chr5:11008067-11008205
>chr5:11008248-11008329
>chr5:11008423-11008824
>chr5:11008851-11009146
>chr5:11009250-11016537
>chr5:11016642-11023926
>chr5:11024030-11025240
>chr5:11025340-11026601
>chr5:11026701-11028560
>chr5:11028660-11029979
>chr5:11030084-11037368
>chr5:11037472-11049968
>chr5:11050027-11050941
>chr5:11051064-11051293
>chr5:11051356-11051463
>chr5:11051527-11051568
>chr5:11052784-11053289
>chr5:11053663-11063177
>chr5:11063475-11063519
>chr5:11067490-11067535
>chr5:11068035-11068082
>chr5:11068233-11068383
>chr5:11070397-11070452
>chr5:11071817-11071925
>chr5:11072754-11072841
>chr5:11072953-11073005
>chr5:11073087-11073657
>chr5:11074154-11074296
>chr5:11074468-11074600
>chr5:11074680-11074791
>chr5:11078826-11078919
>chr5:11079494-11079553
>chr5:11080564-11080606
>chr5:11081068-11081186
>chr5:11081350-11090654
>chr5:11091173-11091225
>chr5:11091687-11091851
>chr5:11091919-11092402
>chr5:11092854-11093898
>chr5:11095734-11095865
>chr5:11096577-11096672
>chr5:11104508-11106898
>chr5:11106953-11120663
>chr5:11120763-11121702
>chr5:11121937-11122076
>chr5:11122127-11125562
>chr5:11125597-11138375
>chr5:11138475-11162527
>chr5:11162549-11163875
>chr5:11163951-11166740
>chr5:11166840-11175497
>chr5:11175697-11175712
>chr5:11175811-11207012
>chr5:11207314-11218119
>chr5:11218279-11224995
>chr5:11225118-11237337
>chr5:11237538-11237612
>chr5:11238183-11249635
>chr5:11249678-11256718
>chr5:11256857-11258473
>chr5:11258534-11263225
>chr5:11263462-11265766
>chr5:11265800-11270501
>chr5:11270622-11278069
>chr5:11278194-11278982
>chr5:11279018-11289789
>chr5:11289962-11295813
>chr5:11296099-11296385
>chr5:11296456-11304553
>chr5:11304623-11304638
>chr5:11304810-11314964
>chr5:11315115-11316601
>chr5:11317197-11327716
>chr5:11327955-11328477
>chr5:11328547-11330523
>chr5:11330686-11334902
>chr5:11335020-11335035
>chr5:11335053-11336258
>chr5:11336295-11341230
>chr5:11341330-11341345
>chr5:11341529-11342076
>chr5:11342137-11344492
>chr5:11344589-11351977
>chr5:11352125-11352533
>chr5:11353666-11354581
>chr5:11358540-11358576
>chr5:11363588-11363679
>chr5:11365958-11366255
>chr5:11367025-11367822
>chr5:11368278-11369016
>chr5:11370855-11370951
>chr5:11370989-11373112
>chr5:11373171-11373235
>chr5:11374448-11374605
>chr5:11374731-11374782
>chr5:11375627-11375781
>chr5:11380368-11380412
>chr5:11381383-11381568
>chr5:11382640-11382774
>chr5:11382930-11383446
>chr5:11389151-11389721
>chr5:11391785-11394234
>chr5:11394404-11395394
>chr5:11396070-11396120
>chr5:11396275-11397040
>chr5:11397311-11397350
>chr5:11397387-11397514
>chr5:11397632-11397647
>chr5:11397778-11399146
>chr5:11399343-11400448
>chr5:11400548-11400565
>chr5:11400864-11400954
>chr5:11401059-11401183
>chr5:11404068-11404215
>chr5:11404579-11404667
>chr5:11412303-11412461
>chr5:11412765-11412979
>chr5:11414880-11414916
>chr5:11417475-11417560
>chr5:11417754-11417801
>chr5:11418017-11418112
>chr5:11419805-11422291
>chr5:11422337-11423174
>chr5:11423227-11432282
>chr5:11432597-11432615
>chr5:11432775-11432842
>chr5:11432938-11433080
>chr5:11433182-11433351
>chr5:11433383-11433481
>chr5:11433709-11433865
>chr5:11433965-11444661
>chr5:11444779-11449180
>chr5:11449211-11449250
>chr5:11449779-11450023
>chr5:11450498-11450572
>chr5:11451403-11452388
>chr5:11452777-11458424
>chr5:11458539-11458584
>chr5:11458862-11458877
>chr5:11459086-11461974
>chr5:11462100-11462117
>chr5:11462170-11463101
>chr5:11463158-11463200
>chr5:11463295-11463337
>chr5:11463561-11464848
>chr5:11465042-11465078
>chr5:11467737-11467752
>chr5:11467865-11472924
>chr5:11473090-11481538
>chr5:11481674-11486670
>chr5:11486807-11495071
>chr5:11497482-11497525
>chr5:11498658-11499005
>chr5:11506609-11507456
>chr5:11507556-11507917
>chr5:11508017-11508377
>chr5:11508777-11509604
>chr5:11509647-11509918
>chr5:11509953-11509968
>chr5:11510068-11514670
>chr5:11514783-11515661
>chr5:11515721-11516064
>chr5:11516164-11529955
>chr5:11530120-11530989
>chr5:11531058-11532184
>chr5:11532984-11533136
>chr5:11533887-11533983
>chr5:11534819-11534902
>chr5:11534978-11535189
>chr5:11535233-11535603
>chr5:11535683-11535797
>chr5:11536041-11536100
>chr5:11536451-11536640
>chr5:11538089-11538121
>chr5:11538994-11539448
>chr5:11539550-11539616
>chr5:11539650-11539771
>chr5:11539931-11539978
>chr5:11540992-11541053
>chr5:11541286-11541437
>chr5:11541495-11541528
>chr5:11542945-11543489
>chr5:11543621-11543696
>chr5:11544684-11545971
>chr5:11546133-11546377
>chr5:11547632-11547718
>chr5:11547766-11548426
>chr5:11548501-11554981
>chr5:11555081-11556044
>chr5:11556087-11556156
>chr5:11556205-11556231
>chr5:11556505-11569752
>chr5:11570166-11571607
>chr5:11571686-11571724
>chr5:11572037-11576407
>chr5:11576434-11579202
>chr5:11579407-11579457
>chr5:11579713-11579753
>chr5:11579953-11580022
>chr5:11580147-11580200
>chr5:11580305-11580342
>chr5:11580769-11581398
>chr5:11581516-11583499
>chr5:11583625-11584442
>chr5:11584549-11586794
>chr5:11586880-11587221
>chr5:11587387-11587438
>chr5:11587484-11601970
>chr5:11604958-11605120
>chr5:11605552-11605624
>chr5:11607678-11607835
>chr5:11609772-11609807
>chr5:11612882-11612944
>chr5:11614099-11614185
>chr5:11619025-11619068
>chr5:11620337-11620441
>chr5:11620468-11621066
>chr5:11621101-11621715
>chr5:11621785-11622219
>chr5:11622243-11622266
>chr5:11622495-11630976
>chr5:11631139-11633555
>chr5:11633591-11638077
>chr5:11638113-11639209
>chr5:11639258-11639273
>chr5:11639373-11651433
>chr5:11651542-11653948
>chr5:11654048-11660234
>chr5:11660337-11660465
>chr5:11661337-11661381
>chr5:11661596-11663282
>chr5:11663347-11663393
>chr5:11663868-11669719
>chr5:11669731-11692844
>chr5:11693401-11696455
>chr5:11696555-11696586
>chr5:11696636-11698266
>chr5:11699604-11699667
>chr5:11700897-11700985
>chr5:11705921-11705961
>chr5:11707468-11707538
>chr5:11708473-11708625
>chr5:11708725-11710815
>chr5:11711046-11711202
>chr5:11711302-11711317
>chr5:11711359-11715725
>chr5:11715825-11722166
>chr5:11722533-11722878
>chr5:11723095-11723313
>chr5:11723427-11723738
>chr5:11723874-11723964
>chr5:11724061-11724148
>chr5:11724431-11724918
>chr5:11725145-11725267
>chr5:11725295-11728713
>chr5:11728813-11730751
>chr5:11730851-11732323
>chr5:11732423-11733316
>chr5:11733715-11733814
>chr5:11734215-11734334
>chr5:11734379-11735024
>chr5:11735307-11735453
>chr5:11735694-11735728
>chr5:11736183-11736510
>chr5:11736741-11737014
>chr5:11737103-11737275
>chr5:11737366-11738118
>chr5:11738711-11738756
>chr5:11738975-11739291
>chr5:11739466-11740396
>chr5:11740548-11740931
>chr5:11741352-11741440
>chr5:11741495-11741680
>chr5:11741949-11741986
>chr5:11742077-11744108
>chr5:11745108-11746901
>chr5:11747534-11747570
>chr5:11747871-11747997
>chr5:11748633-11748667
>chr5:11749929-11750025
>chr5:11751232-11751316
>chr5:11752601-11752747
>chr5:11752950-11753099
>chr5:11753142-11753324
>chr5:11753823-11755777
>chr5:11756615-11756853
>chr5:11757265-11757347
>chr5:11757433-11767563
>chr5:11768343-11768423
>chr5:11768507-11772181
>chr5:11772384-11784266
>chr5:11785723-11787729
>chr5:11789080-11789217
>chr5:11789449-11789616
>chr5:11790991-11791250
>chr5:11791691-11792589
>chr5:11794798-11794827
>chr5:11795246-11795322
>chr5:11800272-11800373
>chr5:11801629-11801698
>chr5:11801757-11806970
>chr5:11808149-11808319
>chr5:11808487-11808534
>chr5:11812289-11812391
>chr5:11812668-11820078
>chr5:11820117-11826076
>chr5:11827604-11827697
>chr5:11828651-11829059
>chr5:11829652-11829785
>chr5:11830758-11830852
>chr5:11832231-11832296
>chr5:11832397-11832475
>chr5:11834005-11834160
>chr5:11834683-11834834
>chr5:11835230-11835326
>chr5:11835577-11835634
>chr5:11837996-11838060
>chr5:11841398-11841443
>chr5:11841638-11841688
>chr5:11842981-11843020
>chr5:11843055-11843468
>chr5:11843541-11844143
>chr5:11844664-11845017
>chr5:11845904-11845953
>chr5:11845983-11846181
>chr5:11847449-11853422
>chr5:11854831-11855041
>chr5:11855291-11855406
>chr5:11858046-11858322
>chr5:11858352-11858561
>chr5:11860144-11869728
>chr5:11870488-11870639
>chr5:11870813-11871171
>chr5:11871265-11875998
>chr5:11876125-11882798
>chr5:11882892-11884538
>chr5:11885479-11885537
>chr5:11886441-11887119
>chr5:11888364-11888890
>chr5:11890552-11890664
>chr5:11895429-11895490
>chr5:11895554-11895791
>chr5:11900766-11900823
>chr5:11902093-11902227
>chr5:11902359-11902393
>chr5:11902801-11903042
>chr5:11910526-11910889
>chr5:11910972-11911041
>chr5:11911533-11912013
>chr5:11912180-11912287
>chr5:11912802-11912920
>chr5:11919845-11919909
>chr5:11922668-11922709
>chr5:11923716-11923768
>chr5:11923899-11924128
>chr5:11924197-11924375
>chr5:11924686-11924786
>chr5:11925459-11925765
>chr5:11925821-11925871
>chr5:11926764-11926804
>chr5:11931834-11931886
>chr5:11934960-11935106
>chr5:11937835-11937904
>chr5:11938658-11938967
>chr5:11939082-11939121
>chr5:11939167-11939316
>chr5:11939437-11939478
>chr5:11940392-11949770
>chr5:11949969-11950080
>chr5:11953245-11953301
>chr5:11959398-11959578
>chr5:11962053-11962099
>chr5:11964104-11964135
>chr5:11964728-11964899
>chr5:11969816-11970026
>chr5:11970081-11970232
>chr5:11970378-11970977
>chr5:11971044-11971098
>chr5:11971456-11971657
>chr5:11972516-11972648
>chr5:11974304-11974360
>chr5:11976258-11983647
>chr5:11983843-11983876
>chr5:11984076-11984152
>chr5:11984294-11984382
>chr5:11984636-11984860
>chr5:11984893-11987779
>chr5:11987859-11988938
>chr5:11988985-11989383
>chr5:11989464-11989740
>chr5:11989845-11989953
>chr5:11990024-11990420
>chr5:11990677-11991121
>chr5:11991281-11992064
>chr5:11992192-11993278
>chr5:11993397-11994111
>chr5:11994288-11994921
>chr5:11995018-11995555
>chr5:11995610-11995665
>chr5:11995741-11995857
>chr5:11995975-11996425
>chr5:11996487-11997040
>chr5:11997242-11997297
>chr5:11997318-11997550
>chr5:11998700-11998729
>chr5:11998823-11998929
>chr5:11999086-11999768
>chr5:11999868-12002383
>chr5:12002428-12002443
>chr5:12002543-12027635
>chr5:12027794-12029894
>chr5:12030346-12030704
>chr5:12031184-12041572
>chr5:12045185-12045291
>chr5:12045484-12045734
>chr5:12045940-12046023
>chr5:12048342-12048584
>chr5:12050827-12050888
>chr5:12050976-12051017
>chr5:12052697-12053012
>chr5:12053151-12053369
>chr5:12053444-12055470
>chr5:12055502-12058283
>chr5:12058366-12058795
>chr5:12058845-12059485
>chr5:12059546-12060098
>chr5:12060165-12067184
>chr5:12067297-12067544
>chr5:12067638-12068236
>chr5:12068274-12068333
>chr5:12068412-12069103
>chr5:12069440-12069499
>chr5:12069601-12069729
>chr5:12069822-12069904
>chr5:12070075-12070126
>chr5:12070170-12070265
>chr5:12070329-12070370
>chr5:12070498-12070600
>chr5:12070723-12070775
>chr5:12071065-12071678
>chr5:12071708-12073211
>chr5:12073228-12073905
>chr5:12073972-12075313
>chr5:12075360-12076784
>chr5:12076834-12078081
>chr5:12078272-12078308
>chr5:12078394-12078515
>chr5:12078525-12078581
>chr5:12078895-12078958
>chr5:12079076-12080134
>chr5:12080473-12082914
>chr5:12083220-12083262
>chr5:12083580-12084035
>chr5:12084107-12084670
>chr5:12084684-12085027
>chr5:12085139-12085208
>chr5:12086653-12086808
>chr5:12086890-12090853
>chr5:12091137-12091367
>chr5:12091461-12091604
>chr5:12091640-12092001
>chr5:12093596-12097824
>chr5:12097898-12100694
>chr5:12103222-12103271
>chr5:12103397-12105952
>chr5:12106137-12107638
>chr5:12107758-12110152
>chr5:12110809-12113230
>chr5:12113289-12113304
>chr5:12113404-12113420
>chr5:12113584-12114369
>chr5:12114708-12115766
>chr5:12116026-12117528
>chr5:12117546-12118703
>chr5:12118785-12118940
>chr5:12120565-12120644
>chr5:12120698-12120714
>chr5:12120814-12133717
>chr5:12133830-12134867
>chr5:12134983-12134999
>chr5:12135056-12135302
>chr5:12135358-12135587
>chr5:12135678-12139217
>chr5:12139410-12140631
>chr5:12140731-12142751
>chr5:12143301-12159941
>chr5:12166136-12166223
>chr5:12167387-12167442
>chr5:12169329-12177852
>chr5:12177952-12178768
>chr5:12178877-12181972
>chr5:12182260-12183138
>chr5:12183238-12187821
>chr5:12187921-12195672
>chr5:12195804-12199282
>chr5:12199620-12199902
>chr5:12200019-12200859
>chr5:12201650-12202814
>chr5:12204486-12204546
>chr5:12204698-12205232
>chr5:12205323-12205385
>chr5:12205571-12205695
>chr5:12206047-12206110
>chr5:12207029-12207073
>chr5:12208215-12208353
>chr5:12208371-12208821
>chr5:12208892-12208955
>chr5:12208996-12209310
>chr5:12209368-12209869
>chr5:12210228-12210270
>chr5:12211015-12211376
>chr5:12211456-12211679
>chr5:12211698-12213404
>chr5:12213430-12213853
>chr5:12215654-12216134
>chr5:12217848-12217956
>chr5:12218064-12218121
>chr5:12218201-12218279
>chr5:12221306-12221469
>chr5:12221614-12221647
>chr5:12222136-12222342
>chr5:12222819-12223031
>chr5:12223095-12223152
>chr5:12223263-12223481
>chr5:12223571-12224032
>chr5:12224100-12224496
>chr5:12226747-12226814
>chr5:12228517-12228901
>chr5:12233437-12233645
>chr5:12234267-12234369
>chr5:12234437-12234559
>chr5:12235023-12235098
>chr5:12235868-12236223
>chr5:12236496-12236609
>chr5:12237554-12237699
>chr5:12244201-12244254
>chr5:12244347-12244420
>chr5:12245525-12247767
>chr5:12248204-12257973
>chr5:12258047-12258704
>chr5:12258995-12277699
>chr5:12283404-12283609
>chr5:12285427-12285489
>chr5:12288383-12288463
>chr5:12290812-12290938
>chr5:12292508-12292551
>chr5:12293012-12293195
>chr5:12293281-12293610
>chr5:12294413-12294467
>chr5:12294881-12295262
>chr5:12296700-12296791
>chr5:12296873-12297019
>chr5:12297156-12297252
>chr5:12297324-12297421
>chr5:12300052-12300246
>chr5:12300579-12301420
>chr5:12304146-12305843
>chr5:12306241-12306562
>chr5:12306602-12311191
>chr5:12311441-12320872
>chr5:12322157-12329276
>chr5:12329399-12329414
>chr5:12329674-12339633
>chr5:12339733-12349726
>chr5:12349752-12349814
>chr5:12349942-12349977
>chr5:12350077-12350092
>chr5:12350300-12351338
>chr5:12351356-12355577
>chr5:12356811-12357734
>chr5:12358629-12358664
>chr5:12358717-12358818
>chr5:12359559-12360728
>chr5:12361166-12361355
>chr5:12361425-12375317
>chr5:12378999-12379367
>chr5:12379534-12382157
>chr5:12382239-12386966
>chr5:12387121-12387210
>chr5:12388327-12388363
>chr5:12389089-12389729
>chr5:12389887-12389940
>chr5:12390147-12390213
>chr5:12390430-12390536
>chr5:12390668-12390764
>chr5:12391637-12391695
>chr5:12400307-12400551
>chr5:12402846-12402921
>chr5:12403006-12403095
>chr5:12404883-12404915
>chr5:12405733-12405819
>chr5:12405852-12406534
>chr5:12406580-12406631
>chr5:12408273-12408329
>chr5:12412752-12420666
>chr5:12420812-12421686
>chr5:12421971-12425280
>chr5:12425558-12432859
>chr5:12433028-12433051
>chr5:12433216-12437095
>chr5:12437255-12440005
>chr5:12440679-12450264
>chr5:12450427-12451202
>chr5:12451652-12455497
>chr5:12455765-12462185
>chr5:12462286-12462977
>chr5:12463235-12467548
>chr5:12467838-12474564
>chr5:12474677-12474693
>chr5:12474893-12475193
>chr5:12475772-12477077
>chr5:12477210-12488714
>chr5:12488992-12489511
>chr5:12489630-12507815
>chr5:12507915-12516442
>chr5:12516885-12517590
>chr5:12517690-12526232
>chr5:12526797-12527043
>chr5:12527050-12527065
>chr5:12527165-12528069
>chr5:12528954-12528992
>chr5:12529042-12529104
>chr5:12529697-12530249
>chr5:12530590-12530698
>chr5:12531013-12531092
>chr5:12531183-12531221
>chr5:12531393-12531421
>chr5:12533497-12533696
>chr5:12533749-12534184
>chr5:12535668-12535955
>chr5:12537467-12537524
>chr5:12538394-12538430
>chr5:12538696-12538763
>chr5:12539016-12539050
>chr5:12539132-12539162
>chr5:12539299-12539450
>chr5:12541337-12541410
>chr5:12546933-12557177
>chr5:12561629-12561708
>chr5:12561760-12562174
>chr5:12564118-12564436
>chr5:12564650-12564766
>chr5:12565313-12565339
>chr5:12565439-12565629
>chr5:12565711-12566778
>chr5:12566865-12567006
>chr5:12567291-12567368
>chr5:12567595-12567633
>chr5:12567687-12567733
>chr5:12567942-12568181
>chr5:12568359-12569230
>chr5:12569828-12569948
>chr5:12570614-12570760
>chr5:12575141-12575181
>chr5:12578594-12578693
>chr5:12579144-12579203
>chr5:12580269-12580340
>chr5:12580470-12580626
>chr5:12582267-12582311
>chr5:12582930-12583005
>chr5:12588266-12588319
>chr5:12596244-12596289
>chr5:12597488-12599022
>chr5:12599991-12602385
>chr5:12602421-12605465
>chr5:12605479-12605723
>chr5:12605754-12608189
>chr5:12608227-12609083
>chr5:12609146-12619157
>chr5:12619217-12621772
>chr5:12621895-12622195
>chr5:12622336-12622586
>chr5:12622661-12627845
>chr5:12628208-12628223
>chr5:12628395-12631044
>chr5:12631128-12631840
>chr5:12631984-12632275
>chr5:12632376-12635207
>chr5:12635296-12638692
>chr5:12638918-12639233
>chr5:12639272-12640439
>chr5:12640730-12643515
>chr5:12643641-12644509
>chr5:12644872-12646313
>chr5:12646334-12651414
>chr5:12651445-12652907
>chr5:12652943-12653315
>chr5:12653335-12654192
>chr5:12654250-12654287
>chr5:12654944-12655114
>chr5:12656537-12656589
>chr5:12658389-12658500
>chr5:12659353-12659466
>chr5:12659945-12671309
>chr5:12671789-12671949
>chr5:12671989-12672133
>chr5:12673712-12678746
>chr5:12679903-12680434
>chr5:12680678-12681051
>chr5:12682012-12682115
>chr5:12682151-12682197
>chr5:12682389-12682623
>chr5:12683786-12683830
>chr5:12684229-12684569
>chr5:12684727-12684846
>chr5:12685245-12685382
>chr5:12685549-12685711
>chr5:12685786-12686296
>chr5:12686424-12687217
>chr5:12687372-12687957
>chr5:12688019-12689622
>chr5:12689665-12689717
>chr5:12689802-12689951
>chr5:12690043-12690084
>chr5:12690134-12690367
>chr5:12690731-12690782
>chr5:12696945-12697015
>chr5:12697330-12708112
>chr5:12709748-12709829
>chr5:12710381-12710589
>chr5:12710619-12713042
>chr5:12713103-12714737
>chr5:12714798-12717311
>chr5:12717341-12717807
>chr5:12718945-12718980
>chr5:12719301-12719393
>chr5:12719542-12720281
>chr5:12720476-12720870
>chr5:12720903-12721232
>chr5:12721378-12721494
>chr5:12721536-12721617
>chr5:12721735-12721975
>chr5:12722197-12722407
>chr5:12722540-12723105
>chr5:12723197-12723516
>chr5:12723607-12723812
>chr5:12724038-12724148
>chr5:12724270-12727257
>chr5:12727630-12730609
>chr5:12730808-12739552
>chr5:12739652-12741179
>chr5:12741235-12741545
>chr5:12742155-12742194
>chr5:12742388-12742491
>chr5:12742581-12742618
>chr5:12742757-12744938
>chr5:12745200-12745375
>chr5:12745412-12745608
>chr5:12745662-12745738
>chr5:12745985-12746105
>chr5:12747227-12747279
>chr5:12747449-12749850
>chr5:12750021-12753118
>chr5:12753390-12753555
>chr5:12753592-12753788
>chr5:12753842-12753918
>chr5:12754165-12754285
>chr5:12755395-12755447
>chr5:12755617-12758505
>chr5:12758563-12758872
>chr5:12759480-12759519
>chr5:12759731-12766564
>chr5:12766592-12767972
>chr5:12768001-12772797
>chr5:12772844-12776367
>chr5:12776402-12784360
>chr5:12784483-12791342
>chr5:12791360-12799055
>chr5:12799191-12803859
>chr5:12803959-12808367
>chr5:12808537-12811873
>chr5:12811953-12828331
>chr5:12828515-12828912
>chr5:12828960-12828983
>chr5:12829210-12837215
>chr5:12837340-12843062
>chr5:12843087-12843312
>chr5:12846317-12846449
>chr5:12846495-12846568
>chr5:12846682-12860399
>chr5:12860425-12864540
>chr5:12864798-12865751
>chr5:12865821-12866028
>chr5:12866119-12867219
>chr5:12867266-12867348
>chr5:12867536-12867689
>chr5:12867738-12874999
>chr5:12875026-12883368
>chr5:12883408-12888411
>chr5:12888461-12888524
>chr5:12889158-12890079
>chr5:12890156-12890853
>chr5:12890876-12891455
>chr5:12891555-12900747
>chr5:12900809-12901597
>chr5:12901738-12903042
>chr5:12903171-12903771
>chr5:12903844-12908835
>chr5:12908864-12916470
>chr5:12916631-12917035
>chr5:12917179-12917597
>chr5:12917643-12917709
>chr5:12917859-12918027
>chr5:12918089-12928018
>chr5:12928059-12931924
>chr5:12938457-12938573
>chr5:12939508-12944890
>chr5:12944990-12953679
>chr5:12953752-12953805
>chr5:12953905-12968123
>chr5:12968252-12969376
>chr5:12969544-12970206
>chr5:12970354-12971251
>chr5:12971376-12973629
>chr5:12973729-12980112
>chr5:12983469-12993273
>chr5:12993487-12994139
>chr5:12994625-12994850
>chr5:12995066-12995111
>chr5:12997689-13003346
>chr5:13003446-13007889
>chr5:13007895-13010936
>chr5:13011036-13011319
>chr5:13013010-13022077
>chr5:13023986-13031683
>chr5:13031700-13036216
>chr5:13036404-13036647
>chr5:13036967-13037069
>chr5:13038619-13038733
>chr5:13040267-13045756
>chr5:13045997-13046041
>chr5:13046118-13046400
>chr5:13046730-13046776
>chr5:13047070-13047542
>chr5:13047678-13047774
>chr5:13053202-13053242
>chr5:13053598-13053627
>chr5:13054062-13054170
>chr5:13054782-13054850
>chr5:13054927-13054977
>chr5:13056135-13056253
>chr5:13057086-13057274
>chr5:13058243-13058396
>chr5:13059151-13059242
>chr5:13060694-13061044
>chr5:13062941-13064175
>chr5:13065518-13079068
>chr5:13079500-13080075
>chr5:13080372-13084881
>chr5:13087419-13087472
>chr5:13088664-13089492
>chr5:13090282-13090368
>chr5:13092969-13093204
>chr5:13094622-13094929
>chr5:13096038-13096540
>chr5:13096621-13096712
>chr5:13096799-13096931
>chr5:13097015-13097222
>chr5:13097284-13097758
>chr5:13097916-13098170
>chr5:13098190-13098229
>chr5:13098467-13098544
>chr5:13098623-13098696
>chr5:13098983-13099145
>chr5:13099279-13099326
>chr5:13099581-13099629
>chr5:13100100-13100147
>chr5:13100223-13100287
>chr5:13100635-13100675
>chr5:13101314-13101664
>chr5:13101761-13101799
>chr5:13103068-13112838
>chr5:13112981-13113768
>chr5:13113891-13117485
>chr5:13117704-13124533
>chr5:13124659-13125406
>chr5:13125431-13126102
>chr5:13126430-13128823
>chr5:13128899-13129791
>chr5:13130139-13130155
>chr5:13130283-13133579
>chr5:13133831-13135033
>chr5:13135228-13144220
>chr5:13144422-13146261
>chr5:13146885-13147433
>chr5:13151788-13151967
>chr5:13152027-13152059
>chr5:13154985-13155956
>chr5:13156056-13158900
>chr5:13159000-13162512
>chr5:13162645-13162743
>chr5:13162843-13164069
>chr5:13164226-13164331
>chr5:13164411-13164442
>chr5:13164526-13164563
>chr5:13164629-13164867
>chr5:13164927-13165181
>chr5:13165411-13165442
>chr5:13165509-13167616
>chr5:13167986-13168509
>chr5:13168561-13169093
>chr5:13169193-13174973
>chr5:13174998-13175220
>chr5:13175441-13175490
>chr5:13177837-13177922
>chr5:13178117-13178164
>chr5:13178380-13178475
>chr5:13180950-13181017
>chr5:13181088-13181361
>chr5:13181384-13181472
>chr5:13182564-13185414
>chr5:13185435-13185809
>chr5:13185861-13186097
>chr5:13186139-13186318
>chr5:13187865-13187931
>chr5:13188037-13188534
>chr5:13191399-13191603
>chr5:13194552-13194631
>chr5:13195287-13195440
>chr5:13195498-13195529
>chr5:13196480-13196553
>chr5:13204819-13204889
>chr5:13205514-13205568
>chr5:13205633-13205842
>chr5:13205953-13220417
>chr5:13220587-13220602
>chr5:13220702-13223084
>chr5:13223292-13233691
>chr5:13233713-13238220
>chr5:13238391-13238455
>chr5:13242053-13242167
>chr5:13243726-13243828
>chr5:13244148-13244391
>chr5:13244579-13249093
>chr5:13249110-13256889
>chr5:13257241-13257470
>chr5:13257689-13257774
>chr5:13259580-13259618
>chr5:13259845-13261094
>chr5:13261218-13261304
>chr5:13261753-13262159
>chr5:13262316-13262464
>chr5:13265289-13265524
>chr5:13267788-13267823
>chr5:13267908-13268041
>chr5:13268120-13268256
>chr5:13268290-13268389
>chr5:13270328-13283677
>chr5:13284074-13284114
>chr5:13287014-13287051
>chr5:13289190-13289229
>chr5:13289928-13289997
>chr5:13291410-13291570
>chr5:13293492-13293532
>chr5:13297772-13298348
>chr5:13298910-13298974
>chr5:13300177-13300208
>chr5:13300449-13300480
>chr5:13300531-13300812
>chr5:13301491-13301527
>chr5:13301749-13301839
>chr5:13302409-13302536
>chr5:13303216-13303252
>chr5:13303474-13303564
>chr5:13304032-13304103
>chr5:13305492-13305556
>chr5:13306759-13306790
>chr5:13307031-13307062
>chr5:13307113-13307397
>chr5:13307692-13307763
>chr5:13308903-13309074
>chr5:13309202-13309345
>chr5:13309433-13309518
>chr5:13310499-13310785
>chr5:13316385-13316727
>chr5:13322201-13322296
>chr5:13322380-13322455
>chr5:13322564-13322626
>chr5:13323511-13323654
>chr5:13327761-13332904
>chr5:13333004-13333025
>chr5:13333267-13333469
>chr5:13333590-13335478
>chr5:13335655-13336593
>chr5:13336693-13340773
>chr5:13340832-13340848
>chr5:13340948-13347471
>chr5:13347695-13352248
>chr5:13352348-13352369
>chr5:13352540-13352764
>chr5:13353003-13356702
>chr5:13356823-13357025
>chr5:13357284-13357508
>chr5:13357747-13358517
>chr5:13358661-13358840
>chr5:13358936-13364510
>chr5:13364610-13367048
>chr5:13367339-13376188
>chr5:13376245-13376532
>chr5:13377199-13377239
>chr5:13377459-13380626
>chr5:13380760-13394230
>chr5:13399967-13400007
>chr5:13401208-13401888
>chr5:13402498-13402556
>chr5:13402718-13402855
>chr5:13402929-13402986
>chr5:13403973-13404061
>chr5:13404899-13404965
>chr5:13405258-13405437
>chr5:13405475-13405554
>chr5:13405582-13405651
>chr5:13406590-13407274
>chr5:13408458-13408494
>chr5:13410680-13410815
>chr5:13412604-13412957
>chr5:13414804-13414865
>chr5:13417755-13418017
>chr5:13419684-13419725
>chr5:13419769-13419931
>chr5:13420529-13420614
>chr5:13423501-13432088
>chr5:13432188-13438343
>chr5:13438420-13438574
>chr5:13439908-13440524
>chr5:13440809-13440917
>chr5:13440952-13441050
>chr5:13442063-13475840
>chr5:13476001-13476330
>chr5:13476439-13476515
>chr5:13476615-13484200
>chr5:13484855-13485244
>chr5:13485285-13485454
>chr5:13485696-13487204
>chr5:13487338-13487421
>chr5:13487656-13487740
>chr5:13489141-13492742
>chr5:13492867-13512000
>chr5:13512621-13512689
>chr5:13514372-13514405
>chr5:13516613-13516655
>chr5:13517742-13517825
>chr5:13517970-13518100
>chr5:13518143-13518260
>chr5:13518340-13518480
>chr5:13518808-13518844
>chr5:13518975-13519432
>chr5:13519529-13519956
>chr5:13520049-13520657
>chr5:13520725-13521550
>chr5:13521566-13521735
>chr5:13521786-13521837
>chr5:13522017-13522537
>chr5:13522569-13528113
>chr5:13528280-13557547
>chr5:13557603-13557701
>chr5:13557883-13558237
>chr5:13558394-13558621
>chr5:13558647-13558841
>chr5:13559156-13559203
>chr5:13559285-13559537
>chr5:13559582-13559715
>chr5:13559775-13560024
>chr5:13560102-13560324
>chr5:13560771-13560838
>chr5:13560896-13560979
>chr5:13560994-13561034
>chr5:13561359-13561530
>chr5:13562596-13562629
>chr5:13563965-13564403
>chr5:13564531-13564585
>chr5:13564632-13564802
>chr5:13565160-13565289
>chr5:13566286-13567016
>chr5:13567105-13567876
>chr5:13567990-13571072
>chr5:13571197-13581296
>chr5:13582050-13582235
>chr5:13582979-13583017
>chr5:13584987-13585104
>chr5:13585270-13585821
>chr5:13586148-13586503
>chr5:13588062-13588105
>chr5:13590071-13590128
>chr5:13594822-13596093
>chr5:13596220-13596500
>chr5:13596533-13596612
>chr5:13597178-13597406
>chr5:13598715-13598843
>chr5:13602078-13602266
>chr5:13603245-13603359
>chr5:13604519-13604980
>chr5:13605447-13605660
>chr5:13605756-13606026
>chr5:13606068-13606094
>chr5:13606218-13607887
>chr5:13609525-13610784
>chr5:13618001-13618116
>chr5:13618164-13618261
>chr5:13618699-13618850
>chr5:13619600-13619766
>chr5:13625292-13625357
>chr5:13625675-13625833
>chr5:13634825-13637941
>chr5:13638170-13639064
>chr5:13639101-13640279
>chr5:13640340-13640390
>chr5:13640486-13640535
>chr5:13640944-13641006
>chr5:13641420-13641462
>chr5:13641705-13651586
>chr5:13651716-13652231
>chr5:13652580-13653531
>chr5:13653577-13654830
>chr5:13654873-13654953
>chr5:13661652-13661707
>chr5:13661829-13661871
>chr5:13662929-13662966
>chr5:13665434-13665971
>chr5:13666113-13666159
>chr5:13666343-13666870
>chr5:13666958-13667016
>chr5:13667070-13667373
>chr5:13667435-13667506
>chr5:13667611-13667726
>chr5:13667792-13668018
>chr5:13668095-13669017
>chr5:13669436-13669639
>chr5:13669733-13670276
>chr5:13670370-13670637
>chr5:13670806-13671444
>chr5:13677792-13677961
>chr5:13678036-13678327
>chr5:13678356-13679673
>chr5:13686633-13688434
>chr5:13688534-13688558
>chr5:13688956-13707949
>chr5:13708587-13716441
>chr5:13716636-13731259
>chr5:13732178-13732209
>chr5:13732265-13732298
>chr5:13732615-13732659
>chr5:13734321-13734646
>chr5:13748353-13749094
>chr5:13749158-13749473
>chr5:13750079-13750120
>chr5:13751218-13751261
>chr5:13752219-13758799
>chr5:13758899-13767300
>chr5:13767400-13767422
>chr5:13767523-13772203
>chr5:13772331-13780319
>chr5:13780443-13797086
>chr5:13797193-13797222
>chr5:13797322-13809415
>chr5:13812130-13812321
>chr5:13813860-13813960
>chr5:13814288-13814339
>chr5:13823016-13823126
>chr5:13823209-13823289
>chr5:13823727-13823855
>chr5:13824932-13825086
>chr5:13825841-13826143
>chr5:13828873-13828903
>chr5:13829525-13829585
>chr5:13829993-13830087
>chr5:13834605-13834822
>chr5:13834881-13834939
>chr5:13835039-13845186
>chr5:13845615-13845630
>chr5:13845730-13847997
>chr5:13848238-13856278
>chr5:13856512-13858584
>chr5:13858706-13859334
>chr5:13859549-13859653
>chr5:13859733-13878788
>chr5:13878914-13880180
>chr5:13880306-13881864
>chr5:13882602-13882773
>chr5:13882957-13884444
>chr5:13884556-13884592
>chr5:13884634-13885819
>chr5:13886066-13886223
>chr5:13886357-13886394
>chr5:13886467-13886573
>chr5:13887404-13887460
>chr5:13887560-13889454
>chr5:13889499-13903193
>chr5:13903361-13904502
>chr5:13904701-13905948
>chr5:13906559-13906675
>chr5:13906919-13906983
>chr5:13907522-13921765
>chr5:13921960-13927379
>chr5:13927479-13929899
>chr5:13929999-13932129
>chr5:13932229-13953389
>chr5:13954620-13954843
>chr5:13954933-13955209
>chr5:13955350-13955422
>chr5:13955520-13956048
>chr5:13956686-13956750
>chr5:13956910-13956969
>chr5:13957027-13957116
>chr5:13957812-13957883
>chr5:13957906-13958089
>chr5:13958226-13958337
>chr5:13958443-13958535
>chr5:13958757-13958799
>chr5:13960999-13961302
>chr5:13962026-13962359
>chr5:13962468-13962516
>chr5:13962626-13962709
>chr5:13962868-13963142
>chr5:13963199-13963273
>chr5:13963545-13973029
>chr5:13979517-13979550
>chr5:13980841-13980950
>chr5:13985504-13985546
>chr5:13985691-13986258
>chr5:13986485-13986549
>chr5:13987262-14000934
>chr5:14001024-14001239
>chr5:14001509-14001582
>chr5:14002521-14002561
>chr5:14002805-14002882
>chr5:14003512-14003589
>chr5:14003704-14003883
>chr5:14004051-14004185
>chr5:14004772-14004817
>chr5:14005125-14005225
>chr5:14005310-14005763
>chr5:14005870-14006219
>chr5:14006309-14006877
>chr5:14007210-14007258
>chr5:14007530-14007607
>chr5:14008174-14017161
>chr5:14017529-14028174
>chr5:14029980-14030090
>chr5:14030555-14030951
>chr5:14031846-14032005
>chr5:14038622-14064439
>chr5:14066915-14068215
>chr5:14068919-14069039
>chr5:14074768-14074818
>chr5:14076023-14076059
>chr5:14076775-14076941
>chr5:14077158-14077212
>chr5:14077303-14082157
>chr5:14082218-14083325
>chr5:14083474-14083905
>chr5:14086019-14086055
>chr5:14086242-14087423
>chr5:14089538-14089575
>chr5:14091922-14092055
>chr5:14092205-14093724
>chr5:14093800-14093847
>chr5:14093898-14094374
>chr5:14094515-14094545
>chr5:14095039-14095227
>chr5:14096088-14096171
>chr5:14096225-14096256
>chr5:14097943-14098057
>chr5:14101167-14101202
>chr5:14102847-14102962
>chr5:14105115-14105187
>chr5:14105270-14105332
>chr5:14105428-14105886
>chr5:14106448-14106486
>chr5:14107215-14107265
>chr5:14107631-14107878
>chr5:14108296-14108333
>chr5:14108518-14108654
>chr5:14109046-14109216
>chr5:14110038-14110126
>chr5:14110343-14110572
>chr5:14110920-14111075
>chr5:14111262-14111503
>chr5:14112103-14112388
>chr5:14114925-14114948
>chr5:14116317-14116351
>chr5:14116695-14116789
>chr5:14116878-14116922
>chr5:14118109-14118388
>chr5:14119478-14119550
>chr5:14121777-14121837
>chr5:14122399-14122424
>chr5:14122524-14122544
>chr5:14122623-14122657
>chr5:14123001-14123095
>chr5:14123184-14123228
>chr5:14124584-14125597
>chr5:14125774-14126889
>chr5:14127013-14134850
>chr5:14134973-14135045
>chr5:14135195-14135275
>chr5:14135444-14148306
>chr5:14148406-14148421
>chr5:14149824-14150120
>chr5:14150191-14150590
>chr5:14150805-14150975
>chr5:14151042-14151075
>chr5:14153425-14160781
>chr5:14163094-14163125
>chr5:14166657-14166711
>chr5:14168242-14168269
>chr5:14168372-14168423
>chr5:14168575-14181166
>chr5:14181458-14190768
>chr5:14195142-14195835
>chr5:14195872-14195980
>chr5:14196269-14196358
>chr5:14196449-14197553
>chr5:14197701-14197874
>chr5:14198529-14198937
>chr5:14199066-14199221
>chr5:14202830-14210406
>chr5:14210476-14211169
>chr5:14212038-14212095
>chr5:14212366-14214144
>chr5:14215416-14215605
>chr5:14215649-14215757
>chr5:14217053-14217085
>chr5:14219329-14221203
>chr5:14221269-14221352
>chr5:14221600-14221711
>chr5:14221732-14221791
>chr5:14222002-14222194
>chr5:14222256-14224298
>chr5:14224443-14227523
>chr5:14228112-14228937
>chr5:14228982-14230347
>chr5:14230412-14232423
>chr5:14232667-14232786
>chr5:14234030-14234551
>chr5:14235431-14235712
>chr5:14236052-14236243
>chr5:14236305-14238665
>chr5:14238690-14238732
>chr5:14239019-14239647
>chr5:14239844-14240032
>chr5:14240095-14240199
>chr5:14240366-14240485
>chr5:14240954-14242003
>chr5:14242233-14242704
>chr5:14242732-14243123
>chr5:14243152-14243377
>chr5:14243593-14243663
>chr5:14243742-14243840
>chr5:14243894-14244273
>chr5:14244335-14244620
>chr5:14244682-14248550
>chr5:14248636-14248693
>chr5:14249066-14249104
>chr5:14249208-14249304
>chr5:14249365-14250119
>chr5:14250219-14252936
>chr5:14253525-14254350
>chr5:14254459-14255574
>chr5:14255696-14257678
>chr5:14257804-14259642
>chr5:14259771-14262057
>chr5:14262157-14263164
>chr5:14263408-14263527
>chr5:14264771-14265292
>chr5:14266168-14266447
>chr5:14266835-14267001
>chr5:14267198-14267477
>chr5:14267819-14268011
>chr5:14268073-14270027
>chr5:14271675-14271916
>chr5:14271949-14272017
>chr5:14272723-14272801
>chr5:14273007-14273113
>chr5:14273176-14273511
>chr5:14273569-14273820
>chr5:14273865-14273919
>chr5:14274019-14274764
>chr5:14274789-14274831
>chr5:14275118-14275737
>chr5:14275795-14276131
>chr5:14276194-14276300
>chr5:14276506-14276584
>chr5:14276658-14276698
>chr5:14277287-14277355
>chr5:14277388-14277629
>chr5:14280118-14280156
>chr5:14280217-14280246
>chr5:14280628-14285150
>chr5:14285318-14286562
>chr5:14286988-14287026
>chr5:14287087-14287116
>chr5:14287498-14288013
>chr5:14288113-14294223
>chr5:14294556-14294600
>chr5:14294693-14294801
>chr5:14294854-14296064
>chr5:14296099-14297726
>chr5:14297796-14299546
>chr5:14299555-14299648
>chr5:14301171-14301639
>chr5:14302403-14304141
>chr5:14304570-14305199
>chr5:14305548-14305590
>chr5:14305683-14305728
>chr5:14305928-14306266
>chr5:14306319-14306727
>chr5:14306785-14309852
>chr5:14309952-14309967
>chr5:14309979-14317728
>chr5:14317852-14323867
>chr5:14323955-14324037
>chr5:14324196-14324241
>chr5:14324824-14325370
>chr5:14325525-14326821
>chr5:14327381-14327462
>chr5:14327592-14329431
>chr5:14329456-14330815
>chr5:14331140-14339794
>chr5:14339973-14348656
>chr5:14348699-14349106
>chr5:14349472-14349800
>chr5:14355296-14355394
>chr5:14355523-14355561
>chr5:14357344-14357387
>chr5:14358433-14358475
>chr5:14361987-14362556
>chr5:14362774-14363191
>chr5:14363223-14363359
>chr5:14363430-14363573
>chr5:14363740-14363829
>chr5:14363962-14364094
>chr5:14364670-14364725
>chr5:14364796-14366040
>chr5:14366127-14366193
>chr5:14366346-14366432
>chr5:14366475-14366551
>chr5:14366788-14366956
>chr5:14367823-14368014
>chr5:14368100-14369715
>chr5:14369987-14376530
>chr5:14376630-14376646
>chr5:14377038-14378695
>chr5:14378795-14384992
>chr5:14385019-14387177
>chr5:14387266-14389163
>chr5:14389628-14389712
>chr5:14389795-14389894
>chr5:14389970-14390274
>chr5:14390360-14390522
>chr5:14391948-14406146
>chr5:14406342-14406552
>chr5:14407835-14416723
>chr5:14416823-14426863
>chr5:14426912-14427395
>chr5:14427538-14428403
>chr5:14428510-14428761
>chr5:14428790-14429816
>chr5:14429915-14429989
>chr5:14435528-14435622
>chr5:14437238-14437340
>chr5:14437801-14438773
>chr5:14439187-14439335
>chr5:14439465-14442569
>chr5:14442974-14444492
>chr5:14444623-14450090
>chr5:14451090-14451200
>chr5:14451239-14451315
>chr5:14451437-14451501
>chr5:14451596-14451627
>chr5:14452156-14452209
>chr5:14452627-14452642
>chr5:14453386-14453408
>chr5:14455738-14455904
>chr5:14455933-14456884
>chr5:14457916-14457980
>chr5:14458122-14458259
>chr5:14458414-14458845
>chr5:14458920-14459054
>chr5:14459213-14459416
>chr5:14459445-14459539
>chr5:14459592-14459628
>chr5:14459707-14459951
>chr5:14460249-14460289
>chr5:14460523-14460719
>chr5:14460762-14460883
>chr5:14460945-14461095
>chr5:14461166-14461310
>chr5:14461427-14461505
>chr5:14461654-14461810
>chr5:14461835-14461934
>chr5:14462308-14462769
>chr5:14462863-14462901
>chr5:14462982-14463011
>chr5:14463227-14464132
>chr5:14464172-14464214
>chr5:14464277-14464391
>chr5:14464419-14464462
>chr5:14464630-14482420
>chr5:14482520-14483278
>chr5:14483411-14484284
>chr5:14484378-14484433
>chr5:14484743-14484887
>chr5:14486044-14486221
>chr5:14495601-14495649
>chr5:14495699-14495792
>chr5:14495976-14501011
>chr5:14501321-14501360
>chr5:14501697-14519762
>chr5:14519786-14520271
>chr5:14520546-14520605
>chr5:14521372-14521536
>chr5:14521787-14521940
>chr5:14525564-14526084
>chr5:14526587-14526798
>chr5:14526902-14526980
>chr5:14527044-14527086
>chr5:14529584-14530326
>chr5:14531663-14531692
>chr5:14532102-14537856
>chr5:14539217-14539334
>chr5:14539881-14540261
>chr5:14542191-14542786
>chr5:14543153-14543245
>chr5:14543371-14557414
>chr5:14557514-14576889
>chr5:14577739-14578396
>chr5:14579051-14579071
>chr5:14579310-14579418
>chr5:14579585-14579631
>chr5:14579860-14579926
>chr5:14580291-14580325
>chr5:14581225-14581404
>chr5:14581751-14582117
>chr5:14582279-14582423
>chr5:14583011-14583061
>chr5:14583309-14583377
>chr5:14583945-14584026
>chr5:14584218-14584376
>chr5:14584463-14584794
>chr5:14584938-14584998
>chr5:14585485-14585602
>chr5:14587857-14588103
>chr5:14588676-14588713
>chr5:14589565-14589701
>chr5:14589802-14589851
>chr5:14590514-14590872
>chr5:14592021-14592378
>chr5:14592886-14592967
>chr5:14593014-14593819
>chr5:14593841-14594024
>chr5:14594124-14596020
>chr5:14596120-14596149
>chr5:14596184-14598995
>chr5:14599437-14599664
>chr5:14599699-14599815
>chr5:14600883-14600912
>chr5:14608958-14609137
>chr5:14614699-14614735
>chr5:14615367-14616588
>chr5:14617284-14617299
>chr5:14617454-14619938
>chr5:14620221-14622110
>chr5:14622210-14623207
>chr5:14623307-14623331
>chr5:14629998-14630149
>chr5:14631427-14631535
>chr5:14632676-14654620
>chr5:14654889-14655023
>chr5:14655115-14655165
>chr5:14655238-14655345
>chr5:14657758-14657952
>chr5:14659682-14660103
>chr5:14660809-14665801
>chr5:14672050-14672401
>chr5:14672978-14674579
>chr5:14674609-14677078
>chr5:14677824-14677899
>chr5:14677992-14678104
>chr5:14681120-14681427
>chr5:14681459-14681871
>chr5:14681898-14682237
>chr5:14682590-14692296
>chr5:14692617-14692941
>chr5:14693083-14693209
>chr5:14693313-14693364
>chr5:14693405-14693507
>chr5:14695570-14695614
>chr5:14695774-14696016
>chr5:14696102-14696195
>chr5:14696946-14697042
>chr5:14697346-14698620
>chr5:14698861-14699938
>chr5:14699986-14700069
>chr5:14700225-14700258
>chr5:14700296-14700810
>chr5:14701249-14728512
>chr5:14728581-14728644
>chr5:14729013-14745769
>chr5:14745849-14745906
>chr5:14745952-14746004
>chr5:14747290-14747394
>chr5:14747871-14748003
>chr5:14748051-14748319
>chr5:14748767-14748808
>chr5:14748877-14749088
>chr5:14749368-14749720
>chr5:14749908-14750002
>chr5:14750091-14752320
>chr5:14752430-14752596
>chr5:14752903-14758367
>chr5:14758553-14759289
>chr5:14759496-14765102
>chr5:14765220-14765276
>chr5:14765915-14767139
>chr5:14767809-14767945
>chr5:14768019-14768617
>chr5:14768787-14768866
>chr5:14768927-14769119
>chr5:14771989-14772031
>chr5:14772970-14773213
>chr5:14774475-14774565
>chr5:14780059-14782025
>chr5:14782125-14789136
>chr5:14789758-14793651
>chr5:14793751-14800075
>chr5:14800433-14800805
>chr5:14800854-14801496
>chr5:14802928-14804547
>chr5:14804862-14811386
>chr5:14811486-14814940
>chr5:14815710-14817066
>chr5:14817234-14817490
>chr5:14823677-14823726
>chr5:14826970-14827014
>chr5:14827836-14827881
>chr5:14828813-14828958
>chr5:14829076-14829345
>chr5:14829839-14829891
>chr5:14829929-14830837
>chr5:14832972-14833155
>chr5:14833236-14833269
>chr5:14833442-14833775
>chr5:14833905-14839791
>chr5:14839821-14839888
>chr5:14840154-14840192
>chr5:14840368-14840410
>chr5:14841973-14842010
>chr5:14843355-14844246
>chr5:14844346-14844373
>chr5:14844507-14844913
>chr5:14845078-14845231
>chr5:14846201-14846329
>chr5:14846492-14846512
>chr5:14846612-14854583
>chr5:14854675-14854869
>chr5:14854909-14854964
>chr5:14855011-14855060
>chr5:14855669-14855824
>chr5:14857282-14857410
>chr5:14860826-14866214
>chr5:14866303-14866382
>chr5:14869361-14869405
>chr5:14870895-14871017
>chr5:14873494-14873616
>chr5:14875833-14875871
>chr5:14875967-14876371
>chr5:14876456-14878863
>chr5:14878897-14879600
>chr5:14879676-14880130
>chr5:14880232-14880297
>chr5:14880383-14880595
>chr5:14880686-14880993
>chr5:14881093-14886882
>chr5:14888246-14890475
>chr5:14890575-14896036
>chr5:14896164-14908036
>chr5:14908300-14915692
>chr5:14918783-14918993
>chr5:14919861-14920054
>chr5:14921829-14923717
>chr5:14924128-14924148
>chr5:14924152-14925123
>chr5:14925253-14925903
>chr5:14926099-14929179
>chr5:14929393-14933916
>chr5:14934335-14934409
>chr5:14934576-14934671
>chr5:14934756-14934962
>chr5:14935112-14936303
>chr5:14936403-14936418
>chr5:14936537-14940616
>chr5:14944464-14944634
>chr5:14944791-14956830
>chr5:14956866-14957205
>chr5:14957254-14957885
>chr5:14957940-14958884
>chr5:14958916-14959118
>chr5:14959360-14960791
>chr5:14960849-14960872
>chr5:14960984-14962294
>chr5:14962464-14969080
>chr5:14969180-14969329
>chr5:14969429-14969612
>chr5:14969740-14969852
>chr5:14969936-14970396
>chr5:14970445-14976254
>chr5:14976348-14976366
>chr5:14976466-14990757
>chr5:14990989-14991089
>chr5:14991144-14991881
>chr5:14991981-15002090
>chr5:15002143-15002300
>chr5:15002593-15007749
>chr5:15007923-15009504
>chr5:15009635-15009772
>chr5:15009814-15010321
>chr5:15010360-15011226
>chr5:15011266-15012121
>chr5:15012167-15012213
>chr5:15012402-15013058
>chr5:15013225-15015676
>chr5:15015776-15026914
>chr5:15026985-15028398
>chr5:15028551-15028669
>chr5:15032484-15034695
>chr5:15034857-15035806
>chr5:15035955-15035970
>chr5:15036070-15039984
>chr5:15040031-15040602
>chr5:15040655-15040792
>chr5:15040886-15040956
>chr5:15041022-15041229
>chr5:15041558-15041581
>chr5:15041895-15049110
>chr5:15049210-15050733
>chr5:15051267-15051283
>chr5:15051383-15055493
>chr5:15055785-15055975
>chr5:15056149-15056190
>chr5:15056313-15056384
>chr5:15056520-15057045
>chr5:15057341-15057641
>chr5:15058194-15059300
>chr5:15059329-15060568
>chr5:15060593-15065637
>chr5:15066156-15066549
>chr5:15066636-15067341
>chr5:15067389-15068272
>chr5:15068311-15068551
>chr5:15068697-15069756
>chr5:15069816-15070123
>chr5:15070306-15070859
>chr5:15070908-15078083
>chr5:15078149-15078179
>chr5:15078250-15078655
>chr5:15080106-15080371
>chr5:15080462-15085927
>chr5:15087423-15087557
>chr5:15087779-15090642
>chr5:15090694-15091173
>chr5:15091215-15092023
>chr5:15092056-15092172
>chr5:15093931-15094160
>chr5:15096175-15096401
>chr5:15096518-15096571
>chr5:15096766-15096805
>chr5:15096965-15097091
>chr5:15097345-15097389
>chr5:15097630-15097682
>chr5:15097805-15097939
>chr5:15099154-15099198
>chr5:15099260-15099476
>chr5:15099550-15099600
>chr5:15099707-15099936
>chr5:15101143-15103686
>chr5:15104061-15108373
>chr5:15108674-15111050
>chr5:15111704-15112587
>chr5:15112932-15115604
>chr5:15115972-15116005
>chr5:15117279-15124058
>chr5:15124770-15125677
>chr5:15127710-15127739
>chr5:15127982-15128066
>chr5:15130858-15131183
>chr5:15133805-15133920
>chr5:15134191-15135614
>chr5:15135972-15145479
>chr5:15146775-15148218
>chr5:15153059-15153240
>chr5:15153330-15153489
>chr5:15153575-15153670
>chr5:15155691-15155842
>chr5:15156658-15156877
>chr5:15157030-15157097
>chr5:15157249-15157548
>chr5:15157725-15157923
>chr5:15158030-15159183
>chr5:15159357-15159448
>chr5:15159552-15159618
>chr5:15159730-15159825
>chr5:15159875-15160082
>chr5:15160334-15160367
>chr5:15160985-15161126
>chr5:15161199-15161248
>chr5:15161415-15161726
>chr5:15161820-15161852
>chr5:15161899-15161981
>chr5:15162008-15162338
>chr5:15162376-15162530
>chr5:15162894-15163023
>chr5:15164332-15164363
>chr5:15167154-15167281
>chr5:15167936-15168146
>chr5:15168941-15169104
>chr5:15169217-15169412
>chr5:15170904-15170957
>chr5:15171239-15171492
>chr5:15171693-15171862
>chr5:15172130-15172226
>chr5:15173017-15173054
>chr5:15173139-15173176
>chr5:15173328-15173476
>chr5:15174139-15183558
>chr5:15183614-15185911
>chr5:15186479-15198934
>chr5:15199013-15199041
>chr5:15199745-15199778
>chr5:15200253-15200788
>chr5:15201405-15201510
>chr5:15208693-15208880
>chr5:15211652-15212142
>chr5:15214769-15219518
>chr5:15220379-15220780
>chr5:15221332-15221372
>chr5:15222217-15222334
>chr5:15223108-15223206
>chr5:15226129-15227326
>chr5:15227395-15227516
>chr5:15227616-15227725
>chr5:15228056-15229995
>chr5:15230054-15240421
>chr5:15240501-15245218
>chr5:15245248-15250350
>chr5:15250432-15251086
>chr5:15251138-15253201
>chr5:15253267-15264802
>chr5:15265193-15265909
>chr5:15266039-15268193
>chr5:15268352-15274493
>chr5:15274617-15280088
>chr5:15280188-15288009
>chr5:15288391-15289531
>chr5:15290607-15293674
>chr5:15295590-15295638
>chr5:15295748-15295805
>chr5:15296113-15296250
>chr5:15296298-15305147
>chr5:15305310-15305457
>chr5:15306104-15306157
>chr5:15306192-15306294
>chr5:15306577-15306934
>chr5:15306996-15307521
>chr5:15308118-15308511
>chr5:15308631-15323729
>chr5:15323865-15324167
>chr5:15324273-15325074
>chr5:15325180-15325258
>chr5:15325718-15325766
>chr5:15325852-15325914
>chr5:15326069-15326167
>chr5:15326797-15326862
>chr5:15327018-15327088
>chr5:15327851-15327966
>chr5:15328131-15328266
>chr5:15328680-15329280
>chr5:15329765-15330000
>chr5:15334488-15334868
>chr5:15334921-15335012
>chr5:15335135-15335511
>chr5:15335688-15335745
>chr5:15335965-15336015
>chr5:15336061-15336181
>chr5:15337374-15337418
>chr5:15339593-15339624
>chr5:15339719-15339972
>chr5:15340033-15340211
>chr5:15345176-15345245
>chr5:15350242-15350345
>chr5:15350879-15354348
>chr5:15354511-15355171
>chr5:15355242-15355269
>chr5:15355487-15355693
>chr5:15355732-15359607
>chr5:15359697-15359865
>chr5:15359936-15359963
>chr5:15360181-15360387
>chr5:15360425-15363187
>chr5:15363234-15371838
>chr5:15371938-15372511
>chr5:15372548-15373198
>chr5:15374012-15374262
>chr5:15374341-15375289
>chr5:15375497-15379620
>chr5:15379819-15382350
>chr5:15382558-15383393
>chr5:15383420-15389798
>chr5:15390147-15390162
>chr5:15390355-15390480
>chr5:15390733-15390758
>chr5:15390870-15390918
>chr5:15391236-15391490
>chr5:15391921-15391941
>chr5:15392041-15398548
>chr5:15398861-15406647
>chr5:15406748-15406916
>chr5:15407119-15407309
>chr5:15407557-15407683
>chr5:15407750-15407805
>chr5:15409064-15409248
>chr5:15410514-15410616
>chr5:15410973-15411052
>chr5:15412028-15412227
>chr5:15412311-15412486
>chr5:15412594-15412883
>chr5:15413281-15413339
>chr5:15414329-15414372
>chr5:15414533-15414579
>chr5:15415259-15415290
>chr5:15416968-15417012
>chr5:15417107-15417149
>chr5:15417642-15417700
>chr5:15418136-15435808
>chr5:15435860-15436201
>chr5:15439402-15448927
>chr5:15451407-15451761
>chr5:15453998-15454290
>chr5:15454840-15454891
>chr5:15454952-15455211
>chr5:15459366-15459495
>chr5:15460495-15460682
>chr5:15460813-15460899
>chr5:15462979-15463052
>chr5:15463703-15463863
>chr5:15466844-15469609
>chr5:15470619-15470890
>chr5:15470914-15470981
>chr5:15472635-15477545
>chr5:15477599-15477688
>chr5:15478044-15478873
>chr5:15480592-15480631
>chr5:15482540-15482781
>chr5:15483329-15483465
>chr5:15483686-15494911
>chr5:15495060-15496479
>chr5:15496608-15497227
>chr5:15497258-15498009
>chr5:15498034-15501900
>chr5:15502099-15503474
>chr5:15503574-15504045
>chr5:15504143-15522948
>chr5:15523075-15525188
>chr5:15525387-15532423
>chr5:15532502-15532665
>chr5:15535993-15536145
>chr5:15536243-15538044
>chr5:15538138-15538208
>chr5:15538564-15538616
>chr5:15538758-15543307
>chr5:15543407-15544967
>chr5:15545320-15554096
>chr5:15554196-15555023
>chr5:15555159-15555934
>chr5:15556174-15559019
>chr5:15559543-15559587
>chr5:15559987-15560269
>chr5:15563035-15563066
>chr5:15574622-15574722
>chr5:15576732-15576836
>chr5:15577025-15577060
>chr5:15580912-15580990
>chr5:15581507-15581542
>chr5:15583371-15583450
>chr5:15587442-15587523
>chr5:15589877-15590236
>chr5:15592837-15593504
>chr5:15593759-15593848
>chr5:15593914-15594115
>chr5:15594903-15594946
>chr5:15595362-15604250
>chr5:15604350-15604916
>chr5:15605245-15605476
>chr5:15605518-15606397
>chr5:15608300-15608463
>chr5:15608564-15615579
>chr5:15617425-15617502
>chr5:15619176-15619320
>chr5:15619581-15622829
>chr5:15623086-15625394
>chr5:15625655-15629704
>chr5:15629913-15630451
>chr5:15630685-15631058
>chr5:15632118-15632408
>chr5:15632760-15637967
>chr5:15639643-15639719
>chr5:15640176-15641344
>chr5:15641491-15655537
>chr5:15655581-15656016
>chr5:15656044-15656584
>chr5:15656859-15657852
>chr5:15657914-15658882
>chr5:15658914-15659946
>chr5:15660089-15660380
>chr5:15660530-15661288
>chr5:15661431-15662469
>chr5:15662703-15662945
>chr5:15663017-15663251
>chr5:15663509-15664648
>chr5:15665406-15665722
>chr5:15665846-15666345
>chr5:15666444-15667262
>chr5:15669866-15669961
>chr5:15673025-15673113
>chr5:15673492-15674962
>chr5:15675090-15675288
>chr5:15675360-15675463
>chr5:15676408-15676651
>chr5:15678080-15678131
>chr5:15679289-15679346
>chr5:15679472-15679559
>chr5:15679881-15679921
>chr5:15680217-15680248
>chr5:15681124-15681172
>chr5:15681951-15684108
>chr5:15684138-15684624
>chr5:15684734-15684904
>chr5:15685075-15685216
>chr5:15685293-15685502
>chr5:15685584-15686838
>chr5:15686884-15688324
>chr5:15688398-15689813
>chr5:15689869-15703283
>chr5:15703372-15704343
>chr5:15704418-15705584
>chr5:15705713-15706933
>chr5:15707058-15707768
>chr5:15707903-15708072
>chr5:15708114-15708404
>chr5:15709004-15709142
>chr5:15709408-15709457
>chr5:15709631-15709820
>chr5:15710108-15710190
>chr5:15710379-15710672
>chr5:15711099-15711174
>chr5:15715044-15715101
>chr5:15715186-15715221
>chr5:15717444-15717537
>chr5:15718851-15719004
>chr5:15719224-15719767
>chr5:15723777-15724769
>chr5:15724805-15726509
>chr5:15727267-15727330
>chr5:15728257-15728381
>chr5:15728841-15728934
>chr5:15729150-15729371
>chr5:15729429-15729618
>chr5:15729680-15729729
>chr5:15729836-15729886
>chr5:15729980-15730022
>chr5:15730255-15730327
>chr5:15730483-15730695
>chr5:15732705-15732849
>chr5:15733323-15733522
>chr5:15736397-15736812
>chr5:15736848-15737324
>chr5:15737421-15737568
>chr5:15737613-15737710
>chr5:15737793-15738407
>chr5:15738655-15738813
>chr5:15738886-15739858
>chr5:15739926-15740828
>chr5:15740879-15741158
>chr5:15741213-15741511
>chr5:15741573-15741609
>chr5:15741738-15741941
>chr5:15742345-15742496
>chr5:15742899-15743128
>chr5:15743799-15743834
>chr5:15744482-15744514
>chr5:15744896-15745106
>chr5:15745272-15745390
>chr5:15745508-15745545
>chr5:15746069-15746240
>chr5:15746722-15746840
>chr5:15749071-15750343
>chr5:15750582-15750855
>chr5:15751881-15752210
>chr5:15752701-15752737
>chr5:15752805-15753196
>chr5:15753502-15753746
>chr5:15754014-15768657
>chr5:15768828-15775458
>chr5:15775567-15784605
>chr5:15784757-15784957
>chr5:15785033-15785067
>chr5:15785114-15785423
>chr5:15785799-15785989
>chr5:15786025-15786056
>chr5:15786072-15786379
>chr5:15786618-15786798
>chr5:15791960-15792367
>chr5:15792726-15807924
>chr5:15808051-15815088
>chr5:15815380-15815420
>chr5:15816378-15816698
>chr5:15817282-15817339
>chr5:15820134-15820276
>chr5:15820400-15820553
>chr5:15821810-15821849
>chr5:15822022-15822317
>chr5:15824730-15825379
>chr5:15825519-15825739
>chr5:15826905-15849520
>chr5:15849605-15849706
>chr5:15849949-15850020
>chr5:15850101-15857529
>chr5:15860597-15865913
>chr5:15866033-15875001
>chr5:15875035-15875963
>chr5:15876019-15879272
>chr5:15879392-15879608
>chr5:15879637-15882282
>chr5:15882347-15885541
>chr5:15885588-15893266
>chr5:15895818-15896002
>chr5:15896132-15897103
>chr5:15897196-15897241
>chr5:15898337-15898492
>chr5:15898830-15898961
>chr5:15899902-15899954
>chr5:15900139-15900173
>chr5:15900782-15909051
>chr5:15909151-15910162
>chr5:15910196-15910563
>chr5:15910790-15913814
>chr5:15913883-15913951
>chr5:15913983-15915704
>chr5:15916226-15917843
>chr5:15917968-15924458
>chr5:15924680-15924932
>chr5:15924996-15929749
>chr5:15930319-15931560
>chr5:15931660-15931684
>chr5:15931744-15945159
>chr5:15945405-15954770
>chr5:15955014-15956220
>chr5:15956341-15957271
>chr5:15957340-15959718
>chr5:15959897-15960998
>chr5:15961887-15962136
>chr5:15962228-15962259
>chr5:15963164-15963206
>chr5:15963277-15969348
>chr5:15969473-15972599
>chr5:15972669-15972736
>chr5:15974875-15975123
>chr5:15975357-15975468
>chr5:15979509-15983908
>chr5:15984118-15986094
>chr5:15986316-15988400
>chr5:15988886-15990042
>chr5:15990082-15990973
>chr5:15991655-15993281
>chr5:15993538-15998295
>chr5:15998573-16003125
>chr5:16003294-16003324
>chr5:16003378-16005621
>chr5:16005740-16010443
>chr5:16010634-16021560
>chr5:16021688-16022112
>chr5:16022221-16033836
>chr5:16033984-16055600
>chr5:16056012-16069768
>chr5:16069954-16076310
>chr5:16077182-16077391
>chr5:16078263-16078834
>chr5:16078906-16079292
>chr5:16079365-16079406
>chr5:16079462-16080008
>chr5:16080145-16080635
>chr5:16080679-16080845
>chr5:16080881-16081819
>chr5:16081881-16082249
>chr5:16082327-16084111
>chr5:16084139-16084248
>chr5:16084286-16105056
>chr5:16105206-16105236
>chr5:16105437-16105465
>chr5:16105825-16105861
>chr5:16105945-16105995
>chr5:16106050-16106545
>chr5:16107451-16107789
>chr5:16110730-16110860
>chr5:16117280-16118282
>chr5:16119254-16119368
>chr5:16119923-16120040
>chr5:16120229-16120537
>chr5:16120586-16120626
>chr5:16120832-16121402
>chr5:16121465-16124794
>chr5:16124864-16125623
>chr5:16125723-16128005
>chr5:16128121-16130630
>chr5:16130730-16132242
>chr5:16132307-16132363
>chr5:16132701-16132778
>chr5:16133335-16139033
>chr5:16140711-16140931
>chr5:16142269-16142642
>chr5:16143311-16143467
>chr5:16143612-16143792
>chr5:16148689-16148858
>chr5:16151354-16151600
>chr5:16154308-16154468
>chr5:16155527-16161660
>chr5:16162633-16162753
>chr5:16164198-16164377
>chr5:16164604-16165036
>chr5:16165170-16165577
>chr5:16165817-16165998
>chr5:16166099-16166166
>chr5:16166305-16166578
>chr5:16166698-16166728
>chr5:16166853-16166914
>chr5:16167108-16167178
>chr5:16167359-16167584
>chr5:16167667-16167710
>chr5:16168345-16176060
>chr5:16177222-16177391
>chr5:16178111-16178171
>chr5:16179879-16180125
>chr5:16182375-16182453
>chr5:16184859-16184987
>chr5:16185016-16185284
>chr5:16185572-16185782
>chr5:16187293-16187489
>chr5:16187560-16187749
>chr5:16189263-16189531
>chr5:16189672-16190009
>chr5:16190075-16190105
>chr5:16190230-16190341
>chr5:16190395-16190433
>chr5:16190608-16190667
>chr5:16190804-16190978
>chr5:16191046-16191089
>chr5:16191550-16215170
>chr5:16215296-16224121
>chr5:16224262-16224322
>chr5:16225401-16225435
>chr5:16226552-16226907
>chr5:16227682-16233152
>chr5:16235065-16235116
>chr5:16239245-16242993
>chr5:16243138-16243427
>chr5:16243689-16244012
>chr5:16244112-16258840
>chr5:16258912-16259549
>chr5:16259758-16268632
>chr5:16268751-16275413
>chr5:16275809-16277670
>chr5:16277706-16284523
>chr5:16284567-16286896
>chr5:16286996-16291619
>chr5:16291778-16295763
>chr5:16296211-16297341
>chr5:16297555-16298200
>chr5:16299089-16299133
>chr5:16300884-16301006
>chr5:16301776-16306909
>chr5:16307047-16309058
>chr5:16309137-16310458
>chr5:16310496-16310838
>chr5:16310889-16315081
>chr5:16315117-16316147
>chr5:16316232-16316287
>chr5:16316420-16316602
>chr5:16316694-16316866
>chr5:16316997-16317160
>chr5:16317876-16317911
>chr5:16318066-16318099
>chr5:16318784-16319112
>chr5:16319617-16319793
>chr5:16323846-16323863
>chr5:16323987-16335333
>chr5:16335454-16336129
>chr5:16336161-16336346
>chr5:16336680-16336773
>chr5:16336863-16336952
>chr5:16337028-16337284
>chr5:16337394-16337961
>chr5:16342268-16342409
>chr5:16345697-16345789
>chr5:16346291-16346331
>chr5:16346423-16346603
>chr5:16348211-16348508
>chr5:16348907-16356445
>chr5:16356515-16356549
>chr5:16357146-16357183
>chr5:16357448-16358183
>chr5:16358580-16358887
>chr5:16359023-16359290
>chr5:16359351-16360523
>chr5:16360604-16362211
>chr5:16362575-16362804
>chr5:16362860-16366953
>chr5:16367364-16375728
>chr5:16375964-16375987
>chr5:16376034-16377818
>chr5:16378155-16379970
>chr5:16380028-16380090
>chr5:16380190-16386038
>chr5:16386077-16390374
>chr5:16390441-16391108
>chr5:16391154-16391204
>chr5:16391243-16396372
>chr5:16396569-16396777
>chr5:16396807-16397222
>chr5:16397474-16398181
>chr5:16398503-16405804
>chr5:16406266-16406361
>chr5:16406417-16432708
>chr5:16432983-16433710
>chr5:16434382-16434677
>chr5:16438508-16438913
>chr5:16440334-16441463
>chr5:16441941-16443787
>chr5:16444346-16444578
>chr5:16444613-16444729
>chr5:16446511-16446808
>chr5:16449579-16449835
>chr5:16450199-16450289
>chr5:16450416-16450537
>chr5:16452136-16452279
>chr5:16454452-16454490
>chr5:16454560-16454933
>chr5:16455328-16459073
>chr5:16459228-16459244
>chr5:16459344-16469620
>chr5:16470553-16470771
>chr5:16470871-16471306
>chr5:16471424-16476681
>chr5:16477425-16477856
>chr5:16477903-16478749
>chr5:16478917-16479484
>chr5:16479658-16480067
>chr5:16485148-16498460
>chr5:16498593-16506190
>chr5:16506319-16516382
>chr5:16516648-16516699
>chr5:16516741-16522611
>chr5:16524071-16530031
>chr5:16530162-16532493
>chr5:16532508-16534051
>chr5:16534081-16540268
>chr5:16540295-16541056
>chr5:16541086-16541428
>chr5:16541528-16541543
>chr5:16541566-16558373
>chr5:16558738-16559069
>chr5:16559149-16559359
>chr5:16559666-16559806
>chr5:16560357-16560504
>chr5:16560666-16560763
>chr5:16561002-16561046
>chr5:16561116-16561197
>chr5:16561301-16561331
>chr5:16561555-16561612
>chr5:16561672-16561724
>chr5:16561772-16561981
>chr5:16562173-16562497
>chr5:16563163-16563487
>chr5:16563617-16575024
>chr5:16575073-16575163
>chr5:16575556-16575925
>chr5:16575976-16576083
>chr5:16577052-16582112
>chr5:16582412-16582630
>chr5:16582777-16583381
>chr5:16583465-16583501
>chr5:16583596-16583845
>chr5:16583888-16586657
>chr5:16586957-16587175
>chr5:16587302-16587926
>chr5:16588010-16588046
>chr5:16588141-16608785
>chr5:16608912-16609900
>chr5:16609932-16610545
>chr5:16610645-16610660
>chr5:16610754-16612334
>chr5:16612354-16613302
>chr5:16613331-16621277
>chr5:16621297-16621675
>chr5:16622337-16622383
>chr5:16622577-16622637
>chr5:16622753-16623046
>chr5:16623194-16623240
>chr5:16623313-16623472
>chr5:16623596-16623785
>chr5:16624264-16624298
>chr5:16624421-16624599
>chr5:16626906-16626979
>chr5:16628377-16628416
>chr5:16628501-16628981
>chr5:16629022-16631259
>chr5:16633167-16633230
>chr5:16633351-16633466
>chr5:16633644-16633754
>chr5:16633850-16634032
>chr5:16634083-16634541
>chr5:16634716-16634784
>chr5:16639924-16639988
>chr5:16640775-16640946
>chr5:16642117-16648216
>chr5:16648237-16657118
>chr5:16657190-16659090
>chr5:16659269-16662151
>chr5:16664958-16664993
>chr5:16665776-16666938
>chr5:16667590-16668113
>chr5:16668193-16668246
>chr5:16668615-16695497
>chr5:16697182-16697214
>chr5:16697719-16698096
>chr5:16699549-16699729
>chr5:16699973-16700290
>chr5:16700806-16701011
>chr5:16703546-16703652
>chr5:16704920-16705314
>chr5:16706331-16706466
>chr5:16706530-16706590
>chr5:16707904-16707999
>chr5:16708651-16708778
>chr5:16709062-16709098
>chr5:16710543-16710583
>chr5:16711436-16711479
>chr5:16711616-16711681
>chr5:16711999-16712066
>chr5:16713990-16714173
>chr5:16714538-16714904
>chr5:16718183-16718554
>chr5:16719323-16719469
>chr5:16719910-16720163
>chr5:16720211-16720376
>chr5:16720432-16723462
>chr5:16723543-16723731
>chr5:16724315-16724349
>chr5:16724435-16724534
>chr5:16725012-16727201
>chr5:16727266-16728769
>chr5:16728799-16728855
>chr5:16728952-16729754
>chr5:16729869-16762266
>chr5:16762366-16763554
>chr5:16763975-16765247
>chr5:16765302-16765423
>chr5:16765455-16767946
>chr5:16768366-16769947
>chr5:16770066-16773156
>chr5:16773235-16773281
>chr5:16773595-16774044
>chr5:16774301-16774596
>chr5:16774649-16777620
>chr5:16777720-16780984
>chr5:16781116-16781315
>chr5:16781472-16782139
>chr5:16782239-16782256
>chr5:16782307-16782540
>chr5:16782726-16804987
>chr5:16805045-16805176
>chr5:16805230-16810654
>chr5:16810737-16811118
>chr5:16811160-16811225
>chr5:16811277-16815551
>chr5:16815588-16816455
>chr5:16816471-16816911
>chr5:16817605-16817745
>chr5:16818143-16822686
>chr5:16822728-16826049
>chr5:16826076-16830312
>chr5:16830412-16832068
>chr5:16832321-16835772
>chr5:16835872-16835891
>chr5:16836306-16837982
>chr5:16838012-16855981
>chr5:16856037-16856222
>chr5:16856402-16856461
>chr5:16864644-16864722
>chr5:16864968-16865014
>chr5:16866185-16866272
>chr5:16866761-16867036
>chr5:16869720-16869867
>chr5:16870710-16870880
>chr5:16873505-16873995
>chr5:16874062-16884942
>chr5:16885042-16897414
>chr5:16897514-16913126
>chr5:16913174-16913789
>chr5:16914228-16914331
>chr5:16914510-16914766
>chr5:16914838-16915218
>chr5:16915287-16915726
>chr5:16915782-16915833
>chr5:16916036-16916064
>chr5:16918521-16919050
>chr5:16919462-16919815
>chr5:16921427-16921798
>chr5:16922468-16922559
>chr5:16922645-16923320
>chr5:16923451-16941215
>chr5:16941254-16945646
>chr5:16945677-16948640
>chr5:16950588-16950630
>chr5:16951433-16951644
>chr5:16951766-16951794
>chr5:16951896-16952064
>chr5:16952158-16952850
>chr5:16953077-16953656
>chr5:16953785-16954536
>chr5:16955158-16962465
>chr5:16962854-16978890
>chr5:16978990-16979214
>chr5:16979314-17001465
>chr5:17001502-17009057
>chr5:17009139-17009269
>chr5:17009318-17009353
>chr5:17009581-17017348
>chr5:17017378-17017437
>chr5:17017517-17027098
>chr5:17027303-17028150
>chr5:17028356-17029168
>chr5:17029305-17029944
>chr5:17030022-17031080
>chr5:17031415-17031525
>chr5:17031543-17032090
>chr5:17032218-17034919
>chr5:17035049-17036497
>chr5:17036577-17036636
>chr5:17036666-17037305
>chr5:17037508-17038135
>chr5:17038254-17038976
>chr5:17039291-17044480
>chr5:17044560-17044619
>chr5:17044649-17045992
>chr5:17046220-17047193
>chr5:17047344-17050753
>chr5:17050814-17052785
>chr5:17052905-17062767
>chr5:17063680-17063744
>chr5:17063800-17063847
>chr5:17064085-17064139
>chr5:17064166-17064378
>chr5:17064428-17064673
>chr5:17064719-17064895
>chr5:17065029-17074221
>chr5:17080746-17081089
>chr5:17086762-17086864
>chr5:17086935-17086982
>chr5:17087132-17087294
>chr5:17087341-17088545
>chr5:17089262-17089291
>chr5:17089322-17089356
>chr5:17089763-17089886
>chr5:17090095-17090124
>chr5:17090375-17090741
>chr5:17090760-17092122
>chr5:17092132-17094655
>chr5:17094687-17103371
>chr5:17103767-17108212
>chr5:17108340-17108414
>chr5:17108468-17108510
>chr5:17108537-17114723
>chr5:17114752-17120634
>chr5:17120677-17120750
>chr5:17121501-17122149
>chr5:17123178-17123229
>chr5:17123261-17123332
>chr5:17126497-17126541
>chr5:17126655-17126906
>chr5:17127066-17127126
>chr5:17127617-17127752
>chr5:17129512-17132334
>chr5:17132383-17133313
>chr5:17133380-17133419
>chr5:17133465-17134824
>chr5:17137114-17137721
>chr5:17137916-17138047
>chr5:17139407-17139440
>chr5:17139675-17139733
>chr5:17139846-17139995
>chr5:17140164-17140233
>chr5:17140687-17140722
>chr5:17142258-17142455
>chr5:17143578-17143619
>chr5:17144585-17144729
>chr5:17144783-17144948
>chr5:17145096-17145155
>chr5:17145184-17145628
>chr5:17145708-17149314
>chr5:17149353-17152458
>chr5:17152507-17168292
>chr5:17168383-17169854
>chr5:17169868-17170065
>chr5:17171162-17171537
>chr5:17171562-17171638
>chr5:17172068-17172926
>chr5:17173007-17174021
>chr5:17174043-17188699
>chr5:17189699-17189715
>chr5:17191388-17192384
>chr5:17192472-17192487
>chr5:17192587-17199119
>chr5:17199219-17200647
>chr5:17200705-17200849
>chr5:17201145-17207418
>chr5:17207579-17207800
>chr5:17207967-17208072
>chr5:17209073-17209135
>chr5:17209986-17210055
>chr5:17210119-17210146
>chr5:17210384-17210522
>chr5:17210983-17211013
>chr5:17211142-17211183
>chr5:17212104-17212152
>chr5:17212214-17212250
>chr5:17212305-17212344
>chr5:17212441-17212987
>chr5:17214189-17214586
>chr5:17216240-17216972
>chr5:17217847-17221619
>chr5:17221719-17236612
>chr5:17236648-17240237
>chr5:17240395-17240429
>chr5:17240700-17240771
>chr5:17242266-17243509
>chr5:17245418-17245690
>chr5:17245754-17246139
>chr5:17246926-17247166
>chr5:17248374-17248466
>chr5:17248956-17249172
>chr5:17252005-17252039
>chr5:17252141-17252170
>chr5:17252975-17253010
>chr5:17253177-17260860
>chr5:17261823-17264693
>chr5:17264827-17266690
>chr5:17266842-17266857
>chr5:17266983-17283181
>chr5:17283465-17283551
>chr5:17283611-17285093
>chr5:17285644-17285669
>chr5:17287304-17288028
>chr5:17289362-17289553
>chr5:17290481-17290626
>chr5:17290703-17290766
>chr5:17290908-17290947
>chr5:17297754-17297850
>chr5:17298808-17298928
>chr5:17302426-17309467
>chr5:17309532-17323337
>chr5:17323394-17323501
>chr5:17323776-17332581
>chr5:17333492-17333599
>chr5:17334187-17334307
>chr5:17335400-17336163
>chr5:17336208-17336252
>chr5:17341599-17341643
>chr5:17341835-17341947
>chr5:17342033-17342072
>chr5:17343451-17355940
>chr5:17356040-17361451
>chr5:17362361-17362398
>chr5:17368162-17368249
>chr5:17368357-17368458
>chr5:17369100-17369178
>chr5:17370494-17370664
>chr5:17371255-17371355
>chr5:17372982-17373096
>chr5:17375218-17375317
>chr5:17375429-17375508
>chr5:17375575-17375723
>chr5:17376429-17377821
>chr5:17377921-17393030
>chr5:17393345-17394028
>chr5:17394088-17394659
>chr5:17394780-17394951
>chr5:17397749-17397854
>chr5:17397893-17398085
>chr5:17400512-17400647
>chr5:17404368-17404618
>chr5:17406938-17407048
>chr5:17407159-17407322
>chr5:17407391-17407453
>chr5:17407511-17407594
>chr5:17407719-17407897
>chr5:17407947-17408103
>chr5:17408458-17408896
>chr5:17408955-17409047
>chr5:17409259-17409301
>chr5:17409859-17409939
>chr5:17410890-17411203
>chr5:17411339-17412625
>chr5:17412725-17420114
>chr5:17420214-17427809
>chr5:17427987-17431987
>chr5:17432248-17451069
>chr5:17451230-17455585
>chr5:17455707-17458655
>chr5:17459144-17489114
>chr5:17489314-17492759
>chr5:17492826-17492848
>chr5:17492948-17494017
>chr5:17494146-17496374
>chr5:17496584-17497179
>chr5:17497227-17497601
>chr5:17500000-17500350
>chr5:17500585-17508145
>chr5:17508370-17510512
>chr5:17510592-17512451
>chr5:17512513-17512633
>chr5:17512736-17512910
>chr5:17513082-17513207
>chr5:17514130-17514192
>chr5:17514223-17514545
>chr5:17521852-17522057
>chr5:17522100-17523409
>chr5:17523551-17523606
>chr5:17524152-17524784
>chr5:17525520-17533976
>chr5:17534045-17543434
>chr5:17543471-17543486
>chr5:17543586-17544954
>chr5:17546090-17548231
>chr5:17548400-17548579
>chr5:17548752-17548924
>chr5:17549914-17553322
>chr5:17553422-17555201
>chr5:17556014-17556405
>chr5:17556497-17556563
>chr5:17556680-17557861
>chr5:17559215-17559865
>chr5:17560141-17560203
>chr5:17560538-17561087
>chr5:17561716-17561766
>chr5:17561822-17562390
>chr5:17563270-17567210
>chr5:17567695-17575375
>chr5:17576019-17579938
>chr5:17579999-17581678
>chr5:17581775-17581927
>chr5:17583217-17583249
>chr5:17583437-17583480
>chr5:17584450-17584490
>chr5:17585867-17590772
>chr5:17590818-17607933
>chr5:17609325-17609481
>chr5:17609805-17610348
>chr5:17610454-17615225
>chr5:17615300-17615792
>chr5:17615892-17626091
>chr5:17626321-17628189
>chr5:17628240-17628680
>chr5:17628740-17628876
>chr5:17628906-17629042
>chr5:17629080-17629543
>chr5:17629578-17629770
>chr5:17629861-17629949
>chr5:17630050-17639226
>chr5:17639326-17640193
>chr5:17640239-17642097
>chr5:17642525-17642595
>chr5:17642681-17642745
>chr5:17642817-17642888
>chr5:17648055-17648342
>chr5:17649680-17649981
>chr5:17650120-17650914
>chr5:17650966-17651083
>chr5:17651142-17651186
>chr5:17651249-17652001
>chr5:17652068-17653025
>chr5:17653077-17653142
>chr5:17653224-17654003
>chr5:17654290-17654390
>chr5:17656960-17657173
>chr5:17657418-17659779
>chr5:17660044-17660104
>chr5:17660177-17660213
>chr5:17660307-17660425
>chr5:17660852-17694513
>chr5:17694778-17694838
>chr5:17694910-17694946
>chr5:17695071-17695158
>chr5:17695578-17699255
>chr5:17699296-17699384
>chr5:17699427-17699605
>chr5:17699813-17700089
>chr5:17700519-17700875
>chr5:17701015-17702663
>chr5:17702761-17702871
>chr5:17703114-17703213
>chr5:17705318-17705348
>chr5:17710669-17710700
>chr5:17710762-17710803
>chr5:17710864-17710919
>chr5:17711223-17718884
>chr5:17718966-17719364
>chr5:17719408-17722952
>chr5:17723014-17725123
>chr5:17725167-17725923
>chr5:17726091-17728434
>chr5:17728475-17728563
>chr5:17728606-17728784
>chr5:17728992-17729268
>chr5:17729923-17730279
>chr5:17730419-17730906
>chr5:17731053-17731106
>chr5:17731314-17731590
>chr5:17732211-17733587
>chr5:17733685-17733795
>chr5:17734038-17734071
>chr5:17734206-17734232
>chr5:17734332-17734838
>chr5:17734907-17738239
>chr5:17738374-17739225
>chr5:17739367-17747876
>chr5:17747920-17750445
>chr5:17750508-17750610
>chr5:17750723-17750805
>chr5:17750926-17751195
>chr5:17751263-17751830
>chr5:17751847-17756730
>chr5:17757272-17760235
>chr5:17760274-17761208
>chr5:17761785-17761873
>chr5:17762076-17762654
>chr5:17762693-17762889
>chr5:17763091-17764273
>chr5:17764344-17764570
>chr5:17764687-17769684
>chr5:17769718-17769786
>chr5:17770363-17770500
>chr5:17770612-17770724
>chr5:17771065-17771175
>chr5:17771444-17771562
>chr5:17771829-17772623
>chr5:17772683-17776801
>chr5:17777480-17777655
>chr5:17777823-17778035
>chr5:17778070-17778277
>chr5:17778334-17780935
>chr5:17780973-17783964
>chr5:17784049-17784356
>chr5:17785035-17785210
>chr5:17785378-17785590
>chr5:17785625-17790052
>chr5:17790152-17790167
>chr5:17790221-17793902
>chr5:17794002-17799007
>chr5:17799048-17799066
>chr5:17799166-17801192
>chr5:17802628-17802721
>chr5:17802842-17802985
>chr5:17803062-17803133
>chr5:17803185-17803236
>chr5:17803793-17803936
>chr5:17803953-17804403
>chr5:17804777-17806559
>chr5:17806862-17807176
>chr5:17807572-17807828
>chr5:17807973-17808028
>chr5:17808114-17808187
>chr5:17808270-17808557
>chr5:17808714-17808797
>chr5:17809571-17810442
>chr5:17811131-17832136
>chr5:17832628-17833385
>chr5:17833926-17850624
>chr5:17850907-17850940
>chr5:17851017-17851643
>chr5:17851743-17853178
>chr5:17853622-17854914
>chr5:17855237-17857199
>chr5:17857680-17859129
>chr5:17859328-17860344
>chr5:17860733-17862839
>chr5:17862889-17863685
>chr5:17863825-17864202
>chr5:17864334-17866767
>chr5:17867047-17869545
>chr5:17869705-17870672
>chr5:17870798-17872436
>chr5:17872480-17873093
>chr5:17873138-17873374
>chr5:17873605-17873648
>chr5:17873722-17878824
>chr5:17879293-17880010
>chr5:17880065-17880471
>chr5:17880560-17880714
>chr5:17881869-17881958
>chr5:17882385-17882508
>chr5:17885417-17885588
>chr5:17886075-17886485
>chr5:17886680-17887447
>chr5:17887760-17887779
>chr5:17888080-17889897
>chr5:17890348-17892193
>chr5:17892293-17894229
>chr5:17894379-17895948
>chr5:17896081-17909772
>chr5:17910865-17911077
>chr5:17911090-17911217
>chr5:17911255-17911350
>chr5:17914320-17914555
>chr5:17914655-17917389
>chr5:17917536-17918099
>chr5:17918812-17918844
>chr5:17918912-17919098
>chr5:17919172-17919298
>chr5:17919950-17920163
>chr5:17920958-17920987
>chr5:17922995-17923147
>chr5:17923489-17923538
>chr5:17923766-17928627
>chr5:17935603-17937431
>chr5:17937497-17953507
>chr5:17953714-17956636
>chr5:17956924-17963842
>chr5:17963978-17964049
>chr5:17964101-17965963
>chr5:17966128-17967385
>chr5:17967599-17974891
>chr5:17975232-17975269
>chr5:17976416-17976472
>chr5:17976688-17976725
>chr5:17977077-17977121
>chr5:17977263-17977333
>chr5:17977479-17977551
>chr5:17977639-17978483
>chr5:17978590-17978622
>chr5:17978733-17978773
>chr5:17978809-17978917
>chr5:17979000-17979276
>chr5:17979318-17979415
>chr5:17980135-17981517
>chr5:17981579-17985388
>chr5:17985634-17986438
>chr5:17986574-17986947
>chr5:17989748-17990689
>chr5:17990729-17990791
>chr5:17990830-17990865
>chr5:17991258-17991328
>chr5:17991773-17991839
>chr5:17992498-17992654
>chr5:17992708-17992784
>chr5:17992862-17995492
>chr5:17995514-17996475
>chr5:17996575-17997445
>chr5:17998538-17998730
>chr5:18000994-18001157
>chr5:18001322-18001519
>chr5:18001705-18001875
>chr5:18002034-18002304
>chr5:18002542-18003514
>chr5:18003714-18005147
>chr5:18005343-18005441
>chr5:18006631-18006761
>chr5:18007842-18019759
>chr5:18020523-18025141
>chr5:18025189-18025363
>chr5:18025498-18025680
>chr5:18025836-18025924
>chr5:18026257-18026384
>chr5:18026443-18026492
>chr5:18026575-18026742
>chr5:18028803-18029713
>chr5:18030832-18031784
>chr5:18031826-18031886
>chr5:18032066-18032163
>chr5:18032297-18032376
>chr5:18034580-18034618
>chr5:18034730-18035084
>chr5:18035279-18035326
>chr5:18035519-18035599
>chr5:18035713-18036699
>chr5:18036943-18037449
>chr5:18039729-18040081
>chr5:18040141-18040239
>chr5:18040759-18040984
>chr5:18041237-18042841
>chr5:18042891-18043756
>chr5:18043844-18050496
>chr5:18050534-18052634
>chr5:18052688-18085814
>chr5:18085911-18086780
>chr5:18087574-18087605
>chr5:18088079-18088113
>chr5:18088843-18088990
>chr5:18090444-18090580
>chr5:18091598-18091651
>chr5:18091975-18092172
>chr5:18092301-18092328
>chr5:18092511-18092569
>chr5:18092853-18093282
>chr5:18093342-18093556
>chr5:18093821-18094420
>chr5:18094486-18094527
>chr5:18094593-18094711
>chr5:18094974-18095022
>chr5:18095250-18095319
>chr5:18095408-18095616
>chr5:18096012-18096121
>chr5:18096458-18097604
>chr5:18097737-18097755
>chr5:18097903-18098001
>chr5:18098038-18098226
>chr5:18098869-18098889
>chr5:18099032-18100177
>chr5:18100530-18100736
>chr5:18101161-18101225
>chr5:18102395-18102493
>chr5:18102530-18102718
>chr5:18106110-18106500
>chr5:18106518-18106783
>chr5:18106896-18107103
>chr5:18107244-18108765
>chr5:18109023-18121992
>chr5:18122772-18122913
>chr5:18124404-18125504
>chr5:18125656-18131318
>chr5:18131471-18131536
>chr5:18131716-18131756
>chr5:18131836-18131882
>chr5:18131967-18132114
>chr5:18132566-18133334
>chr5:18133378-18133481
>chr5:18134305-18134739
>chr5:18135523-18150589
>chr5:18151980-18152072
>chr5:18157164-18157207
>chr5:18157708-18157771
>chr5:18157819-18162300
>chr5:18162400-18168750
>chr5:18168789-18168830
>chr5:18168881-18169389
>chr5:18169610-18169726
>chr5:18170577-18170651
>chr5:18174302-18174535
>chr5:18174763-18174863
>chr5:18175455-18177070
>chr5:18178277-18178313
>chr5:18179858-18179901
>chr5:18180034-18180147
>chr5:18181336-18181427
>chr5:18181462-18181636
>chr5:18181907-18190989
>chr5:18191372-18191434
>chr5:18191698-18191945
>chr5:18194144-18194215
>chr5:18194316-18194440
>chr5:18194546-18196024
>chr5:18197269-18197951
>chr5:18198034-18198658
>chr5:18198786-18217480
>chr5:18217604-18222824
>chr5:18222924-18223421
>chr5:18224177-18227183
>chr5:18227236-18227668
>chr5:18230009-18230090
>chr5:18230254-18230436
>chr5:18230483-18238274
>chr5:18238499-18238986
>chr5:18239130-18239176
>chr5:18239295-18239516
>chr5:18239562-18239805
>chr5:18240509-18240566
>chr5:18240805-18240878
>chr5:18241147-18241754
>chr5:18241866-18241925
>chr5:18241960-18242608
>chr5:18242663-18244394
>chr5:18245247-18249844
>chr5:18250536-18250686
>chr5:18251040-18251191
>chr5:18252466-18274494
>chr5:18274744-18295769
>chr5:18298704-18298906
>chr5:18299761-18299946
>chr5:18300829-18301034
>chr5:18301248-18301447
>chr5:18301804-18302061
>chr5:18302761-18302946
>chr5:18302990-18303079
>chr5:18306630-18307378
>chr5:18307416-18307937
>chr5:18308653-18313809
>chr5:18313954-18327064
>chr5:18327633-18344023
>chr5:18344228-18358141
>chr5:18359436-18359549
>chr5:18359650-18360554
>chr5:18360617-18360974
>chr5:18361030-18361768
>chr5:18361824-18362067
>chr5:18362190-18362598
>chr5:18362672-18362729
>chr5:18362899-18363242
>chr5:18363451-18363528
>chr5:18363857-18363907
>chr5:18364256-18364580
>chr5:18364753-18364818
>chr5:18365066-18365262
>chr5:18365438-18365665
>chr5:18368068-18368245
>chr5:18368520-18368873
>chr5:18374090-18380259
>chr5:18380721-18390732
>chr5:18391541-18391875
>chr5:18393900-18393941
>chr5:18397746-18397945
>chr5:18403669-18403724
>chr5:18403839-18403946
>chr5:18404143-18404456
>chr5:18407019-18407160
>chr5:18407198-18407482
>chr5:18407592-18407645
>chr5:18407760-18407806
>chr5:18409656-18409742
>chr5:18413936-18415300
>chr5:18415417-18426534
>chr5:18426816-18427802
>chr5:18427836-18430072
>chr5:18430239-18432006
>chr5:18432136-18432687
>chr5:18432765-18432780
>chr5:18432900-18434379
>chr5:18434479-18435846
>chr5:18436049-18440822
>chr5:18441000-18442009
>chr5:18442128-18444745
>chr5:18445097-18455776
>chr5:18456152-18456381
>chr5:18456593-18456876
>chr5:18457242-18457446
>chr5:18457519-18463431
>chr5:18463497-18469322
>chr5:18472759-18473060
>chr5:18473297-18473356
>chr5:18478174-18478291
>chr5:18478457-18478756
>chr5:18479259-18479340
>chr5:18480219-18480299
>chr5:18480392-18481002
>chr5:18481121-18481747
>chr5:18482560-18483470
>chr5:18483570-18485568
>chr5:18485689-18496772
>chr5:18496865-18497459
>chr5:18497508-18503450
>chr5:18503577-18504639
>chr5:18504692-18504707
>chr5:18504874-18532489
>chr5:18533624-18533760
>chr5:18534554-18534651
>chr5:18534706-18534793
>chr5:18535107-18535309
>chr5:18535568-18535715
>chr5:18536039-18536263
>chr5:18537066-18537154
>chr5:18537352-18537499
>chr5:18537692-18537880
>chr5:18538091-18538647
>chr5:18538792-18538911
>chr5:18539634-18539697
>chr5:18539769-18539890
>chr5:18540055-18541574
>chr5:18542595-18542632
>chr5:18543598-18543616
>chr5:18543844-18543882
>chr5:18546869-18553144
>chr5:18553244-18553267
>chr5:18553306-18555741
>chr5:18558694-18558808
>chr5:18565027-18565141
>chr5:18569854-18570600
>chr5:18571006-18571038
>chr5:18571316-18571799
>chr5:18571895-18571985
>chr5:18572016-18572101
>chr5:18572556-18573166
>chr5:18573953-18574022
>chr5:18574134-18574435
>chr5:18574521-18574935
>chr5:18575051-18575935
>chr5:18576254-18576444
>chr5:18578026-18578044
>chr5:18578144-18578159
>chr5:18578271-18578362
>chr5:18578490-18578622
>chr5:18578806-18579090
>chr5:18579190-18579205
>chr5:18579263-18591016
>chr5:18591102-18591539
>chr5:18592077-18592282
>chr5:18592312-18592515
>chr5:18592850-18592889
>chr5:18594572-18595510
>chr5:18595563-18595876
>chr5:18596093-18596134
>chr5:18600444-18600497
>chr5:18600648-18602191
>chr5:18602259-18602974
>chr5:18602998-18603158
>chr5:18604381-18604444
>chr5:18605323-18605362
>chr5:18605978-18606013
>chr5:18606257-18606304
>chr5:18606364-18606462
>chr5:18606972-18607017
>chr5:18607061-18607098
>chr5:18607501-18607678
>chr5:18608489-18608655
>chr5:18609035-18609067
>chr5:18609116-18610385
>chr5:18612417-18613811
>chr5:18613865-18614001
>chr5:18614040-18614226
>chr5:18614347-18614442
>chr5:18614477-18615936
>chr5:18616069-18616572
>chr5:18616690-18616954
>chr5:18617020-18617068
>chr5:18617105-18618309
>chr5:18618382-18622795
>chr5:18622849-18625871
>chr5:18626079-18642898
>chr5:18642988-18643145
>chr5:18644068-18644098
>chr5:18646964-18647284
>chr5:18647463-18647490
>chr5:18647590-18647607
>chr5:18648344-18648366
>chr5:18655083-18655179
>chr5:18658129-18658930
>chr5:18660141-18669137
>chr5:18669952-18670073
>chr5:18670173-18670335
>chr5:18670398-18670432
>chr5:18670510-18670894
>chr5:18670934-18671372
>chr5:18671399-18672217
>chr5:18672353-18680258
>chr5:18680487-18681203
>chr5:18681424-18682622
>chr5:18682756-18684325
>chr5:18684509-18691631
>chr5:18693137-18693450
>chr5:18694586-18694674
>chr5:18695563-18695597
>chr5:18697722-18698954
>chr5:18699853-18706285
>chr5:18706348-18706374
>chr5:18706474-18709082
>chr5:18709455-18711273
>chr5:18711471-18711545
>chr5:18711576-18714749
>chr5:18715005-18715154
>chr5:18715907-18715943
>chr5:18728211-18728352
>chr5:18728421-18728496
>chr5:18729142-18729983
>chr5:18730019-18741759
>chr5:18741859-18741874
>chr5:18741881-18748433
>chr5:18748735-18750386
>chr5:18750510-18758129
>chr5:18758185-18758213
>chr5:18758294-18758874
>chr5:18759214-18759288
>chr5:18759821-18759900
>chr5:18760922-18774666
>chr5:18774761-18774926
>chr5:18776018-18776182
>chr5:18778258-18778296
>chr5:18778362-18778398
>chr5:18778697-18778787
>chr5:18778857-18779196
>chr5:18780366-18780474
>chr5:18780599-18786756
>chr5:18786891-18787519
>chr5:18787755-18788881
>chr5:18793950-18798426
>chr5:18798456-18801585
>chr5:18803338-18803415
>chr5:18803826-18803932
>chr5:18806015-18814963
>chr5:18816940-18817095
>chr5:18817981-18818051
>chr5:18818197-18818232
>chr5:18818661-18819027
>chr5:18819095-18819210
>chr5:18819278-18819563
>chr5:18819750-18819794
>chr5:18820446-18826414
>chr5:18826499-18826612
>chr5:18826730-18829720
>chr5:18830275-18833108
>chr5:18833180-18836732
>chr5:18837197-18842690
>chr5:18844338-18844521
>chr5:18844637-18845023
>chr5:18845922-18846184
>chr5:18846271-18846370
>chr5:18846811-18846858
>chr5:18847237-18854901
>chr5:18855001-18855185
>chr5:18855321-18855395
>chr5:18857011-18857228
>chr5:18857573-18857765
>chr5:18857883-18857934
>chr5:18858046-18858091
>chr5:18858267-18858480
>chr5:18858802-18859034
>chr5:18859121-18859166
>chr5:18860178-18860360
>chr5:18860445-18862023
>chr5:18862074-18863046
>chr5:18863913-18864007
>chr5:18864788-18867237
>chr5:18867308-18883723
>chr5:18883743-18883992
>chr5:18884090-18884351
>chr5:18885184-18885501
>chr5:18885689-18886015
>chr5:18887976-18895484
>chr5:18895785-18895968
>chr5:18896550-18896595
>chr5:18896642-18896842
>chr5:18896888-18897302
>chr5:18898151-18898291
>chr5:18898422-18898477
>chr5:18898553-18898590
>chr5:18898737-18898771
>chr5:18899821-18899863
>chr5:18900870-18901235
>chr5:18901367-18915657
>chr5:18915813-18926821
>chr5:18927206-18927425
>chr5:18927528-18942862
>chr5:18942971-18946181
>chr5:18948987-18949072
>chr5:18949314-18949413
>chr5:18949458-18949542
>chr5:18949582-18952074
>chr5:18952250-18958232
>chr5:18958277-18962792
>chr5:18963382-18968701
>chr5:18968743-18968848
>chr5:18969916-18970604
>chr5:18971294-18971671
>chr5:18973310-18985782
>chr5:18985914-18992641
>chr5:18992660-19007685
>chr5:19010678-19010751
>chr5:19011222-19011297
>chr5:19012443-19012557
>chr5:19017588-19017789
>chr5:19019160-19028958
>chr5:19029038-19047616
>chr5:19047648-19048502
>chr5:19048535-19065951
>chr5:19068772-19069185
>chr5:19072226-19072520
>chr5:19074482-19074628
>chr5:19074687-19075557
>chr5:19077557-19077593
>chr5:19078245-19078275
>chr5:19079483-19079518
>chr5:19081454-19081618
>chr5:19082166-19082207
>chr5:19083072-19092410
>chr5:19093341-19095023
>chr5:19095051-19096017
>chr5:19096094-19099477
>chr5:19099508-19101139
>chr5:19101172-19144269
>chr5:19148499-19148549
>chr5:19148745-19148787
>chr5:19148947-19148981
>chr5:19149481-19149618
>chr5:19150091-19150157
>chr5:19150838-19150873
>chr5:19150921-19151024
>chr5:19151648-19151681
>chr5:19153635-19154141
>chr5:19156434-19156566
>chr5:19156635-19156956
>chr5:19156990-19157612
>chr5:19157693-19157887
>chr5:19157976-19158030
>chr5:19158213-19158539
>chr5:19159727-19160007
>chr5:19160511-19160544
>chr5:19162117-19162277
>chr5:19162475-19162536
>chr5:19162556-19162703
>chr5:19162800-19162909
>chr5:19163080-19163312
>chr5:19163377-19165719
>chr5:19165761-19166954
>chr5:19167064-19184099
>chr5:19184177-19184306
>chr5:19184364-19184398
>chr5:19184462-19184574
>chr5:19184623-19184681
>chr5:19185648-19185768
>chr5:19185804-19189044
>chr5:19189102-19189136
>chr5:19189200-19189312
>chr5:19189359-19189417
>chr5:19190385-19192708
>chr5:19192839-19198966
>chr5:19198988-19201642
>chr5:19201743-19201931
>chr5:19201976-19202106
>chr5:19202160-19202267
>chr5:19202394-19202617
>chr5:19203598-19203658
>chr5:19207639-19207689
>chr5:19211550-19211652
>chr5:19213170-19213259
>chr5:19213337-19214374
>chr5:19215276-19215418
>chr5:19215467-19218063
>chr5:19218181-19218325
>chr5:19218534-19218805
>chr5:19218915-19230442
>chr5:19230477-19230677
>chr5:19231289-19233204
>chr5:19233345-19235690
>chr5:19235729-19235744
>chr5:19235886-19236535
>chr5:19237329-19237366
>chr5:19237450-19237482
>chr5:19237612-19254333
>chr5:19254433-19258489
>chr5:19259075-19259158
>chr5:19259371-19259412
>chr5:19260187-19260307
>chr5:19260814-19263045
>chr5:19264120-19264316
>chr5:19265552-19265677
>chr5:19265757-19265995
>chr5:19269586-19269649
>chr5:19271910-19271950
>chr5:19272381-19272462
>chr5:19275003-19275101
>chr5:19278202-19278271
>chr5:19278468-19278615
>chr5:19278755-19278797
>chr5:19279286-19279637
>chr5:19279715-19280032
>chr5:19280167-19289428
>chr5:19289490-19289750
>chr5:19293875-19293916
>chr5:19293970-19294068
>chr5:19295486-19295608
>chr5:19295641-19297119
>chr5:19297213-19308619
>chr5:19308719-19313992
>chr5:19314066-19314217
>chr5:19314336-19314411
>chr5:19314598-19314696
>chr5:19314771-19314839
>chr5:19314888-19314959
>chr5:19315072-19315452
>chr5:19315526-19315818
>chr5:19315952-19316075
>chr5:19316139-19316698
>chr5:19316764-19317470
>chr5:19317517-19317559
>chr5:19317605-19318923
>chr5:19318981-19319621
>chr5:19319710-19319799
>chr5:19322820-19323001
>chr5:19323281-19323704
>chr5:19324406-19324748
>chr5:19324946-19325491
>chr5:19325607-19325861
>chr5:19328929-19328988
>chr5:19330107-19330226
>chr5:19330421-19330964
>chr5:19331062-19331106
>chr5:19331288-19335374
>chr5:19335381-19335627
>chr5:19335709-19335927
>chr5:19335960-19338236
>chr5:19338620-19340130
>chr5:19340565-19340768
>chr5:19341035-19341092
>chr5:19341779-19341909
>chr5:19341975-19342353
>chr5:19342551-19342691
>chr5:19343778-19347243
>chr5:19347372-19353674
>chr5:19354019-19356016
>chr5:19356116-19363263
>chr5:19363390-19363405
>chr5:19363492-19374186
>chr5:19375853-19377299
>chr5:19377336-19377442
>chr5:19377716-19387558
>chr5:19387657-19387782
>chr5:19388729-19389842
>chr5:19389954-19391855
>chr5:19391986-19392094
>chr5:19392213-19392396
>chr5:19392449-19394958
>chr5:19394987-19398607
>chr5:19398747-19409527
>chr5:19409627-19414360
>chr5:19415689-19433399
>chr5:19433652-19436023
>chr5:19436218-19436297
>chr5:19436657-19439400
>chr5:19439448-19455635
>chr5:19455686-19455811
>chr5:19455874-19456211
>chr5:19456367-19458458
>chr5:19458577-19458802
>chr5:19463464-19463742
>chr5:19465979-19466015
>chr5:19466172-19466256
>chr5:19466496-19466702
>chr5:19466837-19467066
>chr5:19470354-19470545
>chr5:19473976-19474520
>chr5:19474961-19475236
>chr5:19475485-19475539
>chr5:19475883-19476040
>chr5:19476509-19476543
>chr5:19477554-19477706
>chr5:19477901-19477955
>chr5:19484578-19484615
>chr5:19484700-19491662
>chr5:19493430-19494642
>chr5:19495108-19501328
>chr5:19501454-19510097
>chr5:19510217-19512122
>chr5:19512975-19528059
>chr5:19528159-19544591
>chr5:19550345-19550479
>chr5:19550779-19551709
>chr5:19551878-19561105
>chr5:19561205-19566243
>chr5:19566305-19569120
>chr5:19569808-19573490
>chr5:19573615-19573643
>chr5:19574359-19598289
>chr5:19598576-19599170
>chr5:19599495-19600205
>chr5:19600288-19600588
>chr5:19600648-19600729
>chr5:19601038-19601375
>chr5:19601440-19602708
>chr5:19603334-19603396
>chr5:19603549-19603947
>chr5:19604252-19605342
>chr5:19605403-19605484
>chr5:19605536-19605590
>chr5:19605746-19606083
>chr5:19606148-19607416
>chr5:19608042-19608656
>chr5:19608961-19610054
>chr5:19610114-19610195
>chr5:19610480-19610841
>chr5:19610906-19611608
>chr5:19612899-19612988
>chr5:19613019-19613122
>chr5:19613331-19628538
>chr5:19628568-19652044
>chr5:19652078-19668412
>chr5:19668455-19686048
>chr5:19686083-19687100
>chr5:19687172-19687735
>chr5:19687789-19688019
>chr5:19691753-19691921
>chr5:19693677-19693992
>chr5:19694115-19694534
>chr5:19695852-19695977
>chr5:19703044-19715464
>chr5:19715500-19718209
>chr5:19718269-19729614
>chr5:19734311-19734705
>chr5:19736224-19736769
>chr5:19736918-19736971
>chr5:19737176-19749659
>chr5:19749696-19750004
>chr5:19750463-19750531
>chr5:19750596-19750673
>chr5:19750701-19755540
>chr5:19755743-19755791
>chr5:19757707-19757861
>chr5:19757954-19758043
>chr5:19758226-19758281
>chr5:19758594-19758700
>chr5:19758737-19758962
>chr5:19759101-19759364
>chr5:19759501-19759541
>chr5:19759617-19759930
>chr5:19759974-19769725
>chr5:19771084-19771136
>chr5:19772794-19773064
>chr5:19773267-19773292
>chr5:19773392-19773412
>chr5:19775176-19777628
>chr5:19777664-19778162
>chr5:19778214-19778375
>chr5:19778571-19778586
>chr5:19778778-19779496
>chr5:19779586-19780485
>chr5:19780619-19780668
>chr5:19780773-19780964
>chr5:19781415-19781610
>chr5:19782047-19782634
>chr5:19782667-19782736
>chr5:19782836-19782918
>chr5:19782969-19783751
>chr5:19784060-19784282
>chr5:19784559-19784769
>chr5:19784906-19785042
>chr5:19785580-19785631
>chr5:19785661-19786735
>chr5:19786773-19786843
>chr5:19789667-19789701
>chr5:19790103-19790266
>chr5:19790390-19790587
>chr5:19790667-19790705
>chr5:19791216-19791253
>chr5:19791345-19791386
>chr5:19791470-19791529
>chr5:19791564-19791652
>chr5:19791768-19791838
>chr5:19791885-19791991
>chr5:19792112-19792723
>chr5:19793100-19793219
>chr5:19793760-19794119
>chr5:19794251-19794467
>chr5:19798017-19798141
>chr5:19798801-19798884
>chr5:19799328-19799486
>chr5:19799659-19799796
>chr5:19800309-19800347
>chr5:19802229-19802403
>chr5:19802670-19802951
>chr5:19803672-19803714
>chr5:19803802-19806574
>chr5:19806635-19806878
>chr5:19806937-19807904
>chr5:19807952-19808764
>chr5:19808881-19809557
>chr5:19809614-19810164
>chr5:19810236-19810423
>chr5:19810566-19810832
>chr5:19811352-19813516
>chr5:19813869-19813950
>chr5:19814015-19816605
>chr5:19816761-19818260
>chr5:19818859-19818874
>chr5:19819183-19822765
>chr5:19823602-19824964
>chr5:19825493-19829446
>chr5:19829582-19829614
>chr5:19829714-19831404
>chr5:19831504-19831982
>chr5:19832021-19835223
>chr5:19835857-19837432
>chr5:19837834-19837850
>chr5:19837896-19838891
>chr5:19839201-19840429
>chr5:19840693-19846134
>chr5:19846169-19848389
>chr5:19848439-19850647
>chr5:19850753-19851019
>chr5:19851063-19851559
>chr5:19851752-19851998
>chr5:19852086-19852239
>chr5:19853580-19854056
>chr5:19854093-19854622
>chr5:19854695-19854841
>chr5:19854888-19856502
>chr5:19856548-19856571
>chr5:19857005-19857729
>chr5:19857758-19857848
>chr5:19858015-19858041
>chr5:19858141-19858202
>chr5:19858359-19858661
>chr5:19859429-19859669
>chr5:19859955-19860422
>chr5:19860531-19860560
>chr5:19860715-19861539
>chr5:19861639-19863576
>chr5:19863677-19863779
>chr5:19863987-19864216
>chr5:19864392-19864460
>chr5:19864527-19864665
>chr5:19864721-19864791
>chr5:19864871-19865155
>chr5:19865413-19865698
>chr5:19865759-19866069
>chr5:19866448-19866539
>chr5:19866710-19866779
>chr5:19866905-19873880
>chr5:19873939-19875855
>chr5:19876100-19892142
>chr5:19892370-19906584
>chr5:19906877-19906966
>chr5:19908395-19908423
>chr5:19912833-19912960
>chr5:19915311-19915433
>chr5:19920438-19920488
>chr5:19920887-19920919
>chr5:19925659-19925770
>chr5:19927600-19927681
>chr5:19935100-19935158
>chr5:19937157-19937256
>chr5:19938091-19938157
>chr5:19938421-19938562
>chr5:19938930-19939006
>chr5:19943020-19943117
>chr5:19943184-19943291
>chr5:19943338-19943406
>chr5:19944291-19944468
>chr5:19944665-19944709
>chr5:19946245-19946478
>chr5:19946651-19946771
>chr5:19947865-19949393
>chr5:19949722-19949955
>chr5:19949994-19952250
>chr5:19952381-19954488
>chr5:19954535-19958323
>chr5:19961395-19962357
>chr5:19962831-19964824
>chr5:19964849-19965298
>chr5:19965365-19981877
>chr5:19983210-19983735
>chr5:19983787-19983842
>chr5:19984007-20010243
>chr5:20010379-20010522
>chr5:20010647-20010864
>chr5:20011029-20011239
>chr5:20011327-20011937
>chr5:20011959-20012294
>chr5:20013897-20013932
>chr5:20014180-20014220
>chr5:20014275-20014354
>chr5:20014413-20028390
>chr5:20028411-20029491
>chr5:20031772-20033280
>chr5:20036127-20040906
>chr5:20041022-20054794
>chr5:20054839-20058913
>chr5:20058942-20059113
>chr5:20062106-20068516
>chr5:20069378-20069463
>chr5:20069514-20069607
>chr5:20070535-20070652
>chr5:20070698-20070781
>chr5:20073614-20075069
>chr5:20081177-20081228
>chr5:20081775-20081835
>chr5:20082064-20082433
>chr5:20082590-20082665
>chr5:20082740-20082839
>chr5:20082946-20082984
>chr5:20083048-20083602
>chr5:20083731-20095898
>chr5:20096011-20096530
>chr5:20096630-20096646
>chr5:20096825-20097933
>chr5:20098039-20098090
>chr5:20098214-20098441
>chr5:20100805-20101078
>chr5:20101144-20101197
>chr5:20101374-20101411
>chr5:20103581-20103616
>chr5:20103752-20103802
>chr5:20103839-20103957
>chr5:20106373-20107043
>chr5:20107245-20107487
>chr5:20112198-20112230
>chr5:20112288-20112399
>chr5:20112727-20112846
>chr5:20117063-20117454
>chr5:20117622-20117697
>chr5:20117802-20117840
>chr5:20117924-20117984
>chr5:20118056-20118125
>chr5:20118155-20118341
>chr5:20120357-20120519
>chr5:20120618-20120705
>chr5:20120844-20120875
>chr5:20121366-20121440
>chr5:20124475-20124615
>chr5:20126341-20129305
>chr5:20129631-20129763
>chr5:20130025-20130115
>chr5:20130198-20131778
>chr5:20131962-20132037
>chr5:20132132-20132269
>chr5:20132534-20132707
>chr5:20132852-20132917
>chr5:20132991-20133134
>chr5:20133192-20133286
>chr5:20133349-20133497
>chr5:20133596-20133667
>chr5:20133710-20133773
>chr5:20133838-20134408
>chr5:20134978-20135689
>chr5:20135861-20135909
>chr5:20137025-20137116
>chr5:20137210-20141376
>chr5:20141412-20142115
>chr5:20143261-20144101
>chr5:20145488-20145527
>chr5:20147739-20147790
>chr5:20147831-20147954
>chr5:20149114-20149189
>chr5:20149393-20149527
>chr5:20149653-20149696
>chr5:20150061-20150178
>chr5:20150357-20150396
>chr5:20152250-20153932
>chr5:20155577-20155614
>chr5:20156977-20157077
>chr5:20157810-20157972
>chr5:20158071-20158422
>chr5:20158884-20159021
>chr5:20159084-20160409
>chr5:20160476-20160892
>chr5:20160923-20163421
>chr5:20163475-20163798
>chr5:20163861-20173670
>chr5:20174120-20174198
>chr5:20174588-20174618
>chr5:20175187-20175215
>chr5:20175398-20175431
>chr5:20175490-20175546
>chr5:20175982-20176145
>chr5:20176272-20176466
>chr5:20176533-20176570
>chr5:20176687-20176728
>chr5:20176808-20177307
>chr5:20177449-20177600
>chr5:20177646-20177674
>chr5:20177747-20177937
>chr5:20178054-20178339
>chr5:20178439-20191227
>chr5:20191326-20191474
>chr5:20191881-20191970
>chr5:20192401-20192907
>chr5:20192977-20193144
>chr5:20193220-20195409
>chr5:20196516-20196555
>chr5:20196606-20202401
>chr5:20202451-20202678
>chr5:20203096-20208973
>chr5:20209979-20210740
>chr5:20210785-20211470
>chr5:20211523-20211616
>chr5:20211881-20211967
>chr5:20212300-20212463
>chr5:20213854-20216156
>chr5:20217334-20217499
>chr5:20218341-20218510
>chr5:20221187-20221237
>chr5:20222538-20222588
>chr5:20224922-20233555
>chr5:20234437-20235178
>chr5:20235217-20235587
>chr5:20236031-20236212
>chr5:20236502-20236548
>chr5:20236747-20237020
>chr5:20237285-20237326
>chr5:20239329-20239382
>chr5:20239434-20239626
>chr5:20239839-20239897
>chr5:20240062-20240179
>chr5:20240285-20240394
>chr5:20240444-20240554
>chr5:20240640-20240733
>chr5:20240757-20240789
>chr5:20240836-20243325
>chr5:20243379-20247194
>chr5:20247235-20248447
>chr5:20248821-20260163
>chr5:20260299-20260489
>chr5:20260609-20260762
>chr5:20260797-20261026
>chr5:20261277-20261390
>chr5:20261589-20261648
>chr5:20261821-20261897
>chr5:20262207-20262304
>chr5:20262360-20262571
>chr5:20262746-20262813
>chr5:20262882-20262955
>chr5:20263137-20263378
>chr5:20263509-20263891
>chr5:20263958-20273565
>chr5:20274138-20274257
>chr5:20275786-20275898
>chr5:20275947-20276093
>chr5:20276131-20276534
>chr5:20276607-20276826
>chr5:20276909-20278067
>chr5:20278276-20278324
>chr5:20278410-20278457
>chr5:20278735-20278771
>chr5:20278890-20280568
>chr5:20280975-20281252
>chr5:20281329-20281398
>chr5:20281440-20288486
>chr5:20288924-20289313
>chr5:20289384-20292634
>chr5:20292764-20296037
>chr5:20296068-20298415
>chr5:20298477-20306299
>chr5:20306656-20308633
>chr5:20308699-20310508
>chr5:20310556-20310714
>chr5:20310787-20310968
>chr5:20311081-20311514
>chr5:20312458-20313101
>chr5:20313839-20319881
>chr5:20320635-20321192
>chr5:20323413-20323530
>chr5:20323609-20323661
>chr5:20324221-20324327
>chr5:20325012-20325072
>chr5:20327261-20327295
>chr5:20327445-20327548
>chr5:20327668-20327708
>chr5:20327754-20327837
>chr5:20328113-20329559
>chr5:20333347-20333394
>chr5:20335295-20335367
>chr5:20335831-20335877
>chr5:20336079-20336210
>chr5:20336818-20338451
>chr5:20338535-20338636
>chr5:20338745-20338999
>chr5:20339067-20339339
>chr5:20339618-20345053
>chr5:20345101-20354918
>chr5:20355089-20355524
>chr5:20355586-20355624
>chr5:20355664-20355809
>chr5:20356061-20356150
>chr5:20357245-20357287
>chr5:20357818-20367468
>chr5:20367512-20367578
>chr5:20368019-20368124
>chr5:20368189-20368227
>chr5:20369059-20370083
>chr5:20370257-20370410
>chr5:20370598-20370670
>chr5:20371591-20371640
>chr5:20374376-20374473
>chr5:20374535-20374632
>chr5:20375823-20375967
>chr5:20376404-20376685
>chr5:20376743-20376877
>chr5:20377079-20377204
>chr5:20377726-20377866
>chr5:20378324-20378401
>chr5:20378727-20378762
>chr5:20380968-20381006
>chr5:20381369-20397668
>chr5:20397788-20399753
>chr5:20399780-20402391
>chr5:20402448-20407422
>chr5:20407487-20407503
>chr5:20407603-20408675
>chr5:20408729-20414319
>chr5:20414419-20419988
>chr5:20420158-20427006
>chr5:20427106-20430619
>chr5:20432490-20432704
>chr5:20434555-20434617
>chr5:20435327-20439188
>chr5:20439476-20442322
>chr5:20442471-20453038
>chr5:20453997-20454138
>chr5:20454252-20455593
>chr5:20455641-20458206
>chr5:20458238-20458281
>chr5:20458337-20459282
>chr5:20459470-20460088
>chr5:20460154-20460497
>chr5:20461456-20461544
>chr5:20461711-20480574
>chr5:20480641-20480884
>chr5:20482598-20482821
>chr5:20482989-20483140
>chr5:20483461-20486364
>chr5:20486464-20492017
>chr5:20492598-20496319
>chr5:20496448-20503904
>chr5:20504352-20504660
>chr5:20505345-20506035
>chr5:20506970-20507595
>chr5:20507797-20508563
>chr5:20515205-20515368
>chr5:20515451-20515966
>chr5:20516420-20525989
>chr5:20526089-20526118
>chr5:20526155-20526184
>chr5:20526223-20526754
>chr5:20526786-20531011
>chr5:20531111-20541630
>chr5:20541799-20543434
>chr5:20543544-20568076
>chr5:20568281-20575252
>chr5:20575427-20577639
>chr5:20577794-20587673
>chr5:20587773-20596835
>chr5:20596935-20598457
>chr5:20598557-20601787
>chr5:20603127-20605267
>chr5:20605312-20605722
>chr5:20605779-20606105
>chr5:20607105-20613682
>chr5:20613732-20614468
>chr5:20614568-20617355
>chr5:20618793-20618850
>chr5:20620378-20620545
>chr5:20620792-20620888
>chr5:20620912-20620957
>chr5:20621365-20622432
>chr5:20624686-20624734
>chr5:20624903-20624951
>chr5:20627154-20627297
>chr5:20627449-20627829
>chr5:20628304-20628364
>chr5:20628593-20628861
>chr5:20628910-20630828
>chr5:20631571-20631618
>chr5:20631785-20631882
>chr5:20632459-20632593
>chr5:20632922-20633222
>chr5:20633989-20654994
>chr5:20655342-20655446
>chr5:20655539-20655903
>chr5:20656663-20656700
>chr5:20657841-20663899
>chr5:20663934-20665925
>chr5:20667882-20669658
>chr5:20669694-20675358
>chr5:20675381-20676562
>chr5:20676723-20679942
>chr5:20680067-20680456
>chr5:20680657-20682275
>chr5:20682442-20689728
>chr5:20689829-20689908
>chr5:20689985-20690013
>chr5:20691710-20691761
>chr5:20692471-20692533
>chr5:20692938-20693020
>chr5:20693068-20693188
>chr5:20694813-20695036
>chr5:20695081-20695203
>chr5:20696686-20696782
>chr5:20697254-20697710
>chr5:20697913-20699334
>chr5:20699395-20699516
>chr5:20699743-20700266
>chr5:20700522-20700900
>chr5:20701232-20701351
>chr5:20701705-20701745
>chr5:20701946-20702759
>chr5:20702925-20703026
>chr5:20703094-20703361
>chr5:20703473-20703674
>chr5:20703781-20703926
>chr5:20707923-20711596
>chr5:20711696-20712473
>chr5:20712582-20712880
>chr5:20713146-20713318
>chr5:20713391-20713476
>chr5:20713524-20713776
>chr5:20713921-20714248
>chr5:20716588-20716689
>chr5:20718250-20718359
>chr5:20720257-20720328
>chr5:20720535-20720616
>chr5:20721319-20721917
>chr5:20722590-20723026
>chr5:20723227-20725866
>chr5:20725966-20736229
>chr5:20737035-20737105
>chr5:20737230-20741440
>chr5:20741499-20741643
>chr5:20741791-20745846
>chr5:20746170-20746503
>chr5:20746637-20747160
>chr5:20747180-20750879
>chr5:20751009-20751107
>chr5:20751138-20763618
>chr5:20763670-20773635
>chr5:20773789-20779099
>chr5:20780920-20781003
>chr5:20786526-20788556
>chr5:20788642-20789869
>chr5:20789969-20789984
>chr5:20790206-20791974
>chr5:20792117-20792254
>chr5:20796396-20796846
>chr5:20796941-20797037
>chr5:20798114-20798415
>chr5:20798777-20799065
>chr5:20800399-20800442
>chr5:20800667-20800820
>chr5:20801136-20801438
>chr5:20802146-20802544
>chr5:20802664-20802899
>chr5:20803024-20803201
>chr5:20803492-20813208
>chr5:20813326-20813491
>chr5:20813631-20813817
>chr5:20817523-20817702
>chr5:20817752-20817791
>chr5:20818707-20818743
>chr5:20818886-20818935
>chr5:20819574-20819613
>chr5:20819791-20819959
>chr5:20820283-20820656
>chr5:20820705-20820796
>chr5:20821179-20821941
>chr5:20824078-20824282
>chr5:20827086-20827459
>chr5:20828194-20828313
>chr5:20829669-20829762
>chr5:20829835-20830341
>chr5:20830366-20830443
>chr5:20831752-20831795
>chr5:20831877-20833163
>chr5:20833566-20838199
>chr5:20838398-20841677
>chr5:20842080-20842111
>chr5:20842167-20842182
>chr5:20842313-20843413
>chr5:20843592-20843639
>chr5:20843741-20843835
>chr5:20843983-20844224
>chr5:20844264-20845121
>chr5:20845287-20847709
>chr5:20847821-20854129
>chr5:20855253-20855297
>chr5:20856753-20860137
>chr5:20861121-20861173
>chr5:20861255-20861659
>chr5:20861801-20862323
>chr5:20862383-20862993
>chr5:20863168-20864141
>chr5:20864241-20867208
>chr5:20867339-20867376
>chr5:20867442-20870704
>chr5:20870801-20875900
>chr5:20876000-20878201
>chr5:20878393-20895325
>chr5:20895425-20896146
>chr5:20896804-20896859
>chr5:20898107-20898155
>chr5:20898202-20898427
>chr5:20901551-20902179
>chr5:20902469-20910979
>chr5:20911699-20911735
>chr5:20912924-20914466
>chr5:20914595-20915371
>chr5:20915399-20915466
>chr5:20916098-20916142
>chr5:20916263-20916314
>chr5:20916392-20916520
>chr5:20916587-20916906
>chr5:20916964-20916999
>chr5:20917172-20917393
>chr5:20919245-20919260
>chr5:20919389-20925024
>chr5:20928372-20928431
>chr5:20928703-20929135
>chr5:20931910-20932233
>chr5:20933944-20934080
>chr5:20934153-20934234
>chr5:20934486-20934556
>chr5:20940939-20940977
>chr5:20942606-20942783
>chr5:20942878-20943055
>chr5:20943126-20943162
>chr5:20943736-20943913
>chr5:20945930-20945966
>chr5:20946098-20946125
>chr5:20946213-20946258
>chr5:20946302-20946358
>chr5:20946475-20946511
>chr5:20947097-20963797
>chr5:20963963-20969274
>chr5:20969605-20969716
>chr5:20969771-20970306
>chr5:20971973-20972160
>chr5:20974070-20988818
>chr5:20994087-20994384
>chr5:20994469-20994599
>chr5:20994676-20994807
>chr5:20997896-20998337
>chr5:20998940-20999147
>chr5:21001050-21001185
>chr5:21001546-21001672
>chr5:21001807-21001862
>chr5:21002137-21002180
>chr5:21002232-21002499
>chr5:21002599-21002614
>chr5:21003196-21003309
>chr5:21003362-21003914
>chr5:21004998-21005128
>chr5:21005411-21005539
>chr5:21011259-21011303
>chr5:21012553-21013063
>chr5:21013140-21016200
>chr5:21016233-21016706
>chr5:21016739-21016771
>chr5:21018479-21018583
>chr5:21018628-21018896
>chr5:21018949-21020031
>chr5:21020068-21024050
>chr5:21024130-21024410
>chr5:21024466-21024936
>chr5:21024985-21025496
>chr5:21025784-21026500
>chr5:21026673-21040435
>chr5:21041912-21042627
>chr5:21042675-21044299
>chr5:21044326-21045308
>chr5:21045358-21045447
>chr5:21045468-21045746
>chr5:21055348-21055992
>chr5:21056071-21056479
>chr5:21056654-21056705
>chr5:21056878-21056936
>chr5:21057118-21057333
>chr5:21057382-21057446
>chr5:21060983-21061013
>chr5:21062366-21062453
>chr5:21063583-21063860
>chr5:21064020-21064818
>chr5:21065178-21065483
>chr5:21067837-21067877
>chr5:21068275-21069058
>chr5:21069096-21069284
>chr5:21069356-21069409
>chr5:21069517-21070123
>chr5:21070982-21071012
>chr5:21071054-21071736
>chr5:21071948-21073713
>chr5:21074060-21076514
>chr5:21076579-21078996
>chr5:21079326-21079406
>chr5:21079472-21088782
>chr5:21088953-21091092
>chr5:21091156-21091292
>chr5:21091337-21091424
>chr5:21091663-21091769
>chr5:21092107-21092147
>chr5:21092242-21092303
>chr5:21093131-21094520
>chr5:21094680-21094695
>chr5:21094747-21094974
>chr5:21095022-21097110
>chr5:21097150-21098641
>chr5:21098676-21098778
>chr5:21098870-21099448
>chr5:21099480-21099617
>chr5:21099750-21099825
>chr5:21100026-21100087
>chr5:21100176-21113200
>chr5:21113288-21113396
>chr5:21113447-21113706
>chr5:21113930-21114016
>chr5:21114053-21114134
>chr5:21114725-21114856
>chr5:21114907-21114949
>chr5:21115218-21115257
>chr5:21116239-21122456
>chr5:21122496-21122519
>chr5:21122679-21123268
>chr5:21123306-21123441
>chr5:21123756-21146295
>chr5:21146468-21146530
>chr5:21147541-21159692
>chr5:21159792-21161592
>chr5:21162009-21162042
>chr5:21162051-21162125
>chr5:21162307-21162783
>chr5:21163187-21163256
>chr5:21163297-21167033
>chr5:21167062-21170614
>chr5:21170640-21172576
>chr5:21172763-21172896
>chr5:21172951-21173391
>chr5:21173511-21174015
>chr5:21174118-21174787
>chr5:21174859-21174941
>chr5:21175392-21177153
>chr5:21177204-21187991
>chr5:21188021-21196226
>chr5:21196265-21202442
>chr5:21202569-21202606
>chr5:21202679-21203413
>chr5:21203427-21203462
>chr5:21203583-21204587
>chr5:21204744-21209300
>chr5:21209400-21223352
>chr5:21223460-21234663
>chr5:21234794-21234809
>chr5:21234909-21234924
>chr5:21236591-21236711
>chr5:21238858-21252548
>chr5:21252985-21253293
>chr5:21253353-21253610
>chr5:21253816-21253928
>chr5:21253988-21254478
>chr5:21254530-21255830
>chr5:21256092-21257640
>chr5:21257724-21257988
>chr5:21258036-21259551
>chr5:21259691-21260708
>chr5:21260825-21261937
>chr5:21262014-21262074
>chr5:21262304-21275151
>chr5:21275255-21275309
>chr5:21275595-21277992
>chr5:21278079-21278247
>chr5:21278392-21278543
>chr5:21278818-21278936
>chr5:21278977-21279251
>chr5:21279473-21281991
>chr5:21282512-21282559
>chr5:21282931-21282988
>chr5:21283069-21283120
>chr5:21285109-21290712
>chr5:21290794-21298006
>chr5:21298063-21298639
>chr5:21298755-21307320
>chr5:21307686-21307771
>chr5:21307930-21315673
>chr5:21315811-21318164
>chr5:21318348-21318381
>chr5:21321342-21321376
>chr5:21323999-21324077
>chr5:21324269-21324313
>chr5:21326216-21326486
>chr5:21328950-21329084
>chr5:21330962-21331006
>chr5:21331089-21331342
>chr5:21334079-21334223
>chr5:21334729-21334797
>chr5:21334830-21334994
>chr5:21336012-21336062
>chr5:21341906-21344966
>chr5:21345066-21350478
>chr5:21350857-21351676
>chr5:21352245-21352298
>chr5:21352425-21352582
>chr5:21352659-21352976
>chr5:21353070-21353182
>chr5:21353318-21353648
>chr5:21353957-21358185
>chr5:21358242-21360125
>chr5:21362116-21362556
>chr5:21366571-21366716
>chr5:21371891-21371939
>chr5:21375744-21382343
>chr5:21383074-21383880
>chr5:21389695-21389759
>chr5:21390493-21391061
>chr5:21391113-21400579
>chr5:21400994-21416986
>chr5:21417172-21430887
>chr5:21431827-21431991
>chr5:21432969-21436661
>chr5:21437712-21437757
>chr5:21437878-21437972
>chr5:21439500-21441841
>chr5:21444726-21444838
>chr5:21445142-21445171
>chr5:21445740-21446001
>chr5:21446263-21455244
>chr5:21455631-21455666
>chr5:21455744-21456276
>chr5:21456471-21456909
>chr5:21457025-21457690
>chr5:21457736-21457840
>chr5:21457936-21458248
>chr5:21458988-21459398
>chr5:21468195-21468231
>chr5:21468465-21468534
>chr5:21472207-21477161
>chr5:21477263-21477327
>chr5:21477550-21477695
>chr5:21477733-21478273
>chr5:21478424-21494999
>chr5:21495099-21496733
>chr5:21497170-21497321
>chr5:21497445-21500495
>chr5:21500655-21501409
>chr5:21501597-21502994
>chr5:21503147-21504621
>chr5:21504740-21505639
>chr5:21506198-21506297
>chr5:21508594-21509949
>chr5:21510049-21513365
>chr5:21513557-21513579
>chr5:21513910-21514745
>chr5:21514845-21516833
>chr5:21516957-21522881
>chr5:21523398-21523507
>chr5:21524052-21524131
>chr5:21524873-21527086
>chr5:21527300-21527787
>chr5:21527831-21533866
>chr5:21534076-21535395
>chr5:21535871-21548067
>chr5:21548485-21549363
>chr5:21549410-21550749
>chr5:21550893-21553730
>chr5:21553862-21556213
>chr5:21556473-21557283
>chr5:21557505-21558500
>chr5:21558544-21558561
>chr5:21558661-21571915
>chr5:21572132-21572994
>chr5:21573167-21573406
>chr5:21573597-21573909
>chr5:21574039-21576712
>chr5:21576768-21576822
>chr5:21577907-21577987
>chr5:21578253-21578428
>chr5:21578507-21581288
>chr5:21581319-21581554
>chr5:21581654-21582532
>chr5:21582716-21587401
>chr5:21587463-21589276
>chr5:21589310-21590361
>chr5:21599700-21599748
>chr5:21599802-21599911
>chr5:21600782-21600829
>chr5:21602814-21602875
>chr5:21608449-21609982
>chr5:21610351-21610413
>chr5:21610922-21612941
>chr5:21613064-21613238
>chr5:21613303-21613463
>chr5:21613532-21613793
>chr5:21614034-21614134
>chr5:21614239-21614428
>chr5:21614456-21614605
>chr5:21614827-21614911
>chr5:21615415-21615688
>chr5:21615722-21645267
>chr5:21645424-21648641
>chr5:21648741-21656807
>chr5:21656962-21659794
>chr5:21659971-21660989
>chr5:21661101-21662095
>chr5:21662231-21663039
>chr5:21663387-21664519
>chr5:21664654-21666782
>chr5:21666894-21667696
>chr5:21667850-21670269
>chr5:21670299-21670970
>chr5:21671079-21671842
>chr5:21672077-21673210
>chr5:21673239-21674550
>chr5:21674650-21677734
>chr5:21677756-21677794
>chr5:21677859-21677878
>chr5:21677997-21679700
>chr5:21679778-21679947
>chr5:21680245-21681429
>chr5:21681637-21690584
>chr5:21690643-21692624
>chr5:21692650-21696029
>chr5:21696536-21696862
>chr5:21696893-21697640
>chr5:21697652-21700816
>chr5:21700877-21701026
>chr5:21701563-21701858
>chr5:21701889-21702014
>chr5:21702045-21702883
>chr5:21703111-21710759
>chr5:21711157-21714421
>chr5:21715313-21715722
>chr5:21715812-21715871
>chr5:21716281-21716321
>chr5:21716772-21717232
>chr5:21717263-21718262
>chr5:21721023-21721100
>chr5:21723258-21723305
>chr5:21724843-21724892
>chr5:21725096-21725127
>chr5:21725338-21739302
>chr5:21739413-21744525
>chr5:21744799-21752177
>chr5:21753718-21757174
>chr5:21757238-21761620
>chr5:21764625-21764895
>chr5:21765073-21765351
>chr5:21766033-21766082
>chr5:21766146-21766204
>chr5:21766691-21766838
>chr5:21767099-21768712
>chr5:21768812-21773978
>chr5:21774509-21779181
>chr5:21779281-21783979
>chr5:21784170-21784732
>chr5:21784828-21784908
>chr5:21784993-21785309
>chr5:21785783-21786232
>chr5:21786368-21786957
>chr5:21787121-21787170
>chr5:21787757-21787994
>chr5:21788252-21788807
>chr5:21788928-21789412
>chr5:21789448-21789618
>chr5:21789697-21790159
>chr5:21790517-21790547
>chr5:21791326-21829710
>chr5:21829810-21838954
>chr5:21839054-21842685
>chr5:21842848-21842884
>chr5:21842995-21843366
>chr5:21844584-21844642
>chr5:21844747-21844820
>chr5:21845525-21845635
>chr5:21845720-21845877
>chr5:21846299-21846574
>chr5:21846659-21846856
>chr5:21846899-21847120
>chr5:21847226-21847309
>chr5:21847408-21847575
>chr5:21847694-21848029
>chr5:21848381-21848438
>chr5:21848799-21848978
>chr5:21850068-21850516
>chr5:21851338-21851371
>chr5:21852440-21852506
>chr5:21852832-21860663
>chr5:21860781-21871064
>chr5:21871198-21873280
>chr5:21873856-21874061
>chr5:21874110-21874248
>chr5:21876176-21876301
>chr5:21876620-21877010
>chr5:21877216-21877280
>chr5:21877460-21877614
>chr5:21877828-21877923
>chr5:21878997-21880662
>chr5:21880858-21881189
>chr5:21881413-21881450
>chr5:21881590-21881653
>chr5:21881872-21881972
>chr5:21882004-21882210
>chr5:21882285-21882678
>chr5:21882847-21882885
>chr5:21884070-21884835
>chr5:21884859-21892005
>chr5:21892145-21892734
>chr5:21893114-21893868
>chr5:21893896-21894927
>chr5:21894978-21895742
>chr5:21896887-21897072
>chr5:21899394-21899471
>chr5:21899574-21899707
>chr5:21900116-21900230
>chr5:21902472-21902547
>chr5:21902667-21902858
>chr5:21903074-21903440
>chr5:21904586-21904704
>chr5:21905173-21905264
>chr5:21905363-21905407
>chr5:21905552-21906891
>chr5:21906930-21907296
>chr5:21907390-21907503
>chr5:21907720-21908377
>chr5:21908488-21908539
>chr5:21908682-21908845
>chr5:21909786-21910809
>chr5:21910936-21911482
>chr5:21911568-21911709
>chr5:21911863-21911892
>chr5:21911963-21912301
>chr5:21912424-21912669
>chr5:21912717-21913230
>chr5:21916462-21921900
>chr5:21922056-21922128
>chr5:21922351-21922386
>chr5:21925445-21925627
>chr5:21925760-21925802
>chr5:21925878-21925911
>chr5:21927109-21927170
>chr5:21928015-21928051
>chr5:21928437-21928516
>chr5:21928758-21928945
>chr5:21929152-21929735
>chr5:21930299-21930389
>chr5:21930585-21930654
>chr5:21932279-21935635
>chr5:21935927-21938769
>chr5:21939197-21939213
>chr5:21939455-21942652
>chr5:21943059-21948354
>chr5:21948475-21951740
>chr5:21952025-21952216
>chr5:21952303-21952380
>chr5:21957786-21957835
>chr5:21959158-21959756
>chr5:21959808-21959882
>chr5:21959926-21960340
>chr5:21960406-21961392
>chr5:21962035-21962073
>chr5:21962742-21962778
>chr5:21962841-21963052
>chr5:21963156-21963230
>chr5:21963257-21963437
>chr5:21963566-21963691
>chr5:21965074-21969152
>chr5:21969222-21973620
>chr5:21974234-21975625
>chr5:21975660-21975822
>chr5:21975954-21985249
>chr5:21986669-21986702
>chr5:21987725-21987774
>chr5:21988667-21988704
>chr5:21991847-21991953
>chr5:21992162-21992263
>chr5:21993341-21994643
>chr5:21995155-21995854
>chr5:21995902-21995917
>chr5:21996038-21997171
>chr5:21997379-21997394
>chr5:21997430-21998955
>chr5:21999262-22003104
>chr5:22003290-22003413
>chr5:22003525-22003581
>chr5:22003912-22004906
>chr5:22005093-22005841
>chr5:22006165-22006210
>chr5:22006607-22006767
>chr5:22007154-22007475
>chr5:22007810-22007886
>chr5:22007919-22007977
>chr5:22008139-22008200
>chr5:22008253-22008416
>chr5:22013401-22013441
>chr5:22013498-22013543
>chr5:22015904-22015962
>chr5:22017684-22020037
>chr5:22020114-22020558
>chr5:22020609-22020952
>chr5:22022346-22037231
>chr5:22043671-22043707
>chr5:22044468-22045003
>chr5:22045093-22045198
>chr5:22045609-22046007
>chr5:22047115-22047242
>chr5:22047890-22048276
>chr5:22048633-22048782
>chr5:22048932-22048967
>chr5:22049252-22053063
>chr5:22053126-22053146
>chr5:22053331-22054102
>chr5:22054202-22054217
>chr5:22054317-22055524
>chr5:22055845-22056405
>chr5:22057676-22057832
>chr5:22058468-22058614
>chr5:22060572-22060667
>chr5:22060755-22060797
>chr5:22060907-22061062
>chr5:22061128-22061283
>chr5:22061359-22061444
>chr5:22061525-22061641
>chr5:22062023-22062309
>chr5:22062514-22062572
>chr5:22062845-22062878
>chr5:22062918-22062968
>chr5:22063339-22063437
>chr5:22063480-22063580
>chr5:22063739-22063846
>chr5:22063906-22063946
>chr5:22063987-22064716
>chr5:22064780-22064914
>chr5:22065380-22065450
>chr5:22065541-22065769
>chr5:22066078-22073694
>chr5:22073762-22073817
>chr5:22073857-22073901
>chr5:22074466-22080481
>chr5:22080526-22092793
>chr5:22092946-22104450
>chr5:22104483-22105361
>chr5:22105409-22105639
>chr5:22105699-22106556
>chr5:22106697-22106816
>chr5:22106888-22106935
>chr5:22107032-22107223
>chr5:22107380-22107708
>chr5:22108729-22110436
>chr5:22110672-22110720
>chr5:22111404-22111598
>chr5:22111771-22113815
>chr5:22113870-22114670
>chr5:22114880-22114983
>chr5:22115063-22115281
>chr5:22115498-22115547
>chr5:22116211-22116631
>chr5:22119363-22119895
>chr5:22127316-22127364
>chr5:22127395-22127639
>chr5:22128023-22128090
>chr5:22128176-22128297
>chr5:22128451-22128501
>chr5:22128983-22129177
>chr5:22129275-22129372
>chr5:22129510-22129688
>chr5:22129878-22130108
>chr5:22130282-22130370
>chr5:22130467-22130593
>chr5:22131210-22131257
>chr5:22131405-22131482
>chr5:22131647-22131771
>chr5:22131875-22131962
>chr5:22131999-22132136
>chr5:22132421-22132516
>chr5:22132662-22134853
>chr5:22135395-22136062
>chr5:22136133-22136420
>chr5:22136499-22136629
>chr5:22136678-22137544
>chr5:22137590-22139010
>chr5:22139045-22139212
>chr5:22139265-22155411
>chr5:22155449-22168898
>chr5:22168956-22170800
>chr5:22170917-22171044
>chr5:22172748-22175034
>chr5:22175675-22175898
>chr5:22175983-22176027
>chr5:22176223-22176256
>chr5:22176415-22176482
>chr5:22178150-22178186
>chr5:22178255-22178518
>chr5:22178604-22178680
>chr5:22178823-22179099
>chr5:22179164-22179307
>chr5:22179369-22179638
>chr5:22179757-22179896
>chr5:22180637-22196893
>chr5:22197097-22198472
>chr5:22198485-22198794
>chr5:22198827-22200576
>chr5:22201863-22201923
>chr5:22205510-22205554
>chr5:22205669-22205763
>chr5:22205859-22205977
>chr5:22206283-22206362
>chr5:22206607-22206638
>chr5:22206732-22207597
>chr5:22207658-22207892
>chr5:22208081-22209473
>chr5:22209543-22209693
>chr5:22209743-22211773
>chr5:22211837-22211884
>chr5:22212082-22212183
>chr5:22213872-22213969
>chr5:22214056-22214161
>chr5:22214224-22214429
>chr5:22214811-22215189
>chr5:22215442-22215491
>chr5:22216542-22221157
>chr5:22221280-22221819
>chr5:22222270-22222307
>chr5:22222755-22225457
>chr5:22225512-22225710
>chr5:22225789-22225914
>chr5:22226078-22226227
>chr5:22226356-22226694
>chr5:22226772-22227283
>chr5:22227335-22234110
>chr5:22234141-22234447
>chr5:22234661-22236417
>chr5:22236457-22236617
>chr5:22236807-22236848
>chr5:22236889-22236965
>chr5:22236991-22237047
>chr5:22238179-22238285
>chr5:22238373-22238658
>chr5:22238809-22239079
>chr5:22239195-22239273
>chr5:22239417-22239475
>chr5:22240569-22253309
>chr5:22253379-22253529
>chr5:22253580-22265023
>chr5:22266650-22266747
>chr5:22266834-22266939
>chr5:22267002-22267207
>chr5:22267589-22267967
>chr5:22268220-22268269
>chr5:22268549-22271881
>chr5:22271981-22274204
>chr5:22274304-22281838
>chr5:22281947-22282408
>chr5:22282510-22282987
>chr5:22285042-22305203
>chr5:22305303-22308746
>chr5:22309192-22309335
>chr5:22310131-22310547
>chr5:22315220-22315276
>chr5:22316623-22317057
>chr5:22317243-22325661
>chr5:22325726-22344516
>chr5:22344590-22344638
>chr5:22346422-22346565
>chr5:22346961-22348200
>chr5:22348228-22348605
>chr5:22348987-22349592
>chr5:22351754-22351819
>chr5:22352194-22352538
>chr5:22353297-22354469
>chr5:22354944-22362336
>chr5:22363221-22363263
>chr5:22366019-22366051
>chr5:22366542-22375118
>chr5:22375219-22375343
>chr5:22375388-22375486
>chr5:22378140-22378183
>chr5:22380223-22380869
>chr5:22381538-22381634
>chr5:22381717-22382761
>chr5:22382823-22392018
>chr5:22392274-22401505
>chr5:22401591-22402867
>chr5:22402880-22404570
>chr5:22404761-22409299
>chr5:22409566-22411792
>chr5:22411835-22411868
>chr5:22411968-22415556
>chr5:22416074-22416256
>chr5:22416312-22416763
>chr5:22417001-22417646
>chr5:22417795-22418155
>chr5:22421147-22421466
>chr5:22421913-22421932
>chr5:22422032-22432953
>chr5:22433070-22433107
>chr5:22433807-22433891
>chr5:22435170-22435322
>chr5:22436044-22436551
>chr5:22438233-22438900
>chr5:22439855-22439870
>chr5:22439970-22447073
>chr5:22447281-22447318
>chr5:22447374-22447416
>chr5:22447522-22448412
>chr5:22448564-22448662
>chr5:22448912-22448958
>chr5:22449276-22454695
>chr5:22454795-22461894
>chr5:22462023-22469462
>chr5:22470133-22471884
>chr5:22471948-22476219
>chr5:22476279-22476294
>chr5:22476394-22478487
>chr5:22478620-22480077
>chr5:22480247-22486563
>chr5:22486897-22520300
>chr5:22520324-22525796
>chr5:22525978-22526227
>chr5:22526243-22526370
>chr5:22526419-22526888
>chr5:22527172-22533034
>chr5:22533050-22533177
>chr5:22533226-22537252
>chr5:22537303-22537478
>chr5:22537580-22537756
>chr5:22538070-22538288
>chr5:22538334-22538421
>chr5:22539026-22551328
>chr5:22551541-22560559
>chr5:22560683-22560699
>chr5:22560702-22561861
>chr5:22564496-22564549
>chr5:22568538-22568818
>chr5:22569233-22569359
>chr5:22569543-22569754
>chr5:22574072-22574159
>chr5:22575516-22575613
>chr5:22576024-22576118
>chr5:22576193-22576239
>chr5:22576721-22576794
>chr5:22578404-22578511
>chr5:22579457-22579635
>chr5:22579685-22579884
>chr5:22579945-22583724
>chr5:22583824-22591370
>chr5:22591801-22591941
>chr5:22593947-22599307
>chr5:22599435-22602709
>chr5:22603718-22604310
>chr5:22604854-22619726
>chr5:22619786-22619990
>chr5:22621044-22621217
>chr5:22621459-22621775
>chr5:22622145-22622251
>chr5:22622375-22622520
>chr5:22622741-22622875
>chr5:22623783-22623923
>chr5:22628170-22629314
>chr5:22629623-22629824
>chr5:22630148-22632959
>chr5:22633028-22633075
>chr5:22633108-22633180
>chr5:22633256-22633323
>chr5:22633373-22634613
>chr5:22635049-22636310
>chr5:22636440-22646848
>chr5:22647335-22647417
>chr5:22647593-22647689
>chr5:22651574-22651610
>chr5:22652623-22653144
>chr5:22654200-22654523
>chr5:22659407-22662698
>chr5:22662889-22663708
>chr5:22664175-22664496
>chr5:22664545-22666448
>chr5:22666606-22667170
>chr5:22667498-22667965
>chr5:22667981-22673845
>chr5:22673944-22674752
>chr5:22674914-22675533
>chr5:22679146-22679180
>chr5:22679382-22679418
>chr5:22679770-22679904
>chr5:22680030-22680128
>chr5:22680233-22680390
>chr5:22680530-22680649
>chr5:22680787-22681479
>chr5:22681518-22682920
>chr5:22683352-22686079
>chr5:22686115-22714469
>chr5:22714569-22715383
>chr5:22715577-22717515
>chr5:22717788-22720163
>chr5:22720330-22720738
>chr5:22720834-22722383
>chr5:22722492-22722704
>chr5:22722727-22723923
>chr5:22724044-22724507
>chr5:22724607-22724622
>chr5:22724685-22725738
>chr5:22725782-22726830
>chr5:22726930-22726945
>chr5:22729559-22755870
>chr5:22756138-22756400
>chr5:22756494-22756568
>chr5:22756832-22757057
>chr5:22762912-22762996
>chr5:22764452-22764645
>chr5:22764671-22764850
>chr5:22766445-22768017
>chr5:22768647-22768965
>chr5:22769288-22769415
>chr5:22772984-22772999
>chr5:22773239-22773351
>chr5:22774137-22775838
>chr5:22776542-22777085
>chr5:22778230-22778268
>chr5:22784268-22785772
>chr5:22785872-22794908
>chr5:22796312-22796343
>chr5:22797171-22797435
>chr5:22798346-22798374
>chr5:22798486-22799736
>chr5:22800216-22800788
>chr5:22800883-22800994
>chr5:22801155-22801221
>chr5:22801895-22801954
>chr5:22803870-22804239
>chr5:22804364-22812243
>chr5:22812356-22814216
>chr5:22815110-22815372
>chr5:22815420-22815511
>chr5:22817099-22817166
>chr5:22817227-22817754
>chr5:22817801-22817856
>chr5:22817884-22818305
>chr5:22818409-22819214
>chr5:22823182-22823356
>chr5:22823857-22823890
>chr5:22824009-22824129
>chr5:22824569-22824622
>chr5:22824737-22824820
>chr5:22824950-22825249
>chr5:22830151-22830286
>chr5:22830386-22831494
>chr5:22831533-22831746
>chr5:22831998-22832489
>chr5:22832589-22832622
>chr5:22832715-22833789
>chr5:22834072-22835393
>chr5:22835493-22839388
>chr5:22839444-22843294
>chr5:22843431-22855861
>chr5:22856004-22858918
>chr5:22859045-22863513
>chr5:22863584-22875413
>chr5:22875717-22876002
>chr5:22876102-22883788
>chr5:22884660-22885216
>chr5:22885260-22890635
>chr5:22890910-22896650
>chr5:22896880-22897152
>chr5:22897192-22902874
>chr5:22906287-22907177
>chr5:22907389-22907515
>chr5:22908220-22926596
>chr5:22926630-22933064
>chr5:22933164-22947061
>chr5:22947161-22956892
>chr5:22956941-22956956
>chr5:22957124-22958968
>chr5:22958981-22959372
>chr5:22959499-22960124
>chr5:22960146-22960255
>chr5:22960294-22960386
>chr5:22960510-22960845
>chr5:22961232-22961398
>chr5:22961540-22962938
>chr5:22963038-22963776
>chr5:22965291-22991981
>chr5:22992552-23005601
>chr5:23005826-23005841
>chr5:23005912-23006055
>chr5:23008972-23009000
>chr5:23009430-23009468
>chr5:23012814-23012913
>chr5:23014727-23014846
>chr5:23018881-23019051
>chr5:23019395-23019429
>chr5:23019533-23019837
>chr5:23019923-23020521
>chr5:23023637-23023683
>chr5:23023783-23023798
>chr5:23023817-23023874
>chr5:23025881-23028361
>chr5:23028487-23030000
>chr5:23030120-23030156
>chr5:23030409-23030462
>chr5:23031285-23033070
>chr5:23033116-23033147
>chr5:23033751-23033836
>chr5:23033858-23033982
>chr5:23035440-23035478
>chr5:23038644-23038750
>chr5:23040237-23040333
>chr5:23040377-23040542
>chr5:23045060-23045442
>chr5:23045973-23046121
>chr5:23046260-23046656
>chr5:23046756-23052703
>chr5:23053189-23053484
>chr5:23055443-23055480
>chr5:23055985-23058310
>chr5:23058424-23060610
>chr5:23060710-23061689
>chr5:23061953-23065600
>chr5:23065751-23068331
>chr5:23068460-23074699
>chr5:23074881-23074896
>chr5:23074996-23077741
>chr5:23077974-23079458
>chr5:23079588-23079610
>chr5:23081125-23084018
>chr5:23084074-23084286
>chr5:23084402-23085208
>chr5:23085324-23085408
>chr5:23086590-23086861
>chr5:23086874-23089049
>chr5:23089191-23089357
>chr5:23089744-23089818
>chr5:23090157-23090447
>chr5:23090469-23090562
>chr5:23091278-23091568
>chr5:23091590-23092558
>chr5:23092864-23094799
>chr5:23094899-23097042
>chr5:23097169-23097998
>chr5:23098057-23099356
>chr5:23099566-23100909
>chr5:23101189-23102825
>chr5:23102982-23105502
>chr5:23105829-23107584
>chr5:23107651-23107678
>chr5:23107987-23109648
>chr5:23109787-23110678
>chr5:23110916-23121220
>chr5:23121399-23122228
>chr5:23122429-23125225
>chr5:23125285-23138528
>chr5:23138643-23140915
>chr5:23141015-23141036
>chr5:23141136-23146452
>chr5:23146487-23160829
>chr5:23161590-23161641
>chr5:23162064-23162165
>chr5:23162835-23162955
>chr5:23163207-23163288
>chr5:23163666-23163838
>chr5:23165235-23165593
>chr5:23165773-23165869
>chr5:23165984-23166102
>chr5:23166683-23166758
>chr5:23167249-23167289
>chr5:23168379-23168425
>chr5:23169687-23171761
>chr5:23171832-23171985
>chr5:23172233-23172280
>chr5:23172319-23172452
>chr5:23172777-23172865
>chr5:23173063-23173110
>chr5:23173425-23175286
>chr5:23175486-23175529
>chr5:23175934-23176003
>chr5:23176041-23177830
>chr5:23177859-23177957
>chr5:23177996-23178191
>chr5:23178304-23178475
>chr5:23180297-23180507
>chr5:23183298-23183313
>chr5:23183452-23186544
>chr5:23186746-23190425
>chr5:23190701-23196460
>chr5:23196583-23202100
>chr5:23204307-23204503
>chr5:23204607-23204636
>chr5:23204741-23204828
>chr5:23205145-23205426
>chr5:23207347-23207403
>chr5:23207579-23207682
>chr5:23209297-23209599
>chr5:23209729-23209768
>chr5:23209892-23209968
>chr5:23210073-23221899
>chr5:23222216-23226051
>chr5:23226151-23228261
>chr5:23228496-23228527
>chr5:23228630-23228831
>chr5:23228875-23229887
>chr5:23229932-23230225
>chr5:23230321-23230596
>chr5:23230950-23231297
>chr5:23231620-23232038
>chr5:23232181-23232246
>chr5:23232840-23232903
>chr5:23234296-23239291
>chr5:23239391-23241526
>chr5:23241589-23241606
>chr5:23241706-23248230
>chr5:23249726-23249776
>chr5:23250326-23259346
>chr5:23259397-23259416
>chr5:23259595-23261999
>chr5:23262240-23262255
>chr5:23262289-23262554
>chr5:23262654-23262830
>chr5:23264127-23264159
>chr5:23264259-23272161
>chr5:23272225-23272304
>chr5:23272404-23272420
>chr5:23273420-23273441
>chr5:23274054-23274913
>chr5:23275659-23275879
>chr5:23278724-23278757
>chr5:23279347-23279398
>chr5:23280983-23281045
>chr5:23282589-23283052
>chr5:23284413-23284476
>chr5:23284849-23285043
>chr5:23285871-23286108
>chr5:23289753-23289786
>chr5:23289938-23290063
>chr5:23290623-23290742
>chr5:23291205-23323186
>chr5:23323549-23326182
>chr5:23326293-23336648
>chr5:23336771-23345279
>chr5:23345494-23351194
>chr5:23351219-23352309
>chr5:23352409-23355782
>chr5:23355819-23355877
>chr5:23355950-23356034
>chr5:23358600-23358627
>chr5:23359128-23359999
>chr5:23361068-23361301
>chr5:23362231-23362264
>chr5:23362353-23362676
>chr5:23363073-23363132
>chr5:23364365-23364400
>chr5:23364588-23364618
>chr5:23364886-23364920
>chr5:23365579-23365633
>chr5:23365768-23365843
>chr5:23366089-23368936
>chr5:23369597-23369819
>chr5:23369855-23370034
>chr5:23371413-23371611
>chr5:23371845-23377125
>chr5:23377239-23377566
>chr5:23377854-23380905
>chr5:23381432-23381498
>chr5:23385250-23385440
>chr5:23388310-23388376
>chr5:23388458-23388914
>chr5:23388961-23389105
>chr5:23389287-23389499
>chr5:23389620-23390394
>chr5:23390694-23390825
>chr5:23391326-23391365
>chr5:23391487-23419844
>chr5:23421322-23421458
>chr5:23422260-23422308
>chr5:23423312-23425544
>chr5:23426057-23426086
>chr5:23426955-23427081
>chr5:23427514-23448484
>chr5:23449277-23452129
>chr5:23453001-23464190
>chr5:23464372-23464422
>chr5:23464850-23464893
>chr5:23465132-23465213
>chr5:23465702-23470428
>chr5:23470450-23473667
>chr5:23473773-23473810
>chr5:23476684-23476869
>chr5:23484128-23484248
>chr5:23487662-23488030
>chr5:23488674-23489622
>chr5:23492365-23492449
>chr5:23492571-23492773
>chr5:23492871-23492918
>chr5:23493036-23493068
>chr5:23493147-23493581
>chr5:23494022-23494140
>chr5:23496146-23496179
>chr5:23496433-23496471
>chr5:23496858-23496969
>chr5:23498906-23499073
>chr5:23499194-23499306
>chr5:23499598-23499659
>chr5:23500239-23500506
>chr5:23500543-23500613
>chr5:23505728-23505831
>chr5:23507053-23507099
>chr5:23507156-23507202
>chr5:23507567-23507830
>chr5:23510489-23511003
>chr5:23513522-23513878
>chr5:23515086-23515304
>chr5:23515359-23515853
>chr5:23515961-23516178
>chr5:23516452-23516548
>chr5:23516844-23516894
>chr5:23516944-23517001
>chr5:23518365-23518503
>chr5:23518773-23519056
>chr5:23519128-23519168
>chr5:23520010-23520094
>chr5:23520224-23520288
>chr5:23520849-23520923
>chr5:23521044-23521105
>chr5:23521390-23521424
>chr5:23521477-23521523
>chr5:23521659-23521940
>chr5:23522178-23522221
>chr5:23523105-23523139
>chr5:23523449-23523497
>chr5:23525144-23525456
>chr5:23526846-23526877
>chr5:23526920-23527220
>chr5:23527536-23528689
>chr5:23528971-23529119
>chr5:23530874-23541171
>chr5:23543469-23543544
>chr5:23547417-23550009
>chr5:23550747-23550786
>chr5:23551720-23551997
>chr5:23553318-23553425
>chr5:23553587-23559856
>chr5:23559956-23560021
>chr5:23560091-23564792
>chr5:23565618-23566006
>chr5:23568172-23578367
>chr5:23578395-23589656
>chr5:23591110-23591855
>chr5:23592308-23592359
>chr5:23596238-23596290
>chr5:23598017-23598541
>chr5:23598579-23607216
>chr5:23607316-23613934
>chr5:23614139-23633901
>chr5:23634134-23634560
>chr5:23634597-23634912
>chr5:23635091-23636278
>chr5:23636419-23637296
>chr5:23637396-23638397
>chr5:23638570-23640514
>chr5:23645628-23645658
>chr5:23645884-23645952
>chr5:23646107-23646245
>chr5:23646282-23646389
>chr5:23646477-23659667
>chr5:23659726-23662090
>chr5:23662441-23662572
>chr5:23663015-23675253
>chr5:23678570-23678624
>chr5:23681071-23681086
>chr5:23681186-23681201
>chr5:23681822-23682017
>chr5:23682074-23682110
>chr5:23682210-23683133
>chr5:23683297-23685926
>chr5:23685972-23686877
>chr5:23687074-23689657
>chr5:23689890-23694149
>chr5:23694457-23700401
>chr5:23700603-23710579
>chr5:23711418-23711487
>chr5:23712802-23712943
>chr5:23713559-23713646
>chr5:23713675-23713713
>chr5:23713797-23713849
>chr5:23713931-23714123
>chr5:23714452-23714563
>chr5:23714853-23717147
>chr5:23717310-23724073
>chr5:23724173-23724440
>chr5:23725118-23725217
>chr5:23725297-23725799
>chr5:23726886-23726926
>chr5:23727173-23727794
>chr5:23728009-23729340
>chr5:23729469-23736158
>chr5:23736590-23740646
>chr5:23745161-23746110
>chr5:23746230-23746598
>chr5:23746790-23757783
>chr5:23758057-23758180
>chr5:23758552-23758765
>chr5:23759055-23759186
>chr5:23759592-23768341
>chr5:23768441-23776065
>chr5:23776165-23778771
>chr5:23778935-23781452
>chr5:23786569-23786820
>chr5:23788634-23789495
>chr5:23789840-23796768
>chr5:23796962-23798783
>chr5:23798879-23799020
>chr5:23799087-23799356
>chr5:23799555-23802765
>chr5:23802835-23806811
>chr5:23806842-23807462
>chr5:23807562-23809255
>chr5:23810016-23810152
>chr5:23810275-23810340
>chr5:23810441-23810706
>chr5:23810935-23811702
>chr5:23813220-23817607
>chr5:23817748-23820204
>chr5:23820332-23832588
>chr5:23832749-23833184
>chr5:23833225-23837952
>chr5:23838009-23841423
>chr5:23841785-23841826
>chr5:23842369-23846345
>chr5:23846415-23846524
>chr5:23847091-23847233
>chr5:23847778-23848208
>chr5:23848933-23848994
>chr5:23849048-23849290
>chr5:23851009-23851089
>chr5:23851481-23851613
>chr5:23851720-23851916
>chr5:23851991-23852101
>chr5:23852164-23852287
>chr5:23852357-23852481
>chr5:23852670-23852820
>chr5:23852930-23853049
>chr5:23853259-23853495
>chr5:23853582-23853871
>chr5:23853917-23854365
>chr5:23854386-23854450
>chr5:23854560-23854599
>chr5:23857052-23857101
>chr5:23857152-23857325
>chr5:23859115-23860173
>chr5:23860495-23891298
>chr5:23891598-23892156
>chr5:23895871-23895916
>chr5:23896147-23896760
>chr5:23898855-23899021
>chr5:23899821-23900377
>chr5:23900928-23901087
>chr5:23902032-23902090
>chr5:23902529-23902580
>chr5:23903472-23903708
>chr5:23908095-23908158
>chr5:23910259-23910288
>chr5:23910667-23911013
>chr5:23912124-23912299
>chr5:23912935-23913061
>chr5:23913498-23913639
>chr5:23915008-23915053
>chr5:23918343-23918528
>chr5:23921140-23921667
>chr5:23923569-23923681
>chr5:23926299-23931153
>chr5:23931513-23931686
>chr5:23931814-23932490
>chr5:23932819-23934795
>chr5:23934998-23935052
>chr5:23935209-23935243
>chr5:23935309-23935358
>chr5:23935791-23937011
>chr5:23937189-23939044
>chr5:23939105-23939193
>chr5:23939228-23939262
>chr5:23939575-23949119
>chr5:23949282-23954100
>chr5:23954149-23959105
>chr5:23959384-23965139
>chr5:23965263-23977476
>chr5:23977853-23979208
>chr5:23979308-23982774
>chr5:23982855-23982893
>chr5:23983424-23983820
>chr5:23984865-23984915
>chr5:23985306-23997481
>chr5:23997517-24004695
>chr5:24004795-24005364
>chr5:24005572-24005753
>chr5:24006011-24006338
>chr5:24006687-24006739
>chr5:24007305-24007335
>chr5:24007648-24007719
>chr5:24008080-24008130
>chr5:24010176-24010540
>chr5:24010663-24010777
>chr5:24010841-24011013
>chr5:24011320-24011544
>chr5:24011590-24011685
>chr5:24011905-24011996
>chr5:24012096-24012178
>chr5:24012532-24012584
>chr5:24013497-24013533
>chr5:24013739-24013823
>chr5:24014241-24014305
>chr5:24014423-24014482
>chr5:24015540-24015682
>chr5:24015762-24015806
>chr5:24016302-24016588
>chr5:24016680-24016833
>chr5:24017245-24017570
>chr5:24020740-24021303
>chr5:24021448-24031996
>chr5:24032096-24032678
>chr5:24033368-24042205
>chr5:24042529-24049419
>chr5:24049519-24049546
>chr5:24049605-24050174
>chr5:24050213-24064228
>chr5:24064328-24064367
>chr5:24064445-24077329
>chr5:24077559-24077688
>chr5:24078224-24078405
>chr5:24080033-24080184
>chr5:24081935-24090209
>chr5:24091265-24094451
>chr5:24094653-24094675
>chr5:24094767-24103542
>chr5:24103646-24103668
>chr5:24103806-24118669
>chr5:24118790-24118833
>chr5:24120048-24124977
>chr5:24125274-24125462
>chr5:24125491-24125778
>chr5:24125893-24126398
>chr5:24127019-24132953
>chr5:24133089-24145050
>chr5:24145265-24155807
>chr5:24155874-24155915
>chr5:24156672-24157061
>chr5:24157989-24169016
>chr5:24170363-24170414
>chr5:24170598-24170696
>chr5:24172286-24172456
>chr5:24172588-24172761
>chr5:24172836-24172880
>chr5:24173044-24173165
>chr5:24173657-24173690
>chr5:24173746-24174076
>chr5:24174371-24174457
>chr5:24181836-24181925
>chr5:24184192-24184268
>chr5:24184315-24184601
>chr5:24184743-24184839
>chr5:24185188-24185224
>chr5:24186349-24195133
>chr5:24195148-24197712
>chr5:24197812-24198184
>chr5:24198214-24215875
>chr5:24215965-24216120
>chr5:24216392-24227273
>chr5:24227373-24231869
>chr5:24231908-24232106
>chr5:24232205-24232272
>chr5:24232305-24232383
>chr5:24232638-24232988
>chr5:24233036-24233390
>chr5:24233796-24233963
>chr5:24234138-24234185
>chr5:24241890-24242060
>chr5:24242099-24242693
>chr5:24243041-24264365
>chr5:24264464-24266062
>chr5:24266490-24266613
>chr5:24267178-24267289
>chr5:24269594-24277681
>chr5:24277964-24279731
>chr5:24279831-24279849
>chr5:24280194-24280378
>chr5:24280431-24285187
>chr5:24285269-24285448
>chr5:24285512-24285628
>chr5:24286546-24314171
>chr5:24314301-24332507
>chr5:24332680-24332825
>chr5:24332962-24341026
>chr5:24341077-24344684
>chr5:24344748-24344940
>chr5:24345782-24348050
>chr5:24348199-24350002
>chr5:24350694-24351450
>chr5:24359076-24359642
>chr5:24360012-24360161
>chr5:24362756-24362796
>chr5:24363362-24363454
>chr5:24365087-24365193
>chr5:24365262-24367244
>chr5:24367314-24369066
>chr5:24369251-24370047
>chr5:24370072-24371052
>chr5:24371078-24372282
>chr5:24372403-24372419
>chr5:24374976-24375750
>chr5:24375926-24375988
>chr5:24376358-24376684
>chr5:24376784-24385524
>chr5:24385584-24393615
>chr5:24394495-24394530
>chr5:24394608-24394849
>chr5:24395055-24395179
>chr5:24395223-24395430
>chr5:24395645-24395718
>chr5:24395781-24395905
>chr5:24399026-24399316
>chr5:24399426-24399541
>chr5:24399979-24400034
>chr5:24400156-24400333
>chr5:24400464-24400658
>chr5:24400910-24401117
>chr5:24401217-24402208
>chr5:24402293-24402946
>chr5:24403002-24403961
>chr5:24403993-24404817
>chr5:24404862-24405557
>chr5:24405717-24405924
>chr5:24406024-24406986
>chr5:24407100-24408768
>chr5:24408800-24409615
>chr5:24409651-24410298
>chr5:24411702-24411733
>chr5:24412556-24412645
>chr5:24412866-24413772
>chr5:24413810-24414038
>chr5:24414185-24414526
>chr5:24414663-24419735
>chr5:24419896-24423777
>chr5:24423877-24424843
>chr5:24425045-24431364
>chr5:24431646-24433882
>chr5:24434097-24435814
>chr5:24435932-24436113
>chr5:24440705-24453693
>chr5:24454204-24454242
>chr5:24455513-24455805
>chr5:24455952-24456027
>chr5:24456194-24456382
>chr5:24456605-24456692
>chr5:24456737-24457323
>chr5:24458717-24458915
>chr5:24459839-24459986
>chr5:24462970-24463454
>chr5:24464271-24464531
>chr5:24465426-24465498
>chr5:24465554-24465653
>chr5:24466855-24466890
>chr5:24467200-24467999
>chr5:24469205-24469296
>chr5:24469523-24469575
>chr5:24469679-24469815
>chr5:24470112-24470178
>chr5:24470279-24470320
>chr5:24470457-24470601
>chr5:24472327-24517786
>chr5:24517830-24517869
>chr5:24518567-24519609
>chr5:24519709-24519726
>chr5:24519826-24524615
>chr5:24524721-24524867
>chr5:24524901-24525410
>chr5:24526470-24526496
>chr5:24527314-24527495
>chr5:24528059-24528172
>chr5:24528938-24529387
>chr5:24529456-24529648
>chr5:24529931-24530142
>chr5:24530563-24530790
>chr5:24531589-24531827
>chr5:24531871-24531979
>chr5:24532066-24532386
>chr5:24532444-24551846
>chr5:24551927-24551989
>chr5:24552237-24552457
>chr5:24553097-24554885
>chr5:24554985-24556352
>chr5:24556515-24558338
>chr5:24558463-24561078
>chr5:24561602-24561678
>chr5:24565821-24566191
>chr5:24566191-24566386
>chr5:24567065-24567165
>chr5:24567192-24579908
>chr5:24580020-24581629
>chr5:24581692-24587166
>chr5:24587266-24589286
>chr5:24589696-24591488
>chr5:24591588-24592746
>chr5:24592777-24621569
>chr5:24621688-24626850
>chr5:24626891-24627469
>chr5:24627480-24628104
>chr5:24631471-24632006
>chr5:24634136-24634478
>chr5:24634860-24634997
>chr5:24635127-24635514
>chr5:24636044-24636282
>chr5:24636486-24636791
>chr5:24640368-24640598
>chr5:24640639-24641426
>chr5:24641522-24641984
>chr5:24642048-24642376
>chr5:24642505-24649434
>chr5:24649466-24652664
>chr5:24652719-24652845
>chr5:24652921-24653322
>chr5:24653352-24653499
>chr5:24653527-24668457
>chr5:24668535-24668910
>chr5:24668968-24670415
>chr5:24670484-24671294
>chr5:24671343-24671898
>chr5:24672083-24672128
>chr5:24672154-24672230
>chr5:24673845-24673953
>chr5:24674005-24674074
>chr5:24674851-24675189
>chr5:24675266-24675312
>chr5:24675819-24681025
>chr5:24681332-24683742
>chr5:24683886-24705942
>chr5:24706235-24708650
>chr5:24708798-24710223
>chr5:24710786-24710825
>chr5:24714769-24714890
>chr5:24714930-24715242
>chr5:24715289-24716134
>chr5:24716309-24720014
>chr5:24720052-24721013
>chr5:24721044-24721611
>chr5:24721640-24721724
>chr5:24721793-24722537
>chr5:24722635-24722718
>chr5:24722818-24723224
>chr5:24723810-24723882
>chr5:24724484-24724654
>chr5:24725109-24726213
>chr5:24726314-24728932
>chr5:24729757-24729824
>chr5:24737999-24738033
>chr5:24738135-24738176
>chr5:24738211-24738317
>chr5:24740291-24740453
>chr5:24741902-24741992
>chr5:24743058-24743234
>chr5:24743439-24743538
>chr5:24744055-24744171
>chr5:24744253-24744434
>chr5:24744517-24744655
>chr5:24744809-24746385
>chr5:24746514-24746611
>chr5:24746725-24747589
>chr5:24747714-24748684
>chr5:24748846-24748906
>chr5:24749301-24749387
>chr5:24749451-24749513
>chr5:24750040-24750893
>chr5:24751000-24754297
>chr5:24754474-24756246
>chr5:24757036-24763614
>chr5:24763714-24771711
>chr5:24771833-24776010
>chr5:24776110-24787381
>chr5:24788227-24788277
>chr5:24789976-24790118
>chr5:24790184-24790348
>chr5:24790771-24790858
>chr5:24791936-24792024
>chr5:24792297-24792401
>chr5:24793201-24793567
>chr5:24793713-24807558
>chr5:24807944-24808117
>chr5:24808236-24814419
>chr5:24814791-24815342
>chr5:24815771-24815858
>chr5:24816936-24817024
>chr5:24817295-24818678
>chr5:24818735-24819102
>chr5:24819130-24819261
>chr5:24819292-24819350
>chr5:24819379-24819925
>chr5:24819971-24821355
>chr5:24821394-24823260
>chr5:24823347-24824363
>chr5:24824494-24832203
>chr5:24832250-24879228
>chr5:24884089-24884132
>chr5:24885971-24887237
>chr5:24887315-24887932
>chr5:24888083-24888171
>chr5:24888215-24890180
>chr5:24890290-24891242
>chr5:24891400-24892482
>chr5:24892598-24892999
>chr5:24893085-24900540
>chr5:24900600-24901085
>chr5:24901207-24901331
>chr5:24901399-24902853
>chr5:24902870-24907057
>chr5:24907404-24924381
>chr5:24924403-24928344
>chr5:24928457-24929508
>chr5:24929534-24935549
>chr5:24935649-24941430
>chr5:24941471-24942673
>chr5:24942712-24944928
>chr5:24945085-24951466
>chr5:24951566-24954844
>chr5:24955630-24956122
>chr5:24956154-24959030
>chr5:24959079-24959130
>chr5:24959189-24959499
>chr5:24960376-24960488
>chr5:24960591-24960745
>chr5:24960874-24964142
>chr5:24964176-24965410
>chr5:24965576-24966676
>chr5:24968769-24969159
>chr5:24969231-24969421
>chr5:24969501-24969533
>chr5:24969617-24970186
>chr5:24972820-24972961
>chr5:24973235-24983455
>chr5:24984071-24984122
>chr5:24987802-24987896
>chr5:24988724-24989135
>chr5:24989194-24989336
>chr5:24989354-24989502
>chr5:24989952-24990144
>chr5:24990421-24990497
>chr5:24991898-24991973
>chr5:24992142-24992171
>chr5:24992206-24992328
>chr5:24992378-24992689
>chr5:24992823-24993042
>chr5:24993125-24993281
>chr5:24993394-24993576
>chr5:24995710-24995764
>chr5:24996404-24998829
>chr5:24998861-25003924
>chr5:25005146-25005205
>chr5:25005459-25010978
>chr5:25011097-25013611
>chr5:25013907-25029380
>chr5:25029406-25030480
>chr5:25030553-25030744
>chr5:25030804-25032312
>chr5:25032377-25032605
>chr5:25032936-25033054
>chr5:25033100-25033163
>chr5:25033297-25033420
>chr5:25033794-25033836
>chr5:25034301-25043267
>chr5:25043760-25043808
>chr5:25043990-25044039
>chr5:25044063-25044105
>chr5:25044447-25044839
>chr5:25045622-25045698
>chr5:25046646-25047571
>chr5:25050932-25057649
>chr5:25058025-25058257
>chr5:25058318-25058352
>chr5:25058554-25058858
>chr5:25058996-25059025
>chr5:25059840-25059912
>chr5:25060451-25060606
>chr5:25061007-25061226
>chr5:25061687-25061738
>chr5:25062201-25062260
>chr5:25062530-25062587
>chr5:25065255-25065804
>chr5:25065855-25066001
>chr5:25066083-25066901
>chr5:25067215-25068616
>chr5:25068663-25068694
>chr5:25068774-25068941
>chr5:25069111-25069298
>chr5:25069341-25072514
>chr5:25072837-25072978
>chr5:25073482-25078131
>chr5:25078225-25078297
>chr5:25078875-25079732
>chr5:25080152-25081668
>chr5:25081816-25082887
>chr5:25083036-25091990
>chr5:25092159-25100131
>chr5:25100935-25101200
>chr5:25101305-25111779
>chr5:25112181-25117462
>chr5:25117570-25135059
>chr5:25135093-25137844
>chr5:25138092-25138221
>chr5:25138458-25141507
>chr5:25141597-25142717
>chr5:25142746-25152913
>chr5:25152952-25154939
>chr5:25154999-25156299
>chr5:25156393-25157305
>chr5:25157338-25183316
>chr5:25183704-25183809
>chr5:25183913-25188116
>chr5:25189144-25189235
>chr5:25190377-25194598
>chr5:25196241-25196756
>chr5:25196903-25196995
>chr5:25197164-25197236
>chr5:25197564-25197646
>chr5:25197713-25197772
>chr5:25197872-25198036
>chr5:25198229-25198261
>chr5:25199219-25199290
>chr5:25199440-25199596
>chr5:25200877-25201329
>chr5:25201425-25201448
>chr5:25202243-25203826
>chr5:25203937-25207554
>chr5:25207688-25213323
>chr5:25213420-25218259
>chr5:25218291-25223151
>chr5:25223270-25227696
>chr5:25227743-25229959
>chr5:25230178-25240138
>chr5:25240375-25240401
>chr5:25240884-25242861
>chr5:25242970-25252940
>chr5:25253040-25266399
>chr5:25267312-25267354
>chr5:25267418-25267552
>chr5:25267694-25268580
>chr5:25268711-25268924
>chr5:25269144-25269252
>chr5:25269472-25269543
>chr5:25269607-25274730
>chr5:25274861-25275261
>chr5:25277108-25277251
>chr5:25279224-25279354
>chr5:25280740-25280856
>chr5:25280912-25280996
>chr5:25282041-25288258
>chr5:25288384-25289472
>chr5:25290920-25291052
>chr5:25291727-25291922
>chr5:25293574-25293616
>chr5:25293806-25298496
>chr5:25298531-25304968
>chr5:25305013-25305371
>chr5:25305435-25307486
>chr5:25307619-25313698
>chr5:25313798-25333237
>chr5:25333288-25334142
>chr5:25334189-25335452
>chr5:25335492-25337846
>chr5:25337889-25339389
>chr5:25339433-25340590
>chr5:25340661-25340856
>chr5:25340968-25341003
>chr5:25341089-25341200
>chr5:25341922-25342003
>chr5:25343221-25343305
>chr5:25343372-25343499
>chr5:25344284-25348121
>chr5:25348221-25349634
>chr5:25349765-25365664
>chr5:25365748-25366290
>chr5:25366474-25366598
>chr5:25366705-25367986
>chr5:25369400-25369447
>chr5:25369532-25369697
>chr5:25369794-25370276
>chr5:25370300-25370356
>chr5:25370686-25370785
>chr5:25370892-25370935
>chr5:25371917-25371990
>chr5:25373976-25374722
>chr5:25374766-25376637
>chr5:25376714-25385762
>chr5:25385806-25386757
>chr5:25386784-25386831
>chr5:25386900-25388956
>chr5:25388999-25390030
>chr5:25390084-25391668
>chr5:25391699-25398583
>chr5:25398626-25406738
>chr5:25406838-25417786
>chr5:25417834-25418087
>chr5:25418523-25419565
>chr5:25419710-25419877
>chr5:25422604-25422921
>chr5:25423080-25423239
>chr5:25426635-25426696
>chr5:25426864-25427027
>chr5:25428011-25430377
>chr5:25430618-25438377
>chr5:25438477-25445145
>chr5:25445703-25445743
>chr5:25445832-25446225
>chr5:25447193-25452497
>chr5:25452591-25452692
>chr5:25452732-25452975
>chr5:25458829-25459217
>chr5:25459348-25459474
>chr5:25459578-25460107
>chr5:25460149-25460945
>chr5:25461281-25461421
>chr5:25462472-25462599
>chr5:25462646-25462701
>chr5:25463327-25463358
>chr5:25463424-25463563
>chr5:25463839-25463983
>chr5:25465020-25465163
>chr5:25465978-25466010
>chr5:25467925-25468073
>chr5:25468106-25473929
>chr5:25474023-25474560
>chr5:25474588-25474623
>chr5:25475018-25475136
>chr5:25475465-25475614
>chr5:25476614-25477512
>chr5:25479237-25479545
>chr5:25479732-25479828
>chr5:25479845-25479997
>chr5:25482308-25482389
>chr5:25482445-25482481
>chr5:25482523-25482559
>chr5:25482710-25482916
>chr5:25483439-25483556
>chr5:25484802-25485041
>chr5:25485903-25486010
>chr5:25488958-25489018
>chr5:25489086-25489122
>chr5:25489242-25489329
>chr5:25489416-25490997
>chr5:25491059-25491212
>chr5:25491302-25491485
>chr5:25491518-25492611
>chr5:25492768-25493225
>chr5:25494040-25495539
>chr5:25495616-25495659
>chr5:25495928-25498275
>chr5:25503731-25506491
>chr5:25506970-25507011
>chr5:25507445-25507486
>chr5:25508340-25508390
>chr5:25510491-25510615
>chr5:25510692-25510743
>chr5:25511055-25511257
>chr5:25511552-25511967
>chr5:25512129-25513201
>chr5:25513301-25515953
>chr5:25516036-25516075
>chr5:25516255-25516471
>chr5:25516528-25516665
>chr5:25516769-25516900
>chr5:25517387-25519304
>chr5:25519654-25519669
>chr5:25519777-25523485
>chr5:25523585-25527516
>chr5:25527812-25527827
>chr5:25527858-25528188
>chr5:25528219-25528316
>chr5:25528437-25528484
>chr5:25534443-25535601
>chr5:25535753-25541020
>chr5:25541269-25548002
>chr5:25548102-25551053
>chr5:25551089-25552503
>chr5:25552521-25553763
>chr5:25553852-25554237
>chr5:25554990-25556488
>chr5:25563191-25563231
>chr5:25563343-25563503
>chr5:25565166-25567044
>chr5:25570285-25580329
>chr5:25580366-25580579
>chr5:25580843-25581347
>chr5:25581990-25582077
>chr5:25582184-25587684
>chr5:25587905-25588103
>chr5:25588187-25589851
>chr5:25590166-25590202
>chr5:25591008-25591416
>chr5:25591459-25593777
>chr5:25593826-25594305
>chr5:25594322-25621773
>chr5:25621846-25624359
>chr5:25624512-25634341
>chr5:25637021-25637183
>chr5:25640457-25640511
>chr5:25640793-25653075
>chr5:25653159-25653298
>chr5:25653530-25654139
>chr5:25654242-25654381
>chr5:25654714-25655332
>chr5:25655391-25658658
>chr5:25659014-25659083
>chr5:25659799-25659934
>chr5:25659994-25660038
>chr5:25660532-25663664
>chr5:25663764-25663781
>chr5:25663842-25676551
>chr5:25677235-25677472
>chr5:25682165-25682209
>chr5:25684246-25693249
>chr5:25693743-25693787
>chr5:25693847-25693982
>chr5:25694698-25694767
>chr5:25695436-25696600
>chr5:25696723-25696759
>chr5:25696974-25701204
>chr5:25701322-25701358
>chr5:25701573-25717937
>chr5:25718001-25718678
>chr5:25719055-25719113
>chr5:25719209-25720804
>chr5:25721158-25722035
>chr5:25723602-25724145
>chr5:25726580-25726626
>chr5:25726725-25731244
>chr5:25731819-25731894
>chr5:25732185-25732263
>chr5:25732506-25732872
>chr5:25737941-25738088
>chr5:25739142-25739187
>chr5:25741552-25743071
>chr5:25743206-25757566
>chr5:25757826-25758781
>chr5:25758859-25759687
>chr5:25759916-25759931
>chr5:25759998-25762551
>chr5:25762600-25763229
>chr5:25763292-25764649
>chr5:25764789-25764823
>chr5:25764897-25765562
>chr5:25765670-25769559
>chr5:25769605-25773640
>chr5:25773915-25774040
>chr5:25774489-25774625
>chr5:25775015-25775256
>chr5:25775380-25775435
>chr5:25775767-25775870
>chr5:25776086-25776120
>chr5:25776415-25776666
>chr5:25777058-25777248
>chr5:25777626-25777676
>chr5:25777912-25778154
>chr5:25778163-25778871
>chr5:25779062-25779134
>chr5:25779380-25779454
>chr5:25779560-25780084
>chr5:25780137-25780626
>chr5:25780865-25781604
>chr5:25781749-25782745
>chr5:25783147-25783193
>chr5:25783293-25785386
>chr5:25785539-25787016
>chr5:25787364-25805522
>chr5:25805618-25806670
>chr5:25806963-25807697
>chr5:25807750-25807874
>chr5:25807927-25808480
>chr5:25811011-25811313
>chr5:25816425-25816470
>chr5:25818020-25818075
>chr5:25819324-25820565
>chr5:25823300-25823569
>chr5:25823672-25823762
>chr5:25823881-25824023
>chr5:25826431-25826483
>chr5:25826562-25827180
>chr5:25827210-25827466
>chr5:25827616-25837048
>chr5:25837652-25865564
>chr5:25865707-25894721
>chr5:25895667-25895877
>chr5:25896349-25896408
>chr5:25896858-25897612
>chr5:25898979-25899059
>chr5:25901785-25901948
>chr5:25901980-25902018
>chr5:25904794-25906185
>chr5:25906311-25907246
>chr5:25907460-25908288
>chr5:25908352-25908458
>chr5:25908706-25919580
>chr5:25919698-25919760
>chr5:25919931-25920226
>chr5:25920888-25920935
>chr5:25921127-25921159
>chr5:25921226-25921860
>chr5:25922124-25922141
>chr5:25922535-25923099
>chr5:25923140-25924096
>chr5:25924284-25924299
>chr5:25926095-25934370
>chr5:25934470-25934487
>chr5:25935377-25935394
>chr5:25936663-25936719
>chr5:25939575-25976642
>chr5:25977911-25977982
>chr5:25978530-25978618
>chr5:25979320-25979363
>chr5:25981373-25981437
>chr5:25981636-25981706
>chr5:25981771-26001546
>chr5:26001573-26001675
>chr5:26001719-26002352
>chr5:26002830-26002878
>chr5:26007460-26007557
>chr5:26010377-26010412
>chr5:26011550-26012575
>chr5:26014090-26014825
>chr5:26015089-26023199
>chr5:26023248-26023400
>chr5:26023548-26023589
>chr5:26025163-26028535
>chr5:26028876-26029867
>chr5:26029967-26034754
>chr5:26034934-26034978
>chr5:26037045-26037715
>chr5:26038485-26038593
>chr5:26038683-26038725
>chr5:26039272-26039857
>chr5:26040092-26040126
>chr5:26040184-26040225
>chr5:26040365-26040711
>chr5:26040840-26043349
>chr5:26043396-26044724
>chr5:26044948-26045344
>chr5:26045383-26048513
>chr5:26048562-26049162
>chr5:26049510-26049737
>chr5:26049877-26050006
>chr5:26050079-26050265
>chr5:26050407-26050544
>chr5:26050651-26050719
>chr5:26050798-26050841
>chr5:26051105-26051248
>chr5:26051627-26057935
>chr5:26058094-26059025
>chr5:26059146-26062931
>chr5:26062954-26063371
>chr5:26063557-26063585
>chr5:26063914-26064542
>chr5:26064883-26064927
>chr5:26065006-26065283
>chr5:26065310-26067440
>chr5:26067854-26067900
>chr5:26067960-26068461
>chr5:26068528-26070093
>chr5:26070566-26073148
>chr5:26073315-26073807
>chr5:26074713-26074931
>chr5:26075074-26076086
>chr5:26076160-26077627
>chr5:26077748-26088618
>chr5:26088772-26089162
>chr5:26089420-26091677
>chr5:26091700-26091981
>chr5:26092418-26093032
>chr5:26094335-26094443
>chr5:26095315-26095358
>chr5:26096795-26096880
>chr5:26097363-26097426
>chr5:26097647-26098123
>chr5:26098161-26098424
>chr5:26099013-26099121
>chr5:26099224-26099274
>chr5:26099494-26099573
>chr5:26102085-26104034
>chr5:26105649-26105725
>chr5:26106624-26110076
>chr5:26110151-26110498
>chr5:26110649-26111320
>chr5:26111385-26111669
>chr5:26111703-26112743
>chr5:26112785-26112949
>chr5:26113039-26113504
>chr5:26113587-26113619
>chr5:26114023-26114068
>chr5:26114951-26115165
>chr5:26116746-26116840
>chr5:26120944-26121112
>chr5:26122308-26132105
>chr5:26132222-26136229
>chr5:26136381-26137177
>chr5:26137306-26140216
>chr5:26140316-26140339
>chr5:26140454-26140560
>chr5:26140799-26140909
>chr5:26141388-26141546
>chr5:26141687-26141752
>chr5:26141825-26142391
>chr5:26143223-26143260
>chr5:26143708-26144437
>chr5:26144480-26144871
>chr5:26145194-26145315
>chr5:26145527-26146106
>chr5:26146335-26146587
>chr5:26147043-26147126
>chr5:26147218-26147389
>chr5:26147669-26147730
>chr5:26147910-26157199
>chr5:26157242-26157633
>chr5:26157956-26158077
>chr5:26158272-26158904
>chr5:26158943-26159119
>chr5:26159917-26160000
>chr5:26160092-26160207
>chr5:26162227-26162724
>chr5:26162801-26163312
>chr5:26163405-26163646
>chr5:26163678-26193075
>chr5:26193111-26194770
>chr5:26196248-26203415
>chr5:26203480-26203724
>chr5:26203793-26230973
>chr5:26231513-26238376
>chr5:26238502-26244611
>chr5:26244825-26247291
>chr5:26247344-26248445
>chr5:26248482-26248530
>chr5:26248597-26251507
>chr5:26251684-26255149
>chr5:26255857-26258027
>chr5:26258127-26263055
>chr5:26263191-26263447
>chr5:26263785-26264416
>chr5:26264735-26264969
>chr5:26265052-26265244
>chr5:26265348-26265535
>chr5:26265620-26265915
>chr5:26265953-26266140
>chr5:26266553-26266928
>chr5:26267055-26267104
>chr5:26267314-26267435
>chr5:26267886-26267980
>chr5:26268054-26268664
>chr5:26268837-26268966
>chr5:26269439-26279460
>chr5:26279600-26284846
>chr5:26284897-26285347
>chr5:26285392-26286367
>chr5:26286419-26286662
>chr5:26286718-26287000
>chr5:26287163-26287442
>chr5:26287525-26288300
>chr5:26288445-26288488
>chr5:26289114-26289187
>chr5:26289511-26289549
>chr5:26289919-26289957
>chr5:26293547-26299433
>chr5:26299561-26302414
>chr5:26302802-26314228
>chr5:26314686-26320255
>chr5:26320409-26320490
>chr5:26320590-26323782
>chr5:26323882-26327993
>chr5:26328093-26330489
>chr5:26331296-26331325
>chr5:26331425-26331459
>chr5:26331939-26332189
>chr5:26334891-26335021
>chr5:26337914-26338135
>chr5:26338354-26355085
>chr5:26355185-26355360
>chr5:26355921-26356078
>chr5:26356134-26364863
>chr5:26364975-26370212
>chr5:26370312-26371956
>chr5:26372080-26372159
>chr5:26372658-26373137
>chr5:26373279-26373308
>chr5:26373519-26375611
>chr5:26377038-26377303
>chr5:26377589-26377641
>chr5:26377747-26377988
>chr5:26378081-26378098
>chr5:26378198-26379397
>chr5:26379570-26379590
>chr5:26384396-26384507
>chr5:26384651-26385977
>chr5:26386694-26386744
>chr5:26388395-26388433
>chr5:26390939-26391414
>chr5:26391891-26405843
>chr5:26405989-26415990
>chr5:26416032-26416072
>chr5:26418065-26418144
>chr5:26422448-26422498
>chr5:26422846-26422953
>chr5:26422986-26423519
>chr5:26423642-26423694
>chr5:26423812-26423885
>chr5:26423940-26427662
>chr5:26427845-26428581
>chr5:26428849-26428865
>chr5:26428924-26440846
>chr5:26440861-26443667
>chr5:26443988-26444860
>chr5:26444960-26445831
>chr5:26445976-26446015
>chr5:26446035-26449991
>chr5:26450034-26459568
>chr5:26459776-26461764
>chr5:26461877-26461892
>chr5:26462205-26462380
>chr5:26462450-26463294
>chr5:26466106-26466231
>chr5:26466261-26466292
>chr5:26469321-26471652
>chr5:26472971-26473114
>chr5:26473191-26473323
>chr5:26473367-26497165
>chr5:26497221-26497266
>chr5:26497469-26498925
>chr5:26498949-26501739
>chr5:26501795-26501840
>chr5:26502043-26516089
>chr5:26516701-26516749
>chr5:26518318-26518349
>chr5:26518405-26518629
>chr5:26518712-26518769
>chr5:26519353-26519386
>chr5:26519563-26526020
>chr5:26526153-26526739
>chr5:26527124-26533091
>chr5:26533147-26533461
>chr5:26533568-26534192
>chr5:26534237-26534385
>chr5:26534434-26534561
>chr5:26534616-26534701
>chr5:26534839-26536079
>chr5:26536179-26536741
>chr5:26536997-26537012
>chr5:26537112-26537134
>chr5:26537457-26543099
>chr5:26543150-26550466
>chr5:26550613-26553117
>chr5:26553240-26557871
>chr5:26557971-26568851
>chr5:26569094-26571778
>chr5:26571883-26578318
>chr5:26579084-26579277
>chr5:26579468-26584351
>chr5:26585260-26585298
>chr5:26585484-26585800
>chr5:26586410-26586509
>chr5:26588103-26588172
>chr5:26588487-26588598
>chr5:26588684-26588755
>chr5:26588888-26593419
>chr5:26593468-26602859
>chr5:26603355-26603601
>chr5:26604056-26604175
>chr5:26604705-26604755
>chr5:26605053-26605446
>chr5:26607382-26614708
>chr5:26618133-26619919
>chr5:26620207-26620271
>chr5:26620577-26620711
>chr5:26620797-26620923
>chr5:26621164-26622015
>chr5:26622078-26622141
>chr5:26622169-26622422
>chr5:26622550-26622690
>chr5:26623415-26632345
>chr5:26632768-26646528
>chr5:26646628-26654237
>chr5:26654284-26654350
>chr5:26654418-26655177
>chr5:26655264-26655328
>chr5:26655371-26655546
>chr5:26655596-26663212
>chr5:26663256-26663404
>chr5:26663441-26664026
>chr5:26664072-26664150
>chr5:26664424-26664478
>chr5:26664530-26664615
>chr5:26664714-26664853
>chr5:26664976-26665052
>chr5:26665369-26665885
>chr5:26665922-26666819
>chr5:26666892-26667014
>chr5:26667166-26667253
>chr5:26667325-26667454
>chr5:26667507-26667663
>chr5:26667853-26667921
>chr5:26668002-26668203
>chr5:26668473-26668731
>chr5:26668822-26668988
>chr5:26669021-26669264
>chr5:26669323-26669400
>chr5:26669459-26669557
>chr5:26669590-26669626
>chr5:26670079-26670205
>chr5:26670449-26670508
>chr5:26671038-26671106
>chr5:26671719-26671772
>chr5:26671863-26671951
>chr5:26672450-26672564
>chr5:26672941-26673004
>chr5:26673778-26674129
>chr5:26678566-26678969
>chr5:26679604-26679879
>chr5:26680936-26680993
>chr5:26681721-26681840
>chr5:26683194-26683222
>chr5:26683546-26683651
>chr5:26684162-26684403
>chr5:26684737-26685067
>chr5:26685386-26686243
>chr5:26686811-26691727
>chr5:26692350-26693039
>chr5:26693125-26693406
>chr5:26693432-26693584
>chr5:26693660-26694514
>chr5:26694585-26694812
>chr5:26694943-26697463
>chr5:26697885-26697929
>chr5:26699364-26699673
>chr5:26701298-26701436
>chr5:26703293-26703728
>chr5:26703798-26703860
>chr5:26704303-26704504
>chr5:26705101-26705158
>chr5:26705507-26705557
>chr5:26705729-26705769
>chr5:26705951-26705980
>chr5:26706297-26706540
>chr5:26709416-26709732
>chr5:26709806-26710061
>chr5:26710327-26710381
>chr5:26710433-26710476
>chr5:26710865-26711035
>chr5:26711133-26715445
>chr5:26715833-26717771
>chr5:26717873-26717975
>chr5:26718015-26718282
>chr5:26718312-26745432
>chr5:26745547-26746088
>chr5:26746135-26748579
>chr5:26749074-26749110
>chr5:26750353-26750382
>chr5:26750678-26750710
>chr5:26751072-26760272
>chr5:26760492-26760583
>chr5:26760716-26760748
>chr5:26760811-26760845
>chr5:26760966-26762173
>chr5:26762323-26762376
>chr5:26762481-26762753
>chr5:26762913-26763409
>chr5:26763452-26763767
>chr5:26763906-26763921
>chr5:26763974-26764109
>chr5:26764174-26772310
>chr5:26772351-26772418
>chr5:26772594-26772915
>chr5:26773556-26773683
>chr5:26773787-26774767
>chr5:26774769-26774784
>chr5:26774884-26781665
>chr5:26781862-26782671
>chr5:26782691-26782756
>chr5:26782875-26782935
>chr5:26783001-26784130
>chr5:26784159-26784484
>chr5:26784540-26784737
>chr5:26787941-26788148
>chr5:26788480-26788554
>chr5:26789034-26789170
>chr5:26795601-26795627
>chr5:26795727-26795742
>chr5:26795852-26806674
>chr5:26806849-26809786
>chr5:26809869-26810632
>chr5:26810662-26812477
>chr5:26812525-26814044
>chr5:26814435-26816411
>chr5:26816511-26821589
>chr5:26823656-26823690
>chr5:26824846-26824955
>chr5:26824993-26826575
>chr5:26826625-26831243
>chr5:26831350-26831398
>chr5:26831452-26831500
>chr5:26831614-26831779
>chr5:26831940-26832090
>chr5:26832683-26832804
>chr5:26832862-26832958
>chr5:26833415-26833589
>chr5:26833772-26833981
>chr5:26834110-26837993
>chr5:26838041-26838129
>chr5:26838180-26840178
>chr5:26840301-26853645
>chr5:26854045-26857164
>chr5:26857416-26862508
>chr5:26862608-26862624
>chr5:26863102-26864784
>chr5:26864884-26868643
>chr5:26868824-26869410
>chr5:26869744-26870288
>chr5:26870386-26870605
>chr5:26870950-26876848
>chr5:26876948-26876963
>chr5:26877396-26877542
>chr5:26877583-26877665
>chr5:26878620-26879178
>chr5:26879217-26879298
>chr5:26879334-26879425
>chr5:26879458-26879524
>chr5:26880384-26880463
>chr5:26880525-26880588
>chr5:26880848-26881039
>chr5:26881294-26881612
>chr5:26881680-26881993
>chr5:26882362-26882785
>chr5:26882921-26887184
>chr5:26887387-26887567
>chr5:26887617-26889360
>chr5:26889479-26889972
>chr5:26890052-26890101
>chr5:26890159-26890219
>chr5:26890317-26890492
>chr5:26890520-26891799
>chr5:26891921-26892008
>chr5:26892701-26893119
>chr5:26893187-26893665
>chr5:26893777-26895388
>chr5:26895471-26896103
>chr5:26896255-26897458
>chr5:26897556-26897961
>chr5:26898008-26899297
>chr5:26899342-26900344
>chr5:26900389-26910404
>chr5:26910547-26914057
>chr5:26914153-26914168
>chr5:26914454-26915446
>chr5:26915696-26918321
>chr5:26918411-26918668
>chr5:26918819-26938622
>chr5:26938812-26939099
>chr5:26939255-26939371
>chr5:26939740-26943764
>chr5:26944103-26944786
>chr5:26945025-26968783
>chr5:26968967-26969000
>chr5:26969181-26969256
>chr5:26969391-26969739
>chr5:26969800-26969845
>chr5:26970079-26972799
>chr5:26972910-26974521
>chr5:26974880-26975047
>chr5:26975120-26981832
>chr5:26981958-26981984
>chr5:26982087-26982152
>chr5:26982289-26982747
>chr5:26983164-26986898
>chr5:26987081-26987131
>chr5:26987161-26987643
>chr5:26987793-26987828
>chr5:26988117-26988635
>chr5:26989079-26989121
>chr5:26989237-26989963
>chr5:26994703-26994829
>chr5:26995211-26995252
>chr5:26995605-26995907
>chr5:26995953-26996026
>chr5:26996226-26996781
>chr5:26997030-26997258
>chr5:26999582-26999663
>chr5:27001102-27001313
>chr5:27002091-27002164
>chr5:27003386-27003542
>chr5:27003654-27003745
>chr5:27003879-27004551
>chr5:27004609-27005029
>chr5:27005177-27005233
>chr5:27005426-27005479
>chr5:27007364-27007898
>chr5:27011249-27011326
>chr5:27013424-27013933
>chr5:27014409-27018721
>chr5:27018834-27019147
>chr5:27019264-27019652
>chr5:27019997-27020141
>chr5:27020243-27020276
>chr5:27020306-27021734
>chr5:27021857-27039332
>chr5:27040953-27041612
>chr5:27041796-27041884
>chr5:27041987-27042716
>chr5:27042917-27048164
>chr5:27048399-27049956
>chr5:27050122-27056291
>chr5:27057055-27057231
>chr5:27057407-27063196
>chr5:27063265-27063319
>chr5:27063567-27063644
>chr5:27063908-27064030
>chr5:27064141-27066551
>chr5:27066593-27069242
>chr5:27070284-27070370
>chr5:27072115-27072208
>chr5:27072312-27072659
>chr5:27072915-27072974
>chr5:27073854-27074681
>chr5:27074876-27075026
>chr5:27075878-27076186
>chr5:27083727-27083903
>chr5:27084462-27084727
>chr5:27085055-27085257
>chr5:27085308-27085355
>chr5:27085413-27092577
>chr5:27092835-27098184
>chr5:27098339-27106654
>chr5:27107252-27108117
>chr5:27108419-27111165
>chr5:27111526-27112364
>chr5:27112873-27112915
>chr5:27116288-27117652
>chr5:27117717-27118129
>chr5:27118246-27118362
>chr5:27118438-27118536
>chr5:27118584-27118773
>chr5:27121801-27121872
>chr5:27122455-27122641
>chr5:27124394-27124470
>chr5:27125806-27126097
>chr5:27126139-27126230
>chr5:27126359-27126538
>chr5:27126579-27126717
>chr5:27127085-27127169
>chr5:27127320-27127434
>chr5:27128574-27129079
>chr5:27129593-27148408
>chr5:27148638-27148724
>chr5:27149199-27149248
>chr5:27150236-27150371
>chr5:27151954-27154634
>chr5:27154662-27156420
>chr5:27156576-27156624
>chr5:27156697-27156787
>chr5:27157018-27157050
>chr5:27157133-27157433
>chr5:27157544-27171589
>chr5:27171655-27171725
>chr5:27173934-27174009
>chr5:27174068-27174209
>chr5:27174300-27174695
>chr5:27174755-27174995
>chr5:27175084-27176467
>chr5:27176567-27176815
>chr5:27176846-27177388
>chr5:27177488-27177508
>chr5:27177683-27194311
>chr5:27194372-27196315
>chr5:27196472-27196514
>chr5:27196959-27197361
>chr5:27197421-27197525
>chr5:27198931-27199853
>chr5:27199894-27202077
>chr5:27203164-27204145
>chr5:27204301-27205056
>chr5:27205224-27205275
>chr5:27205435-27205509
>chr5:27205609-27205852
>chr5:27205905-27206171
>chr5:27206241-27206329
>chr5:27206428-27206458
>chr5:27206680-27206711
>chr5:27206847-27206920
>chr5:27207052-27207104
>chr5:27207191-27207223
>chr5:27207596-27207640
>chr5:27207848-27207975
>chr5:27208030-27208074
>chr5:27208133-27208181
>chr5:27208309-27208503
>chr5:27208640-27208759
>chr5:27208794-27208857
>chr5:27208951-27209000
>chr5:27209089-27209207
>chr5:27209241-27209539
>chr5:27209568-27209985
>chr5:27210087-27210172
>chr5:27210225-27210394
>chr5:27210421-27210604
>chr5:27210806-27210856
>chr5:27210936-27211193
>chr5:27211303-27211734
>chr5:27211790-27212161
>chr5:27212368-27212504
>chr5:27212605-27212770
>chr5:27214085-27214137
>chr5:27216037-27216080
>chr5:27217126-27217203
>chr5:27217477-27217795
>chr5:27218166-27218226
>chr5:27218494-27218555
>chr5:27218639-27218792
>chr5:27222077-27222237
>chr5:27222294-27222500
>chr5:27222778-27222868
>chr5:27223012-27223046
>chr5:27223148-27223183
>chr5:27224793-27225442
>chr5:27225520-27231516
>chr5:27231653-27231707
>chr5:27232493-27235011
>chr5:27235104-27239895
>chr5:27240528-27240564
>chr5:27240907-27240948
>chr5:27242004-27242218
>chr5:27242283-27242615
>chr5:27243157-27243481
>chr5:27243676-27243750
>chr5:27244233-27244766
>chr5:27245121-27245201
>chr5:27245378-27245418
>chr5:27246893-27255026
>chr5:27255178-27256843
>chr5:27257072-27257974
>chr5:27258099-27266748
>chr5:27268003-27268090
>chr5:27268480-27268534
>chr5:27268609-27268749
>chr5:27269387-27269436
>chr5:27269539-27269697
>chr5:27269733-27269769
>chr5:27269814-27269870
>chr5:27270158-27270706
>chr5:27270748-27287457
>chr5:27287490-27291664
>chr5:27291739-27292479
>chr5:27292871-27294132
>chr5:27294948-27294994
>chr5:27296213-27296253
>chr5:27296314-27296371
>chr5:27296675-27296738
>chr5:27296798-27296837
>chr5:27296942-27296977
>chr5:27297020-27297224
>chr5:27297288-27297326
>chr5:27297445-27297497
>chr5:27297535-27297810
>chr5:27297862-27297920
>chr5:27297998-27298038
>chr5:27298115-27298702
>chr5:27298729-27298945
>chr5:27299006-27299373
>chr5:27299446-27299688
>chr5:27299757-27299789
>chr5:27300000-27300046
>chr5:27300083-27300124
>chr5:27300187-27300352
>chr5:27300431-27301089
>chr5:27306112-27306153
>chr5:27306876-27331531
>chr5:27331845-27332795
>chr5:27333712-27333750
>chr5:27333824-27334191
>chr5:27334370-27334667
>chr5:27334781-27336927
>chr5:27336972-27337490
>chr5:27338108-27342036
>chr5:27342087-27356996
>chr5:27357232-27357307
>chr5:27357700-27357786
>chr5:27358683-27360230
>chr5:27360632-27360802
>chr5:27361233-27361276
>chr5:27361360-27361548
>chr5:27361617-27364683
>chr5:27364830-27366105
>chr5:27366520-27366703
>chr5:27367120-27367163
>chr5:27367591-27367631
>chr5:27369952-27370221
>chr5:27370377-27370410
>chr5:27370649-27373544
>chr5:27373644-27373675
>chr5:27374034-27374068
>chr5:27374176-27374487
>chr5:27377183-27379017
>chr5:27379156-27381036
>chr5:27381247-27381262
>chr5:27381362-27382429
>chr5:27382724-27393168
>chr5:27394096-27399933
>chr5:27399968-27400139
>chr5:27400222-27400409
>chr5:27400714-27400811
>chr5:27401087-27401345
>chr5:27401364-27407766
>chr5:27407983-27408085
>chr5:27409101-27409307
>chr5:27409416-27409455
>chr5:27409599-27409931
>chr5:27410852-27411211
>chr5:27411284-27412847
>chr5:27416396-27417889
>chr5:27418021-27418167
>chr5:27418624-27418662
>chr5:27419008-27426866
>chr5:27426893-27428710
>chr5:27428839-27429176
>chr5:27429270-27429334
>chr5:27429526-27430199
>chr5:27432159-27434319
>chr5:27434388-27434569
>chr5:27434788-27439794
>chr5:27439948-27449174
>chr5:27449385-27450274
>chr5:27450311-27450351
>chr5:27450414-27450820
>chr5:27450986-27451715
>chr5:27451776-27451876
>chr5:27451987-27452143
>chr5:27452304-27452730
>chr5:27453046-27453076
>chr5:27453141-27453349
>chr5:27454180-27454240
>chr5:27454781-27454858
>chr5:27454918-27455003
>chr5:27455153-27455226
>chr5:27455431-27455496
>chr5:27455588-27455630
>chr5:27455799-27455958
>chr5:27456179-27456357
>chr5:27456415-27456988
>chr5:27457266-27457376
>chr5:27457461-27457725
>chr5:27457799-27458027
>chr5:27458106-27458813
>chr5:27458859-27458961
>chr5:27459039-27459085
>chr5:27459202-27459993
>chr5:27460021-27460558
>chr5:27460618-27460851
>chr5:27460972-27462023
>chr5:27462157-27462291
>chr5:27462511-27462654
>chr5:27463119-27463316
>chr5:27464984-27465035
>chr5:27465074-27465178
>chr5:27465290-27465346
>chr5:27465640-27465732
>chr5:27466253-27467945
>chr5:27468064-27469981
>chr5:27470050-27470833
>chr5:27471126-27473007
>chr5:27473162-27479513
>chr5:27479679-27479724
>chr5:27479857-27479895
>chr5:27480377-27480648
>chr5:27482686-27482745
>chr5:27484049-27497519
>chr5:27497619-27497693
>chr5:27497846-27499657
>chr5:27499757-27501651
>chr5:27501751-27501788
>chr5:27501885-27501919
>chr5:27505372-27506159
>chr5:27506339-27514414
>chr5:27514656-27515247
>chr5:27516271-27525458
>chr5:27526031-27526144
>chr5:27526188-27526942
>chr5:27526990-27527113
>chr5:27527172-27527348
>chr5:27527406-27527758
>chr5:27530344-27530373
>chr5:27539858-27553037
>chr5:27553303-27553357
>chr5:27556281-27556476
>chr5:27558688-27558819
>chr5:27558888-27558921
>chr5:27559900-27559930
>chr5:27560053-27560097
>chr5:27560844-27562098
>chr5:27563533-27563680
>chr5:27563897-27563945
>chr5:27564190-27564260
>chr5:27564569-27564638
>chr5:27565405-27565539
>chr5:27565642-27565675
>chr5:27566171-27566332
>chr5:27566536-27566822
>chr5:27566849-27566879
>chr5:27566999-27567098
>chr5:27567417-27567732
>chr5:27568004-27568101
>chr5:27568386-27568428
>chr5:27568551-27568591
>chr5:27568645-27568740
>chr5:27569748-27569891
>chr5:27571002-27575008
>chr5:27575108-27578816
>chr5:27578914-27583385
>chr5:27585201-27585319
>chr5:27585588-27586525
>chr5:27586706-27604753
>chr5:27606109-27606189
>chr5:27607161-27607555
>chr5:27609518-27609580
>chr5:27610544-27610946
>chr5:27611108-27611213
>chr5:27611424-27611847
>chr5:27611914-27611969
>chr5:27614027-27614145
>chr5:27617342-27621828
>chr5:27621928-27644895
>chr5:27645125-27645140
>chr5:27645310-27646025
>chr5:27646588-27660420
>chr5:27661261-27661314
>chr5:27661663-27662259
>chr5:27664873-27665114
>chr5:27665205-27665816
>chr5:27665948-27671949
>chr5:27672071-27673130
>chr5:27673262-27674395
>chr5:27674946-27680136
>chr5:27680248-27680279
>chr5:27680825-27684111
>chr5:27686279-27698500
>chr5:27698653-27700631
>chr5:27705166-27707240
>chr5:27707278-27708354
>chr5:27708401-27713613
>chr5:27715205-27715239
>chr5:27715864-27715970
>chr5:27716185-27726082
>chr5:27726244-27737643
>chr5:27737714-27740159
>chr5:27740321-27740926
>chr5:27740969-27768833
>chr5:27769035-27769131
>chr5:27769172-27769233
>chr5:27769402-27769582
>chr5:27769765-27769839
>chr5:27769917-27770088
>chr5:27770148-27783035
>chr5:27783119-27783238
>chr5:27785563-27785625
>chr5:27786156-27786239
>chr5:27789911-27789969
>chr5:27791948-27792178
>chr5:27793569-27794059
>chr5:27794435-27794968
>chr5:27797441-27797614
>chr5:27799129-27803315
>chr5:27803541-27807617
>chr5:27807843-27808489
>chr5:27808577-27809552
>chr5:27809609-27810895
>chr5:27811855-27811944
>chr5:27812014-27812100
>chr5:27812214-27812429
>chr5:27812898-27812944
>chr5:27813218-27814203
>chr5:27814341-27814459
>chr5:27815071-27817625
>chr5:27817983-27818411
>chr5:27818468-27818752
>chr5:27818929-27820457
>chr5:27820606-27822541
>chr5:27822650-27823632
>chr5:27823868-27824805
>chr5:27824964-27825787
>chr5:27825923-27826414
>chr5:27826448-27828333
>chr5:27828502-27828517
>chr5:27828699-27829779
>chr5:27829977-27832209
>chr5:27832309-27834215
>chr5:27834361-27834378
>chr5:27834439-27841302
>chr5:27841418-27843788
>chr5:27843888-27845622
>chr5:27845656-27850130
>chr5:27851920-27854473
>chr5:27854831-27855259
>chr5:27855316-27867581
>chr5:27867719-27867769
>chr5:27867934-27874715
>chr5:27874744-27874927
>chr5:27879231-27879364
>chr5:27883144-27883198
>chr5:27883599-27883671
>chr5:27884047-27890995
>chr5:27891024-27902680
>chr5:27906801-27921367
>chr5:27923342-27923402
>chr5:27923558-27923624
>chr5:27923663-27923812
>chr5:27924532-27924903
>chr5:27924960-27925154
>chr5:27925605-27925900
>chr5:27925995-27926115
>chr5:27926479-27926519
>chr5:27927222-27927258
>chr5:27928351-27930313
>chr5:27930532-27937013
>chr5:27937055-27941870
>chr5:27941926-27949107
>chr5:27949150-27950613
>chr5:27950655-27951754
>chr5:27951854-27956491
>chr5:27956591-27961394
>chr5:27961870-27961940
>chr5:27962951-27963055
>chr5:27967414-27967612
>chr5:27970422-27970465
>chr5:27970703-27971272
>chr5:27971319-27971574
>chr5:27971766-27972286
>chr5:27972359-27972932
>chr5:27974400-27975739
>chr5:27976235-27976737
>chr5:27976795-27977519
>chr5:27977586-27979627
>chr5:27979682-27985785
>chr5:27986849-27995534
>chr5:27995947-27996010
>chr5:27996419-27996460
>chr5:27996502-27996623
>chr5:27999852-28002296
>chr5:28002341-28019983
>chr5:28020094-28023130
>chr5:28023186-28032261
>chr5:28032693-28032769
>chr5:28032848-28032908
>chr5:28033812-28034386
>chr5:28034937-28036383
>chr5:28037711-28037758
>chr5:28038598-28039263
>chr5:28041121-28041616
>chr5:28042551-28042609
>chr5:28042770-28043094
>chr5:28043160-28043261
>chr5:28047713-28047814
>chr5:28048168-28048217
>chr5:28048753-28050246
>chr5:28050341-28050726
>chr5:28050761-28051003
>chr5:28051138-28051226
>chr5:28053721-28053766
>chr5:28054518-28055042
>chr5:28055059-28056226
>chr5:28056348-28062710
>chr5:28062754-28064401
>chr5:28064421-28065494
>chr5:28065557-28065770
>chr5:28066673-28066717
>chr5:28066817-28066851
>chr5:28066884-28069263
>chr5:28070523-28074958
>chr5:28075054-28079982
>chr5:28080308-28080367
>chr5:28080440-28080593
>chr5:28082764-28082803
>chr5:28086462-28105813
>chr5:28106606-28106718
>chr5:28107103-28107240
>chr5:28108256-28108347
>chr5:28108530-28108667
>chr5:28108773-28108842
>chr5:28110267-28110331
>chr5:28110482-28110564
>chr5:28111096-28112407
>chr5:28112473-28112625
>chr5:28112777-28116647
>chr5:28117057-28117158
>chr5:28117703-28127121
>chr5:28127481-28127521
>chr5:28128506-28129563
>chr5:28134695-28134799
>chr5:28136636-28137175
>chr5:28137474-28137702
>chr5:28138633-28138913
>chr5:28140037-28140424
>chr5:28140524-28143234
>chr5:28147427-28152454
>chr5:28152554-28157651
>chr5:28157681-28158286
>chr5:28158332-28158404
>chr5:28158534-28163029
>chr5:28163045-28166709
>chr5:28166755-28166910
>chr5:28167010-28167415
>chr5:28167849-28168277
>chr5:28168339-28169074
>chr5:28169310-28175496
>chr5:28175714-28178950
>chr5:28179062-28181696
>chr5:28181796-28206520
>chr5:28206557-28206785
>chr5:28206861-28208656
>chr5:28209660-28210004
>chr5:28212379-28212638
>chr5:28212737-28213005
>chr5:28213597-28214354
>chr5:28216963-28217102
>chr5:28217245-28217718
>chr5:28221011-28221070
>chr5:28224102-28224234
>chr5:28224796-28225117
>chr5:28226059-28226411
>chr5:28227136-28227191
>chr5:28227451-28227584
>chr5:28227739-28227863
>chr5:28228063-28228100
>chr5:28233386-28233420
>chr5:28235776-28237245
>chr5:28237299-28237725
>chr5:28237822-28237909
>chr5:28238052-28238375
>chr5:28238406-28238565
>chr5:28238706-28238760
>chr5:28238842-28248555
>chr5:28248632-28248673
>chr5:28248846-28249083
>chr5:28249242-28249337
>chr5:28249372-28249442
>chr5:28249554-28249814
>chr5:28250047-28250152
>chr5:28250190-28250258
>chr5:28250304-28250848
>chr5:28250914-28250950
>chr5:28251268-28251302
>chr5:28251378-28251448
>chr5:28251506-28251895
>chr5:28251936-28251967
>chr5:28252039-28252250
>chr5:28252347-28252410
>chr5:28252747-28252805
>chr5:28252876-28252930
>chr5:28253099-28253181
>chr5:28253232-28253320
>chr5:28253393-28253849
>chr5:28255058-28256069
>chr5:28256717-28259009
>chr5:28259369-28259566
>chr5:28259739-28261698
>chr5:28261798-28264173
>chr5:28264229-28264251
>chr5:28264378-28266590
>chr5:28266857-28270946
>chr5:28271046-28275235
>chr5:28275382-28280119
>chr5:28280541-28280721
>chr5:28280832-28280890
>chr5:28280919-28287521
>chr5:28287734-28289039
>chr5:28289058-28292745
>chr5:28292813-28293719
>chr5:28293835-28293858
>chr5:28294653-28294806
>chr5:28294967-28295133
>chr5:28295353-28295404
>chr5:28295616-28300807
>chr5:28300881-28300907
>chr5:28301007-28325036
>chr5:28325235-28326788
>chr5:28328162-28339416
>chr5:28340537-28340819
>chr5:28341195-28341311
>chr5:28341353-28341433
>chr5:28341473-28341629
>chr5:28342006-28344362
>chr5:28344429-28349448
>chr5:28349513-28349558
>chr5:28349986-28350029
>chr5:28352914-28353013
>chr5:28353089-28353214
>chr5:28353258-28353607
>chr5:28356263-28356475
>chr5:28356593-28356637
>chr5:28357273-28357391
>chr5:28357578-28357618
>chr5:28358470-28358674
>chr5:28358752-28358813
>chr5:28359350-28359438
>chr5:28359492-28359536
>chr5:28360441-28363785
>chr5:28363944-28382271
>chr5:28382307-28382500
>chr5:28382568-28387384
>chr5:28388094-28394663
>chr5:28394763-28399510
>chr5:28400744-28401050
>chr5:28402131-28402171
>chr5:28406451-28406500
>chr5:28406661-28406995
>chr5:28407494-28410917
>chr5:28411095-28423839
>chr5:28423874-28425858
>chr5:28425955-28426915
>chr5:28427034-28427111
>chr5:28427667-28428069
>chr5:28429687-28429745
>chr5:28431456-28431583
>chr5:28434926-28434972
>chr5:28435327-28435397
>chr5:28435467-28435550
>chr5:28436845-28436994
>chr5:28437061-28437133
>chr5:28438183-28438286
>chr5:28439015-28439053
>chr5:28439220-28439257
>chr5:28439528-28439570
>chr5:28443525-28444068
>chr5:28449577-28451119
>chr5:28451171-28451623
>chr5:28451723-28451853
>chr5:28452023-28452102
>chr5:28452532-28455296
>chr5:28460189-28460288
>chr5:28460939-28461034
>chr5:28461158-28461243
>chr5:28461623-28461761
>chr5:28462449-28462489
>chr5:28463068-28463226
>chr5:28467047-28467102
>chr5:28467214-28467315
>chr5:28468355-28468383
>chr5:28468607-28468728
>chr5:28468910-28468976
>chr5:28469095-28469142
>chr5:28469185-28469218
>chr5:28469325-28469444
>chr5:28469644-28469690
>chr5:28471440-28471482
>chr5:28471650-28472110
>chr5:28472710-28473173
>chr5:28473237-28473516
>chr5:28473702-28473728
>chr5:28474657-28490410
>chr5:28490438-28490651
>chr5:28492294-28492504
>chr5:28493377-28495045
>chr5:28495097-28496553
>chr5:28500824-28500883
>chr5:28502034-28502184
>chr5:28503482-28503565
>chr5:28503641-28503691
>chr5:28503972-28504106
>chr5:28504649-28504989
>chr5:28505080-28506160
>chr5:28506275-28520789
>chr5:28521235-28521283
>chr5:28521344-28521495
>chr5:28521861-28521936
>chr5:28523171-28523229
>chr5:28523369-28523410
>chr5:28523518-28523625
>chr5:28524233-28524310
>chr5:28524433-28524633
>chr5:28524748-28533292
>chr5:28533323-28533722
>chr5:28533761-28534020
>chr5:28534176-28534225
>chr5:28534362-28541586
>chr5:28541773-28542108
>chr5:28542235-28542493
>chr5:28542643-28544871
>chr5:28544942-28545169
>chr5:28546115-28551765
>chr5:28552062-28562238
>chr5:28562338-28564546
>chr5:28564699-28564735
>chr5:28564892-28568851
>chr5:28568868-28573841
>chr5:28573876-28574958
>chr5:28574991-28575487
>chr5:28576638-28576831
>chr5:28576968-28577031
>chr5:28577131-28578413
>chr5:28578481-28578892
>chr5:28579489-28585293
>chr5:28587293-28613959
>chr5:28616039-28616090
>chr5:28617344-28617478
>chr5:28617652-28617721
>chr5:28618310-28618412
>chr5:28618491-28645815
>chr5:28646147-28646227
>chr5:28646309-28646361
>chr5:28646514-28646564
>chr5:28646858-28646896
>chr5:28647974-28648003
>chr5:28648838-28656878
>chr5:28656895-28656928
>chr5:28656980-28657001
>chr5:28657101-28659349
>chr5:28660372-28660406
>chr5:28660502-28660550
>chr5:28661699-28664979
>chr5:28665066-28665605
>chr5:28665787-28667439
>chr5:28667927-28671499
>chr5:28671714-28673408
>chr5:28673544-28675230
>chr5:28675277-28678607
>chr5:28678689-28678798
>chr5:28679016-28679371
>chr5:28679404-28679797
>chr5:28679848-28680045
>chr5:28680422-28680555
>chr5:28680746-28680845
>chr5:28680882-28690747
>chr5:28692789-28693049
>chr5:28693460-28693584
>chr5:28693588-28693846
>chr5:28693899-28694171
>chr5:28696471-28696706
>chr5:28698126-28698310
>chr5:28699895-28700089
>chr5:28702677-28715546
>chr5:28717499-28717527
>chr5:28717947-28717983
>chr5:28718053-28718101
>chr5:28718146-28718215
>chr5:28718394-28718579
>chr5:28718757-28718800
>chr5:28721000-28721084
>chr5:28721210-28721364
>chr5:28721586-28722473
>chr5:28722606-28732770
>chr5:28733207-28735944
>chr5:28735967-28736245
>chr5:28736795-28736872
>chr5:28737202-28737849
>chr5:28738150-28741558
>chr5:28741777-28741792
>chr5:28741891-28754325
>chr5:28754383-28754429
>chr5:28754514-28754592
>chr5:28755655-28755711
>chr5:28755941-28755976
>chr5:28757218-28757609
>chr5:28757690-28770746
>chr5:28770783-28775616
>chr5:28775634-28777929
>chr5:28777957-28778186
>chr5:28778238-28778799
>chr5:28778838-28803587
>chr5:28811414-28811485
>chr5:28811517-28812068
>chr5:28812168-28812279
>chr5:28816322-28816416
>chr5:28816660-28816997
>chr5:28817451-28818298
>chr5:28818348-28824015
>chr5:28824893-28825005
>chr5:28825109-28827541
>chr5:28827644-28831723
>chr5:28831771-28841828
>chr5:28842007-28842426
>chr5:28842459-28852155
>chr5:28852175-28852872
>chr5:28852892-28852953
>chr5:28853011-28854897
>chr5:28855353-28855589
>chr5:28855643-28855849
>chr5:28855940-28856004
>chr5:28856111-28856195
>chr5:28856481-28856783
>chr5:28857022-28857112
>chr5:28857357-28857398
>chr5:28857454-28857484
>chr5:28857563-28861862
>chr5:28861919-28869044
>chr5:28869364-28870979
>chr5:28871115-28872076
>chr5:28872176-28877552
>chr5:28878387-28879518
>chr5:28879628-28892409
>chr5:28892442-28895136
>chr5:28895213-28899883
>chr5:28899983-28901682
>chr5:28901847-28905468
>chr5:28905522-28914188
>chr5:28914349-28915704
>chr5:28915767-28915785
>chr5:28915956-28923568
>chr5:28923700-28924959
>chr5:28925059-28937166
>chr5:28937284-28937921
>chr5:28938274-28939232
>chr5:28939480-28945638
>chr5:28945678-28946188
>chr5:28946362-28946740
>chr5:28946967-28947285
>chr5:28947399-28947662
>chr5:28947885-28949618
>chr5:28949705-28949963
>chr5:28950084-28950246
>chr5:28950359-28950722
>chr5:28950794-28950826
>chr5:28951527-28951727
>chr5:28951985-28952026
>chr5:28952733-28953881
>chr5:28954810-28955012
>chr5:28956273-28956398
>chr5:28957016-28957077
>chr5:28957448-28957563
>chr5:28958563-28958611
>chr5:28959533-28959581
>chr5:28960008-28960110
>chr5:28960231-28960264
>chr5:28960524-28960564
>chr5:28961961-28962039
>chr5:28963863-28963909
>chr5:28963950-28964122
>chr5:28964206-28964349
>chr5:28964546-28964673
>chr5:28964776-28964895
>chr5:28964965-28965198
>chr5:28965229-28965414
>chr5:28965610-28965921
>chr5:28966011-28967386
>chr5:28968428-28968465
>chr5:28968627-28968656
>chr5:28969478-28969598
>chr5:28970166-28970293
>chr5:28972663-28973162
>chr5:28977246-28977672
>chr5:28977803-28978032
>chr5:28978125-28978203
>chr5:28978255-28978395
>chr5:28978435-28979887
>chr5:28981105-28981309
>chr5:28982716-28982932
>chr5:28987835-28990718
>chr5:28990849-28990918
>chr5:28991555-28993055
>chr5:28993119-28993221
>chr5:28993416-28996298
>chr5:28996559-28997233
>chr5:28998366-28998735
>chr5:29005165-29005258
>chr5:29005365-29005440
>chr5:29005712-29006068
>chr5:29006160-29006614
>chr5:29006792-29006830
>chr5:29007783-29008561
>chr5:29008595-29008771
>chr5:29008920-29011972
>chr5:29012049-29012223
>chr5:29012297-29019973
>chr5:29020113-29021367
>chr5:29021408-29021554
>chr5:29021576-29056927
>chr5:29056962-29064766
>chr5:29064973-29065045
>chr5:29065102-29065133
>chr5:29065229-29065580
>chr5:29065701-29065752
>chr5:29065888-29065928
>chr5:29066302-29066349
>chr5:29067222-29067275
>chr5:29067314-29069584
>chr5:29070398-29070486
>chr5:29070616-29070784
>chr5:29071051-29071097
>chr5:29072332-29072428
>chr5:29072473-29072517
>chr5:29074861-29075018
>chr5:29077003-29077074
>chr5:29077175-29077207
>chr5:29077332-29077880
>chr5:29077913-29078020
>chr5:29078124-29078199
>chr5:29078232-29078538
>chr5:29078632-29078680
>chr5:29078748-29078908
>chr5:29079021-29079374
>chr5:29079497-29080632
>chr5:29080717-29080827
>chr5:29080914-29081829
>chr5:29081932-29081997
>chr5:29082394-29082442
>chr5:29082507-29082617
>chr5:29087355-29101051
>chr5:29101351-29102212
>chr5:29102398-29103894
>chr5:29104505-29104594
>chr5:29106892-29107062
>chr5:29107086-29107246
>chr5:29107291-29108220
>chr5:29108497-29108543
>chr5:29108783-29111501
>chr5:29111580-29117130
>chr5:29118573-29124060
>chr5:29124117-29126726
>chr5:29127954-29128144
>chr5:29130798-29130839
>chr5:29130900-29131052
>chr5:29131111-29131608
>chr5:29131669-29131833
>chr5:29131888-29137859
>chr5:29138091-29138825
>chr5:29138877-29143850
>chr5:29143917-29143974
>chr5:29144093-29144228
>chr5:29144305-29144437
>chr5:29144863-29145065
>chr5:29145115-29145594
>chr5:29145779-29154795
>chr5:29155072-29155344
>chr5:29155372-29155686
>chr5:29155817-29155853
>chr5:29155911-29156015
>chr5:29156097-29156145
>chr5:29156455-29170872
>chr5:29173259-29173322
>chr5:29173376-29173420
>chr5:29174142-29175178
>chr5:29175219-29175806
>chr5:29175844-29175909
>chr5:29177572-29177620
>chr5:29177805-29178140
>chr5:29179303-29179338
>chr5:29179615-29193517
>chr5:29193753-29194737
>chr5:29194920-29195433
>chr5:29197648-29198599
>chr5:29198846-29199946
>chr5:29200042-29200153
>chr5:29200524-29200611
>chr5:29200655-29200703
>chr5:29200980-29210351
>chr5:29210691-29219136
>chr5:29219395-29227197
>chr5:29228197-29229355
>chr5:29229415-29236900
>chr5:29236974-29237917
>chr5:29238343-29238389
>chr5:29238518-29238568
>chr5:29242856-29242923
>chr5:29242993-29243055
>chr5:29243199-29244452
>chr5:29244501-29248320
>chr5:29248354-29262209
>chr5:29262350-29264279
>chr5:29264379-29265502
>chr5:29265614-29268475
>chr5:29268523-29268585
>chr5:29268824-29270098
>chr5:29270224-29273498
>chr5:29273623-29289078
>chr5:29289405-29289484
>chr5:29289732-29289783
>chr5:29289940-29290043
>chr5:29290309-29290372
>chr5:29290421-29290837
>chr5:29291139-29291318
>chr5:29291355-29291521
>chr5:29294297-29294335
>chr5:29294632-29294683
>chr5:29295365-29295409
>chr5:29295480-29295554
>chr5:29300377-29300591
>chr5:29301000-29301280
>chr5:29301988-29302448
>chr5:29302577-29341084
>chr5:29343790-29344158
>chr5:29345601-29345721
>chr5:29347856-29350565
>chr5:29350732-29354121
>chr5:29354304-29355418
>chr5:29355539-29357034
>chr5:29357446-29357901
>chr5:29358138-29358193
>chr5:29358281-29358380
>chr5:29359982-29360014
>chr5:29360374-29360460
>chr5:29360615-29387604
>chr5:29388610-29389047
>chr5:29389519-29390039
>chr5:29392960-29393125
>chr5:29394748-29394849
>chr5:29395621-29408266
>chr5:29408714-29409906
>chr5:29411094-29411197
>chr5:29412177-29412321
>chr5:29412836-29412893
>chr5:29412970-29413125
>chr5:29414597-29414720
>chr5:29415407-29424280
>chr5:29425482-29425578
>chr5:29425697-29428360
>chr5:29428514-29436094
>chr5:29436248-29437090
>chr5:29437208-29440554
>chr5:29440633-29450933
>chr5:29451061-29451084
>chr5:29451196-29453624
>chr5:29455721-29455782
>chr5:29456699-29456778
>chr5:29457286-29459331
>chr5:29459474-29459845
>chr5:29461041-29461089
>chr5:29461802-29461835
>chr5:29467038-29467802
>chr5:29467971-29469047
>chr5:29469153-29469561
>chr5:29469599-29470421
>chr5:29470491-29470553
>chr5:29470612-29470874
>chr5:29470978-29471412
>chr5:29471528-29471678
>chr5:29472035-29472133
>chr5:29472169-29504579
>chr5:29504699-29504757
>chr5:29504968-29511819
>chr5:29512215-29512256
>chr5:29512279-29514346
>chr5:29515014-29521067
>chr5:29521717-29530804
>chr5:29531401-29531937
>chr5:29532318-29534161
>chr5:29534261-29535524
>chr5:29535767-29538191
>chr5:29538291-29540668
>chr5:29540787-29542507
>chr5:29542662-29555298
>chr5:29556188-29556203
>chr5:29556708-29556780
>chr5:29557519-29557768
>chr5:29557823-29557896
>chr5:29558036-29558542
>chr5:29558593-29558651
>chr5:29558693-29558783
>chr5:29558829-29558862
>chr5:29558960-29559047
>chr5:29559354-29559651
>chr5:29560240-29560329
>chr5:29560692-29562449
>chr5:29562516-29562745
>chr5:29562827-29563217
>chr5:29563337-29564175
>chr5:29564294-29565740
>chr5:29565814-29575005
>chr5:29575129-29575349
>chr5:29575408-29575616
>chr5:29575667-29575838
>chr5:29575986-29576403
>chr5:29576685-29576992
>chr5:29578182-29578328
>chr5:29578354-29578415
>chr5:29578509-29578575
>chr5:29578995-29579225
>chr5:29580321-29590134
>chr5:29590234-29591548
>chr5:29591568-29591583
>chr5:29591707-29618424
>chr5:29618502-29621282
>chr5:29621344-29634513
>chr5:29634642-29635334
>chr5:29638678-29638757
>chr5:29645015-29645413
>chr5:29645492-29645754
>chr5:29645979-29646034
>chr5:29647077-29647586
>chr5:29647703-29647780
>chr5:29647827-29663181
>chr5:29664213-29669676
>chr5:29669776-29669792
>chr5:29669847-29671198
>chr5:29671338-29671353
>chr5:29671359-29672873
>chr5:29672996-29673284
>chr5:29673344-29678545
>chr5:29678825-29678882
>chr5:29678932-29679132
>chr5:29679192-29679480
>chr5:29679603-29682545
>chr5:29682701-29682734
>chr5:29682854-29683741
>chr5:29683831-29687751
>chr5:29687906-29687965
>chr5:29688010-29688241
>chr5:29688982-29689034
>chr5:29691476-29691505
>chr5:29694714-29694747
>chr5:29694826-29695840
>chr5:29695859-29695984
>chr5:29696282-29696297
>chr5:29696609-29700307
>chr5:29700431-29705233
>chr5:29705256-29706417
>chr5:29709729-29709797
>chr5:29710010-29710274
>chr5:29711034-29711069
>chr5:29711246-29711312
>chr5:29711570-29711612
>chr5:29711782-29712006
>chr5:29712156-29712314
>chr5:29713030-29713118
>chr5:29713409-29713532
>chr5:29713643-29719017
>chr5:29719052-29723417
>chr5:29724073-29724136
>chr5:29724654-29724725
>chr5:29724910-29724946
>chr5:29725551-29726726
>chr5:29729637-29729674
>chr5:29729982-29730115
>chr5:29730167-29731902
>chr5:29732032-29734100
>chr5:29734167-29734279
>chr5:29735128-29735161
>chr5:29735212-29735837
>chr5:29735916-29735962
>chr5:29735990-29737609
>chr5:29738957-29743154
>chr5:29743237-29743278
>chr5:29743356-29743473
>chr5:29744876-29757343
>chr5:29757425-29757466
>chr5:29757544-29757661
>chr5:29759067-29761226
>chr5:29761257-29769385
>chr5:29770525-29789704
>chr5:29789751-29791375
>chr5:29792407-29793605
>chr5:29794677-29795253
>chr5:29795309-29798014
>chr5:29799883-29800038
>chr5:29801155-29801737
>chr5:29801788-29801826
>chr5:29801871-29801901
>chr5:29801947-29802072
>chr5:29802524-29802646
>chr5:29802840-29805752
>chr5:29805846-29806231
>chr5:29806320-29806498
>chr5:29806639-29807945
>chr5:29808010-29823142
>chr5:29823166-29823317
>chr5:29823353-29825432
>chr5:29825662-29825743
>chr5:29826186-29826253
>chr5:29827265-29827412
>chr5:29828108-29828233
>chr5:29830323-29848413
>chr5:29848502-29848693
>chr5:29848744-29850157
>chr5:29850257-29876674
>chr5:29876774-29892456
>chr5:29892538-29893035
>chr5:29893082-29893578
>chr5:29893658-29893899
>chr5:29894114-29894464
>chr5:29895223-29895273
>chr5:29895988-29896147
>chr5:29896433-29896532
>chr5:29896647-29896706
>chr5:29897029-29897188
>chr5:29897475-29897574
>chr5:29897689-29897748
>chr5:29898140-29898237
>chr5:29899017-29899503
>chr5:29899552-29899725
>chr5:29899822-29899865
>chr5:29899936-29900418
>chr5:29900505-29901850
>chr5:29901924-29901979
>chr5:29902027-29902516
>chr5:29902663-29902991
>chr5:29903064-29903756
>chr5:29903847-29903960
>chr5:29904049-29905350
>chr5:29905424-29910673
>chr5:29910773-29911839
>chr5:29911939-29913040
>chr5:29913197-29917027
>chr5:29919526-29919591
>chr5:29922114-29922161
>chr5:29922300-29924166
>chr5:29926834-29926867
>chr5:29926996-29927720
>chr5:29928241-29929816
>chr5:29929917-29929945
>chr5:29930002-29930049
>chr5:29930350-29930424
>chr5:29930565-29930737
>chr5:29930928-29930968
>chr5:29931676-29931839
>chr5:29931856-29932154
>chr5:29932254-29932631
>chr5:29932671-29932700
>chr5:29932751-29935030
>chr5:29935097-29935150
>chr5:29938735-29938877
>chr5:29939446-29939501
>chr5:29939590-29939708
>chr5:29940124-29941396
>chr5:29942494-29942604
>chr5:29942637-29942750
>chr5:29943300-29943367
>chr5:29943412-29943457
>chr5:29943608-29943711
>chr5:29944491-29944539
>chr5:29946403-29946451
>chr5:29946542-29946589
>chr5:29947946-29948050
>chr5:29948240-29948315
>chr5:29948432-29948468
>chr5:29948591-29948656
>chr5:29948909-29958281
>chr5:29958765-29958808
>chr5:29960213-29963034
>chr5:29965785-29965833
>chr5:29967078-29968081
>chr5:29968110-29968924
>chr5:29969142-29969603
>chr5:29969642-29969781
>chr5:29969871-29969973
>chr5:29970000-29970153
>chr5:29970240-29984132
>chr5:29985667-29985754
>chr5:29985788-29986298
>chr5:29986349-29986712
>chr5:29986794-29986891
>chr5:29987149-29989197
>chr5:29989387-29989498
>chr5:29990376-29990402
>chr5:29990718-29990830
>chr5:29990859-29991017
>chr5:29991068-29991257
>chr5:29991311-29991693
>chr5:29991727-29992166
>chr5:29992532-29992572
>chr5:29993474-29993519
>chr5:29993573-29993634
>chr5:29994229-29994276
>chr5:29995482-29995643
>chr5:29995756-29996562
>chr5:29996626-29996768
>chr5:29996847-30010104
>chr5:30013613-30013676
>chr5:30013729-30013793
>chr5:30014040-30014145
>chr5:30014247-30014295
>chr5:30014411-30014463
>chr5:30014591-30014641
>chr5:30014729-30014774
>chr5:30015619-30015834
>chr5:30019320-30019503
>chr5:30019908-30027917
>chr5:30028266-30044879
>chr5:30045153-30045213
>chr5:30045262-30061225
>chr5:30061263-30072306
>chr5:30072355-30082197
>chr5:30082237-30083194
>chr5:30083272-30083939
>chr5:30084448-30084561
>chr5:30084720-30084799
>chr5:30085057-30085306
>chr5:30085645-30085743
>chr5:30087344-30087438
>chr5:30087541-30087626
>chr5:30087728-30087769
>chr5:30087894-30100640
>chr5:30100668-30102319
>chr5:30102592-30102644
>chr5:30103880-30103923
>chr5:30104177-30104215
>chr5:30106045-30106165
>chr5:30106308-30106347
>chr5:30106725-30106789
>chr5:30106999-30107148
>chr5:30107287-30107344
>chr5:30108044-30108117
>chr5:30108822-30108922
>chr5:30109872-30109962
>chr5:30110997-30111194
>chr5:30111284-30111722
>chr5:30112152-30112379
>chr5:30116326-30116403
>chr5:30116518-30116563
>chr5:30116780-30116815
>chr5:30117255-30117373
>chr5:30117698-30117759
>chr5:30117959-30118131
>chr5:30118293-30119021
>chr5:30119121-30119687
>chr5:30120372-30120500
>chr5:30121072-30121205
>chr5:30121252-30121291
>chr5:30121397-30121673
>chr5:30121714-30121833
>chr5:30121948-30122240
>chr5:30122402-30122814
>chr5:30122848-30124485
>chr5:30124970-30125006
>chr5:30125127-30129230
>chr5:30129268-30129345
>chr5:30129876-30130135
>chr5:30130242-30133951
>chr5:30133968-30134049
>chr5:30134576-30134834
>chr5:30135022-30138933
>chr5:30139384-30139457
>chr5:30141077-30141178
>chr5:30142671-30145384
>chr5:30145885-30148768
>chr5:30148893-30151627
>chr5:30151720-30151749
>chr5:30152344-30152374
>chr5:30153420-30153435
>chr5:30153535-30153664
>chr5:30153759-30153946
>chr5:30154006-30154124
>chr5:30154548-30154563
>chr5:30154663-30154816
>chr5:30154913-30154970
>chr5:30156842-30156899
>chr5:30159024-30159294
>chr5:30160205-30160305
>chr5:30160355-30160409
>chr5:30161104-30161147
>chr5:30161425-30161464
>chr5:30161550-30161586
>chr5:30161611-30161687
>chr5:30161787-30161885
>chr5:30162585-30162797
>chr5:30162855-30162920
>chr5:30162981-30163020
>chr5:30163833-30163882
>chr5:30163933-30164184
>chr5:30164345-30164417
>chr5:30164533-30164890
>chr5:30164977-30165029
>chr5:30165254-30165421
>chr5:30165550-30166611
>chr5:30166632-30167851
>chr5:30167926-30169482
>chr5:30170789-30170902
>chr5:30173163-30173890
>chr5:30174025-30175528
>chr5:30175734-30178199
>chr5:30178211-30178471
>chr5:30180273-30180416
>chr5:30180596-30180706
>chr5:30180786-30180816
>chr5:30181009-30181047
>chr5:30184420-30184738
>chr5:30187019-30187034
>chr5:30187134-30189086
>chr5:30189252-30198159
>chr5:30198779-30199071
>chr5:30200292-30200347
>chr5:30201662-30201720
>chr5:30201942-30202765
>chr5:30202865-30210294
>chr5:30210394-30210739
>chr5:30210967-30211008
>chr5:30211338-30211586
>chr5:30211784-30211816
>chr5:30211942-30211999
>chr5:30212053-30212151
>chr5:30213468-30213526
>chr5:30213569-30213602
>chr5:30215375-30215480
>chr5:30215694-30215818
>chr5:30215951-30216300
>chr5:30219080-30219196
>chr5:30220533-30220689
>chr5:30221941-30221992
>chr5:30222444-30222575
>chr5:30223348-30223483
>chr5:30225055-30225185
>chr5:30225460-30225738
>chr5:30226924-30227037
>chr5:30227116-30227165
>chr5:30227248-30227803
>chr5:30227842-30228082
>chr5:30228418-30228539
>chr5:30228625-30228757
>chr5:30228822-30228913
>chr5:30229328-30229371
>chr5:30232464-30233090
>chr5:30233262-30233643
>chr5:30235346-30235398
>chr5:30235683-30236186
>chr5:30236250-30236578
>chr5:30243425-30262047
>chr5:30262320-30276382
>chr5:30276422-30278876
>chr5:30286486-30295811
>chr5:30296097-30296219
>chr5:30297024-30297098
>chr5:30297269-30298226
>chr5:30298578-30298887
>chr5:30298972-30307095
>chr5:30307122-30307235
>chr5:30307261-30307412
>chr5:30308777-30308876
>chr5:30310685-30310717
>chr5:30311149-30311183
>chr5:30311989-30312057
>chr5:30312117-30312360
>chr5:30312823-30312917
>chr5:30312955-30313000
>chr5:30313794-30313874
>chr5:30313996-30314030
>chr5:30314094-30314208
>chr5:30316246-30316327
>chr5:30317601-30317674
>chr5:30321274-30321349
>chr5:30322851-30323183
>chr5:30324393-30324457
>chr5:30324643-30324858
>chr5:30324914-30325051
>chr5:30325135-30325920
>chr5:30326174-30326234
>chr5:30327685-30327727
>chr5:30327900-30348503
>chr5:30348646-30363961
>chr5:30364145-30364391
>chr5:30364599-30367018
>chr5:30367118-30375365
>chr5:30375415-30375437
>chr5:30376102-30376503
>chr5:30376563-30377154
>chr5:30377211-30377341
>chr5:30377390-30377477
>chr5:30377528-30377627
>chr5:30377789-30377879
>chr5:30379426-30380357
>chr5:30380532-30381630
>chr5:30382155-30382228
>chr5:30382462-30382634
>chr5:30382709-30382774
>chr5:30383037-30383537
>chr5:30383715-30383806
>chr5:30384797-30384839
>chr5:30385165-30385230
>chr5:30385577-30402269
>chr5:30402447-30402540
>chr5:30402856-30402954
>chr5:30403285-30403384
>chr5:30403428-30404044
>chr5:30404101-30404210
>chr5:30404701-30404764
>chr5:30405620-30405679
>chr5:30405778-30405824
>chr5:30405900-30405973
>chr5:30406026-30406077
>chr5:30406192-30428715
>chr5:30428796-30428903
>chr5:30428942-30429265
>chr5:30429415-30429575
>chr5:30429608-30429990
>chr5:30430200-30430749
>chr5:30430996-30431257
>chr5:30432713-30433097
>chr5:30433443-30435131
>chr5:30435231-30439393
>chr5:30439872-30451014
>chr5:30451126-30457424
>chr5:30457832-30457954
>chr5:30458006-30459412
>chr5:30459806-30459871
>chr5:30460205-30460245
>chr5:30461527-30461816
>chr5:30462118-30473435
>chr5:30474664-30474714
>chr5:30474812-30475288
>chr5:30475332-30476187
>chr5:30476206-30476378
>chr5:30477307-30477491
>chr5:30477640-30478930
>chr5:30479031-30479099
>chr5:30479387-30485283
>chr5:30485591-30485648
>chr5:30486505-30486557
>chr5:30486891-30494718
>chr5:30494866-30495399
>chr5:30495823-30496244
>chr5:30496562-30496668
>chr5:30496719-30496766
>chr5:30497644-30501332
>chr5:30501379-30503685
>chr5:30503814-30505331
>chr5:30505494-30505520
>chr5:30505921-30507401
>chr5:30507702-30507744
>chr5:30508053-30508145
>chr5:30508206-30508355
>chr5:30508471-30508598
>chr5:30508870-30510183
>chr5:30510597-30510658
>chr5:30510729-30511300
>chr5:30511362-30511698
>chr5:30511746-30512454
>chr5:30512470-30512659
>chr5:30513132-30513333
>chr5:30513581-30513646
>chr5:30513913-30513952
>chr5:30514237-30514275
>chr5:30514332-30514630
>chr5:30516005-30516282
>chr5:30516355-30516490
>chr5:30517342-30517407
>chr5:30517716-30517760
>chr5:30518719-30518866
>chr5:30520272-30521481
>chr5:30521612-30522554
>chr5:30522687-30524841
>chr5:30524879-30524996
>chr5:30525150-30543088
>chr5:30543248-30545718
>chr5:30545777-30546012
>chr5:30546149-30546358
>chr5:30546569-30547670
>chr5:30547726-30547907
>chr5:30548051-30548097
>chr5:30548750-30548794
>chr5:30551652-30551780
>chr5:30552147-30552205
>chr5:30552388-30552435
>chr5:30553809-30553845
>chr5:30556564-30556603
>chr5:30557713-30557744
>chr5:30557881-30562177
>chr5:30562213-30599171
>chr5:30599337-30599561
>chr5:30599603-30599820
>chr5:30599868-30600405
>chr5:30600574-30600747
>chr5:30600896-30601090
>chr5:30601220-30601402
>chr5:30601472-30601518
>chr5:30602499-30602614
>chr5:30602649-30602735
>chr5:30602980-30609155
>chr5:30609400-30610377
>chr5:30610515-30610914
>chr5:30614497-30614544
>chr5:30617637-30617733
>chr5:30618871-30619039
>chr5:30623993-30637931
>chr5:30638183-30638270
>chr5:30638617-30638652
>chr5:30639901-30640056
>chr5:30640132-30640299
>chr5:30640337-30640390
>chr5:30641116-30641158
>chr5:30641629-30641837
>chr5:30642525-30642643
>chr5:30643593-30643635
>chr5:30645026-30645064
>chr5:30647493-30649212
>chr5:30649487-30650776
>chr5:30650901-30650917
>chr5:30650931-30661110
>chr5:30661230-30678150
>chr5:30678169-30678280
>chr5:30678460-30679106
>chr5:30679234-30679623
>chr5:30679770-30682735
>chr5:30682839-30683320
>chr5:30683430-30684143
>chr5:30684276-30684500
>chr5:30684589-30685487
>chr5:30685506-30685617
>chr5:30685801-30686120
>chr5:30686152-30686447
>chr5:30686633-30687035
>chr5:30687109-30695855
>chr5:30695897-30696946
>chr5:30696977-30697588
>chr5:30697634-30698211
>chr5:30698250-30698462
>chr5:30698500-30699651
>chr5:30699750-30699868
>chr5:30699954-30700482
>chr5:30700522-30701796
>chr5:30701893-30702314
>chr5:30702398-30703731
>chr5:30703770-30713679
>chr5:30714191-30714363
>chr5:30714475-30714520
>chr5:30714640-30714978
>chr5:30715020-30720706
>chr5:30721189-30721259
>chr5:30721473-30721539
>chr5:30721638-30721976
>chr5:30722018-30724941
>chr5:30725297-30725337
>chr5:30725470-30725721
>chr5:30725803-30725944
>chr5:30726805-30726833
>chr5:30726938-30727115
>chr5:30727412-30727620
>chr5:30728369-30729915
>chr5:30729944-30734517
>chr5:30734551-30735031
>chr5:30735143-30735201
>chr5:30735243-30735784
>chr5:30737291-30737404
>chr5:30737437-30737543
>chr5:30738561-30738786
>chr5:30739231-30739349
>chr5:30739441-30739506
>chr5:30739580-30740168
>chr5:30740312-30741353
>chr5:30741500-30746419
>chr5:30746595-30747109
>chr5:30747244-30756005
>chr5:30756448-30756493
>chr5:30756525-30756555
>chr5:30757005-30759230
>chr5:30760130-30760358
>chr5:30760847-30760945
>chr5:30761585-30761656
>chr5:30761730-30761820
>chr5:30761880-30762031
>chr5:30762290-30762322
>chr5:30762374-30762604
>chr5:30762639-30762758
>chr5:30763202-30763237
>chr5:30763283-30763354
>chr5:30764029-30764128
>chr5:30764253-30764307
>chr5:30765556-30765665
>chr5:30765713-30765847
>chr5:30767236-30767278
>chr5:30768275-30768586
>chr5:30768661-30768942
>chr5:30769644-30769689
>chr5:30769802-30769870
>chr5:30771432-30771492
>chr5:30771646-30771694
>chr5:30771810-30771854
>chr5:30772774-30773530
>chr5:30774086-30774147
>chr5:30776777-30777085
>chr5:30779734-30779772
>chr5:30779851-30779919
>chr5:30779993-30780031
>chr5:30782471-30788735
>chr5:30789614-30789754
>chr5:30790318-30790448
>chr5:30790608-30790671
>chr5:30791604-30791763
>chr5:30797672-30802974
>chr5:30804191-30804223
>chr5:30804273-30804779
>chr5:30805431-30805802
>chr5:30806152-30806226
>chr5:30806476-30806757
>chr5:30806941-30807015
>chr5:30807288-30807367
>chr5:30807615-30808006
>chr5:30808128-30808275
>chr5:30808373-30808455
>chr5:30809806-30809899
>chr5:30809949-30810140
>chr5:30810271-30811378
>chr5:30811500-30812475
>chr5:30812562-30812959
>chr5:30813003-30818862
>chr5:30818910-30831593
>chr5:30831675-30833425
>chr5:30833552-30854524
>chr5:30857285-30857339
>chr5:30857421-30857480
>chr5:30860985-30861127
>chr5:30861169-30861274
>chr5:30861402-30862353
>chr5:30862394-30862728
>chr5:30862895-30863262
>chr5:30863321-30863562
>chr5:30863731-30864036
>chr5:30864085-30864309
>chr5:30864339-30864376
>chr5:30864414-30865056
>chr5:30865166-30865301
>chr5:30865450-30873227
>chr5:30873353-30873521
>chr5:30873568-30887757
>chr5:30887792-30896416
>chr5:30896535-30912231
>chr5:30912401-30913373
>chr5:30913609-30915880
>chr5:30916009-30917754
>chr5:30917807-30920839
>chr5:30920879-30943554
>chr5:30943652-30943667
>chr5:30943860-30944538
>chr5:30944561-30945005
>chr5:30945080-30949373
>chr5:30949409-30950693
>chr5:30950917-30950984
>chr5:30951235-30951403
>chr5:30951469-30952088
>chr5:30952137-30957558
>chr5:30957590-30960173
>chr5:30960239-30961338
>chr5:30961461-30962469
>chr5:30962507-30963817
>chr5:30963900-30964424
>chr5:30964508-30964652
>chr5:30964691-30965148
>chr5:30965487-30966229
>chr5:30966254-30966311
>chr5:30968630-30968718
>chr5:30971949-30972007
>chr5:30972923-30973074
>chr5:30973126-30973195
>chr5:30973312-30973386
>chr5:30973454-30973776
>chr5:30974079-30974223
>chr5:30976958-30976987
>chr5:30977158-30977254
>chr5:30977489-30977683
>chr5:30977814-30980162
>chr5:30980366-30980573
>chr5:30980729-30980872
>chr5:30980919-30980961
>chr5:30981014-30984163
>chr5:30984258-30992813
>chr5:30993251-30993440
>chr5:30993485-30995499
>chr5:30996192-30997741
>chr5:31003851-31003898
>chr5:31004495-31004535
>chr5:31006446-31009254
>chr5:31009757-31009797
>chr5:31010009-31010037
>chr5:31011466-31011514
>chr5:31011597-31011644
>chr5:31013389-31013457
>chr5:31013573-31013773
>chr5:31015839-31016299
>chr5:31017588-31019183
>chr5:31019335-31020809
>chr5:31020909-31022487
>chr5:31026841-31028299
>chr5:31028499-31034194
>chr5:31034229-31035806
>chr5:31036684-31036939
>chr5:31036974-31037193
>chr5:31037624-31037678
>chr5:31037791-31037826
>chr5:31038653-31038851
>chr5:31038894-31038925
>chr5:31039126-31039563
>chr5:31039622-31039840
>chr5:31041669-31041849
>chr5:31045765-31045852
>chr5:31045916-31045986
>chr5:31046029-31046405
>chr5:31047009-31047177
>chr5:31047216-31053631
>chr5:31053773-31053811
>chr5:31054035-31054166
>chr5:31054211-31055728
>chr5:31056638-31056753
>chr5:31056822-31056892
>chr5:31056945-31057225
>chr5:31057295-31061100
>chr5:31061220-31061989
>chr5:31062344-31062937
>chr5:31063317-31063504
>chr5:31065724-31074856
>chr5:31075192-31075295
>chr5:31075428-31075473
>chr5:31075837-31075908
>chr5:31075947-31075995
>chr5:31076038-31076239
>chr5:31076293-31076535
>chr5:31076816-31077060
>chr5:31077101-31077177
>chr5:31077447-31081159
>chr5:31081181-31082021
>chr5:31082083-31082162
>chr5:31082412-31083320
>chr5:31083536-31083756
>chr5:31083905-31083942
>chr5:31084683-31084715
>chr5:31085162-31103637
>chr5:31103662-31103928
>chr5:31104000-31104143
>chr5:31104175-31104267
>chr5:31104944-31105016
>chr5:31105071-31106635
>chr5:31106672-31107415
>chr5:31107468-31108632
>chr5:31108810-31109857
>chr5:31109910-31110784
>chr5:31111138-31112334
>chr5:31112390-31118453
>chr5:31118519-31118595
>chr5:31118973-31119171
>chr5:31119474-31119530
>chr5:31119574-31119880
>chr5:31119946-31120072
>chr5:31120123-31120347
>chr5:31120397-31120494
>chr5:31120529-31122648
>chr5:31122748-31127830
>chr5:31127930-31130910
>chr5:31130981-31131041
>chr5:31131204-31131404
>chr5:31131548-31131680
>chr5:31131842-31131980
>chr5:31132027-31132221
>chr5:31132429-31132493
>chr5:31132528-31145577
>chr5:31145928-31146129
>chr5:31148028-31148222
>chr5:31148282-31148495
>chr5:31148532-31148702
>chr5:31149023-31149156
>chr5:31150214-31150744
>chr5:31155905-31165066
>chr5:31165614-31165682
>chr5:31165752-31165791
>chr5:31165851-31165888
>chr5:31166003-31170635
>chr5:31170713-31170792
>chr5:31170823-31171003
>chr5:31171095-31171154
>chr5:31171249-31171387
>chr5:31171549-31171592
>chr5:31172592-31195786
>chr5:31195826-31197025
>chr5:31200056-31200209
>chr5:31200432-31200467
>chr5:31203401-31203449
>chr5:31203586-31203821
>chr5:31204514-31204561
>chr5:31205086-31206688
>chr5:31206815-31209383
>chr5:31209478-31209574
>chr5:31209724-31209770
>chr5:31210321-31210528
>chr5:31210731-31211054
>chr5:31211134-31211303
>chr5:31211480-31212250
>chr5:31212374-31216875
>chr5:31216919-31216981
>chr5:31217516-31217723
>chr5:31217926-31218498
>chr5:31218675-31225513
>chr5:31225659-31231672
>chr5:31231873-31234291
>chr5:31234457-31236888
>chr5:31238563-31238733
>chr5:31238858-31239267
>chr5:31239327-31239483
>chr5:31239527-31239732
>chr5:31239797-31239922
>chr5:31240169-31240205
>chr5:31240241-31240488
>chr5:31240602-31240899
>chr5:31241023-31241134
>chr5:31241224-31241407
>chr5:31241433-31241589
>chr5:31241826-31241990
>chr5:31242255-31242349
>chr5:31242554-31242726
>chr5:31242794-31243091
>chr5:31243375-31245243
>chr5:31245396-31246339
>chr5:31246439-31254629
>chr5:31255019-31255078
>chr5:31255114-31255542
>chr5:31255663-31255862
>chr5:31256062-31256105
>chr5:31256215-31256611
>chr5:31257311-31257683
>chr5:31257752-31257832
>chr5:31257873-31258331
>chr5:31258578-31258677
>chr5:31258898-31258992
>chr5:31259173-31259262
>chr5:31259907-31259972
>chr5:31260494-31263970
>chr5:31264051-31264197
>chr5:31264349-31268513
>chr5:31268594-31268717
>chr5:31268903-31269102
>chr5:31269140-31280488
>chr5:31280571-31280607
>chr5:31280675-31280726
>chr5:31280847-31280913
>chr5:31281342-31281801
>chr5:31282101-31282151
>chr5:31288569-31288626
>chr5:31288981-31289027
>chr5:31289876-31292334
>chr5:31292497-31302848
>chr5:31302853-31305227
>chr5:31305379-31307886
>chr5:31308045-31313177
>chr5:31313236-31313411
>chr5:31313781-31313922
>chr5:31313986-31314093
>chr5:31314778-31321454
>chr5:31321599-31322237
>chr5:31322481-31322496
>chr5:31322631-31322807
>chr5:31322840-31323583
>chr5:31324006-31330567
>chr5:31330674-31330726
>chr5:31330883-31330965
>chr5:31331264-31331428
>chr5:31331453-31331641
>chr5:31331743-31331844
>chr5:31331954-31332317
>chr5:31332492-31332554
>chr5:31332710-31332872
>chr5:31332962-31333244
>chr5:31333401-31333481
>chr5:31333639-31333721
>chr5:31333771-31333941
>chr5:31334131-31334213
>chr5:31334243-31334387
>chr5:31334450-31334693
>chr5:31334838-31335059
>chr5:31335088-31335300
>chr5:31335382-31335427
>chr5:31335555-31336352
>chr5:31336663-31336764
>chr5:31336995-31337212
>chr5:31337263-31337298
>chr5:31337338-31337543
>chr5:31338146-31340865
>chr5:31340922-31341018
>chr5:31342468-31342520
>chr5:31342606-31347950
>chr5:31348001-31349020
>chr5:31349793-31350516
>chr5:31357012-31357053
>chr5:31357970-31358010
>chr5:31360563-31360917
>chr5:31360954-31361068
>chr5:31361150-31361344
>chr5:31362025-31362090
>chr5:31362632-31362714
>chr5:31363309-31363494
>chr5:31363516-31367956
>chr5:31368040-31388274
>chr5:31388328-31399531
>chr5:31399550-31402323
>chr5:31403279-31403313
>chr5:31403518-31403574
>chr5:31404405-31404864
>chr5:31405642-31405705
>chr5:31406201-31406411
>chr5:31406898-31406970
>chr5:31407279-31407314
>chr5:31407640-31407707
>chr5:31407852-31408111
>chr5:31408153-31408266
>chr5:31408323-31408533
>chr5:31408671-31410134
>chr5:31410378-31414338
>chr5:31414438-31423007
>chr5:31423038-31425515
>chr5:31425615-31428640
>chr5:31428740-31438532
>chr5:31438980-31439101
>chr5:31439215-31439377
>chr5:31440706-31440919
>chr5:31442670-31442766
>chr5:31443653-31443954
>chr5:31445117-31447251
>chr5:31447379-31447776
>chr5:31448752-31448830
>chr5:31449141-31449186
>chr5:31449228-31449445
>chr5:31449545-31450628
>chr5:31450703-31451180
>chr5:31451220-31451448
>chr5:31451608-31451652
>chr5:31454323-31454447
>chr5:31454586-31454639
>chr5:31455463-31455900
>chr5:31456009-31462660
>chr5:31462769-31462904
>chr5:31463136-31463212
>chr5:31465617-31465744
>chr5:31465778-31465975
>chr5:31466024-31466096
>chr5:31466290-31466518
>chr5:31466793-31486482
>chr5:31486645-31495243
>chr5:31496019-31497831
>chr5:31498044-31513133
>chr5:31513401-31513423
>chr5:31513496-31518169
>chr5:31518253-31518482
>chr5:31519258-31519493
>chr5:31520867-31527304
>chr5:31527382-31527508
>chr5:31527666-31539825
>chr5:31540126-31541701
>chr5:31541985-31542450
>chr5:31542487-31545678
>chr5:31545690-31546684
>chr5:31546763-31549397
>chr5:31550101-31560217
>chr5:31560433-31560847
>chr5:31560989-31561140
>chr5:31561502-31561549
>chr5:31561614-31561716
>chr5:31562109-31562257
>chr5:31566308-31569697
>chr5:31569746-31569779
>chr5:31569879-31570718
>chr5:31570845-31570860
>chr5:31570885-31576239
>chr5:31576339-31577014
>chr5:31577428-31577613
>chr5:31577708-31577768
>chr5:31577967-31578087
>chr5:31579477-31582624
>chr5:31582677-31594498
>chr5:31595230-31595579
>chr5:31595683-31600039
>chr5:31600749-31601169
>chr5:31601644-31601684
>chr5:31602453-31602663
>chr5:31602740-31602843
>chr5:31602930-31603693
>chr5:31605371-31605422
>chr5:31605552-31607569
>chr5:31607593-31609068
>chr5:31609098-31611049
>chr5:31611099-31611149
>chr5:31611274-31611390
>chr5:31612444-31626647
>chr5:31626694-31628242
>chr5:31628552-31629157
>chr5:31629307-31629343
>chr5:31629435-31629573
>chr5:31630147-31644156
>chr5:31644276-31644984
>chr5:31645107-31645193
>chr5:31645299-31645454
>chr5:31645755-31645813
>chr5:31647631-31648820
>chr5:31650032-31650145
>chr5:31651741-31652566
>chr5:31652853-31652887
>chr5:31653189-31653337
>chr5:31653377-31653452
>chr5:31653710-31654505
>chr5:31654729-31655022
>chr5:31655048-31655141
>chr5:31655312-31655346
>chr5:31655481-31656428
>chr5:31656492-31657373
>chr5:31657582-31657847
>chr5:31658542-31660719
>chr5:31660851-31660889
>chr5:31661060-31661153
>chr5:31661179-31661230
>chr5:31661278-31661472
>chr5:31661647-31662491
>chr5:31662864-31663345
>chr5:31663372-31663565
>chr5:31663653-31663979
>chr5:31664078-31664145
>chr5:31664405-31664494
>chr5:31664532-31664571
>chr5:31666155-31666201
>chr5:31666770-31666946
>chr5:31667253-31667317
>chr5:31672563-31672743
>chr5:31674802-31674891
>chr5:31675036-31675084
>chr5:31678234-31678286
>chr5:31678651-31678711
>chr5:31679943-31680006
>chr5:31680060-31680137
>chr5:31681132-31681347
>chr5:31682263-31682307
>chr5:31682556-31687684
>chr5:31687819-31688163
>chr5:31688838-31688937
>chr5:31689024-31689309
>chr5:31690718-31690983
>chr5:31695071-31695185
>chr5:31696246-31696535
>chr5:31697525-31703244
>chr5:31703876-31703950
>chr5:31705613-31705659
>chr5:31709874-31709958
>chr5:31711022-31712310
>chr5:31713026-31713142
>chr5:31713181-31713405
>chr5:31713775-31713870
>chr5:31714255-31714390
>chr5:31717886-31718050
>chr5:31718175-31719932
>chr5:31720075-31720212
>chr5:31720608-31721704
>chr5:31721882-31722090
>chr5:31722354-31722653
>chr5:31722689-31730298
>chr5:31730398-31731986
>chr5:31732115-31732131
>chr5:31732199-31735320
>chr5:31735696-31736311
>chr5:31736428-31736519
>chr5:31736669-31737755
>chr5:31737975-31747113
>chr5:31747354-31748454
>chr5:31749078-31758469
>chr5:31758513-31760409
>chr5:31761104-31761151
>chr5:31761508-31767345
>chr5:31767809-31769666
>chr5:31770067-31771026
>chr5:31771253-31782295
>chr5:31782354-31783970
>chr5:31784022-31785508
>chr5:31785541-31785591
>chr5:31785742-31785786
>chr5:31785867-31785946
>chr5:31786466-31788327
>chr5:31789227-31798582
>chr5:31798682-31823268
>chr5:31823379-31823441
>chr5:31823768-31823992
>chr5:31824606-31824711
>chr5:31824984-31825055
>chr5:31825525-31825711
>chr5:31825963-31826046
>chr5:31826229-31826312
>chr5:31826366-31826465
>chr5:31826519-31826570
>chr5:31826954-31827022
>chr5:31827152-31827377
>chr5:31827412-31828276
>chr5:31829166-31829362
>chr5:31829683-31830101
>chr5:31830155-31833632
>chr5:31833832-31836799
>chr5:31836850-31838580
>chr5:31839397-31840004
>chr5:31840997-31841270
>chr5:31843064-31843260
>chr5:31843312-31843921
>chr5:31844153-31844449
>chr5:31844540-31845235
>chr5:31846401-31846487
>chr5:31846540-31846601
>chr5:31848677-31848729
>chr5:31848782-31848927
>chr5:31849298-31849519
>chr5:31854480-31854548
>chr5:31856051-31856136
>chr5:31856240-31856293
>chr5:31856492-31856945
>chr5:31857074-31857119
>chr5:31857973-31858152
>chr5:31858187-31860348
>chr5:31860510-31871482
>chr5:31871529-31873119
>chr5:31879851-31880400
>chr5:31880765-31880805
>chr5:31881583-31882633
>chr5:31884635-31884689
>chr5:31884717-31884899
>chr5:31888229-31888347
>chr5:31891006-31891063
>chr5:31892987-31893023
>chr5:31898948-31899172
>chr5:31899310-31899605
>chr5:31899632-31900248
>chr5:31900404-31900564
>chr5:31903878-31904578
>chr5:31904742-31905351
>chr5:31905822-31905909
>chr5:31907554-31914366
>chr5:31914466-31917896
>chr5:31917978-31920146
>chr5:31920356-31920456
>chr5:31920560-31920595
>chr5:31920689-31920789
>chr5:31920910-31920972
>chr5:31921024-31921371
>chr5:31921428-31921554
>chr5:31921702-31921806
>chr5:31921937-31922342
>chr5:31924565-31924606
>chr5:31924778-31924834
>chr5:31924953-31924983
>chr5:31925056-31925141
>chr5:31928033-31928249
>chr5:31928521-31928762
>chr5:31928822-31929239
>chr5:31931286-31931391
>chr5:31931605-31933303
>chr5:31935390-31935451
>chr5:31935627-31935780
>chr5:31936182-31936256
>chr5:31937456-31937493
>chr5:31938581-31945277
>chr5:31947415-31947455
>chr5:31947582-31947639
>chr5:31947793-31947848
>chr5:31948185-31948281
>chr5:31948335-31948404
>chr5:31948432-31955363
>chr5:31955405-31955793
>chr5:31955904-31956004
>chr5:31957170-31957251
>chr5:31957544-31957803
>chr5:31958028-31963906
>chr5:31964025-31964055
>chr5:31966657-31967366
>chr5:31967402-31967572
>chr5:31967597-31967646
>chr5:31970844-31971204
>chr5:31971336-31971545
>chr5:31971594-31971939
>chr5:31972479-31972630
>chr5:31974501-31974700
>chr5:31974743-31976714
>chr5:31976843-31977801
>chr5:31977914-31988164
>chr5:31988717-31990013
>chr5:31990067-31990166
>chr5:31990282-31990315
>chr5:31990454-31990552
>chr5:31991946-31995230
>chr5:31995285-31995343
>chr5:31995400-31997454
>chr5:31997481-31997539
>chr5:31997630-31997688
>chr5:31999187-31999451
>chr5:31999501-32000036
>chr5:32001137-32001206
>chr5:32001498-32013945
>chr5:32015141-32015411
>chr5:32016656-32016695
>chr5:32017169-32017394
>chr5:32021090-32021177
>chr5:32021305-32021422
>chr5:32023073-32023357
>chr5:32023481-32024259
>chr5:32024547-32024583
>chr5:32025100-32025207
>chr5:32025985-32026213
>chr5:32026328-32026440
>chr5:32026571-32026648
>chr5:32026696-32027078
>chr5:32027807-32027856
>chr5:32033756-32033893
>chr5:32034037-32043200
>chr5:32043394-32043436
>chr5:32043738-32043767
>chr5:32043991-32044077
>chr5:32044479-32044547
>chr5:32044654-32044707
>chr5:32045402-32045501
>chr5:32045772-32046007
>chr5:32046093-32046201
>chr5:32046258-32046394
>chr5:32046537-32046716
>chr5:32046990-32054340
>chr5:32055609-32055825
>chr5:32057978-32058068
>chr5:32058909-32059195
>chr5:32059319-32061134
>chr5:32061234-32069685
>chr5:32070344-32072041
>chr5:32072141-32075837
>chr5:32075937-32078966
>chr5:32079066-32081229
>chr5:32081359-32085578
>chr5:32085699-32085826
>chr5:32085936-32086279
>chr5:32086705-32086795
>chr5:32087636-32087922
>chr5:32088905-32088943
>chr5:32090100-32104492
>chr5:32105540-32105618
>chr5:32105722-32108907
>chr5:32109111-32109214
>chr5:32111164-32111235
>chr5:32111263-32111437
>chr5:32111959-32112024
>chr5:32112847-32112939
>chr5:32113535-32113569
>chr5:32114484-32114538
>chr5:32115869-32115918
>chr5:32116054-32116098
>chr5:32116484-32124157
>chr5:32124257-32131571
>chr5:32131711-32133282
>chr5:32134258-32134506
>chr5:32134827-32134931
>chr5:32135077-32135157
>chr5:32135754-32136347
>chr5:32136363-32136413
>chr5:32136458-32137468
>chr5:32138098-32138131
>chr5:32138702-32138738
>chr5:32139009-32139243
>chr5:32139611-32151979
>chr5:32152030-32152093
>chr5:32152182-32156262
>chr5:32156404-32156467
>chr5:32156544-32157187
>chr5:32158142-32158413
>chr5:32158505-32158559
>chr5:32158612-32159999
>chr5:32160149-32160185
>chr5:32160389-32161664
>chr5:32161736-32162371
>chr5:32162440-32162519
>chr5:32163150-32163195
>chr5:32163805-32163917
>chr5:32163957-32164142
>chr5:32164311-32164448
>chr5:32164746-32165814
>chr5:32165963-32166251
>chr5:32166837-32167082
>chr5:32167132-32167599
>chr5:32167666-32167824
>chr5:32168358-32173920
>chr5:32174201-32174301
>chr5:32174348-32174506
>chr5:32174615-32174673
>chr5:32174748-32174831
>chr5:32174950-32175031
>chr5:32175074-32175215
>chr5:32175557-32175785
>chr5:32175876-32175954
>chr5:32178051-32178107
>chr5:32178325-32178359
>chr5:32178730-32178769
>chr5:32179672-32179706
>chr5:32179770-32179843
>chr5:32180526-32180933
>chr5:32183921-32184003
>chr5:32184354-32185022
>chr5:32185649-32191923
>chr5:32192063-32192078
>chr5:32192228-32193306
>chr5:32193430-32194698
>chr5:32195114-32195236
>chr5:32195370-32195424
>chr5:32195721-32195898
>chr5:32196010-32196355
>chr5:32196384-32196515
>chr5:32196590-32236269
>chr5:32236327-32237441
>chr5:32237647-32243001
>chr5:32243052-32244038
>chr5:32247545-32247767
>chr5:32248127-32248584
>chr5:32249242-32249359
>chr5:32250497-32251738
>chr5:32251765-32253449
>chr5:32253496-32253877
>chr5:32254038-32260575
>chr5:32260679-32260797
>chr5:32261015-32269033
>chr5:32271353-32271874
>chr5:32271956-32272321
>chr5:32272356-32272598
>chr5:32273453-32273569
>chr5:32274979-32275026
>chr5:32275311-32275379
>chr5:32275517-32275572
>chr5:32275756-32275813
>chr5:32275854-32275904
>chr5:32275983-32276179
>chr5:32276325-32276470
>chr5:32276661-32276693
>chr5:32276850-32276947
>chr5:32277077-32277114
>chr5:32277297-32277405
>chr5:32277991-32278043
>chr5:32278073-32278212
>chr5:32279445-32279812
>chr5:32280368-32280410
>chr5:32281783-32281824
>chr5:32281951-32281969
>chr5:32282883-32283197
>chr5:32283470-32286398
>chr5:32286487-32292957
>chr5:32293038-32293911
>chr5:32294095-32294404
>chr5:32294429-32294475
>chr5:32295299-32295337
>chr5:32295422-32295473
>chr5:32295600-32296525
>chr5:32296834-32297351
>chr5:32297408-32327696
>chr5:32327830-32337431
>chr5:32337590-32338141
>chr5:32338178-32349925
>chr5:32349955-32350000
>chr5:32350062-32352713
>chr5:32352772-32353996
>chr5:32354276-32354476
>chr5:32355458-32370814
>chr5:32373844-32377781
>chr5:32378599-32378762
>chr5:32380813-32380856
>chr5:32380994-32381036
>chr5:32382798-32382842
>chr5:32383078-32384478
>chr5:32384942-32385793
>chr5:32386452-32391957
>chr5:32392395-32395448
>chr5:32395837-32395900
>chr5:32395973-32396387
>chr5:32396538-32404032
>chr5:32404165-32407630
>chr5:32407683-32432319
>chr5:32432403-32432562
>chr5:32432596-32433284
>chr5:32433397-32433500
>chr5:32433609-32435257
>chr5:32437393-32437471
>chr5:32438275-32438308
>chr5:32440292-32440576
>chr5:32440827-32440918
>chr5:32441901-32442255
>chr5:32442343-32442390
>chr5:32443141-32443284
>chr5:32443356-32443608
>chr5:32443672-32443933
>chr5:32445436-32445501
>chr5:32445832-32445896
>chr5:32447087-32447134
>chr5:32447180-32447211
>chr5:32449979-32450013
>chr5:32451592-32453023
>chr5:32453084-32453153
>chr5:32453247-32453290
>chr5:32453337-32453808
>chr5:32453916-32453947
>chr5:32454008-32454146
>chr5:32454255-32454362
>chr5:32454524-32454585
>chr5:32454738-32455002
>chr5:32455314-32455351
>chr5:32456043-32456085
>chr5:32456213-32456312
>chr5:32456765-32456878
>chr5:32457030-32457134
>chr5:32457206-32457356
>chr5:32458251-32458387
>chr5:32459111-32465191
>chr5:32465476-32467591
>chr5:32467678-32470237
>chr5:32470286-32470570
>chr5:32471115-32471193
>chr5:32471326-32471354
>chr5:32472129-32472171
>chr5:32472509-32472550
>chr5:32472660-32472696
>chr5:32472826-32472860
>chr5:32473102-32473170
>chr5:32473963-32473999
>chr5:32474102-32478753
>chr5:32478852-32479226
>chr5:32480411-32480559
>chr5:32482970-32483033
>chr5:32483078-32483116
>chr5:32485643-32485677
>chr5:32485731-32485789
>chr5:32485864-32485967
>chr5:32488621-32488643
>chr5:32489306-32489967
>chr5:32490096-32495975
>chr5:32496033-32496651
>chr5:32496941-32497056
>chr5:32497660-32497744
>chr5:32498083-32498114
>chr5:32498336-32498620
>chr5:32498649-32499354
>chr5:32499443-32500237
>chr5:32500276-32500297
>chr5:32500420-32520465
>chr5:32520650-32520724
>chr5:32521245-32522398
>chr5:32522923-32523023
>chr5:32523101-32523236
>chr5:32523414-32524174
>chr5:32524240-32525281
>chr5:32525353-32525504
>chr5:32525586-32525671
>chr5:32526389-32526599
>chr5:32526739-32527218
>chr5:32527294-32527537
>chr5:32528259-32528327
>chr5:32528680-32529750
>chr5:32530109-32532343
>chr5:32532556-32532822
>chr5:32532857-32542617
>chr5:32542739-32548727
>chr5:32548783-32548893
>chr5:32549172-32549304
>chr5:32549461-32549498
>chr5:32549645-32549818
>chr5:32550048-32560692
>chr5:32561749-32562120
>chr5:32562161-32563329
>chr5:32565026-32567953
>chr5:32568408-32576118
>chr5:32576175-32577514
>chr5:32579681-32579747
>chr5:32580016-32580278
>chr5:32582008-32582089
>chr5:32582178-32582227
>chr5:32582664-32582725
>chr5:32583041-32583081
>chr5:32583257-32583459
>chr5:32583579-32583806
>chr5:32583851-32583881
>chr5:32584058-32584268
>chr5:32584339-32584584
>chr5:32584986-32585125
>chr5:32585276-32585326
>chr5:32586247-32586359
>chr5:32586486-32586559
>chr5:32586670-32586797
>chr5:32587116-32587181
>chr5:32587875-32588064
>chr5:32588233-32588327
>chr5:32588534-32588767
>chr5:32588869-32588973
>chr5:32589072-32589239
>chr5:32589484-32589582
>chr5:32589732-32589903
>chr5:32589983-32590242
>chr5:32590373-32590603
>chr5:32590683-32590792
>chr5:32590929-32590987
>chr5:32591128-32591179
>chr5:32591223-32591408
>chr5:32591771-32591806
>chr5:32591894-32592018
>chr5:32592169-32592268
>chr5:32592463-32592561
>chr5:32593087-32594680
>chr5:32594852-32597028
>chr5:32597071-32597437
>chr5:32597946-32598223
>chr5:32600071-32600472
>chr5:32600505-32600606
>chr5:32600671-32600940
>chr5:32602165-32604014
>chr5:32604114-32610210
>chr5:32610253-32610288
>chr5:32610404-32610688
>chr5:32610865-32611864
>chr5:32611901-32612005
>chr5:32612056-32612415
>chr5:32613986-32614179
>chr5:32614270-32614927
>chr5:32616119-32619584
>chr5:32619684-32619699
>chr5:32619727-32620163
>chr5:32620331-32631846
>chr5:32631974-32634246
>chr5:32636924-32637495
>chr5:32637595-32662514
>chr5:32662588-32662882
>chr5:32663056-32663198
>chr5:32663529-32663614
>chr5:32663801-32664103
>chr5:32664171-32664228
>chr5:32664368-32664417
>chr5:32664576-32666276
>chr5:32666325-32666387
>chr5:32666451-32666550
>chr5:32666582-32667284
>chr5:32667311-32667504
>chr5:32667724-32667767
>chr5:32668565-32668859
>chr5:32668916-32669669
>chr5:32669739-32670192
>chr5:32670240-32675073
>chr5:32675118-32675164
>chr5:32675394-32675479
>chr5:32675613-32675667
>chr5:32675957-32676052
>chr5:32676102-32676419
>chr5:32676457-32677308
>chr5:32677406-32677978
>chr5:32679935-32679977
>chr5:32680473-32680745
>chr5:32681159-32681480
>chr5:32686476-32686570
>chr5:32687427-32688595
>chr5:32690069-32690442
>chr5:32690490-32691289
>chr5:32692542-32694503
>chr5:32694535-32707288
>chr5:32709031-32709281
>chr5:32709397-32709676
>chr5:32709774-32709893
>chr5:32710006-32710157
>chr5:32710634-32711375
>chr5:32711641-32712141
>chr5:32712632-32712730
>chr5:32713608-32713694
>chr5:32714277-32714367
>chr5:32714784-32714875
>chr5:32715328-32715691
>chr5:32715791-32727273
>chr5:32727379-32727692
>chr5:32727898-32728051
>chr5:32728101-32731395
>chr5:32731556-32733733
>chr5:32733833-32733849
>chr5:32733885-32740726
>chr5:32740757-32743109
>chr5:32743147-32743693
>chr5:32743773-32751950
>chr5:32752636-32753112
>chr5:32753165-32754227
>chr5:32754409-32754464
>chr5:32755537-32755577
>chr5:32755680-32758547
>chr5:32758694-32758785
>chr5:32758796-32761262
>chr5:32761327-32774147
>chr5:32774424-32775677
>chr5:32775746-32775905
>chr5:32775967-32775982
>chr5:32776082-32777494
>chr5:32777630-32783709
>chr5:32783833-32786064
>chr5:32786390-32787513
>chr5:32787660-32788382
>chr5:32788511-32789564
>chr5:32789729-32789855
>chr5:32789925-32790175
>chr5:32791256-32791592
>chr5:32791979-32792191
>chr5:32792286-32792317
>chr5:32792663-32792748
>chr5:32792898-32793061
>chr5:32793266-32793877
>chr5:32793930-32794094
>chr5:32794127-32794275
>chr5:32794327-32794475
>chr5:32794597-32795080
>chr5:32795127-32795176
>chr5:32795298-32795332
>chr5:32795395-32797703
>chr5:32797725-32798502
>chr5:32798672-32801835
>chr5:32802006-32813300
>chr5:32813351-32813385
>chr5:32813496-32816706
>chr5:32818518-32819047
>chr5:32819114-32819213
>chr5:32819266-32820968
>chr5:32821182-32824563
>chr5:32824632-32826850
>chr5:32827319-32829669
>chr5:32830012-32831065
>chr5:32831205-32831220
>chr5:32831419-32831823
>chr5:32831989-32832560
>chr5:32832660-32833905
>chr5:32834018-32835175
>chr5:32835308-32835411
>chr5:32835493-32861461
>chr5:32864415-32864460
>chr5:32866189-32866218
>chr5:32867327-32867493
>chr5:32869739-32870258
>chr5:32871083-32871130
>chr5:32872147-32872223
>chr5:32872836-32882058
>chr5:32882630-32882774
>chr5:32883404-32889820
>chr5:32891743-32892439
>chr5:32892705-32892780
>chr5:32896649-32896702
>chr5:32896955-32896995
>chr5:32897175-32897512
>chr5:32898966-32899065
>chr5:32899198-32899313
>chr5:32899821-32901513
>chr5:32901582-32901892
>chr5:32902031-32908500
>chr5:32908520-32908837
>chr5:32909343-32909482
>chr5:32909579-32909639
>chr5:32910025-32910141
>chr5:32910254-32910285
>chr5:32910581-32910621
>chr5:32912331-32912489
>chr5:32912634-32912695
>chr5:32913773-32913988
>chr5:32914179-32914309
>chr5:32914681-32914906
>chr5:32914987-32915133
>chr5:32916091-32916187
>chr5:32917082-32918177
>chr5:32918939-32926628
>chr5:32926696-32929176
>chr5:32929224-32929528
>chr5:32929553-32930296
>chr5:32930396-32932336
>chr5:32932555-32932570
>chr5:32932597-32938119
>chr5:32942854-32965201
>chr5:32965343-32967850
>chr5:32967934-32968009
>chr5:32968097-32974333
>chr5:32974433-32974448
>chr5:32974512-32975092
>chr5:32975127-32975236
>chr5:32975546-32976692
>chr5:32976794-32979117
>chr5:32979181-32980072
>chr5:32981005-32981065
>chr5:32981545-32987677
>chr5:32987806-32989519
>chr5:32989648-32991485
>chr5:32991653-32997583
>chr5:32997811-32998608
>chr5:32998668-32998685
>chr5:32998815-33028776
>chr5:33028970-33029007
>chr5:33029045-33034954
>chr5:33035095-33060668
>chr5:33061168-33061198
>chr5:33061587-33061920
>chr5:33062269-33062642
>chr5:33063281-33063409
>chr5:33063492-33068131
>chr5:33073111-33073168
>chr5:33073807-33073846
>chr5:33075401-33075437
>chr5:33075456-33075720
>chr5:33075785-33075822
>chr5:33077474-33077597
>chr5:33078080-33078728
>chr5:33078777-33078929
>chr5:33079046-33079570
>chr5:33079616-33079779
>chr5:33081211-33081343
>chr5:33081992-33082040
>chr5:33083431-33083479
>chr5:33083877-33083989
>chr5:33084109-33084493
>chr5:33084521-33084675
>chr5:33086174-33086482
>chr5:33086625-33086746
>chr5:33087105-33087217
>chr5:33087498-33087542
>chr5:33088225-33088252
>chr5:33088352-33088805
>chr5:33088886-33088931
>chr5:33089219-33089449
>chr5:33091284-33091363
>chr5:33097213-33097288
>chr5:33097513-33097641
>chr5:33098296-33098587
>chr5:33098792-33098827
>chr5:33099962-33100199
>chr5:33100423-33100472
>chr5:33100537-33100958
>chr5:33101701-33101885
>chr5:33102059-33147005
>chr5:33147236-33148344
>chr5:33148472-33155259
>chr5:33155499-33155579
>chr5:33155613-33156010
>chr5:33156196-33156405
>chr5:33156473-33157104
>chr5:33157360-33157403
>chr5:33157621-33157703
>chr5:33158869-33159190
>chr5:33159290-33159359
>chr5:33162991-33176746
>chr5:33176883-33177060
>chr5:33177353-33177479
>chr5:33177641-33177736
>chr5:33177778-33178022
>chr5:33178191-33178219
>chr5:33178837-33187825
>chr5:33188313-33188369
>chr5:33188486-33188999
>chr5:33189758-33189793
>chr5:33190909-33191033
>chr5:33191156-33191572
>chr5:33191859-33191941
>chr5:33194120-33194196
>chr5:33194281-33194366
>chr5:33194479-33197198
>chr5:33197292-33197913
>chr5:33198277-33202695
>chr5:33202795-33210511
>chr5:33210577-33210760
>chr5:33210842-33210935
>chr5:33211349-33211556
>chr5:33211855-33212068
>chr5:33212356-33212442
>chr5:33212604-33212639
>chr5:33213108-33213147
>chr5:33213228-33213273
>chr5:33213403-33213683
>chr5:33214038-33214073
>chr5:33214137-33214876
>chr5:33215324-33215433
>chr5:33215498-33215570
>chr5:33215614-33219395
>chr5:33221310-33221499
>chr5:33221554-33221810
>chr5:33222250-33223894
>chr5:33223969-33226761
>chr5:33226919-33227805
>chr5:33229802-33229843
>chr5:33229954-33229986
>chr5:33230073-33230311
>chr5:33230342-33230381
>chr5:33230598-33231482
>chr5:33231608-33231827
>chr5:33232118-33232208
>chr5:33232752-33239788
>chr5:33240129-33240163
>chr5:33240431-33240479
>chr5:33241023-33242657
>chr5:33242980-33245214
>chr5:33245499-33245588
>chr5:33247691-33247796
>chr5:33247848-33247977
>chr5:33250709-33251258
>chr5:33251572-33251932
>chr5:33252075-33252677
>chr5:33252733-33254106
>chr5:33254326-33254359
>chr5:33255316-33256242
>chr5:33256281-33256355
>chr5:33256449-33260422
>chr5:33260459-33262785
>chr5:33262948-33263182
>chr5:33263562-33263596
>chr5:33263805-33263922
>chr5:33264015-33272686
>chr5:33272724-33272806
>chr5:33273141-33273373
>chr5:33273414-33273455
>chr5:33273470-33273675
>chr5:33273740-33274313
>chr5:33275236-33275591
>chr5:33275942-33276176
>chr5:33276461-33276523
>chr5:33276845-33276957
>chr5:33277112-33277406
>chr5:33277474-33278000
>chr5:33278020-33278247
>chr5:33278394-33278816
>chr5:33278922-33279148
>chr5:33279228-33279343
>chr5:33279406-33279565
>chr5:33279599-33280945
>chr5:33281118-33281309
>chr5:33281707-33282884
>chr5:33283378-33283875
>chr5:33283909-33283962
>chr5:33284110-33284533
>chr5:33284572-33284635
>chr5:33284693-33284751
>chr5:33284859-33285017
>chr5:33285095-33285248
>chr5:33285420-33285657
>chr5:33286516-33286931
>chr5:33287656-33287746
>chr5:33287815-33297587
>chr5:33298088-33298175
>chr5:33298379-33304037
>chr5:33304105-33304136
>chr5:33309063-33309136
>chr5:33314289-33314332
>chr5:33315120-33315193
>chr5:33321363-33321406
>chr5:33322915-33322986
>chr5:33323039-33323364
>chr5:33324139-33324694
>chr5:33327898-33327937
>chr5:33328182-33329592
>chr5:33329660-33340744
>chr5:33340879-33345464
>chr5:33345583-33354175
>chr5:33354275-33359608
>chr5:33359782-33362188
>chr5:33362615-33373308
>chr5:33373448-33375859
>chr5:33376048-33376116
>chr5:33376341-33376356
>chr5:33376392-33377299
>chr5:33377633-33379595
>chr5:33379822-33381215
>chr5:33381391-33382925
>chr5:33383182-33384208
>chr5:33384383-33392226
>chr5:33392348-33400486
>chr5:33400530-33404169
>chr5:33404269-33412643
>chr5:33412887-33413150
>chr5:33413243-33413707
>chr5:33413854-33419453
>chr5:33419493-33427088
>chr5:33428344-33428393
>chr5:33428495-33428794
>chr5:33429021-33429330
>chr5:33429457-33429718
>chr5:33430279-33430322
>chr5:33430544-33432542
>chr5:33435524-33436022
>chr5:33436623-33436666
>chr5:33437454-33437527
>chr5:33439639-33439684
>chr5:33440135-33440223
>chr5:33440328-33440570
>chr5:33440614-33440833
>chr5:33441162-33441246
>chr5:33442021-33442058
>chr5:33442520-33442647
>chr5:33442823-33442886
>chr5:33443394-33444096
>chr5:33444313-33453231
>chr5:33453538-33453931
>chr5:33453984-33454113
>chr5:33454321-33454568
>chr5:33454859-33454981
>chr5:33455372-33455400
>chr5:33455564-33455605
>chr5:33455697-33456646
>chr5:33457029-33457063
>chr5:33457145-33457368
>chr5:33458270-33458307
>chr5:33460081-33460135
>chr5:33464093-33469709
>chr5:33469826-33471081
>chr5:33471192-33478976
>chr5:33479105-33482122
>chr5:33482247-33482262
>chr5:33482364-33483464
>chr5:33483564-33488062
>chr5:33488162-33488177
>chr5:33488256-33489933
>chr5:33490001-33491129
>chr5:33491498-33492505
>chr5:33492740-33494001
>chr5:33494168-33499613
>chr5:33499703-33500098
>chr5:33500773-33501301
>chr5:33501356-33502059
>chr5:33502248-33502279
>chr5:33502409-33507727
>chr5:33508581-33508642
>chr5:33508684-33508801
>chr5:33508935-33509326
>chr5:33509873-33511036
>chr5:33511136-33511151
>chr5:33511160-33511308
>chr5:33511549-33511585
>chr5:33512813-33513483
>chr5:33516942-33516983
>chr5:33519096-33519202
>chr5:33519371-33519443
>chr5:33520050-33520218
>chr5:33520434-33520618
>chr5:33520856-33520897
>chr5:33520954-33521747
>chr5:33521789-33521961
>chr5:33522017-33522696
>chr5:33522733-33522828
>chr5:33522877-33530336
>chr5:33530376-33533675
>chr5:33534352-33534558
>chr5:33536268-33536471
>chr5:33536588-33536684
>chr5:33536945-33537082
>chr5:33537126-33537201
>chr5:33537287-33537749
>chr5:33538542-33538619
>chr5:33539520-33539562
>chr5:33539665-33555516
>chr5:33555830-33559231
>chr5:33559363-33561877
>chr5:33562284-33562330
>chr5:33562433-33564064
>chr5:33566884-33569202
>chr5:33569253-33570174
>chr5:33570185-33574389
>chr5:33575682-33575762
>chr5:33576325-33576568
>chr5:33577348-33577510
>chr5:33577669-33577817
>chr5:33578046-33578231
>chr5:33578492-33578526
>chr5:33578565-33578622
>chr5:33579292-33579406
>chr5:33579457-33579891
>chr5:33581107-33586994
>chr5:33587030-33587580
>chr5:33587605-33589915
>chr5:33590000-33590122
>chr5:33590184-33590222
>chr5:33590511-33590579
>chr5:33590822-33590981
>chr5:33592644-33592695
>chr5:33592791-33593365
>chr5:33593436-33593608
>chr5:33594359-33594496
>chr5:33595777-33595935
>chr5:33595986-33596036
>chr5:33596334-33596366
>chr5:33596738-33596828
>chr5:33596933-33597036
>chr5:33597098-33597418
>chr5:33597612-33597800
>chr5:33597854-33597920
>chr5:33598302-33598343
>chr5:33598423-33598563
>chr5:33598614-33598676
>chr5:33598769-33598846
>chr5:33598996-33599255
>chr5:33599339-33599386
>chr5:33599498-33599569
>chr5:33599682-33599852
>chr5:33600463-33600580
>chr5:33601215-33601294
>chr5:33602379-33602554
>chr5:33602599-33604299
>chr5:33604379-33604527
>chr5:33604563-33605221
>chr5:33605514-33605622
>chr5:33605978-33617354
>chr5:33617390-33617635
>chr5:33618218-33618250
>chr5:33620073-33620116
>chr5:33620409-33620479
>chr5:33623551-33624242
>chr5:33626289-33626352
>chr5:33626409-33626512
>chr5:33626566-33626741
>chr5:33628941-33629309
>chr5:33629457-33629585
>chr5:33632357-33632461
>chr5:33634250-33634302
>chr5:33635629-33635741
>chr5:33636122-33636426
>chr5:33636997-33637033
>chr5:33638768-33638813
>chr5:33639936-33640071
>chr5:33640146-33640262
>chr5:33640595-33640798
>chr5:33640880-33641087
>chr5:33641206-33642063
>chr5:33642451-33643636
>chr5:33643849-33644618
>chr5:33644867-33644890
>chr5:33644944-33645939
>chr5:33646076-33649142
>chr5:33649365-33651008
>chr5:33651221-33652658
>chr5:33652801-33656295
>chr5:33656409-33657558
>chr5:33659003-33659107
>chr5:33659528-33659580
>chr5:33660014-33660051
>chr5:33660128-33660172
>chr5:33665487-33665657
>chr5:33666366-33669585
>chr5:33669807-33670031
>chr5:33670192-33670360
>chr5:33670588-33672501
>chr5:33672572-33675136
>chr5:33675451-33676271
>chr5:33676498-33676579
>chr5:33677209-33680353
>chr5:33680421-33689347
>chr5:33689490-33689505
>chr5:33689749-33689897
>chr5:33689941-33690857
>chr5:33690999-33696392
>chr5:33696492-33698461
>chr5:33698600-33698615
>chr5:33698638-33699469
>chr5:33699632-33700599
>chr5:33700844-33705728
>chr5:33705828-33707381
>chr5:33707499-33713594
>chr5:33713626-33722845
>chr5:33722899-33723166
>chr5:33726117-33726396
>chr5:33726457-33726777
>chr5:33727726-33728034
>chr5:33728071-33731792
>chr5:33732040-33733919
>chr5:33734628-33734669
>chr5:33734804-33734915
>chr5:33735050-33735109
>chr5:33735189-33748609
>chr5:33748629-33764763
>chr5:33765095-33765234
>chr5:33765344-33765420
>chr5:33765553-33765599
>chr5:33765683-33765780
>chr5:33765961-33766321
>chr5:33766384-33766528
>chr5:33766621-33789568
>chr5:33789665-33789815
>chr5:33789866-33790041
>chr5:33790318-33790347
>chr5:33790402-33790577
>chr5:33790910-33791083
>chr5:33791340-33800993
>chr5:33801655-33801775
>chr5:33802199-33802310
>chr5:33803941-33804058
>chr5:33804331-33804547
>chr5:33804882-33804962
>chr5:33805062-33805172
>chr5:33806247-33806280
>chr5:33808236-33809223
>chr5:33809273-33809465
>chr5:33809667-33809896
>chr5:33809972-33820463
>chr5:33820527-33821091
>chr5:33821170-33821770
>chr5:33821830-33821961
>chr5:33822203-33822379
>chr5:33822442-33822511
>chr5:33822902-33822944
>chr5:33823951-33824044
>chr5:33824128-33824186
>chr5:33825455-33827329
>chr5:33827452-33830957
>chr5:33831168-33831293
>chr5:33831334-33831815
>chr5:33831935-33831999
>chr5:33832113-33833500
>chr5:33833778-33833990
>chr5:33834171-33834224
>chr5:33834311-33835022
>chr5:33835078-33837251
>chr5:33841295-33841343
>chr5:33842004-33842093
>chr5:33845123-33845386
>chr5:33845441-33845579
>chr5:33845703-33873150
>chr5:33873290-33878582
>chr5:33878682-33883483
>chr5:33883695-33888296
>chr5:33888603-33888751
>chr5:33888791-33889150
>chr5:33889228-33889610
>chr5:33889646-33889724
>chr5:33891518-33891587
>chr5:33891700-33891744
>chr5:33891968-33892232
>chr5:33892446-33892628
>chr5:33893080-33893252
>chr5:33893398-33893782
>chr5:33893864-33894506
>chr5:33894567-33894680
>chr5:33894714-33895141
>chr5:33897253-33897350
>chr5:33897740-33898826
>chr5:33900805-33900911
>chr5:33901015-33901159
>chr5:33901341-33901470
>chr5:33902928-33903048
>chr5:33903728-33904015
>chr5:33904026-33904926
>chr5:33905138-33905168
>chr5:33908124-33908492
>chr5:33908772-33908835
>chr5:33909444-33909484
>chr5:33910856-33911002
>chr5:33913847-33913991
>chr5:33916580-33916741
>chr5:33921379-33921436
>chr5:33921504-33921551
>chr5:33921622-33921725
>chr5:33921769-33922154
>chr5:33922254-33922471
>chr5:33922676-33923726
>chr5:33923844-33923935
>chr5:33924100-33948081
>chr5:33948128-33948332
>chr5:33948414-33948477
>chr5:33948516-33948716
>chr5:33948853-33948907
>chr5:33949555-33949656
>chr5:33949815-33950187
>chr5:33950240-33950467
>chr5:33950888-33951065
>chr5:33951699-33951757
>chr5:33952106-33954604
>chr5:33954704-33958959
>chr5:33959094-33964922
>chr5:33965022-33977042
>chr5:33977106-33978359
>chr5:33978546-33978811
>chr5:33979674-33982247
>chr5:33983215-33983282
>chr5:33983444-33983594
>chr5:33983748-33983786
>chr5:33983839-33984017
>chr5:33984220-33984478
>chr5:33984523-33984933
>chr5:33989288-33992921
>chr5:33993079-33993280
>chr5:33994680-33995289
>chr5:33997420-33997478
>chr5:34001719-34001780
>chr5:34002426-34002544
>chr5:34002688-34002763
>chr5:34004533-34004564
>chr5:34004731-34004810
>chr5:34005073-34005609
>chr5:34005682-34005735
>chr5:34005898-34005955
>chr5:34006055-34006191
>chr5:34007019-34007059
>chr5:34011643-34012016
>chr5:34012158-34029411
>chr5:34030017-34030084
>chr5:34030144-34030330
>chr5:34032067-34032179
>chr5:34033054-34034636
>chr5:34034683-34036002
>chr5:34036116-34038434
>chr5:34040919-34043755
>chr5:34043911-34045748
>chr5:34045883-34061214
>chr5:34066359-34066430
>chr5:34066559-34066601
>chr5:34066636-34067633
>chr5:34067808-34094684
>chr5:34096698-34096764
>chr5:34097083-34098398
>chr5:34098726-34098841
>chr5:34098984-34099083
>chr5:34099248-34099314
>chr5:34100165-34100259
>chr5:34100883-34100959
>chr5:34101057-34101092
>chr5:34101278-34101651
>chr5:34101699-34101750
>chr5:34102962-34112428
>chr5:34114836-34114938
>chr5:34114991-34115027
>chr5:34115233-34115267
>chr5:34115408-34115471
>chr5:34116219-34116359
>chr5:34117514-34117596
>chr5:34118649-34119015
>chr5:34119395-34131585
>chr5:34131959-34148728
>chr5:34149113-34149372
>chr5:34150236-34151871
>chr5:34153974-34155061
>chr5:34155446-34164658
>chr5:34165353-34165530
>chr5:34165759-34166503
>chr5:34166635-34174503
>chr5:34174543-34177097
>chr5:34177138-34177190
>chr5:34177223-34178690
>chr5:34178756-34179095
>chr5:34179573-34179647
>chr5:34179715-34179744
>chr5:34180077-34180167
>chr5:34186068-34202545
>chr5:34203613-34203659
>chr5:34204388-34204515
>chr5:34204638-34204697
>chr5:34204813-34205450
>chr5:34205478-34205526
>chr5:34205548-34206429
>chr5:34206528-34206750
>chr5:34207006-34207145
>chr5:34207423-34208283
>chr5:34208394-34208597
>chr5:34208639-34208956
>chr5:34209310-34210347
>chr5:34210404-34210903
>chr5:34210982-34211021
>chr5:34211193-34211266
>chr5:34211406-34211442
>chr5:34211973-34213176
>chr5:34213288-34213353
>chr5:34213636-34214241
>chr5:34214265-34214691
>chr5:34214897-34215131
>chr5:34216374-34217097
>chr5:34217160-34217187
>chr5:34217435-34218143
>chr5:34218237-34240443
>chr5:34240543-34246704
>chr5:34246788-34264008
>chr5:34264463-34264780
>chr5:34264825-34264929
>chr5:34264963-34265155
>chr5:34266161-34267049
>chr5:34267248-34267266
>chr5:34267885-34268515
>chr5:34268563-34272768
>chr5:34272801-34272934
>chr5:34273005-34273099
>chr5:34273168-34273204
>chr5:34273546-34274011
>chr5:34274143-34274410
>chr5:34274522-34274688
>chr5:34274761-34275813
>chr5:34275848-34276461
>chr5:34276600-34276629
>chr5:34276743-34277765
>chr5:34277973-34282925
>chr5:34282965-34284304
>chr5:34284325-34290954
>chr5:34291367-34291475
>chr5:34291569-34291700
>chr5:34291764-34294704
>chr5:34294749-34297297
>chr5:34297349-34297828
>chr5:34297863-34297968
>chr5:34298150-34298221
>chr5:34298786-34298818
>chr5:34299236-34299462
>chr5:34299553-34299639
>chr5:34299728-34299798
>chr5:34299856-34299899
>chr5:34300609-34308179
>chr5:34308245-34308369
>chr5:34308470-34308779
>chr5:34308957-34308972
>chr5:34309072-34309120
>chr5:34309211-34309416
>chr5:34309507-34311312
>chr5:34311377-34311466
>chr5:34311557-34313079
>chr5:34313119-34313166
>chr5:34313218-34324031
>chr5:34324149-34324419
>chr5:34324455-34324591
>chr5:34328609-34329170
>chr5:34330348-34330397
>chr5:34332138-34332182
>chr5:34332339-34332371
>chr5:34332550-34332616
>chr5:34334365-34334529
>chr5:34335126-34335218
>chr5:34335312-34335338
>chr5:34335379-34335422
>chr5:34335744-34335809
>chr5:34335908-34336020
>chr5:34336095-34336242
>chr5:34336306-34336425
>chr5:34336915-34337022
>chr5:34337179-34337224
>chr5:34338303-34338376
>chr5:34338398-34338586
>chr5:34338756-34338797
>chr5:34340866-34342456
>chr5:34342758-34342791
>chr5:34344459-34344544
>chr5:34344606-34344708
>chr5:34347417-34347545
>chr5:34347579-34347692
>chr5:34347780-34347944
>chr5:34348280-34348621
>chr5:34348735-34348863
>chr5:34348968-34349079
>chr5:34351721-34351784
>chr5:34352910-34353040
>chr5:34353079-34353150
>chr5:34353215-34353263
>chr5:34353326-34353491
>chr5:34353688-34353730
>chr5:34354872-34354947
>chr5:34359105-34359150
>chr5:34360408-34360446
>chr5:34360556-34366193
>chr5:34366413-34371631
>chr5:34371929-34372068
>chr5:34372501-34372549
>chr5:34373210-34373316
>chr5:34373384-34373549
>chr5:34373643-34376378
>chr5:34376478-34377222
>chr5:34377380-34413452
>chr5:34413479-34415090
>chr5:34415156-34416857
>chr5:34416954-34417392
>chr5:34417442-34417930
>chr5:34418108-34418137
>chr5:34418526-34418586
>chr5:34418648-34418850
>chr5:34420316-34420498
>chr5:34420527-34420676
>chr5:34421688-34421890
>chr5:34423636-34423670
>chr5:34430290-34430377
>chr5:34430457-34430697
>chr5:34435557-34435583
>chr5:34435925-34435969
>chr5:34436862-34438210
>chr5:34438278-34438875
>chr5:34441304-34441404
>chr5:34442429-34442680
>chr5:34442895-34443372
>chr5:34443774-34443818
>chr5:34450495-34450888
>chr5:34451119-34453261
>chr5:34453300-34454253
>chr5:34454303-34454497
>chr5:34454712-34454873
>chr5:34454968-34455688
>chr5:34455747-34455794
>chr5:34456811-34456879
>chr5:34458138-34458291
>chr5:34458381-34458534
>chr5:34459907-34460021
>chr5:34460080-34461529
>chr5:34462133-34462535
>chr5:34462664-34462829
>chr5:34463190-34463224
>chr5:34463289-34463374
>chr5:34463420-34463823
>chr5:34465159-34465865
>chr5:34466695-34466761
>chr5:34466840-34466905
>chr5:34466953-34467071
>chr5:34468925-34468985
>chr5:34469085-34469122
>chr5:34469857-34469938
>chr5:34469986-34470752
>chr5:34470850-34471065
>chr5:34471106-34471174
>chr5:34471203-34471788
>chr5:34471817-34471869
>chr5:34471987-34476499
>chr5:34476535-34476814
>chr5:34476841-34477006
>chr5:34477556-34479850
>chr5:34479938-34481548
>chr5:34481603-34481752
>chr5:34481852-34482279
>chr5:34482337-34482496
>chr5:34482712-34482764
>chr5:34482851-34484909
>chr5:34484964-34535672
>chr5:34535898-34536212
>chr5:34536312-34541015
>chr5:34541073-34542371
>chr5:34542436-34551802
>chr5:34552785-34553019
>chr5:34553995-34554050
>chr5:34554183-34554512
>chr5:34556533-34556577
>chr5:34558891-34559025
>chr5:34559956-34560035
>chr5:34561110-34561395
>chr5:34561974-34562571
>chr5:34562729-34562806
>chr5:34562878-34562935
>chr5:34563196-34563230
>chr5:34563589-34564808
>chr5:34564857-34565579
>chr5:34565616-34565659
>chr5:34565717-34566268
>chr5:34566415-34570698
>chr5:34571004-34572198
>chr5:34573191-34573380
>chr5:34573537-34573610
>chr5:34573738-34573805
>chr5:34575102-34575136
>chr5:34575255-34575284
>chr5:34575699-34575762
>chr5:34575849-34575909
>chr5:34576309-34578177
>chr5:34578309-34578340
>chr5:34578465-34578522
>chr5:34579063-34585468
>chr5:34585580-34585620
>chr5:34586260-34591140
>chr5:34591202-34592339
>chr5:34592580-34593684
>chr5:34593704-34595671
>chr5:34595843-34598455
>chr5:34598909-34599021
>chr5:34599229-34599300
>chr5:34599468-34601071
>chr5:34608895-34616087
>chr5:34616128-34616143
>chr5:34616445-34616960
>chr5:34617297-34618827
>chr5:34620425-34620606
>chr5:34622253-34622284
>chr5:34622409-34622545
>chr5:34622589-34622835
>chr5:34622871-34623038
>chr5:34623243-34623489
>chr5:34623523-34624346
>chr5:34624430-34624537
>chr5:34624706-34624759
>chr5:34624891-34625049
>chr5:34625122-34625193
>chr5:34625416-34625447
>chr5:34625539-34625584
>chr5:34625761-34625795
>chr5:34626550-34627945
>chr5:34628607-34628741
>chr5:34634047-34634092
>chr5:34634786-34634998
>chr5:34636158-34649712
>chr5:34650089-34658626
>chr5:34658691-34659217
>chr5:34660066-34660171
>chr5:34660863-34660969
>chr5:34661182-34671179
>chr5:34671376-34672291
>chr5:34672637-34672903
>chr5:34673338-34673388
>chr5:34673884-34673920
>chr5:34674686-34674754
>chr5:34674848-34674951
>chr5:34675023-34677620
>chr5:34677951-34678001
>chr5:34678114-34678154
>chr5:34678310-34678356
>chr5:34678453-34678493
>chr5:34678683-34678839
>chr5:34678887-34679240
>chr5:34679279-34679335
>chr5:34679547-34680870
>chr5:34680921-34681134
>chr5:34681184-34681272
>chr5:34681441-34681497
>chr5:34681615-34705797
>chr5:34707064-34719312
>chr5:34719412-34720218
>chr5:34720350-34726169
>chr5:34726359-34735778
>chr5:34736446-34745801
>chr5:34747595-34747610
>chr5:34747979-34748105
>chr5:34752343-34752417
>chr5:34753829-34753908
>chr5:34754283-34754616
>chr5:34756050-34756223
>chr5:34756427-34758842
>chr5:34758975-34769647
>chr5:34770158-34770234
>chr5:34770713-34770773
>chr5:34770866-34771335
>chr5:34778115-34778153
>chr5:34778760-34785061
>chr5:34785161-34785210
>chr5:34785267-34790669
>chr5:34790912-34791869
>chr5:34791897-34792180
>chr5:34792234-34792429
>chr5:34792496-34793414
>chr5:34793587-34793832
>chr5:34793868-34794290
>chr5:34794398-34794425
>chr5:34794651-34795261
>chr5:34795312-34795428
>chr5:34795545-34795673
>chr5:34795768-34795973
>chr5:34796328-34796714
>chr5:34797012-34797224
>chr5:34797332-34797532
>chr5:34797882-34798000
>chr5:34798048-34798243
>chr5:34798642-34798710
>chr5:34798748-34798906
>chr5:34799330-34799400
>chr5:34801605-34801658
>chr5:34802047-34802246
>chr5:34802406-34802825
>chr5:34803146-34803380
>chr5:34803441-34805466
>chr5:34805553-34805746
>chr5:34807613-34807680
>chr5:34808690-34808857
>chr5:34809310-34809636
>chr5:34810168-34810421
>chr5:34810462-34810529
>chr5:34810603-34811029
>chr5:34811100-34811218
>chr5:34811302-34811387
>chr5:34811571-34811821
>chr5:34811859-34816491
>chr5:34816538-34816621
>chr5:34816782-34816921
>chr5:34816967-34817682
>chr5:34817788-34817881
>chr5:34820686-34820796
>chr5:34821554-34821640
>chr5:34821985-34822058
>chr5:34823587-34824084
>chr5:34824170-34824255
>chr5:34824315-34824390
>chr5:34824481-34824789
>chr5:34824834-34825076
>chr5:34825105-34825220
>chr5:34825250-34825339
>chr5:34825507-34825687
>chr5:34825747-34826194
>chr5:34826376-34826580
>chr5:34826739-34827105
>chr5:34827351-34827387
>chr5:34827481-34827682
>chr5:34827894-34827980
>chr5:34828037-34828174
>chr5:34828218-34828338
>chr5:34828521-34828605
>chr5:34828658-34838111
>chr5:34838380-34838558
>chr5:34838660-34838816
>chr5:34838947-34839032
>chr5:34839105-34846828
>chr5:34846923-34846960
>chr5:34847615-34855812
>chr5:34855971-34860138
>chr5:34860219-34860253
>chr5:34860872-34862159
>chr5:34862609-34862677
>chr5:34862772-34862870
>chr5:34863431-34863543
>chr5:34863637-34863674
>chr5:34864462-34867809
>chr5:34867951-34868059
>chr5:34868382-34873772
>chr5:34873882-34876203
>chr5:34876260-34879153
>chr5:34879253-34880159
>chr5:34880251-34881043
>chr5:34881072-34881486
>chr5:34881628-34881736
>chr5:34881860-34881898
>chr5:34883049-34885642
>chr5:34885685-34885994
>chr5:34886093-34886125
>chr5:34886509-34886651
>chr5:34886734-34892459
>chr5:34892516-34904471
>chr5:34904493-34904571
>chr5:34904994-34915029
>chr5:34915061-34915605
>chr5:34915910-34916018
>chr5:34917332-34917577
>chr5:34918202-34918237
>chr5:34918375-34918497
>chr5:34918980-34919051
>chr5:34921311-34921503
>chr5:34921865-34921937
>chr5:34922020-34922057
>chr5:34922173-34922229
>chr5:34922291-34922324
>chr5:34922445-34922596
>chr5:34922765-34922972
>chr5:34923137-34923312
>chr5:34923391-34926242
>chr5:34926357-34926429
>chr5:34926512-34926549
>chr5:34926658-34926809
>chr5:34926911-34927080
>chr5:34927238-34927434
>chr5:34927547-34927570
>chr5:34927693-34929286
>chr5:34929523-34933710
>chr5:34933780-34934652
>chr5:34934826-34940353
>chr5:34940386-34940458
>chr5:34940587-34940991
>chr5:34941105-34944579
>chr5:34944621-34944841
>chr5:34944914-34947171
>chr5:34947275-34947460
>chr5:34947509-34947919
>chr5:34947952-34948255
>chr5:34948348-34950425
>chr5:34950525-34951050
>chr5:34951150-34951767
>chr5:34951813-34952688
>chr5:34952835-34953746
>chr5:34953801-34956784
>chr5:34956876-34957389
>chr5:34958040-34958129
>chr5:34958856-34958958
>chr5:34959911-34959948
>chr5:34960533-34960586
>chr5:34961014-34961052
>chr5:34961438-34961478
>chr5:34961600-34961773
>chr5:34961960-34962108
>chr5:34962226-34962270
>chr5:34962649-34964543
>chr5:34964646-34965226
>chr5:34965299-34966122
>chr5:34966228-34966381
>chr5:34966483-34967180
>chr5:34967281-34968958
>chr5:34969112-34969358
>chr5:34969459-34969993
>chr5:34970166-34970380
>chr5:34970779-34971149
>chr5:34971310-34971412
>chr5:34971569-34978966
>chr5:34979026-34979096
>chr5:34979461-34980911
>chr5:34982728-34982823
>chr5:34983294-34983350
>chr5:34984284-34984318
>chr5:34984744-34984780
>chr5:34985275-34985453
>chr5:34990670-34991032
>chr5:34991147-34991236
>chr5:34991520-34991937
>chr5:34992516-34993208
>chr5:34993251-34994782
>chr5:34994952-34995568
>chr5:34995621-34996206
>chr5:34996442-34996912
>chr5:34997239-34999141
>chr5:34999180-34999674
>chr5:34999716-35011396
>chr5:35011520-35013125
>chr5:35013160-35013728
>chr5:35013776-35015798
>chr5:35015923-35018043
>chr5:35018479-35018539
>chr5:35019014-35019327
>chr5:35023758-35023907
>chr5:35023970-35024286
>chr5:35024599-35026505
>chr5:35026707-35026852
>chr5:35027056-35027120
>chr5:35027228-35027297
>chr5:35027353-35027732
>chr5:35027868-35028474
>chr5:35029301-35029338
>chr5:35029854-35029942
>chr5:35032571-35032781
>chr5:35032866-35033080
>chr5:35033181-35035515
>chr5:35035545-35035608
>chr5:35035780-35036025
>chr5:35036256-35047497
>chr5:35047584-35047629
>chr5:35047985-35048254
>chr5:35048529-35048752
>chr5:35049140-35049339
>chr5:35049888-35050076
>chr5:35050398-35050541
>chr5:35055450-35055531
>chr5:35055846-35063711
>chr5:35064301-35066492
>chr5:35066704-35069576
>chr5:35069652-35069708
>chr5:35069979-35073502
>chr5:35073570-35073773
>chr5:35074683-35074799
>chr5:35074963-35075008
>chr5:35075825-35075917
>chr5:35076105-35076256
>chr5:35076637-35076722
>chr5:35076815-35077380
>chr5:35077443-35081454
>chr5:35081554-35083689
>chr5:35083902-35083941
>chr5:35084472-35084609
>chr5:35084631-35085067
>chr5:35085368-35089728
>chr5:35089989-35090004
>chr5:35090104-35092345
>chr5:35092473-35092515
>chr5:35092634-35095465
>chr5:35095571-35095706
>chr5:35095940-35095979
>chr5:35096511-35097270
>chr5:35097410-35112991
>chr5:35113123-35113162
>chr5:35113311-35113352
>chr5:35113497-35113760
>chr5:35113823-35113989
>chr5:35114161-35114891
>chr5:35114948-35115065
>chr5:35117586-35117618
>chr5:35118274-35118311
>chr5:35118418-35118496
>chr5:35118947-35119249
>chr5:35119921-35120185
>chr5:35120518-35120558
>chr5:35120814-35120857
>chr5:35120989-35121028
>chr5:35121096-35121237
>chr5:35121363-35121626
>chr5:35121820-35121857
>chr5:35121969-35122618
>chr5:35122672-35122751
>chr5:35122814-35123166
>chr5:35123627-35123709
>chr5:35123805-35123838
>chr5:35124159-35124191
>chr5:35124500-35124538
>chr5:35124854-35124901
>chr5:35125223-35125293
>chr5:35125465-35125610
>chr5:35125722-35125768
>chr5:35125866-35126112
>chr5:35126186-35126222
>chr5:35126291-35126329
>chr5:35126674-35126776
>chr5:35126854-35126887
>chr5:35127240-35128360
>chr5:35129140-35129203
>chr5:35129731-35129812
>chr5:35131867-35131919
>chr5:35135292-35135339
>chr5:35137451-35137494
>chr5:35137773-35137827
>chr5:35137920-35138010
>chr5:35139576-35159889
>chr5:35159989-35162948
>chr5:35163256-35163271
>chr5:35163321-35167817
>chr5:35167844-35170173
>chr5:35170305-35171147
>chr5:35171385-35174192
>chr5:35174315-35174450
>chr5:35174725-35177335
>chr5:35177488-35178511
>chr5:35178597-35178660
>chr5:35178879-35178923
>chr5:35179087-35188431
>chr5:35188485-35190790
>chr5:35190937-35192598
>chr5:35192993-35193098
>chr5:35193230-35193307
>chr5:35193601-35193641
>chr5:35193770-35193823
>chr5:35196397-35196653
>chr5:35197026-35197118
>chr5:35197294-35197987
>chr5:35198067-35198162
>chr5:35198273-35198355
>chr5:35198659-35198703
>chr5:35198904-35198976
>chr5:35199771-35200071
>chr5:35200225-35200343
>chr5:35200976-35201863
>chr5:35202105-35204484
>chr5:35206560-35206594
>chr5:35206706-35206766
>chr5:35208432-35208467
>chr5:35208719-35208986
>chr5:35209108-35209147
>chr5:35209362-35209399
>chr5:35209501-35209641
>chr5:35209836-35210057
>chr5:35210113-35210351
>chr5:35210631-35210704
>chr5:35210745-35210788
>chr5:35211618-35211883
>chr5:35214803-35228766
>chr5:35231278-35245119
>chr5:35246750-35246790
>chr5:35247685-35247725
>chr5:35248137-35248360
>chr5:35249181-35249214
>chr5:35249354-35249449
>chr5:35249482-35249656
>chr5:35249993-35250031
>chr5:35251368-35251441
>chr5:35251638-35251667
>chr5:35251766-35251907
>chr5:35252619-35252879
>chr5:35253030-35253210
>chr5:35253380-35253442
>chr5:35253905-35253932
>chr5:35254167-35254464
>chr5:35254718-35254756
>chr5:35254827-35254862
>chr5:35255164-35255471
>chr5:35255669-35255785
>chr5:35255835-35255909
>chr5:35255933-35257342
>chr5:35257517-35258245
>chr5:35258759-35258850
>chr5:35259018-35259051
>chr5:35259767-35259898
>chr5:35260131-35260378
>chr5:35260471-35260502
>chr5:35260542-35260627
>chr5:35260720-35260940
>chr5:35260982-35261024
>chr5:35261117-35261270
>chr5:35261310-35262057
>chr5:35262143-35262247
>chr5:35262492-35262545
>chr5:35262597-35262628
>chr5:35262685-35262767
>chr5:35263047-35263294
>chr5:35263513-35263574
>chr5:35263714-35263854
>chr5:35263909-35264224
>chr5:35264281-35264427
>chr5:35264468-35288336
>chr5:35288415-35288617
>chr5:35288887-35288966
>chr5:35300560-35300594
>chr5:35302965-35303068
>chr5:35303478-35303514
>chr5:35304088-35304280
>chr5:35304421-35304679
>chr5:35304716-35304927
>chr5:35304974-35305310
>chr5:35305931-35315272
>chr5:35322733-35322769
>chr5:35322832-35322875
>chr5:35322985-35324977
>chr5:35325077-35325102
>chr5:35325144-35326992
>chr5:35327321-35329314
>chr5:35329574-35329806
>chr5:35329951-35330089
>chr5:35330487-35330502
>chr5:35330602-35331549
>chr5:35331816-35332884
>chr5:35332918-35333040
>chr5:35333426-35335202
>chr5:35335616-35335721
>chr5:35335825-35336725
>chr5:35337404-35337681
>chr5:35337781-35337919
>chr5:35338410-35338476
>chr5:35338620-35338756
>chr5:35338874-35344133
>chr5:35344180-35344238
>chr5:35344359-35350895
>chr5:35351028-35360048
>chr5:35360173-35367888
>chr5:35367964-35375607
>chr5:35375808-35379005
>chr5:35379035-35382684
>chr5:35382922-35382975
>chr5:35383061-35383243
>chr5:35383311-35384249
>chr5:35384330-35384612
>chr5:35384659-35385300
>chr5:35385449-35386413
>chr5:35386463-35390149
>chr5:35390280-35395369
>chr5:35396213-35396348
>chr5:35397808-35398078
>chr5:35398182-35398426
>chr5:35398514-35398698
>chr5:35398973-35399322
>chr5:35400199-35400232
>chr5:35400352-35400389
>chr5:35400662-35409534
>chr5:35411424-35411459
>chr5:35413437-35413470
>chr5:35415303-35424177
>chr5:35424308-35435401
>chr5:35435501-35436541
>chr5:35436574-35436652
>chr5:35438173-35438217
>chr5:35439021-35439371
>chr5:35439425-35440777
>chr5:35441125-35441269
>chr5:35441723-35442066
>chr5:35442336-35442700
>chr5:35442729-35442814
>chr5:35442869-35442971
>chr5:35443077-35443163
>chr5:35443345-35443465
>chr5:35443606-35443749
>chr5:35443779-35443929
>chr5:35443980-35445025
>chr5:35445049-35447435
>chr5:35447786-35447928
>chr5:35448327-35448882
>chr5:35448917-35450199
>chr5:35450210-35450532
>chr5:35450898-35451483
>chr5:35451532-35453279
>chr5:35453368-35454040
>chr5:35454892-35455122
>chr5:35455201-35455243
>chr5:35455303-35455347
>chr5:35455769-35455952
>chr5:35455995-35456798
>chr5:35456867-35473820
>chr5:35473979-35475542
>chr5:35475723-35475766
>chr5:35475929-35475984
>chr5:35476252-35476296
>chr5:35476650-35477949
>chr5:35478024-35488471
>chr5:35488492-35489086
>chr5:35489124-35489194
>chr5:35489237-35489415
>chr5:35489506-35489750
>chr5:35489809-35490249
>chr5:35490329-35492351
>chr5:35492379-35492812
>chr5:35492864-35492947
>chr5:35493001-35493219
>chr5:35493333-35493383
>chr5:35493493-35493560
>chr5:35493769-35493833
>chr5:35493850-35500481
>chr5:35500525-35505059
>chr5:35505173-35505251
>chr5:35505365-35505613
>chr5:35505684-35506617
>chr5:35506655-35508908
>chr5:35508936-35510964
>chr5:35510997-35511484
>chr5:35511589-35511741
>chr5:35511779-35513380
>chr5:35513448-35513913
>chr5:35513950-35514669
>chr5:35514805-35516072
>chr5:35516208-35516297
>chr5:35517353-35517445
>chr5:35517515-35517703
>chr5:35517734-35524011
>chr5:35524171-35524516
>chr5:35524540-35524901
>chr5:35524947-35525659
>chr5:35525689-35525868
>chr5:35525996-35526030
>chr5:35526254-35526340
>chr5:35526440-35530142
>chr5:35530293-35530802
>chr5:35530902-35530931
>chr5:35530966-35535251
>chr5:35535605-35535769
>chr5:35535802-35536177
>chr5:35536274-35536324
>chr5:35536469-35538738
>chr5:35538769-35538850
>chr5:35539085-35539877
>chr5:35540060-35541247
>chr5:35541345-35542112
>chr5:35542202-35542940
>chr5:35542985-35543587
>chr5:35543625-35543724
>chr5:35543789-35544001
>chr5:35544203-35544309
>chr5:35544333-35544506
>chr5:35544535-35544610
>chr5:35544935-35544998
>chr5:35545342-35545389
>chr5:35545567-35545843
>chr5:35546927-35546969
>chr5:35547878-35548009
>chr5:35549061-35550184
>chr5:35550330-35555931
>chr5:35556169-35569978
>chr5:35571654-35571705
>chr5:35572716-35572751
>chr5:35572946-35573277
>chr5:35573597-35573692
>chr5:35573778-35573823
>chr5:35574638-35574745
>chr5:35574845-35583112
>chr5:35583604-35584820
>chr5:35584867-35586668
>chr5:35586710-35590120
>chr5:35590830-35591284
>chr5:35591813-35592082
>chr5:35592287-35592325
>chr5:35592679-35593003
>chr5:35593533-35593682
>chr5:35594010-35594086
>chr5:35594173-35594210
>chr5:35594519-35594896
>chr5:35595141-35595284
>chr5:35595451-35601346
>chr5:35601386-35602799
>chr5:35602832-35603490
>chr5:35603602-35604162
>chr5:35604213-35604553
>chr5:35604640-35605203
>chr5:35605392-35606309
>chr5:35606361-35607725
>chr5:35607751-35608153
>chr5:35608300-35608550
>chr5:35608905-35609355
>chr5:35609404-35609460
>chr5:35609582-35609826
>chr5:35611525-35611771
>chr5:35612122-35612215
>chr5:35614234-35614327
>chr5:35614483-35614548
>chr5:35614874-35615474
>chr5:35615638-35615714
>chr5:35616105-35616580
>chr5:35616765-35616984
>chr5:35617204-35617408
>chr5:35617481-35617873
>chr5:35617941-35618073
>chr5:35618338-35618602
>chr5:35619169-35619293
>chr5:35619795-35619831
>chr5:35620019-35620428
>chr5:35621350-35621496
>chr5:35621533-35621567
>chr5:35621856-35622030
>chr5:35622269-35622391
>chr5:35622999-35623040
>chr5:35624517-35624938
>chr5:35625038-35625053
>chr5:35625167-35626766
>chr5:35626931-35628426
>chr5:35628534-35628553
>chr5:35628757-35633466
>chr5:35633507-35634143
>chr5:35636613-35636663
>chr5:35636725-35636765
>chr5:35637152-35637242
>chr5:35637294-35637508
>chr5:35640091-35640143
>chr5:35640618-35640671
>chr5:35640923-35640999
>chr5:35641014-35641175
>chr5:35641405-35641517
>chr5:35641756-35642106
>chr5:35642352-35642743
>chr5:35643157-35643331
>chr5:35645125-35645277
>chr5:35645419-35645485
>chr5:35645685-35645822
>chr5:35645944-35646323
>chr5:35646383-35646447
>chr5:35646564-35646817
>chr5:35647131-35647185
>chr5:35647315-35647437
>chr5:35647712-35648043
>chr5:35648181-35648619
>chr5:35652916-35653066
>chr5:35653195-35653399
>chr5:35653474-35653536
>chr5:35653678-35653782
>chr5:35653836-35654669
>chr5:35654732-35654817
>chr5:35655115-35655188
>chr5:35657203-35657241
>chr5:35657470-35658348
>chr5:35658385-35658535
>chr5:35658937-35658982
>chr5:35660769-35661005
>chr5:35661923-35661991
>chr5:35663214-35663445
>chr5:35663490-35664826
>chr5:35665343-35665687
>chr5:35666559-35666905
>chr5:35667072-35667328
>chr5:35667440-35667757
>chr5:35670375-35670606
>chr5:35670661-35670728
>chr5:35670783-35670879
>chr5:35671043-35671278
>chr5:35672844-35672976
>chr5:35673256-35673297
>chr5:35673390-35673865
>chr5:35673917-35674027
>chr5:35674066-35674104
>chr5:35676304-35676341
>chr5:35676450-35676570
>chr5:35676632-35676897
>chr5:35677073-35677194
>chr5:35677699-35677772
>chr5:35677991-35678039
>chr5:35678181-35678238
>chr5:35678880-35678966
>chr5:35679050-35679352
>chr5:35679428-35679558
>chr5:35679754-35688990
>chr5:35689502-35689932
>chr5:35690004-35690437
>chr5:35690472-35690670
>chr5:35690761-35690831
>chr5:35690885-35690995
>chr5:35691239-35691315
>chr5:35691377-35691876
>chr5:35691938-35692105
>chr5:35692258-35702421
>chr5:35702592-35702621
>chr5:35703235-35703487
>chr5:35704535-35704586
>chr5:35705554-35705691
>chr5:35705707-35717087
>chr5:35717219-35727420
>chr5:35727436-35727875
>chr5:35730212-35730302
>chr5:35730427-35730523
>chr5:35730598-35731019
>chr5:35734197-35734271
>chr5:35736079-35745640
>chr5:35745783-35745816
>chr5:35746224-35746272
>chr5:35746509-35746538
>chr5:35746610-35746651
>chr5:35747285-35747460
>chr5:35748138-35748174
>chr5:35748583-35748764
>chr5:35749373-35749420
>chr5:35749496-35749528
>chr5:35749669-35749715
>chr5:35750109-35750224
>chr5:35750292-35751189
>chr5:35752179-35752343
>chr5:35752740-35752804
>chr5:35753358-35753416
>chr5:35753455-35753511
>chr5:35753606-35753653
>chr5:35753767-35753819
>chr5:35755108-35766333
>chr5:35767749-35767784
>chr5:35767975-35768009
>chr5:35768080-35777301
>chr5:35777929-35778708
>chr5:35778755-35779021
>chr5:35779117-35780194
>chr5:35780257-35786509
>chr5:35786562-35786577
>chr5:35786731-35786771
>chr5:35786838-35796189
>chr5:35796229-35796290
>chr5:35796562-35796597
>chr5:35797012-35797103
>chr5:35797397-35797467
>chr5:35797553-35797605
>chr5:35799611-35799708
>chr5:35800734-35800931
>chr5:35801733-35802030
>chr5:35803035-35803406
>chr5:35803478-35803602
>chr5:35805341-35805494
>chr5:35806011-35806408
>chr5:35806993-35807053
>chr5:35807109-35807139
>chr5:35808084-35808225
>chr5:35808692-35808738
>chr5:35809158-35810002
>chr5:35810123-35810811
>chr5:35810913-35811841
>chr5:35811972-35813825
>chr5:35813925-35816084
>chr5:35816174-35816212
>chr5:35816356-35825522
>chr5:35825806-35826629
>chr5:35826692-35827189
>chr5:35830397-35836205
>chr5:35836257-35837288
>chr5:35837313-35837838
>chr5:35837888-35838450
>chr5:35838533-35838655
>chr5:35840182-35840218
>chr5:35840282-35840593
>chr5:35841074-35841112
>chr5:35841267-35854675
>chr5:35854800-35856290
>chr5:35857114-35857331
>chr5:35860003-35861269
>chr5:35861680-35861823
>chr5:35862228-35862264
>chr5:35863124-35873626
>chr5:35874865-35882987
>chr5:35883260-35884267
>chr5:35884314-35884555
>chr5:35884840-35885037
>chr5:35885169-35885285
>chr5:35885334-35887020
>chr5:35887220-35887386
>chr5:35887476-35887513
>chr5:35888112-35888584
>chr5:35888677-35888757
>chr5:35888785-35890842
>chr5:35890858-35891019
>chr5:35891118-35891187
>chr5:35892090-35899245
>chr5:35899339-35899392
>chr5:35900332-35901331
>chr5:35901364-35904491
>chr5:35904639-35905141
>chr5:35905290-35905458
>chr5:35905749-35905966
>chr5:35906296-35911620
>chr5:35911666-35911698
>chr5:35911814-35912003
>chr5:35912233-35912288
>chr5:35912319-35912411
>chr5:35912455-35912533
>chr5:35912579-35912624
>chr5:35912766-35912993
>chr5:35913019-35913331
>chr5:35913388-35913476
>chr5:35914208-35914274
>chr5:35915331-35915506
>chr5:35916749-35916893
>chr5:35917288-35918414
>chr5:35918514-35918630
>chr5:35918689-35919447
>chr5:35919566-35922868
>chr5:35923385-35923509
>chr5:35923601-35926236
>chr5:35926306-35928875
>chr5:35928939-35929147
>chr5:35929202-35930084
>chr5:35930139-35939833
>chr5:35939893-35946892
>chr5:35946939-35946975
>chr5:35947040-35951485
>chr5:35951953-35952249
>chr5:35952353-35954084
>chr5:35954120-35954178
>chr5:35954225-35954817
>chr5:35954897-35955545
>chr5:35955572-35956625
>chr5:35956902-35957077
>chr5:35958292-35958527
>chr5:35959795-35959832
>chr5:35960498-35960547
>chr5:35961011-35961080
>chr5:35961125-35961246
>chr5:35961359-35961454
>chr5:35961530-35961614
>chr5:35961648-35961692
>chr5:35962115-35962212
>chr5:35962669-35962828
>chr5:35962877-35963011
>chr5:35965523-35965901
>chr5:35965990-35966135
>chr5:35966973-35967048
>chr5:35967149-35974993
>chr5:35975327-35977137
>chr5:35977273-35977530
>chr5:35977577-35977774
>chr5:35977872-35977917
>chr5:35978666-35978741
>chr5:35979023-35981463
>chr5:35981611-35981659
>chr5:35981864-35983935
>chr5:35984015-35984268
>chr5:35984323-35984516
>chr5:35984593-35984664
>chr5:35984773-35984876
>chr5:35985188-35985237
>chr5:35985739-35987687
>chr5:35987718-35988205
>chr5:35988370-35988518
>chr5:35988619-35988666
>chr5:35988795-35988990
>chr5:35989179-35992045
>chr5:35992095-36005603
>chr5:36007120-36007261
>chr5:36007802-36008062
>chr5:36008150-36008381
>chr5:36008448-36008883
>chr5:36009028-36010795
>chr5:36010823-36011159
>chr5:36011294-36011348
>chr5:36012077-36012113
>chr5:36012262-36012298
>chr5:36012667-36012736
>chr5:36012769-36012813
>chr5:36012938-36013071
>chr5:36013262-36022708
>chr5:36023105-36023151
>chr5:36024887-36024920
>chr5:36025383-36025500
>chr5:36026192-36026236
>chr5:36026391-36027886
>chr5:36027967-36028528
>chr5:36028652-36028748
>chr5:36029136-36029178
>chr5:36029457-36029564
>chr5:36029722-36029816
>chr5:36030172-36030265
>chr5:36030508-36030545
>chr5:36030609-36030715
>chr5:36030784-36034268
>chr5:36035196-36045274
>chr5:36045358-36045396
>chr5:36045489-36045656
>chr5:36045702-36045922
>chr5:36045967-36046234
>chr5:36046340-36053278
>chr5:36053381-36055302
>chr5:36055537-36055552
>chr5:36055689-36056725
>chr5:36056755-36060709
>chr5:36060736-36069292
>chr5:36070029-36070079
>chr5:36070184-36070579
>chr5:36070649-36071967
>chr5:36072030-36072196
>chr5:36072458-36072917
>chr5:36072942-36073878
>chr5:36073965-36076423
>chr5:36076460-36076563
>chr5:36076691-36076776
>chr5:36076928-36077018
>chr5:36077080-36077142
>chr5:36077915-36077955
>chr5:36078377-36079362
>chr5:36081596-36081931
>chr5:36082083-36082479
>chr5:36083343-36083511
>chr5:36084404-36084621
>chr5:36084709-36084750
>chr5:36088501-36088561
>chr5:36089960-36090124
>chr5:36090179-36090277
>chr5:36092760-36092859
>chr5:36093315-36104038
>chr5:36104138-36109101
>chr5:36109125-36109898
>chr5:36110189-36110250
>chr5:36110808-36110850
>chr5:36111239-36111473
>chr5:36111567-36111737
>chr5:36111884-36112280
>chr5:36112584-36114151
>chr5:36114545-36114583
>chr5:36115122-36115229
>chr5:36115451-36115483
>chr5:36115663-36116156
>chr5:36116259-36116352
>chr5:36116435-36116606
>chr5:36116897-36116929
>chr5:36117004-36117035
>chr5:36117184-36117298
>chr5:36117464-36117504
>chr5:36118683-36118724
>chr5:36118928-36119287
>chr5:36119320-36119595
>chr5:36119757-36121435
>chr5:36121478-36121716
>chr5:36121949-36122450
>chr5:36122675-36122709
>chr5:36122738-36122898
>chr5:36123033-36123362
>chr5:36123420-36123518
>chr5:36123601-36123786
>chr5:36123862-36123909
>chr5:36124085-36124197
>chr5:36124291-36124343
>chr5:36124387-36124471
>chr5:36124604-36124661
>chr5:36124778-36125109
>chr5:36125321-36125611
>chr5:36126595-36127301
>chr5:36128352-36128524
>chr5:36128870-36128966
>chr5:36129122-36129462
>chr5:36129580-36129737
>chr5:36129825-36130077
>chr5:36131132-36131668
>chr5:36131711-36132335
>chr5:36132366-36139780
>chr5:36139844-36174071
>chr5:36174171-36180875
>chr5:36180953-36181077
>chr5:36181277-36181333
>chr5:36181473-36181538
>chr5:36181980-36188426
>chr5:36188526-36190833
>chr5:36191038-36191857
>chr5:36192235-36194609
>chr5:36194709-36194724
>chr5:36194736-36196580
>chr5:36196955-36200157
>chr5:36200257-36216196
>chr5:36216609-36216739
>chr5:36217181-36217241
>chr5:36217328-36239887
>chr5:36239897-36241301
>chr5:36241502-36241651
>chr5:36241740-36247475
>chr5:36247560-36249561
>chr5:36249608-36264189
>chr5:36265058-36265210
>chr5:36265515-36265567
>chr5:36265710-36265868
>chr5:36266128-36267704
>chr5:36267951-36267993
>chr5:36268663-36268954
>chr5:36269067-36269281
>chr5:36269390-36269626
>chr5:36269650-36271852
>chr5:36272044-36273448
>chr5:36273633-36273692
>chr5:36273851-36274254
>chr5:36274319-36274419
>chr5:36274542-36274584
>chr5:36275551-36276413
>chr5:36276538-36277127
>chr5:36277244-36277728
>chr5:36277881-36279335
>chr5:36279576-36279614
>chr5:36279648-36281389
>chr5:36281895-36282298
>chr5:36282364-36282464
>chr5:36283302-36283645
>chr5:36283741-36284265
>chr5:36284289-36286542
>chr5:36286755-36301462
>chr5:36301867-36301926
>chr5:36303551-36303666
>chr5:36303811-36303870
>chr5:36304014-36304045
>chr5:36308753-36308785
>chr5:36309041-36309078
>chr5:36309294-36309541
>chr5:36311051-36312476
>chr5:36312887-36314220
>chr5:36314374-36316514
>chr5:36316566-36316581
>chr5:36316726-36318085
>chr5:36319914-36320050
>chr5:36321276-36321507
>chr5:36322270-36327063
>chr5:36327429-36327624
>chr5:36329240-36329278
>chr5:36329505-36329528
>chr5:36330015-36330066
>chr5:36331924-36332150
>chr5:36332319-36332617
>chr5:36332785-36333020
>chr5:36333417-36333598
>chr5:36333671-36333734
>chr5:36333783-36333817
>chr5:36333885-36333932
>chr5:36334254-36334403
>chr5:36334569-36334640
>chr5:36334817-36334882
>chr5:36334985-36335052
>chr5:36335141-36335298
>chr5:36335423-36336121
>chr5:36336168-36336316
>chr5:36336526-36345883
>chr5:36346508-36346764
>chr5:36346821-36346899
>chr5:36347056-36347420
>chr5:36347474-36349323
>chr5:36349423-36355125
>chr5:36355172-36358171
>chr5:36358218-36358252
>chr5:36358279-36359023
>chr5:36359083-36365450
>chr5:36365697-36366200
>chr5:36366359-36366856
>chr5:36366908-36367327
>chr5:36367383-36367455
>chr5:36368759-36368796
>chr5:36369155-36369235
>chr5:36369346-36369496
>chr5:36369799-36369905
>chr5:36370035-36370082
>chr5:36370254-36370365
>chr5:36370738-36371209
>chr5:36371302-36371419
>chr5:36371454-36371732
>chr5:36371787-36372229
>chr5:36372654-36372793
>chr5:36372903-36373048
>chr5:36377428-36381253
>chr5:36381289-36382483
>chr5:36382529-36383231
>chr5:36383330-36393452
>chr5:36393609-36401666
>chr5:36401761-36401776
>chr5:36402172-36409928
>chr5:36410171-36413570
>chr5:36413670-36417163
>chr5:36417391-36418006
>chr5:36418223-36418469
>chr5:36418488-36419493
>chr5:36419788-36419813
>chr5:36419849-36421510
>chr5:36421572-36434435
>chr5:36434692-36457277
>chr5:36457310-36463961
>chr5:36465440-36465579
>chr5:36465663-36465785
>chr5:36465852-36465935
>chr5:36465990-36466062
>chr5:36466478-36466519
>chr5:36468998-36469057
>chr5:36469092-36469131
>chr5:36469285-36469382
>chr5:36469434-36469625
>chr5:36471075-36471200
>chr5:36471312-36471348
>chr5:36471496-36471531
>chr5:36471575-36471614
>chr5:36472074-36472193
>chr5:36472516-36472579
>chr5:36475163-36475315
>chr5:36475993-36478183
>chr5:36478356-36479781
>chr5:36479813-36482426
>chr5:36482478-36482573
>chr5:36482769-36482830
>chr5:36483597-36483638
>chr5:36483982-36484121
>chr5:36484520-36484589
>chr5:36484669-36484819
>chr5:36485418-36485536
>chr5:36485812-36485923
>chr5:36486325-36486379
>chr5:36486444-36486580
>chr5:36487331-36488264
>chr5:36488324-36488642
>chr5:36488809-36489033
>chr5:36489705-36491372
>chr5:36493507-36493608
>chr5:36494080-36494233
>chr5:36494917-36495701
>chr5:36496614-36496681
>chr5:36496759-36496879
>chr5:36497758-36497821
>chr5:36498390-36498447
>chr5:36498601-36498682
>chr5:36498867-36498934
>chr5:36501448-36501496
>chr5:36501583-36501620
>chr5:36501766-36501803
>chr5:36501916-36501989
>chr5:36502242-36502649
>chr5:36502871-36503659
>chr5:36504210-36504265
>chr5:36504328-36504362
>chr5:36504615-36504653
>chr5:36504832-36504918
>chr5:36504999-36505037
>chr5:36505181-36505723
>chr5:36505832-36505969
>chr5:36506068-36506102
>chr5:36506609-36506798
>chr5:36507867-36507895
>chr5:36507981-36508010
>chr5:36508081-36508143
>chr5:36508811-36508992
>chr5:36509118-36509196
>chr5:36509976-36510185
>chr5:36510287-36510415
>chr5:36510446-36510786
>chr5:36510960-36511329
>chr5:36511477-36511519
>chr5:36511649-36511953
>chr5:36512628-36513601
>chr5:36515084-36515212
>chr5:36515243-36515511
>chr5:36515737-36515857
>chr5:36520019-36529891
>chr5:36529989-36530005
>chr5:36530105-36530120
>chr5:36530327-36531416
>chr5:36531595-36532618
>chr5:36532893-36533374
>chr5:36534057-36534394
>chr5:36535732-36535863
>chr5:36536122-36536202
>chr5:36536401-36536486
>chr5:36536607-36536861
>chr5:36537038-36537096
>chr5:36539727-36540024
>chr5:36541311-36541404
>chr5:36542445-36543868
>chr5:36544010-36544155
>chr5:36544201-36544451
>chr5:36544870-36545010
>chr5:36545095-36545233
>chr5:36545933-36546183
>chr5:36546247-36546284
>chr5:36546310-36548611
>chr5:36548770-36548814
>chr5:36549005-36549385
>chr5:36549429-36549489
>chr5:36550332-36550378
>chr5:36550503-36550541
>chr5:36550698-36550812
>chr5:36551069-36551115
>chr5:36552562-36552880
>chr5:36554625-36554969
>chr5:36555092-36555458
>chr5:36555784-36555864
>chr5:36558664-36558810
>chr5:36559049-36559095
>chr5:36559530-36560150
>chr5:36561341-36561451
>chr5:36561656-36561702
>chr5:36561858-36562040
>chr5:36562091-36562515
>chr5:36562636-36566431
>chr5:36566556-36566793
>chr5:36566848-36566924
>chr5:36567265-36567339
>chr5:36567475-36567539
>chr5:36569454-36569496
>chr5:36570757-36570834
>chr5:36570959-36572811
>chr5:36572867-36573151
>chr5:36573284-36573746
>chr5:36573886-36574050
>chr5:36574067-36574285
>chr5:36574327-36574484
>chr5:36575508-36575561
>chr5:36576556-36577046
>chr5:36577109-36577186
>chr5:36577286-36577352
>chr5:36577603-36577650
>chr5:36578023-36578380
>chr5:36578463-36578861
>chr5:36580442-36580493
>chr5:36581389-36581867
>chr5:36582807-36583504
>chr5:36583561-36593658
>chr5:36593708-36595081
>chr5:36595136-36596448
>chr5:36596730-36596815
>chr5:36596855-36597879
>chr5:36598269-36598284
>chr5:36598410-36602943
>chr5:36603053-36609488
>chr5:36609617-36609632
>chr5:36609683-36610574
>chr5:36610876-36614321
>chr5:36616925-36622059
>chr5:36623544-36623594
>chr5:36623633-36623768
>chr5:36628499-36628558
>chr5:36630543-36630753
>chr5:36630908-36631086
>chr5:36631170-36631408
>chr5:36631531-36631823
>chr5:36631922-36631993
>chr5:36634731-36636948
>chr5:36637011-36637489
>chr5:36637539-36637729
>chr5:36638865-36638969
>chr5:36641951-36641990
>chr5:36642058-36642184
>chr5:36642466-36642687
>chr5:36643313-36643387
>chr5:36643470-36643572
>chr5:36643714-36645384
>chr5:36645445-36650368
>chr5:36650411-36652252
>chr5:36652319-36653113
>chr5:36653391-36653493
>chr5:36653682-36653968
>chr5:36654053-36654161
>chr5:36654212-36654324
>chr5:36654535-36655371
>chr5:36655402-36656590
>chr5:36656633-36656712
>chr5:36656776-36657601
>chr5:36657633-36657903
>chr5:36657953-36659437
>chr5:36659476-36659524
>chr5:36659647-36659835
>chr5:36659913-36660294
>chr5:36660824-36660899
>chr5:36660970-36661788
>chr5:36661863-36661936
>chr5:36662062-36679754
>chr5:36680044-36681001
>chr5:36681061-36681559
>chr5:36683090-36684305
>chr5:36684373-36684488
>chr5:36685042-36685090
>chr5:36685203-36685314
>chr5:36686436-36686504
>chr5:36688937-36688985
>chr5:36694063-36694213
>chr5:36694281-36694343
>chr5:36694418-36694456
>chr5:36694932-36694965
>chr5:36695093-36695325
>chr5:36695529-36695669
>chr5:36695711-36695850
>chr5:36696103-36696626
>chr5:36696693-36696725
>chr5:36696996-36697116
>chr5:36697178-36697250
>chr5:36697352-36697403
>chr5:36697755-36697789
>chr5:36697953-36698055
>chr5:36698186-36698264
>chr5:36698327-36698362
>chr5:36698531-36698598
>chr5:36702659-36702693
>chr5:36704521-36704697
>chr5:36704835-36704928
>chr5:36706031-36706157
>chr5:36706495-36706525
>chr5:36706733-36709468
>chr5:36710578-36710677
>chr5:36710954-36711740
>chr5:36711941-36712706
>chr5:36712938-36713266
>chr5:36713351-36713825
>chr5:36713960-36719545
>chr5:36719706-36719721
>chr5:36719764-36720188
>chr5:36720415-36720489
>chr5:36720546-36720683
>chr5:36722278-36743389
>chr5:36743620-36743981
>chr5:36746523-36746568
>chr5:36747390-36747425
>chr5:36748637-36748666
>chr5:36748839-36748871
>chr5:36749692-36749735
>chr5:36750795-36750833
>chr5:36751321-36751467
>chr5:36751602-36751725
>chr5:36751875-36755824
>chr5:36756007-36764611
>chr5:36764725-36765491
>chr5:36765591-36767345
>chr5:36767445-36767460
>chr5:36767488-36768684
>chr5:36768848-36770870
>chr5:36770970-36771599
>chr5:36771694-36771725
>chr5:36771901-36771943
>chr5:36772152-36772617
>chr5:36772717-36776272
>chr5:36776372-36777944
>chr5:36778062-36779764
>chr5:36780823-36782120
>chr5:36782201-36782334
>chr5:36782409-36782443
>chr5:36788571-36788712
>chr5:36789035-36789156
>chr5:36791174-36791751
>chr5:36791934-36798996
>chr5:36799208-36800459
>chr5:36800655-36801672
>chr5:36801716-36801731
>chr5:36801831-36805101
>chr5:36805264-36811038
>chr5:36811089-36811438
>chr5:36811499-36812841
>chr5:36813120-36813220
>chr5:36813280-36820711
>chr5:36820753-36824432
>chr5:36824532-36824563
>chr5:36824610-36846015
>chr5:36846075-36847651
>chr5:36847761-36847811
>chr5:36848075-36848217
>chr5:36848254-36848494
>chr5:36848535-36848810
>chr5:36849050-36849238
>chr5:36849565-36849612
>chr5:36849728-36849783
>chr5:36850998-36852530
>chr5:36855427-36855507
>chr5:36855563-36864805
>chr5:36864936-36865061
>chr5:36865135-36865467
>chr5:36865584-36867925
>chr5:36868041-36869604
>chr5:36870053-36886318
>chr5:36886342-36886667
>chr5:36886722-36892069
>chr5:36892120-36894325
>chr5:36894480-36894646
>chr5:36895110-36895610
>chr5:36896867-36896968
>chr5:36897213-36897684
>chr5:36897755-36899753
>chr5:36900404-36904482
>chr5:36904563-36905571
>chr5:36905645-36905680
>chr5:36906531-36906563
>chr5:36906593-36906640
>chr5:36906751-36907000
>chr5:36907062-36909768
>chr5:36909848-36910022
>chr5:36910065-36910274
>chr5:36910322-36910418
>chr5:36910470-36911530
>chr5:36911594-36912038
>chr5:36912067-36913321
>chr5:36913452-36913482
>chr5:36913558-36913691
>chr5:36913743-36915817
>chr5:36916055-36916569
>chr5:36916642-36916709
>chr5:36916738-36917179
>chr5:36917269-36917302
>chr5:36917501-36917608
>chr5:36918111-36918147
>chr5:36918686-36920162
>chr5:36921087-36922955
>chr5:36923079-36924845
>chr5:36924925-36925243
>chr5:36925331-36925374
>chr5:36925852-36928877
>chr5:36928951-36939292
>chr5:36939392-36952294
>chr5:36952345-36952590
>chr5:36953231-36953290
>chr5:36953329-36953399
>chr5:36953527-36953626
>chr5:36953878-36953979
>chr5:36955284-36964564
>chr5:36964646-36964699
>chr5:36964729-36964940
>chr5:36965318-36965363
>chr5:36965544-36965633
>chr5:36966140-36966177
>chr5:36966465-36966536
>chr5:36967452-36967554
>chr5:36967696-36968186
>chr5:36968465-36968530
>chr5:36969015-36969240
>chr5:36969319-36969714
>chr5:36971510-36971554
>chr5:36971873-36971956
>chr5:36972618-36973010
>chr5:36973048-36973177
>chr5:36973616-36973946
>chr5:36973990-36974087
>chr5:36974132-36974524
>chr5:36974593-36975037
>chr5:36975423-36975566
>chr5:36978050-36978284
>chr5:36978868-36979054
>chr5:36979115-36980439
>chr5:36980459-36980613
>chr5:36980816-36981115
>chr5:36981182-36981237
>chr5:36981332-36981424
>chr5:36981688-36981767
>chr5:36982136-36982201
>chr5:36982229-36982323
>chr5:36982358-36982398
>chr5:36982482-36982775
>chr5:36982979-36984197
>chr5:36985471-37003174
>chr5:37003254-37003483
>chr5:37003564-37003815
>chr5:37003928-37005685
>chr5:37005786-37007999
>chr5:37008054-37009098
>chr5:37009231-37011448
>chr5:37011506-37011589
>chr5:37011700-37011921
>chr5:37011979-37012035
>chr5:37012134-37012169
>chr5:37012241-37012436
>chr5:37012519-37013570
>chr5:37013987-37014183
>chr5:37014267-37014323
>chr5:37014528-37017492
>chr5:37017543-37020976
>chr5:37021131-37023187
>chr5:37023211-37023951
>chr5:37024327-37024467
>chr5:37024993-37025112
>chr5:37025156-37034284
>chr5:37034460-37035576
>chr5:37035712-37035929
>chr5:37036293-37037536
>chr5:37038550-37039488
>chr5:37039518-37041724
>chr5:37041827-37046214
>chr5:37046304-37046390
>chr5:37046484-37047008
>chr5:37047106-37047137
>chr5:37047272-37051843
>chr5:37051941-37052220
>chr5:37052356-37053189
>chr5:37053278-37053360
>chr5:37053811-37053850
>chr5:37053972-37054018
>chr5:37054044-37054179
>chr5:37054218-37055314
>chr5:37055363-37055481
>chr5:37055517-37055751
>chr5:37055773-37056667
>chr5:37056741-37070455
>chr5:37070498-37072887
>chr5:37073086-37075574
>chr5:37075719-37075734
>chr5:37075873-37076171
>chr5:37076562-37076639
>chr5:37076694-37076760
>chr5:37076831-37076868
>chr5:37076938-37076987
>chr5:37077214-37081257
>chr5:37081325-37083405
>chr5:37084662-37085348
>chr5:37085381-37085550
>chr5:37085564-37085803
>chr5:37086545-37086620
>chr5:37086687-37086791
>chr5:37087272-37087492
>chr5:37087563-37087654
>chr5:37087766-37087942
>chr5:37088010-37088138
>chr5:37088188-37088477
>chr5:37088617-37088666
>chr5:37088934-37089009
>chr5:37089046-37089176
>chr5:37089384-37089469
>chr5:37089569-37089657
>chr5:37089718-37089762
>chr5:37089821-37089940
>chr5:37090245-37090285
>chr5:37090840-37090904
>chr5:37090940-37091318
>chr5:37092221-37092286
>chr5:37092899-37093204
>chr5:37095040-37095134
>chr5:37096150-37096205
>chr5:37098948-37099407
>chr5:37100467-37100522
>chr5:37103019-37103102
>chr5:37103925-37103959
>chr5:37104024-37104237
>chr5:37105776-37117945
>chr5:37118032-37118097
>chr5:37119582-37119618
>chr5:37119850-37119906
>chr5:37119957-37120051
>chr5:37120796-37121027
>chr5:37123486-37123857
>chr5:37124065-37124327
>chr5:37124387-37124622
>chr5:37124713-37125059
>chr5:37125155-37125381
>chr5:37125462-37132341
>chr5:37132378-37134891
>chr5:37136044-37136110
>chr5:37136232-37136350
>chr5:37136475-37136506
>chr5:37136593-37136759
>chr5:37136801-37137523
>chr5:37137563-37138153
>chr5:37138291-37138542
>chr5:37138737-37138841
>chr5:37138950-37139052
>chr5:37139191-37139619
>chr5:37139724-37139950
>chr5:37140070-37140408
>chr5:37140543-37141269
>chr5:37141332-37143702
>chr5:37144922-37144961
>chr5:37145055-37161130
>chr5:37161172-37161326
>chr5:37161472-37162652
>chr5:37162678-37164223
>chr5:37164277-37165345
>chr5:37165524-37170328
>chr5:37170391-37170764
>chr5:37170831-37171947
>chr5:37171978-37172083
>chr5:37172127-37173352
>chr5:37173469-37175050
>chr5:37175164-37175226
>chr5:37175583-37175832
>chr5:37175934-37176752
>chr5:37177004-37177155
>chr5:37177195-37177569
>chr5:37177619-37179508
>chr5:37179679-37179808
>chr5:37179892-37179956
>chr5:37180909-37181015
>chr5:37181084-37181130
>chr5:37181646-37181744
>chr5:37181785-37182651
>chr5:37182686-37190288
>chr5:37190321-37195979
>chr5:37196488-37196829
>chr5:37197773-37200402
>chr5:37200572-37200613
>chr5:37200809-37200918
>chr5:37201802-37202023
>chr5:37202540-37213205
>chr5:37213216-37213762
>chr5:37213881-37213928
>chr5:37213973-37214130
>chr5:37214728-37214912
>chr5:37214939-37215119
>chr5:37215261-37215317
>chr5:37215680-37215750
>chr5:37216683-37216731
>chr5:37216920-37217145
>chr5:37217234-37217314
>chr5:37218583-37219052
>chr5:37219186-37219339
>chr5:37219919-37220024
>chr5:37220763-37220942
>chr5:37220972-37221057
>chr5:37221141-37221206
>chr5:37221270-37221336
>chr5:37221455-37221853
>chr5:37221880-37222260
>chr5:37222303-37222358
>chr5:37222619-37223100
>chr5:37223819-37223872
>chr5:37223976-37224223
>chr5:37225465-37225500
>chr5:37225608-37227201
>chr5:37227291-37227355
>chr5:37228375-37228413
>chr5:37228486-37228528
>chr5:37229081-37230302
>chr5:37230488-37230592
>chr5:37230806-37230868
>chr5:37231031-37231180
>chr5:37231409-37231471
>chr5:37231597-37231637
>chr5:37231954-37232027
>chr5:37232259-37232432
>chr5:37232490-37232630
>chr5:37233019-37233352
>chr5:37234633-37234702
>chr5:37234749-37234895
>chr5:37234935-37235103
>chr5:37235500-37239098
>chr5:37239142-37246250
>chr5:37247353-37247394
>chr5:37247586-37247739
>chr5:37250454-37250525
>chr5:37250650-37250682
>chr5:37256492-37256563
>chr5:37256813-37257046
>chr5:37257193-37257323
>chr5:37257516-37257577
>chr5:37257825-37258288
>chr5:37258556-37258653
>chr5:37258731-37259158
>chr5:37260174-37260258
>chr5:37262258-37262332
>chr5:37263185-37263307
>chr5:37263595-37263643
>chr5:37263741-37263851
>chr5:37263916-37264404
>chr5:37264483-37264943
>chr5:37265050-37265174
>chr5:37265287-37265410
>chr5:37265787-37265884
>chr5:37265982-37266028
>chr5:37266131-37267451
>chr5:37267489-37267688
>chr5:37267981-37268143
>chr5:37268175-37268919
>chr5:37268963-37269027
>chr5:37269370-37269440
>chr5:37269886-37269936
>chr5:37270047-37270157
>chr5:37270221-37270265
>chr5:37270351-37270571
>chr5:37270609-37270657
>chr5:37270733-37270830
>chr5:37270874-37271234
>chr5:37271433-37271535
>chr5:37272187-37272323
>chr5:37272388-37272586
>chr5:37272654-37273039
>chr5:37273130-37273272
>chr5:37273367-37273427
>chr5:37273462-37273512
>chr5:37273674-37273960
>chr5:37274119-37274186
>chr5:37274232-37274294
>chr5:37274464-37274598
>chr5:37275903-37275999
>chr5:37276049-37276215
>chr5:37276412-37276564
>chr5:37277168-37277213
>chr5:37279153-37279834
>chr5:37279929-37279972
>chr5:37281022-37281066
>chr5:37281294-37281373
>chr5:37281505-37281539
>chr5:37281711-37283024
>chr5:37283064-37284129
>chr5:37284169-37284987
>chr5:37285052-37285090
>chr5:37285294-37285421
>chr5:37287770-37295297
>chr5:37295668-37295705
>chr5:37295784-37295869
>chr5:37296645-37296683
>chr5:37296822-37297121
>chr5:37297191-37297306
>chr5:37297682-37298193
>chr5:37298390-37298443
>chr5:37298558-37298610
>chr5:37301237-37301328
>chr5:37301445-37302076
>chr5:37302134-37302278
>chr5:37303054-37303314
>chr5:37303350-37307929
>chr5:37307968-37308426
>chr5:37308458-37318717
>chr5:37319946-37320230
>chr5:37320274-37320668
>chr5:37320861-37321003
>chr5:37321232-37321337
>chr5:37321756-37321864
>chr5:37322540-37322600
>chr5:37323108-37323154
>chr5:37323214-37323485
>chr5:37324057-37324142
>chr5:37324337-37324578
>chr5:37324624-37324897
>chr5:37324995-37325107
>chr5:37325210-37325591
>chr5:37325713-37326563
>chr5:37326788-37326878
>chr5:37327139-37327440
>chr5:37327565-37327633
>chr5:37328554-37329836
>chr5:37329939-37330320
>chr5:37330442-37331293
>chr5:37331518-37331608
>chr5:37331731-37331823
>chr5:37331872-37331972
>chr5:37332067-37332173
>chr5:37332298-37332366
>chr5:37332551-37332572
>chr5:37332934-37334186
>chr5:37336460-37336639
>chr5:37336782-37338115
>chr5:37338149-37339904
>chr5:37339976-37340893
>chr5:37341004-37349750
>chr5:37350009-37356892
>chr5:37356992-37364882
>chr5:37365158-37370581
>chr5:37370650-37372400
>chr5:37373476-37373544
>chr5:37375028-37378246
>chr5:37378576-37383665
>chr5:37383840-37384167
>chr5:37384646-37384786
>chr5:37384894-37385129
>chr5:37385707-37385801
>chr5:37385868-37386022
>chr5:37386080-37386129
>chr5:37386295-37386380
>chr5:37387360-37387730
>chr5:37388045-37389326
>chr5:37389469-37393923
>chr5:37395376-37395596
>chr5:37396180-37396219
>chr5:37399305-37399455
>chr5:37399789-37412989
>chr5:37413816-37417375
>chr5:37417422-37417797
>chr5:37417850-37417897
>chr5:37418049-37425060
>chr5:37425329-37434084
>chr5:37434944-37434976
>chr5:37435785-37435827
>chr5:37436026-37436057
>chr5:37436335-37436462
>chr5:37436555-37436586
>chr5:37436812-37436871
>chr5:37436917-37437058
>chr5:37437367-37437466
>chr5:37438577-37450232
>chr5:37450833-37450880
>chr5:37451098-37451271
>chr5:37451552-37452369
>chr5:37452513-37453463
>chr5:37453763-37453834
>chr5:37453894-37454015
>chr5:37454087-37454196
>chr5:37454274-37454384
>chr5:37454571-37454612
>chr5:37454926-37455046
>chr5:37455110-37455144
>chr5:37455351-37455543
>chr5:37455612-37455692
>chr5:37456455-37456503
>chr5:37456764-37457580
>chr5:37458845-37459183
>chr5:37460855-37460932
>chr5:37461213-37461924
>chr5:37462002-37462093
>chr5:37462165-37462259
>chr5:37462407-37462440
>chr5:37462705-37462765
>chr5:37462820-37463032
>chr5:37463637-37463689
>chr5:37463890-37463978
>chr5:37464046-37464153
>chr5:37464221-37495836
>chr5:37496782-37496983
>chr5:37497016-37500602
>chr5:37501548-37501749
>chr5:37501782-37502944
>chr5:37503205-37506111
>chr5:37506150-37506205
>chr5:37506268-37506881
>chr5:37506932-37508570
>chr5:37508637-37513070
>chr5:37513170-37518280
>chr5:37518481-37520276
>chr5:37520498-37521194
>chr5:37521244-37523190
>chr5:37523398-37523448
>chr5:37523676-37524187
>chr5:37524339-37526251
>chr5:37526316-37535978
>chr5:37536551-37542794
>chr5:37542886-37543136
>chr5:37543412-37543597
>chr5:37543647-37543774
>chr5:37543828-37544262
>chr5:37544297-37544370
>chr5:37544456-37544486
>chr5:37544543-37544827
>chr5:37544978-37545131
>chr5:37545239-37545530
>chr5:37546439-37555155
>chr5:37555255-37555961
>chr5:37556107-37556376
>chr5:37559114-37562052
>chr5:37562152-37565790
>chr5:37566009-37576182
>chr5:37576281-37576653
>chr5:37576729-37577676
>chr5:37577715-37579396
>chr5:37579439-37580340
>chr5:37580385-37581090
>chr5:37581364-37581416
>chr5:37581458-37598195
>chr5:37598369-37598586
>chr5:37598625-37601355
>chr5:37601557-37603011
>chr5:37603225-37603316
>chr5:37603525-37604989
>chr5:37605187-37606832
>chr5:37606972-37615688
>chr5:37616032-37619588
>chr5:37619717-37619732
>chr5:37620676-37624284
>chr5:37624323-37625814
>chr5:37625915-37625952
>chr5:37626064-37631059
>chr5:37631114-37631368
>chr5:37631730-37631784
>chr5:37632079-37632128
>chr5:37633073-37633845
>chr5:37633990-37635324
>chr5:37635517-37636309
>chr5:37636536-37636551
>chr5:37636588-37636825
>chr5:37636848-37637315
>chr5:37637390-37638169
>chr5:37638231-37646669
>chr5:37647914-37648105
>chr5:37648855-37648956
>chr5:37649337-37650305
>chr5:37650338-37651892
>chr5:37651954-37652733
>chr5:37652808-37653275
>chr5:37653298-37653569
>chr5:37653595-37653630
>chr5:37653676-37654325
>chr5:37654486-37658876
>chr5:37659073-37659787
>chr5:37659920-37665455
>chr5:37665496-37666218
>chr5:37666296-37674959
>chr5:37675060-37675637
>chr5:37675762-37675802
>chr5:37675862-37696978
>chr5:37697018-37697086
>chr5:37697124-37699261
>chr5:37699321-37707443
>chr5:37707791-37710948
>chr5:37711894-37711943
>chr5:37712239-37712294
>chr5:37712585-37712896
>chr5:37712920-37713893
>chr5:37713986-37714444
>chr5:37714634-37714687
>chr5:37714764-37715229
>chr5:37715402-37716703
>chr5:37716770-37716832
>chr5:37717050-37719909
>chr5:37719945-37726365
>chr5:37726547-37726799
>chr5:37728737-37728774
>chr5:37729106-37729177
>chr5:37731870-37731938
>chr5:37734683-37735927
>chr5:37736122-37736529
>chr5:37736608-37736800
>chr5:37736994-37737351
>chr5:37737376-37738041
>chr5:37738253-37738311
>chr5:37738407-37738486
>chr5:37738589-37738630
>chr5:37738716-37739103
>chr5:37739235-37739375
>chr5:37739417-37739793
>chr5:37740358-37740855
>chr5:37744110-37744246
>chr5:37744301-37744517
>chr5:37744898-37745196
>chr5:37745507-37745629
>chr5:37745696-37748692
>chr5:37748762-37750087
>chr5:37750132-37750553
>chr5:37750595-37750635
>chr5:37750762-37750888
>chr5:37751192-37751457
>chr5:37751854-37751907
>chr5:37751990-37759500
>chr5:37759540-37766732
>chr5:37766870-37772054
>chr5:37772295-37772344
>chr5:37773842-37773911
>chr5:37774116-37774807
>chr5:37774824-37776339
>chr5:37776380-37783964
>chr5:37783997-37785489
>chr5:37785589-37785604
>chr5:37785680-37791944
>chr5:37791976-37792068
>chr5:37793209-37793349
>chr5:37793392-37825387
>chr5:37825448-37828618
>chr5:37828662-37828810
>chr5:37828959-37829693
>chr5:37830005-37830073
>chr5:37830250-37830297
>chr5:37830442-37830561
>chr5:37830663-37830919
>chr5:37831258-37831294
>chr5:37832198-37832277
>chr5:37832332-37832846
>chr5:37832883-37833795
>chr5:37833804-37839938
>chr5:37839944-37840452
>chr5:37840521-37840925
>chr5:37840992-37841423
>chr5:37841480-37845576
>chr5:37846003-37846341
>chr5:37846961-37854412
>chr5:37855020-37855062
>chr5:37855520-37855567
>chr5:37857397-37857439
>chr5:37859431-37859711
>chr5:37862363-37862730
>chr5:37863626-37864302
>chr5:37866030-37867048
>chr5:37867099-37867162
>chr5:37869094-37869153
>chr5:37869937-37870267
>chr5:37870319-37870561
>chr5:37870573-37871109
>chr5:37871234-37871286
>chr5:37871313-37871375
>chr5:37871438-37871653
>chr5:37871821-37886878
>chr5:37886978-37904830
>chr5:37904930-37929281
>chr5:37929895-37929962
>chr5:37929981-37940827
>chr5:37940860-37943512
>chr5:37943567-37944417
>chr5:37945771-37945824
>chr5:37946904-37946942
>chr5:37947384-37948201
>chr5:37948257-37948319
>chr5:37948559-37948697
>chr5:37949016-37949049
>chr5:37949134-37949236
>chr5:37949456-37949834
>chr5:37949901-37949942
>chr5:37949987-37950038
>chr5:37950099-37950498
>chr5:37950608-37950698
>chr5:37950784-37950832
>chr5:37951787-37951896
>chr5:37952047-37952155
>chr5:37952210-37952390
>chr5:37953174-37953358
>chr5:37953951-37954057
>chr5:37956573-37956738
>chr5:37956908-37956974
>chr5:37957301-37957642
>chr5:37959560-37959599
>chr5:37960042-37960235
>chr5:37960275-37960345
>chr5:37960435-37960765
>chr5:37962197-37962637
>chr5:37962767-37963114
>chr5:37963232-37963299
>chr5:37963405-37963831
>chr5:37963953-37964970
>chr5:37964989-37967455
>chr5:37967585-37967628
>chr5:37967761-37967959
>chr5:37968062-37968401
>chr5:37968515-37968548
>chr5:37968800-37968852
>chr5:37972473-37972547
>chr5:37973450-37973568
>chr5:37973605-37974245
>chr5:37974302-37979974
>chr5:37979996-37988986
>chr5:37989320-37989554
>chr5:37989737-38000757
>chr5:38000781-38008902
>chr5:38008980-38009208
>chr5:38009240-38009324
>chr5:38009427-38009484
>chr5:38009551-38010046
>chr5:38010416-38010569
>chr5:38010701-38011102
>chr5:38011141-38012018
>chr5:38012074-38012377
>chr5:38012802-38012980
>chr5:38013192-38026229
>chr5:38026333-38026685
>chr5:38026777-38026857
>chr5:38026944-38026984
>chr5:38027157-38027200
>chr5:38027364-38027475
>chr5:38027512-38027912
>chr5:38028124-38028390
>chr5:38028652-38029999
>chr5:38030077-38031336
>chr5:38031614-38031705
>chr5:38032371-38032464
>chr5:38032778-38032828
>chr5:38032961-38033054
>chr5:38034067-38034230
>chr5:38034352-38034391
>chr5:38035103-38035191
>chr5:38038041-38039874
>chr5:38040161-38040209
>chr5:38040502-38041271
>chr5:38041337-38043821
>chr5:38043872-38046520
>chr5:38046660-38047291
>chr5:38047329-38048090
>chr5:38048703-38051027
>chr5:38051169-38051249
>chr5:38051302-38052348
>chr5:38052532-38053463
>chr5:38054654-38054714
>chr5:38054821-38054985
>chr5:38055064-38056285
>chr5:38056666-38057146
>chr5:38057197-38058888
>chr5:38058967-38059248
>chr5:38059518-38069531
>chr5:38069730-38075926
>chr5:38076050-38076099
>chr5:38076418-38076433
>chr5:38076533-38085466
>chr5:38085486-38097544
>chr5:38097767-38099328
>chr5:38099461-38101844
>chr5:38101881-38112208
>chr5:38112545-38112950
>chr5:38113773-38113920
>chr5:38114025-38114063
>chr5:38114228-38117219
>chr5:38117562-38119010
>chr5:38119195-38120032
>chr5:38120157-38126910
>chr5:38126973-38127115
>chr5:38127160-38127575
>chr5:38128880-38128945
>chr5:38131782-38136907
>chr5:38137194-38139517
>chr5:38139645-38140455
>chr5:38140534-38141066
>chr5:38141190-38141239
>chr5:38142285-38142342
>chr5:38142415-38142847
>chr5:38142884-38144905
>chr5:38144994-38146802
>chr5:38146931-38151891
>chr5:38151946-38152690
>chr5:38152811-38153134
>chr5:38153164-38153489
>chr5:38153595-38153673
>chr5:38153805-38153998
>chr5:38155126-38155723
>chr5:38155758-38156304
>chr5:38156404-38157593
>chr5:38157828-38159489
>chr5:38159573-38166348
>chr5:38166448-38167509
>chr5:38167644-38168100
>chr5:38168153-38168660
>chr5:38168764-38168816
>chr5:38168937-38168987
>chr5:38169091-38169252
>chr5:38169304-38169439
>chr5:38169543-38169698
>chr5:38170522-38170647
>chr5:38171907-38171997
>chr5:38172157-38172240
>chr5:38173141-38173223
>chr5:38174013-38174063
>chr5:38174573-38174615
>chr5:38175117-38175166
>chr5:38175968-38176171
>chr5:38176315-38176352
>chr5:38179560-38180243
>chr5:38182870-38183282
>chr5:38183370-38184793
>chr5:38184912-38185295
>chr5:38186098-38188344
>chr5:38188554-38188608
>chr5:38188976-38189041
>chr5:38189328-38192464
>chr5:38192564-38192586
>chr5:38192726-38197377
>chr5:38199362-38199594
>chr5:38199963-38223416
>chr5:38225442-38225775
>chr5:38227034-38227087
>chr5:38227415-38227467
>chr5:38227593-38227646
>chr5:38228208-38228342
>chr5:38228419-38228584
>chr5:38228792-38228827
>chr5:38229986-38230056
>chr5:38231014-38231745
>chr5:38234802-38234839
>chr5:38235730-38240716
>chr5:38240949-38241001
>chr5:38241213-38241534
>chr5:38241645-38241780
>chr5:38241954-38242066
>chr5:38243042-38243087
>chr5:38243400-38243464
>chr5:38243495-38244231
>chr5:38244335-38244731
>chr5:38245649-38245756
>chr5:38246224-38246702
>chr5:38247281-38247310
>chr5:38247410-38250140
>chr5:38250299-38250408
>chr5:38250579-38253281
>chr5:38253386-38255177
>chr5:38255211-38258513
>chr5:38258813-38258861
>chr5:38259147-38259324
>chr5:38259447-38259481
>chr5:38259576-38261484
>chr5:38262487-38263267
>chr5:38263318-38263515
>chr5:38263565-38265314
>chr5:38265543-38268829
>chr5:38268887-38269102
>chr5:38269307-38270224
>chr5:38270295-38270995
>chr5:38271050-38271167
>chr5:38271254-38271723
>chr5:38271779-38272844
>chr5:38273295-38273389
>chr5:38273886-38273928
>chr5:38274003-38274129
>chr5:38274189-38274509
>chr5:38274565-38275028
>chr5:38275143-38275177
>chr5:38275248-38275446
>chr5:38275847-38275893
>chr5:38275925-38277925
>chr5:38279072-38279455
>chr5:38279631-38279714
>chr5:38279781-38279993
>chr5:38283674-38284029
>chr5:38288992-38289072
>chr5:38291197-38291236
>chr5:38291404-38291475
>chr5:38291559-38291660
>chr5:38291858-38291950
>chr5:38292059-38292118
>chr5:38292236-38292315
>chr5:38292746-38292825
>chr5:38292894-38293304
>chr5:38293483-38293703
>chr5:38293751-38293833
>chr5:38293922-38298516
>chr5:38298543-38301452
>chr5:38301603-38301846
>chr5:38301922-38302251
>chr5:38302330-38302399
>chr5:38302442-38302563
>chr5:38302640-38302757
>chr5:38304073-38304151
>chr5:38305355-38305396
>chr5:38305890-38309108
>chr5:38309258-38309291
>chr5:38309471-38309780
>chr5:38309812-38313794
>chr5:38313944-38313980
>chr5:38314098-38315966
>chr5:38316005-38316054
>chr5:38316099-38316286
>chr5:38317313-38318640
>chr5:38318716-38320836
>chr5:38321073-38325370
>chr5:38325549-38340628
>chr5:38340681-38341904
>chr5:38341961-38347328
>chr5:38347381-38348604
>chr5:38348660-38356460
>chr5:38357256-38357650
>chr5:38357701-38357774
>chr5:38357861-38357897
>chr5:38358207-38360451
>chr5:38360484-38361282
>chr5:38361307-38361656
>chr5:38361690-38362313
>chr5:38362413-38362530
>chr5:38362550-38363692
>chr5:38363792-38364073
>chr5:38364134-38364248
>chr5:38364288-38364580
>chr5:38364921-38365386
>chr5:38365519-38369514
>chr5:38369662-38372757
>chr5:38372905-38373187
>chr5:38373278-38373495
>chr5:38373542-38373685
>chr5:38373944-38374170
>chr5:38374291-38374466
>chr5:38374510-38374582
>chr5:38374659-38374732
>chr5:38374890-38374935
>chr5:38375305-38375455
>chr5:38375627-38375758
>chr5:38375800-38375880
>chr5:38375985-38376439
>chr5:38377069-38377186
>chr5:38377377-38377510
>chr5:38378482-38378513
>chr5:38380427-38380459
>chr5:38380545-38380631
>chr5:38380717-38380828
>chr5:38381457-38381503
>chr5:38381716-38381760
>chr5:38381907-38381942
>chr5:38383048-38383096
>chr5:38383299-38383399
>chr5:38383573-38383639
>chr5:38383807-38383905
>chr5:38384422-38384463
>chr5:38385105-38385218
>chr5:38385292-38385361
>chr5:38386840-38387313
>chr5:38387915-38387952
>chr5:38388231-38388303
>chr5:38388455-38388527
>chr5:38388612-38388783
>chr5:38389055-38395267
>chr5:38395592-38399224
>chr5:38400498-38401401
>chr5:38401450-38401513
>chr5:38401606-38401735
>chr5:38401810-38401973
>chr5:38402020-38407268
>chr5:38407446-38407553
>chr5:38407573-38411311
>chr5:38413395-38414560
>chr5:38414639-38414756
>chr5:38414943-38415262
>chr5:38415887-38416008
>chr5:38416083-38417137
>chr5:38417343-38417798
>chr5:38417880-38418263
>chr5:38418344-38418783
>chr5:38418879-38419352
>chr5:38420732-38420784
>chr5:38420932-38421174
>chr5:38421217-38421475
>chr5:38421569-38421853
>chr5:38422098-38422440
>chr5:38422563-38422887
>chr5:38424279-38424561
>chr5:38424652-38424869
>chr5:38424916-38425059
>chr5:38425220-38428302
>chr5:38428402-38429584
>chr5:38429756-38429772
[truncated: 2,045,600 more chars]
