# Supplementary material for: Red: an intelligent, rapid, accurate tool for detecting repeats de-novo on the genomic scale
Source: BMC Bioinformatics. 2015 Jul 24;16:227. doi: 10.1186/s12859-015-0654-5 (PMC4513396; doi:10.1186/s12859-015-0654-5)
Supplement: Additional file 8 — Supplementary data set 7 — Red’s repeats of the Zea mays genome. The command “tar -xzf file” results in a directory that contains the locations of repeats found by Red in the genome of the Zea mays. [file 12859_2015_654_MOESM8_ESM.gz › GnmRptZm/chr6.rpt]

>chr6:0-23
>chr6:25-3253
>chr6:3424-5088
>chr6:5685-5731
>chr6:5986-8187
>chr6:8258-11965
>chr6:12035-12679
>chr6:12758-12946
>chr6:13153-13240
>chr6:13446-13581
>chr6:14149-19648
>chr6:19710-19821
>chr6:20320-20586
>chr6:20917-20971
>chr6:21021-23032
>chr6:23053-23726
>chr6:23880-24072
>chr6:24118-24377
>chr6:24431-28662
>chr6:28701-28836
>chr6:28907-29252
>chr6:30211-30453
>chr6:30543-60398
>chr6:61354-61598
>chr6:61697-63004
>chr6:63065-63874
>chr6:65711-78260
>chr6:78461-85782
>chr6:85914-85989
>chr6:86057-86119
>chr6:86299-88019
>chr6:88048-91142
>chr6:91851-93153
>chr6:93253-106310
>chr6:106410-112438
>chr6:112459-117519
>chr6:118324-118474
>chr6:118813-118850
>chr6:122073-122446
>chr6:130383-130527
>chr6:131032-131133
>chr6:132512-132547
>chr6:132724-141381
>chr6:141576-141952
>chr6:142010-142271
>chr6:142330-142394
>chr6:142494-144300
>chr6:144326-145399
>chr6:145415-145523
>chr6:145987-154191
>chr6:154291-155065
>chr6:155085-155467
>chr6:155536-158431
>chr6:158531-160645
>chr6:161164-164202
>chr6:164377-165176
>chr6:165276-168647
>chr6:168697-176335
>chr6:176508-176568
>chr6:177421-178272
>chr6:178913-179417
>chr6:179517-183253
>chr6:183330-186865
>chr6:186965-199618
>chr6:200471-200531
>chr6:200736-200959
>chr6:200997-205072
>chr6:205116-236193
>chr6:236358-236373
>chr6:236429-239451
>chr6:239495-239919
>chr6:240038-241414
>chr6:241488-256075
>chr6:256100-262292
>chr6:262322-263997
>chr6:264534-264757
>chr6:265439-265518
>chr6:265613-266529
>chr6:266599-266675
>chr6:266753-267223
>chr6:272019-272046
>chr6:273155-273238
>chr6:274286-274521
>chr6:276689-276970
>chr6:277021-298045
>chr6:298187-303511
>chr6:303563-306216
>chr6:306316-308296
>chr6:308348-317685
>chr6:317709-317768
>chr6:317856-325958
>chr6:326123-335666
>chr6:335856-336776
>chr6:336832-336847
>chr6:336974-338048
>chr6:338075-338664
>chr6:339224-339355
>chr6:340702-340735
>chr6:340847-340955
>chr6:341092-344037
>chr6:344352-349697
>chr6:350015-350556
>chr6:350734-351136
>chr6:351950-351987
>chr6:352100-352150
>chr6:352206-352239
>chr6:352488-352843
>chr6:356575-356610
>chr6:358316-358666
>chr6:358707-358751
>chr6:358791-359218
>chr6:363502-363638
>chr6:363676-363717
>chr6:364458-364826
>chr6:364949-365538
>chr6:372436-372505
>chr6:373177-373375
>chr6:373802-373907
>chr6:374785-374905
>chr6:375149-375610
>chr6:376859-377068
>chr6:377250-377972
>chr6:378452-378467
>chr6:378724-379302
>chr6:379572-379701
>chr6:379750-383069
>chr6:383282-386241
>chr6:386454-402177
>chr6:402377-402991
>chr6:403717-428187
>chr6:429528-429617
>chr6:429666-429893
>chr6:429965-430054
>chr6:430131-430196
>chr6:430542-430873
>chr6:431268-432083
>chr6:432196-432318
>chr6:432866-432921
>chr6:433513-457078
>chr6:457638-457786
>chr6:457810-464812
>chr6:464963-465015
>chr6:465435-469396
>chr6:469427-470623
>chr6:470939-474017
>chr6:476138-476331
>chr6:476532-476664
>chr6:476746-479671
>chr6:479734-480071
>chr6:480195-480280
>chr6:480685-482141
>chr6:482202-482239
>chr6:482265-495712
>chr6:495765-496055
>chr6:496117-498014
>chr6:498067-513924
>chr6:513974-514281
>chr6:514428-514522
>chr6:514848-514888
>chr6:515036-515658
>chr6:515946-516104
>chr6:516151-516302
>chr6:517994-518050
>chr6:518404-518562
>chr6:518667-518988
>chr6:519468-522824
>chr6:522941-523275
>chr6:523309-525785
>chr6:525851-526164
>chr6:526300-532743
>chr6:532853-535047
>chr6:535106-537956
>chr6:537995-540296
>chr6:540378-542202
>chr6:542254-544379
>chr6:544455-545407
>chr6:545470-549920
>chr6:549941-554038
>chr6:554153-555374
>chr6:555498-555638
>chr6:555729-555930
>chr6:555985-556021
>chr6:556079-556227
>chr6:557456-557553
>chr6:557649-557771
>chr6:557967-558030
>chr6:558100-558278
>chr6:558328-558552
>chr6:558685-559784
>chr6:559836-560240
>chr6:560329-560665
>chr6:560926-561184
>chr6:561299-561438
>chr6:561522-562032
>chr6:562085-563492
>chr6:563668-564329
>chr6:564570-564647
>chr6:565763-583402
>chr6:583539-584404
>chr6:585500-586733
>chr6:587146-587557
>chr6:587595-595161
>chr6:595690-595793
>chr6:595883-596026
>chr6:596068-596304
>chr6:596491-596549
>chr6:596608-596857
>chr6:596980-597094
>chr6:597210-597268
>chr6:597554-597592
>chr6:597688-597734
>chr6:597807-597844
>chr6:598176-598228
>chr6:598391-599166
>chr6:599227-599370
>chr6:599462-599607
>chr6:599654-599833
>chr6:599937-599975
>chr6:600019-600294
>chr6:600401-601313
>chr6:601385-602200
>chr6:602231-602287
>chr6:602327-602546
>chr6:605554-608178
>chr6:608229-608409
>chr6:608471-608541
>chr6:608788-609907
>chr6:609921-611425
>chr6:611650-611825
>chr6:611857-612438
>chr6:612510-613200
>chr6:613618-628537
>chr6:629147-630566
>chr6:630673-631290
>chr6:632558-632940
>chr6:633461-633663
>chr6:633726-633893
>chr6:634562-634639
>chr6:634806-635954
>chr6:636034-654838
>chr6:657635-657715
>chr6:658880-659095
>chr6:660117-660222
>chr6:660625-660687
>chr6:660799-660840
>chr6:663602-663920
>chr6:664003-675715
>chr6:675781-676002
>chr6:676049-676242
>chr6:676427-676499
>chr6:676599-677061
>chr6:677156-677429
>chr6:677584-677829
>chr6:678569-678720
>chr6:678993-679034
>chr6:682500-682692
>chr6:684581-691720
>chr6:691747-692215
>chr6:692816-692910
>chr6:693639-696885
>chr6:696931-702102
>chr6:704114-704830
>chr6:705899-706464
>chr6:707372-709614
>chr6:709763-709997
>chr6:710148-710466
>chr6:710492-710654
>chr6:710692-710803
>chr6:711331-711519
>chr6:711588-711625
>chr6:711740-711984
>chr6:712225-712476
>chr6:712595-712669
>chr6:712727-713354
>chr6:713961-717797
>chr6:717942-744859
>chr6:744959-760808
>chr6:761716-763506
>chr6:763918-763952
>chr6:764208-765892
>chr6:765945-766626
>chr6:766786-767502
>chr6:767586-767672
>chr6:767992-768396
>chr6:768649-768739
>chr6:770883-770966
>chr6:774619-774776
>chr6:775194-775231
>chr6:775473-775494
>chr6:775515-776851
>chr6:777037-777308
>chr6:777345-778691
>chr6:779175-779470
>chr6:781146-781194
>chr6:781636-781696
>chr6:781830-782185
>chr6:782478-782549
>chr6:783640-784136
>chr6:784281-784994
>chr6:785145-785161
>chr6:785240-786267
>chr6:786437-792068
>chr6:794418-794517
>chr6:794585-794656
>chr6:794863-795306
>chr6:795353-795861
>chr6:795898-795940
>chr6:796250-796934
>chr6:797433-797470
>chr6:798694-798758
>chr6:802352-817099
>chr6:817224-818623
>chr6:818857-818941
>chr6:819218-819597
>chr6:819665-819819
>chr6:823777-838887
>chr6:839091-839551
>chr6:839726-839743
>chr6:840024-855040
>chr6:855140-855209
>chr6:855751-855816
>chr6:855968-856577
>chr6:856738-856954
>chr6:857040-857146
>chr6:857193-857423
>chr6:857597-859220
>chr6:859282-859474
>chr6:859598-860078
>chr6:860291-860364
>chr6:860455-861292
>chr6:861387-861467
>chr6:861526-861659
>chr6:861812-861902
>chr6:861990-862182
>chr6:862275-862334
>chr6:862395-862447
>chr6:862775-862809
>chr6:863136-863250
>chr6:863305-863501
>chr6:863531-877695
>chr6:877734-878061
>chr6:878708-879742
>chr6:880232-880424
>chr6:880497-890723
>chr6:890898-890971
>chr6:891243-891323
>chr6:891931-894624
>chr6:894663-894932
>chr6:894976-895141
>chr6:895312-896065
>chr6:896235-898534
>chr6:898590-899382
>chr6:899445-899689
>chr6:899804-899918
>chr6:900069-905872
>chr6:906049-906126
>chr6:906679-906860
>chr6:907091-912559
>chr6:912597-914946
>chr6:915207-918434
>chr6:918453-924453
>chr6:924670-926537
>chr6:927718-928137
>chr6:929076-929257
>chr6:929880-931169
>chr6:931217-931303
>chr6:931349-931440
>chr6:932006-932903
>chr6:932951-933037
>chr6:933083-933174
>chr6:933745-934210
>chr6:934504-934601
>chr6:934713-935096
>chr6:935180-935496
>chr6:935533-935683
>chr6:935713-949657
>chr6:949916-950031
>chr6:950301-950634
>chr6:950697-953186
>chr6:953258-954205
>chr6:954460-954620
>chr6:954849-955180
>chr6:955207-963968
>chr6:964766-964819
>chr6:964914-964952
>chr6:967320-967436
>chr6:967516-967555
>chr6:967600-967781
>chr6:967830-968003
>chr6:968097-968377
>chr6:968462-968570
>chr6:968609-969569
>chr6:969613-973738
>chr6:973824-974536
>chr6:974668-980356
>chr6:980416-980587
>chr6:980674-981382
>chr6:981519-1003725
>chr6:1003825-1003849
>chr6:1003895-1010506
>chr6:1010606-1016012
>chr6:1016112-1016127
>chr6:1016146-1016395
>chr6:1016460-1018609
>chr6:1019685-1019884
>chr6:1020004-1024181
>chr6:1024291-1024315
>chr6:1024484-1025148
>chr6:1025279-1026842
>chr6:1027124-1027180
>chr6:1028291-1028993
>chr6:1029063-1029192
>chr6:1029226-1029408
>chr6:1029550-1029709
>chr6:1029987-1030033
>chr6:1030069-1030115
>chr6:1030161-1030407
>chr6:1030509-1030809
>chr6:1031853-1032237
>chr6:1032931-1047158
>chr6:1047246-1049032
>chr6:1049074-1051725
>chr6:1052010-1060599
>chr6:1060645-1060740
>chr6:1060892-1061711
>chr6:1061811-1069930
>chr6:1069984-1071184
>chr6:1071439-1073020
>chr6:1073705-1077749
>chr6:1077784-1077888
>chr6:1079164-1087992
>chr6:1088343-1090570
>chr6:1090932-1090974
>chr6:1091887-1093465
>chr6:1093598-1093631
>chr6:1093769-1093984
>chr6:1094079-1095353
>chr6:1095389-1095428
>chr6:1095737-1095793
>chr6:1095839-1095966
>chr6:1096020-1096479
>chr6:1096581-1096694
>chr6:1096775-1097063
>chr6:1097099-1097273
>chr6:1097292-1097434
>chr6:1097768-1097800
>chr6:1098120-1098205
>chr6:1098641-1098681
>chr6:1099238-1099284
>chr6:1099676-1100595
>chr6:1100861-1103185
>chr6:1103197-1106758
>chr6:1106792-1110010
>chr6:1110297-1137834
>chr6:1138033-1143341
>chr6:1145448-1145662
>chr6:1145697-1145786
>chr6:1146494-1147190
>chr6:1147234-1148349
>chr6:1148790-1148823
>chr6:1148959-1151033
>chr6:1151154-1156521
>chr6:1156913-1157041
>chr6:1157936-1158003
>chr6:1158635-1158893
>chr6:1159290-1177796
>chr6:1177867-1197544
>chr6:1197752-1197767
>chr6:1197903-1199054
>chr6:1199293-1199561
>chr6:1199660-1200003
>chr6:1200326-1206501
>chr6:1206740-1207008
>chr6:1207107-1207450
>chr6:1207874-1208676
>chr6:1208776-1212545
>chr6:1212645-1217520
>chr6:1217526-1221787
>chr6:1221815-1223079
>chr6:1223135-1223321
>chr6:1223594-1223983
>chr6:1224014-1224354
>chr6:1224417-1224465
>chr6:1224518-1224562
>chr6:1224736-1224963
>chr6:1225261-1225482
>chr6:1227208-1227371
>chr6:1228926-1228995
>chr6:1229060-1229400
>chr6:1229604-1229635
>chr6:1230041-1230997
>chr6:1231323-1231380
>chr6:1231851-1231906
>chr6:1231996-1232673
>chr6:1232715-1233132
>chr6:1233170-1233228
>chr6:1235334-1235392
>chr6:1238264-1238707
>chr6:1238807-1238945
>chr6:1239216-1239298
>chr6:1239522-1239632
>chr6:1241499-1241549
>chr6:1242478-1242757
>chr6:1243454-1243495
>chr6:1243950-1244288
>chr6:1245418-1245565
>chr6:1248985-1249052
>chr6:1249853-1249882
>chr6:1251470-1252077
>chr6:1253072-1253111
>chr6:1253377-1253717
>chr6:1253755-1253970
>chr6:1254369-1254506
>chr6:1254912-1259026
>chr6:1259110-1266184
>chr6:1266393-1267451
>chr6:1267588-1274738
>chr6:1274886-1277385
>chr6:1277485-1277515
>chr6:1277808-1278514
>chr6:1279018-1279095
>chr6:1279272-1279484
>chr6:1279647-1280335
>chr6:1282313-1282346
>chr6:1284517-1285662
>chr6:1289422-1289479
>chr6:1289566-1289925
>chr6:1290172-1290208
>chr6:1290330-1290370
>chr6:1290832-1290865
>chr6:1291075-1291204
>chr6:1291354-1293451
>chr6:1293518-1295237
>chr6:1295464-1303652
>chr6:1303766-1310958
>chr6:1310990-1311244
>chr6:1311336-1315912
>chr6:1316012-1317338
>chr6:1317438-1320100
>chr6:1320179-1320194
>chr6:1320294-1320913
>chr6:1321037-1321487
>chr6:1321889-1322179
>chr6:1322310-1334087
>chr6:1334660-1334696
>chr6:1342244-1342300
>chr6:1342560-1342641
>chr6:1342793-1342860
>chr6:1343142-1343212
>chr6:1343246-1343396
>chr6:1345576-1359269
>chr6:1359468-1368350
>chr6:1369011-1369055
>chr6:1369254-1369452
>chr6:1369614-1369827
>chr6:1369928-1370036
>chr6:1370223-1370652
>chr6:1372237-1373334
>chr6:1374591-1374686
>chr6:1375561-1375714
>chr6:1375875-1376041
>chr6:1376261-1376312
>chr6:1376524-1398698
>chr6:1398717-1437410
>chr6:1437530-1438781
>chr6:1439319-1439387
>chr6:1439522-1439637
>chr6:1439759-1439799
>chr6:1440390-1442986
>chr6:1443051-1458533
>chr6:1458729-1462710
>chr6:1462901-1463859
>chr6:1464094-1464252
>chr6:1464351-1464390
>chr6:1464520-1464637
>chr6:1464733-1464749
>chr6:1464849-1465994
>chr6:1466445-1472451
>chr6:1472751-1472806
>chr6:1473069-1473110
>chr6:1473521-1473569
>chr6:1474415-1489577
>chr6:1489938-1494841
>chr6:1495000-1498592
>chr6:1498658-1498738
>chr6:1498821-1499127
>chr6:1499812-1505817
>chr6:1505966-1506032
>chr6:1506395-1506884
>chr6:1506960-1507307
>chr6:1507373-1508484
>chr6:1508559-1508642
>chr6:1508879-1509132
>chr6:1509159-1509662
>chr6:1509699-1512448
>chr6:1512734-1512759
>chr6:1512826-1519136
>chr6:1519864-1519904
>chr6:1520179-1520374
>chr6:1526165-1526220
>chr6:1526698-1526783
>chr6:1528273-1528306
>chr6:1531371-1531528
>chr6:1531702-1531823
>chr6:1542306-1542360
>chr6:1542783-1542996
>chr6:1543108-1543325
>chr6:1543465-1543580
>chr6:1543697-1543764
>chr6:1545064-1545159
>chr6:1545310-1576707
>chr6:1576739-1613072
>chr6:1614334-1614662
>chr6:1614687-1617806
>chr6:1619116-1620326
>chr6:1620370-1621060
>chr6:1621213-1621246
>chr6:1622098-1622175
>chr6:1623971-1624078
>chr6:1624118-1624716
>chr6:1624837-1625819
>chr6:1625911-1626080
>chr6:1626343-1626404
>chr6:1626866-1626949
>chr6:1627024-1627152
>chr6:1627358-1627393
>chr6:1627834-1628355
>chr6:1628683-1628829
>chr6:1629020-1629086
>chr6:1629163-1629394
>chr6:1629518-1629573
>chr6:1629618-1631608
>chr6:1632012-1641017
>chr6:1641259-1644165
>chr6:1644511-1647022
>chr6:1647058-1647095
>chr6:1647148-1647826
>chr6:1647855-1648018
>chr6:1648121-1648411
>chr6:1648518-1655171
>chr6:1655218-1655358
>chr6:1655396-1655478
>chr6:1655578-1657920
>chr6:1658031-1658046
>chr6:1658488-1658521
>chr6:1659384-1659461
>chr6:1660731-1660772
>chr6:1661046-1661153
>chr6:1661193-1661791
>chr6:1661912-1662890
>chr6:1662982-1663151
>chr6:1663414-1663475
>chr6:1663938-1664021
>chr6:1664096-1664224
>chr6:1664430-1664465
>chr6:1664906-1665427
>chr6:1665755-1665901
>chr6:1666092-1666158
>chr6:1666235-1666466
>chr6:1666590-1666645
>chr6:1666690-1681103
>chr6:1681388-1683830
>chr6:1683973-1694448
>chr6:1694627-1698770
>chr6:1699821-1706663
>chr6:1707028-1710617
>chr6:1710654-1711274
>chr6:1714477-1714533
>chr6:1714680-1714865
>chr6:1714905-1715177
>chr6:1715208-1716170
>chr6:1716255-1716783
>chr6:1716848-1717023
>chr6:1717069-1717136
>chr6:1717174-1717201
>chr6:1717233-1717390
>chr6:1717428-1717469
>chr6:1717525-1717638
>chr6:1717690-1717767
>chr6:1717858-1718014
>chr6:1719077-1719117
>chr6:1719288-1719339
>chr6:1720251-1729828
>chr6:1730406-1732001
>chr6:1732022-1737083
>chr6:1737302-1737328
>chr6:1737428-1737445
>chr6:1737869-1741023
>chr6:1741123-1741146
>chr6:1741634-1742473
>chr6:1743029-1744416
>chr6:1744500-1762342
>chr6:1762468-1762494
>chr6:1762692-1769815
>chr6:1770091-1770322
>chr6:1770364-1777927
>chr6:1778119-1782446
>chr6:1782504-1782680
>chr6:1783171-1783199
>chr6:1783371-1785525
>chr6:1785566-1785590
>chr6:1785939-1793278
>chr6:1793412-1794353
>chr6:1794534-1795771
>chr6:1800236-1800264
>chr6:1800655-1800690
>chr6:1801113-1801145
>chr6:1801178-1801239
>chr6:1801373-1801547
>chr6:1802864-1802968
>chr6:1805195-1805536
>chr6:1806146-1806543
>chr6:1806589-1806724
>chr6:1806764-1806862
>chr6:1809810-1809913
>chr6:1810480-1810684
>chr6:1810829-1810868
>chr6:1811118-1811246
>chr6:1811366-1811428
>chr6:1813186-1813662
>chr6:1813694-1814548
>chr6:1814726-1814759
>chr6:1815068-1815519
>chr6:1815612-1815665
>chr6:1816387-1816497
>chr6:1816571-1817397
>chr6:1817520-1817838
>chr6:1818292-1818519
>chr6:1819074-1819231
>chr6:1819278-1819323
>chr6:1820003-1821331
>chr6:1821402-1821551
>chr6:1826528-1826632
>chr6:1826683-1827071
>chr6:1827148-1827189
>chr6:1829589-1830848
>chr6:1836668-1836829
>chr6:1839597-1851282
>chr6:1851845-1851898
>chr6:1851935-1851974
>chr6:1852002-1852097
>chr6:1852148-1852660
>chr6:1852755-1853636
>chr6:1854098-1855766
>chr6:1856320-1856357
>chr6:1857202-1857325
>chr6:1859717-1859938
>chr6:1859982-1870233
>chr6:1872661-1872693
>chr6:1875959-1876205
>chr6:1876242-1876284
>chr6:1877357-1877919
>chr6:1879050-1893780
>chr6:1894167-1894776
>chr6:1895023-1895088
>chr6:1895132-1901296
>chr6:1901416-1906163
>chr6:1906298-1906715
>chr6:1906897-1906961
>chr6:1907095-1907321
>chr6:1907416-1907823
>chr6:1907838-1909327
>chr6:1909536-1910534
>chr6:1910733-1910848
>chr6:1911306-1911441
>chr6:1911495-1911930
>chr6:1912201-1912265
>chr6:1913528-1914140
>chr6:1914241-1914486
>chr6:1914663-1916513
>chr6:1916687-1916790
>chr6:1916891-1916978
>chr6:1917022-1922346
>chr6:1922489-1925358
>chr6:1925458-1925473
>chr6:1925701-1926656
>chr6:1927495-1927846
>chr6:1928144-1957201
>chr6:1957542-1958182
>chr6:1958308-1958389
>chr6:1958620-1959915
>chr6:1962411-1962559
>chr6:1962791-1962831
>chr6:1963129-1963159
>chr6:1963641-1963965
>chr6:1964095-1964317
>chr6:1964350-1964543
>chr6:1964628-1964724
>chr6:1965208-1965264
>chr6:1965424-1965522
>chr6:1965856-1965920
>chr6:1966747-1966788
>chr6:1966903-1970643
>chr6:1970752-1970874
>chr6:1971011-1971235
>chr6:1971829-1973933
>chr6:1974033-1975458
>chr6:1975506-1981071
>chr6:1981176-1981191
>chr6:1981302-1982850
>chr6:1982905-1989010
>chr6:1989095-1989301
>chr6:1989370-1989757
>chr6:1990099-1990131
>chr6:1993686-1993755
>chr6:1996823-1996865
>chr6:1999016-2005281
>chr6:2007990-2008042
>chr6:2008322-2008458
>chr6:2008488-2022026
>chr6:2022178-2022350
>chr6:2022623-2031602
>chr6:2031876-2032140
>chr6:2032170-2034191
>chr6:2034505-2034959
>chr6:2035102-2037273
>chr6:2037333-2037664
>chr6:2037779-2038693
>chr6:2040584-2040614
>chr6:2041679-2041916
>chr6:2047253-2047862
>chr6:2048109-2048399
>chr6:2048442-2048583
>chr6:2048772-2049345
>chr6:2049572-2049728
>chr6:2049873-2050033
>chr6:2050263-2050354
>chr6:2050430-2050508
>chr6:2050685-2050780
>chr6:2050814-2051004
>chr6:2051354-2051387
>chr6:2051468-2051695
>chr6:2051793-2051907
>chr6:2051974-2052564
>chr6:2052664-2052832
>chr6:2052923-2053714
>chr6:2056592-2056756
>chr6:2056900-2056952
>chr6:2058207-2058276
>chr6:2058371-2058441
>chr6:2059601-2059633
>chr6:2059836-2059968
>chr6:2060380-2060646
>chr6:2061212-2061227
>chr6:2061463-2061495
>chr6:2061697-2061829
>chr6:2062241-2062518
>chr6:2062718-2062816
>chr6:2063600-2064918
>chr6:2066061-2066987
>chr6:2067112-2076115
>chr6:2076673-2077180
>chr6:2078221-2101384
>chr6:2101589-2101725
>chr6:2101805-2102455
>chr6:2102498-2102615
>chr6:2102654-2102790
>chr6:2102817-2102955
>chr6:2103017-2104467
>chr6:2104589-2104990
>chr6:2105048-2105502
>chr6:2105702-2105804
>chr6:2105904-2110385
>chr6:2110509-2111354
>chr6:2111537-2113499
>chr6:2113691-2114711
>chr6:2114811-2123291
>chr6:2127033-2129716
>chr6:2130407-2130675
>chr6:2130822-2133600
>chr6:2133843-2133935
>chr6:2133979-2138547
>chr6:2138966-2139535
>chr6:2139635-2146168
>chr6:2146289-2146813
>chr6:2151374-2151791
>chr6:2152292-2152740
>chr6:2153013-2156973
>chr6:2157235-2159307
>chr6:2159443-2159473
>chr6:2159573-2163850
>chr6:2163976-2170046
>chr6:2170184-2170354
>chr6:2170770-2173063
>chr6:2173173-2173343
>chr6:2174489-2176375
>chr6:2176933-2181400
>chr6:2181511-2193508
>chr6:2193652-2195534
>chr6:2195574-2196211
>chr6:2196529-2199511
>chr6:2199639-2199711
>chr6:2199890-2199923
>chr6:2200311-2201738
>chr6:2201838-2203061
>chr6:2204258-2205138
>chr6:2205181-2212861
>chr6:2212929-2217014
>chr6:2217197-2217549
>chr6:2217611-2218601
>chr6:2218648-2219403
>chr6:2219425-2219943
>chr6:2219976-2220010
>chr6:2220129-2220332
>chr6:2220419-2220575
>chr6:2220631-2220725
>chr6:2220772-2224647
>chr6:2224680-2225778
>chr6:2225966-2226051
>chr6:2226559-2228084
>chr6:2228301-2240785
>chr6:2240833-2242239
>chr6:2242288-2243234
>chr6:2243376-2244036
>chr6:2248857-2248927
>chr6:2249582-2250023
>chr6:2250927-2251203
>chr6:2251381-2251571
>chr6:2251696-2252657
>chr6:2252757-2252773
>chr6:2252801-2256734
>chr6:2256816-2257568
>chr6:2257922-2258145
>chr6:2258204-2258321
>chr6:2258748-2258851
>chr6:2258932-2258985
>chr6:2259466-2259736
>chr6:2259944-2260043
>chr6:2261292-2262963
>chr6:2263040-2269033
>chr6:2269152-2270830
>chr6:2271199-2282156
>chr6:2282164-2282584
>chr6:2282620-2282652
>chr6:2283093-2286635
>chr6:2286643-2287063
>chr6:2287572-2293927
>chr6:2294083-2302407
>chr6:2302876-2314043
>chr6:2314129-2330269
>chr6:2330319-2330405
>chr6:2330479-2330808
>chr6:2330978-2331703
>chr6:2331930-2331964
>chr6:2332214-2332791
>chr6:2333401-2356893
>chr6:2356912-2360728
>chr6:2360916-2362688
>chr6:2362707-2362722
>chr6:2362822-2366736
>chr6:2366786-2367101
>chr6:2367986-2368149
>chr6:2368228-2368384
>chr6:2368515-2371329
>chr6:2371379-2371694
>chr6:2372578-2372740
>chr6:2372819-2374510
>chr6:2374547-2379694
>chr6:2379952-2379996
>chr6:2380311-2380643
>chr6:2380868-2381191
>chr6:2382003-2382039
>chr6:2382123-2382161
>chr6:2382610-2383714
>chr6:2385815-2385849
>chr6:2386581-2386861
>chr6:2388227-2388279
>chr6:2390013-2390119
>chr6:2390844-2390906
>chr6:2390951-2390985
>chr6:2391391-2391610
>chr6:2391692-2392094
>chr6:2399477-2399797
>chr6:2400245-2409936
>chr6:2410054-2427310
>chr6:2427435-2427452
>chr6:2430705-2430752
>chr6:2432436-2440748
>chr6:2441096-2441155
>chr6:2446137-2446209
>chr6:2452290-2452305
>chr6:2452405-2454383
>chr6:2454593-2455461
>chr6:2455579-2455614
>chr6:2455788-2455988
>chr6:2456352-2456464
>chr6:2456494-2457148
>chr6:2457433-2457793
>chr6:2457862-2458061
>chr6:2458142-2468663
>chr6:2469193-2469519
>chr6:2469941-2470171
>chr6:2470501-2470663
>chr6:2470771-2471096
>chr6:2471525-2471755
>chr6:2472047-2481725
>chr6:2481913-2489677
>chr6:2489732-2489859
>chr6:2490106-2490278
>chr6:2490334-2490893
>chr6:2490948-2491205
>chr6:2491354-2491488
>chr6:2491688-2500154
>chr6:2500296-2500488
>chr6:2502062-2507016
>chr6:2507061-2512150
>chr6:2512275-2512842
>chr6:2513097-2513161
>chr6:2513190-2513377
>chr6:2513440-2513464
>chr6:2513654-2515732
>chr6:2515936-2516493
>chr6:2516751-2521174
>chr6:2521220-2521253
>chr6:2521404-2521847
>chr6:2521959-2521989
>chr6:2522070-2526031
>chr6:2526145-2526954
>chr6:2527054-2534397
>chr6:2534497-2534512
>chr6:2534885-2535075
>chr6:2535201-2535240
>chr6:2535702-2535823
>chr6:2535867-2536945
>chr6:2537088-2538666
>chr6:2538721-2539108
>chr6:2539627-2539693
>chr6:2540037-2542011
>chr6:2542155-2563185
>chr6:2563565-2567973
>chr6:2568000-2570058
>chr6:2570084-2571442
>chr6:2571492-2571574
>chr6:2571618-2571703
>chr6:2571788-2572155
>chr6:2572304-2572888
>chr6:2572946-2573192
>chr6:2573250-2573613
>chr6:2573747-2574487
>chr6:2574587-2576390
>chr6:2576439-2580200
>chr6:2580238-2580422
>chr6:2582183-2582301
>chr6:2582344-2582501
>chr6:2582645-2587791
>chr6:2587829-2588013
>chr6:2589774-2589892
>chr6:2589935-2590092
>chr6:2590236-2591901
>chr6:2594831-2594917
>chr6:2595977-2596104
>chr6:2596301-2596427
>chr6:2596493-2596587
>chr6:2596635-2596846
>chr6:2597125-2613421
>chr6:2613688-2623514
>chr6:2623837-2636677
>chr6:2636831-2637365
>chr6:2637424-2638082
>chr6:2638487-2649709
>chr6:2649870-2649885
>chr6:2650151-2654424
>chr6:2654483-2655295
>chr6:2655546-2665649
>chr6:2666438-2666872
>chr6:2666909-2667054
>chr6:2667577-2667746
>chr6:2668073-2668242
>chr6:2668573-2670544
>chr6:2670644-2680019
>chr6:2680185-2684805
>chr6:2685038-2685144
>chr6:2685725-2697035
>chr6:2697701-2698269
>chr6:2698636-2698682
>chr6:2698763-2698851
>chr6:2699028-2699240
>chr6:2699342-2700096
>chr6:2700292-2704206
>chr6:2704327-2714747
>chr6:2714866-2716208
>chr6:2716400-2717442
>chr6:2717779-2717844
>chr6:2720119-2720332
>chr6:2724270-2724324
>chr6:2724444-2724489
>chr6:2725406-2725441
>chr6:2726015-2726055
>chr6:2726122-2726397
>chr6:2726454-2726941
>chr6:2726990-2727210
>chr6:2727247-2727316
>chr6:2728678-2730172
>chr6:2730221-2730822
>chr6:2730995-2742717
>chr6:2742998-2758971
>chr6:2759007-2760090
>chr6:2760571-2765477
>chr6:2765520-2766357
>chr6:2766402-2795609
>chr6:2795649-2795769
>chr6:2796223-2802029
>chr6:2802079-2803512
>chr6:2803962-2806210
>chr6:2806253-2806352
>chr6:2806729-2806770
>chr6:2806888-2810536
>chr6:2810763-2810862
>chr6:2811023-2811078
>chr6:2811237-2811278
>chr6:2811413-2812462
>chr6:2812562-2812658
>chr6:2812691-2829973
>chr6:2830152-2831804
>chr6:2832149-2850244
>chr6:2850313-2850495
>chr6:2850815-2852131
>chr6:2852182-2862283
>chr6:2862383-2874203
>chr6:2874986-2875409
>chr6:2875599-2876931
>chr6:2877318-2879034
>chr6:2879208-2880813
>chr6:2881344-2881372
>chr6:2881934-2882009
>chr6:2889516-2889591
>chr6:2889660-2889769
>chr6:2891738-2892233
>chr6:2892526-2892627
>chr6:2892677-2892835
>chr6:2900481-2900569
>chr6:2900686-2900721
>chr6:2901832-2901974
>chr6:2903457-2903657
>chr6:2903776-2908590
>chr6:2910802-2910845
>chr6:2912130-2912396
>chr6:2912506-2912637
>chr6:2912705-2912824
>chr6:2913273-2913357
>chr6:2913681-2913848
>chr6:2913944-2914022
>chr6:2915723-2917147
>chr6:2917291-2918853
>chr6:2918953-2919018
>chr6:2919081-2950976
>chr6:2951164-2986884
>chr6:2986904-2991200
>chr6:2991323-2991625
>chr6:2998349-2998684
>chr6:2998722-3014903
>chr6:3014937-3015182
>chr6:3015234-3015281
>chr6:3016066-3022716
>chr6:3022816-3040662
>chr6:3040706-3041029
>chr6:3041126-3041849
>chr6:3050256-3050395
>chr6:3050526-3050778
>chr6:3057379-3057415
>chr6:3059458-3059700
>chr6:3059868-3065137
>chr6:3065398-3066140
>chr6:3068079-3068137
>chr6:3068186-3068320
>chr6:3068456-3068853
>chr6:3068896-3070095
>chr6:3070237-3073598
>chr6:3073715-3073986
>chr6:3074099-3074162
>chr6:3077215-3077682
>chr6:3077721-3078790
>chr6:3078871-3093475
>chr6:3093542-3093622
>chr6:3094116-3114057
>chr6:3114157-3116578
>chr6:3116678-3116981
>chr6:3118049-3118103
>chr6:3118234-3118993
>chr6:3119093-3121095
>chr6:3121423-3126994
>chr6:3127136-3127512
>chr6:3127612-3127633
>chr6:3127681-3134518
>chr6:3134929-3135071
>chr6:3135197-3137389
>chr6:3137420-3139376
>chr6:3139507-3141991
>chr6:3142354-3142559
>chr6:3142621-3147364
>chr6:3147482-3170153
>chr6:3170403-3170554
>chr6:3170609-3171203
>chr6:3171293-3171345
>chr6:3171422-3177025
>chr6:3177198-3180575
>chr6:3180677-3180967
>chr6:3181028-3181291
>chr6:3184965-3185545
>chr6:3186121-3186189
>chr6:3188340-3188486
>chr6:3189220-3189894
>chr6:3192236-3192420
>chr6:3194639-3194682
>chr6:3195703-3195738
>chr6:3195938-3196003
>chr6:3196437-3196551
>chr6:3197098-3197164
>chr6:3197662-3197824
>chr6:3198686-3198780
>chr6:3199256-3199906
>chr6:3200196-3200262
>chr6:3200569-3200624
>chr6:3201555-3209776
>chr6:3209899-3209915
>chr6:3210089-3222536
>chr6:3223035-3226857
>chr6:3226957-3235647
>chr6:3241015-3250577
>chr6:3252486-3261805
>chr6:3261937-3263049
>chr6:3263214-3266912
>chr6:3267041-3276520
>chr6:3276715-3278882
>chr6:3278982-3284596
>chr6:3285345-3285560
>chr6:3286412-3286575
>chr6:3286630-3286680
>chr6:3290314-3291347
>chr6:3291392-3296345
>chr6:3296458-3296979
>chr6:3297332-3303129
>chr6:3303483-3305537
>chr6:3305609-3308962
>chr6:3309001-3311605
>chr6:3311651-3311926
>chr6:3315441-3315634
>chr6:3315933-3316511
>chr6:3316670-3316829
>chr6:3317037-3317075
>chr6:3317137-3317304
>chr6:3320791-3321195
>chr6:3321367-3321459
>chr6:3321520-3321699
>chr6:3321765-3321856
>chr6:3323961-3324017
>chr6:3324593-3324663
>chr6:3326464-3327018
>chr6:3327045-3328090
>chr6:3328214-3330830
>chr6:3330933-3331768
>chr6:3332811-3339415
>chr6:3339515-3346532
>chr6:3347092-3347172
>chr6:3347228-3363579
>chr6:3363857-3365710
>chr6:3365757-3365808
>chr6:3365908-3366814
>chr6:3367636-3367678
>chr6:3367809-3367837
>chr6:3367945-3386746
>chr6:3386767-3387379
>chr6:3388037-3388175
>chr6:3388312-3388363
>chr6:3388422-3389856
>chr6:3389882-3391597
>chr6:3391801-3399960
>chr6:3400060-3406571
>chr6:3406727-3406787
>chr6:3406850-3408882
>chr6:3409083-3416002
>chr6:3416060-3416117
>chr6:3416500-3430624
>chr6:3430709-3430867
>chr6:3431042-3431118
>chr6:3434167-3434353
>chr6:3434479-3434914
>chr6:3435146-3435322
>chr6:3436769-3436833
>chr6:3437196-3437483
>chr6:3438376-3438482
>chr6:3438721-3438834
>chr6:3438947-3439251
>chr6:3439383-3439448
>chr6:3440021-3440201
>chr6:3440525-3440675
>chr6:3440804-3440872
>chr6:3441350-3441412
>chr6:3441550-3441710
>chr6:3441792-3441914
>chr6:3442790-3443006
>chr6:3443025-3446599
>chr6:3446628-3446746
>chr6:3447031-3447070
>chr6:3448343-3448411
>chr6:3448467-3448526
>chr6:3448611-3448896
>chr6:3448968-3449032
>chr6:3449508-3451033
>chr6:3451056-3451158
>chr6:3451183-3451789
>chr6:3451827-3454151
>chr6:3454180-3462633
>chr6:3462790-3463013
>chr6:3463116-3463444
>chr6:3464464-3472655
>chr6:3472787-3482044
>chr6:3482215-3485193
>chr6:3485245-3487331
>chr6:3487845-3488770
>chr6:3489032-3489324
>chr6:3489738-3506752
>chr6:3506933-3514737
>chr6:3514867-3520326
>chr6:3520389-3520532
>chr6:3520630-3520701
>chr6:3520963-3523854
>chr6:3523917-3524060
>chr6:3524158-3524245
>chr6:3524493-3524559
>chr6:3524626-3525807
>chr6:3525968-3553343
>chr6:3553443-3556398
>chr6:3556439-3564411
>chr6:3564415-3564542
>chr6:3564651-3569426
>chr6:3569472-3569660
>chr6:3569812-3570244
>chr6:3570395-3570711
>chr6:3576516-3590285
>chr6:3591117-3591189
>chr6:3596303-3596352
>chr6:3596453-3596588
>chr6:3598890-3599040
>chr6:3599173-3599205
>chr6:3599293-3619433
>chr6:3619464-3619773
>chr6:3619812-3619868
>chr6:3620073-3620952
>chr6:3621203-3624266
>chr6:3624306-3624367
>chr6:3624567-3626582
>chr6:3626778-3626980
>chr6:3627082-3627147
>chr6:3627320-3644998
>chr6:3645775-3645803
>chr6:3646816-3646878
>chr6:3646924-3646999
>chr6:3647062-3647129
>chr6:3652541-3673088
>chr6:3673206-3679823
>chr6:3683371-3683518
>chr6:3683743-3683788
>chr6:3684667-3691678
>chr6:3691716-3698656
>chr6:3698900-3699643
>chr6:3699784-3711112
>chr6:3711145-3711181
>chr6:3711281-3713376
>chr6:3713387-3723575
>chr6:3723593-3726553
>chr6:3726728-3727559
>chr6:3727744-3728031
>chr6:3728668-3746178
>chr6:3746203-3771144
>chr6:3771170-3774326
>chr6:3774722-3774987
>chr6:3775060-3775543
>chr6:3775615-3775739
>chr6:3781578-3781750
>chr6:3782137-3782275
>chr6:3782828-3782983
>chr6:3783234-3788370
>chr6:3788657-3788712
>chr6:3788845-3788944
>chr6:3789486-3789567
>chr6:3789646-3789827
>chr6:3789862-3789921
>chr6:3790046-3791581
>chr6:3791659-3799808
>chr6:3799908-3802587
>chr6:3802603-3837058
>chr6:3837070-3838064
>chr6:3838550-3838994
>chr6:3839591-3841184
>chr6:3841319-3841705
>chr6:3841803-3841852
>chr6:3842071-3843185
>chr6:3843273-3845159
>chr6:3845233-3845367
>chr6:3846798-3846888
>chr6:3847337-3847368
>chr6:3847468-3847496
>chr6:3847542-3848895
>chr6:3848923-3852506
>chr6:3854045-3854334
>chr6:3855245-3855311
>chr6:3855794-3855833
>chr6:3857504-3863439
>chr6:3863658-3869252
>chr6:3869689-3869732
>chr6:3877351-3877395
>chr6:3877614-3877657
>chr6:3877805-3877857
>chr6:3879265-3879306
>chr6:3879655-3879920
>chr6:3881199-3883607
>chr6:3883621-3889425
>chr6:3889482-3889574
>chr6:3890385-3894783
>chr6:3894885-3894909
>chr6:3895683-3896355
>chr6:3896395-3896729
>chr6:3896811-3897255
>chr6:3897376-3899423
>chr6:3899549-3901434
>chr6:3901534-3901549
>chr6:3901607-3903610
>chr6:3903692-3904106
>chr6:3904255-3905282
>chr6:3905928-3906245
>chr6:3906296-3906512
>chr6:3906612-3906627
>chr6:3906781-3907019
>chr6:3907269-3907312
>chr6:3907393-3908499
>chr6:3908860-3909252
>chr6:3909303-3910020
>chr6:3910162-3910908
>chr6:3911128-3912973
>chr6:3913168-3913211
>chr6:3913292-3914534
>chr6:3914579-3914952
>chr6:3915466-3917625
>chr6:3918307-3918590
>chr6:3918641-3919706
>chr6:3919884-3921745
>chr6:3921845-3935969
>chr6:3936433-3940298
>chr6:3940309-3954951
>chr6:3955054-3957933
>chr6:3958051-3959977
>chr6:3960021-3960114
>chr6:3960154-3960225
>chr6:3960369-3960454
>chr6:3960595-3960651
>chr6:3960893-3961036
>chr6:3961104-3972574
>chr6:3972617-3973365
>chr6:3973446-3973602
>chr6:3973620-3975486
>chr6:3975842-3975930
>chr6:3976053-3976091
>chr6:3976149-3976205
>chr6:3978606-3987954
>chr6:3990210-3990264
>chr6:3991571-3991619
>chr6:3992755-3992911
>chr6:3993844-3999725
>chr6:3999924-4009775
>chr6:4009875-4015951
>chr6:4018757-4018826
>chr6:4018891-4018934
>chr6:4020377-4020445
>chr6:4020471-4037396
>chr6:4037437-4037753
>chr6:4037802-4037907
>chr6:4037937-4038152
>chr6:4038172-4071394
>chr6:4071508-4071546
>chr6:4071688-4071849
>chr6:4071934-4072295
>chr6:4072421-4073192
>chr6:4073299-4073809
>chr6:4073840-4074274
>chr6:4074513-4085158
>chr6:4085177-4085695
>chr6:4085828-4086068
>chr6:4086630-4086774
>chr6:4087619-4087657
>chr6:4087765-4089744
>chr6:4090877-4095077
>chr6:4095109-4110727
>chr6:4110864-4120243
>chr6:4120343-4125024
>chr6:4125130-4125809
>chr6:4125941-4126836
>chr6:4127065-4128524
>chr6:4128552-4132473
>chr6:4132494-4136709
>chr6:4136744-4136886
>chr6:4136920-4140453
>chr6:4141053-4141106
>chr6:4141210-4141410
>chr6:4141552-4142999
>chr6:4143214-4143267
>chr6:4143371-4143572
>chr6:4143712-4144622
>chr6:4147002-4147033
>chr6:4147664-4148229
>chr6:4149470-4149925
>chr6:4154255-4154364
>chr6:4157293-4158578
>chr6:4158678-4158695
>chr6:4159101-4162397
>chr6:4163015-4164217
>chr6:4164261-4168980
>chr6:4169614-4173283
>chr6:4173404-4173523
>chr6:4176495-4176585
>chr6:4176848-4177041
>chr6:4180553-4187964
>chr6:4188180-4191582
>chr6:4191632-4191987
>chr6:4192971-4195311
>chr6:4195411-4195428
>chr6:4195441-4211744
>chr6:4211765-4212428
>chr6:4212664-4230866
>chr6:4230903-4237267
>chr6:4237794-4240443
>chr6:4241427-4241782
>chr6:4241832-4243734
>chr6:4243886-4245314
>chr6:4245602-4248341
>chr6:4248441-4251205
>chr6:4251493-4255412
>chr6:4255647-4255683
>chr6:4255991-4259250
>chr6:4259446-4259519
>chr6:4263535-4263823
>chr6:4263882-4264259
>chr6:4264300-4265318
>chr6:4265375-4267893
>chr6:4267922-4268223
>chr6:4268288-4271223
>chr6:4271351-4279600
>chr6:4279842-4286434
>chr6:4286534-4289295
>chr6:4289403-4291734
>chr6:4291834-4293033
>chr6:4293329-4296261
>chr6:4297217-4297258
>chr6:4298071-4298444
>chr6:4298581-4305157
>chr6:4306185-4306932
>chr6:4307257-4307448
>chr6:4310030-4310069
>chr6:4312518-4312653
>chr6:4316130-4329823
>chr6:4330088-4330294
>chr6:4330985-4331027
>chr6:4331069-4331104
>chr6:4332313-4332349
>chr6:4332433-4338813
>chr6:4338937-4343527
>chr6:4343666-4351356
>chr6:4351384-4352127
>chr6:4352557-4352656
>chr6:4353410-4353460
>chr6:4354830-4355519
>chr6:4355679-4360006
>chr6:4360087-4360189
>chr6:4365046-4365116
>chr6:4365478-4365517
>chr6:4365652-4365754
>chr6:4365841-4366821
>chr6:4369382-4369954
>chr6:4370068-4375925
>chr6:4376167-4378127
>chr6:4378260-4379425
>chr6:4379525-4390387
>chr6:4390440-4391704
>chr6:4391743-4394027
>chr6:4395660-4395694
>chr6:4395790-4395954
>chr6:4397493-4405105
>chr6:4405637-4406508
>chr6:4408300-4408370
>chr6:4410543-4410809
>chr6:4411746-4411833
>chr6:4412388-4412751
>chr6:4412932-4413067
>chr6:4413138-4413359
>chr6:4413397-4413428
>chr6:4413511-4413807
>chr6:4413847-4414094
>chr6:4414149-4414294
>chr6:4414333-4414563
>chr6:4414610-4414648
>chr6:4414683-4415002
>chr6:4415036-4416147
>chr6:4416235-4416898
>chr6:4416998-4418047
>chr6:4419995-4433409
>chr6:4434066-4434225
>chr6:4434314-4434573
>chr6:4434610-4434893
>chr6:4434912-4435028
>chr6:4435287-4435427
>chr6:4435759-4435797
>chr6:4437443-4437471
>chr6:4437977-4438065
>chr6:4438263-4438337
>chr6:4438458-4438744
>chr6:4438859-4438930
>chr6:4439054-4439363
>chr6:4439724-4439829
>chr6:4439886-4440083
>chr6:4440218-4440310
>chr6:4440414-4440697
>chr6:4443962-4453436
>chr6:4453582-4461662
>chr6:4462683-4487731
>chr6:4487993-4488052
>chr6:4488113-4488167
>chr6:4488281-4488423
>chr6:4488664-4488833
>chr6:4488894-4489058
>chr6:4489136-4489516
>chr6:4489577-4489848
>chr6:4490076-4493710
>chr6:4493746-4500515
>chr6:4500767-4502559
>chr6:4502683-4511630
>chr6:4512118-4526832
>chr6:4526871-4527093
>chr6:4527135-4527226
>chr6:4527439-4527559
>chr6:4527700-4527766
>chr6:4527947-4534901
>chr6:4534943-4535034
>chr6:4535247-4535367
>chr6:4535499-4535574
>chr6:4535764-4573024
>chr6:4573096-4574219
>chr6:4574367-4574637
>chr6:4575676-4581135
>chr6:4581213-4582224
>chr6:4582257-4582731
>chr6:4582882-4582959
>chr6:4583140-4583175
>chr6:4583344-4583544
>chr6:4583633-4583761
>chr6:4583802-4593910
>chr6:4594034-4595710
>chr6:4595816-4595848
>chr6:4595941-4596156
>chr6:4596588-4596739
>chr6:4598678-4598818
>chr6:4599620-4609074
>chr6:4611559-4611689
>chr6:4613026-4613181
>chr6:4617906-4618090
>chr6:4618543-4620855
>chr6:4620941-4622060
>chr6:4622190-4622444
>chr6:4622708-4622832
>chr6:4622963-4622998
>chr6:4623566-4623638
>chr6:4624231-4624291
>chr6:4624709-4624826
>chr6:4625739-4627869
>chr6:4628303-4628343
>chr6:4628863-4628899
>chr6:4629048-4629560
>chr6:4629621-4632894
>chr6:4635324-4635398
>chr6:4635553-4636407
>chr6:4636861-4637431
>chr6:4641333-4641510
>chr6:4641824-4641856
>chr6:4642106-4642278
>chr6:4642353-4642407
>chr6:4642489-4642798
>chr6:4643154-4643174
>chr6:4643291-4645147
>chr6:4645422-4645479
>chr6:4646718-4646886
>chr6:4646927-4646976
>chr6:4647397-4649677
>chr6:4649739-4649783
>chr6:4649825-4649882
>chr6:4650004-4650034
>chr6:4650100-4650139
>chr6:4650336-4650473
>chr6:4650553-4650612
>chr6:4650644-4650704
>chr6:4650769-4650857
>chr6:4652484-4652529
>chr6:4652842-4653036
>chr6:4653079-4653684
>chr6:4653933-4653969
>chr6:4654107-4654440
>chr6:4654550-4654820
>chr6:4654959-4657812
>chr6:4657867-4657913
>chr6:4657986-4658024
>chr6:4662733-4663010
>chr6:4663279-4663427
>chr6:4664192-4664227
>chr6:4664313-4664410
>chr6:4664459-4664613
>chr6:4664815-4664948
>chr6:4668335-4672623
>chr6:4672663-4674688
>chr6:4674780-4675151
>chr6:4675246-4675302
>chr6:4677949-4678656
>chr6:4680619-4680788
>chr6:4682633-4682687
>chr6:4683430-4687530
>chr6:4689436-4689521
>chr6:4689597-4689664
>chr6:4691616-4691793
>chr6:4692385-4692697
>chr6:4692815-4711508
>chr6:4711554-4713621
>chr6:4713667-4715251
>chr6:4715280-4722130
>chr6:4722167-4723274
>chr6:4723374-4723390
>chr6:4723422-4723762
>chr6:4723844-4757293
>chr6:4757644-4757704
>chr6:4757856-4757983
>chr6:4758218-4764170
>chr6:4764522-4764582
>chr6:4764735-4764862
>chr6:4765097-4770517
>chr6:4770524-4775530
>chr6:4775616-4777215
>chr6:4777425-4777675
>chr6:4777767-4777904
>chr6:4778190-4778570
>chr6:4778627-4794031
>chr6:4794172-4794236
>chr6:4794351-4794462
>chr6:4794498-4794998
>chr6:4795054-4795271
>chr6:4795455-4795649
>chr6:4795851-4796200
>chr6:4796344-4796435
>chr6:4796723-4796815
>chr6:4799219-4799284
>chr6:4799594-4799646
>chr6:4801728-4801817
>chr6:4804613-4804681
>chr6:4808062-4808187
>chr6:4808233-4818491
>chr6:4818591-4819478
>chr6:4819902-4837317
>chr6:4839326-4839563
>chr6:4846295-4846362
>chr6:4847886-4848365
>chr6:4848563-4848598
>chr6:4848901-4848936
>chr6:4849164-4849199
>chr6:4849411-4850526
>chr6:4850669-4851901
>chr6:4852050-4854069
>chr6:4854251-4859950
>chr6:4859983-4864537
>chr6:4864669-4874007
>chr6:4874170-4880101
>chr6:4880224-4880493
>chr6:4880649-4880664
>chr6:4880783-4882152
>chr6:4882233-4882818
>chr6:4882915-4882932
>chr6:4883051-4885888
>chr6:4886003-4886211
>chr6:4886347-4886376
>chr6:4889019-4889319
>chr6:4889998-4890132
>chr6:4893836-4894670
>chr6:4900400-4900775
>chr6:4901147-4901490
>chr6:4902593-4912784
>chr6:4912884-4914508
>chr6:4914696-4914730
>chr6:4915183-4915264
>chr6:4915509-4922519
>chr6:4922557-4931468
>chr6:4931672-4939745
>chr6:4939845-4939861
>chr6:4940182-4940253
>chr6:4940316-4992250
>chr6:4992728-4994123
>chr6:4994246-4995085
>chr6:4995338-5003229
>chr6:5003435-5009148
>chr6:5009186-5009890
>chr6:5009990-5010962
>chr6:5011062-5011090
>chr6:5011330-5012744
>chr6:5012883-5015054
>chr6:5015146-5015202
>chr6:5015809-5024183
>chr6:5024540-5025475
>chr6:5025780-5027128
>chr6:5027168-5027185
>chr6:5027314-5044109
>chr6:5044233-5045107
>chr6:5045397-5049295
>chr6:5049330-5051219
>chr6:5052275-5052358
>chr6:5052423-5052455
>chr6:5052610-5056093
>chr6:5056212-5059933
>chr6:5060540-5060596
>chr6:5060688-5067186
>chr6:5067609-5067847
>chr6:5068611-5068727
>chr6:5068881-5069868
>chr6:5069917-5073324
>chr6:5073534-5074439
>chr6:5074891-5075007
>chr6:5075161-5075912
>chr6:5076041-5082947
>chr6:5083328-5095105
>chr6:5095194-5095249
>chr6:5095273-5095333
>chr6:5095397-5095517
>chr6:5095572-5095649
>chr6:5095703-5095752
>chr6:5095902-5095973
>chr6:5096393-5098743
>chr6:5098763-5099438
>chr6:5099473-5099649
>chr6:5099711-5099766
>chr6:5099790-5099851
>chr6:5099915-5100035
>chr6:5100090-5100167
>chr6:5100221-5100270
>chr6:5100419-5100490
>chr6:5100910-5119934
>chr6:5119967-5120056
>chr6:5120283-5120298
>chr6:5120306-5120345
>chr6:5120675-5120759
>chr6:5121232-5121276
>chr6:5121866-5121925
>chr6:5122276-5124713
>chr6:5124841-5131421
>chr6:5131521-5132904
>chr6:5133270-5133312
>chr6:5133655-5134226
>chr6:5134528-5134584
>chr6:5134701-5135004
>chr6:5135101-5135154
>chr6:5135202-5138393
>chr6:5138785-5138827
>chr6:5139204-5139742
>chr6:5140043-5140099
>chr6:5140216-5140355
>chr6:5140452-5140486
>chr6:5140553-5147705
>chr6:5147996-5148046
>chr6:5150857-5156028
>chr6:5156288-5156561
>chr6:5156640-5156895
>chr6:5161748-5161922
>chr6:5166901-5167037
>chr6:5167178-5167361
>chr6:5167477-5167526
>chr6:5167708-5167736
>chr6:5167799-5167888
>chr6:5167930-5168348
>chr6:5168563-5175461
>chr6:5175493-5175509
>chr6:5175631-5175669
>chr6:5175757-5176022
>chr6:5176136-5176270
>chr6:5176324-5176375
>chr6:5176424-5176525
>chr6:5177043-5177099
>chr6:5177243-5192772
>chr6:5192995-5193049
>chr6:5193851-5193990
>chr6:5194049-5208789
>chr6:5211052-5211635
>chr6:5211703-5218412
>chr6:5218624-5225093
>chr6:5225154-5225619
>chr6:5225674-5225722
>chr6:5225988-5226175
>chr6:5226220-5232457
>chr6:5233357-5234282
>chr6:5234534-5234645
>chr6:5234759-5234801
>chr6:5234945-5236282
>chr6:5236372-5237086
>chr6:5238438-5238798
>chr6:5239470-5239524
>chr6:5239624-5244946
>chr6:5245046-5246637
>chr6:5246737-5246763
>chr6:5249762-5252852
>chr6:5252960-5253260
>chr6:5253330-5257395
>chr6:5257554-5257959
>chr6:5259131-5259322
>chr6:5259781-5260010
>chr6:5260315-5260361
>chr6:5260466-5264074
>chr6:5264523-5264762
>chr6:5265067-5265113
>chr6:5265216-5267044
>chr6:5270762-5275788
>chr6:5275822-5278093
>chr6:5279884-5280666
>chr6:5285178-5285237
>chr6:5285357-5286100
>chr6:5287504-5287560
>chr6:5287645-5287699
>chr6:5288387-5291863
>chr6:5292154-5292196
>chr6:5292237-5295351
>chr6:5296241-5296282
>chr6:5298099-5298142
>chr6:5299011-5299339
>chr6:5299439-5302120
>chr6:5304550-5311565
>chr6:5311667-5312064
>chr6:5312125-5329163
>chr6:5329519-5329609
>chr6:5329914-5330334
>chr6:5330435-5331217
>chr6:5331435-5331450
>chr6:5331550-5349326
>chr6:5349523-5352366
>chr6:5353172-5372834
>chr6:5373630-5384328
>chr6:5384430-5384827
>chr6:5384900-5387658
>chr6:5387689-5389495
>chr6:5389533-5389600
>chr6:5389644-5389806
>chr6:5389866-5389950
>chr6:5390209-5390443
>chr6:5390732-5390782
>chr6:5391533-5393976
>chr6:5394131-5394202
>chr6:5394566-5394601
>chr6:5395284-5395348
>chr6:5395553-5396278
>chr6:5397034-5398701
>chr6:5398810-5398866
>chr6:5399385-5399415
>chr6:5400089-5400143
>chr6:5400192-5400451
>chr6:5400488-5402015
>chr6:5402185-5404316
>chr6:5404416-5414283
>chr6:5414335-5415304
>chr6:5415357-5415510
>chr6:5415767-5416544
>chr6:5416666-5416687
>chr6:5416924-5417443
>chr6:5417497-5423355
>chr6:5423395-5423423
>chr6:5423896-5424414
>chr6:5424468-5424661
>chr6:5424989-5426371
>chr6:5426483-5440717
>chr6:5441122-5442661
>chr6:5443743-5443847
>chr6:5448437-5448717
>chr6:5448889-5449156
>chr6:5449572-5449612
>chr6:5449665-5450122
>chr6:5450584-5450662
>chr6:5450724-5452102
>chr6:5452279-5452461
>chr6:5452582-5452952
>chr6:5452998-5455050
>chr6:5455094-5455642
>chr6:5455678-5456581
>chr6:5456641-5457660
>chr6:5457683-5458814
>chr6:5458883-5461744
>chr6:5461790-5462399
>chr6:5462495-5462571
>chr6:5462718-5462866
>chr6:5463488-5463579
>chr6:5464056-5464121
>chr6:5464506-5465270
>chr6:5465735-5465807
>chr6:5465948-5467056
>chr6:5467497-5467884
>chr6:5469356-5471878
>chr6:5472840-5473623
>chr6:5473797-5473832
>chr6:5474022-5474861
>chr6:5474898-5475666
>chr6:5475982-5476037
>chr6:5476079-5476526
>chr6:5476635-5476821
>chr6:5476913-5476986
>chr6:5477741-5477970
>chr6:5478076-5479747
>chr6:5479876-5479979
>chr6:5480024-5480138
>chr6:5480303-5480361
>chr6:5480833-5484202
>chr6:5484268-5484524
>chr6:5484618-5484756
>chr6:5484789-5484914
>chr6:5485031-5485137
>chr6:5485609-5488789
>chr6:5489750-5492302
>chr6:5492375-5492968
>chr6:5493497-5493957
>chr6:5494269-5497206
>chr6:5497376-5497605
>chr6:5498205-5498304
>chr6:5498362-5498435
>chr6:5498527-5498712
>chr6:5498862-5500246
>chr6:5500293-5500462
>chr6:5500512-5500729
>chr6:5500771-5501989
>chr6:5502031-5502150
>chr6:5502236-5502929
>chr6:5503180-5505613
>chr6:5510444-5510815
>chr6:5513677-5513787
>chr6:5513920-5514079
>chr6:5515055-5515138
>chr6:5515354-5515700
>chr6:5515811-5516451
>chr6:5516594-5520329
>chr6:5520737-5520820
>chr6:5520850-5524699
>chr6:5524770-5524811
>chr6:5524863-5524910
>chr6:5524988-5530386
>chr6:5530566-5533834
>chr6:5533899-5534042
>chr6:5534116-5539899
>chr6:5540388-5541662
>chr6:5543825-5543903
>chr6:5546450-5546485
>chr6:5546708-5546790
>chr6:5547754-5548660
>chr6:5548739-5554070
>chr6:5554171-5555876
>chr6:5555908-5557241
>chr6:5557293-5557621
>chr6:5557659-5558473
>chr6:5559331-5559580
>chr6:5560394-5593015
>chr6:5593460-5604121
>chr6:5604201-5604216
>chr6:5604750-5605673
>chr6:5605965-5626629
>chr6:5626678-5629535
>chr6:5629562-5631338
>chr6:5631378-5636731
>chr6:5636805-5639103
>chr6:5639287-5639535
>chr6:5640688-5640766
>chr6:5642147-5642186
>chr6:5647319-5647426
>chr6:5647539-5647818
>chr6:5647867-5647998
>chr6:5648033-5648160
>chr6:5648772-5658142
>chr6:5658445-5658643
>chr6:5658720-5658778
>chr6:5658828-5659061
>chr6:5659209-5659276
>chr6:5659987-5664726
>chr6:5664781-5677291
>chr6:5677431-5679381
>chr6:5679550-5679984
>chr6:5680050-5685094
>chr6:5685818-5685893
>chr6:5686066-5686213
>chr6:5686354-5686525
>chr6:5686704-5698876
>chr6:5699081-5699269
>chr6:5699341-5699374
>chr6:5699458-5703852
>chr6:5704063-5704251
>chr6:5704323-5704356
>chr6:5704441-5715883
>chr6:5716382-5716430
>chr6:5716527-5716722
>chr6:5716763-5716821
>chr6:5717963-5718025
>chr6:5718145-5718589
>chr6:5718658-5718844
>chr6:5718874-5719011
>chr6:5719045-5719419
>chr6:5719504-5719629
>chr6:5719837-5720262
>chr6:5720453-5720506
>chr6:5720915-5720987
>chr6:5721201-5721621
>chr6:5721667-5721891
>chr6:5722174-5722228
>chr6:5726030-5726099
>chr6:5726132-5726182
>chr6:5726361-5727939
>chr6:5729355-5731338
>chr6:5731646-5731690
>chr6:5731881-5731914
>chr6:5732864-5732968
>chr6:5733437-5733667
>chr6:5733733-5738017
>chr6:5738081-5738426
>chr6:5738838-5738929
>chr6:5738938-5739016
>chr6:5739043-5744993
>chr6:5745057-5745402
>chr6:5745814-5795858
>chr6:5796069-5796130
>chr6:5796200-5796259
>chr6:5796418-5796837
>chr6:5797095-5797140
>chr6:5797277-5797315
>chr6:5797436-5806685
>chr6:5806743-5806898
>chr6:5807235-5807274
>chr6:5807642-5807798
>chr6:5808109-5808293
>chr6:5808399-5810102
>chr6:5810376-5810441
>chr6:5810531-5850232
>chr6:5850295-5850624
>chr6:5850828-5851613
>chr6:5851869-5852491
>chr6:5852577-5864088
>chr6:5864131-5864309
>chr6:5864714-5864797
>chr6:5864830-5864889
>chr6:5864949-5865306
>chr6:5865886-5866405
>chr6:5866480-5869310
>chr6:5874291-5874399
>chr6:5874778-5874915
>chr6:5875050-5879119
>chr6:5879195-5884530
>chr6:5884566-5918051
>chr6:5918072-5925257
>chr6:5925297-5927252
>chr6:5929467-5961902
>chr6:5961996-5962448
>chr6:5962567-5962719
>chr6:5962776-5962933
>chr6:5962979-5963301
>chr6:5963358-5965736
>chr6:5965807-5979247
>chr6:5979292-5984854
>chr6:5984936-5985756
>chr6:5985816-5999242
>chr6:5999284-5999592
>chr6:5999640-5999778
>chr6:5999858-5999899
>chr6:5999955-6000108
>chr6:6000165-6001001
>chr6:6001024-6001450
>chr6:6001483-6001529
>chr6:6001739-6001833
>chr6:6002287-6002319
>chr6:6002469-6002856
>chr6:6003070-6003100
>chr6:6003895-6003924
>chr6:6004037-6004152
>chr6:6006609-6006716
>chr6:6008144-6008159
>chr6:6008297-6017048
>chr6:6017206-6017579
>chr6:6017654-6017979
>chr6:6020375-6020622
>chr6:6021443-6021499
>chr6:6021584-6021638
>chr6:6022109-6022145
>chr6:6026544-6035545
>chr6:6036102-6036228
>chr6:6036375-6036614
>chr6:6036753-6037781
>chr6:6037956-6038277
>chr6:6038377-6046594
>chr6:6046709-6059832
>chr6:6059885-6059954
>chr6:6061160-6061269
>chr6:6061427-6061595
>chr6:6061623-6061700
>chr6:6062643-6062714
>chr6:6063168-6077688
>chr6:6078036-6078072
>chr6:6078431-6078501
>chr6:6079051-6079107
>chr6:6079614-6079691
>chr6:6080574-6086690
>chr6:6086733-6091113
>chr6:6091144-6091397
>chr6:6091645-6091729
>chr6:6092110-6092195
>chr6:6092488-6094405
>chr6:6094437-6099754
>chr6:6101340-6101386
>chr6:6101538-6101767
>chr6:6103195-6105896
>chr6:6105993-6112658
>chr6:6112756-6113107
>chr6:6114484-6116219
>chr6:6116914-6118362
>chr6:6118490-6118506
>chr6:6118574-6118735
>chr6:6121432-6121473
>chr6:6122657-6122693
>chr6:6123061-6123115
>chr6:6123372-6126244
>chr6:6126453-6127426
>chr6:6127526-6128629
>chr6:6128754-6129664
>chr6:6130236-6131240
>chr6:6131504-6131555
>chr6:6132783-6132816
>chr6:6136863-6136914
>chr6:6139600-6139641
>chr6:6140834-6140870
>chr6:6141377-6141442
>chr6:6143807-6154375
>chr6:6156664-6156706
>chr6:6157706-6160082
>chr6:6160127-6161802
>chr6:6161860-6162212
>chr6:6162311-6164079
>chr6:6165572-6185402
>chr6:6185500-6186164
>chr6:6191923-6191985
>chr6:6192308-6192662
>chr6:6193423-6193525
>chr6:6194089-6194169
>chr6:6194296-6194776
>chr6:6196120-6196713
>chr6:6196915-6205858
>chr6:6206651-6207079
>chr6:6207103-6207329
>chr6:6208852-6209005
>chr6:6209142-6209415
>chr6:6209460-6209801
>chr6:6210209-6210639
>chr6:6210764-6211443
>chr6:6211589-6211692
>chr6:6211792-6220426
>chr6:6220526-6221853
>chr6:6221887-6225964
>chr6:6225989-6226046
>chr6:6227337-6227353
>chr6:6227596-6236198
>chr6:6236235-6236803
>chr6:6237003-6249651
>chr6:6249777-6252624
>chr6:6252741-6253936
>chr6:6253982-6254567
>chr6:6254627-6254796
>chr6:6254883-6256516
>chr6:6257417-6257570
>chr6:6260574-6260632
>chr6:6262811-6262878
>chr6:6263131-6263209
>chr6:6263530-6269069
>chr6:6269390-6270342
>chr6:6273696-6273750
>chr6:6273974-6274107
>chr6:6277588-6281265
>chr6:6281365-6289423
>chr6:6289523-6289539
>chr6:6289637-6292446
>chr6:6293126-6293166
>chr6:6293254-6293304
>chr6:6294016-6294093
>chr6:6294297-6300355
>chr6:6300455-6311321
>chr6:6311370-6317204
>chr6:6318701-6319050
>chr6:6319175-6319450
>chr6:6319528-6319672
>chr6:6322872-6322993
>chr6:6323379-6323491
>chr6:6323545-6323624
>chr6:6324319-6324359
>chr6:6326611-6348473
>chr6:6348651-6349062
>chr6:6349496-6349598
>chr6:6349785-6349859
>chr6:6349975-6350185
>chr6:6350213-6359362
>chr6:6359397-6359972
>chr6:6360139-6368860
>chr6:6368958-6370035
>chr6:6370086-6370202
>chr6:6370327-6370511
>chr6:6370596-6374967
>chr6:6375018-6375065
>chr6:6375196-6375211
>chr6:6375387-6375428
>chr6:6375482-6376430
>chr6:6376562-6377767
>chr6:6377867-6377882
>chr6:6377897-6378161
>chr6:6378473-6378809
>chr6:6378859-6379417
>chr6:6379517-6387425
>chr6:6387630-6387732
>chr6:6388060-6388352
>chr6:6388531-6389241
>chr6:6389341-6393432
>chr6:6393536-6393618
>chr6:6393931-6394264
>chr6:6394315-6430419
>chr6:6430563-6430651
>chr6:6431441-6431608
>chr6:6431703-6431740
>chr6:6433549-6433586
>chr6:6438916-6449100
>chr6:6449294-6453868
>chr6:6453896-6453922
>chr6:6454046-6464632
>chr6:6464804-6479846
>chr6:6479971-6481861
>chr6:6481985-6482009
>chr6:6482056-6484157
>chr6:6484236-6484302
>chr6:6484429-6498968
>chr6:6498996-6507232
>chr6:6507345-6507554
>chr6:6507743-6507825
>chr6:6508058-6508788
>chr6:6509227-6509585
>chr6:6511164-6511227
>chr6:6512459-6512572
>chr6:6514122-6514188
>chr6:6514882-6515627
>chr6:6516645-6516806
>chr6:6517426-6517487
>chr6:6518607-6523267
>chr6:6523550-6524734
>chr6:6526004-6526093
>chr6:6526160-6526215
>chr6:6526562-6527049
>chr6:6527297-6527333
>chr6:6527433-6527467
>chr6:6532327-6532541
>chr6:6532595-6543243
>chr6:6543343-6547088
>chr6:6547223-6547404
>chr6:6550861-6550939
>chr6:6551031-6551062
>chr6:6551168-6551297
>chr6:6551465-6551999
>chr6:6552060-6579854
>chr6:6579928-6588194
>chr6:6588217-6588719
>chr6:6588742-6588793
>chr6:6590803-6590884
>chr6:6591188-6591289
>chr6:6591396-6593136
>chr6:6594069-6594881
>chr6:6594992-6595007
>chr6:6595338-6603415
>chr6:6603458-6603885
>chr6:6603987-6604375
>chr6:6604433-6606065
>chr6:6606284-6607439
>chr6:6607605-6611544
>chr6:6611889-6611925
>chr6:6611978-6613795
>chr6:6613834-6614690
>chr6:6615034-6615050
>chr6:6617758-6618087
>chr6:6618195-6618319
>chr6:6618569-6618918
>chr6:6622974-6623020
>chr6:6623180-6623352
>chr6:6623434-6623664
>chr6:6623694-6623759
>chr6:6624647-6631573
>chr6:6631879-6632100
>chr6:6632327-6633299
>chr6:6633532-6633576
>chr6:6633753-6634048
>chr6:6634532-6650696
>chr6:6651777-6652937
>chr6:6652994-6662353
>chr6:6662592-6662818
>chr6:6663608-6671674
>chr6:6671732-6672120
>chr6:6672223-6672650
>chr6:6672784-6672807
>chr6:6672907-6673723
>chr6:6673866-6675157
>chr6:6675455-6675470
>chr6:6675570-6675585
>chr6:6676099-6681171
>chr6:6681583-6681610
>chr6:6681830-6684675
>chr6:6684799-6688585
>chr6:6688631-6688673
>chr6:6688747-6688918
>chr6:6689302-6689414
>chr6:6690012-6694984
>chr6:6695002-6695194
>chr6:6695578-6695651
>chr6:6696076-6696249
>chr6:6696285-6699691
>chr6:6700327-6700549
>chr6:6700717-6700920
>chr6:6701225-6702521
>chr6:6702568-6702618
>chr6:6702802-6703082
>chr6:6703352-6703395
>chr6:6703487-6703543
>chr6:6703784-6703951
>chr6:6704979-6706744
>chr6:6707221-6707479
>chr6:6707563-6712161
>chr6:6712216-6712859
>chr6:6712959-6715466
>chr6:6717363-6718250
>chr6:6718426-6719180
>chr6:6719240-6719274
>chr6:6719519-6727090
>chr6:6727211-6737220
>chr6:6737378-6737393
>chr6:6737539-6748476
>chr6:6748599-6750218
>chr6:6750426-6759396
>chr6:6759733-6763188
>chr6:6763288-6764287
>chr6:6764438-6765243
>chr6:6765343-6765358
>chr6:6765433-6765511
>chr6:6765825-6765863
>chr6:6766778-6768471
>chr6:6769024-6769058
>chr6:6769143-6769473
>chr6:6770908-6771293
>chr6:6771572-6772086
>chr6:6772212-6772248
>chr6:6772478-6774532
>chr6:6774632-6774829
>chr6:6775080-6775205
>chr6:6775793-6777030
>chr6:6777041-6777056
>chr6:6777159-6779184
>chr6:6779307-6782240
>chr6:6782433-6782840
>chr6:6785341-6785489
>chr6:6788527-6788576
>chr6:6789226-6789267
>chr6:6790085-6796066
>chr6:6796166-6800915
>chr6:6800992-6804521
>chr6:6804726-6806222
>chr6:6806389-6807500
>chr6:6808806-6808842
>chr6:6808927-6809184
>chr6:6811919-6812051
>chr6:6812180-6812311
>chr6:6813603-6813668
>chr6:6814368-6814449
>chr6:6814498-6814548
>chr6:6817431-6817602
>chr6:6824801-6830055
>chr6:6830191-6830507
>chr6:6830550-6834555
>chr6:6834698-6837096
>chr6:6837153-6837210
>chr6:6837394-6838794
>chr6:6838912-6840542
>chr6:6840617-6843154
>chr6:6843236-6843901
>chr6:6844050-6844120
>chr6:6844198-6844293
>chr6:6844343-6844445
>chr6:6844639-6844884
>chr6:6845226-6855988
>chr6:6856088-6858168
>chr6:6858419-6858544
>chr6:6859134-6861727
>chr6:6861739-6861812
>chr6:6862581-6863802
>chr6:6864201-6867019
>chr6:6867149-6869916
>chr6:6870062-6877600
>chr6:6878369-6878442
>chr6:6878454-6885106
>chr6:6885206-6891746
>chr6:6892366-6892417
>chr6:6894082-6894162
>chr6:6894541-6894682
>chr6:6894865-6894930
>chr6:6897647-6897863
>chr6:6898057-6898234
>chr6:6898523-6899040
>chr6:6903111-6903405
>chr6:6909923-6910128
>chr6:6910868-6911648
>chr6:6911692-6911866
>chr6:6911885-6915196
>chr6:6915734-6915784
>chr6:6916091-6916169
>chr6:6916765-6916865
>chr6:6917527-6921733
>chr6:6921833-6929753
>chr6:6929784-6940748
>chr6:6940775-6944840
>chr6:6944883-6960542
>chr6:6960642-6963870
>chr6:6963997-6964900
>chr6:6964952-6966331
>chr6:6966431-6968712
>chr6:6968941-6968956
>chr6:6969041-6969634
>chr6:6969706-6970308
>chr6:6970402-6970566
>chr6:6971675-6980136
>chr6:6980183-6980285
>chr6:6982390-6982575
>chr6:6982670-6982762
>chr6:6982824-6983110
>chr6:6983528-6983602
>chr6:6984019-6984197
>chr6:6984538-6984568
>chr6:6984713-7003658
>chr6:7003887-7004059
>chr6:7004154-7004234
>chr6:7004420-7004489
>chr6:7004537-7004581
>chr6:7005022-7005087
>chr6:7005123-7008499
>chr6:7008728-7008900
>chr6:7008995-7009120
>chr6:7009263-7009332
>chr6:7009380-7009424
>chr6:7009865-7009930
>chr6:7009966-7022713
>chr6:7022849-7024294
>chr6:7024456-7030057
>chr6:7030624-7031418
>chr6:7031772-7031899
>chr6:7032130-7032198
>chr6:7032260-7032517
>chr6:7032963-7033028
>chr6:7033502-7033613
>chr6:7033687-7033770
>chr6:7033974-7034021
>chr6:7034266-7034559
>chr6:7034644-7034733
>chr6:7034857-7034906
>chr6:7034976-7035013
>chr6:7035593-7035689
>chr6:7036174-7036233
>chr6:7039052-7040414
>chr6:7040787-7040883
>chr6:7041358-7041466
>chr6:7042612-7043000
>chr6:7043042-7043255
>chr6:7043862-7044091
>chr6:7044256-7044375
>chr6:7044949-7045235
>chr6:7047137-7047326
>chr6:7047364-7047492
>chr6:7048365-7048506
>chr6:7048882-7048954
>chr6:7051542-7051768
>chr6:7051866-7051934
>chr6:7053064-7053621
>chr6:7055181-7055274
>chr6:7055751-7055852
>chr6:7057001-7057090
>chr6:7057388-7057497
>chr6:7063440-7063604
>chr6:7063698-7064972
>chr6:7065339-7065577
>chr6:7066089-7066142
>chr6:7068804-7088465
>chr6:7088487-7095558
>chr6:7095744-7095790
>chr6:7095888-7095948
>chr6:7096397-7096599
>chr6:7096755-7097421
>chr6:7098128-7098455
>chr6:7098600-7099424
>chr6:7100044-7100451
>chr6:7100484-7101394
>chr6:7101521-7101601
>chr6:7101714-7101829
>chr6:7101972-7107211
>chr6:7107404-7108030
>chr6:7108124-7108288
>chr6:7109921-7109953
>chr6:7109974-7110103
>chr6:7110442-7110986
>chr6:7111022-7111133
>chr6:7111224-7112081
>chr6:7112194-7112245
>chr6:7112520-7112768
>chr6:7113038-7113200
>chr6:7113586-7113996
>chr6:7114204-7114430
>chr6:7114646-7114955
>chr6:7115132-7126375
>chr6:7127571-7127640
>chr6:7127802-7127942
>chr6:7128416-7128491
>chr6:7132499-7132632
>chr6:7132979-7133288
>chr6:7133499-7133539
>chr6:7135557-7136578
>chr6:7141729-7141971
>chr6:7142422-7142482
>chr6:7142888-7143012
>chr6:7143515-7143655
>chr6:7144898-7148207
>chr6:7148334-7148414
>chr6:7148527-7148642
>chr6:7148663-7148681
>chr6:7148835-7149234
>chr6:7149689-7149983
>chr6:7150252-7150300
>chr6:7150809-7150909
>chr6:7154313-7154444
>chr6:7154515-7154900
>chr6:7160667-7160832
>chr6:7163512-7163654
>chr6:7163860-7173426
>chr6:7175610-7175669
>chr6:7177273-7187942
>chr6:7188069-7193707
>chr6:7193830-7210942
>chr6:7211042-7229890
>chr6:7237798-7237927
>chr6:7238695-7238773
>chr6:7238858-7239616
>chr6:7239682-7251151
>chr6:7251199-7251418
>chr6:7251476-7257084
>chr6:7257188-7257354
>chr6:7257495-7265661
>chr6:7265781-7265797
>chr6:7265900-7267121
>chr6:7267374-7267436
>chr6:7267638-7272047
>chr6:7272170-7273481
>chr6:7273715-7273770
>chr6:7273895-7277284
>chr6:7277512-7277527
>chr6:7277647-7288103
>chr6:7288302-7301338
>chr6:7301418-7305777
>chr6:7305835-7306279
>chr6:7306402-7307333
>chr6:7307893-7308125
>chr6:7309595-7309803
>chr6:7310103-7310310
>chr6:7310403-7310975
>chr6:7311070-7312883
>chr6:7312925-7313036
>chr6:7313108-7316661
>chr6:7316708-7324910
>chr6:7325327-7325365
>chr6:7326712-7329375
>chr6:7332850-7336899
>chr6:7336932-7336997
>chr6:7337132-7337167
>chr6:7338542-7338635
>chr6:7338716-7338773
>chr6:7338870-7338956
>chr6:7339014-7341625
>chr6:7341643-7341917
>chr6:7341955-7342122
>chr6:7342427-7342484
>chr6:7342628-7342781
>chr6:7342875-7343019
>chr6:7343111-7343167
>chr6:7343216-7352207
>chr6:7352225-7352499
>chr6:7352530-7352704
>chr6:7353010-7353064
>chr6:7353193-7353599
>chr6:7353690-7353746
>chr6:7353795-7363502
>chr6:7363772-7366661
>chr6:7370066-7370103
>chr6:7370503-7370617
>chr6:7370668-7371694
>chr6:7372015-7379013
>chr6:7379140-7380436
>chr6:7381300-7381477
>chr6:7381600-7381998
>chr6:7382102-7382932
>chr6:7383053-7383913
>chr6:7384101-7394637
>chr6:7394737-7395219
>chr6:7395319-7395334
>chr6:7395695-7401972
>chr6:7402009-7402049
>chr6:7402091-7403320
>chr6:7403511-7405190
>chr6:7405290-7408029
>chr6:7408100-7413629
>chr6:7414029-7414066
>chr6:7417459-7432170
>chr6:7436993-7437031
>chr6:7437448-7444579
>chr6:7444611-7449327
>chr6:7450517-7450681
>chr6:7450777-7452576
>chr6:7452657-7454339
>chr6:7454397-7455265
>chr6:7455346-7455567
>chr6:7455838-7456078
>chr6:7458757-7458854
>chr6:7462125-7462243
>chr6:7462293-7462745
>chr6:7463521-7463719
>chr6:7463897-7463973
>chr6:7465057-7468011
>chr6:7468062-7469201
>chr6:7469426-7469512
>chr6:7469822-7469871
>chr6:7469916-7475877
>chr6:7475895-7476645
>chr6:7476670-7477066
>chr6:7477300-7477987
>chr6:7478016-7479230
>chr6:7479426-7482862
>chr6:7482990-7485615
>chr6:7485640-7486858
>chr6:7486876-7487627
>chr6:7487656-7489258
>chr6:7489345-7489698
>chr6:7490087-7490103
>chr6:7490155-7495863
>chr6:7495963-7496016
>chr6:7496108-7496157
>chr6:7496482-7496553
>chr6:7496792-7497896
>chr6:7497967-7501035
>chr6:7502118-7502194
>chr6:7502372-7502570
>chr6:7503295-7503803
>chr6:7505382-7506250
>chr6:7506335-7507760
>chr6:7507852-7508258
>chr6:7508469-7508591
>chr6:7508743-7508856
>chr6:7510862-7511648
>chr6:7511677-7512058
>chr6:7512138-7512671
>chr6:7512881-7516943
>chr6:7517194-7517227
>chr6:7518872-7525170
>chr6:7525247-7525647
>chr6:7525836-7525928
>chr6:7526087-7528979
>chr6:7529005-7542791
>chr6:7542868-7543302
>chr6:7543361-7543544
>chr6:7543742-7564755
>chr6:7564855-7566269
>chr6:7566481-7566527
>chr6:7567189-7567263
>chr6:7567341-7567395
>chr6:7568133-7568174
>chr6:7568688-7568747
>chr6:7568984-7573056
>chr6:7573089-7573266
>chr6:7573337-7576319
>chr6:7576602-7578795
>chr6:7578838-7579128
>chr6:7579224-7579373
>chr6:7579427-7579599
>chr6:7579699-7580024
>chr6:7580126-7582769
>chr6:7583069-7583945
>chr6:7584180-7584278
>chr6:7584322-7588748
>chr6:7589078-7597544
>chr6:7597706-7598637
>chr6:7598664-7598817
>chr6:7599003-7600828
>chr6:7600887-7602050
>chr6:7602184-7607986
>chr6:7608437-7608851
>chr6:7608880-7608998
>chr6:7609120-7615698
>chr6:7615758-7616083
>chr6:7616253-7616314
>chr6:7616362-7617145
>chr6:7617410-7618275
>chr6:7618408-7623938
>chr6:7624038-7624061
>chr6:7626592-7626695
>chr6:7626826-7626873
>chr6:7626988-7628693
>chr6:7628761-7631243
>chr6:7631343-7631358
>chr6:7631529-7631646
>chr6:7631697-7631739
>chr6:7632916-7633018
>chr6:7633723-7633969
>chr6:7635187-7636109
>chr6:7636210-7636241
>chr6:7636609-7636624
>chr6:7637036-7637071
>chr6:7637623-7637843
>chr6:7638087-7639553
>chr6:7639594-7639640
>chr6:7639735-7639884
>chr6:7639938-7640110
>chr6:7640193-7640382
>chr6:7640435-7640555
>chr6:7640625-7644503
>chr6:7644632-7645754
>chr6:7645806-7645939
>chr6:7646981-7657901
>chr6:7658500-7661246
>chr6:7661444-7661684
>chr6:7661737-7662492
>chr6:7662645-7665687
>chr6:7665814-7667027
>chr6:7667461-7673252
>chr6:7673379-7674242
>chr6:7674296-7674311
>chr6:7674438-7682139
>chr6:7682259-7687434
>chr6:7687724-7687762
>chr6:7688085-7688119
>chr6:7688197-7688333
>chr6:7688392-7694388
>chr6:7694677-7694715
>chr6:7694849-7695047
>chr6:7695151-7695287
>chr6:7695346-7701281
>chr6:7701295-7703739
>chr6:7703907-7704090
>chr6:7704129-7705849
>chr6:7705883-7706861
>chr6:7707013-7709623
>chr6:7709746-7715837
>chr6:7716189-7716242
>chr6:7716318-7719019
>chr6:7719144-7722175
>chr6:7722214-7723488
>chr6:7723588-7736088
>chr6:7736188-7743550
>chr6:7743592-7743909
>chr6:7743978-7744124
>chr6:7744178-7744365
>chr6:7744410-7747505
>chr6:7747777-7750083
>chr6:7750095-7751048
>chr6:7751140-7751284
>chr6:7751419-7751675
>chr6:7751872-7752347
>chr6:7752534-7752690
>chr6:7753010-7753043
>chr6:7753135-7753562
>chr6:7753610-7753984
>chr6:7754029-7754697
>chr6:7754802-7755108
>chr6:7755188-7755476
>chr6:7756075-7758716
>chr6:7758901-7762346
>chr6:7763310-7763396
>chr6:7763442-7763534
>chr6:7763604-7763668
>chr6:7764141-7764547
>chr6:7764845-7764954
>chr6:7765138-7765863
>chr6:7765900-7768120
>chr6:7769123-7769161
>chr6:7770297-7782564
>chr6:7783986-7784066
>chr6:7784233-7784407
>chr6:7784490-7784691
>chr6:7784764-7785012
>chr6:7785068-7785200
>chr6:7785242-7785313
>chr6:7785357-7785404
>chr6:7785469-7786701
>chr6:7787125-7788624
>chr6:7789174-7789328
>chr6:7789525-7790260
>chr6:7790425-7791991
>chr6:7793459-7793863
>chr6:7793932-7794275
>chr6:7794330-7794481
>chr6:7794621-7794663
>chr6:7794745-7805227
>chr6:7805954-7814562
>chr6:7815155-7819363
>chr6:7819574-7819820
>chr6:7820121-7820509
>chr6:7820662-7833445
>chr6:7833474-7864218
>chr6:7864318-7865240
>chr6:7865271-7873850
>chr6:7873902-7874079
>chr6:7874557-7875174
>chr6:7875237-7875363
>chr6:7875531-7880653
>chr6:7880859-7882408
>chr6:7882556-7922666
>chr6:7922713-7927188
>chr6:7927693-7942816
>chr6:7943016-7943114
>chr6:7943161-7943417
>chr6:7943448-7943601
>chr6:7944831-7944892
>chr6:7945533-7945854
>chr6:7946005-7946040
>chr6:7946187-7949460
>chr6:7949581-7949614
>chr6:7951303-7951400
>chr6:7952586-7952844
>chr6:7952893-7955579
>chr6:7955832-7963286
>chr6:7963529-7966756
>chr6:7966785-7974517
>chr6:7974589-7984685
>chr6:7984734-7984757
>chr6:7984971-8006332
>chr6:8008050-8011092
>chr6:8011340-8017694
>chr6:8017791-8017960
>chr6:8018028-8019538
>chr6:8019630-8019781
>chr6:8019902-8019932
>chr6:8020934-8021013
>chr6:8021300-8021804
>chr6:8022902-8031853
>chr6:8032588-8032673
>chr6:8032883-8032898
>chr6:8033046-8034059
>chr6:8034183-8043295
>chr6:8043395-8046386
>chr6:8046434-8048164
>chr6:8048291-8056759
>chr6:8057247-8057262
>chr6:8059322-8060054
>chr6:8060517-8062380
>chr6:8062877-8066968
>chr6:8067056-8070030
>chr6:8070234-8071471
>chr6:8071774-8072822
>chr6:8073220-8081139
>chr6:8081297-8081335
>chr6:8081464-8087242
>chr6:8087262-8089584
>chr6:8089796-8090026
>chr6:8090108-8090190
>chr6:8090659-8093574
>chr6:8093926-8093968
>chr6:8094216-8094323
>chr6:8095482-8097399
>chr6:8097593-8097640
>chr6:8097930-8098164
>chr6:8098272-8098354
>chr6:8098437-8098591
>chr6:8098833-8099165
>chr6:8104768-8105053
>chr6:8105367-8107887
>chr6:8108015-8108081
>chr6:8108216-8108309
>chr6:8108478-8108600
>chr6:8109063-8109088
>chr6:8111831-8111934
>chr6:8112149-8112566
>chr6:8114389-8114765
>chr6:8117080-8117117
>chr6:8117314-8117813
>chr6:8117887-8118254
>chr6:8118573-8118614
>chr6:8119222-8119295
>chr6:8119783-8120166
>chr6:8120441-8123785
>chr6:8123885-8134220
>chr6:8135679-8135738
>chr6:8135775-8135832
>chr6:8136595-8136667
>chr6:8136829-8136882
>chr6:8139872-8139988
>chr6:8149123-8162308
>chr6:8162326-8166710
>chr6:8166956-8170747
>chr6:8171321-8171392
>chr6:8171814-8174202
>chr6:8174244-8181357
>chr6:8181467-8181610
>chr6:8181692-8181770
>chr6:8181902-8181959
>chr6:8182068-8182104
>chr6:8182284-8182343
>chr6:8182590-8183399
>chr6:8183463-8183987
>chr6:8184022-8188165
>chr6:8188194-8189719
>chr6:8189847-8189990
>chr6:8190054-8190340
>chr6:8190978-8191660
>chr6:8191703-8192874
>chr6:8193452-8193523
>chr6:8193945-8200971
>chr6:8201103-8212110
>chr6:8212159-8212174
>chr6:8212274-8212289
>chr6:8212349-8217462
>chr6:8217533-8217848
>chr6:8217876-8226796
>chr6:8226843-8248266
>chr6:8248366-8255456
>chr6:8255562-8264682
>chr6:8264733-8264839
>chr6:8264917-8271935
>chr6:8277767-8277817
>chr6:8277918-8278215
>chr6:8278376-8278728
>chr6:8278779-8278903
>chr6:8279123-8279279
>chr6:8279321-8280479
>chr6:8280535-8280862
>chr6:8280912-8282353
>chr6:8282538-8284475
>chr6:8284507-8285985
>chr6:8286085-8296115
>chr6:8296348-8297198
>chr6:8297375-8297483
>chr6:8297717-8298130
>chr6:8298198-8298882
>chr6:8298931-8299523
>chr6:8299584-8299762
>chr6:8299871-8300165
>chr6:8300751-8300807
>chr6:8301392-8301468
>chr6:8301880-8302193
>chr6:8302228-8302335
>chr6:8302560-8304157
>chr6:8304604-8304747
>chr6:8305085-8305130
>chr6:8305324-8305440
>chr6:8305506-8305665
>chr6:8306327-8339090
>chr6:8339253-8340145
>chr6:8340204-8340335
>chr6:8340448-8344254
>chr6:8344392-8344407
>chr6:8344526-8345818
>chr6:8345978-8346091
>chr6:8346230-8346426
>chr6:8346481-8358708
>chr6:8358733-8358787
>chr6:8359028-8359168
>chr6:8359343-8359473
>chr6:8359496-8359700
>chr6:8359736-8362876
>chr6:8362986-8363759
>chr6:8363969-8364444
>chr6:8364543-8364632
>chr6:8365614-8380093
>chr6:8381023-8381059
>chr6:8381741-8382614
>chr6:8384140-8390160
>chr6:8390227-8391109
>chr6:8392882-8392930
>chr6:8392979-8393320
>chr6:8394306-8394589
>chr6:8395598-8398508
>chr6:8398532-8399575
>chr6:8399766-8400155
>chr6:8400193-8400951
>chr6:8401052-8401528
>chr6:8401613-8401694
>chr6:8401752-8401795
>chr6:8402619-8402693
>chr6:8405852-8406300
>chr6:8406382-8408152
>chr6:8408226-8409982
>chr6:8410053-8410229
>chr6:8410548-8410589
>chr6:8410632-8410719
>chr6:8410788-8411003
>chr6:8411047-8412353
>chr6:8412605-8413445
>chr6:8414046-8414085
>chr6:8414207-8414572
>chr6:8414743-8435047
>chr6:8435273-8438264
>chr6:8438364-8439220
>chr6:8439351-8446829
>chr6:8446888-8454757
>chr6:8454788-8455383
>chr6:8455644-8455709
>chr6:8455841-8455913
>chr6:8457221-8457654
>chr6:8457747-8463260
>chr6:8463332-8463382
>chr6:8463504-8463557
>chr6:8464901-8471972
>chr6:8472107-8472122
>chr6:8472228-8480144
>chr6:8480237-8481992
>chr6:8482142-8497664
>chr6:8497675-8517535
>chr6:8517635-8534002
>chr6:8534142-8534932
>chr6:8535032-8537450
>chr6:8537720-8539788
>chr6:8540122-8540153
>chr6:8540411-8544657
>chr6:8544797-8546965
>chr6:8546988-8548070
>chr6:8548165-8548204
>chr6:8548252-8558314
>chr6:8558351-8576768
>chr6:8577578-8577608
>chr6:8577776-8577807
>chr6:8577893-8580189
>chr6:8580236-8580301
>chr6:8580345-8580496
>chr6:8580533-8581466
>chr6:8581505-8592787
>chr6:8592912-8599310
>chr6:8599410-8609411
>chr6:8609469-8609712
>chr6:8609893-8609939
>chr6:8610020-8610933
>chr6:8610968-8615235
>chr6:8615265-8615321
>chr6:8615445-8616306
>chr6:8616325-8621046
>chr6:8621343-8629146
>chr6:8629897-8629937
>chr6:8630050-8630120
>chr6:8630292-8646716
>chr6:8646755-8650134
>chr6:8650660-8650815
>chr6:8650973-8651013
>chr6:8651461-8655508
>chr6:8655569-8655975
>chr6:8656507-8662513
>chr6:8662580-8662987
>chr6:8663518-8664376
>chr6:8664418-8664933
>chr6:8665016-8666098
>chr6:8666701-8669469
>chr6:8669536-8677985
>chr6:8681281-8681311
>chr6:8681495-8681532
>chr6:8683706-8683762
>chr6:8685265-8685444
>chr6:8686007-8686116
>chr6:8686277-8686539
>chr6:8686605-8687052
>chr6:8687087-8688416
>chr6:8689303-8689382
>chr6:8689785-8690083
>chr6:8690115-8690264
>chr6:8690343-8690487
>chr6:8690572-8725379
>chr6:8725473-8734334
>chr6:8734422-8742442
>chr6:8742568-8742757
>chr6:8743112-8743528
>chr6:8743610-8745342
>chr6:8746239-8746332
>chr6:8750754-8750791
>chr6:8750851-8750908
>chr6:8751005-8751089
>chr6:8754443-8754647
>chr6:8755300-8755346
>chr6:8755491-8758375
>chr6:8761652-8763047
>chr6:8763089-8765274
>chr6:8765301-8768235
>chr6:8768269-8786692
>chr6:8787051-8792898
>chr6:8792998-8793828
>chr6:8793952-8794719
>chr6:8794759-8794970
>chr6:8795109-8796411
>chr6:8796453-8796666
>chr6:8796869-8798789
>chr6:8798852-8799554
>chr6:8799776-8802531
>chr6:8802631-8804447
>chr6:8804547-8808300
>chr6:8808400-8808818
>chr6:8808859-8810244
>chr6:8810488-8811471
>chr6:8811527-8813166
>chr6:8813209-8813449
>chr6:8813478-8815663
>chr6:8815763-8829047
>chr6:8829260-8829331
>chr6:8829358-8829532
>chr6:8829747-8834596
>chr6:8834657-8835471
>chr6:8835549-8836907
>chr6:8839301-8860629
>chr6:8862782-8862859
>chr6:8862984-8863207
>chr6:8863263-8874669
>chr6:8874842-8874857
>chr6:8875157-8877299
>chr6:8877466-8877481
>chr6:8877641-8882514
>chr6:8882610-8882625
>chr6:8882786-8883437
>chr6:8883644-8883723
>chr6:8884501-8884545
>chr6:8884577-8884624
>chr6:8884831-8884957
>chr6:8885068-8898690
>chr6:8899642-8899689
>chr6:8899966-8900011
>chr6:8900331-8900365
>chr6:8900707-8900831
>chr6:8900907-8900995
>chr6:8901634-8901749
>chr6:8901984-8902048
>chr6:8902183-8906061
>chr6:8906211-8907885
>chr6:8908114-8909424
>chr6:8909524-8926509
>chr6:8926609-8936987
>chr6:8937079-8942640
>chr6:8942740-8944456
>chr6:8944548-8951373
>chr6:8951434-8986525
>chr6:8986625-9002075
>chr6:9002188-9002203
>chr6:9002263-9016308
>chr6:9016625-9017674
>chr6:9017814-9019080
>chr6:9019398-9019497
>chr6:9019574-9020228
>chr6:9020944-9020974
>chr6:9021843-9022024
>chr6:9022156-9022225
>chr6:9023194-9023850
>chr6:9023960-9025987
>chr6:9026099-9028054
>chr6:9028189-9038414
>chr6:9038677-9039969
>chr6:9040105-9045730
>chr6:9046000-9051137
>chr6:9051324-9051862
>chr6:9052057-9052227
>chr6:9052261-9052321
>chr6:9052433-9052609
>chr6:9052649-9052738
>chr6:9052772-9053700
>chr6:9055421-9055702
>chr6:9056660-9056721
>chr6:9056909-9057293
>chr6:9057456-9057765
>chr6:9057879-9058225
>chr6:9059655-9059693
>chr6:9060752-9062289
>chr6:9062357-9068587
>chr6:9068607-9068622
>chr6:9068722-9069514
>chr6:9069606-9071982
>chr6:9072082-9074092
>chr6:9074300-9076898
>chr6:9076958-9082660
>chr6:9082688-9083200
>chr6:9083228-9094192
>chr6:9094270-9101912
>chr6:9101994-9102176
>chr6:9102279-9105858
>chr6:9106032-9111016
>chr6:9111949-9111965
>chr6:9112089-9136260
>chr6:9136297-9136442
>chr6:9136850-9139172
>chr6:9139306-9141753
>chr6:9143018-9143088
>chr6:9144143-9144615
>chr6:9144726-9144802
>chr6:9145715-9145765
>chr6:9153090-9153291
>chr6:9158603-9159032
>chr6:9160538-9180053
>chr6:9180463-9183457
>chr6:9183835-9185014
>chr6:9185741-9185866
>chr6:9185949-9187331
>chr6:9190425-9190470
>chr6:9190873-9191193
>chr6:9194464-9194562
>chr6:9198213-9202953
>chr6:9209232-9215470
>chr6:9215570-9245993
>chr6:9246203-9246388
>chr6:9246575-9246625
>chr6:9247234-9247889
>chr6:9247965-9248173
>chr6:9248314-9248382
>chr6:9249045-9249212
>chr6:9249350-9258962
>chr6:9259167-9259392
>chr6:9259516-9259640
>chr6:9259797-9259893
>chr6:9259987-9260196
>chr6:9260276-9260555
>chr6:9260911-9261018
>chr6:9261165-9261209
>chr6:9262168-9262668
>chr6:9262713-9264719
>chr6:9264766-9264981
>chr6:9265025-9298154
>chr6:9298316-9303279
>chr6:9303391-9303574
>chr6:9303962-9304077
>chr6:9304235-9304294
>chr6:9304461-9307164
>chr6:9307264-9307696
>chr6:9307746-9308558
>chr6:9308616-9309949
>chr6:9310008-9315186
>chr6:9315211-9315986
>chr6:9316054-9316386
>chr6:9316447-9316747
>chr6:9316782-9338456
>chr6:9338599-9371564
>chr6:9371677-9371860
>chr6:9372168-9374244
>chr6:9374461-9374552
>chr6:9374608-9374766
>chr6:9375014-9379618
>chr6:9379672-9432903
>chr6:9432939-9433203
>chr6:9433303-9439967
>chr6:9439999-9448911
>chr6:9449245-9449307
>chr6:9451850-9451898
>chr6:9451938-9451997
>chr6:9452325-9464815
>chr6:9464870-9467385
>chr6:9467414-9467697
>chr6:9467735-9468006
>chr6:9468095-9468172
>chr6:9468343-9468561
>chr6:9468606-9468903
>chr6:9468999-9469360
>chr6:9469943-9470570
>chr6:9471204-9471873
>chr6:9472067-9472787
>chr6:9473296-9480104
>chr6:9480171-9480336
>chr6:9483202-9483503
>chr6:9486300-9486430
>chr6:9487309-9487406
>chr6:9487860-9488215
>chr6:9488882-9488980
>chr6:9489409-9489442
>chr6:9489921-9490148
>chr6:9490231-9490275
>chr6:9491520-9491918
>chr6:9492037-9492134
>chr6:9492466-9492560
>chr6:9492814-9492948
>chr6:9493075-9493121
>chr6:9493930-9494606
>chr6:9494727-9495042
>chr6:9505501-9505545
>chr6:9505768-9505855
>chr6:9509264-9509917
>chr6:9509949-9510200
>chr6:9511417-9511769
>chr6:9511832-9511897
>chr6:9511965-9512182
>chr6:9512324-9512651
>chr6:9512731-9512851
>chr6:9512901-9515003
>chr6:9515134-9516636
>chr6:9516658-9533256
>chr6:9533356-9537117
>chr6:9537217-9538777
>chr6:9539061-9539115
>chr6:9539256-9539273
>chr6:9539404-9541894
>chr6:9542424-9543016
>chr6:9543052-9543077
>chr6:9544005-9544484
>chr6:9544542-9544997
>chr6:9545277-9545328
>chr6:9545556-9545658
>chr6:9546464-9546572
>chr6:9546836-9546927
>chr6:9547463-9547659
>chr6:9547952-9548057
>chr6:9549119-9549470
>chr6:9550623-9587302
>chr6:9587377-9587410
>chr6:9587664-9595952
>chr6:9596066-9601060
>chr6:9601112-9603195
>chr6:9603364-9604078
>chr6:9604259-9609052
>chr6:9609076-9611972
>chr6:9617975-9618254
>chr6:9620393-9620437
>chr6:9623011-9631917
>chr6:9632017-9636792
>chr6:9637137-9637186
>chr6:9637458-9649723
>chr6:9649894-9649962
>chr6:9650147-9650443
>chr6:9650594-9650775
>chr6:9653864-9654032
>chr6:9654310-9654599
>chr6:9655387-9655435
>chr6:9656124-9656278
>chr6:9656308-9656357
>chr6:9656416-9657411
>chr6:9657470-9657930
>chr6:9658000-9659393
>chr6:9659589-9659681
>chr6:9659739-9659799
>chr6:9660491-9660611
>chr6:9660656-9660708
>chr6:9660790-9660833
>chr6:9661003-9661607
>chr6:9661642-9661675
>chr6:9661842-9666319
>chr6:9666384-9667824
>chr6:9667907-9669070
>chr6:9669098-9688583
>chr6:9688636-9689038
>chr6:9689086-9690534
>chr6:9690618-9690722
>chr6:9690763-9709659
>chr6:9711019-9713988
>chr6:9714222-9715698
>chr6:9715727-9719169
>chr6:9719262-9719301
>chr6:9719727-9724551
>chr6:9724614-9727047
>chr6:9727106-9727575
>chr6:9727605-9729946
>chr6:9730046-9730553
>chr6:9730573-9730904
>chr6:9731421-9731820
>chr6:9731848-9732112
>chr6:9732250-9732311
>chr6:9732517-9732594
>chr6:9732752-9740792
>chr6:9740921-9742464
>chr6:9742591-9748058
>chr6:9748120-9774183
>chr6:9774352-9774394
>chr6:9774422-9774464
>chr6:9774485-9776408
>chr6:9776430-9776466
>chr6:9776707-9780398
>chr6:9780426-9781383
>chr6:9781444-9781496
>chr6:9782016-9782351
>chr6:9782406-9787898
>chr6:9787958-9788010
>chr6:9788520-9788855
>chr6:9788910-9797643
>chr6:9797687-9797744
>chr6:9797822-9798286
>chr6:9798326-9799703
>chr6:9799745-9807568
>chr6:9807701-9808457
>chr6:9808517-9808572
>chr6:9808708-9810325
>chr6:9810845-9828745
>chr6:9828863-9830163
>chr6:9830198-9844225
>chr6:9844325-9844832
>chr6:9845003-9845981
>chr6:9846177-9856066
>chr6:9856101-9856193
>chr6:9856248-9858463
>chr6:9858649-9859003
>chr6:9859215-9859329
>chr6:9859431-9859528
>chr6:9859583-9859820
>chr6:9860052-9860256
>chr6:9860387-9860423
>chr6:9860461-9872446
>chr6:9872691-9873424
>chr6:9873524-9874520
>chr6:9874756-9874811
>chr6:9874873-9875009
>chr6:9875423-9875502
>chr6:9875605-9875717
>chr6:9875788-9876068
>chr6:9876200-9876303
>chr6:9876373-9881728
>chr6:9881779-9881856
>chr6:9881929-9882032
>chr6:9882446-9882533
>chr6:9882633-9882906
>chr6:9883233-9883329
>chr6:9883406-9894576
>chr6:9894599-9894855
>chr6:9894955-9898823
>chr6:9898870-9899129
>chr6:9899372-9899431
>chr6:9899508-9900255
>chr6:9900430-9912335
>chr6:9912375-9913303
>chr6:9913424-9913499
>chr6:9913536-9913887
>chr6:9913991-9914048
>chr6:9914132-9914201
>chr6:9914299-9914533
>chr6:9914631-9915030
>chr6:9915089-9915188
>chr6:9915286-9919394
>chr6:9919421-9919488
>chr6:9919572-9919628
>chr6:9920511-9920551
>chr6:9920688-9932134
>chr6:9932192-9933490
>chr6:9933925-9941642
>chr6:9941807-9943714
>chr6:9943746-9945751
>chr6:9945877-9949650
>chr6:9949710-9953875
>chr6:9953960-9984193
>chr6:9984641-9985998
>chr6:9986028-9988380
>chr6:9988448-9988519
>chr6:9988619-9990604
>chr6:9990670-9993903
>chr6:9993948-9994328
>chr6:9994364-10006030
>chr6:10006283-10008306
>chr6:10008369-10008421
>chr6:10008594-10009328
>chr6:10009566-10015779
>chr6:10015904-10017802
>chr6:10017823-10043653
>chr6:10043700-10066366
>chr6:10066509-10068525
>chr6:10068586-10068628
>chr6:10070181-10070245
>chr6:10070421-10070501
>chr6:10070600-10070942
>chr6:10071097-10071900
>chr6:10071940-10072453
>chr6:10072538-10074757
>chr6:10074819-10078291
>chr6:10078379-10078671
>chr6:10078828-10080669
>chr6:10080709-10080800
>chr6:10080886-10082125
>chr6:10082251-10086454
>chr6:10086574-10086616
>chr6:10086661-10089474
>chr6:10089515-10089842
>chr6:10090842-10094840
>chr6:10094856-10099427
>chr6:10099455-10099470
>chr6:10099570-10101820
>chr6:10101836-10104869
>chr6:10104925-10104941
>chr6:10105050-10106193
>chr6:10106260-10106298
>chr6:10106449-10111849
>chr6:10111978-10131543
>chr6:10131721-10135832
>chr6:10135941-10146154
>chr6:10146291-10152109
>chr6:10152299-10155476
>chr6:10155701-10157107
>chr6:10157207-10160084
>chr6:10160184-10161024
>chr6:10161148-10162583
>chr6:10162704-10163247
>chr6:10163340-10163414
>chr6:10163671-10163741
>chr6:10163772-10164247
>chr6:10164312-10164342
>chr6:10164467-10165413
>chr6:10165615-10171452
>chr6:10171576-10172409
>chr6:10172557-10175861
>chr6:10175984-10177008
>chr6:10177163-10178401
>chr6:10178510-10178557
>chr6:10178852-10179885
>chr6:10180022-10180806
>chr6:10180922-10183822
>chr6:10183942-10184391
>chr6:10184623-10189240
>chr6:10189361-10189904
>chr6:10189997-10190071
>chr6:10190276-10191086
>chr6:10191192-10191245
>chr6:10191304-10192376
>chr6:10192507-10193691
>chr6:10193822-10197539
>chr6:10197639-10199682
>chr6:10199782-10200693
>chr6:10200831-10205144
>chr6:10205179-10205228
>chr6:10205407-10210322
>chr6:10210501-10211156
>chr6:10211316-10212298
>chr6:10212432-10213237
>chr6:10213337-10217056
>chr6:10217181-10220528
>chr6:10221003-10224292
>chr6:10224392-10227505
>chr6:10227605-10231915
>chr6:10232015-10237371
>chr6:10237512-10241645
>chr6:10241907-10241979
>chr6:10242018-10254125
>chr6:10254175-10254703
>chr6:10254801-10256831
>chr6:10256933-10264626
>chr6:10264726-10267945
>chr6:10268135-10278371
>chr6:10278414-10279136
>chr6:10279478-10281524
>chr6:10281784-10284320
>chr6:10284524-10286755
>chr6:10286855-10296373
>chr6:10296473-10300686
>chr6:10300786-10306375
>chr6:10306543-10309734
>chr6:10309834-10320083
>chr6:10320255-10344407
>chr6:10344507-10348318
>chr6:10348387-10348834
>chr6:10349469-10349505
>chr6:10349572-10349947
>chr6:10350020-10351977
>chr6:10352029-10355807
>chr6:10355972-10356251
>chr6:10356320-10356767
>chr6:10357402-10357438
>chr6:10357505-10357880
>chr6:10357953-10370851
>chr6:10370951-10376956
>chr6:10377075-10377271
>chr6:10377356-10377672
>chr6:10377781-10377891
>chr6:10377938-10377974
>chr6:10378127-10378143
>chr6:10378156-10379975
>chr6:10380037-10398984
>chr6:10399084-10406270
>chr6:10406421-10412305
>chr6:10412345-10412441
>chr6:10412524-10412842
>chr6:10412924-10413166
>chr6:10413190-10413243
>chr6:10413416-10414311
>chr6:10414556-10417239
>chr6:10417279-10418364
>chr6:10418514-10418689
>chr6:10418739-10418788
>chr6:10419119-10419776
>chr6:10420189-10420719
>chr6:10421202-10421251
>chr6:10421434-10421515
>chr6:10421662-10421715
>chr6:10421815-10421948
>chr6:10422036-10425225
>chr6:10425325-10427269
>chr6:10428241-10428302
>chr6:10428463-10428591
>chr6:10428647-10430179
>chr6:10430565-10439604
>chr6:10439659-10442601
>chr6:10442664-10443868
>chr6:10444007-10444507
>chr6:10444545-10446142
>chr6:10446197-10453056
>chr6:10453538-10453565
>chr6:10453611-10453765
>chr6:10453944-10455291
>chr6:10455733-10459963
>chr6:10460072-10466615
>chr6:10467007-10467262
>chr6:10467370-10471578
>chr6:10471756-10472195
>chr6:10472295-10476411
>chr6:10476454-10479994
>chr6:10480046-10480510
>chr6:10480610-10483865
>chr6:10484199-10511259
>chr6:10511486-10513284
>chr6:10513364-10513525
>chr6:10513651-10513730
>chr6:10514447-10518220
>chr6:10518450-10518519
>chr6:10518571-10520102
>chr6:10520317-10532266
>chr6:10532407-10534482
>chr6:10534747-10537577
>chr6:10537720-10546943
>chr6:10546973-10553862
>chr6:10553996-10569579
>chr6:10569619-10570117
>chr6:10570199-10570615
>chr6:10570721-10576088
>chr6:10576128-10595763
>chr6:10595976-10604281
>chr6:10604407-10605658
>chr6:10605954-10608964
>chr6:10609008-10613274
>chr6:10613620-10615538
>chr6:10615693-10618182
>chr6:10618422-10622946
>chr6:10623143-10628797
>chr6:10628869-10629717
>chr6:10629845-10631866
>chr6:10632024-10634354
>chr6:10634495-10636206
>chr6:10636334-10640487
>chr6:10640727-10643013
>chr6:10643152-10643178
>chr6:10643209-10644053
>chr6:10644228-10652495
>chr6:10652767-10656431
>chr6:10656526-10656543
>chr6:10656643-10657565
>chr6:10657677-10657796
>chr6:10657959-10659263
>chr6:10659584-10659648
>chr6:10659890-10659980
>chr6:10660147-10660181
>chr6:10660274-10660328
>chr6:10660384-10660499
>chr6:10660638-10678569
>chr6:10678729-10680536
>chr6:10680636-10680655
>chr6:10680834-10682576
>chr6:10682699-10682765
>chr6:10682979-10689653
>chr6:10689887-10692316
>chr6:10694166-10694208
>chr6:10694765-10695169
>chr6:10695387-10696290
>chr6:10696393-10698127
>chr6:10698227-10703191
>chr6:10703203-10712005
>chr6:10712219-10712251
>chr6:10712318-10727246
>chr6:10727308-10728035
>chr6:10728140-10728445
>chr6:10728465-10737227
>chr6:10737327-10737343
>chr6:10737488-10752307
>chr6:10752407-10752422
>chr6:10752485-10754241
>chr6:10754435-10768811
>chr6:10768972-10768987
>chr6:10769231-10788572
>chr6:10788601-10788631
>chr6:10788690-10802751
>chr6:10802777-10802853
>chr6:10803065-10809772
>chr6:10810023-10811191
>chr6:10811260-10812387
>chr6:10812587-10816699
>chr6:10816929-10826095
>chr6:10826116-10827654
>chr6:10827925-10830524
>chr6:10830624-10831314
>chr6:10831520-10840391
>chr6:10840579-10857831
>chr6:10857861-10861421
>chr6:10861448-10869094
>chr6:10869151-10876294
>chr6:10876388-10876403
>chr6:10876503-10876519
>chr6:10876597-10878510
>chr6:10878619-10881758
>chr6:10881964-10882015
>chr6:10882694-10882758
>chr6:10883079-10883146
>chr6:10883364-10883584
>chr6:10883696-10884977
>chr6:10885034-10888023
>chr6:10888068-10888546
>chr6:10888752-10888803
>chr6:10889892-10889934
>chr6:10890138-10902754
>chr6:10902882-10907840
>chr6:10907998-10926999
>chr6:10927111-10929389
>chr6:10929458-10929497
>chr6:10929642-10929658
>chr6:10929758-10937852
>chr6:10937952-10951388
>chr6:10951400-10953125
>chr6:10953314-10954195
>chr6:10954483-10961916
>chr6:10961973-10986165
>chr6:10986348-10989053
>chr6:10989185-10989200
>chr6:10989208-11007465
>chr6:11007515-11007542
>chr6:11007642-11014280
>chr6:11014430-11022643
>chr6:11022831-11027361
>chr6:11027654-11033642
>chr6:11034080-11035640
>chr6:11035715-11036634
>chr6:11036698-11036751
>chr6:11037150-11038464
>chr6:11038564-11040597
>chr6:11040708-11042001
>chr6:11042120-11043618
>chr6:11043782-11047233
>chr6:11047401-11048192
>chr6:11048344-11050127
>chr6:11050184-11050239
>chr6:11051507-11051537
>chr6:11053174-11053203
>chr6:11053401-11062911
>chr6:11063011-11063033
>chr6:11063043-11064162
>chr6:11064238-11064311
>chr6:11064608-11064663
>chr6:11065530-11065802
>chr6:11066135-11069045
>chr6:11069145-11071608
>chr6:11071740-11072437
>chr6:11072507-11072876
>chr6:11072995-11078877
>chr6:11079177-11085094
>chr6:11085194-11090523
>chr6:11090552-11091139
>chr6:11091238-11091617
>chr6:11091743-11094350
>chr6:11094480-11096226
>chr6:11096296-11096675
>chr6:11096872-11102442
>chr6:11102471-11103058
>chr6:11103157-11104377
>chr6:11104420-11105153
>chr6:11105223-11112435
>chr6:11112535-11115785
>chr6:11115937-11118596
>chr6:11118757-11121038
>chr6:11121138-11121236
>chr6:11121772-11121909
>chr6:11121992-11122307
>chr6:11122320-11134154
>chr6:11134374-11135833
>chr6:11135938-11137306
>chr6:11137393-11138725
>chr6:11138806-11139040
>chr6:11139231-11147507
>chr6:11147593-11147717
>chr6:11147817-11147836
>chr6:11148254-11149749
>chr6:11150221-11154397
>chr6:11154511-11154527
>chr6:11154544-11155009
>chr6:11155156-11156203
>chr6:11156473-11163657
>chr6:11163736-11163783
>chr6:11165175-11181141
>chr6:11181333-11191467
>chr6:11191662-11204449
>chr6:11204484-11204878
>chr6:11205244-11206124
>chr6:11206224-11208778
>chr6:11208952-11208967
>chr6:11208991-11211318
>chr6:11211464-11211862
>chr6:11211894-11213956
>chr6:11215212-11215392
>chr6:11215471-11216057
>chr6:11216157-11218914
>chr6:11219103-11228565
>chr6:11228755-11232966
>chr6:11233213-11233248
>chr6:11233537-11233936
>chr6:11233977-11236637
>chr6:11236743-11237091
>chr6:11237153-11237579
>chr6:11237838-11237873
>chr6:11238162-11238561
>chr6:11238602-11244940
>chr6:11245010-11246281
>chr6:11246342-11262679
>chr6:11262707-11263585
>chr6:11263650-11263681
>chr6:11263810-11272773
>chr6:11273669-11273732
>chr6:11273914-11279409
>chr6:11279539-11280990
>chr6:11281369-11282178
>chr6:11282229-11283257
>chr6:11283288-11283636
>chr6:11283746-11283761
>chr6:11283861-11293854
>chr6:11293954-11304547
>chr6:11305295-11305412
>chr6:11305526-11305670
>chr6:11305783-11318559
>chr6:11318659-11318674
>chr6:11318777-11318814
>chr6:11318854-11321377
>chr6:11321477-11325316
>chr6:11325416-11326154
>chr6:11326222-11326864
>chr6:11326945-11327179
>chr6:11327370-11332051
>chr6:11332238-11332946
>chr6:11332975-11333093
>chr6:11333172-11334484
>chr6:11334597-11334741
>chr6:11335081-11337126
>chr6:11337252-11344367
>chr6:11344620-11345315
>chr6:11345357-11345430
>chr6:11345485-11347481
>chr6:11347531-11352113
>chr6:11352284-11353288
>chr6:11353398-11355661
>chr6:11355808-11359968
>chr6:11360612-11383875
>chr6:11383952-11384539
>chr6:11384578-11384658
>chr6:11384726-11386676
>chr6:11386776-11388842
>chr6:11389021-11403224
>chr6:11403676-11424512
>chr6:11424587-11424865
>chr6:11424965-11427221
>chr6:11427298-11427800
>chr6:11427918-11429885
>chr6:11429985-11452150
>chr6:11452162-11470820
>chr6:11471066-11471426
>chr6:11471534-11471576
>chr6:11471685-11474059
>chr6:11474159-11516751
>chr6:11516851-11522499
>chr6:11522707-11528361
>chr6:11528410-11543973
>chr6:11544022-11545373
>chr6:11545544-11547834
>chr6:11547934-11547949
>chr6:11548013-11548224
>chr6:11548263-11548343
>chr6:11548411-11552414
>chr6:11552639-11553667
>chr6:11553799-11553965
>chr6:11554217-11554595
>chr6:11554838-11555006
>chr6:11555186-11555325
>chr6:11555441-11555483
>chr6:11555553-11555612
>chr6:11562614-11562776
>chr6:11562947-11564297
>chr6:11564432-11565658
>chr6:11565864-11567081
>chr6:11568368-11568400
>chr6:11568515-11568547
>chr6:11568670-11568731
>chr6:11568753-11572382
>chr6:11572653-11573622
>chr6:11573723-11574151
>chr6:11574199-11574611
>chr6:11574757-11574801
>chr6:11574901-11579604
>chr6:11579736-11594548
>chr6:11594666-11596821
>chr6:11597127-11601478
>chr6:11601647-11610972
>chr6:11611072-11611964
>chr6:11612064-11623904
>chr6:11623916-11641774
>chr6:11641848-11648014
>chr6:11648063-11649277
>chr6:11649377-11655666
>chr6:11655766-11656568
>chr6:11656907-11661562
>chr6:11661662-11661680
>chr6:11661726-11662269
>chr6:11662397-11663758
>chr6:11663944-11664339
>chr6:11664464-11673018
>chr6:11673472-11674716
>chr6:11674795-11674810
>chr6:11674938-11691547
>chr6:11691647-11698292
>chr6:11698383-11698428
>chr6:11698528-11699339
>chr6:11699464-11701978
>chr6:11702027-11706674
>chr6:11706792-11707818
>chr6:11708277-11712229
>chr6:11712329-11734272
>chr6:11734316-11736071
>chr6:11736206-11736244
>chr6:11736334-11742993
>chr6:11743112-11747507
>chr6:11747607-11753531
>chr6:11753631-11755789
>chr6:11755889-11757821
>chr6:11757921-11758734
>chr6:11758816-11758843
>chr6:11759139-11763624
>chr6:11763724-11765668
>chr6:11765799-11767953
>chr6:11768156-11769994
>chr6:11770065-11770082
>chr6:11770202-11771200
>chr6:11771334-11773117
>chr6:11773240-11775732
>chr6:11775879-11776716
>chr6:11777032-11784033
>chr6:11784259-11786569
>chr6:11786596-11786623
>chr6:11786754-11787221
>chr6:11787255-11787280
>chr6:11787380-11796759
>chr6:11796943-11808852
>chr6:11808855-11809070
>chr6:11809460-11809533
>chr6:11809704-11809796
>chr6:11810142-11810242
>chr6:11810348-11810432
>chr6:11810514-11810954
>chr6:11811031-11813590
>chr6:11813593-11813808
>chr6:11814198-11814271
>chr6:11814442-11814534
>chr6:11814880-11814980
>chr6:11815097-11819748
>chr6:11819848-11866360
>chr6:11866517-11884797
>chr6:11884926-11886172
>chr6:11886272-11886326
>chr6:11886512-11894387
>chr6:11894511-11916257
>chr6:11916572-11916603
>chr6:11916644-11920698
>chr6:11920745-11933649
>chr6:11933829-11936592
>chr6:11936692-11940771
>chr6:11940884-11941145
>chr6:11941180-11941239
>chr6:11941278-11945354
>chr6:11945473-11961769
>chr6:11961803-11966275
>chr6:11966309-11968373
>chr6:11968473-11974971
>chr6:11975071-11975331
>chr6:11975544-11975770
>chr6:11975863-11976104
>chr6:11976258-11976291
>chr6:11976330-11976487
>chr6:11976633-11977920
>chr6:11978202-11981410
>chr6:11981448-11981588
>chr6:11981622-11981882
>chr6:11982095-11982341
>chr6:11982414-11982655
>chr6:11982809-11982842
>chr6:11982975-11983038
>chr6:11983184-11985493
>chr6:11986135-11986516
>chr6:11986561-11987467
>chr6:11987490-11987959
>chr6:11988059-11988074
>chr6:11988079-11995772
>chr6:11995872-11996319
>chr6:11996395-11999156
>chr6:11999256-12001156
>chr6:12001614-12003669
>chr6:12003769-12003849
>chr6:12003904-12011447
>chr6:12011577-12015919
>chr6:12016171-12020031
>chr6:12020089-12020104
>chr6:12020216-12029354
>chr6:12029497-12031800
>chr6:12032108-12042189
>chr6:12042247-12047722
>chr6:12047847-12053872
>chr6:12054044-12056861
>chr6:12056961-12059853
>chr6:12060262-12062881
>chr6:12062993-12071701
>chr6:12071733-12073739
>chr6:12073787-12075825
>chr6:12075844-12076373
>chr6:12076404-12076834
>chr6:12076951-12077329
>chr6:12077415-12077513
>chr6:12078309-12086731
>chr6:12086775-12092869
>chr6:12093163-12099629
>chr6:12099793-12099809
>chr6:12099823-12104831
>chr6:12104960-12113065
>chr6:12113165-12115642
>chr6:12115742-12118596
>chr6:12118702-12122296
>chr6:12122440-12124171
>chr6:12124465-12124842
>chr6:12124890-12129380
>chr6:12129506-12129943
>chr6:12130044-12131459
>chr6:12131621-12131725
>chr6:12131947-12137107
>chr6:12137720-12137749
>chr6:12137789-12137962
>chr6:12138256-12139108
>chr6:12139158-12142391
>chr6:12142685-12147625
>chr6:12148105-12150059
>chr6:12150203-12154366
>chr6:12154638-12157438
>chr6:12157470-12157485
>chr6:12157759-12160580
>chr6:12160635-12160748
>chr6:12160825-12171352
>chr6:12171546-12176070
>chr6:12176170-12180188
>chr6:12180415-12184675
>chr6:12184775-12187144
>chr6:12187244-12205744
>chr6:12205945-12218285
>chr6:12218529-12219539
>chr6:12219705-12226469
>chr6:12226729-12234261
>chr6:12234387-12234428
>chr6:12234805-12238595
>chr6:12238851-12240549
>chr6:12240729-12247527
>chr6:12247943-12248040
>chr6:12248060-12252326
>chr6:12252444-12258195
>chr6:12258230-12258295
>chr6:12258471-12258486
>chr6:12258639-12261856
>chr6:12262383-12266218
>chr6:12266370-12270736
>chr6:12270836-12270851
>chr6:12271007-12271693
>chr6:12271752-12275982
>chr6:12276099-12276251
>chr6:12276532-12281456
>chr6:12281510-12282588
>chr6:12282705-12286684
>chr6:12286805-12289157
>chr6:12289289-12292986
>chr6:12293265-12300602
>chr6:12300791-12306879
>chr6:12307244-12310624
>chr6:12310793-12314013
>chr6:12314196-12314540
>chr6:12314657-12315035
>chr6:12315121-12315217
>chr6:12315465-12315480
>chr6:12315580-12320941
>chr6:12321008-12321026
>chr6:12321126-12323501
>chr6:12323608-12324106
>chr6:12324271-12327495
>chr6:12327577-12327621
>chr6:12327671-12327693
>chr6:12327818-12330159
>chr6:12330417-12335564
>chr6:12335814-12338221
>chr6:12338643-12339951
>chr6:12340773-12348538
>chr6:12348664-12352982
>chr6:12353252-12357836
>chr6:12357995-12362154
>chr6:12362701-12364633
>chr6:12365051-12368566
>chr6:12368629-12368701
>chr6:12369445-12369707
>chr6:12369792-12377730
>chr6:12377856-12383748
>chr6:12384051-12397331
>chr6:12397658-12398610
>chr6:12398699-12398813
>chr6:12398993-12399035
>chr6:12399923-12400177
>chr6:12400233-12400371
>chr6:12400429-12401891
>chr6:12402173-12412627
>chr6:12412751-12433625
>chr6:12433742-12436220
>chr6:12436366-12445940
>chr6:12446355-12467500
>chr6:12467652-12469159
>chr6:12470004-12475131
>chr6:12475976-12483801
>chr6:12483908-12490672
>chr6:12490948-12491390
>chr6:12491542-12491780
>chr6:12491853-12492203
>chr6:12492276-12492433
>chr6:12492563-12492885
>chr6:12492919-12492979
>chr6:12493329-12493524
>chr6:12493614-12494221
>chr6:12494325-12494470
>chr6:12494542-12494946
>chr6:12495453-12496033
>chr6:12496133-12496714
>chr6:12496778-12496843
>chr6:12496932-12497100
>chr6:12497200-12501941
>chr6:12502298-12504016
>chr6:12504369-12508209
>chr6:12508460-12512305
>chr6:12512913-12518890
>chr6:12519132-12539450
>chr6:12539503-12539708
>chr6:12539756-12539790
>chr6:12539919-12547066
>chr6:12547389-12551707
>chr6:12551807-12569042
>chr6:12569151-12574287
>chr6:12574425-12575298
>chr6:12575757-12576060
>chr6:12576113-12580488
>chr6:12580619-12581793
>chr6:12581851-12581989
>chr6:12582045-12582299
>chr6:12583054-12583147
>chr6:12583297-12583339
>chr6:12583519-12583605
>chr6:12583714-12584489
>chr6:12584692-12585677
>chr6:12585747-12590001
>chr6:12590062-12592486
>chr6:12592556-12595297
>chr6:12596257-12596387
>chr6:12596651-12600925
>chr6:12601048-12603516
>chr6:12603770-12610573
>chr6:12610737-12610963
>chr6:12611004-12611056
>chr6:12611465-12611768
>chr6:12611821-12614033
>chr6:12614156-12615466
>chr6:12615734-12616949
>chr6:12619865-12622747
>chr6:12622912-12623080
>chr6:12623367-12623821
>chr6:12623861-12624231
>chr6:12624331-12625178
>chr6:12625323-12632463
>chr6:12633458-12633926
>chr6:12635683-12637108
>chr6:12637202-12637352
>chr6:12637485-12637564
>chr6:12637675-12637718
>chr6:12637788-12637874
>chr6:12637997-12638224
>chr6:12638850-12638960
>chr6:12638995-12639743
>chr6:12640087-12640397
>chr6:12640436-12640602
>chr6:12640696-12640770
>chr6:12640978-12641427
>chr6:12641515-12641560
>chr6:12641611-12641648
>chr6:12641715-12641805
>chr6:12642013-12642444
>chr6:12642753-12643073
>chr6:12643216-12643250
>chr6:12646134-12646549
>chr6:12646731-12647085
>chr6:12647199-12649887
>chr6:12649987-12650002
>chr6:12650024-12650462
>chr6:12650872-12650917
>chr6:12651130-12652181
>chr6:12653174-12662179
>chr6:12662678-12665185
>chr6:12665381-12667786
>chr6:12667891-12669394
>chr6:12669804-12669849
>chr6:12670179-12670549
>chr6:12670586-12670823
>chr6:12671099-12671559
>chr6:12671816-12672066
>chr6:12672103-12672340
>chr6:12672614-12673945
>chr6:12673986-12674108
>chr6:12674276-12674402
>chr6:12674801-12674898
>chr6:12675080-12675237
>chr6:12675262-12675315
>chr6:12675530-12675607
>chr6:12675992-12676206
>chr6:12676346-12676398
>chr6:12676473-12676588
>chr6:12676794-12679393
>chr6:12679463-12684336
>chr6:12684404-12684512
>chr6:12684808-12685315
>chr6:12686922-12686984
>chr6:12687072-12687844
>chr6:12687888-12689056
>chr6:12689149-12690703
>chr6:12690742-12691242
>chr6:12693713-12693785
>chr6:12693852-12693880
>chr6:12694015-12695009
>chr6:12698059-12698090
>chr6:12700994-12701068
>chr6:12701732-12701778
>chr6:12702988-12703117
>chr6:12703791-12704100
>chr6:12704150-12705066
>chr6:12705389-12705404
>chr6:12705827-12717622
>chr6:12719306-12719693
>chr6:12719754-12722273
>chr6:12722313-12722680
>chr6:12722847-12723099
>chr6:12724108-12724151
>chr6:12724425-12725022
>chr6:12725137-12725779
>chr6:12725880-12726310
>chr6:12726552-12727502
>chr6:12727586-12727742
>chr6:12727819-12727916
>chr6:12728041-12728187
>chr6:12728314-12728890
>chr6:12729410-12729680
>chr6:12729744-12729827
>chr6:12733505-12733675
>chr6:12733719-12733944
>chr6:12734046-12735645
>chr6:12735742-12735799
>chr6:12735991-12736199
>chr6:12736339-12736384
>chr6:12736481-12736638
>chr6:12736919-12737100
>chr6:12737157-12738053
>chr6:12738174-12738272
>chr6:12738383-12738703
>chr6:12738749-12738935
>chr6:12738996-12741775
>chr6:12741846-12742065
>chr6:12742158-12742216
>chr6:12742262-12742569
>chr6:12742588-12747057
>chr6:12747115-12747280
>chr6:12747311-12747517
>chr6:12747587-12747644
>chr6:12749154-12750106
>chr6:12750208-12750465
>chr6:12750550-12750630
>chr6:12750690-12751201
>chr6:12751646-12751800
>chr6:12751839-12752243
>chr6:12752357-12752430
>chr6:12754218-12754539
>chr6:12757099-12757366
>chr6:12759287-12759351
>chr6:12759388-12759418
>chr6:12760127-12760269
>chr6:12760464-12760647
>chr6:12760936-12761798
>chr6:12761844-12762766
>chr6:12762799-12763199
>chr6:12763233-12763379
>chr6:12763454-12766566
>chr6:12766598-12766634
>chr6:12766884-12767808
>chr6:12767851-12767938
>chr6:12767982-12768078
>chr6:12768153-12768502
>chr6:12768559-12769735
>chr6:12769834-12771395
>chr6:12771663-12771796
>chr6:12771955-12773059
>chr6:12773166-12773677
>chr6:12773801-12774589
>chr6:12774689-12776216
>chr6:12776385-12778762
>chr6:12778794-12779437
>chr6:12779632-12779990
>chr6:12780092-12780510
>chr6:12780633-12781015
>chr6:12781774-12781818
>chr6:12782235-12782287
>chr6:12782400-12782441
>chr6:12784491-12784602
>chr6:12784721-12784810
>chr6:12784870-12784997
>chr6:12785310-12785618
>chr6:12785695-12785722
>chr6:12785777-12785822
>chr6:12785960-12786195
>chr6:12786299-12786648
>chr6:12786687-12786735
>chr6:12786770-12787052
>chr6:12787084-12788074
>chr6:12788091-12789601
>chr6:12789669-12789715
>chr6:12789817-12793289
>chr6:12793389-12794999
>chr6:12795041-12795553
>chr6:12795657-12795992
>chr6:12796035-12796971
>chr6:12797012-12797057
>chr6:12797369-12797419
>chr6:12797632-12798064
>chr6:12798133-12798167
>chr6:12798298-12798321
>chr6:12798429-12799344
>chr6:12799449-12799543
>chr6:12799563-12799787
>chr6:12799830-12800007
>chr6:12800114-12800129
>chr6:12800412-12800457
>chr6:12800769-12800968
>chr6:12801033-12801597
>chr6:12801815-12801882
>chr6:12801961-12802110
>chr6:12802495-12803217
>chr6:12803257-12804125
>chr6:12804383-12805077
>chr6:12805113-12806088
>chr6:12806129-12806863
>chr6:12807118-12808745
>chr6:12809094-12809113
>chr6:12809231-12809289
>chr6:12809762-12809835
>chr6:12813113-12813749
>chr6:12814000-12814020
>chr6:12814523-12814691
>chr6:12814744-12815437
>chr6:12815477-12816514
>chr6:12816550-12817525
>chr6:12817566-12818168
>chr6:12818206-12818300
>chr6:12818585-12822408
>chr6:12822596-12824208
>chr6:12825188-12827157
>chr6:12827190-12827244
>chr6:12827291-12827370
>chr6:12827419-12827660
>chr6:12827897-12827966
>chr6:12828305-12828409
>chr6:12828525-12828566
>chr6:12829475-12829947
>chr6:12829991-12830974
>chr6:12831130-12831272
>chr6:12832828-12832903
>chr6:12833360-12833442
>chr6:12833607-12834359
>chr6:12834385-12834787
>chr6:12834870-12838239
>chr6:12838369-12849767
>chr6:12849809-12851076
>chr6:12851185-12852052
>chr6:12852087-12852457
>chr6:12852579-12853104
>chr6:12853153-12855214
>chr6:12858527-12860871
>chr6:12861076-12861099
>chr6:12861164-12864991
>chr6:12865045-12869083
>chr6:12869294-12870874
>chr6:12870927-12871100
>chr6:12871178-12873956
>chr6:12874114-12874543
>chr6:12874570-12874707
>chr6:12874840-12875488
>chr6:12875544-12875950
>chr6:12876079-12877867
>chr6:12877893-12878624
>chr6:12878687-12879903
>chr6:12879959-12880308
>chr6:12880564-12880606
>chr6:12880781-12881309
>chr6:12882669-12883073
>chr6:12883120-12883288
>chr6:12883369-12883414
>chr6:12883470-12883598
>chr6:12883672-12890949
>chr6:12891112-12891163
>chr6:12891604-12891648
>chr6:12893600-12893720
>chr6:12894048-12894276
>chr6:12895364-12898127
>chr6:12898264-12898550
>chr6:12898862-12899081
>chr6:12899398-12899442
>chr6:12899894-12900031
>chr6:12902743-12903400
>chr6:12903416-12903453
>chr6:12905486-12905592
>chr6:12906364-12906424
>chr6:12906504-12907140
>chr6:12908064-12908122
>chr6:12911930-12912806
>chr6:12913197-12915226
>chr6:12915534-12916466
>chr6:12916501-12917211
>chr6:12917365-12922991
>chr6:12923019-12924251
>chr6:12924368-12926719
>chr6:12926811-12928081
>chr6:12928130-12928154
>chr6:12928283-12929986
>chr6:12930078-12931737
>chr6:12931854-12932007
>chr6:12932272-12932966
>chr6:12933152-12933621
>chr6:12933733-12933863
>chr6:12933907-12935097
>chr6:12935132-12935705
>chr6:12937133-12937246
>chr6:12937322-12937393
>chr6:12937438-12937549
>chr6:12941231-12941356
>chr6:12941802-12942050
>chr6:12942541-12942667
>chr6:12942815-12943239
>chr6:12943263-12946856
>chr6:12946927-12947039
>chr6:12947081-12948188
>chr6:12948382-12948513
>chr6:12948699-12948850
>chr6:12949676-12949778
>chr6:12950278-12950534
>chr6:12950673-12950811
>chr6:12952324-12952365
>chr6:12952486-12952573
>chr6:12952631-12952734
>chr6:12953334-12953350
>chr6:12953450-12953719
>chr6:12955623-12955652
>chr6:12955849-12955896
>chr6:12959075-12967828
>chr6:12967854-12967926
>chr6:12968005-12969846
>chr6:12969918-12972485
>chr6:12972904-12972942
>chr6:12973678-12976558
>chr6:12977043-12980697
>chr6:12981401-12981587
>chr6:12981659-12981793
>chr6:12982013-12982440
>chr6:12983380-12983569
>chr6:12983660-12984596
>chr6:12984784-12984877
>chr6:12984928-12987471
>chr6:12987678-12987716
>chr6:12988176-12988878
>chr6:12988935-12989109
>chr6:12989185-12989443
>chr6:12989558-12989651
>chr6:12993016-12993225
>chr6:12996442-12996475
>chr6:13003454-13003585
>chr6:13006862-13006919
>chr6:13007644-13007817
>chr6:13007904-13007947
>chr6:13008111-13008165
>chr6:13008714-13012391
>chr6:13012418-13017597
>chr6:13017735-13017807
>chr6:13017861-13017918
>chr6:13017992-13018115
>chr6:13018309-13018386
>chr6:13018777-13018823
>chr6:13024042-13024085
>chr6:13024161-13024238
>chr6:13026333-13026454
>chr6:13026542-13026575
>chr6:13026796-13026833
>chr6:13027011-13027247
>chr6:13027978-13028037
>chr6:13028115-13028906
>chr6:13029161-13029352
>chr6:13029417-13029554
>chr6:13029603-13029748
>chr6:13029818-13030288
>chr6:13030333-13032136
>chr6:13032172-13032210
>chr6:13032236-13033296
>chr6:13033409-13033504
>chr6:13033618-13034167
>chr6:13034217-13034615
>chr6:13036746-13036829
>chr6:13037646-13038708
>chr6:13038780-13039444
>chr6:13039492-13039695
>chr6:13039762-13039841
>chr6:13039911-13040503
>chr6:13040576-13040624
>chr6:13040755-13041739
>chr6:13042012-13042197
>chr6:13042287-13042408
>chr6:13042456-13042600
>chr6:13042865-13042906
>chr6:13043204-13043258
>chr6:13043344-13043928
>chr6:13044886-13046920
>chr6:13046989-13047125
>chr6:13047454-13047574
>chr6:13047668-13047967
>chr6:13048093-13054484
>chr6:13054553-13054689
>chr6:13055018-13055138
>chr6:13055232-13055531
>chr6:13055657-13056475
>chr6:13059999-13060062
>chr6:13060861-13060892
>chr6:13063309-13063421
>chr6:13064093-13064150
>chr6:13064200-13064323
>chr6:13065037-13075684
>chr6:13075875-13075922
>chr6:13076110-13079579
>chr6:13080246-13080301
>chr6:13080860-13080973
>chr6:13081048-13081171
>chr6:13081219-13081471
>chr6:13081510-13081911
>chr6:13082105-13082142
>chr6:13084897-13084972
>chr6:13085845-13085957
>chr6:13086128-13086522
>chr6:13089972-13090037
>chr6:13091374-13093338
>chr6:13093378-13094501
>chr6:13094730-13103009
>chr6:13103049-13104172
>chr6:13104399-13104747
>chr6:13108693-13109048
>chr6:13109315-13109618
>chr6:13109705-13109742
>chr6:13110315-13110369
>chr6:13110467-13110592
>chr6:13110707-13110722
>chr6:13110822-13110963
>chr6:13111243-13111863
>chr6:13111964-13112032
>chr6:13112101-13112551
>chr6:13112678-13113083
>chr6:13113150-13115002
>chr6:13115031-13115763
>chr6:13116856-13117267
>chr6:13117395-13117465
>chr6:13119081-13119163
>chr6:13119258-13119287
>chr6:13119355-13119407
>chr6:13119610-13119651
>chr6:13119832-13119878
>chr6:13119943-13119978
>chr6:13120075-13120253
>chr6:13120825-13120936
>chr6:13121042-13121077
>chr6:13121143-13121206
>chr6:13121288-13121317
>chr6:13121485-13121575
>chr6:13121760-13121848
>chr6:13122186-13122243
>chr6:13122870-13122915
>chr6:13124494-13124533
>chr6:13124729-13124778
>chr6:13124841-13124908
>chr6:13124963-13125439
>chr6:13125521-13125627
>chr6:13125708-13126195
>chr6:13126315-13126525
>chr6:13126871-13126981
>chr6:13127303-13127346
>chr6:13129590-13129875
>chr6:13131692-13131928
>chr6:13131998-13132498
>chr6:13133497-13133548
>chr6:13133986-13134450
>chr6:13134643-13134695
>chr6:13135434-13136578
>chr6:13136722-13142868
>chr6:13143133-13146395
>chr6:13146530-13146634
>chr6:13146759-13146824
>chr6:13146891-13147276
>chr6:13147299-13147349
>chr6:13147401-13160140
>chr6:13160323-13160384
>chr6:13160881-13160953
>chr6:13160997-13170019
>chr6:13170119-13173518
>chr6:13173750-13176248
>chr6:13177248-13177307
>chr6:13177344-13177370
>chr6:13177470-13177597
>chr6:13179114-13179142
>chr6:13180525-13180541
>chr6:13182074-13182140
>chr6:13185418-13185511
>chr6:13185566-13185879
>chr6:13188110-13188132
>chr6:13188896-13190966
>chr6:13191192-13191999
>chr6:13192045-13193730
>chr6:13193838-13194333
>chr6:13194502-13195036
>chr6:13195066-13195457
>chr6:13195580-13195743
>chr6:13195794-13195868
>chr6:13196008-13196169
>chr6:13196252-13196851
>chr6:13197399-13197585
>chr6:13198061-13198117
>chr6:13198949-13198995
>chr6:13199036-13199094
>chr6:13200785-13200820
>chr6:13209310-13209345
>chr6:13209784-13209841
>chr6:13214598-13214714
>chr6:13214789-13214851
>chr6:13217367-13217966
>chr6:13218006-13218643
>chr6:13218678-13219172
>chr6:13219208-13219524
>chr6:13219554-13221157
>chr6:13221221-13221641
>chr6:13221709-13221786
>chr6:13221864-13222010
>chr6:13222494-13222531
>chr6:13224073-13226378
>chr6:13226854-13230428
>chr6:13230703-13233553
>chr6:13233875-13233949
>chr6:13233983-13234113
>chr6:13234197-13235735
>chr6:13235823-13236013
>chr6:13236172-13236389
>chr6:13236783-13236871
>chr6:13237203-13237277
>chr6:13238704-13238778
>chr6:13238812-13238910
>chr6:13239026-13239452
>chr6:13239525-13240471
>chr6:13240563-13240627
>chr6:13240669-13241079
>chr6:13241110-13241311
>chr6:13241451-13241541
>chr6:13241594-13241898
>chr6:13241957-13245069
>chr6:13245112-13245224
>chr6:13245274-13245639
>chr6:13245808-13246782
>chr6:13246848-13247139
>chr6:13247327-13247806
>chr6:13248020-13248166
>chr6:13248771-13248994
>chr6:13249045-13249927
>chr6:13250045-13251148
>chr6:13251198-13251280
>chr6:13251317-13252884
>chr6:13252932-13253771
>chr6:13253839-13254646
>chr6:13254689-13254898
>chr6:13256463-13266495
>chr6:13266532-13277579
>chr6:13278601-13278666
>chr6:13280306-13287022
>chr6:13287128-13287655
>chr6:13287705-13291679
>chr6:13292249-13296058
>chr6:13298114-13298427
>chr6:13298505-13298756
>chr6:13298799-13299120
>chr6:13299170-13299387
>chr6:13299607-13299645
>chr6:13299871-13299959
>chr6:13300037-13300090
>chr6:13301868-13302026
>chr6:13302764-13302798
>chr6:13303186-13303227
>chr6:13304347-13305157
>chr6:13305415-13309571
>chr6:13309671-13309717
>chr6:13309890-13309947
>chr6:13310025-13310064
>chr6:13310186-13310614
>chr6:13310714-13310760
>chr6:13311068-13311113
>chr6:13311314-13314882
>chr6:13314982-13316009
>chr6:13316261-13320489
>chr6:13320733-13324563
>chr6:13324819-13325885
>chr6:13326163-13326249
>chr6:13326287-13326792
>chr6:13326841-13327107
>chr6:13327212-13327253
>chr6:13327323-13327399
>chr6:13327787-13327983
>chr6:13328038-13328081
>chr6:13328161-13328303
>chr6:13329096-13329127
>chr6:13329290-13329348
>chr6:13330898-13332348
>chr6:13334202-13334286
>chr6:13334319-13334409
>chr6:13334622-13334992
>chr6:13335112-13335678
>chr6:13335805-13341780
>chr6:13341901-13341916
>chr6:13342052-13350634
>chr6:13351033-13359575
>chr6:13359718-13365117
>chr6:13365157-13371657
>chr6:13371715-13371846
>chr6:13371938-13373498
>chr6:13375114-13375175
>chr6:13379092-13379121
>chr6:13385384-13385420
>chr6:13385500-13385590
>chr6:13386491-13386663
>chr6:13386817-13386921
>chr6:13386963-13387140
>chr6:13387211-13387362
>chr6:13387393-13388322
>chr6:13388358-13389776
>chr6:13389857-13390118
>chr6:13390650-13392300
>chr6:13392361-13394530
>chr6:13394694-13395029
>chr6:13395183-13395287
>chr6:13395385-13395499
>chr6:13395561-13397603
>chr6:13398006-13398107
>chr6:13398384-13398417
>chr6:13398460-13401374
>chr6:13401474-13402070
>chr6:13402628-13403726
>chr6:13403900-13403974
>chr6:13404035-13404050
>chr6:13404150-13404471
>chr6:13404883-13405234
>chr6:13405341-13405759
>chr6:13405813-13409317
>chr6:13409395-13409497
>chr6:13409548-13410033
>chr6:13410110-13419717
>chr6:13419852-13419989
>chr6:13420321-13420706
>chr6:13420772-13421124
>chr6:13421224-13421862
>chr6:13421935-13422075
>chr6:13422637-13422828
>chr6:13433938-13433999
>chr6:13434910-13435310
>chr6:13435379-13436466
>chr6:13436526-13436614
>chr6:13437956-13438056
>chr6:13438209-13438502
>chr6:13438617-13438902
>chr6:13438975-13439105
>chr6:13439197-13439541
>chr6:13439579-13439889
>chr6:13440004-13440129
>chr6:13440265-13440901
>chr6:13441251-13441345
>chr6:13441751-13441952
>chr6:13442412-13442548
>chr6:13442601-13442778
>chr6:13442871-13443458
>chr6:13443527-13444614
>chr6:13444674-13444762
>chr6:13446161-13446209
>chr6:13446782-13446837
>chr6:13450780-13450869
>chr6:13455858-13455906
>chr6:13455993-13456241
>chr6:13460948-13462880
>chr6:13463048-13470268
>chr6:13470668-13475804
>chr6:13475950-13475965
>chr6:13475990-13483776
>chr6:13483876-13488674
>chr6:13488786-13488801
>chr6:13489217-13490799
>chr6:13490869-13492745
>chr6:13492779-13492819
>chr6:13493241-13493342
>chr6:13493406-13496751
>chr6:13496958-13500433
>chr6:13505797-13505888
>chr6:13506161-13506538
>chr6:13506648-13507204
>chr6:13507542-13511602
>chr6:13511621-13511676
>chr6:13511815-13512056
>chr6:13512173-13512257
>chr6:13512394-13512526
>chr6:13512576-13513143
>chr6:13513261-13518677
>chr6:13518801-13519161
>chr6:13521656-13523359
>chr6:13523422-13523549
>chr6:13523810-13523907
>chr6:13524652-13524858
>chr6:13525065-13525283
>chr6:13525829-13525998
>chr6:13526103-13526951
>chr6:13527042-13528413
>chr6:13528557-13528869
>chr6:13528923-13529276
>chr6:13529481-13529524
>chr6:13529621-13530465
>chr6:13530568-13533201
>chr6:13533291-13533519
>chr6:13533589-13534312
>chr6:13534369-13534543
>chr6:13534593-13535120
>chr6:13535181-13537316
>chr6:13537361-13541510
>chr6:13541874-13542572
>chr6:13542713-13542780
>chr6:13542913-13542968
>chr6:13543132-13543248
>chr6:13543378-13543464
>chr6:13543782-13543996
>chr6:13545100-13545170
>chr6:13545217-13546552
>chr6:13546617-13550047
>chr6:13550218-13550295
>chr6:13550753-13550943
>chr6:13551073-13551158
>chr6:13551292-13551323
>chr6:13551394-13551573
>chr6:13551634-13551729
>chr6:13552194-13552216
>chr6:13552895-13553320
>chr6:13553522-13555783
>chr6:13555836-13564034
>chr6:13564605-13564789
>chr6:13564906-13564967
>chr6:13565588-13565630
>chr6:13565683-13565776
>chr6:13566012-13566043
>chr6:13566154-13566190
>chr6:13566238-13566813
>chr6:13567215-13567731
>chr6:13569756-13571588
>chr6:13572211-13572237
>chr6:13572810-13572840
>chr6:13574986-13575035
>chr6:13575886-13575901
>chr6:13575963-13576108
>chr6:13576373-13576447
>chr6:13577638-13577824
>chr6:13577856-13578328
>chr6:13578766-13578983
>chr6:13579017-13579075
>chr6:13579124-13579160
>chr6:13579235-13579548
>chr6:13579588-13579782
>chr6:13579815-13579899
>chr6:13580064-13580702
>chr6:13580802-13581599
>chr6:13581626-13581971
>chr6:13582108-13582439
>chr6:13582495-13582525
>chr6:13582552-13582632
>chr6:13582683-13582813
>chr6:13582881-13584297
>chr6:13584357-13585323
>chr6:13585415-13586176
>chr6:13586323-13586421
>chr6:13586486-13586832
>chr6:13587304-13588419
>chr6:13588548-13588563
>chr6:13588663-13588683
>chr6:13588795-13589631
>chr6:13589680-13589734
>chr6:13589823-13590121
>chr6:13590206-13590324
>chr6:13592704-13594147
>chr6:13594282-13595384
>chr6:13595575-13599031
>chr6:13599084-13606307
>chr6:13606369-13607104
>chr6:13607143-13607309
>chr6:13607928-13607971
>chr6:13608040-13609193
>chr6:13609528-13609568
>chr6:13609667-13609924
>chr6:13610067-13610804
>chr6:13610869-13610975
>chr6:13611085-13612239
>chr6:13612277-13617935
>chr6:13617977-13618469
>chr6:13618756-13618796
>chr6:13618841-13619037
>chr6:13619070-13619402
>chr6:13619499-13620230
>chr6:13620296-13621607
>chr6:13621650-13621984
>chr6:13622033-13623176
>chr6:13623380-13625635
>chr6:13625687-13626283
>chr6:13626451-13626608
>chr6:13626642-13626711
>chr6:13626861-13627029
>chr6:13627252-13627296
>chr6:13627449-13627619
>chr6:13627705-13627810
>chr6:13627943-13627984
>chr6:13628014-13628276
>chr6:13628499-13628589
>chr6:13628615-13628675
>chr6:13628802-13629434
>chr6:13629473-13629608
>chr6:13629736-13633191
>chr6:13633836-13633984
>chr6:13634249-13634439
>chr6:13634951-13634984
>chr6:13635044-13635117
>chr6:13636628-13636804
>chr6:13637553-13637942
>chr6:13638039-13638073
>chr6:13638354-13638520
>chr6:13638597-13638854
>chr6:13639510-13640105
>chr6:13640136-13640432
>chr6:13640474-13641224
>chr6:13641988-13642030
>chr6:13642543-13642723
>chr6:13642763-13643043
>chr6:13643118-13644080
>chr6:13644243-13644571
>chr6:13644948-13645161
>chr6:13645322-13645427
>chr6:13645631-13645893
>chr6:13646015-13646055
>chr6:13646075-13646438
>chr6:13646950-13649095
>chr6:13649153-13650377
>chr6:13650395-13650456
>chr6:13652465-13652515
>chr6:13652700-13652738
>chr6:13654697-13654731
>chr6:13656383-13656643
>chr6:13656929-13657024
>chr6:13657140-13657210
>chr6:13657262-13657293
>chr6:13657766-13657828
>chr6:13658009-13662318
>chr6:13662418-13664529
>chr6:13664688-13666574
>chr6:13666911-13666985
>chr6:13667044-13668929
>chr6:13669055-13669606
>chr6:13669663-13670062
>chr6:13670123-13671171
>chr6:13671510-13671549
>chr6:13671731-13671776
>chr6:13673790-13676008
>chr6:13676264-13681814
>chr6:13682055-13689092
>chr6:13689338-13698804
>chr6:13698847-13700190
>chr6:13700244-13704004
>chr6:13705110-13705649
>chr6:13705753-13705841
>chr6:13706501-13706664
>chr6:13708850-13708873
>chr6:13709026-13713751
>chr6:13714247-13715060
>chr6:13721894-13723666
>chr6:13723723-13723909
>chr6:13724821-13724941
>chr6:13725045-13725288
>chr6:13727999-13728032
>chr6:13730093-13730129
>chr6:13730350-13731640
>chr6:13731730-13732004
>chr6:13732093-13734175
>chr6:13734465-13734666
>chr6:13734722-13735129
>chr6:13735210-13736379
>chr6:13736422-13736964
>chr6:13737171-13737237
>chr6:13737382-13738074
>chr6:13738139-13738997
>chr6:13739206-13739299
>chr6:13739351-13739842
>chr6:13739946-13740038
>chr6:13740143-13740224
>chr6:13740660-13740856
>chr6:13741009-13741218
>chr6:13741667-13741881
>chr6:13741946-13742285
>chr6:13742341-13742860
>chr6:13743136-13746140
>chr6:13746371-13749862
>chr6:13750131-13750345
>chr6:13750410-13750749
>chr6:13750805-13753359
>chr6:13753769-13754361
>chr6:13754808-13757454
>chr6:13757523-13761333
>chr6:13762487-13763567
>chr6:13763667-13766889
>chr6:13767015-13771653
>chr6:13771753-13775721
>chr6:13779329-13779368
>chr6:13779430-13779511
>chr6:13780099-13780134
>chr6:13780673-13780729
>chr6:13781084-13781747
>chr6:13781788-13781851
>chr6:13782335-13782400
>chr6:13782548-13782686
>chr6:13782805-13783146
>chr6:13783295-13783424
>chr6:13783549-13786224
>chr6:13786255-13786376
>chr6:13786543-13787479
>chr6:13787570-13787866
>chr6:13788698-13789121
>chr6:13789337-13789479
>chr6:13789551-13789737
>chr6:13790440-13795362
>chr6:13795476-13795612
>chr6:13795644-13795756
>chr6:13796039-13796086
>chr6:13796340-13798679
>chr6:13798926-13799326
>chr6:13799348-13800384
>chr6:13800470-13801154
>chr6:13801243-13804098
>chr6:13804172-13804221
>chr6:13804387-13805082
>chr6:13805256-13805363
>chr6:13805410-13805446
>chr6:13805533-13806754
>chr6:13806813-13806883
>chr6:13807146-13807311
>chr6:13807374-13807420
>chr6:13808018-13808058
>chr6:13808121-13808163
>chr6:13808359-13808418
>chr6:13810242-13810574
>chr6:13810850-13810895
>chr6:13811942-13812236
>chr6:13812653-13812820
>chr6:13812932-13813577
>chr6:13813758-13813837
>chr6:13814027-13814095
>chr6:13814267-13814292
>chr6:13814456-13815138
>chr6:13815479-13826324
>chr6:13826435-13826502
>chr6:13826558-13833093
>chr6:13833193-13833343
>chr6:13833550-13833850
>chr6:13834057-13834286
>chr6:13834429-13834862
>chr6:13835170-13835216
>chr6:13835334-13835492
>chr6:13835636-13835670
>chr6:13837175-13837892
>chr6:13838027-13838847
>chr6:13839123-13840454
>chr6:13840545-13840699
>chr6:13840724-13840777
>chr6:13840974-13841101
>chr6:13841436-13841528
>chr6:13841790-13842098
>chr6:13842243-13842675
>chr6:13842983-13843308
>chr6:13843667-13843718
>chr6:13843945-13844046
>chr6:13844108-13844517
>chr6:13844639-13845761
>chr6:13845808-13845909
>chr6:13845961-13848948
>chr6:13848982-13849728
>chr6:13849772-13850167
>chr6:13851981-13852200
>chr6:13852328-13852546
>chr6:13852660-13852702
>chr6:13852754-13852803
>chr6:13852853-13853043
>chr6:13853134-13853447
>chr6:13853525-13854245
>chr6:13854285-13854684
>chr6:13856499-13857284
>chr6:13857345-13857384
>chr6:13857620-13858185
>chr6:13858307-13858666
>chr6:13862582-13862784
>chr6:13863088-13863279
>chr6:13863633-13863699
>chr6:13863781-13864141
>chr6:13864423-13867930
>chr6:13870654-13870778
>chr6:13871528-13871578
>chr6:13871733-13873141
>chr6:13873330-13873362
>chr6:13873650-13873727
>chr6:13873863-13873913
>chr6:13874123-13874342
>chr6:13874386-13874656
>chr6:13874720-13874816
>chr6:13874861-13874890
>chr6:13875044-13875130
>chr6:13875371-13875518
>chr6:13875673-13875778
>chr6:13875851-13876035
>chr6:13876086-13876199
>chr6:13876307-13876582
>chr6:13876749-13876816
>chr6:13876942-13877341
>chr6:13877500-13877768
>chr6:13877812-13878102
>chr6:13878245-13878430
>chr6:13878467-13878531
>chr6:13878804-13878843
>chr6:13879004-13879142
>chr6:13879181-13879435
>chr6:13879643-13879671
>chr6:13881534-13881633
>chr6:13881807-13881953
>chr6:13883559-13884043
>chr6:13884218-13885396
>chr6:13885540-13885761
>chr6:13889476-13891399
>chr6:13891470-13891660
>chr6:13891771-13891826
>chr6:13892165-13892294
>chr6:13892460-13892534
>chr6:13894505-13896080
>chr6:13896490-13902113
>chr6:13902224-13902249
>chr6:13902349-13906534
>chr6:13906683-13906740
>chr6:13906767-13911023
>chr6:13911227-13915134
>chr6:13915344-13916382
>chr6:13916512-13916539
>chr6:13916651-13917961
>chr6:13920423-13920526
>chr6:13920686-13921166
>chr6:13921336-13921522
>chr6:13921674-13921705
>chr6:13922124-13922158
>chr6:13922232-13922596
>chr6:13922692-13922919
>chr6:13922963-13923217
>chr6:13923281-13923320
>chr6:13923479-13923762
>chr6:13924458-13928026
>chr6:13928067-13928600
>chr6:13928700-13929453
>chr6:13929498-13932641
>chr6:13932793-13932866
>chr6:13937619-13937656
>chr6:13938166-13938359
>chr6:13938826-13938909
>chr6:13939289-13939304
>chr6:13939404-13939431
>chr6:13939527-13939761
>chr6:13942548-13942591
>chr6:13942669-13943096
>chr6:13944578-13947393
>chr6:13948761-13948836
>chr6:13949120-13950966
>chr6:13951152-13951219
>chr6:13951553-13951678
>chr6:13951810-13951862
>chr6:13951935-13952009
>chr6:13952071-13952107
>chr6:13952253-13952360
>chr6:13952822-13952894
>chr6:13954259-13954336
>chr6:13954620-13954886
>chr6:13954945-13955330
>chr6:13955393-13956201
>chr6:13956440-13956594
>chr6:13956798-13957710
>chr6:13957877-13959787
>chr6:13959975-13960680
>chr6:13960708-13960790
>chr6:13960895-13961216
>chr6:13961309-13963321
>chr6:13963375-13966880
>chr6:13967001-13967089
>chr6:13967158-13967223
>chr6:13975450-13975513
>chr6:13977213-13977618
>chr6:13977703-13978676
>chr6:13980185-13980577
>chr6:13980686-13980962
>chr6:13981274-13981306
>chr6:13981343-13981578
>chr6:13984271-13986343
>chr6:13986379-13986394
>chr6:13986524-13987411
>chr6:13987583-13988114
>chr6:13988298-13988344
>chr6:13988672-13989822
>chr6:13990031-13990599
>chr6:13990782-13990941
>chr6:13992244-13992296
>chr6:13992924-13992958
>chr6:13995418-13995569
>chr6:13997356-13997647
>chr6:13997715-13997829
>chr6:13998133-13998305
>chr6:13998381-13998471
>chr6:13998568-13999896
>chr6:14000273-14000381
>chr6:14001431-14002795
>chr6:14002910-14005151
>chr6:14005425-14006747
>chr6:14006822-14013267
>chr6:14013506-14013525
>chr6:14013625-14014098
>chr6:14014204-14015309
>chr6:14015380-14015939
>chr6:14016910-14016958
>chr6:14016995-14017141
>chr6:14017471-14017599
>chr6:14019276-14019398
>chr6:14019466-14019603
>chr6:14019655-14020861
>chr6:14020891-14021091
>chr6:14021141-14021264
>chr6:14021401-14021456
>chr6:14021813-14021873
>chr6:14023788-14024447
>chr6:14024987-14025074
>chr6:14025270-14025725
>chr6:14025762-14027340
>chr6:14027529-14027710
>chr6:14028484-14028807
>chr6:14029034-14029338
>chr6:14029601-14029680
>chr6:14030268-14030323
>chr6:14033152-14034103
>chr6:14034138-14035089
>chr6:14035168-14035209
>chr6:14035308-14040108
>chr6:14040195-14040471
>chr6:14041695-14042874
>chr6:14042921-14043535
>chr6:14043580-14043925
>chr6:14043976-14044013
>chr6:14044195-14044287
>chr6:14044323-14047189
>chr6:14047306-14051845
>chr6:14051962-14053514
>chr6:14053549-14054113
>chr6:14056710-14056795
>chr6:14056975-14057060
>chr6:14057356-14057895
>chr6:14059177-14069943
>chr6:14070393-14070663
>chr6:14070811-14071038
>chr6:14072383-14072704
>chr6:14072733-14072955
>chr6:14073081-14073129
>chr6:14073385-14073733
>chr6:14073789-14076327
>chr6:14076382-14076924
>chr6:14077017-14077093
>chr6:14077144-14077723
>chr6:14077821-14078451
>chr6:14078917-14079326
>chr6:14079393-14079549
>chr6:14079593-14080251
>chr6:14080327-14080536
>chr6:14080719-14080756
>chr6:14080906-14080943
>chr6:14080975-14081238
>chr6:14081432-14081629
>chr6:14081662-14081699
>chr6:14081748-14082012
>chr6:14082085-14082228
>chr6:14082281-14082318
>chr6:14082470-14082946
>chr6:14083189-14084331
>chr6:14084549-14086040
>chr6:14086403-14087561
>chr6:14087670-14094256
>chr6:14094311-14095975
>chr6:14096132-14096286
>chr6:14098946-14099182
>chr6:14099236-14104561
>chr6:14104686-14105322
>chr6:14105735-14106283
>chr6:14111477-14115026
>chr6:14115417-14117013
>chr6:14117113-14119670
>chr6:14120466-14120495
>chr6:14121367-14121479
>chr6:14121552-14122153
>chr6:14122230-14122469
>chr6:14122534-14122910
>chr6:14123186-14124247
>chr6:14127259-14127336
>chr6:14127499-14127555
>chr6:14139479-14139615
>chr6:14139753-14139937
>chr6:14145762-14145853
>chr6:14151580-14151647
>chr6:14152456-14154796
>chr6:14154941-14155056
>chr6:14155745-14155884
>chr6:14155944-14158426
>chr6:14158560-14163593
>chr6:14164127-14164266
>chr6:14164327-14164403
>chr6:14164529-14164783
>chr6:14164837-14164912
>chr6:14165023-14165205
>chr6:14166181-14166216
>chr6:14166607-14166641
>chr6:14166967-14167017
>chr6:14167126-14167290
>chr6:14167756-14167882
>chr6:14168334-14168386
>chr6:14169002-14169066
>chr6:14169175-14169201
>chr6:14170806-14170907
>chr6:14172349-14172423
>chr6:14173246-14173957
>chr6:14174207-14174291
>chr6:14174431-14174498
>chr6:14174588-14174632
>chr6:14174714-14174821
>chr6:14176396-14176435
>chr6:14176917-14178951
>chr6:14180215-14180791
>chr6:14180955-14184391
>chr6:14184595-14187802
>chr6:14187895-14188010
>chr6:14188699-14188838
>chr6:14188898-14194385
>chr6:14194504-14194626
>chr6:14194662-14194807
>chr6:14195958-14196061
>chr6:14198234-14198310
>chr6:14198755-14200349
>chr6:14200449-14200928
>chr6:14201189-14201320
>chr6:14201391-14201453
>chr6:14201511-14202785
>chr6:14203328-14203397
>chr6:14203555-14203644
>chr6:14204167-14204595
>chr6:14204634-14205127
>chr6:14205193-14205442
>chr6:14205504-14205880
>chr6:14206350-14206461
>chr6:14206666-14206707
>chr6:14206944-14206976
>chr6:14207441-14207580
>chr6:14207766-14208025
>chr6:14208090-14208202
>chr6:14208315-14208385
>chr6:14208447-14208634
>chr6:14209111-14209550
>chr6:14209630-14210338
>chr6:14210497-14210733
>chr6:14210794-14210904
>chr6:14211077-14211331
>chr6:14211363-14211565
>chr6:14211719-14211880
>chr6:14211962-14212015
>chr6:14212082-14212147
>chr6:14212424-14212473
>chr6:14212559-14212625
>chr6:14213218-14213495
>chr6:14213799-14213842
>chr6:14213902-14214328
>chr6:14214365-14215434
>chr6:14216055-14216191
>chr6:14216329-14216466
>chr6:14217191-14217327
>chr6:14217465-14217649
>chr6:14218882-14220041
>chr6:14223524-14229198
>chr6:14230333-14230558
>chr6:14232667-14232722
>chr6:14234123-14234230
>chr6:14234408-14234543
>chr6:14235334-14236196
>chr6:14236741-14237286
>chr6:14237354-14237387
>chr6:14238329-14238587
>chr6:14238706-14238832
>chr6:14238971-14239007
>chr6:14239045-14239680
>chr6:14239726-14239778
>chr6:14240069-14240275
>chr6:14240445-14240564
>chr6:14240782-14241214
>chr6:14241311-14241543
>chr6:14252457-14253256
>chr6:14253300-14253567
>chr6:14253648-14253739
>chr6:14255993-14256297
>chr6:14256345-14257281
>chr6:14257347-14257481
>chr6:14257571-14257606
>chr6:14257674-14257777
>chr6:14257816-14258761
>chr6:14258809-14258919
>chr6:14258985-14259032
>chr6:14259181-14259484
>chr6:14259561-14259895
>chr6:14260070-14273685
>chr6:14273729-14276942
>chr6:14276970-14277630
>chr6:14277817-14278194
>chr6:14278235-14278511
>chr6:14278551-14280145
>chr6:14280361-14284192
>chr6:14284222-14285165
>chr6:14285381-14286471
>chr6:14286640-14289034
>chr6:14289146-14289347
>chr6:14289393-14292943
>chr6:14292988-14293872
>chr6:14297429-14297488
>chr6:14297974-14298078
>chr6:14298186-14298511
>chr6:14298610-14298688
>chr6:14299845-14299925
>chr6:14300051-14300084
>chr6:14301331-14301418
>chr6:14301679-14301965
>chr6:14302369-14302405
>chr6:14302432-14302707
>chr6:14302919-14303029
>chr6:14303123-14303447
>chr6:14303837-14303898
>chr6:14307478-14307509
>chr6:14311318-14311611
>chr6:14311672-14313276
>chr6:14313387-14313595
>chr6:14313668-14313754
>chr6:14313887-14313952
>chr6:14314336-14314385
>chr6:14314453-14314493
>chr6:14314539-14315069
>chr6:14315128-14315206
>chr6:14315324-14315459
>chr6:14317123-14317539
>chr6:14317560-14318587
>chr6:14321886-14321934
>chr6:14322713-14322901
>chr6:14322989-14323088
>chr6:14323529-14323576
>chr6:14324338-14324412
>chr6:14326032-14326249
>chr6:14326594-14326786
>chr6:14326904-14326955
>chr6:14327067-14327112
>chr6:14327288-14327502
>chr6:14327824-14328056
>chr6:14328144-14328182
>chr6:14328899-14329337
>chr6:14331713-14340477
>chr6:14353661-14355505
>chr6:14355600-14355787
>chr6:14357109-14357133
>chr6:14357233-14358079
>chr6:14358632-14358952
>chr6:14359004-14359063
>chr6:14359094-14364394
>chr6:14364489-14364676
>chr6:14365509-14366420
>chr6:14366469-14366800
>chr6:14366833-14366987
>chr6:14367031-14367608
>chr6:14367742-14368405
>chr6:14368517-14368896
>chr6:14368971-14369138
>chr6:14369251-14370148
>chr6:14370250-14370331
>chr6:14370426-14370564
>chr6:14370612-14370727
>chr6:14370996-14371011
>chr6:14371111-14371131
>chr6:14371183-14371503
>chr6:14371555-14371926
>chr6:14374951-14375052
>chr6:14375163-14375195
>chr6:14376391-14377226
>chr6:14377326-14379506
>chr6:14379632-14383571
>chr6:14383681-14389254
>chr6:14391098-14391162
>chr6:14391774-14391816
>chr6:14391858-14392187
>chr6:14392270-14394063
>chr6:14395928-14395992
>chr6:14397963-14398366
>chr6:14400260-14400417
>chr6:14400687-14400786
>chr6:14400876-14401103
>chr6:14402677-14402899
>chr6:14403066-14403104
>chr6:14403501-14403574
>chr6:14403628-14404002
>chr6:14404140-14404325
>chr6:14404485-14404536
>chr6:14404579-14404949
>chr6:14405070-14405233
>chr6:14408236-14408320
>chr6:14408413-14408720
>chr6:14409105-14410294
>chr6:14410626-14410656
>chr6:14410716-14412825
>chr6:14412880-14413451
>chr6:14413628-14413751
>chr6:14413832-14413906
>chr6:14414336-14416371
>chr6:14416483-14417042
>chr6:14419947-14419985
>chr6:14420403-14420436
>chr6:14420900-14421217
>chr6:14421351-14421463
>chr6:14421552-14421599
>chr6:14422202-14422748
>chr6:14422990-14423339
>chr6:14423575-14423680
>chr6:14423828-14423877
>chr6:14424993-14425041
>chr6:14425143-14425214
>chr6:14425330-14425444
>chr6:14425477-14426149
>chr6:14426823-14426960
>chr6:14429405-14429516
>chr6:14429746-14429812
>chr6:14429951-14430137
>chr6:14430768-14430831
>chr6:14431043-14431343
>chr6:14431373-14431999
>chr6:14432169-14432219
>chr6:14432406-14432515
>chr6:14432653-14432839
>chr6:14433468-14433516
>chr6:14433638-14436232
>chr6:14436480-14443480
>chr6:14443526-14443708
>chr6:14443736-14444255
>chr6:14444296-14444314
>chr6:14444414-14445873
>chr6:14446658-14446702
>chr6:14446816-14446859
>chr6:14447152-14447953
>chr6:14448132-14448184
>chr6:14448383-14448479
>chr6:14448512-14448622
>chr6:14448658-14448740
>chr6:14448787-14449069
>chr6:14449115-14449338
>chr6:14449492-14450010
>chr6:14450088-14450121
>chr6:14450400-14450433
>chr6:14450533-14450830
>chr6:14451145-14451291
>chr6:14451439-14451594
>chr6:14453091-14453135
>chr6:14453209-14453314
>chr6:14453462-14453511
>chr6:14453912-14455529
>chr6:14459549-14460994
>chr6:14466975-14467118
>chr6:14467202-14467283
>chr6:14467471-14467681
>chr6:14468066-14468354
>chr6:14468459-14468565
>chr6:14468997-14469996
>chr6:14470023-14471268
>chr6:14471296-14475914
>chr6:14476608-14476637
>chr6:14476664-14477092
>chr6:14477204-14477610
>chr6:14477727-14477765
>chr6:14478267-14478329
>chr6:14478989-14479132
>chr6:14480318-14480686
>chr6:14481902-14482008
>chr6:14482113-14482401
>chr6:14482786-14482996
>chr6:14483184-14483265
>chr6:14483349-14483492
>chr6:14485622-14485990
>chr6:14486257-14487163
>chr6:14487263-14488942
>chr6:14489042-14489064
>chr6:14489074-14489442
>chr6:14489625-14492623
>chr6:14492723-14495860
>chr6:14496153-14496212
>chr6:14496252-14496274
>chr6:14496374-14496396
>chr6:14496624-14499616
>chr6:14500646-14500752
>chr6:14500857-14501145
>chr6:14501530-14501740
>chr6:14501928-14502009
>chr6:14502093-14502236
>chr6:14502671-14502696
>chr6:14502796-14502831
>chr6:14503040-14503328
>chr6:14503713-14503923
>chr6:14504111-14504192
>chr6:14504276-14504419
>chr6:14504984-14505007
>chr6:14505347-14505768
>chr6:14505985-14506109
>chr6:14506215-14506233
>chr6:14506376-14509738
>chr6:14509797-14516485
>chr6:14517264-14517966
>chr6:14518008-14518063
>chr6:14518512-14518684
>chr6:14518729-14518842
>chr6:14519176-14519943
>chr6:14520096-14520115
>chr6:14520183-14522992
>chr6:14523037-14528429
>chr6:14528723-14528769
>chr6:14528995-14532147
>chr6:14532186-14532277
>chr6:14532332-14532599
>chr6:14532738-14532988
>chr6:14533466-14535171
>chr6:14535237-14535327
>chr6:14536195-14536419
>chr6:14536503-14536557
>chr6:14536854-14537061
>chr6:14537107-14537164
>chr6:14537453-14537577
>chr6:14537869-14537928
>chr6:14538742-14539151
>chr6:14539298-14540505
>chr6:14540565-14545200
>chr6:14545297-14547297
>chr6:14547334-14547402
>chr6:14547472-14547902
>chr6:14548026-14548195
>chr6:14548300-14549149
>chr6:14549239-14552136
>chr6:14552638-14552913
>chr6:14554826-14555015
>chr6:14555047-14555445
>chr6:14555737-14555775
>chr6:14556085-14556259
>chr6:14557157-14557577
>chr6:14557624-14557709
>chr6:14558132-14558641
>chr6:14563363-14563431
>chr6:14565569-14565742
>chr6:14566580-14566595
>chr6:14567707-14567918
>chr6:14568014-14568343
>chr6:14568561-14572479
>chr6:14572572-14572788
>chr6:14572837-14573674
>chr6:14573713-14575153
>chr6:14575235-14575497
>chr6:14575646-14575994
>chr6:14576168-14576474
>chr6:14576854-14577028
>chr6:14577089-14577243
>chr6:14577289-14577518
>chr6:14587050-14587853
>chr6:14588294-14588717
>chr6:14588758-14588875
>chr6:14588904-14592746
>chr6:14592850-14593053
>chr6:14593153-14593168
>chr6:14593174-14593772
>chr6:14593845-14593916
>chr6:14594019-14594373
>chr6:14594517-14594754
>chr6:14595331-14596293
>chr6:14596359-14596532
>chr6:14596783-14597632
>chr6:14597812-14597997
>chr6:14598060-14599404
>chr6:14599456-14600143
>chr6:14600182-14600484
>chr6:14600896-14600943
>chr6:14601017-14601177
>chr6:14601214-14601317
>chr6:14601397-14601435
>chr6:14601469-14601543
>chr6:14601599-14601643
>chr6:14602273-14602430
>chr6:14602575-14602650
>chr6:14602695-14602743
>chr6:14602777-14602808
>chr6:14603050-14603720
>chr6:14603839-14604028
>chr6:14604106-14604188
>chr6:14604338-14604450
>chr6:14604589-14605683
>chr6:14605746-14607060
>chr6:14607144-14608172
>chr6:14608584-14608631
>chr6:14608700-14609005
>chr6:14609157-14609231
>chr6:14609287-14609331
>chr6:14609804-14609856
>chr6:14609957-14610114
>chr6:14610259-14610334
>chr6:14610379-14610427
>chr6:14610461-14610492
>chr6:14610600-14610982
>chr6:14611414-14611798
>chr6:14611902-14611948
>chr6:14612024-14614049
>chr6:14614152-14614759
>chr6:14614875-14615822
>chr6:14615895-14615960
>chr6:14616063-14616961
>chr6:14617405-14617455
>chr6:14617502-14617697
>chr6:14618081-14618118
>chr6:14620030-14620898
>chr6:14620954-14621287
>chr6:14621345-14621830
>chr6:14621879-14622004
>chr6:14622057-14622153
>chr6:14622180-14622231
>chr6:14622297-14622449
>chr6:14622525-14622666
>chr6:14622730-14624135
>chr6:14624258-14624817
>chr6:14624921-14625897
>chr6:14626335-14627447
>chr6:14627901-14628690
>chr6:14628905-14630604
>chr6:14630841-14644936
>chr6:14645007-14647242
>chr6:14647315-14651038
>chr6:14651430-14653001
>chr6:14653222-14659875
>chr6:14660082-14660954
>chr6:14661068-14661203
>chr6:14661263-14661669
>chr6:14661804-14665548
>chr6:14665810-14666764
>chr6:14666816-14666875
>chr6:14668168-14669953
>chr6:14670037-14670219
>chr6:14670325-14670743
>chr6:14670828-14671551
>chr6:14671652-14671946
>chr6:14672034-14672278
>chr6:14672360-14672693
>chr6:14672755-14673098
>chr6:14673206-14673242
>chr6:14673273-14673803
>chr6:14673855-14674269
>chr6:14674571-14674703
>chr6:14675333-14675426
>chr6:14675547-14675676
>chr6:14675856-14675896
>chr6:14679720-14679778
>chr6:14679963-14679978
>chr6:14680078-14680434
>chr6:14680715-14680758
>chr6:14682091-14682283
>chr6:14683442-14683496
>chr6:14683583-14683718
>chr6:14683810-14683902
>chr6:14684013-14684182
>chr6:14684328-14684829
>chr6:14684888-14685252
>chr6:14685334-14686722
>chr6:14686933-14687383
>chr6:14687519-14687601
>chr6:14687710-14687866
>chr6:14687926-14688354
>chr6:14688405-14688548
>chr6:14693087-14697575
>chr6:14697605-14701064
>chr6:14703084-14703118
>chr6:14703215-14703574
>chr6:14703654-14703689
>chr6:14703851-14704127
>chr6:14704210-14704345
>chr6:14704588-14704623
>chr6:14704683-14704845
>chr6:14704874-14705186
>chr6:14708719-14709350
>chr6:14709465-14709772
>chr6:14709972-14710008
>chr6:14710064-14710107
>chr6:14714577-14714630
>chr6:14714724-14715623
>chr6:14715685-14715778
>chr6:14715922-14718417
>chr6:14718494-14719145
>chr6:14719642-14719856
>chr6:14719965-14720161
>chr6:14720293-14720535
>chr6:14720569-14721075
>chr6:14721205-14721298
>chr6:14721419-14723088
>chr6:14723125-14730397
>chr6:14730492-14731169
>chr6:14732884-14733098
>chr6:14733207-14733403
>chr6:14733617-14733913
>chr6:14734120-14734436
>chr6:14734485-14734587
>chr6:14734741-14738054
>chr6:14738172-14738247
>chr6:14738323-14738515
>chr6:14740052-14740130
>chr6:14740583-14742441
>chr6:14742484-14744880
>chr6:14744992-14745029
>chr6:14745446-14745474
>chr6:14746338-14749577
>chr6:14749729-14751245
>chr6:14751345-14752504
>chr6:14752616-14752653
>chr6:14753070-14753098
>chr6:14753330-14754545
>chr6:14754631-14754894
>chr6:14754934-14754975
>chr6:14755050-14755362
>chr6:14756370-14756512
>chr6:14756546-14757357
>chr6:14757423-14759151
>chr6:14759227-14759347
>chr6:14759378-14760663
>chr6:14760803-14761037
>chr6:14765545-14765581
>chr6:14766814-14766938
>chr6:14768811-14768908
>chr6:14771419-14771515
>chr6:14771846-14772082
>chr6:14772182-14772322
>chr6:14773671-14773709
>chr6:14773944-14774172
>chr6:14774233-14774278
>chr6:14774380-14774534
>chr6:14774682-14774842
>chr6:14774914-14775206
>chr6:14776188-14776439
>chr6:14776652-14776738
>chr6:14776977-14777115
>chr6:14777181-14777227
>chr6:14777283-14777349
>chr6:14777843-14777939
>chr6:14778192-14778238
>chr6:14778370-14778517
>chr6:14781683-14781792
>chr6:14782165-14782195
>chr6:14782271-14782346
>chr6:14782490-14782665
>chr6:14787775-14787814
>chr6:14790872-14791081
>chr6:14791613-14791685
>chr6:14792044-14792181
>chr6:14793711-14793808
>chr6:14794318-14794374
>chr6:14794453-14794533
>chr6:14796376-14796431
>chr6:14796534-14796645
>chr6:14796756-14796832
>chr6:14799605-14799859
>chr6:14799951-14800259
>chr6:14800583-14800632
>chr6:14801013-14801070
>chr6:14801119-14801234
>chr6:14802199-14802692
>chr6:14802792-14803036
>chr6:14803162-14803177
>chr6:14803763-14804444
>chr6:14804544-14809214
>chr6:14809266-14809357
>chr6:14809441-14809540
>chr6:14809672-14809806
>chr6:14809926-14810024
>chr6:14810124-14810294
>chr6:14810967-14811039
>chr6:14811075-14811131
>chr6:14811171-14811226
>chr6:14811290-14811362
>chr6:14811498-14811538
>chr6:14811723-14811764
>chr6:14811798-14811893
>chr6:14812085-14812120
>chr6:14812162-14812197
>chr6:14813598-14813662
>chr6:14813702-14813738
>chr6:14814945-14815405
>chr6:14815452-14815746
>chr6:14816305-14816490
>chr6:14816509-14816713
>chr6:14816746-14821310
>chr6:14821351-14821423
>chr6:14821586-14821898
>chr6:14822051-14822138
>chr6:14822190-14822381
>chr6:14822505-14823172
>chr6:14823247-14824343
>chr6:14824386-14824724
>chr6:14824804-14824843
>chr6:14824942-14825361
>chr6:14825599-14829016
>chr6:14829059-14829489
>chr6:14829596-14829734
>chr6:14829768-14829976
>chr6:14830129-14830216
>chr6:14830268-14830419
>chr6:14830688-14832187
>chr6:14832270-14832475
>chr6:14832530-14832574
>chr6:14832745-14833497
>chr6:14833938-14834007
>chr6:14834246-14834477
>chr6:14834625-14834658
>chr6:14835485-14835551
>chr6:14835693-14835844
>chr6:14836271-14836314
>chr6:14836445-14836605
>chr6:14836772-14837053
>chr6:14839570-14839669
>chr6:14841622-14841775
>chr6:14842254-14842315
>chr6:14842370-14842651
>chr6:14842920-14844979
>chr6:14845074-14845215
>chr6:14845398-14845467
>chr6:14846127-14846657
>chr6:14846739-14847288
>chr6:14847470-14847541
>chr6:14847634-14847973
>chr6:14851191-14851236
>chr6:14851858-14852013
>chr6:14853622-14853788
>chr6:14853878-14853960
>chr6:14854067-14854172
>chr6:14854411-14855488
>chr6:14855551-14856546
>chr6:14856612-14857267
>chr6:14857339-14857377
>chr6:14857421-14859137
>chr6:14859196-14859996
>chr6:14860026-14861322
>chr6:14861430-14861805
>chr6:14861895-14861977
>chr6:14862136-14862189
>chr6:14862382-14863080
>chr6:14867509-14867661
>chr6:14872680-14874125
>chr6:14874241-14874798
>chr6:14874926-14883904
>chr6:14884035-14885011
>chr6:14885106-14885247
>chr6:14885430-14885499
>chr6:14886159-14886190
>chr6:14886576-14886600
>chr6:14886816-14886847
>chr6:14886955-14887486
>chr6:14887522-14892282
>chr6:14892382-14892400
>chr6:14892436-14897270
>chr6:14897454-14899052
>chr6:14899165-14899513
>chr6:14899620-14901812
>chr6:14901988-14904324
>chr6:14904493-14907149
>chr6:14907330-14907492
>chr6:14907619-14907758
>chr6:14908292-14909476
>chr6:14909644-14909660
>chr6:14909753-14911477
>chr6:14920318-14926538
>chr6:14928726-14928764
>chr6:14928934-14929016
>chr6:14929139-14929267
>chr6:14929506-14929559
>chr6:14932022-14932206
>chr6:14932333-14932408
>chr6:14932758-14932910
>chr6:14933218-14933312
>chr6:14941760-14941862
>chr6:14944438-14944594
>chr6:14944654-14944716
>chr6:14945300-14945574
>chr6:14946987-14947819
>chr6:14955306-14955684
>chr6:14955990-14956805
>chr6:14957057-14957235
>chr6:14957277-14957354
>chr6:14957617-14957936
>chr6:14957966-14958156
>chr6:14958634-14958965
>chr6:14959060-14959131
>chr6:14959230-14961980
>chr6:14962011-14964184
>chr6:14964249-14964442
>chr6:14964641-14965067
>chr6:14965283-14965336
>chr6:14966009-14966232
>chr6:14966594-14967070
>chr6:14967328-14967684
>chr6:14968103-14968132
>chr6:14968182-14968451
>chr6:14974878-14974969
>chr6:14975654-14975747
>chr6:14977689-14977762
>chr6:14977864-14978197
>chr6:14978340-14978445
>chr6:14978733-14978765
>chr6:14978856-14979294
>chr6:14979350-14979407
>chr6:14979523-14979562
>chr6:14979893-14980109
>chr6:14980206-14980244
>chr6:14980443-14980565
>chr6:14980662-14980978
>chr6:14981050-14981156
>chr6:14981287-14981381
>chr6:14981454-14981495
>chr6:14981535-14981576
>chr6:14981637-14981666
>chr6:14981790-14981831
>chr6:14982745-14982848
>chr6:14983105-14983163
>chr6:14983581-14983743
>chr6:14986740-14988051
>chr6:14988125-14988142
>chr6:14988242-14992839
>chr6:14993020-14993182
>chr6:14993309-14993448
>chr6:14994627-14994756
>chr6:14994856-14994894
>chr6:14995023-14995828
>chr6:14995898-14996123
>chr6:14996183-14997471
>chr6:14997707-14997869
>chr6:14997996-14998135
>chr6:15001054-15001132
>chr6:15001218-15001628
>chr6:15001683-15002854
>chr6:15002898-15003028
>chr6:15003068-15007618
>chr6:15007718-15009086
>chr6:15009233-15013905
>chr6:15014093-15022043
>chr6:15022156-15023471
>chr6:15023647-15024358
>chr6:15024393-15025321
>chr6:15027186-15027236
>chr6:15028191-15028285
>chr6:15028368-15028563
>chr6:15028675-15028756
>chr6:15028875-15028958
>chr6:15029142-15029924
>chr6:15030093-15030238
>chr6:15030329-15030370
>chr6:15030423-15030597
>chr6:15030687-15030723
>chr6:15030830-15031366
>chr6:15031420-15031530
>chr6:15031671-15031929
>chr6:15032016-15032046
>chr6:15032126-15032296
>chr6:15032402-15032450
>chr6:15032539-15032768
>chr6:15032949-15033074
>chr6:15033499-15033559
>chr6:15034173-15034907
>chr6:15034988-15035132
>chr6:15035171-15039037
>chr6:15039102-15039218
>chr6:15039271-15039354
>chr6:15039416-15039771
>chr6:15039888-15039955
>chr6:15039988-15040373
>chr6:15040413-15040850
>chr6:15040895-15040978
>chr6:15041020-15047711
>chr6:15047767-15048633
>chr6:15050704-15050746
>chr6:15051225-15051266
>chr6:15051501-15051546
>chr6:15052404-15052443
>chr6:15054279-15067578
>chr6:15068563-15070702
>chr6:15070723-15077654
>chr6:15077806-15079648
>chr6:15080386-15080519
>chr6:15081283-15081493
>chr6:15081558-15081854
>chr6:15082024-15084766
>chr6:15085794-15085876
>chr6:15086717-15086771
>chr6:15087739-15087803
>chr6:15088677-15088733
>chr6:15089075-15089128
>chr6:15089394-15089459
>chr6:15089608-15089665
>chr6:15092776-15092849
>chr6:15094404-15094496
>chr6:15094980-15095025
>chr6:15095116-15095174
>chr6:15095356-15095444
>chr6:15098689-15098756
>chr6:15100743-15100828
>chr6:15101007-15101043
>chr6:15101629-15101668
>chr6:15102011-15102117
>chr6:15102399-15102779
>chr6:15102929-15102986
>chr6:15103276-15103332
>chr6:15103531-15104853
>chr6:15104921-15105284
>chr6:15106219-15106347
>chr6:15106889-15106924
>chr6:15107160-15107222
>chr6:15107310-15107654
>chr6:15107706-15107997
>chr6:15108136-15108179
>chr6:15108387-15109607
>chr6:15109815-15109853
>chr6:15109917-15110208
>chr6:15110376-15110884
>chr6:15110914-15110960
>chr6:15111279-15111321
>chr6:15111405-15111524
>chr6:15112313-15112387
>chr6:15112685-15112790
>chr6:15113074-15113291
>chr6:15113337-15113477
>chr6:15113604-15113662
>chr6:15113711-15113747
>chr6:15114215-15115897
>chr6:15116099-15116167
>chr6:15117488-15117528
>chr6:15118061-15118353
>chr6:15119360-15119412
>chr6:15119777-15119808
>chr6:15120099-15120139
>chr6:15123853-15123887
>chr6:15123946-15123985
>chr6:15125816-15127026
>chr6:15127278-15128635
>chr6:15128768-15131851
>chr6:15132028-15134741
>chr6:15135145-15135904
>chr6:15136494-15136539
>chr6:15140140-15140173
>chr6:15140476-15140565
>chr6:15141832-15141964
>chr6:15142057-15142745
>chr6:15142976-15143040
>chr6:15143142-15143784
>chr6:15144906-15144983
>chr6:15145645-15145877
>chr6:15145977-15146381
>chr6:15146833-15147175
>chr6:15147356-15147922
>chr6:15148060-15152861
>chr6:15152876-15153608
>chr6:15154060-15154241
>chr6:15155668-15156312
>chr6:15156450-15167974
>chr6:15168074-15170453
>chr6:15170495-15171065
>chr6:15171165-15178066
>chr6:15178118-15178227
>chr6:15178515-15179364
>chr6:15179394-15184125
>chr6:15184166-15185025
>chr6:15185062-15185116
>chr6:15185141-15185534
>chr6:15185586-15186197
>chr6:15186242-15187473
>chr6:15187516-15191037
>chr6:15191254-15192552
>chr6:15192828-15194788
>chr6:15194909-15198942
>chr6:15199042-15199572
>chr6:15199735-15200436
>chr6:15200520-15201590
>chr6:15201618-15202022
>chr6:15202066-15203239
>chr6:15203461-15204094
>chr6:15204322-15205109
>chr6:15205143-15209150
>chr6:15209426-15214373
>chr6:15214582-15216850
>chr6:15217125-15217695
>chr6:15217925-15217990
>chr6:15218056-15218472
>chr6:15220315-15220353
>chr6:15220533-15221481
>chr6:15221663-15223446
>chr6:15223662-15224606
>chr6:15224636-15227074
>chr6:15227243-15230097
>chr6:15230313-15230481
>chr6:15230575-15230609
>chr6:15231689-15231722
>chr6:15232813-15232846
>chr6:15232995-15233070
>chr6:15234544-15234605
>chr6:15236432-15237978
>chr6:15238058-15238577
>chr6:15238892-15241297
>chr6:15241418-15241516
>chr6:15241676-15241787
>chr6:15242514-15245910
>chr6:15246064-15246162
>chr6:15246322-15246433
>chr6:15247173-15247218
>chr6:15247355-15247504
>chr6:15247700-15247855
>chr6:15248472-15249347
>chr6:15249533-15258458
>chr6:15259046-15259657
>chr6:15259835-15260080
>chr6:15260156-15260528
>chr6:15261489-15261892
>chr6:15262146-15262184
>chr6:15262921-15262969
>chr6:15264142-15264552
>chr6:15264592-15265102
>chr6:15265142-15265333
>chr6:15265414-15265502
>chr6:15265927-15266442
>chr6:15266557-15266619
>chr6:15266868-15267228
>chr6:15267861-15268301
>chr6:15270324-15270357
>chr6:15270609-15270669
>chr6:15270707-15272279
>chr6:15272334-15272894
>chr6:15273002-15273046
>chr6:15273167-15273291
>chr6:15273346-15273455
>chr6:15273563-15273630
>chr6:15273741-15273803
>chr6:15275368-15275431
>chr6:15275469-15276618
>chr6:15276668-15277103
>chr6:15277432-15277492
>chr6:15277760-15277928
>chr6:15278112-15278259
>chr6:15278988-15279035
>chr6:15279820-15279858
>chr6:15280351-15280537
>chr6:15280644-15280700
>chr6:15280792-15286430
>chr6:15286554-15287064
>chr6:15288205-15288682
>chr6:15289353-15289411
>chr6:15289723-15289794
>chr6:15289890-15289940
>chr6:15289982-15290138
>chr6:15290247-15290299
>chr6:15290537-15290605
>chr6:15292258-15292317
>chr6:15292809-15293739
>chr6:15293807-15295049
>chr6:15295146-15296008
>chr6:15296560-15296663
>chr6:15296721-15296756
>chr6:15296816-15296875
>chr6:15296958-15297349
>chr6:15297406-15297516
>chr6:15297604-15297691
>chr6:15297842-15297883
>chr6:15298090-15298250
>chr6:15298403-15298664
>chr6:15298726-15299002
>chr6:15299059-15299451
>chr6:15299568-15299704
>chr6:15299830-15300005
>chr6:15300194-15300304
>chr6:15300455-15300490
>chr6:15300566-15300652
>chr6:15300849-15301014
>chr6:15302523-15302556
>chr6:15302895-15302936
>chr6:15303185-15303662
>chr6:15304714-15304956
>chr6:15305181-15305321
>chr6:15305406-15305447
>chr6:15305580-15305634
>chr6:15305810-15306084
>chr6:15306250-15306285
>chr6:15306619-15306789
>chr6:15306894-15307059
>chr6:15307452-15307533
>chr6:15307743-15308053
>chr6:15308451-15308608
>chr6:15308628-15309415
>chr6:15309473-15309849
>chr6:15311970-15312225
>chr6:15312313-15312414
>chr6:15312754-15312846
>chr6:15314210-15314243
>chr6:15316253-15316355
>chr6:15316661-15316698
>chr6:15316831-15316922
>chr6:15317066-15317609
>chr6:15317789-15318851
>chr6:15322429-15322535
>chr6:15322668-15323390
>chr6:15323457-15323948
>chr6:15324004-15324057
>chr6:15324831-15324882
>chr6:15325492-15325523
>chr6:15331725-15331742
>chr6:15332236-15332404
>chr6:15332431-15335816
>chr6:15335822-15338696
>chr6:15339063-15344815
>chr6:15344967-15345395
>chr6:15345827-15345999
>chr6:15346140-15349782
>chr6:15349859-15349964
>chr6:15350123-15369380
>chr6:15369442-15369506
>chr6:15369547-15369871
>chr6:15369971-15370392
>chr6:15375776-15376449
>chr6:15377122-15379232
>chr6:15379364-15385929
>chr6:15386029-15386356
>chr6:15386497-15386603
>chr6:15387099-15387529
>chr6:15387681-15389165
>chr6:15389234-15389366
>chr6:15389423-15391598
>chr6:15392197-15393215
>chr6:15393367-15393435
>chr6:15393568-15393948
>chr6:15394072-15394149
>chr6:15394887-15394987
>chr6:15395063-15395105
>chr6:15395243-15395302
>chr6:15395566-15395874
>chr6:15396004-15396058
>chr6:15396192-15396280
>chr6:15396426-15396458
>chr6:15396710-15396932
>chr6:15397069-15397143
>chr6:15398689-15398792
>chr6:15399580-15399630
>chr6:15399741-15408112
>chr6:15408165-15408326
>chr6:15408349-15411302
>chr6:15411516-15412865
>chr6:15412996-15413927
>chr6:15414585-15414720
>chr6:15415919-15416097
>chr6:15416413-15416735
>chr6:15416848-15417848
>chr6:15417952-15418086
>chr6:15418556-15418695
>chr6:15418884-15423034
>chr6:15423123-15423333
>chr6:15423415-15423517
>chr6:15423557-15423794
>chr6:15423843-15423958
>chr6:15424446-15429008
>chr6:15429230-15429930
>chr6:15429995-15430106
>chr6:15432306-15432547
>chr6:15433488-15433523
>chr6:15436419-15436547
>chr6:15436593-15436681
>chr6:15436723-15440745
>chr6:15441001-15441043
>chr6:15441213-15441367
>chr6:15441421-15441767
>chr6:15441973-15442020
>chr6:15443121-15443295
>chr6:15443374-15443765
>chr6:15446804-15446892
>chr6:15447268-15447469
>chr6:15452154-15452185
>chr6:15458839-15459645
>chr6:15459708-15459798
>chr6:15459848-15460733
>chr6:15461231-15461374
>chr6:15461399-15472096
>chr6:15472247-15473114
>chr6:15473326-15474581
>chr6:15474710-15475159
>chr6:15475222-15475312
>chr6:15475382-15475431
>chr6:15475480-15476250
>chr6:15476536-15476636
>chr6:15476716-15476794
>chr6:15477868-15478225
>chr6:15478643-15478697
>chr6:15478875-15479788
>chr6:15480378-15482247
>chr6:15486391-15486481
>chr6:15488593-15488842
>chr6:15491250-15491329
>chr6:15491462-15492883
>chr6:15493057-15493120
>chr6:15493205-15497154
>chr6:15497308-15497371
>chr6:15497410-15497499
>chr6:15497812-15498044
>chr6:15498710-15498763
>chr6:15500280-15500706
>chr6:15500918-15500959
>chr6:15501344-15501745
>chr6:15501844-15502177
>chr6:15502347-15502386
>chr6:15502510-15502601
>chr6:15502760-15503171
>chr6:15503256-15503319
>chr6:15505144-15505550
>chr6:15509008-15512294
>chr6:15512315-15512816
>chr6:15512876-15512910
>chr6:15512962-15513004
>chr6:15514065-15517230
>chr6:15517340-15517375
>chr6:15517419-15517932
>chr6:15517947-15518448
>chr6:15518508-15518542
>chr6:15518595-15518637
>chr6:15519698-15520786
>chr6:15520880-15520985
>chr6:15522930-15523138
>chr6:15523180-15523580
>chr6:15523852-15524142
>chr6:15524667-15524737
>chr6:15524798-15524913
>chr6:15524972-15525161
>chr6:15525229-15525295
>chr6:15525423-15525859
>chr6:15526321-15526372
>chr6:15526472-15526537
>chr6:15526773-15526915
>chr6:15527456-15527781
>chr6:15527868-15528194
>chr6:15531924-15532832
>chr6:15532943-15533498
>chr6:15533565-15533654
>chr6:15533867-15533960
>chr6:15534005-15534246
>chr6:15534349-15535517
>chr6:15535626-15537727
>chr6:15537840-15538038
>chr6:15538064-15538231
>chr6:15540715-15544629
>chr6:15544675-15545532
>chr6:15546414-15546532
>chr6:15546549-15546749
>chr6:15546797-15546960
>chr6:15547041-15547825
>chr6:15547881-15551373
>chr6:15552594-15553370
>chr6:15565036-15565843
>chr6:15565882-15566162
>chr6:15568123-15571398
>chr6:15571452-15571952
>chr6:15577858-15578174
>chr6:15578396-15578453
>chr6:15578865-15578923
>chr6:15580833-15580899
>chr6:15584777-15584871
>chr6:15590975-15594085
>chr6:15594183-15594199
>chr6:15594319-15594744
>chr6:15594844-15594859
>chr6:15594984-15595214
>chr6:15596246-15596381
>chr6:15598510-15599933
>chr6:15600731-15600828
>chr6:15601742-15601776
>chr6:15603024-15603875
>chr6:15603908-15618787
>chr6:15618810-15619799
>chr6:15620069-15620254
>chr6:15620723-15620809
>chr6:15620942-15622777
>chr6:15622904-15622940
>chr6:15623004-15627101
>chr6:15627124-15628236
>chr6:15628383-15628568
>chr6:15629037-15629123
>chr6:15629256-15641390
>chr6:15641546-15641761
>chr6:15642160-15642215
>chr6:15642441-15642559
>chr6:15642762-15642984
>chr6:15643242-15643316
>chr6:15643369-15652718
>chr6:15652994-15655690
>chr6:15655898-15659544
>chr6:15659776-15661868
>chr6:15662029-15666062
>chr6:15666370-15669644
>chr6:15670264-15670284
>chr6:15670407-15670443
>chr6:15670512-15676210
>chr6:15676404-15702335
>chr6:15702364-15709707
>chr6:15709897-15709951
>chr6:15710281-15714875
>chr6:15715048-15717073
>chr6:15717414-15721879
>chr6:15722101-15722116
>chr6:15722240-15725431
>chr6:15725555-15730928
>chr6:15731283-15736842
>chr6:15737132-15737171
>chr6:15737230-15737298
>chr6:15737690-15738018
>chr6:15738234-15738335
>chr6:15738429-15739005
>chr6:15739149-15739210
>chr6:15739502-15739735
>chr6:15740457-15741949
>chr6:15742016-15742793
>chr6:15742838-15743066
>chr6:15743279-15743397
>chr6:15743593-15743666
>chr6:15743811-15744120
>chr6:15744367-15744460
>chr6:15744616-15744680
>chr6:15744838-15745296
>chr6:15745375-15745467
>chr6:15745616-15745926
>chr6:15746015-15746112
>chr6:15746211-15756619
>chr6:15757291-15758777
>chr6:15759115-15765543
>chr6:15765632-15765874
>chr6:15766183-15766241
>chr6:15766405-15770393
>chr6:15770712-15771712
>chr6:15771812-15779277
>chr6:15779407-15782107
>chr6:15782156-15782428
>chr6:15782737-15782795
>chr6:15782958-15783478
>chr6:15783646-15783671
>chr6:15783782-15786314
>chr6:15786917-15787009
>chr6:15787050-15815369
>chr6:15815983-15817580
>chr6:15817736-15820684
>chr6:15820855-15821190
>chr6:15821361-15821435
>chr6:15821486-15821863
>chr6:15821973-15824517
>chr6:15824559-15824632
>chr6:15824687-15826506
>chr6:15826644-15828613
>chr6:15828765-15834095
>chr6:15834321-15837202
>chr6:15837537-15839829
>chr6:15840357-15844529
>chr6:15844855-15845503
>chr6:15845537-15850221
>chr6:15850279-15853907
>chr6:15854077-15854159
>chr6:15854228-15855398
>chr6:15855530-15859944
>chr6:15860090-15861828
>chr6:15861846-15862564
>chr6:15862708-15870914
>chr6:15871193-15872128
>chr6:15872509-15881624
>chr6:15881853-15887227
>chr6:15887485-15920300
>chr6:15920354-15923936
>chr6:15924067-15926091
>chr6:15926578-15926643
>chr6:15926677-15938850
>chr6:15938984-15940104
>chr6:15940336-15942428
>chr6:15943428-15948771
>chr6:15948825-15948891
>chr6:15949134-15949360
>chr6:15949398-15950984
>chr6:15951026-15951044
>chr6:15951144-15951160
>chr6:15951406-15951641
>chr6:15951716-15952635
>chr6:15952751-15955031
>chr6:15955264-15956052
>chr6:15956079-15956214
>chr6:15956251-15956769
>chr6:15956869-15956885
>chr6:15957198-15958358
>chr6:15958543-15959361
>chr6:15959508-15960491
>chr6:15960805-15963391
>chr6:15963594-15963950
>chr6:15964146-15964413
>chr6:15964499-15966193
>chr6:15967803-15968450
>chr6:15968707-15968750
>chr6:15969177-15969373
>chr6:15969570-15969613
>chr6:15969671-15969702
>chr6:15970292-15970332
>chr6:15971496-15971827
>chr6:15971982-15972158
>chr6:15973427-15973460
>chr6:15973700-15973806
>chr6:15974430-15975263
>chr6:15976664-15976795
>chr6:15977129-15978592
>chr6:15978702-15978747
>chr6:15978821-15980580
>chr6:15980680-15980724
>chr6:15980758-15981719
>chr6:15981751-15983975
>chr6:15984005-15985297
>chr6:15985348-15985405
>chr6:15985447-15986178
>chr6:15986256-15986542
>chr6:15986669-15987149
>chr6:15987218-15987419
>chr6:15987552-15987731
>chr6:15987766-15988508
>chr6:15988564-15989115
>chr6:15989140-15989206
>chr6:15989242-15989599
>chr6:15990064-15990148
>chr6:15990248-15996294
>chr6:15996369-16001229
>chr6:16001275-16006716
>chr6:16006748-16008689
>chr6:16008757-16008868
>chr6:16008940-16010040
>chr6:16010121-16010736
>chr6:16010776-16010899
>chr6:16010935-16011007
>chr6:16011055-16011087
>chr6:16011195-16011274
>chr6:16011333-16011413
>chr6:16011636-16011825
>chr6:16011947-16012089
>chr6:16012132-16012178
>chr6:16012213-16012323
>chr6:16012395-16012522
>chr6:16012612-16013445
>chr6:16013498-16013824
>chr6:16015073-16030369
>chr6:16030390-16032479
>chr6:16032685-16033126
>chr6:16033555-16033892
>chr6:16034008-16055178
>chr6:16055278-16058782
>chr6:16058945-16067109
>chr6:16067192-16067210
>chr6:16067354-16069593
>chr6:16069724-16070743
>chr6:16070797-16070846
>chr6:16070946-16076226
>chr6:16076264-16080194
>chr6:16080238-16082112
>chr6:16082192-16082674
>chr6:16082709-16084355
>chr6:16085588-16085629
>chr6:16085866-16086210
>chr6:16086426-16086531
>chr6:16087147-16087215
>chr6:16088239-16088306
>chr6:16088925-16088969
>chr6:16089214-16089305
>chr6:16089388-16089487
>chr6:16089529-16089601
>chr6:16089815-16089849
>chr6:16091092-16091771
>chr6:16091820-16091984
>chr6:16092029-16092204
>chr6:16092294-16092722
>chr6:16092773-16093576
>chr6:16093618-16093939
>chr6:16094027-16095138
>chr6:16095184-16095293
>chr6:16095361-16095674
>chr6:16095720-16097512
>chr6:16097569-16097929
>chr6:16097957-16098553
>chr6:16098610-16098869
>chr6:16098918-16101439
>chr6:16101463-16101866
>chr6:16101908-16102198
>chr6:16102265-16103134
>chr6:16103231-16107772
>chr6:16107921-16108739
>chr6:16109073-16110450
>chr6:16110659-16125383
>chr6:16125417-16125995
>chr6:16126091-16126194
>chr6:16126577-16127433
>chr6:16128898-16128971
>chr6:16129418-16131594
>chr6:16131618-16143319
>chr6:16143555-16143906
>chr6:16147314-16147347
>chr6:16147782-16147861
>chr6:16147967-16150524
>chr6:16150603-16151449
>chr6:16151720-16151803
>chr6:16153581-16153980
>chr6:16154740-16154807
>chr6:16154853-16154890
>chr6:16155075-16155117
>chr6:16155411-16155443
>chr6:16155601-16156579
>chr6:16156618-16157020
>chr6:16157690-16157746
>chr6:16158408-16158442
>chr6:16159226-16159395
>chr6:16159602-16160691
>chr6:16160987-16161035
>chr6:16161262-16161330
>chr6:16161577-16161675
>chr6:16162610-16162684
>chr6:16163696-16163765
>chr6:16163987-16164226
>chr6:16164335-16165911
>chr6:16166467-16166569
>chr6:16168776-16169129
>chr6:16169825-16174943
>chr6:16175024-16175085
>chr6:16175358-16175667
>chr6:16175791-16175850
>chr6:16176074-16176245
>chr6:16176781-16176813
>chr6:16177050-16177257
>chr6:16177801-16177903
>chr6:16177985-16178023
>chr6:16178126-16178252
>chr6:16179779-16180799
>chr6:16180890-16188504
>chr6:16189809-16189950
>chr6:16190035-16190787
>chr6:16190815-16191991
>chr6:16192009-16192044
>chr6:16192118-16192319
>chr6:16192363-16192716
>chr6:16192812-16192833
>chr6:16193019-16193569
>chr6:16193603-16194181
>chr6:16194275-16194378
>chr6:16194760-16194959
>chr6:16195033-16197810
>chr6:16197994-16198009
>chr6:16198019-16200172
>chr6:16200549-16200624
>chr6:16200733-16200820
>chr6:16200864-16201436
>chr6:16201490-16202617
>chr6:16202643-16203006
>chr6:16203078-16206800
>chr6:16206965-16208389
>chr6:16208612-16223705
>chr6:16223850-16224051
>chr6:16224120-16224852
>chr6:16224905-16225500
>chr6:16225975-16228636
>chr6:16228676-16228995
>chr6:16229046-16235342
>chr6:16236498-16239852
>chr6:16241032-16247653
>chr6:16248430-16272016
>chr6:16272139-16273498
>chr6:16273935-16275235
>chr6:16275743-16275935
>chr6:16276095-16276228
>chr6:16276263-16276504
>chr6:16276869-16276933
>chr6:16277014-16277120
>chr6:16277606-16277912
>chr6:16278078-16278105
>chr6:16278147-16278558
>chr6:16278613-16278670
>chr6:16279334-16279425
>chr6:16281095-16290056
>chr6:16292895-16292980
>chr6:16293013-16293099
>chr6:16293326-16293373
>chr6:16294351-16294380
>chr6:16294608-16295255
>chr6:16295405-16295624
>chr6:16295968-16296001
>chr6:16296236-16296401
>chr6:16296832-16298373
>chr6:16299554-16301038
>chr6:16302153-16309696
>chr6:16309988-16310018
>chr6:16310128-16314866
>chr6:16315037-16316875
>chr6:16316921-16322569
>chr6:16322938-16329910
>chr6:16329943-16332009
>chr6:16332974-16333022
>chr6:16333152-16333673
>chr6:16333810-16333902
>chr6:16333939-16333994
>chr6:16334110-16339448
>chr6:16339505-16341447
>chr6:16341689-16341718
>chr6:16341827-16341897
>chr6:16341931-16342081
>chr6:16342226-16344133
>chr6:16344247-16344309
>chr6:16344390-16344533
>chr6:16344604-16344637
>chr6:16344681-16344966
>chr6:16345016-16348818
>chr6:16348920-16349342
>chr6:16349436-16352363
>chr6:16352429-16353063
>chr6:16353093-16353139
>chr6:16353165-16381992
>chr6:16382092-16387680
>chr6:16387717-16388600
>chr6:16388648-16388790
>chr6:16389625-16389766
>chr6:16389798-16390826
>chr6:16391207-16392520
>chr6:16392620-16393284
>chr6:16393443-16395227
>chr6:16395335-16400336
>chr6:16400570-16401341
>chr6:16401389-16401531
>chr6:16401820-16404935
>chr6:16405053-16407433
>chr6:16407725-16409930
>chr6:16410096-16410283
>chr6:16410496-16413692
>chr6:16413831-16413846
>chr6:16413898-16415091
>chr6:16415273-16419164
>chr6:16419367-16423959
>chr6:16424089-16429225
>chr6:16429406-16445669
>chr6:16445753-16448851
>chr6:16448884-16450597
>chr6:16450641-16450924
>chr6:16450955-16453456
>chr6:16453532-16453572
>chr6:16453753-16454007
>chr6:16454077-16454278
>chr6:16454431-16455013
>chr6:16455067-16458188
>chr6:16458261-16467136
>chr6:16467350-16469168
>chr6:16469191-16469291
>chr6:16469326-16469509
>chr6:16469851-16470106
>chr6:16470740-16470780
>chr6:16470901-16471208
>chr6:16471452-16471551
>chr6:16471676-16471946
>chr6:16472129-16472274
>chr6:16473130-16473497
>chr6:16473562-16473627
>chr6:16474392-16474457
>chr6:16475563-16475876
>chr6:16476085-16476397
>chr6:16476934-16483087
>chr6:16483143-16483335
>chr6:16483465-16483621
>chr6:16483697-16483852
>chr6:16483901-16484001
>chr6:16484077-16484633
>chr6:16484696-16487526
>chr6:16487558-16487928
>chr6:16488036-16493014
>chr6:16493114-16501251
>chr6:16501351-16518042
>chr6:16518092-16518629
>chr6:16518701-16520500
>chr6:16520566-16524818
>chr6:16524857-16525529
>chr6:16527901-16531153
>chr6:16531194-16540713
>chr6:16540865-16545223
>chr6:16545253-16545377
>chr6:16545473-16546002
>chr6:16546056-16548068
>chr6:16548916-16550746
>chr6:16551983-16552218
>chr6:16553148-16567836
>chr6:16568190-16568221
>chr6:16568318-16577979
>chr6:16578099-16578114
>chr6:16578214-16591861
>chr6:16592654-16592798
>chr6:16593415-16593454
>chr6:16594267-16599194
>chr6:16599454-16599611
>chr6:16600548-16600612
>chr6:16603651-16604929
>chr6:16604950-16605289
>chr6:16605448-16605956
>chr6:16606036-16606459
>chr6:16608321-16608362
>chr6:16610015-16610126
>chr6:16611245-16611329
>chr6:16611429-16611824
>chr6:16612159-16612207
>chr6:16612414-16612429
>chr6:16612741-16612947
>chr6:16613030-16613061
>chr6:16613251-16613364
>chr6:16613419-16613482
>chr6:16613526-16613655
>chr6:16613786-16615124
>chr6:16615377-16620131
>chr6:16621330-16621822
>chr6:16621918-16622254
>chr6:16622295-16627504
>chr6:16627614-16627652
>chr6:16627852-16627886
>chr6:16628175-16628237
>chr6:16628443-16628958
>chr6:16629078-16629199
>chr6:16629296-16629414
>chr6:16629474-16651784
>chr6:16651976-16652090
>chr6:16652286-16652348
>chr6:16652625-16653305
>chr6:16653413-16653517
>chr6:16653590-16655507
>chr6:16655542-16655949
>chr6:16655964-16657069
>chr6:16657114-16657291
>chr6:16659152-16659269
>chr6:16659864-16660055
>chr6:16661359-16665178
>chr6:16665228-16668469
>chr6:16668498-16668556
>chr6:16669011-16669118
>chr6:16669275-16669422
>chr6:16669501-16677766
>chr6:16678664-16678741
>chr6:16679132-16679247
>chr6:16679577-16679651
>chr6:16679965-16680029
>chr6:16680166-16680228
>chr6:16680615-16680654
>chr6:16680946-16680998
>chr6:16681025-16681143
>chr6:16681391-16681630
>chr6:16681700-16681763
>chr6:16681855-16681924
>chr6:16682032-16682400
>chr6:16682469-16682505
>chr6:16683121-16686080
>chr6:16687012-16695617
>chr6:16695832-16700736
>chr6:16700893-16700943
>chr6:16701075-16701334
>chr6:16701419-16701702
>chr6:16701860-16703488
>chr6:16703612-16703988
>chr6:16704069-16707645
>chr6:16707737-16708189
>chr6:16708260-16708292
>chr6:16708337-16708591
>chr6:16708627-16709472
>chr6:16709543-16709842
>chr6:16709938-16711340
>chr6:16711560-16716944
>chr6:16717054-16718498
>chr6:16718615-16718696
>chr6:16719839-16757634
>chr6:16757751-16757857
>chr6:16758994-16761231
>chr6:16761360-16763494
>chr6:16763543-16763705
>chr6:16763963-16765813
>chr6:16765961-16770779
>chr6:16770813-16787088
>chr6:16787188-16791303
>chr6:16791347-16791451
>chr6:16793810-16794031
>chr6:16797630-16797981
>chr6:16799608-16799695
>chr6:16800715-16800745
>chr6:16802488-16802632
>chr6:16802998-16803230
>chr6:16804516-16804559
>chr6:16804770-16804910
>chr6:16805044-16805150
>chr6:16805196-16805854
>chr6:16806193-16810297
>chr6:16810437-16811503
>chr6:16811603-16811618
>chr6:16812034-16816368
>chr6:16816468-16833354
>chr6:16833704-16835814
>chr6:16836394-16836975
>chr6:16837050-16837469
>chr6:16837524-16837722
>chr6:16837952-16838270
>chr6:16838398-16838475
>chr6:16838525-16841347
>chr6:16841439-16841477
>chr6:16841577-16843276
>chr6:16843334-16843574
>chr6:16843682-16844998
>chr6:16845191-16855484
>chr6:16855629-16855644
>chr6:16855744-16859077
>chr6:16859254-16860127
>chr6:16860257-16874237
>chr6:16874337-16883923
>chr6:16884023-16903645
>chr6:16903770-16912414
>chr6:16912433-16922119
>chr6:16922254-16924367
>chr6:16924417-16934864
>chr6:16935006-16942498
>chr6:16942649-16942736
>chr6:16942875-16942982
>chr6:16943087-16952924
>chr6:16953024-16954916
>chr6:16955106-16955235
>chr6:16956523-16961434
>chr6:16961627-16965990
>chr6:16966151-16971479
>chr6:16971712-16977293
>chr6:16977511-16978578
>chr6:16978711-16978727
>chr6:16978737-16980132
>chr6:16981516-16983114
>chr6:16984270-16985738
>chr6:16985880-16985895
>chr6:16985910-16989381
>chr6:16989672-16990367
>chr6:16990527-16991381
>chr6:16991543-16991748
>chr6:16991920-16995005
>chr6:16995107-16995125
>chr6:16995288-16997234
>chr6:16997381-17002653
>chr6:17003115-17003137
>chr6:17003421-17004155
>chr6:17004327-17005058
>chr6:17005106-17007028
>chr6:17007936-17008011
>chr6:17008134-17009812
>chr6:17010014-17024935
>chr6:17025068-17025989
>chr6:17026242-17026279
>chr6:17026779-17033881
>chr6:17033947-17034038
>chr6:17035047-17038410
>chr6:17038510-17040356
>chr6:17040405-17040724
>chr6:17040767-17041606
>chr6:17041675-17042284
>chr6:17042372-17043247
>chr6:17043330-17043728
>chr6:17043746-17046076
>chr6:17046176-17054765
>chr6:17054865-17062701
>chr6:17062838-17073042
>chr6:17073090-17073186
>chr6:17073257-17074757
>chr6:17074856-17076339
>chr6:17076439-17078056
>chr6:17078170-17078267
>chr6:17079214-17084279
>chr6:17084468-17085225
>chr6:17085339-17085436
>chr6:17086400-17091664
>chr6:17091703-17091852
>chr6:17091934-17093272
>chr6:17093479-17093539
>chr6:17093591-17098055
>chr6:17099346-17099474
>chr6:17099584-17099636
>chr6:17099751-17099786
>chr6:17100426-17100473
>chr6:17101401-17107625
>chr6:17107645-17111024
>chr6:17111324-17111658
>chr6:17111736-17111811
>chr6:17112652-17112688
>chr6:17112933-17113356
>chr6:17113472-17115225
>chr6:17116224-17116442
>chr6:17116632-17117168
>chr6:17117191-17117475
>chr6:17118003-17129089
>chr6:17129123-17131120
>chr6:17131198-17131298
>chr6:17131401-17133205
>chr6:17133597-17133671
>chr6:17133940-17133989
>chr6:17134040-17134089
>chr6:17134242-17135636
>chr6:17135759-17135810
>chr6:17136345-17136413
>chr6:17136701-17136760
>chr6:17136864-17136919
>chr6:17137112-17137288
>chr6:17137317-17137572
>chr6:17137653-17138338
>chr6:17138915-17142684
>chr6:17142927-17151824
>chr6:17152030-17152045
>chr6:17152215-17153218
>chr6:17153529-17153577
>chr6:17153723-17154241
>chr6:17154293-17154366
>chr6:17154481-17154541
>chr6:17154583-17155322
>chr6:17155459-17156401
>chr6:17156441-17159116
>chr6:17159165-17159342
>chr6:17159470-17159741
>chr6:17159771-17160720
>chr6:17160820-17163176
>chr6:17163236-17163267
>chr6:17163908-17164005
>chr6:17164168-17164904
>chr6:17168635-17168693
>chr6:17168786-17168865
>chr6:17169675-17169713
>chr6:17169807-17169878
>chr6:17172567-17173721
>chr6:17174174-17174366
>chr6:17175348-17175532
>chr6:17175619-17175675
>chr6:17175812-17175924
>chr6:17175995-17187138
>chr6:17187320-17187496
>chr6:17187627-17188360
>chr6:17188392-17190078
>chr6:17190841-17191089
>chr6:17191647-17194163
>chr6:17194535-17194710
>chr6:17194750-17195230
>chr6:17195295-17195436
>chr6:17195469-17200885
>chr6:17200901-17201405
>chr6:17201522-17201538
>chr6:17201640-17205908
>chr6:17205924-17212219
>chr6:17212281-17212327
>chr6:17212823-17240253
>chr6:17240302-17240740
>chr6:17241312-17241343
>chr6:17241400-17247295
>chr6:17247930-17248003
>chr6:17248056-17256538
>chr6:17256904-17257066
>chr6:17257132-17257182
>chr6:17257541-17261672
>chr6:17261792-17264308
>chr6:17264895-17265213
>chr6:17265317-17265623
>chr6:17265694-17265792
>chr6:17265969-17268000
>chr6:17268121-17270025
>chr6:17270125-17270144
>chr6:17270233-17270694
>chr6:17270758-17270933
>chr6:17270989-17271596
>chr6:17271796-17271942
>chr6:17272156-17272176
>chr6:17272276-17272294
>chr6:17272394-17272445
>chr6:17272551-17272772
>chr6:17272889-17272999
>chr6:17273138-17273350
>chr6:17273439-17273715
>chr6:17273869-17274042
>chr6:17274142-17276926
>chr6:17277058-17278109
>chr6:17278398-17279436
>chr6:17280043-17280164
>chr6:17280204-17280282
>chr6:17280286-17280444
>chr6:17280514-17280950
>chr6:17280990-17281125
>chr6:17281191-17281293
>chr6:17281473-17281510
>chr6:17281614-17281647
>chr6:17281782-17281835
>chr6:17281861-17282122
>chr6:17282443-17282488
>chr6:17283913-17283955
>chr6:17284507-17284583
>chr6:17284621-17284808
>chr6:17284908-17284947
>chr6:17285043-17285156
>chr6:17285256-17285306
>chr6:17285356-17287869
>chr6:17287920-17290140
>chr6:17290240-17292298
>chr6:17292398-17292421
>chr6:17292527-17292944
>chr6:17293009-17293146
>chr6:17293256-17293302
>chr6:17293415-17293460
>chr6:17293674-17294722
>chr6:17294865-17294880
>chr6:17295004-17314446
>chr6:17314497-17331511
>chr6:17331631-17331749
>chr6:17332732-17333098
>chr6:17333122-17342181
>chr6:17342203-17354282
>chr6:17354318-17356447
>chr6:17356511-17357008
>chr6:17357060-17357277
>chr6:17357306-17357382
>chr6:17357454-17357822
>chr6:17357860-17358899
>chr6:17358940-17359084
>chr6:17359130-17359808
>chr6:17359943-17360019
>chr6:17360548-17360581
>chr6:17360980-17361050
>chr6:17361371-17361415
>chr6:17361840-17361903
>chr6:17362222-17362510
>chr6:17362631-17362676
>chr6:17362954-17363029
>chr6:17363377-17365722
>chr6:17365931-17367538
>chr6:17367667-17369261
>chr6:17369567-17371431
>chr6:17371464-17371879
>chr6:17372127-17372264
>chr6:17373032-17387625
>chr6:17387669-17387980
>chr6:17388209-17388371
>chr6:17389268-17389487
>chr6:17389811-17389958
>chr6:17390051-17390970
>chr6:17391041-17393431
>chr6:17393794-17393905
>chr6:17394187-17394299
>chr6:17394319-17396069
>chr6:17396216-17396231
>chr6:17396331-17406541
>chr6:17407208-17408660
>chr6:17408760-17411073
>chr6:17411173-17418392
>chr6:17418439-17423688
>chr6:17429165-17429580
>chr6:17429650-17429765
>chr6:17429847-17429937
>chr6:17430035-17433739
>chr6:17433804-17443235
>chr6:17443276-17445386
>chr6:17445468-17452057
>chr6:17452134-17460162
>chr6:17460543-17460672
>chr6:17460777-17460826
>chr6:17460928-17461219
>chr6:17461518-17461592
>chr6:17461672-17475462
>chr6:17476005-17481284
>chr6:17481343-17482073
>chr6:17482144-17482196
>chr6:17482235-17482367
>chr6:17482522-17482730
>chr6:17483855-17483974
>chr6:17485011-17485084
>chr6:17485179-17485485
>chr6:17485827-17486119
>chr6:17486270-17486333
>chr6:17486910-17486974
>chr6:17487259-17487494
>chr6:17487742-17487816
>chr6:17488030-17488881
>chr6:17489057-17489242
>chr6:17489738-17490224
>chr6:17490450-17490685
>chr6:17490722-17496091
>chr6:17496208-17496373
>chr6:17496464-17497776
>chr6:17497855-17498253
>chr6:17498346-17499072
>chr6:17499242-17499330
>chr6:17499421-17499657
>chr6:17499779-17499932
>chr6:17499994-17500163
>chr6:17500240-17500347
>chr6:17500508-17500542
>chr6:17501185-17501254
>chr6:17501339-17502313
>chr6:17502362-17502698
>chr6:17502768-17503062
>chr6:17503188-17503762
>chr6:17503921-17504418
>chr6:17504466-17504915
>chr6:17505007-17505507
>chr6:17505528-17505811
>chr6:17505973-17506090
>chr6:17506143-17508481
>chr6:17508521-17508901
>chr6:17508925-17510935
>chr6:17511067-17511467
>chr6:17511550-17511662
>chr6:17511712-17512077
>chr6:17512131-17512748
>chr6:17514209-17514358
>chr6:17514876-17518040
>chr6:17518140-17520127
>chr6:17520253-17520330
>chr6:17521597-17524008
>chr6:17524251-17535322
>chr6:17535726-17536154
>chr6:17536586-17538251
>chr6:17538436-17541875
>chr6:17541936-17544234
>chr6:17544312-17545934
>chr6:17546109-17546275
>chr6:17546444-17548856
>chr6:17548877-17550426
>chr6:17550595-17550940
>chr6:17551044-17551218
>chr6:17551310-17552193
>chr6:17552250-17555578
>chr6:17555634-17556335
>chr6:17556395-17557138
>chr6:17557335-17558234
>chr6:17558289-17558450
>chr6:17558474-17559256
>chr6:17559297-17562491
>chr6:17562693-17563758
>chr6:17563858-17567902
>chr6:17568002-17568829
>chr6:17568947-17569033
>chr6:17569309-17573297
>chr6:17578869-17578926
>chr6:17579325-17579398
>chr6:17581256-17581404
>chr6:17582131-17582174
>chr6:17583261-17583328
>chr6:17583615-17583656
>chr6:17583780-17583857
>chr6:17584298-17584386
>chr6:17584570-17584652
>chr6:17585173-17585302
>chr6:17585595-17585653
>chr6:17585802-17585858
>chr6:17586103-17586143
>chr6:17586483-17586522
>chr6:17586588-17586646
>chr6:17587036-17587101
>chr6:17588331-17588372
>chr6:17588833-17588865
>chr6:17589051-17592349
>chr6:17593257-17599178
>chr6:17600137-17612945
>chr6:17613139-17626059
>chr6:17626159-17639637
>chr6:17639957-17641490
>chr6:17641527-17641711
>chr6:17641936-17644418
>chr6:17647264-17647551
>chr6:17647589-17647826
>chr6:17651076-17659012
>chr6:17659112-17667144
>chr6:17667297-17668312
>chr6:17668698-17669511
>chr6:17669623-17669668
>chr6:17669702-17669771
>chr6:17669843-17669888
>chr6:17670110-17670243
>chr6:17670999-17671048
>chr6:17673244-17673624
>chr6:17673894-17674681
>chr6:17674709-17674789
>chr6:17675019-17676057
>chr6:17676416-17676513
>chr6:17676819-17676861
>chr6:17676991-17677139
>chr6:17679281-17679394
>chr6:17680018-17680851
>chr6:17680915-17680983
>chr6:17681025-17681453
>chr6:17682802-17683211
>chr6:17683918-17684336
>chr6:17684719-17698525
>chr6:17699316-17703142
>chr6:17703242-17703257
>chr6:17703304-17703752
>chr6:17703868-17704164
>chr6:17704252-17713401
>chr6:17713609-17713949
>chr6:17714049-17714156
>chr6:17714385-17718597
>chr6:17718614-17722268
>chr6:17722316-17723169
>chr6:17724677-17724876
>chr6:17725395-17725457
>chr6:17726027-17726125
>chr6:17726511-17726564
>chr6:17728072-17728240
>chr6:17728262-17728502
>chr6:17728631-17729491
>chr6:17732430-17738927
>chr6:17739232-17739337
>chr6:17739656-17739838
>chr6:17739931-17749765
>chr6:17750660-17750707
>chr6:17751274-17756823
>chr6:17756864-17761004
>chr6:17761069-17763277
>chr6:17763352-17763430
>chr6:17763505-17763554
>chr6:17763692-17763810
>chr6:17763895-17764164
>chr6:17764285-17764349
>chr6:17764425-17766654
>chr6:17766672-17767058
>chr6:17767113-17767179
>chr6:17767233-17767367
>chr6:17767474-17767519
>chr6:17767598-17767735
>chr6:17768149-17768212
>chr6:17768306-17768587
>chr6:17768715-17768850
>chr6:17768930-17770105
>chr6:17771282-17771901
>chr6:17772203-17776138
>chr6:17776629-17777410
>chr6:17777512-17777765
>chr6:17777946-17777986
>chr6:17779152-17780022
>chr6:17780758-17781010
>chr6:17781048-17781296
>chr6:17781348-17783455
>chr6:17783634-17783650
>chr6:17783725-17792456
>chr6:17792640-17792681
>chr6:17792736-17792816
>chr6:17793131-17793305
>chr6:17793741-17794042
>chr6:17794097-17794678
>chr6:17794728-17796546
>chr6:17796892-17797316
>chr6:17797517-17797677
>chr6:17797728-17797835
>chr6:17798427-17798645
>chr6:17799133-17801493
>chr6:17801797-17802015
>chr6:17802046-17802189
>chr6:17802253-17802643
>chr6:17802708-17817231
>chr6:17817393-17820991
>chr6:17821153-17821748
>chr6:17821997-17827363
>chr6:17827885-17829219
>chr6:17829608-17829635
>chr6:17829723-17830568
>chr6:17830910-17832046
>chr6:17832389-17832404
>chr6:17832654-17852961
>chr6:17852989-17853576
>chr6:17853652-17853734
>chr6:17854212-17854354
>chr6:17854392-17854511
>chr6:17854841-17856508
>chr6:17856578-17857523
>chr6:17858010-17858170
>chr6:17858371-17861043
>chr6:17861106-17861274
>chr6:17861560-17861672
>chr6:17862788-17862825
>chr6:17862855-17867408
>chr6:17867446-17867507
>chr6:17867555-17874429
>chr6:17874718-17876473
>chr6:17876540-17877597
>chr6:17877724-17883804
>chr6:17883840-17905195
>chr6:17905230-17905466
>chr6:17905650-17906122
>chr6:17906171-17907208
>chr6:17907327-17907432
>chr6:17907536-17907805
>chr6:17908085-17908221
>chr6:17908259-17908384
>chr6:17908437-17908702
>chr6:17908746-17908903
>chr6:17909518-17909836
>chr6:17910570-17910702
>chr6:17911146-17926551
>chr6:17926827-17927280
>chr6:17927329-17932953
>chr6:17932983-17934919
>chr6:17936274-17936628
>chr6:17936721-17937824
>chr6:17937879-17939423
>chr6:17939523-17948456
>chr6:17948473-17948883
>chr6:17950212-17950292
>chr6:17950776-17951093
>chr6:17951414-17951455
>chr6:17952014-17952107
>chr6:17953131-17954245
>chr6:17954304-17954496
>chr6:17955380-17955483
>chr6:17959423-17959460
>chr6:17959611-17959784
>chr6:17960249-17960374
>chr6:17961222-17961253
>chr6:17961332-17961367
>chr6:17961832-17961939
>chr6:17962192-17962273
>chr6:17962983-17963180
>chr6:17963314-17965560
>chr6:17965589-17965951
>chr6:17966182-17966285
>chr6:17966358-17966393
>chr6:17966873-17966965
>chr6:17967221-17967331
>chr6:17968015-17968068
>chr6:17968158-17968212
>chr6:17968346-17968918
>chr6:17969005-17969060
>chr6:17969209-17969631
>chr6:17970502-17970893
>chr6:17970983-17972379
>chr6:17972442-17972514
>chr6:17972556-17975308
>chr6:17975454-17975892
>chr6:17976109-17976196
>chr6:17976420-17976463
>chr6:17976631-17976788
>chr6:17978092-17978295
>chr6:17978444-17978619
>chr6:17978671-17982087
>chr6:17982187-17982787
>chr6:17982870-17985304
>chr6:17985354-17992813
>chr6:17992911-18001611
>chr6:18001856-18002905
>chr6:18002945-18003009
>chr6:18003086-18008573
>chr6:18008673-18014825
>chr6:18014895-18015053
>chr6:18015123-18015251
>chr6:18015301-18015381
>chr6:18015472-18017761
>chr6:18017909-18025060
>chr6:18025127-18025248
>chr6:18025397-18025496
>chr6:18025709-18025764
>chr6:18025848-18040269
>chr6:18040498-18041013
>chr6:18041113-18041295
>chr6:18041385-18043354
>chr6:18043428-18043948
>chr6:18043992-18044047
>chr6:18044102-18044146
>chr6:18044260-18044736
>chr6:18045271-18045389
>chr6:18045468-18045676
>chr6:18045810-18049489
>chr6:18049524-18050849
>chr6:18050921-18050969
>chr6:18051032-18051065
>chr6:18051932-18052051
>chr6:18052270-18052507
>chr6:18052735-18055644
>chr6:18055798-18056522
>chr6:18056542-18057280
>chr6:18057657-18057859
>chr6:18058035-18058523
>chr6:18058771-18070680
>chr6:18070791-18071401
>chr6:18071587-18075578
>chr6:18076090-18077720
>chr6:18077820-18078647
>chr6:18078691-18079705
>chr6:18079769-18080106
>chr6:18080154-18087935
>chr6:18088370-18089589
>chr6:18090125-18090299
>chr6:18090898-18090973
>chr6:18091129-18091159
>chr6:18091240-18108506
>chr6:18108549-18111099
>chr6:18111139-18119226
>chr6:18119268-18119903
>chr6:18119972-18120066
>chr6:18120109-18120228
>chr6:18120262-18137445
>chr6:18137572-18140036
>chr6:18140342-18140516
>chr6:18140576-18146005
>chr6:18146043-18146928
>chr6:18147410-18152796
>chr6:18152847-18153585
>chr6:18153630-18154888
>chr6:18155047-18155116
>chr6:18155984-18156319
>chr6:18160898-18161119
>chr6:18161127-18168250
>chr6:18168421-18168457
>chr6:18168782-18170284
>chr6:18170362-18170486
>chr6:18170608-18170666
>chr6:18171282-18176106
>chr6:18176488-18176570
>chr6:18177352-18177522
>chr6:18178091-18178121
>chr6:18178162-18178534
>chr6:18179301-18179379
>chr6:18179607-18179641
>chr6:18179700-18179755
>chr6:18179855-18179872
>chr6:18180037-18192851
>chr6:18192916-18193366
>chr6:18193449-18194235
>chr6:18194302-18196017
>chr6:18196049-18196439
>chr6:18196493-18203650
>chr6:18203691-18203824
>chr6:18203882-18204604
>chr6:18204663-18206666
>chr6:18207158-18207326
>chr6:18207537-18207576
>chr6:18207784-18207833
>chr6:18207891-18208582
>chr6:18208666-18208952
>chr6:18210644-18210781
>chr6:18210889-18212710
>chr6:18213123-18213186
>chr6:18213849-18214017
>chr6:18214703-18218930
>chr6:18219459-18219490
>chr6:18219651-18219945
>chr6:18219999-18220111
>chr6:18220227-18220380
>chr6:18220705-18221438
>chr6:18221509-18222471
>chr6:18222519-18222641
>chr6:18223259-18223356
>chr6:18225086-18225197
>chr6:18225553-18235005
>chr6:18236128-18239208
>chr6:18239308-18245343
>chr6:18248833-18248878
>chr6:18248949-18249134
>chr6:18249197-18249448
>chr6:18251169-18251454
>chr6:18251523-18253221
>chr6:18253260-18254983
>chr6:18255499-18256004
>chr6:18256465-18257254
>chr6:18257564-18265559
>chr6:18266245-18271248
>chr6:18271556-18271605
>chr6:18271694-18271802
>chr6:18271872-18272050
>chr6:18272108-18274053
>chr6:18274149-18274282
>chr6:18274604-18275024
>chr6:18275092-18275929
>chr6:18275992-18276420
>chr6:18276535-18276974
>chr6:18277023-18277343
>chr6:18277463-18277567
>chr6:18278720-18278772
>chr6:18278826-18288373
>chr6:18288803-18289094
>chr6:18289244-18289424
>chr6:18289540-18290181
>chr6:18290330-18291295
>chr6:18291409-18291631
>chr6:18291765-18291940
>chr6:18291973-18292069
>chr6:18292218-18292412
>chr6:18292587-18292951
>chr6:18292983-18293452
>chr6:18293839-18293903
>chr6:18294347-18297243
>chr6:18297369-18297635
>chr6:18297722-18298286
>chr6:18298420-18300700
>chr6:18300862-18319211
>chr6:18319302-18319383
>chr6:18319491-18326480
>chr6:18326562-18330199
>chr6:18330299-18330364
>chr6:18330569-18330616
>chr6:18330898-18331014
>chr6:18331094-18336235
>chr6:18336286-18347859
>chr6:18347905-18355373
>chr6:18355471-18366645
>chr6:18366694-18366757
>chr6:18366853-18367708
>chr6:18367828-18371209
>chr6:18371273-18371554
>chr6:18371581-18371926
>chr6:18371969-18372008
>chr6:18372287-18372365
>chr6:18372401-18372460
>chr6:18372502-18372627
>chr6:18372690-18374154
>chr6:18374237-18374283
>chr6:18374680-18375428
>chr6:18375480-18376136
>chr6:18376188-18376226
>chr6:18376243-18384089
>chr6:18384139-18396135
>chr6:18396161-18406213
>chr6:18406239-18409440
>chr6:18409577-18412768
>chr6:18412908-18414502
>chr6:18414541-18414942
>chr6:18415046-18415137
>chr6:18415544-18415655
>chr6:18415998-18416162
>chr6:18416303-18416343
>chr6:18416437-18420398
>chr6:18420479-18424293
>chr6:18424345-18424978
>chr6:18425005-18427055
>chr6:18427089-18427584
>chr6:18427622-18428064
>chr6:18428213-18429887
>chr6:18429908-18430659
>chr6:18430752-18430792
>chr6:18430932-18431096
>chr6:18431465-18431576
>chr6:18431964-18432074
>chr6:18432211-18432708
>chr6:18432829-18439130
>chr6:18439189-18442439
>chr6:18442522-18457935
>chr6:18457969-18458019
>chr6:18458081-18458233
>chr6:18458557-18458708
>chr6:18458746-18459500
>chr6:18459581-18462465
>chr6:18462522-18464603
>chr6:18464703-18467457
>chr6:18467518-18468320
>chr6:18468715-18468939
>chr6:18469117-18469986
>chr6:18470117-18475787
>chr6:18476176-18476329
>chr6:18476584-18500166
>chr6:18500245-18508836
>chr6:18508936-18518617
>chr6:18518778-18523279
>chr6:18523416-18523468
>chr6:18523711-18523850
>chr6:18524021-18524151
>chr6:18525310-18525472
>chr6:18525514-18525696
>chr6:18525867-18525907
>chr6:18526380-18526450
>chr6:18529415-18529455
>chr6:18530080-18530155
>chr6:18531115-18531495
>chr6:18531885-18531970
>chr6:18532012-18532813
>chr6:18532871-18533382
>chr6:18533545-18533850
>chr6:18534416-18534989
>chr6:18537501-18537538
>chr6:18538047-18540062
>chr6:18540542-18541519
>chr6:18541739-18545339
>chr6:18545503-18547719
>chr6:18547819-18551987
>chr6:18552385-18556151
>chr6:18556316-18561995
>chr6:18562324-18567995
>chr6:18568078-18568093
>chr6:18568246-18569014
>chr6:18569298-18571959
>chr6:18572134-18574234
>chr6:18574334-18577369
>chr6:18577506-18578220
>chr6:18578479-18581181
>chr6:18581650-18583718
>chr6:18583899-18585223
>chr6:18585475-18587033
>chr6:18587129-18589038
>chr6:18589077-18589452
>chr6:18589593-18589608
>chr6:18590234-18590403
>chr6:18590625-18590669
>chr6:18592374-18592438
>chr6:18592534-18595337
>chr6:18595461-18596639
>chr6:18597113-18597443
>chr6:18597518-18597601
>chr6:18597721-18598673
>chr6:18598728-18598762
>chr6:18598986-18599292
>chr6:18599364-18602161
>chr6:18602955-18603179
>chr6:18603594-18607162
>chr6:18607943-18608088
>chr6:18608141-18608169
>chr6:18608453-18608525
>chr6:18608589-18616422
>chr6:18616478-18616740
>chr6:18616788-18621386
>chr6:18621466-18625541
>chr6:18625687-18634801
>chr6:18634833-18634856
>chr6:18634981-18636039
>chr6:18636152-18637704
>chr6:18637773-18637847
>chr6:18638057-18640774
>chr6:18640846-18641550
>chr6:18641613-18642389
>chr6:18642588-18642757
>chr6:18642809-18642889
>chr6:18643039-18643081
>chr6:18643123-18643155
>chr6:18645006-18645043
>chr6:18648584-18662322
>chr6:18662501-18665502
>chr6:18665600-18665627
>chr6:18665822-18670028
>chr6:18670200-18670522
>chr6:18670625-18670767
>chr6:18671073-18671933
>chr6:18672761-18674888
>chr6:18675188-18675852
>chr6:18676242-18689835
>chr6:18690118-18690185
>chr6:18690644-18690694
>chr6:18690777-18690827
>chr6:18690940-18691538
>chr6:18692006-18692045
>chr6:18692495-18692826
>chr6:18693522-18696134
>chr6:18696184-18699301
>chr6:18699348-18699878
>chr6:18700086-18700185
>chr6:18700804-18700863
>chr6:18701148-18701254
>chr6:18702482-18704905
>chr6:18705053-18705701
>chr6:18705780-18705911
>chr6:18705952-18707560
>chr6:18708414-18708457
>chr6:18713152-18713372
>chr6:18713457-18713493
>chr6:18713679-18715653
>chr6:18715659-18716774
>chr6:18717078-18718697
>chr6:18718935-18720832
>chr6:18721163-18723146
>chr6:18723484-18723501
>chr6:18723632-18726634
>chr6:18726765-18727042
>chr6:18727163-18727196
>chr6:18727392-18730305
>chr6:18730365-18732828
>chr6:18733294-18733494
>chr6:18733631-18733780
>chr6:18733877-18733922
>chr6:18734096-18734162
>chr6:18734274-18735151
>chr6:18735211-18739666
>chr6:18739743-18740001
>chr6:18740164-18740512
>chr6:18740633-18740680
>chr6:18740780-18741199
>chr6:18741367-18741465
>chr6:18742648-18742710
>chr6:18743228-18743297
>chr6:18743416-18743572
>chr6:18744383-18744504
>chr6:18744602-18744651
>chr6:18744842-18744877
>chr6:18745360-18748102
>chr6:18748464-18748955
>chr6:18748958-18752088
>chr6:18752451-18765078
>chr6:18765335-18770039
>chr6:18770365-18772152
>chr6:18772339-18780630
>chr6:18780899-18789378
>chr6:18789551-18789930
>chr6:18789975-18790028
>chr6:18790128-18797615
>chr6:18797977-18798468
>chr6:18798471-18802758
>chr6:18802801-18803158
>chr6:18803522-18806777
>chr6:18806954-18844694
>chr6:18846799-18846843
>chr6:18847145-18847189
>chr6:18847420-18847972
>chr6:18849612-18849736
>chr6:18849938-18849992
>chr6:18850414-18850539
>chr6:18850600-18850638
>chr6:18850787-18852563
>chr6:18852690-18853053
>chr6:18853130-18853254
>chr6:18853282-18853366
>chr6:18853442-18853699
>chr6:18853800-18854924
>chr6:18855084-18855210
>chr6:18855242-18865620
>chr6:18865721-18867519
>chr6:18869085-18869205
>chr6:18869387-18890902
>chr6:18891122-18894901
>chr6:18895224-18895256
>chr6:18895377-18897320
>chr6:18897383-18897468
>chr6:18897551-18897683
>chr6:18897754-18897829
>chr6:18898129-18898435
>chr6:18898610-18905501
>chr6:18906696-18906767
>chr6:18906804-18906844
>chr6:18907350-18907412
>chr6:18909346-18909461
>chr6:18909964-18910072
>chr6:18910788-18913394
>chr6:18913599-18914642
>chr6:18914729-18914901
>chr6:18914927-18916145
>chr6:18916356-18916747
>chr6:18916885-18917788
>chr6:18919174-18919310
>chr6:18924572-18924732
>chr6:18924814-18924879
>chr6:18925219-18925465
>chr6:18925501-18925562
>chr6:18925640-18925731
>chr6:18925962-18926117
>chr6:18926295-18926341
>chr6:18926462-18926520
>chr6:18927196-18935626
>chr6:18935665-18937007
>chr6:18937099-18937140
>chr6:18937172-18940119
>chr6:18940149-18940323
>chr6:18941729-18944000
>chr6:18944139-18946289
>chr6:18946542-18946913
>chr6:18947144-18947276
>chr6:18947347-18947422
>chr6:18947722-18948028
>chr6:18948204-18953623
>chr6:18954137-18967916
>chr6:18968085-18968146
>chr6:18968179-18970232
>chr6:18970448-18970609
>chr6:18970637-18978246
>chr6:18978368-18978893
>chr6:18980134-18986648
>chr6:18986771-18989509
>chr6:18992894-18993088
>chr6:18993164-18993245
>chr6:18993633-18993703
>chr6:18994071-19003312
>chr6:19003504-19015518
>chr6:19015604-19016597
>chr6:19016647-19021281
>chr6:19021585-19023461
>chr6:19023659-19033533
>chr6:19033741-19038937
>chr6:19039193-19043170
>chr6:19043199-19048867
>chr6:19049224-19049800
>chr6:19049829-19109757
>chr6:19109871-19109935
>chr6:19111841-19111939
>chr6:19112668-19112756
>chr6:19114607-19114623
>chr6:19115308-19115717
>chr6:19115831-19118791
>chr6:19119018-19119099
>chr6:19119410-19119915
>chr6:19119972-19120283
>chr6:19120587-19120689
>chr6:19121131-19121169
>chr6:19125301-19139840
>chr6:19140081-19140866
>chr6:19143027-19143059
>chr6:19145711-19147207
>chr6:19147539-19157841
>chr6:19158024-19158063
>chr6:19158110-19158574
>chr6:19158689-19158782
>chr6:19161403-19163093
>chr6:19163188-19163266
>chr6:19163341-19163567
>chr6:19163616-19181060
>chr6:19181093-19183618
>chr6:19183708-19183724
>chr6:19183999-19184031
>chr6:19184073-19197021
>chr6:19197647-19197761
>chr6:19198515-19207599
>chr6:19207667-19207717
>chr6:19208479-19208526
>chr6:19208563-19209134
>chr6:19213148-19213397
>chr6:19214852-19214887
>chr6:19215112-19231306
>chr6:19231588-19231672
>chr6:19231721-19240387
>chr6:19240775-19240863
>chr6:19241078-19241112
>chr6:19241313-19241367
>chr6:19241419-19241657
>chr6:19242601-19242617
>chr6:19242624-19246000
>chr6:19246413-19248902
>chr6:19249002-19251792
>chr6:19251910-19257914
>chr6:19257948-19258488
>chr6:19258517-19259171
>chr6:19259292-19276728
>chr6:19276828-19277101
>chr6:19278441-19283955
>chr6:19284035-19284532
>chr6:19285883-19285913
>chr6:19285984-19294808
>chr6:19294894-19296067
>chr6:19296138-19296177
>chr6:19296250-19296591
>chr6:19296621-19296862
>chr6:19296970-19297210
>chr6:19297360-19299288
>chr6:19299403-19300409
>chr6:19300614-19301793
>chr6:19301910-19302639
>chr6:19302699-19303362
>chr6:19303554-19303569
>chr6:19303750-19305319
>chr6:19305361-19306298
>chr6:19306577-19306592
>chr6:19306646-19307093
>chr6:19307164-19307203
>chr6:19307552-19316445
>chr6:19316586-19316815
>chr6:19316926-19318552
>chr6:19319151-19321602
>chr6:19321632-19323353
>chr6:19324296-19324904
>chr6:19324960-19325275
>chr6:19325365-19332531
>chr6:19332819-19343851
>chr6:19343898-19347435
>chr6:19347557-19351276
>chr6:19352065-19352176
>chr6:19352301-19352589
>chr6:19352707-19355848
>chr6:19355987-19356193
>chr6:19356982-19357093
>chr6:19357218-19362108
>chr6:19362538-19362800
>chr6:19362848-19363165
>chr6:19363341-19363356
>chr6:19363453-19364499
>chr6:19364615-19364656
>chr6:19364700-19364919
>chr6:19365020-19365124
>chr6:19366519-19366719
>chr6:19372777-19372925
>chr6:19373829-19373867
>chr6:19373925-19373984
>chr6:19374044-19374212
>chr6:19374436-19375041
>chr6:19375884-19376550
>chr6:19377355-19377398
>chr6:19377724-19377842
>chr6:19378128-19378243
>chr6:19378318-19378365
>chr6:19378612-19378666
>chr6:19378821-19379231
>chr6:19379331-19379347
>chr6:19379450-19379701
>chr6:19379794-19379936
>chr6:19380350-19380414
>chr6:19380529-19380709
>chr6:19380840-19384043
>chr6:19384114-19384940
>chr6:19384988-19386630
>chr6:19387498-19390287
>chr6:19391013-19391085
>chr6:19391499-19391529
>chr6:19391969-19394180
>chr6:19394245-19394260
>chr6:19394360-19395369
>chr6:19395441-19395481
>chr6:19396051-19398672
>chr6:19398719-19399055
>chr6:19399097-19399576
>chr6:19399656-19399689
>chr6:19399783-19400448
>chr6:19400654-19401194
>chr6:19401600-19401709
>chr6:19401838-19404842
>chr6:19404876-19406042
>chr6:19406124-19406310
>chr6:19406379-19410910
>chr6:19411011-19411079
>chr6:19411266-19411404
>chr6:19411554-19414223
>chr6:19414359-19414870
>chr6:19414976-19415025
>chr6:19416170-19420048
>chr6:19420119-19420164
>chr6:19420224-19425049
>chr6:19425114-19429467
>chr6:19429503-19432989
>chr6:19433264-19443646
>chr6:19443922-19444913
>chr6:19445013-19449746
>chr6:19449769-19455305
>chr6:19455515-19456611
>chr6:19456821-19457228
>chr6:19457265-19457280
>chr6:19457380-19457395
>chr6:19457520-19457726
>chr6:19457805-19458086
>chr6:19458136-19458281
>chr6:19458434-19467333
>chr6:19467445-19468620
>chr6:19468743-19471627
>chr6:19471671-19471735
>chr6:19471782-19472582
>chr6:19472612-19473965
>chr6:19474022-19474499
>chr6:19474568-19475922
>chr6:19475945-19489034
>chr6:19489414-19489507
>chr6:19489535-19489694
>chr6:19489795-19497780
>chr6:19498299-19498611
>chr6:19498684-19499546
>chr6:19499674-19500003
>chr6:19500182-19500531
>chr6:19500570-19500834
>chr6:19500863-19502959
>chr6:19503073-19503088
>chr6:19503147-19504156
>chr6:19504178-19505154
>chr6:19505368-19510342
>chr6:19510442-19512584
>chr6:19512898-19513095
>chr6:19513573-19513657
>chr6:19513701-19513788
>chr6:19513990-19518271
>chr6:19518481-19520113
>chr6:19520213-19523280
>chr6:19523368-19523431
>chr6:19523643-19524634
>chr6:19524747-19528704
>chr6:19528729-19529966
>chr6:19530240-19530344
>chr6:19530783-19530874
>chr6:19531104-19531789
>chr6:19531802-19532361
>chr6:19532481-19534458
>chr6:19534603-19534953
>chr6:19535017-19535540
>chr6:19535814-19535918
>chr6:19536357-19536448
>chr6:19536678-19537363
>chr6:19537376-19540288
>chr6:19540368-19540437
>chr6:19540440-19540457
>chr6:19540766-19541281
>chr6:19541360-19541470
>chr6:19541622-19542051
>chr6:19542130-19546435
>chr6:19546497-19549820
>chr6:19549920-19555789
>chr6:19555863-19556687
>chr6:19556749-19558523
>chr6:19558636-19566285
>chr6:19566452-19567415
>chr6:19567475-19570299
>chr6:19570399-19571666
>chr6:19571850-19573492
>chr6:19573662-19573678
>chr6:19573690-19574495
>chr6:19574609-19575337
>chr6:19575406-19576118
>chr6:19576432-19576629
>chr6:19577107-19579965
>chr6:19580090-19581507
>chr6:19581805-19584558
>chr6:19584893-19613191
>chr6:19613230-19632355
>chr6:19632409-19641579
>chr6:19641636-19642318
>chr6:19642342-19642567
>chr6:19642898-19644449
>chr6:19644487-19647839
>chr6:19647919-19649653
>chr6:19649706-19650392
>chr6:19650713-19650766
>chr6:19651118-19654116
>chr6:19654200-19654385
>chr6:19654565-19654658
>chr6:19655011-19655141
>chr6:19655354-19655428
>chr6:19655513-19655574
>chr6:19655613-19655679
>chr6:19655739-19655821
>chr6:19655933-19656246
>chr6:19656574-19658623
>chr6:19658763-19658781
>chr6:19658958-19669954
>chr6:19670075-19671689
>chr6:19671730-19675886
>chr6:19676036-19686330
>chr6:19686374-19710071
>chr6:19710123-19710172
>chr6:19710236-19710496
>chr6:19710534-19713010
>chr6:19713145-19730273
>chr6:19730419-19730599
>chr6:19730626-19730920
>chr6:19730984-19740678
>chr6:19740717-19740781
>chr6:19740927-19741187
>chr6:19741346-19741530
>chr6:19741575-19741838
>chr6:19741893-19741927
>chr6:19742137-19742239
>chr6:19742322-19742535
>chr6:19742576-19743031
>chr6:19743071-19743545
>chr6:19743597-19748449
>chr6:19748483-19748840
>chr6:19748902-19750681
>chr6:19750692-19763067
>chr6:19763076-19777156
>chr6:19778319-19778604
>chr6:19778666-19781953
>chr6:19781963-19782210
>chr6:19783372-19783812
>chr6:19783856-19788231
>chr6:19788242-19790053
>chr6:19790126-19791041
>chr6:19791273-19791530
>chr6:19791594-19794190
>chr6:19794275-19795504
>chr6:19795781-19797169
>chr6:19797256-19798646
>chr6:19798684-19799313
>chr6:19799483-19799926
>chr6:19800022-19800385
>chr6:19800472-19800627
>chr6:19800669-19800978
>chr6:19801002-19805295
>chr6:19805341-19815755
>chr6:19815811-19815844
>chr6:19815944-19816805
>chr6:19816825-19825886
>chr6:19825986-19829784
>chr6:19829858-19829904
>chr6:19830102-19830262
>chr6:19830300-19830901
>chr6:19831110-19833383
>chr6:19833412-19835805
>chr6:19835892-19836077
>chr6:19836266-19836307
>chr6:19836733-19836808
>chr6:19836863-19836920
>chr6:19837244-19837354
>chr6:19837397-19837435
>chr6:19838309-19838458
>chr6:19838514-19838567
>chr6:19838751-19838792
>chr6:19838888-19841169
>chr6:19841214-19841790
>chr6:19841838-19842078
>chr6:19842146-19842517
>chr6:19842749-19842777
>chr6:19842978-19843026
>chr6:19843685-19843793
>chr6:19844051-19844168
>chr6:19844400-19846293
>chr6:19846667-19848436
>chr6:19850923-19851273
>chr6:19851329-19852814
>chr6:19852881-19853655
>chr6:19853766-19853867
>chr6:19853948-19854113
>chr6:19854168-19854236
>chr6:19854310-19854347
>chr6:19854373-19854518
>chr6:19854607-19854721
>chr6:19854857-19855372
>chr6:19855505-19855606
>chr6:19855743-19855784
>chr6:19855917-19855990
>chr6:19856033-19856207
>chr6:19856278-19861563
>chr6:19861633-19866925
>chr6:19867117-19867964
>chr6:19868168-19871349
>chr6:19871449-19872176
>chr6:19872214-19873904
>chr6:19873993-19875128
>chr6:19875811-19876620
>chr6:19876718-19876776
>chr6:19876949-19877073
>chr6:19877275-19877358
>chr6:19877805-19877964
>chr6:19878188-19878231
>chr6:19878436-19878640
>chr6:19878740-19878774
>chr6:19879267-19881564
>chr6:19881735-19885745
>chr6:19885879-19885906
>chr6:19886069-19888084
>chr6:19888295-19890847
>chr6:19890972-19891069
>chr6:19891109-19891399
>chr6:19891462-19892055
>chr6:19892092-19892161
>chr6:19892210-19892226
>chr6:19892326-19892364
>chr6:19892517-19893118
>chr6:19893212-19894002
>chr6:19894105-19894563
>chr6:19894672-19894713
>chr6:19894893-19895238
>chr6:19895338-19896238
>chr6:19896273-19896340
>chr6:19896538-19896932
>chr6:19897455-19897530
>chr6:19897957-19899698
>chr6:19899729-19900239
>chr6:19900500-19900862
>chr6:19900884-19903731
>chr6:19903868-19904839
>chr6:19905082-19905121
>chr6:19905193-19905659
>chr6:19905703-19905727
>chr6:19905827-19908348
>chr6:19908448-19908464
>chr6:19909137-19910290
>chr6:19910390-19913940
>chr6:19914095-19914118
>chr6:19914162-19915853
>chr6:19915886-19915904
>chr6:19916029-19919226
>chr6:19919260-19937570
>chr6:19937655-19952204
>chr6:19952297-19952391
>chr6:19952469-19952523
>chr6:19953393-19953481
>chr6:19953566-19959194
>chr6:19959437-19960901
>chr6:19961003-19961050
>chr6:19965126-19965199
>chr6:19966672-19966968
>chr6:19967026-19972373
>chr6:19972473-19972493
>chr6:19972819-19974461
>chr6:19975460-19975529
>chr6:19975959-19976001
>chr6:19976233-19976404
>chr6:19977060-19977108
>chr6:19977545-19977613
>chr6:19980742-19984363
>chr6:19984600-19985778
>chr6:19987600-19989499
>chr6:19989608-19989706
>chr6:19989793-19989837
>chr6:19989896-19990177
>chr6:19990680-19990739
>chr6:19990790-19990832
>chr6:19990899-19993327
>chr6:19993366-19997344
>chr6:19997409-20013766
>chr6:20014368-20014462
>chr6:20014549-20014728
>chr6:20014768-20015050
>chr6:20015083-20015112
>chr6:20015181-20015217
>chr6:20015281-20015615
>chr6:20015733-20015768
>chr6:20015872-20016113
>chr6:20016421-20016457
>chr6:20016526-20018755
>chr6:20019868-20019961
>chr6:20020036-20020720
>chr6:20020838-20021124
>chr6:20021244-20021424
>chr6:20021996-20022176
>chr6:20022482-20023401
>chr6:20023534-20023602
>chr6:20023680-20023978
>chr6:20024099-20024333
>chr6:20024372-20024708
>chr6:20024748-20032473
>chr6:20032543-20032752
>chr6:20032832-20034537
>chr6:20034565-20035840
>chr6:20035901-20037191
>chr6:20037346-20039069
>chr6:20039120-20039316
>chr6:20039352-20041723
>chr6:20041851-20041876
>chr6:20042011-20042099
>chr6:20042144-20045150
>chr6:20045218-20045381
>chr6:20045506-20045684
>chr6:20045857-20046115
>chr6:20046389-20046426
>chr6:20046566-20046687
>chr6:20046761-20046982
>chr6:20047027-20048329
>chr6:20048353-20050252
>chr6:20050389-20050567
>chr6:20050740-20050999
>chr6:20051272-20051309
>chr6:20051447-20051568
>chr6:20051642-20051863
>chr6:20051920-20053133
>chr6:20053464-20059024
>chr6:20059060-20065796
>chr6:20065852-20065928
>chr6:20065969-20066124
>chr6:20066417-20066495
>chr6:20067510-20078094
>chr6:20078404-20078512
>chr6:20079122-20080823
>chr6:20080916-20081631
>chr6:20081904-20083553
>chr6:20083863-20083971
>chr6:20084581-20088818
>chr6:20089297-20089783
>chr6:20089840-20090086
>chr6:20090195-20090391
>chr6:20090424-20091103
>chr6:20091154-20091345
>chr6:20091370-20092171
>chr6:20092226-20093151
>chr6:20093217-20093499
>chr6:20093608-20093720
>chr6:20093762-20093992
>chr6:20094234-20094387
>chr6:20094554-20094804
>chr6:20094852-20095062
>chr6:20095131-20095247
>chr6:20095280-20095901
>chr6:20095980-20096054
>chr6:20096394-20097323
>chr6:20097389-20100676
>chr6:20100713-20102821
>chr6:20102987-20103582
>chr6:20103869-20103885
>chr6:20104056-20104353
>chr6:20104518-20106605
>chr6:20106642-20107179
>chr6:20107228-20107655
>chr6:20107748-20107842
>chr6:20107921-20107975
>chr6:20108845-20108933
>chr6:20109165-20112191
>chr6:20112418-20112831
>chr6:20112861-20114597
>chr6:20114620-20137958
>chr6:20138058-20138073
>chr6:20138712-20144666
>chr6:20144680-20145427
>chr6:20145593-20146887
>chr6:20146928-20147513
>chr6:20147850-20152107
>chr6:20152207-20154677
>chr6:20154777-20155119
>chr6:20155278-20155617
>chr6:20155638-20156923
>chr6:20157101-20157420
>chr6:20157440-20157827
>chr6:20157840-20158842
>chr6:20158927-20160400
>chr6:20160518-20160547
>chr6:20160735-20160774
>chr6:20160872-20161001
>chr6:20161075-20161145
>chr6:20161388-20161440
>chr6:20161819-20161962
>chr6:20162495-20162540
>chr6:20162897-20163085
>chr6:20163149-20163824
>chr6:20163924-20168876
>chr6:20168892-20169249
>chr6:20169340-20169794
>chr6:20169852-20172327
>chr6:20172355-20176446
>chr6:20177402-20177480
>chr6:20177808-20177929
>chr6:20177970-20178044
>chr6:20178102-20184398
>chr6:20184891-20184973
>chr6:20185241-20203670
>chr6:20204426-20206031
>chr6:20206201-20214038
>chr6:20214120-20214922
>chr6:20215148-20215182
>chr6:20215851-20215943
>chr6:20216636-20218379
>chr6:20218419-20229593
>chr6:20229673-20229720
>chr6:20229751-20230035
>chr6:20230320-20230374
>chr6:20230696-20230780
>chr6:20231022-20231066
>chr6:20231113-20252290
>chr6:20252514-20254197
>chr6:20254444-20255831
>chr6:20256017-20264146
>chr6:20264313-20273170
>chr6:20273370-20274281
>chr6:20274381-20286277
>chr6:20286398-20287615
>chr6:20287774-20287789
>chr6:20287889-20287912
>chr6:20287971-20297414
>chr6:20297490-20299262
>chr6:20299512-20307346
>chr6:20307727-20309742
>chr6:20309901-20309916
>chr6:20309917-20330169
>chr6:20333792-20333826
>chr6:20334216-20335059
>chr6:20335798-20335885
>chr6:20335956-20336000
>chr6:20336214-20336963
>chr6:20337703-20337790
>chr6:20337840-20343463
>chr6:20343563-20347201
>chr6:20347246-20348958
>chr6:20349036-20349205
>chr6:20349302-20349578
>chr6:20349689-20362226
>chr6:20362259-20367081
>chr6:20367118-20370010
>chr6:20370052-20370254
>chr6:20370591-20370621
>chr6:20370698-20377612
>chr6:20377763-20378633
>chr6:20378761-20384969
>chr6:20385319-20385345
>chr6:20385487-20386662
>chr6:20386812-20388983
>chr6:20389429-20389448
>chr6:20389548-20403486
>chr6:20403559-20406084
>chr6:20406128-20408126
>chr6:20408173-20410015
>chr6:20410115-20412500
>chr6:20412574-20413392
>chr6:20413436-20415513
>chr6:20415541-20416378
>chr6:20416571-20416588
>chr6:20416870-20420351
>chr6:20420479-20421034
>chr6:20421090-20425171
>chr6:20425290-20425960
>chr6:20426469-20430831
>chr6:20430875-20431958
>chr6:20432009-20433288
>chr6:20433327-20460951
>chr6:20461109-20476429
>chr6:20476606-20478425
>chr6:20478531-20489041
>chr6:20489147-20527798
>chr6:20528270-20543342
>chr6:20544308-20544420
>chr6:20544558-20544640
>chr6:20544733-20544948
>chr6:20544994-20545843
>chr6:20545878-20545920
>chr6:20545964-20546000
>chr6:20547943-20553951
>chr6:20554957-20555085
>chr6:20555223-20555305
>chr6:20555398-20555605
>chr6:20555661-20566989
>chr6:20567137-20584310
>chr6:20584673-20603369
>chr6:20603445-20604174
>chr6:20604243-20604688
>chr6:20604745-20608198
>chr6:20608249-20609298
>chr6:20609363-20609481
>chr6:20609549-20614040
>chr6:20614066-20616432
>chr6:20616559-20620583
>chr6:20620638-20621152
>chr6:20621208-20621542
>chr6:20621665-20621706
>chr6:20621780-20621815
>chr6:20621878-20623890
>chr6:20623990-20627091
>chr6:20627146-20628813
>chr6:20629589-20640469
>chr6:20640506-20644296
>chr6:20644480-20658138
>chr6:20658238-20662946
>chr6:20663046-20664311
>chr6:20664443-20665641
>chr6:20666417-20668463
>chr6:20668586-20670582
>chr6:20670650-20683842
>chr6:20684105-20686028
>chr6:20686079-20690659
>chr6:20690830-20691834
>chr6:20691944-20694486
>chr6:20694528-20694601
>chr6:20694656-20713931
>chr6:20713966-20720503
>chr6:20721503-20721661
>chr6:20721717-20721747
>chr6:20721791-20727954
>chr6:20728054-20731678
>chr6:20732306-20732974
>chr6:20734460-20734729
>chr6:20734782-20734958
>chr6:20735040-20735201
>chr6:20735696-20736016
>chr6:20736143-20736417
>chr6:20736750-20736963
>chr6:20738566-20738696
>chr6:20739003-20739086
>chr6:20740421-20740652
>chr6:20742011-20742080
>chr6:20742554-20742582
>chr6:20743009-20745285
>chr6:20745468-20746092
>chr6:20746147-20746371
>chr6:20746425-20746849
>chr6:20746938-20747355
>chr6:20747428-20749655
>chr6:20749718-20751881
>chr6:20751916-20759993
>chr6:20760514-20760560
>chr6:20761160-20761319
>chr6:20761449-20761852
>chr6:20761907-20762086
>chr6:20762505-20762561
>chr6:20762625-20764882
>chr6:20765086-20767122
>chr6:20767152-20767199
>chr6:20767533-20767597
>chr6:20767622-20785179
>chr6:20785722-20786194
>chr6:20786254-20786730
>chr6:20786817-20804103
>chr6:20804126-20804440
>chr6:20804475-20806178
>chr6:20806215-20806523
>chr6:20806755-20821379
>chr6:20821423-20821453
>chr6:20821509-20824249
>chr6:20824349-20839404
>chr6:20839518-20839698
>chr6:20839763-20843835
>chr6:20843859-20850595
>chr6:20850619-20852095
>chr6:20852650-20852824
>chr6:20853138-20853511
>chr6:20854395-20854782
>chr6:20855004-20855243
>chr6:20855282-20855562
>chr6:20855788-20855864
>chr6:20855938-20855989
>chr6:20856386-20856481
>chr6:20856686-20856745
>chr6:20856807-20856839
>chr6:20857078-20857154
>chr6:20857213-20857486
>chr6:20857581-20857953
>chr6:20858753-20871345
>chr6:20871359-20871374
>chr6:20871474-20871504
>chr6:20871583-20873304
>chr6:20873666-20878751
>chr6:20879113-20884983
>chr6:20885425-20885473
>chr6:20885626-20885757
>chr6:20885809-20886179
>chr6:20887720-20888852
>chr6:20888903-20891782
>chr6:20891795-20893682
>chr6:20893733-20895704
>chr6:20895782-20895797
>chr6:20895927-20898220
>chr6:20898260-20898531
>chr6:20898899-20903099
>chr6:20903145-20903453
>chr6:20903782-20918422
>chr6:20918514-20918529
>chr6:20918656-20921410
>chr6:20921597-20929803
>chr6:20930066-20930282
>chr6:20930336-20930503
>chr6:20930549-20930615
>chr6:20930692-20930934
>chr6:20930975-20953549
>chr6:20953574-20957644
>chr6:20964091-20964868
>chr6:20965059-20967281
>chr6:20967391-20967442
>chr6:20968226-20968286
>chr6:20968380-20973958
>chr6:20974106-20974204
>chr6:20974419-20987377
>chr6:20987764-20993234
>chr6:20993382-20993520
>chr6:20993695-20994369
>chr6:20994769-20994808
>chr6:20995154-20996101
>chr6:20996179-20996200
>chr6:20996300-20997761
>chr6:20997861-20997876
>chr6:20997889-21000240
>chr6:21001080-21006330
>chr6:21008738-21008910
>chr6:21009307-21010711
>chr6:21010854-21010869
>chr6:21010969-21019167
>chr6:21022965-21023062
>chr6:21023696-21024856
>chr6:21024983-21025033
>chr6:21025064-21026014
>chr6:21026445-21030208
>chr6:21030308-21030326
>chr6:21030390-21030474
>chr6:21030633-21031169
>chr6:21031621-21031921
>chr6:21033109-21033226
>chr6:21033599-21033637
>chr6:21033714-21035136
>chr6:21035166-21038895
>chr6:21038945-21041573
>chr6:21041673-21045953
>chr6:21046016-21046046
>chr6:21046378-21047425
>chr6:21047554-21047569
>chr6:21048155-21049718
>chr6:21049763-21050099
>chr6:21050128-21056634
>chr6:21056862-21057680
>chr6:21057742-21065692
>chr6:21065765-21066163
>chr6:21066450-21069031
>chr6:21069135-21070021
>chr6:21070174-21070410
>chr6:21070802-21070842
>chr6:21070917-21071035
>chr6:21071354-21071397
>chr6:21071479-21071771
>chr6:21071838-21071859
>chr6:21071959-21071983
>chr6:21072060-21073016
>chr6:21073081-21075270
>chr6:21075454-21075925
>chr6:21075970-21080064
>chr6:21080141-21080784
>chr6:21080861-21080901
>chr6:21081210-21081365
>chr6:21081411-21081494
>chr6:21081953-21081974
>chr6:21082844-21083328
>chr6:21083358-21083488
>chr6:21083585-21083956
>chr6:21084264-21084304
>chr6:21084381-21085567
>chr6:21085660-21086489
>chr6:21086641-21086837
>chr6:21086865-21087830
>chr6:21087970-21092120
>chr6:21093837-21094122
>chr6:21095321-21095366
>chr6:21095436-21097017
>chr6:21098424-21098814
>chr6:21098886-21099197
>chr6:21099438-21099711
>chr6:21099932-21100423
>chr6:21100475-21100758
>chr6:21100891-21101108
>chr6:21101195-21101516
>chr6:21101570-21101672
>chr6:21103392-21104403
>chr6:21104553-21105083
>chr6:21105186-21112177
>chr6:21112369-21112919
>chr6:21113041-21113223
>chr6:21114481-21114526
>chr6:21114596-21117354
>chr6:21117454-21117943
>chr6:21118043-21147269
>chr6:21147386-21148052
>chr6:21148099-21148129
>chr6:21148384-21148494
>chr6:21148548-21149035
>chr6:21150011-21150530
>chr6:21150708-21152626
>chr6:21152779-21155103
>chr6:21155203-21160239
>chr6:21160364-21160804
>chr6:21160914-21162001
>chr6:21162047-21176983
>chr6:21178391-21178582
>chr6:21178619-21180163
>chr6:21181632-21181746
>chr6:21182004-21182103
>chr6:21184932-21194860
>chr6:21194979-21201192
>chr6:21201238-21203970
>chr6:21204172-21205446
>chr6:21205656-21218472
>chr6:21218572-21218587
>chr6:21218714-21218894
>chr6:21218934-21220670
>chr6:21221491-21227208
>chr6:21228029-21240166
>chr6:21240195-21240940
>chr6:21241231-21246263
>chr6:21250223-21250296
>chr6:21251649-21251745
>chr6:21254079-21256464
>chr6:21256564-21261000
>chr6:21261397-21261460
>chr6:21262811-21262971
>chr6:21263093-21263408
>chr6:21263803-21265259
>chr6:21265679-21270955
>chr6:21271133-21276351
>chr6:21276373-21276395
>chr6:21276495-21276510
>chr6:21276535-21276882
>chr6:21277532-21277574
>chr6:21278408-21278566
>chr6:21278948-21279872
>chr6:21280083-21281208
>chr6:21281340-21281356
>chr6:21281649-21281696
>chr6:21282097-21282914
>chr6:21283091-21283241
>chr6:21283347-21283391
>chr6:21283672-21283885
>chr6:21283956-21284007
>chr6:21284223-21284545
>chr6:21285123-21285273
>chr6:21285339-21285599
>chr6:21285678-21286101
>chr6:21286139-21294001
>chr6:21294170-21294309
>chr6:21294512-21296789
>chr6:21297010-21297077
>chr6:21297426-21297565
>chr6:21297807-21297906
>chr6:21298004-21300599
>chr6:21300699-21306022
>chr6:21306154-21308984
>chr6:21309194-21312179
>chr6:21312765-21314342
>chr6:21314526-21315123
>chr6:21315183-21315748
>chr6:21316747-21316770
>chr6:21316870-21319473
>chr6:21319518-21319689
>chr6:21320447-21320532
>chr6:21320568-21323328
>chr6:21323374-21323511
>chr6:21323634-21323657
>chr6:21323847-21323928
>chr6:21324865-21325293
>chr6:21325939-21326083
>chr6:21326456-21326554
>chr6:21326673-21327709
>chr6:21327864-21330681
>chr6:21330951-21331077
>chr6:21331413-21336901
>chr6:21337001-21338117
>chr6:21338187-21338312
>chr6:21338339-21338423
>chr6:21339518-21339587
>chr6:21339682-21340103
>chr6:21340165-21340790
>chr6:21340884-21344912
>chr6:21345012-21352460
>chr6:21352680-21352739
>chr6:21352917-21352958
>chr6:21353404-21360712
>chr6:21360812-21360827
>chr6:21360831-21361326
>chr6:21361366-21362005
>chr6:21362420-21363191
>chr6:21363221-21365993
>chr6:21366033-21366672
>chr6:21367083-21367866
>chr6:21368007-21369423
>chr6:21369577-21369812
>chr6:21369861-21370217
>chr6:21370467-21371532
>chr6:21371567-21372775
>chr6:21372889-21373423
>chr6:21373703-21373914
>chr6:21374010-21374046
>chr6:21374098-21374213
>chr6:21374280-21374377
>chr6:21374545-21374601
>chr6:21374725-21375044
>chr6:21375158-21375298
>chr6:21375351-21375430
>chr6:21375491-21375561
>chr6:21377645-21377946
>chr6:21377971-21378334
>chr6:21378396-21378850
>chr6:21378888-21378925
>chr6:21379056-21379291
>chr6:21380556-21380647
>chr6:21380886-21382489
>chr6:21382603-21382700
>chr6:21383912-21384977
>chr6:21385582-21385659
>chr6:21386122-21386156
>chr6:21386202-21386242
>chr6:21386374-21386421
>chr6:21386547-21386671
>chr6:21386719-21386746
>chr6:21386808-21386867
>chr6:21386940-21387134
>chr6:21387416-21387994
>chr6:21388043-21389200
>chr6:21389320-21389658
>chr6:21389726-21389919
>chr6:21390010-21390334
>chr6:21390412-21391345
>chr6:21391390-21394569
>chr6:21394620-21396814
>chr6:21396986-21405328
>chr6:21405431-21405499
>chr6:21405568-21408353
>chr6:21408572-21408684
>chr6:21408783-21409141
>chr6:21409386-21412920
>chr6:21415957-21421703
>chr6:21421798-21421986
>chr6:21422097-21422241
>chr6:21422522-21425388
>chr6:21425423-21425663
>chr6:21425802-21426204
>chr6:21426469-21426971
>chr6:21427117-21427466
>chr6:21427592-21428204
>chr6:21428241-21428575
>chr6:21429385-21429428
>chr6:21429659-21431707
>chr6:21431900-21436686
>chr6:21437250-21437728
>chr6:21437820-21437845
>chr6:21437945-21445677
>chr6:21445721-21446694
>chr6:21446798-21446864
>chr6:21447136-21447696
>chr6:21447947-21448641
>chr6:21448673-21448719
>chr6:21448772-21457360
>chr6:21457460-21457504
>chr6:21457539-21457793
>chr6:21457830-21461434
>chr6:21461469-21461522
>chr6:21461693-21462113
>chr6:21466785-21470919
>chr6:21471019-21472945
>chr6:21473136-21474091
>chr6:21474127-21475617
>chr6:21475716-21475847
>chr6:21475889-21476315
>chr6:21476365-21476409
>chr6:21476461-21476577
>chr6:21476718-21476765
>chr6:21476857-21477416
>chr6:21477570-21477595
>chr6:21477695-21477713
>chr6:21477840-21477950
>chr6:21478057-21478241
>chr6:21478465-21479571
>chr6:21479654-21479701
>chr6:21479774-21480028
>chr6:21480113-21480142
>chr6:21480242-21486686
>chr6:21486727-21490989
>chr6:21491089-21495472
>chr6:21495555-21499779
>chr6:21499978-21502100
>chr6:21502152-21504493
>chr6:21504575-21506397
>chr6:21506636-21508938
>chr6:21509050-21511028
>chr6:21511086-21523566
>chr6:21523852-21524544
>chr6:21524831-21524877
>chr6:21524935-21524994
>chr6:21525281-21525364
>chr6:21525835-21525900
>chr6:21526053-21526310
>chr6:21526440-21526502
>chr6:21526967-21527492
>chr6:21528426-21528519
>chr6:21531435-21531499
>chr6:21531895-21531910
>chr6:21532031-21532191
>chr6:21532231-21532424
>chr6:21532492-21538993
>chr6:21539012-21539825
>chr6:21539880-21540267
>chr6:21540307-21540341
>chr6:21540395-21540499
>chr6:21541702-21551724
>chr6:21551841-21553463
>chr6:21554278-21564078
>chr6:21564342-21565280
>chr6:21565586-21565625
>chr6:21566113-21566151
>chr6:21566265-21568709
>chr6:21568845-21568860
>chr6:21568904-21569887
>chr6:21570023-21573138
>chr6:21573473-21573511
>chr6:21573626-21579856
>chr6:21580026-21587440
>chr6:21587792-21587861
>chr6:21588002-21591432
>chr6:21591503-21594126
>chr6:21594221-21594339
>chr6:21594497-21594714
>chr6:21594812-21594847
>chr6:21595383-21595470
>chr6:21595563-21595627
>chr6:21596296-21598369
>chr6:21598577-21598646
>chr6:21598825-21604169
>chr6:21604269-21605042
>chr6:21605192-21605393
>chr6:21605472-21607530
>chr6:21607583-21607918
>chr6:21608174-21608313
>chr6:21608548-21609135
>chr6:21609441-21622902
>chr6:21622968-21623598
>chr6:21623722-21624936
>chr6:21624984-21627037
>chr6:21627121-21628109
>chr6:21628259-21628307
>chr6:21628395-21628464
>chr6:21628589-21633786
>chr6:21633867-21635873
>chr6:21636042-21636095
>chr6:21636194-21636472
>chr6:21636512-21636582
>chr6:21636650-21637311
>chr6:21637365-21637483
>chr6:21637536-21637571
>chr6:21637679-21637760
>chr6:21637796-21638571
>chr6:21638623-21638774
>chr6:21638840-21639245
>chr6:21639532-21641057
>chr6:21641094-21648132
>chr6:21648251-21648328
>chr6:21648632-21648816
>chr6:21648887-21648944
>chr6:21649396-21652051
>chr6:21652145-21652358
>chr6:21652520-21654600
>chr6:21654640-21656091
>chr6:21656234-21657659
>chr6:21657928-21671316
>chr6:21671339-21671463
>chr6:21671539-21672046
>chr6:21672204-21672314
>chr6:21672456-21678833
>chr6:21678877-21694130
>chr6:21694271-21694895
>chr6:21694989-21695977
>chr6:21696074-21705627
>chr6:21705971-21708283
>chr6:21708525-21710177
>chr6:21710567-21712053
>chr6:21712214-21714177
>chr6:21714329-21714344
>chr6:21714670-21715069
>chr6:21715147-21715827
>chr6:21716474-21716536
>chr6:21716951-21716995
>chr6:21717139-21726298
>chr6:21726467-21726504
>chr6:21727263-21727504
>chr6:21727566-21731148
>chr6:21731378-21731415
>chr6:21732203-21732416
>chr6:21732480-21734523
>chr6:21734645-21743692
>chr6:21743805-21744013
>chr6:21745082-21745126
>chr6:21745278-21745426
>chr6:21745474-21771278
>chr6:21772448-21772554
>chr6:21773624-21773935
>chr6:21773982-21774310
>chr6:21774647-21776295
>chr6:21776447-21776573
>chr6:21776636-21776789
>chr6:21777145-21777461
>chr6:21779051-21780605
>chr6:21781003-21781038
>chr6:21781200-21781275
>chr6:21781341-21782184
>chr6:21782321-21793526
>chr6:21793566-21793783
>chr6:21794015-21795489
>chr6:21795526-21801791
>chr6:21801891-21802378
>chr6:21802596-21804739
>chr6:21805564-21805785
>chr6:21806103-21806153
>chr6:21806223-21809306
>chr6:21809399-21809468
>chr6:21810298-21810462
>chr6:21810724-21810774
>chr6:21810845-21811803
>chr6:21811863-21812111
>chr6:21812369-21815550
>chr6:21815650-21816184
>chr6:21816281-21840729
>chr6:21841464-21841674
>chr6:21842903-21850380
>chr6:21851155-21851293
>chr6:21852125-21852155
>chr6:21854675-21855173
>chr6:21856191-21856356
>chr6:21856393-21857798
>chr6:21857884-21858952
>chr6:21859065-21859343
>chr6:21859397-21859428
>chr6:21859465-21859699
>chr6:21859759-21859854
>chr6:21863131-21863173
>chr6:21864159-21864328
>chr6:21865132-21867821
>chr6:21868019-21868646
>chr6:21868701-21869026
>chr6:21869921-21870206
>chr6:21870249-21870924
>chr6:21871012-21871084
>chr6:21871177-21871226
>chr6:21871301-21871457
>chr6:21871656-21871907
>chr6:21871978-21873941
>chr6:21873955-21875622
>chr6:21875653-21877038
>chr6:21877095-21878021
>chr6:21878070-21878180
>chr6:21878264-21878333
>chr6:21878914-21879045
>chr6:21879115-21881151
>chr6:21881185-21881722
>chr6:21881788-21882143
>chr6:21882223-21883930
>chr6:21884008-21884263
>chr6:21884374-21884446
>chr6:21886949-21887043
>chr6:21887317-21887404
>chr6:21890000-21890670
>chr6:21890704-21891655
>chr6:21891723-21891809
>chr6:21891856-21891972
>chr6:21892054-21893568
>chr6:21893747-21893843
>chr6:21894650-21894747
>chr6:21894911-21895047
>chr6:21895130-21895168
>chr6:21895518-21896661
>chr6:21896700-21897013
>chr6:21897129-21897235
>chr6:21897306-21897650
>chr6:21897823-21897863
>chr6:21897913-21900000
>chr6:21900618-21900709
>chr6:21900770-21901077
>chr6:21901225-21901423
>chr6:21901534-21901655
>chr6:21902035-21902336
>chr6:21902491-21902599
>chr6:21902743-21902841
>chr6:21903048-21903078
>chr6:21903198-21903407
>chr6:21903956-21904857
>chr6:21905037-21905497
>chr6:21906052-21906111
>chr6:21906349-21906383
>chr6:21906565-21906681
>chr6:21906717-21906790
>chr6:21907468-21908398
>chr6:21908447-21908562
>chr6:21909038-21909080
>chr6:21909508-21909624
>chr6:21909717-21909782
>chr6:21910097-21910144
>chr6:21910228-21910488
>chr6:21911312-21911403
>chr6:21911884-21911984
>chr6:21912019-21912103
>chr6:21912874-21913098
>chr6:21914504-21938673
>chr6:21944095-21944215
>chr6:21944360-21956424
>chr6:21956466-21956567
>chr6:21956791-21956901
>chr6:21956985-21957132
>chr6:21957273-21957635
>chr6:21957829-21962772
>chr6:21962802-21963070
>chr6:21963187-21963976
>chr6:21964003-21964779
>chr6:21964902-21966643
>chr6:21966697-21969728
>chr6:21969823-21969916
>chr6:21970167-21970390
>chr6:21970498-21971508
>chr6:21971748-21971799
>chr6:21972045-21972103
>chr6:21972167-21972205
>chr6:21973190-21973235
>chr6:21976020-21984536
>chr6:21984637-21988953
>chr6:21989053-22001325
>chr6:22001506-22001589
>chr6:22001688-22001773
>chr6:22004216-22016390
>chr6:22017278-22017542
>chr6:22017685-22017700
>chr6:22017857-22019126
>chr6:22019183-22019731
>chr6:22019778-22022987
>chr6:22023209-22023613
>chr6:22023666-22024389
>chr6:22024532-22024714
>chr6:22026186-22026394
>chr6:22026831-22026907
>chr6:22027123-22028972
>chr6:22029109-22029513
>chr6:22029613-22029957
>chr6:22030029-22030308
>chr6:22030388-22030622
>chr6:22030822-22038231
>chr6:22038293-22039162
>chr6:22039777-22040028
>chr6:22040134-22041473
>chr6:22041547-22041579
>chr6:22042147-22042350
>chr6:22044219-22044582
>chr6:22044654-22044686
>chr6:22044751-22044821
>chr6:22045159-22052774
>chr6:22052836-22052891
>chr6:22052932-22052972
>chr6:22053455-22053564
>chr6:22053749-22065568
>chr6:22065918-22065976
>chr6:22066309-22066372
>chr6:22066500-22068629
>chr6:22069103-22069165
>chr6:22069211-22069297
>chr6:22069792-22069972
>chr6:22070160-22071774
>chr6:22071858-22073269
>chr6:22073339-22074915
>chr6:22074982-22076473
>chr6:22076573-22081410
>chr6:22081478-22081969
>chr6:22082076-22082160
>chr6:22082358-22083378
>chr6:22083546-22084908
>chr6:22084954-22087939
>chr6:22087986-22091344
>chr6:22091370-22092218
>chr6:22092257-22092320
>chr6:22092426-22093907
>chr6:22094181-22094221
>chr6:22094262-22094317
>chr6:22094379-22099014
>chr6:22099114-22104672
>chr6:22104793-22106049
>chr6:22106254-22107838
>chr6:22107910-22111570
>chr6:22111642-22112003
>chr6:22112046-22116737
>chr6:22116765-22117731
>chr6:22118415-22121567
>chr6:22121592-22124035
>chr6:22124067-22128036
>chr6:22128811-22128971
>chr6:22130749-22133881
>chr6:22133981-22135273
>chr6:22135373-22137909
>chr6:22138042-22139702
>chr6:22139878-22142275
>chr6:22142466-22143690
>chr6:22143739-22143861
>chr6:22146257-22146353
>chr6:22146910-22147000
>chr6:22147031-22147365
>chr6:22147434-22147590
>chr6:22148020-22148587
>chr6:22148852-22154818
>chr6:22154876-22157672
>chr6:22157691-22158536
>chr6:22158589-22158645
>chr6:22158718-22159002
>chr6:22160095-22160301
>chr6:22160536-22160773
>chr6:22161465-22162967
>chr6:22163009-22163247
>chr6:22163465-22163493
>chr6:22163635-22163732
>chr6:22164214-22164253
>chr6:22164545-22164633
>chr6:22164664-22164957
>chr6:22164981-22165178
>chr6:22165232-22165296
>chr6:22165580-22165629
>chr6:22165684-22165783
>chr6:22165840-22165855
>chr6:22165955-22166048
>chr6:22166168-22166372
>chr6:22167612-22167856
>chr6:22168271-22169114
>chr6:22169301-22169759
>chr6:22169894-22170432
>chr6:22170779-22171228
>chr6:22171275-22171427
>chr6:22171485-22171627
>chr6:22171777-22172097
>chr6:22172171-22172346
>chr6:22172409-22172468
>chr6:22172527-22172575
>chr6:22172641-22172703
>chr6:22172803-22172819
>chr6:22172850-22173996
>chr6:22174349-22174404
>chr6:22175975-22176045
>chr6:22176491-22176565
>chr6:22176921-22176971
>chr6:22178553-22178608
>chr6:22178757-22179129
>chr6:22179171-22179377
>chr6:22179545-22181739
>chr6:22181795-22181855
>chr6:22181967-22182019
>chr6:22182061-22182250
>chr6:22182391-22182432
>chr6:22182591-22182709
>chr6:22184070-22184196
>chr6:22184250-22184324
>chr6:22184731-22184817
>chr6:22184934-22184968
>chr6:22185054-22185088
>chr6:22185329-22185357
>chr6:22186048-22186439
>chr6:22186684-22197659
>chr6:22197691-22198111
>chr6:22198436-22198824
>chr6:22198892-22199045
>chr6:22199487-22202857
>chr6:22203182-22203570
>chr6:22203638-22203791
>chr6:22204233-22211056
>chr6:22211098-22242915
>chr6:22242999-22257991
>chr6:22258091-22260946
>chr6:22261028-22261926
>chr6:22261983-22262715
>chr6:22262812-22262899
>chr6:22262933-22263377
>chr6:22263428-22263866
>chr6:22264012-22264385
>chr6:22264423-22264769
>chr6:22264803-22265003
>chr6:22265168-22265783
>chr6:22265803-22266036
>chr6:22268330-22268748
>chr6:22268798-22278865
>chr6:22279614-22284725
>chr6:22284775-22285006
>chr6:22285385-22285711
>chr6:22285843-22287520
>chr6:22287535-22287842
>chr6:22288082-22288159
>chr6:22288743-22288842
>chr6:22289033-22289552
>chr6:22289704-22292213
>chr6:22292344-22293299
>chr6:22293373-22293389
>chr6:22293489-22296789
>chr6:22296830-22297086
>chr6:22297202-22298548
>chr6:22298615-22301691
>chr6:22301724-22302217
>chr6:22302458-22302535
>chr6:22303120-22303218
>chr6:22303332-22303795
>chr6:22304640-22304681
>chr6:22304728-22304761
>chr6:22307819-22307932
>chr6:22308151-22308276
>chr6:22308495-22308621
>chr6:22312217-22312273
>chr6:22312317-22312344
>chr6:22312581-22312665
>chr6:22313930-22313991
>chr6:22314048-22315457
>chr6:22316358-22320624
>chr6:22320651-22320727
>chr6:22321323-22323032
>chr6:22323278-22325458
>chr6:22325568-22325612
>chr6:22326310-22327293
>chr6:22327417-22331850
>chr6:22332259-22332304
>chr6:22332445-22332871
>chr6:22333041-22336332
>chr6:22336741-22336782
>chr6:22336927-22337353
>chr6:22337522-22338521
>chr6:22338909-22339025
>chr6:22339146-22339284
>chr6:22339728-22343281
>chr6:22343669-22343763
>chr6:22343906-22344061
>chr6:22344487-22347744
>chr6:22347776-22351113
>chr6:22351149-22353521
>chr6:22353560-22355572
>chr6:22355608-22369720
>chr6:22369824-22376845
>chr6:22376949-22387064
>chr6:22387106-22390744
>chr6:22391053-22393866
>chr6:22394012-22396220
>chr6:22396306-22397389
>chr6:22397463-22398167
>chr6:22398199-22399136
>chr6:22399186-22399286
>chr6:22399324-22401965
>chr6:22402070-22402230
>chr6:22402367-22402490
>chr6:22402579-22402675
>chr6:22403206-22403265
>chr6:22403284-22404350
>chr6:22404381-22405934
>chr6:22406014-22409539
>chr6:22409566-22413693
>chr6:22413744-22416590
>chr6:22416636-22417630
>chr6:22417723-22422280
>chr6:22422317-22448067
>chr6:22448224-22453760
>chr6:22453860-22460121
>chr6:22460229-22460832
>chr6:22460985-22461589
>chr6:22461689-22467044
>chr6:22467245-22467313
>chr6:22467815-22469805
>chr6:22469893-22470045
>chr6:22470142-22483479
>chr6:22483517-22485377
>chr6:22485406-22485451
>chr6:22485828-22486023
>chr6:22486163-22486195
>chr6:22486412-22486542
>chr6:22487613-22488001
>chr6:22488079-22488122
>chr6:22491026-22494554
>chr6:22494587-22495045
>chr6:22495112-22500503
>chr6:22500574-22506962
>chr6:22507039-22512168
>chr6:22512268-22514430
>chr6:22514466-22515358
>chr6:22515404-22515728
>chr6:22515877-22516093
>chr6:22516159-22516423
>chr6:22516563-22516636
>chr6:22517873-22518004
>chr6:22518550-22520634
>chr6:22520781-22521905
>chr6:22521978-22533266
>chr6:22533356-22534780
>chr6:22534923-22536624
>chr6:22536792-22538173
>chr6:22538309-22545502
>chr6:22545602-22545674
>chr6:22545728-22546656
>chr6:22546696-22546711
>chr6:22547506-22547539
>chr6:22547587-22547646
>chr6:22547786-22548010
>chr6:22548073-22548408
>chr6:22548473-22549410
>chr6:22549531-22550288
>chr6:22550404-22550876
>chr6:22551016-22552950
>chr6:22553041-22553174
>chr6:22553314-22553369
>chr6:22553462-22553517
>chr6:22554057-22554627
>chr6:22554657-22557573
>chr6:22557640-22557886
>chr6:22557998-22558326
>chr6:22558587-22558648
>chr6:22559606-22559800
>chr6:22560578-22560636
>chr6:22561619-22561766
>chr6:22561990-22562866
>chr6:22562912-22562997
>chr6:22563082-22563192
>chr6:22563282-22563796
>chr6:22563842-22564425
>chr6:22564486-22564936
>chr6:22565301-22567637
>chr6:22567842-22567957
>chr6:22568069-22568229
>chr6:22568337-22568520
>chr6:22568605-22568673
>chr6:22568704-22569131
>chr6:22569189-22569326
>chr6:22569420-22569565
>chr6:22569721-22571203
>chr6:22571613-22578585
>chr6:22578994-22579095
>chr6:22579292-22579378
>chr6:22579396-22580866
>chr6:22580913-22582921
>chr6:22583091-22583427
>chr6:22583488-22583688
>chr6:22583759-22585420
>chr6:22585474-22585779
>chr6:22585833-22586045
>chr6:22587539-22587650
>chr6:22587688-22587807
>chr6:22588107-22588792
>chr6:22588848-22588878
>chr6:22589186-22590661
>chr6:22590751-22591161
>chr6:22592202-22592241
>chr6:22592392-22593091
>chr6:22593784-22593846
>chr6:22593892-22594207
>chr6:22594267-22594352
>chr6:22594442-22594494
>chr6:22594592-22595046
>chr6:22595137-22604767
>chr6:22605642-22607776
>chr6:22607947-22608194
>chr6:22608392-22608452
>chr6:22608543-22608686
>chr6:22608734-22608998
>chr6:22609037-22609345
>chr6:22609455-22613882
>chr6:22613934-22613987
>chr6:22614158-22614412
>chr6:22614591-22614651
>chr6:22614694-22615197
>chr6:22615230-22615496
>chr6:22615551-22615603
>chr6:22615992-22616024
>chr6:22616213-22616381
>chr6:22616435-22616486
>chr6:22617553-22617592
>chr6:22618203-22618279
>chr6:22618466-22618585
>chr6:22619516-22619576
>chr6:22619689-22620049
>chr6:22620176-22625685
>chr6:22625729-22645618
>chr6:22645648-22649525
>chr6:22649703-22649984
>chr6:22650051-22650198
>chr6:22650233-22651248
>chr6:22651321-22652969
>chr6:22653081-22655655
>chr6:22655687-22656430
>chr6:22656491-22657122
>chr6:22657264-22657542
>chr6:22657654-22657704
>chr6:22658057-22658105
>chr6:22658170-22658389
>chr6:22658479-22659180
>chr6:22659262-22660148
>chr6:22660280-22660334
>chr6:22660375-22660417
>chr6:22661008-22661044
>chr6:22662419-22662453
>chr6:22662506-22662571
>chr6:22667287-22667334
>chr6:22667832-22667916
>chr6:22668873-22669081
>chr6:22669169-22669654
>chr6:22670180-22670506
>chr6:22672534-22672575
>chr6:22674162-22675942
>chr6:22676105-22682968
>chr6:22683036-22683129
>chr6:22683167-22694533
>chr6:22694813-22696120
>chr6:22696220-22696235
>chr6:22696623-22696666
>chr6:22696710-22699946
>chr6:22700643-22705804
>chr6:22705904-22708890
>chr6:22708961-22715826
>chr6:22715882-22716058
>chr6:22716757-22717759
>chr6:22718045-22718064
>chr6:22718587-22720968
>chr6:22721310-22722166
>chr6:22722232-22722500
>chr6:22722679-22722779
>chr6:22727680-22727724
>chr6:22727913-22727957
>chr6:22728438-22728541
>chr6:22728604-22728656
>chr6:22728701-22728805
>chr6:22729057-22729323
>chr6:22729357-22729426
>chr6:22729456-22729716
>chr6:22730907-22730954
>chr6:22731180-22731248
>chr6:22731393-22731456
>chr6:22732205-22732287
>chr6:22732733-22732934
>chr6:22733030-22733323
>chr6:22733494-22735416
>chr6:22736833-22758116
>chr6:22758152-22758944
>chr6:22759769-22759832
>chr6:22759935-22760461
>chr6:22760529-22761187
>chr6:22761248-22761337
>chr6:22761375-22761705
>chr6:22761802-22761877
>chr6:22761930-22761964
>chr6:22762238-22762275
>chr6:22762354-22763005
>chr6:22763037-22763121
>chr6:22763142-22763157
>chr6:22763302-22770125
>chr6:22770390-22770687
>chr6:22770766-22770797
>chr6:22771007-22771086
>chr6:22771139-22771345
>chr6:22771389-22771705
>chr6:22771823-22772726
>chr6:22772776-22773007
>chr6:22773058-22773108
>chr6:22773169-22773390
>chr6:22773467-22773759
>chr6:22773789-22773925
>chr6:22773969-22774050
>chr6:22774128-22774275
>chr6:22774371-22774627
>chr6:22774718-22774766
>chr6:22774899-22775330
>chr6:22775380-22777130
>chr6:22777172-22778137
>chr6:22778592-22778637
>chr6:22778767-22778830
>chr6:22778967-22779089
>chr6:22779195-22779944
>chr6:22780033-22780418
>chr6:22780457-22781181
>chr6:22781220-22785125
>chr6:22785198-22794998
>chr6:22795043-22797255
>chr6:22797302-22797399
>chr6:22797515-22800136
>chr6:22800169-22804173
>chr6:22804439-22804475
>chr6:22805568-22812512
>chr6:22813812-22814070
>chr6:22814112-22816939
>chr6:22817017-22817354
>chr6:22817409-22817580
>chr6:22817672-22818319
>chr6:22818366-22818400
>chr6:22818523-22828250
>chr6:22828299-22828390
>chr6:22828478-22829436
>chr6:22829463-22831649
>chr6:22831690-22831741
>chr6:22831859-22831912
>chr6:22831960-22832624
>chr6:22832665-22834832
>chr6:22834866-22838287
>chr6:22838349-22838574
>chr6:22838625-22838665
>chr6:22838700-22838963
>chr6:22838993-22839277
>chr6:22839363-22839457
>chr6:22839635-22839807
>chr6:22839831-22841269
>chr6:22841294-22841750
>chr6:22841864-22844188
>chr6:22844353-22844653
>chr6:22844755-22844797
>chr6:22844827-22845958
>chr6:22846015-22846269
>chr6:22846493-22848458
>chr6:22848572-22848811
>chr6:22848885-22849140
>chr6:22850431-22850708
>chr6:22851229-22852564
>chr6:22852724-22852959
>chr6:22853003-22853508
>chr6:22853600-22853639
>chr6:22853685-22853878
>chr6:22854021-22856744
>chr6:22856855-22856906
>chr6:22856990-22857834
>chr6:22857886-22858093
>chr6:22858127-22858409
>chr6:22858465-22869630
>chr6:22869974-22874885
>chr6:22874924-22877375
>chr6:22877440-22877821
>chr6:22877901-22880256
>chr6:22880417-22880527
>chr6:22880643-22881525
>chr6:22881571-22881638
>chr6:22882014-22889268
>chr6:22889446-22889462
>chr6:22889631-22891728
>chr6:22892759-22895077
>chr6:22895275-22895952
>chr6:22896526-22896667
>chr6:22896862-22897179
>chr6:22897498-22897591
>chr6:22898554-22904162
>chr6:22904303-22904325
>chr6:22906547-22906775
>chr6:22906820-22906982
>chr6:22914077-22914143
>chr6:22914191-22914264
>chr6:22917835-22917866
>chr6:22919520-22920174
>chr6:22920430-22920505
>chr6:22921804-22922083
>chr6:22922520-22922587
>chr6:22922645-22922862
>chr6:22922931-22923556
>chr6:22923629-22924196
>chr6:22924296-22928280
>chr6:22928459-22932502
>chr6:22932794-22934327
>chr6:22934359-22934463
>chr6:22935516-22935868
>chr6:22935940-22936012
>chr6:22936433-22936494
>chr6:22936718-22936786
>chr6:22937185-22948085
>chr6:22948131-22952635
>chr6:22952711-22953327
>chr6:22954245-22955705
>chr6:22955737-22976405
>chr6:22978594-22979403
>chr6:22979531-22979595
>chr6:22979634-22979692
>chr6:22979796-22979869
>chr6:22980004-22980344
>chr6:22980672-22980753
>chr6:22980832-22981031
>chr6:22981170-22981216
>chr6:22981297-22981558
>chr6:22982994-22983055
>chr6:22983090-23013161
>chr6:23013261-23016191
>chr6:23016275-23018424
>chr6:23018461-23021527
>chr6:23021560-23023606
>chr6:23023706-23023730
>chr6:23023772-23025370
>chr6:23025390-23025549
>chr6:23025749-23025805
>chr6:23025952-23026121
>chr6:23026307-23027121
>chr6:23027380-23027484
>chr6:23027701-23028823
>chr6:23028926-23029167
>chr6:23029265-23034611
>chr6:23034838-23041214
>chr6:23041236-23044762
>chr6:23044896-23045956
>chr6:23046112-23046645
>chr6:23046768-23046808
>chr6:23047086-23054202
>chr6:23054302-23060624
>chr6:23060706-23060844
>chr6:23061407-23062945
>chr6:23062971-23064720
>chr6:23064771-23065712
>chr6:23065815-23065921
>chr6:23065992-23066325
>chr6:23066401-23066531
>chr6:23066668-23066739
>chr6:23066803-23066839
>chr6:23066910-23068709
>chr6:23068752-23069468
>chr6:23069546-23069815
>chr6:23069871-23069968
>chr6:23070129-23073397
>chr6:23073440-23074141
>chr6:23074230-23074361
>chr6:23074408-23074641
>chr6:23074834-23075130
>chr6:23075210-23075327
>chr6:23075405-23078955
>chr6:23079055-23079883
>chr6:23079942-23081036
>chr6:23081074-23081159
>chr6:23081244-23081382
>chr6:23081501-23083815
>chr6:23084831-23085251
>chr6:23085286-23087001
>chr6:23087375-23087436
>chr6:23087518-23087606
>chr6:23087634-23089941
>chr6:23089998-23090100
>chr6:23090196-23090254
>chr6:23091820-23092184
>chr6:23092662-23093042
>chr6:23093100-23098577
>chr6:23098677-23098693
>chr6:23098701-23101156
>chr6:23101205-23111618
>chr6:23112850-23113174
>chr6:23113317-23113404
>chr6:23113448-23114351
>chr6:23114425-23114456
>chr6:23115482-23115899
>chr6:23116073-23116182
>chr6:23116235-23116309
>chr6:23116780-23118226
>chr6:23118300-23124481
>chr6:23124632-23127016
>chr6:23127116-23132541
>chr6:23132774-23135216
>chr6:23135249-23135399
>chr6:23135515-23135633
>chr6:23135853-23136005
>chr6:23136072-23136464
>chr6:23136785-23137113
>chr6:23137253-23137308
>chr6:23139964-23140301
>chr6:23140740-23140814
>chr6:23141304-23143049
>chr6:23143899-23143938
>chr6:23143991-23149783
>chr6:23150635-23150674
>chr6:23150727-23151382
>chr6:23151540-23151555
>chr6:23153310-23153442
>chr6:23153734-23153811
>chr6:23153879-23154080
>chr6:23154591-23154706
>chr6:23155037-23155272
>chr6:23155349-23157479
>chr6:23157541-23162042
>chr6:23163692-23163721
>chr6:23164379-23164643
>chr6:23164710-23166226
>chr6:23166351-23166631
>chr6:23167456-23168571
>chr6:23168623-23168696
>chr6:23168903-23168963
>chr6:23169898-23173128
>chr6:23173177-23185684
>chr6:23185994-23186064
>chr6:23186443-23186590
>chr6:23186740-23192433
>chr6:23192495-23192550
>chr6:23192600-23192746
>chr6:23192878-23197072
>chr6:23197115-23198055
>chr6:23198215-23198280
>chr6:23199458-23200066
>chr6:23200114-23217346
>chr6:23217411-23224888
>chr6:23224930-23225135
>chr6:23225289-23226331
>chr6:23227749-23230090
>chr6:23230175-23230394
>chr6:23230463-23230568
>chr6:23230739-23231154
>chr6:23231224-23231286
>chr6:23231718-23231931
>chr6:23232254-23240967
>chr6:23241241-23241875
>chr6:23242143-23242414
>chr6:23242652-23242713
>chr6:23242949-23243191
>chr6:23243265-23243493
>chr6:23244581-23244629
>chr6:23244806-23244838
>chr6:23245968-23246165
>chr6:23248333-23248379
>chr6:23248490-23248588
>chr6:23249176-23249476
>chr6:23249840-23250290
>chr6:23252621-23252712
>chr6:23252991-23253200
>chr6:23253252-23253310
>chr6:23253375-23253625
>chr6:23253816-23254060
>chr6:23254286-23254643
>chr6:23254692-23255176
>chr6:23255459-23255604
>chr6:23255787-23255898
>chr6:23255995-23256155
>chr6:23256277-23256316
>chr6:23256401-23256532
>chr6:23257561-23257605
>chr6:23258212-23258462
>chr6:23259801-23266656
>chr6:23266715-23269971
>chr6:23270187-23270308
>chr6:23270399-23278826
>chr6:23278947-23280080
>chr6:23280372-23280727
>chr6:23281034-23281067
>chr6:23282436-23284000
>chr6:23284014-23287535
>chr6:23287570-23291435
>chr6:23291480-23291690
>chr6:23291902-23293171
>chr6:23293224-23293297
>chr6:23294153-23296279
>chr6:23296350-23296983
>chr6:23297079-23297148
>chr6:23297221-23297320
>chr6:23297381-23297498
>chr6:23297603-23297637
>chr6:23297964-23313658
>chr6:23314384-23314472
>chr6:23314688-23316633
>chr6:23316972-23317273
>chr6:23317336-23319822
>chr6:23319861-23326676
>chr6:23326798-23331568
>chr6:23331692-23332148
>chr6:23332208-23332379
>chr6:23332439-23332572
>chr6:23332613-23332653
>chr6:23332709-23333027
>chr6:23333068-23333367
>chr6:23333692-23334597
>chr6:23334916-23335228
>chr6:23335782-23335829
>chr6:23336218-23336581
>chr6:23336977-23337061
>chr6:23339603-23343906
>chr6:23344200-23344297
>chr6:23344318-23344622
>chr6:23344644-23345080
>chr6:23345098-23345458
>chr6:23345605-23349401
>chr6:23349747-23350239
>chr6:23350471-23350730
>chr6:23350800-23354589
>chr6:23354671-23354766
>chr6:23354816-23355004
>chr6:23355790-23355909
>chr6:23358926-23359070
>chr6:23360291-23360657
>chr6:23361560-23361755
>chr6:23362239-23362646
>chr6:23362693-23363565
>chr6:23363717-23365647
>chr6:23366238-23366819
>chr6:23367111-23372724
>chr6:23372760-23372852
>chr6:23373860-23373992
>chr6:23374153-23375152
>chr6:23376541-23376587
>chr6:23377589-23377647
>chr6:23378944-23382228
>chr6:23382301-23382473
>chr6:23382821-23382929
>chr6:23384120-23384437
>chr6:23384502-23386632
>chr6:23386705-23388012
>chr6:23388062-23388367
>chr6:23388497-23389463
>chr6:23389540-23389603
>chr6:23389731-23390038
>chr6:23390114-23390218
>chr6:23390643-23405675
>chr6:23405731-23406222
>chr6:23406510-23407513
>chr6:23409809-23409984
>chr6:23411484-23411950
>chr6:23412021-23413510
>chr6:23413602-23413674
>chr6:23413895-23414086
>chr6:23414389-23415548
>chr6:23415832-23415889
>chr6:23415953-23416266
>chr6:23416512-23416690
>chr6:23416873-23417282
>chr6:23417341-23417419
>chr6:23417759-23420120
>chr6:23420240-23423137
>chr6:23423305-23431081
>chr6:23431221-23433513
>chr6:23433844-23433876
>chr6:23433976-23438592
>chr6:23438768-23438792
>chr6:23438922-23449710
>chr6:23449751-23452580
>chr6:23453285-23453362
>chr6:23453491-23464341
>chr6:23464370-23469099
>chr6:23469273-23470456
>chr6:23470548-23472147
>chr6:23472276-23475369
>chr6:23475791-23476215
>chr6:23476470-23479245
>chr6:23479354-23479505
>chr6:23479549-23479922
>chr6:23480019-23480148
>chr6:23480172-23481066
>chr6:23483084-23490899
>chr6:23490942-23490958
>chr6:23491058-23497072
>chr6:23497097-23498207
>chr6:23498358-23510953
>chr6:23511087-23523744
>chr6:23524848-23524887
>chr6:23528547-23528591
>chr6:23528846-23529180
>chr6:23529809-23529913
>chr6:23530137-23530178
>chr6:23530938-23530954
>chr6:23531569-23532823
>chr6:23532964-23544372
>chr6:23545126-23545165
>chr6:23545499-23545633
>chr6:23545741-23545974
>chr6:23546062-23546112
>chr6:23546151-23546242
>chr6:23547026-23547069
>chr6:23547253-23547326
>chr6:23547358-23547409
>chr6:23547556-23548884
>chr6:23549387-23549545
>chr6:23549740-23549786
>chr6:23549817-23552463
>chr6:23552538-23552770
>chr6:23554100-23554256
>chr6:23554352-23554503
>chr6:23554549-23554597
>chr6:23555294-23558411
>chr6:23558479-23558513
>chr6:23558604-23558619
>chr6:23558719-23560219
>chr6:23560283-23560433
>chr6:23561200-23566299
>chr6:23567115-23574831
>chr6:23574956-23576255
>chr6:23576277-23577359
>chr6:23577367-23577645
>chr6:23577818-23578028
>chr6:23578059-23578111
>chr6:23578181-23578215
>chr6:23579470-23579518
>chr6:23579564-23579877
>chr6:23579931-23579965
>chr6:23580274-23580633
>chr6:23581416-23581634
>chr6:23581758-23594467
>chr6:23594590-23594609
>chr6:23594664-23612423
>chr6:23612582-23612692
>chr6:23612756-23616114
>chr6:23616214-23620468
>chr6:23620631-23621647
>chr6:23621747-23624883
>chr6:23625031-23625318
>chr6:23625499-23634840
>chr6:23635234-23635479
>chr6:23635515-23642473
>chr6:23642529-23642606
>chr6:23642662-23647180
>chr6:23647236-23647313
>chr6:23647369-23651754
>chr6:23651800-23652246
>chr6:23652415-23652431
>chr6:23652509-23654022
>chr6:23654204-23656097
>chr6:23656242-23687282
>chr6:23687437-23687608
>chr6:23687650-23696156
>chr6:23696255-23696566
>chr6:23696661-23696726
>chr6:23696857-23697178
>chr6:23697749-23698174
>chr6:23698214-23701200
>chr6:23701464-23701588
>chr6:23702406-23712643
>chr6:23712743-23712934
>chr6:23713005-23713069
>chr6:23713131-23713168
>chr6:23713220-23714726
>chr6:23714766-23718980
>chr6:23719063-23719211
>chr6:23719299-23719720
>chr6:23719803-23720027
>chr6:23720060-23720111
>chr6:23720718-23720846
>chr6:23721702-23722062
>chr6:23722157-23722297
>chr6:23722377-23723014
>chr6:23723053-23723359
>chr6:23726161-23726413
>chr6:23728779-23729323
>chr6:23729587-23730390
>chr6:23731476-23731848
>chr6:23731941-23732537
>chr6:23732768-23765449
>chr6:23766027-23766050
>chr6:23766160-23772729
>chr6:23772759-23773067
>chr6:23773138-23775159
>chr6:23775205-23775589
>chr6:23776745-23776915
>chr6:23777105-23777322
>chr6:23777404-23778007
>chr6:23778176-23778641
>chr6:23779377-23779422
>chr6:23779749-23790112
>chr6:23790200-23790243
>chr6:23791261-23791436
>chr6:23791479-23808172
>chr6:23809813-23819897
>chr6:23819941-23824805
>chr6:23825145-23827356
>chr6:23827999-23828374
>chr6:23828427-23828466
>chr6:23828515-23828705
>chr6:23828825-23828865
>chr6:23830746-23831247
>chr6:23831327-23831477
>chr6:23831582-23831598
>chr6:23832598-23836394
>chr6:23836620-23837750
>chr6:23837850-23840642
>chr6:23840785-23843018
>chr6:23843144-23845019
>chr6:23845070-23845123
>chr6:23845411-23847205
>chr6:23847242-23847275
>chr6:23847791-23847830
>chr6:23847908-23848224
>chr6:23848526-23851360
>chr6:23851419-23854447
>chr6:23854753-23856429
>chr6:23856465-23857416
>chr6:23857535-23862866
>chr6:23863048-23863091
>chr6:23864623-23865313
>chr6:23865402-23866232
>chr6:23866279-23866951
>chr6:23867057-23868995
>chr6:23869040-23869489
>chr6:23869560-23870159
>chr6:23870238-23870312
>chr6:23870845-23870883
>chr6:23870924-23871020
>chr6:23871448-23872078
>chr6:23872100-23872203
>chr6:23872278-23874008
>chr6:23874231-23874334
>chr6:23876025-23876066
>chr6:23876697-23876733
>chr6:23877121-23877264
>chr6:23877343-23878279
>chr6:23878344-23878430
>chr6:23878513-23878599
>chr6:23878671-23878822
>chr6:23878913-23879543
>chr6:23879600-23879738
>chr6:23879849-23879880
>chr6:23879918-23880557
>chr6:23880775-23880790
>chr6:23881252-23887619
>chr6:23888017-23890098
>chr6:23890176-23890256
>chr6:23891429-23891555
>chr6:23891997-23892053
>chr6:23892299-23899002
>chr6:23899049-23899488
>chr6:23899611-23899728
>chr6:23899813-23900152
>chr6:23900325-23900446
>chr6:23900717-23900868
>chr6:23901107-23901344
>chr6:23903029-23903071
>chr6:23903299-23903748
>chr6:23903848-23906199
>chr6:23906299-23909006
>chr6:23909079-23909376
>chr6:23909443-23909955
>chr6:23910151-23914770
>chr6:23914835-23916043
>chr6:23916116-23916273
>chr6:23916488-23917530
>chr6:23917630-23930407
>chr6:23930691-23930744
>chr6:23930795-23930942
>chr6:23930997-23931139
>chr6:23931265-23931371
>chr6:23931419-23931884
>chr6:23931973-23932475
>chr6:23932522-23932809
>chr6:23932888-23934878
>chr6:23935003-23935302
>chr6:23936498-23936707
>chr6:23936933-23937300
>chr6:23937329-23937365
>chr6:23937425-23939901
>chr6:23939991-23940304
>chr6:23940380-23941157
>chr6:23941293-23946189
>chr6:23946289-23947059
>chr6:23947231-23952998
>chr6:23953100-23953932
>chr6:23954304-23954424
>chr6:23954541-23954684
>chr6:23954833-23955312
>chr6:23955329-23956017
>chr6:23956105-23956260
>chr6:23956569-23956621
>chr6:23956768-23956956
>chr6:23957251-23957282
>chr6:23957552-23957657
>chr6:23957922-23957952
>chr6:23958071-23958126
>chr6:23958756-23958831
>chr6:23959280-23959386
>chr6:23959446-23959643
>chr6:23959704-23959757
>chr6:23960619-23960662
>chr6:23960899-23960998
>chr6:23961074-23961290
>chr6:23961350-23961651
>chr6:23961724-23961950
>chr6:23962009-23962301
>chr6:23962348-23962730
>chr6:23962786-23969028
>chr6:23969281-23970371
>chr6:23970505-23971594
>chr6:23971761-23980957
>chr6:23981057-23984606
>chr6:23984706-23984964
>chr6:23985020-23985692
>chr6:23985764-23986207
>chr6:23986290-23986615
>chr6:23986712-23986762
>chr6:23987148-24001680
>chr6:24002459-24004604
>chr6:24004667-24004806
>chr6:24004862-24005662
>chr6:24005716-24005910
>chr6:24006355-24007787
>chr6:24008462-24008517
>chr6:24010489-24010525
>chr6:24013878-24015508
>chr6:24015560-24015745
>chr6:24015845-24018161
>chr6:24018258-24020449
>chr6:24020568-24020639
>chr6:24021733-24021803
>chr6:24022214-24025410
>chr6:24025452-24025661
>chr6:24025764-24025851
>chr6:24026938-24027008
>chr6:24027419-24028142
>chr6:24028200-24030046
>chr6:24030146-24033427
>chr6:24033524-24033798
>chr6:24040366-24041047
>chr6:24041190-24046638
>chr6:24046888-24051670
>chr6:24052035-24053051
>chr6:24053224-24056538
>chr6:24056800-24056990
>chr6:24057157-24058754
>chr6:24058779-24059537
>chr6:24059611-24060221
>chr6:24060254-24062023
>chr6:24062045-24062516
>chr6:24062580-24062681
>chr6:24063319-24067636
>chr6:24067696-24067969
>chr6:24068034-24086776
>chr6:24086923-24090405
>chr6:24090621-24090687
>chr6:24090803-24091866
>chr6:24092140-24092540
>chr6:24096092-24098005
>chr6:24098090-24099281
>chr6:24099382-24099397
>chr6:24099525-24106673
>chr6:24106773-24106788
>chr6:24107319-24109213
>chr6:24109273-24110130
>chr6:24110186-24110386
>chr6:24110602-24110631
>chr6:24110690-24111121
>chr6:24111436-24111778
>chr6:24111906-24112370
>chr6:24112442-24112530
>chr6:24112561-24112606
>chr6:24112758-24113085
>chr6:24113136-24113611
>chr6:24113798-24117709
>chr6:24117809-24125063
>chr6:24125268-24125292
>chr6:24125383-24125446
>chr6:24125602-24125642
>chr6:24125678-24130574
>chr6:24130674-24131588
>chr6:24131882-24131950
>chr6:24132069-24133425
>chr6:24133481-24134859
>chr6:24134950-24144487
>chr6:24144564-24144671
>chr6:24145111-24148272
>chr6:24148319-24149443
>chr6:24149861-24152854
>chr6:24152948-24153428
>chr6:24153488-24157149
>chr6:24158704-24158746
>chr6:24158803-24158842
>chr6:24159032-24159212
>chr6:24159434-24159724
>chr6:24159803-24159837
>chr6:24160866-24160934
>chr6:24161139-24164665
>chr6:24164789-24171241
>chr6:24171357-24171445
>chr6:24172305-24172339
>chr6:24173261-24173348
>chr6:24173421-24173576
>chr6:24173617-24173771
>chr6:24174754-24174809
>chr6:24175103-24175164
>chr6:24177017-24177284
>chr6:24178195-24178354
>chr6:24179444-24179644
>chr6:24179990-24180043
>chr6:24180157-24180198
>chr6:24180346-24180389
>chr6:24180641-24180710
>chr6:24183360-24183401
>chr6:24183508-24183569
>chr6:24183643-24183696
>chr6:24185886-24185942
>chr6:24186252-24186598
>chr6:24186778-24186980
>chr6:24187393-24188425
>chr6:24189589-24189715
>chr6:24190102-24190216
>chr6:24191072-24191223
>chr6:24191252-24191609
>chr6:24192295-24192373
>chr6:24193620-24193834
>chr6:24194001-24194935
>chr6:24195651-24195895
>chr6:24196377-24197316
>chr6:24197357-24200579
>chr6:24200980-24202000
>chr6:24202041-24203879
>chr6:24204275-24204306
>chr6:24204765-24204807
>chr6:24204842-24205010
>chr6:24205277-24205487
>chr6:24205973-24206413
>chr6:24206665-24206817
>chr6:24206924-24207164
>chr6:24207696-24208393
>chr6:24208476-24223459
>chr6:24223605-24227420
>chr6:24227489-24227564
>chr6:24227630-24227735
>chr6:24227822-24227867
>chr6:24228022-24230390
>chr6:24230503-24239642
>chr6:24239711-24239786
>chr6:24239852-24239957
>chr6:24240044-24240089
>chr6:24240160-24240391
>chr6:24240664-24244233
>chr6:24244305-24244377
>chr6:24244443-24244548
>chr6:24244635-24244680
>chr6:24244751-24244982
>chr6:24245255-24247448
>chr6:24247733-24258676
>chr6:24258712-24265809
>chr6:24266104-24266240
>chr6:24267209-24267240
>chr6:24267321-24267404
>chr6:24267624-24274944
>chr6:24274993-24275227
>chr6:24275261-24275545
>chr6:24275662-24276483
>chr6:24276502-24277554
>chr6:24277583-24278949
>chr6:24280098-24280126
>chr6:24285009-24303539
>chr6:24303573-24305050
>chr6:24305508-24308967
>chr6:24309281-24310684
>chr6:24312486-24312580
>chr6:24313206-24313333
>chr6:24313417-24313476
>chr6:24314535-24315765
>chr6:24315800-24316064
>chr6:24316257-24316328
>chr6:24320731-24321124
>chr6:24321215-24321271
>chr6:24322038-24322118
>chr6:24325460-24325607
>chr6:24325671-24325720
>chr6:24327101-24327342
>chr6:24327660-24327698
>chr6:24327744-24327913
>chr6:24328021-24348853
>chr6:24348875-24348973
>chr6:24349101-24349179
>chr6:24349332-24349506
>chr6:24349745-24349929
>chr6:24349967-24355388
>chr6:24355495-24355882
>chr6:24355908-24356010
>chr6:24356124-24356202
>chr6:24356304-24356528
>chr6:24356766-24363708
>chr6:24364074-24375733
>chr6:24376057-24376073
>chr6:24376222-24384138
>chr6:24384198-24404487
>chr6:24404557-24412859
>chr6:24413139-24420905
>chr6:24421079-24423979
>chr6:24424935-24432650
>chr6:24433276-24433368
>chr6:24433639-24436412
>chr6:24436582-24439194
>chr6:24439341-24440047
>chr6:24440567-24440876
>chr6:24440900-24444315
>chr6:24444637-24447130
>chr6:24447160-24447780
>chr6:24448119-24461775
>chr6:24461888-24468541
>chr6:24468593-24471307
>chr6:24471373-24471463
>chr6:24471549-24471623
>chr6:24472561-24472718
>chr6:24472869-24474879
>chr6:24475392-24475433
>chr6:24475756-24481138
>chr6:24481262-24481678
>chr6:24482057-24482968
>chr6:24483096-24485811
>chr6:24485872-24486298
>chr6:24486371-24487221
>chr6:24487512-24487556
>chr6:24487673-24502068
>chr6:24502158-24502279
>chr6:24503440-24503473
>chr6:24503516-24506762
>chr6:24506852-24506973
>chr6:24508134-24508167
>chr6:24508210-24508284
>chr6:24508320-24512092
>chr6:24512185-24512218
>chr6:24512509-24518300
>chr6:24518344-24535287
>chr6:24535317-24537978
>chr6:24538119-24548682
>chr6:24552021-24552081
>chr6:24555393-24555450
>chr6:24557426-24563710
>chr6:24563766-24564070
>chr6:24565063-24566194
>chr6:24566249-24566305
>chr6:24566359-24566453
>chr6:24566496-24568684
>chr6:24568846-24569673
>chr6:24569866-24569905
>chr6:24570553-24570913
>chr6:24570960-24576242
>chr6:24576342-24579520
>chr6:24580727-24586355
>chr6:24586455-24587650
>chr6:24588223-24591370
>chr6:24593224-24593282
>chr6:24593356-24593412
>chr6:24594086-24594341
>chr6:24594689-24594917
>chr6:24595425-24601339
>chr6:24601798-24602167
>chr6:24602430-24603529
>chr6:24604369-24604457
>chr6:24604611-24604756
>chr6:24604864-24605068
>chr6:24605138-24605305
>chr6:24605397-24605480
>chr6:24606439-24606905
>chr6:24609432-24609499
>chr6:24611635-24611931
>chr6:24613674-24614343
>chr6:24614700-24620853
>chr6:24621618-24622646
>chr6:24623706-24623835
>chr6:24624697-24624855
>chr6:24625004-24625144
>chr6:24625170-24625588
>chr6:24625624-24625876
>chr6:24625922-24626017
>chr6:24626454-24629693
>chr6:24629720-24632317
>chr6:24632724-24632803
>chr6:24633978-24642121
>chr6:24642384-24642419
>chr6:24642729-24642806
>chr6:24643114-24643208
>chr6:24643402-24643707
>chr6:24643793-24643892
>chr6:24643955-24644323
>chr6:24645528-24646181
>chr6:24646228-24647052
>chr6:24647510-24647786
>chr6:24649238-24650520
>chr6:24650601-24654373
>chr6:24655301-24661414
>chr6:24662341-24663284
>chr6:24663435-24665533
>chr6:24665874-24666031
>chr6:24667233-24667458
>chr6:24667495-24671622
>chr6:24671701-24690071
>chr6:24690136-24698939
>chr6:24699036-24699053
>chr6:24699283-24704958
>chr6:24705329-24705595
>chr6:24705675-24705884
>chr6:24706309-24706393
>chr6:24706706-24707213
>chr6:24707361-24707904
>chr6:24708062-24708258
>chr6:24708353-24711251
>chr6:24711783-24711817
>chr6:24712001-24712078
>chr6:24712322-24716956
>chr6:24718045-24725399
>chr6:24726285-24726359
>chr6:24726613-24728936
>chr6:24729501-24729671
>chr6:24729727-24730000
>chr6:24730101-24730281
>chr6:24730330-24730375
>chr6:24730458-24730849
>chr6:24730916-24730961
>chr6:24731028-24737508
>chr6:24737577-24740653
>chr6:24741924-24741972
>chr6:24742039-24742108
>chr6:24748073-24748202
>chr6:24748384-24754063
>chr6:24755002-24755430
>chr6:24755459-24755493
>chr6:24756452-24756496
>chr6:24756635-24764870
>chr6:24764970-24767579
>chr6:24767636-24770205
>chr6:24770805-24771170
>chr6:24771338-24771738
>chr6:24771964-24780072
>chr6:24780514-24780545
>chr6:24780676-24781485
>chr6:24782130-24782301
>chr6:24782835-24782867
>chr6:24782996-24783029
>chr6:24783163-24783255
>chr6:24783349-24784231
>chr6:24784335-24787062
>chr6:24787484-24789083
>chr6:24789276-24789291
>chr6:24789391-24789477
>chr6:24789545-24790344
>chr6:24790409-24790445
>chr6:24790513-24791322
>chr6:24791404-24791801
>chr6:24791847-24796305
>chr6:24796405-24798734
>chr6:24798966-24801032
>chr6:24801104-24802703
>chr6:24802803-24802818
>chr6:24802869-24804262
>chr6:24804340-24804665
>chr6:24804819-24806755
>chr6:24807042-24809109
>chr6:24809179-24811637
>chr6:24811675-24811742
>chr6:24811785-24812049
>chr6:24812211-24817554
>chr6:24818109-24819739
>chr6:24819855-24819936
>chr6:24820828-24820902
>chr6:24821127-24823557
>chr6:24823637-24824533
>chr6:24824862-24824973
>chr6:24825164-24825241
>chr6:24825462-24825519
>chr6:24825623-24830761
>chr6:24830798-24833344
>chr6:24833394-24835640
>chr6:24835716-24836768
>chr6:24836825-24836887
>chr6:24837085-24837821
>chr6:24837886-24838317
>chr6:24838394-24839255
>chr6:24839341-24839397
>chr6:24839505-24839730
>chr6:24839790-24839885
>chr6:24840089-24840178
>chr6:24840368-24842801
>chr6:24842884-24843193
>chr6:24843254-24843523
>chr6:24843591-24844101
>chr6:24844326-24844390
>chr6:24846613-24846906
>chr6:24847260-24847341
>chr6:24847452-24847944
>chr6:24847974-24850394
>chr6:24850597-24850612
>chr6:24850676-24852934
>chr6:24853227-24853489
>chr6:24853593-24854475
>chr6:24854569-24854661
>chr6:24854795-24854828
>chr6:24854957-24854989
>chr6:24855523-24855694
>chr6:24856339-24857148
>chr6:24857279-24857364
>chr6:24857391-24857516
>chr6:24857935-24894352
>chr6:24894732-24894826
>chr6:24895104-24896390
>chr6:24896458-24896951
>chr6:24897000-24897471
>chr6:24897554-24898508
>chr6:24898569-24898623
>chr6:24898662-24899150
>chr6:24899222-24900736
>chr6:24900780-24909105
>chr6:24909259-24915801
>chr6:24915875-24920043
>chr6:24920139-24920460
>chr6:24920508-24921519
>chr6:24921587-24922457
>chr6:24922488-24923082
>chr6:24923260-24924120
>chr6:24924160-24924272
>chr6:24924386-24924618
>chr6:24924654-24924706
>chr6:24925725-24925955
>chr6:24926383-24926708
>chr6:24926775-24929162
>chr6:24929319-24930033
>chr6:24931056-24931286
>chr6:24931788-24932039
>chr6:24932105-24935712
>chr6:24936667-24936897
>chr6:24937325-24937650
>chr6:24937716-24950136
>chr6:24950189-24951706
>chr6:24951767-24951854
>chr6:24951911-24952003
>chr6:24952127-24952181
>chr6:24952234-24956043
>chr6:24956648-24956717
>chr6:24957359-24957492
>chr6:24957862-24964981
>chr6:24965056-24965076
>chr6:24965199-24966747
>chr6:24966804-24967493
>chr6:24967925-24967940
>chr6:24968040-24968055
>chr6:24968388-24977958
>chr6:24978013-24978578
>chr6:24978661-24979025
>chr6:24979095-24979162
>chr6:24979274-24981065
>chr6:24982038-24982070
>chr6:24985540-24986101
>chr6:24986179-24990007
>chr6:24991233-24991476
>chr6:24991538-24992119
>chr6:24992183-24992920
>chr6:24993031-24999933
>chr6:25001379-25001598
>chr6:25001718-25001954
>chr6:25002586-25002627
>chr6:25003616-25003689
>chr6:25003755-25004032
>chr6:25004169-25004281
>chr6:25004364-25004486
>chr6:25005087-25005569
>chr6:25005914-25006474
>chr6:25006766-25007529
>chr6:25007733-25007816
>chr6:25007835-25007968
>chr6:25008206-25008276
>chr6:25008322-25008465
>chr6:25008820-25008869
>chr6:25009212-25009434
>chr6:25009484-25009528
>chr6:25009650-25009831
>chr6:25010406-25010552
>chr6:25011229-25011560
>chr6:25011628-25022695
>chr6:25023079-25023098
>chr6:25023198-25024946
>chr6:25025133-25030159
>chr6:25030672-25031978
>chr6:25032046-25032191
>chr6:25032323-25033203
>chr6:25033271-25034906
>chr6:25035049-25035843
>chr6:25035943-25038789
>chr6:25038889-25040109
>chr6:25040966-25043465
>chr6:25045017-25045384
>chr6:25045526-25045581
>chr6:25045681-25052834
>chr6:25052931-25052992
>chr6:25053035-25053125
>chr6:25053421-25054297
>chr6:25054330-25054645
>chr6:25054704-25062228
>chr6:25062488-25062565
>chr6:25062748-25062984
>chr6:25063393-25064047
>chr6:25064071-25066994
>chr6:25067127-25067352
>chr6:25067510-25067594
>chr6:25067692-25067771
>chr6:25067928-25067959
>chr6:25068178-25068239
>chr6:25068259-25069603
>chr6:25069876-25069942
>chr6:25070129-25079339
>chr6:25079415-25079558
>chr6:25079612-25081503
>chr6:25081970-25082075
>chr6:25082344-25082370
>chr6:25082470-25082607
>chr6:25082779-25083099
>chr6:25083129-25086159
>chr6:25086259-25089544
>chr6:25090011-25090116
>chr6:25090288-25090608
>chr6:25090638-25091052
>chr6:25091245-25091278
>chr6:25091375-25091418
>chr6:25092411-25092462
>chr6:25092807-25092878
>chr6:25092958-25093068
>chr6:25093530-25093592
>chr6:25093638-25093701
>chr6:25093758-25093815
>chr6:25093979-25094053
>chr6:25094591-25094660
>chr6:25094963-25095055
>chr6:25095144-25095227
>chr6:25096432-25096475
>chr6:25096700-25098269
>chr6:25098321-25098436
>chr6:25099027-25099246
>chr6:25099427-25099839
>chr6:25099867-25100150
>chr6:25101427-25102927
>chr6:25102999-25103548
>chr6:25103645-25105053
>chr6:25105153-25106337
>chr6:25106437-25108248
>chr6:25108382-25119236
>chr6:25119954-25121514
>chr6:25121543-25124184
>chr6:25124911-25128907
>chr6:25129007-25131222
>chr6:25131396-25132303
>chr6:25134995-25135495
>chr6:25135603-25137127
>chr6:25137174-25137468
>chr6:25137604-25137771
>chr6:25138280-25160742
>chr6:25160789-25161550
>chr6:25161973-25162152
>chr6:25162970-25163022
>chr6:25163284-25163346
>chr6:25163692-25163938
>chr6:25164033-25164198
>chr6:25164230-25164287
>chr6:25164377-25164622
>chr6:25164696-25165578
>chr6:25165616-25166644
>chr6:25166678-25166724
>chr6:25166914-25166970
>chr6:25167017-25173809
>chr6:25174029-25174883
>chr6:25175118-25182550
>chr6:25182752-25188348
>chr6:25188414-25188771
>chr6:25188950-25191310
>chr6:25191373-25191433
>chr6:25191517-25191548
>chr6:25191651-25191709
>chr6:25191762-25191844
>chr6:25191936-25192149
>chr6:25192216-25192378
>chr6:25192410-25192669
>chr6:25192738-25193054
>chr6:25193121-25193258
>chr6:25193293-25193809
>chr6:25194000-25194881
>chr6:25194962-25195145
>chr6:25195238-25197541
>chr6:25197732-25198763
>chr6:25199497-25200207
>chr6:25200255-25201316
>chr6:25201555-25211841
>chr6:25211865-25217978
>chr6:25218019-25232681
>chr6:25233332-25241951
>chr6:25242633-25244420
>chr6:25245716-25245791
>chr6:25245835-25251361
>chr6:25251404-25256128
>chr6:25256239-25256276
>chr6:25256350-25260416
>chr6:25260542-25261047
>chr6:25261114-25261129
>chr6:25261229-25269231
>chr6:25269393-25269443
>chr6:25269486-25272683
>chr6:25272753-25272885
>chr6:25272978-25278773
>chr6:25280186-25280246
>chr6:25280269-25280442
>chr6:25281662-25282066
>chr6:25282588-25287582
>chr6:25290978-25300634
>chr6:25300751-25300833
>chr6:25300879-25301200
>chr6:25301278-25301506
>chr6:25301552-25303495
>chr6:25303540-25305706
>chr6:25305986-25315609
>chr6:25315694-25315858
>chr6:25318129-25318289
>chr6:25318758-25318999
>chr6:25320141-25332041
>chr6:25332152-25332332
>chr6:25334622-25334816
>chr6:25336519-25336534
>chr6:25338094-25338332
>chr6:25338647-25339138
>chr6:25339196-25339928
>chr6:25340274-25341478
>chr6:25341960-25347757
>chr6:25348079-25352346
>chr6:25352400-25352668
>chr6:25352762-25362835
>chr6:25362882-25372080
>chr6:25375822-25375913
>chr6:25376883-25377025
>chr6:25377164-25377200
>chr6:25377391-25377439
>chr6:25377792-25378973
>chr6:25379011-25391750
>chr6:25391974-25392416
>chr6:25392446-25392722
>chr6:25392987-25393149
>chr6:25393240-25393503
>chr6:25393546-25393586
>chr6:25393681-25393884
>chr6:25393921-25394306
>chr6:25394521-25394561
>chr6:25394822-25395142
>chr6:25396923-25396943
>chr6:25397043-25397058
>chr6:25397712-25397727
>chr6:25397953-25398400
>chr6:25399723-25400403
>chr6:25402741-25402814
>chr6:25403281-25403527
>chr6:25403988-25404019
>chr6:25404682-25404711
>chr6:25404858-25405675
>chr6:25405782-25405875
>chr6:25405960-25406024
>chr6:25406283-25406419
>chr6:25406517-25410457
>chr6:25410535-25412732
>chr6:25413446-25425434
>chr6:25425542-25426604
>chr6:25426634-25431216
>chr6:25431356-25431554
>chr6:25431605-25434551
>chr6:25434632-25434831
>chr6:25434885-25439062
>chr6:25439162-25442907
>chr6:25443038-25443152
>chr6:25444291-25444332
>chr6:25444363-25445702
>chr6:25446186-25450395
>chr6:25450506-25450620
>chr6:25451759-25454671
>chr6:25454839-25454873
>chr6:25454919-25461346
>chr6:25461488-25461687
>chr6:25461774-25461994
>chr6:25462126-25462298
>chr6:25462371-25462404
>chr6:25462518-25462534
>chr6:25462634-25463522
>chr6:25463604-25463624
>chr6:25463724-25467643
>chr6:25467696-25467862
>chr6:25467940-25468122
>chr6:25468286-25468331
>chr6:25468419-25475364
>chr6:25475721-25475804
>chr6:25475980-25476136
>chr6:25476238-25476787
>chr6:25476898-25478424
>chr6:25478610-25478721
>chr6:25478764-25478872
>chr6:25478979-25489042
>chr6:25489079-25490986
>chr6:25491049-25491183
>chr6:25491220-25495147
>chr6:25495633-25495702
>chr6:25496076-25499717
>chr6:25499769-25504697
>chr6:25505220-25505290
>chr6:25505335-25506693
>chr6:25506885-25514608
>chr6:25515083-25517154
>chr6:25517427-25519280
>chr6:25520479-25525952
>chr6:25526032-25526098
>chr6:25527081-25527110
>chr6:25527283-25528701
>chr6:25528726-25529648
>chr6:25529693-25530131
>chr6:25530224-25530548
>chr6:25530577-25531432
>chr6:25531468-25531980
>chr6:25532080-25534979
>chr6:25535014-25535085
>chr6:25535230-25535712
>chr6:25535743-25536853
>chr6:25536963-25538955
>chr6:25539636-25539870
>chr6:25539963-25543470
>chr6:25544743-25544778
>chr6:25545240-25545312
>chr6:25545589-25545678
>chr6:25545743-25546108
>chr6:25546271-25546436
>chr6:25546730-25547000
>chr6:25547027-25547770
>chr6:25547954-25548564
>chr6:25548975-25549230
>chr6:25549334-25549427
>chr6:25549535-25554487
>chr6:25554587-25556317
>chr6:25556731-25556873
>chr6:25556922-25556986
>chr6:25557089-25558379
>chr6:25558404-25558596
>chr6:25558954-25559000
>chr6:25559284-25559322
>chr6:25559369-25564435
>chr6:25564568-25564980
>chr6:25566177-25572560
>chr6:25572973-25573013
>chr6:25573234-25573358
>chr6:25573841-25573947
>chr6:25574057-25574278
>chr6:25574554-25574784
>chr6:25574942-25575221
>chr6:25575255-25575328
>chr6:25575387-25575541
>chr6:25578315-25578334
>chr6:25578522-25578574
>chr6:25578745-25578858
>chr6:25579237-25579341
>chr6:25579860-25579919
>chr6:25581200-25581737
>chr6:25583218-25583361
>chr6:25583855-25587377
>chr6:25587469-25587513
>chr6:25587606-25587621
>chr6:25587839-25589962
>chr6:25590062-25594165
>chr6:25594265-25597650
>chr6:25597716-25597965
>chr6:25598016-25598064
>chr6:25598163-25601849
>chr6:25601941-25602126
>chr6:25602205-25603433
>chr6:25603477-25603714
>chr6:25603772-25603842
>chr6:25603864-25605053
>chr6:25605071-25605789
>chr6:25605889-25606723
>chr6:25606887-25607503
>chr6:25607695-25608126
>chr6:25608192-25608441
>chr6:25608492-25608540
>chr6:25608639-25610744
>chr6:25610896-25613062
>chr6:25613192-25613268
>chr6:25613322-25613487
>chr6:25613836-25614060
>chr6:25614654-25625895
>chr6:25625931-25628250
>chr6:25628376-25628551
>chr6:25628606-25628666
>chr6:25628746-25629234
>chr6:25629395-25629610
>chr6:25629757-25630054
>chr6:25630173-25630293
>chr6:25630436-25630721
>chr6:25630806-25631019
>chr6:25631107-25631492
>chr6:25631592-25632313
>chr6:25632338-25632530
>chr6:25632888-25632934
>chr6:25633218-25633256
>chr6:25633303-25633772
>chr6:25633960-25635795
>chr6:25635993-25637143
>chr6:25637280-25639756
>chr6:25640038-25640467
>chr6:25640651-25640761
>chr6:25640812-25640995
>chr6:25641082-25644024
>chr6:25644605-25644670
>chr6:25644704-25644734
>chr6:25644802-25644881
>chr6:25645052-25645127
>chr6:25645218-25645381
>chr6:25645559-25645603
>chr6:25645793-25645850
>chr6:25645963-25645995
>chr6:25646023-25646393
>chr6:25646494-25646856
>chr6:25646995-25649574
>chr6:25649712-25649840
>chr6:25650493-25652187
>chr6:25652239-25652298
>chr6:25652434-25652520
>chr6:25652627-25652959
>chr6:25653293-25653436
>chr6:25653529-25653919
>chr6:25654447-25672949
>chr6:25673047-25673089
>chr6:25673334-25673550
>chr6:25673763-25675338
>chr6:25675379-25677724
>chr6:25677812-25677872
>chr6:25677934-25678131
>chr6:25678412-25678738
>chr6:25680279-25680323
>chr6:25680378-25682832
>chr6:25682910-25683801
>chr6:25683846-25684352
>chr6:25684363-25684655
>chr6:25684936-25684973
>chr6:25685033-25685327
>chr6:25686621-25686681
>chr6:25686802-25688606
>chr6:25689948-25689980
>chr6:25690239-25690378
>chr6:25690720-25691168
>chr6:25691322-25693405
>chr6:25693450-25693846
>chr6:25693897-25697181
>chr6:25697836-25697912
>chr6:25697966-25698713
>chr6:25705987-25711153
>chr6:25711271-25731604
>chr6:25731704-25734167
>chr6:25734211-25734226
>chr6:25734345-25735414
>chr6:25735555-25739714
>chr6:25742325-25742368
>chr6:25742574-25742618
>chr6:25742735-25742850
>chr6:25743903-25747847
>chr6:25748054-25749267
>chr6:25749393-25750261
>chr6:25750671-25750721
>chr6:25751153-25754884
>chr6:25755030-25758500
>chr6:25758764-25759155
>chr6:25759225-25759241
>chr6:25759352-25764602
>chr6:25764686-25764936
>chr6:25765121-25767708
>chr6:25767979-25767994
>chr6:25768190-25768299
>chr6:25768336-25768547
>chr6:25768630-25768709
>chr6:25768765-25768890
>chr6:25768923-25769257
>chr6:25769357-25774810
>chr6:25774838-25775007
>chr6:25775122-25775646
>chr6:25775738-25775783
>chr6:25776209-25779272
>chr6:25779330-25779727
>chr6:25779809-25779955
>chr6:25780092-25780616
>chr6:25780708-25780753
>chr6:25781197-25790044
>chr6:25790174-25790196
>chr6:25790826-25794680
>chr6:25794897-25796377
>chr6:25796454-25798977
>chr6:25799021-25799206
>chr6:25799262-25799573
>chr6:25799657-25800708
>chr6:25801110-25801190
>chr6:25801599-25811137
>chr6:25811196-25811253
>chr6:25811296-25812019
>chr6:25812094-25812202
>chr6:25812582-25821459
>chr6:25822598-25822797
>chr6:25823337-25823494
>chr6:25823644-25826814
>chr6:25826847-25827369
>chr6:25827418-25828606
>chr6:25828672-25828710
>chr6:25828782-25829177
>chr6:25829281-25829363
>chr6:25829520-25832484
>chr6:25832588-25833072
>chr6:25833268-25834206
>chr6:25834267-25839508
>chr6:25839549-25842489
>chr6:25842636-25843351
>chr6:25843513-25844343
>chr6:25844379-25844623
>chr6:25844681-25845166
>chr6:25845292-25846651
>chr6:25846728-25847369
>chr6:25847414-25847621
>chr6:25847707-25861707
>chr6:25862654-25864449
>chr6:25865061-25865111
>chr6:25865799-25865858
>chr6:25865953-25877057
>chr6:25877176-25878401
>chr6:25878461-25903135
>chr6:25903187-25904033
>chr6:25904115-25905547
>chr6:25905603-25907431
>chr6:25907497-25908876
>chr6:25908921-25908987
>chr6:25909076-25913294
>chr6:25913330-25916573
>chr6:25916715-25916780
>chr6:25917256-25930814
>chr6:25930886-25931310
>chr6:25931364-25931479
>chr6:25931540-25934988
>chr6:25935148-25935213
>chr6:25935798-25936096
>chr6:25936121-25936376
>chr6:25936451-25948353
>chr6:25948406-25950430
>chr6:25950476-25958915
>chr6:25959015-25973660
>chr6:25973859-25973996
>chr6:25974053-25987494
>chr6:25987887-25988182
>chr6:25988258-25995135
>chr6:25995304-25995699
>chr6:25996096-25996111
>chr6:25996131-26003166
>chr6:26003743-26006060
>chr6:26006336-26006392
>chr6:26006569-26007422
>chr6:26007522-26009811
>chr6:26009911-26012436
>chr6:26012829-26013124
>chr6:26013200-26013564
>chr6:26013697-26022098
>chr6:26022209-26030637
>chr6:26031420-26031543
>chr6:26031585-26042886
>chr6:26043647-26059850
>chr6:26060000-26062264
>chr6:26062364-26067300
>chr6:26067584-26067662
>chr6:26067717-26069217
>chr6:26069371-26071244
>chr6:26071378-26075451
>chr6:26075591-26077117
>chr6:26077393-26077449
>chr6:26077626-26079818
>chr6:26079874-26079889
>chr6:26080086-26080468
>chr6:26080500-26081373
>chr6:26081473-26082607
>chr6:26082756-26086773
>chr6:26086964-26088597
>chr6:26089062-26089912
>chr6:26090244-26090291
>chr6:26090566-26090581
>chr6:26090595-26095734
>chr6:26096187-26098447
>chr6:26098723-26098779
>chr6:26098956-26099468
>chr6:26099602-26100934
>chr6:26101012-26101087
>chr6:26101120-26102305
>chr6:26102390-26103978
>chr6:26104296-26104325
>chr6:26104372-26105388
>chr6:26105488-26105980
>chr6:26106063-26107519
>chr6:26107591-26108201
>chr6:26108233-26119135
>chr6:26119638-26119694
>chr6:26119825-26121620
>chr6:26123575-26128177
>chr6:26128382-26128397
>chr6:26128513-26131125
>chr6:26131252-26133325
>chr6:26133460-26133486
>chr6:26133526-26134395
>chr6:26134661-26138126
>chr6:26138252-26138389
>chr6:26138840-26139030
>chr6:26139847-26144771
>chr6:26145365-26148300
>chr6:26148484-26148553
>chr6:26148608-26148730
>chr6:26149563-26149600
>chr6:26149965-26150051
>chr6:26150121-26150170
>chr6:26151246-26151316
>chr6:26151383-26151428
>chr6:26151626-26151849
>chr6:26151989-26152074
>chr6:26152426-26152492
>chr6:26152751-26152786
>chr6:26152873-26153098
>chr6:26153984-26154080
>chr6:26154243-26154292
>chr6:26154521-26154822
>chr6:26154972-26155006
>chr6:26155053-26155216
>chr6:26155336-26155428
>chr6:26157998-26158642
>chr6:26158864-26158901
>chr6:26161123-26162572
>chr6:26162796-26163082
>chr6:26163799-26163946
>chr6:26164472-26164602
>chr6:26165461-26165501
>chr6:26165659-26165716
>chr6:26165779-26165868
>chr6:26165934-26166585
>chr6:26166775-26166812
>chr6:26167185-26167606
>chr6:26167776-26175992
>chr6:26176120-26176148
>chr6:26176278-26177197
>chr6:26178303-26178425
>chr6:26179679-26179780
>chr6:26179807-26179942
>chr6:26180275-26180331
>chr6:26180884-26180989
>chr6:26181490-26184572
>chr6:26184603-26195499
>chr6:26195578-26196244
>chr6:26196356-26219322
>chr6:26221759-26221848
>chr6:26227921-26228825
>chr6:26229336-26229407
>chr6:26229519-26229608
>chr6:26229879-26231614
>chr6:26232599-26236813
>chr6:26236932-26241211
>chr6:26241392-26241957
>chr6:26243409-26244108
>chr6:26244215-26249496
>chr6:26250627-26250846
>chr6:26250922-26251157
>chr6:26252291-26260501
>chr6:26260822-26262017
>chr6:26262698-26263392
>chr6:26263506-26263619
>chr6:26263719-26263734
>chr6:26263744-26265915
>chr6:26266026-26292544
>chr6:26292965-26293027
>chr6:26293143-26297049
>chr6:26297510-26297572
>chr6:26297680-26298344
>chr6:26299485-26299562
>chr6:26300483-26300739
>chr6:26300786-26304343
>chr6:26304400-26304606
>chr6:26304640-26309406
>chr6:26309765-26309806
>chr6:26309982-26310035
>chr6:26310173-26310222
>chr6:26310355-26310442
>chr6:26310512-26312047
>chr6:26312082-26312197
>chr6:26312269-26314844
>chr6:26315108-26315298
>chr6:26315343-26315888
>chr6:26316031-26326849
>chr6:26326932-26328598
>chr6:26328653-26329741
>chr6:26329830-26345029
>chr6:26345151-26345476
>chr6:26345930-26346901
>chr6:26348497-26353800
>chr6:26354294-26355382
>chr6:26355429-26365801
>chr6:26366021-26366562
>chr6:26366642-26369774
>chr6:26369838-26374518
>chr6:26375434-26375774
>chr6:26376115-26376275
>chr6:26376548-26376577
>chr6:26376766-26376996
>chr6:26377096-26380772
>chr6:26381127-26381164
>chr6:26381549-26381578
>chr6:26381660-26383220
>chr6:26383278-26384125
>chr6:26384242-26384460
>chr6:26384484-26384581
>chr6:26384709-26384920
>chr6:26384984-26385257
>chr6:26385578-26385773
>chr6:26385933-26390528
>chr6:26390832-26398419
>chr6:26398564-26399408
>chr6:26399501-26401700
>chr6:26401940-26402073
>chr6:26402577-26402863
>chr6:26402905-26402953
>chr6:26403248-26403463
>chr6:26403563-26405591
>chr6:26405631-26407099
>chr6:26407202-26407912
>chr6:26407998-26409118
>chr6:26409160-26411468
>chr6:26411495-26412631
>chr6:26412654-26413194
>chr6:26413286-26422910
>chr6:26422970-26423356
>chr6:26423578-26424788
>chr6:26424836-26425399
>chr6:26425545-26427091
>chr6:26427202-26428106
>chr6:26428436-26428485
>chr6:26428882-26428924
>chr6:26429022-26435571
>chr6:26435708-26436317
>chr6:26436442-26436458
>chr6:26436533-26439450
>chr6:26439563-26446746
>chr6:26446802-26467537
>chr6:26467657-26467740
>chr6:26467846-26475455
>chr6:26475533-26476100
>chr6:26476283-26480089
>chr6:26480167-26480732
>chr6:26480930-26484952
>chr6:26486178-26486671
>chr6:26486833-26486875
>chr6:26487607-26487649
>chr6:26488100-26489754
>chr6:26489977-26496315
>chr6:26496350-26496718
>chr6:26496766-26496840
>chr6:26497078-26497121
>chr6:26497290-26497533
>chr6:26497782-26500815
>chr6:26500913-26500928
>chr6:26501161-26503509
>chr6:26504627-26505471
>chr6:26505539-26507321
>chr6:26507413-26508712
>chr6:26508797-26508892
>chr6:26509250-26509272
>chr6:26509372-26510609
>chr6:26510694-26510789
>chr6:26512220-26535681
>chr6:26535752-26536480
>chr6:26536545-26536817
>chr6:26536839-26537679
>chr6:26537743-26540958
>chr6:26541023-26541533
>chr6:26542607-26542679
>chr6:26542780-26542990
>chr6:26543966-26544192
>chr6:26544286-26544324
>chr6:26544485-26544675
>chr6:26544900-26544949
>chr6:26545127-26545563
>chr6:26545707-26546253
>chr6:26546339-26546400
>chr6:26546593-26546704
>chr6:26548926-26548958
>chr6:26549087-26558141
>chr6:26561413-26562928
>chr6:26563132-26575835
>chr6:26577183-26577277
>chr6:26579049-26630231
>chr6:26630264-26636285
>chr6:26636306-26650958
>chr6:26651917-26651983
>chr6:26652014-26652151
>chr6:26653337-26653663
>chr6:26653857-26654021
>chr6:26654924-26654997
>chr6:26655655-26655707
>chr6:26655753-26655810
>chr6:26656494-26657598
>chr6:26657741-26658526
>chr6:26660168-26660274
>chr6:26661559-26661964
>chr6:26664972-26665061
>chr6:26665225-26665283
>chr6:26670060-26670092
>chr6:26670147-26670305
>chr6:26671247-26671309
>chr6:26671377-26671612
>chr6:26671713-26671790
>chr6:26671844-26672017
>chr6:26672089-26672196
>chr6:26672255-26672331
>chr6:26672426-26684581
>chr6:26684681-26689749
>chr6:26689884-26696255
>chr6:26697058-26697149
>chr6:26697344-26697543
>chr6:26697561-26699937
>chr6:26699980-26708847
>chr6:26709744-26709872
>chr6:26711454-26712510
>chr6:26713106-26713155
>chr6:26713350-26713399
>chr6:26714048-26714209
>chr6:26714356-26715788
>chr6:26715881-26715917
>chr6:26715978-26716265
>chr6:26716305-26716659
>chr6:26719759-26719924
>chr6:26722599-26722747
>chr6:26722872-26722909
>chr6:26723882-26724161
>chr6:26724251-26724338
>chr6:26724971-26725021
>chr6:26725122-26725228
>chr6:26725646-26728317
>chr6:26728441-26733450
>chr6:26733610-26735048
>chr6:26735089-26735119
>chr6:26735219-26754536
>chr6:26754636-26756562
>chr6:26756613-26761265
>chr6:26761306-26763153
>chr6:26763377-26786259
>chr6:26786345-26787171
>chr6:26787271-26797526
>chr6:26797608-26813688
>chr6:26813996-26814016
>chr6:26814168-26814822
>chr6:26814921-26814989
>chr6:26815037-26816252
>chr6:26816343-26817030
>chr6:26817454-26817599
>chr6:26817659-26822970
>chr6:26823215-26824614
>chr6:26824725-26825625
>chr6:26826239-26826328
>chr6:26826410-26843928
>chr6:26844215-26845392
>chr6:26845492-26846150
>chr6:26846237-26846351
>chr6:26846662-26847393
>chr6:26847462-26847658
>chr6:26848496-26863561
>chr6:26863616-26863646
>chr6:26864314-26864361
>chr6:26864943-26864988
>chr6:26865117-26865245
>chr6:26865469-26868596
>chr6:26868650-26868680
>chr6:26869204-26869321
>chr6:26869351-26869398
>chr6:26870154-26870282
>chr6:26870506-26871983
>chr6:26872038-26872097
>chr6:26872113-26872235
>chr6:26872276-26872360
>chr6:26873097-26873355
>chr6:26873812-26885480
>chr6:26885649-26885666
>chr6:26885769-26886405
>chr6:26886464-26887723
>chr6:26887810-26895920
>chr6:26896261-26904331
>chr6:26904357-26905188
>chr6:26906718-26906868
>chr6:26908656-26908752
>chr6:26910693-26911058
>chr6:26911183-26911417
>chr6:26911602-26911673
>chr6:26916178-26916480
>chr6:26916558-26917838
>chr6:26917873-26932990
>chr6:26933090-26934153
>chr6:26934282-26934301
>chr6:26934548-26934856
>chr6:26934947-26939071
>chr6:26939203-26959833
>chr6:26959879-26960110
>chr6:26960312-26961397
>chr6:26961462-26961800
>chr6:26961870-26961992
>chr6:26962032-26962540
>chr6:26962589-26962756
>chr6:26962904-26963305
>chr6:26963529-26963634
>chr6:26963798-26964353
>chr6:26964434-26964712
>chr6:26964847-26964964
>chr6:26965016-26965046
>chr6:26965798-26967031
>chr6:26968009-26968074
>chr6:26970290-26970430
>chr6:26970787-26970829
>chr6:26971912-26972090
>chr6:26972306-26972388
>chr6:26972925-26972990
>chr6:26974192-26974285
>chr6:26975544-26975898
>chr6:26975961-26975999
>chr6:26977847-26977889
>chr6:26977991-26978036
>chr6:26978069-26985495
>chr6:26986568-26987453
>chr6:26987493-26988459
>chr6:26988500-26989508
>chr6:26989621-26997762
>chr6:26997789-27000986
>chr6:27001001-27001137
>chr6:27001175-27003827
>chr6:27003864-27005210
>chr6:27006236-27006644
>chr6:27006707-27008146
>chr6:27008309-27009448
>chr6:27009485-27019675
>chr6:27019824-27027743
>chr6:27027870-27027891
>chr6:27027946-27028412
>chr6:27028472-27028784
>chr6:27031777-27031807
>chr6:27032028-27032063
>chr6:27032855-27061248
>chr6:27061541-27061684
>chr6:27061716-27061778
>chr6:27061839-27072011
>chr6:27072431-27072500
>chr6:27072610-27081721
>chr6:27081838-27088747
>chr6:27088847-27092761
>chr6:27092810-27106076
>chr6:27106711-27107017
>chr6:27107632-27107817
>chr6:27111757-27111793
>chr6:27117083-27117377
>chr6:27119031-27119074
>chr6:27122176-27125252
>chr6:27125310-27125557
>chr6:27125686-27131464
>chr6:27131533-27131991
>chr6:27132053-27132168
>chr6:27132373-27132548
>chr6:27132607-27140143
>chr6:27140169-27140215
>chr6:27140344-27140724
>chr6:27142913-27143414
>chr6:27143741-27143925
>chr6:27144046-27144657
>chr6:27145233-27146302
>chr6:27147137-27147171
>chr6:27147523-27147581
>chr6:27148232-27148329
>chr6:27148403-27148462
>chr6:27148496-27148695
>chr6:27148831-27149020
>chr6:27149187-27149450
>chr6:27149520-27149619
>chr6:27149665-27151553
>chr6:27152242-27152498
>chr6:27152533-27153758
>chr6:27153821-27154716
>chr6:27154795-27155134
>chr6:27155170-27155856
>chr6:27156017-27156071
>chr6:27156130-27156376
>chr6:27156539-27156758
>chr6:27157273-27157596
>chr6:27157706-27157939
>chr6:27158075-27158162
>chr6:27158539-27160515
>chr6:27160589-27160648
>chr6:27160682-27160880
>chr6:27160998-27161045
>chr6:27161147-27161187
>chr6:27161354-27161638
>chr6:27161683-27161782
>chr6:27161828-27163762
>chr6:27163907-27164630
>chr6:27164777-27165461
>chr6:27165593-27165623
>chr6:27165881-27165992
>chr6:27166735-27166787
>chr6:27167035-27168391
>chr6:27168510-27168574
>chr6:27168823-27168870
>chr6:27168991-27170304
>chr6:27170390-27170423
>chr6:27170616-27170650
>chr6:27170736-27170768
>chr6:27170797-27170850
>chr6:27171132-27171171
>chr6:27171996-27172065
>chr6:27174447-27174502
>chr6:27175467-27175740
>chr6:27175865-27176011
>chr6:27176191-27178376
>chr6:27178440-27185536
>chr6:27185571-27191462
>chr6:27191629-27191910
>chr6:27191982-27192275
>chr6:27192510-27197669
>chr6:27197728-27198742
>chr6:27198831-27198891
>chr6:27198956-27199320
>chr6:27199506-27199522
>chr6:27199540-27200273
>chr6:27200477-27200703
>chr6:27200748-27208015
>chr6:27208139-27213669
>chr6:27213798-27218937
>chr6:27219345-27220049
>chr6:27220245-27228334
>chr6:27228477-27230692
>chr6:27230801-27231994
>chr6:27232094-27233706
>chr6:27233993-27236761
>chr6:27236789-27236927
>chr6:27237045-27237189
>chr6:27237287-27237347
>chr6:27237375-27238857
>chr6:27238900-27239320
>chr6:27241158-27241276
>chr6:27241944-27242095
>chr6:27242276-27244145
>chr6:27244213-27244360
>chr6:27244392-27244513
>chr6:27244904-27244936
>chr6:27245085-27245559
>chr6:27245705-27245951
>chr6:27246112-27246884
>chr6:27246984-27247957
>chr6:27248227-27251784
>chr6:27251943-27251959
>chr6:27252058-27252337
>chr6:27252441-27252482
>chr6:27252566-27252951
>chr6:27253017-27253067
>chr6:27253092-27253163
>chr6:27253276-27253365
>chr6:27253503-27253710
>chr6:27253736-27253868
>chr6:27254268-27254479
>chr6:27254529-27254712
>chr6:27254777-27254828
>chr6:27255241-27256486
>chr6:27256811-27256877
>chr6:27256965-27257086
>chr6:27257133-27258121
>chr6:27258703-27258967
>chr6:27259004-27259601
>chr6:27259651-27259737
>chr6:27259774-27260185
>chr6:27260408-27261643
>chr6:27261745-27262016
>chr6:27262152-27266269
>chr6:27266322-27268686
>chr6:27268746-27268810
>chr6:27268887-27268922
>chr6:27269335-27269391
>chr6:27269672-27269718
>chr6:27269815-27272048
>chr6:27272277-27272308
>chr6:27272511-27272544
>chr6:27272591-27272830
>chr6:27273086-27275381
>chr6:27275435-27276145
>chr6:27276179-27276540
>chr6:27276623-27279857
>chr6:27279894-27287079
>chr6:27287133-27287149
>chr6:27287415-27288361
>chr6:27288584-27296586
>chr6:27296678-27297622
>chr6:27297657-27299667
>chr6:27299808-27304625
>chr6:27304752-27307654
>chr6:27307896-27307930
>chr6:27308117-27308483
>chr6:27308651-27314587
>chr6:27314733-27315011
>chr6:27315070-27315220
>chr6:27315317-27315417
>chr6:27315452-27316993
>chr6:27317029-27318053
>chr6:27318188-27318413
>chr6:27318483-27330737
>chr6:27330802-27331995
>chr6:27332146-27332576
>chr6:27332614-27332763
>chr6:27335396-27335430
>chr6:27337627-27338164
>chr6:27338213-27339243
>chr6:27339385-27339756
>chr6:27339787-27340271
>chr6:27340522-27340694
>chr6:27341100-27341230
>chr6:27341448-27341491
>chr6:27342749-27343679
>chr6:27343874-27343933
>chr6:27344107-27344225
>chr6:27344249-27344294
>chr6:27345221-27345400
>chr6:27346512-27346556
>chr6:27347249-27347282
>chr6:27349432-27350580
>chr6:27350623-27350972
>chr6:27351007-27351950
>chr6:27351987-27352933
>chr6:27352987-27353953
>chr6:27355306-27355903
>chr6:27356003-27356657
>chr6:27356832-27358194
>chr6:27358349-27367572
>chr6:27367608-27372800
>chr6:27372912-27378088
>chr6:27378188-27380203
>chr6:27380299-27380353
>chr6:27380604-27380642
>chr6:27380846-27380910
>chr6:27380962-27383674
>chr6:27385010-27402287
>chr6:27402319-27402439
>chr6:27402690-27402728
>chr6:27402933-27402997
>chr6:27403093-27403587
>chr6:27403647-27403734
>chr6:27405180-27405225
>chr6:27407789-27407838
>chr6:27407887-27408072
>chr6:27410660-27410753
>chr6:27412892-27413365
>chr6:27413432-27413484
>chr6:27414402-27414620
>chr6:27414842-27415103
>chr6:27415883-27416362
>chr6:27416394-27442808
>chr6:27442980-27447001
>chr6:27447114-27447159
>chr6:27447498-27448783
>chr6:27448910-27450255
>chr6:27450454-27450663
>chr6:27450770-27450951
>chr6:27451060-27451101
>chr6:27451663-27451688
>chr6:27451788-27453960
>chr6:27454049-27454459
>chr6:27454727-27454743
>chr6:27454839-27456017
>chr6:27456131-27456176
>chr6:27456683-27457145
>chr6:27457156-27458837
>chr6:27458944-27459125
>chr6:27459234-27459275
>chr6:27461149-27461220
>chr6:27461342-27461376
>chr6:27461862-27461961
>chr6:27462016-27462971
>chr6:27463022-27463212
>chr6:27463271-27463457
>chr6:27463485-27463823
>chr6:27464175-27464352
>chr6:27464458-27464638
>chr6:27464749-27464987
>chr6:27465047-27467113
>chr6:27467144-27469361
>chr6:27469401-27471215
>chr6:27471264-27483570
>chr6:27483628-27484004
>chr6:27484147-27484259
>chr6:27484320-27484442
>chr6:27484481-27484702
>chr6:27484785-27485167
>chr6:27485227-27485391
>chr6:27485490-27485553
>chr6:27485722-27485893
>chr6:27485936-27486716
>chr6:27486840-27486881
>chr6:27487532-27487866
>chr6:27488020-27488107
>chr6:27488551-27488587
>chr6:27488805-27488868
>chr6:27488958-27489299
>chr6:27489442-27489713
>chr6:27489949-27490514
>chr6:27490564-27490732
>chr6:27492486-27492685
>chr6:27492764-27492918
>chr6:27493015-27493210
>chr6:27493424-27494025
>chr6:27494353-27494597
>chr6:27494706-27494782
>chr6:27494853-27494901
>chr6:27496240-27496451
>chr6:27498320-27498416
>chr6:27498532-27498992
>chr6:27499124-27499202
>chr6:27507733-27507816
>chr6:27507940-27507972
>chr6:27508039-27508076
>chr6:27508280-27508551
>chr6:27508682-27508722
>chr6:27508949-27509080
>chr6:27509186-27513232
>chr6:27513286-27513826
>chr6:27513876-27514649
>chr6:27514735-27514840
>chr6:27515618-27515792
>chr6:27515884-27515945
>chr6:27516189-27516286
>chr6:27516642-27516673
>chr6:27516975-27517104
>chr6:27517160-27523814
>chr6:27524845-27524962
>chr6:27525296-27529129
>chr6:27529192-27531884
>chr6:27532111-27532201
>chr6:27532371-27532522
>chr6:27532616-27532755
>chr6:27533155-27533406
>chr6:27533452-27533524
>chr6:27534088-27535914
>chr6:27535952-27535982
>chr6:27536123-27536297
>chr6:27536334-27538084
>chr6:27538153-27538619
>chr6:27538705-27538824
>chr6:27538998-27539035
>chr6:27539665-27539761
>chr6:27539834-27540125
>chr6:27544474-27544508
>chr6:27544948-27545028
>chr6:27549186-27549248
>chr6:27549310-27549445
>chr6:27549503-27549664
>chr6:27549753-27549786
>chr6:27550109-27550273
>chr6:27550628-27550687
>chr6:27553740-27553774
>chr6:27553895-27554536
>chr6:27554965-27555172
>chr6:27555203-27579607
>chr6:27579632-27581220
>chr6:27581256-27581271
>chr6:27581371-27586316
>chr6:27586514-27594452
>chr6:27594493-27594607
>chr6:27596065-27596125
>chr6:27596532-27596569
>chr6:27596735-27596986
>chr6:27597067-27597237
>chr6:27597352-27597597
>chr6:27597662-27599756
>chr6:27599822-27600197
>chr6:27600258-27600307
>chr6:27600646-27600836
>chr6:27600998-27602070
>chr6:27602293-27602466
>chr6:27602525-27602727
>chr6:27602779-27603054
>chr6:27603099-27604362
>chr6:27604396-27607181
>chr6:27607388-27610667
>chr6:27610926-27618460
>chr6:27618560-27621997
>chr6:27622194-27622512
>chr6:27622645-27642297
>chr6:27642654-27642729
>chr6:27642852-27643200
>chr6:27643363-27663027
>chr6:27663090-27665384
>chr6:27665656-27665955
>chr6:27666040-27666158
>chr6:27666241-27668693
>chr6:27668751-27669491
>chr6:27669528-27671381
>chr6:27671434-27673614
>chr6:27673669-27674310
>chr6:27674362-27685785
>chr6:27685840-27689066
>chr6:27689140-27689384
>chr6:27689438-27689542
>chr6:27689601-27689797
>chr6:27689892-27690129
>chr6:27690233-27690762
>chr6:27690839-27701296
>chr6:27702763-27702832
>chr6:27703963-27704059
>chr6:27704349-27704367
>chr6:27704467-27714621
>chr6:27714874-27715007
>chr6:27715058-27718081
>chr6:27718362-27718516
>chr6:27718645-27720292
>chr6:27720392-27722608
>chr6:27722843-27722933
>chr6:27723828-27723882
>chr6:27725201-27726570
>chr6:27726620-27727464
>chr6:27727564-27735241
>chr6:27735283-27735567
>chr6:27735608-27736197
>chr6:27737131-27740127
>chr6:27740707-27747455
>chr6:27747555-27751251
>chr6:27752144-27759550
>chr6:27759601-27762992
>chr6:27763225-27763411
>chr6:27763461-27780420
>chr6:27780542-27786699
>chr6:27786763-27788043
>chr6:27788143-27796869
>chr6:27796935-27797076
>chr6:27797108-27797191
>chr6:27797304-27798467
>chr6:27798806-27798873
>chr6:27799512-27799552
>chr6:27800039-27802517
>chr6:27802547-27802812
>chr6:27802941-27806097
>chr6:27806306-27807387
>chr6:27809098-27809157
>chr6:27810111-27810204
>chr6:27811398-27813511
>chr6:27813618-27822014
>chr6:27822479-27822508
>chr6:27823403-27823453
>chr6:27823503-27823861
>chr6:27824656-27824785
>chr6:27825418-27825484
>chr6:27826531-27826970
>chr6:27827018-27827814
>chr6:27827848-27828176
>chr6:27828298-27828492
>chr6:27828608-27840211
>chr6:27840253-27840569
>chr6:27840603-27840747
>chr6:27841267-27841456
>chr6:27841528-27842139
>chr6:27842193-27842454
>chr6:27842894-27843959
>chr6:27844099-27844143
>chr6:27844204-27844338
>chr6:27844817-27845154
>chr6:27845181-27845259
>chr6:27845338-27846158
>chr6:27846251-27849378
>chr6:27849676-27849818
>chr6:27849892-27849926
>chr6:27850081-27850168
>chr6:27850231-27850301
>chr6:27850344-27850566
>chr6:27850828-27850891
>chr6:27851070-27851110
>chr6:27851626-27851897
>chr6:27852160-27852218
>chr6:27852552-27852589
>chr6:27852994-27853586
>chr6:27853705-27854389
>chr6:27854451-27854517
>chr6:27854537-27854715
>chr6:27854872-27855458
>chr6:27855616-27856468
>chr6:27856517-27856811
>chr6:27856920-27857021
>chr6:27857174-27857362
>chr6:27857459-27857857
>chr6:27857898-27858393
>chr6:27858441-27858902
>chr6:27858997-27859167
>chr6:27859212-27859270
>chr6:27859376-27859559
>chr6:27859622-27859808
>chr6:27860408-27860535
>chr6:27861452-27861574
>chr6:27861609-27865576
>chr6:27865702-27873856
>chr6:27873938-27874096
>chr6:27874167-27875075
>chr6:27875542-27875901
>chr6:27876196-27876294
>chr6:27876322-27876767
>chr6:27876789-27877895
>chr6:27877977-27878524
>chr6:27878593-27880222
>chr6:27880462-27880851
>chr6:27880965-27881261
>chr6:27881293-27882343
>chr6:27882443-27882460
>chr6:27882609-27882935
>chr6:27883147-27885647
>chr6:27885747-27888076
>chr6:27888144-27888908
>chr6:27888944-27889995
>chr6:27890065-27890228
>chr6:27890271-27890791
>chr6:27890920-27891429
>chr6:27891441-27891544
>chr6:27891602-27891682
>chr6:27891746-27894283
>chr6:27895883-27896037
>chr6:27896313-27896374
>chr6:27900464-27900672
>chr6:27903886-27904043
>chr6:27906862-27920788
>chr6:27921657-27921700
>chr6:27921760-27923454
>chr6:27923702-27929894
>chr6:27929947-27930791
>chr6:27930916-27931824
>chr6:27932056-27938447
>chr6:27938547-27939412
>chr6:27939525-27941037
>chr6:27941261-27947514
>chr6:27947604-27947796
>chr6:27947936-27947993
>chr6:27948645-27948790
>chr6:27949001-27949335
>chr6:27949964-27950072
>chr6:27950851-27952913
>chr6:27952965-27957817
>chr6:27958009-27958104
>chr6:27958442-27958550
>chr6:27959379-27961277
>chr6:27961449-27961616
>chr6:27961795-27961869
>chr6:27961999-27962371
>chr6:27962417-27962491
>chr6:27963057-27963142
>chr6:27963193-27963242
>chr6:27963375-27964153
>chr6:27964190-27964238
>chr6:27965659-27966407
>chr6:27966577-27966686
>chr6:27967358-27968400
>chr6:27968479-27969547
>chr6:27969731-27969877
>chr6:27969980-27970027
>chr6:27970295-27975742
>chr6:27975821-27977324
>chr6:27977427-27977474
>chr6:27977743-27979537
>chr6:27979565-27979750
>chr6:27979868-27980139
>chr6:27981351-27981444
>chr6:27983048-27983138
>chr6:27983310-27983488
>chr6:27983564-27983794
>chr6:27984027-27984130
>chr6:27984182-27984692
>chr6:27984780-27985298
>chr6:27985348-27985471
>chr6:27985506-27985687
>chr6:27987237-27987531
>chr6:27987966-27988053
>chr6:27988356-27988416
>chr6:27988993-27989158
>chr6:27989399-27990106
>chr6:27990483-27993923
>chr6:27994211-28001020
>chr6:28001293-28001584
>chr6:28001840-28014001
>chr6:28014101-28015502
>chr6:28015844-28015883
>chr6:28016141-28016392
>chr6:28016620-28016663
>chr6:28016719-28016772
>chr6:28016854-28018699
>chr6:28018983-28019169
>chr6:28019235-28021482
>chr6:28021582-28021809
>chr6:28021922-28028682
>chr6:28028795-28034999
>chr6:28035093-28035907
>chr6:28035968-28036003
>chr6:28036174-28037339
>chr6:28037497-28042042
>chr6:28042154-28043183
>chr6:28043290-28043474
>chr6:28043531-28043960
>chr6:28044004-28044246
>chr6:28044306-28045456
>chr6:28045561-28045733
>chr6:28045796-28045846
>chr6:28045898-28049567
>chr6:28049613-28049695
>chr6:28049782-28049977
>chr6:28050102-28051502
>chr6:28051566-28052292
>chr6:28052363-28056894
>chr6:28056948-28062426
>chr6:28062526-28066077
>chr6:28066203-28066317
>chr6:28066447-28068210
>chr6:28068248-28068310
>chr6:28068498-28068800
>chr6:28068847-28069132
>chr6:28069267-28069338
>chr6:28069437-28069478
>chr6:28069527-28069563
>chr6:28070341-28070396
>chr6:28072329-28072933
>chr6:28073089-28073331
>chr6:28073446-28073740
>chr6:28073887-28073959
>chr6:28074067-28074927
>chr6:28076434-28076538
>chr6:28076572-28076622
>chr6:28076925-28077250
>chr6:28077294-28077340
>chr6:28078355-28078941
>chr6:28079018-28079174
>chr6:28079392-28079675
>chr6:28079979-28080198
>chr6:28080256-28081437
>chr6:28082027-28084590
>chr6:28084877-28085347
>chr6:28085484-28089732
>chr6:28090019-28090489
>chr6:28090636-28090933
>chr6:28091266-28091333
>chr6:28092044-28092112
>chr6:28093207-28095491
>chr6:28097960-28098011
>chr6:28099323-28102810
>chr6:28103225-28103265
>chr6:28103308-28103402
>chr6:28103438-28103568
>chr6:28104039-28114753
>chr6:28114835-28124690
>chr6:28124879-28125047
>chr6:28130176-28132439
>chr6:28132716-28133339
>chr6:28133439-28134217
>chr6:28134803-28134824
>chr6:28134924-28138709
>chr6:28139684-28140216
>chr6:28148977-28158782
>chr6:28158882-28161946
>chr6:28162304-28171100
>chr6:28174119-28174256
>chr6:28176976-28177008
>chr6:28179191-28180766
>chr6:28181423-28189424
>chr6:28189550-28196434
>chr6:28196518-28203385
>chr6:28203436-28216319
>chr6:28216360-28222468
>chr6:28223798-28223875
>chr6:28225264-28225332
>chr6:28226517-28226593
>chr6:28228210-28228301
>chr6:28228429-28228519
>chr6:28228713-28228789
>chr6:28229105-28229338
>chr6:28229441-28229508
>chr6:28231382-28232134
>chr6:28232784-28232863
>chr6:28233954-28234861
>chr6:28234899-28236057
>chr6:28236137-28236571
>chr6:28236870-28236923
>chr6:28237090-28237628
>chr6:28237855-28237962
>chr6:28238047-28240958
>chr6:28241001-28241219
>chr6:28241240-28241288
>chr6:28241362-28241421
>chr6:28241455-28241999
>chr6:28242123-28242304
>chr6:28242401-28246451
>chr6:28246579-28247565
>chr6:28247665-28248742
>chr6:28250574-28258403
>chr6:28258458-28258846
>chr6:28259246-28259299
>chr6:28259630-28259716
>chr6:28259836-28260029
>chr6:28260380-28260454
>chr6:28260583-28261866
>chr6:28262046-28262087
>chr6:28262263-28262342
>chr6:28262548-28263407
>chr6:28263930-28265297
>chr6:28265399-28265583
>chr6:28265647-28265715
>chr6:28266401-28266772
>chr6:28266806-28267691
>chr6:28267791-28268408
>chr6:28268448-28274733
>chr6:28276183-28279264
>chr6:28280725-28290259
>chr6:28290308-28290383
>chr6:28291158-28293840
>chr6:28294029-28294061
>chr6:28294107-28306079
>chr6:28306173-28307769
>chr6:28308191-28309399
>chr6:28309442-28309471
>chr6:28309503-28311311
>chr6:28311356-28317753
>chr6:28317938-28317973
>chr6:28318076-28318221
>chr6:28318263-28318620
>chr6:28320258-28321228
>chr6:28321258-28321884
>chr6:28321978-28322022
>chr6:28322048-28326410
>chr6:28326469-28328591
>chr6:28328691-28329555
>chr6:28329655-28331263
>chr6:28331324-28332712
>chr6:28332764-28333446
>chr6:28333490-28333827
>chr6:28333857-28359944
>chr6:28360044-28361552
>chr6:28361849-28367333
>chr6:28367433-28378435
>chr6:28378535-28378550
>chr6:28378744-28378842
>chr6:28378900-28379046
>chr6:28379148-28379359
>chr6:28379429-28380761
>chr6:28380864-28381367
>chr6:28381531-28381572
>chr6:28381626-28381843
>chr6:28381901-28396359
>chr6:28396902-28397365
>chr6:28397652-28401927
>chr6:28403259-28407278
>chr6:28407410-28409688
>chr6:28409930-28411991
>chr6:28412231-28412268
>chr6:28412993-28413422
>chr6:28413484-28413503
>chr6:28413627-28417441
>chr6:28417559-28424049
>chr6:28424245-28425007
>chr6:28425072-28436655
>chr6:28436855-28437581
>chr6:28437764-28439410
>chr6:28439688-28444429
>chr6:28444729-28449431
>chr6:28449531-28450644
>chr6:28450793-28450879
>chr6:28450958-28451051
>chr6:28451199-28457425
>chr6:28457635-28458148
>chr6:28459041-28465211
>chr6:28469816-28469836
>chr6:28470562-28476710
>chr6:28479960-28480181
>chr6:28480236-28480313
>chr6:28480488-28485517
>chr6:28485717-28493238
>chr6:28493338-28494925
>chr6:28495159-28495625
>chr6:28496542-28496580
>chr6:28496633-28498223
>chr6:28498278-28500641
>chr6:28500766-28500843
>chr6:28500918-28501055
>chr6:28501506-28503162
>chr6:28503262-28505280
>chr6:28505461-28506761
>chr6:28506916-28507263
>chr6:28507347-28510474
>chr6:28510626-28511351
>chr6:28512325-28512398
>chr6:28512586-28512917
>chr6:28512950-28513403
>chr6:28513451-28513670
>chr6:28513833-28515702
>chr6:28516049-28516065
>chr6:28516125-28518023
>chr6:28518227-28519380
>chr6:28519638-28525236
>chr6:28525574-28525615
>chr6:28525647-28525793
>chr6:28525868-28526005
>chr6:28526456-28528430
>chr6:28528485-28530075
>chr6:28530128-28530166
>chr6:28531083-28533844
>chr6:28534058-28534122
>chr6:28535664-28546384
>chr6:28546540-28553324
>chr6:28553702-28559259
>chr6:28559734-28569966
>chr6:28570232-28572167
>chr6:28572267-28574108
>chr6:28574373-28574472
>chr6:28574701-28574783
>chr6:28575005-28575503
>chr6:28575786-28579400
>chr6:28579500-28579524
>chr6:28579708-28579776
>chr6:28580123-28580816
>chr6:28580972-28581009
>chr6:28581158-28581493
>chr6:28581604-28586080
>chr6:28586180-28586195
>chr6:28586491-28586590
>chr6:28586653-28586881
>chr6:28586942-28587149
>chr6:28587780-28588735
>chr6:28588768-28588993
>chr6:28589093-28593780
>chr6:28594465-28594520
>chr6:28594922-28594990
>chr6:28595344-28595498
>chr6:28595629-28595946
>chr6:28596094-28596525
>chr6:28596918-28597118
>chr6:28597237-28597276
>chr6:28597369-28597438
>chr6:28597953-28598117
>chr6:28599612-28599647
>chr6:28601282-28603398
>chr6:28603517-28603792
>chr6:28603811-28604335
>chr6:28604401-28605683
>chr6:28605781-28606161
>chr6:28606479-28606547
>chr6:28606894-28607587
>chr6:28607743-28607780
>chr6:28607929-28608329
>chr6:28609423-28609794
>chr6:28609851-28609866
>chr6:28609966-28611817
>chr6:28611926-28612398
>chr6:28612498-28612513
>chr6:28612589-28613721
>chr6:28613830-28614302
>chr6:28614442-28623397
>chr6:28623422-28627193
>chr6:28627245-28627309
>chr6:28627474-28627532
>chr6:28628229-28628264
>chr6:28628533-28628562
>chr6:28628747-28629026
>chr6:28629142-28630845
>chr6:28631111-28631148
>chr6:28631246-28631418
>chr6:28631576-28631606
>chr6:28632163-28632257
>chr6:28633498-28636200
>chr6:28636309-28637425
>chr6:28637525-28637540
>chr6:28637885-28637964
>chr6:28638125-28641442
>chr6:28641638-28648341
>chr6:28648391-28654802
>chr6:28654902-28655479
>chr6:28655512-28655626
>chr6:28655688-28655997
>chr6:28656030-28658250
>chr6:28658292-28660837
>chr6:28660888-28660927
>chr6:28661013-28661028
>chr6:28661248-28662059
>chr6:28662296-28665757
>chr6:28666843-28667259
>chr6:28667344-28667389
>chr6:28667723-28668792
>chr6:28669112-28669729
>chr6:28669861-28669878
>chr6:28669972-28670215
>chr6:28670445-28672813
>chr6:28672855-28673075
>chr6:28673814-28673875
>chr6:28673914-28674612
>chr6:28674745-28677281
>chr6:28677446-28677693
>chr6:28678012-28678048
>chr6:28678184-28679235
>chr6:28679328-28682060
>chr6:28682223-28682470
>chr6:28682792-28682828
>chr6:28682974-28686857
>chr6:28687023-28687093
>chr6:28687391-28687583
>chr6:28687701-28687748
>chr6:28688470-28692401
>chr6:28692520-28693948
>chr6:28694048-28694064
>chr6:28694209-28698985
>chr6:28699015-28699177
>chr6:28699403-28699560
>chr6:28699662-28699763
>chr6:28700122-28700151
>chr6:28700261-28700294
>chr6:28700590-28700701
>chr6:28700817-28724752
>chr6:28724893-28725614
>chr6:28725840-28727635
>chr6:28728419-28728539
>chr6:28728808-28730328
>chr6:28730393-28730457
>chr6:28730810-28731729
>chr6:28731886-28732638
>chr6:28732893-28735969
>chr6:28736326-28739404
>chr6:28739514-28740094
>chr6:28740161-28747494
>chr6:28747518-28749265
>chr6:28749361-28750496
>chr6:28750530-28750831
>chr6:28750864-28762005
>chr6:28762923-28762956
>chr6:28763229-28763258
>chr6:28763500-28763722
>chr6:28766624-28766768
>chr6:28766808-28766953
>chr6:28767320-28767367
>chr6:28767536-28768585
>chr6:28768631-28768886
>chr6:28769959-28778972
>chr6:28779124-28779727
>chr6:28779775-28780226
>chr6:28780661-28780797
>chr6:28780923-28781042
>chr6:28781323-28781412
>chr6:28781485-28781753
>chr6:28782260-28782298
>chr6:28782556-28782738
>chr6:28782788-28782858
>chr6:28783503-28783565
>chr6:28783638-28786448
>chr6:28786950-28786988
>chr6:28787290-28787428
>chr6:28787478-28787548
>chr6:28788328-28799289
>chr6:28800343-28800424
>chr6:28800568-28800791
>chr6:28800879-28800932
>chr6:28802324-28802448
>chr6:28802706-28802940
>chr6:28803100-28803146
>chr6:28806085-28806186
>chr6:28806204-28806351
>chr6:28806510-28806657
>chr6:28806861-28806957
>chr6:28807022-28807242
>chr6:28807360-28807409
>chr6:28807574-28809186
>chr6:28809201-28809263
>chr6:28809440-28809591
>chr6:28809731-28809761
>chr6:28811012-28811902
>chr6:28811988-28812100
>chr6:28812186-28812306
>chr6:28813127-28813726
>chr6:28813775-28814621
>chr6:28814659-28819758
>chr6:28819870-28819909
>chr6:28819971-28824468
>chr6:28824514-28825152
>chr6:28825295-28825346
>chr6:28825450-28825554
>chr6:28825748-28825867
>chr6:28825983-28826081
>chr6:28826238-28829349
>chr6:28830592-28831167
>chr6:28831269-28832172
>chr6:28832286-28832448
>chr6:28832526-28833033
>chr6:28833082-28833429
>chr6:28834138-28834261
>chr6:28834677-28834746
>chr6:28835504-28835585
>chr6:28835818-28836006
>chr6:28836164-28836514
>chr6:28836638-28836736
>chr6:28836841-28836881
>chr6:28836951-28837072
>chr6:28837112-28837144
>chr6:28837221-28837299
>chr6:28838760-28851997
>chr6:28852064-28853677
>chr6:28853717-28853749
>chr6:28853825-28853907
>chr6:28854158-28858953
>chr6:28859767-28860165
>chr6:28861388-28863344
>chr6:28863436-28863474
>chr6:28863629-28863659
>chr6:28863734-28863932
>chr6:28864065-28864083
>chr6:28864183-28864199
>chr6:28864432-28866348
>chr6:28866383-28866460
>chr6:28866606-28866705
>chr6:28866748-28866796
>chr6:28866832-28866909
>chr6:28866996-28867102
>chr6:28867151-28867552
>chr6:28867664-28867823
>chr6:28867902-28867946
>chr6:28868003-28868646
>chr6:28868683-28868908
>chr6:28869995-28870516
>chr6:28870540-28871462
>chr6:28871499-28871627
>chr6:28872397-28872784
>chr6:28874845-28874908
>chr6:28874981-28875239
>chr6:28876772-28876974
>chr6:28877024-28877160
>chr6:28877294-28877336
>chr6:28877715-28878359
>chr6:28878406-28878708
>chr6:28878746-28878930
>chr6:28879184-28882839
>chr6:28883259-28883430
>chr6:28883545-28883661
>chr6:28883685-28884041
>chr6:28884327-28887007
>chr6:28887050-28897888
>chr6:28898819-28898911
>chr6:28900280-28900433
>chr6:28900566-28901046
>chr6:28901193-28901364
>chr6:28901393-28901816
>chr6:28901916-28902468
>chr6:28902528-28902933
>chr6:28902997-28903234
>chr6:28903305-28903365
>chr6:28903423-28943099
>chr6:28943215-28948065
>chr6:28948125-28948783
>chr6:28949140-28949175
>chr6:28949772-28949950
>chr6:28949996-28950426
>chr6:28950503-28950637
>chr6:28951011-28951127
>chr6:28951231-28958386
>chr6:28958414-28958801
>chr6:28959269-28959373
>chr6:28959646-28960685
>chr6:28960711-28960828
>chr6:28960888-28961079
>chr6:28961890-28962334
>chr6:28962409-28965303
>chr6:28965322-28968634
>chr6:28970142-28970364
>chr6:28970473-28970547
>chr6:28970694-28970815
>chr6:28970883-28971459
>chr6:28971679-28971838
>chr6:28971907-28973087
>chr6:28973112-28974328
>chr6:28974428-28975413
>chr6:28975627-28978269
>chr6:28978574-28980902
>chr6:28981061-28981132
>chr6:28981208-28981249
>chr6:28981351-28981404
>chr6:28981556-28981879
>chr6:28982272-28982310
>chr6:28982377-28982526
>chr6:28982564-28983207
>chr6:28983260-28983440
>chr6:28983498-28985080
>chr6:28985290-28985570
>chr6:28986021-28986200
>chr6:28986463-28986547
>chr6:28986708-28986737
>chr6:28987408-28987915
>chr6:28988133-28988163
>chr6:28988279-28988451
>chr6:28988584-28989190
>chr6:28989240-28989599
>chr6:28989632-28989884
>chr6:28989917-28989996
>chr6:28990057-28990168
>chr6:28990265-28990391
>chr6:28990464-28990708
>chr6:28990988-28992771
>chr6:28992853-28993186
>chr6:28993750-28994596
>chr6:28994870-28995043
>chr6:28995113-28998147
>chr6:28998765-28998824
>chr6:28999432-28999512
>chr6:28999718-29000036
>chr6:29000733-29000892
>chr6:29001567-29001697
>chr6:29001737-29002049
>chr6:29002163-29002210
>chr6:29003134-29003174
>chr6:29003233-29003429
>chr6:29003734-29003829
>chr6:29003905-29003946
>chr6:29004651-29004696
>chr6:29005563-29005592
>chr6:29005832-29006014
>chr6:29006361-29006437
>chr6:29006557-29006701
>chr6:29007209-29007247
>chr6:29007791-29007885
>chr6:29009110-29009149
>chr6:29009648-29009716
>chr6:29012352-29012670
>chr6:29015427-29015510
>chr6:29015850-29015955
>chr6:29016055-29016078
>chr6:29016108-29016534
>chr6:29016599-29019295
>chr6:29019700-29019856
>chr6:29019920-29020024
>chr6:29020075-29020239
>chr6:29020341-29020428
>chr6:29020776-29020957
>chr6:29021086-29021199
>chr6:29021563-29021578
>chr6:29021678-29021747
>chr6:29021831-29021891
>chr6:29021913-29022300
>chr6:29022494-29022701
>chr6:29022784-29023507
>chr6:29023714-29023739
>chr6:29023839-29035538
>chr6:29035663-29036011
>chr6:29036748-29042655
>chr6:29043028-29043092
>chr6:29043355-29047727
>chr6:29047774-29057782
>chr6:29061594-29061640
>chr6:29061693-29061752
>chr6:29062329-29062771
>chr6:29062879-29062983
>chr6:29063143-29063295
>chr6:29063346-29063706
>chr6:29063751-29065835
>chr6:29065871-29066206
>chr6:29066263-29066932
>chr6:29067019-29067740
>chr6:29067801-29069215
>chr6:29069252-29069741
>chr6:29070222-29070264
>chr6:29071255-29075170
>chr6:29075235-29076503
>chr6:29076563-29076651
>chr6:29076890-29083913
>chr6:29083962-29084051
>chr6:29084171-29084300
>chr6:29084486-29084565
>chr6:29084614-29084974
>chr6:29085019-29086642
>chr6:29086778-29086814
>chr6:29087351-29087450
>chr6:29087646-29087682
>chr6:29087815-29095292
>chr6:29095360-29098014
>chr6:29098891-29098922
>chr6:29099461-29102119
>chr6:29102219-29104258
>chr6:29104393-29106305
>chr6:29106383-29106467
>chr6:29106518-29106839
>chr6:29106970-29108386
>chr6:29109556-29123292
>chr6:29123411-29123504
>chr6:29124908-29125255
>chr6:29125319-29125378
>chr6:29125430-29125570
>chr6:29125588-29125676
>chr6:29126700-29126750
>chr6:29127010-29127386
>chr6:29127416-29128960
>chr6:29129375-29129421
>chr6:29129573-29129630
>chr6:29129832-29130188
>chr6:29130335-29130425
>chr6:29130770-29130815
>chr6:29130924-29130975
>chr6:29131126-29131172
>chr6:29131888-29131918
>chr6:29132335-29134039
>chr6:29134057-29136598
>chr6:29136642-29139610
>chr6:29139693-29139733
>chr6:29140204-29140331
>chr6:29140497-29140541
>chr6:29140615-29140717
>chr6:29140831-29145211
>chr6:29145274-29155753
>chr6:29156404-29156638
>chr6:29156678-29156766
>chr6:29156828-29156867
>chr6:29156921-29157052
>chr6:29158204-29162692
>chr6:29162724-29170641
>chr6:29170736-29174192
>chr6:29174254-29174285
>chr6:29174494-29175647
>chr6:29175878-29175894
>chr6:29176464-29176495
>chr6:29177406-29177493
>chr6:29177928-29178028
>chr6:29178428-29178443
>chr6:29178796-29179426
>chr6:29179798-29179814
>chr6:29179868-29180223
>chr6:29180358-29180542
>chr6:29180615-29180870
>chr6:29181087-29181136
>chr6:29181409-29181609
>chr6:29181723-29181893
>chr6:29181959-29182284
>chr6:29182552-29182780
>chr6:29182843-29183780
>chr6:29183823-29192693
>chr6:29192852-29193049
>chr6:29193093-29193144
>chr6:29193251-29193277
>chr6:29193322-29193927
>chr6:29194034-29194548
>chr6:29194607-29195134
>chr6:29195226-29195320
>chr6:29195463-29195574
>chr6:29195730-29196024
>chr6:29196109-29196152
>chr6:29196444-29196628
>chr6:29196664-29196718
>chr6:29196807-29209349
>chr6:29209399-29220256
>chr6:29220274-29220533
>chr6:29220910-29221236
>chr6:29221304-29222271
>chr6:29223205-29223238
>chr6:29223753-29224141
>chr6:29224185-29224236
>chr6:29224291-29224415
>chr6:29224530-29224685
>chr6:29224860-29224909
>chr6:29225242-29225373
>chr6:29225443-29227573
>chr6:29227671-29227911
>chr6:29228172-29228236
>chr6:29228298-29230308
>chr6:29230362-29230749
>chr6:29231000-29231099
>chr6:29231235-29231989
>chr6:29232031-29234200
>chr6:29234267-29235026
>chr6:29235155-29235413
>chr6:29235832-29235898
>chr6:29235949-29236142
>chr6:29236466-29237831
>chr6:29237865-29241998
>chr6:29242123-29247226
>chr6:29247489-29247581
>chr6:29247694-29247874
>chr6:29248097-29248178
>chr6:29248256-29254643
>chr6:29254818-29270490
>chr6:29270559-29272002
>chr6:29272661-29272742
>chr6:29273109-29274083
>chr6:29274188-29274225
>chr6:29274321-29274490
>chr6:29274557-29274677
>chr6:29275617-29275697
>chr6:29286633-29288234
>chr6:29288846-29288894
>chr6:29288955-29290005
>chr6:29290219-29290260
>chr6:29290442-29290475
>chr6:29291887-29291922
>chr6:29291987-29292021
>chr6:29293330-29293659
>chr6:29293727-29293830
>chr6:29294453-29294873
>chr6:29295406-29296080
>chr6:29296572-29296604
>chr6:29296661-29297802
>chr6:29299048-29299174
>chr6:29300874-29301381
>chr6:29301451-29302044
>chr6:29302079-29302134
>chr6:29302166-29302407
>chr6:29302457-29302648
>chr6:29302675-29303678
>chr6:29303870-29304179
>chr6:29304316-29312884
>chr6:29313082-29314130
>chr6:29314278-29319076
>chr6:29319125-29319159
>chr6:29319391-29319433
>chr6:29319539-29319608
>chr6:29319767-29320140
>chr6:29320220-29320374
>chr6:29320418-29320877
>chr6:29320916-29320982
>chr6:29321126-29321183
>chr6:29321371-29333074
>chr6:29333296-29333349
>chr6:29334766-29334850
>chr6:29334898-29335367
>chr6:29335570-29338330
>chr6:29338430-29345760
>chr6:29346121-29349710
>chr6:29349810-29349838
>chr6:29351210-29351240
>chr6:29353810-29354117
>chr6:29354204-29354832
>chr6:29355645-29356810
>chr6:29356910-29356951
>chr6:29357012-29365915
>chr6:29365974-29373129
>chr6:29373229-29373729
>chr6:29373818-29374204
>chr6:29375049-29375323
>chr6:29375747-29375946
>chr6:29375993-29376083
>chr6:29376158-29376404
>chr6:29376496-29376536
>chr6:29376838-29376960
>chr6:29377101-29377207
>chr6:29377214-29377541
>chr6:29377603-29377685
>chr6:29378153-29378323
>chr6:29378692-29379032
>chr6:29379326-29379377
>chr6:29381158-29390068
>chr6:29390234-29391692
>chr6:29393150-29393270
>chr6:29393507-29393556
>chr6:29393701-29396359
>chr6:29397145-29397442
>chr6:29397477-29397529
>chr6:29397558-29397634
>chr6:29397733-29397936
>chr6:29398684-29415484
>chr6:29415547-29417678
>chr6:29417712-29418270
>chr6:29418356-29418430
>chr6:29420891-29424547
>chr6:29424579-29425084
>chr6:29425105-29434329
>chr6:29434363-29436456
>chr6:29437562-29437654
>chr6:29437948-29437991
>chr6:29438076-29438145
>chr6:29438517-29438688
>chr6:29439299-29439628
>chr6:29439638-29439781
>chr6:29439882-29440006
>chr6:29440305-29440345
>chr6:29440420-29440835
>chr6:29440900-29441033
>chr6:29441523-29441688
>chr6:29442658-29443044
>chr6:29443086-29443358
>chr6:29443549-29443600
>chr6:29443659-29443916
>chr6:29444022-29446113
>chr6:29446148-29453362
>chr6:29453513-29455214
>chr6:29455237-29465617
>chr6:29465854-29472709
>chr6:29472830-29472845
>chr6:29472873-29474438
>chr6:29474706-29475352
>chr6:29475524-29475726
>chr6:29475815-29476134
>chr6:29476505-29479348
>chr6:29479367-29479740
>chr6:29479883-29480966
>chr6:29480989-29485070
>chr6:29485161-29485449
>chr6:29485596-29485712
>chr6:29485858-29489835
>chr6:29489891-29490182
>chr6:29490273-29490561
>chr6:29490707-29490823
>chr6:29490968-29494274
>chr6:29494359-29494572
>chr6:29495967-29501741
>chr6:29501951-29501999
>chr6:29502053-29507251
>chr6:29507305-29507414
>chr6:29507500-29507548
>chr6:29507696-29508404
>chr6:29508456-29511997
>chr6:29512032-29512347
>chr6:29512432-29513770
>chr6:29513868-29514017
>chr6:29514404-29516204
>chr6:29516575-29516918
>chr6:29516983-29517185
>chr6:29517357-29517701
>chr6:29518477-29521715
>chr6:29521762-29524072
>chr6:29524199-29525304
>chr6:29525528-29525607
>chr6:29525931-29525972
>chr6:29526314-29528281
>chr6:29528385-29528554
>chr6:29529663-29529791
>chr6:29529962-29531547
>chr6:29531684-29553238
>chr6:29554456-29568746
>chr6:29568874-29571324
>chr6:29571350-29572566
>chr6:29572903-29574259
>chr6:29574421-29574436
>chr6:29574928-29588209
>chr6:29588498-29588701
>chr6:29588806-29588870
>chr6:29589443-29589613
>chr6:29589649-29590034
>chr6:29590915-29591324
>chr6:29591916-29592033
>chr6:29595304-29597153
>chr6:29597333-29597592
>chr6:29597692-29599312
>chr6:29599374-29599413
>chr6:29599561-29599603
>chr6:29599838-29599894
>chr6:29600304-29600954
>chr6:29600993-29601223
>chr6:29601677-29602357
>chr6:29602423-29603331
>chr6:29603411-29604735
>chr6:29604806-29609741
>chr6:29609795-29609845
>chr6:29609908-29609986
>chr6:29610104-29610144
>chr6:29610300-29610341
>chr6:29610595-29610634
>chr6:29610926-29610995
>chr6:29611238-29611312
>chr6:29611465-29613930
>chr6:29614065-29614206
>chr6:29614347-29614394
>chr6:29615524-29617442
>chr6:29617633-29617972
>chr6:29618124-29626892
>chr6:29626931-29631884
>chr6:29631966-29632356
>chr6:29632459-29632743
>chr6:29632801-29632875
>chr6:29632951-29633044
>chr6:29647004-29647167
>chr6:29647415-29647446
>chr6:29647556-29647603
>chr6:29648059-29657506
>chr6:29657686-29658766
>chr6:29658861-29663755
>chr6:29663784-29669003
>chr6:29669203-29669310
>chr6:29669570-29669925
>chr6:29670125-29670232
>chr6:29671314-29671417
>chr6:29671645-29671714
>chr6:29671925-29671969
>chr6:29672165-29672223
>chr6:29672403-29673415
>chr6:29673515-29673860
>chr6:29673965-29674182
>chr6:29674294-29676645
>chr6:29676679-29683392
>chr6:29683698-29688681
>chr6:29688890-29689195
>chr6:29689412-29689738
>chr6:29689775-29691080
>chr6:29691506-29692618
>chr6:29692798-29692856
>chr6:29693051-29693095
>chr6:29693306-29693375
>chr6:29693603-29693706
>chr6:29695043-29698784
>chr6:29699136-29700219
>chr6:29700324-29700755
>chr6:29700874-29723559
>chr6:29723617-29724804
>chr6:29724840-29730506
>chr6:29730544-29730611
>chr6:29730951-29730977
>chr6:29731077-29731101
>chr6:29731144-29731243
>chr6:29731281-29731595
>chr6:29731682-29731896
>chr6:29732017-29732198
>chr6:29732527-29732704
>chr6:29732738-29733608
>chr6:29733662-29734772
>chr6:29734788-29735953
>chr6:29736013-29738844
>chr6:29738893-29738985
>chr6:29739022-29739192
>chr6:29739238-29739969
>chr6:29740175-29740206
>chr6:29740672-29741429
>chr6:29741614-29741981
>chr6:29742027-29742109
>chr6:29742197-29742251
>chr6:29742377-29742496
>chr6:29742561-29742599
>chr6:29742684-29742878
>chr6:29742961-29743096
>chr6:29743343-29743489
>chr6:29743777-29743859
>chr6:29744025-29744082
>chr6:29744200-29744318
>chr6:29744372-29744435
>chr6:29746139-29746225
>chr6:29746521-29746743
>chr6:29746886-29746929
>chr6:29747292-29747423
>chr6:29748435-29748470
>chr6:29748523-29748700
>chr6:29749430-29749562
>chr6:29750890-29751209
>chr6:29751271-29751294
>chr6:29751422-29751986
>chr6:29752086-29776353
>chr6:29776474-29777162
>chr6:29777376-29778902
>chr6:29781367-29781648
>chr6:29781828-29782159
>chr6:29782350-29782596
>chr6:29784567-29784619
>chr6:29784812-29784891
>chr6:29785166-29785743
>chr6:29785932-29788120
>chr6:29788252-29791882
>chr6:29791891-29796735
>chr6:29797172-29797405
>chr6:29797961-29797976
>chr6:29798234-29798511
>chr6:29801535-29801641
>chr6:29801737-29802183
>chr6:29802208-29802346
>chr6:29802370-29802818
>chr6:29803218-29803259
>chr6:29805114-29805325
>chr6:29805414-29805469
>chr6:29805577-29806213
>chr6:29806333-29806417
>chr6:29806458-29806548
>chr6:29806633-29812263
>chr6:29813396-29821924
>chr6:29821973-29822649
>chr6:29822685-29823505
>chr6:29823558-29823926
>chr6:29824026-29824211
>chr6:29824334-29824449
>chr6:29824491-29824927
>chr6:29824957-29825363
>chr6:29825481-29825538
>chr6:29825576-29825630
>chr6:29825774-29825898
>chr6:29826031-29826505
>chr6:29826587-29826640
>chr6:29826726-29826917
>chr6:29826950-29827104
>chr6:29827164-29827551
>chr6:29827653-29835682
>chr6:29835702-29842431
>chr6:29842473-29842963
>chr6:29843216-29843279
>chr6:29843385-29843469
>chr6:29843569-29844087
>chr6:29844130-29844828
>chr6:29844888-29847886
>chr6:29848549-29848586
>chr6:29849483-29849962
>chr6:29849999-29850334
>chr6:29850384-29851824
>chr6:29852197-29852305
>chr6:29852360-29852479
>chr6:29852807-29853784
>chr6:29854370-29854426
>chr6:29854515-29854590
>chr6:29854636-29854718
>chr6:29854764-29854872
>chr6:29855019-29855053
>chr6:29855084-29855127
>chr6:29855224-29855571
>chr6:29855602-29856225
>chr6:29856383-29856471
>chr6:29856507-29856535
>chr6:29856851-29857138
>chr6:29858047-29858091
>chr6:29858125-29858190
>chr6:29858308-29858392
>chr6:29858425-29858717
>chr6:29858790-29859586
>chr6:29859620-29859823
>chr6:29859860-29860353
>chr6:29860499-29863142
>chr6:29863215-29866890
>chr6:29866920-29871572
>chr6:29871643-29872227
>chr6:29872298-29874297
>chr6:29874415-29875751
>chr6:29875799-29876288
>chr6:29876466-29876518
>chr6:29876573-29887804
>chr6:29888571-29888608
>chr6:29889531-29893441
>chr6:29893474-29894459
>chr6:29894511-29898393
>chr6:29898512-29898554
>chr6:29898618-29902655
>chr6:29902954-29907130
>chr6:29907433-29907465
>chr6:29907514-29910282
>chr6:29910443-29910891
>chr6:29910979-29913539
>chr6:29913583-29915775
>chr6:29915809-29925242
>chr6:29925442-29925567
>chr6:29925878-29926216
>chr6:29926335-29926972
>chr6:29927133-29927393
>chr6:29928538-29928668
>chr6:29928756-29929240
>chr6:29929272-29930418
>chr6:29930552-29930768
>chr6:29930830-29931374
>chr6:29931423-29931631
>chr6:29931782-29932267
>chr6:29932489-29933186
>chr6:29933376-29935426
>chr6:29935587-29942805
>chr6:29943105-29943663
>chr6:29946278-29946416
>chr6:29949388-29949455
>chr6:29949833-29953482
>chr6:29953824-29956668
>chr6:29956923-29956959
>chr6:29957026-29957622
>chr6:29959751-29959792
>chr6:29962229-29962244
>chr6:29963843-29964063
>chr6:29964102-29964153
>chr6:29964250-29964680
>chr6:29964717-29965914
>chr6:29966050-29967664
>chr6:29967754-29968701
>chr6:29968723-29969667
>chr6:29970340-29970407
>chr6:29972165-29972195
>chr6:29974091-29974162
>chr6:29974228-29974381
>chr6:29975186-29975452
>chr6:29976168-29976362
>chr6:29976440-29976492
>chr6:29978198-29978299
>chr6:29978361-29978422
>chr6:29980085-29980174
>chr6:29980616-29983212
>chr6:29983381-29983485
>chr6:29984099-29984349
>chr6:29985714-29985878
>chr6:29986123-29987479
>chr6:29987504-29988779
>chr6:29989062-29989321
>chr6:29989496-29989673
>chr6:29989726-29990091
>chr6:29990792-29990835
>chr6:29990872-29991273
>chr6:29991538-29992133
>chr6:29992378-29992416
>chr6:29994906-29995582
>chr6:29995692-29995769
>chr6:29995938-29996201
>chr6:29996262-29996468
>chr6:29996529-29996806
>chr6:29996883-29996958
>chr6:29997101-29997226
>chr6:29997547-29997602
>chr6:29997684-29998173
>chr6:29998303-29998426
>chr6:29998669-29998728
>chr6:29998993-29999062
>chr6:29999112-29999202
>chr6:29999262-29999300
>chr6:29999501-29999840
>chr6:29999921-30000045
>chr6:30000259-30000289
>chr6:30000437-30000724
>chr6:30001001-30001073
>chr6:30001282-30001328
>chr6:30001766-30001836
>chr6:30001916-30002439
>chr6:30002625-30002689
>chr6:30002765-30002887
>chr6:30002939-30003243
>chr6:30003307-30003335
>chr6:30004082-30004172
>chr6:30004207-30004247
>chr6:30004856-30005082
>chr6:30005206-30005254
>chr6:30005337-30005407
>chr6:30005528-30005596
>chr6:30005674-30005718
>chr6:30005859-30006335
>chr6:30006553-30006986
>chr6:30007309-30007477
>chr6:30007565-30007649
>chr6:30007729-30008002
>chr6:30008103-30010068
>chr6:30010107-30031468
>chr6:30032081-30032222
>chr6:30032575-30034556
>chr6:30034719-30050579
>chr6:30050623-30053351
>chr6:30053388-30056223
>chr6:30056331-30056420
>chr6:30056520-30063336
>chr6:30063380-30063507
>chr6:30064764-30065535
>chr6:30065614-30065718
>chr6:30066785-30080828
>chr6:30080909-30080954
>chr6:30082053-30086111
>chr6:30086141-30087280
>chr6:30087605-30087900
>chr6:30088784-30088878
>chr6:30089060-30089135
>chr6:30091001-30091115
>chr6:30092221-30092475
>chr6:30092540-30093578
>chr6:30093625-30093850
>chr6:30093931-30094233
>chr6:30094272-30095404
>chr6:30095552-30095757
>chr6:30096753-30097085
>chr6:30098874-30099459
>chr6:30099856-30099897
>chr6:30100087-30100521
>chr6:30100792-30102060
>chr6:30102219-30103802
>chr6:30104802-30104851
>chr6:30104985-30105343
>chr6:30107021-30107078
>chr6:30108610-30110470
>chr6:30110530-30111338
>chr6:30111433-30111545
>chr6:30111621-30111819
>chr6:30111896-30112060
>chr6:30112268-30112664
>chr6:30112730-30112973
>chr6:30113115-30113184
>chr6:30113515-30114032
>chr6:30114369-30114465
>chr6:30115535-30115623
>chr6:30115937-30116038
>chr6:30116240-30116495
>chr6:30117755-30117845
>chr6:30117872-30118024
>chr6:30118045-30118093
>chr6:30118183-30118335
>chr6:30118371-30120340
>chr6:30120364-30120575
>chr6:30120618-30120704
>chr6:30121646-30121727
>chr6:30122020-30122156
>chr6:30122324-30122812
>chr6:30122871-30124493
>chr6:30124738-30124821
>chr6:30125099-30125251
>chr6:30125299-30125706
>chr6:30126558-30126888
>chr6:30126977-30127141
>chr6:30127221-30127373
>chr6:30127416-30128274
>chr6:30128345-30128414
>chr6:30128460-30128964
>chr6:30129157-30129927
>chr6:30129957-30130220
>chr6:30131097-30143198
>chr6:30143230-30143344
>chr6:30143370-30143907
>chr6:30144047-30144133
>chr6:30144201-30144313
>chr6:30144956-30145369
>chr6:30145572-30145610
>chr6:30146020-30146082
>chr6:30151305-30151394
>chr6:30151475-30152428
>chr6:30152476-30162681
>chr6:30162777-30162864
>chr6:30163297-30163486
>chr6:30163699-30163742
>chr6:30164308-30164444
>chr6:30164858-30167298
>chr6:30167311-30167412
>chr6:30167513-30167741
>chr6:30168058-30181969
>chr6:30182794-30182810
>chr6:30182825-30183129
>chr6:30183470-30183576
>chr6:30183636-30184606
>chr6:30184750-30184915
>chr6:30185675-30185809
>chr6:30186378-30186601
>chr6:30186699-30186877
>chr6:30186916-30187437
>chr6:30187498-30187536
>chr6:30187587-30187668
>chr6:30191624-30193664
>chr6:30193748-30194366
>chr6:30194622-30194665
>chr6:30195269-30195488
>chr6:30195580-30197036
>chr6:30197275-30197419
>chr6:30197484-30198469
>chr6:30198874-30198916
>chr6:30198962-30200154
>chr6:30200235-30200298
>chr6:30200315-30200485
>chr6:30201332-30201409
>chr6:30201720-30211033
>chr6:30211107-30211224
>chr6:30211843-30211909
>chr6:30211929-30218128
>chr6:30218202-30218319
>chr6:30218938-30219004
>chr6:30219024-30222326
>chr6:30222584-30222623
>chr6:30223061-30223484
>chr6:30223577-30226093
>chr6:30226135-30227116
>chr6:30227377-30227416
>chr6:30227854-30228294
>chr6:30228370-30228756
>chr6:30228997-30238590
>chr6:30238807-30238842
>chr6:30239737-30239882
>chr6:30240106-30246589
>chr6:30247588-30247941
>chr6:30248550-30248686
>chr6:30249909-30250492
>chr6:30253547-30253699
>chr6:30257637-30257758
>chr6:30258433-30259698
>chr6:30259730-30260107
>chr6:30260161-30262624
>chr6:30262742-30262927
>chr6:30263105-30263598
>chr6:30263713-30264263
>chr6:30264398-30268777
>chr6:30269020-30269039
>chr6:30269079-30272358
>chr6:30272536-30272584
>chr6:30272677-30282238
>chr6:30282313-30289664
>chr6:30289712-30289727
>chr6:30290170-30290748
>chr6:30290778-30291058
>chr6:30291156-30291743
>chr6:30291977-30294260
>chr6:30294606-30294658
>chr6:30295272-30295306
>chr6:30295394-30295449
>chr6:30295539-30305226
>chr6:30305343-30315087
>chr6:30315313-30315456
>chr6:30315511-30315699
>chr6:30315771-30315805
>chr6:30315914-30323187
>chr6:30323558-30325046
>chr6:30325358-30327564
>chr6:30327633-30328017
>chr6:30328566-30329041
>chr6:30329094-30329632
>chr6:30329976-30350744
>chr6:30350786-30355808
>chr6:30355936-30357699
>chr6:30357843-30363391
>chr6:30363773-30364211
>chr6:30364448-30365370
>chr6:30365597-30367763
>chr6:30367865-30368238
>chr6:30368338-30368353
>chr6:30368676-30368917
>chr6:30369059-30370108
>chr6:30370172-30370259
>chr6:30370359-30370409
>chr6:30370432-30371011
>chr6:30371081-30371123
>chr6:30371280-30373334
>chr6:30373527-30374493
>chr6:30374711-30376188
>chr6:30376459-30378884
>chr6:30378942-30378957
>chr6:30379073-30384356
>chr6:30384626-30385082
>chr6:30385182-30385225
>chr6:30385252-30385312
>chr6:30385529-30385545
>chr6:30385611-30386737
>chr6:30387110-30388322
>chr6:30388489-30397180
>chr6:30397256-30398939
>chr6:30399040-30399877
>chr6:30399977-30400008
>chr6:30400291-30409384
>chr6:30409486-30410442
>chr6:30410521-30412580
>chr6:30413919-30414792
>chr6:30415157-30419306
>chr6:30419366-30419453
>chr6:30419636-30429118
>chr6:30429395-30430771
>chr6:30432156-30433282
>chr6:30433343-30435391
>chr6:30435441-30435470
>chr6:30435527-30435591
>chr6:30435711-30435889
>chr6:30435948-30436027
>chr6:30436073-30436132
>chr6:30436256-30436348
>chr6:30436985-30437027
>chr6:30437286-30439229
>chr6:30439257-30444878
>chr6:30445161-30453238
>chr6:30453513-30453840
>chr6:30454275-30454886
>chr6:30455073-30456236
>chr6:30456359-30456374
>chr6:30456399-30459626
>chr6:30459665-30461456
>chr6:30461653-30461696
>chr6:30462317-30462498
>chr6:30462546-30462606
>chr6:30462692-30462736
>chr6:30462805-30462876
>chr6:30463101-30463144
>chr6:30463190-30463260
>chr6:30463285-30471391
>chr6:30471491-30494800
>chr6:30494836-30497129
>chr6:30497315-30505545
>chr6:30505753-30506707
>chr6:30506877-30511021
>chr6:30511340-30513298
>chr6:30513342-30513511
>chr6:30513549-30513729
>chr6:30513879-30513929
>chr6:30513981-30514138
>chr6:30514195-30514250
>chr6:30515819-30516138
>chr6:30516678-30519601
>chr6:30519831-30520886
>chr6:30520986-30522805
>chr6:30523607-30523648
>chr6:30523724-30539270
>chr6:30539403-30540717
>chr6:30541164-30541946
>chr6:30542183-30542795
>chr6:30543145-30543269
>chr6:30543358-30543646
>chr6:30543751-30543875
>chr6:30544555-30544619
>chr6:30544731-30544818
>chr6:30545056-30545093
>chr6:30545131-30545253
>chr6:30545318-30545375
>chr6:30545409-30545822
>chr6:30545997-30546053
>chr6:30546103-30546527
>chr6:30546574-30546701
>chr6:30547693-30549247
>chr6:30549330-30550022
>chr6:30550478-30550620
>chr6:30550698-30550971
>chr6:30551033-30553491
>chr6:30554302-30554444
>chr6:30554522-30554795
>chr6:30554858-30554949
>chr6:30555486-30555593
>chr6:30556824-30556859
>chr6:30556973-30557053
>chr6:30559169-30559570
>chr6:30560599-30560751
>chr6:30560821-30562711
>chr6:30563139-30584207
>chr6:30584537-30584614
>chr6:30584708-30586749
>chr6:30586812-30587169
>chr6:30587403-30587684
>chr6:30587733-30588055
>chr6:30588255-30588296
>chr6:30588551-30588607
>chr6:30588714-30591848
>chr6:30592175-30592465
>chr6:30592546-30592827
>chr6:30593027-30593067
>chr6:30593243-30596718
>chr6:30596779-30597142
>chr6:30597276-30599036
>chr6:30599067-30600158
>chr6:30600207-30603193
>chr6:30603248-30611212
>chr6:30611590-30611861
>chr6:30612946-30612972
>chr6:30613253-30614124
>chr6:30614286-30615117
>chr6:30616560-30618099
>chr6:30619857-30619898
>chr6:30621218-30621461
>chr6:30622368-30622569
>chr6:30622662-30622879
>chr6:30622951-30635496
>chr6:30635590-30636742
>chr6:30636946-30636980
>chr6:30637141-30637334
>chr6:30637382-30637614
>chr6:30637640-30638966
>chr6:30639038-30639536
>chr6:30639612-30639692
>chr6:30639738-30639850
>chr6:30639899-30640020
>chr6:30640418-30640496
>chr6:30640587-30640668
>chr6:30641408-30641970
>chr6:30642019-30642963
>chr6:30643653-30643738
>chr6:30643771-30644401
>chr6:30644601-30644640
>chr6:30644773-30645752
>chr6:30646196-30646630
>chr6:30646741-30646797
>chr6:30647122-30647205
>chr6:30647287-30649436
>chr6:30649495-30650366
>chr6:30650949-30651193
>chr6:30651307-30651384
>chr6:30651486-30651592
>chr6:30651836-30651935
>chr6:30652052-30653603
>chr6:30653822-30664381
>chr6:30664648-30665094
>chr6:30665186-30667610
>chr6:30667645-30667798
>chr6:30667921-30668529
>chr6:30668640-30670250
>chr6:30670354-30671760
>chr6:30671817-30672439
>chr6:30672494-30672618
>chr6:30672710-30674065
>chr6:30674216-30674437
>chr6:30674526-30676714
>chr6:30676817-30677831
>chr6:30677961-30680793
>chr6:30680814-30682432
>chr6:30682480-30682816
>chr6:30683076-30683115
>chr6:30683272-30683312
>chr6:30687306-30687345
>chr6:30687403-30691259
>chr6:30691360-30691510
>chr6:30691583-30691805
>chr6:30691842-30691937
>chr6:30692052-30692163
>chr6:30692232-30697981
>chr6:30698176-30707054
>chr6:30707107-30707746
>chr6:30707811-30719765
>chr6:30719804-30719840
>chr6:30719903-30722034
>chr6:30722074-30726331
>chr6:30726387-30726475
>chr6:30726563-30727623
>chr6:30727640-30728152
>chr6:30728197-30728455
>chr6:30728545-30728621
>chr6:30728732-30728937
>chr6:30729007-30729174
>chr6:30729253-30729332
>chr6:30729369-30733396
>chr6:30733466-30734135
>chr6:30734201-30734686
>chr6:30734750-30734789
>chr6:30734902-30735214
>chr6:30735291-30735530
>chr6:30735617-30735712
>chr6:30735916-30736079
>chr6:30736109-30736365
>chr6:30736509-30736582
>chr6:30736656-30737184
>chr6:30737519-30737567
>chr6:30737722-30737920
>chr6:30737951-30738278
>chr6:30738365-30741337
>chr6:30741477-30741492
>chr6:30741700-30742005
>chr6:30742073-30758714
>chr6:30758920-30758958
>chr6:30759086-30765889
>chr6:30765956-30774004
>chr6:30774133-30774171
>chr6:30774354-30774516
>chr6:30774568-30774825
>chr6:30774967-30775162
>chr6:30775210-30775512
>chr6:30775585-30775727
>chr6:30776207-30776613
>chr6:30776674-30777136
>chr6:30777385-30777427
>chr6:30777697-30777743
>chr6:30778055-30778334
>chr6:30778394-30779273
>chr6:30779353-30781690
>chr6:30781760-30787246
>chr6:30788003-30788036
>chr6:30788153-30788447
>chr6:30788484-30788620
>chr6:30788657-30796910
>chr6:30796966-30797907
>chr6:30797982-30805923
>chr6:30805927-30811111
>chr6:30811166-30811383
>chr6:30811638-30811710
>chr6:30811732-30812197
>chr6:30812566-30813361
>chr6:30813452-30813559
>chr6:30813763-30814785
>chr6:30814914-30814929
>chr6:30815217-30815378
>chr6:30815424-30818604
>chr6:30818673-30819881
>chr6:30821247-30823414
>chr6:30823553-30823665
>chr6:30823715-30823873
>chr6:30823947-30824345
>chr6:30824472-30825480
>chr6:30825851-30838641
>chr6:30838848-30841372
>chr6:30841901-30845949
>chr6:30846478-30848955
>chr6:30849093-30849294
>chr6:30849396-30849424
>chr6:30849632-30853323
>chr6:30853345-30853595
>chr6:30853727-30853929
>chr6:30854268-30855044
>chr6:30856172-30856233
>chr6:30856270-30861796
>chr6:30861845-30861928
>chr6:30862220-30862793
>chr6:30862882-30863835
>chr6:30863889-30864823
>chr6:30864964-30865147
>chr6:30865195-30865687
>chr6:30865720-30865794
>chr6:30865865-30866129
>chr6:30866646-30866700
>chr6:30866846-30866886
>chr6:30868037-30879234
>chr6:30880287-30880729
>chr6:30881486-30881723
>chr6:30882201-30882434
>chr6:30883330-30883448
>chr6:30883579-30883653
>chr6:30884679-30885741
>chr6:30886035-30891679
>chr6:30891739-30892687
>chr6:30892787-30892809
>chr6:30892874-30894261
>chr6:30894318-30894487
>chr6:30894564-30894830
>chr6:30894872-30895007
>chr6:30895081-30906904
>chr6:30906939-30910240
>chr6:30910489-30910588
>chr6:30910722-30910800
>chr6:30910842-30910899
>chr6:30910978-30911087
>chr6:30911281-30911384
>chr6:30911455-30911626
>chr6:30911662-30914796
>chr6:30914833-30921477
>chr6:30921511-30921549
>chr6:30921573-30922142
>chr6:30922253-30922407
>chr6:30922596-30925134
>chr6:30925222-30925467
>chr6:30926049-30926160
>chr6:30926202-30927113
>chr6:30927172-30931137
>chr6:30931244-30931442
>chr6:30932072-30932620
>chr6:30932671-30937658
>chr6:30937946-30942313
>chr6:30942601-30947735
>chr6:30947864-30955685
>chr6:30955779-30955924
>chr6:30956268-30969418
>chr6:30969461-30969534
>chr6:30969723-30971949
>chr6:30972008-30974111
>chr6:30974203-30975250
>chr6:30975301-30976281
>chr6:30976341-30981632
>chr6:30981770-30982962
>chr6:30983051-30983952
>chr6:30984048-30984550
>chr6:30984942-30985279
>chr6:30985404-30986599
>chr6:30986707-30986844
>chr6:30986986-30987727
>chr6:30987899-30988403
>chr6:30988597-30990866
>chr6:30991725-30991740
>chr6:30992134-30992294
>chr6:30992351-30993835
>chr6:30993987-30996043
>chr6:30996247-30997937
>chr6:30998155-31005029
>chr6:31006030-31006308
>chr6:31006454-31007896
>chr6:31007931-31011536
>chr6:31011568-31012871
>chr6:31013895-31019265
>chr6:31019393-31019461
>chr6:31019547-31019587
>chr6:31019774-31020107
>chr6:31020191-31020451
>chr6:31020676-31020833
>chr6:31020973-31021022
>chr6:31021067-31021309
>chr6:31021641-31021732
>chr6:31021757-31021821
>chr6:31021874-31023592
>chr6:31023826-31023862
>chr6:31024666-31028442
>chr6:31028512-31031842
>chr6:31031888-31031930
>chr6:31032121-31032158
>chr6:31033004-31033467
>chr6:31033625-31033669
>chr6:31033832-31033867
>chr6:31034330-31034387
>chr6:31034673-31034875
>chr6:31035087-31035473
>chr6:31035678-31036165
>chr6:31036340-31037808
>chr6:31037849-31037898
>chr6:31038321-31042899
>chr6:31042981-31043264
>chr6:31043329-31044505
>chr6:31044536-31045472
>chr6:31045543-31045738
>chr6:31045920-31045992
>chr6:31046084-31046224
>chr6:31046281-31046974
>chr6:31047018-31047058
>chr6:31047129-31047814
>chr6:31048102-31048545
>chr6:31048608-31050777
>chr6:31051084-31051644
>chr6:31051748-31054428
>chr6:31054478-31055625
>chr6:31055758-31056095
>chr6:31056220-31057417
>chr6:31057514-31057662
>chr6:31057804-31058544
>chr6:31058640-31059257
>chr6:31059365-31059919
>chr6:31060111-31064933
>chr6:31065033-31079191
>chr6:31079270-31079346
>chr6:31079429-31079490
>chr6:31079590-31079605
>chr6:31079925-31079977
>chr6:31080110-31097760
>chr6:31097816-31098022
>chr6:31098153-31098363
>chr6:31098434-31098598
>chr6:31098765-31099807
>chr6:31101238-31104644
>chr6:31104772-31115608
>chr6:31115845-31116595
>chr6:31116650-31120918
>chr6:31120968-31121739
>chr6:31121901-31122092
>chr6:31122478-31122833
>chr6:31122930-31123078
>chr6:31123220-31123962
>chr6:31124058-31124675
>chr6:31124783-31131058
>chr6:31131115-31131131
>chr6:31131231-31132984
>chr6:31133155-31135342
>chr6:31135401-31135833
>chr6:31137311-31137432
>chr6:31137683-31138712
>chr6:31139026-31140102
>chr6:31140113-31141596
>chr6:31141696-31144106
>chr6:31144117-31146725
>chr6:31146765-31146932
>chr6:31147295-31147432
>chr6:31147538-31147628
>chr6:31147719-31147801
>chr6:31147915-31148107
>chr6:31148237-31154337
>chr6:31154473-31154609
>chr6:31154647-31155817
>chr6:31156011-31157765
>chr6:31157959-31159693
>chr6:31159793-31162887
>chr6:31162976-31163877
>chr6:31163973-31165164
>chr6:31165272-31165409
>chr6:31165551-31166248
>chr6:31166464-31166968
>chr6:31167162-31168262
>chr6:31168441-31169647
>chr6:31170802-31170962
>chr6:31171019-31173432
>chr6:31173591-31173607
>chr6:31173685-31173728
>chr6:31173760-31174312
>chr6:31174524-31174544
>chr6:31174771-31177648
>chr6:31177833-31178553
>chr6:31178624-31186466
>chr6:31186566-31187144
>chr6:31187315-31188173
>chr6:31188199-31188513
>chr6:31188564-31188600
>chr6:31188672-31188826
>chr6:31189996-31190032
>chr6:31191529-31191703
>chr6:31191796-31192164
>chr6:31192562-31193905
>chr6:31193954-31193992
>chr6:31194185-31195756
>chr6:31196078-31201857
>chr6:31201894-31202061
>chr6:31202200-31202263
>chr6:31202679-31202712
>chr6:31202819-31202901
>chr6:31202939-31205143
>chr6:31205611-31208112
>chr6:31208149-31208315
>chr6:31208654-31208670
>chr6:31208717-31209633
>chr6:31209714-31210574
>chr6:31211198-31211256
>chr6:31211725-31211788
>chr6:31217971-31217999
>chr6:31218146-31219019
>chr6:31221094-31221819
>chr6:31223557-31223612
>chr6:31228512-31228920
>chr6:31229006-31229357
>chr6:31229517-31229925
>chr6:31230052-31230099
>chr6:31230260-31230369
>chr6:31230959-31231319
>chr6:31231389-31231966
>chr6:31232058-31232312
>chr6:31232387-31233823
>chr6:31233917-31234834
>chr6:31234993-31235624
>chr6:31235674-31236167
>chr6:31236276-31236426
>chr6:31236466-31236569
>chr6:31236699-31237043
>chr6:31237487-31239415
>chr6:31241593-31247222
>chr6:31247518-31247616
>chr6:31247664-31247694
>chr6:31248435-31273343
>chr6:31273405-31273488
>chr6:31273529-31273630
>chr6:31273709-31273773
>chr6:31273802-31276360
>chr6:31276484-31279605
>chr6:31279667-31279750
>chr6:31279791-31279892
>chr6:31279971-31280035
>chr6:31280064-31281482
>chr6:31281834-31286490
>chr6:31287209-31289127
>chr6:31289241-31294351
>chr6:31296457-31305032
>chr6:31305614-31305795
>chr6:31307293-31308386
>chr6:31308537-31308618
>chr6:31308734-31308971
>chr6:31309090-31309188
>chr6:31309220-31309276
>chr6:31310450-31310595
>chr6:31310691-31310877
>chr6:31310920-31311765
>chr6:31311930-31312061
>chr6:31312158-31312209
>chr6:31312391-31312485
>chr6:31313006-31313047
>chr6:31315340-31315399
>chr6:31315872-31315902
>chr6:31315978-31316030
>chr6:31316262-31316331
>chr6:31316922-31316951
>chr6:31317284-31317321
>chr6:31317472-31317505
>chr6:31317719-31318056
>chr6:31319414-31319442
>chr6:31319965-31329178
>chr6:31329978-31330028
>chr6:31331745-31333360
>chr6:31333911-31334041
>chr6:31334208-31334267
>chr6:31334343-31334375
>chr6:31334477-31334677
>chr6:31334694-31334856
>chr6:31334881-31337232
>chr6:31337276-31337899
>chr6:31338047-31340292
>chr6:31340367-31341278
>chr6:31341374-31345599
>chr6:31345765-31346203
>chr6:31346325-31356607
>chr6:31356630-31361042
>chr6:31361207-31361646
>chr6:31361699-31362434
>chr6:31362457-31370513
>chr6:31371017-31371124
>chr6:31371415-31371865
>chr6:31371886-31372343
>chr6:31372387-31375046
>chr6:31375090-31376336
>chr6:31376436-31381821
>chr6:31381866-31381991
>chr6:31382543-31382709
>chr6:31382802-31382899
>chr6:31382968-31383007
>chr6:31383109-31383309
>chr6:31383337-31383470
>chr6:31383495-31384593
>chr6:31385026-31385044
>chr6:31385144-31389435
>chr6:31389604-31390648
>chr6:31390717-31391677
>chr6:31391743-31391971
>chr6:31392152-31392417
>chr6:31393280-31393742
>chr6:31393793-31393862
>chr6:31394003-31394039
>chr6:31394218-31394427
>chr6:31395353-31396555
>chr6:31396652-31396842
>chr6:31397615-31397861
>chr6:31397880-31404350
>chr6:31404697-31406577
>chr6:31406627-31408164
>chr6:31408203-31408295
>chr6:31408386-31408563
>chr6:31408673-31409973
>chr6:31413658-31413710
>chr6:31413748-31413912
>chr6:31423193-31427941
>chr6:31428334-31429652
>chr6:31432739-31448177
>chr6:31448277-31448292
>chr6:31448413-31456149
>chr6:31456501-31458207
>chr6:31458370-31468055
>chr6:31468430-31468483
>chr6:31469015-31469553
>chr6:31470325-31475923
>chr6:31476221-31479296
>chr6:31480411-31489618
>chr6:31489750-31489824
>chr6:31490384-31490523
>chr6:31490606-31490802
>chr6:31490960-31499264
>chr6:31499378-31499485
>chr6:31500030-31500169
>chr6:31500240-31500852
>chr6:31500895-31501304
>chr6:31503352-31503424
>chr6:31503526-31503698
>chr6:31503805-31504109
>chr6:31504372-31504573
>chr6:31504754-31504830
>chr6:31504925-31505547
>chr6:31505603-31505805
>chr6:31505893-31505931
>chr6:31506117-31506172
>chr6:31507772-31510255
>chr6:31510414-31519204
>chr6:31519304-31520162
>chr6:31520262-31526173
>chr6:31526289-31526442
>chr6:31528262-31528292
>chr6:31531568-31532208
>chr6:31532510-31532550
>chr6:31532663-31532720
>chr6:31532824-31533076
>chr6:31533148-31536779
>chr6:31537117-31537157
>chr6:31537270-31537327
>chr6:31537431-31539497
>chr6:31541862-31549701
>chr6:31549827-31554698
>chr6:31554858-31554900
>chr6:31555020-31555430
>chr6:31555922-31556004
>chr6:31557123-31557214
>chr6:31558329-31558482
>chr6:31559711-31559747
>chr6:31559803-31559849
>chr6:31561199-31561245
>chr6:31561462-31561572
>chr6:31561662-31561702
>chr6:31561855-31561970
>chr6:31562216-31563290
>chr6:31563348-31563516
>chr6:31563646-31563895
>chr6:31563967-31564069
>chr6:31565178-31565313
>chr6:31565833-31567210
>chr6:31569884-31569916
>chr6:31570053-31570108
>chr6:31570335-31570423
>chr6:31570533-31570575
>chr6:31570700-31581097
>chr6:31581208-31581225
>chr6:31581351-31583933
>chr6:31584049-31584094
>chr6:31584218-31584260
>chr6:31584363-31584526
>chr6:31584588-31584770
>chr6:31585320-31587677
>chr6:31588085-31592090
>chr6:31592413-31595032
>chr6:31595132-31598477
>chr6:31598937-31599750
>chr6:31600191-31600260
>chr6:31602934-31604474
>chr6:31604977-31614422
>chr6:31614452-31630383
>chr6:31630664-31643790
>chr6:31643905-31647119
>chr6:31647746-31647939
>chr6:31648036-31648123
>chr6:31649092-31649164
>chr6:31650214-31650408
>chr6:31650522-31651703
>chr6:31653443-31653505
>chr6:31654132-31654282
>chr6:31654344-31654872
>chr6:31655065-31655202
>chr6:31655374-31655680
>chr6:31655743-31658720
>chr6:31659032-31659152
>chr6:31659420-31659516
>chr6:31659545-31668265
>chr6:31668494-31669276
>chr6:31669374-31672080
>chr6:31672124-31672162
>chr6:31672347-31672379
>chr6:31672581-31672660
>chr6:31673057-31677814
>chr6:31677940-31677995
>chr6:31678180-31678244
>chr6:31678903-31678919
>chr6:31679026-31681063
>chr6:31681261-31681276
>chr6:31681460-31681523
>chr6:31681639-31681682
>chr6:31682015-31683783
>chr6:31684066-31686431
>chr6:31686721-31688991
>chr6:31689692-31690167
>chr6:31690432-31690448
>chr6:31690577-31695737
>chr6:31696208-31696279
>chr6:31696443-31700228
>chr6:31700575-31700623
>chr6:31700739-31700800
>chr6:31701073-31701121
>chr6:31701514-31702772
>chr6:31702884-31705053
>chr6:31705176-31705603
>chr6:31706304-31706948
>chr6:31707022-31707074
>chr6:31707129-31707247
>chr6:31711664-31711701
>chr6:31712365-31712391
>chr6:31712583-31712613
>chr6:31712738-31712770
>chr6:31712979-31716471
>chr6:31716540-31722133
>chr6:31722186-31722514
>chr6:31722553-31722592
>chr6:31722652-31722810
>chr6:31722914-31723060
>chr6:31723108-31728864
>chr6:31728916-31732930
>chr6:31733020-31733954
>chr6:31734024-31735690
>chr6:31735937-31737883
>chr6:31738045-31739940
>chr6:31740040-31740056
>chr6:31740694-31741143
>chr6:31741185-31741323
>chr6:31741367-31771784
>chr6:31771905-31771937
>chr6:31772384-31772420
>chr6:31772493-31773758
>chr6:31775308-31775410
>chr6:31776390-31786957
>chr6:31787084-31789602
>chr6:31790236-31791149
>chr6:31791210-31791230
>chr6:31791337-31796007
>chr6:31796564-31796607
>chr6:31796681-31799058
>chr6:31799393-31799509
>chr6:31800114-31801137
>chr6:31801728-31801770
>chr6:31802251-31802266
>chr6:31802366-31807209
>chr6:31807300-31808778
>chr6:31811116-31811472
>chr6:31812035-31812807
>chr6:31813094-31815226
>chr6:31815259-31819334
>chr6:31819645-31826002
>chr6:31826893-31827177
>chr6:31827205-31846442
>chr6:31846475-31847801
>chr6:31848846-31848869
>chr6:31850407-31850478
>chr6:31850659-31850811
>chr6:31854435-31854473
>chr6:31854567-31854894
>chr6:31855030-31855060
>chr6:31855098-31855303
>chr6:31855336-31856268
>chr6:31856310-31858519
>chr6:31858576-31858670
>chr6:31859072-31859151
>chr6:31859318-31859387
>chr6:31859441-31859932
>chr6:31860072-31860090
>chr6:31860587-31861708
>chr6:31861912-31862887
>chr6:31863010-31863038
>chr6:31863404-31863546
>chr6:31864081-31864126
>chr6:31864183-31864320
>chr6:31864398-31864511
>chr6:31864570-31864640
>chr6:31864739-31864882
>chr6:31864962-31864997
>chr6:31865380-31865439
>chr6:31866056-31866094
>chr6:31867921-31867966
>chr6:31869978-31870074
>chr6:31870804-31871182
>chr6:31873185-31874706
>chr6:31874896-31879137
>chr6:31879215-31879914
>chr6:31879968-31880072
>chr6:31880972-31881030
>chr6:31882253-31882373
>chr6:31882437-31890034
>chr6:31890134-31890161
>chr6:31890226-31891340
>chr6:31891456-31891499
>chr6:31892375-31892872
>chr6:31892922-31893695
>chr6:31893746-31894653
>chr6:31894808-31894923
>chr6:31895095-31895244
>chr6:31895323-31895723
>chr6:31895810-31896922
>chr6:31897047-31897600
>chr6:31897716-31898017
>chr6:31898083-31898507
>chr6:31898678-31898905
>chr6:31898998-31899108
>chr6:31900727-31901674
>chr6:31901814-31901829
>chr6:31901929-31917280
>chr6:31917708-31917795
>chr6:31917909-31918673
>chr6:31918828-31919498
>chr6:31921527-31922518
>chr6:31922552-31923370
>chr6:31923445-31923711
>chr6:31923771-31924487
>chr6:31924538-31925007
>chr6:31925050-31925133
>chr6:31925182-31925534
>chr6:31925584-31927661
>chr6:31927724-31928740
>chr6:31928939-31929016
>chr6:31929123-31929505
>chr6:31929564-31929653
>chr6:31930632-31932592
>chr6:31932848-31933671
>chr6:31933804-31933912
>chr6:31934007-31934307
>chr6:31934379-31934529
>chr6:31934560-31935516
>chr6:31935651-31935688
>chr6:31935792-31935850
>chr6:31935910-31936024
>chr6:31936105-31936183
>chr6:31936404-31936511
>chr6:31936642-31936851
>chr6:31936889-31936982
>chr6:31937156-31937285
>chr6:31938071-31938109
>chr6:31938179-31938239
>chr6:31938309-31938363
>chr6:31938725-31938752
>chr6:31938852-31943145
>chr6:31943316-31945380
>chr6:31945890-31945947
>chr6:31946159-31946270
>chr6:31946540-31946707
>chr6:31946903-31946944
>chr6:31946961-31958662
>chr6:31958959-31959434
>chr6:31959513-31960708
>chr6:31960791-31960870
>chr6:31961140-31961392
>chr6:31961762-31962950
>chr6:31963026-31963138
>chr6:31963217-31963248
>chr6:31963316-31963339
>chr6:31963439-31964024
>chr6:31964253-31977723
>chr6:31977791-31978757
>chr6:31978808-31980490
>chr6:31980877-31982494
>chr6:31982656-31989774
>chr6:31989840-31989918
>chr6:31990112-31990348
>chr6:31990404-31990511
>chr6:31990611-31991071
>chr6:31991139-31994572
>chr6:31994586-31994601
>chr6:31994703-31994895
>chr6:31994929-31995526
>chr6:31995608-31995649
>chr6:31995697-31995770
>chr6:31997791-31998337
>chr6:31998414-31998636
>chr6:31998687-31999303
>chr6:31999381-31999745
>chr6:31999787-31999820
>chr6:31999847-32000297
>chr6:32000376-32000769
>chr6:32000799-32001114
>chr6:32001247-32002972
>chr6:32003033-32003190
>chr6:32003239-32003350
>chr6:32003430-32004035
>chr6:32004456-32004522
>chr6:32006056-32006218
>chr6:32007439-32007476
>chr6:32008134-32008164
>chr6:32009133-32009371
>chr6:32009426-32016621
>chr6:32016752-32017058
>chr6:32017333-32017561
>chr6:32017802-32017832
>chr6:32018033-32018540
>chr6:32018625-32018748
>chr6:32018791-32019053
>chr6:32019118-32019359
>chr6:32019413-32020339
>chr6:32020499-32020544
>chr6:32020751-32021691
>chr6:32021791-32021858
>chr6:32021923-32024085
>chr6:32024141-32024294
>chr6:32024345-32024967
>chr6:32025016-32025128
>chr6:32025259-32025854
>chr6:32025984-32026694
>chr6:32026946-32027045
>chr6:32027143-32027452
>chr6:32027561-32027604
>chr6:32027652-32027762
>chr6:32027823-32028053
>chr6:32028161-32028480
>chr6:32028497-32030237
>chr6:32030276-32030689
>chr6:32030770-32030895
>chr6:32031286-32031330
>chr6:32032136-32032169
>chr6:32032226-32032337
>chr6:32032362-32032390
>chr6:32032418-32033121
>chr6:32033201-32036998
>chr6:32037189-32037320
>chr6:32037722-32037755
>chr6:32038618-32038661
>chr6:32038718-32038890
>chr6:32038910-32038938
>chr6:32038957-32038992
>chr6:32039019-32041581
>chr6:32041640-32042773
>chr6:32042910-32043896
>chr6:32043953-32044056
>chr6:32044232-32044389
>chr6:32044432-32044549
>chr6:32044828-32045017
>chr6:32045194-32045238
>chr6:32045302-32045347
>chr6:32045393-32045437
>chr6:32045517-32045757
>chr6:32045816-32046064
>chr6:32046148-32046319
>chr6:32046365-32046666
>chr6:32046753-32046984
>chr6:32047047-32047165
>chr6:32047253-32047329
>chr6:32047365-32047419
>chr6:32047477-32047717
>chr6:32047820-32047850
>chr6:32048169-32051092
>chr6:32051133-32051159
>chr6:32051316-32057344
>chr6:32057444-32063824
>chr6:32063924-32064852
>chr6:32064927-32065483
>chr6:32065524-32065981
>chr6:32066066-32068418
>chr6:32069868-32071393
>chr6:32071465-32071526
>chr6:32072632-32088051
>chr6:32088067-32090132
>chr6:32090317-32094590
>chr6:32094665-32094777
>chr6:32094916-32094957
>chr6:32095117-32100311
>chr6:32100356-32100528
>chr6:32100596-32118043
>chr6:32118420-32118663
>chr6:32118833-32118979
>chr6:32119099-32122726
>chr6:32123103-32123346
>chr6:32123516-32123662
>chr6:32123782-32128375
>chr6:32128396-32128430
>chr6:32128530-32134173
>chr6:32134232-32137915
>chr6:32137941-32138806
>chr6:32138970-32139365
>chr6:32139842-32147988
>chr6:32148088-32148113
>chr6:32148530-32150153
>chr6:32150722-32152937
>chr6:32153061-32154008
>chr6:32154048-32154566
>chr6:32154923-32161455
>chr6:32161476-32161510
>chr6:32161579-32166983
>chr6:32167060-32167905
>chr6:32168034-32168226
>chr6:32168248-32171594
>chr6:32171671-32172589
>chr6:32172897-32185281
>chr6:32186195-32186223
>chr6:32186653-32186712
>chr6:32191618-32193609
>chr6:32194091-32194123
>chr6:32194607-32194653
>chr6:32196403-32196927
>chr6:32196991-32200101
>chr6:32200192-32201568
>chr6:32201645-32201717
>chr6:32202053-32202139
>chr6:32202224-32202310
>chr6:32202580-32202693
>chr6:32202800-32202895
>chr6:32206088-32206142
>chr6:32206518-32206533
>chr6:32206598-32208763
>chr6:32208932-32209427
>chr6:32209511-32212050
>chr6:32212091-32220196
>chr6:32220393-32220457
>chr6:32220592-32220851
>chr6:32221372-32225083
>chr6:32225268-32225402
>chr6:32225487-32225639
>chr6:32226249-32226379
>chr6:32226477-32227997
>chr6:32228124-32237652
>chr6:32237752-32237775
>chr6:32237810-32242113
>chr6:32242250-32244280
>chr6:32244411-32249673
>chr6:32249714-32252728
>chr6:32252774-32258930
>chr6:32259158-32259281
>chr6:32259334-32259511
>chr6:32260708-32260745
>chr6:32260926-32260965
>chr6:32261088-32261600
>chr6:32262035-32270156
>chr6:32270590-32271484
>chr6:32271536-32271634
>chr6:32271914-32273893
>chr6:32274129-32274144
>chr6:32274396-32274432
>chr6:32276533-32276583
>chr6:32276757-32277406
>chr6:32277478-32280021
>chr6:32280187-32280239
>chr6:32280683-32280842
>chr6:32280888-32281731
>chr6:32281870-32283825
>chr6:32283993-32284008
>chr6:32284081-32285256
>chr6:32285289-32285869
>chr6:32285929-32286034
>chr6:32286542-32289618
>chr6:32289740-32297043
>chr6:32297084-32297141
>chr6:32297179-32297556
>chr6:32297651-32302151
>chr6:32302873-32303332
>chr6:32303970-32304059
>chr6:32304123-32304190
>chr6:32304276-32305703
>chr6:32305849-32328173
>chr6:32328360-32341306
>chr6:32341505-32341552
>chr6:32341603-32341652
>chr6:32341908-32346458
>chr6:32349411-32351602
>chr6:32351801-32351848
>chr6:32351899-32351948
>chr6:32352203-32355885
>chr6:32356000-32359760
>chr6:32359903-32366075
>chr6:32366225-32368133
>chr6:32368281-32372208
>chr6:32372535-32372923
>chr6:32373212-32375686
>chr6:32376043-32376188
>chr6:32376843-32376886
>chr6:32377179-32377225
>chr6:32378192-32378223
>chr6:32379026-32379078
>chr6:32379522-32379702
>chr6:32380911-32381144
>chr6:32381458-32389599
>chr6:32390326-32390473
>chr6:32391062-32391114
>chr6:32391281-32400529
>chr6:32400886-32400964
>chr6:32401985-32402971
>chr6:32403055-32403652
>chr6:32403781-32419574
>chr6:32419956-32421849
>chr6:32423197-32423248
>chr6:32423828-32424561
>chr6:32424985-32425064
>chr6:32425440-32425470
>chr6:32426622-32427125
>chr6:32427577-32427731
>chr6:32427964-32428151
>chr6:32429150-32429279
>chr6:32430997-32431256
>chr6:32431317-32431368
>chr6:32431519-32431593
>chr6:32431918-32432210
>chr6:32432703-32436112
>chr6:32436194-32443519
>chr6:32443598-32453576
>chr6:32453634-32453676
>chr6:32454218-32454259
>chr6:32454372-32454778
>chr6:32454970-32455038
>chr6:32456275-32456311
>chr6:32456917-32457144
>chr6:32457200-32457559
>chr6:32463463-32464346
>chr6:32465033-32465074
>chr6:32467901-32468045
>chr6:32469109-32485063
>chr6:32485153-32485247
>chr6:32485288-32486511
>chr6:32486606-32487658
>chr6:32487694-32488180
>chr6:32488235-32488297
>chr6:32488412-32499096
>chr6:32499202-32499270
>chr6:32499415-32501580
>chr6:32501619-32507461
>chr6:32507861-32512696
>chr6:32512780-32518994
>chr6:32519311-32519602
>chr6:32519668-32533142
>chr6:32533421-32533620
>chr6:32533868-32533962
>chr6:32534092-32534603
>chr6:32534639-32535233
>chr6:32536992-32537102
>chr6:32537388-32537463
>chr6:32537789-32537820
>chr6:32538175-32545624
>chr6:32550762-32551197
>chr6:32551224-32551928
>chr6:32552019-32552516
>chr6:32552607-32552665
>chr6:32552799-32552912
>chr6:32552970-32553832
>chr6:32553867-32554544
>chr6:32554626-32555077
>chr6:32555346-32557569
>chr6:32558129-32560397
>chr6:32561037-32561237
>chr6:32561507-32567489
>chr6:32567649-32569808
>chr6:32569846-32571804
>chr6:32572098-32572230
>chr6:32573670-32573992
>chr6:32574368-32579065
>chr6:32579178-32579211
>chr6:32579254-32579336
>chr6:32579467-32579505
>chr6:32579725-32581594
>chr6:32581681-32584583
>chr6:32584727-32587018
>chr6:32587730-32587898
>chr6:32588182-32590095
>chr6:32590133-32590356
>chr6:32590658-32590860
>chr6:32591058-32592759
>chr6:32593166-32593211
>chr6:32593479-32594082
>chr6:32594231-32594271
>chr6:32594333-32594429
>chr6:32594485-32594543
>chr6:32594626-32595677
>chr6:32595702-32595718
>chr6:32595901-32596177
>chr6:32596202-32597223
>chr6:32597603-32600809
>chr6:32600846-32607374
>chr6:32607474-32612225
>chr6:32612525-32612588
>chr6:32612943-32613061
>chr6:32613193-32615225
>chr6:32615325-32616892
>chr6:32617023-32618057
>chr6:32618091-32619251
>chr6:32619439-32619455
>chr6:32619511-32621901
>chr6:32622368-32622417
>chr6:32623134-32623156
>chr6:32623572-32623665
>chr6:32623969-32625927
>chr6:32625963-32627735
>chr6:32628005-32634727
>chr6:32634764-32637793
>chr6:32637930-32639470
>chr6:32639789-32640358
>chr6:32641248-32643274
>chr6:32643419-32643974
>chr6:32644093-32650490
>chr6:32650545-32652941
>chr6:32653060-32653119
>chr6:32653172-32653461
>chr6:32653543-32653656
>chr6:32653725-32653878
>chr6:32653919-32655335
>chr6:32655592-32657207
>chr6:32657268-32657511
>chr6:32657625-32660346
>chr6:32660445-32660503
>chr6:32660788-32666760
>chr6:32667166-32668809
>chr6:32668957-32673077
>chr6:32673244-32674370
>chr6:32674568-32674584
>chr6:32674684-32675497
>chr6:32675597-32685055
>chr6:32685119-32685513
>chr6:32687329-32687508
>chr6:32688844-32688949
>chr6:32689717-32689755
>chr6:32690425-32690726
>chr6:32690756-32690955
>chr6:32691039-32693342
>chr6:32693484-32693525
>chr6:32693625-32693796
>chr6:32693877-32693965
>chr6:32694385-32694464
>chr6:32694512-32694566
>chr6:32694592-32694729
>chr6:32694761-32700809
>chr6:32700922-32700990
>chr6:32701218-32701261
>chr6:32701342-32701430
>chr6:32701852-32701895
>chr6:32701983-32702024
>chr6:32702057-32702194
>chr6:32702226-32702277
>chr6:32702363-32702961
>chr6:32703022-32703050
>chr6:32703103-32703800
>chr6:32703873-32704343
>chr6:32704417-32705869
>chr6:32705925-32707133
>chr6:32707189-32707243
>chr6:32707282-32708615
>chr6:32708662-32713555
>chr6:32713616-32714069
>chr6:32714094-32714142
>chr6:32714250-32714381
>chr6:32714592-32719260
>chr6:32719410-32719450
>chr6:32719468-32721203
>chr6:32721243-32721968
>chr6:32722019-32722068
>chr6:32722123-32722426
>chr6:32722488-32722530
>chr6:32722686-32722720
>chr6:32722892-32723104
>chr6:32723488-32723706
>chr6:32723922-32724025
>chr6:32724121-32724149
>chr6:32724700-32724736
>chr6:32724976-32725108
>chr6:32725156-32725208
>chr6:32725340-32725406
>chr6:32725815-32728009
>chr6:32728103-32728499
>chr6:32728632-32728666
>chr6:32728754-32729903
>chr6:32729990-32730606
>chr6:32730641-32764403
>chr6:32764466-32766545
>chr6:32766605-32767763
>chr6:32767840-32768945
>chr6:32769022-32769062
>chr6:32769245-32769291
>chr6:32769498-32777560
>chr6:32777647-32782688
>chr6:32782751-32782800
>chr6:32782851-32784315
>chr6:32784342-32787104
>chr6:32787154-32792208
>chr6:32792422-32792484
>chr6:32792578-32795673
>chr6:32795725-32796733
>chr6:32796783-32796829
>chr6:32796910-32796964
>chr6:32797042-32797130
>chr6:32797174-32797311
>chr6:32797376-32797578
>chr6:32797647-32798134
>chr6:32798185-32798574
>chr6:32798665-32800145
>chr6:32800231-32800254
>chr6:32800655-32800855
>chr6:32800912-32800981
>chr6:32801123-32815166
>chr6:32817422-32818562
>chr6:32818596-32833746
>chr6:32833803-32836921
>chr6:32836951-32837595
>chr6:32837674-32837794
>chr6:32837854-32837901
>chr6:32838327-32838372
>chr6:32838702-32839017
>chr6:32839226-32839287
>chr6:32839304-32839603
>chr6:32839755-32839924
>chr6:32840006-32840274
>chr6:32841092-32841615
>chr6:32843156-32844433
>chr6:32844504-32850119
>chr6:32850277-32853613
>chr6:32855052-32858113
>chr6:32858144-32858879
>chr6:32859468-32859612
>chr6:32859774-32859820
>chr6:32860015-32860154
>chr6:32860502-32860622
>chr6:32861554-32861857
>chr6:32862180-32862338
>chr6:32862383-32862673
>chr6:32862951-32870419
>chr6:32870507-32870732
>chr6:32870827-32871071
>chr6:32871358-32874206
>chr6:32874258-32880784
>chr6:32880869-32885202
>chr6:32885260-32885429
>chr6:32886020-32886055
>chr6:32888477-32888992
>chr6:32889142-32889240
>chr6:32895144-32895305
>chr6:32896481-32896518
>chr6:32896943-32897093
>chr6:32900218-32900264
>chr6:32900506-32900552
>chr6:32901273-32901366
>chr6:32901442-32901790
>chr6:32901911-32902060
>chr6:32903149-32923635
>chr6:32923926-32925410
>chr6:32926412-32926459
>chr6:32927299-32928526
>chr6:32928980-32939128
>chr6:32939288-32939798
>chr6:32939838-32942897
>chr6:32942970-32954746
>chr6:32954916-32959997
>chr6:32962927-32963057
>chr6:32963101-32963451
>chr6:32965066-32965276
>chr6:32970602-32970990
>chr6:32971061-32971144
>chr6:32971394-32976862
>chr6:32976917-32977155
>chr6:32977347-32977436
>chr6:32977630-32978297
>chr6:32980788-32989366
>chr6:32989414-33001407
>chr6:33001595-33001938
>chr6:33002007-33002048
>chr6:33002106-33003032
>chr6:33003181-33003536
>chr6:33003590-33003654
>chr6:33003776-33003890
>chr6:33004018-33004092
>chr6:33004163-33004202
>chr6:33004419-33004531
>chr6:33004631-33009980
>chr6:33010338-33010629
>chr6:33010689-33011206
>chr6:33011259-33011314
>chr6:33011483-33018928
>chr6:33018956-33019217
>chr6:33019336-33019444
>chr6:33020608-33022109
>chr6:33022155-33022660
>chr6:33022700-33023093
>chr6:33023119-33024054
>chr6:33024153-33026675
>chr6:33027008-33027077
>chr6:33027135-33027260
>chr6:33027365-33038156
>chr6:33039363-33044747
>chr6:33044847-33046447
>chr6:33046795-33046864
>chr6:33047152-33053294
>chr6:33053452-33058496
>chr6:33058546-33060092
>chr6:33060151-33060403
>chr6:33060517-33064972
>chr6:33065058-33066641
>chr6:33066741-33066786
>chr6:33066921-33070600
>chr6:33070728-33070775
>chr6:33070833-33070885
>chr6:33071324-33071728
>chr6:33071826-33071860
>chr6:33071937-33073643
>chr6:33073688-33074291
>chr6:33074336-33082509
>chr6:33082714-33083268
>chr6:33083565-33084878
>chr6:33084999-33085625
>chr6:33085952-33095011
>chr6:33095193-33095964
>chr6:33096182-33097580
>chr6:33097632-33097843
>chr6:33099378-33101595
>chr6:33101821-33101943
>chr6:33102254-33102611
>chr6:33102654-33104795
>chr6:33104829-33105520
>chr6:33105548-33105563
>chr6:33105663-33113376
>chr6:33113550-33113602
>chr6:33113642-33114669
>chr6:33114952-33116366
>chr6:33116528-33116543
>chr6:33116841-33123926
>chr6:33124375-33124720
>chr6:33125197-33125391
>chr6:33127611-33127833
>chr6:33129097-33129208
>chr6:33129441-33130002
>chr6:33130040-33132025
>chr6:33133908-33134587
>chr6:33134877-33144435
>chr6:33144547-33149193
>chr6:33149293-33159280
>chr6:33159553-33159584
>chr6:33159957-33169820
>chr6:33170398-33170484
>chr6:33170846-33170901
>chr6:33170969-33171126
>chr6:33172088-33172203
>chr6:33173014-33173063
>chr6:33173178-33174215
>chr6:33174323-33174364
>chr6:33174399-33174478
>chr6:33174807-33174857
>chr6:33174924-33174991
>chr6:33175073-33175291
>chr6:33175437-33175628
>chr6:33175853-33175930
>chr6:33176390-33176475
>chr6:33176638-33176804
>chr6:33177088-33177153
>chr6:33177198-33177342
>chr6:33178816-33178870
>chr6:33180159-33180231
>chr6:33180291-33180398
>chr6:33181391-33181532
>chr6:33182469-33182628
>chr6:33182812-33182885
>chr6:33182979-33183051
>chr6:33183255-33183301
>chr6:33183366-33183399
>chr6:33183478-33183586
>chr6:33184374-33184460
>chr6:33184696-33184942
>chr6:33185005-33185221
>chr6:33185853-33185955
>chr6:33186017-33186624
>chr6:33186891-33187019
>chr6:33187087-33187383
>chr6:33187408-33187465
>chr6:33187562-33187726
>chr6:33187745-33188742
>chr6:33188932-33188968
>chr6:33189003-33189089
>chr6:33189135-33190901
>chr6:33193771-33193810
>chr6:33194367-33194987
>chr6:33195205-33195857
>chr6:33196736-33196783
>chr6:33197071-33198861
>chr6:33198956-33198990
>chr6:33200422-33200530
>chr6:33200666-33200695
>chr6:33200820-33201805
>chr6:33201853-33202054
>chr6:33202101-33202463
>chr6:33202529-33202587
>chr6:33203771-33207275
>chr6:33207285-33209070
>chr6:33210365-33224454
>chr6:33224508-33227553
>chr6:33229660-33229722
>chr6:33230117-33230146
>chr6:33231576-33236863
>chr6:33236963-33238244
>chr6:33238478-33243101
>chr6:33243485-33243555
>chr6:33243916-33243978
>chr6:33243997-33245002
>chr6:33245046-33245230
>chr6:33245313-33245561
>chr6:33245614-33246033
>chr6:33246972-33247013
>chr6:33253694-33254573
>chr6:33254696-33257840
>chr6:33257989-33258211
>chr6:33258305-33258623
>chr6:33258670-33262018
>chr6:33262101-33263570
>chr6:33263641-33263746
>chr6:33263801-33264465
>chr6:33264531-33266673
>chr6:33266774-33270528
>chr6:33270582-33270963
>chr6:33271286-33273780
>chr6:33273853-33276349
>chr6:33276490-33279341
>chr6:33279414-33282208
>chr6:33282333-33282875
>chr6:33282928-33283050
>chr6:33283095-33283377
>chr6:33283474-33289738
>chr6:33289838-33289853
>chr6:33289883-33290542
>chr6:33290693-33290708
>chr6:33290808-33296569
>chr6:33297726-33298726
>chr6:33298849-33307484
>chr6:33313120-33313428
>chr6:33313752-33313878
>chr6:33313910-33313963
>chr6:33314118-33314256
>chr6:33314543-33314594
>chr6:33315397-33315540
>chr6:33315618-33316036
>chr6:33316150-33316281
>chr6:33316320-33316493
>chr6:33316549-33316581
>chr6:33317473-33318462
>chr6:33318977-33322775
>chr6:33323007-33323050
>chr6:33323257-33323349
>chr6:33323568-33323672
>chr6:33323734-33323939
>chr6:33324067-33325068
>chr6:33325139-33326930
>chr6:33327013-33327061
>chr6:33327130-33327184
>chr6:33327214-33327400
>chr6:33327488-33340124
>chr6:33340446-33340532
>chr6:33341686-33348478
>chr6:33348509-33355937
>chr6:33356951-33357002
>chr6:33357236-33360288
>chr6:33361071-33362611
>chr6:33362847-33363465
>chr6:33363686-33363971
>chr6:33365502-33365658
>chr6:33365768-33366271
>chr6:33366700-33366794
>chr6:33367140-33367585
>chr6:33369855-33369870
>chr6:33369947-33371922
>chr6:33371938-33372446
>chr6:33372732-33375122
>chr6:33375250-33377284
>chr6:33377384-33379408
>chr6:33379629-33386980
>chr6:33387188-33413641
>chr6:33413964-33415579
>chr6:33415679-33422517
>chr6:33422612-33424522
>chr6:33424581-33424681
>chr6:33425180-33425247
>chr6:33426038-33426324
>chr6:33426817-33426876
>chr6:33427666-33428223
>chr6:33428416-33428438
>chr6:33428538-33431647
>chr6:33432464-33432531
>chr6:33433252-33433435
>chr6:33433960-33434094
>chr6:33434254-33434312
>chr6:33434432-33434594
>chr6:33434786-33434839
>chr6:33434907-33434974
>chr6:33435057-33435166
>chr6:33435422-33435522
>chr6:33435877-33435920
>chr6:33436354-33436485
>chr6:33436716-33436822
>chr6:33437137-33437211
>chr6:33437328-33437382
>chr6:33437487-33437582
>chr6:33437926-33438263
>chr6:33438446-33438585
>chr6:33438647-33438823
>chr6:33438878-33439212
>chr6:33439266-33441045
>chr6:33441076-33441162
>chr6:33441948-33442105
>chr6:33442215-33442265
>chr6:33442633-33442787
>chr6:33442849-33442914
>chr6:33443181-33455000
>chr6:33455375-33455435
>chr6:33455636-33455777
>chr6:33456075-33456218
>chr6:33456398-33456479
>chr6:33456843-33456889
>chr6:33456954-33456987
>chr6:33457066-33457265
>chr6:33457289-33462261
>chr6:33462305-33462455
>chr6:33463005-33463109
>chr6:33463178-33463828
>chr6:33464834-33464866
>chr6:33464931-33465368
>chr6:33465462-33465825
>chr6:33465875-33472405
>chr6:33472668-33476823
>chr6:33478887-33481010
>chr6:33481239-33485556
>chr6:33486207-33486289
>chr6:33486343-33486754
>chr6:33486811-33490320
>chr6:33490971-33491053
>chr6:33491097-33491518
>chr6:33491579-33496122
>chr6:33496905-33498444
>chr6:33498680-33499298
>chr6:33499519-33499804
>chr6:33501335-33501491
>chr6:33501601-33502104
>chr6:33502533-33502627
>chr6:33503828-33504518
>chr6:33504544-33505102
>chr6:33505300-33506343
>chr6:33506862-33506923
>chr6:33507411-33507482
>chr6:33507709-33507771
>chr6:33508146-33508197
>chr6:33509096-33509179
>chr6:33509249-33509917
>chr6:33509978-33510128
>chr6:33511107-33512079
>chr6:33512152-33528820
>chr6:33528858-33528922
>chr6:33530013-33530227
>chr6:33530316-33530352
>chr6:33530612-33532970
>chr6:33533366-33533564
>chr6:33533619-33533680
>chr6:33533946-33537867
>chr6:33538270-33538462
>chr6:33538517-33538578
>chr6:33538873-33538990
>chr6:33539033-33539162
>chr6:33539428-33539511
>chr6:33539924-33540025
>chr6:33540062-33540160
>chr6:33540436-33540510
>chr6:33542760-33545449
>chr6:33545518-33549811
>chr6:33550131-33571779
>chr6:33572009-33572058
>chr6:33572199-33572360
>chr6:33572577-33577014
>chr6:33577114-33580062
>chr6:33580286-33580370
>chr6:33580475-33580643
>chr6:33580751-33586477
>chr6:33586531-33587071
>chr6:33587434-33590839
>chr6:33590937-33594266
>chr6:33594297-33594556
>chr6:33594651-33594724
>chr6:33594772-33594861
>chr6:33595224-33596956
>chr6:33596976-33603446
>chr6:33603488-33606043
>chr6:33606124-33606755
>chr6:33606818-33608995
>chr6:33609090-33609464
>chr6:33609561-33614007
>chr6:33614071-33615228
>chr6:33615308-33615537
>chr6:33615577-33618029
>chr6:33619939-33619981
>chr6:33620311-33620359
>chr6:33620480-33620726
>chr6:33623132-33623182
>chr6:33625153-33632772
>chr6:33632941-33633115
>chr6:33633232-33634851
>chr6:33635565-33635695
>chr6:33636379-33636409
>chr6:33637179-33637361
>chr6:33637447-33637485
>chr6:33637539-33637588
>chr6:33640844-33640889
>chr6:33641051-33641139
>chr6:33641239-33641636
>chr6:33642098-33642254
>chr6:33642312-33645032
>chr6:33645132-33647899
>chr6:33648191-33648542
>chr6:33648576-33649347
>chr6:33649407-33649422
>chr6:33649784-33654048
>chr6:33654082-33656335
>chr6:33656380-33656524
>chr6:33656836-33659188
>chr6:33659404-33659583
>chr6:33660001-33661021
>chr6:33661245-33662999
>chr6:33663099-33663741
>chr6:33664175-33676450
>chr6:33676517-33678555
>chr6:33678599-33678783
>chr6:33679185-33679771
>chr6:33679830-33680171
>chr6:33680199-33682433
>chr6:33682477-33682761
>chr6:33682876-33683980
>chr6:33684283-33684450
>chr6:33684607-33684864
>chr6:33684911-33685258
>chr6:33685602-33685646
>chr6:33685770-33685927
>chr6:33686017-33686074
>chr6:33686101-33689080
>chr6:33689272-33689538
>chr6:33689599-33689934
>chr6:33691457-33693299
>chr6:33693374-33694360
>chr6:33694400-33694845
>chr6:33695036-33697697
>chr6:33697808-33710154
>chr6:33710168-33718417
>chr6:33718486-33719743
>chr6:33720116-33720259
>chr6:33720303-33720980
>chr6:33721053-33721119
>chr6:33721169-33722677
>chr6:33722719-33723247
>chr6:33723391-33723436
>chr6:33723554-33723708
>chr6:33724698-33724729
>chr6:33725143-33725189
>chr6:33725309-33726389
>chr6:33726425-33726589
>chr6:33726660-33727024
>chr6:33727056-33728730
>chr6:33728817-33729309
>chr6:33729413-33732236
>chr6:33732320-33732411
>chr6:33732452-33732714
>chr6:33732764-33751862
>chr6:33751905-33755015
>chr6:33755169-33771005
>chr6:33771081-33771268
>chr6:33771336-33773998
>chr6:33774194-33777981
>chr6:33778156-33779537
>chr6:33780025-33781578
>chr6:33781791-33783681
>chr6:33783925-33783941
>chr6:33784041-33788145
>chr6:33788245-33789770
>chr6:33789803-33790382
>chr6:33790411-33791829
>chr6:33791908-33792134
>chr6:33792341-33792371
>chr6:33792559-33792682
>chr6:33793095-33793366
>chr6:33793419-33793493
>chr6:33793586-33793616
>chr6:33793735-33795481
>chr6:33795975-33805392
>chr6:33806544-33806912
>chr6:33806967-33812929
>chr6:33813106-33814711
>chr6:33814941-33815101
>chr6:33815154-33815247
>chr6:33815601-33821923
>chr6:33821972-33823430
>chr6:33823790-33826439
>chr6:33826710-33839964
>chr6:33840109-33840354
>chr6:33840556-33843663
>chr6:33843739-33844323
>chr6:33844395-33852648
>chr6:33852670-33855683
>chr6:33856085-33856148
>chr6:33856196-33856332
>chr6:33857081-33857340
>chr6:33860600-33860630
>chr6:33861107-33861181
>chr6:33861222-33861515
>chr6:33863530-33863739
>chr6:33863995-33864075
>chr6:33865648-33867570
>chr6:33868393-33868749
>chr6:33869024-33869159
>chr6:33869592-33869743
>chr6:33871262-33871383
>chr6:33871753-33871803
>chr6:33872432-33872648
>chr6:33872697-33873467
>chr6:33873492-33873611
>chr6:33873705-33873951
>chr6:33874019-33875057
>chr6:33875151-33877311
>chr6:33877399-33877485
>chr6:33877652-33878122
>chr6:33878224-33879974
>chr6:33880142-33880683
>chr6:33880861-33882281
>chr6:33882369-33882455
>chr6:33882720-33882888
>chr6:33883194-33883496
>chr6:33883815-33883869
>chr6:33884812-33884916
>chr6:33885189-33885231
>chr6:33885379-33900229
>chr6:33900329-33901381
>chr6:33901735-33907468
>chr6:33907496-33908110
>chr6:33908177-33908251
>chr6:33908366-33909711
>chr6:33910000-33910116
>chr6:33910374-33910637
>chr6:33910747-33913258
>chr6:33913309-33915284
>chr6:33915569-33925267
>chr6:33925466-33925500
>chr6:33926127-33927555
>chr6:33927858-33931652
>chr6:33931851-33931885
>chr6:33932511-33941046
>chr6:33941548-33959124
>chr6:33959205-33959392
>chr6:33963226-33963743
>chr6:33963874-33964073
>chr6:33964290-33964768
>chr6:33964800-33965032
>chr6:33965074-33965254
>chr6:33965575-33965607
>chr6:33965879-33966097
>chr6:33966173-33966312
>chr6:33966866-33966947
>chr6:33967355-33967428
>chr6:33967697-33967761
>chr6:33967883-33970697
>chr6:33971095-33971217
>chr6:33971297-33977429
>chr6:33977529-33977843
>chr6:33977953-33978037
>chr6:33978204-33978314
>chr6:33978362-33978521
>chr6:33978662-33988398
>chr6:33988584-33988753
>chr6:33988899-33988949
>chr6:33989334-33990001
>chr6:33990101-33992049
>chr6:33992175-33994226
>chr6:33994908-34004513
>chr6:34004613-34004643
>chr6:34004726-34004793
>chr6:34004851-34004909
>chr6:34005175-34005260
>chr6:34005446-34005570
>chr6:34005715-34005816
>chr6:34006016-34006175
>chr6:34006195-34014748
>chr6:34015212-34015328
>chr6:34015496-34015818
>chr6:34015897-34016313
>chr6:34016527-34016579
>chr6:34016788-34022483
>chr6:34022651-34022973
>chr6:34023052-34023468
>chr6:34023682-34023734
>chr6:34023943-34028591
>chr6:34028610-34029254
>chr6:34029448-34032189
>chr6:34032437-34032458
>chr6:34032543-34032698
>chr6:34032812-34032876
>chr6:34033096-34033526
>chr6:34033614-34033666
>chr6:34033825-34034135
>chr6:34034183-34034413
>chr6:34034502-34034518
>chr6:34034794-34035449
>chr6:34035579-34035625
>chr6:34035909-34036404
>chr6:34036476-34036948
>chr6:34037649-34039760
>chr6:34039966-34039986
>chr6:34040635-34040748
>chr6:34040792-34040862
>chr6:34041596-34041701
>chr6:34041871-34041941
>chr6:34042017-34042149
>chr6:34042249-34042268
>chr6:34042312-34043132
>chr6:34043178-34043269
>chr6:34043329-34044143
>chr6:34044198-34045178
>chr6:34045406-34049648
>chr6:34049748-34054749
>chr6:34054963-34055023
>chr6:34055074-34055441
>chr6:34056265-34056608
>chr6:34056711-34056804
>chr6:34056871-34056967
>chr6:34057038-34057270
>chr6:34057694-34057778
>chr6:34057838-34057874
>chr6:34058019-34058079
>chr6:34058125-34058261
>chr6:34058427-34058717
>chr6:34059358-34062604
>chr6:34063320-34067394
>chr6:34067555-34070255
>chr6:34070299-34074095
>chr6:34074219-34082487
>chr6:34082824-34082839
>chr6:34082926-34084377
>chr6:34084668-34084709
>chr6:34085684-34085861
>chr6:34086135-34086169
>chr6:34086632-34086671
>chr6:34086718-34086828
>chr6:34086921-34086988
>chr6:34087459-34087489
>chr6:34087574-34087697
>chr6:34087759-34089799
>chr6:34090568-34094474
>chr6:34095997-34096229
>chr6:34096861-34096962
>chr6:34097356-34097493
>chr6:34097587-34112329
>chr6:34112417-34113080
>chr6:34113467-34113512
>chr6:34114606-34116458
>chr6:34116826-34117620
>chr6:34118559-34118643
>chr6:34118725-34118784
>chr6:34118959-34119021
>chr6:34119089-34119159
>chr6:34119285-34119385
>chr6:34119720-34122160
>chr6:34122651-34122731
>chr6:34124782-34124896
>chr6:34124940-34126730
>chr6:34127767-34133005
>chr6:34133610-34133790
>chr6:34133854-34133927
>chr6:34133996-34136553
>chr6:34137079-34137130
>chr6:34137408-34137441
>chr6:34137491-34141206
>chr6:34141732-34141783
>chr6:34142061-34142094
>chr6:34142144-34142542
>chr6:34142564-34143607
>chr6:34143685-34143871
>chr6:34143920-34157982
>chr6:34158753-34158782
>chr6:34158854-34159061
>chr6:34159387-34159473
>chr6:34159530-34163822
>chr6:34164116-34164162
>chr6:34164206-34164241
>chr6:34164341-34164475
>chr6:34164563-34164600
>chr6:34166576-34167794
>chr6:34168209-34168248
>chr6:34168319-34169128
>chr6:34169302-34169324
>chr6:34169491-34169627
>chr6:34169682-34170216
>chr6:34170361-34170384
>chr6:34170484-34181118
>chr6:34181197-34184996
>chr6:34185021-34209333
>chr6:34209363-34211203
>chr6:34211252-34211649
>chr6:34211719-34215979
>chr6:34224481-34225003
>chr6:34225319-34225895
>chr6:34226148-34226450
>chr6:34227944-34229013
>chr6:34230780-34230852
>chr6:34230977-34231671
>chr6:34231693-34235527
>chr6:34235704-34235720
>chr6:34235838-34242798
>chr6:34242898-34251413
>chr6:34251444-34252453
>chr6:34252564-34253299
>chr6:34253353-34255110
>chr6:34255221-34269702
>chr6:34269751-34274462
>chr6:34274579-34287532
>chr6:34287544-34287630
>chr6:34287797-34302886
>chr6:34302986-34313978
>chr6:34314029-34314583
>chr6:34314676-34314739
>chr6:34314763-34316321
>chr6:34316378-34317956
>chr6:34319130-34328305
>chr6:34328442-34328554
>chr6:34328603-34336907
>chr6:34337007-34344197
>chr6:34344241-34346460
>chr6:34346487-34355238
>chr6:34355501-34361613
>chr6:34361677-34363395
>chr6:34363511-34363945
>chr6:34364382-34364696
>chr6:34364751-34364873
>chr6:34365329-34365493
>chr6:34365784-34366623
>chr6:34367233-34367333
>chr6:34367397-34368708
>chr6:34368838-34369616
>chr6:34369769-34375963
>chr6:34376020-34377151
>chr6:34377187-34377586
>chr6:34377775-34378081
>chr6:34378205-34378338
>chr6:34378407-34378476
>chr6:34378526-34380867
>chr6:34380896-34385250
>chr6:34385338-34386474
>chr6:34386516-34395747
>chr6:34395809-34396323
>chr6:34396364-34401369
>chr6:34401512-34401993
>chr6:34402095-34403530
>chr6:34403713-34404428
>chr6:34404595-34405120
>chr6:34405219-34405693
>chr6:34406734-34407231
>chr6:34407274-34407829
>chr6:34407974-34408046
>chr6:34408382-34408784
>chr6:34408848-34409971
>chr6:34410179-34410239
>chr6:34410678-34410958
>chr6:34411051-34411173
>chr6:34411629-34411793
>chr6:34412085-34412924
>chr6:34413534-34413634
>chr6:34413698-34415701
>chr6:34415902-34418029
>chr6:34418123-34418514
>chr6:34418885-34418912
>chr6:34419417-34419892
>chr6:34420166-34420807
>chr6:34421330-34421631
>chr6:34421779-34421814
>chr6:34422462-34422532
>chr6:34423734-34423924
>chr6:34424827-34426228
>chr6:34426751-34427052
>chr6:34427200-34427235
>chr6:34427883-34427953
>chr6:34429134-34429344
>chr6:34430109-34430160
>chr6:34433460-34433716
>chr6:34433755-34434388
>chr6:34434596-34435382
>chr6:34435485-34435823
>chr6:34437126-34437168
>chr6:34437241-34437661
>chr6:34440782-34441423
>chr6:34444641-34445251
>chr6:34445761-34446756
>chr6:34446866-34446987
>chr6:34447118-34448035
>chr6:34448316-34452982
>chr6:34456799-34456864
>chr6:34456995-34459935
>chr6:34460043-34460321
>chr6:34460460-34460475
>chr6:34460635-34460683
>chr6:34460767-34461209
>chr6:34461255-34463588
>chr6:34463801-34464348
>chr6:34464979-34465679
>chr6:34465840-34466194
>chr6:34466342-34466628
>chr6:34466742-34467997
>chr6:34468121-34468137
>chr6:34468330-34469792
>chr6:34469974-34470628
>chr6:34470661-34470860
>chr6:34470970-34470986
>chr6:34471050-34471668
>chr6:34472276-34476356
>chr6:34476490-34477161
>chr6:34477290-34477305
>chr6:34477608-34484748
>chr6:34485002-34485022
>chr6:34485078-34485110
>chr6:34485360-34487627
>chr6:34487908-34493435
>chr6:34493547-34496726
>chr6:34496812-34496830
>chr6:34496930-34496981
>chr6:34497074-34499211
>chr6:34499719-34500627
>chr6:34500796-34503227
>chr6:34503359-34504813
>chr6:34505139-34509479
>chr6:34509630-34511139
>chr6:34511269-34513498
>chr6:34513703-34518619
>chr6:34518719-34519367
>chr6:34520002-34523249
>chr6:34523467-34523511
>chr6:34523923-34523975
>chr6:34536731-34536770
>chr6:34536817-34536990
>chr6:34537232-34537272
>chr6:34537305-34537419
>chr6:34538654-34542370
>chr6:34542535-34542799
>chr6:34542908-34543311
>chr6:34543370-34544124
>chr6:34544201-34544589
>chr6:34544674-34545147
>chr6:34548948-34549118
>chr6:34549163-34549368
>chr6:34549430-34549574
>chr6:34550017-34550224
>chr6:34550373-34550438
>chr6:34550522-34550564
>chr6:34550732-34551247
>chr6:34551666-34551789
>chr6:34552213-34552296
>chr6:34552379-34552814
>chr6:34553132-34553280
>chr6:34553803-34553877
>chr6:34554077-34554133
>chr6:34554534-34554646
>chr6:34554730-34555025
>chr6:34555077-34562067
>chr6:34562256-34563909
>chr6:34564037-34564301
>chr6:34566227-34566502
>chr6:34568520-34568940
>chr6:34568970-34569046
>chr6:34569841-34569875
>chr6:34571490-34571544
>chr6:34571608-34572018
>chr6:34573895-34580331
>chr6:34580357-34581691
>chr6:34582003-34582087
>chr6:34582165-34584888
>chr6:34584988-34599083
>chr6:34599210-34601967
>chr6:34608379-34613582
>chr6:34613696-34633070
>chr6:34633129-34633239
>chr6:34633263-34633346
>chr6:34635901-34638673
>chr6:34638727-34638766
>chr6:34638905-34647170
>chr6:34647815-34647963
>chr6:34648395-34648509
>chr6:34649562-34651352
>chr6:34651452-34654063
>chr6:34654259-34656907
>chr6:34657017-34658917
>chr6:34659318-34661820
>chr6:34661949-34667802
>chr6:34671365-34671549
>chr6:34671733-34671808
>chr6:34671915-34672238
>chr6:34672893-34673881
>chr6:34673918-34687143
>chr6:34687787-34688091
>chr6:34688184-34690284
>chr6:34690436-34690576
>chr6:34690623-34690921
>chr6:34690966-34691026
>chr6:34691136-34695415
>chr6:34695792-34695997
>chr6:34697236-34697548
>chr6:34697669-34698366
>chr6:34698538-34699090
>chr6:34699352-34708440
>chr6:34708607-34710492
>chr6:34710592-34713094
>chr6:34713190-34713254
>chr6:34714048-34719367
>chr6:34719408-34719812
>chr6:34719995-34732266
>chr6:34732392-34741857
>chr6:34741934-34743847
>chr6:34743905-34743998
>chr6:34744379-34744582
>chr6:34745810-34746085
>chr6:34746116-34750035
>chr6:34750073-34750214
>chr6:34750262-34750552
>chr6:34750635-34751390
>chr6:34751461-34751797
>chr6:34751842-34751961
>chr6:34752191-34752345
>chr6:34753209-34753289
>chr6:34753387-34754084
>chr6:34754175-34771982
>chr6:34772112-34777444
>chr6:34777666-34784173
>chr6:34784199-34786098
>chr6:34786166-34786357
>chr6:34786713-34786744
>chr6:34787846-34787897
>chr6:34788074-34788177
>chr6:34788286-34788968
>chr6:34789037-34789605
>chr6:34789697-34791497
>chr6:34791542-34795092
>chr6:34795153-34795602
>chr6:34795697-34796019
>chr6:34796101-34796843
>chr6:34796899-34797300
>chr6:34797343-34797763
>chr6:34797836-34797985
>chr6:34798040-34801588
>chr6:34801626-34803318
>chr6:34803454-34803681
>chr6:34803837-34803870
>chr6:34803956-34804607
>chr6:34805118-34805489
>chr6:34805757-34805825
>chr6:34806579-34808762
>chr6:34809108-34809218
>chr6:34809245-34815971
>chr6:34816216-34821122
>chr6:34822211-34824056
>chr6:34826663-34826696
>chr6:34827963-34832976
>chr6:34833770-34834140
>chr6:34834676-34834798
>chr6:34834893-34835938
>chr6:34836630-34836665
>chr6:34836723-34836929
>chr6:34837145-34837698
>chr6:34837826-34841407
>chr6:34841535-34846106
>chr6:34846209-34846536
>chr6:34846578-34852205
>chr6:34852305-34856339
>chr6:34856371-34860486
>chr6:34860535-34861223
>chr6:34861438-34861486
>chr6:34861561-34862354
>chr6:34862436-34863370
>chr6:34863528-34864204
>chr6:34864255-34864655
>chr6:34864696-34871946
>chr6:34871981-34872571
>chr6:34872853-34873404
>chr6:34873664-34874003
>chr6:34874087-34876113
>chr6:34876168-34876641
>chr6:34876713-34877642
>chr6:34877708-34882256
>chr6:34882305-34882353
>chr6:34882480-34883700
>chr6:34883783-34883817
>chr6:34884033-34884049
>chr6:34884274-34884455
>chr6:34884504-34884629
>chr6:34884701-34887227
>chr6:34887457-34887684
>chr6:34889834-34889869
>chr6:34891562-34891614
>chr6:34891670-34892027
>chr6:34892161-34892623
>chr6:34892999-34893175
>chr6:34893259-34893476
>chr6:34895031-34895777
>chr6:34896009-34896183
>chr6:34896469-34897909
>chr6:34898453-34900153
>chr6:34900172-34900443
>chr6:34900581-34907857
>chr6:34907957-34912314
>chr6:34912342-34916359
>chr6:34916486-34916547
>chr6:34916597-34922057
>chr6:34922456-34922480
>chr6:34922580-34922595
>chr6:34922719-34922755
>chr6:34922838-34923546
>chr6:34923565-34924537
>chr6:34924696-34925097
>chr6:34925283-34925383
>chr6:34925635-34926723
>chr6:34926802-34927111
>chr6:34929434-34929661
>chr6:34930275-34930356
>chr6:34930430-34934227
>chr6:34934833-34934874
>chr6:34936571-34936698
>chr6:34936861-34936922
>chr6:34936975-34937200
>chr6:34937421-34937810
>chr6:34938272-34941046
>chr6:34941160-34954564
>chr6:34954596-34956672
>chr6:34957273-34957317
>chr6:34957386-34957424
>chr6:34957785-34964060
>chr6:34964223-34967110
>chr6:34967232-34973439
>chr6:34973620-34973814
>chr6:34975681-34975882
>chr6:34977337-34977392
>chr6:34977949-34978202
>chr6:34981406-34981528
>chr6:34981572-34991117
>chr6:34991222-34991556
>chr6:34991663-35014527
>chr6:35014561-35014801
>chr6:35014930-35015183
>chr6:35015508-35015883
>chr6:35015936-35016192
>chr6:35016472-35016487
>chr6:35016684-35018166
>chr6:35018282-35030449
>chr6:35030565-35033966
>chr6:35034010-35034398
>chr6:35034463-35041440
>chr6:35041509-35044342
>chr6:35044761-35044906
>chr6:35044963-35052894
>chr6:35053319-35053463
>chr6:35053520-35053920
>chr6:35054390-35054419
>chr6:35054725-35054787
>chr6:35054832-35054928
>chr6:35055211-35055246
>chr6:35055309-35055543
>chr6:35055645-35055762
>chr6:35055889-35055952
>chr6:35056024-35056217
>chr6:35058618-35058831
>chr6:35059632-35059898
>chr6:35060716-35060815
>chr6:35062928-35063001
>chr6:35063330-35063446
>chr6:35063973-35064189
>chr6:35064273-35065486
>chr6:35065585-35066112
>chr6:35066222-35066258
>chr6:35066292-35066343
>chr6:35066409-35066527
>chr6:35066636-35066674
>chr6:35066955-35067017
>chr6:35067072-35067232
>chr6:35068037-35069272
>chr6:35069385-35070148
>chr6:35070348-35074186
>chr6:35075786-35075898
>chr6:35075933-35076145
>chr6:35076364-35076442
>chr6:35076517-35076787
>chr6:35076809-35081473
>chr6:35081508-35081720
>chr6:35081939-35082013
>chr6:35082092-35082216
>chr6:35082255-35082362
>chr6:35082383-35084649
>chr6:35085375-35087082
>chr6:35087118-35087958
>chr6:35088019-35088087
>chr6:35088239-35088271
>chr6:35089967-35090057
>chr6:35090150-35090304
>chr6:35091085-35091103
>chr6:35093462-35093651
>chr6:35094664-35094829
>chr6:35094938-35095065
>chr6:35095180-35095266
>chr6:35095349-35095541
>chr6:35096685-35099108
>chr6:35099575-35099730
>chr6:35099900-35101486
>chr6:35101589-35101637
>chr6:35102273-35102918
>chr6:35102993-35112943
>chr6:35112974-35113632
>chr6:35113988-35121092
>chr6:35121172-35121220
>chr6:35121872-35122011
>chr6:35122410-35123513
>chr6:35123903-35123963
>chr6:35124067-35124338
>chr6:35124489-35124626
>chr6:35125230-35130369
>chr6:35130395-35134941
>chr6:35135851-35136132
>chr6:35136847-35137557
>chr6:35137905-35138891
>chr6:35138929-35151770
>chr6:35152384-35152450
>chr6:35152934-35158767
>chr6:35158899-35163063
>chr6:35163222-35165253
>chr6:35165378-35165600
>chr6:35165645-35165828
>chr6:35165899-35166149
>chr6:35166184-35166536
>chr6:35166787-35173014
>chr6:35173150-35173874
>chr6:35174134-35174456
>chr6:35174549-35177349
>chr6:35180478-35185084
>chr6:35185159-35185192
>chr6:35186132-35186394
>chr6:35186493-35186573
>chr6:35186659-35188724
>chr6:35188759-35190311
>chr6:35190349-35191533
>chr6:35191692-35192747
>chr6:35192797-35192829
>chr6:35192951-35197811
>chr6:35197935-35200431
>chr6:35200772-35201902
>chr6:35202002-35202019
>chr6:35202073-35204740
>chr6:35204869-35206964
>chr6:35207419-35207964
>chr6:35208125-35208235
>chr6:35208953-35209030
>chr6:35209298-35209446
>chr6:35210000-35210200
>chr6:35210906-35210982
>chr6:35211356-35211400
>chr6:35213756-35215130
>chr6:35215477-35215551
>chr6:35215884-35249023
>chr6:35249165-35249414
>chr6:35249629-35250574
>chr6:35250686-35252935
>chr6:35253823-35256022
>chr6:35257299-35258493
>chr6:35258700-35258924
>chr6:35258973-35259156
>chr6:35259212-35259596
>chr6:35259673-35260288
>chr6:35260331-35260408
>chr6:35260508-35261695
>chr6:35262629-35262668
>chr6:35262822-35262869
>chr6:35262991-35263196
>chr6:35263327-35269857
>chr6:35269957-35270250
>chr6:35270330-35270796
>chr6:35270870-35270933
>chr6:35271073-35271222
>chr6:35272227-35272759
>chr6:35272820-35273834
>chr6:35274004-35274064
>chr6:35274517-35274583
>chr6:35274680-35274989
>chr6:35275177-35275380
>chr6:35275517-35278073
>chr6:35278095-35279988
>chr6:35281515-35281579
>chr6:35281913-35282442
>chr6:35282481-35282605
>chr6:35282653-35282694
>chr6:35282895-35283501
>chr6:35283534-35284715
>chr6:35285063-35288399
>chr6:35288439-35288651
>chr6:35288852-35289413
>chr6:35289491-35293734
>chr6:35293927-35299517
>chr6:35299591-35301481
>chr6:35302008-35302023
>chr6:35302165-35303020
>chr6:35303120-35310459
>chr6:35310618-35312343
>chr6:35312409-35312424
>chr6:35312524-35312900
>chr6:35312996-35313028
>chr6:35313179-35313262
>chr6:35313304-35313350
>chr6:35313880-35313995
>chr6:35317052-35317139
>chr6:35318042-35318279
>chr6:35318638-35318866
>chr6:35318946-35319017
>chr6:35319242-35320568
>chr6:35320974-35321025
>chr6:35321081-35322471
>chr6:35322529-35322860
>chr6:35322960-35322976
>chr6:35323015-35323093
>chr6:35323151-35324443
>chr6:35324490-35324582
>chr6:35324699-35324737
>chr6:35324834-35325083
>chr6:35326756-35327501
>chr6:35327886-35330420
>chr6:35330520-35334073
>chr6:35334184-35334199
>chr6:35334386-35337052
>chr6:35337471-35345730
>chr6:35345898-35348727
>chr6:35348936-35349019
>chr6:35349207-35349222
>chr6:35350272-35350302
>chr6:35350402-35350425
>chr6:35350915-35350977
>chr6:35351036-35351823
>chr6:35351877-35352045
>chr6:35352164-35352243
>chr6:35352472-35352529
>chr6:35352951-35353055
>chr6:35353986-35354846
>chr6:35355258-35357225
>chr6:35357389-35357414
>chr6:35357554-35358738
>chr6:35358861-35360730
>chr6:35360849-35362107
>chr6:35362500-35368180
>chr6:35368818-35368872
>chr6:35369006-35369365
>chr6:35369465-35383106
>chr6:35383229-35391770
>chr6:35392103-35392142
>chr6:35393615-35393677
>chr6:35394425-35394960
>chr6:35395037-35395090
>chr6:35395160-35395412
>chr6:35395628-35396258
>chr6:35396379-35399940
>chr6:35400456-35400670
>chr6:35401006-35401193
>chr6:35401236-35406648
>chr6:35406661-35406835
>chr6:35407353-35407518
>chr6:35407784-35416799
>chr6:35416915-35432058
>chr6:35432123-35432366
>chr6:35432413-35432526
>chr6:35432586-35433677
>chr6:35433743-35436687
>chr6:35436996-35451597
>chr6:35451629-35451723
>chr6:35451960-35453190
>chr6:35453374-35456644
>chr6:35456673-35466340
>chr6:35466484-35466556
>chr6:35466861-35467370
>chr6:35467424-35467580
>chr6:35468114-35468400
>chr6:35469819-35480494
>chr6:35480580-35480892
>chr6:35480968-35483014
>chr6:35483142-35487937
>chr6:35487992-35489694
>chr6:35490141-35493905
>chr6:35493940-35494030
>chr6:35494753-35494929
>chr6:35495283-35495423
>chr6:35495474-35496793
>chr6:35496893-35497063
>chr6:35497118-35502101
>chr6:35502228-35503700
>chr6:35503767-35503970
>chr6:35505176-35505268
>chr6:35505328-35505513
>chr6:35505567-35515361
>chr6:35515407-35515648
>chr6:35515834-35516332
>chr6:35516472-35516540
>chr6:35516597-35518220
>chr6:35518269-35522092
>chr6:35522179-35522225
>chr6:35522255-35526706
>chr6:35526793-35526839
>chr6:35526869-35531694
>chr6:35531728-35533185
>chr6:35533216-35533446
>chr6:35533528-35533859
>chr6:35533980-35536565
>chr6:35536643-35536974
>chr6:35536983-35537815
>chr6:35537984-35538473
>chr6:35538737-35538910
>chr6:35538978-35539254
>chr6:35539289-35539628
>chr6:35539953-35539992
>chr6:35540169-35542099
>chr6:35542210-35545943
>chr6:35547177-35551271
>chr6:35551389-35552398
>chr6:35552422-35552437
>chr6:35552549-35554084
>chr6:35554217-35555186
>chr6:35555328-35560201
>chr6:35560398-35561273
>chr6:35561435-35564795
>chr6:35564939-35564958
>chr6:35565006-35567332
>chr6:35567689-35568429
>chr6:35568920-35568954
>chr6:35569099-35571626
>chr6:35571646-35572421
>chr6:35572678-35572859
>chr6:35572890-35574261
>chr6:35574470-35575304
>chr6:35575329-35575835
>chr6:35576739-35579197
>chr6:35579257-35580503
>chr6:35580705-35580764
>chr6:35580965-35581059
>chr6:35581360-35584679
>chr6:35584779-35584798
>chr6:35584863-35586160
>chr6:35586260-35587835
>chr6:35588021-35590488
>chr6:35590822-35593415
>chr6:35593533-35595285
>chr6:35595427-35595442
>chr6:35597330-35597878
>chr6:35598065-35603258
>chr6:35603416-35606520
>chr6:35606565-35613597
>chr6:35613710-35614059
>chr6:35614939-35615076
>chr6:35615119-35615173
>chr6:35615197-35617089
>chr6:35617134-35617545
>chr6:35617723-35617853
>chr6:35617957-35618495
>chr6:35618559-35618894
>chr6:35619002-35619125
>chr6:35619510-35619602
>chr6:35619661-35621172
>chr6:35621338-35622027
>chr6:35622060-35622275
>chr6:35622380-35622480
>chr6:35622616-35626197
>chr6:35626260-35626339
>chr6:35626395-35626539
>chr6:35626583-35626839
>chr6:35626909-35627567
>chr6:35627697-35628047
>chr6:35628135-35628339
>chr6:35628441-35628503
>chr6:35628603-35630356
>chr6:35630456-35631442
>chr6:35631877-35632958
>chr6:35633087-35636197
>chr6:35636297-35642086
>chr6:35642223-35642238
>chr6:35642246-35642722
>chr6:35642887-35644560
>chr6:35644616-35645081
>chr6:35646232-35659621
>chr6:35659707-35660445
>chr6:35660517-35660901
>chr6:35661013-35662416
>chr6:35662603-35664417
>chr6:35664455-35664544
>chr6:35665961-35666060
>chr6:35666178-35666374
>chr6:35666509-35668492
>chr6:35668731-35668916
>chr6:35669724-35669754
>chr6:35669832-35675437
>chr6:35675972-35676261
>chr6:35677069-35677099
>chr6:35677177-35678982
>chr6:35680192-35680231
>chr6:35685027-35696944
>chr6:35697038-35699137
>chr6:35699273-35699315
>chr6:35699406-35703845
>chr6:35703943-35704054
>chr6:35704609-35704730
>chr6:35704878-35704971
>chr6:35705835-35705941
>chr6:35707549-35708257
>chr6:35708539-35708604
>chr6:35708659-35709263
>chr6:35709284-35709416
>chr6:35709457-35713240
>chr6:35713384-35713413
>chr6:35713869-35714005
>chr6:35715078-35715522
>chr6:35715668-35715894
>chr6:35716254-35716621
>chr6:35716767-35718082
>chr6:35718123-35718206
>chr6:35718275-35718323
>chr6:35718362-35718986
>chr6:35719202-35720181
>chr6:35720267-35720307
>chr6:35720442-35723236
>chr6:35723487-35724385
>chr6:35724471-35724511
>chr6:35724646-35727110
>chr6:35727268-35730070
>chr6:35735114-35735197
>chr6:35735236-35735383
>chr6:35735938-35736084
>chr6:35736750-35736781
>chr6:35737393-35737531
>chr6:35737570-35737608
>chr6:35737652-35738544
>chr6:35738572-35739115
>chr6:35739251-35747158
>chr6:35747194-35748251
>chr6:35748357-35748527
>chr6:35749036-35749272
>chr6:35751073-35753283
>chr6:35753411-35756209
>chr6:35756621-35758167
>chr6:35760764-35762587
>chr6:35762728-35766857
>chr6:35766988-35768441
>chr6:35768881-35769902
>chr6:35770029-35772411
>chr6:35773276-35773412
>chr6:35773733-35773821
>chr6:35773921-35775182
>chr6:35775245-35775454
>chr6:35775475-35775982
>chr6:35776854-35776996
>chr6:35778080-35778524
>chr6:35778670-35779931
>chr6:35780029-35780112
>chr6:35780181-35780229
>chr6:35780268-35784410
>chr6:35784438-35784955
>chr6:35785002-35785530
>chr6:35786172-35786772
>chr6:35787130-35787269
>chr6:35787608-35788254
>chr6:35788434-35789003
>chr6:35789050-35789098
>chr6:35789202-35789873
>chr6:35790898-35791099
>chr6:35791209-35791224
>chr6:35791904-35800535
>chr6:35800635-35801573
>chr6:35801701-35803526
>chr6:35803675-35810687
>chr6:35810721-35815679
>chr6:35815826-35815841
>chr6:35815877-35816671
>chr6:35817022-35819778
>chr6:35823588-35823777
>chr6:35824038-35824137
>chr6:35824517-35826096
>chr6:35826176-35826238
>chr6:35826338-35826534
>chr6:35828311-35828414
>chr6:35828593-35828826
>chr6:35828900-35829001
>chr6:35829198-35829388
>chr6:35829836-35829851
>chr6:35830112-35830169
>chr6:35830208-35832134
>chr6:35832249-35833108
>chr6:35833208-35841652
>chr6:35841701-35849293
>chr6:35849393-35849875
>chr6:35849997-35850058
>chr6:35850167-35850386
>chr6:35850448-35850571
>chr6:35850642-35850769
>chr6:35851144-35851205
>chr6:35851963-35852029
>chr6:35852466-35852882
>chr6:35852993-35855635
>chr6:35855710-35857592
>chr6:35857718-35858550
>chr6:35861694-35862027
>chr6:35862065-35862096
>chr6:35862192-35867195
>chr6:35867563-35868370
>chr6:35869550-35869847
>chr6:35869947-35872182
>chr6:35872282-35879808
>chr6:35879881-35879914
>chr6:35880477-35882469
>chr6:35882511-35882711
>chr6:35883038-35884507
>chr6:35884683-35884864
>chr6:35885143-35885400
>chr6:35886377-35886466
>chr6:35887805-35888886
>chr6:35889101-35889852
>chr6:35889912-35889961
>chr6:35890078-35891182
>chr6:35891921-35892357
>chr6:35898979-35908678
>chr6:35908735-35910024
>chr6:35910288-35911296
>chr6:35911483-35911606
>chr6:35911680-35911846
>chr6:35911897-35917848
>chr6:35917891-35919454
>chr6:35919520-35919602
>chr6:35919729-35919767
>chr6:35919825-35920178
>chr6:35920244-35920859
>chr6:35920905-35920931
>chr6:35921575-35921669
>chr6:35922334-35922387
>chr6:35922533-35922761
>chr6:35923054-35923187
>chr6:35923419-35923473
>chr6:35923610-35923847
>chr6:35924012-35925876
>chr6:35926516-35926574
>chr6:35928877-35928934
>chr6:35929119-35929269
>chr6:35930665-35930727
>chr6:35930866-35932352
>chr6:35932417-35932553
>chr6:35933706-35935848
>chr6:35936201-35936243
>chr6:35936526-35936647
>chr6:35937528-35937585
>chr6:35937685-35937830
>chr6:35938685-35938892
>chr6:35939132-35941711
>chr6:35943581-35943657
>chr6:35944186-35948548
>chr6:35949850-35950089
>chr6:35950231-35950293
>chr6:35950693-35950900
>chr6:35952076-35952237
>chr6:35952281-35954003
>chr6:35954023-35957258
>chr6:35957309-35957536
>chr6:35957610-35957816
>chr6:35957866-35959047
>chr6:35959834-35960367
>chr6:35960414-35960627
>chr6:35961363-35961878
>chr6:35961991-35962047
>chr6:35962068-35962103
>chr6:35962245-35965183
>chr6:35966010-35966071
>chr6:35966196-35966975
>chr6:35967512-35967573
>chr6:35967698-35973392
>chr6:35973692-35974771
>chr6:35974927-35974976
>chr6:35975037-35975113
>chr6:35975202-35975361
>chr6:35975433-35975535
>chr6:35975581-35975835
>chr6:35975876-35977735
>chr6:35977839-35978291
>chr6:35978652-35978687
>chr6:35980021-35980471
>chr6:35980659-35980833
>chr6:35980917-35981058
>chr6:35981178-35981239
>chr6:35981329-35981536
>chr6:35981605-35987569
>chr6:35987757-35987937
>chr6:35988424-35988635
>chr6:35988704-35990561
>chr6:35991928-35992087
>chr6:35992133-35992255
>chr6:35992293-35992385
>chr6:35992934-35993041
>chr6:35993261-35993316
>chr6:35993371-35993476
>chr6:35993785-35993961
>chr6:35994207-35994266
>chr6:35994582-35994630
>chr6:35995225-35995282
>chr6:35995650-35995700
>chr6:35996013-35996325
>chr6:35996426-35996608
>chr6:35996855-35996890
>chr6:35997016-35997233
>chr6:35997467-35997542
>chr6:35997679-35997771
>chr6:35997847-35998937
>chr6:35998996-36000382
>chr6:36000563-36000903
>chr6:36000978-36001006
>chr6:36001444-36001485
>chr6:36001860-36001933
>chr6:36002001-36002082
>chr6:36002205-36002491
>chr6:36002585-36004260
>chr6:36004309-36004818
>chr6:36004882-36005190
>chr6:36005223-36005318
>chr6:36005372-36010190
>chr6:36010404-36014916
>chr6:36014957-36015319
>chr6:36016357-36016434
>chr6:36016485-36016736
>chr6:36016807-36018739
>chr6:36018828-36018857
>chr6:36018915-36020511
>chr6:36020740-36020833
>chr6:36020959-36021154
>chr6:36021586-36026443
>chr6:36026589-36027672
>chr6:36027728-36027863
>chr6:36028360-36030583
>chr6:36030727-36033642
>chr6:36034283-36035041
>chr6:36035169-36037117
>chr6:36037214-36037711
>chr6:36037762-36038231
>chr6:36038400-36038445
>chr6:36038570-36040548
>chr6:36040650-36046029
>chr6:36046129-36046146
>chr6:36046246-36049895
>chr6:36050861-36051938
>chr6:36052055-36052879
>chr6:36053000-36053015
>chr6:36053178-36056332
>chr6:36056807-36057395
>chr6:36058315-36058526
>chr6:36058559-36058664
>chr6:36058706-36058964
>chr6:36059086-36059212
>chr6:36059243-36061140
>chr6:36061270-36061398
>chr6:36062135-36062587
>chr6:36062678-36063045
>chr6:36063212-36063399
>chr6:36064245-36068255
>chr6:36069558-36071435
>chr6:36071874-36073623
>chr6:36073751-36074391
>chr6:36074637-36074705
>chr6:36074795-36077393
>chr6:36077480-36078182
>chr6:36078318-36078653
>chr6:36079808-36081226
>chr6:36081419-36081551
>chr6:36081703-36081812
>chr6:36082036-36082206
>chr6:36082270-36083903
>chr6:36084102-36085134
>chr6:36085262-36086627
>chr6:36086916-36086953
>chr6:36087037-36087800
>chr6:36087832-36088016
>chr6:36088151-36088858
>chr6:36092016-36092340
>chr6:36093731-36096112
>chr6:36096200-36098652
>chr6:36098687-36100910
>chr6:36100966-36101112
>chr6:36101214-36101254
>chr6:36101303-36102974
>chr6:36104367-36105951
>chr6:36106331-36106361
>chr6:36106463-36106871
>chr6:36107004-36111936
>chr6:36112056-36116383
>chr6:36116559-36128771
>chr6:36128855-36128961
>chr6:36129003-36129283
>chr6:36129322-36130377
>chr6:36130458-36131718
>chr6:36131776-36131838
>chr6:36131861-36132788
>chr6:36135913-36150142
>chr6:36152221-36152639
>chr6:36155118-36170098
>chr6:36170198-36170214
>chr6:36170424-36173254
>chr6:36173700-36176508
>chr6:36176661-36178311
>chr6:36178411-36185780
>chr6:36185942-36191214
>chr6:36191582-36191691
>chr6:36192451-36192641
>chr6:36194822-36194864
>chr6:36196242-36196370
>chr6:36196468-36196678
>chr6:36196787-36197113
>chr6:36197165-36197320
>chr6:36197595-36201892
>chr6:36202046-36205596
>chr6:36206211-36206491
>chr6:36206788-36213235
>chr6:36213788-36216733
>chr6:36216833-36216895
>chr6:36216938-36217102
>chr6:36218135-36222568
>chr6:36222715-36222764
>chr6:36223809-36227376
>chr6:36227405-36227852
>chr6:36227879-36228116
>chr6:36228200-36246211
>chr6:36246268-36246752
>chr6:36247297-36249858
>chr6:36250330-36251674
>chr6:36252696-36253966
>chr6:36254100-36255336
>chr6:36255429-36255472
>chr6:36255496-36255702
>chr6:36255809-36256067
>chr6:36256097-36256285
>chr6:36256343-36257534
>chr6:36257606-36257876
>chr6:36257925-36263014
>chr6:36263031-36265428
>chr6:36265532-36267293
>chr6:36267350-36267929
>chr6:36268034-36276463
>chr6:36276624-36278431
>chr6:36278559-36280050
>chr6:36280725-36307841
>chr6:36308797-36309137
>chr6:36309194-36309250
>chr6:36310039-36310231
>chr6:36310545-36310696
>chr6:36310756-36310819
>chr6:36311200-36311731
>chr6:36311859-36311879
>chr6:36313739-36313931
>chr6:36316623-36316655
>chr6:36318868-36327221
>chr6:36327263-36328974
>chr6:36329110-36329478
>chr6:36329737-36331826
>chr6:36331861-36331912
>chr6:36331937-36332313
>chr6:36332590-36332661
>chr6:36333069-36333117
>chr6:36333238-36333276
>chr6:36333709-36333785
>chr6:36335331-36338042
>chr6:36338089-36338937
>chr6:36338971-36339026
>chr6:36339046-36339382
>chr6:36339770-36339818
>chr6:36339941-36339979
>chr6:36340143-36340158
>chr6:36340258-36342581
>chr6:36342628-36346773
>chr6:36346811-36347323
>chr6:36347461-36348320
>chr6:36348420-36353501
>chr6:36353595-36355955
>chr6:36356276-36358216
>chr6:36358631-36360424
>chr6:36360702-36361171
>chr6:36361245-36361319
>chr6:36362313-36362446
>chr6:36362978-36363011
>chr6:36364528-36378506
>chr6:36378560-36378591
>chr6:36380694-36381191
>chr6:36381255-36382136
>chr6:36383903-36384080
>chr6:36384177-36384253
>chr6:36384950-36385273
>chr6:36385512-36385623
>chr6:36385695-36386033
>chr6:36386074-36395623
>chr6:36395680-36395899
>chr6:36396022-36398313
>chr6:36398330-36398345
>chr6:36398445-36400153
>chr6:36400492-36400533
>chr6:36400704-36401646
>chr6:36401806-36402127
>chr6:36402182-36402256
>chr6:36402383-36402431
>chr6:36402568-36402760
>chr6:36402864-36404932
>chr6:36405022-36405098
>chr6:36405594-36405826
>chr6:36405939-36405974
>chr6:36406307-36406374
>chr6:36406586-36406627
>chr6:36406715-36407366
>chr6:36407498-36408118
>chr6:36408985-36409035
>chr6:36409133-36409227
>chr6:36409785-36409855
>chr6:36410127-36410195
>chr6:36410533-36411452
>chr6:36411483-36412596
>chr6:36412659-36412865
>chr6:36412933-36413017
>chr6:36413252-36413798
>chr6:36413898-36423555
>chr6:36423599-36424936
>chr6:36424967-36436021
>chr6:36436057-36436243
>chr6:36436407-36448374
>chr6:36448470-36451029
>chr6:36451160-36453565
>chr6:36453633-36453824
>chr6:36453876-36456288
>chr6:36456332-36460748
>chr6:36460868-36463462
>chr6:36463785-36463820
>chr6:36464322-36464467
>chr6:36464799-36464851
>chr6:36464920-36464968
>chr6:36465062-36465137
>chr6:36465720-36467481
>chr6:36468622-36469021
>chr6:36469253-36478758
>chr6:36480298-36480505
>chr6:36480818-36480909
>chr6:36481055-36481228
>chr6:36484235-36484668
>chr6:36484698-36485338
>chr6:36485362-36485772
>chr6:36486130-36486172
>chr6:36488393-36488628
>chr6:36489209-36490469
>chr6:36490503-36491125
>chr6:36491176-36491412
>chr6:36492247-36493420
>chr6:36494161-36496189
>chr6:36496300-36496565
>chr6:36496640-36496807
>chr6:36497434-36499777
>chr6:36499818-36500246
>chr6:36500284-36501034
>chr6:36501153-36501420
>chr6:36501641-36501672
>chr6:36502200-36507022
>chr6:36507057-36511714
>chr6:36511761-36511819
>chr6:36511962-36512086
>chr6:36512273-36516128
>chr6:36516171-36516626
>chr6:36516669-36517852
>chr6:36517887-36520934
>chr6:36520995-36521010
>chr6:36521525-36521634
>chr6:36521677-36521903
>chr6:36522149-36526209
>chr6:36526258-36556288
>chr6:36556442-36556910
>chr6:36557324-36564432
>chr6:36566023-36570684
>chr6:36571835-36571893
>chr6:36572247-36574392
>chr6:36574433-36574471
>chr6:36574691-36574965
>chr6:36575397-36579539
>chr6:36579571-36579754
>chr6:36579928-36580439
>chr6:36580640-36585478
>chr6:36585478-36586189
>chr6:36586267-36586447
>chr6:36586523-36587902
>chr6:36588002-36590333
>chr6:36590333-36590374
>chr6:36590414-36591044
>chr6:36591357-36593225
>chr6:36593368-36593551
>chr6:36593585-36595976
>chr6:36596276-36596466
>chr6:36598548-36600882
>chr6:36600944-36601014
>chr6:36601089-36601135
>chr6:36601183-36601440
>chr6:36602435-36602558
>chr6:36602615-36603124
>chr6:36604263-36604326
>chr6:36604364-36604492
>chr6:36606019-36606092
>chr6:36606183-36606373
>chr6:36606412-36606458
>chr6:36606650-36606932
>chr6:36607076-36607171
>chr6:36607406-36607454
>chr6:36607500-36607558
>chr6:36608660-36610480
>chr6:36610740-36610794
>chr6:36611437-36611644
>chr6:36611662-36618853
>chr6:36619138-36619185
>chr6:36619830-36620038
>chr6:36620056-36620112
>chr6:36620120-36620352
>chr6:36621091-36621148
>chr6:36621226-36621388
>chr6:36621629-36621723
>chr6:36622075-36622135
>chr6:36625110-36626560
>chr6:36626589-36628188
>chr6:36628228-36630801
>chr6:36630890-36632863
>chr6:36632899-36632963
>chr6:36633137-36634323
>chr6:36634400-36634545
>chr6:36634668-36634911
>chr6:36634978-36637041
>chr6:36637115-36645169
>chr6:36645320-36646929
>chr6:36646955-36647796
>chr6:36647904-36647960
>chr6:36648016-36648147
>chr6:36648197-36648485
>chr6:36648558-36648709
>chr6:36648782-36649033
>chr6:36649580-36649637
>chr6:36649789-36650274
>chr6:36650327-36650619
>chr6:36650668-36651398
>chr6:36651441-36651546
>chr6:36651825-36651972
>chr6:36652368-36652485
>chr6:36653181-36656147
>chr6:36656426-36656574
>chr6:36656970-36657087
>chr6:36657783-36659302
>chr6:36659388-36659448
>chr6:36659649-36659775
>chr6:36660119-36660201
>chr6:36660238-36663249
>chr6:36663334-36663349
>chr6:36663449-36663465
>chr6:36663919-36664101
>chr6:36664619-36665579
>chr6:36665853-36665891
>chr6:36665933-36666038
>chr6:36666158-36666993
>chr6:36667049-36667392
>chr6:36667460-36667650
>chr6:36667802-36667936
>chr6:36667981-36668125
>chr6:36668221-36668289
>chr6:36668504-36668556
>chr6:36668844-36668921
>chr6:36668978-36669019
>chr6:36669449-36670233
>chr6:36670411-36670991
>chr6:36671046-36671846
>chr6:36671885-36678268
>chr6:36678307-36678375
>chr6:36678406-36682099
>chr6:36682541-36682655
>chr6:36682763-36683042
>chr6:36683156-36683383
>chr6:36683519-36684586
>chr6:36685358-36685394
>chr6:36686561-36686595
>chr6:36686842-36686958
>chr6:36686994-36687078
>chr6:36687151-36687274
>chr6:36687402-36687437
>chr6:36687970-36688038
>chr6:36688802-36688849
>chr6:36688895-36691808
>chr6:36691924-36692196
>chr6:36692402-36692504
>chr6:36692652-36693612
>chr6:36694068-36694694
>chr6:36694835-36694889
>chr6:36694944-36694989
>chr6:36695110-36695194
>chr6:36695341-36695363
>chr6:36695418-36695690
>chr6:36695897-36698550
>chr6:36698635-36698743
>chr6:36698794-36699127
>chr6:36699402-36708308
>chr6:36708667-36708810
>chr6:36709027-36709067
>chr6:36709311-36709625
>chr6:36709948-36710142
>chr6:36710310-36710340
>chr6:36710396-36711489
>chr6:36711712-36711763
>chr6:36711814-36712134
>chr6:36712157-36713495
>chr6:36713516-36713900
>chr6:36713942-36714435
>chr6:36714793-36714835
>chr6:36714874-36716511
>chr6:36716619-36716660
>chr6:36716719-36716902
>chr6:36716941-36717337
>chr6:36717361-36721341
>chr6:36721441-36722429
>chr6:36722486-36722625
>chr6:36722707-36722947
>chr6:36723099-36723515
>chr6:36723535-36723851
>chr6:36723994-36724080
>chr6:36724214-36724605
>chr6:36724726-36724765
>chr6:36724792-36725057
>chr6:36725159-36725231
>chr6:36725269-36725319
>chr6:36725409-36725519
>chr6:36725599-36726398
>chr6:36726533-36726962
>chr6:36727178-36727390
>chr6:36727513-36727776
>chr6:36727830-36733180
>chr6:36734560-36735455
>chr6:36735511-36735543
>chr6:36735655-36736010
>chr6:36736062-36736200
>chr6:36736309-36736650
>chr6:36736703-36737071
>chr6:36737190-36737335
>chr6:36737436-36738934
>chr6:36738967-36741442
>chr6:36741469-36742378
>chr6:36742468-36744925
>chr6:36744956-36745567
>chr6:36745754-36745911
>chr6:36746042-36754764
>chr6:36754796-36755044
>chr6:36755112-36755546
>chr6:36755594-36755715
>chr6:36755945-36758616
>chr6:36758748-36759906
>chr6:36759952-36760136
>chr6:36760176-36762503
>chr6:36762557-36762594
>chr6:36762778-36770612
>chr6:36770774-36770797
>chr6:36770860-36771701
>chr6:36771938-36772313
>chr6:36772351-36773397
>chr6:36773420-36781177
>chr6:36781376-36781428
>chr6:36781459-36784552
>chr6:36784680-36788620
>chr6:36788651-36790965
>chr6:36791428-36791497
>chr6:36792445-36794450
>chr6:36794515-36794912
>chr6:36795052-36804482
>chr6:36804579-36804858
>chr6:36804932-36805003
>chr6:36805111-36805501
>chr6:36805685-36805839
>chr6:36805888-36805925
>chr6:36806127-36806350
>chr6:36806441-36806736
>chr6:36806819-36809485
>chr6:36809672-36809719
>chr6:36810362-36810411
>chr6:36810482-36810513
>chr6:36810700-36812556
>chr6:36812586-36813373
>chr6:36813641-36813687
>chr6:36814243-36814272
>chr6:36814383-36814442
>chr6:36814518-36815041
>chr6:36815070-36815799
>chr6:36815904-36819441
>chr6:36819456-36820105
>chr6:36820544-36820574
>chr6:36821273-36821778
>chr6:36821858-36821919
>chr6:36822067-36822147
>chr6:36822226-36822351
>chr6:36822427-36830842
[truncated: 1,587,402 more chars]
