# Supplementary material for: Red: an intelligent, rapid, accurate tool for detecting repeats de-novo on the genomic scale
Source: BMC Bioinformatics. 2015 Jul 24;16:227. doi: 10.1186/s12859-015-0654-5 (PMC4513396; doi:10.1186/s12859-015-0654-5)
Supplement: Additional file 8 — Supplementary data set 7 — Red’s repeats of the Zea mays genome. The command “tar -xzf file” results in a directory that contains the locations of repeats found by Red in the genome of the Zea mays. [file 12859_2015_654_MOESM8_ESM.gz › GnmRptZm/chr7.rpt]

>chr7:0-278
>chr7:326-2424
>chr7:2492-4760
>chr7:4977-6673
>chr7:8494-8859
>chr7:8908-8994
>chr7:9056-9145
>chr7:9173-9399
>chr7:9592-9634
>chr7:10400-13548
>chr7:13648-14454
>chr7:15209-16397
>chr7:17777-18212
>chr7:18460-19782
>chr7:20039-20168
>chr7:20551-21126
>chr7:21237-21331
>chr7:21402-22359
>chr7:22808-22929
>chr7:23207-23285
>chr7:23369-23539
>chr7:23902-24146
>chr7:25134-25946
>chr7:26083-26272
>chr7:26550-26921
>chr7:27358-27627
>chr7:27676-27871
>chr7:27989-28153
>chr7:28286-28586
>chr7:28963-29521
>chr7:29573-30111
>chr7:30162-30219
>chr7:30939-31001
>chr7:34097-34370
>chr7:38208-38245
>chr7:38332-38547
>chr7:39256-39314
>chr7:39349-39391
>chr7:39596-39647
>chr7:40620-40652
>chr7:41075-42906
>chr7:42960-43089
>chr7:43115-43729
>chr7:44565-44910
>chr7:44948-45059
>chr7:45397-45566
>chr7:45654-45705
>chr7:45899-46087
>chr7:46798-47091
>chr7:47646-47687
>chr7:48060-49328
>chr7:49395-59142
>chr7:59163-60028
>chr7:60115-61217
>chr7:61289-63809
>chr7:63830-64695
>chr7:64782-68297
>chr7:68357-76918
>chr7:77197-78596
>chr7:78638-86764
>chr7:87184-88068
>chr7:88129-89806
>chr7:89906-90707
>chr7:90935-91115
>chr7:91189-91351
>chr7:91472-91535
>chr7:91590-92138
>chr7:92534-92788
>chr7:92856-92997
>chr7:93043-93240
>chr7:93310-93641
>chr7:93829-98030
>chr7:98130-106029
>chr7:106424-106678
>chr7:106746-106887
>chr7:106933-107130
>chr7:107200-107269
>chr7:107327-107533
>chr7:107721-109621
>chr7:109860-110817
>chr7:110939-111170
>chr7:111273-112060
>chr7:112087-112804
>chr7:112872-115247
>chr7:115312-115395
>chr7:115447-115478
>chr7:115993-116030
>chr7:116212-116258
>chr7:116511-116567
>chr7:120279-120377
>chr7:120595-120647
>chr7:120705-120736
>chr7:120865-122780
>chr7:122831-123718
>chr7:123747-124191
>chr7:124321-124398
>chr7:124423-124877
>chr7:124932-125063
>chr7:125170-126151
>chr7:126208-132577
>chr7:132696-133333
>chr7:133548-140788
>chr7:140825-143585
>chr7:143679-149394
>chr7:149450-149608
>chr7:149678-152821
>chr7:153236-153743
>chr7:153779-153822
>chr7:154133-155781
>chr7:156168-156207
>chr7:156280-156317
>chr7:156377-157158
>chr7:157251-157459
>chr7:157954-158429
>chr7:158744-158785
>chr7:159937-160013
>chr7:160248-160365
>chr7:160475-166914
>chr7:167014-171403
>chr7:171552-172834
>chr7:172901-173712
>chr7:173813-173890
>chr7:175498-175551
>chr7:175664-175985
>chr7:176088-176348
>chr7:176391-176482
>chr7:176614-176717
>chr7:176985-177179
>chr7:177296-177358
>chr7:177818-177854
>chr7:178681-178713
>chr7:180965-180995
>chr7:181253-181381
>chr7:182777-184149
>chr7:184190-184402
>chr7:189608-190539
>chr7:190633-191157
>chr7:191278-192998
>chr7:194092-194793
>chr7:195209-195401
>chr7:195467-195576
>chr7:195685-195788
>chr7:196084-196326
>chr7:196579-198048
>chr7:201842-209222
>chr7:209338-229057
>chr7:229157-237623
>chr7:237664-247108
>chr7:248695-252396
>chr7:252467-252482
>chr7:252582-254753
>chr7:254789-257734
>chr7:257814-257845
>chr7:257864-257903
>chr7:258163-258221
>chr7:259503-259545
>chr7:259720-267921
>chr7:267978-268261
>chr7:268600-272375
>chr7:272425-272524
>chr7:277765-277908
>chr7:277946-277974
>chr7:278027-278303
>chr7:278335-278458
>chr7:279585-281707
>chr7:281868-282588
>chr7:282710-295576
>chr7:295755-295860
>chr7:295995-296028
>chr7:296232-296400
>chr7:296468-298681
>chr7:298889-299126
>chr7:301138-301169
>chr7:301250-301287
>chr7:301953-302154
>chr7:311749-313516
>chr7:313588-313727
>chr7:314469-314677
>chr7:314756-314941
>chr7:315368-316422
>chr7:316622-317446
>chr7:317546-317561
>chr7:317809-318582
>chr7:318678-321018
>chr7:321054-321130
>chr7:321262-322001
>chr7:322101-322501
>chr7:322537-325432
>chr7:325532-327144
>chr7:327997-328099
>chr7:328340-328521
>chr7:328708-328745
>chr7:329422-329522
>chr7:329642-329690
>chr7:329894-333769
>chr7:334064-342862
>chr7:342962-343625
>chr7:343697-344968
>chr7:345380-345456
>chr7:346041-346097
>chr7:346685-347266
>chr7:347327-347921
>chr7:347970-348654
>chr7:348722-349135
>chr7:349369-349477
>chr7:349654-350496
>chr7:350586-351183
>chr7:351293-361498
>chr7:361660-369415
>chr7:369462-369957
>chr7:370672-372834
>chr7:372859-373280
>chr7:373310-374210
>chr7:374319-374391
>chr7:375854-390112
>chr7:390141-393962
>chr7:394080-395159
>chr7:395546-396592
>chr7:396783-396816
>chr7:397943-398216
>chr7:398249-400358
>chr7:400503-406651
>chr7:406679-407010
>chr7:407140-407349
>chr7:407446-407645
>chr7:408671-408879
>chr7:408934-411704
>chr7:411979-412678
>chr7:412727-413066
>chr7:413107-413199
>chr7:413274-427030
>chr7:427673-427711
>chr7:433131-449124
>chr7:449286-449388
>chr7:449842-450072
>chr7:450386-451949
>chr7:451986-452970
>chr7:453050-453387
>chr7:453434-453659
>chr7:453729-454789
>chr7:454935-458319
>chr7:458363-458616
>chr7:458825-459063
>chr7:459113-459368
>chr7:459415-459933
>chr7:459975-463423
>chr7:463523-463721
>chr7:463858-469245
>chr7:469278-476057
>chr7:476113-476134
>chr7:476234-478711
>chr7:478716-478736
>chr7:478836-479945
>chr7:480145-490616
>chr7:490826-490851
>chr7:491739-491798
>chr7:492485-498008
>chr7:498471-507301
>chr7:507401-523421
>chr7:523495-530322
>chr7:530422-539080
>chr7:539263-566325
>chr7:568109-568167
>chr7:568235-568273
>chr7:568309-568478
>chr7:568954-569021
>chr7:570176-570248
>chr7:572892-573084
>chr7:573144-573671
>chr7:573757-573938
>chr7:574012-574312
>chr7:574371-575013
>chr7:575662-575737
>chr7:575788-575884
>chr7:575937-576389
>chr7:576475-576818
>chr7:576943-577321
>chr7:578490-578538
>chr7:578684-578738
>chr7:578820-579076
>chr7:579525-579686
>chr7:579885-580482
>chr7:580573-580623
>chr7:580840-580878
>chr7:581015-592425
>chr7:592457-593084
>chr7:593317-593387
>chr7:593605-594841
>chr7:594930-597993
>chr7:598115-601695
>chr7:601743-604536
>chr7:604797-604871
>chr7:604918-605279
>chr7:605352-605413
>chr7:605461-605577
>chr7:605743-605812
>chr7:606436-606576
>chr7:606663-606714
>chr7:606928-639488
>chr7:639600-639662
>chr7:639724-640092
>chr7:640512-640773
>chr7:640901-640988
>chr7:641063-641098
>chr7:641197-641320
>chr7:641639-641681
>chr7:642759-642788
>chr7:642825-642885
>chr7:642940-643314
>chr7:643384-643950
>chr7:643995-644297
>chr7:644765-650496
>chr7:650798-651005
>chr7:651250-651864
>chr7:651984-654094
>chr7:654131-670062
>chr7:670590-670784
>chr7:670854-670886
>chr7:671254-671289
>chr7:672984-673072
>chr7:673162-673225
>chr7:673464-673536
>chr7:673904-679154
>chr7:679670-693959
>chr7:694192-694938
>chr7:695038-696454
>chr7:696905-696921
>chr7:697062-700031
>chr7:700358-700426
>chr7:700469-706000
>chr7:706678-706854
>chr7:707033-707095
>chr7:707198-707327
>chr7:708037-708166
>chr7:708667-710222
>chr7:710776-713032
>chr7:714032-714576
>chr7:714670-717720
>chr7:724888-724953
>chr7:730017-731000
>chr7:731115-731233
>chr7:731399-731435
>chr7:731499-731830
>chr7:734253-734313
>chr7:736342-737718
>chr7:737802-737998
>chr7:738436-738588
>chr7:738608-738827
>chr7:738865-739126
>chr7:739178-739525
>chr7:739600-740841
>chr7:740879-744247
>chr7:744334-747940
>chr7:748140-748422
>chr7:748852-763762
>chr7:763862-767207
>chr7:767256-771049
>chr7:771129-771199
>chr7:771354-771751
>chr7:771797-772076
>chr7:777388-781233
>chr7:781266-788307
>chr7:788433-799709
>chr7:799742-802206
>chr7:802759-802799
>chr7:804732-804768
>chr7:807737-808047
>chr7:808235-826266
>chr7:826838-826875
>chr7:826892-826925
>chr7:828057-828337
>chr7:828567-828590
>chr7:828651-830859
>chr7:830981-831194
>chr7:831787-832240
>chr7:832379-835840
>chr7:836436-846774
>chr7:846888-885803
>chr7:885903-893604
>chr7:893639-894066
>chr7:894166-895059
>chr7:895253-899645
>chr7:899800-900568
>chr7:900668-901610
>chr7:901734-903718
>chr7:903753-904448
>chr7:904515-904619
>chr7:904687-905003
>chr7:905065-905140
>chr7:905267-906175
>chr7:906214-906255
>chr7:906331-906500
>chr7:906572-906632
>chr7:906722-906768
>chr7:906809-907024
>chr7:907111-907680
>chr7:907739-907820
>chr7:908155-908221
>chr7:908525-909091
>chr7:909281-918814
>chr7:919589-919663
>chr7:919710-919854
>chr7:925073-925119
>chr7:925755-925796
>chr7:926416-926641
>chr7:927911-951520
>chr7:951815-952327
>chr7:957873-957911
>chr7:959057-959095
>chr7:959209-959242
>chr7:959431-959499
>chr7:961861-962025
>chr7:962142-962188
>chr7:962350-962603
>chr7:964432-964530
>chr7:964655-964694
>chr7:964960-965331
>chr7:966040-977252
>chr7:977285-984431
>chr7:984943-985073
>chr7:985227-985431
>chr7:985524-985723
>chr7:989736-989791
>chr7:989836-989928
>chr7:998655-998701
>chr7:998719-998752
>chr7:998860-998897
>chr7:998976-999041
>chr7:999170-999251
>chr7:999318-999490
>chr7:999545-999612
>chr7:999645-999772
>chr7:999978-1000017
>chr7:1000052-1000219
>chr7:1000326-1000457
>chr7:1000668-1000948
>chr7:1001000-1001062
>chr7:1001250-1001535
>chr7:1001674-1001757
>chr7:1001839-1001887
>chr7:1001932-1007628
>chr7:1007809-1007840
>chr7:1008066-1008100
>chr7:1008183-1008267
>chr7:1008295-1009363
>chr7:1009409-1009457
>chr7:1009491-1018008
>chr7:1018365-1022581
>chr7:1022771-1023210
>chr7:1023450-1023593
>chr7:1024976-1026617
>chr7:1026713-1026826
>chr7:1026912-1027035
>chr7:1027093-1027162
>chr7:1027191-1027248
>chr7:1027378-1027598
>chr7:1027725-1028097
>chr7:1028196-1028281
>chr7:1028598-1028731
>chr7:1028801-1028895
>chr7:1029020-1029116
>chr7:1029226-1029295
>chr7:1029399-1029665
>chr7:1029767-1029977
>chr7:1030077-1030362
>chr7:1030484-1030701
>chr7:1031027-1031069
>chr7:1031147-1031323
>chr7:1031504-1031702
>chr7:1031815-1032575
>chr7:1032675-1048523
>chr7:1048960-1049183
>chr7:1049240-1049359
>chr7:1049422-1049508
>chr7:1049757-1049871
>chr7:1049990-1050137
>chr7:1050192-1050317
>chr7:1050467-1050561
>chr7:1050869-1051331
>chr7:1051397-1053130
>chr7:1053168-1053879
>chr7:1053938-1055839
>chr7:1055890-1056105
>chr7:1056128-1056976
>chr7:1057049-1058516
>chr7:1060560-1060579
>chr7:1061130-1061145
>chr7:1062466-1063908
>chr7:1063937-1064246
>chr7:1064834-1065126
>chr7:1067988-1068081
>chr7:1068363-1069065
>chr7:1069150-1069335
>chr7:1069552-1070202
>chr7:1070244-1072739
>chr7:1073577-1073663
>chr7:1074126-1075383
>chr7:1075462-1075969
>chr7:1076006-1076592
>chr7:1076614-1077625
>chr7:1077662-1078637
>chr7:1078742-1083911
>chr7:1083946-1086019
>chr7:1086075-1097751
>chr7:1097806-1097934
>chr7:1097983-1100847
>chr7:1100947-1106756
>chr7:1106856-1106872
>chr7:1107121-1108545
>chr7:1108692-1109257
>chr7:1109292-1109574
>chr7:1109832-1110674
>chr7:1110709-1112015
>chr7:1112221-1113265
>chr7:1113290-1113305
>chr7:1113592-1114243
>chr7:1114295-1115656
>chr7:1115808-1116267
>chr7:1116367-1118991
>chr7:1119068-1123102
>chr7:1125312-1125591
>chr7:1126282-1126556
>chr7:1126624-1127841
>chr7:1128100-1128451
>chr7:1128463-1139072
>chr7:1146106-1147303
>chr7:1151770-1151856
>chr7:1153699-1153849
>chr7:1153901-1154003
>chr7:1154150-1154201
>chr7:1154265-1154448
>chr7:1154997-1157755
>chr7:1157818-1171039
>chr7:1171225-1171369
>chr7:1171442-1171479
>chr7:1171540-1171755
>chr7:1171797-1172253
>chr7:1172329-1172465
>chr7:1172544-1172588
>chr7:1173408-1173672
>chr7:1173701-1175233
>chr7:1175270-1176752
>chr7:1176831-1176869
>chr7:1176977-1177123
>chr7:1177181-1177217
>chr7:1178257-1178522
>chr7:1179023-1180134
>chr7:1180236-1180404
>chr7:1180496-1180607
>chr7:1180704-1180864
>chr7:1180938-1180986
>chr7:1181146-1181221
>chr7:1181271-1191271
>chr7:1191320-1191809
>chr7:1191878-1191967
>chr7:1192033-1192243
>chr7:1192274-1192399
>chr7:1192535-1192952
>chr7:1193263-1193592
>chr7:1194352-1194665
>chr7:1200416-1200495
>chr7:1200906-1201442
>chr7:1201548-1201660
>chr7:1205228-1205346
>chr7:1205422-1205502
>chr7:1206605-1206641
>chr7:1206694-1206725
>chr7:1206936-1206966
>chr7:1207727-1207878
>chr7:1207938-1222834
>chr7:1223280-1223317
>chr7:1223422-1224636
>chr7:1224689-1224730
>chr7:1224891-1225070
>chr7:1225107-1225153
>chr7:1225196-1225264
>chr7:1228152-1229426
>chr7:1229809-1229847
>chr7:1237013-1237552
>chr7:1237614-1237654
>chr7:1237873-1244450
>chr7:1244575-1266481
>chr7:1266608-1266796
>chr7:1269953-1270009
>chr7:1270674-1270723
>chr7:1274756-1279499
>chr7:1279673-1281271
>chr7:1281409-1281424
>chr7:1281432-1284978
>chr7:1285055-1285124
>chr7:1286896-1287113
>chr7:1287222-1287268
>chr7:1288121-1288152
>chr7:1295667-1295706
>chr7:1304437-1304495
>chr7:1304646-1304682
>chr7:1309069-1309383
>chr7:1309616-1309800
>chr7:1309879-1309942
>chr7:1309952-1310361
>chr7:1310444-1310609
>chr7:1310699-1310788
>chr7:1311983-1312472
>chr7:1312714-1312861
>chr7:1317709-1317758
>chr7:1321942-1322109
>chr7:1322192-1322558
>chr7:1323147-1323178
>chr7:1324001-1335088
>chr7:1335221-1336763
>chr7:1336914-1338979
>chr7:1339324-1339516
>chr7:1339652-1339707
>chr7:1339850-1340873
>chr7:1341011-1341029
>chr7:1341084-1341329
>chr7:1341809-1343075
>chr7:1343381-1344116
>chr7:1344167-1354126
>chr7:1354293-1355334
>chr7:1355901-1356093
>chr7:1356229-1356284
>chr7:1356427-1358058
>chr7:1358179-1365031
>chr7:1365202-1365223
>chr7:1370842-1370921
>chr7:1371231-1371332
>chr7:1371399-1371760
>chr7:1373283-1378911
>chr7:1380286-1380350
>chr7:1380409-1382087
>chr7:1382187-1383949
>chr7:1383991-1386266
>chr7:1386361-1386691
>chr7:1386777-1387206
>chr7:1387298-1387755
>chr7:1387814-1387937
>chr7:1388747-1388784
>chr7:1389058-1389136
>chr7:1390669-1390748
>chr7:1390800-1391157
>chr7:1391226-1391398
>chr7:1391437-1395684
>chr7:1395714-1396157
>chr7:1396185-1398984
>chr7:1399045-1399264
>chr7:1399295-1409788
>chr7:1409817-1427895
>chr7:1428004-1428146
>chr7:1428217-1428355
>chr7:1428402-1428491
>chr7:1428576-1428750
>chr7:1429036-1429177
>chr7:1429328-1429392
>chr7:1429433-1429868
>chr7:1430180-1430292
>chr7:1430333-1430460
>chr7:1431562-1435943
>chr7:1436505-1443002
>chr7:1445432-1445470
>chr7:1445501-1445619
>chr7:1446987-1447121
>chr7:1447153-1453032
>chr7:1454181-1455055
>chr7:1456066-1456179
>chr7:1456686-1459132
>chr7:1459242-1473113
>chr7:1473213-1476258
>chr7:1476269-1486807
>chr7:1486982-1487041
>chr7:1487078-1495443
>chr7:1495481-1496060
>chr7:1496181-1496465
>chr7:1496530-1501133
>chr7:1501170-1502426
>chr7:1502449-1503375
>chr7:1503424-1505054
>chr7:1505169-1505306
>chr7:1505358-1517961
>chr7:1518485-1518600
>chr7:1523216-1523265
>chr7:1524016-1524087
>chr7:1524425-1524511
>chr7:1524693-1526416
>chr7:1526562-1527542
>chr7:1527647-1534862
>chr7:1534934-1547878
>chr7:1547934-1553057
>chr7:1553145-1555314
>chr7:1555396-1558195
>chr7:1558601-1558828
>chr7:1560533-1560700
>chr7:1564537-1564570
>chr7:1564675-1564747
>chr7:1564966-1565000
>chr7:1565045-1565147
>chr7:1565229-1565267
>chr7:1565407-1565443
>chr7:1565995-1566028
>chr7:1566122-1566309
>chr7:1567029-1567289
>chr7:1567553-1570555
>chr7:1570593-1570862
>chr7:1570982-1571050
>chr7:1576035-1582671
>chr7:1582812-1583929
>chr7:1584204-1586751
>chr7:1586851-1588372
>chr7:1588472-1594454
>chr7:1594628-1594647
>chr7:1594664-1595440
>chr7:1595559-1595610
>chr7:1595679-1598570
>chr7:1598617-1600767
>chr7:1601236-1601271
>chr7:1601469-1601734
>chr7:1602174-1602261
>chr7:1602331-1605320
>chr7:1605781-1605838
>chr7:1606014-1606302
>chr7:1606774-1607130
>chr7:1607176-1607755
>chr7:1607987-1609148
>chr7:1609218-1611614
>chr7:1611734-1611902
>chr7:1611975-1621961
>chr7:1622038-1622219
>chr7:1622275-1622327
>chr7:1622537-1622700
>chr7:1622829-1623031
>chr7:1623259-1623434
>chr7:1623514-1624938
>chr7:1624980-1626101
>chr7:1626290-1626450
>chr7:1626540-1626597
>chr7:1626704-1627119
>chr7:1627170-1627480
>chr7:1627692-1627965
>chr7:1628059-1628757
>chr7:1628836-1630023
>chr7:1630078-1630190
>chr7:1630463-1630497
>chr7:1632713-1632891
>chr7:1633090-1633475
>chr7:1633752-1634092
>chr7:1634147-1634162
>chr7:1634262-1643601
>chr7:1643662-1643733
>chr7:1643764-1643945
>chr7:1643999-1644064
>chr7:1644127-1644219
>chr7:1645189-1645292
>chr7:1645422-1645816
>chr7:1646456-1646956
>chr7:1647364-1665970
>chr7:1666204-1666247
>chr7:1666304-1679950
>chr7:1681024-1681054
>chr7:1681264-1681595
>chr7:1681638-1682916
>chr7:1683139-1688248
>chr7:1688547-1704004
>chr7:1704232-1705751
>chr7:1705894-1711705
>chr7:1711737-1712583
>chr7:1712648-1713165
>chr7:1713196-1718143
>chr7:1718314-1719097
>chr7:1719221-1722512
>chr7:1722631-1725856
>chr7:1725914-1728295
>chr7:1728423-1736482
>chr7:1736612-1743981
>chr7:1744123-1745642
>chr7:1745795-1759220
>chr7:1759278-1759335
>chr7:1759400-1759933
>chr7:1760045-1760205
>chr7:1760297-1760335
>chr7:1760976-1761541
>chr7:1761578-1761630
>chr7:1761969-1764253
>chr7:1764620-1773548
>chr7:1773745-1774291
>chr7:1774318-1774433
>chr7:1774854-1774937
>chr7:1775345-1775488
>chr7:1775909-1776024
>chr7:1776051-1776455
>chr7:1777113-1777378
>chr7:1778069-1778190
>chr7:1782010-1786409
>chr7:1786509-1788897
>chr7:1790189-1790310
>chr7:1795022-1795260
>chr7:1795346-1795743
>chr7:1795789-1795925
>chr7:1798194-1798245
>chr7:1799636-1817062
>chr7:1817298-1817451
>chr7:1817526-1818627
>chr7:1818852-1819288
>chr7:1819358-1819974
>chr7:1820525-1820668
>chr7:1820823-1821109
>chr7:1821602-1822030
>chr7:1822091-1822262
>chr7:1822347-1822404
>chr7:1822431-1822618
>chr7:1822664-1822992
>chr7:1823040-1827284
>chr7:1827328-1827721
>chr7:1827759-1830455
>chr7:1830501-1830682
>chr7:1830731-1830851
>chr7:1831542-1831586
>chr7:1831647-1842819
>chr7:1843084-1849216
>chr7:1849263-1849512
>chr7:1849763-1850329
>chr7:1851575-1852529
>chr7:1852566-1853122
>chr7:1853222-1855778
>chr7:1856984-1857325
>chr7:1857420-1857491
>chr7:1857590-1860691
>chr7:1861541-1861643
>chr7:1862775-1862813
>chr7:1863742-1863819
>chr7:1864927-1864959
>chr7:1866631-1866692
>chr7:1867163-1867224
>chr7:1869013-1869207
>chr7:1870005-1870603
>chr7:1871904-1872310
>chr7:1872562-1878785
>chr7:1879915-1882892
>chr7:1882930-1886449
>chr7:1886498-1889037
>chr7:1889097-1893312
>chr7:1893433-1893647
>chr7:1893745-1895147
>chr7:1895307-1896106
>chr7:1896151-1896214
>chr7:1896267-1906782
>chr7:1906881-1906916
>chr7:1906949-1907028
>chr7:1907164-1919668
>chr7:1922340-1922451
>chr7:1926350-1926423
>chr7:1929291-1929340
>chr7:1933277-1933358
>chr7:1933446-1933481
>chr7:1934204-1934344
>chr7:1934429-1934580
>chr7:1937472-1937529
>chr7:1940684-1940767
>chr7:1941394-1941503
>chr7:1942075-1942318
>chr7:1942948-1942983
>chr7:1943173-1943349
>chr7:1945395-1945549
>chr7:1950163-1950476
>chr7:1950618-1950931
>chr7:1951073-1951386
>chr7:1951497-1951551
>chr7:1953540-1953913
>chr7:1956324-1956949
>chr7:1957026-1957177
>chr7:1960555-1960633
>chr7:1960684-1960720
>chr7:1960850-1961061
>chr7:1961309-1961982
>chr7:1961995-1962499
>chr7:1962729-1963449
>chr7:1963536-1964119
>chr7:1964155-1964875
>chr7:1965190-1965295
>chr7:1965431-1965477
>chr7:1965528-1965580
>chr7:1965776-1965931
>chr7:1966143-1966191
>chr7:1966547-1966907
>chr7:1967091-1967336
>chr7:1967412-1967784
>chr7:1968747-1969150
>chr7:1969402-1969440
>chr7:1970169-1970217
>chr7:1970347-1970425
>chr7:1970553-1970743
>chr7:1970854-1971215
>chr7:1971582-1971656
>chr7:1971717-1972174
>chr7:1972237-1972373
>chr7:1972430-1972514
>chr7:1972923-1973063
>chr7:1973693-1973807
>chr7:1974631-1974668
>chr7:1975044-1975127
>chr7:1976815-1976902
>chr7:1977747-1977957
>chr7:1978942-1978985
>chr7:1979917-1980029
>chr7:1980900-1980970
>chr7:1982118-1982491
>chr7:1983176-1983247
>chr7:1983390-1983520
>chr7:1985477-1985585
>chr7:1991568-1991641
>chr7:1992254-1992289
>chr7:1992516-1992697
>chr7:1994047-1994344
>chr7:1994421-1994489
>chr7:1994636-1995004
>chr7:1995037-1995176
>chr7:1995479-1995688
>chr7:1995726-1996076
>chr7:1996411-1998186
>chr7:1998702-2002715
>chr7:2002856-2002951
>chr7:2003002-2003925
>chr7:2005215-2005259
>chr7:2006232-2008690
>chr7:2010250-2010307
>chr7:2010354-2010404
>chr7:2010799-2010942
>chr7:2011094-2012001
>chr7:2012182-2024742
>chr7:2025021-2025078
>chr7:2025130-2025964
>chr7:2026001-2026495
>chr7:2026545-2027493
>chr7:2027667-2027793
>chr7:2028911-2029048
>chr7:2029253-2029433
>chr7:2031149-2031204
>chr7:2031884-2032238
>chr7:2032466-2032503
>chr7:2034141-2035252
>chr7:2037969-2038141
>chr7:2038653-2038903
>chr7:2038970-2040798
>chr7:2040853-2040963
>chr7:2041064-2042266
>chr7:2042709-2042748
>chr7:2043047-2043213
>chr7:2047854-2049358
>chr7:2049408-2050529
>chr7:2050621-2051019
>chr7:2051053-2053876
>chr7:2053926-2064540
>chr7:2064631-2064808
>chr7:2073692-2073725
>chr7:2077179-2077275
>chr7:2077600-2077958
>chr7:2079684-2080157
>chr7:2080210-2082409
>chr7:2082652-2082682
>chr7:2082812-2082940
>chr7:2083363-2083637
>chr7:2083887-2083922
>chr7:2084570-2084745
>chr7:2084820-2085699
>chr7:2086097-2086505
>chr7:2087753-2098670
>chr7:2098770-2100931
>chr7:2101106-2102570
>chr7:2102763-2103137
>chr7:2103172-2103519
>chr7:2104720-2110144
>chr7:2110408-2112881
>chr7:2113175-2115345
>chr7:2115445-2119359
>chr7:2119414-2133011
>chr7:2134455-2135031
>chr7:2135252-2136070
>chr7:2139343-2139661
>chr7:2143703-2143741
>chr7:2143803-2143841
>chr7:2146290-2146385
>chr7:2150170-2150305
>chr7:2150343-2150432
>chr7:2150845-2151242
>chr7:2151963-2152065
>chr7:2152153-2152182
>chr7:2152687-2152724
>chr7:2152769-2152874
>chr7:2153149-2153606
>chr7:2155927-2156103
>chr7:2156155-2156186
>chr7:2156546-2156753
>chr7:2156903-2156990
>chr7:2158519-2159140
>chr7:2161001-2161275
>chr7:2161449-2161478
>chr7:2161531-2161891
>chr7:2162051-2162217
>chr7:2162341-2162372
>chr7:2162421-2162462
>chr7:2164155-2164293
>chr7:2165254-2175944
>chr7:2176219-2177833
>chr7:2177864-2178699
>chr7:2181785-2182154
>chr7:2182524-2182668
>chr7:2182874-2183147
>chr7:2183258-2187658
>chr7:2187702-2190600
>chr7:2190701-2190917
>chr7:2190965-2191060
>chr7:2191274-2191375
>chr7:2191444-2191503
>chr7:2191566-2191721
>chr7:2191892-2191930
>chr7:2192122-2194162
>chr7:2194895-2194943
>chr7:2195052-2195372
>chr7:2195534-2210547
>chr7:2211814-2213285
>chr7:2213347-2213761
>chr7:2213855-2215611
>chr7:2216024-2217941
>chr7:2218042-2218314
>chr7:2218357-2218706
>chr7:2218889-2220468
>chr7:2220591-2220606
>chr7:2220687-2225771
>chr7:2226108-2228326
>chr7:2228588-2232311
>chr7:2232407-2233460
>chr7:2233729-2234608
>chr7:2234823-2237852
>chr7:2237895-2240075
>chr7:2240427-2247189
>chr7:2247487-2248748
>chr7:2248878-2254721
>chr7:2254899-2256272
>chr7:2256429-2257461
>chr7:2257600-2264597
>chr7:2264697-2264713
>chr7:2264773-2265780
>chr7:2265875-2266928
>chr7:2267063-2268253
>chr7:2268418-2269064
>chr7:2269216-2270047
>chr7:2270171-2270746
>chr7:2270965-2273554
>chr7:2273690-2273722
>chr7:2273769-2274345
>chr7:2274499-2283244
>chr7:2283302-2283669
>chr7:2283755-2283915
>chr7:2284080-2291546
>chr7:2291671-2292230
>chr7:2292563-2293881
>chr7:2294055-2294629
>chr7:2294730-2294825
>chr7:2297516-2298051
>chr7:2298170-2303967
>chr7:2304078-2304183
>chr7:2305169-2305835
>chr7:2305966-2312698
>chr7:2312852-2313253
>chr7:2313312-2313352
>chr7:2313461-2313552
>chr7:2314526-2314567
>chr7:2314636-2314673
>chr7:2316992-2318577
>chr7:2319237-2319274
>chr7:2323804-2327465
>chr7:2327474-2331881
>chr7:2333182-2333231
>chr7:2333282-2342997
>chr7:2343346-2343398
>chr7:2343823-2343838
>chr7:2343909-2350571
>chr7:2350749-2353052
>chr7:2354107-2355502
>chr7:2355577-2355714
>chr7:2355742-2359432
>chr7:2359559-2359601
>chr7:2361214-2361342
>chr7:2363506-2363550
>chr7:2364939-2364970
>chr7:2367859-2367960
>chr7:2368193-2368264
>chr7:2369699-2369815
>chr7:2369996-2370219
>chr7:2370318-2370360
>chr7:2370575-2370748
>chr7:2370939-2371048
>chr7:2374532-2392124
>chr7:2392224-2393476
>chr7:2393485-2397946
>chr7:2398046-2408987
>chr7:2409196-2411990
>chr7:2412023-2418848
>chr7:2418969-2419112
>chr7:2419495-2424718
>chr7:2425054-2427733
>chr7:2428116-2428916
>chr7:2430087-2430132
>chr7:2430806-2433428
>chr7:2433493-2437036
>chr7:2437218-2437686
>chr7:2437727-2437835
>chr7:2437983-2438207
>chr7:2438317-2438627
>chr7:2438995-2439615
>chr7:2444855-2445304
>chr7:2445424-2445525
>chr7:2445603-2445836
>chr7:2445936-2454512
>chr7:2454987-2456921
>chr7:2457004-2457260
>chr7:2457402-2461580
>chr7:2461636-2461898
>chr7:2462097-2462215
>chr7:2462252-2462309
>chr7:2462347-2462653
>chr7:2462703-2462751
>chr7:2462821-2462975
>chr7:2463203-2463350
>chr7:2463412-2463687
>chr7:2463829-2463887
>chr7:2464062-2464121
>chr7:2464668-2464940
>chr7:2467185-2467597
>chr7:2467628-2471289
>chr7:2471520-2472312
>chr7:2472414-2472430
>chr7:2472530-2473823
>chr7:2474725-2484974
>chr7:2485089-2494050
>chr7:2494503-2494588
>chr7:2494646-2494743
>chr7:2494885-2495100
>chr7:2495156-2495319
>chr7:2495694-2495811
>chr7:2495911-2495946
>chr7:2496254-2496352
>chr7:2497459-2499161
>chr7:2499223-2507909
>chr7:2507990-2511828
>chr7:2512040-2512931
>chr7:2513057-2513098
>chr7:2513324-2513354
>chr7:2513593-2513821
>chr7:2513877-2514489
>chr7:2515721-2515859
>chr7:2516971-2517015
>chr7:2517949-2518022
>chr7:2518320-2518373
>chr7:2520326-2520375
>chr7:2521336-2521433
>chr7:2521585-2521915
>chr7:2521999-2522653
>chr7:2522836-2522899
>chr7:2523295-2523333
>chr7:2523407-2524073
>chr7:2524132-2524247
>chr7:2524306-2524484
>chr7:2524613-2524838
>chr7:2525534-2525583
>chr7:2530758-2535344
>chr7:2535715-2539894
>chr7:2539952-2540002
>chr7:2540287-2540534
>chr7:2540775-2540921
>chr7:2541189-2541292
>chr7:2541871-2542080
>chr7:2542503-2542565
>chr7:2542730-2542961
>chr7:2543218-2543313
>chr7:2543643-2543700
>chr7:2544926-2545064
>chr7:2546176-2546220
>chr7:2548220-2548299
>chr7:2548517-2548566
>chr7:2548962-2550335
>chr7:2550360-2557525
>chr7:2557622-2557967
>chr7:2558485-2558556
>chr7:2558637-2558915
>chr7:2558976-2560185
>chr7:2560295-2560501
>chr7:2561383-2562032
>chr7:2562181-2562591
>chr7:2564696-2569212
>chr7:2569442-2569721
>chr7:2571402-2571547
>chr7:2572261-2572355
>chr7:2572452-2572582
>chr7:2576173-2576449
>chr7:2576631-2576776
>chr7:2578849-2578923
>chr7:2579184-2579431
>chr7:2580079-2580148
>chr7:2580855-2580976
>chr7:2581160-2581726
>chr7:2581758-2581818
>chr7:2582178-2582333
>chr7:2582707-2582775
>chr7:2582934-2583027
>chr7:2583422-2583580
>chr7:2587805-2587976
>chr7:2588020-2588181
>chr7:2591631-2592041
>chr7:2592084-2592181
>chr7:2592741-2593009
>chr7:2595152-2595214
>chr7:2596116-2596301
>chr7:2596587-2596676
>chr7:2600104-2600604
>chr7:2601228-2601311
>chr7:2601542-2603332
>chr7:2603358-2616223
>chr7:2616329-2616997
>chr7:2617077-2617695
>chr7:2620267-2620412
>chr7:2620550-2621061
>chr7:2623047-2623093
>chr7:2624238-2624508
>chr7:2624965-2625563
>chr7:2626526-2626666
>chr7:2626839-2629556
>chr7:2629795-2630027
>chr7:2636433-2636531
>chr7:2637588-2637627
>chr7:2641475-2647273
>chr7:2647373-2648397
>chr7:2648471-2648563
>chr7:2648883-2652523
>chr7:2652621-2652893
>chr7:2653124-2653170
>chr7:2653639-2653675
>chr7:2653725-2653780
>chr7:2653888-2654053
>chr7:2654107-2655880
>chr7:2656203-2656344
>chr7:2657568-2662961
>chr7:2663284-2663470
>chr7:2666802-2666886
>chr7:2666936-2666999
>chr7:2668506-2668568
>chr7:2669045-2669845
>chr7:2670047-2682427
>chr7:2682545-2684521
>chr7:2684621-2684636
>chr7:2684661-2685499
>chr7:2685616-2688158
>chr7:2688192-2688221
>chr7:2688736-2691151
>chr7:2691285-2700560
>chr7:2700660-2701547
>chr7:2701724-2701748
>chr7:2701924-2706970
>chr7:2707141-2709519
>chr7:2709678-2714190
>chr7:2717370-2717629
>chr7:2717956-2718979
>chr7:2721872-2721989
>chr7:2724346-2724388
>chr7:2725909-2733379
>chr7:2733480-2734288
>chr7:2734494-2735295
>chr7:2736746-2736835
>chr7:2738266-2738500
>chr7:2745482-2745523
>chr7:2747864-2748061
>chr7:2749314-2749934
>chr7:2752219-2752346
>chr7:2754481-2754584
>chr7:2754806-2757876
>chr7:2758004-2758050
>chr7:2758332-2758418
>chr7:2758523-2758749
>chr7:2758802-2758849
>chr7:2758989-2759025
>chr7:2759319-2761292
>chr7:2762176-2765789
>chr7:2765965-2768491
>chr7:2768603-2772029
>chr7:2772255-2772941
>chr7:2773047-2773133
>chr7:2773873-2775428
>chr7:2780878-2780977
>chr7:2781466-2784398
>chr7:2785857-2786017
>chr7:2786079-2786356
>chr7:2787249-2787988
>chr7:2788158-2797234
>chr7:2797957-2798120
>chr7:2798616-2798738
>chr7:2799310-2799350
>chr7:2800534-2800574
>chr7:2801111-2803402
>chr7:2803585-2805665
>chr7:2806084-2806663
>chr7:2807109-2807235
>chr7:2807441-2807533
>chr7:2807659-2808246
>chr7:2808303-2808377
>chr7:2808488-2808833
>chr7:2808901-2809602
>chr7:2809734-2809916
>chr7:2809967-2810806
>chr7:2811122-2811264
>chr7:2811644-2812017
>chr7:2812259-2816184
>chr7:2816201-2817932
>chr7:2818402-2818467
>chr7:2818791-2819191
>chr7:2819325-2819482
>chr7:2819596-2823282
>chr7:2823331-2823603
>chr7:2823785-2823867
>chr7:2824004-2824075
>chr7:2824480-2824690
>chr7:2824949-2825082
>chr7:2825198-2832764
>chr7:2834186-2834233
>chr7:2834488-2834520
>chr7:2834885-2849908
>chr7:2849946-2851358
>chr7:2851481-2853520
>chr7:2853580-2853633
>chr7:2854098-2854183
>chr7:2854404-2854458
>chr7:2854658-2854799
>chr7:2855365-2855691
>chr7:2855739-2855822
>chr7:2855950-2856437
>chr7:2856478-2857010
>chr7:2857056-2871441
>chr7:2871511-2871643
>chr7:2872021-2872056
>chr7:2872774-2872898
>chr7:2873415-2873487
>chr7:2873909-2873954
>chr7:2874641-2874681
>chr7:2875476-2875526
>chr7:2875639-2875778
>chr7:2876397-2876599
>chr7:2882881-2882913
>chr7:2883197-2883369
>chr7:2884138-2884780
>chr7:2884814-2885342
>chr7:2885406-2886918
>chr7:2886953-2891229
>chr7:2893823-2893864
>chr7:2895716-2896727
>chr7:2896802-2897049
>chr7:2898229-2898301
>chr7:2898350-2900885
>chr7:2900906-2900993
>chr7:2901400-2901502
>chr7:2901583-2901614
>chr7:2901795-2901861
>chr7:2903486-2903764
>chr7:2905791-2905828
>chr7:2906355-2911004
>chr7:2911052-2913606
>chr7:2917344-2917679
>chr7:2921277-2921565
>chr7:2921736-2922360
>chr7:2922425-2923013
>chr7:2923113-2923139
>chr7:2924155-2924989
>chr7:2925028-2925938
>chr7:2926772-2926914
>chr7:2927934-2928604
>chr7:2928953-2935221
>chr7:2935345-2935387
>chr7:2935561-2936696
>chr7:2936745-2938575
>chr7:2939132-2939163
>chr7:2939242-2940307
>chr7:2940511-2940565
>chr7:2942159-2943594
>chr7:2943694-2943741
>chr7:2943808-2946787
>chr7:2946887-2946902
>chr7:2946907-2950031
>chr7:2950137-2950992
>chr7:2953204-2953346
>chr7:2956923-2957105
>chr7:2957190-2958513
>chr7:2962696-2962776
>chr7:2967171-2967962
>chr7:2968062-2968203
>chr7:2974132-2974556
>chr7:2974773-2974901
>chr7:2974957-2974980
>chr7:2975080-2976798
>chr7:2977383-2977398
>chr7:2977592-2979349
>chr7:2980013-2980655
>chr7:2980802-2980914
>chr7:2981166-2981384
>chr7:2981522-2981983
>chr7:2982554-2983383
>chr7:2983668-2983820
>chr7:2983899-2984090
>chr7:2984150-2984979
>chr7:2985217-2985746
>chr7:2985979-2986311
>chr7:2986354-2988623
>chr7:2988950-2999932
>chr7:3000500-3000575
>chr7:3004078-3004198
>chr7:3004842-3005111
>chr7:3007692-3007730
>chr7:3007954-3007982
>chr7:3010170-3010272
>chr7:3013754-3013784
>chr7:3015386-3015523
>chr7:3016058-3016093
>chr7:3016784-3017642
>chr7:3018158-3024775
>chr7:3025234-3025311
>chr7:3027036-3027136
>chr7:3028870-3028940
>chr7:3029930-3030065
>chr7:3031020-3031063
>chr7:3031622-3037353
>chr7:3037453-3046638
>chr7:3046738-3051584
>chr7:3051615-3067841
>chr7:3067941-3071829
>chr7:3072042-3072173
>chr7:3072222-3072274
>chr7:3072304-3072371
>chr7:3073012-3073132
>chr7:3073398-3073442
>chr7:3073576-3074124
>chr7:3075799-3076106
>chr7:3078521-3079364
>chr7:3079903-3084648
>chr7:3084759-3085042
>chr7:3085157-3085798
>chr7:3089748-3091738
>chr7:3091765-3091824
>chr7:3091884-3092759
>chr7:3093177-3118513
>chr7:3118674-3126534
>chr7:3126634-3132589
>chr7:3132689-3137727
>chr7:3137873-3142697
>chr7:3142757-3142894
>chr7:3142994-3149301
>chr7:3149365-3149741
>chr7:3149876-3152780
>chr7:3152796-3157085
>chr7:3157400-3164526
>chr7:3164724-3164780
>chr7:3164831-3164907
>chr7:3165082-3165111
>chr7:3165489-3165535
>chr7:3169111-3169256
>chr7:3173074-3173198
>chr7:3177932-3178635
>chr7:3180882-3180961
>chr7:3182323-3184617
>chr7:3188110-3188499
>chr7:3191562-3192339
>chr7:3192734-3192831
>chr7:3193218-3193266
>chr7:3193831-3193938
>chr7:3195240-3195269
>chr7:3198594-3198627
>chr7:3198802-3202634
>chr7:3202787-3202819
>chr7:3203236-3203336
>chr7:3203403-3203540
>chr7:3206095-3206164
>chr7:3207406-3207440
>chr7:3207520-3220100
>chr7:3220286-3220403
>chr7:3220435-3224709
>chr7:3224767-3238524
>chr7:3238562-3249808
>chr7:3250460-3250578
>chr7:3251152-3251479
>chr7:3252183-3252243
>chr7:3253245-3253685
>chr7:3254112-3254209
>chr7:3254277-3254360
>chr7:3255147-3255592
>chr7:3255681-3255944
>chr7:3256030-3256272
>chr7:3256345-3256385
>chr7:3256586-3257019
>chr7:3257049-3257090
>chr7:3257720-3257930
>chr7:3257993-3258077
>chr7:3258287-3258723
>chr7:3259075-3259158
>chr7:3259254-3259286
>chr7:3259361-3260280
>chr7:3260709-3261071
>chr7:3261237-3261428
>chr7:3261611-3270184
>chr7:3270284-3272391
>chr7:3272628-3277751
>chr7:3278669-3278708
>chr7:3281709-3282117
>chr7:3282190-3282364
>chr7:3283489-3283522
>chr7:3283678-3287133
>chr7:3287167-3306963
>chr7:3307080-3307390
>chr7:3307529-3307572
>chr7:3308225-3308295
>chr7:3308333-3308467
>chr7:3308557-3308592
>chr7:3308654-3309126
>chr7:3309168-3313007
>chr7:3313124-3313434
>chr7:3313557-3313616
>chr7:3313746-3330447
>chr7:3330493-3341904
>chr7:3342042-3342076
>chr7:3342853-3346573
>chr7:3347478-3347655
>chr7:3348054-3351935
>chr7:3352369-3352448
>chr7:3352848-3353053
>chr7:3353097-3355397
>chr7:3355826-3358009
>chr7:3358239-3359253
>chr7:3360213-3361193
>chr7:3361385-3363008
>chr7:3363172-3365700
>chr7:3365800-3366116
>chr7:3368932-3368960
>chr7:3369221-3369277
>chr7:3369620-3371586
>chr7:3371686-3376489
>chr7:3376611-3379764
>chr7:3383119-3387426
>chr7:3387776-3388144
>chr7:3388168-3395815
>chr7:3395892-3395959
>chr7:3396379-3396436
>chr7:3396627-3399368
>chr7:3399468-3412347
>chr7:3412604-3416079
>chr7:3416143-3416238
>chr7:3416338-3416353
>chr7:3416361-3421172
>chr7:3421402-3421431
>chr7:3421475-3422704
>chr7:3422907-3423021
>chr7:3423081-3424946
>chr7:3425046-3425511
>chr7:3426255-3433876
>chr7:3433976-3433991
>chr7:3434008-3436642
>chr7:3436688-3436976
>chr7:3437370-3439424
>chr7:3439552-3444436
>chr7:3444558-3446763
>chr7:3446816-3449132
>chr7:3450078-3450127
>chr7:3450173-3450303
>chr7:3450356-3450599
>chr7:3450699-3450735
>chr7:3451890-3451928
>chr7:3452395-3452498
>chr7:3452715-3452852
>chr7:3452997-3453160
>chr7:3453341-3453434
>chr7:3453481-3454372
>chr7:3454419-3454464
>chr7:3454536-3455212
>chr7:3455253-3455547
>chr7:3455595-3455635
>chr7:3455691-3467343
>chr7:3467474-3467728
>chr7:3468272-3468378
>chr7:3468523-3468881
>chr7:3469302-3469568
>chr7:3469645-3470225
>chr7:3471424-3471477
>chr7:3471648-3474669
>chr7:3474791-3474927
>chr7:3474995-3477295
>chr7:3477700-3478477
>chr7:3480784-3480823
>chr7:3481598-3481718
>chr7:3482193-3482226
>chr7:3482816-3482990
>chr7:3483331-3483417
>chr7:3483492-3483524
>chr7:3483842-3483929
>chr7:3484677-3484712
>chr7:3485317-3485455
>chr7:3485510-3485630
>chr7:3486052-3486168
>chr7:3486399-3486632
>chr7:3487095-3487141
>chr7:3488746-3488844
>chr7:3490697-3490778
>chr7:3490897-3490987
>chr7:3491071-3491195
>chr7:3491271-3491926
>chr7:3491970-3492055
>chr7:3492090-3493830
>chr7:3493898-3494089
>chr7:3495749-3495841
>chr7:3496132-3496340
>chr7:3496772-3499905
>chr7:3500885-3500996
>chr7:3502278-3502524
>chr7:3502917-3502995
>chr7:3503022-3503056
>chr7:3503728-3503760
>chr7:3504023-3504133
>chr7:3504276-3504726
>chr7:3504940-3505008
>chr7:3505112-3516179
>chr7:3516247-3516324
>chr7:3516506-3525404
>chr7:3525737-3529785
>chr7:3530093-3532376
>chr7:3532476-3533842
>chr7:3534219-3534882
>chr7:3537290-3538083
>chr7:3538676-3539398
>chr7:3539434-3547841
>chr7:3548008-3558942
>chr7:3559004-3559139
>chr7:3559185-3559274
>chr7:3559374-3561415
>chr7:3561772-3562090
>chr7:3562132-3562297
>chr7:3563197-3563249
>chr7:3563472-3563543
>chr7:3563960-3564289
>chr7:3564389-3564936
>chr7:3568387-3568491
>chr7:3568930-3569248
>chr7:3569421-3569480
>chr7:3572707-3572759
>chr7:3572791-3573076
>chr7:3573171-3573508
>chr7:3573615-3573667
>chr7:3574223-3574330
>chr7:3574381-3574604
>chr7:3574647-3574734
>chr7:3574801-3574979
>chr7:3575065-3575211
>chr7:3575355-3575519
>chr7:3575727-3575795
>chr7:3578405-3578491
>chr7:3578563-3578804
>chr7:3578890-3581328
>chr7:3581357-3582926
>chr7:3582986-3587657
>chr7:3587732-3587760
>chr7:3587810-3588077
>chr7:3588143-3588280
>chr7:3588360-3588399
>chr7:3588465-3588736
>chr7:3588774-3588814
>chr7:3588840-3589133
>chr7:3589288-3589432
>chr7:3589603-3589661
>chr7:3592661-3594260
>chr7:3594820-3594950
>chr7:3595059-3595131
>chr7:3595185-3595383
>chr7:3595456-3595524
>chr7:3596143-3596518
>chr7:3596958-3596989
>chr7:3597214-3597375
>chr7:3601156-3601449
>chr7:3603250-3603427
>chr7:3603509-3603545
>chr7:3603595-3603766
>chr7:3603900-3603936
>chr7:3604523-3604585
>chr7:3604844-3605053
>chr7:3605117-3606065
>chr7:3609066-3609218
>chr7:3609880-3611220
>chr7:3611251-3611359
>chr7:3611405-3611499
>chr7:3611595-3611689
>chr7:3611781-3611900
>chr7:3611932-3612545
>chr7:3612645-3613945
>chr7:3614045-3616823
>chr7:3616954-3617036
>chr7:3617438-3630504
>chr7:3630631-3630766
>chr7:3630877-3630968
>chr7:3631156-3631326
>chr7:3631975-3632478
>chr7:3632569-3632634
>chr7:3632860-3638007
>chr7:3638017-3644272
>chr7:3645449-3645467
>chr7:3646467-3646489
>chr7:3647486-3655417
>chr7:3655720-3655852
>chr7:3656766-3656853
>chr7:3657202-3657241
>chr7:3657312-3657354
>chr7:3658289-3658323
>chr7:3658842-3658983
>chr7:3659473-3659565
>chr7:3659991-3660036
>chr7:3662247-3662300
>chr7:3662376-3662485
>chr7:3662536-3662610
>chr7:3666766-3666802
>chr7:3667038-3667125
>chr7:3667248-3667541
>chr7:3670677-3670731
>chr7:3676803-3681406
>chr7:3681894-3695558
>chr7:3696571-3696628
>chr7:3696721-3696817
>chr7:3696860-3696896
>chr7:3696982-3697426
>chr7:3697454-3697993
>chr7:3698013-3698207
>chr7:3698837-3703641
>chr7:3704261-3706489
>chr7:3706620-3709124
>chr7:3709171-3709253
>chr7:3709622-3714764
>chr7:3714793-3715270
>chr7:3715402-3716151
>chr7:3716180-3722784
>chr7:3722826-3725949
>chr7:3726017-3731027
>chr7:3731084-3731956
>chr7:3732013-3732078
>chr7:3732472-3732795
>chr7:3732856-3734320
>chr7:3734364-3735059
>chr7:3735216-3735280
>chr7:3735395-3736225
>chr7:3736283-3737028
>chr7:3737067-3737096
>chr7:3737196-3739442
>chr7:3739465-3739700
>chr7:3739915-3740202
>chr7:3740399-3742660
>chr7:3742700-3742943
>chr7:3742991-3743678
>chr7:3743810-3746485
>chr7:3746519-3749040
>chr7:3749077-3754297
>chr7:3754362-3754609
>chr7:3754647-3754735
>chr7:3754807-3754910
>chr7:3756758-3756803
>chr7:3756839-3756999
>chr7:3757603-3757631
>chr7:3757957-3759164
>chr7:3759222-3760070
>chr7:3760168-3760237
>chr7:3761422-3761501
>chr7:3761692-3761758
>chr7:3762519-3762668
>chr7:3762782-3762816
>chr7:3763546-3763732
>chr7:3763882-3763925
>chr7:3763989-3764137
>chr7:3764251-3770017
>chr7:3770059-3771514
>chr7:3771614-3771633
>chr7:3774732-3774760
>chr7:3774860-3780006
>chr7:3780157-3780475
>chr7:3780564-3781758
>chr7:3781787-3782378
>chr7:3782440-3782494
>chr7:3782558-3782972
>chr7:3783041-3783325
>chr7:3783415-3783992
>chr7:3784030-3784647
>chr7:3784716-3784777
>chr7:3784801-3785293
>chr7:3785337-3786008
>chr7:3786107-3792892
>chr7:3793047-3793281
>chr7:3793396-3793566
>chr7:3793610-3793820
>chr7:3794021-3794151
>chr7:3794203-3794989
>chr7:3795076-3795548
>chr7:3795650-3795737
>chr7:3796806-3797577
>chr7:3797833-3798004
>chr7:3798169-3798330
>chr7:3798496-3798650
>chr7:3798869-3798954
>chr7:3799070-3799612
>chr7:3799671-3799776
>chr7:3799823-3799853
>chr7:3800042-3802285
>chr7:3802319-3803772
>chr7:3805370-3805403
>chr7:3805714-3805751
>chr7:3807675-3807756
>chr7:3807883-3807944
>chr7:3808441-3808529
>chr7:3808977-3809027
>chr7:3809064-3809206
>chr7:3810488-3811924
>chr7:3811992-3815125
>chr7:3815169-3816902
>chr7:3816995-3817207
>chr7:3817248-3817886
>chr7:3817945-3819006
>chr7:3819080-3821318
>chr7:3821373-3826799
>chr7:3827310-3827454
>chr7:3828437-3843444
>chr7:3843621-3843943
>chr7:3844038-3844171
>chr7:3844339-3844354
>chr7:3844448-3844605
>chr7:3845296-3845657
>chr7:3845715-3847195
>chr7:3849124-3849160
>chr7:3849351-3849554
>chr7:3850362-3850404
>chr7:3850680-3857809
>chr7:3858290-3858348
>chr7:3858757-3858809
>chr7:3859124-3863242
>chr7:3863322-3864171
>chr7:3864701-3865001
>chr7:3865045-3865376
>chr7:3865582-3865647
>chr7:3867412-3868410
>chr7:3868479-3868843
>chr7:3869172-3869210
>chr7:3881106-3884484
>chr7:3884604-3884664
>chr7:3885669-3886447
>chr7:3887872-3887954
>chr7:3889785-3889813
>chr7:3889861-3890022
>chr7:3890140-3890186
>chr7:3890283-3890375
>chr7:3891580-3892056
>chr7:3892090-3892805
>chr7:3893105-3893142
>chr7:3896703-3896747
>chr7:3897079-3897105
>chr7:3897559-3897651
>chr7:3899340-3899909
>chr7:3900084-3900196
>chr7:3900237-3906229
>chr7:3906295-3906376
>chr7:3906875-3907218
>chr7:3907961-3908177
>chr7:3910178-3910393
>chr7:3911903-3913942
>chr7:3914168-3921723
>chr7:3921811-3921873
>chr7:3921973-3925085
>chr7:3925283-3932551
>chr7:3932651-3944358
>chr7:3944482-3944499
>chr7:3944931-3945810
>chr7:3945953-3946686
>chr7:3947337-3948671
>chr7:3948725-3954630
>chr7:3954684-3954706
>chr7:3954806-3956592
>chr7:3956721-3961966
>chr7:3962139-3962911
>chr7:3963006-3964084
>chr7:3964374-3964390
>chr7:3964655-3966691
>chr7:3966995-3967010
>chr7:3967447-3970046
>chr7:3970223-3971549
>chr7:3972204-3979043
>chr7:3979213-3979821
>chr7:3979855-3993968
>chr7:3994001-3994125
>chr7:3994198-3994372
>chr7:3995198-3995232
>chr7:3995676-3998056
>chr7:3998085-4002768
>chr7:4003121-4007357
>chr7:4007391-4007647
>chr7:4007925-4008098
>chr7:4008135-4009505
>chr7:4009538-4009662
>chr7:4009735-4009905
>chr7:4010735-4010769
>chr7:4011213-4011891
>chr7:4011926-4011978
>chr7:4012113-4013524
>chr7:4013607-4013891
>chr7:4013992-4014725
>chr7:4014760-4014986
>chr7:4015090-4025250
>chr7:4025450-4027116
>chr7:4027278-4027606
>chr7:4027786-4029535
>chr7:4029668-4029893
>chr7:4032762-4032812
>chr7:4033007-4033171
>chr7:4036162-4036276
>chr7:4036797-4037093
>chr7:4037606-4038103
>chr7:4041088-4052297
>chr7:4052850-4053028
>chr7:4053184-4053310
>chr7:4053440-4062029
>chr7:4062164-4066654
>chr7:4066740-4067079
>chr7:4067116-4067410
>chr7:4071164-4071283
>chr7:4071550-4071592
>chr7:4072418-4075276
>chr7:4075398-4077134
>chr7:4077253-4080653
>chr7:4080815-4080853
>chr7:4080976-4081283
>chr7:4082966-4083016
>chr7:4083213-4083352
>chr7:4086995-4087044
>chr7:4087873-4087937
>chr7:4089757-4089885
>chr7:4090684-4090722
>chr7:4090764-4090806
>chr7:4091941-4091985
>chr7:4092050-4092135
>chr7:4092265-4092348
>chr7:4092524-4092696
>chr7:4092753-4092827
>chr7:4094295-4099050
>chr7:4099171-4112972
>chr7:4113064-4113095
>chr7:4113346-4113550
>chr7:4117308-4117487
>chr7:4118421-4118528
>chr7:4118611-4118964
>chr7:4123832-4123898
>chr7:4124875-4125018
>chr7:4125147-4125289
>chr7:4127967-4128507
>chr7:4128607-4130686
>chr7:4130760-4130794
>chr7:4130862-4130919
>chr7:4130963-4132188
>chr7:4132245-4132716
>chr7:4132859-4142734
>chr7:4142785-4150210
>chr7:4150522-4165209
>chr7:4165620-4166046
>chr7:4167471-4170721
>chr7:4170821-4171730
>chr7:4171791-4180746
>chr7:4180846-4180861
>chr7:4181268-4185437
>chr7:4185537-4197457
>chr7:4198257-4209962
>chr7:4210263-4235300
>chr7:4237107-4237144
>chr7:4237275-4237327
>chr7:4237738-4237804
>chr7:4237855-4237892
>chr7:4239991-4240029
>chr7:4242316-4242366
>chr7:4242466-4242548
>chr7:4244550-4244685
>chr7:4244856-4244986
>chr7:4245391-4245422
>chr7:4246336-4246968
>chr7:4247019-4247450
>chr7:4247515-4248125
>chr7:4248284-4249111
>chr7:4249252-4250282
>chr7:4250366-4250566
>chr7:4250599-4250742
>chr7:4250865-4252598
>chr7:4252721-4252868
>chr7:4252930-4253011
>chr7:4253117-4253191
>chr7:4253527-4253589
>chr7:4253712-4254116
>chr7:4254246-4254559
>chr7:4254681-4254974
>chr7:4255059-4255208
>chr7:4255288-4256249
>chr7:4256550-4256707
>chr7:4256827-4256890
>chr7:4256972-4257121
>chr7:4257262-4257626
>chr7:4257777-4257850
>chr7:4257976-4258191
>chr7:4258313-4258483
>chr7:4258664-4258857
>chr7:4258939-4259202
>chr7:4259231-4259949
>chr7:4259987-4260107
>chr7:4260212-4260441
>chr7:4260498-4260767
>chr7:4262493-4262533
>chr7:4266509-4266581
>chr7:4266984-4267041
>chr7:4267069-4267123
>chr7:4268098-4268205
>chr7:4269154-4269286
>chr7:4269538-4269586
>chr7:4269722-4269992
>chr7:4270512-4270834
>chr7:4271363-4271420
>chr7:4271697-4272188
>chr7:4272281-4273238
>chr7:4274211-4274478
>chr7:4274884-4274940
>chr7:4275044-4275214
>chr7:4275287-4275323
>chr7:4275634-4275685
>chr7:4275970-4276106
>chr7:4276423-4290386
>chr7:4290455-4290564
>chr7:4290686-4290753
>chr7:4290839-4290983
>chr7:4291340-4291384
>chr7:4291490-4292129
>chr7:4292825-4292949
>chr7:4293499-4300738
>chr7:4301133-4301226
>chr7:4301423-4301574
>chr7:4302136-4304013
>chr7:4304717-4304975
>chr7:4305360-4305416
>chr7:4305548-4305905
>chr7:4306003-4306233
>chr7:4306281-4306573
>chr7:4306632-4306832
>chr7:4306944-4306980
>chr7:4308201-4308245
>chr7:4308770-4308839
>chr7:4310007-4310047
>chr7:4310841-4310891
>chr7:4310992-4311102
>chr7:4311147-4312885
>chr7:4313699-4314011
>chr7:4314883-4314935
>chr7:4315305-4315341
>chr7:4315890-4316163
>chr7:4316194-4316246
>chr7:4316356-4316397
>chr7:4316560-4316929
>chr7:4317000-4317206
>chr7:4317434-4317551
>chr7:4317816-4318030
>chr7:4319057-4329457
>chr7:4329527-4335978
>chr7:4336108-4341810
>chr7:4342005-4351119
>chr7:4351219-4352546
>chr7:4352646-4352661
>chr7:4353063-4358044
>chr7:4358149-4363775
>chr7:4364054-4365745
>chr7:4365823-4365853
>chr7:4365944-4369597
>chr7:4369837-4371341
>chr7:4371603-4371719
>chr7:4371796-4372199
>chr7:4372432-4372625
>chr7:4372764-4372803
>chr7:4374173-4374229
>chr7:4375949-4376178
>chr7:4376260-4378024
>chr7:4378768-4379074
>chr7:4379997-4384222
>chr7:4384259-4389608
>chr7:4390476-4390892
>chr7:4391299-4391331
>chr7:4391811-4391881
>chr7:4392005-4392073
>chr7:4392239-4392291
>chr7:4392506-4392636
>chr7:4392896-4393110
>chr7:4393488-4393511
>chr7:4393770-4393984
>chr7:4395216-4401809
>chr7:4401835-4402153
>chr7:4402539-4402653
>chr7:4402766-4408492
>chr7:4408879-4408993
>chr7:4409122-4428263
>chr7:4428289-4432410
>chr7:4432431-4459790
>chr7:4459876-4460962
>chr7:4461062-4469145
>chr7:4469177-4470429
>chr7:4470797-4470851
>chr7:4470879-4470936
>chr7:4471072-4471127
>chr7:4471338-4471408
>chr7:4471845-4471888
>chr7:4472517-4472584
>chr7:4473193-4473301
>chr7:4474135-4474483
>chr7:4474533-4475305
>chr7:4475372-4476280
>chr7:4476311-4476386
>chr7:4476489-4477344
>chr7:4477542-4480665
>chr7:4480990-4482101
>chr7:4482329-4482387
>chr7:4482569-4482727
>chr7:4482884-4482913
>chr7:4482983-4483021
>chr7:4484292-4488283
>chr7:4488519-4488683
>chr7:4488908-4489002
>chr7:4489054-4489101
>chr7:4489204-4489367
>chr7:4490959-4491193
>chr7:4491361-4491703
>chr7:4491818-4491897
>chr7:4492506-4492546
>chr7:4492710-4492804
>chr7:4492970-4493304
>chr7:4493433-4496348
>chr7:4496405-4498337
>chr7:4498503-4498589
>chr7:4498794-4513074
>chr7:4513388-4513510
>chr7:4513903-4514702
>chr7:4514758-4517333
>chr7:4517374-4537806
>chr7:4537837-4542172
>chr7:4551411-4551686
>chr7:4553361-4553733
>chr7:4555704-4556026
>chr7:4558779-4558905
>chr7:4559080-4559240
>chr7:4559646-4559873
>chr7:4559956-4560000
>chr7:4560784-4560866
>chr7:4561164-4561234
>chr7:4561392-4571029
>chr7:4572583-4572901
>chr7:4574669-4574707
>chr7:4576428-4576566
>chr7:4577830-4579410
>chr7:4579623-4587190
>chr7:4587970-4588000
>chr7:4589945-4590041
>chr7:4592385-4592424
>chr7:4592854-4592915
>chr7:4594716-4614790
>chr7:4615087-4619371
>chr7:4619506-4623151
>chr7:4623702-4626730
>chr7:4626757-4626772
>chr7:4626893-4629609
>chr7:4629736-4635970
>chr7:4636367-4637595
>chr7:4637724-4643906
>chr7:4644023-4644079
>chr7:4644293-4644333
>chr7:4644835-4644888
>chr7:4645058-4645096
>chr7:4645335-4645506
>chr7:4645624-4645752
>chr7:4646446-4646526
>chr7:4647071-4647128
>chr7:4649488-4649580
>chr7:4649622-4649800
>chr7:4649889-4665704
>chr7:4666130-4666708
>chr7:4667288-4668691
>chr7:4669034-4669152
>chr7:4669201-4670319
>chr7:4670367-4670406
>chr7:4670681-4673839
>chr7:4673886-4673994
>chr7:4674072-4674088
>chr7:4674222-4675861
>chr7:4676382-4681013
>chr7:4681901-4681968
>chr7:4682070-4682103
>chr7:4682161-4682192
>chr7:4683142-4683187
>chr7:4683741-4683775
>chr7:4686220-4686254
>chr7:4687323-4687823
>chr7:4688210-4700608
>chr7:4700788-4706222
>chr7:4706264-4706298
>chr7:4707479-4708027
>chr7:4709021-4709351
>chr7:4713032-4713087
>chr7:4713944-4714102
>chr7:4714192-4714252
>chr7:4714295-4719453
>chr7:4719616-4720247
>chr7:4720516-4720645
>chr7:4721133-4721247
>chr7:4721324-4721754
>chr7:4721807-4722300
>chr7:4722344-4722513
>chr7:4725623-4725666
>chr7:4725839-4725953
>chr7:4728142-4728246
>chr7:4731906-4731972
>chr7:4732891-4735886
>chr7:4735918-4736266
>chr7:4737961-4738087
>chr7:4738159-4738451
>chr7:4738695-4739218
>chr7:4740297-4740423
>chr7:4740510-4740611
>chr7:4740777-4740813
>chr7:4740935-4741122
>chr7:4741387-4741649
>chr7:4741692-4741728
>chr7:4741866-4742007
>chr7:4742556-4742679
>chr7:4742863-4755879
>chr7:4755993-4757099
>chr7:4757182-4758810
>chr7:4758993-4762254
>chr7:4762521-4764050
>chr7:4764446-4764550
>chr7:4764599-4775410
>chr7:4775437-4776227
>chr7:4776337-4776353
>chr7:4776525-4779355
>chr7:4779513-4780788
>chr7:4780974-4788470
>chr7:4788570-4794633
>chr7:4794832-4799136
>chr7:4801544-4801680
>chr7:4803017-4803170
>chr7:4803315-4803358
>chr7:4803402-4803560
>chr7:4803636-4803794
>chr7:4804450-4804499
>chr7:4804810-4804898
>chr7:4805490-4805649
>chr7:4806716-4806961
>chr7:4807001-4807031
>chr7:4807104-4807155
>chr7:4807279-4807537
>chr7:4807619-4807728
>chr7:4807801-4807857
>chr7:4809165-4809342
>chr7:4810865-4812812
>chr7:4813028-4813299
>chr7:4813774-4813903
>chr7:4814253-4814319
>chr7:4814596-4814709
>chr7:4814743-4826212
>chr7:4826428-4826638
>chr7:4826731-4829090
>chr7:4829306-4829516
>chr7:4830055-4830173
>chr7:4830843-4830987
>chr7:4831043-4831360
>chr7:4837921-4838706
>chr7:4838802-4838860
>chr7:4838894-4842736
>chr7:4842777-4842896
>chr7:4843049-4843081
>chr7:4844412-4844459
>chr7:4846667-4847069
>chr7:4847093-4848604
>chr7:4848668-4849161
>chr7:4849201-4849463
>chr7:4849550-4850391
>chr7:4850932-4850966
>chr7:4852672-4852738
>chr7:4852838-4852853
>chr7:4853191-4865191
>chr7:4865873-4865913
>chr7:4869089-4869117
>chr7:4869314-4869401
>chr7:4873021-4873314
>chr7:4874036-4874158
>chr7:4874731-4874924
>chr7:4875058-4875082
>chr7:4875182-4890068
>chr7:4891115-4891153
>chr7:4891710-4892000
>chr7:4892205-4892220
>chr7:4892358-4894729
>chr7:4894991-4896001
>chr7:4896057-4896226
>chr7:4896701-4896716
>chr7:4896860-4896875
>chr7:4896975-4896993
>chr7:4897524-4903351
>chr7:4904866-4904925
>chr7:4909536-4909629
>chr7:4910862-4910878
>chr7:4910978-4911005
>chr7:4911958-4912162
>chr7:4912434-4912478
>chr7:4915692-4915851
>chr7:4916253-4922665
>chr7:4922938-4928268
>chr7:4928574-4937281
>chr7:4938092-4938152
>chr7:4940149-4940426
>chr7:4941022-4959987
>chr7:4960393-4960453
>chr7:4960627-4960676
>chr7:4960727-4961425
>chr7:4961553-4962476
>chr7:4962547-4962640
>chr7:4968870-4968903
>chr7:4972499-4975389
>chr7:4975448-4975501
>chr7:4975880-4987312
>chr7:4987485-4993324
>chr7:4993424-5019351
>chr7:5019673-5021419
>chr7:5022201-5036038
>chr7:5036144-5036509
>chr7:5037128-5038304
>chr7:5039160-5039191
>chr7:5040367-5040470
>chr7:5040505-5040533
>chr7:5040816-5041517
>chr7:5044312-5046119
>chr7:5046547-5046866
>chr7:5046955-5047147
>chr7:5047357-5047525
>chr7:5047593-5049101
>chr7:5049175-5067357
>chr7:5067550-5068216
>chr7:5068274-5068326
>chr7:5068654-5069667
>chr7:5069818-5072573
>chr7:5076596-5076964
>chr7:5080030-5080074
>chr7:5080611-5080647
>chr7:5080685-5080901
>chr7:5081031-5081296
>chr7:5082271-5082636
>chr7:5082746-5082836
>chr7:5082891-5083636
>chr7:5084078-5084133
>chr7:5084433-5084532
>chr7:5084607-5084805
>chr7:5084999-5085071
>chr7:5085310-5091110
>chr7:5091348-5091448
>chr7:5094147-5094288
>chr7:5094331-5094437
>chr7:5094468-5097367
>chr7:5101330-5101493
>chr7:5101610-5101774
>chr7:5104803-5104910
>chr7:5107000-5107179
>chr7:5108698-5108744
>chr7:5108794-5111439
>chr7:5116605-5117140
>chr7:5119158-5119231
>chr7:5120789-5120865
>chr7:5120893-5121173
>chr7:5123378-5123491
>chr7:5128995-5129030
>chr7:5135293-5135356
>chr7:5135682-5135800
>chr7:5137006-5137340
>chr7:5139645-5139677
>chr7:5146270-5146302
>chr7:5148139-5148362
>chr7:5149383-5149580
>chr7:5155201-5155304
>chr7:5155551-5155627
>chr7:5156829-5156940
>chr7:5158032-5158309
>chr7:5159722-5159754
>chr7:5163191-5163498
>chr7:5163574-5163994
>chr7:5164233-5164315
>chr7:5164351-5164471
>chr7:5164561-5168111
>chr7:5168154-5168214
>chr7:5168306-5174620
>chr7:5175071-5182182
>chr7:5182578-5182635
>chr7:5183331-5183383
>chr7:5183456-5183713
>chr7:5184893-5185121
>chr7:5185160-5188087
>chr7:5188253-5188498
>chr7:5188556-5189079
>chr7:5189281-5189497
>chr7:5189544-5192365
>chr7:5192456-5192658
>chr7:5192722-5192752
>chr7:5193215-5193250
>chr7:5193399-5193534
>chr7:5194093-5194190
>chr7:5194704-5194770
>chr7:5194870-5195138
>chr7:5195191-5195577
>chr7:5195624-5195664
>chr7:5196030-5196255
>chr7:5196432-5197762
>chr7:5198173-5198279
>chr7:5198663-5198703
>chr7:5199458-5199651
>chr7:5199879-5199918
>chr7:5200032-5200060
>chr7:5200241-5200290
>chr7:5200710-5200762
>chr7:5200834-5200908
>chr7:5201109-5201142
>chr7:5201252-5201286
>chr7:5201492-5201540
>chr7:5201607-5201780
>chr7:5202548-5207417
>chr7:5207460-5210159
>chr7:5211206-5211295
>chr7:5211551-5212275
>chr7:5212308-5212575
>chr7:5212663-5212928
>chr7:5213010-5213371
>chr7:5213422-5213485
>chr7:5213594-5213974
>chr7:5214130-5224187
>chr7:5224292-5228627
>chr7:5229105-5230984
>chr7:5231084-5231919
>chr7:5232045-5232143
>chr7:5233409-5233461
>chr7:5233961-5234102
>chr7:5235281-5235634
>chr7:5236584-5236611
>chr7:5239415-5239572
>chr7:5239627-5239900
>chr7:5241584-5244326
>chr7:5244380-5244701
>chr7:5245500-5245705
>chr7:5245764-5246138
>chr7:5246316-5246345
>chr7:5246572-5246700
>chr7:5246981-5247313
>chr7:5247524-5247616
>chr7:5247705-5247762
>chr7:5247925-5248077
>chr7:5248106-5248192
>chr7:5248245-5248434
>chr7:5248522-5248986
>chr7:5249040-5249222
>chr7:5249435-5249527
>chr7:5249701-5249739
>chr7:5249870-5250000
>chr7:5250129-5251015
>chr7:5252255-5255365
>chr7:5255457-5255546
>chr7:5255605-5256436
>chr7:5256593-5263773
>chr7:5264820-5264931
>chr7:5264987-5265020
>chr7:5268801-5268856
>chr7:5268969-5269185
>chr7:5269652-5269682
>chr7:5271098-5271236
>chr7:5271239-5271324
>chr7:5271884-5271958
>chr7:5273353-5273400
>chr7:5273474-5273739
>chr7:5274221-5274253
>chr7:5276710-5277257
>chr7:5280163-5280272
>chr7:5280369-5280447
>chr7:5280895-5281004
>chr7:5281142-5281242
>chr7:5281350-5284110
>chr7:5284142-5286097
>chr7:5286277-5286354
>chr7:5286451-5287690
>chr7:5287734-5293283
>chr7:5293425-5302025
>chr7:5302125-5309169
>chr7:5309269-5315459
>chr7:5315602-5316632
>chr7:5316732-5319010
>chr7:5319131-5321419
>chr7:5321460-5322051
>chr7:5324738-5324974
>chr7:5325956-5326392
>chr7:5326441-5326535
>chr7:5328385-5328479
>chr7:5329114-5329160
>chr7:5331421-5331460
>chr7:5337173-5338115
>chr7:5338153-5338417
>chr7:5345728-5345763
>chr7:5349379-5357270
>chr7:5360049-5360099
>chr7:5360247-5360358
>chr7:5360405-5360603
>chr7:5361134-5361234
>chr7:5361671-5362106
>chr7:5362154-5362206
>chr7:5362980-5363193
>chr7:5363381-5363451
>chr7:5364382-5364454
>chr7:5364723-5364902
>chr7:5365023-5365103
>chr7:5365417-5365501
>chr7:5365668-5365780
>chr7:5366489-5366625
>chr7:5366713-5376069
>chr7:5376457-5376664
>chr7:5376850-5376938
>chr7:5377232-5377261
>chr7:5377832-5377991
>chr7:5378457-5379054
>chr7:5379122-5379636
>chr7:5379651-5380489
>chr7:5380512-5380565
>chr7:5380908-5382366
>chr7:5382859-5383045
>chr7:5384856-5384971
>chr7:5385023-5385309
>chr7:5385474-5392467
>chr7:5392567-5393284
>chr7:5393516-5394765
>chr7:5394938-5398832
>chr7:5398959-5400381
>chr7:5401381-5401402
>chr7:5402125-5402181
>chr7:5402397-5402457
>chr7:5402745-5402984
>chr7:5403144-5403492
>chr7:5407329-5407379
>chr7:5494449-5494495
>chr7:5503071-5503142
>chr7:5509533-5509548
>chr7:5509708-5513489
>chr7:5513589-5519868
>chr7:5522069-5522100
>chr7:5523201-5523251
>chr7:5525322-5525598
>chr7:5526265-5526304
>chr7:5527373-5527573
>chr7:5535106-5535189
>chr7:5535409-5535513
>chr7:5535923-5536578
>chr7:5536629-5536764
>chr7:5536864-5536909
>chr7:5538848-5538891
>chr7:5539698-5539776
>chr7:5540492-5540613
>chr7:5541415-5541471
>chr7:5541688-5541748
>chr7:5542036-5551343
>chr7:5552250-5553423
>chr7:5553979-5554068
>chr7:5554203-5554260
>chr7:5554439-5554550
>chr7:5554679-5554745
>chr7:5554924-5555059
>chr7:5557893-5558028
>chr7:5559006-5559094
>chr7:5559538-5559664
>chr7:5560217-5560530
>chr7:5560660-5565412
>chr7:5566074-5566401
>chr7:5566495-5566556
>chr7:5567188-5567460
>chr7:5570765-5571156
>chr7:5572234-5574020
>chr7:5574126-5574548
>chr7:5574960-5577030
>chr7:5577798-5578452
>chr7:5578552-5585469
>chr7:5585645-5586271
>chr7:5586509-5587689
>chr7:5587808-5588207
>chr7:5588238-5591050
>chr7:5591150-5613666
>chr7:5613808-5617383
>chr7:5617483-5617498
>chr7:5619971-5620440
>chr7:5620677-5620850
>chr7:5620890-5621303
>chr7:5621397-5622096
>chr7:5622264-5622317
>chr7:5622865-5624870
>chr7:5625054-5625393
>chr7:5625445-5625636
>chr7:5625662-5626207
>chr7:5626230-5629270
>chr7:5629370-5632047
>chr7:5632815-5643346
>chr7:5644437-5644712
>chr7:5644956-5645939
>chr7:5646027-5656409
>chr7:5656454-5656500
>chr7:5656687-5657268
>chr7:5657294-5657709
>chr7:5657770-5657872
>chr7:5657899-5658234
>chr7:5658310-5659039
>chr7:5659878-5660104
>chr7:5660193-5660240
>chr7:5660424-5660574
>chr7:5661085-5661159
>chr7:5661213-5661262
>chr7:5662016-5662166
>chr7:5662315-5662588
>chr7:5662659-5662702
>chr7:5662730-5662831
>chr7:5663477-5663589
>chr7:5663911-5664712
>chr7:5664913-5664986
>chr7:5665036-5665535
>chr7:5665608-5667187
>chr7:5668710-5669378
>chr7:5669534-5669574
>chr7:5669858-5669919
>chr7:5670153-5670191
>chr7:5670242-5670334
>chr7:5671344-5677101
>chr7:5677146-5683513
>chr7:5683613-5691524
>chr7:5691618-5697277
>chr7:5697397-5702776
>chr7:5702834-5702874
>chr7:5703585-5703638
>chr7:5703752-5703806
>chr7:5704449-5704520
>chr7:5704779-5705562
>chr7:5705717-5713843
>chr7:5713934-5714039
>chr7:5714807-5714945
>chr7:5716777-5716821
>chr7:5717127-5717180
>chr7:5717784-5717822
>chr7:5718458-5719899
>chr7:5720058-5720913
>chr7:5720962-5721415
>chr7:5721509-5721860
>chr7:5721985-5722096
>chr7:5722679-5722745
>chr7:5722947-5722989
>chr7:5723091-5725839
>chr7:5725905-5726131
>chr7:5726204-5727763
>chr7:5727892-5728266
>chr7:5728360-5728711
>chr7:5728882-5728947
>chr7:5729560-5729596
>chr7:5729942-5733186
>chr7:5733264-5733393
>chr7:5733545-5733571
>chr7:5735217-5735418
>chr7:5735528-5736698
>chr7:5736825-5749238
>chr7:5749299-5749478
>chr7:5749543-5750044
>chr7:5750082-5750194
>chr7:5750252-5751559
>chr7:5752109-5758556
>chr7:5758685-5760271
>chr7:5760780-5763070
>chr7:5763101-5765083
>chr7:5765150-5765260
>chr7:5765293-5766933
>chr7:5766987-5777029
>chr7:5778685-5778771
>chr7:5778862-5778936
>chr7:5779240-5779325
>chr7:5779450-5780148
>chr7:5780168-5781920
>chr7:5782011-5782398
>chr7:5782694-5782730
>chr7:5782803-5782907
>chr7:5782963-5783055
>chr7:5783249-5783432
>chr7:5783599-5784888
>chr7:5785051-5785344
>chr7:5785504-5785635
>chr7:5785941-5785976
>chr7:5786071-5786112
>chr7:5787595-5787686
>chr7:5790329-5790514
>chr7:5790666-5791319
>chr7:5791372-5791684
>chr7:5791780-5791795
>chr7:5792197-5795539
>chr7:5795750-5797475
>chr7:5797560-5797600
>chr7:5798245-5798368
>chr7:5799511-5799553
>chr7:5799835-5799967
>chr7:5801625-5801916
>chr7:5802902-5802972
>chr7:5803076-5803395
>chr7:5803458-5804600
>chr7:5804673-5804812
>chr7:5805019-5807415
>chr7:5807485-5807614
>chr7:5807807-5808001
>chr7:5808146-5808464
>chr7:5808838-5808942
>chr7:5809070-5809789
>chr7:5809919-5809955
>chr7:5810076-5810228
>chr7:5810283-5818374
>chr7:5818515-5818545
>chr7:5818600-5834852
>chr7:5834981-5835112
>chr7:5835244-5835405
>chr7:5835459-5835507
>chr7:5836049-5836509
>chr7:5836567-5836717
>chr7:5836895-5836940
>chr7:5837094-5837191
>chr7:5837228-5837270
>chr7:5837312-5837571
>chr7:5837653-5837797
>chr7:5838055-5838182
>chr7:5838237-5838313
>chr7:5838380-5838509
>chr7:5838609-5850019
>chr7:5850748-5850873
>chr7:5850959-5853054
>chr7:5854302-5855185
>chr7:5855223-5855490
>chr7:5855800-5859675
>chr7:5859926-5868400
>chr7:5868590-5868798
>chr7:5870505-5870557
>chr7:5873369-5873669
>chr7:5874822-5876781
>chr7:5877275-5877312
>chr7:5878287-5878608
>chr7:5879632-5879814
>chr7:5879986-5880285
>chr7:5880328-5880421
>chr7:5880570-5880764
>chr7:5880865-5881010
>chr7:5881243-5881838
>chr7:5881940-5882027
>chr7:5882120-5882185
>chr7:5882318-5882366
>chr7:5882669-5882898
>chr7:5883111-5886325
>chr7:5887433-5887467
>chr7:5888587-5888629
>chr7:5890084-5891864
>chr7:5891927-5893920
>chr7:5894055-5894197
>chr7:5895216-5895276
>chr7:5895544-5895622
>chr7:5897045-5897187
>chr7:5897324-5897440
>chr7:5897647-5897773
>chr7:5899642-5899913
>chr7:5899981-5900787
>chr7:5902167-5902411
>chr7:5903070-5903179
>chr7:5903216-5903606
>chr7:5903663-5903930
>chr7:5905686-5906326
>chr7:5906357-5911788
>chr7:5911888-5932173
>chr7:5932297-5932312
>chr7:5932880-5933111
>chr7:5933221-5933586
>chr7:5933748-5935397
>chr7:5935459-5936372
>chr7:5936771-5936829
>chr7:5938166-5938640
>chr7:5938699-5938880
>chr7:5939035-5940433
>chr7:5941391-5941773
>chr7:5941873-5943186
>chr7:5943367-5945893
>chr7:5947066-5953354
>chr7:5953798-5964979
>chr7:5965909-5965948
>chr7:5966000-5966543
>chr7:5966665-5966823
>chr7:5966997-5967053
>chr7:5967156-5971853
>chr7:5971862-5971993
>chr7:5972099-5972359
>chr7:5972834-5973056
>chr7:5973380-5973448
>chr7:5976094-5976244
>chr7:5976299-5976460
>chr7:5979873-5980586
>chr7:5982185-5982226
>chr7:5982290-5982402
>chr7:5983793-5984067
>chr7:5984080-5988314
>chr7:5988338-5988466
>chr7:5988966-5989493
>chr7:5989554-5995941
>chr7:5996041-6006290
>chr7:6006341-6006515
>chr7:6007033-6007475
>chr7:6007623-6008924
>chr7:6009335-6009380
>chr7:6010594-6010621
>chr7:6010675-6014418
>chr7:6014448-6023652
>chr7:6023694-6024168
>chr7:6024285-6024356
>chr7:6024402-6024460
>chr7:6024612-6027163
>chr7:6027206-6040384
>chr7:6040612-6061419
>chr7:6061630-6062389
>chr7:6062491-6062562
>chr7:6063191-6063297
>chr7:6063721-6063943
>chr7:6064132-6067300
>chr7:6067634-6067721
>chr7:6068042-6068104
>chr7:6068223-6068316
>chr7:6071285-6071519
>chr7:6071921-6072016
>chr7:6075795-6076126
>chr7:6076243-6076306
>chr7:6077037-6077207
>chr7:6077319-6077459
>chr7:6077514-6077570
>chr7:6077672-6077776
>chr7:6078149-6125056
>chr7:6125168-6125308
>chr7:6125359-6125419
>chr7:6125521-6125625
>chr7:6125698-6125849
>chr7:6125992-6128024
>chr7:6128636-6128696
>chr7:6128731-6128864
>chr7:6129095-6129183
>chr7:6129518-6129557
>chr7:6129667-6129870
>chr7:6130322-6130452
>chr7:6134063-6134889
>chr7:6135325-6135711
>chr7:6136415-6140699
>chr7:6141208-6142123
>chr7:6142523-6142973
>chr7:6143188-6143270
>chr7:6143342-6143379
>chr7:6143615-6143819
>chr7:6144997-6145418
>chr7:6145462-6145681
>chr7:6147597-6147760
>chr7:6149166-6149435
>chr7:6152238-6152933
>chr7:6153582-6154051
>chr7:6154085-6154132
>chr7:6154229-6155593
>chr7:6155693-6156830
>chr7:6156917-6158605
>chr7:6158784-6158913
>chr7:6159052-6159214
>chr7:6159489-6159536
>chr7:6159588-6159945
>chr7:6160008-6160452
>chr7:6160546-6167570
>chr7:6167602-6175249
>chr7:6175311-6175564
>chr7:6175697-6184111
>chr7:6184263-6203512
>chr7:6203633-6220766
>chr7:6220834-6220914
>chr7:6221209-6221649
>chr7:6225109-6225149
>chr7:6225481-6225522
>chr7:6225781-6225966
>chr7:6227059-6232010
>chr7:6232859-6233283
>chr7:6233695-6238545
>chr7:6238639-6238671
>chr7:6239261-6239678
>chr7:6240772-6250253
>chr7:6250283-6256549
>chr7:6256763-6263191
>chr7:6263217-6263256
>chr7:6263298-6264377
>chr7:6264418-6264714
>chr7:6264796-6265148
>chr7:6265434-6265783
>chr7:6265899-6265991
>chr7:6266008-6275687
>chr7:6275717-6275765
>chr7:6276043-6277183
>chr7:6277202-6289637
>chr7:6289868-6290152
>chr7:6291179-6292718
>chr7:6293096-6295999
>chr7:6296040-6299816
>chr7:6301370-6301411
>chr7:6301546-6301774
>chr7:6304018-6304091
>chr7:6304151-6304230
>chr7:6304673-6304890
>chr7:6308897-6309054
>chr7:6311013-6311048
>chr7:6311582-6311881
>chr7:6314789-6314873
>chr7:6314908-6315000
>chr7:6317917-6318112
>chr7:6318169-6318211
>chr7:6321621-6322314
>chr7:6329851-6336267
>chr7:6336508-6336705
>chr7:6336897-6336987
>chr7:6337027-6337268
>chr7:6337317-6337368
>chr7:6337599-6337733
>chr7:6337804-6338382
>chr7:6338421-6338491
>chr7:6339586-6339645
>chr7:6339680-6340135
>chr7:6340724-6341552
>chr7:6341618-6342001
>chr7:6342711-6342925
>chr7:6343165-6343226
>chr7:6343362-6343399
>chr7:6343467-6343959
>chr7:6344149-6344290
>chr7:6344454-6344673
>chr7:6344821-6345144
>chr7:6345495-6345546
>chr7:6345585-6345643
>chr7:6345881-6345922
>chr7:6346712-6346778
>chr7:6348660-6348930
>chr7:6348977-6349510
>chr7:6349608-6352558
>chr7:6352596-6352764
>chr7:6352827-6354356
>chr7:6354437-6354782
>chr7:6358405-6358501
>chr7:6360311-6361135
>chr7:6362651-6362934
>chr7:6363042-6363371
>chr7:6364113-6364286
>chr7:6364443-6364480
>chr7:6364624-6369510
>chr7:6369550-6370431
>chr7:6371237-6371441
>chr7:6371555-6371611
>chr7:6371659-6372964
>chr7:6373003-6374327
>chr7:6377556-6392369
>chr7:6392469-6403867
>chr7:6403910-6415373
>chr7:6416930-6417034
>chr7:6417261-6417477
>chr7:6417997-6418032
>chr7:6421316-6421409
>chr7:6422021-6422051
>chr7:6425822-6427224
>chr7:6427324-6434212
>chr7:6434393-6436078
>chr7:6436178-6437153
>chr7:6437253-6437725
>chr7:6441611-6441740
>chr7:6441996-6442210
>chr7:6442270-6442559
>chr7:6442871-6443067
>chr7:6445277-6445434
>chr7:6447226-6447302
>chr7:6447630-6447762
>chr7:6448027-6448267
>chr7:6450512-6450585
>chr7:6450630-6450672
>chr7:6451133-6451616
>chr7:6451716-6451900
>chr7:6452072-6452474
>chr7:6452678-6452757
>chr7:6452921-6455577
>chr7:6455856-6456950
>chr7:6457015-6457274
>chr7:6457413-6457448
>chr7:6457516-6457778
>chr7:6457986-6458020
>chr7:6458054-6458126
>chr7:6458245-6458386
>chr7:6458777-6458837
>chr7:6458899-6458981
>chr7:6459032-6459063
>chr7:6459238-6459320
>chr7:6459363-6459412
>chr7:6459538-6459722
>chr7:6459896-6460109
>chr7:6460155-6460295
>chr7:6460341-6460545
>chr7:6462504-6462540
>chr7:6463822-6463920
>chr7:6463988-6464060
>chr7:6464133-6464226
>chr7:6464394-6464455
>chr7:6464824-6464946
>chr7:6464985-6466535
>chr7:6466676-6476065
>chr7:6476165-6476186
>chr7:6476474-6476957
>chr7:6477059-6477244
>chr7:6477416-6477818
>chr7:6478022-6478101
>chr7:6478265-6479106
>chr7:6479163-6479210
>chr7:6479342-6481426
>chr7:6481493-6481659
>chr7:6481668-6481872
>chr7:6482023-6482425
>chr7:6482836-6485279
>chr7:6485558-6485608
>chr7:6485708-6485744
>chr7:6485775-6486138
>chr7:6487630-6488108
>chr7:6489781-6489810
>chr7:6489989-6490053
>chr7:6490156-6493457
>chr7:6493483-6493726
>chr7:6493754-6495146
>chr7:6495179-6497560
>chr7:6499062-6501144
>chr7:6501343-6501446
>chr7:6501651-6502351
>chr7:6502663-6502702
>chr7:6503325-6503449
>chr7:6503654-6506948
>chr7:6506998-6509286
>chr7:6509652-6509691
>chr7:6510089-6510151
>chr7:6510326-6510509
>chr7:6510570-6510741
>chr7:6510798-6511150
>chr7:6511187-6514797
>chr7:6514838-6515399
>chr7:6515455-6524084
>chr7:6524133-6525000
>chr7:6525034-6525468
>chr7:6525500-6530241
>chr7:6530327-6539351
>chr7:6540079-6540142
>chr7:6540210-6540272
>chr7:6542677-6542723
>chr7:6543480-6543565
>chr7:6543887-6543960
>chr7:6544032-6544105
>chr7:6544265-6544314
>chr7:6546352-6546693
>chr7:6547625-6551251
>chr7:6551313-6553710
>chr7:6555979-6556109
>chr7:6556423-6556606
>chr7:6558194-6558229
>chr7:6559748-6573609
>chr7:6573664-6574335
>chr7:6575422-6575462
>chr7:6577678-6577853
>chr7:6578006-6578276
>chr7:6578307-6578439
>chr7:6580453-6580574
>chr7:6584147-6584740
>chr7:6584840-6591001
>chr7:6591252-6603917
>chr7:6606454-6606606
>chr7:6608175-6608328
>chr7:6609157-6615588
>chr7:6615770-6623714
>chr7:6623740-6628618
>chr7:6628775-6628955
>chr7:6629021-6646177
>chr7:6646251-6646578
>chr7:6646734-6647097
>chr7:6647361-6647474
>chr7:6647521-6647827
>chr7:6648254-6648403
>chr7:6649415-6649672
>chr7:6649713-6657439
>chr7:6657479-6661361
>chr7:6661448-6661559
>chr7:6661620-6662282
>chr7:6662507-6662528
>chr7:6662606-6673036
>chr7:6673148-6673401
>chr7:6674018-6680892
>chr7:6681004-6681259
>chr7:6681867-6687468
>chr7:6687931-6687967
>chr7:6688765-6688818
>chr7:6688989-6690939
>chr7:6691653-6691828
>chr7:6691961-6693625
>chr7:6695138-6695330
>chr7:6695363-6696634
>chr7:6698559-6712303
>chr7:6712351-6713099
>chr7:6713335-6714725
>chr7:6714837-6715155
>chr7:6716526-6717681
>chr7:6717829-6721739
>chr7:6721959-6728349
>chr7:6728573-6729421
>chr7:6729859-6730164
>chr7:6730535-6730716
>chr7:6730879-6730973
>chr7:6731444-6732569
>chr7:6732740-6733796
>chr7:6734127-6734515
>chr7:6734568-6734654
>chr7:6734686-6735285
>chr7:6735571-6736571
>chr7:6736594-6736626
>chr7:6737087-6737122
>chr7:6737205-6737675
>chr7:6737799-6737839
>chr7:6737902-6738026
>chr7:6738337-6741868
>chr7:6742878-6743152
>chr7:6746008-6746204
>chr7:6748281-6748471
>chr7:6750619-6755114
>chr7:6755917-6759992
>chr7:6760046-6774330
>chr7:6774361-6783414
>chr7:6783692-6784819
>chr7:6784978-6796049
>chr7:6796657-6796727
>chr7:6796817-6796937
>chr7:6797038-6802509
>chr7:6802583-6802712
>chr7:6802831-6802990
>chr7:6803173-6822289
>chr7:6822389-6824197
>chr7:6824603-6824673
>chr7:6824812-6824882
>chr7:6824983-6834611
>chr7:6834646-6843380
>chr7:6843573-6843631
>chr7:6844035-6845781
>chr7:6845890-6846095
>chr7:6846241-6847379
>chr7:6847752-6848590
>chr7:6848690-6853126
>chr7:6853328-6853421
>chr7:6853816-6853893
>chr7:6854014-6857399
>chr7:6857447-6857641
>chr7:6857787-6857826
>chr7:6858089-6858129
>chr7:6858358-6858426
>chr7:6858577-6858654
>chr7:6858763-6859289
>chr7:6861304-6861476
>chr7:6864167-6864340
>chr7:6865081-6874908
>chr7:6876093-6876168
>chr7:6876200-6876597
>chr7:6876989-6877288
>chr7:6877378-6877624
>chr7:6877667-6878993
>chr7:6879120-6879278
>chr7:6879300-6879627
>chr7:6879690-6884048
>chr7:6884118-6884331
>chr7:6884353-6889750
>chr7:6889836-6894777
>chr7:6894862-6912398
>chr7:6912607-6912691
>chr7:6913183-6913731
>chr7:6913779-6913908
>chr7:6914091-6914183
>chr7:6914226-6914351
>chr7:6914383-6914669
>chr7:6914815-6915088
>chr7:6915160-6915372
>chr7:6915472-6915951
>chr7:6916227-6916243
>chr7:6916343-6917340
>chr7:6919421-6919565
>chr7:6919729-6919858
>chr7:6920399-6920554
>chr7:6920698-6920769
>chr7:6920930-6922469
>chr7:6926374-6926477
>chr7:6927305-6927377
>chr7:6927776-6928003
>chr7:6928126-6928249
>chr7:6928448-6928543
>chr7:6928575-6928820
>chr7:6929662-6929746
>chr7:6929883-6929919
>chr7:6930154-6930275
>chr7:6930323-6930430
>chr7:6930551-6930613
>chr7:6930789-6932222
>chr7:6932735-6932767
>chr7:6932996-6933042
>chr7:6933160-6934062
>chr7:6934181-6934265
>chr7:6934302-6934483
>chr7:6934665-6937271
>chr7:6937360-6937713
>chr7:6937750-6939188
>chr7:6939637-6939955
>chr7:6940010-6940239
>chr7:6940343-6940570
>chr7:6940622-6940947
>chr7:6941038-6941124
>chr7:6941292-6944980
>chr7:6945460-6946262
>chr7:6946313-6946346
>chr7:6946492-6947192
>chr7:6947406-6947550
>chr7:6948033-6948091
>chr7:6948424-6948513
>chr7:6948678-6948788
>chr7:6948853-6948962
>chr7:6949211-6950679
>chr7:6950771-6950845
>chr7:6950900-6951101
>chr7:6951159-6951551
>chr7:6951590-6951718
>chr7:6951771-6951801
>chr7:6951847-6951912
>chr7:6951944-6951991
>chr7:6952250-6952379
>chr7:6952495-6952647
>chr7:6954603-6963538
>chr7:6963673-6963964
>chr7:6964043-6964129
>chr7:6964350-6979491
>chr7:6979883-6981018
>chr7:6981189-6988205
>chr7:6988403-6988439
>chr7:6988476-6988803
>chr7:6989266-6989305
>chr7:6989651-6989696
>chr7:6990287-6990375
>chr7:6992915-6996913
>chr7:6997056-6998076
>chr7:6998349-6998509
>chr7:6998633-6998983
>chr7:6998995-7001401
>chr7:7001521-7001537
>chr7:7001585-7004863
>chr7:7004975-7005367
>chr7:7005491-7005841
>chr7:7005933-7006966
>chr7:7008164-7009557
>chr7:7009672-7009870
>chr7:7009985-7010590
>chr7:7010628-7010755
>chr7:7010903-7011037
>chr7:7014528-7014667
>chr7:7014793-7015160
>chr7:7016652-7016718
>chr7:7017602-7017637
>chr7:7017693-7017869
>chr7:7018592-7020473
>chr7:7020509-7020939
>chr7:7020999-7026582
>chr7:7026944-7027017
>chr7:7027146-7031548
>chr7:7031910-7031979
>chr7:7032112-7040873
>chr7:7041216-7041782
>chr7:7041932-7042102
>chr7:7042367-7042643
>chr7:7042771-7043695
>chr7:7043819-7051410
>chr7:7051661-7063054
>chr7:7064975-7065080
>chr7:7070140-7070182
>chr7:7074152-7074599
>chr7:7075293-7075970
>chr7:7076288-7086544
>chr7:7086619-7086717
>chr7:7086794-7086861
>chr7:7086971-7087258
>chr7:7087763-7087801
>chr7:7087975-7088811
>chr7:7089907-7089970
>chr7:7090170-7090185
>chr7:7090285-7090300
>chr7:7091820-7091835
>chr7:7092376-7092459
>chr7:7092767-7092844
>chr7:7092912-7092984
>chr7:7093059-7093818
>chr7:7093869-7116564
>chr7:7116656-7116671
>chr7:7117130-7121177
>chr7:7121865-7122013
>chr7:7122580-7123027
>chr7:7124770-7124843
>chr7:7126233-7149577
>chr7:7149956-7150030
>chr7:7151588-7151690
>chr7:7153172-7153232
>chr7:7155198-7155243
>chr7:7155794-7155878
>chr7:7156000-7156202
>chr7:7156895-7156934
>chr7:7157051-7157201
>chr7:7157720-7157877
>chr7:7158530-7158626
>chr7:7158681-7158722
>chr7:7159408-7159505
>chr7:7159545-7159629
>chr7:7159691-7159936
>chr7:7160133-7160232
>chr7:7160605-7160784
>chr7:7164600-7164654
>chr7:7169911-7169997
>chr7:7170778-7170899
>chr7:7170964-7171233
>chr7:7172295-7172392
>chr7:7172547-7172841
>chr7:7176769-7176807
>chr7:7176918-7176950
>chr7:7177845-7177894
>chr7:7177939-7177992
>chr7:7178262-7178524
>chr7:7178579-7178625
>chr7:7178972-7179168
>chr7:7179255-7188589
>chr7:7188884-7188977
>chr7:7189360-7189530
>chr7:7189576-7189615
>chr7:7189658-7189742
>chr7:7190104-7207281
>chr7:7207545-7214905
>chr7:7214986-7221417
>chr7:7221589-7221652
>chr7:7221701-7239988
>chr7:7240114-7243446
>chr7:7243722-7244180
>chr7:7244198-7247797
>chr7:7248167-7248625
>chr7:7248643-7248761
>chr7:7249223-7249849
>chr7:7250044-7254780
>chr7:7256077-7256123
>chr7:7258468-7259191
>chr7:7259283-7259347
>chr7:7259689-7259900
>chr7:7262305-7262448
>chr7:7265600-7265906
>chr7:7265973-7266094
>chr7:7267619-7267737
>chr7:7271255-7271344
>chr7:7273752-7273794
>chr7:7274819-7274860
>chr7:7275609-7275648
>chr7:7275738-7276009
>chr7:7277842-7277982
>chr7:7278879-7278916
>chr7:7284988-7285054
>chr7:7285119-7285191
>chr7:7286393-7286452
>chr7:7286874-7287582
>chr7:7287634-7294499
>chr7:7294605-7301809
>chr7:7301828-7316921
>chr7:7317011-7317190
>chr7:7320308-7325126
>chr7:7325263-7346251
>chr7:7346886-7346921
>chr7:7347215-7347478
>chr7:7347502-7347576
>chr7:7347805-7348127
>chr7:7348640-7348678
>chr7:7348732-7348816
>chr7:7348913-7348974
>chr7:7352818-7353009
>chr7:7353736-7354662
>chr7:7354762-7361098
>chr7:7361180-7378026
>chr7:7378082-7378335
>chr7:7378465-7378725
>chr7:7378890-7382512
>chr7:7382577-7399177
>chr7:7399299-7414059
>chr7:7414133-7414256
>chr7:7414634-7414753
>chr7:7415539-7415893
>chr7:7416626-7416998
>chr7:7417559-7417820
>chr7:7418373-7418547
>chr7:7418579-7418620
>chr7:7418875-7418962
>chr7:7421485-7421641
>chr7:7424524-7424569
>chr7:7426244-7426286
>chr7:7428458-7428490
>chr7:7428524-7429153
>chr7:7429161-7429176
>chr7:7429418-7440822
>chr7:7440922-7442031
>chr7:7442265-7443398
>chr7:7443527-7449614
>chr7:7449714-7450216
>chr7:7450516-7450537
>chr7:7450674-7450796
>chr7:7457885-7457982
>chr7:7463273-7463311
>chr7:7463411-7463488
>chr7:7468156-7468507
>chr7:7468749-7468826
>chr7:7469361-7469503
>chr7:7470311-7472887
>chr7:7473064-7476678
>chr7:7476940-7490533
>chr7:7490633-7497667
>chr7:7497707-7498204
>chr7:7498450-7498898
>chr7:7503928-7504019
>chr7:7505056-7505276
>chr7:7505479-7505817
>chr7:7505897-7506086
>chr7:7508596-7508928
>chr7:7510029-7510124
>chr7:7511963-7512235
>chr7:7512322-7512381
>chr7:7512418-7512503
>chr7:7512762-7513081
>chr7:7516153-7516555
>chr7:7516602-7516669
>chr7:7516855-7522603
>chr7:7522666-7525574
>chr7:7525697-7525882
>chr7:7525944-7526188
>chr7:7526485-7526613
>chr7:7526749-7526783
>chr7:7529395-7540895
>chr7:7541152-7545162
>chr7:7545335-7548023
>chr7:7548055-7548134
>chr7:7549528-7549558
>chr7:7549967-7552033
>chr7:7552133-7560156
>chr7:7560256-7561227
>chr7:7561700-7561776
>chr7:7561949-7561982
>chr7:7562067-7562272
>chr7:7562300-7562574
>chr7:7562719-7572944
>chr7:7572987-7573477
>chr7:7573802-7573886
>chr7:7573931-7574007
>chr7:7574254-7574373
>chr7:7574464-7574587
>chr7:7574910-7574997
>chr7:7575656-7575709
>chr7:7580914-7581024
>chr7:7583601-7583656
>chr7:7583788-7583898
>chr7:7586447-7587523
>chr7:7588251-7590251
>chr7:7590968-7593469
>chr7:7593569-7598481
>chr7:7598569-7599347
>chr7:7599409-7613135
>chr7:7613806-7613908
>chr7:7614247-7616730
>chr7:7616766-7618915
>chr7:7619000-7622425
>chr7:7622552-7622596
>chr7:7623108-7623320
>chr7:7623383-7623913
>chr7:7623990-7624238
>chr7:7626796-7626844
>chr7:7626920-7626956
>chr7:7627177-7627455
>chr7:7627494-7634153
>chr7:7635333-7635432
>chr7:7635719-7636029
>chr7:7636060-7646872
>chr7:7646895-7655231
>chr7:7655531-7655909
>chr7:7657420-7658701
>chr7:7658810-7659213
>chr7:7659571-7661859
>chr7:7662355-7662769
>chr7:7663005-7692379
>chr7:7692701-7697598
>chr7:7697698-7707270
>chr7:7707344-7708998
>chr7:7709063-7709133
>chr7:7709810-7718818
>chr7:7718994-7719072
>chr7:7719276-7719368
>chr7:7719414-7719449
>chr7:7719526-7719581
>chr7:7719646-7719744
>chr7:7720014-7720061
>chr7:7722243-7722335
>chr7:7722397-7722433
>chr7:7722825-7722903
>chr7:7725030-7728909
>chr7:7730450-7732017
>chr7:7732398-7735040
>chr7:7735067-7736420
>chr7:7736543-7736882
>chr7:7737195-7747668
>chr7:7747811-7747959
>chr7:7748004-7752123
>chr7:7752327-7752475
>chr7:7752520-7764128
>chr7:7764252-7764924
>chr7:7764998-7776040
>chr7:7776130-7776164
>chr7:7776628-7776685
>chr7:7777504-7778298
>chr7:7778340-7778829
>chr7:7778905-7791837
>chr7:7791929-7792280
>chr7:7792422-7792468
>chr7:7792490-7793080
>chr7:7795441-7796856
>chr7:7797064-7799224
>chr7:7799364-7799404
>chr7:7799470-7800146
>chr7:7801220-7801954
>chr7:7802302-7803270
>chr7:7803553-7803625
>chr7:7803663-7803870
>chr7:7804038-7804087
>chr7:7804441-7804804
>chr7:7804872-7805253
>chr7:7805366-7805504
>chr7:7805561-7805728
>chr7:7806380-7807621
>chr7:7808693-7808867
>chr7:7809313-7809457
>chr7:7809644-7809842
>chr7:7809899-7811295
>chr7:7811305-7811621
>chr7:7811699-7812134
>chr7:7812245-7812376
>chr7:7812480-7813453
>chr7:7816916-7817070
>chr7:7817729-7818872
>chr7:7818958-7818998
>chr7:7819056-7819183
>chr7:7819678-7819714
>chr7:7820637-7820685
>chr7:7820976-7822366
>chr7:7822515-7822549
>chr7:7822776-7823163
>chr7:7823249-7823348
>chr7:7823485-7823519
>chr7:7823686-7824322
>chr7:7824498-7825008
>chr7:7825226-7825525
>chr7:7825884-7826026
>chr7:7826078-7826118
>chr7:7826225-7826435
>chr7:7826843-7826925
>chr7:7827081-7827209
>chr7:7827265-7828270
>chr7:7828750-7828943
>chr7:7829399-7840884
>chr7:7841005-7850535
>chr7:7850695-7859227
>chr7:7859327-7872886
>chr7:7872932-7873112
>chr7:7873393-7882665
>chr7:7882765-7882800
>chr7:7882860-7883981
>chr7:7884019-7885003
>chr7:7885118-7886953
>chr7:7887066-7910080
>chr7:7910221-7916292
>chr7:7918405-7918463
>chr7:7918686-7919139
>chr7:7919310-7919377
>chr7:7919417-7919479
>chr7:7919496-7921127
>chr7:7921193-7922047
>chr7:7924286-7929978
>chr7:7930111-7957193
>chr7:7961985-7962375
>chr7:7962675-7962831
>chr7:7964249-7973746
>chr7:7973849-7974187
>chr7:7974308-7974481
>chr7:7974654-7974687
>chr7:7974736-7975170
>chr7:7976910-7977057
>chr7:7977093-7977589
>chr7:7977623-7977690
>chr7:7977761-7979172
>chr7:7979221-7988035
>chr7:7988223-7989739
>chr7:7989872-7991579
>chr7:7991931-7995629
>chr7:7995745-8001373
>chr7:8001495-8005728
>chr7:8005755-8006050
>chr7:8006381-8008222
>chr7:8008392-8008416
>chr7:8008457-8009307
>chr7:8009344-8009451
>chr7:8009491-8009572
>chr7:8009667-8010126
>chr7:8010174-8010300
>chr7:8010947-8011076
>chr7:8011121-8012340
>chr7:8012770-8012810
>chr7:8014532-8014576
>chr7:8014619-8050254
>chr7:8057923-8058462
>chr7:8058543-8058614
>chr7:8058665-8059634
>chr7:8065741-8066132
>chr7:8067415-8067461
>chr7:8072815-8072885
>chr7:8074690-8075807
>chr7:8076084-8076341
>chr7:8076712-8076791
>chr7:8077823-8077870
>chr7:8078355-8078428
>chr7:8078497-8098979
>chr7:8098981-8101622
>chr7:8102581-8102623
>chr7:8103019-8103078
>chr7:8103845-8107392
>chr7:8111251-8111280
>chr7:8112543-8117803
>chr7:8117908-8118107
>chr7:8118146-8141699
>chr7:8141859-8175656
>chr7:8175690-8176970
>chr7:8179368-8180087
>chr7:8181910-8182174
>chr7:8184758-8184800
>chr7:8184986-8185260
>chr7:8186527-8186596
>chr7:8188105-8188183
>chr7:8188599-8189646
>chr7:8189775-8190028
>chr7:8190411-8195604
>chr7:8199981-8200267
>chr7:8201246-8201304
>chr7:8201449-8201521
>chr7:8201553-8201652
>chr7:8201783-8201936
>chr7:8201984-8202094
>chr7:8202196-8202238
>chr7:8202536-8202570
>chr7:8202629-8221772
>chr7:8221986-8222061
>chr7:8222094-8222145
>chr7:8222563-8222925
>chr7:8225384-8225567
>chr7:8227089-8227214
>chr7:8228313-8228444
>chr7:8228507-8228548
>chr7:8229081-8233628
>chr7:8233989-8242518
>chr7:8242661-8257247
>chr7:8258448-8258583
>chr7:8258680-8259022
>chr7:8259242-8259384
>chr7:8259485-8259769
>chr7:8259855-8260012
>chr7:8260082-8260182
>chr7:8260224-8260337
>chr7:8260442-8260659
>chr7:8261590-8261652
>chr7:8263709-8263806
>chr7:8265454-8265702
>chr7:8267060-8267376
>chr7:8270300-8270381
>chr7:8270455-8270634
>chr7:8273845-8273907
>chr7:8274144-8284279
>chr7:8284351-8303228
>chr7:8303277-8307350
>chr7:8307408-8307708
>chr7:8309081-8309282
>chr7:8313053-8313101
>chr7:8313489-8313523
>chr7:8316177-8316211
>chr7:8316904-8317768
>chr7:8318161-8318498
>chr7:8319031-8319179
>chr7:8323556-8323607
>chr7:8323658-8323694
>chr7:8325010-8326636
>chr7:8327063-8327093
>chr7:8327759-8328440
>chr7:8328615-8329053
>chr7:8329153-8329757
>chr7:8329889-8329904
>chr7:8330080-8340211
>chr7:8340274-8342559
>chr7:8342659-8344202
>chr7:8344520-8359354
>chr7:8359454-8361283
>chr7:8361342-8361375
>chr7:8361604-8363777
>chr7:8363903-8365441
>chr7:8365603-8365858
>chr7:8367224-8367605
>chr7:8368042-8368721
>chr7:8368810-8368961
>chr7:8369118-8369284
>chr7:8370286-8370573
>chr7:8370639-8370945
>chr7:8371073-8371246
>chr7:8371481-8371548
>chr7:8371760-8371866
>chr7:8371942-8372031
>chr7:8372162-8372375
>chr7:8372439-8372563
>chr7:8372989-8373030
>chr7:8373380-8373749
>chr7:8374158-8374216
>chr7:8374268-8375003
>chr7:8375458-8375553
>chr7:8375623-8375809
>chr7:8376006-8376118
>chr7:8376465-8376598
>chr7:8376834-8376989
>chr7:8377118-8377224
>chr7:8377300-8377389
>chr7:8377520-8377733
>chr7:8377799-8377912
>chr7:8378155-8378233
>chr7:8378348-8378389
>chr7:8378489-8378589
>chr7:8378706-8383053
>chr7:8383153-8383215
>chr7:8383311-8384946
>chr7:8384995-8386129
>chr7:8386164-8386196
>chr7:8386296-8405422
>chr7:8405675-8405706
>chr7:8406211-8406574
>chr7:8406807-8409953
>chr7:8410143-8418507
>chr7:8418771-8427876
>chr7:8427922-8428431
>chr7:8429074-8429209
>chr7:8429690-8429793
>chr7:8433886-8434105
>chr7:8434219-8434367
>chr7:8434577-8434722
>chr7:8436712-8437098
>chr7:8437222-8448597
>chr7:8449090-8450801
>chr7:8450838-8455057
>chr7:8455100-8469916
>chr7:8473670-8473903
>chr7:8477651-8477717
>chr7:8477812-8500872
>chr7:8501240-8501282
>chr7:8501382-8502167
>chr7:8502529-8504971
>chr7:8505071-8509852
>chr7:8509952-8523277
>chr7:8523565-8523598
>chr7:8525795-8525928
>chr7:8526276-8526415
>chr7:8527888-8527936
>chr7:8528005-8528093
>chr7:8528216-8528458
>chr7:8528816-8528844
>chr7:8529095-8529156
>chr7:8529187-8530546
>chr7:8530602-8533893
>chr7:8533907-8534483
>chr7:8534583-8534823
>chr7:8534923-8569706
>chr7:8571140-8572189
>chr7:8572802-8572855
>chr7:8573864-8573933
>chr7:8575803-8575838
>chr7:8575917-8576062
>chr7:8576134-8576197
>chr7:8576240-8576347
>chr7:8576963-8577021
>chr7:8577084-8577230
>chr7:8577293-8577483
>chr7:8577582-8577704
>chr7:8580011-8580600
>chr7:8580887-8581284
>chr7:8581403-8581562
>chr7:8582021-8582140
>chr7:8582887-8582923
>chr7:8583070-8583212
>chr7:8583773-8589168
>chr7:8589367-8617952
>chr7:8617986-8628007
>chr7:8629817-8629859
>chr7:8630212-8630253
>chr7:8630614-8630649
>chr7:8630847-8645078
>chr7:8645205-8645444
>chr7:8645472-8645604
>chr7:8645740-8645787
>chr7:8646747-8647260
>chr7:8647512-8647595
>chr7:8647910-8647965
>chr7:8648366-8648868
>chr7:8648996-8649122
>chr7:8649275-8649612
>chr7:8649681-8649727
>chr7:8649854-8650378
>chr7:8650485-8650899
>chr7:8650950-8651343
>chr7:8651408-8651473
>chr7:8651895-8652028
>chr7:8652120-8652849
>chr7:8652990-8653083
>chr7:8653314-8653876
>chr7:8653976-8668566
>chr7:8668666-8669516
>chr7:8669988-8680694
>chr7:8681200-8681543
>chr7:8687454-8687689
>chr7:8688090-8688105
>chr7:8688280-8689725
>chr7:8689825-8689852
>chr7:8690252-8690421
>chr7:8692931-8693060
>chr7:8693133-8693184
>chr7:8693834-8693962
>chr7:8695389-8695469
>chr7:8697273-8697330
>chr7:8699355-8699964
>chr7:8700010-8702137
>chr7:8703727-8703877
>chr7:8704511-8704543
>chr7:8705024-8705058
>chr7:8709863-8709939
>chr7:8710030-8710082
>chr7:8710785-8710822
>chr7:8711127-8711659
>chr7:8712246-8712308
>chr7:8712519-8712643
>chr7:8712704-8712850
>chr7:8713398-8716016
>chr7:8716104-8756193
>chr7:8756267-8757952
>chr7:8758265-8758372
>chr7:8758418-8758509
>chr7:8758956-8762701
>chr7:8763098-8764664
>chr7:8764711-8765203
>chr7:8765303-8770297
>chr7:8775365-8775410
>chr7:8776053-8776097
>chr7:8777169-8777222
>chr7:8777286-8777394
>chr7:8777486-8779278
>chr7:8779343-8782977
>chr7:8783611-8783832
>chr7:8783895-8783941
>chr7:8784456-8784783
>chr7:8785193-8787482
>chr7:8787606-8788488
>chr7:8788610-8789269
>chr7:8790089-8794094
>chr7:8794914-8798657
>chr7:8798787-8801069
>chr7:8801091-8808520
>chr7:8808847-8808869
>chr7:8808969-8818575
>chr7:8818616-8829294
>chr7:8830711-8831001
>chr7:8831105-8831161
>chr7:8833509-8833610
>chr7:8836652-8836716
>chr7:8836929-8837039
>chr7:8837490-8846987
>chr7:8851479-8851626
>chr7:8851662-8851768
>chr7:8852079-8854561
>chr7:8856001-8856160
>chr7:8856175-8856283
>chr7:8856325-8857053
>chr7:8857089-8857339
>chr7:8857389-8859808
>chr7:8861826-8862262
>chr7:8862547-8864448
>chr7:8864559-8866382
>chr7:8866625-8868293
>chr7:8868467-8870024
>chr7:8870162-8872773
>chr7:8872873-8874477
>chr7:8874751-8877949
>chr7:8877980-8879871
>chr7:8879968-8880465
>chr7:8881367-8896599
>chr7:8896929-8897352
>chr7:8897439-8897556
>chr7:8899342-8899432
>chr7:8901764-8903881
>chr7:8904028-8904251
>chr7:8904420-8904775
>chr7:8904806-8905362
>chr7:8905975-8906092
>chr7:8906380-8906440
>chr7:8906796-8906839
>chr7:8906896-8906948
>chr7:8909584-8911440
>chr7:8911547-8912725
>chr7:8912795-8913512
>chr7:8913672-8913816
>chr7:8913965-8914598
>chr7:8916588-8916755
>chr7:8916812-8928433
>chr7:8928474-8929438
>chr7:8929476-8929606
>chr7:8930958-8930994
>chr7:8932154-8932231
>chr7:8939323-8939576
>chr7:8941205-8941243
>chr7:8941550-8941808
>chr7:8941876-8944049
>chr7:8944070-8950809
>chr7:8950832-8952008
>chr7:8952097-8953154
>chr7:8953208-8953752
>chr7:8953836-8954025
>chr7:8954094-8954231
>chr7:8954392-8954499
>chr7:8954615-8954964
>chr7:8955029-8955520
>chr7:8956734-8957021
>chr7:8958124-8983482
>chr7:8983582-8994432
>chr7:8994519-8995404
>chr7:8995436-8995476
>chr7:8995552-8995640
>chr7:8995761-8995828
>chr7:8995897-8995953
>chr7:8998785-8998824
>chr7:8999048-9000894
>chr7:9001800-9001882
>chr7:9002147-9002183
>chr7:9002219-9002262
>chr7:9002364-9002396
>chr7:9004936-9005074
>chr7:9005215-9005354
>chr7:9005486-9005522
>chr7:9005717-9007027
>chr7:9007382-9007421
>chr7:9008221-9013743
>chr7:9013843-9029915
>chr7:9030006-9030050
>chr7:9030098-9030808
>chr7:9030930-9033098
>chr7:9033343-9036898
>chr7:9037364-9037420
>chr7:9039081-9039166
>chr7:9039631-9040765
>chr7:9040942-9049262
>chr7:9049378-9050320
>chr7:9050450-9050510
>chr7:9053210-9053244
>chr7:9053805-9053962
>chr7:9056962-9057657
>chr7:9058076-9058361
>chr7:9058615-9059162
>chr7:9059262-9059826
>chr7:9060045-9064515
>chr7:9064659-9073848
>chr7:9073948-9074958
>chr7:9075115-9080170
>chr7:9080451-9080736
>chr7:9080796-9080977
>chr7:9083619-9083779
>chr7:9084337-9084797
>chr7:9084918-9085068
>chr7:9086929-9102378
>chr7:9107117-9107368
>chr7:9107418-9108328
>chr7:9108671-9108715
>chr7:9108807-9109071
>chr7:9109160-9110450
>chr7:9110588-9110645
>chr7:9110666-9111536
>chr7:9111567-9113902
>chr7:9114051-9114127
>chr7:9114265-9114339
>chr7:9115021-9115106
>chr7:9116219-9116333
>chr7:9116472-9116911
>chr7:9116992-9117093
>chr7:9117321-9118107
>chr7:9118584-9129392
>chr7:9129520-9136557
>chr7:9136888-9136921
>chr7:9137391-9137425
>chr7:9137466-9137519
>chr7:9137680-9138221
>chr7:9138891-9143471
>chr7:9143559-9143695
>chr7:9146587-9147868
>chr7:9148122-9148750
>chr7:9148828-9149189
>chr7:9149313-9149733
>chr7:9149973-9150002
>chr7:9150150-9151022
>chr7:9151231-9159698
>chr7:9159790-9160021
>chr7:9160288-9160337
>chr7:9160558-9160596
>chr7:9161047-9161170
>chr7:9161559-9165895
>chr7:9166120-9170646
>chr7:9170925-9180918
>chr7:9181018-9182239
>chr7:9182463-9192377
>chr7:9192478-9193380
>chr7:9194282-9194446
>chr7:9194702-9194743
>chr7:9196345-9196733
>chr7:9199903-9200542
>chr7:9200856-9201036
>chr7:9210470-9210560
>chr7:9211488-9211527
>chr7:9211553-9211658
>chr7:9214224-9218531
>chr7:9218940-9221016
>chr7:9221269-9227972
>chr7:9228072-9246694
>chr7:9247156-9254805
>chr7:9255289-9255350
>chr7:9256024-9256057
>chr7:9256313-9256455
>chr7:9256587-9256679
>chr7:9256751-9256860
>chr7:9256880-9257129
>chr7:9258459-9258499
>chr7:9258961-9259038
>chr7:9259582-9259658
>chr7:9263699-9263889
>chr7:9266219-9267049
>chr7:9267681-9274292
>chr7:9276004-9276198
>chr7:9276486-9285139
>chr7:9285610-9286579
>chr7:9286945-9287312
>chr7:9288059-9290346
>chr7:9290506-9290521
>chr7:9290528-9294030
>chr7:9294152-9294168
>chr7:9294290-9294452
>chr7:9294590-9302934
>chr7:9303034-9308985
>chr7:9309085-9313469
>chr7:9313608-9314088
>chr7:9314261-9314526
>chr7:9314766-9314906
>chr7:9315719-9318577
>chr7:9318925-9326826
>chr7:9327023-9330492
>chr7:9337810-9337949
>chr7:9338986-9339017
>chr7:9340341-9340671
>chr7:9341337-9341424
>chr7:9342873-9342908
>chr7:9345468-9345767
>chr7:9346930-9347667
>chr7:9347712-9348338
>chr7:9348962-9349056
>chr7:9349352-9349537
>chr7:9349715-9349791
>chr7:9350344-9350384
>chr7:9350767-9350816
>chr7:9352057-9362015
>chr7:9362163-9362218
>chr7:9362570-9364563
>chr7:9364644-9364756
>chr7:9364991-9365094
>chr7:9365461-9365496
>chr7:9365614-9365698
>chr7:9369855-9371089
>chr7:9377976-9378043
>chr7:9378224-9390564
>chr7:9390581-9391402
>chr7:9391584-9393979
>chr7:9394191-9396420
>chr7:9398822-9398839
>chr7:9398969-9401158
>chr7:9401258-9424953
>chr7:9425265-9431119
>chr7:9431228-9434539
>chr7:9434666-9435571
>chr7:9435754-9440608
>chr7:9440741-9446542
>chr7:9446584-9446705
>chr7:9446728-9449333
>chr7:9449545-9450252
>chr7:9450316-9450349
>chr7:9450356-9463208
>chr7:9463353-9474478
>chr7:9474724-9474739
>chr7:9474865-9481852
>chr7:9481903-9481969
>chr7:9482036-9482093
>chr7:9482193-9492025
>chr7:9492164-9509481
>chr7:9509524-9509609
>chr7:9509749-9510786
>chr7:9510948-9517957
>chr7:9518042-9522110
>chr7:9523857-9524383
>chr7:9526418-9527907
>chr7:9527925-9527995
>chr7:9528131-9528242
>chr7:9528280-9529047
>chr7:9529108-9529872
>chr7:9529946-9531172
>chr7:9531225-9531852
>chr7:9532008-9532480
>chr7:9532585-9532847
>chr7:9532974-9533028
>chr7:9534709-9534845
>chr7:9536685-9536841
>chr7:9537459-9537519
>chr7:9537582-9539078
>chr7:9539160-9539402
>chr7:9542490-9542911
>chr7:9544857-9545293
>chr7:9545331-9545928
>chr7:9545988-9546033
>chr7:9547032-9547111
>chr7:9552127-9552332
>chr7:9552776-9552818
>chr7:9554565-9555030
>chr7:9555080-9555935
>chr7:9555980-9556140
>chr7:9556278-9556468
>chr7:9556986-9562130
>chr7:9562161-9562343
>chr7:9562391-9566466
>chr7:9566505-9567664
>chr7:9567710-9568689
>chr7:9568771-9569314
>chr7:9569354-9569396
>chr7:9569433-9574092
>chr7:9574327-9590703
>chr7:9590803-9594332
>chr7:9600741-9600954
>chr7:9601300-9603176
>chr7:9605740-9605895
>chr7:9606534-9606585
>chr7:9606797-9607994
>chr7:9608044-9615711
>chr7:9615831-9615865
>chr7:9616750-9616823
>chr7:9617337-9617464
>chr7:9617979-9619293
>chr7:9619631-9619705
>chr7:9619731-9619820
>chr7:9620196-9620317
>chr7:9620348-9623616
>chr7:9623791-9629364
>chr7:9629413-9629534
>chr7:9629565-9629626
>chr7:9630199-9639130
>chr7:9639139-9647459
>chr7:9649181-9654496
>chr7:9656288-9656483
>chr7:9656518-9656652
>chr7:9656730-9657366
>chr7:9657534-9664814
>chr7:9664914-9665020
>chr7:9665076-9686809
>chr7:9686984-9687054
>chr7:9687149-9687246
>chr7:9687342-9689083
>chr7:9689216-9701332
>chr7:9703302-9703367
>chr7:9703930-9703981
>chr7:9704027-9704081
>chr7:9705705-9705747
>chr7:9707544-9708340
>chr7:9708595-9708701
>chr7:9718064-9723515
>chr7:9723803-9724226
>chr7:9724276-9732257
>chr7:9732311-9741614
>chr7:9741714-9750829
>chr7:9751113-9766708
>chr7:9766827-9766863
>chr7:9767846-9767964
>chr7:9768046-9768212
>chr7:9768410-9768653
>chr7:9769121-9795273
>chr7:9795301-9795777
>chr7:9795803-9799255
>chr7:9799351-9799528
>chr7:9802153-9802338
>chr7:9803701-9803742
>chr7:9806163-9806223
>chr7:9807354-9807388
>chr7:9807554-9807646
>chr7:9809915-9809995
>chr7:9810739-9815845
>chr7:9815893-9818085
>chr7:9818168-9819357
>chr7:9819592-9829344
>chr7:9829428-9831000
>chr7:9834315-9834351
>chr7:9834668-9834684
>chr7:9835910-9835934
>chr7:9836140-9836206
>chr7:9836329-9836422
>chr7:9836551-9836702
>chr7:9838026-9838178
>chr7:9838499-9838516
>chr7:9838576-9843145
>chr7:9843220-9843351
>chr7:9844558-9865478
>chr7:9865578-9868260
>chr7:9868295-9869350
>chr7:9869440-9884026
>chr7:9884126-9887281
>chr7:9887371-9902530
>chr7:9906941-9906992
>chr7:9908169-9908336
>chr7:9908647-9908750
>chr7:9912744-9912979
>chr7:9913169-9913769
>chr7:9914127-9914907
>chr7:9914944-9915992
>chr7:9917128-9917328
>chr7:9917440-9917507
>chr7:9917672-9917728
>chr7:9922237-9922339
>chr7:9923298-9923335
>chr7:9923660-9923735
>chr7:9924729-9926474
>chr7:9926941-9927073
>chr7:9927112-9928345
>chr7:9928396-9929203
>chr7:9929284-9929559
>chr7:9929611-9930002
>chr7:9930048-9930449
>chr7:9930493-9936482
>chr7:9936531-9936984
>chr7:9937078-9937429
>chr7:9937554-9937680
>chr7:9937799-9938081
>chr7:9938165-9938202
>chr7:9938294-9948855
>chr7:9948923-9948938
>chr7:9949038-9953535
>chr7:9953593-9959217
>chr7:9959255-9959999
>chr7:9960053-9960261
>chr7:9960331-9960403
>chr7:9960435-9960486
>chr7:9960524-9960588
>chr7:9960695-9960758
>chr7:9960884-9960924
>chr7:9960983-9961087
>chr7:9961149-9961205
>chr7:9961278-9961427
>chr7:9961518-9965332
>chr7:9965461-9969663
>chr7:9969697-9970712
>chr7:9970758-9970847
>chr7:9970889-9971696
>chr7:9971783-9972904
>chr7:9972970-9973144
>chr7:9973189-9973741
>chr7:9973796-9975921
>chr7:9976067-9976579
>chr7:9976639-9981857
>chr7:9982681-9982711
>chr7:9982883-9986068
>chr7:9986101-9986527
>chr7:9986554-9987811
>chr7:9987902-9988227
>chr7:9988826-9989019
>chr7:9989550-9993960
>chr7:9994420-9994466
>chr7:9997266-9997303
>chr7:9998114-9998146
>chr7:9999157-9999779
>chr7:10002168-10003049
>chr7:10003122-10003604
>chr7:10003652-10003922
>chr7:10004019-10004259
>chr7:10004291-10004540
>chr7:10004581-10005735
>chr7:10005813-10008479
>chr7:10008764-10008796
>chr7:10009255-10009362
>chr7:10010486-10010816
>chr7:10011368-10011691
>chr7:10013175-10013217
>chr7:10013266-10013319
>chr7:10013376-10013451
>chr7:10013525-10013617
>chr7:10015182-10015238
>chr7:10015399-10015551
>chr7:10015793-10027094
>chr7:10027136-10033438
>chr7:10033479-10033535
>chr7:10033588-10033662
>chr7:10033805-10036472
>chr7:10036998-10039171
>chr7:10039860-10042088
>chr7:10042179-10043171
>chr7:10046286-10046340
>chr7:10048675-10048726
>chr7:10050008-10050082
>chr7:10053248-10053322
>chr7:10054129-10054383
>chr7:10055247-10055293
>chr7:10059039-10059078
>chr7:10059261-10060928
>chr7:10063043-10072556
>chr7:10074043-10074079
>chr7:10075073-10075139
>chr7:10075274-10075311
>chr7:10075504-10075538
>chr7:10076335-10076609
>chr7:10077060-10077219
>chr7:10077317-10077457
>chr7:10078364-10078554
>chr7:10078704-10080945
>chr7:10081123-10082672
>chr7:10082772-10086127
>chr7:10086807-10086912
>chr7:10086980-10087159
>chr7:10087307-10087409
>chr7:10088065-10088195
>chr7:10088244-10088919
>chr7:10088987-10095298
>chr7:10095401-10096089
>chr7:10096143-10096687
>chr7:10096772-10097103
>chr7:10097125-10097226
>chr7:10097267-10099039
>chr7:10099253-10099490
>chr7:10099786-10101185
>chr7:10101272-10102221
>chr7:10102589-10102621
>chr7:10104126-10104179
>chr7:10104887-10113075
>chr7:10113830-10113910
>chr7:10114571-10115447
>chr7:10115689-10115826
>chr7:10116127-10116247
>chr7:10116417-10116518
>chr7:10116653-10117255
>chr7:10117431-10117676
>chr7:10117773-10117970
>chr7:10118048-10118914
>chr7:10118936-10118968
>chr7:10119420-10126816
>chr7:10126920-10126966
>chr7:10127018-10127148
>chr7:10127188-10148682
>chr7:10148839-10148953
>chr7:10149411-10153130
>chr7:10153147-10157696
>chr7:10157743-10158066
>chr7:10158084-10159807
>chr7:10159838-10160886
>chr7:10162015-10162114
>chr7:10162549-10162579
>chr7:10163029-10163300
>chr7:10163429-10164196
>chr7:10164276-10164465
>chr7:10170998-10171034
>chr7:10171292-10171358
>chr7:10172982-10173105
>chr7:10173928-10174038
>chr7:10174508-10174587
>chr7:10174961-10175006
>chr7:10175233-10175384
>chr7:10175445-10175581
>chr7:10175735-10175875
>chr7:10175991-10176031
>chr7:10176097-10176393
>chr7:10176492-10177497
>chr7:10177742-10178973
>chr7:10179211-10179464
>chr7:10179567-10179853
>chr7:10180035-10180072
>chr7:10180159-10180235
>chr7:10180378-10180469
>chr7:10180823-10180861
>chr7:10181054-10181129
>chr7:10181250-10181352
>chr7:10181546-10181906
>chr7:10182225-10182325
>chr7:10182370-10182557
>chr7:10182986-10183089
>chr7:10184803-10185129
>chr7:10185169-10185627
>chr7:10187961-10188021
>chr7:10189021-10212139
>chr7:10212157-10212258
>chr7:10212292-10212451
>chr7:10212513-10213248
>chr7:10213277-10213647
>chr7:10213692-10213888
>chr7:10215487-10215623
>chr7:10216617-10216665
>chr7:10216869-10217042
>chr7:10217106-10217473
>chr7:10217500-10218777
>chr7:10218885-10222393
>chr7:10222429-10222665
>chr7:10222713-10222835
>chr7:10222899-10222965
>chr7:10223384-10223464
>chr7:10223634-10223841
>chr7:10223926-10223980
>chr7:10224039-10224488
>chr7:10224585-10227013
>chr7:10227275-10254097
>chr7:10254197-10254212
>chr7:10254242-10259210
>chr7:10259258-10259380
>chr7:10259444-10259510
>chr7:10259894-10260009
>chr7:10260179-10260386
>chr7:10260451-10260525
>chr7:10260584-10261032
>chr7:10261130-10261464
>chr7:10261564-10266512
>chr7:10266541-10266583
>chr7:10266685-10283762
>chr7:10283803-10291477
>chr7:10291596-10291642
>chr7:10294030-10294214
>chr7:10296931-10296969
>chr7:10297179-10297305
>chr7:10298420-10302769
>chr7:10302810-10304491
>chr7:10305182-10305378
>chr7:10306640-10306773
>chr7:10307827-10307862
>chr7:10307905-10307945
>chr7:10308159-10308201
>chr7:10308295-10308364
>chr7:10312119-10312158
>chr7:10312237-10312726
>chr7:10312760-10313270
>chr7:10313311-10316135
>chr7:10316174-10316978
>chr7:10317104-10321091
>chr7:10321117-10332511
>chr7:10332551-10338017
>chr7:10338083-10338099
>chr7:10338237-10346673
>chr7:10346749-10346901
>chr7:10347360-10357236
>chr7:10357467-10357692
>chr7:10358060-10358195
>chr7:10358318-10360575
>chr7:10360675-10368345
>chr7:10368846-10369087
>chr7:10369600-10369727
>chr7:10373239-10373320
>chr7:10373400-10373681
>chr7:10374445-10374705
>chr7:10375114-10375639
>chr7:10376072-10376224
>chr7:10376377-10376426
>chr7:10376967-10378167
>chr7:10378366-10378495
>chr7:10378798-10378842
>chr7:10378901-10378949
>chr7:10379418-10379713
>chr7:10379754-10379962
>chr7:10380038-10380102
>chr7:10381767-10383354
>chr7:10383962-10384848
>chr7:10385030-10385099
>chr7:10385872-10385906
>chr7:10386498-10389056
>chr7:10389177-10395124
>chr7:10395224-10428676
>chr7:10428718-10432968
>chr7:10433038-10433188
>chr7:10433238-10433282
>chr7:10433381-10433461
>chr7:10433505-10434763
>chr7:10435022-10435181
>chr7:10435266-10436843
>chr7:10437453-10446938
>chr7:10447418-10459261
>chr7:10459283-10459763
>chr7:10460412-10460457
>chr7:10460602-10460634
>chr7:10460842-10460877
>chr7:10460927-10474600
>chr7:10475441-10475766
>chr7:10475835-10482089
>chr7:10482963-10486339
>chr7:10486420-10486535
>chr7:10486574-10487009
>chr7:10487902-10488061
>chr7:10488273-10488360
>chr7:10488811-10488860
>chr7:10488902-10513463
>chr7:10513815-10514010
>chr7:10514088-10515593
>chr7:10515607-10515623
>chr7:10515828-10516700
>chr7:10517729-10518130
>chr7:10520365-10520408
>chr7:10523303-10523339
>chr7:10523396-10523482
>chr7:10523626-10523656
>chr7:10523742-10523826
>chr7:10523890-10524633
>chr7:10524733-10544931
>chr7:10545357-10545391
>chr7:10546078-10546383
>chr7:10546958-10547021
>chr7:10547890-10547923
>chr7:10550550-10550599
>chr7:10551390-10551623
>chr7:10556040-10556090
>chr7:10557177-10557220
>chr7:10557553-10557704
>chr7:10560040-10561556
>chr7:10563018-10563083
>chr7:10567413-10568276
>chr7:10568798-10574010
>chr7:10575073-10575214
>chr7:10577767-10577806
>chr7:10581641-10591338
>chr7:10591462-10591703
>chr7:10591804-10592639
>chr7:10592673-10594044
>chr7:10594115-10605803
>chr7:10606036-10606177
>chr7:10606214-10606491
>chr7:10606628-10616685
>chr7:10616733-10618174
>chr7:10618216-10624582
>chr7:10624636-10628323
>chr7:10628368-10628445
>chr7:10628541-10628909
>chr7:10628945-10628976
>chr7:10629175-10629899
>chr7:10630956-10637553
>chr7:10637601-10637800
>chr7:10638009-10640213
>chr7:10640422-10643967
>chr7:10644013-10644321
>chr7:10644369-10644568
>chr7:10644777-10645192
>chr7:10645606-10649063
>chr7:10649098-10650354
>chr7:10650524-10650618
>chr7:10650766-10650888
>chr7:10651359-10651541
>chr7:10651609-10651990
>chr7:10652718-10654990
>chr7:10655108-10656147
>chr7:10656227-10656271
>chr7:10657936-10658344
>chr7:10658461-10660033
>chr7:10660063-10660488
>chr7:10660523-10660620
>chr7:10660645-10660779
>chr7:10660815-10660882
>chr7:10661405-10661458
>chr7:10661800-10661964
>chr7:10662264-10662356
>chr7:10662450-10662537
>chr7:10662634-10662919
>chr7:10662965-10663319
>chr7:10663358-10663592
>chr7:10663647-10664591
>chr7:10664627-10665839
>chr7:10665878-10665960
>chr7:10665988-10666257
>chr7:10666334-10667406
>chr7:10667451-10667703
>chr7:10667743-10667785
>chr7:10667927-10668610
>chr7:10668709-10668945
>chr7:10669054-10670794
>chr7:10670823-10676855
>chr7:10677045-10677323
>chr7:10677542-10677681
>chr7:10677729-10680771
>chr7:10680836-10687641
>chr7:10687812-10687944
>chr7:10688016-10688144
>chr7:10688348-10689176
>chr7:10689217-10689269
>chr7:10689512-10689550
>chr7:10689624-10689833
>chr7:10689881-10690317
>chr7:10690362-10691146
>chr7:10691189-10694318
>chr7:10695232-10695631
>chr7:10697743-10697775
>chr7:10698054-10698398
>chr7:10698481-10698846
>chr7:10703668-10708127
>chr7:10708298-10710231
>chr7:10710384-10710566
>chr7:10710712-10710858
>chr7:10710964-10711398
>chr7:10711573-10719177
>chr7:10719657-10724328
>chr7:10724728-10724857
>chr7:10724954-10735394
>chr7:10735448-10735469
>chr7:10735569-10762555
>chr7:10762767-10763657
>chr7:10763687-10764195
>chr7:10764292-10764444
>chr7:10764502-10765072
>chr7:10767438-10767572
>chr7:10767653-10768484
>chr7:10768540-10768687
>chr7:10768839-10768897
>chr7:10769319-10769437
>chr7:10769773-10769920
>chr7:10770117-10770692
>chr7:10771186-10774493
>chr7:10774694-10774858
>chr7:10774923-10775262
>chr7:10775765-10777933
>chr7:10778267-10778542
>chr7:10778687-10779364
>chr7:10788410-10788560
>chr7:10788634-10788853
>chr7:10789952-10790011
>chr7:10790217-10790284
>chr7:10790361-10790431
>chr7:10791251-10791355
>chr7:10792936-10793010
>chr7:10794212-10794449
>chr7:10794690-10794903
>chr7:10795551-10795767
>chr7:10796184-10796414
>chr7:10796667-10796972
>chr7:10797031-10797223
>chr7:10797615-10797651
>chr7:10797742-10797810
>chr7:10801426-10802061
>chr7:10802748-10805181
>chr7:10805329-10805388
>chr7:10805593-10805686
>chr7:10805777-10805839
>chr7:10805869-10810282
>chr7:10810417-10813622
>chr7:10813811-10813870
>chr7:10814086-10814168
>chr7:10814262-10814794
>chr7:10814894-10816052
>chr7:10816226-10824913
>chr7:10825895-10825930
>chr7:10826360-10833669
>chr7:10833817-10834385
>chr7:10834444-10838034
>chr7:10838040-10838055
>chr7:10838173-10839023
>chr7:10839067-10840943
>chr7:10841010-10844104
>chr7:10844241-10850621
>chr7:10850719-10850981
>chr7:10851041-10854847
>chr7:10855168-10855603
>chr7:10855637-10858414
>chr7:10858460-10858475
>chr7:10858894-10859580
>chr7:10859611-10863665
>chr7:10863725-10865009
>chr7:10865145-10875002
>chr7:10875030-10875087
>chr7:10875420-10885234
>chr7:10885639-10887804
>chr7:10887854-10889646
>chr7:10889802-10902957
>chr7:10906206-10906528
>chr7:10906592-10906969
>chr7:10908218-10914971
>chr7:10916232-10917127
>chr7:10917189-10920400
>chr7:10920432-10923029
>chr7:10923585-10923709
>chr7:10923762-10933255
>chr7:10933279-10933651
>chr7:10933756-10934998
>chr7:10935056-10958324
>chr7:10958498-10959401
>chr7:10959528-10960653
>chr7:10960725-10960740
>chr7:10960869-10961891
>chr7:10962104-10962119
>chr7:10962154-10964129
>chr7:10964229-10971703
>chr7:10971830-10971895
>chr7:10972091-10972325
>chr7:10973268-10973383
>chr7:10973899-10973979
>chr7:10977454-10977784
>chr7:10978678-10984009
>chr7:10984109-10984805
>chr7:10984820-10984935
>chr7:10985135-10992270
>chr7:10992716-10992865
>chr7:10995410-10995574
>chr7:10995696-10998617
>chr7:10998669-10998707
>chr7:10998845-10998889
>chr7:10999014-10999092
>chr7:10999672-10999779
>chr7:11000575-11000893
>chr7:11000971-11001186
>chr7:11001340-11002858
>chr7:11003068-11003097
>chr7:11004070-11014487
>chr7:11018016-11061084
>chr7:11061184-11061199
>chr7:11061273-11061772
>chr7:11061964-11069969
>chr7:11070079-11072637
>chr7:11072701-11072799
>chr7:11073032-11087847
>chr7:11087895-11100492
>chr7:11100629-11101379
>chr7:11101456-11101763
>chr7:11101924-11101954
>chr7:11102088-11102127
>chr7:11102265-11102770
>chr7:11102888-11103581
>chr7:11103625-11108277
>chr7:11108311-11116088
>chr7:11116307-11119960
>chr7:11120060-11125889
>chr7:11126081-11130746
>chr7:11130961-11131574
>chr7:11132385-11132452
>chr7:11132662-11132750
>chr7:11137460-11137841
>chr7:11140397-11140504
>chr7:11142860-11142891
>chr7:11150811-11150918
>chr7:11158002-11161587
>chr7:11161687-11164366
>chr7:11164483-11165163
>chr7:11165220-11170072
>chr7:11170119-11170448
>chr7:11170495-11171229
>chr7:11171263-11172147
>chr7:11172258-11172411
>chr7:11172452-11174617
>chr7:11174816-11183353
>chr7:11183748-11187943
>chr7:11188006-11189126
>chr7:11189844-11189924
>chr7:11190585-11191343
>chr7:11191402-11191461
>chr7:11191703-11191840
>chr7:11192143-11192263
>chr7:11192433-11192558
>chr7:11192670-11193271
>chr7:11193447-11193692
>chr7:11193789-11193962
>chr7:11194064-11194984
>chr7:11195437-11212831
>chr7:11213002-11214047
>chr7:11214300-11215038
>chr7:11215164-11215580
>chr7:11215877-11215938
>chr7:11216386-11222985
>chr7:11223173-11223995
>chr7:11224105-11225855
>chr7:11226203-11233028
>chr7:11233296-11242410
>chr7:11242483-11242751
>chr7:11242805-11242992
>chr7:11243062-11243129
>chr7:11243483-11243956
>chr7:11243993-11250604
>chr7:11250789-11250807
>chr7:11251089-11258488
>chr7:11258602-11258767
>chr7:11258842-11268401
>chr7:11268483-11268927
>chr7:11269013-11274359
>chr7:11274373-11274401
>chr7:11274424-11277273
>chr7:11277307-11277954
>chr7:11278002-11285634
>chr7:11285755-11286566
>chr7:11286609-11286625
>chr7:11286725-11289376
>chr7:11289499-11289794
>chr7:11289913-11290270
>chr7:11290314-11290818
>chr7:11290982-11291281
>chr7:11291440-11291514
>chr7:11292367-11292482
>chr7:11292658-11293311
>chr7:11293419-11293632
>chr7:11293690-11293893
>chr7:11293931-11307454
>chr7:11307519-11320721
>chr7:11320749-11323067
>chr7:11323377-11323394
>chr7:11323527-11325599
>chr7:11325832-11326595
>chr7:11326797-11339936
>chr7:11339987-11340194
>chr7:11340607-11340651
>chr7:11342485-11342536
>chr7:11344866-11344903
>chr7:11348441-11350375
>chr7:11350513-11350579
>chr7:11350625-11350783
>chr7:11351439-11355127
>chr7:11355175-11356116
>chr7:11356218-11357459
>chr7:11357559-11358920
>chr7:11359314-11381485
>chr7:11381620-11386265
>chr7:11386347-11386473
>chr7:11387174-11387630
>chr7:11388115-11389087
>chr7:11389193-11389810
>chr7:11389847-11390039
>chr7:11390064-11390491
>chr7:11390767-11390904
>chr7:11391763-11407500
>chr7:11407553-11414088
>chr7:11414151-11417162
>chr7:11417225-11417734
>chr7:11417822-11418159
>chr7:11418238-11438639
>chr7:11440795-11440842
>chr7:11444342-11444379
>chr7:11444795-11444843
>chr7:11451890-11453188
>chr7:11453406-11453689
>chr7:11453777-11454306
>chr7:11454351-11454582
>chr7:11454635-11454801
>chr7:11454926-11459803
>chr7:11459867-11459941
>chr7:11461270-11461589
>chr7:11462166-11463927
>chr7:11463956-11464944
>chr7:11465067-11465719
>chr7:11465757-11468157
>chr7:11468273-11468320
>chr7:11468620-11469133
>chr7:11469202-11472668
>chr7:11472768-11480004
>chr7:11480146-11481507
>chr7:11482942-11489423
>chr7:11489536-11490718
>chr7:11491422-11491521
>chr7:11493675-11494057
>chr7:11494113-11509013
>chr7:11509172-11509420
>chr7:11510479-11510509
>chr7:11510985-11511045
>chr7:11511432-11511467
>chr7:11511800-11511910
>chr7:11512180-11512345
>chr7:11512516-11512662
>chr7:11513217-11539655
>chr7:11539762-11540056
>chr7:11540263-11541402
>chr7:11541671-11555691
>chr7:11555922-11557229
>chr7:11557421-11557600
>chr7:11560163-11560307
>chr7:11560857-11561123
>chr7:11561187-11561433
>chr7:11561502-11561580
>chr7:11561666-11567477
>chr7:11567577-11572446
>chr7:11572513-11572721
>chr7:11572823-11574336
>chr7:11574375-11574786
>chr7:11580194-11580264
>chr7:11582729-11582857
>chr7:11582992-11583383
>chr7:11583452-11584706
>chr7:11586598-11600036
>chr7:11600403-11600457
>chr7:11601345-11601412
>chr7:11601855-11601953
>chr7:11602073-11602475
>chr7:11602536-11611542
>chr7:11611575-11611812
>chr7:11611883-11611937
>chr7:11611981-11612028
>chr7:11612072-11612106
>chr7:11612151-11612184
>chr7:11612346-11612424
>chr7:11612462-11612525
>chr7:11612578-11613064
>chr7:11613160-11613191
>chr7:11613361-11613412
>chr7:11614877-11663646
>chr7:11663711-11663753
>chr7:11664029-11664730
>chr7:11666506-11666738
>chr7:11666790-11666829
>chr7:11667055-11667266
>chr7:11668205-11668272
>chr7:11668482-11668513
>chr7:11668980-11669058
>chr7:11670858-11670876
>chr7:11673722-11674007
>chr7:11676890-11677040
>chr7:11677807-11678034
>chr7:11678096-11678229
>chr7:11678284-11678509
>chr7:11680157-11680196
>chr7:11683252-11683375
>chr7:11683434-11683761
>chr7:11683810-11686572
>chr7:11686675-11686798
>chr7:11686955-11687119
>chr7:11687159-11687329
>chr7:11687419-11688572
>chr7:11688719-11711296
>chr7:11711351-11711987
>chr7:11712018-11712574
>chr7:11712674-11713047
>chr7:11713096-11713555
>chr7:11713684-11719062
>chr7:11719083-11719312
>chr7:11719596-11719997
>chr7:11720044-11724774
>chr7:11724855-11725789
>chr7:11725848-11725897
>chr7:11726175-11726252
>chr7:11727912-11730206
>chr7:11730362-11731154
>chr7:11731253-11731658
>chr7:11731773-11732670
>chr7:11732728-11732965
>chr7:11733132-11733578
>chr7:11733605-11733637
>chr7:11733788-11733888
>chr7:11733953-11734282
>chr7:11734341-11734676
>chr7:11734721-11734834
>chr7:11735003-11735272
>chr7:11735319-11744405
>chr7:11744677-11744813
>chr7:11744839-11745260
>chr7:11745570-11745613
>chr7:11745618-11746003
>chr7:11746163-11746240
>chr7:11746826-11746881
>chr7:11746935-11749453
>chr7:11749534-11749627
>chr7:11750330-11750387
>chr7:11750777-11751121
>chr7:11751156-11751514
>chr7:11751637-11751672
>chr7:11751709-11751965
>chr7:11752084-11753619
>chr7:11753658-11754224
>chr7:11754369-11756495
>chr7:11756541-11778197
>chr7:11778304-11778746
>chr7:11778784-11786600
>chr7:11787149-11791649
>chr7:11791706-11791788
>chr7:11791826-11795569
>chr7:11799346-11799379
>chr7:11799546-11799707
>chr7:11799820-11799865
>chr7:11799910-11799945
>chr7:11800210-11800304
>chr7:11801219-11802420
>chr7:11802974-11803033
>chr7:11803204-11803623
>chr7:11803756-11803791
>chr7:11810422-11810488
>chr7:11810527-11810760
>chr7:11812130-11812317
>chr7:11812414-11817117
>chr7:11817292-11817897
>chr7:11818027-11818065
>chr7:11818132-11825831
>chr7:11825856-11830947
>chr7:11831918-11832108
>chr7:11832247-11832389
>chr7:11832990-11837171
>chr7:11837216-11843243
>chr7:11843268-11845950
>chr7:11845990-11861791
>chr7:11861845-11873338
>chr7:11873703-11877381
>chr7:11877649-11883129
>chr7:11884428-11884494
>chr7:11884525-11885205
>chr7:11885315-11893131
>chr7:11893231-11898058
>chr7:11898135-11898915
>chr7:11899045-11899062
>chr7:11899240-11900221
>chr7:11901319-11902193
>chr7:11902293-11903215
>chr7:11903329-11903413
>chr7:11905317-11905466
>chr7:11906052-11906257
>chr7:11906905-11906950
>chr7:11907049-11908194
>chr7:11908379-11909041
>chr7:11909132-11909255
>chr7:11909322-11909431
>chr7:11910358-11910482
>chr7:11910738-11910846
>chr7:11911612-11911761
>chr7:11912320-11912554
>chr7:11912618-11912742
>chr7:11913238-11913932
>chr7:11914264-11914324
>chr7:11914372-11916634
>chr7:11916833-11922375
>chr7:11922455-11923811
>chr7:11924893-11925453
>chr7:11925526-11925771
>chr7:11925797-11926296
>chr7:11926363-11926480
>chr7:11926636-11926752
>chr7:11927734-11927977
>chr7:11927995-11928248
>chr7:11928524-11928982
>chr7:11929258-11929392
>chr7:11929618-11930450
>chr7:11930605-11931910
>chr7:11931955-11937378
>chr7:11937455-11937516
>chr7:11937747-11937879
>chr7:11938064-11938122
>chr7:11938298-11938393
>chr7:11938427-11944385
>chr7:11944417-11944546
>chr7:11944622-11944787
>chr7:11944826-11946790
>chr7:11946865-11947101
>chr7:11947174-11947368
>chr7:11947633-11955272
>chr7:11955781-11956146
>chr7:11958281-11959969
>chr7:11960076-11960145
>chr7:11960358-11961694
>chr7:11961801-11961892
>chr7:11962581-11962808
>chr7:11962861-11963003
>chr7:11963499-11967594
>chr7:11967918-11970206
>chr7:11970245-11970463
>chr7:11970507-11972206
>chr7:11972337-11972533
>chr7:11972601-11972925
>chr7:11973124-11978597
>chr7:11978600-11978615
>chr7:11978759-11983536
>chr7:11983747-11983833
>chr7:11984750-11984796
>chr7:11984969-11987440
>chr7:11987580-11991274
>chr7:11992482-11992548
>chr7:11992579-11997480
>chr7:11997551-11997720
>chr7:11997757-11998183
>chr7:11998509-12000663
>chr7:12000683-12003385
>chr7:12003594-12008696
>chr7:12008733-12009011
>chr7:12009045-12009133
>chr7:12009237-12010463
>chr7:12010533-12011455
>chr7:12012090-12012600
>chr7:12013616-12013734
>chr7:12013874-12014511
>chr7:12014633-12014869
>chr7:12014950-12015143
>chr7:12015229-12015385
>chr7:12015793-12015839
>chr7:12016262-12016309
>chr7:12017127-12018941
>chr7:12019064-12019514
>chr7:12021568-12021628
>chr7:12021996-12022098
>chr7:12022170-12022218
>chr7:12022709-12024555
>chr7:12024555-12024959
>chr7:12025091-12026269
>chr7:12026360-12029668
>chr7:12029728-12029952
>chr7:12030197-12034451
>chr7:12034497-12036144
>chr7:12036563-12036592
>chr7:12036812-12043260
>chr7:12043401-12050983
>chr7:12051136-12057079
>chr7:12057231-12060788
>chr7:12060978-12061008
>chr7:12061823-12061842
>chr7:12061875-12069945
>chr7:12070004-12070019
>chr7:12070239-12071423
>chr7:12071459-12072243
>chr7:12072302-12074147
>chr7:12074158-12074567
>chr7:12074685-12075089
>chr7:12075130-12076858
>chr7:12076910-12077148
>chr7:12078431-12078539
>chr7:12078595-12078644
>chr7:12078774-12078846
>chr7:12079012-12079078
>chr7:12080902-12081100
>chr7:12081265-12081972
>chr7:12082834-12082954
>chr7:12083303-12083349
>chr7:12083767-12084254
>chr7:12084282-12084531
>chr7:12084566-12085314
>chr7:12086721-12087146
>chr7:12087421-12087553
>chr7:12087780-12088716
>chr7:12088766-12090071
>chr7:12090116-12095670
>chr7:12095823-12095956
>chr7:12096129-12096256
>chr7:12096647-12096700
>chr7:12096746-12098465
>chr7:12098506-12102190
>chr7:12102349-12102385
>chr7:12102406-12103457
>chr7:12103533-12103627
>chr7:12103890-12103983
>chr7:12104054-12104250
>chr7:12104573-12119359
>chr7:12119385-12125404
>chr7:12125657-12126841
>chr7:12127049-12127064
>chr7:12127064-12131874
>chr7:12131905-12131971
>chr7:12133268-12135834
>chr7:12136029-12150510
>chr7:12150809-12151027
>chr7:12151047-12152720
>chr7:12152761-12154943
>chr7:12154954-12155273
>chr7:12155327-12155363
>chr7:12155482-12155573
>chr7:12155609-12155886
>chr7:12155890-12157739
>chr7:12158225-12158310
>chr7:12158356-12158447
>chr7:12158566-12158638
>chr7:12158810-12158870
>chr7:12160216-12160720
>chr7:12160782-12161022
>chr7:12161178-12161328
>chr7:12161450-12161504
>chr7:12161697-12185099
>chr7:12185192-12186513
>chr7:12186676-12194595
>chr7:12194714-12202152
>chr7:12202422-12202450
>chr7:12202579-12203214
>chr7:12203745-12203925
>chr7:12204077-12204117
>chr7:12204213-12204339
>chr7:12204557-12204704
>chr7:12204853-12213947
>chr7:12214202-12214305
>chr7:12214359-12217474
>chr7:12218193-12218669
>chr7:12218715-12219486
>chr7:12219553-12219670
>chr7:12221604-12222114
>chr7:12223608-12224272
>chr7:12224399-12224548
>chr7:12224895-12224935
>chr7:12225076-12225121
>chr7:12225228-12225280
>chr7:12225450-12225570
>chr7:12225966-12226049
>chr7:12227069-12227357
>chr7:12227435-12227497
>chr7:12227580-12227697
>chr7:12227737-12228476
>chr7:12229420-12229501
>chr7:12229752-12230182
>chr7:12230240-12242288
>chr7:12242321-12243833
>chr7:12244996-12245032
>chr7:12245262-12245339
>chr7:12245505-12247702
>chr7:12247743-12250285
>chr7:12250955-12251081
>chr7:12251265-12251869
>chr7:12252259-12252356
>chr7:12252419-12253071
>chr7:12253153-12253201
>chr7:12256396-12256471
>chr7:12256788-12262420
>chr7:12262500-12264643
>chr7:12265498-12274578
>chr7:12274805-12274947
>chr7:12275402-12275436
>chr7:12275587-12276393
>chr7:12276515-12276703
>chr7:12276735-12276893
>chr7:12277411-12278488
>chr7:12278563-12279698
>chr7:12280585-12292674
>chr7:12292908-12311749
>chr7:12314847-12314891
>chr7:12316211-12317063
>chr7:12318008-12318225
>chr7:12318736-12318957
>chr7:12319155-12319396
>chr7:12319457-12319551
>chr7:12319711-12319769
>chr7:12319974-12320146
>chr7:12321018-12321132
>chr7:12321236-12321789
>chr7:12321953-12322328
>chr7:12322515-12322909
>chr7:12326018-12326140
>chr7:12326282-12326363
>chr7:12326552-12326595
>chr7:12326702-12326772
>chr7:12326800-12326901
>chr7:12327699-12327940
>chr7:12328106-12328399
>chr7:12329698-12329810
>chr7:12329876-12330750
>chr7:12330772-12331017
>chr7:12332752-12332799
>chr7:12333826-12333879
>chr7:12335796-12335945
>chr7:12339543-12341274
>chr7:12342012-12342044
>chr7:12342532-12343025
>chr7:12343258-12343288
>chr7:12343443-12343504
>chr7:12343801-12343893
>chr7:12343993-12344040
>chr7:12344078-12344173
>chr7:12344349-12351616
>chr7:12351760-12351856
>chr7:12352032-12352799
>chr7:12352890-12354834
>chr7:12355282-12355326
>chr7:12355430-12355560
>chr7:12355844-12355917
>chr7:12356002-12356127
>chr7:12357298-12357328
>chr7:12357850-12357897
>chr7:12360990-12361032
>chr7:12361415-12361579
>chr7:12361624-12363905
>chr7:12363958-12364070
>chr7:12364211-12364778
>chr7:12364876-12364974
>chr7:12365001-12366481
>chr7:12366609-12367981
>chr7:12368102-12368118
>chr7:12368218-12368927
>chr7:12368983-12370775
>chr7:12371162-12371498
>chr7:12371994-12372515
>chr7:12372557-12380551
>chr7:12380617-12380699
>chr7:12380953-12380968
>chr7:12381225-12381390
>chr7:12381458-12382457
>chr7:12382549-12385132
>chr7:12385458-12386483
>chr7:12386643-12387137
>chr7:12388774-12388854
>chr7:12389093-12389129
>chr7:12389198-12389853
>chr7:12389997-12390030
>chr7:12390915-12391044
>chr7:12391380-12391462
>chr7:12391674-12393093
>chr7:12393589-12393619
>chr7:12394489-12395796
>chr7:12395820-12395985
>chr7:12396026-12396223
>chr7:12397911-12398139
>chr7:12399517-12400548
>chr7:12400650-12402263
>chr7:12402421-12402719
>chr7:12403401-12404141
>chr7:12404214-12404338
>chr7:12404388-12404497
>chr7:12404532-12405593
>chr7:12405793-12406927
>chr7:12407744-12407846
>chr7:12408017-12409387
>chr7:12409489-12409529
>chr7:12409725-12409768
>chr7:12410547-12410603
>chr7:12410810-12411156
>chr7:12411185-12412178
>chr7:12412254-12413818
>chr7:12413904-12414651
>chr7:12416994-12417037
>chr7:12418205-12418406
>chr7:12419462-12433897
>chr7:12434527-12434556
>chr7:12434656-12439960
>chr7:12440142-12441340
>chr7:12442843-12442899
>chr7:12443636-12443890
>chr7:12444076-12444268
>chr7:12444931-12445053
>chr7:12445144-12449902
>chr7:12449936-12450041
>chr7:12450096-12450556
>chr7:12450599-12451381
>chr7:12452274-12452331
>chr7:12452875-12453080
>chr7:12453605-12453693
>chr7:12453740-12453851
>chr7:12453931-12454135
>chr7:12454185-12454284
>chr7:12454336-12456511
>chr7:12456585-12456628
>chr7:12456688-12456954
>chr7:12457078-12457827
>chr7:12457912-12457982
>chr7:12458325-12458620
>chr7:12458832-12458868
>chr7:12459045-12459167
>chr7:12459273-12459450
>chr7:12459569-12460124
>chr7:12460271-12460346
>chr7:12460450-12460488
>chr7:12461370-12461625
>chr7:12462462-12462589
>chr7:12463711-12463826
>chr7:12463912-12467005
>chr7:12467041-12467911
>chr7:12467983-12468353
>chr7:12469396-12469992
>chr7:12470044-12470140
>chr7:12470183-12471747
>chr7:12471827-12472283
>chr7:12472328-12472655
>chr7:12472784-12476287
>chr7:12476354-12479100
>chr7:12479145-12479228
>chr7:12479332-12479551
>chr7:12479586-12479868
>chr7:12480076-12480278
>chr7:12480361-12480412
>chr7:12480508-12481649
>chr7:12482374-12484155
>chr7:12484516-12484575
>chr7:12484604-12484682
>chr7:12484727-12484931
>chr7:12484959-12485002
>chr7:12485079-12485238
>chr7:12485411-12485515
>chr7:12485720-12485839
>chr7:12485893-12486237
>chr7:12486289-12487000
>chr7:12487070-12487465
>chr7:12487518-12488023
>chr7:12488057-12489356
>chr7:12489417-12490196
>chr7:12490278-12490709
>chr7:12491153-12493156
>chr7:12493885-12493944
>chr7:12493997-12494035
>chr7:12494085-12494883
>chr7:12494974-12502617
>chr7:12502693-12504000
>chr7:12504047-12511341
>chr7:12511414-12512256
>chr7:12512930-12512988
>chr7:12513268-12513357
>chr7:12513486-12513791
>chr7:12513872-12515939
>chr7:12516014-12518242
>chr7:12518300-12518375
>chr7:12518491-12518846
>chr7:12519007-12519154
>chr7:12519254-12519418
>chr7:12519511-12520168
>chr7:12520820-12520927
>chr7:12520980-12521453
>chr7:12521639-12522005
>chr7:12522033-12522548
>chr7:12524860-12524899
>chr7:12525414-12525518
>chr7:12527696-12527757
>chr7:12528000-12528140
>chr7:12528281-12528323
>chr7:12528596-12528644
>chr7:12528697-12528762
>chr7:12528799-12528836
>chr7:12528932-12529252
>chr7:12529320-12529628
>chr7:12529699-12531502
>chr7:12531595-12531688
>chr7:12531722-12531805
>chr7:12531857-12532543
>chr7:12532726-12534691
>chr7:12534726-12534775
>chr7:12534835-12535083
>chr7:12535189-12538500
>chr7:12538607-12539786
>chr7:12539809-12546165
>chr7:12546212-12546952
>chr7:12546976-12547857
>chr7:12548274-12548518
>chr7:12548743-12548849
>chr7:12549503-12549651
>chr7:12549704-12549860
>chr7:12549956-12550073
>chr7:12550244-12550616
>chr7:12551734-12552658
>chr7:12552815-12552929
>chr7:12552963-12553027
>chr7:12553228-12553531
>chr7:12553598-12554032
>chr7:12554325-12555005
>chr7:12555076-12555889
>chr7:12556005-12557536
>chr7:12557594-12559604
>chr7:12559652-12562197
>chr7:12562298-12567423
>chr7:12570216-12574977
>chr7:12575474-12575599
>chr7:12576046-12576345
>chr7:12576364-12577139
>chr7:12577187-12577685
>chr7:12577738-12578119
>chr7:12578235-12578408
>chr7:12578440-12580877
>chr7:12581015-12581661
>chr7:12581820-12583295
>chr7:12583394-12583437
>chr7:12583577-12583657
>chr7:12583899-12583963
>chr7:12584289-12584496
>chr7:12584523-12584998
>chr7:12585045-12587357
>chr7:12587406-12587464
>chr7:12587517-12587808
>chr7:12588075-12588154
>chr7:12588212-12588651
>chr7:12588708-12588925
>chr7:12588993-12592209
>chr7:12592238-12593520
>chr7:12593658-12594880
>chr7:12594955-12595034
>chr7:12595069-12595226
>chr7:12595277-12595606
>chr7:12595648-12595796
>chr7:12595826-12597175
>chr7:12598168-12598276
>chr7:12598328-12603091
>chr7:12603359-12609743
>chr7:12609882-12610847
>chr7:12611061-12621550
>chr7:12621632-12622716
>chr7:12622879-12623170
>chr7:12623424-12623545
>chr7:12623581-12623638
>chr7:12623748-12624268
>chr7:12624484-12626314
>chr7:12626357-12627878
>chr7:12627944-12628202
>chr7:12628257-12629706
>chr7:12630172-12630741
>chr7:12630821-12631336
>chr7:12631395-12633748
>chr7:12633778-12634229
>chr7:12634367-12636300
>chr7:12636512-12639751
>chr7:12639831-12642699
>chr7:12642748-12643501
>chr7:12643575-12644398
>chr7:12644440-12644652
>chr7:12644709-12646888
>chr7:12646942-12646993
>chr7:12647064-12648391
>chr7:12648584-12648864
>chr7:12648934-12649223
>chr7:12649583-12649660
>chr7:12649730-12650522
>chr7:12650573-12650773
>chr7:12651203-12657841
>chr7:12658028-12658090
>chr7:12658301-12658370
>chr7:12659343-12663119
>chr7:12663303-12665379
>chr7:12665983-12666055
>chr7:12666945-12667062
>chr7:12667176-12667661
>chr7:12668753-12668793
>chr7:12668937-12674946
>chr7:12674966-12675769
>chr7:12675960-12676468
>chr7:12676498-12676838
>chr7:12676855-12678412
>chr7:12678445-12684961
>chr7:12685015-12685066
>chr7:12685127-12696968
>chr7:12697210-12708208
>chr7:12708308-12709191
>chr7:12709319-12712460
>chr7:12712490-12720208
>chr7:12720276-12721275
>chr7:12721329-12721603
>chr7:12721755-12722197
>chr7:12722226-12730506
>chr7:12730606-12734080
>chr7:12734152-12734524
>chr7:12734547-12735366
>chr7:12735479-12736515
>chr7:12736532-12754369
>chr7:12754425-12755763
>chr7:12755863-12755880
>chr7:12755965-12757046
>chr7:12757070-12758988
>chr7:12759015-12772420
>chr7:12772454-12772970
>chr7:12772997-12775928
>chr7:12775995-12778305
>chr7:12778323-12782113
>chr7:12782213-12782228
>chr7:12782361-12783287
>chr7:12783341-12793758
>chr7:12793882-12799394
>chr7:12799435-12801098
>chr7:12801198-12810117
>chr7:12810224-12810262
>chr7:12810480-12810525
>chr7:12811400-12822148
>chr7:12822179-12822225
>chr7:12822261-12822826
>chr7:12822960-12823000
>chr7:12823194-12823234
>chr7:12823487-12823843
>chr7:12823906-12825496
>chr7:12825629-12827182
>chr7:12827349-12828312
>chr7:12828449-12828489
>chr7:12828884-12828959
>chr7:12829006-12831437
>chr7:12831451-12831524
>chr7:12831652-12846050
>chr7:12846078-12852689
>chr7:12852855-12852953
>chr7:12853826-12854018
>chr7:12854059-12855701
>chr7:12855747-12855949
>chr7:12855975-12856537
>chr7:12856590-12860462
>chr7:12860496-12862587
>chr7:12862752-12867468
>chr7:12867885-12867994
>chr7:12868133-12868207
>chr7:12868496-12868825
>chr7:12868864-12872329
>chr7:12872364-12872405
>chr7:12872651-12872692
>chr7:12872746-12872855
>chr7:12872994-12873032
>chr7:12873357-12873458
>chr7:12873511-12877178
>chr7:12877244-12877509
>chr7:12877776-12878034
>chr7:12878225-12880550
>chr7:12880596-12882023
>chr7:12882086-12882332
>chr7:12882379-12885198
>chr7:12885238-12886895
>chr7:12886970-12887095
>chr7:12887508-12887650
>chr7:12887829-12888450
>chr7:12888481-12892296
>chr7:12892407-12892444
>chr7:12892496-12893102
>chr7:12893136-12899306
>chr7:12899697-12901300
>chr7:12901409-12909349
>chr7:12909498-12910001
>chr7:12910057-12910398
>chr7:12910650-12912580
>chr7:12912655-12912700
>chr7:12912749-12912810
>chr7:12912864-12912995
>chr7:12913062-12913524
>chr7:12913544-12914634
>chr7:12914665-12928468
>chr7:12928568-12928583
>chr7:12928713-12928742
>chr7:12928822-12929633
>chr7:12929726-12930987
>chr7:12931206-12931539
>chr7:12932749-12932801
>chr7:12932884-12933115
>chr7:12933178-12934586
>chr7:12935876-12935932
>chr7:12936018-12936259
>chr7:12936313-12938441
>chr7:12938496-12938894
>chr7:12938948-12939563
>chr7:12939657-12939724
>chr7:12939833-12942057
>chr7:12942425-12944986
>chr7:12945009-12945391
>chr7:12945453-12945837
>chr7:12946346-12952734
>chr7:12952987-12953023
>chr7:12953079-12972951
>chr7:12972973-12988980
>chr7:12989396-12989966
>chr7:12989990-12992520
>chr7:12992655-12994489
>chr7:12994925-12996379
>chr7:12996475-12996923
>chr7:12996935-12997020
>chr7:12997553-12997890
>chr7:13001347-13001384
>chr7:13001494-13001675
>chr7:13001743-13002050
>chr7:13002146-13002460
>chr7:13002670-13002730
>chr7:13002936-13004273
>chr7:13004352-13006279
>chr7:13006493-13007289
>chr7:13007412-13022570
>chr7:13022965-13023323
>chr7:13023379-13023548
>chr7:13023687-13026376
>chr7:13026562-13030087
>chr7:13030115-13030857
>chr7:13030998-13033812
>chr7:13033947-13034048
>chr7:13035077-13035318
>chr7:13035367-13035640
>chr7:13035688-13035747
>chr7:13035807-13036273
>chr7:13036321-13036492
>chr7:13036805-13042837
>chr7:13043212-13044038
>chr7:13044054-13044069
>chr7:13044169-13055717
>chr7:13055869-13059696
>chr7:13060516-13061461
>chr7:13061494-13061667
>chr7:13061695-13061750
>chr7:13062739-13062881
>chr7:13063082-13065141
>chr7:13065178-13065213
>chr7:13065400-13065730
>chr7:13065886-13067502
>chr7:13067652-13073020
>chr7:13073659-13073692
>chr7:13073766-13074380
>chr7:13074425-13074495
>chr7:13074806-13074849
>chr7:13075748-13075837
>chr7:13076119-13078257
>chr7:13078328-13081630
>chr7:13081993-13082808
>chr7:13082853-13084839
>chr7:13084897-13086028
>chr7:13086278-13087217
>chr7:13087338-13087491
>chr7:13087521-13087633
>chr7:13087741-13090375
>chr7:13090427-13091192
>chr7:13091232-13091576
>chr7:13091617-13097556
>chr7:13097583-13102763
>chr7:13102892-13103010
>chr7:13103065-13103189
>chr7:13103237-13103905
>chr7:13103958-13104130
>chr7:13104184-13104828
>chr7:13104961-13106338
>chr7:13106397-13108651
>chr7:13108684-13108974
>chr7:13109041-13109176
>chr7:13109247-13109391
>chr7:13109422-13109675
>chr7:13109738-13110299
>chr7:13110357-13110398
>chr7:13110483-13112900
>chr7:13112925-13114735
>chr7:13114772-13114827
>chr7:13114901-13115471
>chr7:13115493-13117038
>chr7:13117112-13117258
>chr7:13117464-13117708
>chr7:13117742-13119520
>chr7:13119545-13119712
>chr7:13119823-13120437
>chr7:13120476-13121360
>chr7:13121444-13121782
>chr7:13121949-13122762
>chr7:13124459-13124529
>chr7:13131101-13172043
>chr7:13172177-13175987
>chr7:13176804-13177108
>chr7:13179293-13179456
>chr7:13180974-13181779
>chr7:13185367-13185484
>chr7:13186196-13187436
>chr7:13187838-13188398
>chr7:13188498-13190535
>chr7:13190649-13197188
>chr7:13197708-13204813
>chr7:13204989-13205919
>chr7:13205971-13206184
>chr7:13206320-13206387
>chr7:13206475-13206510
>chr7:13206671-13206847
>chr7:13207789-13207954
>chr7:13208770-13208860
>chr7:13208988-13209103
>chr7:13209243-13209298
>chr7:13209473-13209646
>chr7:13210348-13210948
>chr7:13211323-13211427
>chr7:13211679-13211847
>chr7:13212924-13213043
>chr7:13213075-13213147
>chr7:13213648-13213880
>chr7:13215152-13215371
>chr7:13215441-13215500
>chr7:13215577-13215991
>chr7:13216102-13216155
>chr7:13217930-13223143
>chr7:13223361-13227616
>chr7:13227834-13228113
>chr7:13228218-13232234
>chr7:13232550-13232706
>chr7:13232971-13233298
>chr7:13233526-13241898
>chr7:13241992-13260218
>chr7:13260642-13267473
>chr7:13267491-13267674
>chr7:13267701-13274117
>chr7:13274169-13292329
>chr7:13292429-13298240
>chr7:13298254-13299697
>chr7:13299721-13301101
>chr7:13301485-13301530
>chr7:13301893-13317186
>chr7:13317227-13317294
>chr7:13317606-13317632
>chr7:13317686-13328971
>chr7:13329238-13337490
>chr7:13337617-13342918
>chr7:13343468-13347779
>chr7:13347792-13348516
>chr7:13348579-13349881
>chr7:13353166-13353259
>chr7:13353460-13353714
>chr7:13355046-13355093
>chr7:13358715-13358782
>chr7:13361462-13361822
>chr7:13362749-13362917
>chr7:13363415-13363532
>chr7:13365495-13381401
>chr7:13381501-13387267
>chr7:13387309-13398386
>chr7:13398521-13398715
>chr7:13399241-13399494
>chr7:13399578-13400343
>chr7:13400421-13401497
>chr7:13401621-13401661
>chr7:13401741-13402969
>chr7:13403014-13403316
>chr7:13403512-13403962
>chr7:13404105-13404136
>chr7:13404215-13404379
>chr7:13404805-13405247
>chr7:13405359-13405512
>chr7:13406553-13406648
>chr7:13408085-13408377
>chr7:13410013-13410076
>chr7:13412184-13412247
>chr7:13414664-13414679
>chr7:13414779-13414796
>chr7:13418768-13447194
>chr7:13447478-13448487
>chr7:13448767-13449480
>chr7:13449600-13450456
>chr7:13450557-13450884
>chr7:13450909-13451439
>chr7:13451520-13451569
>chr7:13451650-13451994
>chr7:13452355-13452740
>chr7:13452876-13452927
>chr7:13452996-13455759
>chr7:13455814-13456280
>chr7:13456406-13457238
>chr7:13457279-13462768
>chr7:13462899-13463274
>chr7:13463429-13465043
>chr7:13465143-13486392
>chr7:13486540-13486555
>chr7:13486567-13487606
>chr7:13488088-13488484
>chr7:13488596-13489101
>chr7:13489211-13489648
>chr7:13489873-13490141
>chr7:13490251-13490356
>chr7:13490512-13490544
>chr7:13490716-13490890
>chr7:13491042-13491150
>chr7:13491360-13491483
>chr7:13491751-13491955
>chr7:13492182-13492224
>chr7:13492880-13492968
>chr7:13493146-13495094
>chr7:13495601-13495676
>chr7:13495718-13499937
>chr7:13501389-13501889
>chr7:13509901-13511336
>chr7:13511454-13511471
>chr7:13511519-13515567
>chr7:13515616-13523592
>chr7:13523692-13525130
>chr7:13525597-13534608
>chr7:13534707-13534811
>chr7:13534920-13535383
>chr7:13535473-13535853
>chr7:13535879-13536738
>chr7:13536761-13537530
>chr7:13537624-13537869
>chr7:13537948-13538059
>chr7:13538137-13538480
>chr7:13538534-13538661
>chr7:13538851-13539474
>chr7:13539574-13546655
>chr7:13546775-13547207
>chr7:13547372-13549926
>chr7:13550248-13550515
>chr7:13550642-13552392
>chr7:13552796-13555996
>chr7:13556116-13560751
>chr7:13563262-13563514
>chr7:13564132-13564245
>chr7:13564528-13564825
>chr7:13566354-13573075
>chr7:13573198-13573222
>chr7:13573418-13574356
>chr7:13577101-13577665
>chr7:13578903-13579076
>chr7:13584086-13584200
>chr7:13584483-13584546
>chr7:13584632-13584673
>chr7:13585818-13585957
>chr7:13588282-13588328
>chr7:13588374-13590471
>chr7:13590616-13592889
>chr7:13592947-13602689
>chr7:13602852-13603278
>chr7:13603306-13603571
>chr7:13603724-13606790
>chr7:13607849-13608143
>chr7:13608219-13608884
>chr7:13609047-13609943
>chr7:13610048-13610749
>chr7:13610799-13610968
>chr7:13612504-13612745
>chr7:13614713-13614754
>chr7:13615448-13616804
>chr7:13616845-13617363
>chr7:13617439-13618334
>chr7:13618362-13618881
>chr7:13619105-13619177
>chr7:13619422-13619576
>chr7:13619690-13620167
>chr7:13620702-13620824
>chr7:13620998-13621112
>chr7:13622481-13622577
>chr7:13622666-13622762
>chr7:13622879-13622936
>chr7:13623923-13623980
>chr7:13626799-13626840
>chr7:13628747-13628928
>chr7:13630255-13630328
>chr7:13630741-13644416
>chr7:13646199-13651087
>chr7:13651118-13665534
>chr7:13665588-13670353
>chr7:13670750-13671157
>chr7:13671360-13671769
>chr7:13673351-13673402
>chr7:13674052-13674235
>chr7:13674312-13674562
>chr7:13674905-13676947
>chr7:13676991-13683081
>chr7:13683280-13690447
>chr7:13690606-13696785
>chr7:13696833-13717758
>chr7:13717790-13717895
>chr7:13718002-13719794
>chr7:13719856-13728026
>chr7:13728126-13732504
>chr7:13732546-13732611
>chr7:13732738-13750394
>chr7:13750494-13761087
>chr7:13761340-13763168
>chr7:13763268-13765359
>chr7:13765459-13768914
>chr7:13769246-13769263
>chr7:13769302-13772198
>chr7:13772298-13775152
>chr7:13775273-13776025
>chr7:13776134-13776194
>chr7:13776311-13778624
>chr7:13778860-13789831
>chr7:13789931-13789947
>chr7:13790158-13794915
>chr7:13795140-13797883
>chr7:13797983-13798864
>chr7:13798993-13801329
>chr7:13801353-13801420
>chr7:13801437-13805846
>chr7:13805901-13830079
>chr7:13830197-13834211
>chr7:13834415-13837484
>chr7:13837779-13840659
>chr7:13840779-13842271
>chr7:13842612-13842694
>chr7:13842775-13843160
>chr7:13853156-13853301
>chr7:13855351-13855466
>chr7:13855806-13855846
>chr7:13856557-13856618
>chr7:13858293-13859081
>chr7:13862584-13864245
>chr7:13864378-13872439
>chr7:13872607-13873854
>chr7:13873954-13874792
>chr7:13874852-13877243
>chr7:13877343-13879589
>chr7:13879689-13879704
>chr7:13880087-13881015
>chr7:13881154-13881276
>chr7:13881435-13881720
>chr7:13881872-13881887
>chr7:13881987-13882010
>chr7:13882083-13883804
>chr7:13883843-13884292
>chr7:13884334-13884404
>chr7:13884548-13887800
>chr7:13887933-13887956
>chr7:13888080-13892865
>chr7:13892907-13892958
>chr7:13893172-13893788
>chr7:13893833-13894057
>chr7:13894086-13895018
>chr7:13895089-13895180
>chr7:13895217-13895253
>chr7:13895318-13895333
>chr7:13895463-13895508
>chr7:13895598-13898522
>chr7:13898622-13900584
>chr7:13900642-13904545
>chr7:13904590-13904648
>chr7:13904748-13906355
>chr7:13906548-13909253
>chr7:13909559-13912155
>chr7:13912284-13913610
>chr7:13913710-13915286
>chr7:13915417-13915531
>chr7:13915639-13915707
>chr7:13915750-13915870
>chr7:13915895-13916158
>chr7:13916293-13919531
>chr7:13919620-13925809
>chr7:13926142-13928794
>chr7:13928921-13932858
>chr7:13932968-13936208
>chr7:13936725-13938469
>chr7:13938590-13939519
>chr7:13939591-13939658
>chr7:13939796-13939846
>chr7:13939982-13940130
>chr7:13940194-13940227
>chr7:13940378-13943923
>chr7:13944056-13944346
>chr7:13944388-13944508
>chr7:13944533-13951793
>chr7:13951853-13952287
>chr7:13952414-13952528
>chr7:13952636-13952704
>chr7:13952748-13952868
>chr7:13952893-13958498
>chr7:13959056-13959338
>chr7:13959401-13966882
>chr7:13966917-13966958
>chr7:13967647-13967804
>chr7:13969044-13969161
>chr7:13969770-13969890
>chr7:13970112-13970214
>chr7:13970402-13970706
>chr7:13970748-13970963
>chr7:13972710-13972747
>chr7:13973811-13973995
>chr7:13974142-13974172
>chr7:13974485-13974556
>chr7:13974954-13984278
>chr7:13985008-13985160
>chr7:13985377-13985652
>chr7:13993546-13993745
>chr7:13993789-13994172
>chr7:13994368-13994627
>chr7:13994808-13994885
>chr7:13996186-13996246
>chr7:13998909-13999118
>chr7:13999286-13999372
>chr7:13999696-13999815
>chr7:14000341-14000576
>chr7:14000726-14001113
>chr7:14001255-14001598
>chr7:14003100-14003155
>chr7:14004087-14013145
>chr7:14013865-14014253
>chr7:14014306-14014426
>chr7:14014590-14014703
>chr7:14014793-14014984
>chr7:14018011-14019175
>chr7:14019739-14020255
>chr7:14020355-14020370
>chr7:14020545-14023303
>chr7:14023341-14023544
>chr7:14023701-14028325
>chr7:14028378-14028596
>chr7:14028747-14029525
>chr7:14029545-14033761
>chr7:14033840-14033901
>chr7:14038605-14038666
>chr7:14038958-14040246
>chr7:14040542-14048966
>chr7:14049066-14051972
>chr7:14052072-14053820
>chr7:14055104-14059259
>chr7:14059397-14059447
>chr7:14059542-14060086
>chr7:14060219-14060492
>chr7:14060613-14060774
>chr7:14060869-14061800
>chr7:14061856-14071579
>chr7:14073363-14073492
>chr7:14073577-14074150
>chr7:14074259-14074640
>chr7:14074715-14074819
>chr7:14074885-14075383
>chr7:14075787-14075866
>chr7:14075993-14076446
>chr7:14076502-14076761
>chr7:14076800-14076892
>chr7:14076935-14077182
>chr7:14077417-14078392
>chr7:14078469-14079626
>chr7:14079689-14080183
>chr7:14080271-14080570
>chr7:14082056-14082094
>chr7:14082155-14082190
>chr7:14082297-14082467
>chr7:14082707-14082814
>chr7:14083018-14083394
>chr7:14084218-14084294
>chr7:14084370-14084464
>chr7:14087044-14087242
>chr7:14090442-14090475
>chr7:14095081-14095116
>chr7:14095251-14095293
>chr7:14095707-14095862
>chr7:14095970-14096059
>chr7:14096564-14096798
>chr7:14096837-14102322
>chr7:14102422-14110557
>chr7:14110640-14110684
>chr7:14110784-14110813
>chr7:14110920-14118729
>chr7:14118786-14119015
>chr7:14119027-14119906
>chr7:14120710-14120744
>chr7:14121474-14123012
>chr7:14123663-14123843
>chr7:14125953-14126470
>chr7:14126592-14126654
>chr7:14126720-14126756
>chr7:14126954-14127001
>chr7:14127257-14127293
>chr7:14127517-14129312
>chr7:14129513-14143118
>chr7:14143289-14146713
>chr7:14146774-14147328
>chr7:14147393-14157161
>chr7:14157303-14170911
>chr7:14170981-14174618
>chr7:14174672-14181314
>chr7:14181482-14181536
>chr7:14181688-14182666
>chr7:14183299-14185178
>chr7:14186266-14186332
>chr7:14187607-14190317
>chr7:14190352-14193028
>chr7:14193357-14193658
>chr7:14193771-14193836
>chr7:14193949-14194194
>chr7:14194246-14194563
>chr7:14194603-14195622
>chr7:14195798-14195951
>chr7:14195991-14196083
>chr7:14196146-14196430
>chr7:14196522-14196776
>chr7:14196810-14197663
>chr7:14197714-14198656
>chr7:14198711-14201063
>chr7:14201176-14201898
>chr7:14201928-14203539
>chr7:14203603-14209951
>chr7:14210000-14211008
>chr7:14211160-14211550
>chr7:14211591-14212034
>chr7:14212214-14212320
>chr7:14212367-14213658
>chr7:14213677-14213941
>chr7:14214015-14233230
>chr7:14233398-14233579
>chr7:14235264-14235351
>chr7:14238851-14248484
>chr7:14248653-14255008
>chr7:14255219-14257543
>chr7:14257786-14287373
>chr7:14287426-14287694
>chr7:14289020-14289104
>chr7:14289128-14289254
>chr7:14289291-14289326
>chr7:14289477-14290034
>chr7:14290295-14292150
>chr7:14292285-14296470
>chr7:14296603-14299883
>chr7:14300015-14301925
>chr7:14301958-14304737
>chr7:14305070-14306375
>chr7:14306406-14306495
>chr7:14306509-14306584
>chr7:14307011-14321362
>chr7:14321378-14329466
>chr7:14330081-14330221
>chr7:14330376-14331451
>chr7:14331959-14332179
>chr7:14335250-14335721
>chr7:14335794-14336069
>chr7:14336141-14336642
>chr7:14336873-14336942
>chr7:14337463-14337591
>chr7:14337905-14337975
>chr7:14338066-14338593
>chr7:14338654-14338816
>chr7:14338941-14339109
>chr7:14339175-14339370
>chr7:14340187-14340243
>chr7:14342155-14342228
>chr7:14342293-14342377
>chr7:14342614-14342696
>chr7:14342763-14343095
>chr7:14343139-14344616
>chr7:14344670-14344890
>chr7:14344918-14345059
>chr7:14345423-14345477
>chr7:14346398-14358651
>chr7:14358787-14358953
>chr7:14359364-14362489
>chr7:14362693-14367181
>chr7:14367566-14367766
>chr7:14369035-14369072
>chr7:14371224-14371260
>chr7:14372255-14375858
>chr7:14376159-14376304
>chr7:14377198-14377582
>chr7:14377934-14378278
>chr7:14382069-14395140
>chr7:14395313-14395374
>chr7:14395428-14419460
>chr7:14419642-14423547
>chr7:14423840-14423856
>chr7:14423971-14431190
>chr7:14431230-14449364
>chr7:14449464-14450403
>chr7:14450541-14450556
>chr7:14450613-14453824
>chr7:14453846-14454228
>chr7:14454320-14454638
>chr7:14454667-14455528
>chr7:14455618-14455930
>chr7:14456030-14456873
>chr7:14457012-14457071
>chr7:14457160-14457196
>chr7:14457341-14457906
>chr7:14457939-14458925
>chr7:14458987-14459054
>chr7:14459071-14459150
>chr7:14459296-14459329
>chr7:14459449-14459485
>chr7:14459785-14460099
>chr7:14460210-14460286
>chr7:14460414-14460989
>chr7:14462936-14463452
>chr7:14463545-14463913
>chr7:14464004-14464413
>chr7:14464513-14466942
>chr7:14468244-14468285
>chr7:14475383-14475415
>chr7:14475459-14475585
>chr7:14475888-14489700
>chr7:14490486-14490547
>chr7:14491642-14494799
>chr7:14494842-14500250
>chr7:14500350-14505064
>chr7:14505164-14508320
>chr7:14508442-14508470
>chr7:14508504-14509808
>chr7:14509971-14515037
>chr7:14515124-14515296
>chr7:14515418-14515532
>chr7:14515574-14515773
>chr7:14515887-14516166
>chr7:14516219-14516489
>chr7:14516878-14516919
>chr7:14517243-14517284
>chr7:14517458-14517512
>chr7:14518145-14518204
>chr7:14518268-14519645
>chr7:14519827-14520444
>chr7:14520515-14520571
>chr7:14520775-14521260
>chr7:14521300-14521903
>chr7:14522100-14527908
>chr7:14527980-14529933
>chr7:14530033-14530286
>chr7:14530367-14531118
>chr7:14531222-14531340
>chr7:14531681-14531984
>chr7:14532032-14538778
>chr7:14538819-14539086
>chr7:14539153-14539215
>chr7:14539284-14539615
>chr7:14539630-14542034
>chr7:14542177-14543092
>chr7:14543145-14545676
>chr7:14550485-14555502
>chr7:14556312-14584504
>chr7:14585027-14595513
>chr7:14595982-14596030
>chr7:14596086-14597550
>chr7:14597620-14597654
>chr7:14597693-14597744
>chr7:14602059-14602106
>chr7:14602488-14602589
>chr7:14603139-14603233
>chr7:14603296-14603330
>chr7:14604091-14604244
>chr7:14604368-14604468
>chr7:14604527-14604604
>chr7:14606110-14606193
>chr7:14606453-14606627
>chr7:14606695-14606871
>chr7:14606925-14607259
>chr7:14607305-14607362
>chr7:14607434-14607562
>chr7:14607854-14614350
>chr7:14619454-14619488
>chr7:14620840-14620857
>chr7:14622163-14622229
>chr7:14622320-14622475
>chr7:14624809-14625114
>chr7:14630992-14631035
>chr7:14631063-14631137
>chr7:14631254-14631393
>chr7:14631562-14631703
>chr7:14631800-14632002
>chr7:14633722-14633806
>chr7:14633908-14633950
>chr7:14635144-14635177
>chr7:14636389-14636488
>chr7:14637600-14637635
>chr7:14637751-14637805
>chr7:14638358-14638392
>chr7:14638521-14639263
>chr7:14639331-14640363
>chr7:14641371-14642989
>chr7:14643164-14643290
>chr7:14643390-14644095
>chr7:14644152-14653040
>chr7:14653217-14662673
>chr7:14662713-14663526
>chr7:14665937-14666130
>chr7:14669363-14670121
>chr7:14670322-14670571
>chr7:14670938-14670993
>chr7:14671343-14671715
>chr7:14671764-14675184
>chr7:14675241-14675348
>chr7:14675388-14675522
>chr7:14675678-14675711
>chr7:14675889-14675944
>chr7:14676291-14676575
>chr7:14676620-14677425
>chr7:14677554-14677755
>chr7:14677797-14679127
>chr7:14679150-14695613
>chr7:14696674-14696722
>chr7:14697630-14697892
>chr7:14698014-14698069
>chr7:14698144-14698584
>chr7:14698978-14699082
>chr7:14699194-14699396
>chr7:14699464-14699570
>chr7:14699915-14700037
>chr7:14700756-14701394
>chr7:14701581-14701716
>chr7:14701833-14702246
>chr7:14702501-14707138
>chr7:14708200-14708242
>chr7:14708657-14708695
>chr7:14708771-14708859
>chr7:14709038-14709135
>chr7:14709212-14711062
>chr7:14711815-14712358
>chr7:14712507-14712746
>chr7:14712808-14713465
>chr7:14714049-14714122
>chr7:14714447-14717286
>chr7:14717386-14719620
>chr7:14719632-14729545
>chr7:14729600-14733342
>chr7:14733405-14733472
>chr7:14733647-14733831
>chr7:14733896-14734688
>chr7:14734759-14734800
>chr7:14735125-14735219
>chr7:14735654-14735822
>chr7:14736241-14736428
>chr7:14736779-14738969
>chr7:14739067-14740359
>chr7:14740377-14741406
>chr7:14741451-14741565
>chr7:14741601-14742103
>chr7:14742268-14742431
>chr7:14742510-14742611
>chr7:14742642-14742719
>chr7:14742968-14743338
>chr7:14743583-14744614
>chr7:14744659-14744763
>chr7:14745036-14755541
>chr7:14755709-14758419
>chr7:14758564-14771595
>chr7:14771760-14786172
>chr7:14787594-14788296
>chr7:14788319-14791711
>chr7:14791745-14791840
>chr7:14791950-14791985
>chr7:14792485-14792541
>chr7:14792663-14794343
>chr7:14794396-14795191
>chr7:14795213-14796071
>chr7:14796115-14796348
>chr7:14796409-14797003
>chr7:14797050-14797846
>chr7:14797927-14802977
>chr7:14803003-14803738
>chr7:14803806-14807594
>chr7:14807706-14808899
>chr7:14808931-14811697
>chr7:14811806-14816316
>chr7:14816353-14816513
>chr7:14816916-14824646
>chr7:14824695-14826721
>chr7:14826767-14829955
>chr7:14830367-14840578
>chr7:14840899-14841116
>chr7:14841412-14848609
>chr7:14848709-14855948
>chr7:14856065-14862711
>chr7:14862762-14864747
>chr7:14865084-14865221
>chr7:14865311-14865827
>chr7:14865868-14866301
>chr7:14866366-14874593
>chr7:14875976-14876417
>chr7:14876897-14876947
>chr7:14877125-14877175
>chr7:14877313-14877419
>chr7:14877828-14877978
>chr7:14878067-14878993
>chr7:14879085-14879384
>chr7:14879408-14880124
>chr7:14882636-14885339
>chr7:14885465-14885519
>chr7:14885887-14886017
>chr7:14886143-14886234
>chr7:14887369-14887690
>chr7:14887749-14888107
>chr7:14888413-14888429
>chr7:14888529-14889834
>chr7:14890437-14890528
>chr7:14890654-14890950
>chr7:14891071-14894845
>chr7:14895867-14896091
>chr7:14896289-14896351
>chr7:14897884-14898242
>chr7:14898301-14898622
>chr7:14899736-14899754
>chr7:14899981-14902123
>chr7:14902223-14902285
>chr7:14902542-14902604
>chr7:14903016-14903047
>chr7:14903383-14903470
>chr7:14903537-14903581
>chr7:14906181-14906231
>chr7:14906340-14906370
>chr7:14907239-14907309
>chr7:14908836-14908883
>chr7:14908940-14909485
>chr7:14909722-14909904
>chr7:14910045-14910078
>chr7:14911916-14911964
>chr7:14912051-14912155
>chr7:14912284-14912321
>chr7:14912614-14912646
>chr7:14912861-14912897
>chr7:14913155-14913189
>chr7:14915231-14915505
>chr7:14915617-14915733
>chr7:14915776-14916525
>chr7:14916613-14916897
>chr7:14918516-14918621
>chr7:14920494-14920690
>chr7:14921156-14921186
>chr7:14926363-14929365
>chr7:14929618-14931493
>chr7:14931665-14933001
>chr7:14933123-14941672
>chr7:14941848-14941911
>chr7:14942025-14942041
>chr7:14942206-14951469
>chr7:14951838-14954767
>chr7:14954854-14955119
>chr7:14955236-14955539
>chr7:14955592-14959113
>chr7:14959163-14960942
>chr7:14961107-14964127
>chr7:14964150-14964742
>chr7:14965197-14973135
>chr7:14973737-14991153
>chr7:14991282-14992748
>chr7:14992933-14993522
>chr7:14993604-14993898
>chr7:14993995-14994121
>chr7:14994223-14995197
>chr7:14995254-14997157
>chr7:14997522-14997696
>chr7:14998108-14998198
>chr7:14999629-14999766
>chr7:14999820-15001393
>chr7:15001432-15001725
>chr7:15001811-15002892
>chr7:15003111-15003160
>chr7:15003265-15003593
>chr7:15003781-15005404
>chr7:15008516-15008756
>chr7:15009217-15009545
>chr7:15009937-15010078
>chr7:15010177-15010473
>chr7:15010534-15010586
>chr7:15011228-15011442
>chr7:15011767-15012068
>chr7:15012281-15013102
>chr7:15015398-15016200
>chr7:15016233-15016371
>chr7:15016458-15017076
>chr7:15017385-15018197
>chr7:15018365-15018381
>chr7:15018481-15018498
>chr7:15018549-15018584
>chr7:15018598-15018984
>chr7:15019030-15020994
>chr7:15021044-15021735
>chr7:15021821-15021874
>chr7:15021981-15037994
>chr7:15038400-15052152
>chr7:15052211-15052281
>chr7:15052567-15052793
>chr7:15053120-15054728
>chr7:15054795-15054938
>chr7:15055039-15055114
>chr7:15058134-15058783
>chr7:15064095-15064147
>chr7:15067712-15067930
>chr7:15068145-15068384
>chr7:15068863-15069094
>chr7:15070005-15070191
>chr7:15070224-15071116
>chr7:15072014-15072317
>chr7:15074306-15074409
>chr7:15074469-15074571
>chr7:15075086-15075119
>chr7:15076767-15076801
>chr7:15079532-15079601
>chr7:15079931-15079988
>chr7:15080981-15081053
>chr7:15081853-15082137
>chr7:15082550-15082684
>chr7:15086531-15087105
>chr7:15087699-15087747
>chr7:15087831-15088522
>chr7:15089350-15089407
>chr7:15089488-15089638
>chr7:15089680-15093563
>chr7:15093663-15103366
>chr7:15103405-15111215
>chr7:15111315-15113480
>chr7:15113931-15114135
>chr7:15114243-15114324
>chr7:15114416-15114507
>chr7:15114654-15114879
>chr7:15114950-15115561
>chr7:15115661-15116563
>chr7:15116683-15116950
>chr7:15117275-15117857
>chr7:15119286-15119648
>chr7:15119848-15120345
>chr7:15121281-15123478
>chr7:15123496-15123730
>chr7:15123823-15123904
>chr7:15124012-15129775
>chr7:15132382-15132595
>chr7:15135229-15135315
>chr7:15136582-15136696
>chr7:15136831-15136919
>chr7:15137074-15137176
>chr7:15137735-15137768
>chr7:15137874-15137943
>chr7:15138026-15138167
>chr7:15138184-15138289
>chr7:15138394-15138534
>chr7:15138606-15138703
>chr7:15140188-15140275
>chr7:15140511-15144637
>chr7:15144699-15146239
>chr7:15146371-15148885
>chr7:15148916-15148931
>chr7:15149328-15151239
>chr7:15152201-15153926
>chr7:15154036-15154062
>chr7:15154130-15155292
>chr7:15155351-15155368
>chr7:15155547-15158720
>chr7:15158748-15158805
>chr7:15158867-15158984
>chr7:15159076-15159157
>chr7:15159265-15160962
>chr7:15161113-15162055
>chr7:15162176-15162192
>chr7:15162347-15162675
>chr7:15162693-15163011
>chr7:15163029-15163124
>chr7:15164535-15164632
>chr7:15165740-15165908
>chr7:15166527-15166595
>chr7:15167393-15167420
>chr7:15167587-15167676
>chr7:15167713-15167873
>chr7:15167910-15168290
>chr7:15168376-15168407
>chr7:15168669-15171873
>chr7:15171921-15179053
>chr7:15179130-15179145
>chr7:15179278-15180062
>chr7:15182352-15189961
>chr7:15190016-15191517
>chr7:15191557-15194217
>chr7:15194836-15194923
>chr7:15195135-15196021
>chr7:15196391-15196572
>chr7:15196665-15196716
>chr7:15196970-15197032
>chr7:15197108-15197191
>chr7:15197956-15199145
>chr7:15199188-15203864
>chr7:15203964-15208712
>chr7:15208807-15210969
>chr7:15211069-15219020
>chr7:15219277-15220361
>chr7:15220461-15221497
>chr7:15222849-15222920
>chr7:15225645-15225680
>chr7:15226336-15249378
>chr7:15249414-15249485
>chr7:15249589-15249877
>chr7:15249942-15250329
>chr7:15250375-15250466
>chr7:15250509-15250661
>chr7:15250729-15251058
>chr7:15251092-15251228
>chr7:15251316-15251564
>chr7:15251988-15252106
>chr7:15253298-15253575
>chr7:15253715-15253843
>chr7:15254019-15254065
>chr7:15254282-15254389
>chr7:15254521-15254568
>chr7:15254695-15254735
>chr7:15254878-15254948
>chr7:15255038-15255419
>chr7:15255486-15256964
>chr7:15257428-15257467
>chr7:15257534-15257663
>chr7:15258869-15258941
>chr7:15260355-15260510
>chr7:15261127-15261284
>chr7:15261353-15261418
>chr7:15261489-15261605
>chr7:15261942-15262270
>chr7:15262301-15267193
>chr7:15267234-15268500
>chr7:15268562-15269871
>chr7:15269930-15270258
>chr7:15270287-15272485
>chr7:15273288-15273416
>chr7:15273526-15273718
>chr7:15273929-15282538
>chr7:15282860-15283012
>chr7:15283121-15283196
>chr7:15283492-15283550
>chr7:15283868-15284047
>chr7:15284176-15284217
>chr7:15284729-15284766
>chr7:15284841-15284875
>chr7:15284925-15284965
>chr7:15285120-15285159
>chr7:15285519-15285705
>chr7:15285833-15285875
>chr7:15285985-15286229
>chr7:15286391-15286425
>chr7:15286955-15287109
>chr7:15287205-15287352
>chr7:15290906-15291277
>chr7:15294308-15294409
>chr7:15294650-15294978
>chr7:15295765-15300459
>chr7:15300720-15302237
>chr7:15302442-15310198
>chr7:15310440-15310455
>chr7:15310530-15312239
>chr7:15312475-15313083
>chr7:15313226-15313314
>chr7:15313392-15326414
>chr7:15326538-15326885
>chr7:15329840-15329881
>chr7:15332724-15333014
>chr7:15334765-15334811
>chr7:15334926-15335333
>chr7:15335833-15335921
>chr7:15346455-15347131
>chr7:15347293-15347402
>chr7:15347901-15347989
>chr7:15348832-15348931
>chr7:15351117-15351388
>chr7:15356866-15367514
>chr7:15367636-15367714
>chr7:15367853-15367936
>chr7:15369377-15369406
>chr7:15369962-15370088
>chr7:15370296-15370327
>chr7:15370482-15370521
>chr7:15370593-15370654
>chr7:15370888-15382235
>chr7:15382325-15382391
>chr7:15382814-15391803
>chr7:15392891-15393666
>chr7:15393684-15400107
>chr7:15400154-15400863
>chr7:15400914-15404670
>chr7:15404698-15424089
>chr7:15424705-15425013
>chr7:15425049-15425539
>chr7:15426328-15426480
>chr7:15432023-15432061
>chr7:15432159-15432212
>chr7:15432393-15433807
>chr7:15433940-15433996
>chr7:15434794-15434831
>chr7:15435977-15436009
>chr7:15436342-15436677
>chr7:15436712-15437048
>chr7:15437089-15437315
>chr7:15437495-15437517
>chr7:15438454-15438571
>chr7:15438715-15438844
>chr7:15439198-15439226
>chr7:15439493-15442186
>chr7:15442387-15456482
>chr7:15456544-15456721
>chr7:15457335-15458622
>chr7:15458734-15458833
>chr7:15458897-15459031
>chr7:15459121-15459182
>chr7:15460614-15460665
>chr7:15461116-15466655
>chr7:15469371-15469528
>chr7:15469869-15470047
>chr7:15470117-15471893
>chr7:15471962-15475496
>chr7:15475956-15476022
>chr7:15480178-15480240
>chr7:15480394-15480432
>chr7:15484324-15484460
>chr7:15484889-15485025
>chr7:15485487-15488729
>chr7:15488814-15488933
>chr7:15489824-15491975
>chr7:15492796-15492844
>chr7:15493499-15500824
>chr7:15501255-15501294
>chr7:15501770-15501819
>chr7:15502850-15502958
>chr7:15503055-15508279
>chr7:15508454-15508469
>chr7:15508569-15512358
>chr7:15512533-15512601
>chr7:15512865-15512926
>chr7:15514107-15514191
>chr7:15514281-15515203
>chr7:15515249-15515321
>chr7:15515363-15515868
>chr7:15516199-15516281
>chr7:15516888-15516942
>chr7:15517593-15531151
>chr7:15531152-15540062
>chr7:15541277-15541436
>chr7:15541476-15542805
>chr7:15542847-15550445
>chr7:15551050-15551247
>chr7:15551384-15551661
>chr7:15551849-15551933
>chr7:15552174-15553247
>chr7:15553324-15554150
>chr7:15556576-15556793
>chr7:15556972-15557059
>chr7:15557864-15557967
>chr7:15558389-15558468
>chr7:15560557-15560771
>chr7:15560923-15560971
>chr7:15561499-15561570
>chr7:15562148-15562626
>chr7:15562660-15562889
>chr7:15562976-15563155
>chr7:15563206-15563238
>chr7:15563565-15563881
>chr7:15563976-15572055
>chr7:15572823-15572838
>chr7:15572938-15573648
>chr7:15573821-15574557
>chr7:15574800-15580358
>chr7:15580593-15581186
>chr7:15582518-15582645
>chr7:15583446-15583654
>chr7:15584907-15585020
>chr7:15585593-15585646
>chr7:15585724-15585855
>chr7:15585892-15586065
>chr7:15586145-15586400
>chr7:15586611-15600811
>chr7:15600834-15601363
>chr7:15601419-15601523
>chr7:15601575-15603452
>chr7:15603607-15603685
>chr7:15604778-15604894
>chr7:15605251-15605309
>chr7:15605425-15605453
>chr7:15606741-15616137
>chr7:15616262-15616313
>chr7:15616530-15616657
>chr7:15616772-15616812
>chr7:15616933-15617097
>chr7:15617150-15617285
>chr7:15617975-15618067
>chr7:15618222-15618274
>chr7:15618549-15618682
>chr7:15619001-15619103
>chr7:15619278-15619379
>chr7:15619438-15622380
>chr7:15622472-15623026
>chr7:15623154-15624372
>chr7:15624907-15625053
>chr7:15625077-15642818
>chr7:15643334-15650643
>chr7:15651160-15652696
>chr7:15652807-15652899
>chr7:15653431-15653615
>chr7:15654638-15656216
>chr7:15656347-15664533
>chr7:15665105-15665148
>chr7:15665353-15666104
>chr7:15666131-15666271
>chr7:15666622-15668076
>chr7:15668197-15668358
>chr7:15668471-15668581
>chr7:15668849-15668890
>chr7:15668931-15669213
>chr7:15669363-15669754
>chr7:15669850-15669991
>chr7:15670035-15670177
>chr7:15670328-15670428
>chr7:15670671-15670707
>chr7:15671636-15671768
>chr7:15673219-15674336
>chr7:15674660-15674693
>chr7:15674890-15675067
>chr7:15675185-15675234
>chr7:15675359-15675608
>chr7:15676474-15676562
>chr7:15676944-15682261
>chr7:15682441-15682937
>chr7:15682985-15683102
>chr7:15683893-15684002
>chr7:15684096-15684227
>chr7:15684314-15684522
>chr7:15684662-15684717
>chr7:15688728-15688770
>chr7:15691741-15691782
>chr7:15691863-15691921
>chr7:15692296-15695218
>chr7:15695289-15695628
>chr7:15695684-15696698
>chr7:15696739-15697249
>chr7:15697349-15703989
>chr7:15705009-15705288
>chr7:15705422-15705999
>chr7:15706167-15707326
>chr7:15707366-15707979
>chr7:15708044-15708302
>chr7:15708386-15708632
>chr7:15708987-15709499
>chr7:15709770-15712815
>chr7:15713115-15713823
>chr7:15713966-15715491
>chr7:15715647-15715705
>chr7:15715799-15715891
>chr7:15715988-15716452
>chr7:15716613-15716640
>chr7:15716778-15716815
>chr7:15716940-15722173
>chr7:15722427-15722486
>chr7:15722521-15726113
>chr7:15726233-15726286
>chr7:15726361-15729695
>chr7:15729766-15733845
>chr7:15733876-15735652
>chr7:15735782-15739897
>chr7:15740250-15741938
>chr7:15741962-15742547
>chr7:15742680-15742708
>chr7:15742788-15743181
>chr7:15743214-15743321
>chr7:15743611-15744289
>chr7:15744343-15744478
>chr7:15744619-15744661
>chr7:15744770-15745835
>chr7:15746025-15746274
>chr7:15746448-15751967
>chr7:15751995-15752266
>chr7:15752476-15752575
>chr7:15752846-15753169
>chr7:15753636-15753680
>chr7:15756243-15758840
>chr7:15758976-15769346
>chr7:15769536-15771613
>chr7:15771634-15772579
>chr7:15772652-15772750
>chr7:15773028-15777080
>chr7:15777200-15778063
>chr7:15778184-15779240
>chr7:15779420-15781515
>chr7:15782344-15804173
>chr7:15804273-15817724
>chr7:15817894-15818057
>chr7:15818236-15818858
>chr7:15819734-15819797
>chr7:15820215-15834094
>chr7:15834516-15834560
>chr7:15835296-15835354
>chr7:15835647-15835703
>chr7:15835980-15836250
>chr7:15836445-15836519
>chr7:15836616-15836725
>chr7:15836865-15836982
>chr7:15837200-15837234
>chr7:15838352-15838391
>chr7:15838446-15838484
>chr7:15841083-15841127
>chr7:15841950-15841992
>chr7:15846165-15853578
>chr7:15853914-15854493
>chr7:15854538-15855589
>chr7:15855769-15862194
>chr7:15862346-15863623
>chr7:15863868-15863905
>chr7:15863945-15864107
>chr7:15864188-15864226
>chr7:15864260-15864337
>chr7:15864419-15864850
>chr7:15864903-15865560
>chr7:15865584-15868589
>chr7:15871202-15871256
>chr7:15871869-15871903
>chr7:15872298-15872414
>chr7:15872463-15872638
>chr7:15872766-15872810
>chr7:15874314-15874375
>chr7:15875156-15875192
>chr7:15875385-15877757
>chr7:15877971-15882232
>chr7:15882402-15885253
>chr7:15885362-15885418
>chr7:15887718-15888421
>chr7:15889281-15889322
>chr7:15889824-15889851
>chr7:15890201-15890264
>chr7:15891283-15891319
>chr7:15892046-15892114
>chr7:15892502-15892584
>chr7:15892764-15892904
>chr7:15892982-15893062
>chr7:15893505-15893818
>chr7:15894222-15894275
>chr7:15895833-15895970
>chr7:15896063-15896129
>chr7:15896554-15897979
>chr7:15898085-15898147
>chr7:15899653-15901173
>chr7:15901863-15906492
>chr7:15906567-15906611
>chr7:15906751-15907350
>chr7:15907734-15907872
>chr7:15908557-15908690
>chr7:15909326-15909565
>chr7:15909674-15909825
>chr7:15909901-15917772
>chr7:15917872-15925821
>chr7:15926877-15926917
>chr7:15926956-15927220
>chr7:15927607-15927787
>chr7:15928162-15928383
>chr7:15928433-15928462
>chr7:15928575-15929133
>chr7:15931029-15931266
>chr7:15931462-15931520
>chr7:15932351-15932496
>chr7:15932733-15946544
>chr7:15949897-15950069
>chr7:15950559-15950620
>chr7:15950658-15950783
>chr7:15950891-15950971
>chr7:15951023-15953348
>chr7:15953453-15953990
>chr7:15954073-15954276
>chr7:15954374-15957550
>chr7:15957674-15959292
>chr7:15959449-15967114
>chr7:15967232-15977781
>chr7:15978094-15978694
>chr7:15978718-15978981
>chr7:15979028-15979273
>chr7:15979316-15979768
>chr7:15979833-15979942
>chr7:15979976-15980011
>chr7:15980118-15980179
>chr7:15980247-15980541
>chr7:15980594-15981052
>chr7:15981130-15982637
>chr7:15982791-15983297
>chr7:15983386-15983617
>chr7:15983709-15983742
>chr7:15983799-15983882
>chr7:15984628-15984765
>chr7:15984811-15985370
>chr7:15985436-15985680
>chr7:15985718-15985813
>chr7:15985896-15986225
>chr7:15986288-15986325
>chr7:15986410-15986465
>chr7:15986799-15986836
>chr7:15987419-15987475
>chr7:15989832-15994727
>chr7:15994898-15998337
>chr7:15998601-16004169
>chr7:16004395-16004411
>chr7:16004789-16010808
>chr7:16010908-16010923
>chr7:16011265-16011517
>chr7:16011543-16013808
>chr7:16013887-16017153
>chr7:16017774-16017866
>chr7:16017950-16018190
>chr7:16018512-16019470
>chr7:16019660-16019954
>chr7:16020285-16020318
>chr7:16023396-16023482
>chr7:16023706-16024327
>chr7:16024624-16026871
>chr7:16027066-16035471
>chr7:16035676-16037737
>chr7:16037870-16038821
>chr7:16038866-16041239
>chr7:16044325-16045832
>chr7:16045878-16046789
>chr7:16046953-16047232
>chr7:16047281-16047346
>chr7:16047402-16047427
>chr7:16047527-16056639
>chr7:16056734-16057445
>chr7:16057489-16085727
>chr7:16085769-16085914
>chr7:16086360-16086395
>chr7:16087318-16087411
>chr7:16087467-16087663
>chr7:16087805-16087969
>chr7:16088026-16088369
>chr7:16088441-16089863
>chr7:16089930-16092348
>chr7:16092421-16092577
>chr7:16092637-16092676
>chr7:16093015-16093116
>chr7:16093317-16093361
>chr7:16093712-16100145
>chr7:16100410-16101521
>chr7:16101742-16102230
>chr7:16102483-16102546
>chr7:16103204-16103486
>chr7:16104124-16104168
>chr7:16105894-16106077
>chr7:16110653-16115912
>chr7:16115997-16116868
>chr7:16116961-16120441
>chr7:16120611-16123551
>chr7:16124404-16124734
>chr7:16125236-16130023
>chr7:16130123-16136351
>chr7:16136743-16137015
>chr7:16137143-16137483
>chr7:16137523-16138064
>chr7:16138131-16138213
>chr7:16138248-16138421
>chr7:16138496-16139243
>chr7:16139303-16140248
>chr7:16140379-16140472
>chr7:16140581-16140627
>chr7:16140644-16140689
>chr7:16141281-16141320
>chr7:16141424-16141719
>chr7:16141778-16141826
>chr7:16142442-16142488
>chr7:16143452-16143696
>chr7:16144064-16144141
>chr7:16145253-16145326
>chr7:16145544-16145593
>chr7:16146648-16149250
>chr7:16149304-16153202
>chr7:16153263-16162314
>chr7:16162352-16174537
>chr7:16174811-16176244
>chr7:16176344-16178291
>chr7:16178408-16188584
>chr7:16188738-16190687
>chr7:16190731-16191022
>chr7:16191058-16194474
>chr7:16194544-16195168
>chr7:16195210-16199516
>chr7:16200589-16200706
>chr7:16201502-16201575
>chr7:16201843-16201904
>chr7:16206308-16207074
>chr7:16207171-16207288
>chr7:16207981-16208877
>chr7:16208967-16209038
>chr7:16209217-16210345
>chr7:16210384-16210565
>chr7:16210601-16210674
>chr7:16210684-16210792
>chr7:16210896-16211038
>chr7:16211174-16212027
>chr7:16212398-16227723
>chr7:16227735-16228711
>chr7:16228916-16234259
>chr7:16234380-16252749
>chr7:16252890-16253798
>chr7:16253938-16253953
>chr7:16254053-16254075
>chr7:16254108-16254188
>chr7:16254338-16254650
>chr7:16254714-16254870
>chr7:16255106-16255662
>chr7:16255757-16256016
>chr7:16256251-16256286
>chr7:16256321-16256354
>chr7:16256433-16257032
>chr7:16257146-16257214
>chr7:16257351-16257529
>chr7:16257562-16257886
>chr7:16258109-16258238
>chr7:16258429-16259031
>chr7:16259203-16259283
>chr7:16259360-16259451
>chr7:16259843-16259976
>chr7:16260018-16260153
>chr7:16260365-16260761
>chr7:16260899-16261214
>chr7:16261677-16261769
>chr7:16261869-16282387
>chr7:16282487-16282512
>chr7:16283361-16283550
>chr7:16284800-16286843
>chr7:16288902-16289290
>chr7:16289386-16289435
>chr7:16293523-16293547
>chr7:16293647-16311856
>chr7:16311889-16312085
>chr7:16312149-16312510
>chr7:16312769-16313975
>chr7:16314137-16314657
>chr7:16314727-16314819
>chr7:16315513-16315547
>chr7:16315641-16315753
>chr7:16316018-16316071
>chr7:16317155-16317194
>chr7:16318065-16318101
>chr7:16318159-16318244
>chr7:16318287-16320371
>chr7:16320502-16320517
>chr7:16320617-16321126
>chr7:16321167-16321289
>chr7:16321375-16321469
>chr7:16321579-16321817
>chr7:16321949-16322447
>chr7:16322635-16322899
>chr7:16323018-16323051
>chr7:16323180-16323349
>chr7:16323558-16323598
>chr7:16323735-16323908
>chr7:16324276-16331640
>chr7:16331760-16331818
>chr7:16331865-16332623
>chr7:16332649-16334851
>chr7:16334884-16334914
>chr7:16335177-16335192
>chr7:16335198-16340095
>chr7:16340373-16340417
>chr7:16340520-16340561
>chr7:16340724-16340764
>chr7:16340895-16340930
>chr7:16341056-16341217
>chr7:16341523-16341560
>chr7:16342094-16342361
>chr7:16342479-16342659
>chr7:16342801-16343219
>chr7:16343349-16343514
>chr7:16343819-16343835
>chr7:16343935-16343950
>chr7:16349977-16350044
>chr7:16350407-16350508
>chr7:16353739-16353858
>chr7:16355336-16355521
>chr7:16355602-16356286
>chr7:16356833-16357218
>chr7:16357469-16358074
>chr7:16358605-16358705
>chr7:16358937-16359041
>chr7:16359109-16361499
>chr7:16361531-16377537
>chr7:16377547-16377758
>chr7:16377792-16377907
>chr7:16377946-16379202
>chr7:16379983-16390272
>chr7:16392451-16392801
>chr7:16392933-16393068
>chr7:16393124-16393590
>chr7:16393646-16393722
>chr7:16393839-16394666
>chr7:16394752-16396504
>chr7:16396527-16402506
>chr7:16402536-16406130
>chr7:16406392-16414170
>chr7:16414295-16415082
>chr7:16415237-16415252
>chr7:16415642-16418464
>chr7:16418508-16418728
>chr7:16418822-16419115
>chr7:16419166-16419555
>chr7:16419626-16421774
>chr7:16421815-16421881
>chr7:16422788-16423817
>chr7:16423954-16424049
>chr7:16424078-16424259
>chr7:16424320-16424837
>chr7:16424953-16432159
>chr7:16432205-16442370
>chr7:16442444-16448694
>chr7:16448737-16451052
>chr7:16451074-16451525
>chr7:16451551-16451636
>chr7:16451682-16452125
>chr7:16452170-16465746
>chr7:16465796-16465923
>chr7:16466007-16466408
>chr7:16466450-16473938
>chr7:16474038-16477071
>chr7:16477947-16478396
>chr7:16478531-16478576
>chr7:16478791-16478836
>chr7:16478896-16478949
>chr7:16479142-16479213
>chr7:16479265-16480233
>chr7:16480274-16480559
>chr7:16480720-16483928
>chr7:16483971-16511111
>chr7:16511216-16511273
>chr7:16511554-16511794
>chr7:16511969-16515611
>chr7:16515704-16515761
>chr7:16516042-16516282
>chr7:16516457-16523049
>chr7:16523087-16523206
>chr7:16523293-16538681
>chr7:16538811-16538933
>chr7:16539288-16539369
>chr7:16539508-16557919
>chr7:16557997-16558307
>chr7:16558346-16568229
>chr7:16568354-16578574
>chr7:16578657-16578683
>chr7:16578783-16580366
>chr7:16580494-16581635
>chr7:16581761-16584000
>chr7:16584182-16585968
>chr7:16586309-16586575
>chr7:16586836-16588138
>chr7:16588584-16593094
>chr7:16593252-16594818
>chr7:16594875-16604300
>chr7:16604338-16604481
>chr7:16604538-16612651
>chr7:16612705-16619947
>chr7:16620004-16626329
>chr7:16626520-16626699
>chr7:16626788-16626924
>chr7:16627285-16627399
>chr7:16627751-16631495
>chr7:16631785-16631969
>chr7:16632403-16636051
>chr7:16636342-16636525
>chr7:16636875-16639256
>chr7:16639307-16657575
>chr7:16657637-16657789
>chr7:16658017-16658119
>chr7:16659321-16661049
>chr7:16661201-16661380
>chr7:16661429-16661640
>chr7:16661723-16661771
>chr7:16662236-16662538
>chr7:16662630-16662969
>chr7:16671761-16671802
>chr7:16671822-16671863
>chr7:16675490-16675593
>chr7:16676454-16676704
>chr7:16682397-16683940
>chr7:16685358-16685470
>chr7:16686001-16686215
>chr7:16686506-16686764
>chr7:16686790-16687100
>chr7:16687341-16687698
>chr7:16687869-16687920
>chr7:16688110-16688175
>chr7:16688318-16688577
>chr7:16688694-16688883
>chr7:16689528-16691470
>chr7:16691974-16692058
>chr7:16692167-16692247
>chr7:16692929-16692977
>chr7:16693113-16696126
>chr7:16696637-16705951
>chr7:16705995-16707590
>chr7:16707648-16707746
>chr7:16708129-16708160
>chr7:16708395-16708479
>chr7:16708529-16708641
>chr7:16708780-16709310
>chr7:16709387-16710326
>chr7:16711907-16713724
>chr7:16713752-16713962
>chr7:16714010-16719809
>chr7:16719842-16720080
>chr7:16720111-16720433
>chr7:16720971-16721054
>chr7:16721174-16723906
>chr7:16724016-16731968
>chr7:16732283-16732595
>chr7:16732641-16740603
>chr7:16740679-16742627
>chr7:16742701-16755937
>chr7:16756081-16757329
>chr7:16757456-16758599
>chr7:16758923-16789184
>chr7:16789454-16793806
>chr7:16793906-16797000
>chr7:16797134-16797248
>chr7:16797473-16797657
>chr7:16797735-16798057
>chr7:16798196-16798312
>chr7:16798656-16798705
>chr7:16798765-16799611
>chr7:16799684-16799983
>chr7:16800000-16800161
>chr7:16800219-16800539
>chr7:16800612-16803625
>chr7:16805904-16805964
>chr7:16806063-16806099
>chr7:16807587-16817814
>chr7:16818055-16825236
>chr7:16825411-16845002
>chr7:16845196-16846046
>chr7:16846120-16847566
>chr7:16847600-16847864
>chr7:16848001-16848086
>chr7:16848148-16851335
>chr7:16851482-16851836
>chr7:16851881-16851966
>chr7:16852117-16852231
>chr7:16852392-16852439
>chr7:16853106-16853329
>chr7:16853399-16853752
>chr7:16854755-16854800
>chr7:16855052-16855654
>chr7:16855713-16856538
>chr7:16856676-16856835
>chr7:16856994-16857167
>chr7:16857300-16857339
>chr7:16857376-16857592
>chr7:16857692-16857811
>chr7:16857857-16857896
>chr7:16857933-16858333
>chr7:16858372-16868109
>chr7:16868221-16868339
>chr7:16868397-16872330
>chr7:16872429-16877101
>chr7:16877151-16877273
>chr7:16877313-16877475
>chr7:16877622-16878907
>chr7:16878947-16883361
>chr7:16884570-16884585
>chr7:16885034-16885072
>chr7:16885226-16885297
>chr7:16885908-16885990
>chr7:16888143-16891800
>chr7:16892673-16892728
>chr7:16892782-16892821
>chr7:16892995-16893335
>chr7:16893386-16893671
>chr7:16893721-16893904
>chr7:16894093-16894183
>chr7:16894257-16894435
>chr7:16894621-16899420
>chr7:16899557-16900079
>chr7:16900127-16902441
>chr7:16902526-16902902
>chr7:16903002-16903146
>chr7:16903459-16904593
>chr7:16904846-16909576
>chr7:16909698-16913672
>chr7:16913772-16919050
>chr7:16919377-16919543
>chr7:16920068-16920109
>chr7:16920139-16920169
>chr7:16920309-16920348
>chr7:16925175-16925210
>chr7:16926052-16926514
>chr7:16926520-16931736
>chr7:16931992-16932483
>chr7:16932673-16933029
>chr7:16933162-16933829
>chr7:16933880-16934287
>chr7:16934661-16947935
>chr7:16948001-16958964
>chr7:16959764-16959901
>chr7:16959962-16959977
>chr7:16961673-16962864
>chr7:16963040-16963540
>chr7:16963633-16972996
>chr7:16973095-16973571
>chr7:16973680-16973852
>chr7:16974777-16975970
>chr7:16976146-16976243
>chr7:16977297-16977345
>chr7:16979787-16979859
>chr7:16979953-16980010
>chr7:16980435-16980464
>chr7:16980979-16981355
>chr7:16981447-16986978
>chr7:16987072-16987129
>chr7:16987554-16987583
>chr7:16988098-16988474
>chr7:16988566-16990281
>chr7:16990400-16990431
>chr7:16991386-16991502
>chr7:16992826-16992871
>chr7:16993521-16994062
>chr7:16994202-16994762
>chr7:16994862-17004318
>chr7:17006394-17006515
>chr7:17009325-17009439
>chr7:17016892-17016996
>chr7:17017039-17017309
>chr7:17018135-17018184
>chr7:17019735-17021461
>chr7:17021624-17030700
>chr7:17030944-17031454
>chr7:17031792-17043872
>chr7:17043961-17045442
>chr7:17045487-17046997
>chr7:17047064-17047353
>chr7:17047429-17048702
>chr7:17048802-17061036
>chr7:17061092-17061324
>chr7:17061640-17063843
>chr7:17063976-17064006
>chr7:17064028-17064931
>chr7:17065031-17065046
>chr7:17067147-17068394
>chr7:17068585-17071987
>chr7:17072087-17073150
>chr7:17073316-17074074
>chr7:17074126-17074172
>chr7:17074292-17077256
>chr7:17077408-17081008
>chr7:17081176-17084374
>chr7:17084831-17089359
>chr7:17089460-17099016
>chr7:17099125-17101979
>chr7:17102208-17112238
>chr7:17112319-17112334
>chr7:17112490-17113160
>chr7:17113593-17113634
>chr7:17113880-17114516
>chr7:17115011-17118651
>chr7:17118729-17127366
>chr7:17127495-17128018
>chr7:17128592-17131567
>chr7:17131667-17133374
>chr7:17133757-17137820
>chr7:17137843-17142009
>chr7:17142127-17144944
>chr7:17144972-17150401
>chr7:17152394-17152451
>chr7:17152985-17153201
>chr7:17153247-17153312
>chr7:17156580-17156905
>chr7:17158656-17163122
>chr7:17163313-17178609
>chr7:17178736-17184651
>chr7:17184680-17189518
>chr7:17189769-17189924
>chr7:17193274-17193456
>chr7:17193771-17193813
>chr7:17194661-17195073
>chr7:17196398-17196855
>chr7:17196981-17197023
>chr7:17197753-17197878
>chr7:17199543-17204407
>chr7:17204524-17206772
>chr7:17207157-17207181
>chr7:17207281-17208078
>chr7:17208493-17208508
>chr7:17208691-17215515
>chr7:17215604-17219606
>chr7:17219693-17219902
>chr7:17220042-17223566
>chr7:17223655-17226436
>chr7:17226556-17238898
>chr7:17239183-17239238
>chr7:17240091-17244541
>chr7:17246451-17246541
>chr7:17247074-17247215
>chr7:17248063-17248110
>chr7:17248153-17248236
>chr7:17248980-17249116
>chr7:17253349-17253444
>chr7:17253780-17253851
>chr7:17254327-17254390
>chr7:17255254-17255305
>chr7:17255369-17255589
>chr7:17255715-17256104
>chr7:17258480-17262573
>chr7:17262979-17262994
>chr7:17263672-17263762
>chr7:17263863-17265106
>chr7:17266665-17266710
>chr7:17268588-17282743
>chr7:17284038-17293712
>chr7:17293764-17299102
>chr7:17300219-17300381
>chr7:17300428-17301022
>chr7:17301059-17301539
>chr7:17304787-17304803
>chr7:17304903-17306051
>chr7:17306708-17306892
>chr7:17307231-17309504
>chr7:17309584-17309810
>chr7:17310327-17312313
>chr7:17312799-17313076
>chr7:17313123-17315968
>chr7:17316064-17316080
>chr7:17316311-17317375
>chr7:17317516-17317595
>chr7:17317759-17317904
>chr7:17317974-17318057
>chr7:17318171-17318597
>chr7:17318637-17318785
>chr7:17318822-17319200
>chr7:17320479-17320623
>chr7:17320879-17320937
>chr7:17321033-17321166
>chr7:17322133-17322163
>chr7:17322220-17322298
>chr7:17323059-17323201
>chr7:17323663-17323696
>chr7:17325669-17325786
>chr7:17325851-17326602
>chr7:17326840-17326882
>chr7:17327036-17330324
>chr7:17330517-17367404
>chr7:17367610-17367668
>chr7:17368020-17368094
>chr7:17369371-17371007
>chr7:17371070-17371930
>chr7:17372048-17387935
>chr7:17388033-17388639
>chr7:17388736-17389041
>chr7:17389147-17390791
>chr7:17390863-17391456
>chr7:17391477-17391985
>chr7:17392029-17392093
>chr7:17392245-17392289
>chr7:17392357-17392469
>chr7:17392588-17396171
>chr7:17396343-17396660
>chr7:17396782-17402837
>chr7:17403052-17403320
>chr7:17403492-17403600
>chr7:17403625-17403806
>chr7:17403931-17406141
>chr7:17406274-17406633
>chr7:17406758-17406998
>chr7:17407024-17408274
>chr7:17408374-17408389
>chr7:17408486-17410100
>chr7:17410580-17410595
>chr7:17410730-17411997
>chr7:17412051-17421636
>chr7:17421713-17424129
>chr7:17424278-17424988
>chr7:17425026-17426688
>chr7:17426954-17430103
>chr7:17430389-17430404
>chr7:17430504-17434479
>chr7:17434751-17435821
>chr7:17436000-17436077
>chr7:17436337-17446494
>chr7:17447307-17447339
>chr7:17447556-17448188
>chr7:17448909-17449093
>chr7:17449166-17449270
>chr7:17449471-17449529
>chr7:17449780-17449815
>chr7:17450365-17450413
>chr7:17450790-17459187
>chr7:17459317-17459395
>chr7:17459599-17459808
>chr7:17461702-17461740
>chr7:17462501-17462540
>chr7:17462769-17463173
>chr7:17464435-17464611
>chr7:17464718-17464756
>chr7:17464944-17465103
>chr7:17465444-17465506
>chr7:17465584-17465709
>chr7:17465738-17465949
>chr7:17466049-17466138
>chr7:17467391-17467481
>chr7:17467539-17467635
>chr7:17467926-17468018
>chr7:17468055-17468433
>chr7:17468611-17477724
>chr7:17477899-17477989
>chr7:17478159-17478203
>chr7:17478242-17478287
>chr7:17478483-17478943
>chr7:17478973-17479157
>chr7:17479311-17479343
>chr7:17479392-17479548
>chr7:17479646-17479811
>chr7:17479921-17480162
>chr7:17480323-17480475
>chr7:17480763-17480814
>chr7:17481110-17481407
>chr7:17486634-17486684
>chr7:17493159-17493322
>chr7:17493798-17494343
>chr7:17497657-17498849
>chr7:17501109-17501149
>chr7:17501253-17501307
>chr7:17501394-17501429
>chr7:17501628-17501704
>chr7:17504152-17504372
>chr7:17504427-17504526
>chr7:17504605-17504834
>chr7:17505099-17505279
>chr7:17505314-17505369
>chr7:17505414-17513378
>chr7:17513659-17515279
>chr7:17515371-17515875
>chr7:17515980-17516311
>chr7:17516366-17516408
>chr7:17516658-17516744
>chr7:17516783-17517030
>chr7:17517105-17517993
>chr7:17518505-17518551
>chr7:17519002-17519123
>chr7:17520873-17527749
>chr7:17528437-17529244
>chr7:17531875-17532122
>chr7:17534146-17534349
>chr7:17534769-17539420
>chr7:17540633-17540669
>chr7:17541600-17541747
>chr7:17544852-17544922
>chr7:17545138-17545168
>chr7:17546097-17546271
>chr7:17546549-17546660
>chr7:17547104-17547444
>chr7:17547497-17553180
>chr7:17553280-17569732
>chr7:17570038-17570254
>chr7:17570481-17575101
>chr7:17575406-17575755
>chr7:17575894-17581096
>chr7:17581234-17581380
>chr7:17581766-17581904
>chr7:17582073-17583270
>chr7:17583306-17585121
>chr7:17585631-17586317
>chr7:17586827-17588202
>chr7:17588243-17588303
>chr7:17588754-17588957
>chr7:17589078-17590137
>chr7:17590324-17590367
>chr7:17590746-17590844
>chr7:17590882-17591188
>chr7:17591349-17591656
>chr7:17592608-17592729
>chr7:17593089-17593303
>chr7:17594113-17594147
>chr7:17595447-17595484
>chr7:17595801-17595886
>chr7:17596056-17596206
>chr7:17596252-17596343
>chr7:17596376-17596622
>chr7:17598278-17598535
>chr7:17598697-17598878
>chr7:17599023-17599138
>chr7:17599346-17599516
>chr7:17600302-17600486
>chr7:17601971-17602122
>chr7:17603259-17603533
>chr7:17604014-17604046
>chr7:17604711-17616994
>chr7:17617094-17617162
>chr7:17617286-17617411
>chr7:17617484-17617560
>chr7:17617773-17618041
>chr7:17618242-17618326
>chr7:17618502-17621862
>chr7:17621962-17622030
>chr7:17622154-17622265
>chr7:17622387-17622428
>chr7:17622743-17622909
>chr7:17623110-17623194
>chr7:17623370-17626506
>chr7:17629314-17629391
>chr7:17632981-17648924
>chr7:17648970-17651558
>chr7:17653439-17653487
>chr7:17654019-17654121
>chr7:17654292-17654687
>chr7:17654772-17655125
>chr7:17655172-17655253
>chr7:17655296-17655328
>chr7:17655760-17656116
>chr7:17656793-17656842
>chr7:17656940-17673108
>chr7:17673273-17673315
>chr7:17673341-17678305
>chr7:17678373-17682502
>chr7:17682629-17683334
>chr7:17683389-17683423
>chr7:17683550-17697443
>chr7:17699568-17699609
>chr7:17699858-17699938
>chr7:17701921-17701972
>chr7:17702056-17702100
>chr7:17702149-17702176
>chr7:17704268-17704313
>chr7:17706817-17707002
>chr7:17707036-17707085
>chr7:17709950-17709983
>chr7:17710437-17710598
>chr7:17714286-17714313
>chr7:17714444-17714492
>chr7:17715672-17715711
>chr7:17715965-17716043
>chr7:17716183-17716217
>chr7:17718216-17718253
>chr7:17719540-17719604
>chr7:17719738-17719835
>chr7:17721059-17721261
>chr7:17722505-17722967
>chr7:17724879-17724969
>chr7:17725838-17725883
>chr7:17728897-17728953
>chr7:17729660-17729715
>chr7:17729934-17730071
>chr7:17730519-17730652
>chr7:17730850-17730902
>chr7:17731259-17731319
>chr7:17732340-17740341
>chr7:17740491-17745512
>chr7:17747427-17756759
>chr7:17760140-17760607
>chr7:17760633-17761926
>chr7:17762193-17770946
>chr7:17771127-17771150
>chr7:17771187-17779335
>chr7:17780653-17780858
>chr7:17781073-17781120
>chr7:17781150-17781288
>chr7:17781318-17781378
>chr7:17781418-17781562
>chr7:17782099-17782293
>chr7:17782412-17782457
>chr7:17782644-17782704
>chr7:17783001-17783067
>chr7:17783123-17783167
>chr7:17784139-17784189
>chr7:17784571-17784611
>chr7:17784950-17785132
>chr7:17785831-17785864
>chr7:17786169-17786192
>chr7:17786593-17787267
>chr7:17787425-17789105
>chr7:17789199-17789217
>chr7:17789317-17790467
>chr7:17790567-17790583
>chr7:17790679-17792055
>chr7:17792155-17792170
>chr7:17792205-17793921
>chr7:17794414-17796276
>chr7:17799909-17800015
>chr7:17800071-17800209
>chr7:17800417-17800495
>chr7:17800718-17800845
>chr7:17801378-17801612
>chr7:17801918-17801985
>chr7:17804109-17804146
>chr7:17804246-17811246
>chr7:17811346-17830679
>chr7:17830937-17837391
>chr7:17837591-17838830
>chr7:17838956-17838972
>chr7:17839072-17843644
>chr7:17843760-17844806
>chr7:17844955-17848136
>chr7:17848358-17849178
>chr7:17849329-17849344
>chr7:17849371-17850501
>chr7:17850542-17850643
>chr7:17850966-17854907
>chr7:17854929-17871482
>chr7:17871548-17873880
>chr7:17874675-17874807
>chr7:17875527-17875594
>chr7:17875649-17875792
>chr7:17875830-17875947
>chr7:17876074-17876160
>chr7:17878100-17878270
>chr7:17878348-17878526
>chr7:17880123-17880183
>chr7:17880235-17882296
>chr7:17882422-17882915
>chr7:17883070-17884177
>chr7:17884197-17884308
>chr7:17884357-17884476
>chr7:17884841-17885717
>chr7:17885754-17885932
>chr7:17887525-17887585
>chr7:17887637-17890113
>chr7:17893747-17894069
>chr7:17895579-17895882
>chr7:17896537-17896666
>chr7:17896874-17896924
>chr7:17898434-17898467
>chr7:17898781-17899422
>chr7:17900367-17900458
>chr7:17900844-17901158
>chr7:17901215-17901512
>chr7:17903288-17903369
>chr7:17904071-17904154
>chr7:17904737-17905207
>chr7:17905564-17905587
>chr7:17905898-17906567
>chr7:17906855-17912167
>chr7:17912345-17918266
>chr7:17918937-17919103
>chr7:17919139-17919647
>chr7:17919830-17922354
>chr7:17922406-17922467
>chr7:17922524-17925434
>chr7:17925568-17925584
>chr7:17925802-17925856
>chr7:17925889-17926216
>chr7:17926265-17927277
>chr7:17927560-17929420
>chr7:17929649-17930812
>chr7:17930978-17931569
>chr7:17931804-17938357
>chr7:17939199-17939326
>chr7:17939369-17939437
>chr7:17940252-17940524
>chr7:17947353-17947427
>chr7:17947485-17947524
>chr7:17948023-17961538
>chr7:17961677-17961887
>chr7:17962197-17963716
>chr7:17965292-17968110
>chr7:17968214-17968697
>chr7:17968790-17969383
>chr7:17969695-17969813
>chr7:17970467-17970732
>chr7:17971427-17971799
>chr7:17973566-17974025
>chr7:17974205-17974368
>chr7:17974395-17974630
>chr7:17974724-17974801
>chr7:17975092-17975134
>chr7:17975212-17976221
>chr7:17976358-17977922
>chr7:17978059-17978074
>chr7:17978331-17980378
>chr7:17980651-17982024
>chr7:17982168-17982232
>chr7:17982480-17982568
>chr7:17982649-17982983
>chr7:17983083-17983466
>chr7:17983542-17983783
>chr7:17984697-17984887
>chr7:17985669-17985785
>chr7:17985928-17986152
>chr7:17990169-17990411
>chr7:17990444-17991578
>chr7:17991976-17992013
>chr7:17992324-17993025
>chr7:17993064-17993871
>chr7:17993967-17998177
>chr7:17998244-17998826
>chr7:17998883-17999825
>chr7:18000186-18000228
>chr7:18000328-18006253
>chr7:18006515-18012157
>chr7:18013042-18013416
>chr7:18013467-18013668
>chr7:18014307-18014408
>chr7:18014848-18014901
>chr7:18017058-18017165
>chr7:18017659-18017795
>chr7:18017902-18018009
>chr7:18018326-18018378
>chr7:18018445-18018521
>chr7:18018853-18018991
>chr7:18019191-18019234
>chr7:18019860-18020075
>chr7:18020118-18020253
>chr7:18020291-18021992
>chr7:18022127-18023944
>chr7:18024072-18025844
>chr7:18025970-18026217
>chr7:18026712-18026938
>chr7:18027437-18027648
>chr7:18027712-18027854
>chr7:18028289-18028350
>chr7:18028858-18028952
>chr7:18029363-18029909
>chr7:18031526-18031711
>chr7:18032387-18032437
>chr7:18032632-18032784
>chr7:18033049-18033129
>chr7:18033189-18033237
>chr7:18033400-18034851
>chr7:18034915-18035176
>chr7:18035228-18038150
>chr7:18038418-18039460
>chr7:18039524-18039785
>chr7:18039837-18041976
>chr7:18042182-18042422
>chr7:18042462-18042659
>chr7:18042725-18042789
>chr7:18043581-18044728
>chr7:18044919-18050586
>chr7:18051743-18053322
>chr7:18053524-18053561
>chr7:18055648-18055844
>chr7:18055878-18055939
>chr7:18058565-18058668
>chr7:18058728-18058901
>chr7:18058980-18060051
>chr7:18060395-18060489
>chr7:18060561-18060814
>chr7:18060838-18061008
>chr7:18061290-18061988
>chr7:18062150-18062458
>chr7:18062567-18062794
>chr7:18062824-18063698
>chr7:18063737-18064515
>chr7:18064964-18074741
>chr7:18075255-18075692
>chr7:18075966-18076771
>chr7:18076851-18077515
>chr7:18081499-18081547
>chr7:18081603-18081914
>chr7:18082114-18082199
>chr7:18082281-18082941
>chr7:18083078-18083197
>chr7:18083262-18083414
>chr7:18083473-18083539
>chr7:18083616-18083765
>chr7:18083962-18084599
>chr7:18084635-18084805
>chr7:18085005-18085045
>chr7:18085115-18085256
>chr7:18085293-18085355
>chr7:18088711-18097890
>chr7:18097951-18098172
>chr7:18098203-18128493
>chr7:18129654-18129725
>chr7:18130207-18130252
>chr7:18130626-18130706
>chr7:18130981-18132073
>chr7:18132159-18132233
>chr7:18132255-18132470
>chr7:18132509-18132634
>chr7:18132680-18132980
>chr7:18133167-18133227
>chr7:18133487-18133677
>chr7:18133773-18133834
>chr7:18134980-18144969
>chr7:18145540-18145891
>chr7:18145949-18147267
>chr7:18147921-18147981
>chr7:18149291-18149643
>chr7:18149933-18150032
>chr7:18150129-18150401
>chr7:18151150-18151191
>chr7:18153058-18153254
>chr7:18153356-18153521
>chr7:18153659-18153806
>chr7:18153884-18154249
>chr7:18154374-18154475
>chr7:18154600-18154961
>chr7:18159093-18159267
>chr7:18159402-18159440
>chr7:18159740-18159841
>chr7:18162125-18162188
>chr7:18163097-18194498
>chr7:18196221-18197196
>chr7:18197359-18197581
>chr7:18198310-18198870
>chr7:18201137-18206615
>chr7:18206754-18208237
>chr7:18208476-18227148
>chr7:18228102-18228187
>chr7:18228939-18230120
>chr7:18230302-18230662
>chr7:18230908-18230972
>chr7:18233011-18233159
>chr7:18234256-18234418
>chr7:18234858-18235029
>chr7:18235887-18235941
>chr7:18236082-18236161
>chr7:18236216-18236257
>chr7:18236275-18236724
>chr7:18236839-18237350
>chr7:18237973-18238047
>chr7:18240149-18240327
>chr7:18242108-18242210
>chr7:18242353-18246567
>chr7:18246694-18253062
>chr7:18253176-18255155
>chr7:18255176-18255261
>chr7:18255470-18274267
>chr7:18274367-18292191
>chr7:18292352-18295626
>chr7:18296161-18301378
>chr7:18301506-18302670
>chr7:18302831-18305066
>chr7:18305238-18314611
>chr7:18314788-18316297
>chr7:18316741-18318667
>chr7:18319143-18327954
>chr7:18328129-18355880
>chr7:18355966-18356627
>chr7:18356752-18369853
>chr7:18369937-18370087
>chr7:18373980-18374456
>chr7:18374516-18375336
>chr7:18375436-18391613
>chr7:18391733-18394890
>chr7:18394959-18395005
>chr7:18395431-18395477
>chr7:18395952-18396036
>chr7:18396274-18396341
>chr7:18396909-18396948
>chr7:18397171-18397649
>chr7:18397750-18397863
>chr7:18397929-18408521
>chr7:18408609-18408648
>chr7:18408834-18408900
>chr7:18409520-18412310
>chr7:18412339-18412549
>chr7:18412630-18412701
>chr7:18412781-18412854
>chr7:18413032-18414000
>chr7:18414050-18414119
>chr7:18414270-18416772
>chr7:18417072-18417087
>chr7:18417579-18424551
>chr7:18424712-18427423
>chr7:18427530-18427833
>chr7:18427901-18428129
>chr7:18428242-18428496
>chr7:18428621-18428716
>chr7:18428815-18429192
>chr7:18429422-18429689
>chr7:18429890-18430550
>chr7:18430587-18430752
>chr7:18430791-18430877
>chr7:18431101-18431227
>chr7:18431510-18431758
>chr7:18432494-18432552
>chr7:18433340-18433558
>chr7:18433816-18434171
>chr7:18434246-18434373
>chr7:18434488-18436197
>chr7:18440301-18440518
>chr7:18440540-18440919
>chr7:18441761-18442015
>chr7:18443898-18445066
>chr7:18445248-18445280
>chr7:18449646-18458445
>chr7:18458545-18459606
>chr7:18463682-18463818
>chr7:18464378-18464420
>chr7:18465044-18482272
>chr7:18482625-18482775
>chr7:18486567-18487668
>chr7:18487717-18488463
>chr7:18488549-18488676
>chr7:18488799-18489137
>chr7:18489171-18489485
>chr7:18489585-18495436
>chr7:18495550-18496657
>chr7:18496784-18501946
>chr7:18502046-18504177
>chr7:18504277-18504569
>chr7:18504651-18509465
>chr7:18509630-18510126
>chr7:18510320-18510432
>chr7:18510506-18510558
>chr7:18510673-18511315
>chr7:18511357-18511883
>chr7:18511951-18511997
>chr7:18512046-18512115
>chr7:18512337-18513358
>chr7:18513422-18513491
>chr7:18513558-18513638
>chr7:18513744-18520752
>chr7:18520944-18521138
>chr7:18521161-18522816
>chr7:18523073-18523206
>chr7:18523316-18523366
>chr7:18523834-18524375
>chr7:18524979-18526413
>chr7:18526872-18527431
>chr7:18527476-18530323
>chr7:18531015-18531222
>chr7:18535555-18535611
>chr7:18536259-18536497
>chr7:18536610-18550313
>chr7:18550465-18550539
>chr7:18550945-18572424
>chr7:18572499-18572643
>chr7:18572830-18572967
>chr7:18573097-18574491
>chr7:18574553-18574596
>chr7:18574768-18574783
>chr7:18574883-18577452
>chr7:18577552-18579693
>chr7:18579793-18587367
>chr7:18587408-18587912
>chr7:18588062-18588438
>chr7:18588663-18591619
>chr7:18591756-18591883
>chr7:18591960-18592018
>chr7:18592244-18594575
>chr7:18594662-18595159
>chr7:18595197-18604273
>chr7:18604352-18605148
>chr7:18605216-18607333
>chr7:18607417-18607513
>chr7:18607560-18607663
>chr7:18607713-18607902
>chr7:18608159-18608243
>chr7:18608411-18608880
>chr7:18608908-18612186
>chr7:18612242-18614414
>chr7:18614499-18614577
>chr7:18614713-18615182
>chr7:18616148-18616385
>chr7:18616709-18616760
>chr7:18616846-18616878
>chr7:18616959-18617533
>chr7:18618360-18618397
>chr7:18618466-18618818
>chr7:18618992-18619099
>chr7:18620345-18620556
>chr7:18626754-18627048
>chr7:18627394-18628628
>chr7:18628657-18632434
>chr7:18636138-18636181
>chr7:18639013-18640326
>chr7:18640546-18647782
>chr7:18648594-18648810
>chr7:18649265-18655493
>chr7:18655576-18656218
>chr7:18656232-18656406
>chr7:18656554-18657141
>chr7:18657396-18666352
>chr7:18666407-18667123
>chr7:18667181-18667436
>chr7:18667501-18670409
>chr7:18670463-18672227
>chr7:18672291-18672538
>chr7:18672635-18673026
>chr7:18673041-18681895
>chr7:18681910-18682229
>chr7:18682270-18682726
>chr7:18683150-18685599
>chr7:18685621-18690523
>chr7:18690983-18691458
>chr7:18691490-18705458
>chr7:18705834-18705895
>chr7:18705975-18706045
>chr7:18706126-18706895
>chr7:18706923-18713592
>chr7:18713642-18735121
>chr7:18735153-18752404
>chr7:18752552-18752614
>chr7:18754823-18754888
>chr7:18755160-18755208
>chr7:18755542-18755643
>chr7:18755687-18756090
>chr7:18756154-18756436
>chr7:18756562-18756683
>chr7:18756929-18756999
>chr7:18757181-18757220
>chr7:18757272-18757323
>chr7:18757960-18758783
>chr7:18760213-18778726
>chr7:18779181-18779239
>chr7:18779332-18779547
>chr7:18779706-18780075
>chr7:18780185-18780322
>chr7:18780507-18780640
>chr7:18780820-18780859
>chr7:18781833-18783377
>chr7:18783764-18783817
>chr7:18785348-18786055
>chr7:18787467-18787597
>chr7:18787726-18787813
>chr7:18788279-18788496
>chr7:18789444-18789588
>chr7:18789635-18790061
>chr7:18790108-18790143
>chr7:18790204-18790316
>chr7:18790484-18790594
>chr7:18791121-18791160
>chr7:18791226-18791275
>chr7:18792043-18793755
>chr7:18793783-18794273
>chr7:18794325-18794938
>chr7:18794980-18814273
>chr7:18814350-18816534
>chr7:18816560-18816725
>chr7:18817548-18817800
>chr7:18817875-18820173
>chr7:18820215-18820436
>chr7:18820464-18837616
>chr7:18837728-18839272
>chr7:18839330-18843718
>chr7:18843793-18855527
>chr7:18855560-18856669
>chr7:18856698-18858053
>chr7:18858068-18862764
>chr7:18863079-18863165
>chr7:18863320-18864274
>chr7:18864400-18864561
>chr7:18864865-18864945
>chr7:18865055-18865137
>chr7:18865207-18866174
>chr7:18866345-18866490
>chr7:18866650-18866800
>chr7:18867178-18867437
>chr7:18867493-18867700
>chr7:18867807-18868267
>chr7:18868318-18871194
>chr7:18871278-18871341
>chr7:18871388-18871436
>chr7:18872182-18874790
>chr7:18875320-18876276
>chr7:18876330-18876379
>chr7:18876419-18876595
>chr7:18876899-18876979
>chr7:18877090-18877172
>chr7:18877242-18877578
>chr7:18877676-18878210
>chr7:18878381-18878526
>chr7:18878691-18878836
>chr7:18879215-18879262
>chr7:18879423-18879490
>chr7:18879546-18880053
>chr7:18880109-18880246
>chr7:18880399-18880525
>chr7:18880653-18886003
>chr7:18886041-18886611
>chr7:18886691-18886872
>chr7:18887166-18887233
>chr7:18887480-18887561
>chr7:18888174-18890209
>chr7:18890467-18891849
>chr7:18892093-18894806
>chr7:18894837-18900862
>chr7:18900905-18902160
>chr7:18902221-18908205
>chr7:18908253-18908877
>chr7:18909102-18909318
>chr7:18909475-18916934
>chr7:18917846-18917909
>chr7:18917999-18920201
>chr7:18920301-18920325
>chr7:18920366-18923416
>chr7:18923544-18923638
>chr7:18923795-18923872
>chr7:18923911-18924128
>chr7:18924290-18924343
>chr7:18924480-18924692
>chr7:18924801-18924897
>chr7:18925054-18925113
>chr7:18925207-18925361
>chr7:18926569-18927168
>chr7:18927343-18927663
>chr7:18927701-18929996
>chr7:18930063-18934282
>chr7:18935807-18937314
>chr7:18937375-18937509
>chr7:18937759-18938953
>chr7:18939011-18939096
>chr7:18939481-18940016
>chr7:18941092-18941432
>chr7:18941799-18941831
>chr7:18943413-18943604
>chr7:18943780-18950605
>chr7:18950646-18953948
>chr7:18954197-18954341
>chr7:18954568-18955064
>chr7:18955139-18955561
>chr7:18955694-18956720
>chr7:18956812-18959193
>chr7:18959498-18960400
>chr7:18960435-18960764
>chr7:18960820-18961065
>chr7:18961132-18962402
>chr7:18962491-18963325
>chr7:18963372-18963919
>chr7:18964079-18964126
>chr7:18964187-18964318
>chr7:18964906-18970544
>chr7:18970564-18980799
>chr7:18980872-18981036
>chr7:18981111-18981392
>chr7:18982317-18982354
>chr7:18982611-18982851
>chr7:18982903-18983214
>chr7:18983370-18983479
>chr7:18984535-18992901
>chr7:18992929-19005793
>chr7:19005937-19010865
>chr7:19011010-19018260
>chr7:19018360-19019300
>chr7:19019368-19019384
>chr7:19019530-19024919
>chr7:19025435-19025609
>chr7:19026989-19029749
>chr7:19029794-19033563
>chr7:19033662-19033729
>chr7:19034099-19041153
>chr7:19041245-19042828
>chr7:19042928-19043227
>chr7:19043324-19043603
>chr7:19044270-19045189
>chr7:19045248-19045317
>chr7:19045371-19046217
>chr7:19046253-19046642
>chr7:19046692-19051243
>chr7:19051344-19052489
>chr7:19052685-19052811
>chr7:19052836-19055304
>chr7:19055369-19057045
>chr7:19057092-19057404
>chr7:19057456-19058206
>chr7:19058237-19058279
>chr7:19059599-19059644
>chr7:19060150-19060197
>chr7:19060237-19060269
>chr7:19067711-19074854
>chr7:19074954-19074969
>chr7:19074995-19075700
>chr7:19075740-19076221
>chr7:19076457-19077256
>chr7:19077411-19079868
>chr7:19080607-19080642
>chr7:19081568-19082068
>chr7:19082273-19082365
>chr7:19082968-19083044
>chr7:19085254-19085324
>chr7:19085542-19086078
>chr7:19086237-19091303
>chr7:19091346-19091442
>chr7:19094424-19094459
>chr7:19096699-19097399
>chr7:19101625-19101671
>chr7:19102020-19102405
>chr7:19102497-19102623
>chr7:19102705-19104264
>chr7:19104379-19109779
>chr7:19109879-19110618
>chr7:19110648-19110769
>chr7:19110831-19110959
>chr7:19112098-19112135
>chr7:19112579-19112674
>chr7:19112735-19112770
>chr7:19113059-19113224
>chr7:19113297-19113623
>chr7:19113686-19113831
>chr7:19113881-19113979
>chr7:19114189-19114420
>chr7:19114458-19114834
>chr7:19114897-19115359
>chr7:19115413-19117605
>chr7:19117671-19117906
>chr7:19117952-19118129
>chr7:19118500-19118575
>chr7:19118607-19118663
>chr7:19119264-19134728
>chr7:19135341-19135395
>chr7:19136324-19137576
>chr7:19137599-19137920
>chr7:19137937-19138075
>chr7:19138222-19138288
>chr7:19138670-19138712
>chr7:19139014-19139083
>chr7:19139146-19139216
>chr7:19139516-19139545
>chr7:19141326-19180249
>chr7:19180869-19181029
>chr7:19181248-19181789
>chr7:19181852-19182528
>chr7:19182593-19182832
>chr7:19182904-19183191
>chr7:19183236-19183435
>chr7:19183503-19183579
>chr7:19183730-19183871
>chr7:19183999-19184206
>chr7:19184410-19185170
>chr7:19185245-19185505
>chr7:19185628-19185894
>chr7:19186628-19202147
>chr7:19202193-19204051
>chr7:19204317-19204480
>chr7:19204528-19205534
>chr7:19205717-19205781
>chr7:19205979-19209398
>chr7:19209550-19210110
>chr7:19210981-19212132
>chr7:19212232-19212247
>chr7:19212307-19213282
>chr7:19213396-19216668
>chr7:19216768-19219570
>chr7:19219825-19223498
>chr7:19223650-19223814
>chr7:19223988-19224190
>chr7:19224342-19225135
>chr7:19225188-19227927
>chr7:19227994-19228201
>chr7:19228242-19228638
>chr7:19229527-19229584
>chr7:19229695-19229888
>chr7:19230412-19230717
>chr7:19230856-19230887
>chr7:19231426-19232041
>chr7:19232177-19232238
>chr7:19232325-19232567
>chr7:19232828-19232892
>chr7:19232953-19233254
>chr7:19233985-19235156
>chr7:19235209-19235267
>chr7:19235402-19240605
>chr7:19240678-19250094
>chr7:19250170-19250219
>chr7:19250859-19258013
>chr7:19258712-19262781
>chr7:19263076-19263308
>chr7:19264076-19264124
>chr7:19264328-19264523
>chr7:19264595-19264892
>chr7:19267415-19267485
>chr7:19267521-19267781
>chr7:19270843-19271297
>chr7:19271761-19271844
>chr7:19271982-19272018
>chr7:19272251-19272306
>chr7:19272641-19272815
>chr7:19272865-19272953
>chr7:19273083-19273210
>chr7:19273914-19283007
>chr7:19283116-19283227
>chr7:19285294-19285448
>chr7:19285474-19285512
>chr7:19285581-19285650
>chr7:19285714-19286070
>chr7:19286308-19286434
>chr7:19286730-19286841
>chr7:19287132-19289726
>chr7:19289944-19292491
>chr7:19292554-19295634
>chr7:19295967-19296253
>chr7:19297744-19299216
>chr7:19299268-19308499
>chr7:19308573-19309709
>chr7:19309748-19321397
>chr7:19322220-19322260
>chr7:19329164-19329312
>chr7:19329875-19329945
>chr7:19332982-19333269
>chr7:19333352-19333519
>chr7:19333582-19333913
>chr7:19335404-19335461
>chr7:19336112-19336505
>chr7:19337188-19337945
>chr7:19338707-19338895
>chr7:19338929-19338960
>chr7:19339085-19339155
>chr7:19339276-19340736
>chr7:19340935-19350960
>chr7:19351422-19352426
>chr7:19352630-19352645
>chr7:19353112-19353293
>chr7:19354034-19354336
>chr7:19354383-19354930
>chr7:19356538-19356573
>chr7:19356904-19357009
>chr7:19359073-19359281
>chr7:19359526-19359628
>chr7:19361085-19361141
>chr7:19364023-19364062
>chr7:19364210-19364248
>chr7:19364975-19365224
>chr7:19369539-19369614
>chr7:19370161-19370513
>chr7:19371806-19371844
>chr7:19374269-19374504
>chr7:19374550-19375218
>chr7:19375248-19375335
>chr7:19375669-19377351
>chr7:19377469-19378808
>chr7:19379073-19381001
>chr7:19381060-19381099
>chr7:19381442-19382477
>chr7:19382771-19389685
>chr7:19389937-19407659
>chr7:19407911-19407988
>chr7:19408030-19409367
>chr7:19409457-19413034
>chr7:19413269-19413586
>chr7:19414064-19414424
>chr7:19414491-19414524
>chr7:19414696-19416338
>chr7:19416517-19423112
>chr7:19423233-19424333
>chr7:19424822-19425183
>chr7:19425205-19425221
>chr7:19425401-19425446
>chr7:19425547-19426000
>chr7:19426241-19428649
>chr7:19431597-19431639
>chr7:19432180-19433009
>chr7:19433087-19434384
>chr7:19434418-19434723
>chr7:19434769-19435626
>chr7:19435688-19439631
>chr7:19439667-19441875
>chr7:19444282-19444716
>chr7:19444860-19444926
>chr7:19445102-19445191
>chr7:19445345-19445537
>chr7:19445724-19445764
>chr7:19446771-19450663
>chr7:19450846-19451205
>chr7:19452093-19452937
>chr7:19454947-19458143
>chr7:19458387-19459957
>chr7:19460460-19464493
>chr7:19465240-19465281
>chr7:19465327-19465377
>chr7:19465627-19465878
>chr7:19465978-19466554
>chr7:19466650-19468121
>chr7:19468153-19468177
>chr7:19468277-19493375
>chr7:19493422-19493538
>chr7:19493600-19493654
>chr7:19493690-19493721
>chr7:19498404-19498967
>chr7:19499052-19499168
>chr7:19500844-19501279
>chr7:19501428-19501486
>chr7:19501627-19501668
>chr7:19502210-19502292
>chr7:19503010-19503075
>chr7:19503132-19503241
>chr7:19503316-19503399
>chr7:19503706-19503736
>chr7:19503894-19504023
>chr7:19504855-19505200
>chr7:19505434-19505558
>chr7:19510119-19510182
>chr7:19510220-19510261
>chr7:19510887-19511012
>chr7:19511831-19511973
>chr7:19512049-19512813
>chr7:19512837-19513155
>chr7:19513836-19516290
>chr7:19516390-19519790
>chr7:19519890-19523268
>chr7:19523368-19529444
>chr7:19529544-19532965
>chr7:19533065-19564981
>chr7:19565040-19566063
>chr7:19566133-19567001
>chr7:19567020-19567289
>chr7:19567386-19569161
>chr7:19569210-19570092
>chr7:19570166-19570271
>chr7:19570754-19571098
>chr7:19571285-19571715
>chr7:19571891-19572028
>chr7:19572092-19572211
>chr7:19572245-19572299
>chr7:19572358-19586273
>chr7:19586311-19587854
>chr7:19587905-19589744
>chr7:19589798-19590016
>chr7:19590450-19590515
>chr7:19590973-19591385
>chr7:19591471-19592039
>chr7:19592157-19592558
>chr7:19594142-19594266
>chr7:19596729-19596891
>chr7:19597738-19601551
>chr7:19602135-19602195
>chr7:19602282-19602334
>chr7:19602400-19602461
>chr7:19602506-19602685
>chr7:19602827-19602857
>chr7:19605047-19605137
>chr7:19605384-19605468
>chr7:19605550-19605825
>chr7:19605949-19605986
>chr7:19606141-19612163
>chr7:19612458-19615800
>chr7:19616270-19616976
>chr7:19617397-19622792
>chr7:19622892-19623730
>chr7:19623830-19625016
>chr7:19625138-19633228
>chr7:19634273-19634362
>chr7:19636746-19636861
>chr7:19636930-19636964
>chr7:19637070-19637350
>chr7:19637960-19638051
>chr7:19638243-19638309
>chr7:19642728-19642831
>chr7:19642944-19647894
>chr7:19647994-19658224
>chr7:19659627-19659773
>chr7:19659809-19659857
>chr7:19660083-19660147
>chr7:19660178-19660669
>chr7:19660984-19672227
>chr7:19672284-19678107
>chr7:19678843-19679075
>chr7:19679586-19679700
>chr7:19680748-19680854
>chr7:19681048-19681134
>chr7:19681744-19681870
>chr7:19682611-19682864
>chr7:19682891-19683327
>chr7:19683460-19683977
>chr7:19684402-19684454
>chr7:19684661-19684763
>chr7:19685599-19686021
>chr7:19687129-19687332
>chr7:19687485-19692661
>chr7:19692748-19697566
>chr7:19697620-19697780
>chr7:19697810-19700677
>chr7:19700790-19700835
>chr7:19701062-19701199
>chr7:19701369-19707729
>chr7:19707831-19710735
>chr7:19711294-19711328
>chr7:19711766-19711910
>chr7:19711946-19712210
>chr7:19712242-19713157
>chr7:19713262-19713693
>chr7:19713832-19714011
>chr7:19714104-19729439
>chr7:19729658-19729704
>chr7:19729770-19729927
>chr7:19730074-19730111
>chr7:19731574-19740765
>chr7:19741280-19741497
>chr7:19742146-19756310
>chr7:19756462-19760635
>chr7:19760921-19761139
>chr7:19764634-19764775
>chr7:19766245-19766566
>chr7:19767019-19778592
>chr7:19778722-19787109
>chr7:19787236-19787251
>chr7:19787306-19788047
>chr7:19788212-19788463
>chr7:19788508-19789081
>chr7:19789172-19789426
>chr7:19789560-19790060
>chr7:19790348-19791538
>chr7:19791638-19794457
>chr7:19794648-19800043
>chr7:19800168-19808751
>chr7:19808982-19821935
>chr7:19822174-19825636
>chr7:19825992-19826153
>chr7:19826199-19831523
>chr7:19831575-19831856
>chr7:19832962-19833328
>chr7:19833381-19833486
>chr7:19834713-19834957
>chr7:19834977-19835087
>chr7:19835143-19835950
>chr7:19835982-19836412
>chr7:19838890-19839794
>chr7:19839896-19839951
>chr7:19840867-19840954
>chr7:19841006-19841058
>chr7:19841093-19841154
>chr7:19841360-19841671
>chr7:19843871-19844057
>chr7:19844116-19846653
>chr7:19846823-19847305
>chr7:19847727-19855154
>chr7:19855362-19855877
>chr7:19856123-19856151
>chr7:19856342-19856380
>chr7:19856653-19856705
>chr7:19857033-19857435
>chr7:19857585-19857613
>chr7:19857753-19857842
>chr7:19857999-19858195
>chr7:19858363-19858592
>chr7:19858685-19859036
>chr7:19859092-19859302
>chr7:19859543-19859714
>chr7:19859758-19859791
>chr7:19859864-19859894
>chr7:19859990-19860186
>chr7:19860271-19860328
>chr7:19860429-19860481
>chr7:19860560-19860594
>chr7:19861321-19861391
>chr7:19861417-19861504
>chr7:19861560-19862041
>chr7:19862053-19862195
>chr7:19862319-19862366
>chr7:19862407-19862501
>chr7:19862537-19862650
>chr7:19862853-19863070
>chr7:19863161-19863288
>chr7:19863332-19863586
>chr7:19863940-19864112
>chr7:19864215-19864405
>chr7:19864513-19864594
>chr7:19864935-19864973
>chr7:19865082-19865243
>chr7:19865325-19865443
>chr7:19865566-19865663
>chr7:19866121-19866157
>chr7:19866280-19867062
>chr7:19867319-19867405
>chr7:19867445-19868940
>chr7:19869040-19869927
>chr7:19870092-19871859
>chr7:19871914-19872364
>chr7:19872433-19877005
>chr7:19877066-19877206
>chr7:19877246-19880688
>chr7:19880789-19881487
>chr7:19881633-19890364
>chr7:19890568-19898832
>chr7:19898995-19901759
>chr7:19901961-19902101
>chr7:19902233-19902476
>chr7:19902541-19902625
>chr7:19902778-19902815
>chr7:19902874-19903071
>chr7:19903118-19903313
>chr7:19903385-19903505
>chr7:19904287-19906327
>chr7:19906610-19907126
>chr7:19907252-19911846
>chr7:19911932-19911947
>chr7:19912047-19912063
>chr7:19912131-19912420
>chr7:19912543-19912617
>chr7:19912690-19912798
>chr7:19912953-19914520
>chr7:19914576-19919380
>chr7:19919419-19928992
>chr7:19929111-19929126
>chr7:19929132-19930664
>chr7:19930697-19930848
>chr7:19931788-19932090
>chr7:19932167-19945038
>chr7:19945138-19950164
>chr7:19950311-19959065
>chr7:19959218-19962713
>chr7:19963108-19970134
>chr7:19970234-19975575
>chr7:19978334-19979777
>chr7:19979832-19983526
>chr7:19986418-19986448
>chr7:19986964-19987307
>chr7:19987471-19987790
>chr7:19987871-19987916
>chr7:19988048-19988186
>chr7:19988657-19988907
>chr7:19988928-19989040
>chr7:19989095-19989509
>chr7:19989625-19989741
>chr7:19990302-19990389
>chr7:19992258-19992309
>chr7:19993692-19993767
>chr7:19994027-19995498
>chr7:19995548-19997136
>chr7:19997167-19997481
>chr7:19997685-19997715
>chr7:19997769-19997819
>chr7:19998028-19998133
>chr7:19998232-19998272
>chr7:19998643-19998755
>chr7:20000629-20003703
>chr7:20004343-20004431
>chr7:20004494-20013796
>chr7:20013926-20017832
>chr7:20017932-20023975
>chr7:20024075-20032547
>chr7:20032706-20040333
>chr7:20040388-20040451
>chr7:20040551-20041424
>chr7:20041639-20041654
>chr7:20041853-20045240
>chr7:20045292-20045506
>chr7:20045570-20070325
>chr7:20070542-20073212
>chr7:20073388-20074151
>chr7:20074488-20097539
>chr7:20097714-20103593
>chr7:20103732-20103930
>chr7:20103994-20133154
>chr7:20133198-20135243
>chr7:20135345-20135983
>chr7:20136032-20136217
>chr7:20136254-20136519
>chr7:20136638-20137788
>chr7:20137849-20138112
>chr7:20138172-20139425
>chr7:20139467-20139681
>chr7:20139817-20139863
>chr7:20139894-20139972
>chr7:20140834-20146121
>chr7:20146137-20157964
>chr7:20158030-20159414
>chr7:20159483-20167330
>chr7:20167895-20168643
>chr7:20168710-20168853
>chr7:20169097-20169129
>chr7:20169553-20169614
>chr7:20169714-20175167
>chr7:20175904-20176133
>chr7:20179812-20179852
>chr7:20180528-20180631
>chr7:20181709-20181792
>chr7:20182190-20182242
>chr7:20183570-20184691
>chr7:20184791-20193832
>chr7:20194489-20194529
>chr7:20194794-20194960
>chr7:20195365-20197347
>chr7:20197409-20200631
>chr7:20201407-20201493
>chr7:20201620-20201776
>chr7:20201876-20201948
>chr7:20202036-20202091
>chr7:20202899-20202948
>chr7:20204038-20204090
>chr7:20204171-20204308
>chr7:20211214-20211250
>chr7:20211646-20211789
>chr7:20214219-20216238
>chr7:20216268-20216319
>chr7:20217815-20231337
>chr7:20231378-20232637
>chr7:20232683-20233283
>chr7:20233320-20235445
>chr7:20235493-20236475
>chr7:20236507-20236581
>chr7:20236903-20237197
>chr7:20237446-20250877
>chr7:20253339-20253540
>chr7:20253822-20254098
>chr7:20254186-20254236
>chr7:20254286-20254337
>chr7:20263050-20263157
>chr7:20263388-20264679
>chr7:20266302-20266360
>chr7:20267285-20269865
>chr7:20269887-20278359
>chr7:20279538-20295506
>chr7:20295606-20313378
>chr7:20313407-20314305
>chr7:20314428-20319335
>chr7:20319517-20319565
>chr7:20319593-20326265
>chr7:20327098-20327224
>chr7:20327517-20327761
>chr7:20328094-20328139
>chr7:20328199-20329074
>chr7:20329090-20329105
>chr7:20329205-20329312
>chr7:20331962-20332027
>chr7:20332513-20332760
>chr7:20332810-20333334
>chr7:20335487-20337006
>chr7:20337052-20337182
>chr7:20340780-20341226
>chr7:20341502-20341534
>chr7:20342965-20343007
>chr7:20343393-20343462
>chr7:20343824-20343863
>chr7:20348934-20351190
>chr7:20351295-20351740
>chr7:20352388-20352440
>chr7:20352494-20352563
>chr7:20352795-20352925
>chr7:20352976-20353062
>chr7:20353137-20353244
>chr7:20354270-20356176
>chr7:20356319-20356960
>chr7:20357268-20358167
>chr7:20358363-20371938
>chr7:20372310-20377965
>chr7:20378013-20379829
>chr7:20379929-20382204
>chr7:20382399-20382509
>chr7:20382523-20382538
>chr7:20382638-20391163
>chr7:20393097-20393187
>chr7:20393230-20393428
>chr7:20393567-20393799
>chr7:20393869-20394192
>chr7:20394269-20394867
>chr7:20395197-20395343
>chr7:20395549-20395653
>chr7:20396823-20396882
>chr7:20398387-20398440
>chr7:20398577-20398708
>chr7:20398739-20398777
>chr7:20398829-20421154
>chr7:20421254-20421269
>chr7:20421415-20430223
>chr7:20430821-20446092
>chr7:20446186-20456258
>chr7:20456993-20457062
>chr7:20457363-20457409
>chr7:20459650-20459795
>chr7:20460108-20460237
>chr7:20461450-20461543
>chr7:20461832-20461879
>chr7:20461973-20462622
>chr7:20462647-20463026
>chr7:20463736-20463795
>chr7:20463833-20463882
>chr7:20466590-20473947
>chr7:20474559-20474603
>chr7:20475324-20475559
>chr7:20475726-20476361
>chr7:20478398-20478476
>chr7:20479460-20480890
>chr7:20484170-20484211
>chr7:20484251-20484296
>chr7:20487931-20488006
>chr7:20488469-20488542
>chr7:20490272-20490370
>chr7:20491066-20491137
>chr7:20492053-20492672
>chr7:20492799-20501539
>chr7:20501742-20504941
>chr7:20505405-20508550
>chr7:20508597-20510878
>chr7:20511802-20511957
>chr7:20512061-20512126
>chr7:20512409-20512588
>chr7:20512607-20513747
>chr7:20513965-20516661
>chr7:20516876-20517675
>chr7:20517803-20517818
>chr7:20518473-20525722
>chr7:20526316-20534399
>chr7:20534595-20548330
>chr7:20552136-20553120
>chr7:20553429-20554287
>chr7:20554426-20556067
>chr7:20556184-20556446
>chr7:20556501-20557004
>chr7:20557072-20559247
>chr7:20559919-20560404
>chr7:20560490-20560843
>chr7:20562266-20568170
>chr7:20568280-20571028
>chr7:20571143-20571158
>chr7:20571304-20572400
>chr7:20572573-20572680
>chr7:20573462-20573526
>chr7:20574527-20574645
>chr7:20574912-20574943
>chr7:20575357-20575662
>chr7:20577568-20578238
>chr7:20578365-20578736
>chr7:20578938-20579057
>chr7:20579176-20579349
>chr7:20579533-20579973
>chr7:20580241-20580441
>chr7:20580527-20580713
>chr7:20580742-20580987
>chr7:20581674-20581786
>chr7:20582328-20582398
>chr7:20582639-20583841
>chr7:20583892-20584117
>chr7:20584332-20584389
>chr7:20584413-20584902
>chr7:20584955-20584992
>chr7:20585246-20586492
>chr7:20586527-20587784
>chr7:20587850-20588162
>chr7:20588692-20588750
>chr7:20589323-20589388
>chr7:20589729-20589799
>chr7:20592413-20592685
>chr7:20592734-20592844
>chr7:20592873-20593023
>chr7:20593064-20593194
>chr7:20593258-20594304
>chr7:20594451-20594579
>chr7:20598664-20598832
>chr7:20599106-20615107
>chr7:20615233-20629126
>chr7:20629346-20630159
>chr7:20634050-20634166
>chr7:20634406-20634860
>chr7:20635299-20635330
>chr7:20635848-20635971
>chr7:20639445-20639485
>chr7:20639817-20640021
>chr7:20640637-20663509
>chr7:20663588-20665292
>chr7:20665325-20665994
>chr7:20666081-20666167
>chr7:20666241-20669769
>chr7:20669801-20676591
>chr7:20677514-20678570
>chr7:20678931-20678967
>chr7:20679053-20679107
>chr7:20680335-20680776
>chr7:20683054-20683117
>chr7:20683262-20683582
>chr7:20685809-20685857
>chr7:20686219-20686569
>chr7:20686627-20686736
>chr7:20686860-20687713
>chr7:20688593-20692242
>chr7:20692286-20697831
>chr7:20697917-20700451
>chr7:20701393-20707825
>chr7:20707951-20708623
>chr7:20708802-20721321
>chr7:20722308-20722549
>chr7:20723668-20724107
>chr7:20726603-20729057
>chr7:20729073-20733052
>chr7:20736050-20736374
>chr7:20736603-20736633
>chr7:20738091-20738242
>chr7:20739301-20739351
>chr7:20742212-20742262
>chr7:20746201-20746245
>chr7:20748350-20750740
>chr7:20750767-20752160
>chr7:20752232-20752291
>chr7:20752423-20752502
>chr7:20753275-20753307
>chr7:20753511-20753657
>chr7:20754827-20754976
>chr7:20755514-20755584
>chr7:20755627-20758410
>chr7:20758931-20759278
>chr7:20759306-20759359
>chr7:20760532-20760991
>chr7:20761061-20761408
>chr7:20762396-20762741
>chr7:20762784-20763354
>chr7:20765362-20765393
>chr7:20766465-20766530
>chr7:20768317-20768358
>chr7:20768988-20769072
>chr7:20769801-20769834
>chr7:20771629-20771714
>chr7:20771814-20771889
>chr7:20772356-20772403
>chr7:20772570-20772602
>chr7:20774299-20788292
>chr7:20789435-20789526
>chr7:20790228-20790331
>chr7:20790773-20790831
>chr7:20791895-20792019
>chr7:20792946-20792981
>chr7:20794687-20795231
>chr7:20796522-20796565
>chr7:20797210-20797340
>chr7:20798326-20798375
>chr7:20799403-20799468
>chr7:20800386-20805292
>chr7:20805388-20806772
>chr7:20806943-20811739
>chr7:20812075-20812186
>chr7:20812265-20812367
>chr7:20813283-20813356
>chr7:20813569-20813627
>chr7:20813713-20813745
>chr7:20813868-20814290
>chr7:20814340-20814486
>chr7:20814535-20814769
>chr7:20815028-20863016
>chr7:20865073-20865112
>chr7:20869964-20870074
>chr7:20870807-20871213
>chr7:20871820-20880517
>chr7:20880589-20886568
>chr7:20886668-20886683
>chr7:20887270-20895354
>chr7:20895485-20900281
>chr7:20900424-20901730
>chr7:20903874-20903912
>chr7:20904052-20904127
>chr7:20905366-20905519
>chr7:20907074-20907103
>chr7:20907294-20920991
>chr7:20922519-20922961
>chr7:20923497-20923567
>chr7:20924852-20927554
>chr7:20927723-20928431
>chr7:20928586-20930244
>chr7:20930413-20931307
>chr7:20931407-20932313
>chr7:20933211-20933709
>chr7:20933859-20935622
>chr7:20935791-20935806
>chr7:20935867-20936003
>chr7:20936056-20936290
>chr7:20936336-20937154
>chr7:20937205-20937248
>chr7:20938706-20938737
>chr7:20938792-20938833
>chr7:20938951-20959669
>chr7:20959769-20959908
>chr7:20960155-20961893
>chr7:20962925-20962940
>chr7:20963064-20965601
>chr7:20965701-20965840
>chr7:20966047-20978118
>chr7:20978267-20979976
>chr7:20980075-20981034
>chr7:20981247-20982711
>chr7:20982845-20985798
>chr7:20985869-20996466
>chr7:20996651-21000656
>chr7:21000668-21003389
>chr7:21003425-21003803
>chr7:21006375-21006433
>chr7:21008008-21008132
>chr7:21008315-21008402
>chr7:21008473-21014993
>chr7:21015126-21016130
>chr7:21017325-21032096
>chr7:21032196-21033794
>chr7:21033812-21039186
>chr7:21039212-21040839
>chr7:21041095-21041128
>chr7:21042894-21042995
>chr7:21043583-21057310
>chr7:21057365-21081442
>chr7:21081623-21099727
>chr7:21100010-21107090
>chr7:21107152-21107244
>chr7:21107278-21107518
>chr7:21107863-21108231
>chr7:21108437-21108546
>chr7:21109286-21109382
>chr7:21109437-21109726
>chr7:21109976-21110024
>chr7:21110120-21110388
>chr7:21110420-21110463
>chr7:21110580-21110611
>chr7:21110809-21111056
>chr7:21111219-21111257
>chr7:21111345-21112542
>chr7:21112555-21112841
>chr7:21113273-21115548
>chr7:21115651-21115714
>chr7:21115755-21115962
>chr7:21116088-21116573
>chr7:21116633-21116768
>chr7:21116837-21117542
>chr7:21117623-21117716
>chr7:21118412-21118452
>chr7:21118658-21118740
>chr7:21118948-21119687
>chr7:21119729-21119919
>chr7:21120100-21120739
>chr7:21120817-21120956
>chr7:21121028-21126175
>chr7:21126275-21129633
>chr7:21129757-21130597
>chr7:21130655-21130795
>chr7:21130828-21131669
>chr7:21131948-21132132
>chr7:21132267-21132611
>chr7:21132718-21132760
>chr7:21132904-21133100
>chr7:21133136-21133187
>chr7:21133694-21133803
>chr7:21150821-21150851
>chr7:21150916-21151165
>chr7:21154762-21154895
>chr7:21157374-21157419
>chr7:21158043-21158137
>chr7:21161761-21161808
>chr7:21162767-21162816
>chr7:21163013-21163044
>chr7:21163472-21163524
>chr7:21164446-21164760
>chr7:21164816-21183408
>chr7:21183508-21199448
>chr7:21203018-21203114
>chr7:21204321-21206080
>chr7:21206216-21207482
>chr7:21209492-21209661
>chr7:21211569-21224842
>chr7:21224942-21233402
>chr7:21233530-21233545
>chr7:21233559-21247609
>chr7:21247709-21261156
>chr7:21261267-21269346
>chr7:21269371-21270184
>chr7:21270229-21278284
>chr7:21278316-21281052
>chr7:21281346-21281897
>chr7:21282442-21282474
>chr7:21282519-21282584
>chr7:21291570-21291698
>chr7:21292351-21297189
>chr7:21297289-21303905
>chr7:21304031-21314902
>chr7:21314954-21315222
>chr7:21315283-21332151
>chr7:21332532-21332598
>chr7:21332671-21332784
>chr7:21332847-21333438
>chr7:21333489-21333718
>chr7:21333828-21334046
>chr7:21334452-21334556
>chr7:21334835-21334971
>chr7:21335018-21335074
>chr7:21335855-21336370
>chr7:21337483-21338106
>chr7:21338155-21338192
>chr7:21338334-21339378
>chr7:21340486-21340523
>chr7:21340626-21340802
>chr7:21342952-21344943
>chr7:21345043-21369810
>chr7:21369910-21370322
>chr7:21370795-21370834
>chr7:21370908-21371022
>chr7:21371189-21371307
>chr7:21372596-21372797
>chr7:21372956-21373112
>chr7:21373172-21373398
>chr7:21373591-21373652
>chr7:21373838-21373980
>chr7:21375111-21375184
>chr7:21375551-21376394
>chr7:21376445-21377376
>chr7:21377412-21377543
>chr7:21377729-21377801
>chr7:21377860-21378518
>chr7:21378911-21386361
>chr7:21386507-21399573
>chr7:21399656-21413825
>chr7:21413886-21420646
>chr7:21420732-21428467
>chr7:21428484-21429682
>chr7:21429794-21430132
>chr7:21430395-21430471
>chr7:21430539-21430983
>chr7:21434029-21434224
>chr7:21434282-21434476
>chr7:21434524-21434557
>chr7:21434883-21435031
>chr7:21436521-21436709
>chr7:21436759-21437597
>chr7:21438589-21438723
>chr7:21439790-21439845
>chr7:21440845-21442029
>chr7:21442200-21442825
>chr7:21442847-21454134
>chr7:21454162-21455078
>chr7:21455152-21456013
>chr7:21456143-21456835
>chr7:21457054-21470814
>chr7:21470834-21472026
>chr7:21472131-21472347
>chr7:21472392-21477772
>chr7:21480273-21482518
>chr7:21482977-21489666
>chr7:21489705-21491026
>chr7:21491261-21491315
>chr7:21491404-21493123
>chr7:21493201-21493469
>chr7:21493546-21493615
>chr7:21494198-21494373
>chr7:21494453-21494530
>chr7:21497597-21498287
>chr7:21498636-21500083
>chr7:21500206-21507425
>chr7:21509342-21509564
>chr7:21509620-21509667
>chr7:21511151-21511220
>chr7:21511848-21512033
>chr7:21512102-21512139
>chr7:21513238-21514869
>chr7:21522148-21522184
>chr7:21523679-21524051
>chr7:21531536-21533419
>chr7:21533473-21533658
>chr7:21534788-21535996
>chr7:21536063-21536365
>chr7:21536461-21536492
>chr7:21536537-21538524
>chr7:21538578-21538763
>chr7:21540402-21542576
>chr7:21542890-21542918
>chr7:21543300-21543406
>chr7:21543463-21543646
>chr7:21543715-21545051
>chr7:21545222-21545967
>chr7:21546097-21546946
>chr7:21546991-21553946
>chr7:21554299-21554430
>chr7:21554494-21556214
>chr7:21557236-21557659
>chr7:21559844-21560090
>chr7:21564796-21564956
>chr7:21565023-21570168
>chr7:21570252-21570308
>chr7:21570507-21570887
>chr7:21570979-21571855
>chr7:21571924-21575094
>chr7:21575128-21580618
>chr7:21580651-21581944
>chr7:21581984-21584246
>chr7:21584310-21584868
>chr7:21584913-21586460
>chr7:21586565-21586679
>chr7:21586723-21586797
>chr7:21588551-21588588
>chr7:21588669-21588709
>chr7:21591183-21591216
>chr7:21593061-21593100
>chr7:21594437-21603646
>chr7:21603681-21610128
>chr7:21610171-21610475
>chr7:21610557-21610724
>chr7:21611057-21612163
>chr7:21612998-21613745
>chr7:21613809-21614140
>chr7:21614316-21615428
>chr7:21615451-21617266
>chr7:21617321-21625637
>chr7:21625722-21627185
>chr7:21627974-21628019
>chr7:21629479-21641325
>chr7:21641958-21642010
>chr7:21642210-21642258
>chr7:21642583-21642626
>chr7:21642792-21643462
>chr7:21643537-21643599
>chr7:21643792-21643863
>chr7:21647186-21647224
>chr7:21650958-21650981
>chr7:21651573-21651616
>chr7:21652863-21652946
>chr7:21653563-21653599
>chr7:21653921-21654089
>chr7:21655138-21655330
>chr7:21655381-21655727
>chr7:21655804-21655970
>chr7:21656031-21656205
>chr7:21656251-21656303
>chr7:21656402-21656509
>chr7:21656616-21658411
>chr7:21659350-21661095
>chr7:21661512-21662020
>chr7:21662241-21667983
>chr7:21668274-21668323
>chr7:21668603-21669483
>chr7:21670563-21670606
>chr7:21670853-21675936
>chr7:21676105-21676120
>chr7:21676229-21677442
>chr7:21677669-21677692
>chr7:21677746-21678938
>chr7:21679124-21680907
>chr7:21681084-21681448
>chr7:21681659-21681688
>chr7:21681788-21682843
>chr7:21683039-21685122
>chr7:21685389-21685433
>chr7:21685890-21685945
>chr7:21687307-21687623
>chr7:21687657-21687952
>chr7:21687979-21692682
>chr7:21692859-21693223
>chr7:21693522-21713140
>chr7:21713249-21717183
>chr7:21717628-21717645
>chr7:21717732-21729565
>chr7:21729627-21735591
>chr7:21735691-21735733
>chr7:21735798-21737252
>chr7:21737519-21737594
>chr7:21737705-21737983
>chr7:21738070-21738569
>chr7:21740780-21742010
>chr7:21742500-21742571
>chr7:21743343-21743384
>chr7:21744280-21744368
>chr7:21744491-21745163
>chr7:21745337-21753486
>chr7:21753586-21756898
>chr7:21757050-21759499
>chr7:21759537-21760148
>chr7:21760248-21762298
>chr7:21762466-21777140
>chr7:21777273-21806851
>chr7:21806902-21806967
>chr7:21812571-21813146
>chr7:21813628-21813663
>chr7:21813839-21814135
>chr7:21814216-21816553
>chr7:21816986-21817951
>chr7:21818077-21820720
>chr7:21820898-21821041
>chr7:21821474-21823909
>chr7:21824969-21834446
>chr7:21835425-21835466
>chr7:21837370-21839524
>chr7:21839624-21839642
>chr7:21839776-21843693
>chr7:21843737-21843792
>chr7:21843905-21844034
>chr7:21844067-21844383
>chr7:21845745-21845800
>chr7:21846257-21846301
>chr7:21846699-21848809
>chr7:21848909-21848989
>chr7:21849455-21849680
>chr7:21851663-21854717
>chr7:21854750-21860568
>chr7:21860854-21861523
>chr7:21861727-21862341
>chr7:21862466-21875824
>chr7:21876028-21876641
>chr7:21876766-21878409
>chr7:21878520-21878571
>chr7:21878630-21878797
>chr7:21878952-21879083
>chr7:21879776-21879850
>chr7:21879910-21880165
>chr7:21881722-21881754
>chr7:21881796-21882050
>chr7:21882204-21882322
>chr7:21882352-21882929
>chr7:21882954-21883000
>chr7:21883219-21883283
>chr7:21883394-21883585
>chr7:21883616-21883942
>chr7:21883980-21884219
>chr7:21884291-21884413
>chr7:21884450-21885219
>chr7:21885261-21899244
>chr7:21899344-21907995
>chr7:21908082-21908318
>chr7:21908384-21908479
>chr7:21908652-21909147
>chr7:21909618-21909690
>chr7:21910078-21910108
>chr7:21910654-21910686
>chr7:21910831-21910873
>chr7:21911642-21911683
>chr7:21912350-21914342
>chr7:21914409-21914567
>chr7:21914632-21914691
>chr7:21914759-21915033
>chr7:21915157-21915207
>chr7:21915255-21915328
>chr7:21915527-21915805
>chr7:21917931-21917966
>chr7:21918034-21918064
>chr7:21921527-21921588
>chr7:21921768-21921921
>chr7:21922305-21922453
>chr7:21923655-21924243
>chr7:21924308-21924397
>chr7:21925191-21925305
>chr7:21925510-21925576
>chr7:21925674-21928362
>chr7:21928549-21928595
>chr7:21929217-21929569
>chr7:21931360-21931468
>chr7:21931540-21931984
>chr7:21932026-21932128
>chr7:21932209-21932401
>chr7:21933518-21933559
>chr7:21933805-21936029
>chr7:21936143-21936442
>chr7:21936702-21936779
>chr7:21936830-21943460
>chr7:21943595-21943610
>chr7:21943746-21944479
>chr7:21944787-21944864
>chr7:21944915-21945272
>chr7:21945334-21945441
>chr7:21945586-21945637
>chr7:21945883-21946287
>chr7:21946365-21947592
>chr7:21948998-21949140
>chr7:21949300-21949367
>chr7:21950933-21951023
>chr7:21951070-21951120
>chr7:21954470-21954528
>chr7:21954613-21954652
>chr7:21954954-21955095
>chr7:21955258-21955762
>chr7:21955792-21955995
>chr7:21956054-21956090
>chr7:21956198-21956300
>chr7:21956399-21956583
>chr7:21956846-21957201
>chr7:21957282-21957496
>chr7:21957580-21957922
>chr7:21958104-21958164
>chr7:21958278-21958808
>chr7:21958871-21958911
>chr7:21959755-21959813
>chr7:21960928-21963843
>chr7:21965319-21965657
>chr7:21965695-21971665
>chr7:21972009-21972058
>chr7:21972126-21972169
>chr7:21972458-21972495
>chr7:21972894-21972959
>chr7:21973089-21973211
>chr7:21975252-21981613
>chr7:21981713-21981742
>chr7:21982092-22000297
>chr7:22000397-22010449
>chr7:22011520-22011560
>chr7:22014387-22014433
>chr7:22016570-22023448
>chr7:22028125-22028339
>chr7:22030301-22031344
>chr7:22031363-22031831
>chr7:22031859-22059094
>chr7:22059194-22064083
>chr7:22064194-22064264
>chr7:22064701-22064812
>chr7:22064860-22065878
>chr7:22065959-22069876
>chr7:22070133-22087284
>chr7:22087402-22096078
>chr7:22096137-22096491
>chr7:22096535-22097628
>chr7:22097696-22099942
>chr7:22099971-22112764
>chr7:22112892-22115544
>chr7:22115889-22120199
>chr7:22120385-22121119
>chr7:22121421-22136840
>chr7:22136986-22137061
>chr7:22137135-22142422
>chr7:22142522-22143867
>chr7:22143979-22144660
>chr7:22144818-22145609
>chr7:22145709-22146988
>chr7:22147271-22148304
>chr7:22148567-22160124
>chr7:22160180-22162170
>chr7:22162188-22164415
>chr7:22166180-22166219
>chr7:22169224-22169268
>chr7:22169516-22169612
>chr7:22169650-22169679
>chr7:22170596-22170625
>chr7:22172180-22172454
>chr7:22172666-22172698
>chr7:22173373-22175600
>chr7:22175693-22187072
>chr7:22187170-22188209
>chr7:22188971-22196031
>chr7:22196042-22201754
>chr7:22201948-22203618
>chr7:22204121-22204250
>chr7:22204296-22204663
>chr7:22204695-22208941
>chr7:22209041-22211125
>chr7:22211158-22211652
>chr7:22211684-22214596
>chr7:22214696-22217678
>chr7:22217832-22226393
>chr7:22226855-22226885
>chr7:22226980-22227016
>chr7:22227113-22227232
>chr7:22227368-22235150
>chr7:22235250-22239210
>chr7:22239820-22240179
>chr7:22240608-22240636
>chr7:22241383-22248350
>chr7:22248504-22254900
>chr7:22254932-22255502
>chr7:22256100-22256135
>chr7:22256200-22256234
>chr7:22257222-22257516
>chr7:22257616-22257791
>chr7:22257856-22258065
>chr7:22258288-22265782
>chr7:22267872-22268053
>chr7:22268557-22268700
>chr7:22271524-22271671
>chr7:22271977-22272113
>chr7:22273946-22279679
>chr7:22281685-22281718
>chr7:22282699-22282830
>chr7:22283027-22283204
>chr7:22283322-22283479
>chr7:22283590-22284649
>chr7:22284774-22287428
>chr7:22288367-22299396
>chr7:22299425-22303617
>chr7:22303743-22303848
>chr7:22304191-22304427
>chr7:22304530-22304711
>chr7:22304774-22308270
>chr7:22308397-22308502
>chr7:22308809-22309068
>chr7:22309182-22317051
>chr7:22317151-22324919
>chr7:22325315-22325659
>chr7:22325705-22328062
>chr7:22328082-22328578
>chr7:22328702-22333092
>chr7:22333172-22333317
>chr7:22333439-22333512
>chr7:22333560-22333769
>chr7:22333819-22333944
>chr7:22334345-22334900
>chr7:22335591-22335724
>chr7:22335750-22335801
>chr7:22336349-22336518
>chr7:22336814-22337661
>chr7:22337773-22337928
>chr7:22337973-22338013
>chr7:22338077-22338106
>chr7:22338169-22338289
>chr7:22338313-22338345
>chr7:22338591-22338790
>chr7:22338829-22339101
>chr7:22339294-22339322
>chr7:22339522-22339555
>chr7:22339799-22340012
>chr7:22340090-22340409
>chr7:22340478-22340517
>chr7:22341312-22359807
>chr7:22359907-22360663
>chr7:22360721-22364058
>chr7:22364151-22366731
>chr7:22366758-22368316
>chr7:22368480-22371379
>chr7:22371424-22372291
>chr7:22372311-22372804
>chr7:22372928-22376257
>chr7:22376403-22378637
>chr7:22378780-22381601
>chr7:22381657-22383243
>chr7:22383549-22384005
>chr7:22384148-22395561
>chr7:22395688-22403986
>chr7:22404155-22412216
>chr7:22412273-22412294
>chr7:22412394-22412425
>chr7:22412505-22413038
>chr7:22413138-22415658
>chr7:22415696-22418081
>chr7:22419294-22419356
>chr7:22419424-22419494
>chr7:22420125-22440475
>chr7:22440501-22441026
>chr7:22441267-22441318
>chr7:22441536-22441580
>chr7:22441718-22441811
>chr7:22442081-22444595
>chr7:22444623-22447588
>chr7:22447709-22448221
>chr7:22448409-22448860
>chr7:22448910-22448941
>chr7:22448948-22451073
>chr7:22451233-22453899
>chr7:22453937-22454944
>chr7:22455029-22464324
>chr7:22464367-22465159
>chr7:22465217-22466080
>chr7:22466124-22466526
>chr7:22466605-22467201
>chr7:22467234-22470661
>chr7:22470761-22471195
>chr7:22471272-22473348
>chr7:22474109-22492111
>chr7:22492418-22501941
>chr7:22502213-22511107
>chr7:22511196-22511245
>chr7:22511488-22511565
>chr7:22512381-22512412
>chr7:22512633-22512793
>chr7:22513615-22513678
>chr7:22513747-22514359
>chr7:22514421-22517430
>chr7:22520028-22520102
>chr7:22521443-22521931
>chr7:22522110-22522428
>chr7:22523062-22523259
>chr7:22523753-22524124
>chr7:22528391-22528523
>chr7:22528576-22528663
>chr7:22531854-22531906
>chr7:22531979-22532036
>chr7:22533706-22533749
>chr7:22535062-22535393
>chr7:22541398-22541452
>chr7:22542038-22542117
>chr7:22543142-22543808
>chr7:22544047-22552007
>chr7:22552131-22552865
>chr7:22553334-22562036
>chr7:22563140-22563172
>chr7:22563425-22563466
>chr7:22563893-22563973
>chr7:22564091-22564129
>chr7:22565853-22565976
>chr7:22566622-22566970
>chr7:22567699-22568025
>chr7:22568694-22568738
>chr7:22568803-22568871
>chr7:22568907-22569074
>chr7:22569109-22569153
>chr7:22569208-22569322
>chr7:22569363-22569847
>chr7:22569916-22574942
>chr7:22575226-22575809
>chr7:22575858-22578766
>chr7:22578839-22580574
>chr7:22580669-22582452
>chr7:22582573-22582795
>chr7:22582807-22582873
>chr7:22583294-22586021
>chr7:22586081-22586145
>chr7:22586174-22590451
>chr7:22590832-22592245
>chr7:22592455-22592488
>chr7:22592720-22592788
>chr7:22597671-22606656
>chr7:22608094-22608260
>chr7:22608318-22608658
>chr7:22608697-22608730
>chr7:22608923-22608978
>chr7:22609461-22609591
>chr7:22610788-22610834
>chr7:22611121-22611170
>chr7:22611273-22611385
>chr7:22611498-22611552
>chr7:22611822-22620609
>chr7:22620671-22632009
>chr7:22632333-22634604
>chr7:22634955-22635233
>chr7:22636101-22637237
>chr7:22641661-22641709
>chr7:22642042-22658509
>chr7:22658574-22658779
>chr7:22658894-22659090
>chr7:22659165-22659200
>chr7:22659245-22661207
>chr7:22661250-22676085
>chr7:22676294-22685603
>chr7:22685672-22686778
>chr7:22686876-22687015
>chr7:22687270-22687351
>chr7:22689666-22689698
>chr7:22689935-22690140
>chr7:22691244-22691425
>chr7:22691914-22692130
>chr7:22694807-22694843
>chr7:22696884-22697049
>chr7:22697123-22703901
>chr7:22703928-22704454
>chr7:22704509-22704677
>chr7:22705279-22708532
>chr7:22708617-22709692
>chr7:22709966-22710103
>chr7:22710216-22710484
>chr7:22711225-22714847
>chr7:22714974-22715318
>chr7:22715387-22716478
>chr7:22716752-22716889
>chr7:22716930-22717270
>chr7:22717988-22718392
>chr7:22718521-22724780
>chr7:22725132-22726077
>chr7:22726251-22726270
>chr7:22729605-22741408
>chr7:22741657-22748415
>chr7:22748515-22751563
>chr7:22751824-22767672
>chr7:22768071-22770514
>chr7:22770614-22776513
>chr7:22776613-22780292
>chr7:22780504-22780528
>chr7:22780628-22794909
>chr7:22795043-22803070
>chr7:22803557-22811926
>chr7:22812328-22814952
>chr7:22815052-22816262
>chr7:22816362-22820302
>chr7:22820434-22822965
>chr7:22823075-22826991
>chr7:22827045-22829033
>chr7:22829070-22849491
>chr7:22849714-22849729
>chr7:22849829-22856134
>chr7:22856292-22858455
>chr7:22858812-22862745
>chr7:22862964-22863037
>chr7:22863142-22864850
>chr7:22865072-22865881
>chr7:22865991-22868364
>chr7:22868496-22869894
>chr7:22870038-22880333
>chr7:22880369-22882271
>chr7:22882399-22885234
>chr7:22885403-22887652
>chr7:22887867-22891678
>chr7:22891828-22895649
>chr7:22895685-22897742
>chr7:22897977-22907633
>chr7:22907760-22909845
>chr7:22910017-22912150
>chr7:22912221-22912324
>chr7:22912622-22915832
>chr7:22915932-22919921
>chr7:22920021-22920036
>chr7:22920074-22923429
>chr7:22923554-22923574
>chr7:22923674-22923689
>chr7:22923865-22924014
>chr7:22924507-22925402
>chr7:22925530-22928128
>chr7:22928324-22929934
>chr7:22930056-22930071
>chr7:22930228-22934386
>chr7:22934486-22937197
>chr7:22937369-22941680
>chr7:22941863-22944045
>chr7:22944156-22945987
>chr7:22946120-22954247
>chr7:22954438-22962476
>chr7:22962628-22966190
>chr7:22966498-22970888
>chr7:22971340-22976262
>chr7:22976406-22977632
>chr7:22978044-22986904
>chr7:22986934-22986960
>chr7:22987095-22989377
>chr7:22989555-22992396
>chr7:22992560-22994677
>chr7:22995123-22995185
>chr7:22995233-22997722
>chr7:22997900-22999499
>chr7:22999818-23001927
>chr7:23002206-23004237
>chr7:23004337-23006078
>chr7:23006124-23006891
>chr7:23007027-23008465
>chr7:23008602-23014987
>chr7:23015133-23017822
>chr7:23017996-23026817
>chr7:23026917-23028429
>chr7:23028983-23029005
>chr7:23029105-23031396
>chr7:23031496-23033637
>chr7:23033775-23043364
>chr7:23043681-23043713
>chr7:23043813-23046712
>chr7:23046812-23046827
>chr7:23047160-23048905
>chr7:23049228-23052621
>chr7:23052721-23054364
>chr7:23054578-23059982
>chr7:23060402-23067444
>chr7:23067687-23067727
>chr7:23067781-23075204
>chr7:23075542-23092478
>chr7:23092832-23100914
>chr7:23101044-23106191
>chr7:23106258-23106603
>chr7:23106703-23112725
>chr7:23113972-23114127
>chr7:23114173-23114215
>chr7:23114238-23125445
>chr7:23125525-23125542
>chr7:23125642-23125668
>chr7:23126097-23126200
>chr7:23126360-23136812
>chr7:23136996-23145491
>chr7:23145743-23164283
>chr7:23164621-23164653
>chr7:23164720-23171653
>chr7:23172050-23174808
>chr7:23174908-23174929
>chr7:23175386-23179069
>chr7:23179222-23179514
>chr7:23179637-23184277
>chr7:23184377-23197676
>chr7:23197776-23208014
>chr7:23208104-23208629
>chr7:23208729-23216491
>chr7:23216591-23220108
>chr7:23220148-23220184
>chr7:23220480-23226741
>chr7:23227187-23231897
>chr7:23231924-23232442
>chr7:23232479-23233108
>chr7:23233247-23233723
>chr7:23233876-23234071
>chr7:23234102-23234374
>chr7:23234428-23234578
>chr7:23234626-23236508
>chr7:23236556-23236738
>chr7:23237572-23237608
>chr7:23237925-23238003
>chr7:23238067-23238116
>chr7:23238359-23238401
>chr7:23238895-23238942
>chr7:23239006-23239092
>chr7:23239389-23239494
>chr7:23239596-23240307
>chr7:23240376-23241286
>chr7:23241378-23241419
>chr7:23241491-23242191
>chr7:23242226-23242260
>chr7:23242331-23242398
>chr7:23242582-23242798
>chr7:23242907-23242979
>chr7:23243170-23243331
>chr7:23243405-23243530
>chr7:23243564-23243923
>chr7:23246429-23246487
>chr7:23246573-23246625
>chr7:23247325-23247363
>chr7:23249174-23249333
>chr7:23249408-23249524
>chr7:23249705-23249814
>chr7:23249888-23249928
>chr7:23250405-23250502
>chr7:23250502-23252909
>chr7:23252945-23253727
>chr7:23253846-23264056
>chr7:23264233-23265252
>chr7:23270083-23270155
>chr7:23272368-23272541
>chr7:23272578-23278943
>chr7:23279112-23280630
>chr7:23280795-23280858
>chr7:23280880-23281053
>chr7:23281134-23282468
>chr7:23282509-23282584
>chr7:23282628-23283580
>chr7:23283662-23283797
>chr7:23283909-23283924
>chr7:23284307-23284407
>chr7:23284453-23284544
>chr7:23284876-23284996
>chr7:23285098-23285297
>chr7:23285650-23285710
>chr7:23285849-23291923
>chr7:23292219-23292343
>chr7:23292855-23293048
>chr7:23293150-23293186
>chr7:23293214-23293257
>chr7:23293907-23294413
>chr7:23294501-23294516
>chr7:23294643-23305475
>chr7:23305695-23305816
>chr7:23308907-23308951
>chr7:23309012-23309072
>chr7:23310275-23310449
>chr7:23310483-23332928
>chr7:23332967-23333033
>chr7:23333309-23333433
>chr7:23334298-23334358
>chr7:23334497-23360303
>chr7:23360337-23361369
>chr7:23362153-23362234
>chr7:23364143-23364287
>chr7:23367511-23370330
>chr7:23370506-23381707
>chr7:23382271-23391719
>chr7:23392902-23392939
>chr7:23393184-23403062
>chr7:23403065-23404410
>chr7:23406307-23406386
>chr7:23406449-23406529
>chr7:23407377-23407416
>chr7:23408051-23408152
>chr7:23408211-23408296
>chr7:23408347-23408390
>chr7:23409083-23409303
>chr7:23409863-23409945
>chr7:23410009-23410371
>chr7:23410517-23410709
>chr7:23410745-23411272
>chr7:23411431-23411545
>chr7:23411712-23411772
>chr7:23412126-23412276
>chr7:23414497-23414569
>chr7:23414789-23414892
>chr7:23415801-23416023
>chr7:23417647-23421834
>chr7:23421890-23422175
>chr7:23422192-23422562
>chr7:23422690-23429902
>chr7:23430030-23430045
>chr7:23430199-23456201
>chr7:23456317-23462554
>chr7:23462654-23467748
>chr7:23468342-23468470
>chr7:23468949-23469737
>chr7:23469795-23469841
>chr7:23470068-23470133
>chr7:23470317-23470400
>chr7:23470447-23470852
>chr7:23470893-23473117
>chr7:23473142-23473378
>chr7:23473534-23473570
>chr7:23474267-23474405
>chr7:23474529-23474696
>chr7:23474717-23476717
>chr7:23476785-23476845
>chr7:23477263-23477523
>chr7:23477576-23477640
>chr7:23478846-23478881
>chr7:23480413-23480460
>chr7:23483098-23483234
>chr7:23483271-23483386
>chr7:23484763-23485170
>chr7:23486170-23486239
>chr7:23486378-23489639
>chr7:23489698-23491419
>chr7:23491466-23493651
>chr7:23493712-23493757
>chr7:23493847-23497939
>chr7:23498039-23500211
>chr7:23500298-23510390
>chr7:23510435-23520405
>chr7:23520449-23523331
>chr7:23523404-23530548
>chr7:23530648-23540906
>chr7:23542050-23543830
>chr7:23547355-23547469
>chr7:23551333-23551733
>chr7:23551783-23552495
>chr7:23552652-23552997
>chr7:23553058-23553167
>chr7:23553792-23554895
>chr7:23554933-23555205
>chr7:23555373-23555454
>chr7:23555467-23555681
>chr7:23556549-23558224
>chr7:23558246-23558948
>chr7:23558983-23559114
>chr7:23559155-23565535
>chr7:23566088-23567385
>chr7:23567498-23568238
>chr7:23568612-23569507
>chr7:23569666-23571734
>chr7:23571898-23572551
>chr7:23572651-23574062
>chr7:23574226-23574252
>chr7:23574386-23575016
>chr7:23575132-23575168
>chr7:23575476-23579336
>chr7:23579533-23580521
>chr7:23580691-23580712
>chr7:23580832-23583134
>chr7:23583291-23583306
>chr7:23583311-23585235
>chr7:23585335-23585359
>chr7:23585418-23587748
>chr7:23587831-23587917
>chr7:23588078-23590471
>chr7:23590664-23591439
>chr7:23591592-23592840
>chr7:23592934-23596619
>chr7:23596746-23596918
>chr7:23597000-23597015
>chr7:23597115-23597144
>chr7:23597177-23610432
>chr7:23610532-23610931
>chr7:23611049-23611088
>chr7:23612501-23612556
>chr7:23613899-23613937
>chr7:23614173-23614408
>chr7:23615091-23615610
>chr7:23617191-23617379
>chr7:23617554-23617617
>chr7:23617805-23618033
>chr7:23619240-23621723
>chr7:23622039-23623922
>chr7:23624022-23626646
>chr7:23626746-23639040
>chr7:23639151-23652481
>chr7:23652545-23656009
>chr7:23656253-23656465
>chr7:23656613-23656683
>chr7:23656825-23657098
>chr7:23657351-23660371
>chr7:23660384-23662747
>chr7:23662863-23663195
>chr7:23663300-23663995
>chr7:23664081-23666392
>chr7:23666655-23666689
>chr7:23667424-23667464
>chr7:23669419-23669566
>chr7:23669613-23669691
>chr7:23670453-23670487
>chr7:23670541-23670584
>chr7:23670677-23670839
>chr7:23670946-23671042
>chr7:23671356-23671690
>chr7:23671790-23671833
>chr7:23671964-23672027
>chr7:23672254-23672440
>chr7:23672514-23673076
>chr7:23673201-23673217
>chr7:23673400-23682870
>chr7:23683115-23683173
>chr7:23683332-23684000
>chr7:23684033-23684088
>chr7:23684139-23698532
>chr7:23698691-23699054
>chr7:23699668-23699700
>chr7:23699859-23699991
>chr7:23702663-23702987
>chr7:23704229-23704956
>chr7:23705851-23705985
>chr7:23706999-23707374
>chr7:23707438-23707547
>chr7:23707626-23707665
>chr7:23707787-23707916
>chr7:23708035-23717184
>chr7:23717544-23719621
>chr7:23719818-23720073
>chr7:23720103-23720384
>chr7:23720420-23727106
>chr7:23728087-23728148
>chr7:23728250-23728338
>chr7:23732288-23735294
>chr7:23735394-23740555
>chr7:23740933-23740972
>chr7:23741449-23741919
>chr7:23741985-23751004
>chr7:23751713-23751798
>chr7:23753447-23757088
>chr7:23757114-23757905
>chr7:23758473-23758517
>chr7:23758581-23758613
>chr7:23759390-23761180
>chr7:23761332-23761367
>chr7:23761661-23761749
>chr7:23762139-23763132
>chr7:23763160-23765971
>chr7:23766123-23766158
>chr7:23766452-23766527
>chr7:23766930-23767270
>chr7:23767329-23767646
>chr7:23770747-23770799
>chr7:23770958-23771219
>chr7:23773921-23773988
>chr7:23775005-23775310
>chr7:23775560-23775607
>chr7:23775712-23775829
>chr7:23776282-23776340
>chr7:23776369-23776406
>chr7:23776633-23776745
>chr7:23780475-23781043
>chr7:23781167-23801812
>chr7:23801832-23802008
>chr7:23802085-23807413
>chr7:23807570-23814806
>chr7:23814984-23830121
>chr7:23830221-23834684
>chr7:23834745-23834975
>chr7:23835006-23835297
>chr7:23835342-23835389
>chr7:23835520-23845529
>chr7:23845641-23845670
>chr7:23845925-23855647
>chr7:23855927-23856107
>chr7:23856133-23856787
>chr7:23856847-23856902
>chr7:23857070-23857139
>chr7:23857588-23857646
>chr7:23859231-23859290
>chr7:23859379-23859484
>chr7:23860512-23860660
>chr7:23861443-23862771
>chr7:23862998-23863420
>chr7:23863560-23864401
>chr7:23864813-23879217
>chr7:23879723-23879879
>chr7:23880296-23880336
>chr7:23880413-23880506
>chr7:23880828-23880908
>chr7:23881287-23881336
>chr7:23881437-23881515
>chr7:23881634-23881670
>chr7:23881878-23882052
>chr7:23882145-23882309
>chr7:23882978-23883060
>chr7:23883514-23884001
>chr7:23884031-23887167
>chr7:23887338-23891935
>chr7:23892444-23892489
>chr7:23893851-23893915
>chr7:23895134-23895490
>chr7:23895512-23895757
>chr7:23896447-23896485
>chr7:23896539-23896613
>chr7:23896671-23896735
>chr7:23897752-23897979
>chr7:23898344-23899635
>chr7:23899713-23899777
>chr7:23900021-23900074
>chr7:23900139-23901781
>chr7:23901864-23905817
>chr7:23905870-23908646
>chr7:23909026-23910732
>chr7:23911248-23911276
>chr7:23912187-23912250
>chr7:23915318-23915378
>chr7:23916823-23930743
>chr7:23932075-23932446
>chr7:23932476-23933093
>chr7:23933312-23935406
>chr7:23935460-23935986
>chr7:23936798-23938095
>chr7:23938602-23945035
>chr7:23945163-23954901
>chr7:23955082-23956622
>chr7:23956856-23959692
>chr7:23960128-23960368
>chr7:23960409-23960627
>chr7:23960674-23961653
>chr7:23962761-23963256
>chr7:23963429-23963466
>chr7:23966458-23966530
>chr7:23966797-23966938
>chr7:23967163-23967270
>chr7:23967502-23967828
>chr7:23969139-23970772
>chr7:23970910-23970970
>chr7:23971089-23971346
>chr7:23974698-23974752
>chr7:23975021-23975062
>chr7:23975479-23975709
>chr7:23975779-23976183
>chr7:23977562-23996188
>chr7:23996233-23999872
>chr7:23999923-24000471
>chr7:24000496-24000869
>chr7:24000927-24000985
>chr7:24001277-24001331
>chr7:24001477-24001560
>chr7:24001663-24008931
>chr7:24009031-24017004
>chr7:24017104-24032037
>chr7:24032236-24033001
>chr7:24033100-24034168
>chr7:24034822-24034863
>chr7:24035549-24035598
>chr7:24035794-24035869
>chr7:24036336-24037024
>chr7:24037126-24038190
>chr7:24038473-24038530
>chr7:24038777-24064237
>chr7:24065668-24066294
>chr7:24066307-24067045
>chr7:24067136-24067347
>chr7:24067391-24069585
>chr7:24069807-24069858
>chr7:24070000-24070036
>chr7:24070338-24070864
>chr7:24070998-24071062
>chr7:24071110-24072227
>chr7:24072399-24072679
>chr7:24072768-24072877
>chr7:24072955-24073296
>chr7:24073355-24073634
>chr7:24073787-24074809
>chr7:24074850-24075195
>chr7:24075567-24075674
>chr7:24075841-24075873
>chr7:24075975-24087129
>chr7:24087391-24092250
>chr7:24093206-24093313
>chr7:24093471-24093548
>chr7:24093618-24094318
>chr7:24094521-24099333
>chr7:24099359-24099659
>chr7:24100023-24100064
>chr7:24100766-24100815
>chr7:24101134-24101303
>chr7:24101782-24103145
>chr7:24105352-24113293
>chr7:24113381-24113592
>chr7:24113668-24115982
>chr7:24116133-24116195
>chr7:24116256-24116407
>chr7:24116718-24117222
>chr7:24117335-24124427
>chr7:24124527-24144741
>chr7:24144920-24145530
>chr7:24145563-24145611
>chr7:24145643-24145974
>chr7:24146085-24146182
>chr7:24146352-24146889
>chr7:24147041-24147134
>chr7:24147161-24148696
>chr7:24148770-24148883
>chr7:24148925-24148965
>chr7:24149808-24149849
>chr7:24149908-24156068
>chr7:24156651-24156700
>chr7:24156786-24156824
>chr7:24156926-24157009
>chr7:24157410-24157855
>chr7:24159503-24160090
>chr7:24160152-24160332
>chr7:24160366-24160667
>chr7:24160702-24162575
>chr7:24162636-24164040
>chr7:24165363-24165587
>chr7:24167038-24167180
>chr7:24167369-24167717
>chr7:24168801-24169685
>chr7:24169731-24177043
>chr7:24177114-24177809
>chr7:24178101-24179295
>chr7:24179493-24179585
>chr7:24179634-24179668
>chr7:24179762-24179887
>chr7:24179982-24180574
>chr7:24180637-24182047
>chr7:24182102-24182495
>chr7:24182529-24185571
>chr7:24185785-24185800
>chr7:24186030-24187854
>chr7:24188126-24188141
>chr7:24188241-24190849
>chr7:24190897-24190931
>chr7:24191025-24191150
>chr7:24191282-24191840
>chr7:24191903-24195063
>chr7:24195214-24195356
>chr7:24195484-24195547
>chr7:24195626-24195674
>chr7:24195760-24200023
>chr7:24200147-24200214
>chr7:24200293-24200341
>chr7:24200427-24218259
>chr7:24218359-24220592
>chr7:24220744-24223249
>chr7:24223466-24234019
>chr7:24234421-24234466
>chr7:24234761-24236197
>chr7:24236214-24236293
>chr7:24236960-24237145
>chr7:24237219-24237298
>chr7:24237354-24237388
>chr7:24239882-24239985
>chr7:24240093-24240202
>chr7:24241437-24241499
>chr7:24241934-24242033
>chr7:24242128-24242508
>chr7:24242580-24242728
>chr7:24242769-24243792
>chr7:24243872-24250293
>chr7:24250393-24251978
>chr7:24252107-24258157
>chr7:24258211-24275138
>chr7:24275314-24280135
>chr7:24280316-24282388
>chr7:24282942-24283733
>chr7:24284204-24286332
>chr7:24286574-24288561
>chr7:24288692-24296790
>chr7:24296905-24298006
>chr7:24298085-24298968
>chr7:24299094-24303665
>chr7:24303741-24307346
>chr7:24307742-24320242
>chr7:24320435-24321121
>chr7:24321255-24322193
>chr7:24322450-24328288
>chr7:24328373-24328470
>chr7:24328542-24328825
>chr7:24328865-24330151
>chr7:24330234-24330299
>chr7:24330504-24337166
>chr7:24337290-24340662
>chr7:24340684-24341051
>chr7:24341541-24341909
>chr7:24342069-24342251
>chr7:24342473-24343147
>chr7:24343185-24345427
>chr7:24345556-24348302
>chr7:24348443-24350261
>chr7:24350462-24351926
>chr7:24352026-24375287
>chr7:24375387-24375404
>chr7:24375458-24376304
>chr7:24376543-24377085
>chr7:24377124-24377252
>chr7:24377471-24377893
>chr7:24381807-24381944
>chr7:24383069-24384911
>chr7:24384956-24385012
>chr7:24385164-24388655
>chr7:24388827-24390410
>chr7:24390567-24394256
>chr7:24394356-24395264
>chr7:24395334-24395352
>chr7:24395452-24399571
>chr7:24399613-24404574
>chr7:24404813-24404830
>chr7:24404930-24406641
>chr7:24406988-24407079
>chr7:24407149-24407180
>chr7:24407260-24408517
>chr7:24408538-24408631
>chr7:24408780-24414730
>chr7:24414800-24414831
>chr7:24416127-24416629
>chr7:24417165-24417297
>chr7:24418350-24418420
>chr7:24418552-24418687
>chr7:24424654-24424705
>chr7:24427454-24428416
>chr7:24428755-24433281
>chr7:24433381-24444206
>chr7:24444390-24445752
>chr7:24445906-24446264
>chr7:24446286-24449710
>chr7:24449832-24471173
>chr7:24471685-24473261
>chr7:24473361-24479256
>chr7:24479356-24483311
>chr7:24483490-24483505
>chr7:24483695-24497995
>chr7:24498603-24499359
>chr7:24499483-24502530
>chr7:24502946-24504567
>chr7:24504788-24505736
>chr7:24505836-24512158
>chr7:24512236-24512320
>chr7:24512358-24514372
>chr7:24514548-24514741
>chr7:24514782-24514869
>chr7:24515608-24519134
>chr7:24519308-24519517
>chr7:24519559-24519646
>chr7:24520379-24520998
>chr7:24521043-24522274
>chr7:24522324-24524629
>chr7:24524667-24528646
>chr7:24528721-24528916
>chr7:24529091-24529187
>chr7:24529366-24529468
>chr7:24530003-24530170
>chr7:24530322-24530388
>chr7:24530502-24530901
>chr7:24531001-24539202
>chr7:24539289-24539831
>chr7:24540193-24541884
>chr7:24541974-24542011
>chr7:24542165-24542501
>chr7:24542802-24544770
>chr7:24544870-24544885
>chr7:24545195-24545734
>chr7:24545776-24547843
>chr7:24547881-24548616
>chr7:24548654-24554128
>chr7:24554218-24554255
>chr7:24554409-24554819
>chr7:24555063-24555665
>chr7:24555751-24558220
>chr7:24558266-24558684
>chr7:24558731-24560496
>chr7:24561472-24561500
>chr7:24562479-24563227
>chr7:24563284-24566157
>chr7:24566245-24570409
>chr7:24570440-24571893
>chr7:24573382-24573622
>chr7:24574926-24574985
>chr7:24575629-24575673
>chr7:24575777-24575840
>chr7:24575956-24576240
>chr7:24577731-24577783
>chr7:24577883-24577926
>chr7:24578146-24578533
>chr7:24578597-24579809
>chr7:24580329-24580396
>chr7:24580422-24580452
>chr7:24580555-24580591
>chr7:24580781-24580998
>chr7:24581173-24581287
>chr7:24581401-24589385
>chr7:24589854-24589916
>chr7:24589951-24589981
>chr7:24590084-24590119
>chr7:24590310-24590811
>chr7:24590925-24593116
>chr7:24593173-24595485
>chr7:24595537-24597804
>chr7:24597853-24610164
>chr7:24610217-24610272
>chr7:24610323-24610339
>chr7:24610439-24610459
>chr7:24610795-24611740
>chr7:24611774-24612180
>chr7:24612247-24613059
>chr7:24613106-24634016
>chr7:24634486-24635547
>chr7:24635775-24637343
>chr7:24637433-24637470
>chr7:24637624-24637959
>chr7:24638260-24640388
>chr7:24640657-24640672
>chr7:24641123-24643354
>chr7:24643454-24644574
>chr7:24644997-24649231
>chr7:24649289-24649501
>chr7:24650434-24653300
>chr7:24653358-24653957
>chr7:24653990-24656009
>chr7:24656488-24656527
>chr7:24656844-24658980
>chr7:24659018-24659576
>chr7:24659628-24661476
>chr7:24661562-24662316
>chr7:24662838-24662899
>chr7:24663178-24663227
>chr7:24663305-24663696
>chr7:24663735-24665769
>chr7:24665790-24666165
>chr7:24666224-24667227
>chr7:24667378-24667423
>chr7:24668155-24669451
>chr7:24669759-24670529
>chr7:24670876-24670964
>chr7:24671106-24671573
>chr7:24671786-24671801
>chr7:24671993-24684979
>chr7:24685121-24685318
>chr7:24685922-24686003
>chr7:24687570-24700836
>chr7:24704257-24704304
>chr7:24706172-24706195
>chr7:24706295-24706312
>chr7:24708153-24708210
>chr7:24708271-24708350
>chr7:24708399-24720721
>chr7:24720751-24720780
>chr7:24720877-24727116
>chr7:24727332-24727829
>chr7:24728337-24728436
>chr7:24730485-24730534
>chr7:24730796-24730937
>chr7:24731059-24731092
>chr7:24731917-24734853
>chr7:24734986-24736804
>chr7:24737121-24737718
>chr7:24739375-24739399
>chr7:24742040-24746366
>chr7:24746762-24750172
>chr7:24750790-24750956
>chr7:24751146-24751286
>chr7:24754231-24754247
>chr7:24754347-24755927
>chr7:24755956-24756133
>chr7:24756261-24756312
>chr7:24756604-24756762
>chr7:24757219-24757256
>chr7:24757317-24762100
>chr7:24762284-24766473
>chr7:24766573-24770330
>chr7:24770450-24771140
>chr7:24771259-24775182
>chr7:24775253-24775385
>chr7:24775448-24777363
>chr7:24777540-24785688
>chr7:24785825-24795735
>chr7:24795835-24799088
>chr7:24799460-24799508
>chr7:24799583-24799667
>chr7:24800258-24800309
>chr7:24800444-24800479
>chr7:24800826-24800923
>chr7:24801028-24801065
>chr7:24801297-24801864
>chr7:24801964-24805696
>chr7:24805909-24805949
>chr7:24806008-24806495
>chr7:24806802-24806954
>chr7:24807615-24807745
>chr7:24807783-24809612
>chr7:24811230-24811322
>chr7:24811383-24811444
>chr7:24811835-24811890
>chr7:24812080-24812114
>chr7:24812374-24812557
>chr7:24812685-24812772
>chr7:24813612-24813652
>chr7:24813858-24813909
>chr7:24814561-24814623
>chr7:24814828-24814988
>chr7:24816029-24816686
>chr7:24816760-24817214
>chr7:24817248-24817929
>chr7:24818299-24818501
>chr7:24818523-24821230
>chr7:24821299-24821702
>chr7:24821732-24822205
>chr7:24822846-24832592
>chr7:24832647-24832695
>chr7:24836929-24836965
>chr7:24837187-24837235
>chr7:24837262-24837301
>chr7:24837434-24837471
>chr7:24839581-24848243
>chr7:24848343-24851109
>chr7:24851193-24851640
>chr7:24851696-24853465
>chr7:24853608-24854217
>chr7:24854522-24854615
>chr7:24854849-24856364
>chr7:24856873-24856972
>chr7:24858151-24858187
>chr7:24858450-24858481
>chr7:24858511-24859105
>chr7:24860264-24860279
>chr7:24860429-24860464
>chr7:24860654-24860934
>chr7:24860973-24861285
>chr7:24861388-24862237
>chr7:24862298-24863006
>chr7:24863123-24863199
>chr7:24863310-24865483
>chr7:24865583-24870101
>chr7:24870392-24870555
>chr7:24871569-24871719
>chr7:24871824-24873544
>chr7:24874169-24874353
>chr7:24874431-24880610
>chr7:24883387-24883427
>chr7:24884451-24884481
>chr7:24888354-24888416
>chr7:24889252-24903084
>chr7:24903118-24913748
>chr7:24915780-24925027
>chr7:24928615-24930733
>chr7:24930781-24957197
>chr7:24957238-24957295
>chr7:24957359-24959304
>chr7:24961132-24961505
>chr7:24961556-24961618
>chr7:24962876-24962979
>chr7:24963155-24963197
>chr7:24963273-24963373
>chr7:24963462-24963543
>chr7:24963600-24963659
>chr7:24964049-24964154
>chr7:24965053-24965083
>chr7:24965148-24966155
>chr7:24966387-24979257
>chr7:24979433-24979507
>chr7:24981582-24981698
>chr7:24983600-24993498
>chr7:24993570-25006228
>chr7:25006413-25013261
>chr7:25013400-25027988
>chr7:25028047-25053344
>chr7:25053462-25055019
>chr7:25055147-25058136
>chr7:25058210-25060443
>chr7:25060570-25061779
>chr7:25061894-25062705
>chr7:25062805-25076486
>chr7:25076655-25079602
>chr7:25080028-25080462
>chr7:25081514-25086693
>chr7:25086793-25087839
>chr7:25088513-25088691
>chr7:25088772-25094598
>chr7:25094725-25095088
>chr7:25095112-25096679
>chr7:25096730-25096794
>chr7:25096889-25097140
>chr7:25097253-25097345
>chr7:25097579-25097784
>chr7:25098081-25099478
>chr7:25099782-25099928
>chr7:25100033-25100524
>chr7:25101586-25101636
>chr7:25101780-25102008
>chr7:25103614-25103645
>chr7:25107525-25107657
>chr7:25111514-25111593
>chr7:25114246-25118154
>chr7:25118387-25130613
>chr7:25130771-25137456
>chr7:25137599-25138763
>chr7:25138863-25146811
>chr7:25146947-25155552
>chr7:25155603-25158510
>chr7:25158729-25170332
>chr7:25175097-25175140
>chr7:25176612-25176674
>chr7:25179468-25184778
>chr7:25184952-25185131
>chr7:25185287-25187907
>chr7:25187965-25188063
>chr7:25188234-25189578
>chr7:25189636-25189652
>chr7:25189898-25193335
>chr7:25193471-25193691
>chr7:25194232-25195559
>chr7:25196061-25196085
>chr7:25196267-25201575
>chr7:25202143-25204818
>chr7:25204992-25205171
>chr7:25205475-25205490
>chr7:25205590-25212753
>chr7:25212777-25215599
>chr7:25217614-25225349
>chr7:25225427-25233392
>chr7:25233492-25241581
>chr7:25241652-25243395
>chr7:25243428-25245752
>chr7:25245814-25245987
>chr7:25246051-25247696
>chr7:25247728-25249602
>chr7:25250816-25254336
>chr7:25254428-25254567
>chr7:25254795-25256777
>chr7:25256933-25274530
>chr7:25274579-25274657
>chr7:25275669-25276128
>chr7:25276298-25277332
>chr7:25278198-25278658
>chr7:25278715-25322010
>chr7:25322139-25325192
>chr7:25325425-25325510
>chr7:25325585-25325925
>chr7:25325964-25326134
>chr7:25326645-25326721
>chr7:25329911-25330869
>chr7:25330969-25342846
>chr7:25342996-25354151
>chr7:25354213-25359864
>chr7:25361393-25367837
>chr7:25367868-25375180
>chr7:25375268-25375432
>chr7:25375691-25380281
>chr7:25380317-25382439
>chr7:25382613-25383321
>chr7:25383500-25386922
>chr7:25386977-25387621
>chr7:25387656-25387741
>chr7:25387779-25389002
>chr7:25389098-25389692
>chr7:25389824-25390121
>chr7:25390186-25404274
>chr7:25404541-25410390
>chr7:25410510-25410587
>chr7:25411757-25411799
>chr7:25411964-25412018
>chr7:25412200-25413346
>chr7:25413446-25414933
>chr7:25415015-25415411
>chr7:25415658-25416617
>chr7:25416825-25417916
>chr7:25417943-25418574
>chr7:25418741-25420125
>chr7:25420375-25426906
>chr7:25426956-25426971
>chr7:25427180-25428666
>chr7:25428735-25429076
>chr7:25429135-25429150
>chr7:25429412-25436219
>chr7:25436386-25439176
>chr7:25439276-25441409
>chr7:25441477-25441535
>chr7:25442184-25449776
>chr7:25449824-25482746
>chr7:25482777-25485034
>chr7:25485316-25485336
>chr7:25485360-25485887
>chr7:25486130-25486154
>chr7:25486283-25486424
>chr7:25487010-25487059
>chr7:25487253-25487268
>chr7:25488938-25488977
>chr7:25489742-25489980
>chr7:25490510-25490590
>chr7:25490976-25509474
>chr7:25510277-25510435
>chr7:25512020-25512053
>chr7:25512221-25512369
>chr7:25512536-25512631
>chr7:25513233-25513412
>chr7:25515004-25515104
>chr7:25516212-25516380
>chr7:25516490-25516605
>chr7:25516736-25517106
>chr7:25517344-25517416
>chr7:25517492-25517707
>chr7:25517748-25517889
>chr7:25517951-25518058
>chr7:25518109-25518652
>chr7:25518716-25518781
>chr7:25518816-25518977
>chr7:25519207-25519491
>chr7:25519585-25519793
>chr7:25519915-25520315
>chr7:25520421-25520499
>chr7:25520681-25521028
>chr7:25521201-25521247
>chr7:25525080-25525762
>chr7:25526673-25527872
>chr7:25528109-25529136
>chr7:25529265-25543146
>chr7:25543366-25543438
>chr7:25543827-25546784
>chr7:25549360-25549869
>chr7:25550028-25550122
>chr7:25550420-25550490
>chr7:25550641-25550799
>chr7:25550922-25551030
>chr7:25551096-25551785
>chr7:25551932-25552601
>chr7:25553982-25554078
>chr7:25554118-25554644
>chr7:25554835-25555090
>chr7:25555160-25555219
>chr7:25555612-25555714
>chr7:25556716-25558296
>chr7:25558458-25558660
>chr7:25558707-25559769
>chr7:25559939-25560074
>chr7:25560188-25584733
>chr7:25584811-25596661
>chr7:25597171-25597497
>chr7:25597686-25598036
>chr7:25598558-25598659
>chr7:25598935-25603998
>chr7:25604343-25605454
>chr7:25605476-25606841
>chr7:25606887-25609849
>chr7:25609885-25610337
>chr7:25610838-25610895
>chr7:25611101-25622936
>chr7:25623012-25623138
>chr7:25623186-25625762
>chr7:25626164-25627607
>chr7:25627840-25628355
>chr7:25628408-25629053
>chr7:25629153-25631981
>chr7:25632268-25632283
>chr7:25632368-25635717
>chr7:25636028-25641660
>chr7:25641819-25659176
>chr7:25659615-25662104
>chr7:25663761-25664844
>chr7:25664891-25664930
>chr7:25665030-25669970
>chr7:25669997-25672767
>chr7:25673834-25674301
>chr7:25674451-25675144
>chr7:25675198-25676006
>chr7:25676092-25676356
>chr7:25676628-25676718
>chr7:25676863-25677459
>chr7:25677761-25691163
>chr7:25691199-25691651
>chr7:25692613-25693355
>chr7:25693399-25694149
>chr7:25694197-25695359
>chr7:25695416-25695485
>chr7:25695901-25701439
>chr7:25701568-25701651
>chr7:25701717-25701869
>chr7:25701955-25706346
>chr7:25706496-25706606
>chr7:25706685-25706844
>chr7:25708766-25708819
>chr7:25709550-25725848
>chr7:25726238-25735756
>chr7:25735957-25737719
>chr7:25739182-25739506
>chr7:25742857-25755825
>chr7:25755964-25755979
>chr7:25756079-25771218
>chr7:25771278-25771369
>chr7:25772064-25772110
>chr7:25772160-25772470
>chr7:25773089-25773869
>chr7:25773934-25780533
>chr7:25780885-25787492
>chr7:25787564-25793594
>chr7:25793646-25794502
>chr7:25794633-25794750
>chr7:25794784-25794927
>chr7:25798312-25798368
>chr7:25798420-25798529
>chr7:25798675-25798762
>chr7:25799056-25799148
>chr7:25799253-25799352
>chr7:25800005-25800302
>chr7:25800393-25800438
>chr7:25800498-25800723
>chr7:25800817-25801059
>chr7:25801159-25801264
>chr7:25801537-25801626
>chr7:25801736-25802170
>chr7:25802348-25802401
>chr7:25802454-25802534
>chr7:25802640-25802684
>chr7:25803241-25813086
>chr7:25813378-25813408
>chr7:25813473-25813814
>chr7:25813975-25814048
>chr7:25814564-25814643
>chr7:25815866-25816364
>chr7:25816489-25816547
>chr7:25816622-25816753
>chr7:25816993-25817187
>chr7:25817227-25817289
>chr7:25817529-25817660
>chr7:25817773-25817835
>chr7:25817927-25817961
>chr7:25818208-25818301
>chr7:25818433-25818591
>chr7:25818709-25818948
>chr7:25822125-25822435
>chr7:25826532-25826728
>chr7:25826804-25826841
>chr7:25827394-25827468
>chr7:25828386-25828460
>chr7:25829793-25829930
>chr7:25833749-25833828
>chr7:25834464-25834545
>chr7:25834665-25834936
>chr7:25835029-25835390
>chr7:25835480-25835764
>chr7:25835812-25836160
>chr7:25836188-25836635
>chr7:25837612-25838265
>chr7:25838357-25838554
>chr7:25838638-25844585
>chr7:25844685-25845907
>chr7:25846197-25848212
>chr7:25848391-25849871
>chr7:25849934-25850128
>chr7:25850255-25851115
>chr7:25851248-25851915
>chr7:25852274-25852347
>chr7:25852416-25852494
>chr7:25852601-25853684
>chr7:25853921-25857635
>chr7:25857735-25860007
>chr7:25860185-25862512
>chr7:25862662-25864708
>chr7:25864808-25866761
>chr7:25866846-25866871
>chr7:25867107-25869441
>chr7:25869630-25871627
>chr7:25871827-25872289
>chr7:25872369-25874791
>chr7:25874963-25877568
>chr7:25877668-25877686
>chr7:25877763-25878744
>chr7:25878920-25879014
>chr7:25879085-25879681
>chr7:25879853-25881552
>chr7:25882081-25884650
>chr7:25884750-25890393
>chr7:25890477-25891398
>chr7:25891481-25893819
>chr7:25893891-25894181
>chr7:25894232-25895015
>chr7:25895224-25896112
>chr7:25896157-25901271
>chr7:25901294-25902330
>chr7:25902451-25902591
>chr7:25902692-25902762
>chr7:25902825-25902867
>chr7:25902966-25903042
>chr7:25903366-25903556
>chr7:25906685-25906834
>chr7:25907389-25907753
>chr7:25907877-25908199
>chr7:25908368-25908490
>chr7:25908613-25908684
>chr7:25908782-25908935
>chr7:25909055-25909200
>chr7:25909493-25909525
>chr7:25910410-25910484
>chr7:25910871-25910992
>chr7:25911350-25912246
>chr7:25912816-25912863
>chr7:25913460-25913563
>chr7:25913590-25913649
>chr7:25913724-25913886
>chr7:25914503-25914605
>chr7:25915691-25915743
>chr7:25916508-25917852
>chr7:25919413-25919613
>chr7:25921052-25921250
>chr7:25921562-25922040
>chr7:25922074-25922281
>chr7:25922334-25922414
>chr7:25922450-25922926
>chr7:25923442-25923607
>chr7:25923772-25923917
>chr7:25927385-25952192
>chr7:25952452-25973384
>chr7:25973403-25976605
>chr7:25976659-25976693
>chr7:25977242-25977369
>chr7:25979808-25980254
>chr7:25980974-25981433
>chr7:25981501-25981655
>chr7:25981788-25981946
>chr7:25982094-25984492
>chr7:25984539-25986202
>chr7:25986374-25986394
>chr7:25986514-25987031
>chr7:25987063-25987186
>chr7:25987334-25987349
>chr7:25987483-25987510
>chr7:25987561-25988400
>chr7:25988533-25988548
>chr7:25988669-25989471
>chr7:25989716-25992680
>chr7:25992755-25993071
>chr7:25993140-25994700
>chr7:25994718-25997935
>chr7:25998123-25998367
>chr7:25998413-25999329
>chr7:25999567-26008786
>chr7:26008818-26008899
>chr7:26008948-26008997
>chr7:26009065-26009216
>chr7:26009837-26009911
>chr7:26011028-26011221
>chr7:26011862-26012701
>chr7:26012838-26017004
>chr7:26017179-26019621
>chr7:26019963-26031051
>chr7:26033850-26033877
>chr7:26033924-26041696
>chr7:26041752-26055068
>chr7:26055134-26057766
>chr7:26057813-26060418
>chr7:26060732-26069397
>chr7:26069437-26070903
>chr7:26071050-26078193
>chr7:26078447-26078516
>chr7:26079049-26079283
>chr7:26079383-26083139
>chr7:26083392-26083461
>chr7:26083976-26084559
>chr7:26084684-26094090
>chr7:26094223-26094337
>chr7:26094367-26094508
>chr7:26094538-26095691
>chr7:26095797-26098775
>chr7:26102787-26103074
>chr7:26103100-26103271
>chr7:26103324-26104363
>chr7:26106690-26106769
>chr7:26106818-26106912
>chr7:26106958-26107060
>chr7:26107730-26115243
>chr7:26115616-26115656
>chr7:26115989-26116484
>chr7:26116554-26116582
>chr7:26116768-26116840
>chr7:26117009-26117048
>chr7:26117138-26117243
>chr7:26117322-26117533
>chr7:26117718-26117847
>chr7:26117957-26118114
>chr7:26118587-26119009
>chr7:26119196-26119275
>chr7:26119313-26119456
>chr7:26119591-26119683
>chr7:26119753-26120301
>chr7:26120398-26120503
>chr7:26120532-26121334
>chr7:26121442-26121488
>chr7:26121631-26123411
>chr7:26123545-26128355
>chr7:26128376-26131867
>chr7:26131998-26132013
>chr7:26132113-26133801
>chr7:26134154-26134780
>chr7:26135383-26135636
>chr7:26138301-26143898
>chr7:26143998-26144076
>chr7:26144122-26144472
>chr7:26144528-26144878
>chr7:26144962-26145355
>chr7:26145367-26145404
>chr7:26146457-26147523
>chr7:26147788-26149834
>chr7:26150104-26167128
>chr7:26167154-26168067
>chr7:26170127-26170331
>chr7:26170425-26170462
>chr7:26172233-26172917
>chr7:26173836-26178884
>chr7:26179976-26180167
>chr7:26180240-26180385
>chr7:26180473-26180525
>chr7:26181795-26181856
>chr7:26182750-26182862
>chr7:26183604-26192785
>chr7:26192845-26192961
>chr7:26193347-26193445
>chr7:26193500-26193687
>chr7:26193865-26193919
>chr7:26195463-26195498
>chr7:26195698-26195745
>chr7:26196515-26196598
>chr7:26197355-26197440
>chr7:26198033-26198291
>chr7:26198361-26200496
>chr7:26202290-26202425
>chr7:26202579-26203556
>chr7:26203612-26203744
>chr7:26204307-26204733
>chr7:26204775-26205259
>chr7:26205348-26209253
>chr7:26209295-26209587
>chr7:26209639-26209779
>chr7:26209868-26212070
>chr7:26214738-26223428
>chr7:26223646-26223961
>chr7:26226486-26227430
>chr7:26227462-26227752
>chr7:26228155-26228306
>chr7:26228506-26228663
>chr7:26229765-26229800
>chr7:26229921-26230007
>chr7:26230736-26230973
>chr7:26231081-26231182
>chr7:26231219-26231585
>chr7:26231874-26232001
>chr7:26232318-26242513
>chr7:26243569-26243621
>chr7:26246939-26247139
>chr7:26247903-26248522
>chr7:26248694-26248812
>chr7:26249093-26249150
>chr7:26249247-26249310
>chr7:26251821-26252882
>chr7:26252922-26253602
>chr7:26253770-26266752
>chr7:26266808-26266878
>chr7:26267048-26267596
>chr7:26267642-26268049
>chr7:26268094-26269050
>chr7:26270050-26274310
>chr7:26274340-26276215
>chr7:26276249-26276563
>chr7:26277550-26282230
>chr7:26282323-26284977
>chr7:26285229-26289786
>chr7:26289971-26294612
>chr7:26294642-26296003
>chr7:26296037-26296360
>chr7:26297252-26297378
>chr7:26297639-26300043
>chr7:26300061-26314431
>chr7:26314777-26315642
>chr7:26315781-26330336
>chr7:26330382-26332661
>chr7:26332754-26337709
>chr7:26338101-26338139
>chr7:26338765-26339926
>chr7:26339972-26340705
>chr7:26340857-26341640
>chr7:26341654-26342609
>chr7:26342698-26343224
>chr7:26344202-26349805
>chr7:26349846-26355029
>chr7:26355093-26355363
>chr7:26355384-26357107
>chr7:26357168-26357649
>chr7:26357686-26357951
>chr7:26357974-26358899
>chr7:26359071-26360605
>chr7:26360658-26360738
>chr7:26361159-26361335
>chr7:26361390-26370599
>chr7:26370708-26371451
>chr7:26371518-26375697
>chr7:26375735-26387750
>chr7:26387783-26388473
>chr7:26388520-26388580
>chr7:26388620-26393968
>chr7:26394145-26394435
>chr7:26395200-26395290
>chr7:26395371-26415399
>chr7:26416077-26430517
>chr7:26430626-26433475
>chr7:26433689-26433761
>chr7:26434754-26435412
>chr7:26435568-26435610
>chr7:26435728-26435779
>chr7:26435856-26435931
>chr7:26436055-26436287
>chr7:26436431-26436854
>chr7:26438019-26446563
>chr7:26446596-26449296
>chr7:26449471-26449929
>chr7:26449970-26450751
>chr7:26450836-26451907
>chr7:26452018-26453334
>chr7:26453388-26454169
>chr7:26454258-26454871
>chr7:26454904-26456837
>chr7:26458156-26458523
>chr7:26458571-26459286
>chr7:26459341-26459573
>chr7:26459625-26460277
>chr7:26460655-26462393
>chr7:26463207-26463239
>chr7:26464412-26464512
>chr7:26467678-26467776
>chr7:26467873-26468108
>chr7:26468175-26469027
>chr7:26469098-26469137
>chr7:26469185-26469347
>chr7:26469494-26469537
>chr7:26469626-26469668
>chr7:26470932-26480675
>chr7:26480693-26480786
>chr7:26481084-26481646
>chr7:26481836-26482093
>chr7:26482111-26482725
>chr7:26482905-26488521
>chr7:26488961-26498501
>chr7:26498897-26498958
>chr7:26499002-26499066
>chr7:26499272-26499319
>chr7:26499941-26500043
>chr7:26501707-26501846
>chr7:26502940-26502985
>chr7:26503056-26503103
>chr7:26508548-26508582
>chr7:26510202-26510345
>chr7:26511126-26511230
>chr7:26512664-26515207
>chr7:26515381-26522139
>chr7:26522259-26522622
>chr7:26522899-26523096
>chr7:26523177-26523493
>chr7:26523993-26524106
>chr7:26524505-26524702
>chr7:26524784-26525705
>chr7:26526194-26529687
>chr7:26529813-26531514
>chr7:26531614-26531632
>chr7:26531821-26536871
>chr7:26536971-26538077
>chr7:26538083-26540490
>chr7:26540646-26546492
>chr7:26547106-26549543
>chr7:26550352-26550727
>chr7:26550760-26554253
>chr7:26554732-26554846
>chr7:26554979-26568427
>chr7:26570922-26571807
>chr7:26571851-26571991
>chr7:26572241-26572292
>chr7:26572439-26572497
>chr7:26573075-26573214
>chr7:26573284-26573380
>chr7:26573651-26573755
>chr7:26574035-26574083
>chr7:26574675-26575440
>chr7:26575470-26576959
>chr7:26577137-26577451
>chr7:26577533-26581021
>chr7:26581145-26582093
>chr7:26582121-26582163
>chr7:26582194-26582440
>chr7:26582470-26582623
>chr7:26582674-26582978
>chr7:26583089-26583160
>chr7:26583254-26585489
>chr7:26585649-26588572
>chr7:26588617-26592591
>chr7:26592653-26593621
>chr7:26593671-26595748
>chr7:26595784-26607888
>chr7:26607922-26608261
>chr7:26608292-26608478
>chr7:26608719-26608818
>chr7:26609893-26609952
>chr7:26610432-26611174
>chr7:26611428-26611495
>chr7:26611618-26611770
>chr7:26611881-26612987
>chr7:26615602-26615850
>chr7:26615914-26616209
>chr7:26616343-26616376
>chr7:26616487-26616810
>chr7:26616867-26617546
>chr7:26617611-26617939
>chr7:26618007-26619212
>chr7:26619255-26619401
>chr7:26620420-26620597
>chr7:26621327-26621375
>chr7:26621594-26621711
>chr7:26623539-26627569
>chr7:26628495-26628609
>chr7:26628641-26632107
>chr7:26633024-26643622
>chr7:26643686-26643701
>chr7:26643801-26644089
>chr7:26644208-26650973
>chr7:26650991-26652148
>chr7:26652425-26652623
>chr7:26652705-26653625
>chr7:26654114-26657383
>chr7:26657466-26657481
>chr7:26657581-26657596
>chr7:26657744-26664404
>chr7:26664410-26666502
>chr7:26666886-26667105
>chr7:26667510-26668880
>chr7:26668912-26680111
>chr7:26680429-26680870
>chr7:26681161-26681494
>chr7:26681917-26682001
>chr7:26682053-26682471
>chr7:26682582-26685211
>chr7:26685266-26685284
>chr7:26685429-26685463
>chr7:26685547-26701655
>chr7:26701700-26702750
>chr7:26702800-26703987
>chr7:26704090-26714106
>chr7:26714206-26714224
>chr7:26714280-26715966
>chr7:26716032-26716051
>chr7:26716172-26717293
>chr7:26717354-26717586
>chr7:26718963-26719020
>chr7:26719267-26723892
>chr7:26723934-26726493
>chr7:26726655-26775314
>chr7:26775371-26776027
>chr7:26776091-26776182
>chr7:26776548-26781893
>chr7:26781915-26785802
>chr7:26785837-26788235
>chr7:26791812-26791836
>chr7:26792952-26803622
>chr7:26803768-26803992
>chr7:26804032-26833206
>chr7:26833439-26839353
>chr7:26839394-26842598
>chr7:26842635-26844231
>chr7:26844413-26845243
>chr7:26845295-26845317
>chr7:26845417-26845819
>chr7:26846855-26858017
>chr7:26858291-26863290
>chr7:26863441-26864685
>chr7:26864829-26865040
>chr7:26865060-26871757
>chr7:26871857-26871873
>chr7:26871945-26872511
>chr7:26872893-26873645
>chr7:26873981-26874114
>chr7:26874575-26874607
>chr7:26878483-26878655
>chr7:26878792-26879138
>chr7:26881563-26881679
>chr7:26881778-26881930
>chr7:26882376-26882465
>chr7:26883411-26883567
>chr7:26883624-26883752
>chr7:26883836-26883864
>chr7:26885085-26885225
>chr7:26885298-26885365
>chr7:26885566-26885672
>chr7:26885759-26885899
>chr7:26885933-26886054
>chr7:26886123-26886452
>chr7:26887403-26890348
>chr7:26890448-26894125
>chr7:26894213-26902426
>chr7:26902783-26902798
>chr7:26902898-26904940
>chr7:26904960-26905031
>chr7:26905090-26905176
>chr7:26905452-26910802
>chr7:26911006-26911394
>chr7:26911727-26920699
>chr7:26920756-26920804
>chr7:26921943-26921999
>chr7:26924093-26924184
>chr7:26924322-26932449
>chr7:26932582-26940138
>chr7:26940221-26940253
>chr7:26940364-26940399
>chr7:26940730-26941264
>chr7:26941365-26941994
>chr7:26942073-26945600
>chr7:26945729-26946638
>chr7:26946738-26949613
>chr7:26949868-26950681
>chr7:26951349-26952728
>chr7:26952868-26961137
>chr7:26961187-26961451
>chr7:26961487-26962002
>chr7:26962036-26962070
>chr7:26962182-26962197
>chr7:26962385-26963459
>chr7:26963537-26963570
>chr7:26963647-26963759
>chr7:26963910-26965963
>chr7:26966026-26966663
>chr7:26966703-26966936
>chr7:26967868-26968687
>chr7:26968845-26973856
>chr7:26974243-26974338
>chr7:26975909-26975965
>chr7:26976575-26977128
>chr7:26977381-26977457
>chr7:26978207-26979651
>chr7:26979682-26979782
>chr7:26983678-26983776
>chr7:26983833-26983885
>chr7:26984465-26984544
>chr7:26984707-26985141
>chr7:26985446-26985562
>chr7:26985653-27002189
>chr7:27002261-27002412
>chr7:27002452-27002852
>chr7:27003432-27003482
>chr7:27003613-27004145
>chr7:27004179-27005960
>chr7:27006162-27006211
>chr7:27006271-27006607
>chr7:27006690-27006725
>chr7:27006829-27006875
>chr7:27007008-27007154
>chr7:27007321-27007480
>chr7:27007678-27009483
>chr7:27009727-27011639
>chr7:27012890-27012912
>chr7:27013035-27014071
>chr7:27014148-27014326
>chr7:27014396-27015260
>chr7:27015386-27016179
>chr7:27016341-27022794
>chr7:27022979-27023069
>chr7:27023397-27023938
>chr7:27024053-27024368
>chr7:27025107-27025566
>chr7:27025593-27026009
>chr7:27026380-27026517
>chr7:27028379-27033360
>chr7:27033600-27035053
>chr7:27035122-27036471
>chr7:27036571-27038589
>chr7:27038626-27041418
>chr7:27041709-27041776
>chr7:27044304-27044337
>chr7:27045794-27045823
>chr7:27046133-27046165
>chr7:27050439-27050924
>chr7:27052828-27054118
>chr7:27054184-27054248
>chr7:27054400-27054673
>chr7:27054954-27057269
>chr7:27057329-27057476
>chr7:27057585-27057866
>chr7:27057932-27057970
>chr7:27058086-27066557
>chr7:27066672-27066803
>chr7:27066948-27067047
>chr7:27067080-27067228
>chr7:27067322-27067404
>chr7:27067466-27067504
>chr7:27067638-27067682
>chr7:27067754-27068195
>chr7:27068276-27068420
>chr7:27068600-27069062
>chr7:27069134-27069397
>chr7:27069502-27099292
>chr7:27099406-27112672
>chr7:27112719-27113223
>chr7:27113345-27113511
>chr7:27113600-27113634
>chr7:27114164-27114203
>chr7:27114972-27116753
>chr7:27116877-27116926
>chr7:27117010-27117077
>chr7:27117319-27117355
>chr7:27117469-27117499
>chr7:27117615-27117744
>chr7:27118027-27118587
>chr7:27118888-27131957
>chr7:27132170-27132366
>chr7:27132414-27132780
>chr7:27132882-27133064
>chr7:27133712-27133931
>chr7:27135358-27135645
>chr7:27135752-27135819
>chr7:27136384-27136508
>chr7:27136640-27136766
>chr7:27136920-27137054
>chr7:27137137-27137298
>chr7:27137688-27137763
>chr7:27138231-27138273
>chr7:27138382-27138460
>chr7:27138937-27139304
>chr7:27139590-27139782
>chr7:27139939-27140078
>chr7:27140398-27140439
>chr7:27140565-27142950
>chr7:27143003-27144005
>chr7:27144105-27154751
>chr7:27154851-27157056
>chr7:27157140-27157186
>chr7:27157571-27157659
>chr7:27157819-27157941
>chr7:27158191-27158351
>chr7:27158604-27159075
>chr7:27159212-27160180
>chr7:27160455-27160646
>chr7:27160711-27160775
>chr7:27160810-27163165
>chr7:27163295-27163454
>chr7:27163575-27163781
>chr7:27163836-27164859
>chr7:27164942-27166528
>chr7:27166749-27166784
>chr7:27166928-27167026
>chr7:27167070-27167627
>chr7:27167851-27167989
>chr7:27168034-27168256
>chr7:27168406-27169389
>chr7:27169479-27169865
>chr7:27170026-27170153
>chr7:27170242-27171699
>chr7:27171879-27172605
>chr7:27172745-27173351
>chr7:27173682-27173698
>chr7:27173827-27174019
>chr7:27174645-27174750
>chr7:27174774-27181075
>chr7:27181277-27190449
>chr7:27190584-27190977
>chr7:27192307-27192346
>chr7:27192465-27192529
>chr7:27192699-27192840
>chr7:27193846-27193936
>chr7:27194481-27194830
>chr7:27194884-27194942
>chr7:27195167-27203257
>chr7:27203349-27204438
>chr7:27204646-27215758
>chr7:27215826-27216455
>chr7:27216496-27221147
>chr7:27221181-27224943
>chr7:27225188-27225238
>chr7:27225508-27225554
>chr7:27226881-27226927
>chr7:27227012-27228263
>chr7:27229574-27229937
>chr7:27229971-27230182
>chr7:27230256-27230380
>chr7:27230782-27231579
>chr7:27231642-27237150
>chr7:27237294-27237332
>chr7:27237407-27237546
>chr7:27238897-27239514
>chr7:27239732-27239764
>chr7:27244139-27246422
>chr7:27246464-27259084
>chr7:27259212-27273527
>chr7:27273762-27273796
>chr7:27274052-27274176
>chr7:27275111-27279611
>chr7:27279698-27283035
>chr7:27283095-27283217
>chr7:27283414-27283505
>chr7:27284090-27285648
>chr7:27289018-27289666
>chr7:27289701-27289816
>chr7:27289850-27289944
>chr7:27290442-27290771
>chr7:27291384-27291468
>chr7:27291745-27291883
>chr7:27292567-27294085
>chr7:27295479-27295545
>chr7:27295727-27297211
>chr7:27297967-27324469
>chr7:27325036-27325849
>chr7:27326076-27326836
>chr7:27329066-27329196
>chr7:27329275-27329373
>chr7:27329489-27331007
>chr7:27331284-27331322
>chr7:27333716-27333759
>chr7:27335191-27338082
>chr7:27338124-27338140
>chr7:27338311-27347048
>chr7:27347148-27348838
>chr7:27349061-27350727
>chr7:27350809-27351127
>chr7:27351378-27351472
>chr7:27351556-27351601
>chr7:27351826-27351859
>chr7:27352603-27352749
>chr7:27352843-27352888
>chr7:27352924-27352973
>chr7:27353139-27353607
>chr7:27353810-27353883
>chr7:27354151-27354272
>chr7:27354541-27354613
>chr7:27354672-27354814
>chr7:27354897-27355161
>chr7:27357689-27357768
>chr7:27357815-27357986
>chr7:27358070-27358382
>chr7:27358778-27359111
>chr7:27359506-27359554
>chr7:27360002-27360037
>chr7:27360335-27360461
>chr7:27360534-27360700
>chr7:27360954-27363417
>chr7:27363466-27370931
>chr7:27370979-27372201
>chr7:27372492-27372521
>chr7:27373869-27373899
>chr7:27374664-27374753
>chr7:27375003-27375065
>chr7:27375173-27375210
>chr7:27375584-27385065
>chr7:27385257-27385286
>chr7:27386069-27386268
>chr7:27386512-27386610
>chr7:27386697-27386882
>chr7:27387012-27387063
>chr7:27387142-27387409
>chr7:27387842-27387879
>chr7:27388000-27388040
>chr7:27388168-27388303
>chr7:27388446-27388492
>chr7:27388835-27389052
>chr7:27389180-27389338
>chr7:27392636-27392689
>chr7:27393824-27393933
>chr7:27394390-27394605
>chr7:27394803-27404664
>chr7:27404802-27404820
>chr7:27405172-27405202
>chr7:27406462-27406667
>chr7:27406698-27406901
>chr7:27407034-27407094
>chr7:27407133-27407248
>chr7:27407292-27407343
>chr7:27407442-27407651
>chr7:27407713-27407779
>chr7:27407905-27408209
>chr7:27408281-27408473
>chr7:27408799-27408828
>chr7:27408926-27409214
>chr7:27409300-27409633
>chr7:27409734-27409967
>chr7:27410054-27410685
>chr7:27410779-27410919
>chr7:27410975-27411219
>chr7:27411318-27411492
>chr7:27411543-27411834
>chr7:27411934-27412486
>chr7:27413836-27414194
>chr7:27414371-27414432
>chr7:27414992-27415130
>chr7:27415262-27415551
>chr7:27415599-27416094
>chr7:27416153-27416370
>chr7:27416553-27416799
>chr7:27416871-27416903
>chr7:27417142-27417587
>chr7:27417706-27418404
>chr7:27418584-27419475
>chr7:27419546-27419768
>chr7:27420066-27425639
>chr7:27425640-27427253
>chr7:27427324-27427748
>chr7:27427900-27427943
>chr7:27428005-27428218
>chr7:27428390-27428455
>chr7:27428682-27428757
>chr7:27428791-27428889
>chr7:27428933-27429650
>chr7:27429884-27430053
>chr7:27430399-27430482
>chr7:27431057-27431119
>chr7:27435113-27435160
>chr7:27436647-27436699
>chr7:27436820-27436938
>chr7:27438329-27438450
>chr7:27439746-27446475
>chr7:27446609-27452143
>chr7:27452308-27453727
>chr7:27454135-27465246
>chr7:27465288-27471574
>chr7:27471674-27479803
>chr7:27479925-27482483
>chr7:27488656-27488728
>chr7:27489681-27489711
>chr7:27490110-27490324
>chr7:27490481-27491136
>chr7:27491335-27492464
>chr7:27493193-27493300
>chr7:27493400-27493540
>chr7:27493815-27495428
>chr7:27496488-27496526
>chr7:27496675-27499439
>chr7:27501481-27501534
>chr7:27503329-27503468
>chr7:27503616-27503701
>chr7:27503968-27504077
>chr7:27504113-27504172
>chr7:27504334-27504621
>chr7:27505754-27506397
>chr7:27506444-27506590
>chr7:27506824-27506888
>chr7:27507041-27507088
>chr7:27507241-27507323
>chr7:27507566-27507629
>chr7:27507654-27507690
>chr7:27507830-27507876
>chr7:27507932-27508036
>chr7:27508394-27508471
>chr7:27508893-27508970
>chr7:27509268-27509373
>chr7:27509871-27510117
>chr7:27510189-27510914
>chr7:27510987-27512483
>chr7:27512515-27512674
>chr7:27512756-27512854
>chr7:27512892-27513238
>chr7:27513297-27513534
>chr7:27513598-27513918
>chr7:27513950-27514902
>chr7:27514984-27515211
>chr7:27515255-27515564
>chr7:27515619-27515848
>chr7:27515910-27517618
>chr7:27517808-27517901
>chr7:27520444-27520476
>chr7:27520931-27520962
>chr7:27521191-27529551
>chr7:27529618-27529656
>chr7:27529802-27529839
>chr7:27529922-27530083
>chr7:27530108-27530339
>chr7:27530427-27530586
>chr7:27530704-27531183
>chr7:27531412-27532613
>chr7:27533119-27533306
>chr7:27533416-27533472
>chr7:27533592-27533723
>chr7:27534050-27534613
>chr7:27534827-27542765
>chr7:27543016-27543213
>chr7:27544050-27544152
>chr7:27544592-27545340
>chr7:27545548-27545798
>chr7:27545883-27554726
>chr7:27555080-27557224
>chr7:27558463-27558546
>chr7:27560264-27560381
>chr7:27560403-27561103
>chr7:27561322-27561435
>chr7:27562122-27562832
>chr7:27563209-27563898
>chr7:27563992-27564054
>chr7:27564093-27564293
>chr7:27564323-27564466
>chr7:27564532-27564702
>chr7:27564741-27569162
>chr7:27569204-27587154
>chr7:27587395-27587495
>chr7:27587671-27587914
>chr7:27587967-27588012
>chr7:27588380-27588989
>chr7:27589016-27589095
>chr7:27589170-27592021
>chr7:27592393-27592445
>chr7:27592529-27592716
>chr7:27592820-27592865
>chr7:27593172-27593832
>chr7:27593898-27596624
>chr7:27596713-27598253
>chr7:27598322-27600561
>chr7:27600618-27600929
>chr7:27601063-27601574
>chr7:27601604-27602848
>chr7:27602868-27603099
>chr7:27603219-27604083
>chr7:27604194-27604477
>chr7:27604617-27604699
>chr7:27605846-27606422
>chr7:27606461-27607237
>chr7:27607454-27607485
>chr7:27607829-27608942
>chr7:27610204-27611735
>chr7:27611969-27612029
>chr7:27612155-27612402
>chr7:27612508-27615567
>chr7:27615611-27617500
>chr7:27617590-27620066
>chr7:27621547-27621614
>chr7:27621753-27621849
>chr7:27621909-27621949
>chr7:27622311-27622353
>chr7:27622554-27622640
>chr7:27622719-27622824
>chr7:27622890-27622975
>chr7:27623434-27623518
>chr7:27624429-27624549
>chr7:27625987-27626034
>chr7:27626241-27626298
>chr7:27626349-27626452
>chr7:27626537-27626654
>chr7:27626743-27627034
>chr7:27627801-27628803
>chr7:27628853-27629088
>chr7:27629222-27630510
>chr7:27630855-27632792
>chr7:27633459-27633544
>chr7:27633878-27634340
>chr7:27634761-27634987
>chr7:27635678-27635830
>chr7:27635878-27635989
>chr7:27636151-27637870
>chr7:27637906-27637967
>chr7:27638040-27638089
>chr7:27640204-27640246
>chr7:27640754-27641118
>chr7:27641194-27664921
>chr7:27666584-27666811
>chr7:27666882-27670795
>chr7:27671239-27671351
>chr7:27671538-27672143
>chr7:27672288-27672441
>chr7:27672502-27672628
>chr7:27674525-27674805
>chr7:27679557-27679674
>chr7:27679921-27679983
>chr7:27680206-27680243
>chr7:27680306-27680341
>chr7:27680509-27680538
>chr7:27681172-27681221
>chr7:27681959-27682021
>chr7:27682683-27682717
>chr7:27688562-27690844
>chr7:27690986-27692055
>chr7:27692159-27694301
>chr7:27694344-27694558
>chr7:27694751-27694891
>chr7:27698042-27698861
>chr7:27698993-27705023
>chr7:27705340-27710835
>chr7:27711050-27711067
>chr7:27711154-27712265
>chr7:27712394-27712423
>chr7:27712535-27712624
>chr7:27712679-27713428
>chr7:27714583-27714714
>chr7:27714763-27714825
>chr7:27714975-27715294
>chr7:27715727-27715798
>chr7:27716630-27733903
>chr7:27734054-27738096
>chr7:27738693-27740381
>chr7:27740448-27749216
>chr7:27749545-27750977
>chr7:27751029-27751694
>chr7:27751738-27752190
>chr7:27752245-27752348
>chr7:27752707-27752867
>chr7:27752898-27753060
>chr7:27753323-27753448
>chr7:27753939-27754044
>chr7:27754164-27776848
>chr7:27776916-27776954
>chr7:27777218-27777428
>chr7:27778909-27779058
>chr7:27779949-27779988
>chr7:27781587-27781756
>chr7:27787039-27789445
>chr7:27789596-27794661
>chr7:27794705-27794721
>chr7:27794992-27795522
>chr7:27796426-27796633
>chr7:27796921-27796998
>chr7:27797364-27797610
>chr7:27797815-27797989
>chr7:27798100-27798255
>chr7:27798595-27798864
>chr7:27799003-27799410
>chr7:27799561-27802394
>chr7:27802448-27802623
>chr7:27802665-27812217
>chr7:27812265-27812746
>chr7:27813080-27813136
>chr7:27813435-27813686
>chr7:27814017-27814283
>chr7:27814627-27814700
>chr7:27815347-27815689
>chr7:27815909-27815939
>chr7:27816050-27816469
>chr7:27816736-27816788
>chr7:27817467-27817616
>chr7:27817706-27817814
>chr7:27818079-27818119
>chr7:27818215-27819323
>chr7:27819398-27819759
>chr7:27824436-27825566
>chr7:27825604-27828240
>chr7:27828382-27829831
>chr7:27830002-27830348
>chr7:27830386-27831161
>chr7:27831279-27836588
>chr7:27837371-27837501
>chr7:27838107-27838288
>chr7:27838368-27845312
>chr7:27845388-27845618
>chr7:27845718-27847035
>chr7:27847396-27847434
>chr7:27847520-27849908
>chr7:27849953-27856715
>chr7:27856766-27858012
>chr7:27858156-27860747
>chr7:27860794-27862784
>chr7:27862925-27863625
>chr7:27863692-27864073
>chr7:27864153-27865095
>chr7:27865153-27865643
>chr7:27867145-27867331
>chr7:27867393-27869848
>chr7:27869966-27872227
>chr7:27872253-27872883
>chr7:27872934-27873512
>chr7:27873565-27874230
>chr7:27874294-27875867
>chr7:27876048-27884963
>chr7:27885005-27886806
>chr7:27886830-27888415
>chr7:27888515-27889405
>chr7:27889947-27889992
>chr7:27890046-27890500
>chr7:27890727-27890893
>chr7:27890922-27892259
>chr7:27892288-27896471
>chr7:27896514-27898174
>chr7:27898255-27899381
>chr7:27899431-27903985
>chr7:27904202-27905126
>chr7:27905345-27907233
>chr7:27907423-27909983
>chr7:27910003-27910679
>chr7:27910744-27911447
>chr7:27911512-27911954
>chr7:27912159-27916517
>chr7:27916589-27916604
>chr7:27916704-27916719
>chr7:27916779-27918413
>chr7:27918729-27918744
>chr7:27918891-27919319
>chr7:27919679-27919916
>chr7:27920016-27920546
>chr7:27920607-27923549
>chr7:27923741-27928561
>chr7:27928614-27940773
>chr7:27940833-27942477
>chr7:27942516-27943453
>chr7:27943477-27945400
>chr7:27945503-27945563
>chr7:27945603-27959611
>chr7:27959689-27959759
>chr7:27959848-27960025
>chr7:27960237-27960285
>chr7:27960434-27960568
>chr7:27960688-27960739
>chr7:27960880-27961034
>chr7:27961105-27963973
>chr7:27963993-27967545
>chr7:27967592-27967641
>chr7:27967680-27967770
>chr7:27967982-27968030
>chr7:27968072-27968282
>chr7:27968438-27968587
>chr7:27968626-27971144
>chr7:27971197-27973212
>chr7:27973254-27975151
>chr7:27975197-27976907
>chr7:27976984-27977218
>chr7:27977250-27979104
>chr7:27979162-27985395
>chr7:27985429-27987277
>chr7:27987319-27987840
>chr7:27987907-27987939
>chr7:27988047-27988187
>chr7:27988222-27990673
>chr7:27991202-27991835
>chr7:27992588-27992845
>chr7:27992920-27993007
>chr7:27993046-27993171
>chr7:27993296-27993468
>chr7:27995808-27995844
>chr7:27996350-27996457
>chr7:27999352-27999449
>chr7:27999634-27999957
>chr7:28000155-28000222
>chr7:28000542-28000694
>chr7:28001193-28002360
>chr7:28002452-28002502
>chr7:28002585-28002674
>chr7:28002941-28003842
>chr7:28003981-28004424
>chr7:28004474-28005167
>chr7:28005241-28005778
>chr7:28005869-28006114
>chr7:28006170-28006252
>chr7:28006284-28007361
>chr7:28007412-28008382
>chr7:28008428-28008478
>chr7:28008605-28008654
>chr7:28008769-28009015
>chr7:28009060-28016268
>chr7:28016316-28017319
>chr7:28017405-28018407
>chr7:28018944-28019633
>chr7:28020166-28020230
>chr7:28022199-28022343
>chr7:28027118-28027152
>chr7:28027199-28027264
>chr7:28030316-28035879
>chr7:28036052-28037563
>chr7:28037866-28038031
>chr7:28038119-28038152
>chr7:28038369-28038418
>chr7:28038561-28038617
>chr7:28039144-28039200
>chr7:28039278-28039322
>chr7:28039549-28039653
>chr7:28039746-28039982
>chr7:28040336-28041102
>chr7:28041583-28041624
>chr7:28043636-28043773
>chr7:28043884-28052808
>chr7:28052872-28053541
>chr7:28053917-28071071
>chr7:28071203-28073436
>chr7:28073502-28073902
>chr7:28073938-28080601
>chr7:28081197-28081295
>chr7:28081847-28112443
>chr7:28112488-28112537
>chr7:28113104-28113140
>chr7:28113705-28114866
>chr7:28114885-28115267
>chr7:28115367-28115467
>chr7:28115486-28130523
>chr7:28130541-28132622
>chr7:28132648-28132708
>chr7:28132774-28132813
>chr7:28133521-28133829
>chr7:28134231-28134270
>chr7:28134638-28144166
>chr7:28144292-28144337
>chr7:28144495-28144545
>chr7:28145439-28145603
>chr7:28145680-28145744
>chr7:28146228-28146265
>chr7:28146635-28146958
>chr7:28147077-28147223
>chr7:28147361-28147495
>chr7:28147525-28147754
>chr7:28147784-28148125
>chr7:28148193-28148253
>chr7:28148499-28148590
>chr7:28148636-28149002
>chr7:28149087-28149295
>chr7:28149336-28151185
>chr7:28151268-28151367
>chr7:28151454-28159634
>chr7:28159669-28159850
>chr7:28159910-28164938
>chr7:28165502-28165558
>chr7:28165599-28166253
>chr7:28166620-28166659
>chr7:28166957-28167118
>chr7:28167235-28167462
>chr7:28167807-28167846
>chr7:28168380-28168468
>chr7:28168551-28171236
>chr7:28171441-28171864
>chr7:28172076-28172150
>chr7:28172611-28172677
>chr7:28173216-28173279
>chr7:28173387-28173548
>chr7:28173578-28175283
>chr7:28175655-28175745
>chr7:28175807-28175863
>chr7:28176322-28176738
>chr7:28176803-28176919
>chr7:28177131-28180055
>chr7:28180296-28188398
>chr7:28188528-28193364
>chr7:28193450-28212533
>chr7:28212923-28212955
>chr7:28213646-28220576
>chr7:28220676-28221374
>chr7:28221400-28222285
>chr7:28222362-28222862
>chr7:28222888-28225756
>chr7:28225955-28226049
>chr7:28226080-28226199
>chr7:28226342-28226384
>chr7:28226530-28226581
>chr7:28226822-28226870
>chr7:28227018-28227097
>chr7:28227133-28227493
>chr7:28227553-28227686
>chr7:28228350-28228448
>chr7:28228521-28228597
>chr7:28228720-28228810
>chr7:28229125-28229186
>chr7:28230187-28230257
>chr7:28230305-28231126
>chr7:28232149-28232199
>chr7:28233188-28233429
>chr7:28234191-28235136
>chr7:28235204-28235256
>chr7:28235310-28235392
>chr7:28235443-28235590
>chr7:28235975-28236186
>chr7:28236292-28236450
>chr7:28236536-28236780
>chr7:28236962-28237016
>chr7:28237599-28237874
>chr7:28237922-28238539
>chr7:28238590-28238651
>chr7:28239596-28239663
>chr7:28239931-28240069
>chr7:28240223-28240322
>chr7:28243250-28243361
>chr7:28244049-28244146
>chr7:28244619-28244663
>chr7:28244820-28245058
>chr7:28245577-28272816
>chr7:28273337-28274092
>chr7:28278435-28278601
>chr7:28284155-28284242
>chr7:28284733-28285233
>chr7:28286534-28286806
>chr7:28286914-28287298
>chr7:28287357-28287400
>chr7:28287454-28287624
>chr7:28288164-28288251
>chr7:28288973-28289021
>chr7:28289679-28294905
>chr7:28295005-28295022
>chr7:28295267-28296603
>chr7:28296703-28297029
>chr7:28297832-28297923
>chr7:28299040-28299088
>chr7:28299198-28299243
>chr7:28299882-28299920
>chr7:28300125-28300173
>chr7:28300704-28300746
>chr7:28303083-28304542
>chr7:28304741-28304779
>chr7:28305705-28305812
>chr7:28305943-28306022
>chr7:28306082-28307659
>chr7:28308201-28308889
>chr7:28308936-28309499
>chr7:28309802-28309935
>chr7:28310135-28310221
>chr7:28310272-28310735
>chr7:28311496-28313140
>chr7:28313355-28315056
>chr7:28315249-28315304
>chr7:28315476-28315643
>chr7:28315918-28315964
>chr7:28316340-28316392
>chr7:28316855-28317063
>chr7:28317108-28317956
>chr7:28317994-28325181
>chr7:28325351-28326078
>chr7:28327147-28327439
>chr7:28327763-28327891
>chr7:28327946-28328005
>chr7:28328098-28328138
>chr7:28328449-28328559
>chr7:28328811-28330705
>chr7:28335507-28335538
>chr7:28336143-28336227
>chr7:28336909-28337365
>chr7:28337578-28337862
>chr7:28338060-28338325
>chr7:28338441-28338528
>chr7:28339422-28339461
>chr7:28340332-28340370
>chr7:28340528-28340581
>chr7:28340659-28340806
>chr7:28340966-28341009
>chr7:28341403-28341447
>chr7:28343081-28343333
>chr7:28347150-28347983
>chr7:28349236-28349313
>chr7:28351859-28352099
>chr7:28352366-28352412
>chr7:28352495-28354769
>chr7:28354803-28358363
>chr7:28358446-28358980
>chr7:28359035-28359125
>chr7:28359216-28359759
>chr7:28359831-28360544
>chr7:28360618-28363067
>chr7:28363085-28364661
>chr7:28364761-28365251
>chr7:28367151-28367474
>chr7:28369588-28369634
>chr7:28369776-28369811
>chr7:28370639-28370676
>chr7:28371002-28371040
>chr7:28371486-28371611
>chr7:28371707-28371753
>chr7:28373967-28374307
>chr7:28374404-28374691
>chr7:28374902-28375454
>chr7:28375748-28375844
>chr7:28375997-28376031
>chr7:28376137-28376387
>chr7:28376478-28376520
>chr7:28377026-28377290
>chr7:28377522-28377887
>chr7:28378180-28391986
>chr7:28392028-28392234
>chr7:28393422-28393783
>chr7:28394363-28395218
>chr7:28395732-28395864
>chr7:28396167-28396786
>chr7:28396915-28396982
>chr7:28397056-28397144
>chr7:28397290-28397396
>chr7:28398373-28399194
>chr7:28399321-28399386
>chr7:28399438-28399619
>chr7:28400896-28403408
>chr7:28403557-28403679
>chr7:28404454-28408337
>chr7:28408482-28408996
>chr7:28414940-28414994
>chr7:28415268-28415419
>chr7:28416109-28419233
>chr7:28419484-28419500
>chr7:28419616-28419832
>chr7:28419965-28423589
>chr7:28423649-28429875
>chr7:28429937-28434679
>chr7:28434910-28436021
>chr7:28436321-28438433
>chr7:28438549-28443207
>chr7:28443401-28445466
>chr7:28445702-28447354
>chr7:28447503-28455185
>chr7:28455433-28457601
>chr7:28457631-28458066
>chr7:28458112-28459027
>chr7:28459098-28459180
>chr7:28459227-28459559
>chr7:28459589-28462328
>chr7:28462428-28462446
>chr7:28462514-28462732
>chr7:28462778-28464497
>chr7:28464676-28465024
>chr7:28465135-28465251
>chr7:28465319-28465478
>chr7:28465765-28465834
>chr7:28466456-28466479
>chr7:28466697-28467459
>chr7:28467657-28469900
>chr7:28469946-28472003
>chr7:28472137-28473101
>chr7:28473269-28478189
>chr7:28478334-28479535
>chr7:28479684-28480763
>chr7:28481214-28490358
>chr7:28490531-28490759
>chr7:28490858-28490950
>chr7:28490982-28536298
>chr7:28536896-28536926
>chr7:28537581-28542703
>chr7:28543309-28543344
>chr7:28543970-28559005
>chr7:28559158-28559246
>chr7:28561281-28565044
>chr7:28565251-28565296
>chr7:28565414-28565591
>chr7:28565626-28566378
>chr7:28567277-28567322
>chr7:28567350-28567415
>chr7:28567438-28567486
>chr7:28567633-28567741
>chr7:28568759-28569392
>chr7:28569716-28582491
>chr7:28583482-28583671
>chr7:28583997-28588092
>chr7:28589084-28589293
>chr7:28589599-28594909
>chr7:28595036-28595604
>chr7:28597422-28597577
>chr7:28598440-28598482
>chr7:28600075-28600152
>chr7:28600274-28600303
>chr7:28602864-28603343
>chr7:28603445-28603638
>chr7:28604812-28611224
>chr7:28611892-28624577
>chr7:28624657-28624758
>chr7:28624997-28625083
>chr7:28625205-28625397
>chr7:28625423-28625886
>chr7:28625961-28629153
>chr7:28629233-28629333
>chr7:28629573-28629659
>chr7:28629781-28629973
>chr7:28630001-28653136
>chr7:28655903-28656103
>chr7:28658596-28672112
>chr7:28672271-28676486
>chr7:28676586-28676606
>chr7:28676686-28680155
>chr7:28680317-28680487
>chr7:28680933-28680962
>chr7:28681301-28684797
>chr7:28685499-28685669
>chr7:28687567-28688201
>chr7:28689230-28689465
>chr7:28689525-28689753
>chr7:28689805-28690116
>chr7:28690202-28690333
>chr7:28690360-28691469
>chr7:28691547-28692995
>chr7:28693197-28693321
>chr7:28693504-28698277
>chr7:28698317-28698384
>chr7:28698423-28698548
>chr7:28698578-28698650
>chr7:28698777-28698892
>chr7:28699132-28699325
>chr7:28699416-28699702
>chr7:28699799-28700563
>chr7:28700620-28700653
>chr7:28700708-28701016
>chr7:28701151-28701316
>chr7:28701371-28701556
>chr7:28701614-28701769
>chr7:28701829-28701873
>chr7:28701984-28702106
>chr7:28702188-28702686
>chr7:28702766-28706479
>chr7:28706522-28707132
>chr7:28707426-28708157
>chr7:28711758-28713295
>chr7:28713436-28714458
>chr7:28714545-28715801
>chr7:28715866-28720396
>chr7:28720901-28720949
>chr7:28721045-28723834
>chr7:28723980-28724013
>chr7:28724791-28729929
>chr7:28730029-28730143
>chr7:28730200-28730296
>chr7:28730419-28730542
>chr7:28730696-28730815
>chr7:28730858-28730892
>chr7:28731626-28731766
>chr7:28732239-28732312
>chr7:28732774-28734192
>chr7:28734292-28746650
>chr7:28746884-28748033
>chr7:28748052-28748570
>chr7:28748744-28749773
>chr7:28749829-28749915
>chr7:28749939-28753653
>chr7:28753753-28759594
>chr7:28759710-28759827
>chr7:28759975-28770228
>chr7:28772014-28772110
>chr7:28772360-28772465
>chr7:28772560-28772686
>chr7:28772784-28772931
>chr7:28774315-28774936
>chr7:28778853-28778888
>chr7:28779344-28782277
>chr7:28782554-28782809
>chr7:28785197-28796724
>chr7:28796994-28798088
>chr7:28799131-28799189
>chr7:28799851-28799891
>chr7:28801337-28801379
>chr7:28802491-28803166
>chr7:28803274-28803391
>chr7:28803469-28803750
>chr7:28803923-28803972
>chr7:28805313-28813219
>chr7:28813457-28813608
>chr7:28813709-28814141
>chr7:28814467-28814544
>chr7:28814916-28815833
>chr7:28816132-28820349
>chr7:28820611-28822663
>chr7:28822763-28824879
>chr7:28825365-28825419
>chr7:28825597-28825729
>chr7:28825766-28825946
>chr7:28826513-28826550
>chr7:28827940-28827993
>chr7:28828818-28828894
>chr7:28830605-28833268
>chr7:28833761-28833810
>chr7:28834677-28836930
>chr7:28837633-28837766
>chr7:28838594-28838624
>chr7:28838929-28838972
>chr7:28839108-28840827
>chr7:28841062-28849723
>chr7:28849823-28860589
>chr7:28862351-28862408
>chr7:28862442-28862517
>chr7:28862624-28862770
>chr7:28862936-28863332
>chr7:28863676-28863738
>chr7:28863833-28863976
>chr7:28864373-28864526
>chr7:28865230-28865336
>chr7:28865409-28865563
>chr7:28865787-28865822
>chr7:28865897-28866072
>chr7:28866280-28866403
>chr7:28866489-28866538
>chr7:28866706-28866802
>chr7:28866925-28866991
>chr7:28867273-28868231
>chr7:28868605-28868901
>chr7:28871741-28872172
>chr7:28872355-28872455
>chr7:28872569-28872785
>chr7:28873238-28873376
>chr7:28873460-28873582
>chr7:28873926-28874017
>chr7:28874585-28875373
>chr7:28875471-28876590
>chr7:28876779-28876865
>chr7:28877292-28877449
>chr7:28877518-28877709
>chr7:28877846-28878059
>chr7:28878518-28878907
>chr7:28879004-28879437
>chr7:28880507-28880616
>chr7:28881773-28881818
>chr7:28881966-28882404
>chr7:28882584-28882810
>chr7:28882863-28883274
>chr7:28883686-28885495
>chr7:28885563-28885787
>chr7:28885939-28886727
>chr7:28888460-28888665
>chr7:28888754-28889497
>chr7:28889521-28904383
>chr7:28904407-28905950
>chr7:28905985-28906524
>chr7:28907485-28907521
>chr7:28907567-28907718
>chr7:28907940-28909680
>chr7:28909780-28927893
>chr7:28928044-28928081
>chr7:28928787-28928977
>chr7:28929334-28929808
>chr7:28930089-28933442
>chr7:28934889-28936733
>chr7:28936797-28937068
>chr7:28937695-28937754
>chr7:28937907-28938095
>chr7:28938481-28939450
>chr7:28939482-28941346
>chr7:28941390-28942159
>chr7:28942279-28942727
>chr7:28942761-28945905
>chr7:28948257-28948370
>chr7:28948762-28950466
>chr7:28951072-28951106
>chr7:28951195-28951284
>chr7:28951339-28951434
>chr7:28951757-28951807
>chr7:28951894-28951963
>chr7:28952456-28952516
>chr7:28952628-28952678
>chr7:28952751-28969429
>chr7:28969770-28969808
>chr7:28969843-28970204
>chr7:28970567-28970693
>chr7:28970741-28971183
>chr7:28971600-28971750
>chr7:28972010-28972322
>chr7:28972589-28972660
>chr7:28972720-28972753
>chr7:28972873-28973043
>chr7:28973256-28973990
>chr7:28974189-28974323
>chr7:28974505-28974698
>chr7:28974729-28975473
>chr7:28975506-28976093
>chr7:28976136-28976708
>chr7:28976753-28979125
>chr7:28979198-28980049
>chr7:28980116-28981071
>chr7:28981138-28982365
>chr7:28982407-28982785
>chr7:28982832-28984490
>chr7:28984564-28984725
>chr7:28984836-28986317
>chr7:28986419-28986530
>chr7:28986594-28986706
>chr7:28986745-28987374
>chr7:28988504-28988562
>chr7:28989734-28989970
>chr7:28990056-28990267
>chr7:28990341-28990554
>chr7:28991830-28991889
>chr7:28991953-28992214
>chr7:28992295-28994021
>chr7:28994133-28994163
>chr7:28994256-28994289
>chr7:28994802-28994852
>chr7:28995863-28996471
>chr7:28996571-29005101
>chr7:29005439-29012790
>chr7:29013128-29013961
>chr7:29014298-29015290
>chr7:29015413-29015967
>chr7:29016012-29019410
>chr7:29019436-29019844
>chr7:29019885-29024258
>chr7:29024366-29025344
>chr7:29026823-29028365
>chr7:29029804-29029864
>chr7:29030004-29030221
>chr7:29030415-29030541
>chr7:29033109-29033739
>chr7:29033793-29033919
>chr7:29033965-29034097
>chr7:29035688-29035703
>chr7:29036019-29037820
>chr7:29037920-29037944
>chr7:29037988-29038056
>chr7:29038680-29038740
>chr7:29040709-29040741
>chr7:29040892-29042675
>chr7:29042811-29043256
>chr7:29043308-29043401
>chr7:29043596-29043634
>chr7:29043696-29043732
>chr7:29043774-29043839
>chr7:29043969-29044110
>chr7:29044171-29044428
>chr7:29044516-29044681
>chr7:29044722-29044812
>chr7:29044848-29044994
>chr7:29045034-29045205
>chr7:29045283-29045343
>chr7:29045475-29047576
>chr7:29047640-29048934
>chr7:29048999-29051604
>chr7:29051637-29052404
>chr7:29052424-29058054
>chr7:29058281-29059143
>chr7:29059211-29059670
>chr7:29059728-29060970
>chr7:29061465-29061523
>chr7:29062286-29062631
>chr7:29062690-29062738
>chr7:29063580-29063689
>chr7:29063753-29063978
>chr7:29064043-29064203
>chr7:29064231-29064562
>chr7:29064598-29064857
>chr7:29064918-29065254
>chr7:29065736-29065837
>chr7:29066270-29066306
>chr7:29067370-29067439
>chr7:29067972-29068097
>chr7:29068275-29068366
>chr7:29069959-29069999
>chr7:29070537-29070956
>chr7:29071010-29071164
>chr7:29071632-29072427
>chr7:29072464-29072549
>chr7:29072674-29072771
>chr7:29072809-29072861
>chr7:29073173-29073203
>chr7:29073274-29073315
>chr7:29073424-29073492
>chr7:29073622-29073665
>chr7:29073729-29073817
>chr7:29074019-29087336
>chr7:29087601-29087643
>chr7:29088133-29088231
>chr7:29088315-29088417
>chr7:29088556-29088607
>chr7:29088666-29088760
>chr7:29088864-29088931
>chr7:29090397-29090721
>chr7:29091298-29091349
>chr7:29091438-29099174
>chr7:29099207-29099765
>chr7:29100080-29100451
>chr7:29101447-29117287
>chr7:29117354-29117444
>chr7:29117931-29118017
>chr7:29118158-29136994
>chr7:29137094-29142208
>chr7:29142235-29142327
>chr7:29143031-29161017
>chr7:29162984-29163016
>chr7:29163057-29163770
>chr7:29163789-29169547
>chr7:29169647-29169662
>chr7:29169674-29170975
>chr7:29171075-29172759
>chr7:29172859-29177888
>chr7:29179109-29179537
>chr7:29182135-29182244
>chr7:29185760-29185798
>chr7:29185988-29186017
>chr7:29190577-29191340
>chr7:29191603-29191686
>chr7:29192483-29192575
>chr7:29192731-29192763
>chr7:29193025-29193062
>chr7:29193189-29193240
>chr7:29193283-29193331
>chr7:29193905-29194489
>chr7:29194700-29194815
>chr7:29194975-29203863
>chr7:29203972-29204048
>chr7:29204336-29206553
>chr7:29206658-29206732
>chr7:29207100-29207145
>chr7:29207285-29207329
>chr7:29207419-29207515
>chr7:29208138-29208252
>chr7:29208290-29208468
>chr7:29208560-29208947
>chr7:29209142-29209435
>chr7:29210463-29210525
>chr7:29210598-29211130
>chr7:29211182-29211334
>chr7:29211375-29211473
>chr7:29211510-29211861
>chr7:29212009-29212190
>chr7:29212231-29212270
>chr7:29212825-29212908
>chr7:29213231-29213367
>chr7:29213525-29213609
>chr7:29213724-29214137
>chr7:29214454-29214670
>chr7:29215461-29215568
>chr7:29215760-29215812
>chr7:29215880-29216122
>chr7:29216225-29216276
>chr7:29216413-29217864
>chr7:29217925-29218530
>chr7:29218579-29218904
>chr7:29219024-29219061
>chr7:29219148-29227679
>chr7:29227778-29227983
>chr7:29228038-29228150
>chr7:29228299-29228532
>chr7:29228684-29228744
>chr7:29228880-29228936
>chr7:29229918-29230020
>chr7:29230344-29230594
>chr7:29232081-29234188
>chr7:29234851-29234947
>chr7:29235104-29244280
>chr7:29244976-29245058
>chr7:29245937-29246456
>chr7:29246512-29246693
>chr7:29246786-29261652
>chr7:29261902-29262373
>chr7:29262594-29263693
>chr7:29264431-29264601
>chr7:29265699-29266283
>chr7:29266404-29266599
>chr7:29267197-29267278
>chr7:29267883-29268744
>chr7:29269015-29269075
>chr7:29269126-29269179
>chr7:29269213-29269954
>chr7:29270110-29271805
>chr7:29271948-29273834
>chr7:29281559-29281812
>chr7:29282265-29282322
>chr7:29282474-29285218
>chr7:29285284-29287920
>chr7:29288020-29302359
>chr7:29302425-29312563
>chr7:29312751-29314047
>chr7:29314331-29320951
>chr7:29321051-29329783
>chr7:29330025-29330104
>chr7:29330314-29330351
>chr7:29330385-29330527
>chr7:29330654-29330869
>chr7:29330891-29331235
>chr7:29331291-29331735
>chr7:29331789-29340375
>chr7:29340760-29340840
>chr7:29340960-29346742
>chr7:29346802-29349742
>chr7:29349805-29349860
>chr7:29349901-29349971
>chr7:29350094-29350320
>chr7:29350383-29350864
>chr7:29350964-29351164
>chr7:29351409-29351572
>chr7:29351682-29351717
>chr7:29352466-29352608
>chr7:29352697-29383173
>chr7:29383375-29383401
>chr7:29383447-29384480
>chr7:29384589-29390267
>chr7:29390302-29391415
>chr7:29391515-29396839
>chr7:29396905-29397550
>chr7:29397650-29398237
>chr7:29398274-29398930
>chr7:29399570-29399631
>chr7:29404714-29404775
>chr7:29405984-29406023
>chr7:29410817-29419491
>chr7:29420027-29425665
>chr7:29426236-29427047
>chr7:29427286-29428259
>chr7:29428359-29438420
>chr7:29438520-29438535
>chr7:29438783-29445688
>chr7:29445788-29450584
>chr7:29450840-29452756
>chr7:29452965-29453859
>chr7:29453959-29457750
>chr7:29457764-29458215
>chr7:29459127-29459493
>chr7:29459575-29460287
>chr7:29460411-29461310
>chr7:29461425-29462197
>chr7:29462233-29474147
>chr7:29474191-29475519
>chr7:29475618-29475751
>chr7:29476167-29476386
>chr7:29476462-29476501
>chr7:29476699-29476757
>chr7:29477172-29477462
>chr7:29477501-29479123
>chr7:29479366-29482888
>chr7:29483061-29483202
>chr7:29483242-29483374
>chr7:29483773-29484048
>chr7:29484306-29484449
>chr7:29484492-29485240
>chr7:29485376-29485465
>chr7:29485507-29485598
>chr7:29485831-29485956
>chr7:29486016-29486556
>chr7:29486628-29487692
>chr7:29487876-29487940
>chr7:29488350-29488412
>chr7:29488613-29506463
>chr7:29506968-29506997
>chr7:29507498-29507544
>chr7:29508096-29508120
>chr7:29508246-29510426
>chr7:29510564-29510918
>chr7:29511555-29512858
>chr7:29513098-29517697
>chr7:29517799-29517814
>chr7:29517914-29522585
>chr7:29522883-29522925
>chr7:29523112-29523214
>chr7:29523833-29524415
>chr7:29524565-29524667
>chr7:29524770-29524832
>chr7:29525101-29525148
>chr7:29525289-29525356
>chr7:29525394-29527329
>chr7:29527860-29529364
>chr7:29529410-29529564
>chr7:29529771-29530034
>chr7:29530118-29530784
>chr7:29530877-29532037
>chr7:29532098-29532545
>chr7:29532599-29534317
>chr7:29534361-29534440
>chr7:29534506-29534859
>chr7:29534903-29536730
>chr7:29536799-29537212
>chr7:29537486-29537665
>chr7:29537734-29537890
>chr7:29537947-29538056
>chr7:29538315-29539326
>chr7:29539509-29539541
>chr7:29539585-29539834
>chr7:29539883-29540615
>chr7:29540718-29540746
>chr7:29543292-29543801
>chr7:29543845-29543920
>chr7:29543952-29544097
>chr7:29544245-29544560
>chr7:29544711-29544807
>chr7:29544927-29544975
>chr7:29545025-29545091
>chr7:29545120-29547070
>chr7:29547580-29547637
>chr7:29548205-29548399
>chr7:29549340-29549494
>chr7:29551595-29551851
>chr7:29551864-29554163
>chr7:29555756-29555948
>chr7:29562512-29563348
>chr7:29569655-29569720
>chr7:29569980-29570299
>chr7:29575673-29575752
>chr7:29576692-29576717
>chr7:29576934-29579203
>chr7:29579411-29582950
>chr7:29583179-29583349
>chr7:29583550-29583612
>chr7:29584270-29587424
>chr7:29587541-29592380
>chr7:29592417-29596353
>chr7:29596385-29596479
>chr7:29596704-29596760
>chr7:29597231-29597412
>chr7:29597468-29597606
>chr7:29597667-29598248
>chr7:29598334-29599433
>chr7:29599645-29607355
>chr7:29607514-29611480
>chr7:29611755-29613756
>chr7:29613855-29613899
>chr7:29614304-29614360
>chr7:29614472-29614518
>chr7:29614677-29618501
>chr7:29618559-29618711
>chr7:29618754-29648778
>chr7:29649550-29652500
>chr7:29652656-29652919
>chr7:29652994-29653408
>chr7:29653645-29657691
>chr7:29657774-29657834
>chr7:29658519-29658571
>chr7:29658655-29658883
>chr7:29658943-29659136
>chr7:29659221-29659372
>chr7:29659431-29662226
>chr7:29669689-29669764
>chr7:29669944-29670462
>chr7:29670685-29670700
>chr7:29670946-29671021
>chr7:29671155-29682366
>chr7:29682872-29685907
>chr7:29686208-29689807
>chr7:29690065-29690951
>chr7:29691366-29692876
>chr7:29693013-29693030
>chr7:29693090-29695532
>chr7:29695629-29697424
>chr7:29697885-29698443
>chr7:29698543-29698587
>chr7:29698927-29700119
>chr7:29700312-29700459
>chr7:29700534-29700568
>chr7:29700763-29705663
>chr7:29705807-29712876
>chr7:29713030-29713103
>chr7:29713233-29713416
>chr7:29713448-29713653
>chr7:29713684-29713747
>chr7:29713897-29714664
>chr7:29714781-29714813
>chr7:29714897-29714985
>chr7:29715071-29715346
>chr7:29715420-29715665
>chr7:29715794-29715825
>chr7:29716029-29722105
>chr7:29722165-29722835
>chr7:29723197-29723226
>chr7:29723554-29724937
>chr7:29725344-29725857
>chr7:29725895-29726054
>chr7:29726109-29726315
>chr7:29726441-29726757
>chr7:29726867-29726887
>chr7:29727166-29730097
>chr7:29730173-29730286
>chr7:29730316-29731440
>chr7:29731578-29733228
>chr7:29733367-29733559
>chr7:29733954-29734007
>chr7:29734115-29734646
>chr7:29734677-29734772
>chr7:29734866-29735890
>chr7:29735957-29735998
>chr7:29736438-29736585
>chr7:29736963-29737010
>chr7:29738433-29738808
>chr7:29739535-29741246
>chr7:29741311-29745313
>chr7:29745816-29745848
>chr7:29746488-29748254
>chr7:29750094-29751123
>chr7:29752253-29756511
>chr7:29756667-29756936
>chr7:29757094-29757144
>chr7:29757297-29758061
>chr7:29758096-29758994
>chr7:29759291-29759549
>chr7:29759848-29760001
>chr7:29760054-29766042
>chr7:29766082-29771262
>chr7:29771381-29772588
>chr7:29772713-29772867
>chr7:29772922-29772982
>chr7:29773029-29773123
>chr7:29773348-29773490
>chr7:29773540-29773744
>chr7:29776018-29776047
>chr7:29776479-29776546
>chr7:29777527-29779166
>chr7:29780782-29781874
>chr7:29781974-29794308
>chr7:29794313-29806650
>chr7:29806737-29807667
>chr7:29807767-29809226
>chr7:29809363-29821680
>chr7:29821742-29828659
>chr7:29828669-29828684
>chr7:29828784-29839593
>chr7:29839673-29843470
>chr7:29843570-29862522
>chr7:29862646-29863469
>chr7:29863677-29866686
>chr7:29866874-29873475
>chr7:29873575-29899101
>chr7:29899133-29899690
>chr7:29899859-29901164
>chr7:29901434-29902454
>chr7:29902602-29905902
>chr7:29905921-29918844
>chr7:29918936-29919127
>chr7:29919184-29922146
>chr7:29922370-29922702
>chr7:29923138-29923476
>chr7:29923486-29926221
>chr7:29926246-29932713
>chr7:29935505-29935598
>chr7:29936320-29936359
>chr7:29936439-29938389
>chr7:29938480-29946160
>chr7:29946288-29946444
>chr7:29946491-29948476
>chr7:29948567-29953241
>chr7:29953335-29953396
>chr7:29953569-29954167
>chr7:29954332-29955468
>chr7:29955699-29958865
>chr7:29959038-29970145
>chr7:29970245-29971727
>chr7:29971827-29980641
>chr7:29981064-29983314
>chr7:29983545-29984995
>chr7:29985145-29985197
>chr7:29985415-29985466
>chr7:29985521-29990743
>chr7:29990956-29997973
>chr7:29998165-30001614
>chr7:30001714-30001738
>chr7:30002125-30002179
>chr7:30002220-30002966
>chr7:30002999-30005838
>chr7:30006069-30006212
>chr7:30006438-30008989
>chr7:30009233-30009408
>chr7:30009501-30009617
>chr7:30010086-30013328
>chr7:30013377-30013508
>chr7:30014305-30014378
>chr7:30014462-30017970
>chr7:30018089-30018226
>chr7:30018390-30018506
>chr7:30018798-30032852
>chr7:30032989-30033702
>chr7:30033964-30033986
>chr7:30034021-30042490
>chr7:30042507-30044556
>chr7:30045026-30048187
>chr7:30048228-30050607
>chr7:30050645-30051154
>chr7:30051331-30051374
>chr7:30051537-30052367
>chr7:30052505-30052520
>chr7:30052599-30053913
>chr7:30054523-30054607
>chr7:30054739-30055125
>chr7:30055331-30055438
>chr7:30055599-30058764
>chr7:30058845-30059317
>chr7:30060438-30062771
>chr7:30063118-30063149
>chr7:30064307-30064348
>chr7:30065528-30066166
>chr7:30066208-30066240
>chr7:30066523-30066561
>chr7:30066861-30066952
>chr7:30067289-30067600
>chr7:30067891-30069119
>chr7:30070564-30070609
>chr7:30070903-30073486
>chr7:30073736-30075618
>chr7:30075777-30078003
>chr7:30078300-30080603
>chr7:30080844-30084054
>chr7:30084321-30089344
>chr7:30089611-30091080
>chr7:30091167-30092839
>chr7:30092886-30097314
>chr7:30097411-30099906
>chr7:30099967-30100353
>chr7:30100436-30100496
>chr7:30101170-30101223
>chr7:30101857-30102008
>chr7:30102039-30102542
>chr7:30102626-30102799
>chr7:30102955-30103498
>chr7:30103565-30109624
>chr7:30109811-30111801
>chr7:30112048-30112261
>chr7:30112436-30112481
>chr7:30112922-30115134
>chr7:30115258-30115273
>chr7:30115330-30116055
>chr7:30116226-30121782
>chr7:30122029-30122242
>chr7:30122417-30122462
>chr7:30122903-30128729
>chr7:30128842-30128870
>chr7:30128913-30135819
>chr7:30135873-30137524
>chr7:30137772-30142207
>chr7:30142620-30142636
>chr7:30142774-30144492
>chr7:30144699-30145492
>chr7:30145640-30146475
>chr7:30146621-30153746
>chr7:30154036-30155955
>chr7:30156254-30156823
>chr7:30156934-30156967
>chr7:30161919-30163020
>chr7:30163271-30163312
>chr7:30164152-30164217
>chr7:30164275-30164313
>chr7:30164943-30165068
>chr7:30166725-30166838
>chr7:30167169-30167836
>chr7:30168753-30169779
>chr7:30169858-30170352
>chr7:30170488-30170584
>chr7:30170628-30171565
>chr7:30171930-30172064
>chr7:30172205-30172299
>chr7:30172556-30172660
>chr7:30177364-30177481
>chr7:30181983-30182042
>chr7:30182230-30182473
>chr7:30182629-30183086
>chr7:30184079-30188047
>chr7:30188079-30189431
>chr7:30189484-30190141
>chr7:30190174-30206173
>chr7:30206264-30208703
>chr7:30208732-30208922
>chr7:30208983-30210893
>chr7:30210993-30216421
>chr7:30216468-30217234
>chr7:30217328-30217465
>chr7:30217575-30218706
>chr7:30218784-30219504
>chr7:30219550-30220497
>chr7:30220597-30221216
>chr7:30221267-30221558
>chr7:30221617-30221632
>chr7:30221732-30224063
>chr7:30224411-30228690
>chr7:30228774-30229362
>chr7:30229666-30229745
>chr7:30229843-30229911
>chr7:30229957-30230294
>chr7:30230373-30232494
>chr7:30232919-30233701
>chr7:30233757-30234523
>chr7:30234621-30234733
>chr7:30234773-30236702
>chr7:30236770-30241124
>chr7:30241182-30253670
>chr7:30254923-30255015
>chr7:30255305-30255568
>chr7:30256335-30256404
>chr7:30256443-30256490
>chr7:30256761-30256807
>chr7:30256884-30256952
>chr7:30257335-30271560
>chr7:30272389-30272484
>chr7:30272779-30272851
>chr7:30272895-30277845
>chr7:30278671-30278745
>chr7:30279062-30279134
>chr7:30279182-30283222
>chr7:30283855-30283917
>chr7:30286756-30286802
>chr7:30287700-30287758
>chr7:30288333-30288483
>chr7:30288577-30288614
>chr7:30288890-30288928
>chr7:30289040-30302856
>chr7:30306907-30307049
>chr7:30310185-30310375
>chr7:30310538-30310795
>chr7:30310827-30311353
>chr7:30311541-30325871
>chr7:30326196-30331637
>chr7:30333200-30333719
>chr7:30334519-30334622
>chr7:30335072-30349156
>chr7:30349291-30356724
>chr7:30356957-30358503
>chr7:30358650-30360830
>chr7:30361163-30369975
>chr7:30370228-30370368
>chr7:30371010-30371080
>chr7:30371322-30371462
>chr7:30371550-30371631
>chr7:30371706-30371818
>chr7:30371939-30372153
>chr7:30372955-30372992
>chr7:30373240-30375039
>chr7:30375166-30375295
>chr7:30375636-30375708
>chr7:30375885-30376663
>chr7:30376966-30377109
>chr7:30377163-30377411
>chr7:30377536-30379432
>chr7:30379473-30379525
>chr7:30380386-30380469
>chr7:30381115-30381711
>chr7:30381734-30383012
>chr7:30383181-30383901
>chr7:30383942-30383994
>chr7:30386133-30388459
>chr7:30388579-30388823
>chr7:30388895-30389331
>chr7:30389456-30389733
>chr7:30389778-30389929
>chr7:30390184-30390393
>chr7:30390429-30391069
>chr7:30391196-30391343
>chr7:30391409-30391520
>chr7:30391576-30391755
>chr7:30391786-30400904
>chr7:30400990-30403346
>chr7:30403449-30403651
>chr7:30403884-30403927
>chr7:30404651-30405121
>chr7:30405420-30405495
>chr7:30405660-30405775
>chr7:30405867-30405926
>chr7:30406090-30412160
>chr7:30412260-30422381
>chr7:30424017-30431954
>chr7:30431997-30433459
>chr7:30433505-30435304
>chr7:30435351-30435399
>chr7:30435559-30435730
>chr7:30435805-30436085
>chr7:30436119-30436958
>chr7:30437047-30437170
>chr7:30437276-30437305
>chr7:30437329-30437593
>chr7:30437674-30437795
>chr7:30437894-30438344
>chr7:30440276-30441146
>chr7:30441315-30443199
>chr7:30443335-30445863
>chr7:30445968-30446037
>chr7:30447035-30452312
>chr7:30452534-30452589
>chr7:30453821-30453994
>chr7:30454337-30454368
>chr7:30454573-30462631
>chr7:30462692-30463109
>chr7:30465073-30465205
>chr7:30466819-30467534
>chr7:30467667-30468969
>chr7:30469092-30476947
>chr7:30476965-30484473
>chr7:30485172-30485989
>chr7:30488011-30488678
>chr7:30488861-30494588
>chr7:30494608-30501345
>chr7:30501373-30503627
>chr7:30503761-30507300
>chr7:30507317-30512139
>chr7:30512350-30512365
>chr7:30512509-30513572
>chr7:30514633-30514789
>chr7:30515876-30517027
>chr7:30519070-30519119
>chr7:30519205-30519323
>chr7:30519401-30520331
>chr7:30520665-30520891
>chr7:30520970-30521004
>chr7:30521632-30524417
>chr7:30524474-30524949
>chr7:30524986-30543198
>chr7:30543481-30543519
>chr7:30543635-30543719
>chr7:30543765-30543848
>chr7:30543928-30543959
>chr7:30544073-30544323
>chr7:30544365-30544708
>chr7:30544797-30544972
>chr7:30545076-30545413
>chr7:30545739-30546331
>chr7:30546573-30546694
>chr7:30546859-30547411
>chr7:30547623-30547739
>chr7:30547844-30547924
>chr7:30548551-30549056
>chr7:30550341-30550382
>chr7:30551142-30551190
>chr7:30552649-30555701
>chr7:30555734-30562292
>chr7:30562367-30583887
>chr7:30584009-30594016
>chr7:30594057-30597130
>chr7:30597198-30597269
>chr7:30597868-30639093
>chr7:30639222-30640757
>chr7:30640976-30648238
>chr7:30648743-30648897
>chr7:30648929-30662865
>chr7:30663016-30663138
>chr7:30663202-30663451
>chr7:30665782-30666027
>chr7:30667860-30667939
>chr7:30668088-30668123
>chr7:30668342-30668404
>chr7:30668685-30668735
>chr7:30669090-30669402
>chr7:30670482-30671263
>chr7:30672633-30672824
>chr7:30675707-30675771
>chr7:30677652-30677786
>chr7:30684481-30684528
>chr7:30685478-30685632
>chr7:30685777-30686010
>chr7:30687102-30687181
>chr7:30687801-30687927
>chr7:30688084-30688377
>chr7:30688430-30688573
>chr7:30688648-30689671
>chr7:30691839-30691891
>chr7:30694127-30694171
>chr7:30694225-30694312
>chr7:30694847-30694872
>chr7:30695012-30695046
>chr7:30695750-30696037
>chr7:30696079-30696188
>chr7:30696263-30696448
>chr7:30696557-30696977
>chr7:30697064-30697195
>chr7:30697247-30697280
>chr7:30702000-30702875
>chr7:30702975-30708075
>chr7:30711437-30712593
>chr7:30712648-30744873
>chr7:30744905-30763363
>chr7:30763425-30763601
>chr7:30763691-30764542
>chr7:30764610-30764650
>chr7:30765005-30765036
>chr7:30765110-30765707
>chr7:30765751-30766391
>chr7:30766469-30766723
>chr7:30767676-30767750
>chr7:30768495-30768613
>chr7:30768773-30769084
>chr7:30769318-30769466
>chr7:30769827-30770702
>chr7:30770746-30771478
>chr7:30771549-30771605
>chr7:30771631-30774504
>chr7:30774670-30775150
>chr7:30775188-30775449
>chr7:30775597-30775709
>chr7:30775811-30776778
>chr7:30776824-30780824
>chr7:30780896-30780943
>chr7:30781039-30787632
>chr7:30787668-30789908
>chr7:30789972-30792093
>chr7:30792125-30792874
>chr7:30793105-30795404
>chr7:30795445-30795775
>chr7:30796545-30796579
>chr7:30796738-30798233
>chr7:30798279-30804144
>chr7:30804674-30809694
>chr7:30809807-30813336
>chr7:30815280-30815322
>chr7:30816767-30817187
>chr7:30817238-30817555
>chr7:30817671-30817833
>chr7:30817893-30818354
>chr7:30818397-30818754
>chr7:30819526-30819574
>chr7:30819925-30820164
>chr7:30820268-30820560
>chr7:30820680-30821233
>chr7:30821263-30821588
>chr7:30821745-30821799
>chr7:30823726-30823769
>chr7:30823821-30823989
>chr7:30824512-30824587
>chr7:30824683-30824743
>chr7:30824838-30824875
>chr7:30824933-30824981
>chr7:30825039-30825084
>chr7:30825206-30825363
>chr7:30825442-30825743
>chr7:30826107-30828395
>chr7:30828546-30828630
>chr7:30828799-30828962
>chr7:30829004-30829070
>chr7:30829288-30835614
>chr7:30835787-30835849
>chr7:30836018-30836181
>chr7:30836223-30836289
>chr7:30836506-30836866
>chr7:30836892-30836942
>chr7:30837108-30849818
>chr7:30850307-30850344
>chr7:30850714-30850752
>chr7:30851206-30851410
>chr7:30851528-30851558
>chr7:30851775-30851866
>chr7:30852371-30853632
>chr7:30853732-30853792
>chr7:30853857-30861500
>chr7:30862032-30863615
>chr7:30863760-30865899
>chr7:30866056-30881573
>chr7:30882023-30882227
>chr7:30882345-30882427
>chr7:30892897-30903696
>chr7:30903766-30923842
>chr7:30923939-30924367
>chr7:30924478-30930374
>chr7:30930627-30936073
>chr7:30936156-30936302
>chr7:30936350-30955130
>chr7:30955189-30955422
>chr7:30955505-30956066
>chr7:30956175-30965911
>chr7:30967467-30974318
>chr7:30974389-30974931
>chr7:30975031-30975790
>chr7:30975822-30976090
>chr7:30976175-30977133
>chr7:30978455-30978515
>chr7:30979503-30979544
>chr7:30979673-30979712
>chr7:30982572-30982624
>chr7:30982663-30982706
>chr7:30983508-30983570
>chr7:30984953-30985112
>chr7:30985246-30985296
>chr7:30985329-30985494
>chr7:30986024-30986136
>chr7:30986240-30986462
>chr7:30986510-30986662
>chr7:30986715-30986787
>chr7:30986955-30987507
>chr7:30988166-30998312
>chr7:30998575-30999631
>chr7:30999758-31000275
>chr7:31000909-31001064
>chr7:31001108-31005525
>chr7:31005569-31006752
>chr7:31006833-31023244
>chr7:31023381-31023656
>chr7:31023684-31023818
>chr7:31025234-31032229
>chr7:31032340-31034114
>chr7:31034194-31035847
>chr7:31036627-31036670
>chr7:31036842-31036888
>chr7:31039357-31039727
>chr7:31039763-31039818
>chr7:31039861-31042528
>chr7:31042589-31042832
>chr7:31042950-31043000
>chr7:31043042-31043853
>chr7:31043882-31044741
>chr7:31044767-31044802
>chr7:31044888-31045405
>chr7:31045458-31047754
>chr7:31047845-31049559
>chr7:31049708-31050566
>chr7:31050688-31050966
>chr7:31050978-31051524
>chr7:31051565-31051614
>chr7:31051652-31052356
>chr7:31052457-31052564
>chr7:31052668-31052738
>chr7:31052849-31052993
>chr7:31053054-31053257
>chr7:31053383-31053979
>chr7:31054043-31055174
>chr7:31055245-31055340
>chr7:31055415-31063304
>chr7:31063332-31064109
>chr7:31064152-31064809
>chr7:31064868-31070675
>chr7:31070715-31070795
>chr7:31070900-31070967
>chr7:31071436-31071516
>chr7:31071567-31071628
>chr7:31071704-31089023
>chr7:31089109-31091231
>chr7:31091270-31091465
>chr7:31091528-31091575
>chr7:31091627-31094508
>chr7:31094560-31096949
>chr7:31097000-31097220
>chr7:31097245-31097739
>chr7:31097775-31098237
>chr7:31099702-31099757
>chr7:31099897-31099949
>chr7:31100798-31105231
>chr7:31105351-31123246
>chr7:31123276-31130821
>chr7:31130989-31131129
>chr7:31131880-31133816
>chr7:31135016-31135072
>chr7:31135125-31135201
>chr7:31135683-31135762
>chr7:31137048-31143835
>chr7:31144450-31152400
>chr7:31153772-31153821
>chr7:31158037-31158143
>chr7:31158202-31158317
>chr7:31158660-31158758
>chr7:31159288-31162045
>chr7:31162079-31162666
>chr7:31162762-31163663
>chr7:31163705-31172353
>chr7:31172468-31178758
>chr7:31178858-31187051
>chr7:31187066-31187424
>chr7:31187452-31206355
>chr7:31207086-31217685
>chr7:31217725-31218018
>chr7:31218755-31219009
>chr7:31219039-31219055
>chr7:31219173-31230791
>chr7:31230894-31230988
>chr7:31231137-31231187
>chr7:31231434-31233151
>chr7:31233294-31233663
>chr7:31234091-31235695
>chr7:31235837-31235957
>chr7:31236174-31237040
>chr7:31237188-31237332
>chr7:31237389-31237410
>chr7:31237510-31243750
>chr7:31243767-31248339
>chr7:31248362-31249125
>chr7:31250047-31251104
>chr7:31251161-31251214
>chr7:31251528-31251936
>chr7:31252472-31252508
>chr7:31253451-31254066
>chr7:31255815-31255892
>chr7:31256699-31266120
>chr7:31266254-31266606
>chr7:31267322-31268171
>chr7:31268223-31271373
>chr7:31271452-31271596
>chr7:31271692-31272144
>chr7:31272284-31272587
>chr7:31272627-31272711
>chr7:31272751-31272842
>chr7:31272928-31272960
>chr7:31273077-31276835
>chr7:31276869-31290744
>chr7:31291019-31291065
>chr7:31291496-31294146
>chr7:31294313-31294350
>chr7:31294622-31294864
>chr7:31294885-31295316
>chr7:31295391-31300417
>chr7:31300459-31308287
>chr7:31308454-31309142
>chr7:31309334-31314238
>chr7:31314304-31314339
>chr7:31314401-31314456
>chr7:31319147-31319206
>chr7:31321213-31321250
>chr7:31323008-31323054
>chr7:31323113-31323215
>chr7:31323320-31323368
>chr7:31326821-31326848
>chr7:31327048-31327201
>chr7:31327242-31327278
>chr7:31327780-31327799
>chr7:31327899-31335497
>chr7:31337000-31346921
>chr7:31347308-31347339
>chr7:31347362-31347408
>chr7:31347507-31347570
>chr7:31347620-31347667
>chr7:31348293-31348638
>chr7:31349333-31349377
>chr7:31349758-31355519
>chr7:31355600-31388990
>chr7:31389090-31396484
>chr7:31396531-31397433
>chr7:31397505-31397860
>chr7:31398086-31400219
>chr7:31400268-31402207
>chr7:31402300-31407054
>chr7:31407475-31422713
>chr7:31422747-31426671
>chr7:31426720-31428338
>chr7:31428404-31435050
>chr7:31435103-31439023
>chr7:31439142-31439220
>chr7:31439625-31439812
>chr7:31440057-31440188
>chr7:31440401-31441390
>chr7:31441457-31443792
>chr7:31443885-31443965
>chr7:31444795-31444926
>chr7:31445201-31448321
>chr7:31448350-31449058
>chr7:31449853-31449897
>chr7:31450386-31456862
>chr7:31456992-31457860
>chr7:31462689-31465794
>chr7:31465894-31465932
>chr7:31466396-31466521
>chr7:31466835-31467174
>chr7:31467267-31468805
>chr7:31469057-31469093
>chr7:31472759-31472961
>chr7:31473702-31473859
>chr7:31473946-31474217
>chr7:31474249-31475170
>chr7:31475184-31475701
>chr7:31475786-31476138
>chr7:31476197-31476445
>chr7:31476925-31477350
>chr7:31478224-31479057
>chr7:31479119-31480900
>chr7:31481018-31481033
>chr7:31481153-31482946
>chr7:31482956-31486035
>chr7:31486613-31486649
>chr7:31486887-31488647
>chr7:31489060-31490738
>chr7:31491926-31492387
>chr7:31492416-31492450
>chr7:31492566-31492656
>chr7:31493450-31495106
>chr7:31495413-31495563
>chr7:31495821-31496758
>chr7:31496793-31496834
>chr7:31497005-31497027
>chr7:31497207-31505560
>chr7:31505637-31506042
>chr7:31506474-31506573
>chr7:31507424-31510684
>chr7:31510708-31511030
>chr7:31511126-31512011
>chr7:31512323-31521484
>chr7:31525670-31525742
>chr7:31526172-31526210
>chr7:31526261-31526371
>chr7:31527745-31528274
>chr7:31528402-31528517
>chr7:31528882-31528972
>chr7:31529413-31529486
>chr7:31529837-31530151
>chr7:31533783-31534379
>chr7:31534753-31534946
>chr7:31535210-31535443
>chr7:31535475-31535509
>chr7:31535646-31535932
>chr7:31535993-31538749
>chr7:31538791-31538907
>chr7:31538943-31539388
>chr7:31539488-31547123
>chr7:31547289-31548295
>chr7:31548333-31563328
>chr7:31563362-31564007
>chr7:31564027-31564844
>chr7:31564872-31566623
>chr7:31568480-31568890
>chr7:31572941-31573442
>chr7:31573542-31575210
>chr7:31575254-31595247
>chr7:31595307-31595775
>chr7:31595866-31596181
>chr7:31596306-31597428
>chr7:31597522-31597657
>chr7:31597779-31598125
>chr7:31598140-31598389
>chr7:31598537-31598587
>chr7:31598834-31598868
>chr7:31600150-31634909
>chr7:31635218-31651175
>chr7:31652190-31661148
>chr7:31661213-31661586
>chr7:31661652-31661730
>chr7:31661798-31663470
>chr7:31663485-31663554
>chr7:31664033-31665990
>chr7:31667517-31667546
>chr7:31667901-31667944
>chr7:31668279-31668360
>chr7:31669886-31670896
>chr7:31670974-31671154
>chr7:31671490-31672051
>chr7:31672079-31672119
>chr7:31673028-31673540
>chr7:31674456-31674487
>chr7:31674696-31674732
>chr7:31675066-31675139
>chr7:31675215-31675686
>chr7:31675778-31677411
>chr7:31677452-31681933
>chr7:31681967-31682265
>chr7:31682354-31683679
>chr7:31683724-31685092
>chr7:31685144-31685424
>chr7:31685531-31688050
>chr7:31688124-31688171
>chr7:31688411-31688442
>chr7:31688501-31688528
>chr7:31688686-31688725
>chr7:31688784-31692930
>chr7:31692977-31713515
>chr7:31713575-31715821
>chr7:31715872-31719776
>chr7:31719876-31727449
>chr7:31727494-31727544
>chr7:31727594-31732924
>chr7:31732990-31735652
>chr7:31735687-31735733
>chr7:31735973-31736037
>chr7:31736104-31736173
>chr7:31736241-31736314
>chr7:31736475-31736765
>chr7:31736801-31741550
>chr7:31741596-31742489
>chr7:31745333-31750007
>chr7:31750107-31756461
>chr7:31756502-31756560
>chr7:31756883-31757014
>chr7:31758316-31758430
>chr7:31758478-31758788
>chr7:31758810-31759285
>chr7:31759936-31760040
>chr7:31760278-31760342
>chr7:31760825-31761175
>chr7:31762009-31763982
>chr7:31764227-31771531
>chr7:31771721-31773084
>chr7:31773138-31773154
>chr7:31773254-31775662
>chr7:31775697-31775851
>chr7:31775896-31775932
>chr7:31776002-31776050
>chr7:31776385-31776479
>chr7:31777451-31779785
>chr7:31779864-31779921
>chr7:31779982-31780053
>chr7:31780260-31780327
>chr7:31780674-31780991
>chr7:31781117-31781234
>chr7:31783760-31785271
>chr7:31786924-31786996
>chr7:31787057-31787096
>chr7:31787134-31787218
>chr7:31787501-31787536
>chr7:31787682-31787925
>chr7:31788645-31788979
>chr7:31790710-31791133
>chr7:31791858-31792300
>chr7:31792421-31792804
>chr7:31792990-31793425
>chr7:31793534-31794158
>chr7:31794368-31817209
>chr7:31817456-31817562
>chr7:31817647-31817689
>chr7:31817731-31817768
>chr7:31817806-31818246
>chr7:31818520-31818592
>chr7:31818795-31818826
>chr7:31818907-31819187
>chr7:31819610-31819664
>chr7:31819832-31819998
>chr7:31820275-31820367
>chr7:31820446-31820794
>chr7:31820867-31829043
>chr7:31829275-31829314
>chr7:31829406-31831343
>chr7:31831386-31832068
>chr7:31832125-31832956
>chr7:31833249-31839785
>chr7:31839909-31848160
>chr7:31848260-31858950
>chr7:31859139-31859171
>chr7:31859525-31860450
>chr7:31860551-31860697
>chr7:31860973-31861093
>chr7:31861167-31861215
>chr7:31861358-31861619
>chr7:31862346-31862403
>chr7:31862538-31862634
>chr7:31862934-31863257
>chr7:31863305-31863419
>chr7:31863519-31863732
>chr7:31863874-31864093
>chr7:31864170-31864772
>chr7:31864862-31865126
>chr7:31865240-31865303
>chr7:31865381-31867754
>chr7:31867954-31872887
>chr7:31872975-31873087
>chr7:31873194-31873256
>chr7:31874259-31874337
>chr7:31874476-31874523
>chr7:31874564-31874613
>chr7:31875311-31877739
>chr7:31877898-31883533
>chr7:31883670-31884526
>chr7:31884572-31884977
>chr7:31885101-31903410
>chr7:31903488-31919417
>chr7:31919820-31919953
>chr7:31920082-31920361
>chr7:31921176-31921668
>chr7:31928332-31928462
>chr7:31928518-31928613
>chr7:31929219-31929422
>chr7:31929517-31932273
>chr7:31932299-31944812
>chr7:31946297-31946441
>chr7:31946466-31946701
>chr7:31946816-31946944
>chr7:31947021-31947197
>chr7:31948812-31948895
>chr7:31949055-31949122
>chr7:31949702-31949793
>chr7:31949976-31950006
>chr7:31950388-31951161
>chr7:31951220-31952952
>chr7:31952996-31953536
>chr7:31953822-31953856
>chr7:31953969-31954078
>chr7:31954199-31955176
>chr7:31955251-31955352
>chr7:31955394-31957218
>chr7:31957281-31958370
>chr7:31958509-31959502
>chr7:31959539-31962451
>chr7:31962537-31962660
>chr7:31962776-31963680
>chr7:31963711-31974324
>chr7:31974372-31974966
>chr7:31974996-31977951
>chr7:31977959-31979249
>chr7:31979328-31979452
>chr7:31979902-31980046
>chr7:31980083-31988938
>chr7:31988965-31989339
>chr7:31989376-31989586
>chr7:31989701-31989784
>chr7:31989843-31997276
>chr7:31997365-31999814
>chr7:31999863-32000405
>chr7:32000483-32000992
>chr7:32001261-32001402
>chr7:32001474-32001918
>chr7:32001969-32003399
>chr7:32003433-32003922
>chr7:32004008-32004766
>chr7:32004819-32006035
>chr7:32006174-32006343
>chr7:32006389-32006432
>chr7:32006587-32006659
>chr7:32006926-32007137
>chr7:32007398-32010453
>chr7:32010489-32010617
>chr7:32010673-32011784
>chr7:32011831-32012132
>chr7:32012186-32012354
>chr7:32012602-32012697
>chr7:32013020-32013089
>chr7:32013303-32014103
>chr7:32014310-32014767
>chr7:32015041-32015089
>chr7:32015203-32015368
>chr7:32015410-32015467
>chr7:32015524-32015751
>chr7:32015825-32015864
>chr7:32015942-32016106
>chr7:32016574-32016736
>chr7:32016816-32016880
>chr7:32017102-32017201
>chr7:32017847-32018253
>chr7:32018446-32018518
>chr7:32018633-32019097
>chr7:32022527-32022743
>chr7:32023783-32025316
>chr7:32025357-32028361
>chr7:32028404-32028435
>chr7:32028474-32042165
>chr7:32042246-32043508
>chr7:32043596-32048446
>chr7:32048493-32050159
>chr7:32050189-32052321
>chr7:32052436-32054026
>chr7:32054050-32058708
>chr7:32060387-32060613
>chr7:32060948-32061174
>chr7:32061968-32062194
>chr7:32064335-32064370
>chr7:32065688-32070388
>chr7:32070517-32070634
>chr7:32070852-32070992
>chr7:32071094-32071188
>chr7:32071382-32071536
>chr7:32071719-32071845
>chr7:32071892-32072325
>chr7:32072427-32073743
>chr7:32073799-32074363
>chr7:32075078-32081013
>chr7:32081084-32093993
>chr7:32094112-32095133
>chr7:32095197-32096107
>chr7:32096194-32096388
>chr7:32096450-32096753
>chr7:32096846-32097141
>chr7:32097237-32097576
>chr7:32097706-32097738
>chr7:32097847-32097882
>chr7:32098383-32098466
>chr7:32099398-32099572
>chr7:32100695-32101245
>chr7:32101401-32102305
>chr7:32102471-32102814
>chr7:32103116-32103210
>chr7:32103465-32105827
>chr7:32108797-32108829
>chr7:32108945-32108988
>chr7:32110466-32110542
>chr7:32110669-32110722
>chr7:32110772-32110948
>chr7:32115105-32120076
>chr7:32120854-32120883
>chr7:32122428-32122503
>chr7:32124026-32124061
>chr7:32126631-32126663
>chr7:32126850-32127030
>chr7:32127071-32130872
>chr7:32130975-32131016
>chr7:32131410-32137329
>chr7:32137452-32146947
>chr7:32147155-32150474
>chr7:32150533-32151654
>chr7:32152064-32163275
>chr7:32163456-32170550
>chr7:32170720-32170964
>chr7:32171025-32171259
>chr7:32171515-32171583
>chr7:32171786-32171920
>chr7:32172144-32172564
>chr7:32172602-32172750
>chr7:32172975-32173346
>chr7:32173581-32173632
>chr7:32173836-32174078
>chr7:32174959-32175010
>chr7:32175165-32175226
>chr7:32175474-32175561
>chr7:32175966-32177961
>chr7:32178430-32178475
>chr7:32178854-32178890
>chr7:32178963-32179387
>chr7:32179422-32180754
>chr7:32181216-32189070
>chr7:32189390-32190285
>chr7:32193098-32193136
>chr7:32193263-32193309
>chr7:32195831-32195955
>chr7:32196301-32196382
>chr7:32196784-32196842
>chr7:32197149-32197423
>chr7:32197753-32197858
>chr7:32197942-32197993
>chr7:32198253-32198289
>chr7:32198429-32198692
>chr7:32198774-32198859
>chr7:32199010-32199547
>chr7:32199572-32200347
>chr7:32200430-32200445
>chr7:32200589-32207393
>chr7:32207628-32218293
>chr7:32219345-32219433
>chr7:32219752-32219794
>chr7:32220008-32220149
>chr7:32220299-32222769
>chr7:32222812-32231584
>chr7:32231624-32250166
>chr7:32250276-32252928
>chr7:32253107-32253163
>chr7:32256304-32256356
>chr7:32256585-32256622
>chr7:32257161-32257229
>chr7:32257359-32257408
>chr7:32257542-32257623
>chr7:32257858-32258164
>chr7:32258373-32258399
>chr7:32258455-32258518
>chr7:32259274-32259395
>chr7:32260033-32260286
>chr7:32260872-32261107
>chr7:32261517-32261615
>chr7:32261948-32262001
>chr7:32263134-32263297
>chr7:32264703-32265076
>chr7:32265246-32265273
>chr7:32265311-32265367
>chr7:32265588-32265639
>chr7:32265869-32265925
>chr7:32265978-32266055
>chr7:32266086-32266677
>chr7:32267329-32267360
>chr7:32267664-32267837
>chr7:32268116-32268167
>chr7:32268310-32268452
>chr7:32270344-32270392
>chr7:32270998-32271123
>chr7:32272230-32272267
>chr7:32273003-32273099
>chr7:32273219-32273245
>chr7:32273597-32273628
>chr7:32273774-32273813
>chr7:32274217-32274249
>chr7:32274407-32275103
>chr7:32275197-32275230
>chr7:32275563-32275608
>chr7:32278106-32278140
>chr7:32281437-32281577
>chr7:32281734-32282000
>chr7:32282107-32282188
>chr7:32282285-32282315
>chr7:32282351-32282451
>chr7:32282545-32282752
>chr7:32282849-32283036
>chr7:32284199-32284290
>chr7:32285265-32285295
>chr7:32285902-32286007
>chr7:32287028-32287239
>chr7:32289066-32289275
>chr7:32295599-32309078
>chr7:32309116-32310047
>chr7:32310666-32311199
>chr7:32311237-32311877
>chr7:32311933-32314084
>chr7:32314131-32314640
>chr7:32314684-32314760
>chr7:32315331-32315857
>chr7:32316089-32316123
>chr7:32316171-32323613
>chr7:32323747-32326902
>chr7:32327462-32330443
>chr7:32330470-32330486
>chr7:32330706-32340436
>chr7:32340621-32340687
>chr7:32340953-32341150
>chr7:32341189-32341553
>chr7:32341661-32341744
>chr7:32342446-32347245
>chr7:32347345-32352105
>chr7:32355048-32355206
>chr7:32355256-32355887
>chr7:32355936-32360665
>chr7:32360702-32361902
>chr7:32362020-32362035
>chr7:32362049-32363727
>chr7:32363775-32367012
>chr7:32367184-32367210
>chr7:32367352-32367437
>chr7:32367459-32372924
>chr7:32373002-32388634
>chr7:32388674-32391975
>chr7:32392028-32393322
>chr7:32393360-32395186
>chr7:32395261-32395335
>chr7:32395551-32395841
>chr7:32395880-32396049
>chr7:32396090-32404957
>chr7:32405031-32418007
>chr7:32418686-32419417
>chr7:32419472-32423861
>chr7:32423913-32424426
>chr7:32424485-32424570
>chr7:32424592-32425601
>chr7:32425661-32426757
>chr7:32426782-32429073
>chr7:32430267-32440920
>chr7:32440945-32442997
>chr7:32444030-32444224
>chr7:32444259-32444318
>chr7:32444579-32444746
>chr7:32444799-32444931
>chr7:32445051-32453430
>chr7:32453461-32456857
>chr7:32456957-32458253
>chr7:32458370-32460624
>chr7:32461031-32461114
>chr7:32461842-32464090
>chr7:32464285-32464402
>chr7:32464470-32464637
>chr7:32464898-32467196
>chr7:32467312-32476530
>chr7:32476649-32477015
>chr7:32477143-32484405
>chr7:32484828-32488610
>chr7:32489257-32489322
>chr7:32489766-32489820
>chr7:32489938-32490067
>chr7:32490117-32490259
>chr7:32493390-32493625
>chr7:32494203-32494314
>chr7:32496483-32496531
>chr7:32496601-32496632
>chr7:32497590-32508552
>chr7:32508924-32516701
>chr7:32516801-32542414
>chr7:32542465-32544174
>chr7:32545209-32545297
>chr7:32547735-32547767
>chr7:32548286-32548383
>chr7:32548656-32548842
>chr7:32548918-32549894
>chr7:32549983-32551678
>chr7:32551742-32558526
>chr7:32560296-32573402
>chr7:32573500-32573535
>chr7:32573873-32573922
>chr7:32573936-32581832
>chr7:32581919-32581954
>chr7:32582353-32582850
>chr7:32582891-32594658
>chr7:32594692-32602708
>chr7:32602773-32602850
>chr7:32603057-32603357
>chr7:32603393-32607429
>chr7:32607463-32608070
>chr7:32608096-32610627
>chr7:32610691-32610732
>chr7:32610896-32611187
>chr7:32611383-32619547
>chr7:32619590-32634141
>chr7:32635985-32636520
>chr7:32636600-32637008
>chr7:32637469-32637593
>chr7:32638879-32638973
>chr7:32642915-32643030
>chr7:32643167-32643212
>chr7:32645879-32646073
>chr7:32646321-32646391
>chr7:32646886-32647009
>chr7:32647984-32648136
>chr7:32648169-32648560
>chr7:32648601-32648776
>chr7:32648936-32649026
>chr7:32649087-32649389
>chr7:32650647-32651081
>chr7:32651129-32671012
>chr7:32671123-32679262
>chr7:32679330-32681143
>chr7:32681231-32683397
>chr7:32684964-32685009
>chr7:32686080-32687750
>chr7:32687988-32688093
>chr7:32688153-32697045
>chr7:32697827-32697938
>chr7:32697966-32698287
>chr7:32698570-32698607
>chr7:32699175-32699220
>chr7:32700172-32700506
>chr7:32700529-32701040
>chr7:32701086-32701733
>chr7:32701769-32708086
>chr7:32708105-32715312
>chr7:32715351-32715592
>chr7:32716904-32716996
>chr7:32717072-32717484
>chr7:32717567-32717649
>chr7:32718610-32722553
>chr7:32724723-32724973
>chr7:32725149-32725187
>chr7:32725236-32728760
>chr7:32728826-32729173
>chr7:32729196-32730992
>chr7:32731042-32731433
>chr7:32731533-32733901
>chr7:32733934-32734301
>chr7:32734359-32734501
>chr7:32734536-32735532
>chr7:32735561-32736271
>chr7:32736334-32742031
>chr7:32742080-32745313
>chr7:32749526-32749861
>chr7:32749977-32751034
>chr7:32751365-32751428
>chr7:32751467-32766429
>chr7:32766511-32766526
>chr7:32766626-32766641
>chr7:32766715-32768170
>chr7:32768989-32769063
>chr7:32769180-32769209
>chr7:32769537-32769623
>chr7:32770087-32771686
>chr7:32771766-32772003
>chr7:32772071-32772562
>chr7:32772963-32773007
>chr7:32773036-32773233
>chr7:32773298-32773339
>chr7:32773763-32778796
>chr7:32778923-32785278
>chr7:32785476-32785511
>chr7:32785562-32785609
>chr7:32785660-32785696
>chr7:32785759-32785858
>chr7:32785974-32786269
>chr7:32786415-32786573
>chr7:32786661-32786726
>chr7:32787209-32787659
>chr7:32787736-32788359
>chr7:32788407-32788745
>chr7:32788790-32788881
>chr7:32788974-32789242
>chr7:32789592-32807072
>chr7:32807137-32807233
>chr7:32807637-32808153
>chr7:32808264-32808852
>chr7:32809333-32809387
>chr7:32810431-32814563
>chr7:32814788-32816287
>chr7:32816606-32821821
>chr7:32821869-32821909
>chr7:32822106-32822464
>chr7:32823005-32823055
>chr7:32823174-32823208
>chr7:32823456-32823546
>chr7:32823733-32823773
>chr7:32824368-32827790
>chr7:32827844-32832330
>chr7:32834795-32849161
>chr7:32850411-32867254
>chr7:32867473-32869236
>chr7:32869642-32869676
>chr7:32869712-32869883
>chr7:32870074-32870105
>chr7:32871304-32871497
>chr7:32871881-32872057
>chr7:32872283-32872475
>chr7:32873036-32890523
>chr7:32891355-32891631
>chr7:32891864-32891993
>chr7:32892370-32892592
>chr7:32892652-32892798
>chr7:32892847-32892920
>chr7:32892993-32893070
>chr7:32893261-32893470
>chr7:32893637-32893787
>chr7:32893840-32893927
>chr7:32894265-32894567
>chr7:32894679-32894948
>chr7:32895025-32895070
>chr7:32895229-32895444
>chr7:32895537-32895602
>chr7:32895816-32895858
>chr7:32896375-32896564
>chr7:32896653-32907057
>chr7:32907125-32907263
>chr7:32907299-32912183
>chr7:32912250-32912515
>chr7:32912609-32912985
>chr7:32914046-32914302
>chr7:32914445-32918109
>chr7:32918209-32918323
>chr7:32918370-32919205
>chr7:32919246-32919616
>chr7:32919703-32920904
>chr7:32922143-32922176
>chr7:32922407-32925253
>chr7:32925287-32926313
>chr7:32926343-32926492
>chr7:32926579-32934855
>chr7:32934884-32939760
>chr7:32939922-32960758
>chr7:32961022-32961164
>chr7:32961355-32961408
>chr7:32961455-32961500
>chr7:32961599-32961647
>chr7:32964345-32965826
>chr7:32966176-32966286
>chr7:32966335-32975387
>chr7:32975414-33008532
>chr7:33008853-33008901
>chr7:33008960-33009327
>chr7:33009384-33013429
>chr7:33013464-33013645
>chr7:33018826-33019418
>chr7:33022115-33022634
>chr7:33022662-33022933
>chr7:33023081-33026520
>chr7:33026713-33027746
>chr7:33027856-33034294
>chr7:33034709-33043724
>chr7:33044121-33059895
>chr7:33059976-33060051
>chr7:33060128-33061055
>chr7:33061117-33061226
>chr7:33061323-33061392
>chr7:33061591-33061767
>chr7:33061831-33062267
>chr7:33063805-33064646
>chr7:33064991-33065020
>chr7:33067876-33068040
>chr7:33069289-33069331
>chr7:33069655-33069726
>chr7:33069850-33070062
>chr7:33070847-33072048
>chr7:33072284-33072347
>chr7:33072560-33081914
>chr7:33083128-33083726
>chr7:33083760-33084420
>chr7:33084630-33099577
>chr7:33102473-33102657
>chr7:33102826-33103628
>chr7:33106908-33106994
>chr7:33109814-33109955
>chr7:33115916-33115948
>chr7:33118227-33120657
>chr7:33120689-33122051
>chr7:33122085-33126952
>chr7:33127293-33135414
>chr7:33135527-33138174
>chr7:33138359-33138427
>chr7:33138551-33138808
>chr7:33139013-33139279
>chr7:33139450-33140109
>chr7:33140142-33140786
>chr7:33140863-33140904
>chr7:33140985-33141181
>chr7:33141611-33141790
>chr7:33141874-33150643
>chr7:33150699-33153388
>chr7:33154648-33156498
>chr7:33156621-33156652
>chr7:33157340-33157489
>chr7:33157936-33158033
>chr7:33158338-33158372
>chr7:33162462-33162550
>chr7:33162577-33162847
>chr7:33163807-33163969
>chr7:33164180-33164228
>chr7:33164277-33164339
>chr7:33164399-33165179
>chr7:33165304-33167200
>chr7:33167224-33168675
>chr7:33169417-33169474
>chr7:33169864-33169966
>chr7:33170781-33170857
>chr7:33173194-33173246
>chr7:33174251-33174307
>chr7:33174362-33174447
>chr7:33174870-33176784
>chr7:33177959-33182163
>chr7:33184138-33184224
>chr7:33185453-33185528
>chr7:33185600-33185683
>chr7:33185784-33186047
>chr7:33186238-33186294
>chr7:33186355-33188076
>chr7:33188118-33197477
>chr7:33197572-33199169
>chr7:33199220-33199491
>chr7:33199567-33199671
>chr7:33199725-33199812
>chr7:33199912-33199947
>chr7:33200142-33200254
>chr7:33200581-33201014
>chr7:33201308-33201428
>chr7:33201530-33201712
>chr7:33201791-33201841
>chr7:33201988-33203455
>chr7:33203570-33203805
>chr7:33203866-33204181
>chr7:33205823-33206228
>chr7:33206278-33206367
>chr7:33206478-33209544
>chr7:33209618-33211132
>chr7:33211164-33211341
>chr7:33211389-33229647
>chr7:33230077-33230120
>chr7:33230247-33230454
>chr7:33230597-33230629
>chr7:33230968-33231103
>chr7:33231155-33231272
>chr7:33231424-33231682
>chr7:33231742-33232003
>chr7:33232127-33232167
>chr7:33232569-33232927
>chr7:33232966-33233337
>chr7:33233503-33234110
>chr7:33234179-33234347
>chr7:33235419-33235459
>chr7:33235513-33235681
>chr7:33235888-33235927
>chr7:33236298-33236575
>chr7:33236757-33236895
>chr7:33241197-33241493
>chr7:33246263-33246293
>chr7:33249417-33249654
>chr7:33250461-33255029
>chr7:33255115-33255165
>chr7:33255212-33255263
>chr7:33255296-33255500
>chr7:33255595-33256257
>chr7:33256353-33256513
>chr7:33256559-33257132
>chr7:33257241-33257660
>chr7:33257690-33261082
>chr7:33261127-33261295
>chr7:33261484-33263966
>chr7:33264074-33264113
>chr7:33265495-33270037
>chr7:33270684-33270737
>chr7:33271056-33280473
>chr7:33280537-33280626
>chr7:33280676-33280723
>chr7:33280770-33280836
>chr7:33282562-33282678
>chr7:33282748-33282817
>chr7:33282986-33283297
>chr7:33283419-33283456
>chr7:33283674-33283707
>chr7:33285387-33285462
>chr7:33285763-33286464
>chr7:33286683-33289869
>chr7:33289943-33290160
>chr7:33290304-33291522
>chr7:33292235-33292715
>chr7:33292787-33292820
>chr7:33292934-33293110
>chr7:33293242-33293353
>chr7:33293385-33293487
>chr7:33293553-33293594
>chr7:33293698-33293885
>chr7:33293919-33294050
>chr7:33294207-33294269
>chr7:33294355-33294565
>chr7:33296303-33297183
>chr7:33297276-33302850
>chr7:33303012-33303053
>chr7:33303300-33304896
>chr7:33305072-33305087
>chr7:33305184-33305222
>chr7:33305281-33314274
>chr7:33314537-33314608
>chr7:33315274-33315351
>chr7:33315964-33320255
>chr7:33320322-33347718
>chr7:33347786-33347930
>chr7:33348001-33350792
>chr7:33350819-33351625
>chr7:33351707-33355056
>chr7:33355236-33355307
>chr7:33355751-33355936
>chr7:33355968-33366299
>chr7:33366453-33384547
>chr7:33384749-33384930
>chr7:33384999-33386216
>chr7:33386721-33386966
>chr7:33387234-33388343
>chr7:33390132-33390233
>chr7:33390342-33390374
>chr7:33391278-33391314
>chr7:33391665-33391694
>chr7:33392181-33392213
>chr7:33392674-33392877
>chr7:33392934-33392986
>chr7:33393768-33393804
>chr7:33394068-33394102
>chr7:33395197-33395240
>chr7:33395415-33395491
>chr7:33395779-33395833
>chr7:33395965-33398105
>chr7:33398156-33400771
>chr7:33400875-33401025
>chr7:33401095-33403485
>chr7:33403743-33403815
>chr7:33403827-33403990
>chr7:33404330-33404488
>chr7:33404570-33404882
>chr7:33404980-33405041
>chr7:33408135-33409288
>chr7:33410343-33410571
>chr7:33410713-33422286
>chr7:33422554-33422767
>chr7:33422863-33430469
>chr7:33430569-33435558
>chr7:33435929-33435944
>chr7:33436120-33436623
>chr7:33437041-33437374
>chr7:33437550-33438633
>chr7:33438765-33445626
>chr7:33446078-33447567
>chr7:33447896-33447985
>chr7:33448069-33448130
>chr7:33448176-33448246
>chr7:33448462-33455959
>chr7:33457955-33457994
>chr7:33458094-33458235
>chr7:33462101-33462793
>chr7:33462830-33462876
>chr7:33462928-33463004
>chr7:33463537-33463584
>chr7:33463776-33466796
>chr7:33466839-33467030
>chr7:33467258-33467411
>chr7:33467448-33467494
>chr7:33467546-33467622
>chr7:33468155-33468202
>chr7:33468394-33468936
>chr7:33469069-33469085
>chr7:33469164-33469702
>chr7:33469734-33469811
>chr7:33469893-33470296
>chr7:33470418-33471646
>chr7:33471725-33471767
>chr7:33471829-33471914
>chr7:33471992-33472052
>chr7:33472083-33472228
>chr7:33474418-33474538
>chr7:33474981-33476593
>chr7:33476616-33484702
>chr7:33484721-33497170
>chr7:33497253-33498283
>chr7:33498354-33501621
>chr7:33501719-33502581
>chr7:33502617-33503144
>chr7:33503235-33504056
>chr7:33504135-33504663
>chr7:33504687-33505998
>chr7:33506190-33507032
>chr7:33507132-33507450
>chr7:33507509-33507559
>chr7:33507636-33507814
>chr7:33507956-33507990
>chr7:33508451-33508504
>chr7:33508581-33517777
>chr7:33517840-33518038
>chr7:33518469-33518532
>chr7:33518584-33518943
>chr7:33519163-33519285
>chr7:33519627-33519658
>chr7:33520623-33520771
>chr7:33520880-33521646
>chr7:33521702-33524308
>chr7:33524369-33524439
>chr7:33524615-33524711
>chr7:33524921-33525061
>chr7:33526745-33526794
>chr7:33527158-33527268
>chr7:33527317-33527375
>chr7:33528299-33531924
>chr7:33541516-33541655
>chr7:33543145-33543197
>chr7:33543461-33543537
>chr7:33543619-33543728
>chr7:33544070-33544216
>chr7:33544256-33544668
>chr7:33544744-33544847
>chr7:33548153-33548187
>chr7:33549127-33551112
>chr7:33551210-33551265
>chr7:33551391-33551502
>chr7:33552374-33552432
>chr7:33552676-33552829
>chr7:33553292-33553372
>chr7:33554076-33554143
>chr7:33554204-33554262
>chr7:33555050-33562511
>chr7:33563464-33563526
>chr7:33563640-33563751
>chr7:33563832-33563879
>chr7:33564642-33564827
>chr7:33564871-33565625
>chr7:33565949-33566209
>chr7:33566457-33566862
>chr7:33567047-33567098
>chr7:33567168-33575920
>chr7:33576251-33576316
>chr7:33576656-33576999
>chr7:33577046-33577332
>chr7:33577359-33607445
>chr7:33607694-33607741
>chr7:33607888-33617857
>chr7:33617952-33618279
>chr7:33618597-33618650
>chr7:33620128-33620213
>chr7:33620269-33626910
>chr7:33627010-33627025
>chr7:33627099-33630309
>chr7:33630545-33630561
>chr7:33630651-33631843
>chr7:33631870-33632293
>chr7:33632705-33632795
>chr7:33632853-33633025
>chr7:33633157-33633261
>chr7:33633340-33633403
>chr7:33633580-33633619
>chr7:33633839-33633880
>chr7:33633935-33633998
>chr7:33634259-33635252
>chr7:33635286-33635316
>chr7:33635367-33636335
>chr7:33636423-33636833
>chr7:33636866-33637338
>chr7:33637411-33639283
>chr7:33639374-33641673
>chr7:33641707-33644073
>chr7:33644139-33644459
>chr7:33644659-33653127
>chr7:33653162-33659661
>chr7:33659715-33660181
>chr7:33660215-33662564
>chr7:33662654-33671125
>chr7:33671211-33671356
>chr7:33671392-33675124
>chr7:33675209-33676338
>chr7:33676379-33679835
>chr7:33680233-33680277
>chr7:33680386-33683005
>chr7:33683973-33684683
>chr7:33684884-33693820
>chr7:33694056-33701554
>chr7:33702967-33703273
>chr7:33708325-33717313
>chr7:33717371-33725413
>chr7:33726512-33727000
>chr7:33727097-33727207
>chr7:33727818-33727922
>chr7:33727959-33729430
>chr7:33731028-33731138
>chr7:33731812-33732012
>chr7:33732209-33739320
>chr7:33739409-33739600
>chr7:33739642-33756384
>chr7:33756955-33757515
>chr7:33757776-33781512
>chr7:33783981-33784027
>chr7:33785287-33785339
>chr7:33786354-33786461
>chr7:33791091-33791191
>chr7:33791246-33791334
>chr7:33791847-33791930
>chr7:33792485-33792550
>chr7:33793550-33796413
>chr7:33796441-33822467
>chr7:33824350-33824385
>chr7:33824485-33824521
>chr7:33825133-33825331
>chr7:33825529-33825588
>chr7:33826198-33830598
>chr7:33830654-33833623
>chr7:33835450-33835640
>chr7:33835716-33835950
>chr7:33836028-33836270
>chr7:33837244-33837581
>chr7:33837647-33839905
>chr7:33839945-33841452
>chr7:33841497-33841835
>chr7:33841882-33843962
>chr7:33844009-33845621
>chr7:33845685-33851236
>chr7:33851295-33852971
>chr7:33853083-33853410
>chr7:33853600-33854206
>chr7:33854416-33854588
>chr7:33854725-33855203
>chr7:33855296-33855379
>chr7:33855428-33855824
>chr7:33855924-33857430
>chr7:33857574-33859121
>chr7:33859199-33867682
>chr7:33867800-33868173
>chr7:33868264-33868514
>chr7:33868575-33868762
>chr7:33870156-33870353
>chr7:33870417-33878330
>chr7:33878443-33886944
>chr7:33887215-33888958
>chr7:33889004-33889180
>chr7:33889218-33891504
>chr7:33891541-33891814
>chr7:33891851-33891952
>chr7:33892232-33892271
>chr7:33896123-33896315
>chr7:33896619-33896806
>chr7:33896855-33897762
>chr7:33898188-33898222
>chr7:33900500-33922661
>chr7:33925989-33926079
>chr7:33929143-33939520
>chr7:33939649-33941911
>chr7:33945144-33945204
>chr7:33947313-33947401
>chr7:33947679-33948206
>chr7:33948851-33951279
>chr7:33951405-33953993
>chr7:33954046-33956469
>chr7:33956740-33961025
>chr7:33963562-33963950
>chr7:33964113-33964787
>chr7:33964939-33964954
>chr7:33965396-33973783
>chr7:33973883-33973904
>chr7:33973958-33981139
>chr7:33981267-33981345
>chr7:33981552-33982354
>chr7:33982413-33982494
>chr7:33982549-33982886
>chr7:33983011-33985205
>chr7:33985408-33986433
>chr7:33986955-33987428
>chr7:33988461-33989715
>chr7:33989815-33992886
>chr7:33992986-33995971
>chr7:33996071-33997653
>chr7:33997792-34003307
>chr7:34005412-34005534
>chr7:34005623-34005655
>chr7:34005770-34005898
>chr7:34006463-34006665
>chr7:34009204-34009546
>chr7:34010790-34010840
>chr7:34011001-34011071
>chr7:34011410-34011990
>chr7:34012709-34012810
>chr7:34013671-34014333
>chr7:34015439-34015693
>chr7:34015737-34015764
>chr7:34015807-34016194
>chr7:34017488-34026944
>chr7:34027789-34027882
>chr7:34027938-34028034
>chr7:34028404-34028522
>chr7:34028883-34029244
>chr7:34029421-34029470
>chr7:34029688-34029808
>chr7:34029884-34029982
>chr7:34030054-34030219
>chr7:34032206-34040350
>chr7:34040383-34040681
>chr7:34041276-34050884
>chr7:34050920-34050935
>chr7:34051284-34052174
>chr7:34052591-34057391
>chr7:34058409-34059131
>chr7:34059187-34059429
>chr7:34059460-34059707
>chr7:34060229-34060412
>chr7:34060595-34060869
>chr7:34060906-34061919
>chr7:34061963-34062074
>chr7:34062155-34062561
>chr7:34062755-34077062
>chr7:34077488-34085035
>chr7:34085168-34085313
>chr7:34085721-34085761
>chr7:34085862-34085974
>chr7:34086298-34087192
>chr7:34087272-34088101
>chr7:34088356-34089037
>chr7:34089132-34089748
>chr7:34089827-34089973
>chr7:34090444-34090801
>chr7:34091035-34091107
>chr7:34091720-34097911
>chr7:34098124-34103427
>chr7:34103454-34104508
>chr7:34104600-34104923
>chr7:34105065-34106255
>chr7:34106378-34108893
>chr7:34109023-34110916
>chr7:34111225-34115497
>chr7:34116090-34116455
>chr7:34116484-34121345
>chr7:34121456-34124105
>chr7:34124447-34124462
>chr7:34124592-34131298
>chr7:34131671-34131838
>chr7:34132002-34135722
>chr7:34135897-34147887
>chr7:34148143-34153481
>chr7:34155143-34157859
>chr7:34158034-34172932
>chr7:34173158-34181303
>chr7:34181773-34182931
>chr7:34189082-34189208
>chr7:34192613-34192647
>chr7:34193880-34193918
>chr7:34194333-34194411
>chr7:34194661-34194808
>chr7:34195016-34195130
>chr7:34196624-34196794
>chr7:34196872-34196958
>chr7:34199669-34204504
>chr7:34204580-34204641
>chr7:34204738-34207651
>chr7:34208329-34208373
>chr7:34208518-34215598
>chr7:34215644-34215814
>chr7:34215857-34216252
>chr7:34216705-34216801
>chr7:34216858-34216953
>chr7:34216980-34217058
>chr7:34217129-34217236
>chr7:34217269-34217476
>chr7:34217562-34218503
>chr7:34218565-34218846
>chr7:34219889-34220580
>chr7:34220802-34222219
>chr7:34222348-34226598
>chr7:34226753-34227548
>chr7:34227648-34228784
>chr7:34229264-34232619
>chr7:34233218-34233926
>chr7:34235066-34235142
>chr7:34236102-34236241
>chr7:34238262-34238398
>chr7:34238913-34240543
>chr7:34241859-34241987
>chr7:34242045-34242129
>chr7:34242227-34242333
>chr7:34242387-34242788
>chr7:34242814-34245799
>chr7:34245848-34246050
>chr7:34246159-34246934
>chr7:34247011-34252408
>chr7:34252433-34256369
>chr7:34256589-34264842
>chr7:34264988-34265275
>chr7:34265318-34267651
>chr7:34267856-34269560
>chr7:34269660-34270659
>chr7:34270918-34270975
>chr7:34271002-34276323
>chr7:34276498-34278293
>chr7:34280452-34280765
>chr7:34281150-34288710
>chr7:34288753-34293862
>chr7:34294010-34299190
>chr7:34299209-34311534
>chr7:34312126-34315536
>chr7:34315874-34324031
>chr7:34324273-34328860
>chr7:34328975-34329046
>chr7:34329564-34333077
>chr7:34333341-34335448
>chr7:34336467-34374978
>chr7:34375460-34375723
>chr7:34375866-34383388
>chr7:34385592-34386120
>chr7:34386317-34386364
>chr7:34388402-34388590
>chr7:34388624-34388761
>chr7:34389730-34389835
>chr7:34390021-34390082
>chr7:34390117-34391000
>chr7:34391049-34391410
>chr7:34392034-34392094
>chr7:34392316-34392501
>chr7:34392545-34392625
>chr7:34394610-34399057
>chr7:34399157-34404917
>chr7:34405115-34408078
>chr7:34408442-34408498
>chr7:34408700-34408924
>chr7:34409045-34409116
>chr7:34409602-34415721
>chr7:34415765-34415918
>chr7:34415954-34417021
>chr7:34417137-34417259
>chr7:34417299-34418776
>chr7:34418914-34419092
>chr7:34419332-34419444
>chr7:34419586-34419709
>chr7:34421466-34422013
>chr7:34422309-34431829
>chr7:34432517-34432625
>chr7:34432902-34437852
>chr7:34438204-34439840
>chr7:34439870-34440106
>chr7:34440914-34441007
>chr7:34441181-34441215
>chr7:34441453-34441753
>chr7:34441841-34442976
>chr7:34443069-34445370
>chr7:34446670-34446731
>chr7:34447607-34447649
>chr7:34448101-34449262
>chr7:34449328-34450326
>chr7:34452235-34452628
>chr7:34452936-34453196
>chr7:34453235-34453284
>chr7:34453339-34453404
>chr7:34453921-34460521
>chr7:34460621-34461986
>chr7:34462182-34462584
>chr7:34462602-34464166
>chr7:34464266-34464310
>chr7:34464353-34464675
>chr7:34469034-34469068
>chr7:34469137-34469245
>chr7:34469866-34469925
>chr7:34471330-34471593
>chr7:34471670-34472737
>chr7:34472840-34473070
>chr7:34473192-34473259
>chr7:34473381-34473619
>chr7:34473681-34473714
>chr7:34473798-34474036
>chr7:34474143-34477104
>chr7:34477292-34478119
>chr7:34478255-34478353
>chr7:34478380-34480543
>chr7:34480600-34480888
>chr7:34481000-34481077
>chr7:34484425-34485715
>chr7:34486036-34486997
>chr7:34487122-34487351
>chr7:34487556-34487594
>chr7:34487777-34488026
>chr7:34488073-34489112
>chr7:34489322-34489888
>chr7:34489967-34490045
>chr7:34490255-34490451
>chr7:34491228-34491266
>chr7:34491398-34491671
>chr7:34491910-34491932
>chr7:34492026-34492338
>chr7:34494631-34494777
>chr7:34496085-34496570
>chr7:34496670-34500027
>chr7:34500468-34502577
>chr7:34502677-34506840
>chr7:34506961-34511014
>chr7:34511201-34512872
>chr7:34512972-34512991
>chr7:34513085-34513674
>chr7:34513744-34513837
>chr7:34513856-34513932
>chr7:34513978-34514037
>chr7:34514071-34534630
>chr7:34534729-34535854
>chr7:34535891-34540138
>chr7:34540265-34540571
>chr7:34540650-34540694
>chr7:34540797-34541009
>chr7:34541055-34541493
>chr7:34541672-34541867
>chr7:34541973-34542071
>chr7:34542109-34542923
>chr7:34543047-34545261
>chr7:34545381-34545410
>chr7:34545561-34545614
>chr7:34546002-34546122
>chr7:34546389-34546424
>chr7:34547211-34547497
>chr7:34547596-34547754
>chr7:34547787-34549442
>chr7:34549757-34550709
>chr7:34550768-34550861
>chr7:34551289-34551908
>chr7:34552056-34555344
>chr7:34555437-34556155
>chr7:34556195-34556507
>chr7:34556555-34556619
>chr7:34556697-34557942
>chr7:34558064-34558154
>chr7:34558199-34558537
>chr7:34558717-34558921
>chr7:34559112-34559194
>chr7:34559302-34559719
>chr7:34559861-34560047
>chr7:34560148-34560407
>chr7:34560460-34560789
>chr7:34560837-34562797
>chr7:34563732-34563774
>chr7:34564260-34564319
>chr7:34565248-34565369
>chr7:34567433-34567511
>chr7:34567645-34580809
>chr7:34580909-34582479
>chr7:34582704-34582896
>chr7:34583288-34591068
>chr7:34591124-34594990
>chr7:34596116-34596158
>chr7:34597125-34597298
>chr7:34598608-34598674
>chr7:34598831-34598954
>chr7:34599250-34599300
>chr7:34600187-34600226
>chr7:34601510-34601570
>chr7:34601755-34603131
>chr7:34604543-34605992
>chr7:34606029-34618087
>chr7:34618187-34628329
>chr7:34628441-34628504
>chr7:34628526-34631750
>chr7:34631776-34633038
>chr7:34633141-34637274
>chr7:34637346-34641000
>chr7:34642269-34642346
>chr7:34642538-34642573
>chr7:34642755-34642790
>chr7:34646404-34646468
>chr7:34650417-34651101
>chr7:34651130-34651461
>chr7:34651555-34653580
>chr7:34653629-34655655
>chr7:34656734-34664060
>chr7:34664774-34665660
>chr7:34665708-34667940
>chr7:34667996-34668074
>chr7:34668304-34668996
>chr7:34669288-34669514
>chr7:34669542-34674334
>chr7:34674371-34674755
>chr7:34675204-34683623
>chr7:34683724-34684331
>chr7:34684364-34684758
>chr7:34684814-34689183
>chr7:34689373-34690041
>chr7:34690242-34690592
>chr7:34691206-34691269
>chr7:34691312-34691376
>chr7:34691751-34692097
>chr7:34694227-34700337
>chr7:34700437-34714814
>chr7:34714951-34715447
>chr7:34716113-34718687
>chr7:34718712-34718758
>chr7:34718874-34722504
>chr7:34722748-34730534
>chr7:34730644-34730687
>chr7:34730944-34731028
>chr7:34731114-34739203
>chr7:34739965-34740076
>chr7:34740117-34740153
>chr7:34740584-34740907
>chr7:34740995-34742609
>chr7:34742823-34748710
>chr7:34749560-34749614
>chr7:34749880-34750014
>chr7:34750379-34752787
>chr7:34752915-34753425
>chr7:34753461-34753572
>chr7:34753731-34754594
>chr7:34754837-34760027
>chr7:34760191-34772417
>chr7:34772545-34773475
>chr7:34773528-34773737
>chr7:34774036-34777122
>chr7:34777247-34777269
>chr7:34777302-34790507
>chr7:34791088-34791140
>chr7:34791320-34793301
>chr7:34794763-34813633
>chr7:34813733-34826244
>chr7:34826266-34829353
>chr7:34829415-34829519
>chr7:34829606-34832017
>chr7:34832140-34839777
>chr7:34840045-34842051
>chr7:34842193-34853570
>chr7:34853780-34854938
>chr7:34855173-34862031
>chr7:34862850-34863302
>chr7:34863946-34884794
>chr7:34893071-34893530
>chr7:34893626-34893786
>chr7:34893948-34894026
>chr7:34894073-34894138
>chr7:34894225-34894367
>chr7:34894532-34895208
>chr7:34895287-34896737
>chr7:34896821-34897046
>chr7:34897086-34899083
>chr7:34901600-34902947
>chr7:34903109-34903263
>chr7:34903775-34904041
>chr7:34904128-34904682
>chr7:34904743-34906736
>chr7:34906772-34911414
>chr7:34911446-34912079
>chr7:34912614-34914101
>chr7:34914149-34914671
>chr7:34914867-34917782
>chr7:34917921-34932528
>chr7:34932587-34934285
>chr7:34937088-34937134
>chr7:34938798-34938887
>chr7:34940490-34941508
>chr7:34941818-34942145
>chr7:34942269-34943922
>chr7:34944439-34944633
>chr7:34944675-34944724
>chr7:34945017-34945056
>chr7:34945170-34945205
>chr7:34945454-34945485
>chr7:34945525-34945891
>chr7:34945962-34946017
>chr7:34946112-34946145
>chr7:34946558-34946620
>chr7:34946913-34947667
>chr7:34947696-34954702
>chr7:34954802-34955665
>chr7:34955719-34957192
>chr7:34957387-34957696
>chr7:34957760-34959664
>chr7:34959843-34959858
>chr7:34959953-34962877
>chr7:34962946-34971851
>chr7:34972430-34972576
>chr7:34973458-34973533
>chr7:34973560-34973658
>chr7:34973726-34973866
>chr7:34975003-34982302
>chr7:34982478-34994188
>chr7:34995161-35003780
>chr7:35003799-35016913
>chr7:35017050-35017096
>chr7:35017185-35017251
>chr7:35017617-35018026
>chr7:35021109-35022076
>chr7:35026983-35030039
>chr7:35030065-35050846
>chr7:35050890-35051031
>chr7:35051066-35051245
>chr7:35051392-35051428
>chr7:35052086-35052144
>chr7:35053120-35053314
>chr7:35053464-35053598
>chr7:35053831-35053899
>chr7:35054023-35054600
>chr7:35054638-35056231
>chr7:35056413-35059926
>chr7:35060047-35060089
>chr7:35060259-35060311
>chr7:35060656-35060791
>chr7:35061883-35062073
>chr7:35062212-35062278
>chr7:35062695-35062775
>chr7:35062890-35062980
>chr7:35063375-35063418
>chr7:35064143-35064188
>chr7:35064323-35064358
>chr7:35064878-35066218
>chr7:35066489-35066633
>chr7:35067638-35068148
>chr7:35068227-35070674
>chr7:35070713-35074032
>chr7:35074082-35074809
>chr7:35074932-35075050
>chr7:35075392-35075453
>chr7:35075654-35075901
>chr7:35075931-35075970
>chr7:35076941-35076976
>chr7:35077058-35078963
>chr7:35079310-35079486
>chr7:35079549-35079618
>chr7:35079711-35080123
>chr7:35080226-35080806
>chr7:35080852-35081130
>chr7:35081243-35081482
>chr7:35081699-35081844
>chr7:35081961-35082155
>chr7:35082226-35082379
>chr7:35082493-35082789
>chr7:35082916-35083267
>chr7:35083758-35083817
>chr7:35083908-35084014
>chr7:35084176-35084244
>chr7:35084297-35084385
>chr7:35084500-35084727
>chr7:35084816-35086262
>chr7:35086387-35087993
>chr7:35088099-35088153
>chr7:35088226-35088575
>chr7:35088602-35088638
>chr7:35088700-35089097
>chr7:35089386-35090268
>chr7:35090284-35090763
>chr7:35091046-35091091
>chr7:35092686-35092741
>chr7:35095317-35095475
>chr7:35096221-35096410
>chr7:35096645-35096835
>chr7:35096951-35096985
>chr7:35097068-35097101
>chr7:35097253-35097352
>chr7:35097433-35097463
>chr7:35097637-35097809
>chr7:35097896-35098039
>chr7:35098185-35098225
>chr7:35098357-35108021
>chr7:35110310-35110364
>chr7:35112222-35112263
>chr7:35112333-35112456
>chr7:35114373-35114455
>chr7:35115259-35115329
>chr7:35115659-35115690
>chr7:35116006-35116043
>chr7:35116776-35129045
>chr7:35129145-35129162
>chr7:35129338-35139245
>chr7:35139285-35139512
>chr7:35139691-35142626
>chr7:35142720-35143646
>chr7:35144180-35144259
>chr7:35144289-35144360
>chr7:35144913-35144950
>chr7:35146032-35146083
>chr7:35146144-35146220
>chr7:35146385-35147536
>chr7:35147595-35147625
>chr7:35148026-35148117
>chr7:35148468-35148839
>chr7:35148918-35149162
>chr7:35150118-35166857
>chr7:35167043-35167072
>chr7:35167102-35167169
>chr7:35167251-35167331
>chr7:35167581-35167628
>chr7:35167681-35167810
>chr7:35167840-35171477
>chr7:35171546-35171613
>chr7:35173371-35173798
>chr7:35173969-35174038
>chr7:35174208-35174259
>chr7:35176835-35176869
>chr7:35177241-35178876
>chr7:35179021-35180207
>chr7:35180354-35193485
>chr7:35193983-35194009
>chr7:35194547-35194563
>chr7:35195512-35195987
>chr7:35196828-35196991
>chr7:35197476-35197551
>chr7:35197999-35198040
>chr7:35198787-35198875
>chr7:35199692-35199727
>chr7:35200611-35221402
>chr7:35221510-35235408
>chr7:35235862-35237216
>chr7:35237335-35239790
>chr7:35240045-35244621
>chr7:35244824-35254690
>chr7:35254824-35255773
>chr7:35255949-35256726
>chr7:35256984-35270165
>chr7:35270226-35270241
>chr7:35270341-35272915
>chr7:35272947-35272978
>chr7:35273250-35274763
>chr7:35274865-35282664
>chr7:35282760-35283986
>chr7:35284133-35284164
>chr7:35284641-35284681
>chr7:35284768-35284914
>chr7:35284996-35286209
>chr7:35286369-35287232
>chr7:35287440-35289512
>chr7:35289645-35290037
>chr7:35290233-35298195
>chr7:35298216-35300620
>chr7:35300738-35300753
>chr7:35300766-35304712
>chr7:35305372-35305495
>chr7:35305627-35305827
>chr7:35306095-35306858
>chr7:35306909-35307366
>chr7:35307401-35324121
>chr7:35324252-35324607
>chr7:35325510-35325655
>chr7:35325787-35325974
>chr7:35326252-35329886
>chr7:35330043-35330074
>chr7:35331015-35336705
>chr7:35336736-35342239
>chr7:35342476-35347063
>chr7:35347125-35350768
>chr7:35350805-35352088
>chr7:35352527-35352567
>chr7:35352669-35352738
>chr7:35352782-35352880
>chr7:35352974-35353018
>chr7:35353302-35353359
>chr7:35353666-35353794
>chr7:35353898-35353949
>chr7:35354767-35354807
>chr7:35355500-35359634
>chr7:35359815-35363540
>chr7:35363661-35364226
>chr7:35364360-35364391
>chr7:35364768-35364819
>chr7:35364934-35364974
>chr7:35365106-35365331
>chr7:35365897-35366550
>chr7:35366687-35366792
>chr7:35366828-35366919
>chr7:35366979-35367163
>chr7:35367287-35370251
>chr7:35371385-35372409
>chr7:35372490-35372639
>chr7:35377249-35377301
>chr7:35377646-35378532
>chr7:35378639-35380900
>chr7:35381038-35381465
>chr7:35381687-35381930
>chr7:35383683-35383835
>chr7:35384104-35384208
>chr7:35384249-35384342
>chr7:35384512-35384786
>chr7:35385126-35385269
>chr7:35385789-35386266
>chr7:35386310-35387095
>chr7:35387154-35389076
>chr7:35389176-35389310
>chr7:35389364-35389796
>chr7:35390444-35390637
>chr7:35390674-35398837
>chr7:35398877-35399027
>chr7:35399285-35400417
>chr7:35400447-35400638
>chr7:35400938-35400966
>chr7:35401357-35401883
>chr7:35402036-35402282
>chr7:35402335-35402626
>chr7:35404935-35405350
>chr7:35405566-35405625
>chr7:35405795-35405850
>chr7:35405897-35405982
>chr7:35406045-35406257
>chr7:35406355-35406390
>chr7:35406475-35406705
>chr7:35406774-35408086
>chr7:35408209-35408368
>chr7:35408410-35408566
>chr7:35408650-35408778
>chr7:35409177-35409804
>chr7:35409921-35409982
>chr7:35410065-35410146
>chr7:35410263-35422467
>chr7:35422492-35426539
>chr7:35426662-35426731
>chr7:35426776-35432351
>chr7:35432558-35453848
>chr7:35453910-35454239
>chr7:35454381-35455132
>chr7:35455164-35456614
>chr7:35456938-35457090
>chr7:35457343-35457418
>chr7:35457476-35457596
>chr7:35457715-35467515
>chr7:35467574-35468253
>chr7:35468276-35469484
>chr7:35469544-35470151
>chr7:35470196-35470810
>chr7:35471157-35471261
>chr7:35471291-35471415
>chr7:35471506-35471817
>chr7:35471859-35472140
>chr7:35472196-35492817
>chr7:35492847-35492923
>chr7:35492955-35493019
>chr7:35494152-35494293
>chr7:35494476-35495425
>chr7:35495535-35495578
>chr7:35496274-35496801
>chr7:35496839-35498805
>chr7:35498862-35499270
>chr7:35500929-35502491
>chr7:35502561-35502754
>chr7:35502968-35503044
>chr7:35503743-35503810
>chr7:35503962-35504057
>chr7:35504171-35504440
>chr7:35505627-35506758
>chr7:35506845-35506917
>chr7:35507445-35507684
>chr7:35507974-35510567
>chr7:35511860-35511914
>chr7:35518637-35518712
>chr7:35518774-35518950
>chr7:35519005-35521325
>chr7:35523458-35523705
>chr7:35523824-35523955
>chr7:35524210-35524289
>chr7:35524741-35524790
>chr7:35526314-35526348
>chr7:35528041-35528123
>chr7:35528196-35528269
>chr7:35528340-35528531
>chr7:35528869-35529519
>chr7:35529668-35529969
>chr7:35530036-35530360
>chr7:35530415-35530530
>chr7:35530788-35530949
>chr7:35530992-35535305
>chr7:35535367-35539077
>chr7:35539282-35541758
>chr7:35541799-35541839
>chr7:35541884-35542022
>chr7:35543045-35543169
>chr7:35543233-35546947
>chr7:35547057-35547219
>chr7:35548410-35550986
>chr7:35551062-35551133
>chr7:35551385-35551468
>chr7:35551813-35552211
>chr7:35552323-35554370
>chr7:35556540-35556659
>chr7:35557803-35557925
>chr7:35559671-35566797
>chr7:35567175-35567262
>chr7:35567419-35570899
>chr7:35571015-35571242
>chr7:35571453-35571567
>chr7:35571590-35572053
>chr7:35572220-35575518
>chr7:35576062-35578899
>chr7:35579029-35589254
>chr7:35589295-35598655
>chr7:35598887-35600313
>chr7:35600408-35604112
>chr7:35604146-35609639
>chr7:35609739-35609774
>chr7:35609847-35612708
>chr7:35612862-35613742
>chr7:35613746-35613992
>chr7:35614090-35615327
>chr7:35615650-35617315
>chr7:35617470-35618317
>chr7:35618974-35618989
>chr7:35619002-35620239
>chr7:35620720-35621017
>chr7:35621070-35621774
>chr7:35626813-35627879
>chr7:35628025-35628224
>chr7:35628427-35628640
>chr7:35628819-35628910
>chr7:35629027-35629686
>chr7:35629823-35632432
>chr7:35633083-35633200
>chr7:35633357-35633428
>chr7:35633610-35645597
>chr7:35645795-35645844
>chr7:35646177-35646274
>chr7:35647286-35647736
>chr7:35647765-35647882
>chr7:35648067-35648214
>chr7:35648381-35648501
>chr7:35648597-35648634
>chr7:35648909-35650553
>chr7:35650653-35650668
>chr7:35650724-35651005
>chr7:35651248-35653587
>chr7:35653639-35653659
>chr7:35653759-35653774
>chr7:35653993-35654196
>chr7:35654308-35659372
>chr7:35659424-35659764
>chr7:35659798-35660281
>chr7:35660385-35660502
>chr7:35660647-35660749
>chr7:35660887-35660962
>chr7:35661717-35661868
>chr7:35661973-35663874
>chr7:35664053-35664114
>chr7:35664180-35665051
>chr7:35665125-35668439
>chr7:35668486-35673083
>chr7:35673144-35682126
>chr7:35682340-35682447
>chr7:35682496-35682829
>chr7:35682893-35682928
>chr7:35683085-35683148
>chr7:35683301-35685546
>chr7:35685627-35685728
>chr7:35685803-35695058
>chr7:35695094-35695138
>chr7:35695214-35695423
>chr7:35695541-35695642
>chr7:35695776-35696331
>chr7:35697017-35698422
>chr7:35698542-35699082
>chr7:35699518-35699863
>chr7:35699974-35700137
>chr7:35701480-35701531
>chr7:35701571-35706247
>chr7:35706347-35706450
>chr7:35706514-35706991
>chr7:35707015-35707082
>chr7:35707147-35707331
>chr7:35708731-35720745
>chr7:35720785-35724627
>chr7:35724677-35725860
>chr7:35725901-35726284
>chr7:35726336-35726407
>chr7:35726565-35726839
>chr7:35726907-35730955
>chr7:35731023-35731125
>chr7:35731218-35731286
>chr7:35732262-35732302
>chr7:35732397-35732470
>chr7:35732884-35732965
>chr7:35733078-35733264
>chr7:35733343-35733505
>chr7:35733723-35733876
>chr7:35733919-35734049
>chr7:35734108-35734176
>chr7:35734338-35734685
>chr7:35734739-35734933
>chr7:35735175-35735242
>chr7:35735305-35735483
>chr7:35735556-35736560
>chr7:35736589-35740263
>chr7:35740302-35741175
>chr7:35741231-35741489
>chr7:35741688-35741750
>chr7:35741825-35741878
>chr7:35742006-35742107
>chr7:35742191-35742231
>chr7:35742651-35742721
>chr7:35742847-35742958
>chr7:35743067-35743103
>chr7:35743247-35743346
>chr7:35743420-35743983
>chr7:35744091-35744138
>chr7:35744185-35745340
>chr7:35745403-35747023
>chr7:35747051-35754187
>chr7:35754479-35766761
>chr7:35766821-35767846
>chr7:35767976-35767992
>chr7:35768080-35769035
>chr7:35769178-35776030
>chr7:35776283-35781668
>chr7:35781880-35781896
>chr7:35781948-35792565
>chr7:35792625-35792690
>chr7:35792876-35792961
>chr7:35793019-35793431
>chr7:35793670-35793789
>chr7:35793963-35794418
>chr7:35794473-35794508
>chr7:35795767-35796023
>chr7:35796214-35796339
>chr7:35796382-35797048
>chr7:35797109-35797361
>chr7:35797439-35798120
>chr7:35798230-35799367
>chr7:35799645-35800119
>chr7:35800153-35800417
>chr7:35800495-35802591
>chr7:35802637-35802734
>chr7:35802815-35802854
>chr7:35802978-35803009
>chr7:35803179-35812661
>chr7:35812843-35824300
>chr7:35824388-35827252
>chr7:35827301-35827354
>chr7:35827632-35829452
>chr7:35829538-35830163
>chr7:35830383-35831690
>chr7:35831857-35833284
>chr7:35833342-35833387
>chr7:35834154-35838404
>chr7:35838674-35840535
>chr7:35840708-35842141
>chr7:35842199-35842244
>chr7:35843007-35844564
>chr7:35844617-35844729
>chr7:35844912-35845088
>chr7:35845125-35845153
>chr7:35845253-35867492
>chr7:35867551-35868370
>chr7:35868498-35875460
>chr7:35875560-35884681
>chr7:35884776-35885750
>chr7:35885872-35886816
>chr7:35887038-35887076
>chr7:35887148-35896256
>chr7:35896326-35896617
>chr7:35896672-35897785
>chr7:35897947-35898660
>chr7:35898760-35900617
>chr7:35900717-35903436
>chr7:35903564-35906022
>chr7:35906089-35906911
>chr7:35907011-35907561
>chr7:35907589-35909364
>chr7:35909455-35930064
>chr7:35930187-35930212
>chr7:35930312-35932728
>chr7:35932848-35934462
>chr7:35934500-35934581
>chr7:35934678-35935721
>chr7:35935780-35936249
>chr7:35936295-35936495
>chr7:35936657-35937090
>chr7:35937222-35937365
>chr7:35937524-35937734
>chr7:35938731-35948831
>chr7:35949051-35952847
>chr7:35953013-35953253
>chr7:35953302-35953934
>chr7:35954021-35954235
>chr7:35954355-35954594
>chr7:35955784-35957329
>chr7:35957429-35958427
>chr7:35958527-35969088
>chr7:35969170-35969613
>chr7:35969660-35969712
>chr7:35970016-35970446
>chr7:35971039-35971161
>chr7:35971240-35971288
>chr7:35971398-35971508
>chr7:35971575-35980293
>chr7:35980393-35983150
>chr7:35983220-35983389
>chr7:35983717-35984778
>chr7:35984890-35985633
>chr7:35985850-35987218
>chr7:35987557-35989996
>chr7:35990096-35990896
>chr7:35990937-35992784
>chr7:35992929-35993301
>chr7:35993354-35993415
>chr7:35993596-35993885
>chr7:35994068-35994940
>chr7:35995049-35995399
>chr7:35995548-35996056
>chr7:35996134-35996192
>chr7:35996283-35997492
>chr7:35997642-35997895
>chr7:35998117-35998192
>chr7:35998441-35998519
>chr7:35998730-35998861
>chr7:35999341-35999470
>chr7:35999713-35999961
>chr7:36000036-36000338
>chr7:36000451-36000602
>chr7:36000699-36001080
>chr7:36001152-36001291
>chr7:36001416-36001660
>chr7:36001739-36002088
>chr7:36002115-36002229
>chr7:36002373-36002405
>chr7:36002658-36002777
>chr7:36002848-36003071
>chr7:36003116-36003317
>chr7:36003594-36023237
>chr7:36023500-36023539
>chr7:36024624-36024754
>chr7:36024839-36025284
>chr7:36025348-36025732
>chr7:36025914-36025959
>chr7:36025993-36026142
>chr7:36026960-36027208
>chr7:36027314-36028680
>chr7:36028770-36028840
>chr7:36028924-36028966
>chr7:36030224-36030309
>chr7:36030343-36030412
>chr7:36030710-36030757
>chr7:36030817-36031015
>chr7:36031345-36031512
>chr7:36031717-36031767
>chr7:36031891-36031976
>chr7:36033571-36033675
>chr7:36034601-36034759
>chr7:36035455-36035536
>chr7:36035964-36036145
>chr7:36036349-36036381
>chr7:36036526-36036605
>chr7:36037007-36037242
>chr7:36037447-36040139
>chr7:36040293-36045248
>chr7:36045879-36046047
>chr7:36046067-36046179
>chr7:36046237-36046280
>chr7:36046322-36047924
>chr7:36048155-36048365
>chr7:36048502-36048714
>chr7:36048765-36049062
>chr7:36049400-36050478
>chr7:36050573-36062953
>chr7:36063006-36068954
>chr7:36068989-36075679
>chr7:36075997-36076065
>chr7:36076123-36089930
>chr7:36089999-36090619
>chr7:36090655-36091044
>chr7:36091291-36091306
>chr7:36091647-36098374
>chr7:36098412-36104104
>chr7:36104123-36104503
>chr7:36105063-36105489
>chr7:36105604-36105669
>chr7:36105715-36105993
>chr7:36106099-36106281
>chr7:36106350-36113141
>chr7:36113181-36113269
>chr7:36113350-36113421
>chr7:36113501-36122676
>chr7:36122713-36122812
>chr7:36122888-36122941
>chr7:36122984-36123110
>chr7:36123266-36129998
>chr7:36130093-36132198
>chr7:36132800-36132933
>chr7:36133086-36133684
>chr7:36133870-36133923
>chr7:36134024-36134137
>chr7:36134190-36134245
>chr7:36134312-36134420
>chr7:36134487-36134656
>chr7:36134736-36134901
>chr7:36135042-36135294
>chr7:36135323-36135443
>chr7:36135513-36135788
>chr7:36135876-36135926
>chr7:36137180-36149129
>chr7:36149222-36149339
>chr7:36149389-36149812
>chr7:36149885-36150889
>chr7:36150934-36151940
>chr7:36151985-36153082
>chr7:36153105-36153141
>chr7:36153306-36153747
>chr7:36153980-36154093
>chr7:36154124-36154246
>chr7:36154378-36154494
>chr7:36154744-36154979
>chr7:36155019-36155120
>chr7:36155237-36155375
>chr7:36155529-36155593
>chr7:36156087-36156114
>chr7:36156163-36156481
>chr7:36156527-36156573
>chr7:36156633-36156944
>chr7:36156994-36157054
>chr7:36157451-36157513
>chr7:36157727-36157981
>chr7:36158074-36158608
>chr7:36158686-36158782
>chr7:36158819-36159098
>chr7:36159214-36160913
>chr7:36161005-36161245
>chr7:36161329-36162969
>chr7:36164010-36164247
>chr7:36164419-36164489
>chr7:36164534-36174285
>chr7:36174679-36178514
>chr7:36178614-36187560
>chr7:36187741-36191832
>chr7:36192112-36196579
>chr7:36196704-36199771
>chr7:36200033-36200048
>chr7:36200163-36204987
>chr7:36205112-36205306
>chr7:36205370-36206698
>chr7:36206743-36206826
>chr7:36206904-36206925
>chr7:36207293-36208708
>chr7:36209194-36209229
>chr7:36209270-36214577
>chr7:36214677-36216711
>chr7:36216750-36217063
>chr7:36217093-36217575
>chr7:36220372-36220408
>chr7:36226404-36226437
>chr7:36226695-36226753
>chr7:36226830-36226962
>chr7:36227005-36227307
>chr7:36230905-36230952
>chr7:36231003-36231049
>chr7:36231974-36232034
>chr7:36232252-36232369
>chr7:36232477-36232563
>chr7:36232856-36232904
>chr7:36233671-36234004
>chr7:36234118-36234208
>chr7:36234339-36234612
>chr7:36234689-36234991
>chr7:36236734-36236806
>chr7:36237825-36238431
>chr7:36240198-36240367
>chr7:36242835-36242976
>chr7:36243322-36243374
>chr7:36243688-36243814
>chr7:36249754-36250030
>chr7:36250130-36250151
>chr7:36250506-36251798
>chr7:36251878-36252052
>chr7:36252635-36252652
>chr7:36252685-36252905
>chr7:36252993-36254069
>chr7:36254111-36254385
>chr7:36254567-36254967
>chr7:36255301-36256458
>chr7:36256577-36256663
>chr7:36256706-36256738
>chr7:36256782-36257681
>chr7:36257733-36257800
>chr7:36257865-36258509
>chr7:36259867-36259898
>chr7:36260411-36260635
>chr7:36262065-36262102
>chr7:36264069-36264369
>chr7:36264527-36266346
>chr7:36266375-36266643
>chr7:36267292-36267526
>chr7:36267577-36267643
>chr7:36267955-36268065
>chr7:36268175-36268266
>chr7:36269063-36269111
>chr7:36270988-36271119
>chr7:36273740-36273848
>chr7:36273909-36291774
>chr7:36291892-36307046
>chr7:36307180-36307251
>chr7:36307288-36307843
>chr7:36307902-36308684
>chr7:36309022-36323749
>chr7:36323949-36326229
>chr7:36326256-36326376
>chr7:36326418-36326979
>chr7:36327123-36329433
>chr7:36329456-36329669
>chr7:36329911-36329960
>chr7:36330526-36330592
>chr7:36330766-36331190
>chr7:36331234-36331439
>chr7:36331492-36332008
>chr7:36332175-36332258
>chr7:36332364-36332412
>chr7:36333284-36334612
>chr7:36334843-36335021
>chr7:36335785-36335834
>chr7:36336419-36336475
>chr7:36336646-36336808
>chr7:36337800-36339692
>chr7:36339770-36340886
>chr7:36341040-36341345
>chr7:36341493-36347574
>chr7:36347684-36350800
>chr7:36350966-36351040
>chr7:36351123-36351166
>chr7:36351372-36351480
>chr7:36352267-36361962
>chr7:36362001-36362037
>chr7:36362820-36363023
>chr7:36363165-36364162
>chr7:36364237-36364717
>chr7:36364804-36365056
>chr7:36365221-36369742
>chr7:36369842-36371258
>chr7:36371455-36374508
>chr7:36374554-36374791
>chr7:36374829-36375418
>chr7:36375526-36383677
>chr7:36383863-36385001
>chr7:36385101-36392644
>chr7:36392792-36393038
>chr7:36393242-36400566
>chr7:36400666-36406046
>chr7:36406143-36411958
>chr7:36413710-36413778
>chr7:36414271-36415187
>chr7:36415644-36415962
>chr7:36416744-36416806
>chr7:36417155-36417307
>chr7:36417394-36417428
>chr7:36417739-36417767
>chr7:36418029-36418197
>chr7:36419129-36419735
>chr7:36419888-36420093
>chr7:36420656-36420757
>chr7:36420962-36423976
>chr7:36424051-36425354
>chr7:36425398-36426179
>chr7:36426222-36431395
>chr7:36432100-36432170
>chr7:36432426-36432514
>chr7:36432878-36433972
>chr7:36434037-36452880
>chr7:36452924-36454487
>chr7:36454521-36455348
>chr7:36455468-36455503
>chr7:36455573-36455611
>chr7:36455653-36455732
>chr7:36455906-36455950
>chr7:36456000-36456037
>chr7:36456530-36456575
>chr7:36457778-36457815
>chr7:36457960-36458023
>chr7:36458143-36458270
>chr7:36458357-36458457
>chr7:36458564-36458598
>chr7:36458665-36458712
>chr7:36458763-36459009
>chr7:36459416-36459694
>chr7:36459878-36460565
>chr7:36460609-36464115
>chr7:36464139-36464673
>chr7:36464753-36465068
>chr7:36465177-36465450
>chr7:36465475-36468232
>chr7:36468283-36468742
>chr7:36468839-36469329
>chr7:36469394-36469963
>chr7:36470006-36470627
>chr7:36470661-36470942
>chr7:36471122-36471307
>chr7:36471557-36473407
>chr7:36473425-36473573
>chr7:36473732-36476739
>chr7:36476788-36476875
>chr7:36476940-36477198
>chr7:36477240-36477945
>chr7:36477984-36480129
>chr7:36480377-36480799
>chr7:36481411-36481893
>chr7:36482029-36488525
>chr7:36488786-36490868
>chr7:36493622-36509910
>chr7:36510527-36510762
>chr7:36511976-36512058
>chr7:36512343-36512887
>chr7:36512947-36513572
>chr7:36513850-36513879
>chr7:36515162-36515205
>chr7:36515252-36515562
>chr7:36516271-36516923
>chr7:36516979-36517479
>chr7:36519171-36519344
>chr7:36522855-36523040
>chr7:36523367-36523866
>chr7:36525409-36525666
>chr7:36525995-36527729
>chr7:36527807-36535405
>chr7:36535548-36535661
>chr7:36537575-36537608
>chr7:36539717-36539755
>chr7:36543026-36543441
>chr7:36543586-36543627
>chr7:36547566-36547614
>chr7:36549150-36549180
>chr7:36549828-36549914
>chr7:36550052-36550143
>chr7:36551926-36551979
>chr7:36553282-36553356
>chr7:36557779-36558628
>chr7:36558665-36558712
>chr7:36558981-36559031
>chr7:36559505-36559576
>chr7:36560683-36561486
>chr7:36562317-36562413
>chr7:36564788-36565440
>chr7:36565818-36565997
>chr7:36566227-36566321
>chr7:36566435-36566654
>chr7:36566791-36566924
>chr7:36567244-36567290
>chr7:36569076-36569452
>chr7:36569526-36569652
>chr7:36569703-36570207
>chr7:36570297-36570433
>chr7:36570632-36570677
>chr7:36571013-36571215
>chr7:36571261-36571473
>chr7:36571568-36571753
>chr7:36571924-36571985
>chr7:36572024-36572093
>chr7:36572155-36572382
>chr7:36572436-36572467
>chr7:36572673-36572974
>chr7:36573325-36573356
>chr7:36573563-36573659
>chr7:36573747-36573805
>chr7:36573847-36573945
>chr7:36574174-36574334
>chr7:36574505-36584252
>chr7:36584288-36584787
>chr7:36584855-36585091
>chr7:36585140-36585221
>chr7:36585302-36585426
>chr7:36585537-36585713
>chr7:36585989-36586050
>chr7:36586103-36586157
>chr7:36586190-36595254
>chr7:36595350-36595403
>chr7:36595498-36595625
>chr7:36595767-36595858
>chr7:36596182-36596268
>chr7:36596503-36596605
>chr7:36596811-36600132
>chr7:36600229-36600426
>chr7:36600646-36600737
>chr7:36601065-36601151
>chr7:36601450-36601488
>chr7:36601704-36603552
>chr7:36603677-36607057
>chr7:36607124-36612358
>chr7:36612491-36612563
>chr7:36612628-36614291
>chr7:36614346-36614766
>chr7:36614989-36615086
>chr7:36615228-36615817
>chr7:36617436-36617508
>chr7:36618308-36618410
>chr7:36619036-36625124
>chr7:36625307-36625412
>chr7:36625550-36625670
>chr7:36625890-36626068
>chr7:36626277-36626404
>chr7:36626615-36626648
>chr7:36627778-36627904
>chr7:36628300-36628365
>chr7:36628526-36629280
>chr7:36629330-36631286
>chr7:36631319-36632537
>chr7:36634230-36634310
>chr7:36638739-36639508
>chr7:36640193-36640249
>chr7:36641243-36641603
>chr7:36641642-36641790
>chr7:36641833-36642048
>chr7:36643925-36644005
>chr7:36645002-36645046
>chr7:36651553-36651708
>chr7:36652727-36653195
>chr7:36653295-36653429
>chr7:36653616-36654422
>chr7:36654619-36656254
>chr7:36660997-36661104
>chr7:36661148-36661222
>chr7:36661326-36661532
>chr7:36661716-36662007
>chr7:36662056-36662133
>chr7:36662393-36662687
>chr7:36662740-36664208
>chr7:36664225-36664297
>chr7:36664368-36666180
>chr7:36666258-36669576
>chr7:36669983-36670293
>chr7:36670326-36670980
>chr7:36671246-36671322
>chr7:36671465-36671536
>chr7:36671891-36672062
>chr7:36672177-36672220
>chr7:36672253-36673113
>chr7:36673525-36674823
>chr7:36674923-36677578
>chr7:36678204-36678306
>chr7:36679106-36679178
>chr7:36680797-36681386
>chr7:36681528-36681625
>chr7:36681848-36682268
>chr7:36682323-36683986
>chr7:36684051-36684123
>chr7:36684256-36699045
>chr7:36699147-36699189
>chr7:36699851-36699955
>chr7:36700050-36700470
>chr7:36700588-36700705
>chr7:36700834-36700865
>chr7:36700973-36701033
>chr7:36701158-36701256
>chr7:36701586-36701651
>chr7:36701783-36702000
>chr7:36702477-36702559
>chr7:36702836-36703009
>chr7:36704330-36704532
>chr7:36704582-36704679
>chr7:36704731-36704840
>chr7:36704891-36704944
>chr7:36705035-36705331
>chr7:36705362-36705502
>chr7:36705594-36705694
>chr7:36705789-36706340
>chr7:36706406-36707161
>chr7:36707366-36707420
>chr7:36707518-36708116
>chr7:36708371-36708712
>chr7:36709881-36721227
>chr7:36721255-36721312
>chr7:36721424-36735777
>chr7:36740257-36740795
>chr7:36740826-36741325
>chr7:36742345-36742492
>chr7:36742862-36751284
>chr7:36753484-36757147
>chr7:36757364-36757646
>chr7:36758137-36758269
>chr7:36758496-36758594
>chr7:36758833-36758952
>chr7:36760339-36760373
>chr7:36761765-36761865
>chr7:36761916-36762007
>chr7:36762186-36762449
>chr7:36762626-36763870
>chr7:36763960-36764072
>chr7:36764323-36764979
>chr7:36765248-36765344
>chr7:36765556-36766219
>chr7:36766342-36766472
>chr7:36766595-36766835
>chr7:36766865-36770189
>chr7:36770212-36770322
>chr7:36770642-36778099
>chr7:36782595-36782630
>chr7:36784061-36786850
>chr7:36786894-36787286
>chr7:36787321-36787743
>chr7:36787823-36788785
>chr7:36789647-36796956
>chr7:36797212-36806149
>chr7:36807266-36807415
>chr7:36807547-36816787
>chr7:36816955-36817032
>chr7:36817355-36817398
>chr7:36817871-36819403
>chr7:36819470-36822269
>chr7:36822849-36823069
>chr7:36823140-36823370
>chr7:36823419-36823912
>chr7:36823968-36824620
>chr7:36824671-36824913
>chr7:36824987-36825242
>chr7:36825307-36825683
>chr7:36825713-36826306
>chr7:36826484-36826845
>chr7:36826875-36827037
>chr7:36827492-36827726
>chr7:36827811-36827956
>chr7:36828086-36828355
>chr7:36828678-36828756
>chr7:36828822-36829108
>chr7:36829258-36829803
>chr7:36829943-36832536
>chr7:36832723-36836737
>chr7:36836768-36838743
>chr7:36838780-36840045
>chr7:36840074-36840742
>chr7:36840855-36845211
>chr7:36845289-36845819
>chr7:36845904-36846039
>chr7:36846083-36846841
>chr7:36846898-36846933
>chr7:36847179-36847294
>chr7:36847511-36847560
>chr7:36847807-36847907
>chr7:36848000-36848099
>chr7:36848512-36848544
>chr7:36848588-36848643
>chr7:36848761-36848806
>chr7:36849014-36849125
>chr7:36849249-36849281
>chr7:36850264-36850361
>chr7:36850571-36850634
>chr7:36850862-36850924
>chr7:36851501-36851532
>chr7:36851784-36851831
>chr7:36852638-36853201
>chr7:36853407-36858439
>chr7:36858519-36869031
>chr7:36869070-36869107
>chr7:36869380-36869531
>chr7:36869709-36869813
>chr7:36870052-36870135
>chr7:36870394-36870592
>chr7:36870631-36870689
>chr7:36870720-36870820
>chr7:36871165-36871194
>chr7:36871258-36871390
>chr7:36871527-36872062
>chr7:36872115-36872163
>chr7:36872247-36872402
>chr7:36872464-36872600
>chr7:36873448-36873742
>chr7:36875686-36875771
>chr7:36876071-36876776
>chr7:36880427-36883102
>chr7:36883258-36887320
>chr7:36887842-36893180
>chr7:36893226-36894036
>chr7:36894113-36894174
>chr7:36894232-36896926
>chr7:36896998-36897425
>chr7:36897455-36897809
>chr7:36897855-36898665
>chr7:36898742-36898791
>chr7:36898861-36905862
>chr7:36905903-36906256
>chr7:36906408-36906504
>chr7:36907063-36921615
>chr7:36921654-36922009
>chr7:36922165-36922261
>chr7:36922820-36926748
>chr7:36926786-36927371
>chr7:36927471-36928473
>chr7:36928518-36929719
>chr7:36929876-36929915
>chr7:36930026-36930139
>chr7:36930180-36930529
>chr7:36930815-36930842
>chr7:36930917-36931120
>chr7:36931713-36932431
>chr7:36934465-36936504
>chr7:36936865-36936915
>chr7:36937150-36937245
>chr7:36937399-36937478
>chr7:36937585-36937648
>chr7:36938065-36944867
>chr7:36944916-36945026
>chr7:36945127-36945869
>chr7:36946329-36947025
>chr7:36947321-36947484
>chr7:36947584-36949943
>chr7:36950509-36950637
>chr7:36953379-36953437
>chr7:36953682-36953719
>chr7:36953823-36954324
>chr7:36954382-36955551
>chr7:36955597-36957131
>chr7:36957183-36957322
>chr7:36957629-36957838
>chr7:36957871-36958059
>chr7:36958340-36958518
>chr7:36959546-36959792
>chr7:36959917-36959962
>chr7:36960030-36960072
>chr7:36960139-36960285
>chr7:36960312-36960353
>chr7:36960486-36960768
>chr7:36962761-36971101
>chr7:36971225-36971261
>chr7:36971294-36972813
>chr7:36973609-36973643
>chr7:36973902-36974061
>chr7:36974118-36975557
>chr7:36975603-36976516
>chr7:36976561-37007033
>chr7:37007133-37008142
>chr7:37008240-37023594
>chr7:37023623-37026632
>chr7:37026721-37026926
>chr7:37026979-37028061
>chr7:37028119-37029075
>chr7:37029166-37031316
>chr7:37031431-37031468
>chr7:37031650-37033444
>chr7:37033494-37036961
>chr7:37042158-37042203
>chr7:37043588-37043780
>chr7:37044264-37052031
>chr7:37052101-37053916
>chr7:37056045-37057967
>chr7:37057997-37059371
>chr7:37059471-37065712
>chr7:37065772-37066125
>chr7:37066173-37066248
>chr7:37066733-37072720
>chr7:37072921-37081445
>chr7:37081831-37082589
>chr7:37082717-37084051
>chr7:37084085-37084621
>chr7:37085221-37085314
>chr7:37085359-37085490
>chr7:37086060-37086117
>chr7:37086766-37086895
>chr7:37086980-37087086
>chr7:37087152-37087445
>chr7:37087697-37087748
>chr7:37089923-37090505
>chr7:37091816-37092804
>chr7:37092968-37093926
>chr7:37094169-37094903
>chr7:37094959-37096432
>chr7:37096532-37097715
>chr7:37097915-37103225
>chr7:37103333-37104015
>chr7:37104068-37104354
>chr7:37104414-37107022
>chr7:37107415-37115364
>chr7:37115602-37115709
>chr7:37115725-37118231
>chr7:37118371-37118451
>chr7:37118589-37118760
>chr7:37118930-37119359
>chr7:37120472-37120742
>chr7:37120848-37122590
>chr7:37122691-37122886
>chr7:37122950-37123710
>chr7:37124153-37124281
>chr7:37124455-37124829
>chr7:37124903-37125514
>chr7:37125764-37125901
>chr7:37126109-37126871
>chr7:37126974-37127106
>chr7:37127230-37127660
>chr7:37127697-37127751
>chr7:37127895-37130006
>chr7:37130106-37133181
>chr7:37133256-37142378
>chr7:37142478-37143792
>chr7:37143919-37144730
>chr7:37144794-37144971
>chr7:37145061-37145142
>chr7:37145425-37145545
>chr7:37145612-37170169
>chr7:37170412-37170893
>chr7:37171099-37171151
>chr7:37171220-37171356
>chr7:37171983-37172371
>chr7:37175008-37175042
>chr7:37175124-37175524
>chr7:37175655-37176032
>chr7:37176060-37176485
>chr7:37176575-37178209
>chr7:37178256-37178575
>chr7:37178644-37178885
>chr7:37180071-37180148
>chr7:37180576-37180670
>chr7:37180764-37180801
>chr7:37180837-37180992
>chr7:37181455-37183817
>chr7:37183855-37183963
>chr7:37184026-37185279
>chr7:37185369-37186061
>chr7:37186184-37187547
>chr7:37188683-37188854
>chr7:37188901-37188938
>chr7:37189589-37196990
>chr7:37197741-37197936
>chr7:37198115-37198157
>chr7:37198330-37198471
>chr7:37198555-37198819
>chr7:37199024-37199276
>chr7:37199894-37199943
>chr7:37200093-37200480
>chr7:37200643-37200714
>chr7:37200759-37200960
>chr7:37201011-37201119
>chr7:37201176-37201425
>chr7:37201539-37201789
>chr7:37201875-37201997
>chr7:37202060-37202201
>chr7:37202351-37202389
>chr7:37202613-37202716
>chr7:37202806-37202841
>chr7:37202932-37203017
>chr7:37203082-37203302
>chr7:37203619-37205532
>chr7:37205563-37211898
>chr7:37211998-37213495
>chr7:37213670-37214065
>chr7:37214138-37215108
>chr7:37215441-37216781
>chr7:37217046-37225019
>chr7:37225235-37225450
>chr7:37226410-37231504
>chr7:37231735-37236464
>chr7:37236590-37237728
>chr7:37237955-37249104
>chr7:37249380-37259986
>chr7:37260289-37260449
>chr7:37261289-37262298
>chr7:37263093-37263174
>chr7:37263243-37263716
>chr7:37265154-37265208
>chr7:37265402-37265435
>chr7:37266109-37266168
>chr7:37271324-37271649
>chr7:37273494-37273555
>chr7:37273821-37273885
>chr7:37273964-37274326
>chr7:37274674-37274748
>chr7:37275390-37276204
>chr7:37278312-37281599
>chr7:37281730-37284211
>chr7:37284311-37284341
>chr7:37284643-37284852
>chr7:37284961-37285014
>chr7:37285297-37285332
>chr7:37286251-37286297
>chr7:37286468-37286586
>chr7:37286961-37287190
>chr7:37287284-37287447
>chr7:37287514-37287543
>chr7:37288071-37288113
>chr7:37288269-37288327
>chr7:37291117-37298267
>chr7:37298306-37303036
>chr7:37303076-37303242
>chr7:37303396-37307771
>chr7:37307931-37341038
>chr7:37341090-37350058
>chr7:37350313-37351085
>chr7:37351382-37351397
>chr7:37351524-37352590
>chr7:37352720-37352832
>chr7:37353879-37353926
>chr7:37354147-37356722
>chr7:37356835-37359869
>chr7:37360838-37361315
>chr7:37361405-37361913
>chr7:37361978-37364099
>chr7:37364130-37364575
>chr7:37365558-37365757
>chr7:37365801-37367818
>chr7:37369074-37369795
>chr7:37371243-37371468
>chr7:37371499-37373006
>chr7:37373213-37373357
>chr7:37373559-37373634
>chr7:37373677-37373992
>chr7:37374131-37374211
>chr7:37374254-37374882
>chr7:37375267-37375354
>chr7:37375483-37375525
>chr7:37375602-37375688
>chr7:37375805-37376980
>chr7:37377075-37377886
>chr7:37378100-37378853
>chr7:37379156-37379699
>chr7:37379746-37379800
>chr7:37379952-37380132
>chr7:37380293-37380404
>chr7:37380473-37380518
>chr7:37381875-37382712
>chr7:37382756-37382994
>chr7:37383043-37383491
>chr7:37383589-37384093
>chr7:37384164-37384209
>chr7:37385191-37385559
>chr7:37385605-37386091
>chr7:37386625-37390793
>chr7:37390839-37390889
>chr7:37391027-37391153
>chr7:37391287-37391344
>chr7:37391946-37392408
>chr7:37392459-37392669
>chr7:37393670-37395058
>chr7:37395135-37395348
>chr7:37395490-37395542
>chr7:37395620-37396161
>chr7:37396408-37396630
>chr7:37396912-37397039
>chr7:37397143-37397267
>chr7:37397950-37397989
>chr7:37398004-37398043
>chr7:37398292-37398350
>chr7:37398436-37398556
>chr7:37398763-37398858
>chr7:37398969-37399639
>chr7:37399682-37399779
>chr7:37400019-37400049
>chr7:37400407-37400486
>chr7:37400521-37401312
>chr7:37401633-37403949
>chr7:37403986-37405448
>chr7:37405504-37409389
>chr7:37409446-37409942
>chr7:37409985-37412310
>chr7:37412411-37413158
>chr7:37413269-37413455
>chr7:37413515-37414118
>chr7:37414239-37418976
>chr7:37419113-37419156
>chr7:37419222-37420160
>chr7:37420185-37420230
>chr7:37420350-37422187
>chr7:37422236-37422855
>chr7:37422973-37423102
>chr7:37423144-37423603
>chr7:37423805-37423943
>chr7:37424081-37424681
>chr7:37424753-37425050
>chr7:37425117-37425422
>chr7:37425461-37425514
>chr7:37425559-37425810
>chr7:37425946-37426129
>chr7:37426168-37426202
>chr7:37426335-37426388
>chr7:37426519-37426591
>chr7:37426769-37426944
>chr7:37426982-37427142
>chr7:37427190-37427301
>chr7:37427346-37427937
>chr7:37427992-37429757
>chr7:37429801-37429974
>chr7:37430013-37430375
>chr7:37430711-37430968
>chr7:37431055-37431190
>chr7:37431433-37431980
>chr7:37432107-37432345
>chr7:37432497-37434940
>chr7:37435026-37435151
>chr7:37435195-37435283
>chr7:37435323-37436056
>chr7:37436076-37436817
>chr7:37436931-37438534
>chr7:37438665-37438927
>chr7:37439006-37439304
>chr7:37439395-37439859
>chr7:37439900-37439951
>chr7:37440081-37440536
>chr7:37440644-37440706
>chr7:37440800-37440919
>chr7:37440968-37440998
>chr7:37441336-37441765
>chr7:37441820-37443899
>chr7:37444534-37444722
>chr7:37444839-37444868
>chr7:37444936-37445135
>chr7:37445205-37445480
>chr7:37445537-37445708
>chr7:37445845-37446015
>chr7:37446039-37446212
>chr7:37446298-37446628
>chr7:37446704-37447316
>chr7:37447371-37447710
>chr7:37447745-37447891
>chr7:37447942-37448253
>chr7:37448384-37448572
>chr7:37448673-37448848
>chr7:37449004-37449095
>chr7:37449203-37449366
>chr7:37449476-37449678
>chr7:37449830-37449904
>chr7:37449931-37449992
>chr7:37450098-37450257
>chr7:37450403-37450453
>chr7:37450551-37450848
>chr7:37451188-37451286
>chr7:37454112-37454421
>chr7:37455924-37465705
>chr7:37465817-37465876
>chr7:37465956-37466555
>chr7:37466658-37467817
>chr7:37467857-37468181
>chr7:37468309-37469353
>chr7:37469437-37470710
>chr7:37470730-37471257
>chr7:37471309-37471385
>chr7:37471433-37472353
>chr7:37472700-37473093
>chr7:37473418-37473496
>chr7:37473544-37473573
>chr7:37473883-37474036
>chr7:37474128-37474167
>chr7:37474252-37474302
>chr7:37474590-37474623
>chr7:37474832-37474997
>chr7:37475106-37475467
>chr7:37475602-37479194
>chr7:37479296-37479312
>chr7:37479582-37482769
>chr7:37482807-37492544
>chr7:37493116-37493282
>chr7:37493444-37493646
>chr7:37493789-37493816
>chr7:37493852-37511983
>chr7:37512083-37513027
>chr7:37513498-37520036
>chr7:37520131-37534965
>chr7:37535065-37537575
>chr7:37537676-37543004
>chr7:37543104-37546254
>chr7:37546626-37546824
>chr7:37547066-37548039
>chr7:37548182-37549023
>chr7:37549202-37549314
>chr7:37550225-37550423
>chr7:37550569-37550613
>chr7:37550666-37550761
>chr7:37550794-37551810
>chr7:37551867-37554369
>chr7:37554411-37554596
>chr7:37554795-37558402
>chr7:37558433-37561979
>chr7:37562048-37562490
>chr7:37562656-37563919
>chr7:37564133-37577623
>chr7:37577660-37580355
>chr7:37580385-37581187
>chr7:37581231-37581611
>chr7:37581643-37584495
>chr7:37584529-37584662
>chr7:37584708-37585799
>chr7:37585891-37585974
>chr7:37586056-37586200
>chr7:37586330-37586377
>chr7:37586442-37589519
>chr7:37589692-37589867
>chr7:37589959-37590263
>chr7:37590342-37591688
>chr7:37591725-37617463
>chr7:37617531-37618067
>chr7:37618105-37619470
>chr7:37619543-37620566
>chr7:37620646-37622631
>chr7:37622796-37623677
>chr7:37623703-37623940
>chr7:37624006-37624311
>chr7:37624350-37626068
>chr7:37626145-37627846
>chr7:37628037-37628721
>chr7:37628776-37632991
>chr7:37633160-37633526
>chr7:37633626-37633695
>chr7:37633900-37634093
>chr7:37634151-37634252
>chr7:37634496-37634690
>chr7:37634779-37635017
>chr7:37635061-37635832
>chr7:37635990-37636758
>chr7:37636930-37637139
>chr7:37637190-37637377
>chr7:37637431-37639898
>chr7:37641396-37643328
>chr7:37643363-37643600
>chr7:37643639-37646694
>chr7:37646764-37647034
>chr7:37647169-37647283
>chr7:37647432-37647516
>chr7:37647573-37647625
>chr7:37647764-37647809
>chr7:37647903-37648028
>chr7:37648449-37648649
>chr7:37648762-37648860
>chr7:37648947-37648998
>chr7:37649124-37649154
>chr7:37649353-37649527
>chr7:37649773-37650002
>chr7:37650047-37650134
>chr7:37650248-37650372
>chr7:37650821-37650855
>chr7:37651226-37651298
>chr7:37653073-37664863
>chr7:37664994-37665195
>chr7:37665228-37665264
>chr7:37665307-37665394
>chr7:37665860-37666261
>chr7:37666319-37668511
>chr7:37668623-37669314
>chr7:37669411-37674098
>chr7:37674146-37674227
>chr7:37674752-37674956
>chr7:37675021-37675187
>chr7:37675256-37677011
>chr7:37679099-37679179
>chr7:37679219-37679487
>chr7:37679621-37679822
>chr7:37679866-37680572
>chr7:37680707-37680868
>chr7:37681141-37681190
>chr7:37681522-37691941
>chr7:37692043-37692079
>chr7:37692133-37692821
>chr7:37692931-37697887
>chr7:37697920-37698806
>chr7:37698841-37699970
>chr7:37700079-37700373
>chr7:37700432-37700694
>chr7:37701095-37701790
>chr7:37701890-37701991
>chr7:37702040-37702430
>chr7:37703346-37703396
>chr7:37706810-37706977
>chr7:37707401-37707500
>chr7:37707592-37707682
>chr7:37707844-37708425
>chr7:37708707-37709846
>chr7:37709982-37709998
>chr7:37710098-37710122
>chr7:37710589-37710651
>chr7:37710759-37710795
>chr7:37711037-37711052
>chr7:37711264-37712119
>chr7:37712151-37712326
>chr7:37712366-37713478
>chr7:37713532-37714263
>chr7:37714669-37717551
>chr7:37717592-37721884
>chr7:37721937-37721983
>chr7:37722090-37722770
>chr7:37723037-37726404
>chr7:37726443-37727693
>chr7:37727779-37728370
>chr7:37728633-37729422
>chr7:37729430-37729445
>chr7:37729545-37730582
>chr7:37730715-37734291
>chr7:37734799-37734911
>chr7:37734975-37735107
>chr7:37735170-37735226
>chr7:37735387-37735899
>chr7:37736227-37736305
>chr7:37736474-37736800
>chr7:37736845-37737453
>chr7:37737524-37737631
>chr7:37737910-37738032
>chr7:37738081-37738318
>chr7:37738364-37738498
>chr7:37738643-37738818
>chr7:37740279-37740294
>chr7:37741016-37742272
>chr7:37742449-37750253
>chr7:37750678-37756880
>chr7:37757820-37757851
>chr7:37758077-37764818
>chr7:37764918-37764934
>chr7:37764982-37765758
>chr7:37765995-37773473
>chr7:37773525-37773762
>chr7:37775570-37775801
>chr7:37775845-37776003
>chr7:37776135-37776397
>chr7:37776857-37776911
>chr7:37777089-37777141
>chr7:37777345-37777450
>chr7:37777490-37777519
>chr7:37777589-37779332
>chr7:37779413-37779488
>chr7:37779516-37780494
>chr7:37780642-37780757
>chr7:37780797-37781144
>chr7:37781278-37781654
>chr7:37781696-37781880
>chr7:37781919-37789667
>chr7:37789712-37789857
>chr7:37789903-37789963
>chr7:37790121-37806174
>chr7:37806207-37817949
>chr7:37817995-37820302
>chr7:37820329-37820459
>chr7:37820535-37821043
>chr7:37823106-37823264
>chr7:37823374-37823476
>chr7:37823565-37823653
>chr7:37823739-37823944
>chr7:37824169-37843062
>chr7:37843188-37845299
>chr7:37845579-37845653
>chr7:37846235-37846284
>chr7:37848196-37848526
>chr7:37849484-37850347
>chr7:37850422-37851345
>chr7:37852110-37852781
>chr7:37853770-37853868
>chr7:37853933-37854031
>chr7:37856032-37856296
>chr7:37859096-37859507
>chr7:37862955-37863003
>chr7:37863591-37863657
>chr7:37864033-37864080
>chr7:37864139-37864218
>chr7:37864342-37864463
>chr7:37864851-37865027
>chr7:37865064-37865211
>chr7:37865643-37866850
>chr7:37866893-37877064
>chr7:37877272-37885674
>chr7:37885700-37886730
>chr7:37886847-37902404
>chr7:37902513-37903195
>chr7:37904553-37904809
>chr7:37905061-37905247
>chr7:37905353-37905568
>chr7:37905652-37905778
>chr7:37905884-37906181
>chr7:37906276-37906512
>chr7:37906558-37906924
>chr7:37906974-37909018
>chr7:37909080-37910099
>chr7:37910171-37912944
>chr7:37913044-37916379
>chr7:37916547-37916773
>chr7:37916967-37917026
>chr7:37917248-37917300
>chr7:37917772-37917998
>chr7:37919256-37920878
>chr7:37920915-37921022
>chr7:37921095-37924386
>chr7:37924486-37929916
>chr7:37930072-37930422
>chr7:37931203-37931826
>chr7:37931860-37942333
>chr7:37942357-37945610
>chr7:37945655-37979410
>chr7:37983179-37983211
>chr7:37983346-37983498
>chr7:37983689-37999565
>chr7:37999627-37999669
>chr7:37999725-37999768
>chr7:37999819-37999873
>chr7:38000266-38001512
>chr7:38001570-38001650
>chr7:38001878-38001949
>chr7:38001982-38002945
>chr7:38002976-38003058
>chr7:38003169-38003615
>chr7:38003651-38003801
>chr7:38003829-38004301
>chr7:38004362-38014876
>chr7:38015077-38016005
>chr7:38016746-38036584
>chr7:38036917-38037318
>chr7:38038847-38040413
>chr7:38042278-38042312
>chr7:38042790-38059208
>chr7:38059321-38059372
>chr7:38064575-38064683
>chr7:38065033-38078650
>chr7:38078676-38079624
>chr7:38079840-38080851
>chr7:38080910-38080957
>chr7:38083150-38083310
>chr7:38083376-38083437
>chr7:38083699-38083744
>chr7:38085531-38095191
>chr7:38095226-38095399
>chr7:38096628-38098435
>chr7:38098581-38100738
>chr7:38101152-38101190
>chr7:38102625-38114593
>chr7:38114734-38119275
>chr7:38119375-38119390
>chr7:38119523-38121901
>chr7:38122033-38124879
>chr7:38124936-38131922
>chr7:38132056-38136610
>chr7:38136667-38138196
>chr7:38140491-38162788
>chr7:38162905-38164827
>chr7:38165141-38165874
>chr7:38165915-38167134
>chr7:38167234-38169265
>chr7:38169556-38181677
>chr7:38181814-38186650
>chr7:38186689-38192476
>chr7:38194405-38194478
>chr7:38195921-38196236
>chr7:38197151-38197278
>chr7:38197464-38197581
>chr7:38197662-38197928
>chr7:38198023-38198121
>chr7:38199078-38199286
>chr7:38199451-38199979
>chr7:38200079-38200147
>chr7:38201993-38210845
>chr7:38211578-38211634
>chr7:38211695-38211729
>chr7:38211788-38212149
>chr7:38212240-38212601
>chr7:38212657-38213326
>chr7:38213382-38213470
>chr7:38214212-38214272
>chr7:38215477-38215527
>chr7:38216172-38216204
>chr7:38216851-38216961
>chr7:38217065-38217099
>chr7:38217220-38217423
>chr7:38217476-38217570
>chr7:38217634-38217721
>chr7:38220987-38221626
>chr7:38221840-38226731
>chr7:38226806-38227185
>chr7:38227238-38227538
>chr7:38227638-38227952
>chr7:38231497-38231610
>chr7:38231726-38232160
>chr7:38232209-38246333
>chr7:38246374-38246717
>chr7:38246768-38262860
>chr7:38262917-38266166
>chr7:38266195-38267935
>chr7:38267979-38268529
>chr7:38268587-38268808
>chr7:38268863-38273805
>chr7:38274143-38274427
>chr7:38274652-38274746
>chr7:38274879-38275137
>chr7:38275382-38283115
>chr7:38283174-38283277
>chr7:38283373-38288035
>chr7:38288065-38288110
>chr7:38288346-38288534
>chr7:38288647-38288742
>chr7:38288830-38288906
>chr7:38288962-38289108
>chr7:38289301-38289617
>chr7:38290008-38290046
>chr7:38290755-38290807
>chr7:38290875-38296583
>chr7:38296644-38296813
>chr7:38298048-38298165
>chr7:38299757-38302847
>chr7:38302891-38305074
>chr7:38305186-38305267
>chr7:38305669-38306193
>chr7:38306380-38306441
>chr7:38306631-38306698
>chr7:38306763-38306808
>chr7:38306941-38307030
>chr7:38307218-38307257
>chr7:38307368-38307578
>chr7:38307722-38307822
>chr7:38307908-38307947
>chr7:38308105-38308286
>chr7:38308331-38308515
>chr7:38309695-38309971
>chr7:38310104-38310154
>chr7:38311204-38312697
>chr7:38313899-38315048
>chr7:38315083-38320419
>chr7:38320864-38321332
>chr7:38321384-38322628
>chr7:38322680-38329374
>chr7:38329418-38330326
>chr7:38330360-38332609
>chr7:38332629-38334991
>chr7:38335196-38336375
>chr7:38336467-38336653
>chr7:38336823-38336853
>chr7:38336958-38338196
>chr7:38338249-38340169
>chr7:38340221-38343460
>chr7:38343505-38348283
>chr7:38348646-38348794
>chr7:38348817-38349471
>chr7:38349738-38349801
>chr7:38349999-38350376
>chr7:38350446-38354227
>chr7:38354327-38356532
>chr7:38356731-38356822
>chr7:38357002-38358703
>chr7:38358891-38360525
>chr7:38360650-38363769
>chr7:38363883-38363916
>chr7:38363954-38364400
>chr7:38364598-38364911
>chr7:38365099-38365374
>chr7:38365572-38365759
>chr7:38365791-38366675
>chr7:38366851-38375558
>chr7:38375589-38376271
>chr7:38376495-38377607
>chr7:38377707-38377997
>chr7:38378639-38378686
>chr7:38378836-38378903
>chr7:38379003-38380033
>chr7:38380541-38381909
>chr7:38381962-38383741
>chr7:38384000-38384150
>chr7:38384228-38387507
>chr7:38387625-38387658
>chr7:38387741-38389482
>chr7:38389582-38390704
>chr7:38390854-38391201
>chr7:38391634-38391835
>chr7:38392117-38392276
>chr7:38392342-38392446
>chr7:38392529-38394089
>chr7:38394300-38399628
>chr7:38400354-38400454
>chr7:38400670-38400909
>chr7:38401008-38401694
>chr7:38401730-38402192
>chr7:38402321-38402623
>chr7:38402663-38402749
>chr7:38403273-38403454
>chr7:38408675-38408898
>chr7:38408991-38409031
>chr7:38410122-38410311
>chr7:38410349-38410657
>chr7:38410704-38414300
>chr7:38414422-38414466
>chr7:38414589-38414850
>chr7:38414931-38415210
>chr7:38415814-38417370
>chr7:38417938-38418140
>chr7:38418202-38419715
>chr7:38419790-38423880
>chr7:38423900-38429141
>chr7:38429311-38431339
>chr7:38431736-38436066
>chr7:38436261-38436283
>chr7:38436383-38450316
>chr7:38450708-38452082
>chr7:38452402-38455839
>chr7:38455886-38458153
>chr7:38458245-38459256
>chr7:38459329-38459883
>chr7:38460000-38460207
>chr7:38460467-38460573
>chr7:38460707-38460766
>chr7:38460834-38460911
>chr7:38461029-38461165
>chr7:38461268-38461639
>chr7:38461676-38462021
>chr7:38462108-38462283
>chr7:38462375-38462674
>chr7:38462745-38463126
>chr7:38463189-38463690
>chr7:38464996-38472531
>chr7:38472652-38475674
[truncated: 1,660,638 more chars]
