# Supplementary material for: Red: an intelligent, rapid, accurate tool for detecting repeats de-novo on the genomic scale
Source: BMC Bioinformatics. 2015 Jul 24;16:227. doi: 10.1186/s12859-015-0654-5 (PMC4513396; doi:10.1186/s12859-015-0654-5)
Supplement: Additional file 8 — Supplementary data set 7 — Red’s repeats of the Zea mays genome. The command “tar -xzf file” results in a directory that contains the locations of repeats found by Red in the genome of the Zea mays. [file 12859_2015_654_MOESM8_ESM.gz › GnmRptZm/chr8.rpt]

>chr8:0-7516
>chr8:7802-7818
>chr8:7924-8507
>chr8:10272-10437
>chr8:11877-12001
>chr8:12041-12264
>chr8:12334-12384
>chr8:14075-14804
>chr8:15790-16336
>chr8:16401-16921
>chr8:17048-17204
>chr8:17407-17479
>chr8:22405-23398
>chr8:23478-41138
>chr8:42477-42713
>chr8:43632-43848
>chr8:44252-44409
>chr8:45213-45420
>chr8:45527-45584
>chr8:45672-45858
>chr8:46607-46637
>chr8:46766-46919
>chr8:47026-47836
>chr8:47913-48293
>chr8:48420-48793
>chr8:48862-49319
>chr8:49350-49500
>chr8:49651-49870
>chr8:49934-50230
>chr8:50268-51348
>chr8:51516-52351
>chr8:52392-52683
>chr8:52736-54679
>chr8:54709-54749
>chr8:55631-64995
>chr8:67747-67820
>chr8:68133-68454
>chr8:68501-69474
>chr8:69520-69798
>chr8:69959-70118
>chr8:71157-71219
>chr8:71555-71671
>chr8:71714-71787
>chr8:72557-77040
>chr8:77583-77627
>chr8:79785-85144
>chr8:87131-87195
>chr8:87303-87394
>chr8:87606-87994
>chr8:88029-88057
>chr8:88386-88482
>chr8:88749-94848
>chr8:95313-95673
>chr8:99516-99574
>chr8:100206-100237
>chr8:100410-101132
>chr8:101758-101790
>chr8:102233-102865
>chr8:102995-109977
>chr8:110140-110352
>chr8:110740-111155
>chr8:111221-111968
>chr8:112122-112237
>chr8:112391-112488
>chr8:112541-112887
>chr8:113012-132697
>chr8:132742-137756
>chr8:137800-138257
>chr8:138273-148188
>chr8:148287-159682
>chr8:159719-165286
>chr8:167701-167757
>chr8:172643-172701
>chr8:174534-174625
>chr8:175115-200112
>chr8:200232-202264
>chr8:202364-210188
>chr8:210235-213121
>chr8:214159-214354
>chr8:214565-217047
>chr8:217210-217572
>chr8:218625-218660
>chr8:219315-220220
>chr8:220320-221073
>chr8:221336-221397
>chr8:221528-221748
>chr8:221863-221952
>chr8:222075-222315
>chr8:222374-225393
>chr8:225468-225556
>chr8:225751-225857
>chr8:225998-226217
>chr8:226273-226421
>chr8:226545-226728
>chr8:230531-230576
>chr8:230661-231132
>chr8:231171-231443
>chr8:231532-240660
>chr8:240760-240887
>chr8:240911-241126
>chr8:241190-241308
>chr8:241345-245144
>chr8:245244-245260
>chr8:246502-246526
>chr8:247158-247356
>chr8:247445-247982
>chr8:248331-250201
>chr8:250323-252181
>chr8:252253-252740
>chr8:252859-254239
>chr8:254527-254924
>chr8:255085-256351
>chr8:256510-256548
>chr8:256643-257618
>chr8:257649-257795
>chr8:257848-257886
>chr8:258242-258288
>chr8:258407-258465
>chr8:258693-258759
>chr8:258957-259564
>chr8:259604-259698
>chr8:259792-260084
>chr8:260457-260616
>chr8:260697-260796
>chr8:263796-263841
>chr8:264398-264430
>chr8:264738-264775
>chr8:265356-265495
>chr8:265528-266125
>chr8:266537-266677
>chr8:266909-266944
>chr8:267029-267436
>chr8:267740-268824
>chr8:268871-269350
>chr8:269570-270181
>chr8:270404-270796
>chr8:272201-279426
>chr8:279602-279786
>chr8:280043-280178
>chr8:280291-280476
>chr8:282235-286506
>chr8:287312-287560
>chr8:287598-287777
>chr8:288118-289038
>chr8:289276-289492
>chr8:291045-291085
>chr8:291267-291747
>chr8:291897-292034
>chr8:292112-292332
>chr8:292412-292595
>chr8:292786-292964
>chr8:293361-305627
>chr8:306069-306123
>chr8:306172-306234
>chr8:307126-307194
>chr8:308456-308588
>chr8:308675-308719
>chr8:309514-309552
>chr8:310908-312787
>chr8:313073-314883
>chr8:315087-317270
>chr8:317666-327893
>chr8:327935-328694
>chr8:328807-329158
>chr8:329403-329504
>chr8:330857-331370
>chr8:332393-332477
>chr8:334279-336927
>chr8:337063-337164
>chr8:337750-337853
>chr8:337958-343838
>chr8:343965-344066
>chr8:344705-344752
>chr8:344856-345238
>chr8:347569-351374
>chr8:351558-352458
>chr8:353024-353074
>chr8:353239-353269
>chr8:353323-353484
>chr8:353888-353942
>chr8:354020-354134
>chr8:354200-354332
>chr8:354761-354944
>chr8:355377-355446
>chr8:355948-356229
>chr8:357432-357526
>chr8:357965-358384
>chr8:358421-359195
>chr8:359255-360348
>chr8:360375-360883
>chr8:360915-361211
>chr8:361391-361971
>chr8:362095-362327
>chr8:362366-362686
>chr8:362816-363005
>chr8:363149-363355
>chr8:363484-363910
>chr8:364140-364364
>chr8:364481-364533
>chr8:365778-365815
>chr8:366254-366285
>chr8:367842-368176
>chr8:371516-371666
>chr8:372127-372164
>chr8:374271-374348
>chr8:374458-374504
>chr8:376056-376088
>chr8:376245-376281
>chr8:377035-377078
>chr8:377206-377240
>chr8:378482-378516
>chr8:380900-391833
>chr8:392976-393049
>chr8:393814-394311
>chr8:394591-394739
>chr8:395386-395430
>chr8:395548-395580
>chr8:396468-396519
>chr8:396629-396696
>chr8:400112-400264
>chr8:408265-409468
>chr8:410183-410332
>chr8:410965-411155
>chr8:411214-411388
>chr8:411471-411533
>chr8:412835-414198
>chr8:414201-445313
>chr8:445432-447447
>chr8:447547-448464
>chr8:448625-449543
>chr8:449721-451386
>chr8:451445-452157
>chr8:452288-453819
>chr8:453997-455994
>chr8:456267-457249
>chr8:457552-457591
>chr8:458062-458321
>chr8:458976-459179
>chr8:459305-459560
>chr8:459820-460463
>chr8:460522-460568
>chr8:460977-461753
>chr8:461815-461941
>chr8:462093-463083
>chr8:463118-463135
>chr8:463299-463358
>chr8:463526-464265
>chr8:464365-466760
>chr8:466908-469013
>chr8:469182-471126
>chr8:471419-472728
>chr8:472793-473363
>chr8:473500-473860
>chr8:474044-476034
>chr8:476253-476757
>chr8:476795-477416
>chr8:478717-478772
>chr8:478872-481770
>chr8:481897-484585
>chr8:484685-489194
>chr8:489485-492119
>chr8:492418-493368
>chr8:493638-493682
>chr8:494697-495127
>chr8:495720-495843
>chr8:495908-496289
>chr8:496676-496778
>chr8:498028-498141
>chr8:498322-498375
>chr8:498438-498692
>chr8:498794-498935
>chr8:498983-499133
>chr8:504775-504938
>chr8:505664-513342
>chr8:513363-513591
>chr8:513883-514309
>chr8:514375-514650
>chr8:514868-514918
>chr8:515083-516283
>chr8:516372-516632
>chr8:516792-516883
>chr8:516975-517047
>chr8:517097-517455
>chr8:517485-519026
>chr8:519144-519283
>chr8:519496-520180
>chr8:520228-520783
>chr8:521272-521350
>chr8:521487-521746
>chr8:521944-522895
>chr8:522980-523043
>chr8:523108-523340
>chr8:523768-523834
>chr8:524084-524121
>chr8:524251-524382
>chr8:524841-525011
>chr8:525096-554490
>chr8:554621-555822
>chr8:556203-558276
>chr8:558857-558934
>chr8:560738-560795
>chr8:563043-563455
>chr8:564511-579126
>chr8:580103-581647
>chr8:581725-582722
>chr8:582740-582864
>chr8:582907-582993
>chr8:583216-583811
>chr8:585548-599808
>chr8:599841-600792
>chr8:601958-601997
>chr8:602308-604091
>chr8:604165-604645
>chr8:604697-605788
>chr8:605809-614098
>chr8:614137-614447
>chr8:615139-615302
>chr8:615343-615502
>chr8:615860-616067
>chr8:618809-619334
>chr8:619469-619581
>chr8:619682-619740
>chr8:620263-620481
>chr8:621851-623384
>chr8:623510-629025
>chr8:629182-634377
>chr8:634419-635212
>chr8:635251-640782
>chr8:640902-641271
>chr8:641439-643738
>chr8:643809-643919
>chr8:647357-647778
>chr8:648619-648801
>chr8:649180-649268
>chr8:649823-649902
>chr8:650168-650229
>chr8:650371-650549
>chr8:650815-650949
>chr8:651115-651165
>chr8:651394-652267
>chr8:652683-652747
>chr8:652847-652907
>chr8:656898-667563
>chr8:667969-668070
>chr8:668432-671347
>chr8:672091-672469
>chr8:673224-673256
>chr8:673505-673708
>chr8:673789-674275
>chr8:674861-674876
>chr8:676583-676632
>chr8:676665-679342
>chr8:679688-679760
>chr8:679843-679904
>chr8:680863-680909
>chr8:681304-681905
>chr8:683005-683049
>chr8:683494-683611
>chr8:683686-683809
>chr8:685008-685156
>chr8:685207-685281
>chr8:688082-689329
>chr8:689716-690107
>chr8:690223-692617
>chr8:693699-693750
>chr8:700512-701740
>chr8:704101-704160
>chr8:704217-704307
>chr8:705836-705965
>chr8:706156-706210
>chr8:706248-706525
>chr8:706665-708127
>chr8:708189-708442
>chr8:708575-710530
>chr8:710608-710780
>chr8:710901-726226
>chr8:726288-726541
>chr8:726674-728629
>chr8:728707-729062
>chr8:729190-729230
>chr8:729291-729344
>chr8:729409-729501
>chr8:729583-729638
>chr8:729803-736833
>chr8:736911-737766
>chr8:737843-738037
>chr8:739219-739461
>chr8:739968-741206
>chr8:741451-741692
>chr8:742201-743671
>chr8:744212-744341
>chr8:744419-745047
>chr8:745374-745476
>chr8:745993-746109
>chr8:746178-746239
>chr8:746332-746400
>chr8:747024-747240
>chr8:747311-747356
>chr8:747442-747495
>chr8:747616-747669
>chr8:747730-748846
>chr8:749691-749773
>chr8:750629-750713
>chr8:750900-750935
>chr8:750979-751070
>chr8:751320-751388
>chr8:751433-751533
>chr8:751656-759073
>chr8:759472-762710
>chr8:762889-773193
>chr8:773293-773642
>chr8:773693-773755
>chr8:776117-776229
>chr8:776321-776353
>chr8:776477-776566
>chr8:776613-776683
>chr8:776800-776893
>chr8:776954-776988
>chr8:777109-777232
>chr8:777319-777564
>chr8:777640-777696
>chr8:777944-778015
>chr8:779442-779527
>chr8:779627-779692
>chr8:779885-785977
>chr8:786060-786238
>chr8:786369-789728
>chr8:789780-790877
>chr8:791661-795767
>chr8:795994-798184
>chr8:798310-812743
>chr8:812933-813776
>chr8:817036-818295
>chr8:818865-821585
>chr8:821927-823052
>chr8:823099-823194
>chr8:823219-823307
>chr8:823725-823817
>chr8:826143-826284
>chr8:828876-829051
>chr8:829089-833048
>chr8:833570-833622
>chr8:833796-833949
>chr8:835953-836656
>chr8:839415-839966
>chr8:840083-840118
>chr8:840908-840959
>chr8:842452-842488
>chr8:842512-842589
>chr8:843834-844159
>chr8:844194-844292
>chr8:844359-844406
>chr8:844854-845001
>chr8:845388-845827
>chr8:845967-846291
>chr8:846337-846422
>chr8:846461-846606
>chr8:846979-847126
>chr8:847454-847890
>chr8:847947-850171
>chr8:850979-851173
>chr8:851263-851446
>chr8:851494-852268
>chr8:853354-853391
>chr8:854442-854532
>chr8:854632-856664
>chr8:857214-857976
>chr8:858158-858400
>chr8:858500-858515
>chr8:858641-861857
>chr8:861957-865297
>chr8:865421-866237
>chr8:866277-868547
>chr8:869775-869809
>chr8:873056-873096
>chr8:874088-874201
>chr8:874390-874425
>chr8:874930-874970
>chr8:875043-875076
>chr8:875285-875380
>chr8:877789-877965
>chr8:878104-878306
>chr8:883725-888378
>chr8:888438-891055
>chr8:891299-892283
>chr8:892424-892472
>chr8:892693-892939
>chr8:893375-899532
>chr8:899953-900011
>chr8:900041-901568
>chr8:902015-903587
>chr8:903687-904977
>chr8:905038-905366
>chr8:905466-905488
>chr8:905682-905933
>chr8:906096-906208
>chr8:906649-906754
>chr8:907641-907673
>chr8:907853-907895
>chr8:908009-908040
>chr8:908552-908614
>chr8:908709-908831
>chr8:911242-911389
>chr8:911430-911558
>chr8:911662-911840
>chr8:912811-913414
>chr8:913594-913609
>chr8:913623-913815
>chr8:914471-917561
>chr8:917604-935079
>chr8:935652-935692
>chr8:939851-944004
>chr8:944253-944303
>chr8:944469-944675
>chr8:945375-945591
>chr8:945649-946308
>chr8:946447-948633
>chr8:948768-960251
>chr8:960726-960906
>chr8:960947-961492
>chr8:962235-962272
>chr8:962517-962565
>chr8:962638-964165
>chr8:964608-964642
>chr8:964873-964960
>chr8:965487-965540
>chr8:965941-966004
>chr8:966026-966184
>chr8:967641-967696
>chr8:967839-968452
>chr8:969278-969339
>chr8:969440-969483
>chr8:969604-970007
>chr8:970036-970637
>chr8:970695-970862
>chr8:970919-975799
>chr8:975854-976104
>chr8:976234-976409
>chr8:976443-977678
>chr8:977740-978405
>chr8:978465-978833
>chr8:978912-980094
>chr8:980192-981850
>chr8:981952-1006912
>chr8:1006950-1007220
>chr8:1007259-1007346
>chr8:1008258-1010239
>chr8:1010866-1010945
>chr8:1011151-1012864
>chr8:1012964-1014401
>chr8:1014485-1014566
>chr8:1014620-1015078
>chr8:1015198-1015436
>chr8:1015478-1018600
>chr8:1018629-1018831
>chr8:1018879-1018993
>chr8:1019045-1019160
>chr8:1019195-1019837
>chr8:1019925-1020732
>chr8:1020774-1027753
>chr8:1027890-1028024
>chr8:1029270-1029757
>chr8:1029782-1030396
>chr8:1030403-1032196
>chr8:1032765-1032825
>chr8:1032911-1033114
>chr8:1033181-1033363
>chr8:1034898-1034971
>chr8:1035812-1035852
>chr8:1036367-1036652
>chr8:1036748-1046582
>chr8:1047631-1047764
>chr8:1047850-1047885
>chr8:1048037-1050959
>chr8:1051722-1061822
>chr8:1061922-1065315
>chr8:1065549-1072430
>chr8:1072530-1072545
>chr8:1072579-1073767
>chr8:1073904-1076558
>chr8:1076821-1077476
>chr8:1077536-1079210
>chr8:1079434-1079450
>chr8:1079679-1081377
>chr8:1081477-1082671
>chr8:1082777-1082843
>chr8:1082895-1083777
>chr8:1084076-1087244
>chr8:1087326-1087341
>chr8:1087581-1087611
>chr8:1087769-1088822
>chr8:1088874-1088940
>chr8:1089046-1090272
>chr8:1090532-1090832
>chr8:1092180-1092267
>chr8:1093388-1093729
>chr8:1095096-1095889
>chr8:1095936-1096410
>chr8:1096464-1096541
>chr8:1097535-1098277
>chr8:1098340-1098424
>chr8:1098988-1099096
>chr8:1099167-1099208
>chr8:1100094-1100156
>chr8:1101573-1101650
>chr8:1102002-1102097
>chr8:1102202-1102251
>chr8:1102298-1105445
>chr8:1105545-1105995
>chr8:1106676-1106775
>chr8:1106913-1107005
>chr8:1107093-1107162
>chr8:1107211-1107419
>chr8:1107494-1107548
>chr8:1107609-1107773
>chr8:1111211-1113822
>chr8:1113865-1122469
>chr8:1122712-1123674
>chr8:1123751-1124319
>chr8:1124352-1136086
>chr8:1136393-1141009
>chr8:1141920-1142132
>chr8:1143166-1143240
>chr8:1143979-1144056
>chr8:1146222-1146413
>chr8:1147784-1148067
>chr8:1148325-1148477
>chr8:1149060-1150753
>chr8:1150853-1150868
>chr8:1151032-1152880
>chr8:1153011-1153035
>chr8:1153417-1153581
>chr8:1153642-1153696
>chr8:1153771-1153979
>chr8:1154028-1154097
>chr8:1154185-1154277
>chr8:1154415-1154514
>chr8:1155195-1157110
>chr8:1157369-1158706
>chr8:1158836-1158858
>chr8:1158903-1158951
>chr8:1159759-1159843
>chr8:1160089-1160578
>chr8:1160893-1160946
>chr8:1161003-1161149
>chr8:1161218-1161276
>chr8:1161571-1161604
>chr8:1161687-1162603
>chr8:1162685-1162960
>chr8:1163461-1164506
>chr8:1164631-1170698
>chr8:1170828-1172235
>chr8:1172466-1173171
>chr8:1173358-1173691
>chr8:1173834-1174859
>chr8:1175239-1176196
>chr8:1176225-1189593
>chr8:1189839-1189867
>chr8:1189939-1191203
>chr8:1191493-1191991
>chr8:1192035-1192068
>chr8:1192225-1192440
>chr8:1192524-1192677
>chr8:1192760-1194050
>chr8:1194150-1204458
>chr8:1204498-1204948
>chr8:1204966-1208164
>chr8:1208193-1209486
>chr8:1210871-1211380
>chr8:1211599-1211789
>chr8:1211900-1211961
>chr8:1212013-1213920
>chr8:1214175-1214876
>chr8:1215063-1217456
>chr8:1218257-1218361
>chr8:1219546-1219598
>chr8:1221942-1222109
>chr8:1224062-1224166
>chr8:1224236-1229874
>chr8:1229905-1229921
>chr8:1230106-1238881
>chr8:1238906-1246407
>chr8:1246710-1249254
>chr8:1251508-1251542
>chr8:1251866-1251895
>chr8:1252569-1252843
>chr8:1252938-1256632
>chr8:1256659-1259559
>chr8:1259659-1261122
>chr8:1261258-1263681
>chr8:1263808-1263824
>chr8:1263885-1265311
>chr8:1265411-1271703
>chr8:1271803-1273187
>chr8:1273274-1273404
>chr8:1273455-1273559
>chr8:1273636-1276228
>chr8:1276367-1276587
>chr8:1276640-1283315
>chr8:1283454-1283680
>chr8:1283727-1297858
>chr8:1298243-1303030
>chr8:1303130-1306942
>chr8:1307070-1311664
>chr8:1311714-1313069
>chr8:1313300-1313654
>chr8:1313728-1314306
>chr8:1314366-1326166
>chr8:1328009-1328043
>chr8:1328294-1328384
>chr8:1331264-1331455
>chr8:1331943-1338980
>chr8:1339051-1339105
>chr8:1339223-1340133
>chr8:1340184-1340224
>chr8:1340384-1340726
>chr8:1340789-1340994
>chr8:1341063-1341097
>chr8:1341141-1341308
>chr8:1341489-1341906
>chr8:1341951-1342001
>chr8:1342097-1342572
>chr8:1344340-1344395
>chr8:1346061-1346221
>chr8:1348090-1349075
>chr8:1349123-1349231
>chr8:1349311-1349451
>chr8:1349586-1350079
>chr8:1350160-1350362
>chr8:1350421-1350593
>chr8:1350689-1350739
>chr8:1350932-1351181
>chr8:1351797-1351886
>chr8:1354303-1354354
>chr8:1356083-1359375
>chr8:1359475-1360714
>chr8:1360799-1361611
>chr8:1361797-1362070
>chr8:1362170-1363812
>chr8:1363847-1366816
>chr8:1367283-1367467
>chr8:1368361-1368523
>chr8:1368654-1368941
>chr8:1368975-1369568
>chr8:1371506-1371552
>chr8:1371659-1371747
>chr8:1374794-1375409
>chr8:1375464-1375535
>chr8:1375869-1389355
>chr8:1389455-1390790
>chr8:1390843-1390910
>chr8:1391016-1392262
>chr8:1392390-1395477
>chr8:1395629-1400854
>chr8:1400954-1412420
>chr8:1412971-1440561
>chr8:1440641-1440970
>chr8:1441005-1441066
>chr8:1441141-1441862
>chr8:1441877-1443474
>chr8:1443655-1443712
>chr8:1444003-1444088
>chr8:1445097-1447463
>chr8:1447806-1447939
>chr8:1447979-1448089
>chr8:1458296-1476308
>chr8:1476608-1482181
>chr8:1482301-1499415
>chr8:1499570-1501156
>chr8:1501172-1501189
>chr8:1501465-1509117
>chr8:1509236-1509352
>chr8:1509430-1509716
>chr8:1509799-1510064
>chr8:1510110-1510292
>chr8:1510307-1511554
>chr8:1513059-1513217
>chr8:1513235-1514080
>chr8:1514155-1514211
>chr8:1515707-1515803
>chr8:1516171-1516289
>chr8:1517312-1517485
>chr8:1519856-1519885
>chr8:1521469-1521508
>chr8:1528542-1537849
>chr8:1538120-1538688
>chr8:1539047-1542318
>chr8:1542334-1547882
>chr8:1548039-1556812
>chr8:1556916-1557010
>chr8:1557449-1557498
>chr8:1557947-1558078
>chr8:1558257-1561564
>chr8:1561664-1564278
>chr8:1564407-1576612
>chr8:1576942-1578435
>chr8:1578535-1583580
>chr8:1583646-1584839
>chr8:1585263-1585343
>chr8:1585592-1585641
>chr8:1585952-1587999
>chr8:1588073-1588126
>chr8:1588188-1597024
>chr8:1597090-1597433
>chr8:1597485-1599891
>chr8:1599930-1618693
>chr8:1618759-1639371
>chr8:1642402-1642789
>chr8:1642823-1642874
>chr8:1643209-1643267
>chr8:1643750-1643789
>chr8:1645386-1645620
>chr8:1647496-1647541
>chr8:1649745-1649895
>chr8:1650018-1650139
>chr8:1650226-1650321
>chr8:1650859-1650928
>chr8:1651152-1651188
>chr8:1651337-1665614
>chr8:1665888-1679922
>chr8:1680230-1706700
>chr8:1707224-1707482
>chr8:1707523-1708156
>chr8:1708335-1709412
>chr8:1709463-1718732
>chr8:1718774-1719050
>chr8:1719106-1719371
>chr8:1719534-1719576
>chr8:1719834-1719890
>chr8:1720220-1721913
>chr8:1721940-1722024
>chr8:1723090-1738014
>chr8:1738207-1738254
>chr8:1738300-1738333
>chr8:1738479-1738669
>chr8:1738733-1738783
>chr8:1738932-1739106
>chr8:1749873-1749956
>chr8:1750032-1750814
>chr8:1750909-1753162
>chr8:1753262-1753279
>chr8:1753441-1754948
>chr8:1755112-1757203
>chr8:1757330-1759225
>chr8:1759325-1797702
>chr8:1797802-1803070
>chr8:1803899-1807591
>chr8:1807651-1817737
>chr8:1818594-1819855
>chr8:1820457-1820596
>chr8:1822088-1822203
>chr8:1822421-1822459
>chr8:1825330-1825506
>chr8:1825543-1825620
>chr8:1825729-1826201
>chr8:1827805-1827929
>chr8:1832744-1832855
>chr8:1832875-1833489
>chr8:1833555-1833661
>chr8:1834024-1834055
>chr8:1835257-1835319
>chr8:1835555-1835595
>chr8:1836254-1836406
>chr8:1836787-1836902
>chr8:1837059-1837101
>chr8:1839724-1839758
>chr8:1840035-1840101
>chr8:1840178-1840231
>chr8:1841450-1841598
>chr8:1842254-1842330
>chr8:1842357-1842396
>chr8:1842446-1842487
>chr8:1842666-1842715
>chr8:1842986-1843041
>chr8:1843121-1843556
>chr8:1843660-1843800
>chr8:1843883-1853532
>chr8:1853841-1853936
>chr8:1854137-1854449
>chr8:1854641-1859065
>chr8:1859126-1861489
>chr8:1861538-1864914
>chr8:1864962-1865017
>chr8:1865098-1865806
>chr8:1865835-1887131
>chr8:1887599-1887699
>chr8:1888515-1888585
>chr8:1888702-1888795
>chr8:1891690-1891988
>chr8:1894770-1895424
>chr8:1895554-1896657
>chr8:1898043-1899640
>chr8:1900789-1902541
>chr8:1902682-1904666
>chr8:1904821-1906393
>chr8:1906741-1906842
>chr8:1906932-1907754
>chr8:1908009-1908397
>chr8:1909315-1909362
>chr8:1910377-1910469
>chr8:1912205-1913122
>chr8:1913214-1914417
>chr8:1914476-1914904
>chr8:1916289-1916460
>chr8:1918711-1918849
>chr8:1919517-1919665
>chr8:1920890-1921041
>chr8:1921722-1922154
>chr8:1922478-1922557
>chr8:1922657-1922708
>chr8:1922869-1922948
>chr8:1923055-1923353
>chr8:1923691-1923789
>chr8:1923895-1923930
>chr8:1924085-1924169
>chr8:1924288-1924538
>chr8:1924589-1925034
>chr8:1925103-1925239
>chr8:1925353-1925422
>chr8:1925506-1925551
>chr8:1925595-1925887
>chr8:1926723-1926802
>chr8:1927000-1927056
>chr8:1927173-1927405
>chr8:1928842-1928981
>chr8:1932282-1936660
>chr8:1936702-1948016
>chr8:1948116-1954801
>chr8:1954901-1958934
>chr8:1963641-1963703
>chr8:1964645-1964764
>chr8:1965087-1965291
>chr8:1965574-1965605
>chr8:1965754-1965794
>chr8:1966519-1966607
>chr8:1966635-1967025
>chr8:1967094-1967825
>chr8:1968064-1968095
>chr8:1968878-1969093
>chr8:1970361-1970536
>chr8:1970574-1972072
>chr8:1972228-1973169
>chr8:1973219-1976477
>chr8:1976528-1982863
>chr8:1982912-1986002
>chr8:1986059-1988308
>chr8:1989337-1989377
>chr8:1989696-1990303
>chr8:1992482-1992692
>chr8:1992724-1993657
>chr8:1993686-1995070
>chr8:1995139-2002070
>chr8:2002123-2002220
>chr8:2002248-2002428
>chr8:2002467-2003118
>chr8:2003170-2003425
>chr8:2003504-2003906
>chr8:2003937-2004330
>chr8:2004344-2005480
>chr8:2006607-2007508
>chr8:2007679-2010199
>chr8:2011181-2011233
>chr8:2011273-2011441
>chr8:2012118-2012186
>chr8:2013689-2014049
>chr8:2014095-2014466
>chr8:2014581-2017078
>chr8:2017168-2017301
>chr8:2017695-2037498
>chr8:2038295-2038414
>chr8:2039104-2040223
>chr8:2040453-2049066
>chr8:2049099-2050512
>chr8:2050804-2050832
>chr8:2050969-2051005
>chr8:2053829-2053879
>chr8:2054604-2055107
>chr8:2055547-2055625
>chr8:2056032-2056781
>chr8:2058936-2058984
>chr8:2059045-2059196
>chr8:2060943-2061001
>chr8:2062308-2076142
>chr8:2076457-2076502
>chr8:2076562-2076675
>chr8:2078267-2078361
>chr8:2078451-2078575
>chr8:2078616-2078673
>chr8:2079383-2079465
>chr8:2081779-2081887
>chr8:2081991-2082047
>chr8:2083366-2083709
>chr8:2083758-2088146
>chr8:2088415-2102364
>chr8:2102820-2103189
>chr8:2104955-2104986
>chr8:2110098-2110149
>chr8:2114177-2114409
>chr8:2115856-2115896
>chr8:2116205-2123841
>chr8:2124082-2124165
>chr8:2125429-2125840
>chr8:2125868-2129249
>chr8:2129429-2130157
>chr8:2130277-2137951
>chr8:2138051-2138117
>chr8:2138364-2153098
>chr8:2155268-2155395
>chr8:2155957-2174168
>chr8:2174317-2176142
>chr8:2176177-2176271
>chr8:2176434-2176451
>chr8:2176551-2176566
>chr8:2176676-2178361
>chr8:2178602-2180757
>chr8:2180912-2190222
>chr8:2190472-2190515
>chr8:2191674-2192198
>chr8:2192347-2192380
>chr8:2192488-2193277
>chr8:2193328-2193687
>chr8:2193823-2193860
>chr8:2193878-2193928
>chr8:2193979-2194217
>chr8:2194293-2194496
>chr8:2194550-2195374
>chr8:2195952-2196113
>chr8:2196507-2196798
>chr8:2196851-2197128
>chr8:2197750-2197878
>chr8:2197955-2198014
>chr8:2200518-2200920
>chr8:2201463-2224323
>chr8:2224680-2224771
>chr8:2225181-2262236
>chr8:2262311-2262427
>chr8:2267215-2282224
>chr8:2282432-2283217
>chr8:2283275-2283327
>chr8:2283552-2283645
>chr8:2284981-2285030
>chr8:2285765-2285826
>chr8:2285909-2285938
>chr8:2286117-2286147
>chr8:2286776-2286802
>chr8:2288782-2288872
>chr8:2291551-2291607
>chr8:2293033-2293109
>chr8:2294294-2294405
>chr8:2294447-2294545
>chr8:2295737-2295771
>chr8:2298015-2298197
>chr8:2298315-2307255
>chr8:2307341-2307830
>chr8:2307948-2308056
>chr8:2308097-2308160
>chr8:2308551-2308606
>chr8:2309293-2309350
>chr8:2314550-2314621
>chr8:2315388-2315611
>chr8:2315694-2316151
>chr8:2316203-2316404
>chr8:2316478-2316627
>chr8:2316769-2316838
>chr8:2316889-2317720
>chr8:2317814-2317869
>chr8:2319996-2320238
>chr8:2320367-2320736
>chr8:2320817-2320874
>chr8:2321596-2321640
>chr8:2321704-2336545
>chr8:2336645-2339037
>chr8:2339219-2343714
>chr8:2343814-2347413
>chr8:2347593-2347735
>chr8:2347815-2348224
>chr8:2348513-2348558
>chr8:2348932-2349053
>chr8:2349145-2349182
>chr8:2351185-2351220
>chr8:2353481-2353540
>chr8:2353776-2353851
>chr8:2355008-2355065
>chr8:2355112-2358887
>chr8:2359021-2361481
>chr8:2361614-2367693
>chr8:2367848-2367906
>chr8:2367940-2369907
>chr8:2370041-2376700
>chr8:2376800-2377770
>chr8:2380214-2380376
>chr8:2380415-2394956
>chr8:2395056-2401250
>chr8:2401530-2404140
>chr8:2404240-2406376
>chr8:2406512-2411564
>chr8:2417640-2418412
>chr8:2418465-2419358
>chr8:2419514-2419544
>chr8:2419854-2419973
>chr8:2424200-2424241
>chr8:2425895-2426035
>chr8:2429349-2429388
>chr8:2429459-2429766
>chr8:2430265-2431737
>chr8:2431792-2431871
>chr8:2432005-2432057
>chr8:2432196-2432266
>chr8:2432476-2435656
>chr8:2435679-2437056
>chr8:2437115-2440296
>chr8:2440348-2442857
>chr8:2442968-2444329
>chr8:2444457-2444472
>chr8:2444699-2446729
>chr8:2446829-2457796
>chr8:2457896-2462703
>chr8:2462959-2462991
>chr8:2463215-2464449
>chr8:2464543-2464575
>chr8:2466114-2502787
>chr8:2502891-2509374
>chr8:2509421-2509720
>chr8:2517197-2517228
>chr8:2522790-2522829
>chr8:2522991-2523119
>chr8:2523476-2536800
>chr8:2536840-2552056
>chr8:2552416-2552655
>chr8:2554376-2554791
>chr8:2555793-2557065
>chr8:2557514-2557550
>chr8:2557671-2557778
>chr8:2557865-2560880
>chr8:2560980-2561861
>chr8:2562052-2562156
>chr8:2562463-2567303
>chr8:2567739-2568310
>chr8:2568741-2568833
>chr8:2568897-2569289
>chr8:2569341-2571363
>chr8:2571451-2572112
>chr8:2572184-2575643
>chr8:2575852-2576729
>chr8:2576886-2576934
>chr8:2576963-2577430
>chr8:2577504-2577647
>chr8:2577735-2578722
>chr8:2578770-2578983
>chr8:2579137-2581043
>chr8:2581208-2582107
>chr8:2582168-2582225
>chr8:2582519-2585536
>chr8:2585626-2592003
>chr8:2592213-2594308
>chr8:2594408-2594488
>chr8:2594742-2598079
>chr8:2598179-2599054
>chr8:2599326-2602986
>chr8:2603187-2608421
>chr8:2608584-2609252
>chr8:2609309-2609632
>chr8:2609673-2611229
>chr8:2611280-2611350
>chr8:2611393-2611494
>chr8:2611629-2611743
>chr8:2611862-2612034
>chr8:2612186-2612887
>chr8:2613340-2615736
>chr8:2615845-2616029
>chr8:2616075-2616170
>chr8:2616331-2617254
>chr8:2617323-2617349
>chr8:2617595-2620220
>chr8:2620351-2626727
>chr8:2626895-2643663
>chr8:2643763-2651638
>chr8:2651754-2651798
>chr8:2651937-2652006
>chr8:2652080-2652123
>chr8:2652477-2652493
>chr8:2652973-2654117
>chr8:2654141-2654878
>chr8:2654916-2655213
>chr8:2655256-2655828
>chr8:2655935-2655994
>chr8:2656084-2658368
>chr8:2658551-2658609
>chr8:2658648-2658717
>chr8:2658848-2658962
>chr8:2659366-2659469
>chr8:2659873-2660004
>chr8:2660249-2660383
>chr8:2661657-2661876
>chr8:2664515-2664597
>chr8:2666156-2666245
>chr8:2666262-2666458
>chr8:2667024-2667060
>chr8:2667134-2667301
>chr8:2668565-2668638
>chr8:2669010-2674734
>chr8:2676074-2676668
>chr8:2679047-2679173
>chr8:2680955-2681508
>chr8:2681692-2681731
>chr8:2681813-2681869
>chr8:2681940-2682057
>chr8:2682087-2691773
>chr8:2691897-2694504
>chr8:2694700-2696192
>chr8:2696223-2696435
>chr8:2696480-2700439
>chr8:2700504-2701583
>chr8:2701713-2702159
>chr8:2702291-2702652
>chr8:2702761-2703713
>chr8:2703793-2703845
>chr8:2703913-2704297
>chr8:2704400-2704952
>chr8:2704980-2707234
>chr8:2707377-2714903
>chr8:2715038-2720528
>chr8:2720691-2720754
>chr8:2721027-2721072
>chr8:2721139-2723068
>chr8:2723846-2724890
>chr8:2724918-2724956
>chr8:2725018-2725110
>chr8:2725311-2725855
>chr8:2726217-2726307
>chr8:2726415-2726556
>chr8:2726756-2726804
>chr8:2726962-2727017
>chr8:2727475-2727624
>chr8:2728706-2730480
>chr8:2730531-2730580
>chr8:2731702-2731769
>chr8:2731881-2735449
>chr8:2735488-2735584
>chr8:2735715-2735950
>chr8:2736958-2736995
>chr8:2737068-2740712
>chr8:2740938-2741112
>chr8:2741827-2757320
>chr8:2758147-2758233
>chr8:2758276-2758841
>chr8:2759014-2759714
>chr8:2763907-2763945
>chr8:2764396-2764516
>chr8:2764556-2764663
>chr8:2765847-2767897
>chr8:2768144-2771430
>chr8:2771628-2772796
>chr8:2772926-2774072
>chr8:2774183-2774371
>chr8:2775172-2784444
>chr8:2784550-2784685
>chr8:2784749-2784844
>chr8:2785061-2785169
>chr8:2786067-2786128
>chr8:2790570-2791246
>chr8:2791953-2792300
>chr8:2792888-2793220
>chr8:2793591-2793678
>chr8:2796024-2802126
>chr8:2802257-2803027
>chr8:2803290-2803976
>chr8:2804206-2804913
>chr8:2805197-2807292
>chr8:2808386-2808663
>chr8:2808771-2809035
>chr8:2810153-2810264
>chr8:2811160-2814208
>chr8:2814289-2814304
>chr8:2814780-2815741
>chr8:2815841-2829237
>chr8:2829337-2829359
>chr8:2829687-2829765
>chr8:2829863-2830154
>chr8:2830254-2830269
>chr8:2830302-2836477
>chr8:2842992-2843119
>chr8:2843494-2843642
>chr8:2843730-2843841
>chr8:2844186-2844264
>chr8:2844593-2844834
>chr8:2845096-2845138
>chr8:2847460-2847552
>chr8:2848291-2848626
>chr8:2848743-2848817
>chr8:2850330-2850385
>chr8:2851191-2851750
>chr8:2851957-2851997
>chr8:2852139-2852229
>chr8:2852354-2852438
>chr8:2852877-2852943
>chr8:2853215-2853301
>chr8:2853396-2853577
>chr8:2853662-2853693
>chr8:2854200-2854337
>chr8:2854604-2854859
>chr8:2855070-2855113
>chr8:2856752-2862923
>chr8:2864176-2864241
>chr8:2864913-2865013
>chr8:2865360-2865418
>chr8:2866848-2866900
>chr8:2866963-2867000
>chr8:2867151-2867194
>chr8:2867253-2867324
>chr8:2867443-2867623
>chr8:2867695-2867738
>chr8:2867894-2867944
>chr8:2867997-2868133
>chr8:2868234-2868297
>chr8:2868347-2868628
>chr8:2868759-2869038
>chr8:2869230-2869613
>chr8:2869660-2869965
>chr8:2870077-2870787
>chr8:2870883-2871363
>chr8:2871483-2871561
>chr8:2871788-2885792
>chr8:2886659-2886753
>chr8:2890052-2890330
>chr8:2890926-2891068
>chr8:2893036-2897438
>chr8:2897889-2897904
>chr8:2898022-2899502
>chr8:2900019-2900055
>chr8:2900110-2900140
>chr8:2905457-2917625
>chr8:2917737-2919849
>chr8:2920094-2932723
>chr8:2933454-2934324
>chr8:2934881-2946692
>chr8:2946761-2947012
>chr8:2947280-2947340
>chr8:2947411-2947700
>chr8:2947911-2951299
>chr8:2951376-2951627
>chr8:2951895-2951955
>chr8:2952026-2952314
>chr8:2952340-2954066
>chr8:2954224-2956743
>chr8:2956990-2957099
>chr8:2957257-2957583
>chr8:2959561-2959597
>chr8:2959875-2959947
>chr8:2960191-2960238
>chr8:2960462-2961060
>chr8:2961106-2961194
>chr8:2961558-2967427
>chr8:2967527-2967550
>chr8:2968618-2974255
>chr8:2974355-2990762
>chr8:2992109-2992153
>chr8:2993004-2993053
>chr8:2993648-2993803
>chr8:2993892-2994145
>chr8:2994234-2994265
>chr8:2994307-2994560
>chr8:2994589-2994865
>chr8:2995231-2996746
>chr8:2996846-2999221
>chr8:2999346-3002119
>chr8:3002244-3002266
>chr8:3002282-3003096
>chr8:3003200-3003945
>chr8:3004281-3004296
>chr8:3004396-3004418
>chr8:3004773-3004836
>chr8:3004946-3006297
>chr8:3006697-3008495
>chr8:3009199-3009566
>chr8:3010590-3011357
>chr8:3011627-3011987
>chr8:3012234-3012574
>chr8:3012626-3012662
>chr8:3014197-3016967
>chr8:3017274-3019291
>chr8:3019807-3019842
>chr8:3019984-3020042
>chr8:3020147-3020261
>chr8:3020366-3020641
>chr8:3020715-3020906
>chr8:3022133-3022634
>chr8:3023090-3023130
>chr8:3023483-3023544
>chr8:3023998-3024098
>chr8:3024120-3024251
>chr8:3024541-3024596
>chr8:3024715-3024794
>chr8:3024991-3025096
>chr8:3025293-3025578
>chr8:3025818-3025965
>chr8:3026095-3026378
>chr8:3028099-3028176
>chr8:3028995-3031519
>chr8:3031550-3032275
>chr8:3032784-3033827
>chr8:3033879-3034283
>chr8:3034487-3034673
>chr8:3034914-3036555
>chr8:3036638-3036675
>chr8:3036739-3036806
>chr8:3036841-3037116
>chr8:3037473-3041229
>chr8:3041493-3041508
>chr8:3041678-3042712
>chr8:3042840-3042993
>chr8:3043612-3043750
>chr8:3046371-3046410
>chr8:3046491-3046551
>chr8:3048689-3048944
>chr8:3049056-3053453
>chr8:3053518-3054139
>chr8:3054178-3062595
>chr8:3062657-3067048
>chr8:3068110-3091454
>chr8:3091554-3093469
>chr8:3094157-3094311
>chr8:3095342-3101263
>chr8:3101296-3101340
>chr8:3102210-3103156
>chr8:3105031-3105139
>chr8:3105413-3106945
>chr8:3107259-3113384
>chr8:3113792-3114052
>chr8:3114115-3114278
>chr8:3114637-3114806
>chr8:3114874-3115339
>chr8:3115421-3115613
>chr8:3116275-3116317
>chr8:3116829-3117339
>chr8:3117439-3117746
>chr8:3117780-3118091
>chr8:3118391-3118467
>chr8:3118671-3118849
>chr8:3119066-3119112
>chr8:3119706-3120281
>chr8:3120305-3123679
>chr8:3123723-3127046
>chr8:3127126-3132047
>chr8:3132270-3132396
>chr8:3132616-3132654
>chr8:3133898-3134344
>chr8:3134398-3138819
>chr8:3138982-3139679
>chr8:3139903-3144660
>chr8:3145580-3147672
>chr8:3147818-3148770
>chr8:3148870-3152940
>chr8:3153012-3153071
>chr8:3153519-3153600
>chr8:3153763-3153793
>chr8:3153992-3154023
>chr8:3154202-3154328
>chr8:3154454-3154499
>chr8:3154519-3154559
>chr8:3154616-3155242
>chr8:3158910-3158961
>chr8:3159941-3160656
>chr8:3161483-3161521
>chr8:3161771-3162228
>chr8:3162301-3162532
>chr8:3165370-3165526
>chr8:3166475-3166732
>chr8:3166956-3167115
>chr8:3168560-3168595
>chr8:3169160-3169285
>chr8:3169356-3169435
>chr8:3171101-3171134
>chr8:3171296-3171376
>chr8:3171431-3171482
>chr8:3171630-3171714
>chr8:3172127-3172198
>chr8:3172302-3172350
>chr8:3172433-3172563
>chr8:3173857-3190791
>chr8:3191106-3195458
>chr8:3199413-3199483
>chr8:3199803-3200089
>chr8:3200174-3200236
>chr8:3200368-3200723
>chr8:3200771-3200902
>chr8:3201033-3201204
>chr8:3204433-3205567
>chr8:3205822-3205927
>chr8:3206347-3206425
>chr8:3206499-3206529
>chr8:3206593-3206728
>chr8:3207606-3207650
>chr8:3207846-3208105
>chr8:3208148-3208214
>chr8:3208287-3208506
>chr8:3208693-3218369
>chr8:3218502-3218549
>chr8:3218663-3218794
>chr8:3219320-3219407
>chr8:3220525-3220607
>chr8:3220672-3220714
>chr8:3220907-3221423
>chr8:3221771-3222043
>chr8:3223042-3223152
>chr8:3223746-3223830
>chr8:3225141-3225279
>chr8:3225303-3225380
>chr8:3225993-3226129
>chr8:3226157-3226508
>chr8:3226550-3226637
>chr8:3227229-3227317
>chr8:3227482-3227717
>chr8:3227826-3227859
>chr8:3227991-3228972
>chr8:3229053-3229557
>chr8:3230235-3230276
>chr8:3231016-3231426
>chr8:3231563-3238171
>chr8:3238306-3238451
>chr8:3238857-3238966
>chr8:3239507-3239550
>chr8:3239768-3240189
>chr8:3243931-3243979
>chr8:3244908-3244949
>chr8:3245496-3245531
>chr8:3246089-3246167
>chr8:3246294-3246337
>chr8:3247168-3267660
>chr8:3267760-3269047
>chr8:3269173-3270797
>chr8:3270915-3272974
>chr8:3273074-3273089
>chr8:3273124-3280792
>chr8:3281113-3282814
>chr8:3284172-3284244
>chr8:3284287-3284580
>chr8:3284624-3287704
>chr8:3287746-3288673
>chr8:3288748-3292159
>chr8:3296214-3296356
>chr8:3300307-3300504
>chr8:3300623-3300698
>chr8:3303294-3303586
>chr8:3303942-3304184
>chr8:3304445-3311944
>chr8:3312017-3313463
>chr8:3313563-3313881
>chr8:3313963-3314154
>chr8:3314582-3314678
>chr8:3314731-3317633
>chr8:3317669-3317916
>chr8:3317998-3318057
>chr8:3318182-3318217
>chr8:3318579-3321775
>chr8:3321910-3322652
>chr8:3322702-3330921
>chr8:3331032-3339228
>chr8:3339236-3339253
>chr8:3339417-3340667
>chr8:3340820-3341610
>chr8:3341710-3346007
>chr8:3346810-3346859
>chr8:3350867-3351547
>chr8:3351747-3352291
>chr8:3352330-3357661
>chr8:3357938-3365187
>chr8:3365557-3374630
>chr8:3374797-3380661
>chr8:3380894-3381589
>chr8:3381621-3382574
>chr8:3382727-3383596
>chr8:3383898-3385682
>chr8:3386150-3386846
>chr8:3386878-3392579
>chr8:3392658-3393374
>chr8:3393650-3393757
>chr8:3395983-3395999
>chr8:3398221-3398307
>chr8:3398691-3398901
>chr8:3398946-3398977
>chr8:3398989-3399121
>chr8:3401174-3401241
>chr8:3401327-3401399
>chr8:3402363-3402410
>chr8:3403446-3403477
>chr8:3403574-3403608
>chr8:3403817-3404293
>chr8:3404365-3422570
>chr8:3422628-3424221
>chr8:3424310-3424974
>chr8:3425045-3425185
>chr8:3425565-3425736
>chr8:3426599-3426666
>chr8:3429020-3429099
>chr8:3430081-3430127
>chr8:3432655-3436371
>chr8:3436439-3436523
>chr8:3436578-3436593
>chr8:3436693-3436970
>chr8:3437094-3437255
>chr8:3437323-3437514
>chr8:3437932-3439699
>chr8:3439924-3440774
>chr8:3441677-3442388
>chr8:3442420-3457705
>chr8:3457791-3466187
>chr8:3466334-3468427
>chr8:3468577-3470903
>chr8:3470971-3471162
>chr8:3471580-3473330
>chr8:3473457-3478693
>chr8:3478824-3478839
>chr8:3478934-3478982
>chr8:3479387-3479418
>chr8:3480141-3480378
>chr8:3480701-3480796
>chr8:3480896-3481683
>chr8:3482111-3482157
>chr8:3483784-3483897
>chr8:3483980-3484088
>chr8:3484634-3484763
>chr8:3490130-3490233
>chr8:3492274-3492330
>chr8:3492491-3492956
>chr8:3493020-3493048
>chr8:3495174-3495909
>chr8:3496022-3496121
>chr8:3496620-3496883
>chr8:3497262-3497488
>chr8:3497892-3500841
>chr8:3501410-3502908
>chr8:3502933-3504068
>chr8:3505556-3505603
>chr8:3505654-3506107
>chr8:3506201-3506405
>chr8:3506455-3506540
>chr8:3506690-3506769
>chr8:3506969-3507004
>chr8:3507146-3507411
>chr8:3507581-3507614
>chr8:3507968-3508459
>chr8:3508467-3511852
>chr8:3512171-3512194
>chr8:3512317-3513488
>chr8:3513588-3513920
>chr8:3514446-3514483
>chr8:3514605-3514738
>chr8:3514800-3514853
>chr8:3515018-3515057
>chr8:3515327-3531169
>chr8:3531214-3531285
>chr8:3531736-3555717
>chr8:3555767-3555808
>chr8:3556046-3557395
>chr8:3557443-3567964
>chr8:3568070-3568149
>chr8:3568357-3568880
>chr8:3568961-3569141
>chr8:3570491-3571695
>chr8:3574493-3574533
>chr8:3575026-3575107
>chr8:3576626-3576658
>chr8:3579013-3579056
>chr8:3579576-3581963
>chr8:3582496-3582570
>chr8:3582797-3582853
>chr8:3583479-3607512
>chr8:3607612-3607627
>chr8:3607729-3620749
>chr8:3620849-3625591
>chr8:3625691-3628156
>chr8:3628271-3628468
>chr8:3628489-3628819
>chr8:3632083-3632143
>chr8:3632331-3632585
>chr8:3632631-3632894
>chr8:3632936-3642041
>chr8:3642168-3644247
>chr8:3644486-3648008
>chr8:3648055-3648659
>chr8:3648788-3659263
>chr8:3659357-3659480
>chr8:3659986-3660046
>chr8:3660479-3660563
>chr8:3660621-3660779
>chr8:3661347-3661730
>chr8:3664798-3664893
>chr8:3668017-3673800
>chr8:3673881-3674078
>chr8:3674224-3674268
>chr8:3675277-3678297
>chr8:3678336-3682677
>chr8:3683480-3683529
>chr8:3684059-3689184
>chr8:3690311-3691761
>chr8:3694351-3694653
>chr8:3696275-3696921
>chr8:3696957-3696998
>chr8:3697110-3703733
>chr8:3703838-3703953
>chr8:3703972-3704634
>chr8:3705030-3707016
>chr8:3707337-3710327
>chr8:3710399-3710447
>chr8:3710492-3711752
>chr8:3711852-3735714
>chr8:3735833-3737322
>chr8:3737548-3739835
>chr8:3739879-3740982
>chr8:3741112-3741127
>chr8:3741246-3742319
>chr8:3742472-3746537
>chr8:3746637-3748964
>chr8:3749064-3756232
>chr8:3756293-3756432
>chr8:3756541-3756668
>chr8:3756763-3756822
>chr8:3756854-3756904
>chr8:3756922-3757043
>chr8:3757134-3757380
>chr8:3757897-3766647
>chr8:3766800-3768467
>chr8:3771337-3771427
>chr8:3771488-3772051
>chr8:3772151-3780580
>chr8:3781174-3781657
>chr8:3781833-3781871
>chr8:3782584-3782616
>chr8:3782665-3782720
>chr8:3782784-3782931
>chr8:3784276-3793251
>chr8:3793662-3793700
>chr8:3794600-3794762
>chr8:3800047-3800374
>chr8:3801028-3801347
>chr8:3802033-3802091
>chr8:3804490-3804569
>chr8:3806615-3806649
>chr8:3806853-3809384
>chr8:3809632-3862319
>chr8:3862344-3862513
>chr8:3862695-3863361
>chr8:3863411-3863600
>chr8:3863635-3875124
>chr8:3875870-3875921
>chr8:3876678-3876729
>chr8:3877099-3877140
>chr8:3877836-3877874
>chr8:3879255-3880788
>chr8:3881667-3881920
>chr8:3881989-3883041
>chr8:3893084-3896018
>chr8:3896118-3896819
>chr8:3896962-3898577
>chr8:3899034-3908216
>chr8:3908249-3908898
>chr8:3908930-3911251
>chr8:3911369-3915279
>chr8:3916909-3917171
>chr8:3919723-3919926
>chr8:3920206-3920280
>chr8:3920493-3920508
>chr8:3921543-3921617
>chr8:3921755-3921958
>chr8:3924858-3924938
>chr8:3925011-3925139
>chr8:3926367-3926445
>chr8:3926721-3927388
>chr8:3932091-3937396
>chr8:3937496-3946604
>chr8:3946704-3947742
>chr8:3947874-3958655
>chr8:3958696-3958760
>chr8:3958923-3958953
>chr8:3958988-3959254
>chr8:3959294-3959361
>chr8:3959443-3959478
>chr8:3959579-3959706
>chr8:3959742-3959787
>chr8:3961135-3961194
>chr8:3961416-3961463
>chr8:3961952-3962028
>chr8:3962425-3971511
>chr8:3972305-3972370
>chr8:3972580-3972874
>chr8:3973116-3973240
>chr8:3973481-3973682
>chr8:3976903-3976996
>chr8:3978714-3978783
>chr8:3978820-3979399
>chr8:3980566-3980620
>chr8:3981321-3981413
>chr8:3981517-3981624
>chr8:3981668-3981950
>chr8:3982941-3983029
>chr8:3983213-3983259
>chr8:3983394-3983496
>chr8:3983709-3983764
>chr8:3983957-3983973
>chr8:3984431-3992672
>chr8:3992695-3996761
>chr8:3996861-3996914
>chr8:3996957-3997904
>chr8:3998027-4013896
>chr8:4014005-4014772
>chr8:4014995-4015401
>chr8:4015571-4029446
>chr8:4031435-4031475
>chr8:4032697-4032896
>chr8:4033820-4033931
>chr8:4034493-4034603
>chr8:4034780-4034920
>chr8:4035006-4035057
>chr8:4035264-4035336
>chr8:4035568-4047834
>chr8:4047857-4050531
>chr8:4050644-4050659
>chr8:4050782-4052133
>chr8:4052310-4055359
>chr8:4055459-4057242
>chr8:4057342-4057365
>chr8:4058968-4059184
>chr8:4059424-4059916
>chr8:4060113-4060920
>chr8:4061275-4061492
>chr8:4061666-4061825
>chr8:4061891-4062005
>chr8:4062198-4062243
>chr8:4062417-4063700
>chr8:4063824-4063967
>chr8:4064050-4066392
>chr8:4066658-4069120
>chr8:4069175-4076768
>chr8:4076906-4076955
>chr8:4078325-4078452
>chr8:4078973-4079066
>chr8:4079513-4080554
>chr8:4080652-4090377
>chr8:4091029-4091066
>chr8:4091169-4091386
>chr8:4091672-4091738
>chr8:4092054-4092759
>chr8:4092955-4093010
>chr8:4093723-4103020
>chr8:4103749-4103908
>chr8:4104152-4104192
>chr8:4104294-4104396
>chr8:4105853-4105895
>chr8:4106164-4106222
>chr8:4106389-4106433
>chr8:4107005-4107060
>chr8:4107655-4107709
>chr8:4108218-4108311
>chr8:4112315-4112674
>chr8:4113765-4119620
>chr8:4119720-4120354
>chr8:4121235-4121283
>chr8:4121465-4121508
>chr8:4121854-4123074
>chr8:4123472-4123712
>chr8:4123781-4126513
>chr8:4126722-4126798
>chr8:4129247-4130444
>chr8:4130569-4130639
>chr8:4131014-4131075
>chr8:4131582-4131664
>chr8:4131769-4131907
>chr8:4131974-4132143
>chr8:4132845-4155088
>chr8:4155117-4163187
>chr8:4163286-4164103
>chr8:4164197-4164241
>chr8:4164276-4170942
>chr8:4171041-4171075
>chr8:4172130-4172549
>chr8:4173919-4174066
>chr8:4175861-4176125
>chr8:4177336-4177619
>chr8:4177654-4177776
>chr8:4177910-4178178
>chr8:4178423-4178529
>chr8:4178611-4180668
>chr8:4180799-4180883
>chr8:4181150-4181513
>chr8:4181864-4182023
>chr8:4182289-4182341
>chr8:4182419-4182471
>chr8:4183202-4183240
>chr8:4183314-4183427
>chr8:4183672-4183807
>chr8:4183866-4183977
>chr8:4184095-4184360
>chr8:4184909-4203256
>chr8:4203544-4203582
>chr8:4204540-4204579
>chr8:4204641-4204851
>chr8:4204905-4205821
>chr8:4205921-4205946
>chr8:4206417-4206457
>chr8:4206506-4208519
>chr8:4208660-4208677
>chr8:4208762-4211587
>chr8:4211687-4219005
>chr8:4219105-4224179
>chr8:4224195-4224567
>chr8:4224669-4224833
>chr8:4224886-4224953
>chr8:4224999-4225069
>chr8:4225100-4225140
>chr8:4225229-4225273
>chr8:4225514-4227201
>chr8:4227301-4230240
>chr8:4231002-4231458
>chr8:4231548-4231596
>chr8:4231657-4231875
>chr8:4231909-4231959
>chr8:4232040-4232157
>chr8:4232645-4232705
>chr8:4232742-4232843
>chr8:4239708-4239793
>chr8:4239844-4239896
>chr8:4239946-4240394
>chr8:4240876-4240966
>chr8:4241048-4241235
>chr8:4241322-4241524
>chr8:4241598-4241793
>chr8:4242064-4242141
>chr8:4242227-4242309
>chr8:4243347-4243398
>chr8:4243814-4243935
>chr8:4244299-4254726
>chr8:4254866-4254983
>chr8:4261255-4262301
>chr8:4262445-4264094
>chr8:4264127-4272851
>chr8:4272960-4273006
>chr8:4273133-4273148
>chr8:4273436-4274012
>chr8:4274108-4274143
>chr8:4274732-4275351
>chr8:4276592-4277041
>chr8:4284832-4285150
>chr8:4286664-4286714
>chr8:4286867-4286921
>chr8:4287195-4290854
>chr8:4290898-4309798
>chr8:4309834-4313747
>chr8:4313966-4314856
>chr8:4314991-4315757
>chr8:4315811-4319922
>chr8:4320133-4320234
>chr8:4320550-4320671
>chr8:4320722-4320906
>chr8:4321492-4321756
>chr8:4321845-4321899
>chr8:4322103-4323826
>chr8:4323877-4323950
>chr8:4324008-4324618
>chr8:4324775-4324939
>chr8:4324977-4325449
>chr8:4325529-4326153
>chr8:4326187-4327756
>chr8:4328085-4328143
>chr8:4328375-4329725
>chr8:4329774-4330030
>chr8:4330076-4330334
>chr8:4330432-4330758
>chr8:4330836-4331894
>chr8:4331945-4332177
>chr8:4332258-4333579
>chr8:4333730-4333791
>chr8:4333897-4333915
>chr8:4335160-4335198
>chr8:4337649-4337776
>chr8:4337825-4338662
>chr8:4339271-4348616
>chr8:4351686-4351899
>chr8:4352344-4353738
>chr8:4356006-4356781
>chr8:4356878-4356988
>chr8:4357235-4357335
>chr8:4357392-4358076
>chr8:4358255-4358287
>chr8:4358338-4358798
>chr8:4358993-4359103
>chr8:4359657-4359679
>chr8:4360656-4360680
>chr8:4362007-4362027
>chr8:4362127-4362148
>chr8:4362230-4362309
>chr8:4362972-4363057
>chr8:4363133-4363250
>chr8:4364331-4364394
>chr8:4364883-4364954
>chr8:4366094-4366244
>chr8:4366497-4366536
>chr8:4366624-4366745
>chr8:4367449-4367528
>chr8:4369963-4369987
>chr8:4371858-4372321
>chr8:4372354-4372782
>chr8:4373129-4373638
>chr8:4373703-4374513
>chr8:4374902-4375104
>chr8:4375156-4375226
>chr8:4375274-4390674
>chr8:4390809-4396779
>chr8:4396879-4397818
>chr8:4397944-4399903
>chr8:4399948-4399999
>chr8:4400885-4401062
>chr8:4401301-4404415
>chr8:4404463-4405713
>chr8:4405770-4405975
>chr8:4405994-4406285
>chr8:4406684-4406830
>chr8:4407478-4407681
>chr8:4407761-4407916
>chr8:4408614-4408646
>chr8:4408743-4408972
>chr8:4410062-4410181
>chr8:4411814-4411982
>chr8:4412033-4412121
>chr8:4415127-4416653
>chr8:4416704-4416777
>chr8:4416909-4416956
>chr8:4417181-4429310
>chr8:4429367-4429634
>chr8:4429743-4430621
>chr8:4430657-4430877
>chr8:4434969-4435134
>chr8:4435220-4435477
>chr8:4435633-4436527
>chr8:4437497-4437732
>chr8:4437802-4437984
>chr8:4438110-4438218
>chr8:4438282-4438418
>chr8:4439227-4439285
>chr8:4439472-4439508
>chr8:4439767-4439934
>chr8:4440149-4440202
>chr8:4440262-4440320
>chr8:4440604-4440665
>chr8:4442619-4442763
>chr8:4442816-4442866
>chr8:4443468-4443679
>chr8:4443735-4443826
>chr8:4443891-4443930
>chr8:4443995-4444406
>chr8:4444679-4444694
>chr8:4444895-4447517
>chr8:4447559-4450126
>chr8:4451184-4451318
>chr8:4451338-4451657
>chr8:4451711-4452004
>chr8:4452032-4452156
>chr8:4454060-4454125
>chr8:4457542-4458383
>chr8:4458483-4459428
>chr8:4459767-4463949
>chr8:4464068-4465263
>chr8:4465342-4465363
>chr8:4465490-4467006
>chr8:4467138-4467665
>chr8:4468586-4468651
>chr8:4468928-4469057
>chr8:4469128-4469197
>chr8:4470744-4471064
>chr8:4472312-4472345
>chr8:4475056-4475114
>chr8:4475172-4475334
>chr8:4475439-4475476
>chr8:4475960-4476182
>chr8:4476246-4476372
>chr8:4476449-4476594
>chr8:4476780-4476835
>chr8:4476981-4477043
>chr8:4477821-4477947
>chr8:4478840-4479480
>chr8:4481617-4484975
>chr8:4484989-4486578
>chr8:4486638-4487833
>chr8:4488130-4488186
>chr8:4490434-4504620
>chr8:4505002-4505053
>chr8:4505226-4505347
>chr8:4505382-4505456
>chr8:4505507-4505554
>chr8:4505794-4506988
>chr8:4507234-4507317
>chr8:4507390-4507836
>chr8:4507980-4508625
>chr8:4508656-4508745
>chr8:4508822-4508864
>chr8:4508951-4508988
>chr8:4509141-4509342
>chr8:4509422-4509503
>chr8:4509607-4509701
>chr8:4509727-4510203
>chr8:4510326-4511060
>chr8:4511139-4511335
>chr8:4511508-4512266
>chr8:4512442-4512536
>chr8:4512567-4512649
>chr8:4513702-4513795
>chr8:4514107-4514242
>chr8:4515067-4515104
>chr8:4515148-4515192
>chr8:4515692-4515752
>chr8:4517662-4517771
>chr8:4518117-4518294
>chr8:4519392-4524968
>chr8:4525007-4533720
>chr8:4533778-4534104
>chr8:4534140-4535364
>chr8:4535372-4537211
>chr8:4538448-4538980
>chr8:4539015-4539268
>chr8:4539348-4539477
>chr8:4539614-4541267
>chr8:4541884-4542107
>chr8:4544062-4545512
>chr8:4545589-4545680
>chr8:4545729-4545915
>chr8:4545953-4546343
>chr8:4546412-4546495
>chr8:4547214-4547275
>chr8:4547328-4547357
>chr8:4547562-4547615
>chr8:4548083-4548124
>chr8:4549848-4549891
>chr8:4550034-4550184
>chr8:4551727-4551819
>chr8:4552196-4554248
>chr8:4554343-4555614
>chr8:4558267-4559129
>chr8:4559331-4559508
>chr8:4559925-4559962
>chr8:4560070-4560891
>chr8:4560991-4565844
>chr8:4566691-4566920
>chr8:4567003-4589705
>chr8:4589793-4589856
>chr8:4590733-4590793
>chr8:4591537-4591718
>chr8:4601058-4602096
>chr8:4602166-4602298
>chr8:4602607-4603530
>chr8:4603662-4607060
>chr8:4607255-4607280
>chr8:4607427-4607473
>chr8:4607585-4613856
>chr8:4613900-4614011
>chr8:4614044-4614768
>chr8:4614868-4614883
>chr8:4615073-4615422
>chr8:4615592-4615826
>chr8:4615955-4616088
>chr8:4616206-4616258
>chr8:4616593-4616912
>chr8:4618398-4618694
>chr8:4621055-4621980
>chr8:4622043-4622115
>chr8:4622812-4623026
>chr8:4623784-4623915
>chr8:4625564-4626941
>chr8:4627041-4627056
>chr8:4628148-4635589
>chr8:4635791-4635817
>chr8:4636131-4641086
>chr8:4641874-4642288
>chr8:4642358-4642516
>chr8:4642568-4642704
>chr8:4643526-4643617
>chr8:4644771-4645736
>chr8:4645778-4645931
>chr8:4646093-4654741
>chr8:4655127-4657261
>chr8:4657383-4657519
>chr8:4658136-4659794
>chr8:4659858-4660055
>chr8:4660135-4660339
>chr8:4660565-4662934
>chr8:4663070-4664130
>chr8:4664293-4669648
>chr8:4669682-4670243
>chr8:4670343-4670360
>chr8:4670436-4674034
>chr8:4674082-4686710
>chr8:4686835-4686858
>chr8:4687223-4696184
>chr8:4696284-4698925
>chr8:4700068-4700108
>chr8:4700182-4700228
>chr8:4701155-4701479
>chr8:4702307-4717187
>chr8:4717698-4718749
>chr8:4719011-4720085
>chr8:4720178-4720227
>chr8:4720320-4720930
>chr8:4721003-4721060
>chr8:4721095-4721123
>chr8:4721157-4721515
>chr8:4721799-4722330
>chr8:4722386-4722867
>chr8:4723008-4723039
>chr8:4723157-4723196
>chr8:4723717-4723923
>chr8:4724346-4726650
>chr8:4726773-4733613
>chr8:4733977-4734010
>chr8:4734110-4736593
>chr8:4736693-4744126
>chr8:4744158-4746533
>chr8:4746656-4747448
>chr8:4747505-4747563
>chr8:4747598-4761937
>chr8:4762068-4767306
>chr8:4767406-4768626
>chr8:4768769-4768784
>chr8:4770343-4778058
>chr8:4778624-4784188
>chr8:4785066-4786456
>chr8:4787174-4787261
>chr8:4787576-4787909
>chr8:4788107-4788427
>chr8:4789721-4789876
>chr8:4794542-4794572
>chr8:4794719-4794763
>chr8:4795272-4795372
>chr8:4795468-4795519
>chr8:4796025-4796086
>chr8:4796854-4796890
>chr8:4797998-4798042
>chr8:4798093-4799593
>chr8:4800207-4800326
>chr8:4800982-4801475
>chr8:4805317-4805406
>chr8:4809027-4809167
>chr8:4809487-4809588
>chr8:4812480-4824023
>chr8:4824416-4824986
>chr8:4825365-4837653
>chr8:4837774-4837793
>chr8:4837924-4838853
>chr8:4838985-4840419
>chr8:4840441-4841282
>chr8:4841337-4841753
>chr8:4841801-4841816
>chr8:4841962-4842034
>chr8:4842117-4842189
>chr8:4842238-4843005
>chr8:4843462-4843529
>chr8:4844779-4844897
>chr8:4849890-4850146
>chr8:4850930-4851067
>chr8:4851189-4851375
>chr8:4852091-4852225
>chr8:4854432-4854481
>chr8:4854692-4855128
>chr8:4855228-4865326
>chr8:4865426-4866745
>chr8:4873011-4877986
>chr8:4882981-4883578
>chr8:4887190-4887225
>chr8:4888063-4890013
>chr8:4890118-4896404
>chr8:4896443-4896951
>chr8:4897039-4897210
>chr8:4897250-4898120
>chr8:4898222-4898352
>chr8:4898544-4899296
>chr8:4899348-4900655
>chr8:4900765-4901088
>chr8:4901120-4903460
>chr8:4903622-4905530
>chr8:4905563-4908615
>chr8:4908732-4908955
>chr8:4909053-4909333
>chr8:4909429-4910826
>chr8:4910888-4911557
>chr8:4911653-4911802
>chr8:4911903-4912400
>chr8:4912454-4912692
>chr8:4912763-4913010
>chr8:4913081-4913340
>chr8:4913415-4913787
>chr8:4913911-4914046
>chr8:4914655-4915073
>chr8:4915152-4915193
>chr8:4915256-4915311
>chr8:4916035-4916085
>chr8:4918226-4918384
>chr8:4920674-4920733
>chr8:4920769-4920845
>chr8:4920895-4920964
>chr8:4921415-4921998
>chr8:4922036-4922465
>chr8:4922522-4923345
>chr8:4923498-4923542
>chr8:4924210-4924361
>chr8:4925983-4926169
>chr8:4926530-4926568
>chr8:4926952-4944278
>chr8:4944380-4945282
>chr8:4946043-4947198
>chr8:4947547-4947784
>chr8:4947960-4948312
>chr8:4948344-4949552
>chr8:4949607-4949817
>chr8:4949909-4950332
>chr8:4950352-4951599
>chr8:4951657-4954827
>chr8:4955038-4955288
>chr8:4958970-4959086
>chr8:4959792-4959946
>chr8:4960844-4960894
>chr8:4962467-4962516
>chr8:4963971-4964093
>chr8:4965244-4966337
>chr8:4966351-4966385
>chr8:4966442-4966502
>chr8:4966667-4967606
>chr8:4969285-4969530
>chr8:4970282-4970717
>chr8:4970991-4971023
>chr8:4971944-4971982
>chr8:4972031-4972070
>chr8:4972353-4972471
>chr8:4972531-4973053
>chr8:4973144-4973311
>chr8:4973542-4973577
>chr8:4974071-4974791
>chr8:4974939-4977064
>chr8:4977189-4982178
>chr8:4982953-4984050
>chr8:4984834-4994868
>chr8:4995022-4995103
>chr8:4995271-4996148
>chr8:4996203-4996248
>chr8:4996584-4996873
>chr8:4996951-5019779
>chr8:5019831-5019876
>chr8:5020192-5020501
>chr8:5020579-5020812
>chr8:5021210-5021493
>chr8:5022536-5022832
>chr8:5022973-5023104
>chr8:5026162-5027868
>chr8:5028325-5028529
>chr8:5028552-5028661
>chr8:5029347-5029683
>chr8:5029763-5029909
>chr8:5031177-5031593
>chr8:5031614-5031712
>chr8:5032065-5032150
>chr8:5032820-5032864
>chr8:5033050-5033228
>chr8:5033290-5034458
>chr8:5034545-5034953
>chr8:5035033-5035150
>chr8:5035343-5035403
>chr8:5035631-5035691
>chr8:5035729-5035891
>chr8:5039690-5039856
>chr8:5040555-5041734
>chr8:5042025-5042132
>chr8:5042360-5043730
>chr8:5043818-5043962
>chr8:5044132-5044475
>chr8:5044678-5046439
>chr8:5046577-5047430
>chr8:5047530-5062482
>chr8:5062553-5062693
>chr8:5062753-5062873
>chr8:5063223-5063280
>chr8:5063789-5063825
>chr8:5065855-5096713
>chr8:5096813-5113332
>chr8:5113364-5114325
>chr8:5118266-5118314
>chr8:5118508-5120181
>chr8:5124560-5124600
>chr8:5127004-5132474
>chr8:5132525-5133282
>chr8:5133339-5134834
>chr8:5134976-5135067
>chr8:5135139-5135274
>chr8:5138275-5138580
>chr8:5139943-5139958
>chr8:5140084-5142770
>chr8:5142896-5143072
>chr8:5143479-5143549
>chr8:5143629-5143741
>chr8:5144267-5144295
>chr8:5144395-5148650
>chr8:5149041-5149063
>chr8:5149336-5149829
>chr8:5149929-5158515
>chr8:5159396-5159572
>chr8:5159979-5160049
>chr8:5160129-5160302
>chr8:5166088-5166417
>chr8:5166609-5171590
>chr8:5172263-5172353
>chr8:5172456-5172772
>chr8:5172872-5173519
>chr8:5173589-5174304
>chr8:5174401-5175262
>chr8:5175517-5176382
>chr8:5176454-5176598
>chr8:5176637-5176765
>chr8:5178649-5179855
>chr8:5180017-5181292
>chr8:5181312-5182843
>chr8:5182936-5183337
>chr8:5183394-5185210
>chr8:5186335-5186371
>chr8:5188946-5189496
>chr8:5192624-5193437
>chr8:5193948-5194036
>chr8:5194156-5194380
>chr8:5194419-5196001
>chr8:5197889-5205494
>chr8:5205524-5212143
>chr8:5212168-5216568
>chr8:5217020-5217162
>chr8:5218287-5218380
>chr8:5218456-5218570
>chr8:5219204-5224903
>chr8:5224991-5225047
>chr8:5225727-5225774
>chr8:5233253-5233558
>chr8:5235869-5235904
>chr8:5236507-5236547
>chr8:5246655-5246692
>chr8:5247039-5247179
>chr8:5247274-5247323
>chr8:5247469-5247604
>chr8:5247635-5247699
>chr8:5247736-5247780
>chr8:5247861-5247967
>chr8:5248135-5248214
>chr8:5248409-5248507
>chr8:5248665-5248786
>chr8:5248866-5249071
>chr8:5249190-5249238
>chr8:5249384-5251342
>chr8:5251655-5251691
>chr8:5252476-5252842
>chr8:5252872-5253387
>chr8:5253456-5253678
>chr8:5253870-5253907
>chr8:5253990-5254022
>chr8:5256049-5256106
>chr8:5256185-5256730
>chr8:5256883-5257038
>chr8:5257319-5257480
>chr8:5257860-5257895
>chr8:5258145-5258294
>chr8:5258394-5261322
>chr8:5261378-5261393
>chr8:5261565-5262264
>chr8:5262488-5263894
>chr8:5263994-5264010
>chr8:5264079-5264373
>chr8:5265266-5265436
>chr8:5267030-5267072
>chr8:5269085-5269127
>chr8:5270427-5279159
>chr8:5279856-5281170
>chr8:5281348-5286740
>chr8:5286965-5287167
>chr8:5287564-5287596
>chr8:5289378-5289412
>chr8:5289946-5290335
>chr8:5290582-5291059
>chr8:5291180-5292038
>chr8:5292093-5292125
>chr8:5292671-5292718
>chr8:5293491-5293636
>chr8:5297583-5298246
>chr8:5298273-5298501
>chr8:5299154-5299428
>chr8:5301184-5301220
>chr8:5301413-5301497
>chr8:5301573-5302246
>chr8:5302749-5302794
>chr8:5303026-5305797
>chr8:5305836-5306091
>chr8:5306182-5312947
>chr8:5312986-5313241
>chr8:5313332-5313707
>chr8:5314998-5315275
>chr8:5315541-5315794
>chr8:5321674-5328591
>chr8:5328697-5328783
>chr8:5329080-5329280
>chr8:5333168-5334556
>chr8:5334759-5335180
>chr8:5335324-5339590
>chr8:5340505-5340574
>chr8:5341405-5342978
>chr8:5343274-5346582
>chr8:5346813-5346885
>chr8:5347092-5347177
>chr8:5347222-5347251
>chr8:5347707-5347790
>chr8:5348103-5348168
>chr8:5348650-5349898
>chr8:5350322-5352648
>chr8:5352748-5353968
>chr8:5354092-5358561
>chr8:5359099-5359284
>chr8:5362472-5362711
>chr8:5362807-5362965
>chr8:5363112-5363296
>chr8:5363330-5363638
>chr8:5363724-5364043
>chr8:5364210-5365190
>chr8:5365336-5365457
>chr8:5365649-5365965
>chr8:5366618-5366820
>chr8:5367962-5392927
>chr8:5393039-5393399
>chr8:5393498-5394241
>chr8:5394298-5406526
>chr8:5406626-5411919
>chr8:5412131-5418017
>chr8:5418315-5418514
>chr8:5418600-5418678
>chr8:5418748-5419996
>chr8:5420051-5420687
>chr8:5421077-5431068
>chr8:5431129-5431296
>chr8:5431398-5431477
>chr8:5431564-5431610
>chr8:5431753-5433929
>chr8:5433997-5436036
>chr8:5436167-5438613
>chr8:5439543-5439714
>chr8:5439992-5440158
>chr8:5440817-5452903
>chr8:5452933-5455641
>chr8:5455741-5455756
>chr8:5455979-5456087
>chr8:5456114-5459184
>chr8:5460025-5460678
>chr8:5460716-5460760
>chr8:5460847-5460964
>chr8:5461437-5471203
>chr8:5471339-5477032
>chr8:5478924-5478958
>chr8:5479379-5479450
>chr8:5479625-5484920
>chr8:5485528-5485578
>chr8:5486028-5486071
>chr8:5486345-5486399
>chr8:5486546-5486587
>chr8:5486844-5488247
>chr8:5488301-5488339
>chr8:5489513-5489630
>chr8:5489893-5489922
>chr8:5491122-5491185
>chr8:5491285-5491337
>chr8:5492615-5492768
>chr8:5495453-5495774
>chr8:5496494-5497028
>chr8:5497079-5497206
>chr8:5497436-5497511
>chr8:5500682-5500725
>chr8:5504447-5507676
>chr8:5507729-5511098
>chr8:5511147-5526209
>chr8:5526330-5526532
>chr8:5526647-5526845
>chr8:5526961-5527145
>chr8:5527526-5527632
>chr8:5528063-5528143
>chr8:5528779-5528815
>chr8:5529191-5529317
>chr8:5532425-5532482
>chr8:5533283-5533317
>chr8:5534155-5534228
>chr8:5534450-5534702
>chr8:5536066-5544777
>chr8:5544948-5550004
>chr8:5550072-5550699
>chr8:5550741-5560021
>chr8:5560121-5561049
>chr8:5561219-5566297
>chr8:5566302-5573934
>chr8:5574182-5585426
>chr8:5585493-5588360
>chr8:5588690-5589902
>chr8:5590147-5592164
>chr8:5592295-5597180
>chr8:5597600-5597657
>chr8:5598063-5598145
>chr8:5599252-5600045
>chr8:5600460-5600657
>chr8:5605912-5605942
>chr8:5606140-5606240
>chr8:5606302-5606329
>chr8:5606488-5606616
>chr8:5606671-5606830
>chr8:5607006-5607174
>chr8:5608005-5608324
>chr8:5610494-5610592
>chr8:5610666-5611028
>chr8:5611311-5637634
>chr8:5637767-5644416
>chr8:5644437-5647878
>chr8:5647941-5648050
>chr8:5648159-5648277
>chr8:5648448-5648613
>chr8:5648889-5648965
>chr8:5649738-5650055
>chr8:5650586-5650642
>chr8:5651893-5651952
>chr8:5652022-5652102
>chr8:5652448-5652512
>chr8:5653756-5655674
>chr8:5655748-5655846
>chr8:5656509-5665179
>chr8:5665319-5665557
>chr8:5665575-5666398
>chr8:5666473-5667021
>chr8:5667046-5675848
>chr8:5675863-5676720
>chr8:5682062-5682105
>chr8:5682200-5682673
>chr8:5685495-5685523
>chr8:5685667-5687869
>chr8:5687944-5687969
>chr8:5688110-5689259
>chr8:5689375-5691695
>chr8:5691822-5692405
>chr8:5692763-5695839
>chr8:5696161-5697215
>chr8:5697332-5703300
>chr8:5703337-5703376
>chr8:5703722-5705324
>chr8:5705497-5707076
>chr8:5707276-5708381
>chr8:5708413-5710138
>chr8:5710162-5710435
>chr8:5710789-5712334
>chr8:5712474-5713107
>chr8:5713228-5713269
>chr8:5713305-5715511
>chr8:5715575-5715590
>chr8:5715733-5718850
>chr8:5720828-5721192
>chr8:5723168-5748258
>chr8:5748282-5748752
>chr8:5748774-5750667
>chr8:5750714-5775596
>chr8:5775620-5776078
>chr8:5776113-5777776
>chr8:5777812-5778012
>chr8:5778059-5789964
>chr8:5790364-5791074
>chr8:5791262-5796887
>chr8:5796987-5798579
>chr8:5798700-5803786
>chr8:5803850-5818547
>chr8:5820589-5820668
>chr8:5825729-5826198
>chr8:5826244-5826317
>chr8:5826421-5827131
>chr8:5827165-5827235
>chr8:5827802-5827859
>chr8:5829391-5829453
>chr8:5829914-5830002
>chr8:5830209-5830253
>chr8:5830293-5830464
>chr8:5830486-5841269
>chr8:5841341-5851800
>chr8:5851856-5851931
>chr8:5852057-5852242
>chr8:5852598-5852753
>chr8:5853630-5854155
>chr8:5855335-5855384
>chr8:5856281-5856327
>chr8:5856537-5856573
>chr8:5856692-5856830
>chr8:5857018-5857140
>chr8:5857202-5857361
>chr8:5857414-5858075
>chr8:5858148-5858270
>chr8:5858368-5858725
>chr8:5858869-5858912
>chr8:5859153-5859350
>chr8:5859384-5859924
>chr8:5860100-5860116
>chr8:5860289-5862751
>chr8:5862817-5863124
>chr8:5863489-5863963
>chr8:5864018-5864833
>chr8:5864940-5865425
>chr8:5865491-5865578
>chr8:5866025-5866091
>chr8:5866291-5866369
>chr8:5867483-5867552
>chr8:5867601-5867676
>chr8:5867799-5868292
>chr8:5868608-5868638
>chr8:5868691-5868804
>chr8:5869052-5869172
>chr8:5869300-5869382
>chr8:5869468-5870131
>chr8:5870291-5870382
>chr8:5870604-5870726
>chr8:5870786-5870907
>chr8:5871088-5871275
>chr8:5871361-5871404
>chr8:5872211-5872511
>chr8:5872610-5873302
>chr8:5873438-5875444
>chr8:5875512-5875546
>chr8:5875716-5875833
>chr8:5876159-5876192
>chr8:5876520-5878155
>chr8:5878284-5878452
>chr8:5878495-5878720
>chr8:5878777-5879137
>chr8:5879227-5879861
>chr8:5879906-5880175
>chr8:5880259-5880362
>chr8:5880871-5880991
>chr8:5881081-5881344
>chr8:5881515-5881712
>chr8:5882719-5882801
>chr8:5883216-5883375
>chr8:5884191-5884614
>chr8:5884975-5885404
>chr8:5885581-5885650
>chr8:5885980-5886216
>chr8:5886638-5886762
>chr8:5886867-5887465
>chr8:5887956-5888566
>chr8:5888771-5888939
>chr8:5889162-5889233
>chr8:5889279-5889942
>chr8:5889993-5890176
>chr8:5890271-5891017
>chr8:5891106-5891293
>chr8:5891387-5891637
>chr8:5891681-5891952
>chr8:5892104-5892192
>chr8:5895831-5896399
>chr8:5896674-5896758
>chr8:5896891-5896928
>chr8:5898962-5899008
>chr8:5899420-5899475
>chr8:5901990-5902021
>chr8:5906538-5906568
>chr8:5907736-5907786
>chr8:5908271-5908372
>chr8:5909356-5909639
>chr8:5910486-5910653
>chr8:5911294-5911446
>chr8:5911529-5911626
>chr8:5913201-5913607
>chr8:5914803-5915140
>chr8:5917306-5917370
>chr8:5917535-5917598
>chr8:5918075-5918917
>chr8:5920022-5920929
>chr8:5921681-5922886
>chr8:5923188-5923242
>chr8:5923781-5923812
>chr8:5924323-5924383
>chr8:5924444-5924981
>chr8:5925374-5925647
>chr8:5925771-5927826
>chr8:5927888-5930307
>chr8:5930571-5930628
>chr8:5930734-5933429
>chr8:5933787-5933821
>chr8:5933905-5934074
>chr8:5934192-5934289
>chr8:5934321-5934387
>chr8:5934450-5936871
>chr8:5936895-5941625
>chr8:5941664-5943079
>chr8:5943123-5943398
>chr8:5943575-5943635
>chr8:5943818-5966712
>chr8:5967358-5968971
>chr8:5969071-5975551
>chr8:5976112-5976516
>chr8:5976830-5977174
>chr8:5977533-5977759
>chr8:5978398-5983385
>chr8:5983979-5984026
>chr8:5984088-5984622
>chr8:5984985-5985673
>chr8:5985709-5987694
>chr8:5987742-5987873
>chr8:5987900-5989632
>chr8:5989693-5990622
>chr8:5990702-5991198
>chr8:5991559-5991669
>chr8:5991729-5991793
>chr8:5992290-5992325
>chr8:5992389-5992532
>chr8:5992750-5993193
>chr8:5993253-5994177
>chr8:5994227-5994257
>chr8:5994357-5994375
>chr8:5994445-5994533
>chr8:5994699-5994757
>chr8:5994800-5994979
>chr8:5995650-5995916
>chr8:5996072-5996399
>chr8:5997228-5997265
>chr8:5998791-5998852
>chr8:5999161-5999223
>chr8:5999556-5999682
>chr8:5999824-5999981
>chr8:6000388-6000926
>chr8:6001566-6004723
>chr8:6004823-6010216
>chr8:6010470-6010551
>chr8:6013649-6013806
>chr8:6013886-6015090
>chr8:6015130-6015533
>chr8:6015571-6016304
>chr8:6016347-6016567
>chr8:6016793-6016904
>chr8:6017022-6017164
>chr8:6017203-6017284
>chr8:6017329-6017445
>chr8:6017515-6017577
>chr8:6017651-6017923
>chr8:6017989-6018086
>chr8:6018208-6018375
>chr8:6018860-6018898
>chr8:6020952-6020990
>chr8:6025606-6025670
>chr8:6026703-6026749
>chr8:6026810-6026847
>chr8:6028563-6029303
>chr8:6029650-6029807
>chr8:6030108-6030349
>chr8:6030630-6030973
>chr8:6031097-6031909
>chr8:6032242-6032984
>chr8:6033030-6033360
>chr8:6033402-6036371
>chr8:6036719-6036784
>chr8:6037167-6037558
>chr8:6037859-6038070
>chr8:6038233-6047410
>chr8:6047578-6047615
>chr8:6048241-6048400
>chr8:6048809-6048896
>chr8:6048953-6049027
>chr8:6049608-6049680
>chr8:6049773-6049827
>chr8:6051798-6051862
>chr8:6052530-6062315
>chr8:6062371-6063364
>chr8:6063428-6063497
>chr8:6063589-6063664
>chr8:6063708-6064142
>chr8:6064201-6064465
>chr8:6064503-6064847
>chr8:6064925-6065294
>chr8:6065388-6065492
>chr8:6065627-6066196
>chr8:6066259-6066599
>chr8:6066726-6066807
>chr8:6066901-6066951
>chr8:6067170-6067264
>chr8:6067426-6067458
>chr8:6067548-6067735
>chr8:6068813-6069032
>chr8:6069104-6069343
>chr8:6069387-6070318
>chr8:6070449-6074778
>chr8:6075562-6075963
>chr8:6076165-6076861
>chr8:6077120-6077676
>chr8:6077708-6077859
>chr8:6078007-6083679
>chr8:6083810-6090875
>chr8:6090975-6092337
>chr8:6092462-6102408
>chr8:6102699-6102752
>chr8:6103963-6104195
>chr8:6104471-6104615
>chr8:6104804-6104842
>chr8:6108301-6108344
>chr8:6108814-6108913
>chr8:6109016-6109102
>chr8:6109360-6109410
>chr8:6110069-6110138
>chr8:6113151-6113865
>chr8:6113898-6114245
>chr8:6114285-6115017
>chr8:6115254-6121076
>chr8:6121964-6122565
>chr8:6124769-6124898
>chr8:6124941-6124979
>chr8:6125437-6125485
>chr8:6125592-6125811
>chr8:6127014-6140904
>chr8:6141770-6146948
>chr8:6147119-6147272
>chr8:6147590-6147836
>chr8:6149574-6149633
>chr8:6150378-6150526
>chr8:6151541-6151747
>chr8:6152730-6157757
>chr8:6158404-6158830
>chr8:6162210-6163099
>chr8:6163277-6165786
>chr8:6165960-6180213
>chr8:6180987-6181516
>chr8:6181631-6182107
>chr8:6182240-6185379
>chr8:6185492-6196812
>chr8:6199662-6217046
>chr8:6217269-6233491
>chr8:6233544-6233578
>chr8:6233663-6233847
>chr8:6234272-6234396
>chr8:6234728-6235104
>chr8:6235951-6236108
>chr8:6236165-6236349
>chr8:6236454-6237010
>chr8:6238411-6238499
>chr8:6238927-6239048
>chr8:6239180-6239256
>chr8:6239829-6240038
>chr8:6240246-6240425
>chr8:6240481-6240641
>chr8:6240691-6240759
>chr8:6241250-6241301
>chr8:6241659-6241743
>chr8:6241912-6241963
>chr8:6242398-6242722
>chr8:6242858-6242874
>chr8:6242974-6242989
>chr8:6243244-6243281
>chr8:6243350-6243365
>chr8:6243465-6243491
>chr8:6243726-6243883
>chr8:6244191-6253183
>chr8:6253237-6253736
>chr8:6254606-6254656
>chr8:6255647-6256234
>chr8:6256324-6256386
>chr8:6256499-6256567
>chr8:6258358-6258429
>chr8:6259028-6259200
>chr8:6259258-6259434
>chr8:6259706-6259947
>chr8:6259973-6260194
>chr8:6260234-6260841
>chr8:6261052-6261135
>chr8:6261194-6261437
>chr8:6261535-6263990
>chr8:6264090-6264157
>chr8:6264216-6274514
>chr8:6274772-6280849
>chr8:6282568-6282790
>chr8:6283072-6283166
>chr8:6283331-6283398
>chr8:6284002-6288529
>chr8:6288679-6289220
>chr8:6290867-6291107
>chr8:6291741-6291852
>chr8:6292338-6292378
>chr8:6292613-6292847
>chr8:6293067-6293151
>chr8:6293211-6293253
>chr8:6293518-6293556
>chr8:6293815-6319132
>chr8:6319629-6319677
>chr8:6319752-6319779
>chr8:6319819-6320334
>chr8:6320902-6321337
>chr8:6321865-6321907
>chr8:6321999-6322050
>chr8:6322380-6322416
>chr8:6322583-6322636
>chr8:6323040-6323079
>chr8:6324127-6324192
>chr8:6324295-6324391
>chr8:6325503-6341457
>chr8:6341808-6347162
>chr8:6347190-6347322
>chr8:6349781-6350324
>chr8:6351101-6351211
>chr8:6351339-6351441
>chr8:6351584-6351646
>chr8:6351777-6352226
>chr8:6352278-6352709
>chr8:6352811-6353064
>chr8:6353938-6354614
>chr8:6357748-6357805
>chr8:6358299-6358340
>chr8:6358761-6358827
>chr8:6361509-6361631
>chr8:6362507-6374018
>chr8:6374130-6378775
>chr8:6378837-6386810
>chr8:6386910-6393847
>chr8:6394393-6394437
>chr8:6397288-6397337
>chr8:6397773-6397844
>chr8:6398351-6399429
>chr8:6400057-6400136
>chr8:6400304-6400385
>chr8:6401064-6401413
>chr8:6403597-6403638
>chr8:6404670-6425126
>chr8:6425169-6427650
>chr8:6427750-6429243
>chr8:6429402-6435267
>chr8:6435376-6454193
>chr8:6454247-6455267
>chr8:6455640-6455687
>chr8:6455978-6456062
>chr8:6456216-6456267
>chr8:6459262-6459709
>chr8:6460495-6460539
>chr8:6460583-6463302
>chr8:6463402-6463417
>chr8:6464498-6464763
>chr8:6469634-6469726
>chr8:6470959-6472215
>chr8:6472748-6474640
>chr8:6474740-6475545
>chr8:6475613-6476311
>chr8:6476367-6476691
>chr8:6476992-6480388
>chr8:6481762-6481966
>chr8:6482841-6482886
>chr8:6483060-6483093
>chr8:6483224-6502569
>chr8:6502854-6503058
>chr8:6503313-6503350
>chr8:6503924-6503962
>chr8:6504713-6504781
>chr8:6506124-6506153
>chr8:6506245-6506286
>chr8:6506712-6506834
>chr8:6506885-6507149
>chr8:6507282-6507327
>chr8:6507790-6507992
>chr8:6509841-6510127
>chr8:6513914-6513949
>chr8:6513981-6514299
>chr8:6514337-6514398
>chr8:6514721-6514775
>chr8:6514919-6515015
>chr8:6515046-6515101
>chr8:6515194-6515242
>chr8:6515360-6515428
>chr8:6518081-6518455
>chr8:6520025-6520437
>chr8:6520462-6525308
>chr8:6525485-6533869
>chr8:6533969-6536881
>chr8:6536906-6537260
>chr8:6537431-6537502
>chr8:6537717-6537914
>chr8:6538011-6538082
>chr8:6538206-6538502
>chr8:6538848-6539452
>chr8:6540298-6540532
>chr8:6541371-6541677
>chr8:6541851-6541928
>chr8:6542216-6542257
>chr8:6542535-6542613
>chr8:6543451-6544004
>chr8:6544536-6544626
>chr8:6544706-6544846
>chr8:6545209-6545245
>chr8:6545301-6547739
>chr8:6547811-6551271
>chr8:6551308-6552617
>chr8:6553860-6553961
>chr8:6554456-6554824
>chr8:6555501-6555652
>chr8:6557390-6557461
>chr8:6558269-6558328
>chr8:6558760-6558798
>chr8:6559070-6559228
>chr8:6559267-6563960
>chr8:6564342-6564417
>chr8:6564790-6565613
>chr8:6565741-6566449
>chr8:6566529-6566608
>chr8:6566804-6567086
>chr8:6567441-6567587
>chr8:6567640-6568006
>chr8:6568095-6568189
>chr8:6568820-6569363
>chr8:6569884-6569922
>chr8:6570185-6570415
>chr8:6570468-6570513
>chr8:6570660-6571218
>chr8:6571284-6571357
>chr8:6571405-6571498
>chr8:6571593-6572482
>chr8:6572556-6572612
>chr8:6572714-6572869
>chr8:6572910-6572979
>chr8:6574030-6575179
>chr8:6575790-6576796
>chr8:6576849-6577326
>chr8:6577453-6577532
>chr8:6578286-6578450
>chr8:6578856-6579082
>chr8:6579248-6579437
>chr8:6579604-6579745
>chr8:6579957-6579988
>chr8:6580224-6580370
>chr8:6581790-6581898
>chr8:6582549-6582752
>chr8:6588594-6588759
>chr8:6589320-6589409
>chr8:6590311-6590849
>chr8:6590895-6590934
>chr8:6594056-6595159
>chr8:6595475-6603947
>chr8:6604345-6606658
>chr8:6606758-6606782
>chr8:6606813-6609304
>chr8:6609436-6609451
>chr8:6609498-6610691
>chr8:6610731-6613102
>chr8:6613145-6616794
>chr8:6616894-6624500
>chr8:6624631-6628277
>chr8:6628314-6633512
>chr8:6634140-6634250
>chr8:6634287-6635510
>chr8:6635763-6636605
>chr8:6638100-6638184
>chr8:6638276-6638326
>chr8:6638636-6639123
>chr8:6639239-6650343
>chr8:6650431-6651651
>chr8:6651780-6660870
>chr8:6665436-6665572
>chr8:6667534-6667582
>chr8:6668568-6668636
>chr8:6673301-6674682
>chr8:6674925-6676869
>chr8:6677176-6682043
>chr8:6682724-6686032
>chr8:6686266-6693990
>chr8:6694278-6695564
>chr8:6695815-6700658
>chr8:6701696-6701711
>chr8:6701811-6701832
>chr8:6707337-6707437
>chr8:6707555-6713509
>chr8:6713592-6714244
>chr8:6714987-6725942
>chr8:6726079-6735946
>chr8:6736220-6736357
>chr8:6736444-6736715
>chr8:6737033-6737164
>chr8:6737310-6737433
>chr8:6737497-6739466
>chr8:6739626-6739673
>chr8:6740735-6741005
>chr8:6741043-6741137
>chr8:6741383-6741507
>chr8:6741872-6741929
>chr8:6742108-6742166
>chr8:6742697-6742898
>chr8:6743810-6743846
>chr8:6744101-6755787
>chr8:6755887-6755902
>chr8:6756056-6758882
>chr8:6759008-6760979
>chr8:6761039-6761111
>chr8:6761499-6762201
>chr8:6762258-6763226
>chr8:6763298-6763394
>chr8:6763494-6797865
>chr8:6797900-6798235
>chr8:6798257-6800042
>chr8:6800068-6800520
>chr8:6800770-6801325
>chr8:6801455-6802168
>chr8:6802256-6802314
>chr8:6802613-6802659
>chr8:6802789-6802832
>chr8:6803345-6803518
>chr8:6803706-6803825
>chr8:6806613-6806648
>chr8:6806688-6806791
>chr8:6806900-6806936
>chr8:6807244-6807736
>chr8:6807883-6807916
>chr8:6807999-6808029
>chr8:6808208-6808312
>chr8:6809616-6809743
>chr8:6814381-6814530
>chr8:6814576-6814934
>chr8:6814982-6815072
>chr8:6815310-6816525
>chr8:6816666-6816757
>chr8:6817535-6817991
>chr8:6818841-6818941
>chr8:6819008-6819036
>chr8:6820015-6821892
>chr8:6821988-6832277
>chr8:6832462-6842189
>chr8:6842413-6843215
>chr8:6853038-6853401
>chr8:6853680-6853724
>chr8:6854415-6854474
>chr8:6854568-6854648
>chr8:6854717-6854747
>chr8:6856939-6857233
>chr8:6860864-6860936
>chr8:6861152-6861238
>chr8:6861592-6861636
>chr8:6861692-6862803
>chr8:6862929-6864296
>chr8:6864644-6869077
>chr8:6869204-6889800
>chr8:6890003-6890033
>chr8:6890620-6890663
>chr8:6890737-6890769
>chr8:6894972-6895122
>chr8:6895268-6895854
>chr8:6895989-6896022
>chr8:6896102-6896153
>chr8:6896303-6896785
>chr8:6896917-6896960
>chr8:6897046-6910026
>chr8:6910440-6912308
>chr8:6913000-6913181
>chr8:6914267-6914410
>chr8:6914458-6914496
>chr8:6916429-6916470
>chr8:6916872-6917128
>chr8:6917699-6917742
>chr8:6919303-6919474
>chr8:6921448-6921848
>chr8:6923035-6925306
>chr8:6925435-6925614
>chr8:6925744-6925802
>chr8:6927254-6927286
>chr8:6927407-6927619
>chr8:6927721-6928644
>chr8:6928681-6929213
>chr8:6930324-6930580
>chr8:6932846-6933002
>chr8:6934977-6940161
>chr8:6943124-6943680
>chr8:6945143-6951646
>chr8:6951773-6951837
>chr8:6951867-6952133
>chr8:6952537-6952869
>chr8:6952890-6955687
>chr8:6955964-6957872
>chr8:6957907-6958507
>chr8:6958522-6971011
>chr8:6971117-6975302
>chr8:6975384-6975643
>chr8:6976528-6976876
>chr8:6977173-6977202
>chr8:6977297-6977450
>chr8:6977477-6980620
>chr8:6980702-6980744
>chr8:6981806-6982192
>chr8:6982489-6982518
>chr8:6982613-6982766
>chr8:6982808-6991557
>chr8:6991692-6999079
>chr8:6999185-7010110
>chr8:7012655-7020521
>chr8:7020546-7024506
>chr8:7024542-7024813
>chr8:7024913-7024989
>chr8:7025212-7025277
>chr8:7025591-7025699
>chr8:7025791-7025916
>chr8:7026339-7026740
>chr8:7026859-7026895
>chr8:7028668-7028716
>chr8:7028853-7029025
>chr8:7029095-7029169
>chr8:7029956-7030394
>chr8:7031384-7031530
>chr8:7032334-7032536
>chr8:7033500-7033536
>chr8:7036674-7036711
>chr8:7037234-7037263
>chr8:7039175-7039240
>chr8:7042565-7042711
>chr8:7042972-7043073
>chr8:7043676-7043705
>chr8:7044064-7044101
>chr8:7044211-7044258
>chr8:7044418-7044578
>chr8:7044839-7044888
>chr8:7045262-7045358
>chr8:7045428-7045482
>chr8:7046112-7046164
>chr8:7046379-7046473
>chr8:7046794-7049818
>chr8:7050168-7054267
>chr8:7054438-7055289
>chr8:7055417-7058602
>chr8:7058737-7058820
>chr8:7059817-7060293
>chr8:7060361-7060420
>chr8:7060517-7064518
>chr8:7064833-7065650
>chr8:7065769-7068105
>chr8:7068247-7070632
>chr8:7070675-7070736
>chr8:7071919-7073803
>chr8:7076017-7077386
>chr8:7079402-7079455
>chr8:7079593-7079630
>chr8:7079722-7079864
>chr8:7079931-7080014
>chr8:7080709-7102126
>chr8:7102641-7102686
>chr8:7103652-7103768
>chr8:7104702-7104752
>chr8:7104837-7105879
>chr8:7106412-7106729
>chr8:7106960-7107249
>chr8:7107356-7107500
>chr8:7107763-7107852
>chr8:7108035-7108172
>chr8:7108224-7108254
>chr8:7108398-7108414
>chr8:7108687-7108751
>chr8:7108902-7108961
>chr8:7109125-7109201
>chr8:7109330-7109390
>chr8:7109466-7109503
>chr8:7110711-7111361
>chr8:7112028-7113183
>chr8:7113512-7123891
>chr8:7124418-7124522
>chr8:7124689-7124725
>chr8:7125349-7125389
>chr8:7126221-7126277
>chr8:7126388-7126427
>chr8:7126518-7126821
>chr8:7127710-7129048
>chr8:7129081-7129114
>chr8:7129812-7129863
>chr8:7130190-7130342
>chr8:7130448-7135663
>chr8:7135864-7135897
>chr8:7136593-7136644
>chr8:7136970-7137059
>chr8:7137201-7140188
>chr8:7141039-7141100
>chr8:7141288-7142441
>chr8:7142785-7144857
>chr8:7145325-7152970
>chr8:7152995-7153012
>chr8:7153304-7155745
>chr8:7155893-7158229
>chr8:7158305-7158359
>chr8:7158660-7158725
>chr8:7159111-7159470
>chr8:7159732-7160755
>chr8:7160812-7161411
>chr8:7161712-7161765
>chr8:7162332-7162523
>chr8:7162785-7171102
>chr8:7171150-7173194
>chr8:7173210-7173982
>chr8:7174014-7177223
>chr8:7177581-7180269
>chr8:7180317-7182456
>chr8:7182498-7184844
>chr8:7184867-7190461
>chr8:7190542-7194732
>chr8:7194768-7195816
>chr8:7195860-7198124
>chr8:7198159-7205454
>chr8:7205487-7205729
>chr8:7205862-7206230
>chr8:7206274-7207230
>chr8:7207393-7209011
>chr8:7209164-7209290
>chr8:7209395-7209646
>chr8:7209892-7210268
>chr8:7210309-7210419
>chr8:7210507-7210713
>chr8:7210753-7210890
>chr8:7210976-7213856
>chr8:7213976-7214137
>chr8:7214242-7214493
>chr8:7214567-7215104
>chr8:7215156-7215266
>chr8:7215354-7215559
>chr8:7215599-7215736
>chr8:7215820-7216196
>chr8:7216241-7217277
>chr8:7217413-7219308
>chr8:7219359-7219464
>chr8:7219571-7220165
>chr8:7220251-7222068
>chr8:7222136-7223972
>chr8:7224008-7225089
>chr8:7225152-7225597
>chr8:7225631-7226286
>chr8:7226327-7226437
>chr8:7226478-7227409
>chr8:7227495-7227510
>chr8:7227647-7229664
>chr8:7229803-7233299
>chr8:7233311-7233620
>chr8:7233833-7233998
>chr8:7234004-7236104
>chr8:7236331-7236372
>chr8:7236419-7248284
>chr8:7248401-7274155
>chr8:7274566-7274654
>chr8:7276329-7276525
>chr8:7277448-7277963
>chr8:7278228-7278460
>chr8:7278584-7278634
>chr8:7278859-7278953
>chr8:7279086-7279344
>chr8:7280429-7281374
>chr8:7281651-7283348
>chr8:7283409-7283500
>chr8:7284140-7286023
>chr8:7286084-7286898
>chr8:7286979-7287341
>chr8:7287414-7288877
>chr8:7289248-7289633
>chr8:7289778-7289895
>chr8:7290401-7291411
>chr8:7292343-7292447
>chr8:7292584-7292645
>chr8:7293388-7293733
>chr8:7295077-7295147
>chr8:7296092-7296125
>chr8:7296740-7298289
>chr8:7302800-7302910
>chr8:7303137-7303707
>chr8:7304437-7304539
>chr8:7307955-7308208
>chr8:7311131-7311604
>chr8:7312056-7312793
>chr8:7312915-7314759
>chr8:7314859-7314879
>chr8:7314979-7320422
>chr8:7320465-7322060
>chr8:7322874-7322894
>chr8:7323005-7327422
>chr8:7327712-7327907
>chr8:7328008-7328112
>chr8:7328272-7330563
>chr8:7330788-7330864
>chr8:7331116-7331336
>chr8:7331432-7331716
>chr8:7331724-7333260
>chr8:7334401-7343359
>chr8:7343911-7345000
>chr8:7345163-7358591
>chr8:7359068-7359110
>chr8:7359229-7373288
>chr8:7373418-7373498
>chr8:7374333-7376585
>chr8:7376699-7376956
>chr8:7377366-7377571
>chr8:7379944-7380584
>chr8:7381022-7381145
>chr8:7381232-7381599
>chr8:7381779-7382034
>chr8:7382565-7383204
>chr8:7384718-7384825
>chr8:7385263-7385340
>chr8:7385368-7385960
>chr8:7386033-7387573
>chr8:7387628-7391941
>chr8:7392030-7392698
>chr8:7393593-7393628
>chr8:7393856-7393928
>chr8:7395184-7395219
>chr8:7395274-7395378
>chr8:7395421-7395484
>chr8:7395520-7395614
>chr8:7395754-7395791
>chr8:7395863-7400661
>chr8:7400761-7400783
>chr8:7401105-7409206
>chr8:7409306-7426011
>chr8:7426066-7426343
>chr8:7427178-7427269
>chr8:7427883-7427971
>chr8:7428451-7428673
>chr8:7428885-7428967
>chr8:7429177-7429293
>chr8:7429364-7429606
>chr8:7430266-7430635
>chr8:7434086-7434311
>chr8:7435817-7435910
>chr8:7436823-7436898
>chr8:7437877-7448151
>chr8:7448372-7450452
>chr8:7450564-7452603
>chr8:7452835-7454815
>chr8:7454869-7455168
>chr8:7455332-7455552
>chr8:7456153-7456482
>chr8:7458832-7459302
>chr8:7461627-7461940
>chr8:7461974-7462990
>chr8:7463116-7465310
>chr8:7465453-7465469
>chr8:7465595-7468583
>chr8:7468716-7476556
>chr8:7477046-7477082
>chr8:7477240-7510708
>chr8:7512558-7512613
>chr8:7515451-7515693
>chr8:7515997-7516137
>chr8:7518603-7518701
>chr8:7519559-7519594
>chr8:7521130-7521215
>chr8:7521299-7521823
>chr8:7522398-7522558
>chr8:7523097-7523290
>chr8:7523548-7523610
>chr8:7524611-7531163
>chr8:7531200-7531215
>chr8:7531391-7533990
>chr8:7534304-7534366
>chr8:7535295-7535798
>chr8:7537133-7537251
>chr8:7537500-7549696
>chr8:7549950-7555891
>chr8:7555998-7556013
>chr8:7556328-7557505
>chr8:7557664-7559373
>chr8:7559504-7571454
>chr8:7571554-7578100
>chr8:7578136-7578425
>chr8:7578513-7578892
>chr8:7581112-7584625
>chr8:7584713-7586406
>chr8:7586536-7587176
>chr8:7587210-7587434
>chr8:7587470-7589699
>chr8:7591228-7591812
>chr8:7591976-7592306
>chr8:7592895-7592937
>chr8:7592989-7593029
>chr8:7593281-7593413
>chr8:7593456-7594231
>chr8:7594384-7594759
>chr8:7594912-7595022
>chr8:7595806-7596731
>chr8:7596900-7597850
>chr8:7597950-7606473
>chr8:7606676-7615355
>chr8:7616844-7616905
>chr8:7619810-7620097
>chr8:7620277-7620678
>chr8:7620717-7620766
>chr8:7621018-7621127
>chr8:7621491-7621678
>chr8:7625086-7625153
>chr8:7627473-7627967
>chr8:7628100-7628476
>chr8:7628801-7637090
>chr8:7637190-7641413
>chr8:7641605-7647462
>chr8:7647515-7647560
>chr8:7647805-7647869
>chr8:7647961-7647990
>chr8:7648358-7648443
>chr8:7648478-7651942
>chr8:7652042-7655496
>chr8:7655600-7655674
>chr8:7655727-7655770
>chr8:7656173-7656202
>chr8:7656570-7656656
>chr8:7656690-7660755
>chr8:7661934-7671366
>chr8:7672200-7672235
>chr8:7677112-7677288
>chr8:7677362-7677945
>chr8:7679105-7679186
>chr8:7680275-7680436
>chr8:7680502-7680895
>chr8:7681776-7681814
>chr8:7682562-7682848
>chr8:7684138-7688123
>chr8:7688223-7692412
>chr8:7692465-7697207
>chr8:7697277-7698763
>chr8:7698797-7699531
>chr8:7699548-7703609
>chr8:7704273-7709544
>chr8:7709594-7713300
>chr8:7713420-7713898
>chr8:7713998-7722016
>chr8:7722069-7726710
>chr8:7726810-7727969
>chr8:7728265-7729817
>chr8:7729937-7731719
>chr8:7731819-7731846
>chr8:7731938-7732657
>chr8:7732700-7732723
>chr8:7733078-7738953
>chr8:7739394-7744256
>chr8:7749614-7749676
>chr8:7752251-7752548
>chr8:7753763-7755519
>chr8:7758620-7759032
>chr8:7759658-7759869
>chr8:7763760-7763965
>chr8:7765108-7765161
>chr8:7765202-7765253
>chr8:7765314-7765396
>chr8:7765851-7767275
>chr8:7768004-7768100
>chr8:7768397-7768468
>chr8:7768525-7768552
>chr8:7768818-7770711
>chr8:7771587-7771613
>chr8:7774597-7774664
>chr8:7775935-7786248
>chr8:7786320-7786401
>chr8:7786426-7786754
>chr8:7786875-7787063
>chr8:7787207-7787243
>chr8:7787375-7787466
>chr8:7787739-7788267
>chr8:7788318-7788563
>chr8:7788776-7788952
>chr8:7789330-7789411
>chr8:7789697-7790109
>chr8:7790167-7790290
>chr8:7790611-7790927
>chr8:7791104-7791314
>chr8:7791345-7791474
>chr8:7791795-7791903
>chr8:7791945-7792332
>chr8:7792397-7792571
>chr8:7792651-7792743
>chr8:7792805-7793010
>chr8:7793162-7793217
>chr8:7794331-7794386
>chr8:7794474-7794531
>chr8:7802136-7802441
>chr8:7803630-7803663
>chr8:7803793-7804065
>chr8:7805093-7805142
>chr8:7805182-7806997
>chr8:7807119-7808112
>chr8:7808359-7808543
>chr8:7808804-7808965
>chr8:7809065-7809125
>chr8:7810429-7811274
>chr8:7811553-7811640
>chr8:7812131-7812503
>chr8:7812533-7813290
>chr8:7813431-7813607
>chr8:7813673-7821349
>chr8:7821479-7821530
>chr8:7821586-7831383
>chr8:7831995-7832039
>chr8:7832383-7832598
>chr8:7832729-7833187
>chr8:7833264-7833310
>chr8:7833479-7833630
>chr8:7833924-7833971
>chr8:7834165-7834298
>chr8:7834342-7834443
>chr8:7834622-7838826
>chr8:7838938-7840297
>chr8:7840365-7840380
>chr8:7840602-7840851
>chr8:7840951-7842682
>chr8:7842736-7850321
>chr8:7850362-7852444
>chr8:7852726-7857999
>chr8:7858052-7858486
>chr8:7858566-7858859
>chr8:7858949-7859295
>chr8:7860146-7860283
>chr8:7861197-7861236
>chr8:7861389-7861439
>chr8:7861827-7861896
>chr8:7862704-7862742
>chr8:7863799-7863892
>chr8:7864031-7864974
>chr8:7865126-7865251
>chr8:7865400-7865444
>chr8:7865601-7867316
>chr8:7868126-7868189
>chr8:7868711-7869021
>chr8:7869089-7869218
>chr8:7869280-7869601
>chr8:7869838-7870135
>chr8:7870215-7870301
>chr8:7870557-7871183
>chr8:7871837-7871924
>chr8:7872697-7872797
>chr8:7872867-7873483
>chr8:7873995-7874062
>chr8:7874219-7874475
>chr8:7878236-7878404
>chr8:7879157-7879251
>chr8:7879725-7879762
>chr8:7879884-7879963
>chr8:7882456-7882499
>chr8:7883032-7883098
>chr8:7883333-7883379
>chr8:7883664-7884727
>chr8:7884938-7893841
>chr8:7894027-7894103
>chr8:7894412-7894494
>chr8:7894762-7894815
>chr8:7895647-7895793
>chr8:7895896-7896021
>chr8:7897823-7898234
>chr8:7898266-7899439
>chr8:7899471-7900193
>chr8:7900406-7900547
>chr8:7900590-7900659
>chr8:7901272-7901374
>chr8:7901537-7902349
>chr8:7902492-7902536
>chr8:7902606-7902732
>chr8:7903075-7903115
>chr8:7903260-7903443
>chr8:7903544-7903785
>chr8:7903836-7904423
>chr8:7904678-7905030
>chr8:7905347-7905431
>chr8:7905646-7910466
>chr8:7910726-7910840
>chr8:7910872-7911018
>chr8:7911082-7911177
>chr8:7911240-7911378
>chr8:7911675-7913890
>chr8:7913975-7914243
>chr8:7914517-7924239
>chr8:7924339-7925534
>chr8:7925660-7929992
>chr8:7930040-7933010
>chr8:7933041-7933610
>chr8:7933633-7934858
>chr8:7934886-7935854
>chr8:7935923-7937307
>chr8:7937391-7937529
>chr8:7937676-7937778
>chr8:7937915-7938074
>chr8:7938129-7938352
>chr8:7938837-7939372
>chr8:7939443-7939522
>chr8:7940034-7940094
>chr8:7940191-7941009
>chr8:7941113-7941159
>chr8:7941341-7941542
>chr8:7941678-7941792
>chr8:7941889-7942260
>chr8:7942410-7942605
>chr8:7942740-7942978
>chr8:7943526-7943750
>chr8:7944074-7945017
>chr8:7946053-7946117
>chr8:7946283-7977029
>chr8:7977120-7977199
>chr8:7977347-7977497
>chr8:7982866-7982945
>chr8:7983359-7983408
>chr8:7985359-7993969
>chr8:7994808-7994912
>chr8:7996231-7996284
>chr8:7996390-7996565
>chr8:7996600-7996631
>chr8:7997015-7997137
>chr8:7997575-7997592
>chr8:7999752-7999798
>chr8:7999832-8000102
>chr8:8001021-8001116
>chr8:8001785-8001818
>chr8:8004012-8004112
>chr8:8004330-8004511
>chr8:8004750-8004929
>chr8:8005155-8005298
>chr8:8005423-8005457
>chr8:8010026-8010075
>chr8:8010163-8010222
>chr8:8010508-8010676
>chr8:8010756-8010822
>chr8:8010878-8011009
>chr8:8011417-8011936
>chr8:8012248-8012468
>chr8:8012547-8012993
>chr8:8013053-8013137
>chr8:8013352-8013385
>chr8:8013436-8013929
>chr8:8014016-8014156
>chr8:8014350-8014453
>chr8:8014510-8014658
>chr8:8014767-8014837
>chr8:8015044-8015108
>chr8:8016776-8016821
>chr8:8020607-8021211
>chr8:8021309-8021370
>chr8:8021414-8021451
>chr8:8021523-8021653
>chr8:8021987-8022094
>chr8:8022223-8022382
>chr8:8022681-8022894
>chr8:8024291-8024335
>chr8:8024468-8024534
>chr8:8024662-8024698
>chr8:8025410-8025935
>chr8:8026280-8026295
>chr8:8026697-8027160
>chr8:8027389-8028415
>chr8:8028440-8030374
>chr8:8030497-8031964
>chr8:8032064-8032893
>chr8:8033015-8040198
>chr8:8040298-8046663
>chr8:8046760-8046775
>chr8:8046875-8060503
>chr8:8060560-8071351
>chr8:8071410-8090185
>chr8:8091351-8091411
>chr8:8091591-8091645
>chr8:8092504-8092568
>chr8:8093348-8093506
>chr8:8093840-8093945
>chr8:8094088-8094125
>chr8:8094218-8094287
>chr8:8095524-8095768
>chr8:8096050-8096660
>chr8:8097660-8097702
>chr8:8105619-8110857
>chr8:8113603-8114279
>chr8:8117636-8119220
>chr8:8122705-8122937
>chr8:8124655-8125063
>chr8:8125240-8125278
>chr8:8125314-8126349
>chr8:8127008-8127176
>chr8:8128504-8128630
>chr8:8128705-8128748
>chr8:8128855-8128889
>chr8:8129307-8129360
>chr8:8129890-8130001
>chr8:8131857-8131943
>chr8:8132906-8133239
>chr8:8134828-8135209
>chr8:8136487-8137305
>chr8:8140272-8141216
>chr8:8141581-8141708
>chr8:8141798-8141859
>chr8:8141965-8142179
>chr8:8142276-8142312
>chr8:8142345-8143131
>chr8:8143308-8143449
>chr8:8143598-8143680
>chr8:8143761-8143895
>chr8:8144029-8144071
>chr8:8144461-8145112
>chr8:8145138-8146441
>chr8:8146489-8146832
>chr8:8146887-8147083
>chr8:8147161-8147220
>chr8:8147294-8147559
>chr8:8147638-8147719
>chr8:8147770-8148681
>chr8:8148721-8149188
>chr8:8149442-8161117
>chr8:8161163-8166420
>chr8:8166506-8174580
>chr8:8174754-8183291
>chr8:8183999-8185272
>chr8:8185373-8185916
>chr8:8185977-8186192
>chr8:8186227-8186552
>chr8:8186647-8187795
>chr8:8188031-8188126
>chr8:8188158-8189332
>chr8:8189375-8189964
>chr8:8190007-8190523
>chr8:8190578-8190837
>chr8:8190902-8191289
>chr8:8191360-8191413
>chr8:8191616-8191705
>chr8:8192109-8192505
>chr8:8192672-8193409
>chr8:8193830-8193915
>chr8:8194066-8194144
>chr8:8195029-8195239
>chr8:8195589-8195677
>chr8:8195981-8196018
>chr8:8196075-8196696
>chr8:8196871-8197077
>chr8:8197246-8199556
>chr8:8199589-8200407
>chr8:8200697-8200734
>chr8:8200861-8201411
>chr8:8201586-8201792
>chr8:8201962-8214821
>chr8:8215182-8215715
>chr8:8215890-8216096
>chr8:8216266-8218389
>chr8:8218485-8218831
>chr8:8218878-8220807
>chr8:8221021-8228602
>chr8:8228702-8229211
>chr8:8229486-8230025
>chr8:8230064-8230483
>chr8:8230643-8230697
>chr8:8232420-8239881
>chr8:8240106-8240222
>chr8:8240372-8240403
>chr8:8240434-8240719
>chr8:8240762-8241080
>chr8:8241152-8241325
>chr8:8241384-8241754
>chr8:8241801-8241974
>chr8:8242119-8242479
>chr8:8242646-8242839
>chr8:8243016-8243506
>chr8:8244314-8244360
>chr8:8246180-8246219
>chr8:8246352-8246459
>chr8:8246541-8246638
>chr8:8246656-8246851
>chr8:8246995-8256894
>chr8:8256942-8257071
>chr8:8257110-8257218
>chr8:8257508-8257578
>chr8:8257636-8257670
>chr8:8257779-8257905
>chr8:8257968-8258017
>chr8:8258071-8259171
>chr8:8259274-8260007
>chr8:8260923-8270496
>chr8:8275523-8275622
>chr8:8279060-8279358
>chr8:8281032-8281953
>chr8:8282025-8282169
>chr8:8284296-8284394
>chr8:8289031-8289239
>chr8:8296079-8296109
>chr8:8296893-8296925
>chr8:8297271-8297307
>chr8:8297438-8297495
>chr8:8297741-8297825
>chr8:8297982-8298058
>chr8:8298619-8298744
>chr8:8299370-8299439
>chr8:8299502-8299624
>chr8:8300081-8300245
>chr8:8300736-8300783
>chr8:8306524-8306569
>chr8:8307528-8307851
>chr8:8309289-8309421
>chr8:8309461-8310008
>chr8:8310559-8310826
>chr8:8310872-8311093
>chr8:8311213-8311264
>chr8:8311382-8311881
>chr8:8312560-8312646
>chr8:8312677-8312706
>chr8:8313270-8313394
>chr8:8313633-8313752
>chr8:8313855-8313899
>chr8:8314344-8314374
>chr8:8314421-8314467
>chr8:8314619-8314656
>chr8:8314891-8314940
>chr8:8315659-8315735
>chr8:8316326-8316426
>chr8:8316581-8316640
>chr8:8316796-8317221
>chr8:8317306-8317392
>chr8:8317675-8318218
>chr8:8319020-8319908
>chr8:8319938-8320805
>chr8:8320859-8322997
>chr8:8323055-8323371
>chr8:8323448-8326194
>chr8:8326533-8326601
>chr8:8327879-8327963
>chr8:8328331-8328367
>chr8:8328470-8328524
>chr8:8329330-8329364
>chr8:8329498-8338914
>chr8:8340544-8340748
>chr8:8340791-8341068
>chr8:8341187-8341588
>chr8:8341741-8342019
>chr8:8342054-8342785
>chr8:8342826-8342915
>chr8:8342949-8343008
>chr8:8343135-8343298
>chr8:8343539-8343578
>chr8:8344059-8344094
>chr8:8344167-8344297
>chr8:8345764-8349480
>chr8:8350754-8350812
>chr8:8353494-8353547
>chr8:8357902-8358052
>chr8:8358740-8358780
>chr8:8359047-8359085
>chr8:8359347-8359475
>chr8:8359840-8360088
>chr8:8360161-8360202
>chr8:8360249-8360437
>chr8:8363797-8364047
>chr8:8364086-8375553
>chr8:8375653-8377249
>chr8:8377299-8377361
>chr8:8378132-8378214
>chr8:8378274-8379878
>chr8:8380003-8386041
>chr8:8386141-8387277
>chr8:8387337-8387419
>chr8:8388190-8388252
>chr8:8388302-8388602
>chr8:8388739-8392516
>chr8:8393136-8393229
>chr8:8393384-8393504
>chr8:8395097-8395550
>chr8:8395892-8396068
>chr8:8398101-8398900
>chr8:8404222-8407242
>chr8:8407292-8407354
>chr8:8408125-8408207
>chr8:8408267-8409422
>chr8:8409578-8409621
>chr8:8409781-8409900
>chr8:8410597-8411006
>chr8:8411769-8411807
>chr8:8412094-8412187
>chr8:8412901-8413089
>chr8:8413764-8413908
>chr8:8415243-8415408
>chr8:8417089-8417119
>chr8:8422233-8427267
>chr8:8427325-8431306
>chr8:8431483-8438886
>chr8:8439534-8442068
>chr8:8442095-8443108
>chr8:8443202-8446273
>chr8:8446375-8452506
>chr8:8453027-8453077
>chr8:8453311-8453340
>chr8:8454830-8455344
>chr8:8455854-8457338
>chr8:8462123-8462167
>chr8:8462282-8462503
>chr8:8462904-8463148
>chr8:8463422-8463623
>chr8:8463731-8463831
>chr8:8463899-8464053
>chr8:8466930-8466974
>chr8:8467650-8467685
>chr8:8467801-8467908
>chr8:8468065-8468369
>chr8:8468700-8468772
>chr8:8468846-8469087
>chr8:8471068-8471107
>chr8:8471483-8471754
>chr8:8471918-8472075
>chr8:8475208-8475275
>chr8:8477105-8477343
>chr8:8478462-8478505
>chr8:8478984-8479050
>chr8:8479145-8479201
>chr8:8479310-8479415
>chr8:8480552-8480596
>chr8:8480658-8480694
>chr8:8480744-8480791
>chr8:8480960-8481027
>chr8:8481167-8481254
>chr8:8481659-8481770
>chr8:8482207-8482275
>chr8:8482624-8482731
>chr8:8482773-8482911
>chr8:8483454-8483543
>chr8:8484608-8492070
>chr8:8492170-8492204
>chr8:8492996-8493050
>chr8:8493326-8494890
>chr8:8495382-8496645
>chr8:8496695-8496721
>chr8:8497128-8497161
>chr8:8497231-8497654
>chr8:8497699-8497825
>chr8:8497892-8497945
>chr8:8498741-8498921
>chr8:8501570-8516280
>chr8:8517350-8517394
>chr8:8518253-8518268
>chr8:8518368-8518383
>chr8:8518384-8520364
>chr8:8520491-8521364
>chr8:8521461-8523553
>chr8:8523790-8525790
>chr8:8525887-8526612
>chr8:8527145-8529335
>chr8:8531899-8531994
>chr8:8532039-8532423
>chr8:8532523-8533312
>chr8:8533744-8533784
>chr8:8534057-8534111
>chr8:8534256-8536030
>chr8:8537410-8537458
>chr8:8538763-8538810
>chr8:8539095-8539151
>chr8:8539326-8539391
>chr8:8539437-8539523
>chr8:8539562-8539611
>chr8:8539949-8540014
>chr8:8540079-8540209
>chr8:8540507-8543672
>chr8:8544138-8547251
>chr8:8547293-8557602
>chr8:8559072-8577809
>chr8:8577978-8578018
>chr8:8578484-8578550
>chr8:8578922-8578959
>chr8:8579908-8580466
>chr8:8581009-8581572
>chr8:8582027-8582573
>chr8:8583592-8583688
>chr8:8583919-8584065
>chr8:8584511-8585035
>chr8:8585313-8585367
>chr8:8586747-8586876
>chr8:8586918-8587241
>chr8:8587281-8587474
>chr8:8587657-8587716
>chr8:8587846-8588181
>chr8:8588305-8588408
>chr8:8588561-8588783
>chr8:8588890-8589019
>chr8:8589448-8589495
>chr8:8589688-8589908
>chr8:8589999-8590175
>chr8:8590251-8591001
>chr8:8591067-8591406
>chr8:8591476-8592903
>chr8:8592937-8595483
>chr8:8595575-8596571
>chr8:8597308-8597351
>chr8:8597517-8597561
>chr8:8597926-8598034
>chr8:8598166-8598549
>chr8:8598706-8612295
>chr8:8612352-8612436
>chr8:8612500-8612605
>chr8:8612716-8612827
>chr8:8619357-8619422
>chr8:8619456-8619923
>chr8:8619993-8620009
>chr8:8620109-8621755
>chr8:8621803-8623646
>chr8:8623746-8625689
>chr8:8625930-8633464
>chr8:8633506-8638007
>chr8:8638077-8657395
>chr8:8657592-8660027
>chr8:8660154-8661205
>chr8:8661410-8672726
>chr8:8672826-8673251
>chr8:8673371-8682567
>chr8:8682667-8682682
>chr8:8682689-8689731
>chr8:8689854-8690522
>chr8:8690569-8690613
>chr8:8690977-8692448
>chr8:8692920-8693290
>chr8:8693385-8693684
>chr8:8694454-8698201
>chr8:8698452-8699487
>chr8:8699594-8700766
>chr8:8700810-8700866
>chr8:8700935-8701181
>chr8:8701248-8701927
>chr8:8702063-8702236
>chr8:8702530-8702575
>chr8:8702655-8702877
>chr8:8703373-8703918
>chr8:8704536-8704687
>chr8:8705153-8706698
>chr8:8706830-8707135
>chr8:8707185-8707282
>chr8:8707611-8708308
>chr8:8708745-8709557
>chr8:8710614-8710763
>chr8:8711211-8711486
>chr8:8711533-8712389
>chr8:8712482-8712849
>chr8:8713237-8725473
>chr8:8725732-8727286
>chr8:8727545-8728488
>chr8:8728604-8728675
>chr8:8728753-8729028
>chr8:8729415-8729450
>chr8:8729746-8729823
>chr8:8730829-8730887
>chr8:8733678-8733742
>chr8:8734053-8741209
>chr8:8741447-8746752
>chr8:8746965-8746997
>chr8:8747097-8754812
>chr8:8754928-8755154
>chr8:8755207-8755903
>chr8:8756058-8756073
>chr8:8756082-8767278
>chr8:8767378-8768451
>chr8:8768679-8774116
>chr8:8774187-8776048
>chr8:8778375-8778406
>chr8:8778508-8780501
>chr8:8780710-8804466
>chr8:8804566-8806590
>chr8:8806690-8810260
>chr8:8810290-8810326
>chr8:8810824-8810869
>chr8:8812266-8820909
>chr8:8820952-8820984
>chr8:8824177-8824215
>chr8:8824617-8826461
>chr8:8826686-8826838
>chr8:8826870-8835841
>chr8:8835941-8837165
>chr8:8837265-8839668
>chr8:8839806-8841620
>chr8:8841703-8841729
>chr8:8841928-8841978
>chr8:8842061-8847576
>chr8:8847676-8848501
>chr8:8849906-8850072
>chr8:8850150-8850317
>chr8:8850510-8850664
>chr8:8851281-8852076
>chr8:8852665-8854011
>chr8:8854766-8854832
>chr8:8854916-8855076
>chr8:8855104-8855181
>chr8:8855267-8855825
>chr8:8856824-8856991
>chr8:8857077-8857334
>chr8:8861105-8861138
>chr8:8863986-8864177
>chr8:8864666-8864831
>chr8:8865671-8867023
>chr8:8867087-8873698
>chr8:8873873-8874507
>chr8:8875272-8875833
>chr8:8876006-8876265
>chr8:8876513-8876606
>chr8:8876681-8877248
>chr8:8877305-8877471
>chr8:8878146-8879444
>chr8:8880084-8880386
>chr8:8880926-8881018
>chr8:8881074-8881368
>chr8:8884202-8884318
>chr8:8889157-8889499
>chr8:8892441-8893566
>chr8:8893786-8894400
>chr8:8894431-8898587
>chr8:8898649-8901164
>chr8:8901384-8902451
>chr8:8902531-8906636
>chr8:8906759-8906841
>chr8:8907148-8907351
>chr8:8907528-8914661
>chr8:8914753-8914863
>chr8:8914904-8914960
>chr8:8915032-8916779
>chr8:8916903-8916992
>chr8:8917104-8917172
>chr8:8917382-8917750
>chr8:8918110-8918174
>chr8:8918438-8918505
>chr8:8918939-8919200
>chr8:8920475-8920530
>chr8:8920589-8920633
>chr8:8921517-8921579
>chr8:8921636-8922417
>chr8:8922481-8922617
>chr8:8923185-8923215
>chr8:8923502-8923703
>chr8:8925045-8925444
>chr8:8927941-8928044
>chr8:8928105-8928149
>chr8:8928394-8928437
>chr8:8929910-8945302
>chr8:8945571-8957087
>chr8:8957211-8961361
>chr8:8961508-8961752
>chr8:8961797-8962213
>chr8:8962409-8963134
>chr8:8963255-8964623
>chr8:8964724-8964755
>chr8:8965159-8965208
>chr8:8965328-8966259
>chr8:8966367-8966577
>chr8:8967134-8967203
>chr8:8967677-8968874
>chr8:8969004-8969027
>chr8:8969197-8969407
>chr8:8970050-8970173
>chr8:8971837-8971879
>chr8:8971921-8971960
>chr8:8972246-8972297
>chr8:8972441-8972477
>chr8:8973024-8973173
>chr8:8974490-8974588
>chr8:8974621-8974727
>chr8:8974783-8975122
>chr8:8975267-8977059
>chr8:8977369-8977415
>chr8:8977481-8977672
>chr8:8977696-8977816
>chr8:8978003-8978712
>chr8:8978808-8979327
>chr8:8979401-8979795
>chr8:8980252-8980290
>chr8:8980369-8980479
>chr8:8980572-8981140
>chr8:8981188-8982824
>chr8:8982873-8982977
>chr8:8983084-8984988
>chr8:8985124-8987253
>chr8:8988304-8988402
>chr8:8989744-8989983
>chr8:8990041-8990075
>chr8:8990220-8990467
>chr8:8991250-8991530
>chr8:8992118-8993176
>chr8:8993392-8993427
>chr8:8993508-8994560
>chr8:8994608-8994958
>chr8:8995195-8995514
>chr8:8995575-8995712
>chr8:8995969-8996015
>chr8:8996444-8997386
>chr8:8997424-8997678
>chr8:8997870-8998245
>chr8:8998363-8998404
>chr8:8998494-8998907
>chr8:8999664-8999737
>chr8:8999780-8999855
>chr8:9000060-9000266
>chr8:9001359-9001451
>chr8:9001500-9001611
>chr8:9002288-9002425
>chr8:9002770-9002941
>chr8:9003944-9004410
>chr8:9004838-9004933
>chr8:9005571-9005857
>chr8:9005997-9006905
>chr8:9007452-9007644
>chr8:9007871-9008048
>chr8:9008391-9008444
>chr8:9008583-9008728
>chr8:9009030-9009070
>chr8:9009524-9009650
>chr8:9009848-9009919
>chr8:9010021-9010191
>chr8:9010529-9010576
>chr8:9010780-9010868
>chr8:9011062-9011139
>chr8:9012228-9012412
>chr8:9012606-9012679
>chr8:9016098-9016295
>chr8:9017419-9017603
>chr8:9017850-9018131
>chr8:9018200-9023767
>chr8:9023954-9025076
>chr8:9025151-9025934
>chr8:9026046-9026249
>chr8:9026300-9026657
>chr8:9026880-9029680
>chr8:9030116-9030338
>chr8:9030425-9033512
>chr8:9033612-9036292
>chr8:9036422-9038731
>chr8:9039164-9039294
>chr8:9039363-9041927
>chr8:9042142-9042272
>chr8:9042435-9042491
>chr8:9042844-9042876
>chr8:9043005-9043755
>chr8:9043800-9051775
>chr8:9051978-9076075
>chr8:9076342-9078810
>chr8:9079056-9080264
>chr8:9080429-9083955
>chr8:9084008-9084100
>chr8:9084197-9091810
>chr8:9092139-9092546
>chr8:9092581-9107968
>chr8:9108052-9108902
>chr8:9108972-9109055
>chr8:9109077-9109140
>chr8:9109206-9109324
>chr8:9109352-9119249
>chr8:9119381-9119725
>chr8:9119846-9120106
>chr8:9120193-9121781
>chr8:9121881-9126520
>chr8:9126661-9127062
>chr8:9127117-9128744
>chr8:9128778-9130998
>chr8:9131190-9132809
>chr8:9132844-9137778
>chr8:9137856-9138108
>chr8:9138176-9138727
>chr8:9138769-9138843
>chr8:9138877-9139338
>chr8:9139375-9154241
>chr8:9154394-9173430
>chr8:9173469-9173951
>chr8:9174033-9175367
>chr8:9175456-9175507
>chr8:9175636-9176129
>chr8:9176213-9176452
>chr8:9176872-9177466
>chr8:9177514-9177576
>chr8:9177618-9177870
>chr8:9177924-9182216
>chr8:9182257-9183258
>chr8:9183969-9184217
>chr8:9184247-9184622
>chr8:9184642-9188948
>chr8:9188995-9189351
>chr8:9189660-9190293
>chr8:9190326-9194471
>chr8:9194524-9195098
>chr8:9195152-9203742
>chr8:9203836-9204080
>chr8:9205982-9206011
>chr8:9206154-9206188
>chr8:9206484-9206537
>chr8:9207028-9207424
>chr8:9207637-9210237
>chr8:9210446-9210658
>chr8:9211958-9212068
>chr8:9212151-9212373
>chr8:9212528-9212604
>chr8:9212654-9212713
>chr8:9212751-9213974
>chr8:9214092-9214132
>chr8:9214212-9215431
>chr8:9215478-9217032
>chr8:9217107-9217167
>chr8:9217404-9218080
>chr8:9218155-9218607
>chr8:9218653-9218793
>chr8:9218948-9219165
>chr8:9219219-9219401
>chr8:9219450-9220349
>chr8:9220655-9221313
>chr8:9221473-9221772
>chr8:9222568-9222761
>chr8:9222936-9223101
>chr8:9223201-9223451
>chr8:9223528-9223822
>chr8:9224625-9224663
>chr8:9224963-9225659
>chr8:9225709-9226295
>chr8:9226337-9227972
>chr8:9228159-9228959
>chr8:9229144-9229389
>chr8:9229616-9230095
>chr8:9230313-9230343
>chr8:9230616-9230778
>chr8:9231002-9231338
>chr8:9231404-9231564
>chr8:9231612-9231713
>chr8:9231836-9231947
>chr8:9232079-9234048
>chr8:9234093-9235490
>chr8:9235684-9237345
>chr8:9237485-9244172
>chr8:9244530-9244611
>chr8:9244906-9245041
>chr8:9245102-9245190
>chr8:9245385-9248608
>chr8:9249682-9249772
>chr8:9250042-9250136
>chr8:9251336-9251404
>chr8:9251503-9251627
>chr8:9252043-9252156
>chr8:9252614-9253527
>chr8:9253580-9253752
>chr8:9254043-9254095
>chr8:9254487-9254533
>chr8:9254641-9254842
>chr8:9255377-9257705
>chr8:9257878-9257918
>chr8:9258766-9258848
>chr8:9258964-9259080
>chr8:9262074-9262139
>chr8:9262288-9262954
>chr8:9263007-9263201
>chr8:9263471-9263534
>chr8:9263642-9263858
>chr8:9263959-9264005
>chr8:9264194-9264400
>chr8:9264488-9264607
>chr8:9265238-9265305
>chr8:9265536-9265611
>chr8:9265882-9265940
>chr8:9266407-9266596
>chr8:9266655-9266802
>chr8:9266904-9267074
>chr8:9267426-9267460
>chr8:9267655-9267743
>chr8:9267937-9268014
>chr8:9269003-9275124
>chr8:9275319-9275392
>chr8:9280119-9280271
>chr8:9280569-9280819
>chr8:9280945-9281284
>chr8:9281480-9282602
>chr8:9282677-9283436
>chr8:9283575-9283925
>chr8:9284092-9284695
>chr8:9284919-9288852
>chr8:9289091-9289127
>chr8:9289826-9289890
>chr8:9290177-9291512
>chr8:9291616-9291701
>chr8:9291796-9291852
>chr8:9292724-9293443
>chr8:9293573-9293621
>chr8:9295754-9296190
>chr8:9298745-9298908
>chr8:9299042-9299737
>chr8:9301025-9303980
>chr8:9304290-9304357
>chr8:9304456-9304657
>chr8:9304753-9320431
>chr8:9320531-9327084
>chr8:9327517-9327610
>chr8:9327945-9327979
>chr8:9328578-9328629
>chr8:9328773-9329245
>chr8:9329301-9329518
>chr8:9329945-9330198
>chr8:9330288-9330598
>chr8:9330686-9331222
>chr8:9331266-9331835
>chr8:9332195-9332467
>chr8:9332570-9332628
>chr8:9332764-9332908
>chr8:9333002-9347015
>chr8:9347136-9349668
>chr8:9349768-9353880
>chr8:9355489-9355601
>chr8:9355974-9356109
>chr8:9356590-9364116
>chr8:9365128-9365321
>chr8:9365423-9365560
>chr8:9365594-9365994
>chr8:9366053-9379262
>chr8:9380669-9380832
>chr8:9380881-9381823
>chr8:9381856-9384085
>chr8:9384118-9384239
>chr8:9384279-9409934
>chr8:9409993-9410245
>chr8:9410354-9410412
>chr8:9410502-9410613
>chr8:9410836-9410983
>chr8:9411045-9411193
>chr8:9411557-9411603
>chr8:9411693-9420270
>chr8:9421383-9424224
>chr8:9424777-9434848
>chr8:9435281-9435414
>chr8:9435932-9435981
>chr8:9436048-9436506
>chr8:9436533-9436847
>chr8:9436885-9437003
>chr8:9437610-9437706
>chr8:9437777-9437835
>chr8:9437924-9438149
>chr8:9439174-9439232
>chr8:9439701-9439865
>chr8:9439949-9440067
>chr8:9440198-9440368
>chr8:9440702-9441552
>chr8:9442106-9442150
>chr8:9442844-9448979
>chr8:9449033-9449131
>chr8:9449550-9449734
>chr8:9449929-9450002
>chr8:9453792-9454414
>chr8:9454906-9455068
>chr8:9455360-9455659
>chr8:9455704-9455845
>chr8:9455889-9455927
>chr8:9456263-9456905
>chr8:9456959-9457386
>chr8:9457461-9458040
>chr8:9458139-9458514
>chr8:9458570-9458682
>chr8:9458895-9459469
>chr8:9459661-9460217
>chr8:9460333-9460494
>chr8:9460567-9460642
>chr8:9460696-9460788
>chr8:9461234-9461936
>chr8:9462160-9462297
>chr8:9463951-9464113
>chr8:9464177-9464837
>chr8:9465825-9465958
>chr8:9466134-9466324
>chr8:9466610-9466851
>chr8:9466913-9467405
>chr8:9467649-9467866
>chr8:9467907-9470443
>chr8:9470531-9470788
>chr8:9470909-9471315
>chr8:9471683-9471716
>chr8:9471902-9472104
>chr8:9472519-9476101
>chr8:9476189-9476725
>chr8:9477174-9477225
>chr8:9477373-9477694
>chr8:9477736-9477841
>chr8:9477897-9478114
>chr8:9478550-9478956
>chr8:9479013-9479971
>chr8:9480052-9480180
>chr8:9480238-9480465
>chr8:9480776-9481188
>chr8:9481254-9481308
>chr8:9481358-9481580
>chr8:9481665-9483076
>chr8:9483241-9483381
>chr8:9483445-9483621
>chr8:9483913-9483993
>chr8:9484138-9492750
>chr8:9492816-9492984
>chr8:9493064-9493186
>chr8:9493330-9493434
>chr8:9493482-9493604
>chr8:9493672-9496677
>chr8:9499175-9499792
>chr8:9500029-9500140
>chr8:9500333-9500386
>chr8:9500499-9500609
>chr8:9501136-9501214
>chr8:9502227-9502661
>chr8:9502692-9502780
>chr8:9502890-9502948
>chr8:9503093-9503160
>chr8:9503248-9503305
>chr8:9503374-9503496
>chr8:9503582-9503730
>chr8:9504093-9504139
>chr8:9504229-9504918
>chr8:9505032-9506424
>chr8:9507072-9507128
>chr8:9508258-9514611
>chr8:9514628-9514936
>chr8:9515762-9515816
>chr8:9515874-9517401
>chr8:9517423-9526646
>chr8:9527020-9533954
>chr8:9535088-9535150
>chr8:9535313-9535364
>chr8:9535460-9536003
>chr8:9536041-9536177
>chr8:9536602-9536950
>chr8:9537054-9537100
>chr8:9537190-9537415
>chr8:9538075-9538493
>chr8:9540969-9541014
>chr8:9541141-9541185
>chr8:9541414-9541473
>chr8:9543071-9552316
>chr8:9552770-9565112
>chr8:9565571-9565646
>chr8:9566194-9566416
>chr8:9566555-9566913
>chr8:9567085-9567422
>chr8:9568417-9569492
>chr8:9569608-9573432
>chr8:9573678-9575598
>chr8:9576137-9576549
>chr8:9576885-9576938
>chr8:9577808-9577904
>chr8:9578127-9581330
>chr8:9581430-9583134
>chr8:9583361-9596454
>chr8:9596702-9596723
>chr8:9596833-9598834
>chr8:9598876-9600436
>chr8:9600685-9601603
>chr8:9601743-9604014
>chr8:9604139-9604162
>chr8:9604322-9604467
>chr8:9604978-9605040
>chr8:9605587-9606207
>chr8:9606263-9606373
>chr8:9606480-9608875
>chr8:9609905-9609947
>chr8:9610029-9610943
>chr8:9611043-9611880
>chr8:9612028-9614028
>chr8:9614070-9623517
>chr8:9624411-9624532
>chr8:9624599-9624795
>chr8:9624844-9625151
>chr8:9625925-9626017
>chr8:9626083-9626219
>chr8:9626567-9626746
>chr8:9627202-9628436
>chr8:9628632-9628771
>chr8:9628912-9629019
>chr8:9629126-9629172
>chr8:9629260-9629481
>chr8:9629553-9629672
>chr8:9629732-9629810
>chr8:9630055-9630113
>chr8:9630582-9630771
>chr8:9630830-9630977
>chr8:9631079-9631249
>chr8:9631368-9631436
>chr8:9631807-9632106
>chr8:9632195-9632522
>chr8:9632717-9633839
>chr8:9633914-9634567
>chr8:9634595-9635161
>chr8:9635324-9635900
>chr8:9636158-9637578
>chr8:9638179-9638290
>chr8:9638450-9638544
>chr8:9638765-9639854
>chr8:9640266-9643548
>chr8:9643648-9652876
>chr8:9652939-9655005
>chr8:9655035-9655300
>chr8:9655376-9660145
>chr8:9660302-9662420
>chr8:9662570-9665707
>chr8:9665737-9667082
>chr8:9667230-9673469
>chr8:9673678-9677034
>chr8:9677054-9677373
>chr8:9677400-9677454
>chr8:9678083-9678173
>chr8:9678651-9681844
>chr8:9681861-9682267
>chr8:9682593-9682650
>chr8:9682869-9684736
>chr8:9684768-9687347
>chr8:9687527-9696024
>chr8:9696124-9700996
>chr8:9701124-9725281
>chr8:9725690-9731406
>chr8:9731422-9733346
>chr8:9733400-9733713
>chr8:9733751-9741932
>chr8:9742060-9742311
>chr8:9742348-9743367
>chr8:9743432-9744142
>chr8:9744232-9744992
>chr8:9745053-9745385
>chr8:9745442-9758624
>chr8:9758734-9758849
>chr8:9758931-9763200
>chr8:9763274-9763301
>chr8:9763638-9767173
>chr8:9767249-9767647
>chr8:9767694-9767839
>chr8:9767996-9768337
>chr8:9768371-9769850
>chr8:9769904-9770058
>chr8:9770112-9770412
>chr8:9770463-9771423
>chr8:9771493-9791507
>chr8:9791683-9791721
>chr8:9792590-9792638
>chr8:9792930-9793034
>chr8:9793167-9793270
>chr8:9793368-9793711
>chr8:9793750-9793806
>chr8:9794232-9794338
>chr8:9794528-9795757
>chr8:9796076-9796135
>chr8:9796306-9797336
>chr8:9797412-9798323
>chr8:9798359-9798527
>chr8:9798574-9803011
>chr8:9803111-9811426
>chr8:9811601-9811883
>chr8:9811942-9820508
>chr8:9820712-9821771
>chr8:9821814-9821949
>chr8:9821986-9822207
>chr8:9822319-9822875
>chr8:9823071-9826720
>chr8:9826773-9828059
>chr8:9828099-9828259
>chr8:9828392-9836513
>chr8:9836704-9838366
>chr8:9838797-9854261
>chr8:9854361-9854970
>chr8:9855012-9859568
>chr8:9861005-9861058
>chr8:9862297-9862652
>chr8:9863126-9863582
>chr8:9864779-9870306
>chr8:9870344-9870527
>chr8:9871710-9873351
>chr8:9877047-9877301
>chr8:9877345-9878664
>chr8:9878764-9895789
>chr8:9895822-9897670
>chr8:9897880-9898246
>chr8:9898622-9898655
>chr8:9898743-9899023
>chr8:9899099-9899131
>chr8:9899188-9900320
>chr8:9900403-9900432
>chr8:9900492-9900642
>chr8:9900703-9900858
>chr8:9902916-9902976
>chr8:9906028-9907218
>chr8:9907318-9908049
>chr8:9908462-9909013
>chr8:9909082-9910233
>chr8:9910284-9910507
>chr8:9913780-9913899
>chr8:9914074-9914108
>chr8:9914181-9915799
>chr8:9915897-9915975
>chr8:9916521-9916681
>chr8:9917455-9917551
>chr8:9917593-9917954
>chr8:9918061-9918327
>chr8:9918358-9918635
>chr8:9918739-9919826
>chr8:9919904-9920686
>chr8:9920754-9920874
>chr8:9921894-9922031
>chr8:9922112-9922199
>chr8:9922331-9922460
>chr8:9922515-9922562
>chr8:9922589-9922775
>chr8:9922931-9922995
>chr8:9923489-9923572
>chr8:9928283-9928414
>chr8:9928466-9928531
>chr8:9928881-9928958
>chr8:9929030-9929092
>chr8:9929185-9929220
>chr8:9929283-9929447
>chr8:9929714-9929908
>chr8:9929956-9930001
>chr8:9930148-9930308
>chr8:9930356-9930582
>chr8:9930607-9930816
>chr8:9930927-9931002
>chr8:9931028-9931116
>chr8:9931317-9931501
>chr8:9931585-9931857
>chr8:9932130-9932185
>chr8:9932279-9932524
>chr8:9932614-9932686
>chr8:9934313-9934358
>chr8:9939257-9939328
>chr8:9939620-9939649
>chr8:9939837-9939892
>chr8:9940100-9940158
>chr8:9940237-9940289
>chr8:9940964-9954548
>chr8:9954750-9954793
>chr8:9954880-9955594
>chr8:9955725-9957947
>chr8:9958727-9958833
>chr8:9960070-9960136
>chr8:9960490-9960572
>chr8:9960733-9962002
>chr8:9964918-9964986
>chr8:9967845-9967977
>chr8:9968995-9969270
>chr8:9969510-9969694
>chr8:9970386-9970492
>chr8:9970639-9970689
>chr8:9970766-9970817
>chr8:9970976-9971170
>chr8:9971317-9971503
>chr8:9971649-9971843
>chr8:9972465-9986848
>chr8:9987146-9989795
>chr8:9990003-9990535
>chr8:9990635-9994597
>chr8:9994628-9996564
>chr8:9997729-9997900
>chr8:9998172-9998283
>chr8:9998381-9998510
>chr8:9999963-10000332
>chr8:10000977-10001023
>chr8:10003030-10003102
>chr8:10003368-10003416
>chr8:10004590-10005731
>chr8:10006020-10006092
>chr8:10006604-10011602
>chr8:10014614-10015077
>chr8:10015417-10015775
>chr8:10016511-10016706
>chr8:10016806-10031274
>chr8:10031740-10031777
>chr8:10031862-10031894
>chr8:10032053-10040436
>chr8:10040488-10040564
>chr8:10041116-10042381
>chr8:10042518-10042533
>chr8:10042633-10044835
>chr8:10044981-10053825
>chr8:10053994-10059445
>chr8:10059510-10070550
>chr8:10071012-10071045
>chr8:10074039-10074075
>chr8:10076415-10076487
>chr8:10080871-10080911
>chr8:10081915-10082279
>chr8:10083061-10083101
>chr8:10083781-10083867
>chr8:10087295-10087394
>chr8:10087580-10087615
>chr8:10087675-10087776
>chr8:10089903-10090342
>chr8:10091999-10092037
>chr8:10093474-10095189
>chr8:10095243-10095497
>chr8:10096022-10096071
>chr8:10096356-10096391
>chr8:10096445-10102346
>chr8:10102871-10102920
>chr8:10103205-10103240
>chr8:10103314-10103572
>chr8:10104916-10104948
>chr8:10105261-10116164
>chr8:10117094-10117360
>chr8:10117431-10117563
>chr8:10117951-10120301
>chr8:10120426-10122370
>chr8:10122604-10122619
>chr8:10125214-10125512
>chr8:10125963-10126093
>chr8:10127814-10127878
>chr8:10131107-10137624
>chr8:10137724-10139746
>chr8:10139946-10148056
>chr8:10148156-10152393
>chr8:10152520-10152631
>chr8:10152761-10152885
>chr8:10153547-10153643
>chr8:10158093-10162304
>chr8:10162329-10167651
>chr8:10167828-10167882
>chr8:10168842-10187518
>chr8:10188761-10188790
>chr8:10188835-10188908
>chr8:10189210-10189774
>chr8:10190180-10190239
>chr8:10190370-10190491
>chr8:10190631-10201690
>chr8:10201722-10202928
>chr8:10202989-10206002
>chr8:10206185-10206240
>chr8:10206384-10208917
>chr8:10208969-10209227
>chr8:10209263-10209398
>chr8:10209518-10210605
>chr8:10210644-10214535
>chr8:10214681-10214801
>chr8:10214866-10233313
>chr8:10233376-10234987
>chr8:10235023-10240944
>chr8:10241110-10241151
>chr8:10241347-10241408
>chr8:10241443-10241482
>chr8:10241564-10241670
>chr8:10242092-10242197
>chr8:10242423-10242467
>chr8:10242664-10242777
>chr8:10242817-10242973
>chr8:10243020-10247325
>chr8:10247370-10247411
>chr8:10247609-10247670
>chr8:10247706-10247743
>chr8:10247838-10247933
>chr8:10248355-10248459
>chr8:10248804-10249040
>chr8:10249080-10251438
>chr8:10251485-10251663
>chr8:10251701-10251779
>chr8:10251879-10252595
>chr8:10252663-10252774
>chr8:10252928-10253372
>chr8:10253429-10253460
>chr8:10253495-10253587
>chr8:10253695-10254216
>chr8:10254255-10255431
>chr8:10255487-10261562
>chr8:10261623-10262929
>chr8:10263998-10275234
>chr8:10276680-10276730
>chr8:10278643-10278863
>chr8:10278988-10279036
>chr8:10279079-10279142
>chr8:10279209-10279351
>chr8:10279584-10279801
>chr8:10279969-10280016
>chr8:10280051-10280109
>chr8:10280206-10280234
>chr8:10280429-10280461
>chr8:10280508-10280553
>chr8:10280689-10280900
>chr8:10280951-10282409
>chr8:10282524-10284201
>chr8:10285827-10285854
>chr8:10287475-10287576
>chr8:10290234-10290765
>chr8:10290816-10290970
>chr8:10292172-10292240
>chr8:10293091-10293373
>chr8:10296135-10296546
>chr8:10297471-10297575
>chr8:10298955-10299141
>chr8:10299389-10299762
>chr8:10300029-10304466
>chr8:10304488-10305395
>chr8:10305577-10317305
>chr8:10318041-10323011
>chr8:10323189-10330761
>chr8:10330922-10330940
>chr8:10330989-10333128
>chr8:10333254-10333531
>chr8:10334393-10335484
>chr8:10335519-10336490
>chr8:10336517-10337449
>chr8:10337864-10338753
>chr8:10338853-10340154
>chr8:10340527-10342031
>chr8:10342067-10342110
>chr8:10342243-10363265
>chr8:10363354-10363597
>chr8:10363854-10364269
>chr8:10365805-10366090
>chr8:10366898-10376271
>chr8:10376273-10383492
>chr8:10383549-10383667
>chr8:10383745-10383934
>chr8:10386137-10386279
>chr8:10386590-10386930
>chr8:10387076-10387185
>chr8:10387515-10387540
>chr8:10387638-10388191
>chr8:10390887-10391032
>chr8:10392973-10393003
>chr8:10394981-10395093
>chr8:10395142-10396481
>chr8:10396510-10397047
>chr8:10397281-10400853
>chr8:10400953-10402380
>chr8:10402480-10403800
>chr8:10403834-10407855
>chr8:10407955-10413246
>chr8:10413467-10437483
>chr8:10437544-10438716
>chr8:10438758-10440158
>chr8:10440977-10441574
>chr8:10441642-10442873
>chr8:10443146-10445240
>chr8:10445287-10445431
>chr8:10445564-10445783
>chr8:10445914-10446499
>chr8:10446551-10446629
>chr8:10446684-10446944
>chr8:10447033-10447546
>chr8:10447964-10448187
>chr8:10448262-10448335
>chr8:10448461-10449413
>chr8:10449585-10452642
>chr8:10452683-10452853
>chr8:10452928-10453111
>chr8:10453530-10458602
>chr8:10458728-10459771
>chr8:10459865-10460274
>chr8:10460309-10460609
>chr8:10460662-10465421
>chr8:10465521-10467572
>chr8:10467694-10482094
>chr8:10482194-10487785
>chr8:10487901-10489174
>chr8:10489304-10490180
>chr8:10490214-10491325
>chr8:10491425-10500484
>chr8:10500612-10506336
>chr8:10506398-10506453
>chr8:10506976-10507022
>chr8:10507508-10507673
>chr8:10509956-10511160
>chr8:10511287-10511321
>chr8:10511366-10525195
>chr8:10525241-10526588
>chr8:10527423-10529771
>chr8:10529811-10530272
>chr8:10530318-10530816
>chr8:10530836-10531252
>chr8:10531406-10531524
>chr8:10531665-10533666
>chr8:10533706-10534129
>chr8:10534218-10534706
>chr8:10534725-10535141
>chr8:10535251-10535665
>chr8:10535957-10536156
>chr8:10536279-10538335
>chr8:10538707-10540390
>chr8:10540479-10540700
>chr8:10540949-10541054
>chr8:10541168-10542449
>chr8:10543370-10545300
>chr8:10545378-10545608
>chr8:10545670-10546315
>chr8:10546653-10556505
>chr8:10556605-10559443
>chr8:10559543-10561726
>chr8:10561878-10563263
>chr8:10563412-10563866
>chr8:10564527-10564613
>chr8:10564659-10578273
>chr8:10578373-10583233
>chr8:10583603-10583914
>chr8:10583978-10585951
>chr8:10585991-10586452
>chr8:10586498-10586996
>chr8:10587016-10587432
>chr8:10587531-10587704
>chr8:10587846-10588311
>chr8:10588350-10589267
>chr8:10589290-10589446
>chr8:10589558-10589793
>chr8:10590120-10590244
>chr8:10590642-10590696
>chr8:10591118-10591195
>chr8:10591378-10591435
>chr8:10591590-10591809
>chr8:10591856-10591890
>chr8:10592077-10592118
>chr8:10592294-10592339
>chr8:10592689-10592775
>chr8:10593784-10593838
>chr8:10594259-10594410
>chr8:10594519-10594612
>chr8:10594909-10595914
>chr8:10595962-10610834
>chr8:10611108-10616017
>chr8:10616568-10617494
>chr8:10617655-10617763
>chr8:10617846-10618583
>chr8:10618625-10618829
>chr8:10618943-10618996
>chr8:10619318-10619390
>chr8:10619636-10619739
>chr8:10619788-10620142
>chr8:10620213-10620395
>chr8:10622048-10622220
>chr8:10623381-10623413
>chr8:10624036-10624074
>chr8:10624738-10624776
>chr8:10625393-10626380
>chr8:10626447-10629473
>chr8:10629678-10629796
>chr8:10630425-10631032
>chr8:10631079-10634076
>chr8:10634197-10634394
>chr8:10634444-10634534
>chr8:10634866-10634963
>chr8:10635142-10635263
>chr8:10635390-10635604
>chr8:10636000-10636119
>chr8:10637156-10637176
>chr8:10637313-10638760
>chr8:10639154-10639477
>chr8:10640010-10640235
>chr8:10640805-10640971
>chr8:10643640-10644615
>chr8:10644653-10645272
>chr8:10648102-10648333
>chr8:10650247-10650283
>chr8:10650369-10650437
>chr8:10650489-10650538
>chr8:10650600-10650718
>chr8:10650896-10651001
>chr8:10651114-10651638
>chr8:10651853-10652032
>chr8:10652599-10652703
>chr8:10653206-10653253
>chr8:10653383-10657340
>chr8:10657397-10657656
>chr8:10657748-10659115
>chr8:10663903-10666426
>chr8:10666731-10667628
>chr8:10667824-10671087
>chr8:10671125-10672418
>chr8:10672511-10676009
>chr8:10676147-10677634
>chr8:10678483-10678572
>chr8:10678646-10678694
>chr8:10679269-10679328
>chr8:10679832-10681108
>chr8:10681534-10681860
>chr8:10682114-10682276
>chr8:10682407-10695223
>chr8:10697836-10697865
>chr8:10697965-10705114
>chr8:10705246-10717764
>chr8:10717816-10717979
>chr8:10718240-10720565
>chr8:10720710-10722199
>chr8:10723048-10723137
>chr8:10723211-10723259
>chr8:10723834-10723893
>chr8:10724397-10725673
>chr8:10726099-10726425
>chr8:10726679-10726841
>chr8:10726972-10739788
>chr8:10742403-10742424
>chr8:10742524-10743561
>chr8:10743669-10755411
>chr8:10755511-10755542
>chr8:10755809-10756124
>chr8:10762235-10762685
>chr8:10762788-10762923
>chr8:10763077-10763147
>chr8:10763886-10765564
>chr8:10765639-10766135
>chr8:10766445-10766728
>chr8:10766860-10766893
>chr8:10766904-10766941
>chr8:10767018-10770090
>chr8:10770417-10770467
>chr8:10770757-10770853
>chr8:10770984-10771049
>chr8:10771288-10771341
>chr8:10771461-10771685
>chr8:10772696-10773324
>chr8:10773392-10774055
>chr8:10774122-10774389
>chr8:10774485-10779339
>chr8:10779439-10779781
>chr8:10779837-10781916
>chr8:10782082-10782352
>chr8:10782436-10783694
>chr8:10783826-10790254
>chr8:10790407-10790439
>chr8:10790895-10800076
>chr8:10800200-10800752
>chr8:10800895-10800958
>chr8:10801520-10801598
>chr8:10801640-10801834
>chr8:10805019-10805144
>chr8:10805944-10806086
>chr8:10806204-10806247
>chr8:10806479-10806517
>chr8:10806579-10806622
>chr8:10806674-10806706
>chr8:10807771-10807866
>chr8:10809064-10809170
>chr8:10810915-10810964
>chr8:10811176-10811219
>chr8:10811539-10811704
>chr8:10814192-10814344
>chr8:10814758-10814809
>chr8:10815389-10815419
>chr8:10815499-10848252
>chr8:10848309-10851879
>chr8:10851982-10852181
>chr8:10852229-10855481
>chr8:10858167-10858199
>chr8:10858930-10858970
>chr8:10859320-10859352
>chr8:10859606-10860629
>chr8:10861596-10861686
>chr8:10867874-10867921
>chr8:10868021-10868043
>chr8:10869554-10869849
>chr8:10871705-10871870
>chr8:10871957-10872013
>chr8:10872105-10872216
>chr8:10872290-10873591
>chr8:10873680-10873792
>chr8:10873883-10874354
>chr8:10874637-10874854
>chr8:10876369-10876444
>chr8:10878081-10881333
>chr8:10881814-10883735
>chr8:10884252-10884759
>chr8:10885296-10885359
>chr8:10885438-10886602
>chr8:10886825-10886916
>chr8:10887041-10892805
>chr8:10893118-10895219
>chr8:10895442-10895534
>chr8:10895744-10895927
>chr8:10896017-10898573
>chr8:10898825-10899066
>chr8:10899121-10906589
>chr8:10907076-10907138
>chr8:10907204-10907237
>chr8:10907254-10907413
>chr8:10907725-10907780
>chr8:10908342-10908465
>chr8:10908849-10908944
>chr8:10909106-10909235
>chr8:10909295-10909480
>chr8:10909676-10909723
>chr8:10909918-10910014
>chr8:10910462-10910497
>chr8:10910726-10910912
>chr8:10912439-10925837
>chr8:10931044-10931168
>chr8:10932840-10932974
>chr8:10934069-10934617
>chr8:10936835-10936939
>chr8:10937020-10937150
>chr8:10940428-10941758
>chr8:10941937-10941953
>chr8:10942080-10942482
>chr8:10942577-10943261
>chr8:10943399-10943460
>chr8:10943557-10943641
>chr8:10943698-10944105
>chr8:10944511-10944567
>chr8:10944714-10945034
>chr8:10945157-10945373
>chr8:10945670-10946657
>chr8:10946775-10946959
>chr8:10947267-10947412
>chr8:10947455-10947531
>chr8:10947676-10948759
>chr8:10948917-10949305
>chr8:10949368-10949625
>chr8:10949650-10949762
>chr8:10951075-10955818
>chr8:10955847-10956531
>chr8:10956723-10956766
>chr8:10957202-10957756
>chr8:10957798-10976208
>chr8:10976276-10976328
>chr8:10976718-10976748
>chr8:10977187-10980996
>chr8:10981055-10981190
>chr8:10981943-10982008
>chr8:10982867-10983134
>chr8:10987412-10987605
>chr8:10987716-10987925
>chr8:10988517-10988763
>chr8:10988819-10989219
>chr8:10989275-10989402
>chr8:10989445-10989557
>chr8:10990974-10991019
>chr8:10991159-10991482
>chr8:10991508-10991559
>chr8:10991989-10992701
>chr8:10992734-10995940
>chr8:10996126-11001507
>chr8:11001596-11001835
>chr8:11001881-11003427
>chr8:11003480-11003640
>chr8:11004214-11004334
>chr8:11005792-11005821
>chr8:11006783-11006833
>chr8:11008910-11008971
>chr8:11010512-11011457
>chr8:11011629-11011667
>chr8:11012167-11012351
>chr8:11012403-11012604
>chr8:11013054-11013389
>chr8:11013425-11013968
>chr8:11014449-11023096
>chr8:11023130-11024816
>chr8:11027455-11027683
>chr8:11029279-11029381
>chr8:11029406-11030028
>chr8:11030248-11037204
>chr8:11037424-11037757
>chr8:11037839-11040610
>chr8:11042036-11056433
>chr8:11056800-11057262
>chr8:11057361-11063771
>chr8:11063871-11065396
>chr8:11065543-11070274
>chr8:11070372-11070507
>chr8:11070558-11070602
>chr8:11070631-11071053
>chr8:11071227-11072386
>chr8:11072486-11073852
>chr8:11074205-11078006
>chr8:11078128-11079176
>chr8:11079456-11081006
>chr8:11081052-11081442
>chr8:11081476-11081754
>chr8:11081821-11082073
>chr8:11082101-11082203
>chr8:11082262-11082375
>chr8:11082519-11082699
>chr8:11084228-11085844
>chr8:11087273-11088122
>chr8:11088462-11094766
>chr8:11095150-11098155
>chr8:11098199-11098830
>chr8:11099079-11099188
>chr8:11099236-11099454
>chr8:11101480-11101533
>chr8:11101702-11102234
>chr8:11102473-11102808
>chr8:11103059-11103533
>chr8:11103681-11104151
>chr8:11104871-11104925
>chr8:11105001-11105053
>chr8:11105281-11105337
>chr8:11106796-11106865
>chr8:11106893-11107136
>chr8:11107235-11107268
>chr8:11108508-11108556
>chr8:11108620-11116856
>chr8:11118183-11121081
>chr8:11121126-11122188
>chr8:11122483-11123683
>chr8:11123783-11123871
>chr8:11123915-11124976
>chr8:11125265-11125289
>chr8:11125442-11127027
>chr8:11127088-11127225
>chr8:11128575-11128608
>chr8:11128757-11129034
>chr8:11129071-11132570
>chr8:11132634-11132682
>chr8:11133913-11138117
>chr8:11138406-11140651
>chr8:11140771-11141926
>chr8:11142078-11143010
>chr8:11143061-11143206
>chr8:11143389-11143867
>chr8:11144694-11145145
>chr8:11145231-11146705
>chr8:11146832-11155826
>chr8:11155976-11156828
>chr8:11156892-11165480
>chr8:11165695-11165822
>chr8:11165859-11165912
>chr8:11167799-11167842
>chr8:11167910-11167944
>chr8:11168254-11168343
>chr8:11168497-11168588
>chr8:11168732-11169326
>chr8:11169401-11169491
>chr8:11169939-11170062
>chr8:11171869-11173831
>chr8:11174154-11175452
>chr8:11176306-11176322
>chr8:11176446-11176626
>chr8:11176655-11179363
>chr8:11179408-11181235
>chr8:11181301-11185679
>chr8:11185715-11186914
>chr8:11186979-11187883
>chr8:11187934-11189700
>chr8:11191572-11191611
>chr8:11192121-11192476
>chr8:11192876-11192913
>chr8:11193455-11193500
>chr8:11193541-11193678
>chr8:11194452-11194508
>chr8:11195010-11195043
>chr8:11195305-11195361
>chr8:11197330-11197371
>chr8:11198847-11198902
>chr8:11198966-11199127
>chr8:11202729-11207649
>chr8:11208089-11208171
>chr8:11208283-11209171
>chr8:11209378-11209431
>chr8:11209666-11210083
>chr8:11210160-11210224
>chr8:11211092-11215415
>chr8:11215478-11215495
>chr8:11215595-11215610
>chr8:11215621-11217121
>chr8:11217889-11217933
>chr8:11217974-11219461
>chr8:11219630-11220298
>chr8:11220572-11220602
>chr8:11222385-11227428
>chr8:11227988-11243951
>chr8:11244592-11244633
>chr8:11244715-11244751
>chr8:11244800-11244902
>chr8:11245256-11245745
>chr8:11245916-11245964
>chr8:11246564-11246601
>chr8:11246626-11246659
>chr8:11246677-11246707
>chr8:11246800-11246832
>chr8:11247188-11247214
>chr8:11247556-11247614
>chr8:11251801-11251874
>chr8:11251998-11252032
>chr8:11252259-11252289
>chr8:11252463-11252524
>chr8:11252863-11252919
>chr8:11253005-11260542
>chr8:11260673-11260800
>chr8:11260929-11260977
>chr8:11261007-11265298
>chr8:11265408-11270288
>chr8:11270354-11271949
>chr8:11272680-11272824
>chr8:11272915-11272992
>chr8:11273427-11273930
>chr8:11274500-11274867
>chr8:11278463-11278814
>chr8:11279532-11290814
>chr8:11290863-11291687
>chr8:11291703-11298345
>chr8:11299341-11299901
>chr8:11300911-11301121
>chr8:11301204-11301290
>chr8:11301336-11302324
>chr8:11306429-11306729
>chr8:11307199-11307433
>chr8:11307782-11308791
>chr8:11308826-11342987
>chr8:11343983-11344466
>chr8:11344552-11344734
>chr8:11345660-11346170
>chr8:11346574-11346768
>chr8:11348080-11362762
>chr8:11362862-11367238
>chr8:11367278-11371281
>chr8:11371340-11371374
>chr8:11371547-11371652
>chr8:11372018-11380452
>chr8:11381732-11388319
>chr8:11388419-11388900
>chr8:11389869-11389927
>chr8:11390085-11390122
>chr8:11391017-11391104
>chr8:11392301-11392398
>chr8:11394111-11394251
>chr8:11395270-11395580
>chr8:11396578-11396621
>chr8:11396714-11396781
>chr8:11396871-11397097
>chr8:11397234-11397267
>chr8:11397451-11397930
>chr8:11398394-11398416
>chr8:11399458-11399557
>chr8:11399692-11399778
>chr8:11400720-11400768
>chr8:11400894-11401028
>chr8:11401112-11401144
>chr8:11401209-11401282
>chr8:11402408-11402477
>chr8:11402752-11416537
>chr8:11417331-11417488
>chr8:11417994-11418108
>chr8:11418139-11418317
>chr8:11418350-11418786
>chr8:11418838-11419483
>chr8:11420590-11420626
>chr8:11421308-11421648
>chr8:11422939-11423490
>chr8:11423909-11424353
>chr8:11424691-11439007
>chr8:11441775-11441811
>chr8:11442530-11456210
>chr8:11456364-11456400
>chr8:11457655-11457945
>chr8:11458759-11458828
>chr8:11459661-11459705
>chr8:11460090-11460128
>chr8:11460789-11461609
>chr8:11461670-11484094
>chr8:11484187-11485767
>chr8:11488422-11488593
>chr8:11489586-11490348
>chr8:11491056-11491136
>chr8:11491972-11492218
>chr8:11492366-11492409
>chr8:11492614-11492703
>chr8:11493384-11494599
>chr8:11494801-11499568
>chr8:11500167-11500266
>chr8:11502943-11502985
>chr8:11504585-11504712
>chr8:11505264-11505396
>chr8:11506488-11506561
>chr8:11507457-11507493
>chr8:11507645-11507690
>chr8:11508392-11508917
>chr8:11509094-11509730
>chr8:11510012-11511729
>chr8:11511987-11518276
>chr8:11518876-11528402
>chr8:11529878-11530083
>chr8:11538499-11538778
>chr8:11538942-11543294
>chr8:11543559-11544933
>chr8:11545096-11553920
>chr8:11554054-11554793
>chr8:11554884-11555019
>chr8:11555287-11555424
>chr8:11555504-11555609
>chr8:11555682-11555846
>chr8:11556035-11560423
>chr8:11560465-11562556
>chr8:11563248-11563317
>chr8:11563357-11563630
>chr8:11564734-11565156
>chr8:11565564-11565635
>chr8:11566605-11566734
>chr8:11566953-11567098
>chr8:11567221-11567327
>chr8:11567395-11567963
>chr8:11568170-11568203
>chr8:11568692-11568737
>chr8:11569007-11569074
>chr8:11569134-11569174
>chr8:11569277-11569385
>chr8:11569544-11569755
>chr8:11570754-11570891
>chr8:11575534-11575676
>chr8:11576465-11576724
>chr8:11577702-11579274
>chr8:11579456-11579742
>chr8:11579811-11579850
>chr8:11579880-11580254
>chr8:11580966-11581093
>chr8:11581773-11581947
>chr8:11582638-11582722
>chr8:11582866-11582906
>chr8:11583481-11583585
>chr8:11583620-11583662
>chr8:11583730-11583770
>chr8:11584204-11584298
>chr8:11584510-11584553
>chr8:11585101-11585136
>chr8:11585409-11585631
>chr8:11585683-11585749
>chr8:11585872-11585973
>chr8:11587120-11587198
>chr8:11587475-11587508
>chr8:11588842-11589117
>chr8:11589346-11591552
>chr8:11592614-11592813
>chr8:11592838-11594106
>chr8:11594730-11602121
>chr8:11602221-11603107
>chr8:11603311-11603329
>chr8:11603421-11605653
>chr8:11605854-11611336
>chr8:11611679-11618419
>chr8:11618995-11619561
>chr8:11619739-11620748
>chr8:11621001-11629107
>chr8:11629143-11629470
>chr8:11629524-11631037
>chr8:11634933-11634973
>chr8:11635011-11635753
>chr8:11635795-11642468
>chr8:11642596-11644735
>chr8:11645313-11652432
>chr8:11652449-11653646
>chr8:11653737-11654079
>chr8:11657902-11658095
>chr8:11659559-11659729
>chr8:11660958-11661644
>chr8:11667016-11667052
>chr8:11667152-11668201
>chr8:11668360-11669559
>chr8:11669812-11671971
>chr8:11671988-11672371
>chr8:11672685-11672824
>chr8:11672915-11673257
>chr8:11674279-11675263
>chr8:11675382-11678195
>chr8:11678359-11682700
>chr8:11682780-11682946
>chr8:11684131-11684196
>chr8:11685203-11685231
>chr8:11685319-11685398
>chr8:11685465-11686115
>chr8:11686141-11686558
>chr8:11686865-11686950
>chr8:11688738-11690482
>chr8:11691000-11691382
>chr8:11691583-11691644
>chr8:11692038-11692077
>chr8:11692154-11692300
>chr8:11692355-11715680
>chr8:11715827-11725867
>chr8:11726312-11726359
>chr8:11726426-11728686
>chr8:11729127-11729182
>chr8:11729206-11737679
>chr8:11737717-11750096
>chr8:11750196-11750262
>chr8:11750587-11750672
>chr8:11750784-11750916
>chr8:11751014-11751144
>chr8:11751173-11751240
>chr8:11751628-11751721
>chr8:11751744-11751890
>chr8:11752496-11754636
>chr8:11754687-11755792
>chr8:11755857-11757704
>chr8:11757748-11759288
>chr8:11760855-11760990
>chr8:11761044-11761185
>chr8:11761252-11761424
>chr8:11761515-11761606
>chr8:11761714-11761836
>chr8:11761937-11762129
>chr8:11762285-11762707
>chr8:11762818-11763290
>chr8:11764113-11764342
>chr8:11764479-11766144
>chr8:11766186-11766411
>chr8:11766544-11769605
>chr8:11769654-11770043
>chr8:11770588-11770626
>chr8:11770809-11770848
>chr8:11771535-11771645
>chr8:11771910-11771948
>chr8:11772919-11772951
>chr8:11773163-11773305
>chr8:11775081-11775221
>chr8:11776198-11776338
>chr8:11776468-11783795
>chr8:11784172-11785044
>chr8:11785181-11785868
>chr8:11785903-11786533
>chr8:11787075-11788490
>chr8:11788532-11788970
>chr8:11789120-11789265
>chr8:11789674-11789931
>chr8:11790786-11801451
>chr8:11803326-11803410
>chr8:11804509-11804662
>chr8:11805934-11805984
>chr8:11806170-11806248
>chr8:11806417-11806478
>chr8:11806522-11806701
>chr8:11806772-11806835
>chr8:11808989-11809816
>chr8:11810715-11812464
>chr8:11812564-11837970
>chr8:11838070-11849222
>chr8:11850909-11850926
>chr8:11851680-11851761
>chr8:11851884-11851899
>chr8:11852942-11853537
>chr8:11853566-11858871
>chr8:11859537-11860104
>chr8:11860928-11865874
>chr8:11866595-11866963
>chr8:11867148-11867645
>chr8:11867991-11869041
>chr8:11869068-11875768
>chr8:11877026-11877270
>chr8:11877771-11877929
>chr8:11878020-11878086
>chr8:11879697-11879781
>chr8:11879890-11880054
>chr8:11880158-11880236
>chr8:11880598-11905907
>chr8:11905959-11907990
>chr8:11908637-11908836
>chr8:11909115-11909253
>chr8:11910787-11910880
>chr8:11912104-11918663
>chr8:11919277-11920071
>chr8:11923409-11923555
>chr8:11925770-11925798
>chr8:11927444-11930888
>chr8:11931009-11933585
>chr8:11933860-11937130
>chr8:11937375-11938590
>chr8:11940101-11955781
>chr8:11955918-11964955
>chr8:11965685-11966821
>chr8:11966853-11977950
>chr8:11977991-11978853
>chr8:11979064-11979242
>chr8:11979273-11994899
>chr8:11995179-11995282
>chr8:11995479-11999243
>chr8:11999884-11999902
>chr8:12000075-12000167
>chr8:12000272-12011460
>chr8:12011556-12011890
>chr8:12011917-12012996
>chr8:12014436-12014823
>chr8:12014851-12020448
>chr8:12020483-12020698
>chr8:12020808-12020877
>chr8:12021003-12023954
>chr8:12024032-12024965
>chr8:12025033-12025623
>chr8:12025686-12029337
>chr8:12029366-12035208
>chr8:12035260-12035379
>chr8:12036234-12036502
>chr8:12036555-12037426
>chr8:12037542-12039218
>chr8:12039272-12041789
>chr8:12041847-12043755
>chr8:12043841-12044259
>chr8:12044292-12044663
>chr8:12044710-12045499
>chr8:12045550-12045992
>chr8:12046029-12046551
>chr8:12046607-12046777
>chr8:12046818-12047550
>chr8:12047790-12048234
>chr8:12048497-12051498
>chr8:12051869-12052024
>chr8:12052154-12052204
>chr8:12053027-12053121
>chr8:12053521-12053569
>chr8:12055289-12055359
>chr8:12055457-12055583
>chr8:12056401-12056429
>chr8:12056494-12056557
>chr8:12056677-12058580
>chr8:12059190-12059268
>chr8:12059548-12062051
>chr8:12062105-12064549
>chr8:12064880-12084164
>chr8:12084574-12094690
>chr8:12095938-12095972
>chr8:12097286-12097715
>chr8:12098448-12103374
>chr8:12103463-12104016
>chr8:12104138-12104271
>chr8:12104369-12104418
>chr8:12105093-12105450
>chr8:12105990-12106038
>chr8:12106090-12106503
>chr8:12106551-12106966
>chr8:12107328-12108277
>chr8:12108471-12108522
>chr8:12108901-12109191
>chr8:12109583-12110364
>chr8:12110485-12110500
>chr8:12110609-12110709
>chr8:12111650-12120927
>chr8:12121148-12122349
>chr8:12123553-12146524
>chr8:12146641-12178009
>chr8:12178259-12191432
>chr8:12191569-12191584
>chr8:12191707-12194202
>chr8:12194232-12194470
>chr8:12194508-12195862
>chr8:12200476-12200635
>chr8:12201199-12201343
>chr8:12201387-12202242
>chr8:12203298-12203992
>chr8:12204312-12204378
>chr8:12204408-12208305
>chr8:12208546-12209403
>chr8:12209526-12211625
>chr8:12212507-12212681
>chr8:12212940-12213588
>chr8:12216978-12217248
>chr8:12217708-12217811
>chr8:12217943-12217983
>chr8:12218522-12243358
>chr8:12243458-12254172
>chr8:12254272-12254294
>chr8:12254347-12255114
>chr8:12255153-12256166
>chr8:12256567-12258430
>chr8:12258781-12264435
>chr8:12264883-12264982
>chr8:12265085-12265125
>chr8:12265744-12267552
>chr8:12268187-12276005
>chr8:12277323-12277418
>chr8:12277620-12277719
>chr8:12277896-12278102
>chr8:12278303-12278648
>chr8:12279154-12279262
>chr8:12280125-12280447
>chr8:12281361-12281402
>chr8:12281457-12281558
>chr8:12281692-12281806
>chr8:12281849-12282169
>chr8:12282639-12282801
>chr8:12282883-12282949
>chr8:12283165-12283310
>chr8:12283359-12283463
>chr8:12284569-12284752
>chr8:12288424-12288451
>chr8:12289097-12289167
>chr8:12289670-12290255
>chr8:12290348-12299019
>chr8:12299050-12300845
>chr8:12300879-12300927
>chr8:12302550-12308010
>chr8:12308075-12314436
>chr8:12314889-12323182
>chr8:12323311-12323354
>chr8:12323398-12335098
>chr8:12335173-12335377
>chr8:12335487-12336175
>chr8:12336293-12336495
>chr8:12336621-12336671
>chr8:12336779-12336828
>chr8:12337233-12344646
>chr8:12344789-12345205
>chr8:12345429-12345563
>chr8:12346157-12346187
>chr8:12346286-12346641
>chr8:12346797-12346842
>chr8:12347030-12347397
>chr8:12348385-12348559
>chr8:12348592-12348636
>chr8:12350188-12350232
>chr8:12350353-12350407
>chr8:12350475-12350622
>chr8:12350910-12351305
>chr8:12351704-12352102
>chr8:12354570-12354650
>chr8:12354727-12355524
>chr8:12357158-12357726
>chr8:12358953-12359030
>chr8:12359117-12359228
>chr8:12359271-12359471
>chr8:12362109-12363072
>chr8:12363158-12364479
>chr8:12364757-12372310
>chr8:12372341-12374558
>chr8:12374658-12374677
>chr8:12374929-12376208
>chr8:12376996-12377099
>chr8:12377215-12380396
>chr8:12380520-12383098
>chr8:12383886-12383989
>chr8:12384104-12389418
>chr8:12389455-12399042
>chr8:12399100-12399537
>chr8:12399660-12401612
>chr8:12401998-12416864
>chr8:12417045-12425014
>chr8:12425158-12426678
>chr8:12426778-12431135
>chr8:12431293-12433989
>chr8:12434121-12437210
>chr8:12437252-12441656
>chr8:12441721-12441830
>chr8:12441852-12447674
>chr8:12447712-12447814
>chr8:12448183-12448882
>chr8:12448922-12452457
>chr8:12452582-12460662
>chr8:12460697-12460845
>chr8:12461427-12461512
>chr8:12462197-12467900
>chr8:12467935-12468083
>chr8:12469434-12476666
>chr8:12476793-12478921
>chr8:12478968-12479050
>chr8:12479320-12479535
>chr8:12479609-12479714
>chr8:12479827-12479925
>chr8:12479977-12483725
>chr8:12484254-12484313
>chr8:12484348-12487447
>chr8:12488805-12488932
>chr8:12488947-12493873
>chr8:12493928-12494236
>chr8:12494270-12494499
>chr8:12494796-12494859
>chr8:12494931-12495148
>chr8:12495898-12495962
>chr8:12496010-12496141
>chr8:12496260-12496361
>chr8:12496593-12496750
>chr8:12496794-12497159
>chr8:12497299-12497337
>chr8:12497546-12497732
>chr8:12497760-12497787
>chr8:12497894-12497978
>chr8:12498060-12509604
>chr8:12509704-12512867
>chr8:12512992-12525566
>chr8:12525696-12528055
>chr8:12528362-12532128
>chr8:12532152-12533724
>chr8:12533781-12534338
>chr8:12534471-12535446
>chr8:12535609-12536447
>chr8:12536492-12536535
>chr8:12536633-12536835
>chr8:12536869-12545602
>chr8:12546879-12546929
>chr8:12547171-12548146
>chr8:12548552-12548796
>chr8:12549273-12549500
>chr8:12549692-12549772
>chr8:12549977-12550235
>chr8:12550303-12550449
>chr8:12550557-12550648
>chr8:12550691-12551017
>chr8:12551102-12551592
>chr8:12551761-12551946
>chr8:12552091-12552581
>chr8:12552750-12552902
>chr8:12553041-12553211
>chr8:12553244-12554086
>chr8:12554151-12554227
>chr8:12554263-12554500
>chr8:12558781-12558826
>chr8:12559557-12559623
>chr8:12559708-12559827
>chr8:12562790-12562860
>chr8:12563749-12564215
>chr8:12566929-12567301
>chr8:12567646-12568286
>chr8:12568838-12570806
>chr8:12572429-12572927
>chr8:12573054-12573239
>chr8:12573277-12573364
>chr8:12574335-12574824
>chr8:12575415-12575482
>chr8:12575932-12576589
>chr8:12577107-12577214
>chr8:12577357-12577395
>chr8:12577589-12577702
>chr8:12577849-12577924
>chr8:12579029-12580124
>chr8:12580300-12580374
>chr8:12580526-12581125
>chr8:12581238-12581310
>chr8:12581751-12581790
>chr8:12582104-12590778
>chr8:12590962-12592181
>chr8:12592296-12593081
>chr8:12593181-12593196
>chr8:12593247-12602926
>chr8:12603028-12605455
>chr8:12607219-12607263
>chr8:12609450-12610135
>chr8:12611035-12611117
>chr8:12613877-12613943
>chr8:12614550-12614587
>chr8:12615532-12620918
>chr8:12621036-12628058
>chr8:12628200-12641256
>chr8:12641287-12642290
>chr8:12642437-12642526
>chr8:12642576-12644452
>chr8:12644515-12644800
>chr8:12644920-12669539
>chr8:12669654-12669688
>chr8:12669750-12669910
>chr8:12669949-12671369
>chr8:12671473-12671641
>chr8:12672588-12674791
>chr8:12674914-12685407
>chr8:12685523-12685650
>chr8:12687321-12695172
>chr8:12695339-12697319
>chr8:12697482-12697530
>chr8:12697630-12699325
>chr8:12699523-12699539
>chr8:12699557-12700954
>chr8:12700985-12701440
>chr8:12701484-12704795
>chr8:12704932-12707192
>chr8:12707734-12707779
>chr8:12707914-12709764
>chr8:12709913-12709928
>chr8:12709988-12711258
>chr8:12711313-12711591
>chr8:12711657-12711736
>chr8:12714376-12714464
>chr8:12716384-12716537
>chr8:12717945-12717979
>chr8:12720569-12720620
>chr8:12720699-12720734
>chr8:12721626-12721683
>chr8:12722897-12723016
>chr8:12723051-12723288
>chr8:12723580-12725406
>chr8:12725506-12727892
>chr8:12728375-12728429
>chr8:12728621-12728678
>chr8:12729729-12729977
>chr8:12730737-12730774
>chr8:12731446-12731478
>chr8:12731535-12732560
>chr8:12732660-12732697
>chr8:12732747-12732833
>chr8:12733197-12733242
>chr8:12733390-12736245
>chr8:12736389-12736670
>chr8:12736841-12736873
>chr8:12737246-12740850
>chr8:12741164-12743142
>chr8:12743400-12744366
>chr8:12744501-12746699
>chr8:12747067-12749399
>chr8:12749594-12749610
>chr8:12749691-12752202
>chr8:12752382-12752411
>chr8:12752556-12754375
>chr8:12754728-12756290
>chr8:12756390-12771054
>chr8:12772550-12772768
>chr8:12775857-12776033
>chr8:12776070-12776149
>chr8:12776264-12776829
>chr8:12778994-12779427
>chr8:12779521-12779841
>chr8:12780085-12780454
>chr8:12780549-12780689
>chr8:12782299-12782649
>chr8:12782772-12782911
>chr8:12783258-12783345
>chr8:12783479-12783623
>chr8:12786914-12786974
>chr8:12787896-12787994
>chr8:12795574-12795633
>chr8:12795746-12795821
>chr8:12801213-12801511
>chr8:12801676-12801715
>chr8:12801838-12801910
>chr8:12801962-12802005
>chr8:12802049-12802109
>chr8:12802154-12802185
>chr8:12804540-12806192
>chr8:12806535-12810753
>chr8:12811152-12811198
>chr8:12811321-12811430
>chr8:12811523-12811622
>chr8:12811925-12812038
>chr8:12812273-12816348
>chr8:12816731-12816777
>chr8:12816900-12817009
>chr8:12817064-12817142
>chr8:12817504-12817626
>chr8:12817997-12819541
>chr8:12819569-12819622
>chr8:12820175-12820967
>chr8:12820992-12823131
>chr8:12823178-12830809
>chr8:12831130-12831189
>chr8:12832052-12832122
>chr8:12832842-12832876
>chr8:12834203-12834314
>chr8:12835113-12839980
>chr8:12840066-12840102
>chr8:12840524-12840939
>chr8:12841268-12841327
>chr8:12843409-12843826
>chr8:12843953-12844003
>chr8:12844085-12847662
>chr8:12847929-12847985
>chr8:12848028-12848403
>chr8:12848899-12848951
>chr8:12849325-12849361
>chr8:12854754-12855392
>chr8:12855594-12855916
>chr8:12856854-12856947
>chr8:12857012-12857159
>chr8:12857233-12858786
>chr8:12858841-12858885
>chr8:12859068-12859282
>chr8:12859489-12859533
>chr8:12859876-12860014
>chr8:12860052-12862132
>chr8:12862159-12864269
>chr8:12864409-12866579
>chr8:12866640-12866684
>chr8:12866937-12867396
>chr8:12867544-12867811
>chr8:12867849-12870298
>chr8:12870337-12870571
>chr8:12871106-12871209
>chr8:12871382-12871419
>chr8:12871497-12871584
>chr8:12871649-12871859
>chr8:12874026-12874172
>chr8:12874567-12874661
>chr8:12874978-12875121
>chr8:12875746-12875777
>chr8:12875838-12875873
>chr8:12876246-12876291
>chr8:12876987-12877069
>chr8:12877121-12877784
>chr8:12877872-12877914
>chr8:12878448-12888042
>chr8:12888142-12901872
>chr8:12906600-12906826
>chr8:12907294-12907365
>chr8:12908214-12908693
>chr8:12909077-12909744
>chr8:12909776-12914153
>chr8:12917843-12917875
>chr8:12918031-12918134
>chr8:12918503-12918693
>chr8:12918968-12919004
>chr8:12919056-12933191
>chr8:12934225-12934270
>chr8:12935192-12935262
>chr8:12938626-12938777
>chr8:12941673-12942248
>chr8:12942586-12957046
>chr8:12957147-12957227
>chr8:12957467-12957554
>chr8:12957610-12957783
>chr8:12957982-12958045
>chr8:12958452-12958649
>chr8:12958900-12959034
>chr8:12959195-12959277
>chr8:12959616-12959819
>chr8:12960096-12963548
>chr8:12963548-12963921
>chr8:12964082-12964164
>chr8:12964488-12964706
>chr8:12964975-12966997
>chr8:12968624-12969128
>chr8:12969228-12974019
>chr8:12975263-12975945
>chr8:12975990-12977009
>chr8:12977267-12977289
>chr8:12977527-12978717
>chr8:12978817-12981104
>chr8:12981440-12981733
>chr8:12983833-12983883
>chr8:12991242-12991349
>chr8:12994976-12995661
>chr8:12995872-12995913
>chr8:12996141-12996178
>chr8:12996281-12996428
>chr8:12998763-12998903
>chr8:12999212-12999331
>chr8:12999668-12999758
>chr8:13002654-13003107
>chr8:13003242-13003325
>chr8:13004344-13004495
>chr8:13004564-13004903
>chr8:13004970-13005154
>chr8:13005723-13005799
>chr8:13006497-13023484
>chr8:13023579-13024605
>chr8:13024729-13034533
>chr8:13034585-13040304
>chr8:13040924-13043432
>chr8:13043468-13044252
>chr8:13044402-13044449
>chr8:13044660-13044793
>chr8:13045711-13045816
>chr8:13046208-13046542
>chr8:13047683-13047738
>chr8:13047818-13048585
>chr8:13048960-13049377
>chr8:13050910-13051489
>chr8:13051753-13067250
>chr8:13067350-13078693
>chr8:13078793-13082201
>chr8:13082331-13083840
>chr8:13084022-13086919
>chr8:13087211-13088157
>chr8:13088726-13088837
>chr8:13089154-13089302
>chr8:13089368-13089391
>chr8:13089491-13090402
>chr8:13090631-13100109
>chr8:13100240-13109900
>chr8:13111040-13116527
>chr8:13116724-13119000
>chr8:13119130-13120064
>chr8:13120202-13120925
>chr8:13121051-13121080
>chr8:13121410-13129592
>chr8:13129749-13129767
>chr8:13129895-13134826
>chr8:13141352-13141566
>chr8:13141604-13141879
>chr8:13142097-13142128
>chr8:13142276-13142308
>chr8:13142483-13142520
>chr8:13142690-13142716
>chr8:13143116-13143389
>chr8:13143992-13144190
>chr8:13144412-13144453
>chr8:13145564-13145598
>chr8:13145967-13147318
>chr8:13147384-13148366
>chr8:13148489-13149961
>chr8:13150061-13175130
>chr8:13175678-13175719
>chr8:13176506-13176563
>chr8:13176781-13176991
>chr8:13177125-13177459
>chr8:13179578-13179717
>chr8:13180058-13182462
>chr8:13182562-13186234
>chr8:13186297-13186386
>chr8:13186465-13187418
>chr8:13187559-13194312
>chr8:13194686-13195235
>chr8:13195402-13195465
>chr8:13195944-13195967
>chr8:13196067-13197610
>chr8:13197913-13198652
>chr8:13198784-13199106
>chr8:13199643-13199759
>chr8:13200132-13200168
>chr8:13201900-13201943
>chr8:13202202-13202383
>chr8:13203080-13203410
>chr8:13203444-13203538
>chr8:13205329-13205513
>chr8:13207484-13207800
>chr8:13208463-13208983
>chr8:13209040-13209233
>chr8:13210306-13210662
>chr8:13212047-13212085
>chr8:13212897-13213491
>chr8:13213690-13213770
>chr8:13215670-13215708
>chr8:13218583-13225393
>chr8:13225493-13226045
>chr8:13226419-13226968
>chr8:13227135-13227198
>chr8:13229276-13229314
>chr8:13229426-13230535
>chr8:13231020-13238482
>chr8:13238509-13239950
>chr8:13240801-13241625
>chr8:13241823-13241910
>chr8:13245120-13245151
>chr8:13247147-13261654
>chr8:13262442-13262589
>chr8:13264170-13264363
>chr8:13265119-13265171
>chr8:13268673-13268722
>chr8:13270325-13270562
>chr8:13273085-13273790
>chr8:13273795-13274172
>chr8:13274209-13274238
>chr8:13275619-13275919
>chr8:13276013-13276343
>chr8:13276517-13277238
>chr8:13280776-13281325
>chr8:13281378-13281825
>chr8:13281875-13289796
>chr8:13292124-13292258
>chr8:13293897-13294109
>chr8:13297568-13298088
>chr8:13298429-13298478
>chr8:13298790-13300709
>chr8:13300767-13300794
>chr8:13301389-13309912
>chr8:13309988-13310146
>chr8:13310417-13310448
>chr8:13312427-13312646
>chr8:13313044-13330683
>chr8:13335605-13335830
>chr8:13335892-13335939
>chr8:13336779-13336970
>chr8:13337360-13337410
>chr8:13341448-13341574
>chr8:13341978-13342105
>chr8:13342139-13342210
>chr8:13344117-13344360
>chr8:13344408-13344491
>chr8:13344603-13344741
>chr8:13344826-13345003
>chr8:13345116-13345410
>chr8:13345512-13345625
>chr8:13345689-13345813
>chr8:13345977-13346180
>chr8:13346346-13346378
>chr8:13346461-13346537
>chr8:13346881-13346975
>chr8:13348637-13348703
>chr8:13348815-13348957
>chr8:13349100-13349522
>chr8:13350698-13351165
>chr8:13353658-13353693
>chr8:13354115-13354155
>chr8:13354589-13354692
>chr8:13354880-13355068
>chr8:13355448-13355742
>chr8:13355824-13355869
>chr8:13357965-13358054
>chr8:13358246-13358298
>chr8:13358792-13359126
>chr8:13359217-13359301
>chr8:13360247-13361158
>chr8:13361777-13362637
>chr8:13363051-13367112
>chr8:13367212-13369304
>chr8:13369427-13369922
>chr8:13370044-13370593
>chr8:13374374-13374472
>chr8:13376032-13376098
>chr8:13377104-13377563
>chr8:13377600-13377752
>chr8:13377840-13377936
>chr8:13378245-13378376
>chr8:13378456-13380925
>chr8:13380949-13381263
>chr8:13381288-13388943
>chr8:13389054-13389218
>chr8:13389446-13401073
>chr8:13401204-13405174
>chr8:13405197-13405956
>chr8:13406353-13414630
>chr8:13414730-13414746
>chr8:13414839-13427538
>chr8:13427638-13432133
>chr8:13432368-13432509
>chr8:13432549-13432988
>chr8:13433123-13433971
>chr8:13434016-13434156
>chr8:13434221-13434249
>chr8:13436089-13436409
>chr8:13436899-13437009
>chr8:13437663-13438276
>chr8:13441036-13441135
>chr8:13442468-13442520
>chr8:13445457-13445847
>chr8:13447762-13447814
>chr8:13448013-13448050
>chr8:13448478-13448979
>chr8:13449078-13449118
>chr8:13449409-13449468
>chr8:13449572-13449686
>chr8:13449890-13450440
>chr8:13450520-13456785
>chr8:13456821-13477774
>chr8:13477909-13479939
>chr8:13480146-13482348
>chr8:13482376-13483476
>chr8:13483542-13483605
>chr8:13483781-13488050
>chr8:13488085-13488845
>chr8:13488931-13488990
>chr8:13490678-13509637
>chr8:13509888-13510461
>chr8:13510646-13511067
>chr8:13511105-13512329
>chr8:13512555-13512581
>chr8:13512701-13519619
>chr8:13519748-13528740
>chr8:13528955-13531894
>chr8:13531930-13532410
>chr8:13532637-13534510
>chr8:13534945-13534972
>chr8:13535031-13537170
>chr8:13537216-13537336
>chr8:13537402-13537507
>chr8:13537617-13537741
>chr8:13537929-13538080
>chr8:13538258-13538696
>chr8:13538726-13538756
>chr8:13538903-13539318
>chr8:13539361-13541069
>chr8:13541220-13543363
>chr8:13543601-13544457
>chr8:13544696-13544825
>chr8:13544860-13545269
>chr8:13545390-13545447
>chr8:13545520-13548490
>chr8:13548528-13548594
>chr8:13549081-13549645
>chr8:13550095-13552550
>chr8:13552677-13552692
>chr8:13552775-13554014
>chr8:13557055-13557114
>chr8:13557171-13557236
>chr8:13558406-13558504
>chr8:13558835-13559077
>chr8:13559184-13559691
>chr8:13559963-13563452
>chr8:13563487-13565456
>chr8:13565813-13566166
>chr8:13566194-13566779
>chr8:13566954-13567045
>chr8:13567170-13567210
>chr8:13567475-13567695
>chr8:13567831-13568207
>chr8:13568248-13568307
>chr8:13568607-13568677
>chr8:13568727-13569055
>chr8:13569120-13569270
>chr8:13569728-13569761
>chr8:13569906-13572404
>chr8:13572592-13572607
>chr8:13572731-13573367
>chr8:13573635-13574539
>chr8:13574857-13577345
>chr8:13577411-13577872
>chr8:13577943-13577958
>chr8:13578133-13588616
>chr8:13588666-13588711
>chr8:13588771-13592395
>chr8:13592475-13592938
>chr8:13596722-13596795
>chr8:13597881-13598032
>chr8:13604318-13616261
>chr8:13617434-13617489
>chr8:13624658-13633619
>chr8:13633719-13634289
>chr8:13634567-13634741
>chr8:13635761-13635841
>chr8:13636158-13653675
>chr8:13655195-13655228
>chr8:13655328-13667329
>chr8:13668959-13668991
>chr8:13669146-13669248
>chr8:13669414-13669504
>chr8:13669565-13669649
>chr8:13670081-13675114
>chr8:13675177-13675217
>chr8:13675396-13678161
>chr8:13678281-13678815
>chr8:13678899-13678976
>chr8:13679709-13681455
>chr8:13681595-13682831
>chr8:13683638-13683864
>chr8:13684005-13684137
>chr8:13684292-13684994
>chr8:13685219-13685667
>chr8:13685767-13685984
>chr8:13686069-13686096
>chr8:13686478-13686632
>chr8:13686701-13686736
>chr8:13689110-13689163
>chr8:13694186-13694250
>chr8:13694657-13695159
>chr8:13695332-13695405
>chr8:13695432-13696328
>chr8:13696629-13696695
>chr8:13696751-13696893
>chr8:13696950-13696989
>chr8:13697056-13697304
>chr8:13697364-13697519
>chr8:13697559-13697614
>chr8:13697671-13697766
>chr8:13697835-13697960
>chr8:13698003-13698183
>chr8:13698273-13698388
>chr8:13698716-13703019
>chr8:13703162-13703316
>chr8:13703340-13704672
>chr8:13704723-13704962
>chr8:13705031-13705226
>chr8:13705294-13705381
>chr8:13705702-13705915
>chr8:13706642-13706707
>chr8:13706773-13708463
>chr8:13708772-13714502
>chr8:13715317-13717044
>chr8:13717097-13717318
>chr8:13717365-13717441
>chr8:13717785-13717821
>chr8:13718264-13718422
>chr8:13718474-13718528
>chr8:13718654-13718853
>chr8:13718884-13718984
>chr8:13719206-13719248
>chr8:13719393-13720813
>chr8:13720926-13738926
>chr8:13739026-13742823
>chr8:13742961-13752630
>chr8:13753115-13756547
>chr8:13756647-13757658
>chr8:13758917-13759467
>chr8:13759529-13765822
>chr8:13765898-13765955
>chr8:13766228-13766246
>chr8:13766346-13776409
>chr8:13776584-13776811
>chr8:13776974-13777040
>chr8:13777473-13777663
>chr8:13778435-13778483
>chr8:13778522-13778612
>chr8:13780335-13780424
>chr8:13782477-13782535
>chr8:13782584-13782735
>chr8:13782786-13782817
>chr8:13783138-13783332
>chr8:13783442-13783565
>chr8:13783820-13783857
>chr8:13783905-13783964
>chr8:13784382-13784417
>chr8:13790719-13791054
>chr8:13791163-13791322
>chr8:13791806-13791929
>chr8:13792312-13792434
>chr8:13793380-13798575
>chr8:13800946-13800981
>chr8:13802711-13802813
>chr8:13808885-13815987
>chr8:13816444-13825942
>chr8:13825964-13827590
>chr8:13827842-13827909
>chr8:13828245-13836169
>chr8:13836242-13838238
>chr8:13838287-13840220
>chr8:13840346-13842973
>chr8:13843073-13843177
>chr8:13843203-13843810
>chr8:13844005-13845170
>chr8:13845204-13845255
>chr8:13845469-13853212
>chr8:13853347-13853390
>chr8:13853479-13853805
>chr8:13853881-13856562
>chr8:13856662-13860908
>chr8:13861309-13861324
>chr8:13861501-13863777
>chr8:13863893-13868457
>chr8:13869106-13870292
>chr8:13870450-13872329
>chr8:13872753-13876099
>chr8:13876175-13876231
>chr8:13876406-13876773
>chr8:13876807-13878013
>chr8:13878052-13878078
>chr8:13878279-13878350
>chr8:13878389-13879049
>chr8:13879077-13879429
>chr8:13879570-13882830
>chr8:13882893-13883135
>chr8:13883165-13884292
>chr8:13884341-13884651
>chr8:13884824-13884942
>chr8:13885042-13885066
>chr8:13885077-13887806
>chr8:13887867-13889061
>chr8:13889121-13892340
>chr8:13892565-13892602
>chr8:13892642-13892785
>chr8:13892944-13893249
>chr8:13894260-13894291
>chr8:13894608-13894656
>chr8:13895002-13895258
>chr8:13895574-13896340
>chr8:13896572-13897800
>chr8:13897931-13899417
>chr8:13899582-13901970
>chr8:13902070-13902726
>chr8:13909397-13909437
>chr8:13909527-13909563
>chr8:13909898-13910065
>chr8:13911566-13911696
>chr8:13915449-13915479
>chr8:13916236-13916271
>chr8:13916834-13917527
>chr8:13917562-13918670
>chr8:13918710-13918867
>chr8:13919063-13919134
>chr8:13920047-13920280
>chr8:13921084-13927960
>chr8:13928060-13932773
>chr8:13932789-13938009
>chr8:13938166-13938222
>chr8:13938292-13938721
>chr8:13938768-13939049
>chr8:13939469-13939484
>chr8:13939512-13941945
>chr8:13942525-13946456
>chr8:13946604-13947095
>chr8:13947273-13948320
>chr8:13948363-13948438
>chr8:13948552-13949465
>chr8:13949584-13949660
>chr8:13949756-13955395
>chr8:13955460-13958251
>chr8:13958351-13972848
>chr8:13972933-13974441
>chr8:13974469-13979588
>chr8:13979647-13981343
>chr8:13982490-13982558
>chr8:13982742-13982822
>chr8:13984813-13984852
>chr8:13986066-13986097
>chr8:13991990-13992048
>chr8:13992107-13992197
>chr8:13992755-13992812
>chr8:13993305-13993574
>chr8:13994307-13997327
>chr8:13997373-13997827
>chr8:13997872-13998636
>chr8:13998896-13998934
>chr8:13999173-13999263
>chr8:13999389-13999720
>chr8:14000682-14000781
>chr8:14000940-14001843
>chr8:14001927-14002078
>chr8:14002164-14002288
>chr8:14002384-14002485
>chr8:14002789-14002818
>chr8:14003752-14003856
>chr8:14004164-14004460
>chr8:14005789-14009522
>chr8:14009554-14009818
>chr8:14009844-14014063
>chr8:14014678-14014749
>chr8:14016560-14025066
>chr8:14025176-14025249
>chr8:14025307-14025999
>chr8:14027456-14029390
>chr8:14029462-14033102
>chr8:14033240-14037700
>chr8:14037941-14039395
>chr8:14039488-14041572
>chr8:14041823-14041947
>chr8:14041987-14042019
>chr8:14042252-14042736
>chr8:14042891-14047714
>chr8:14047885-14048009
>chr8:14048049-14048081
>chr8:14048314-14055131
>chr8:14055353-14055386
>chr8:14055652-14055688
>chr8:14055979-14056081
>chr8:14056438-14056574
>chr8:14056673-14056795
>chr8:14057635-14057658
>chr8:14057782-14058736
>chr8:14058816-14058832
>chr8:14058932-14059040
>chr8:14060556-14060627
>chr8:14063901-14064081
>chr8:14064283-14064343
>chr8:14064538-14064583
>chr8:14064841-14065035
>chr8:14065071-14065202
>chr8:14067820-14069372
>chr8:14069531-14069751
>chr8:14069876-14070927
>chr8:14072634-14072697
>chr8:14074198-14074317
>chr8:14074936-14074964
>chr8:14079007-14083959
>chr8:14086565-14086696
>chr8:14086878-14087083
>chr8:14088059-14088100
>chr8:14088143-14088176
>chr8:14089000-14089044
>chr8:14089421-14089487
>chr8:14091068-14091204
>chr8:14092648-14092761
>chr8:14095754-14095894
>chr8:14099492-14099537
>chr8:14105390-14105743
>chr8:14106353-14106474
>chr8:14107027-14107165
>chr8:14107872-14108049
>chr8:14110142-14110288
>chr8:14111733-14111765
>chr8:14111874-14113315
>chr8:14113377-14113477
>chr8:14113561-14113731
>chr8:14113808-14113990
>chr8:14114045-14114087
>chr8:14114335-14114391
>chr8:14114437-14114588
>chr8:14115740-14115880
>chr8:14116052-14116217
>chr8:14116262-14116936
>chr8:14117033-14117285
>chr8:14117404-14117824
>chr8:14117963-14119222
>chr8:14119294-14121199
>chr8:14121238-14123305
>chr8:14123481-14123579
>chr8:14123694-14124005
>chr8:14124240-14124297
>chr8:14124330-14124480
>chr8:14124648-14124838
>chr8:14126562-14126652
>chr8:14126778-14136537
>chr8:14137448-14137563
>chr8:14139254-14146241
>chr8:14146445-14157014
>chr8:14157117-14157887
>chr8:14158150-14158441
>chr8:14158467-14158684
>chr8:14158731-14158767
>chr8:14158818-14168530
>chr8:14168630-14169007
>chr8:14169206-14187463
>chr8:14187719-14189000
>chr8:14189133-14192672
>chr8:14192948-14193840
>chr8:14193875-14194626
>chr8:14194726-14197057
>chr8:14197227-14201793
>chr8:14201840-14202228
>chr8:14202251-14204028
>chr8:14204159-14204453
>chr8:14204661-14204873
>chr8:14204950-14205023
>chr8:14205070-14205581
>chr8:14205609-14205971
>chr8:14206119-14206209
>chr8:14206242-14222263
>chr8:14222360-14223409
>chr8:14223479-14224359
>chr8:14225698-14241359
>chr8:14241393-14241761
>chr8:14241862-14242059
>chr8:14242161-14242200
>chr8:14243980-14244026
>chr8:14244313-14244378
>chr8:14244686-14248968
>chr8:14249068-14268510
>chr8:14268610-14278268
>chr8:14279321-14281748
>chr8:14282691-14282872
>chr8:14282970-14283655
>chr8:14283716-14287263
>chr8:14288206-14288403
>chr8:14288487-14288734
>chr8:14289162-14289320
>chr8:14289590-14289904
>chr8:14296007-14296048
>chr8:14296295-14302995
>chr8:14303132-14304235
>chr8:14304364-14323289
>chr8:14323342-14337111
>chr8:14337258-14341978
>chr8:14342078-14345162
>chr8:14345241-14345622
>chr8:14345858-14345895
>chr8:14346214-14346286
>chr8:14352561-14354746
>chr8:14355216-14369445
>chr8:14369766-14371420
>chr8:14371479-14379569
>chr8:14379601-14379632
>chr8:14379834-14385509
>chr8:14385572-14386817
>chr8:14386868-14390119
>chr8:14393316-14393413
>chr8:14393477-14393600
>chr8:14397020-14397155
>chr8:14398385-14401684
>chr8:14401730-14401901
>chr8:14401952-14402059
>chr8:14402114-14411664
>chr8:14414509-14416355
>chr8:14416383-14418361
>chr8:14418644-14420956
>chr8:14421131-14421338
>chr8:14421470-14422653
>chr8:14422905-14422975
>chr8:14423237-14423529
>chr8:14423629-14423812
>chr8:14423947-14425715
>chr8:14425876-14427897
>chr8:14427929-14431829
>chr8:14431961-14431998
>chr8:14432054-14433501
>chr8:14433568-14434046
>chr8:14434145-14434218
>chr8:14434276-14436304
>chr8:14436351-14436419
>chr8:14436502-14436678
>chr8:14436943-14436983
>chr8:14437085-14437190
>chr8:14437227-14437885
>chr8:14438192-14440020
>chr8:14440327-14441137
>chr8:14441299-14448446
>chr8:14448623-14450538
>chr8:14450666-14450697
>chr8:14450797-14450932
>chr8:14450964-14451449
>chr8:14451519-14451819
>chr8:14451862-14452624
>chr8:14452789-14453115
>chr8:14453208-14455815
>chr8:14455915-14455942
>chr8:14457661-14457699
>chr8:14457740-14457943
>chr8:14458161-14458199
>chr8:14458529-14460601
>chr8:14460761-14461486
>chr8:14461511-14467016
>chr8:14467092-14469108
>chr8:14469505-14473374
>chr8:14473396-14474575
>chr8:14474597-14476332
>chr8:14476408-14485925
>chr8:14485947-14486781
>chr8:14486810-14489016
>chr8:14489122-14490628
>chr8:14490711-14490772
>chr8:14490913-14491252
>chr8:14491357-14491402
>chr8:14491566-14491627
>chr8:14491707-14491985
>chr8:14492046-14492259
>chr8:14492453-14492563
>chr8:14492779-14492815
>chr8:14493036-14493086
>chr8:14493125-14493217
>chr8:14493620-14493700
>chr8:14493732-14493899
>chr8:14493982-14494340
>chr8:14494438-14494598
>chr8:14494627-14496929
>chr8:14496997-14497348
>chr8:14497416-14497580
>chr8:14497639-14497794
>chr8:14497853-14497924
>chr8:14497985-14498089
>chr8:14498129-14499678
>chr8:14499741-14499871
>chr8:14499918-14499998
>chr8:14500445-14500533
>chr8:14500775-14500814
>chr8:14501065-14501148
>chr8:14501250-14503902
>chr8:14503939-14505047
>chr8:14505226-14505849
>chr8:14505943-14506049
>chr8:14506184-14507287
>chr8:14507410-14508087
>chr8:14508195-14508400
>chr8:14508487-14508537
>chr8:14508671-14508744
>chr8:14508807-14512051
>chr8:14512368-14519072
>chr8:14519825-14521366
>chr8:14521584-14521599
>chr8:14522244-14542658
>chr8:14542713-14542744
>chr8:14542930-14543480
>chr8:14548366-14548515
>chr8:14555486-14556323
>chr8:14556873-14579335
>chr8:14579671-14588489
>chr8:14591164-14591328
>chr8:14591577-14591688
>chr8:14594470-14594815
>chr8:14594933-14595034
>chr8:14600125-14600156
>chr8:14602218-14602254
>chr8:14602774-14602880
>chr8:14607463-14612232
>chr8:14613185-14613579
>chr8:14613651-14614138
>chr8:14614656-14614801
>chr8:14617340-14617377
>chr8:14617752-14618120
>chr8:14618388-14619335
>chr8:14619423-14619537
>chr8:14619642-14620069
>chr8:14620978-14625008
>chr8:14625041-14639882
>chr8:14639982-14648354
>chr8:14648501-14648543
>chr8:14648637-14658347
>chr8:14658527-14665648
>chr8:14665895-14667000
>chr8:14669991-14670027
>chr8:14670646-14681932
>chr8:14682504-14702365
>chr8:14702696-14703041
>chr8:14706400-14706427
>chr8:14706703-14706745
>chr8:14706778-14707614
>chr8:14707714-14724428
>chr8:14724457-14726732
>chr8:14726750-14728519
>chr8:14731337-14731434
>chr8:14731815-14745208
>chr8:14746997-14747085
>chr8:14748165-14748239
>chr8:14748361-14748533
>chr8:14748941-14749143
>chr8:14750950-14751269
>chr8:14751369-14751802
>chr8:14751937-14752287
>chr8:14752538-14752879
>chr8:14753010-14753099
>chr8:14753565-14753653
>chr8:14755293-14755333
>chr8:14755541-14755797
>chr8:14755876-14756056
>chr8:14756452-14756716
>chr8:14757131-14763528
>chr8:14764041-14764961
>chr8:14765208-14767247
>chr8:14767347-14767362
>chr8:14767371-14773080
>chr8:14773200-14774936
>chr8:14775062-14777490
>chr8:14781406-14781485
>chr8:14781689-14782102
>chr8:14782515-14782562
>chr8:14782964-14783114
>chr8:14783421-14783559
>chr8:14784091-14786089
>chr8:14786471-14786557
>chr8:14786786-14794803
>chr8:14794903-14794938
>chr8:14799303-14800503
>chr8:14800597-14800819
>chr8:14800874-14802868
>chr8:14802968-14804317
>chr8:14804481-14805822
>chr8:14805858-14807634
>chr8:14807728-14808272
>chr8:14808324-14813004
>chr8:14813021-14813038
>chr8:14813138-14815156
>chr8:14815499-14815797
>chr8:14815833-14817219
>chr8:14817399-14817494
>chr8:14817630-14817753
>chr8:14817810-14817876
>chr8:14817939-14818348
>chr8:14818536-14818732
>chr8:14818793-14820003
>chr8:14820054-14820098
>chr8:14820168-14820414
>chr8:14820617-14821517
>chr8:14821599-14823574
>chr8:14823710-14832040
>chr8:14832161-14833278
>chr8:14833305-14834889
>chr8:14840832-14842934
>chr8:14847024-14847211
>chr8:14853181-14881771
>chr8:14882980-14896779
>chr8:14897031-14900283
>chr8:14901025-14901101
>chr8:14901155-14906909
>chr8:14907316-14907840
>chr8:14908129-14908430
>chr8:14908493-14910331
>chr8:14910378-14910401
>chr8:14910556-14911634
>chr8:14912008-14922336
>chr8:14922460-14933907
>chr8:14936986-14937024
>chr8:14940516-14940542
>chr8:14940771-14947036
>chr8:14947084-14947122
>chr8:14947429-14947444
>chr8:14947570-14951675
>chr8:14951782-14953778
>chr8:14955948-14967674
>chr8:14968200-14976695
>chr8:14976795-14980231
>chr8:14980331-14981184
>chr8:14981284-14982246
>chr8:14982463-14982676
>chr8:14982709-14984745
>chr8:14985723-15019558
>chr8:15019687-15019733
>chr8:15019789-15022143
>chr8:15022292-15028660
>chr8:15030589-15030629
>chr8:15030765-15031997
>chr8:15032094-15047153
>chr8:15049096-15050136
>chr8:15050212-15051185
>chr8:15051283-15051576
>chr8:15051680-15051819
>chr8:15052110-15052181
>chr8:15052813-15052869
>chr8:15052946-15053025
>chr8:15054839-15081899
>chr8:15082109-15085297
>chr8:15085511-15087446
>chr8:15087577-15088827
>chr8:15088948-15089772
>chr8:15089891-15099258
>chr8:15099979-15100023
>chr8:15100391-15100704
>chr8:15101310-15101350
>chr8:15105451-15105499
>chr8:15105577-15105610
>chr8:15110301-15110333
>chr8:15114274-15116477
>chr8:15116544-15117018
>chr8:15117062-15117503
>chr8:15117574-15131692
>chr8:15131732-15133415
>chr8:15133460-15136295
>chr8:15136442-15141992
>chr8:15142139-15143258
>chr8:15143382-15144665
>chr8:15146006-15146872
>chr8:15147268-15147308
>chr8:15147380-15147680
>chr8:15147761-15148927
>chr8:15148963-15183427
>chr8:15183494-15184345
>chr8:15184387-15187432
>chr8:15187593-15187883
>chr8:15188294-15188315
>chr8:15188654-15190818
>chr8:15191019-15204021
>chr8:15204073-15204897
>chr8:15205028-15205684
>chr8:15206362-15227671
>chr8:15227735-15227775
>chr8:15227874-15227915
>chr8:15228012-15228134
>chr8:15228179-15239579
>chr8:15239736-15240990
>chr8:15241115-15242418
>chr8:15242456-15244102
>chr8:15245892-15245951
>chr8:15246986-15248011
>chr8:15248091-15248680
>chr8:15248908-15252671
>chr8:15252771-15255006
>chr8:15255232-15255382
>chr8:15255717-15255817
>chr8:15256525-15256711
>chr8:15256890-15267147
>chr8:15267175-15267424
>chr8:15267488-15267528
>chr8:15267623-15267664
>chr8:15267773-15272950
>chr8:15273048-15273096
>chr8:15278142-15278479
>chr8:15278967-15279167
>chr8:15281717-15281971
>chr8:15282108-15282380
>chr8:15282471-15282754
>chr8:15282813-15283149
>chr8:15283177-15284731
>chr8:15284825-15285220
>chr8:15285340-15286012
>chr8:15286125-15286369
>chr8:15286439-15286595
>chr8:15287837-15288899
>chr8:15288920-15293310
>chr8:15293341-15294644
>chr8:15294729-15294866
>chr8:15294947-15295167
>chr8:15295251-15295311
>chr8:15296584-15308575
>chr8:15308606-15311548
>chr8:15311648-15320190
>chr8:15320301-15320664
>chr8:15320797-15321844
>chr8:15322105-15323338
>chr8:15323393-15324318
>chr8:15324450-15325294
>chr8:15325362-15325866
>chr8:15326016-15326315
>chr8:15327083-15327119
>chr8:15328592-15329135
>chr8:15329307-15329354
>chr8:15329504-15329543
>chr8:15329710-15329891
>chr8:15331459-15331504
>chr8:15331699-15331748
>chr8:15331808-15335466
>chr8:15335479-15341098
>chr8:15341198-15347568
>chr8:15347572-15347587
>chr8:15347746-15348651
>chr8:15348691-15348724
>chr8:15348834-15350590
>chr8:15350690-15358255
>chr8:15358564-15369693
>chr8:15369946-15370047
>chr8:15370161-15376648
>chr8:15376916-15377002
>chr8:15377116-15389486
>chr8:15389586-15391111
>chr8:15391261-15391302
>chr8:15391365-15417309
>chr8:15417490-15428462
>chr8:15428695-15428738
>chr8:15430841-15431120
>chr8:15431636-15431700
>chr8:15431736-15431973
>chr8:15432937-15433206
>chr8:15437187-15437270
>chr8:15438746-15439080
>chr8:15439136-15443573
>chr8:15443805-15444622
>chr8:15445069-15464385
>chr8:15464427-15467405
>chr8:15467543-15468068
>chr8:15468095-15468177
>chr8:15468227-15468345
>chr8:15468428-15468920
>chr8:15468986-15469558
>chr8:15469651-15469728
>chr8:15478101-15478477
>chr8:15478742-15478775
>chr8:15478840-15478889
>chr8:15479456-15480130
>chr8:15480339-15481042
>chr8:15481157-15481475
>chr8:15481636-15482072
>chr8:15482128-15482597
>chr8:15482898-15482935
>chr8:15483403-15484870
>chr8:15484933-15485108
>chr8:15485348-15485748
>chr8:15485938-15486031
>chr8:15486055-15486248
>chr8:15487422-15491769
>chr8:15492044-15494215
>chr8:15494266-15498886
>chr8:15499280-15499470
>chr8:15499582-15499694
>chr8:15500054-15500718
>chr8:15500764-15501799
>chr8:15501835-15502305
>chr8:15502367-15502808
>chr8:15502847-15504559
>chr8:15504615-15509757
>chr8:15509835-15512660
>chr8:15512754-15512827
>chr8:15512912-15512975
>chr8:15513000-15517936
>chr8:15518152-15518409
>chr8:15518433-15523065
>chr8:15523775-15529154
>chr8:15529183-15550648
>chr8:15554523-15554730
>chr8:15554788-15555026
>chr8:15556271-15556335
>chr8:15556657-15556738
>chr8:15556869-15558389
>chr8:15558489-15567468
>chr8:15567534-15567673
>chr8:15567832-15568050
>chr8:15568141-15568880
>chr8:15569536-15569754
>chr8:15570417-15571653
>chr8:15575124-15575284
>chr8:15575631-15575870
>chr8:15576524-15576579
>chr8:15576833-15576873
>chr8:15577934-15578218
>chr8:15579116-15579157
>chr8:15579377-15579779
>chr8:15579969-15580105
>chr8:15582423-15582497
>chr8:15585005-15585071
>chr8:15585218-15585419
>chr8:15585954-15586039
>chr8:15586210-15586428
>chr8:15587456-15587493
>chr8:15588039-15588147
>chr8:15589202-15589478
>chr8:15589948-15590053
>chr8:15590101-15590874
>chr8:15590986-15591059
>chr8:15592377-15592472
>chr8:15592675-15592818
>chr8:15592911-15593126
>chr8:15599566-15599648
>chr8:15600878-15600911
>chr8:15600993-15601138
>chr8:15601332-15601396
>chr8:15602571-15603976
>chr8:15604017-15604195
>chr8:15609305-15609409
>chr8:15609588-15609662
>chr8:15609787-15609849
>chr8:15610022-15610100
>chr8:15610157-15610190
>chr8:15610348-15610380
>chr8:15610448-15610540
>chr8:15610810-15611189
>chr8:15611949-15612033
>chr8:15612915-15612955
>chr8:15614306-15629926
>chr8:15630000-15631568
>chr8:15632078-15633442
>chr8:15633528-15635091
>chr8:15635191-15644241
>chr8:15644269-15644948
>chr8:15644985-15646668
>chr8:15646695-15657543
>chr8:15657653-15660933
>chr8:15661033-15662027
>chr8:15662228-15662308
>chr8:15662355-15662437
>chr8:15662541-15666632
>chr8:15666801-15667452
>chr8:15667502-15668141
>chr8:15668217-15672898
>chr8:15673110-15673232
>chr8:15673418-15673508
>chr8:15673635-15676055
>chr8:15676120-15676348
>chr8:15676570-15690571
>chr8:15690703-15707117
>chr8:15707300-15731140
>chr8:15731190-15731828
>chr8:15731904-15735773
>chr8:15735823-15736461
>chr8:15736537-15743275
>chr8:15743510-15743708
>chr8:15743995-15745073
>chr8:15745202-15745964
>chr8:15746015-15756277
>chr8:15756549-15762308
>chr8:15762338-15762354
>chr8:15762454-15764754
>chr8:15764954-15766783
>chr8:15767019-15779029
>chr8:15779493-15779535
>chr8:15779728-15779916
>chr8:15779986-15780308
>chr8:15781793-15782577
>chr8:15783041-15786563
>chr8:15787038-15787283
>chr8:15788070-15791932
>chr8:15791992-15792071
>chr8:15792241-15793336
>chr8:15793506-15794344
>chr8:15794534-15798517
>chr8:15800642-15800687
>chr8:15802303-15802423
>chr8:15802492-15804099
>chr8:15804226-15804460
>chr8:15804491-15805275
>chr8:15805333-15805373
>chr8:15805764-15805802
>chr8:15805908-15805946
>chr8:15806069-15813838
>chr8:15813871-15818857
>chr8:15818875-15820275
>chr8:15820321-15821281
>chr8:15822467-15846310
>chr8:15846393-15847074
>chr8:15847112-15848901
>chr8:15849077-15851620
>chr8:15851794-15871161
>chr8:15871286-15876306
>chr8:15876860-15877349
>chr8:15877415-15877509
>chr8:15879949-15879983
>chr8:15880130-15880201
>chr8:15880301-15897892
>chr8:15898049-15898127
>chr8:15898312-15898482
>chr8:15898587-15898717
>chr8:15898829-15898884
>chr8:15898943-15899032
>chr8:15899125-15899610
>chr8:15899660-15899767
>chr8:15899912-15910482
>chr8:15910736-15919177
>chr8:15919592-15920136
>chr8:15920459-15922160
>chr8:15922332-15923623
>chr8:15923917-15924291
>chr8:15924421-15930051
>chr8:15930344-15941758
>chr8:15941860-15942012
>chr8:15942069-15942375
>chr8:15942456-15942606
>chr8:15942637-15942987
>chr8:15943035-15943132
>chr8:15943251-15943284
>chr8:15943458-15945142
>chr8:15945201-15947105
>chr8:15947135-15947300
>chr8:15947540-15947576
>chr8:15947781-15948076
>chr8:15948417-15948535
>chr8:15948674-15948842
>chr8:15948933-15951920
>chr8:15951950-15952115
>chr8:15952355-15952391
>chr8:15952596-15952890
>chr8:15953231-15953349
>chr8:15953488-15953688
>chr8:15953745-15953933
>chr8:15954431-15954481
>chr8:15954659-15954927
>chr8:15955000-15955044
>chr8:15955196-15955343
>chr8:15955934-15956027
>chr8:15956763-15957090
>chr8:15957237-15957461
>chr8:15958164-15958305
>chr8:15958977-15958992
>chr8:15959225-15959561
>chr8:15959766-15959904
>chr8:15959971-15960446
>chr8:15960674-15960778
>chr8:15962153-15962192
>chr8:15962577-15963029
>chr8:15964318-15964461
>chr8:15964936-15965433
>chr8:15965527-15965857
>chr8:15965969-15966091
>chr8:15966129-15966657
>chr8:15966826-15966902
>chr8:15966956-15966989
>chr8:15967430-15967576
>chr8:15967621-15967662
>chr8:15967709-15967777
>chr8:15967829-15967952
>chr8:15971189-15973099
>chr8:15973716-15973800
>chr8:15974930-15975381
>chr8:15975503-15975526
>chr8:15975699-15975931
>chr8:15977053-15977270
>chr8:15977537-15977580
>chr8:15978360-15978480
>chr8:15978531-15978562
>chr8:15980416-15980509
>chr8:15980862-15980952
>chr8:15981832-15982119
>chr8:15982317-15982665
>chr8:15992248-15992295
>chr8:15992394-15992472
>chr8:15992612-15992690
>chr8:15995279-15995355
>chr8:15998556-15998595
>chr8:15999528-16000233
>chr8:16000263-16000785
>chr8:16001026-16003424
>chr8:16003555-16005566
>chr8:16005586-16005962
>chr8:16005997-16006747
>chr8:16006793-16007616
>chr8:16007644-16008193
>chr8:16008300-16008709
>chr8:16008937-16012563
>chr8:16012663-16024735
>chr8:16025039-16031062
>chr8:16032370-16032472
>chr8:16032550-16038558
>chr8:16039543-16042532
>chr8:16042637-16042774
>chr8:16043685-16043753
>chr8:16044127-16044219
>chr8:16044363-16053816
>chr8:16054321-16054912
>chr8:16055359-16055907
>chr8:16056179-16056196
>chr8:16056296-16061175
>chr8:16063042-16063624
>chr8:16064136-16071938
>chr8:16073724-16073929
>chr8:16074385-16074448
>chr8:16074499-16074567
>chr8:16074683-16074761
>chr8:16075208-16075242
>chr8:16075544-16075583
>chr8:16075664-16075759
>chr8:16077098-16077609
>chr8:16081180-16090452
>chr8:16092125-16097460
>chr8:16098055-16098084
>chr8:16098131-16098403
>chr8:16098452-16123209
>chr8:16123691-16134572
>chr8:16134801-16164029
>chr8:16164057-16164276
>chr8:16164315-16164357
>chr8:16164481-16164535
>chr8:16164654-16164690
>chr8:16164740-16164838
>chr8:16165012-16165128
>chr8:16165588-16165934
>chr8:16166372-16166556
>chr8:16167806-16168082
>chr8:16168439-16168716
>chr8:16170866-16172611
>chr8:16172737-16183970
>chr8:16184251-16184324
>chr8:16185720-16185848
>chr8:16185907-16187368
>chr8:16187628-16187665
>chr8:16188397-16188508
>chr8:16188763-16188869
>chr8:16189832-16189887
>chr8:16191862-16191938
>chr8:16192042-16192151
>chr8:16192807-16204287
>chr8:16204521-16209250
>chr8:16209413-16209503
>chr8:16209917-16210228
>chr8:16210440-16210562
>chr8:16210654-16210705
>chr8:16210853-16210934
>chr8:16211264-16211505
>chr8:16211536-16211605
>chr8:16211658-16212167
>chr8:16212398-16212524
>chr8:16212743-16213182
>chr8:16213837-16214067
>chr8:16214104-16214223
>chr8:16214273-16214339
>chr8:16215329-16215371
>chr8:16215618-16215828
>chr8:16215962-16216004
>chr8:16216383-16219125
>chr8:16219873-16219960
>chr8:16219988-16220095
>chr8:16223456-16223891
>chr8:16224642-16227593
>chr8:16228895-16241138
>chr8:16241300-16241339
>chr8:16242030-16242101
>chr8:16247900-16247956
>chr8:16249232-16249853
>chr8:16249991-16250877
>chr8:16250995-16254293
>chr8:16254393-16257717
>chr8:16257817-16268485
>chr8:16268626-16268964
>chr8:16269055-16269689
>chr8:16269757-16269899
>chr8:16269988-16270169
>chr8:16270253-16270492
>chr8:16271229-16271391
>chr8:16275147-16275192
>chr8:16275224-16275256
>chr8:16275315-16275468
>chr8:16275687-16275718
>chr8:16275763-16275832
>chr8:16275914-16275985
>chr8:16276419-16288157
>chr8:16288514-16288552
>chr8:16289069-16289127
>chr8:16289218-16289323
>chr8:16289367-16291390
>chr8:16291457-16291592
>chr8:16291884-16300044
>chr8:16300173-16300260
>chr8:16300631-16306231
>chr8:16306588-16306626
>chr8:16306997-16307057
>chr8:16307286-16307391
>chr8:16307416-16315684
>chr8:16315784-16319121
>chr8:16319171-16319201
>chr8:16319434-16319582
>chr8:16319642-16319675
>chr8:16319740-16321223
>chr8:16321279-16321438
>chr8:16321610-16321647
>chr8:16323273-16323338
>chr8:16338458-16344992
>chr8:16346393-16346467
>chr8:16348028-16348093
>chr8:16348350-16348396
>chr8:16350413-16350530
>chr8:16350579-16351115
>chr8:16351178-16351261
>chr8:16351479-16351516
>chr8:16352576-16352676
>chr8:16352772-16352849
>chr8:16353008-16353066
>chr8:16353121-16353165
>chr8:16356216-16370964
>chr8:16371041-16371672
>chr8:16372251-16372854
>chr8:16373432-16373474
>chr8:16374736-16374884
>chr8:16375239-16393607
>chr8:16393773-16397940
>chr8:16398049-16408289
>chr8:16409764-16423838
>chr8:16426099-16426273
>chr8:16427295-16430340
>chr8:16430509-16430524
>chr8:16430624-16430779
>chr8:16431775-16432591
>chr8:16433132-16433204
>chr8:16434358-16434412
>chr8:16435930-16436017
>chr8:16437771-16438643
>chr8:16439022-16439087
>chr8:16439192-16439443
>chr8:16439584-16439674
>chr8:16440237-16440823
>chr8:16441233-16441308
>chr8:16441502-16442027
>chr8:16443695-16443758
>chr8:16443982-16444044
>chr8:16447357-16447449
>chr8:16447842-16457054
>chr8:16457972-16460641
>chr8:16460779-16465077
>chr8:16465205-16488168
>chr8:16488714-16488875
>chr8:16488942-16489475
>chr8:16489511-16490892
>chr8:16491212-16491371
>chr8:16491588-16491743
>chr8:16491916-16498886
>chr8:16498986-16500571
>chr8:16500671-16500731
>chr8:16500784-16501646
>chr8:16501880-16509810
>chr8:16510468-16515287
>chr8:16515416-16520676
>chr8:16520819-16526427
>chr8:16526584-16527985
>chr8:16528114-16531395
>chr8:16531518-16534800
>chr8:16535978-16540048
>chr8:16540576-16540591
>chr8:16541050-16541989
>chr8:16542089-16543981
>chr8:16544013-16546092
>chr8:16547716-16548061
>chr8:16552439-16552610
>chr8:16552853-16554424
>chr8:16555426-16555517
>chr8:16555802-16556075
>chr8:16556148-16556455
>chr8:16556561-16556808
>chr8:16556928-16557054
>chr8:16557188-16557228
>chr8:16557328-16557603
>chr8:16560090-16561000
>chr8:16561026-16563596
>chr8:16564146-16564484
>chr8:16564539-16564685
>chr8:16564906-16565029
>chr8:16565262-16567225
>chr8:16567316-16573631
>chr8:16573672-16580213
>chr8:16580402-16580417
>chr8:16581327-16582825
>chr8:16582907-16585057
>chr8:16585105-16587370
>chr8:16587417-16587934
>chr8:16588080-16594046
>chr8:16594086-16594607
>chr8:16595001-16596113
>chr8:16596313-16596478
>chr8:16596522-16596708
>chr8:16596826-16596910
>chr8:16597111-16620904
>chr8:16621004-16630595
>chr8:16630757-16634388
>chr8:16634451-16634632
>chr8:16635066-16635131
>chr8:16635276-16635587
>chr8:16636645-16636678
>chr8:16636773-16636896
>chr8:16637085-16637148
>chr8:16637188-16637227
>chr8:16638948-16639017
>chr8:16640389-16640588
>chr8:16640897-16640932
>chr8:16640991-16641050
>chr8:16641481-16641654
>chr8:16641773-16641889
>chr8:16642157-16642216
>chr8:16642292-16642346
>chr8:16642417-16642585
>chr8:16642667-16642814
>chr8:16642965-16643330
>chr8:16643820-16643874
>chr8:16644128-16644160
>chr8:16644212-16644243
>chr8:16644355-16650901
>chr8:16651115-16651418
>chr8:16651509-16664763
>chr8:16664848-16670580
>chr8:16671063-16680427
>chr8:16680491-16690696
>chr8:16691429-16691495
>chr8:16691718-16692116
>chr8:16692547-16692717
>chr8:16694180-16694215
>chr8:16697267-16697566
>chr8:16697729-16698252
>chr8:16698634-16698830
>chr8:16698962-16699226
>chr8:16699315-16699757
>chr8:16703454-16703482
>chr8:16704837-16704956
>chr8:16705350-16705525
>chr8:16707572-16707606
>chr8:16707822-16707858
>chr8:16708059-16731134
>chr8:16731329-16731403
>chr8:16733102-16739045
>chr8:16739090-16739119
>chr8:16739428-16739548
>chr8:16739583-16739631
>chr8:16739941-16740309
>chr8:16743894-16743972
>chr8:16750254-16750360
>chr8:16750387-16750420
>chr8:16751741-16751769
>chr8:16752231-16756744
>chr8:16756797-16756924
>chr8:16763352-16763567
>chr8:16763629-16765231
>chr8:16766633-16766802
>chr8:16766964-16767358
>chr8:16767410-16767551
>chr8:16767578-16768048
>chr8:16768107-16768770
>chr8:16768832-16770366
>chr8:16770424-16770572
>chr8:16770645-16772367
>chr8:16772992-16773030
>chr8:16773123-16773176
>chr8:16775372-16775498
>chr8:16779083-16779649
>chr8:16781286-16781411
>chr8:16781450-16781524
>chr8:16781629-16781699
>chr8:16781870-16781947
>chr8:16783022-16783066
>chr8:16784615-16784834
>chr8:16785585-16785737
>chr8:16785876-16786098
>chr8:16787198-16787261
>chr8:16787768-16787890
>chr8:16788247-16788541
>chr8:16789324-16789669
>chr8:16790661-16792986
>chr8:16793790-16797924
>chr8:16797963-16800303
>chr8:16800565-16800705
>chr8:16800779-16800874
>chr8:16800942-16801369
>chr8:16801405-16802447
>chr8:16802536-16806672
>chr8:16806766-16807526
>chr8:16808195-16810322
>chr8:16810365-16812000
>chr8:16813700-16813774
>chr8:16813889-16814362
>chr8:16814766-16815500
>chr8:16815526-16815627
>chr8:16815734-16816278
>chr8:16816340-16818520
>chr8:16818700-16818750
>chr8:16818813-16818996
>chr8:16819069-16819368
>chr8:16819547-16819928
>chr8:16819975-16834490
>chr8:16834549-16834685
>chr8:16835034-16835279
>chr8:16835325-16835561
>chr8:16838554-16838638
>chr8:16838873-16838907
>chr8:16839012-16839097
>chr8:16840935-16841149
>chr8:16841879-16841987
>chr8:16851011-16851049
>chr8:16851349-16851468
>chr8:16851813-16851945
>chr8:16857907-16858014
>chr8:16858586-16872841
>chr8:16872892-16872989
>chr8:16874205-16879833
>chr8:16880032-16880194
>chr8:16880325-16880340
>chr8:16880357-16881817
>chr8:16882017-16884191
>chr8:16884360-16884375
>chr8:16884481-16884547
>chr8:16884575-16884795
>chr8:16884852-16908491
>chr8:16908688-16908723
>chr8:16908799-16909033
>chr8:16909436-16909501
>chr8:16909659-16909881
>chr8:16909941-16910934
>chr8:16911450-16911540
>chr8:16911862-16911897
>chr8:16913338-16913430
>chr8:16914985-16915032
>chr8:16917868-16917923
>chr8:16918162-16918256
>chr8:16920798-16920864
>chr8:16922586-16922751
>chr8:16923221-16930925
>chr8:16930970-16931834
>chr8:16931881-16931931
>chr8:16931994-16932108
>chr8:16932193-16932242
>chr8:16932260-16935874
>chr8:16935977-16937922
>chr8:16938135-16939016
>chr8:16939058-16950789
>chr8:16950889-16950916
>chr8:16950945-16952606
>chr8:16952655-16953371
>chr8:16953700-16953847
>chr8:16953952-16954222
>chr8:16954287-16954478
>chr8:16954751-16954796
>chr8:16954848-16954938
>chr8:16955140-16955474
>chr8:16955590-16955903
>chr8:16956079-16956192
>chr8:16956499-16956528
>chr8:16956657-16956930
>chr8:16957061-16957943
>chr8:16958014-16958338
>chr8:16958438-16960651
>chr8:16960815-16963846
>chr8:16964504-16974356
>chr8:16974389-16980151
>chr8:16980269-16983814
>chr8:16983917-16987814
>chr8:16987991-16988505
>chr8:16988752-16988823
>chr8:16988912-16988970
>chr8:16989162-16989215
>chr8:16989376-16989415
>chr8:16989734-16993074
>chr8:16993174-16995699
>chr8:16999482-16999759
>chr8:16999863-17000476
>chr8:17000624-17000661
>chr8:17000804-17000848
>chr8:17000890-17000959
>chr8:17003397-17005887
>chr8:17006223-17007094
>chr8:17007423-17007945
>chr8:17008074-17009373
>chr8:17009473-17013404
>chr8:17013620-17013900
>chr8:17013980-17016967
>chr8:17017129-17017735
>chr8:17017856-17018099
>chr8:17018209-17018482
>chr8:17020238-17020883
>chr8:17022613-17022822
>chr8:17023387-17023882
>chr8:17023978-17024523
>chr8:17024588-17024924
>chr8:17024962-17025446
>chr8:17025650-17027577
>chr8:17027710-17027893
>chr8:17028495-17031139
>chr8:17031217-17031303
>chr8:17031555-17031641
>chr8:17032076-17038146
>chr8:17038224-17038310
>chr8:17038615-17038648
>chr8:17039083-17052761
>chr8:17052829-17053002
>chr8:17053937-17055057
>chr8:17055667-17056561
>chr8:17056976-17057062
>chr8:17059881-17060126
>chr8:17065238-17065542
>chr8:17067102-17067281
>chr8:17067387-17067442
>chr8:17067524-17067813
>chr8:17068151-17068338
>chr8:17068552-17068623
>chr8:17070990-17071058
>chr8:17074208-17075259
>chr8:17075530-17076288
>chr8:17076511-17077090
>chr8:17078234-17080942
>chr8:17080964-17086393
>chr8:17086813-17086828
>chr8:17087166-17095936
>chr8:17096047-17096995
>chr8:17097147-17099095
>chr8:17099230-17107112
>chr8:17107707-17108480
>chr8:17108599-17108615
>chr8:17109373-17109415
>chr8:17109700-17109718
>chr8:17109828-17113873
>chr8:17113904-17119153
>chr8:17120666-17120735
>chr8:17121412-17121646
>chr8:17121776-17122035
>chr8:17122191-17122488
>chr8:17122580-17122628
>chr8:17122729-17123074
>chr8:17123232-17123552
>chr8:17124730-17124781
>chr8:17124965-17125013
>chr8:17125947-17126216
>chr8:17126379-17126461
>chr8:17128732-17157485
>chr8:17157513-17157763
>chr8:17157900-17160109
>chr8:17161006-17161867
>chr8:17162082-17163725
>chr8:17164320-17164482
>chr8:17164541-17164862
>chr8:17165260-17165306
>chr8:17165393-17165587
>chr8:17165697-17165733
>chr8:17166193-17166232
>chr8:17166465-17170107
>chr8:17170292-17171116
>chr8:17171363-17174582
>chr8:17174633-17176699
>chr8:17176723-17177217
>chr8:17178366-17179361
>chr8:17180654-17180952
>chr8:17181365-17181424
>chr8:17182976-17183089
>chr8:17183513-17183774
>chr8:17188676-17188952
>chr8:17189987-17190235
>chr8:17190457-17190749
>chr8:17191175-17191338
>chr8:17193070-17193401
>chr8:17194512-17200067
>chr8:17200106-17208047
>chr8:17208737-17208836
>chr8:17208978-17209829
>chr8:17209996-17216449
>chr8:17217181-17217280
>chr8:17217443-17217824
>chr8:17217900-17228936
>chr8:17229410-17229744
>chr8:17229799-17229982
>chr8:17230013-17230129
>chr8:17230162-17230957
>chr8:17231048-17232099
>chr8:17232184-17232375
>chr8:17232447-17232537
>chr8:17232603-17233985
>chr8:17234029-17234924
>chr8:17235022-17235070
>chr8:17235142-17243146
>chr8:17243256-17243498
>chr8:17247003-17247149
>chr8:17248469-17248774
>chr8:17248920-17249077
>chr8:17249867-17250098
>chr8:17250226-17250331
>chr8:17250953-17251010
>chr8:17251705-17251856
>chr8:17254439-17254781
>chr8:17254844-17255013
>chr8:17255178-17255548
>chr8:17255590-17256218
>chr8:17256926-17257028
>chr8:17257076-17264790
>chr8:17264929-17270501
>chr8:17270601-17283232
>chr8:17283272-17286407
>chr8:17286507-17296592
>chr8:17296692-17302312
>chr8:17302359-17303219
>chr8:17310713-17349993
>chr8:17350093-17354555
>chr8:17354709-17356231
>chr8:17356438-17363371
>chr8:17363659-17363701
>chr8:17363726-17363766
>chr8:17363948-17363985
>chr8:17364120-17370348
>chr8:17370607-17370647
>chr8:17371060-17371752
>chr8:17372072-17372247
>chr8:17372307-17372391
>chr8:17375744-17375811
>chr8:17376225-17376279
>chr8:17376334-17376365
>chr8:17377024-17377074
>chr8:17380858-17380901
>chr8:17386428-17386569
>chr8:17392531-17392792
>chr8:17397436-17398491
>chr8:17398551-17399011
>chr8:17399068-17399133
>chr8:17399197-17399514
>chr8:17399574-17400019
>chr8:17400068-17400670
>chr8:17400831-17410794
>chr8:17410999-17411238
>chr8:17411410-17412560
>chr8:17412653-17414297
>chr8:17414359-17414427
>chr8:17414466-17415005
>chr8:17415020-17415302
>chr8:17415504-17415611
>chr8:17415727-17417691
>chr8:17417785-17418557
>chr8:17419827-17420132
>chr8:17420172-17420396
>chr8:17420561-17420709
>chr8:17420942-17421112
>chr8:17421147-17421800
>chr8:17422429-17422507
>chr8:17426052-17426122
>chr8:17426213-17426419
>chr8:17427657-17427715
>chr8:17427795-17427913
>chr8:17429190-17429399
>chr8:17429955-17430052
>chr8:17430102-17438765
>chr8:17438933-17469699
>chr8:17469726-17476012
>chr8:17477522-17484752
>chr8:17484791-17486427
>chr8:17486805-17487199
>chr8:17487363-17490742
>chr8:17490842-17491614
>chr8:17491792-17491958
>chr8:17492157-17492398
>chr8:17492562-17496185
>chr8:17496363-17496515
>chr8:17496728-17496969
>chr8:17497133-17498177
>chr8:17498193-17505347
>chr8:17505445-17516252
>chr8:17516296-17523209
>chr8:17523246-17526814
>chr8:17527738-17538191
>chr8:17538368-17538615
>chr8:17538750-17554944
>chr8:17555999-17574043
>chr8:17574842-17575086
>chr8:17575842-17575889
>chr8:17576070-17576148
>chr8:17576792-17577073
>chr8:17577121-17589484
>chr8:17589604-17598120
>chr8:17598220-17603173
>chr8:17604173-17604270
>chr8:17604326-17605476
>chr8:17605486-17605765
>chr8:17605893-17606108
>chr8:17606163-17607740
>chr8:17607832-17612571
>chr8:17612907-17613081
>chr8:17613424-17636730
>chr8:17637302-17643312
>chr8:17643361-17643378
>chr8:17643650-17645635
>chr8:17645846-17646165
>chr8:17646237-17656570
>chr8:17656621-17656743
>chr8:17657112-17657291
>chr8:17657459-17658216
>chr8:17659051-17659137
>chr8:17659268-17659303
>chr8:17659374-17660135
>chr8:17660648-17662205
>chr8:17662241-17663186
>chr8:17663392-17663934
>chr8:17664442-17664518
>chr8:17665889-17665943
>chr8:17666816-17667508
>chr8:17671215-17671513
>chr8:17671565-17671837
>chr8:17674863-17684107
>chr8:17684287-17685771
>chr8:17686244-17690458
>chr8:17690658-17698477
>chr8:17698509-17703300
>chr8:17703347-17703395
>chr8:17703602-17703703
>chr8:17703882-17703957
>chr8:17704109-17704142
>chr8:17704305-17704411
>chr8:17704486-17704539
>chr8:17705417-17705584
>chr8:17706560-17706625
>chr8:17707033-17707219
>chr8:17707263-17707663
>chr8:17707706-17733370
>chr8:17733790-17756341
>chr8:17756869-17784103
>chr8:17785985-17786142
>chr8:17786597-17787908
>chr8:17787937-17801179
>chr8:17801225-17801455
>chr8:17801521-17801865
>chr8:17801970-17802343
>chr8:17802359-17825073
>chr8:17825185-17827659
>chr8:17828136-17835662
>chr8:17835790-17847158
>chr8:17847214-17858001
>chr8:17858020-17871740
>chr8:17874559-17874722
>chr8:17881442-17890735
>chr8:17893948-17894519
>chr8:17894917-17896578
>chr8:17896711-17929093
>chr8:17929116-17929290
>chr8:17929384-17929621
>chr8:17929773-17929886
>chr8:17929991-17930632
>chr8:17930834-17934183
>chr8:17934277-17934514
>chr8:17934666-17934779
>chr8:17934887-17935525
>chr8:17935726-17939454
>chr8:17940790-17947082
>chr8:17950149-17950409
>chr8:17951514-17951696
>chr8:17951748-17965454
>chr8:17966830-17967161
>chr8:17967280-17967388
>chr8:17968100-17968358
>chr8:17970515-17970627
>chr8:17970678-17970726
>chr8:17974235-17974272
>chr8:17976945-17977373
>chr8:17978246-17983237
>chr8:17983879-17984025
>chr8:17985655-17986023
>chr8:17986436-17986803
>chr8:17986970-17990320
>chr8:17991014-17995570
>chr8:17995722-17996330
>chr8:17996368-17997540
>chr8:17997600-18001265
>chr8:18001393-18002174
>chr8:18003125-18004351
>chr8:18004512-18005755
>chr8:18005880-18010027
>chr8:18010206-18010435
>chr8:18010488-18012311
>chr8:18012556-18016578
>chr8:18016620-18023037
>chr8:18023062-18023644
>chr8:18023883-18024885
>chr8:18024948-18026590
>chr8:18026801-18026816
>chr8:18026916-18026965
>chr8:18027004-18031072
>chr8:18031110-18031125
>chr8:18031286-18035986
>chr8:18036147-18037836
>chr8:18037985-18039255
>chr8:18039318-18039364
>chr8:18039538-18039819
>chr8:18039848-18039960
>chr8:18040058-18044966
>chr8:18045184-18048526
>chr8:18048720-18060545
>chr8:18060677-18061818
>chr8:18061898-18061991
>chr8:18062022-18062403
>chr8:18062486-18065269
>chr8:18065304-18069007
>chr8:18069076-18069150
>chr8:18069293-18069319
>chr8:18069419-18069435
>chr8:18069482-18071085
>chr8:18071135-18071162
>chr8:18071307-18080286
>chr8:18080326-18084617
>chr8:18084849-18086398
>chr8:18086498-18086520
>chr8:18086633-18087758
>chr8:18087793-18087871
>chr8:18088034-18102411
>chr8:18103546-18110183
>chr8:18110216-18110766
>chr8:18110866-18113244
>chr8:18113314-18120902
>chr8:18120982-18123087
>chr8:18123146-18123718
>chr8:18123762-18126817
>chr8:18127062-18127091
>chr8:18127152-18136802
>chr8:18136946-18138398
>chr8:18138498-18144249
>chr8:18144291-18144315
>chr8:18144452-18146997
>chr8:18148595-18148648
>chr8:18148813-18148880
>chr8:18148925-18151104
>chr8:18151317-18151354
>chr8:18151404-18151479
>chr8:18151611-18151725
>chr8:18152183-18152254
>chr8:18152527-18152595
>chr8:18153098-18153207
>chr8:18153248-18154971
>chr8:18155000-18159899
>chr8:18160105-18160702
>chr8:18160951-18161530
>chr8:18161882-18163569
>chr8:18163569-18163584
>chr8:18163767-18174491
>chr8:18174591-18175933
>chr8:18176064-18177115
>chr8:18177244-18183787
>chr8:18183912-18197731
>chr8:18197788-18200156
>chr8:18200292-18200526
>chr8:18202646-18202740
>chr8:18204879-18204930
>chr8:18205147-18205490
>chr8:18208038-18208075
>chr8:18209819-18209862
>chr8:18210084-18210186
>chr8:18210578-18215790
>chr8:18216632-18216687
>chr8:18216789-18217016
>chr8:18217186-18217363
>chr8:18217421-18217560
>chr8:18218892-18219083
>chr8:18220972-18221160
>chr8:18221998-18222058
>chr8:18222164-18222202
>chr8:18222616-18222785
>chr8:18223662-18223889
>chr8:18223944-18223990
>chr8:18229894-18230050
>chr8:18230215-18230772
>chr8:18230990-18231650
>chr8:18231745-18231932
>chr8:18232905-18232960
>chr8:18234976-18235026
>chr8:18236031-18236103
>chr8:18236466-18236538
>chr8:18236638-18236673
>chr8:18240096-18241496
>chr8:18241986-18242352
>chr8:18242465-18242824
>chr8:18242885-18243041
>chr8:18243880-18243949
>chr8:18244082-18244236
>chr8:18244296-18244442
>chr8:18244481-18244676
>chr8:18244838-18245012
>chr8:18245473-18245564
>chr8:18246179-18246261
>chr8:18246514-18246740
>chr8:18247672-18247809
>chr8:18247949-18247983
>chr8:18248681-18248734
>chr8:18248979-18249471
>chr8:18249731-18249774
>chr8:18249841-18250185
>chr8:18250244-18250284
>chr8:18250662-18250926
>chr8:18250977-18251673
>chr8:18251824-18251874
>chr8:18252352-18255494
>chr8:18255787-18256220
>chr8:18256320-18256365
>chr8:18256437-18256791
>chr8:18256941-18256975
>chr8:18257053-18257298
>chr8:18261153-18261202
>chr8:18261624-18262183
>chr8:18262255-18269682
>chr8:18269752-18272655
>chr8:18272783-18272855
>chr8:18273096-18273132
>chr8:18273243-18275016
>chr8:18275063-18275339
>chr8:18275430-18280637
>chr8:18280688-18298842
>chr8:18298897-18299456
>chr8:18300060-18306392
>chr8:18306537-18306999
>chr8:18307039-18307085
>chr8:18307122-18307852
>chr8:18307869-18308600
>chr8:18308678-18308922
>chr8:18309011-18309075
>chr8:18309250-18309306
>chr8:18309372-18309876
>chr8:18309914-18310004
>chr8:18310078-18310159
>chr8:18310227-18310808
>chr8:18310877-18310893
>chr8:18311011-18314879
>chr8:18314979-18317041
>chr8:18317109-18317131
>chr8:18317358-18319012
>chr8:18319053-18319938
>chr8:18319998-18320330
>chr8:18320377-18320597
>chr8:18322738-18322806
>chr8:18323023-18323147
>chr8:18324510-18325061
>chr8:18325818-18326028
>chr8:18328207-18328250
>chr8:18328580-18329105
>chr8:18329150-18329194
>chr8:18330040-18330819
>chr8:18331007-18341735
>chr8:18341815-18341863
>chr8:18342056-18342454
>chr8:18342492-18348960
>chr8:18349283-18349679
>chr8:18349717-18350030
>chr8:18351311-18351628
>chr8:18355675-18356636
>chr8:18357820-18359029
>chr8:18359399-18359520
>chr8:18359583-18359952
>chr8:18362518-18367780
>chr8:18367896-18367938
>chr8:18368025-18368054
>chr8:18370148-18370261
>chr8:18375188-18375558
>chr8:18376119-18381958
>chr8:18381987-18382068
>chr8:18382275-18395654
>chr8:18395828-18401356
>chr8:18401365-18402854
>chr8:18403555-18403690
>chr8:18404623-18405029
>chr8:18405232-18408958
>chr8:18409058-18428438
>chr8:18428649-18429059
>chr8:18429739-18429817
>chr8:18434680-18435205
>chr8:18437914-18444170
>chr8:18444235-18444484
>chr8:18453670-18454072
>chr8:18454275-18467237
>chr8:18467474-18468298
>chr8:18468424-18469557
>chr8:18471529-18471572
>chr8:18471614-18471649
>chr8:18472013-18472099
>chr8:18472205-18472393
>chr8:18473053-18473102
>chr8:18473401-18473454
>chr8:18473562-18473622
>chr8:18473701-18474627
>chr8:18474894-18474996
>chr8:18475146-18475250
>chr8:18476527-18476573
>chr8:18476735-18476959
>chr8:18477009-18477489
>chr8:18477547-18477765
>chr8:18477855-18493014
>chr8:18493276-18493366
>chr8:18493574-18497603
>chr8:18497656-18516863
>chr8:18516916-18517615
>chr8:18517770-18520504
>chr8:18520581-18520646
>chr8:18520762-18520795
>chr8:18520849-18524150
>chr8:18524258-18524281
>chr8:18524355-18524427
>chr8:18524481-18530136
>chr8:18530255-18530315
>chr8:18530317-18530475
>chr8:18530632-18536456
>chr8:18536567-18536902
>chr8:18536963-18537073
>chr8:18537180-18537359
>chr8:18537421-18537598
>chr8:18537808-18549005
>chr8:18549034-18549100
>chr8:18549230-18553713
>chr8:18553860-18554037
>chr8:18554099-18554278
>chr8:18554385-18554497
>chr8:18554556-18554891
>chr8:18555002-18556366
>chr8:18556624-18558121
>chr8:18558247-18562769
>chr8:18562920-18569361
>chr8:18569461-18570822
>chr8:18570960-18574398
>chr8:18574517-18576835
>chr8:18576884-18577531
>chr8:18577575-18580830
>chr8:18580891-18583593
>chr8:18583794-18589733
>chr8:18589741-18590025
>chr8:18590110-18595463
>chr8:18595475-18595628
>chr8:18595636-18595920
>chr8:18596005-18602569
>chr8:18602716-18603236
>chr8:18603293-18603406
>chr8:18603856-18605186
>chr8:18605338-18605475
>chr8:18605773-18605847
>chr8:18606001-18606106
>chr8:18606133-18606171
>chr8:18606275-18606346
>chr8:18606491-18606643
>chr8:18606804-18607058
>chr8:18607471-18607487
>chr8:18607771-18608068
>chr8:18609787-18609934
>chr8:18609975-18610078
>chr8:18610370-18610385
>chr8:18610657-18610803
>chr8:18612717-18612794
>chr8:18613621-18613651
>chr8:18613727-18613778
>chr8:18613917-18614074
>chr8:18614136-18614472
>chr8:18614597-18614659
>chr8:18614705-18614739
>chr8:18616155-18616326
>chr8:18617139-18617208
>chr8:18617409-18623838
>chr8:18624852-18631736
>chr8:18631802-18631928
>chr8:18632006-18633590
>chr8:18633652-18648113
>chr8:18648157-18648433
>chr8:18648533-18669477
>chr8:18674381-18674781
>chr8:18674849-18677341
>chr8:18677464-18678165
>chr8:18678253-18681062
>chr8:18681115-18683815
>chr8:18683881-18686445
>chr8:18689869-18689924
>chr8:18690485-18690882
>chr8:18691188-18704738
>chr8:18705328-18705492
>chr8:18705722-18705824
>chr8:18705867-18705921
>chr8:18706840-18717838
>chr8:18717938-18722268
>chr8:18722347-18722836
>chr8:18722919-18722952
>chr8:18723191-18723353
>chr8:18723389-18723665
>chr8:18723693-18726668
>chr8:18726768-18726790
>chr8:18726874-18726920
>chr8:18726957-18728605
>chr8:18728705-18728730
>chr8:18728789-18730409
>chr8:18730529-18731953
>chr8:18732078-18734810
>chr8:18734944-18768770
>chr8:18768810-18772903
>chr8:18773409-18774888
>chr8:18774923-18775447
>chr8:18785428-18787603
>chr8:18787830-18787901
>chr8:18788129-18788202
>chr8:18788331-18788359
>chr8:18788643-18789947
>chr8:18789991-18795594
>chr8:18795699-18796054
>chr8:18796148-18796297
>chr8:18796372-18800252
>chr8:18800409-18803993
>chr8:18804093-18809007
>chr8:18809253-18810659
>chr8:18810759-18812382
>chr8:18812671-18818953
>chr8:18819058-18819414
>chr8:18819508-18820658
>chr8:18820758-18821256
>chr8:18822487-18822578
>chr8:18823815-18823854
>chr8:18823970-18824017
>chr8:18827088-18827352
>chr8:18827826-18827841
>chr8:18828255-18833305
>chr8:18834316-18834346
>chr8:18834699-18853478
>chr8:18853888-18853968
>chr8:18854068-18861127
>chr8:18861227-18861245
>chr8:18861274-18861356
>chr8:18861479-18862000
>chr8:18862746-18862843
>chr8:18863361-18863391
>chr8:18863461-18863760
>chr8:18863884-18865889
>chr8:18865933-18866023
>chr8:18866077-18872251
>chr8:18872299-18874663
>chr8:18874754-18875407
>chr8:18875482-18875531
>chr8:18875567-18875628
>chr8:18875652-18876517
>chr8:18876563-18876963
>chr8:18877128-18877599
>chr8:18878532-18878571
>chr8:18879919-18880070
>chr8:18880197-18880313
>chr8:18880346-18880994
>chr8:18881061-18881631
>chr8:18881705-18883006
>chr8:18883152-18883208
>chr8:18883299-18883978
>chr8:18884058-18885030
>chr8:18885078-18885122
>chr8:18885180-18886510
>chr8:18886630-18887112
>chr8:18887183-18887226
>chr8:18887323-18887496
>chr8:18887544-18888019
>chr8:18888817-18888908
>chr8:18889301-18889360
>chr8:18889475-18889574
>chr8:18889861-18889991
>chr8:18890720-18890819
>chr8:18891106-18891265
>chr8:18891849-18892029
>chr8:18892788-18893139
>chr8:18893275-18893337
>chr8:18893362-18893602
>chr8:18893682-18894178
>chr8:18894225-18894749
>chr8:18894797-18894982
>chr8:18896976-18897089
>chr8:18898706-18898854
>chr8:18901512-18902094
>chr8:18902252-18902789
>chr8:18903225-18903346
>chr8:18907133-18907166
>chr8:18907246-18907371
>chr8:18907638-18907892
>chr8:18907957-18910615
>chr8:18910706-18910817
>chr8:18910908-18910968
>chr8:18911079-18911152
>chr8:18912141-18912203
>chr8:18912302-18912353
>chr8:18912438-18913533
>chr8:18913734-18913771
>chr8:18913858-18930235
>chr8:18930261-18930403
>chr8:18930542-18930588
>chr8:18930634-18930690
>chr8:18931230-18931245
>chr8:18931473-18940516
>chr8:18940711-18940773
>chr8:18940875-18945985
>chr8:18945996-18946790
>chr8:18947976-18948044
>chr8:18948697-18948765
>chr8:18948798-18953652
>chr8:18953753-18953771
>chr8:18953959-18967392
>chr8:18967488-18967682
>chr8:18969048-18969181
>chr8:18972705-18972820
>chr8:18973895-18973935
>chr8:18974069-18974517
>chr8:18978363-18978403
>chr8:18979470-18979508
>chr8:18979712-18979934
>chr8:18980178-18985533
>chr8:18985800-18985838
>chr8:18985902-18986920
>chr8:18986936-18986951
>chr8:18987051-18987285
>chr8:18987655-18987695
>chr8:18989263-18991170
>chr8:18991284-18991301
>chr8:18991584-18995520
>chr8:18995695-18996682
>chr8:18996903-19003570
>chr8:19003756-19006414
>chr8:19006514-19006537
>chr8:19006560-19011555
>chr8:19013122-19013162
>chr8:19013532-19014169
>chr8:19014269-19020904
>chr8:19021178-19022758
>chr8:19023445-19023483
>chr8:19023687-19039771
>chr8:19041146-19041199
>chr8:19042360-19045119
>chr8:19047214-19047283
>chr8:19047380-19047438
>chr8:19047537-19047579
>chr8:19047741-19047818
>chr8:19048073-19048123
>chr8:19048170-19048337
>chr8:19048403-19050247
>chr8:19051325-19053132
>chr8:19053222-19053263
>chr8:19053387-19053663
>chr8:19053799-19054056
>chr8:19054133-19054983
>chr8:19055027-19055227
>chr8:19055256-19057549
>chr8:19057830-19058160
>chr8:19058196-19065264
>chr8:19065304-19067491
>chr8:19067583-19068720
>chr8:19068744-19069088
>chr8:19069132-19069205
>chr8:19069268-19075428
>chr8:19075656-19076463
>chr8:19077068-19090264
>chr8:19090389-19091493
>chr8:19091908-19093910
>chr8:19094103-19095322
>chr8:19095449-19097080
>chr8:19097266-19097601
>chr8:19097778-19099361
>chr8:19099461-19100765
>chr8:19100883-19113088
>chr8:19113135-19115463
>chr8:19115836-19115908
>chr8:19116024-19116107
>chr8:19117586-19117729
>chr8:19117826-19118150
>chr8:19118318-19118375
>chr8:19118894-19119161
>chr8:19119207-19119428
>chr8:19119548-19119599
>chr8:19119717-19120221
>chr8:19120644-19120843
>chr8:19126098-19126196
>chr8:19127907-19128226
>chr8:19129928-19131815
>chr8:19134900-19135177
>chr8:19135380-19135671
>chr8:19135726-19140118
>chr8:19140218-19146433
>chr8:19146502-19150504
>chr8:19150731-19150822
>chr8:19150913-19150952
>chr8:19151108-19151502
>chr8:19151515-19151550
>chr8:19151612-19158874
>chr8:19159101-19159129
>chr8:19159283-19159322
>chr8:19159479-19159922
>chr8:19159980-19161748
>chr8:19162596-19162934
>chr8:19163090-19166400
>chr8:19166500-19166531
>chr8:19166769-19166830
>chr8:19167858-19168529
>chr8:19169160-19169280
>chr8:19169307-19171943
>chr8:19172361-19173113
>chr8:19173231-19193977
>chr8:19194016-19194795
>chr8:19195654-19195809
>chr8:19196299-19198192
>chr8:19198213-19198323
>chr8:19198400-19198773
>chr8:19198819-19207313
>chr8:19207581-19207676
>chr8:19208526-19209034
>chr8:19209129-19209619
>chr8:19209663-19209910
>chr8:19209999-19210402
>chr8:19210508-19221774
>chr8:19221807-19229536
>chr8:19229591-19232771
>chr8:19232798-19234684
>chr8:19234866-19234991
>chr8:19235189-19235281
>chr8:19236142-19236238
>chr8:19239614-19239999
>chr8:19244648-19244847
>chr8:19244881-19245938
>chr8:19245975-19246055
>chr8:19246093-19246776
>chr8:19246796-19247306
>chr8:19247394-19247999
>chr8:19248199-19253232
>chr8:19253302-19253409
>chr8:19253493-19254055
>chr8:19254158-19254663
>chr8:19254691-19254756
>chr8:19254811-19254864
>chr8:19254916-19255187
>chr8:19256235-19259638
>chr8:19260218-19262349
>chr8:19262401-19279138
>chr8:19279189-19279460
>chr8:19279501-19284437
>chr8:19284559-19285654
>chr8:19285835-19288020
>chr8:19288090-19298854
>chr8:19298911-19298957
>chr8:19298993-19299268
>chr8:19299545-19299593
>chr8:19300105-19301269
>chr8:19301393-19304056
>chr8:19304075-19304091
>chr8:19304191-19304214
>chr8:19304354-19310472
>chr8:19310532-19311584
>chr8:19311645-19311740
>chr8:19311951-19312182
>chr8:19312306-19312361
>chr8:19312614-19312765
>chr8:19312824-19313039
>chr8:19313180-19314966
>chr8:19315035-19315241
>chr8:19315317-19315401
>chr8:19315507-19315723
>chr8:19315738-19316631
>chr8:19316665-19320184
>chr8:19320266-19320579
>chr8:19320590-19321569
>chr8:19323263-19325335
>chr8:19325468-19330386
>chr8:19330563-19336631
>chr8:19336771-19341640
>chr8:19341864-19346091
>chr8:19346148-19346879
>chr8:19346944-19349993
>chr8:19350093-19350141
>chr8:19350595-19350681
>chr8:19350939-19351056
>chr8:19351099-19352784
>chr8:19352866-19352944
>chr8:19353145-19353428
>chr8:19353603-19353824
>chr8:19353871-19353943
>chr8:19354009-19354210
>chr8:19354320-19354537
>chr8:19354754-19355190
>chr8:19355223-19355368
>chr8:19355420-19355504
>chr8:19355710-19356104
>chr8:19356204-19356367
>chr8:19356421-19356908
>chr8:19356991-19357078
>chr8:19357260-19357448
>chr8:19357552-19357640
>chr8:19357705-19357776
>chr8:19357842-19357974
>chr8:19358083-19358159
>chr8:19358248-19358309
>chr8:19358934-19359397
>chr8:19359434-19359733
>chr8:19359808-19360191
>chr8:19360243-19361859
>chr8:19361908-19361978
>chr8:19362014-19362047
>chr8:19362294-19362457
>chr8:19362864-19362879
>chr8:19363511-19363545
>chr8:19364243-19364425
>chr8:19364448-19364772
>chr8:19364843-19365053
>chr8:19365093-19365251
>chr8:19365401-19365530
>chr8:19365630-19365834
>chr8:19366030-19366306
>chr8:19366370-19366508
>chr8:19366547-19366806
>chr8:19367371-19369005
>chr8:19369206-19377082
>chr8:19377206-19382184
>chr8:19383397-19384564
>chr8:19384609-19385197
>chr8:19385326-19385571
>chr8:19385764-19394066
>chr8:19394207-19394748
>chr8:19394907-19394978
>chr8:19395092-19395152
>chr8:19395243-19400223
>chr8:19400262-19415149
>chr8:19415249-19416573
>chr8:19416621-19417630
>chr8:19417642-19417657
>chr8:19417780-19418604
>chr8:19418758-19428716
>chr8:19428753-19428826
>chr8:19428892-19430933
>chr8:19431018-19431339
>chr8:19434874-19434999
>chr8:19435109-19435522
>chr8:19435649-19435671
>chr8:19436005-19443984
>chr8:19444239-19445225
>chr8:19445304-19445337
>chr8:19445420-19446422
>chr8:19446479-19447051
>chr8:19448791-19449220
>chr8:19449324-19453588
>chr8:19453750-19454040
>chr8:19454104-19481190
>chr8:19481228-19481271
>chr8:19481335-19483954
>chr8:19484048-19484994
>chr8:19485310-19485327
>chr8:19485427-19495351
>chr8:19495468-19495769
>chr8:19495811-19495860
>chr8:19496222-19496324
>chr8:19496377-19496533
>chr8:19498655-19501889
>chr8:19502011-19503509
>chr8:19503633-19505784
>chr8:19505965-19507283
>chr8:19507315-19507387
>chr8:19507674-19513581
>chr8:19518910-19519283
>chr8:19522657-19526698
>chr8:19527041-19533208
>chr8:19533308-19548580
>chr8:19548680-19549247
>chr8:19549667-19551117
>chr8:19551136-19551151
>chr8:19551914-19552028
>chr8:19553581-19553660
>chr8:19557076-19557467
>chr8:19558808-19558879
>chr8:19558923-19558991
>chr8:19559102-19559320
>chr8:19559859-19561663
>chr8:19561694-19562214
>chr8:19562314-19562329
>chr8:19562630-19563237
>chr8:19563512-19563712
>chr8:19564764-19564854
>chr8:19566058-19566169
>chr8:19566405-19566530
>chr8:19566776-19567094
>chr8:19570292-19570530
>chr8:19571405-19571429
>chr8:19571438-19571475
>chr8:19573795-19573863
>chr8:19574030-19574097
>chr8:19574471-19576515
>chr8:19576680-19576778
>chr8:19576878-19576993
>chr8:19577109-19586986
>chr8:19587182-19587234
>chr8:19587429-19587475
>chr8:19588369-19588895
>chr8:19591205-19591772
>chr8:19591898-19599807
>chr8:19599996-19601508
>chr8:19601601-19602038
>chr8:19602138-19611530
>chr8:19612224-19612306
>chr8:19612822-19615817
>chr8:19616734-19616817
>chr8:19616865-19617122
>chr8:19617761-19617824
>chr8:19617934-19620392
>chr8:19620521-19622332
>chr8:19622676-19624563
>chr8:19624686-19624792
>chr8:19625308-19625390
>chr8:19625805-19627392
>chr8:19627629-19628480
>chr8:19628869-19638390
>chr8:19638506-19659040
>chr8:19659249-19659402
>chr8:19659545-19662540
>chr8:19662796-19662822
>chr8:19662917-19663516
>chr8:19663849-19663915
>chr8:19663945-19664317
>chr8:19666415-19666451
>chr8:19666503-19666843
>chr8:19667090-19667450
>chr8:19667607-19667987
>chr8:19668020-19668996
>chr8:19669079-19671965
>chr8:19672242-19672301
>chr8:19672351-19672887
>chr8:19674053-19674101
>chr8:19674549-19675050
>chr8:19678230-19678270
>chr8:19680073-19680121
>chr8:19681106-19681174
>chr8:19683764-19683913
>chr8:19684054-19684169
>chr8:19685620-19685736
>chr8:19687383-19687600
>chr8:19687757-19688004
>chr8:19688557-19688647
>chr8:19688821-19689579
>chr8:19689626-19689665
>chr8:19689714-19697635
>chr8:19697760-19702405
>chr8:19702505-19702521
>chr8:19703657-19707351
>chr8:19709389-19711415
>chr8:19711485-19711601
>chr8:19711756-19711952
>chr8:19712085-19712143
>chr8:19712184-19712361
>chr8:19712466-19712741
>chr8:19712815-19713610
>chr8:19713647-19714130
>chr8:19714200-19714642
>chr8:19714670-19715741
>chr8:19715879-19716823
>chr8:19716888-19717736
>chr8:19717771-19718748
>chr8:19718793-19721508
>chr8:19721673-19721931
>chr8:19721968-19722438
>chr8:19722620-19726060
>chr8:19726366-19726401
>chr8:19726962-19730135
>chr8:19730298-19732866
>chr8:19732978-19770389
>chr8:19770476-19771112
>chr8:19771227-19774080
>chr8:19774158-19774438
>chr8:19774625-19783493
>chr8:19783522-19784030
>chr8:19784163-19785399
>chr8:19785685-19789122
>chr8:19790183-19790229
>chr8:19790289-19790391
>chr8:19790586-19790739
>chr8:19791038-19791207
>chr8:19791541-19791642
>chr8:19791751-19791821
>chr8:19791990-19792052
>chr8:19792136-19792207
>chr8:19792247-19792448
>chr8:19792502-19792665
>chr8:19792779-19792838
>chr8:19792965-19793013
>chr8:19793260-19793352
>chr8:19793495-19793542
>chr8:19793713-19793864
>chr8:19793952-19794066
>chr8:19794153-19794298
>chr8:19794749-19794890
>chr8:19795035-19795133
>chr8:19795173-19807520
>chr8:19812265-19814831
>chr8:19815716-19821141
>chr8:19821318-19825754
>chr8:19825837-19826293
>chr8:19826389-19828795
>chr8:19828823-19829142
>chr8:19829768-19830197
>chr8:19830225-19831105
>chr8:19831308-19831943
>chr8:19832220-19832291
>chr8:19832346-19832376
>chr8:19832462-19832700
>chr8:19832754-19832799
>chr8:19832949-19832983
>chr8:19833300-19833333
>chr8:19836391-19836591
>chr8:19837592-19837633
>chr8:19841306-19842157
>chr8:19843536-19850441
>chr8:19850584-19850964
>chr8:19851025-19854374
>chr8:19854421-19854464
>chr8:19855313-19855720
>chr8:19859255-19860023
>chr8:19864758-19865086
>chr8:19866818-19867021
>chr8:19867326-19881950
>chr8:19881983-19883178
>chr8:19883278-19883320
>chr8:19883392-19884071
>chr8:19884203-19888323
>chr8:19888420-19889430
>chr8:19889564-19892950
>chr8:19893097-19897881
>chr8:19898044-19906252
>chr8:19906365-19928322
>chr8:19928588-19928671
>chr8:19928890-19929569
>chr8:19929703-19929855
>chr8:19929913-19931790
>chr8:19931929-19932011
>chr8:19932021-19932104
>chr8:19932294-19932384
>chr8:19932517-19938607
>chr8:19938746-19938828
>chr8:19938838-19938921
>chr8:19939111-19939201
>chr8:19939356-19949943
>chr8:19950413-19964582
>chr8:19967480-19967646
>chr8:19968529-19968694
>chr8:19968848-19969272
>chr8:19969554-19969571
>chr8:19977630-19977782
>chr8:19977836-19978187
>chr8:19979443-19979526
>chr8:19979632-19979907
>chr8:19979932-19980100
>chr8:19980398-19980434
>chr8:19980518-19980908
>chr8:19981900-19982019
>chr8:19982634-19988647
>chr8:19988762-19998717
>chr8:19999859-20002633
>chr8:20002723-20002876
>chr8:20002928-20004032
>chr8:20004044-20004402
>chr8:20004442-20004754
>chr8:20004884-20004944
>chr8:20005983-20009205
>chr8:20009407-20009489
>chr8:20009917-20009952
>chr8:20010032-20010534
>chr8:20010657-20011199
>chr8:20011262-20011532
>chr8:20011825-20012330
>chr8:20012380-20013368
>chr8:20013416-20013453
>chr8:20013541-20013573
>chr8:20013643-20013812
>chr8:20013890-20015641
>chr8:20015681-20016035
>chr8:20016131-20017324
>chr8:20017386-20018090
>chr8:20018149-20018322
>chr8:20018454-20019217
>chr8:20019348-20021983
>chr8:20022210-20025945
>chr8:20026121-20029412
>chr8:20029811-20030127
>chr8:20030250-20031509
>chr8:20031591-20031938
>chr8:20031988-20032296
>chr8:20033472-20033625
>chr8:20033651-20033746
>chr8:20033791-20036044
>chr8:20036292-20036327
>chr8:20036508-20036646
>chr8:20037533-20044074
>chr8:20044188-20047265
>chr8:20047342-20047385
>chr8:20047523-20055838
>chr8:20055938-20057132
>chr8:20057271-20057817
>chr8:20057864-20063574
>chr8:20063651-20063694
>chr8:20063832-20064016
>chr8:20064155-20064257
>chr8:20064327-20064700
>chr8:20064747-20065259
>chr8:20065488-20065656
>chr8:20065781-20069602
>chr8:20069830-20069998
>chr8:20070123-20082509
>chr8:20088558-20088824
>chr8:20088841-20089044
>chr8:20089111-20089536
>chr8:20097892-20105462
>chr8:20107080-20116919
>chr8:20116944-20121550
>chr8:20121664-20121729
>chr8:20121794-20121967
>chr8:20122023-20122086
>chr8:20122324-20122361
>chr8:20122423-20122662
>chr8:20122712-20128506
>chr8:20128620-20128923
>chr8:20129162-20129317
>chr8:20129379-20129821
>chr8:20130053-20139860
>chr8:20139916-20150927
>chr8:20150984-20154245
>chr8:20154281-20154738
>chr8:20154779-20159946
>chr8:20159987-20160126
>chr8:20160155-20160579
>chr8:20160631-20170897
>chr8:20170997-20171012
>chr8:20171022-20172144
>chr8:20172440-20173063
>chr8:20173459-20173611
>chr8:20174022-20174105
>chr8:20174176-20174895
>chr8:20176519-20176760
>chr8:20178334-20178512
>chr8:20179161-20179232
>chr8:20179769-20179818
>chr8:20180071-20180137
>chr8:20180203-20181219
>chr8:20181342-20187756
>chr8:20188001-20190238
>chr8:20190299-20190384
>chr8:20190414-20190621
>chr8:20191330-20191428
>chr8:20191999-20192198
>chr8:20192332-20192522
>chr8:20192619-20192803
>chr8:20193215-20193791
>chr8:20194499-20194534
>chr8:20194592-20208598
>chr8:20208748-20208951
>chr8:20209067-20209142
>chr8:20209250-20216423
>chr8:20216501-20217035
>chr8:20217170-20217382
>chr8:20217505-20217580
>chr8:20217688-20218752
>chr8:20218818-20219154
>chr8:20219254-20229753
>chr8:20229790-20234300
>chr8:20234685-20234720
>chr8:20234921-20234948
>chr8:20234993-20235111
>chr8:20235212-20235241
>chr8:20235441-20235473
>chr8:20238609-20238755
>chr8:20239373-20247261
>chr8:20247361-20254709
>chr8:20254783-20254939
>chr8:20255315-20255334
>chr8:20255379-20255652
>chr8:20255680-20276223
>chr8:20276834-20276868
>chr8:20276901-20277030
>chr8:20277974-20278362
>chr8:20278442-20283923
>chr8:20284053-20284071
>chr8:20284322-20288032
>chr8:20288121-20288525
>chr8:20288581-20301909
>chr8:20302783-20303642
>chr8:20303718-20303771
>chr8:20303806-20304115
>chr8:20304559-20304707
>chr8:20304804-20304976
>chr8:20305018-20308146
>chr8:20308270-20308334
>chr8:20309188-20309371
>chr8:20309999-20310229
>chr8:20310347-20310439
>chr8:20310533-20310874
>chr8:20311269-20311467
>chr8:20312672-20312717
>chr8:20315333-20315475
>chr8:20316946-20317017
>chr8:20317121-20317232
>chr8:20317297-20317398
>chr8:20317454-20320874
>chr8:20320896-20321215
>chr8:20321267-20345766
>chr8:20345788-20349722
>chr8:20349787-20350583
>chr8:20350641-20350760
>chr8:20350830-20350904
>chr8:20351771-20353374
>chr8:20353390-20353439
>chr8:20353624-20355537
>chr8:20355745-20359847
>chr8:20359911-20365354
>chr8:20365375-20365803
>chr8:20365849-20366147
>chr8:20367931-20368265
>chr8:20368365-20368924
>chr8:20369100-20370450
>chr8:20370640-20370666
>chr8:20371046-20371202
>chr8:20371302-20373104
>chr8:20373228-20377778
>chr8:20378370-20378447
>chr8:20378535-20394521
>chr8:20394578-20394697
>chr8:20394752-20395008
>chr8:20395136-20397652
>chr8:20397752-20397772
>chr8:20398154-20399152
>chr8:20399288-20403810
>chr8:20403866-20414114
>chr8:20414214-20418363
>chr8:20418409-20418483
>chr8:20418526-20418774
>chr8:20418806-20426474
>chr8:20426796-20428631
>chr8:20428936-20429868
>chr8:20430000-20430697
>chr8:20430882-20431952
>chr8:20432052-20432546
>chr8:20432675-20438045
>chr8:20438324-20439555
>chr8:20439775-20441829
>chr8:20441938-20442318
>chr8:20442356-20446822
>chr8:20446931-20447382
>chr8:20447477-20448002
>chr8:20448067-20452303
>chr8:20452420-20452797
>chr8:20452840-20453364
>chr8:20453370-20455743
>chr8:20455805-20466857
>chr8:20466939-20467030
>chr8:20468398-20470759
>chr8:20471093-20483295
>chr8:20483398-20483929
>chr8:20483976-20484320
>chr8:20484384-20487310
>chr8:20488082-20489737
>chr8:20489845-20490209
>chr8:20490331-20492421
>chr8:20493150-20493296
>chr8:20494080-20494236
>chr8:20494661-20495566
>chr8:20495611-20499468
>chr8:20499520-20499762
>chr8:20499800-20500256
>chr8:20500396-20500487
>chr8:20501584-20501620
>chr8:20501852-20506128
>chr8:20506505-20506639
>chr8:20508020-20508065
>chr8:20510031-20510228
>chr8:20511175-20513617
>chr8:20513763-20513795
>chr8:20513844-20515367
>chr8:20515496-20516866
>chr8:20517077-20517631
>chr8:20517727-20518021
>chr8:20519708-20519749
>chr8:20521170-20521206
>chr8:20523261-20523855
>chr8:20523955-20524613
>chr8:20524648-20525809
>chr8:20526103-20526156
>chr8:20526305-20526391
>chr8:20526453-20526499
>chr8:20526581-20528204
>chr8:20528284-20528672
>chr8:20529799-20529850
>chr8:20531041-20531345
>chr8:20533895-20534042
>chr8:20534928-20535103
>chr8:20535176-20535401
>chr8:20535425-20535767
>chr8:20535784-20535799
>chr8:20536194-20538057
>chr8:20538062-20538077
>chr8:20538195-20540284
>chr8:20540717-20541359
>chr8:20541666-20541788
>chr8:20541835-20542060
>chr8:20542150-20542252
>chr8:20542383-20542621
>chr8:20542817-20543114
>chr8:20543171-20543352
>chr8:20543539-20543764
>chr8:20543844-20544491
>chr8:20544742-20544806
>chr8:20544866-20545215
>chr8:20545518-20545659
>chr8:20546106-20546319
>chr8:20546847-20547053
>chr8:20549044-20556397
>chr8:20557112-20557134
>chr8:20558442-20558530
>chr8:20562951-20563003
>chr8:20563267-20563356
>chr8:20563429-20563497
>chr8:20563542-20563836
>chr8:20563960-20563996
>chr8:20565139-20565189
>chr8:20565322-20565370
>chr8:20567522-20567831
>chr8:20567868-20570208
>chr8:20570975-20571894
>chr8:20573117-20576514
>chr8:20576636-20577509
>chr8:20577961-20578028
>chr8:20578321-20581710
>chr8:20581775-20584189
>chr8:20584350-20587030
>chr8:20587251-20587649
>chr8:20587718-20591878
>chr8:20591962-20592101
>chr8:20592156-20592216
>chr8:20592298-20592335
>chr8:20592494-20592631
>chr8:20592692-20592726
>chr8:20592841-20592906
>chr8:20593134-20593225
>chr8:20593304-20593752
>chr8:20593800-20594320
>chr8:20594357-20596169
>chr8:20596379-20596891
>chr8:20596995-20600795
>chr8:20600844-20601675
>chr8:20601990-20617672
>chr8:20618212-20625833
>chr8:20625877-20626263
>chr8:20626327-20626561
>chr8:20626720-20626911
>chr8:20627014-20627410
>chr8:20629785-20629858
>chr8:20630053-20630125
>chr8:20630218-20631970
>chr8:20632070-20634049
>chr8:20634155-20634170
>chr8:20634355-20635599
>chr8:20635712-20636378
>chr8:20636637-20636652
>chr8:20637591-20638289
>chr8:20638421-20640358
>chr8:20640614-20642944
>chr8:20643226-20643398
>chr8:20643480-20643523
>chr8:20643636-20643677
>chr8:20643902-20646550
>chr8:20646914-20647117
>chr8:20647207-20648271
>chr8:20648420-20650289
>chr8:20650363-20650415
>chr8:20650790-20650821
>chr8:20651201-20651270
>chr8:20651317-20651955
>chr8:20651984-20652209
>chr8:20652660-20657227
>chr8:20657541-20657822
>chr8:20658013-20660398
>chr8:20660484-20660502
>chr8:20660793-20664998
>chr8:20665396-20668297
>chr8:20668397-20668412
>chr8:20668449-20671037
>chr8:20671075-20671159
>chr8:20671238-20671268
>chr8:20672498-20672696
>chr8:20672788-20673118
>chr8:20677178-20677205
>chr8:20680759-20681167
>chr8:20681563-20681753
>chr8:20682568-20683131
>chr8:20683286-20683332
>chr8:20683842-20684011
>chr8:20684487-20685263
>chr8:20685310-20685499
>chr8:20685570-20686026
>chr8:20689823-20690252
>chr8:20690318-20690819
>chr8:20690992-20692204
>chr8:20692355-20692403
>chr8:20692549-20692648
>chr8:20693125-20693165
>chr8:20694031-20694113
>chr8:20694192-20694772
>chr8:20697947-20699625
>chr8:20700113-20700149
>chr8:20708705-20708739
>chr8:20709451-20709480
>chr8:20709619-20709869
>chr8:20709904-20710227
>chr8:20710263-20733888
>chr8:20733931-20735646
>chr8:20735691-20742385
>chr8:20742508-20745270
>chr8:20745563-20745743
>chr8:20745887-20753392
>chr8:20754034-20755544
>chr8:20755681-20756190
>chr8:20756323-20757092
>chr8:20757202-20757322
>chr8:20757456-20759082
>chr8:20759205-20761191
>chr8:20761508-20763600
>chr8:20763867-20763938
>chr8:20763992-20765831
>chr8:20765891-20775726
>chr8:20775823-20785644
>chr8:20785676-20791769
>chr8:20791933-20794457
>chr8:20794667-20795738
>chr8:20795994-20797991
>chr8:20798159-20799084
>chr8:20799184-20800055
>chr8:20800183-20814451
>chr8:20814662-20815637
>chr8:20816060-20816123
>chr8:20816228-20816415
>chr8:20816542-20817176
>chr8:20817276-20817705
>chr8:20818735-20819332
>chr8:20820101-20820156
>chr8:20820234-20820303
>chr8:20821106-20821277
>chr8:20821350-20821997
>chr8:20822172-20822208
>chr8:20824173-20824366
>chr8:20826856-20827299
>chr8:20827649-20829735
>chr8:20830205-20831631
>chr8:20836811-20836864
>chr8:20836928-20837093
>chr8:20841909-20842042
>chr8:20842268-20843758
>chr8:20843858-20860405
>chr8:20860608-20860632
>chr8:20860937-20865582
>chr8:20865961-20866001
>chr8:20866087-20866624
>chr8:20868509-20868761
>chr8:20869735-20870837
>chr8:20870959-20870981
>chr8:20871081-20879400
>chr8:20879484-20879968
>chr8:20880172-20880258
>chr8:20880318-20884255
>chr8:20884405-20884498
>chr8:20884530-20884584
>chr8:20885029-20885045
>chr8:20885101-20886119
>chr8:20886339-20886379
>chr8:20887085-20900139
>chr8:20900286-20903501
>chr8:20903622-20905087
>chr8:20905118-20905232
>chr8:20905384-20905419
>chr8:20905466-20915246
>chr8:20915611-20917145
>chr8:20917188-20921707
>chr8:20922579-20922699
>chr8:20923727-20923864
>chr8:20927488-20927596
>chr8:20928737-20929353
>chr8:20929494-20929835
>chr8:20930206-20930243
>chr8:20931585-20931778
>chr8:20933473-20941955
>chr8:20942604-20957594
>chr8:20957621-20958706
>chr8:20959373-20959617
>chr8:20961216-20961354
>chr8:20961601-20961634
>chr8:20961672-20961714
>chr8:20961809-20961872
>chr8:20962395-20962981
>chr8:20967709-20968027
>chr8:20968303-20968352
>chr8:20968934-20968976
>chr8:20969692-20970524
>chr8:20970632-20970688
>chr8:20970854-20971040
>chr8:20971223-20971597
>chr8:20971664-20971947
>chr8:20972037-20976064
>chr8:20982700-20983895
>chr8:20983940-21001764
>chr8:21001799-21017755
>chr8:21017802-21022527
>chr8:21022604-21029826
>chr8:21029945-21038030
>chr8:21038374-21038940
>chr8:21039488-21039693
>chr8:21039987-21040128
>chr8:21041594-21041695
>chr8:21041764-21041817
>chr8:21041974-21042154
>chr8:21043324-21043691
>chr8:21043780-21043994
>chr8:21044089-21044456
>chr8:21044545-21052313
>chr8:21052413-21053604
>chr8:21053723-21055923
>chr8:21056145-21056439
>chr8:21056568-21056746
>chr8:21056814-21057158
>chr8:21057248-21057436
>chr8:21057489-21060294
>chr8:21060356-21061778
>chr8:21061863-21061958
>chr8:21062054-21063485
>chr8:21063592-21064242
>chr8:21067958-21068025
>chr8:21068239-21068484
>chr8:21068787-21082788
>chr8:21082866-21090342
>chr8:21090897-21090990
>chr8:21094344-21094409
>chr8:21095478-21095534
>chr8:21095654-21095715
>chr8:21095831-21095959
>chr8:21096410-21098792
>chr8:21098844-21099522
>chr8:21099666-21099717
>chr8:21099733-21100243
>chr8:21100327-21101370
>chr8:21101488-21101709
>chr8:21101759-21102055
>chr8:21102082-21103601
>chr8:21112902-21112973
>chr8:21113018-21113115
>chr8:21113149-21113224
>chr8:21113334-21144146
>chr8:21144197-21144263
>chr8:21144324-21146296
>chr8:21146312-21146928
>chr8:21147448-21147525
>chr8:21147613-21148042
>chr8:21148184-21148279
>chr8:21148444-21148528
>chr8:21152804-21152999
>chr8:21153544-21153678
>chr8:21153722-21153923
>chr8:21153970-21154024
>chr8:21156571-21156646
>chr8:21156959-21158927
>chr8:21158989-21159558
>chr8:21159611-21162614
>chr8:21162689-21164284
>chr8:21164354-21177204
>chr8:21177253-21177726
>chr8:21177808-21182048
>chr8:21182165-21182835
>chr8:21183492-21183587
>chr8:21183967-21184057
>chr8:21184343-21184408
>chr8:21184864-21201102
>chr8:21201212-21201287
>chr8:21201321-21201418
>chr8:21201463-21201534
>chr8:21202931-21205075
>chr8:21205121-21210544
>chr8:21210736-21214682
>chr8:21214901-21214939
>chr8:21214984-21215018
>chr8:21216121-21216377
>chr8:21217322-21217804
>chr8:21217868-21218379
>chr8:21218502-21219566
>chr8:21219768-21224581
>chr8:21225198-21225273
>chr8:21225509-21225610
>chr8:21226385-21235005
>chr8:21235042-21237693
>chr8:21237764-21238225
>chr8:21238291-21238593
>chr8:21238703-21238764
>chr8:21238851-21242831
>chr8:21242975-21243082
>chr8:21243310-21243371
>chr8:21243457-21264069
>chr8:21264200-21267915
>chr8:21267965-21270953
>chr8:21271134-21279525
>chr8:21279775-21280536
>chr8:21280693-21280739
>chr8:21280896-21280961
>chr8:21281154-21281248
>chr8:21281458-21281538
>chr8:21282600-21283205
>chr8:21283286-21283365
>chr8:21283387-21283648
>chr8:21284208-21284293
>chr8:21284330-21285456
>chr8:21285542-21285964
>chr8:21286090-21289972
>chr8:21290110-21290197
>chr8:21290245-21290421
>chr8:21290586-21291171
>chr8:21291228-21291807
>chr8:21292325-21292585
>chr8:21293235-21293312
>chr8:21293529-21293857
>chr8:21294021-21294587
>chr8:21296133-21298362
>chr8:21298398-21298622
>chr8:21298656-21299294
>chr8:21300861-21300936
>chr8:21301024-21301349
>chr8:21301644-21301681
>chr8:21301862-21301965
>chr8:21302205-21302292
>chr8:21303614-21303777
>chr8:21305964-21306092
>chr8:21306331-21306436
>chr8:21307571-21307621
>chr8:21308087-21308193
>chr8:21308621-21308731
>chr8:21308795-21308812
>chr8:21308940-21312359
>chr8:21312381-21312429
>chr8:21312543-21312817
>chr8:21312851-21313495
>chr8:21313587-21315538
>chr8:21316096-21322551
>chr8:21322673-21323625
>chr8:21323704-21324545
>chr8:21326965-21328495
>chr8:21329395-21332124
>chr8:21332158-21338913
>chr8:21338941-21341047
>chr8:21341151-21342630
>chr8:21342659-21344673
>chr8:21344767-21344936
>chr8:21345829-21350943
>chr8:21351171-21351322
>chr8:21351397-21351747
>chr8:21351776-21351907
>chr8:21352083-21360621
>chr8:21360744-21360818
>chr8:21360963-21361291
>chr8:21361665-21368409
>chr8:21368449-21370302
>chr8:21371152-21372248
>chr8:21372294-21374481
>chr8:21374636-21389730
>chr8:21392971-21393039
>chr8:21393390-21393430
>chr8:21393869-21393900
>chr8:21397468-21398890
>chr8:21398929-21402703
>chr8:21402955-21403000
>chr8:21403142-21403226
>chr8:21403419-21403839
>chr8:21403902-21410502
>chr8:21410574-21410848
>chr8:21411049-21411094
>chr8:21411287-21411672
>chr8:21411749-21412770
>chr8:21412803-21415397
>chr8:21415516-21415564
>chr8:21416156-21417009
>chr8:21417060-21417171
>chr8:21417234-21417483
>chr8:21418184-21418251
>chr8:21418338-21419134
>chr8:21419187-21419435
>chr8:21419475-21420090
>chr8:21420145-21420389
>chr8:21420465-21420934
>chr8:21421001-21421895
>chr8:21421978-21422893
>chr8:21422930-21423072
>chr8:21423123-21423229
>chr8:21423307-21423476
>chr8:21423538-21423797
>chr8:21424569-21425812
>chr8:21426453-21427960
>chr8:21428299-21435443
>chr8:21435612-21435977
>chr8:21436166-21443454
>chr8:21443659-21444653
>chr8:21444762-21445941
>chr8:21446187-21446739
>chr8:21446926-21446976
>chr8:21447190-21447283
>chr8:21447389-21449470
>chr8:21450970-21451011
>chr8:21456667-21458513
>chr8:21458613-21461490
>chr8:21461620-21463397
>chr8:21463497-21463512
>chr8:21463755-21496062
>chr8:21496215-21500447
>chr8:21500631-21500858
>chr8:21500887-21513581
>chr8:21513681-21528971
>chr8:21529281-21529691
>chr8:21529749-21529872
>chr8:21530512-21530555
>chr8:21531247-21533604
>chr8:21533660-21534916
>chr8:21535226-21535313
>chr8:21535434-21535640
>chr8:21535698-21535821
>chr8:21536461-21536504
>chr8:21537196-21537927
>chr8:21538093-21538163
>chr8:21538316-21546499
>chr8:21546570-21546737
>chr8:21547338-21552802
>chr8:21552841-21554741
>chr8:21554812-21554979
>chr8:21555648-21556106
>chr8:21556157-21564581
>chr8:21564681-21566736
>chr8:21566768-21568146
>chr8:21568430-21568509
>chr8:21569473-21569694
>chr8:21570253-21572319
>chr8:21572965-21573157
>chr8:21573249-21573761
>chr8:21574086-21574171
>chr8:21574256-21574384
>chr8:21574419-21574537
>chr8:21574687-21575002
>chr8:21575109-21575200
>chr8:21575714-21575778
>chr8:21575807-21577134
>chr8:21577199-21577544
>chr8:21577576-21578714
>chr8:21578854-21579814
>chr8:21579833-21580557
>chr8:21580875-21581618
>chr8:21581738-21582923
>chr8:21583069-21589070
>chr8:21589519-21590997
>chr8:21591153-21600031
>chr8:21600358-21602057
>chr8:21602192-21604136
>chr8:21604413-21610020
>chr8:21610201-21618429
>chr8:21620609-21620819
>chr8:21621139-21621208
>chr8:21621301-21621420
>chr8:21622533-21622604
>chr8:21623602-21623665
>chr8:21623923-21624002
>chr8:21625755-21628103
>chr8:21628229-21628687
>chr8:21628902-21629319
>chr8:21629358-21631140
>chr8:21631205-21635692
>chr8:21635792-21636642
>chr8:21636860-21636894
>chr8:21637036-21637596
>chr8:21637658-21637693
>chr8:21637793-21639559
>chr8:21639659-21643926
>chr8:21644026-21645426
>chr8:21645540-21646919
>chr8:21647035-21648677
>chr8:21648692-21648987
>chr8:21649094-21652896
>chr8:21652964-21652989
>chr8:21653089-21665711
>chr8:21666809-21666899
>chr8:21666954-21667609
>chr8:21667809-21669248
>chr8:21670062-21670191
>chr8:21671429-21671665
>chr8:21672048-21672086
>chr8:21672429-21672631
>chr8:21672950-21673139
>chr8:21673516-21675196
>chr8:21675283-21675341
>chr8:21675723-21675908
>chr8:21675968-21676040
>chr8:21676346-21676425
>chr8:21676531-21683439
>chr8:21683653-21689592
>chr8:21690121-21690306
>chr8:21690376-21690448
>chr8:21690481-21690542
>chr8:21690754-21690833
>chr8:21690939-21694943
>chr8:21695073-21695515
>chr8:21695559-21696134
>chr8:21696284-21696349
>chr8:21696852-21699336
>chr8:21699546-21699677
>chr8:21699931-21700204
>chr8:21700228-21700457
>chr8:21700998-21701040
>chr8:21702403-21702490
>chr8:21702518-21702677
>chr8:21705565-21705651
>chr8:21706331-21707169
>chr8:21708492-21708631
>chr8:21708688-21712309
>chr8:21712506-21712553
>chr8:21713326-21716584
>chr8:21716595-21719077
>chr8:21719177-21720760
>chr8:21721026-21721062
>chr8:21721215-21721409
>chr8:21722657-21722691
>chr8:21722801-21736009
>chr8:21736109-21742313
>chr8:21742437-21756710
>chr8:21756757-21757183
>chr8:21757279-21757486
>chr8:21757716-21758183
>chr8:21762136-21762186
>chr8:21762714-21763995
>chr8:21764139-21764356
>chr8:21765437-21770684
>chr8:21770829-21771300
>chr8:21771351-21786914
>chr8:21787662-21788029
>chr8:21788814-21791937
>chr8:21792169-21795810
>chr8:21795921-21796052
>chr8:21796152-21796631
>chr8:21798505-21799565
>chr8:21799717-21799761
>chr8:21799801-21801889
>chr8:21801925-21802270
>chr8:21802435-21803844
>chr8:21803976-21804309
>chr8:21804464-21805677
>chr8:21805777-21812066
>chr8:21812206-21812411
>chr8:21813131-21813263
>chr8:21813505-21813737
>chr8:21815150-21815480
>chr8:21815576-21815628
>chr8:21817717-21817833
>chr8:21817858-21817982
>chr8:21820788-21821027
>chr8:21827725-21827857
>chr8:21832158-21832300
>chr8:21836269-21836520
>chr8:21836880-21837053
>chr8:21837211-21837273
>chr8:21837338-21837558
>chr8:21838176-21838414
>chr8:21838618-21840101
>chr8:21840265-21840336
>chr8:21841483-21841527
>chr8:21841557-21842851
>chr8:21845006-21845163
>chr8:21847416-21847451
>chr8:21849829-21849864
>chr8:21853807-21855038
>chr8:21855654-21860988
>chr8:21861471-21861486
>chr8:21861926-21864935
>chr8:21865746-21865849
>chr8:21866185-21866280
>chr8:21866400-21866630
>chr8:21866951-21867027
>chr8:21867205-21867252
>chr8:21867289-21867346
>chr8:21869566-21869664
>chr8:21870326-21870374
>chr8:21873788-21873835
>chr8:21874701-21874778
>chr8:21874818-21874847
>chr8:21875915-21876239
>chr8:21878411-21878556
>chr8:21878775-21879181
>chr8:21882322-21882653
>chr8:21882948-21883083
>chr8:21883564-21883622
>chr8:21884501-21884695
>chr8:21885130-21885255
>chr8:21886529-21886776
>chr8:21887004-21887045
>chr8:21887458-21887558
>chr8:21887830-21887939
>chr8:21888216-21888369
>chr8:21888583-21888683
>chr8:21888714-21889858
>chr8:21889939-21890087
>chr8:21890234-21890409
>chr8:21890780-21890913
>chr8:21890995-21895521
>chr8:21895639-21895729
>chr8:21895876-21906219
>chr8:21906264-21906326
>chr8:21906380-21910735
>chr8:21910807-21911068
>chr8:21911244-21911404
>chr8:21911695-21911806
>chr8:21911858-21912084
>chr8:21913982-21914129
>chr8:21916778-21916933
>chr8:21917325-21917361
>chr8:21917555-21917591
>chr8:21917691-21917706
>chr8:21918543-21918692
>chr8:21918845-21919718
>chr8:21919859-21921571
>chr8:21921641-21922561
>chr8:21922611-21922951
>chr8:21923233-21923614
>chr8:21923711-21947629
>chr8:21948198-21949439
>chr8:21949648-21949753
>chr8:21950633-21952844
>chr8:21953188-21953319
>chr8:21953524-21953578
>chr8:21953778-21953920
>chr8:21953980-21956532
>chr8:21956638-21957209
>chr8:21957243-21961981
>chr8:21962020-21964416
>chr8:21964534-21964616
>chr8:21964787-21965348
>chr8:21965440-21965484
>chr8:21965513-21980369
>chr8:21980413-21980774
>chr8:21980961-21981190
>chr8:21981244-21985090
>chr8:21985187-21985262
>chr8:21985306-21985661
>chr8:21985856-21986085
>chr8:21986126-21988425
>chr8:21988543-21988693
>chr8:21988767-21989357
>chr8:21989450-21989493
>chr8:21989522-21990295
>chr8:21990322-21990559
>chr8:21990619-21992344
>chr8:21992420-21992825
>chr8:21992873-21993022
>chr8:21993055-21994437
>chr8:21994480-21994868
>chr8:21994903-21995263
>chr8:21996290-21998433
>chr8:21998575-21998717
>chr8:21998752-21998882
>chr8:21998966-22003330
>chr8:22003438-22003774
>chr8:22003873-22004150
>chr8:22004243-22004862
>chr8:22004863-22008956
>chr8:22009049-22009638
>chr8:22009672-22012611
>chr8:22012647-22014491
>chr8:22014591-22023826
>chr8:22023926-22024346
>chr8:22024413-22024453
>chr8:22024478-22025804
>chr8:22026007-22026028
>chr8:22026128-22026552
>chr8:22026717-22026758
>chr8:22026911-22027001
>chr8:22027230-22027388
>chr8:22028527-22029365
>chr8:22029879-22030235
>chr8:22031458-22031987
>chr8:22032226-22032262
>chr8:22034237-22034825
>chr8:22034863-22035165
>chr8:22035220-22035556
>chr8:22035664-22036750
>chr8:22037265-22037412
>chr8:22037524-22039355
>chr8:22039455-22039470
>chr8:22039513-22039660
>chr8:22039772-22042257
>chr8:22042386-22045709
>chr8:22045832-22049556
>chr8:22049581-22052028
>chr8:22053008-22053101
>chr8:22053777-22053843
>chr8:22053870-22054009
>chr8:22056213-22056261
>chr8:22057206-22057503
>chr8:22057654-22057690
>chr8:22058258-22058286
>chr8:22059095-22059410
>chr8:22059473-22059516
>chr8:22061173-22061213
>chr8:22061315-22061510
>chr8:22061689-22061753
>chr8:22061763-22065819
>chr8:22065891-22067286
>chr8:22067328-22067441
>chr8:22067495-22067689
>chr8:22067705-22068239
>chr8:22068276-22068897
>chr8:22068924-22068990
>chr8:22069119-22069149
>chr8:22069679-22069724
>chr8:22070748-22072713
>chr8:22073455-22073506
>chr8:22073711-22082331
>chr8:22082376-22082415
>chr8:22082744-22083230
>chr8:22083722-22083814
>chr8:22087176-22087367
>chr8:22087398-22087848
>chr8:22088386-22088523
>chr8:22088561-22089548
>chr8:22090804-22090945
>chr8:22091038-22091281
>chr8:22091767-22092031
>chr8:22092459-22103178
>chr8:22103248-22103403
>chr8:22103623-22107153
>chr8:22107253-22108202
>chr8:22108407-22117813
>chr8:22117932-22124483
>chr8:22126100-22126428
>chr8:22126721-22126856
>chr8:22127222-22128949
>chr8:22129028-22133260
>chr8:22133305-22136653
>chr8:22136863-22137927
>chr8:22138027-22138042
>chr8:22138352-22163591
>chr8:22163632-22164377
>chr8:22164600-22164739
>chr8:22165179-22165353
>chr8:22165452-22165608
>chr8:22165659-22165873
>chr8:22165927-22166515
>chr8:22166544-22166627
>chr8:22166670-22167255
>chr8:22167316-22168142
>chr8:22168177-22168656
>chr8:22168703-22169353
>chr8:22169404-22169787
>chr8:22169850-22169906
>chr8:22170292-22170584
>chr8:22170617-22170793
>chr8:22170821-22170955
>chr8:22171076-22171246
>chr8:22171304-22171652
>chr8:22171838-22171966
>chr8:22172137-22172447
>chr8:22172487-22172556
>chr8:22172620-22172770
>chr8:22176731-22176767
>chr8:22177129-22177213
>chr8:22177272-22177349
>chr8:22182111-22182158
>chr8:22182315-22182445
>chr8:22182750-22184762
>chr8:22184864-22185024
>chr8:22185342-22186938
>chr8:22188260-22188503
>chr8:22189457-22189472
>chr8:22189572-22191505
>chr8:22191587-22191778
>chr8:22191868-22192992
>chr8:22193289-22193575
>chr8:22193627-22193665
>chr8:22194113-22194161
>chr8:22194218-22194715
>chr8:22195243-22197271
>chr8:22197648-22198095
>chr8:22198136-22198413
>chr8:22198597-22206517
>chr8:22206926-22212606
>chr8:22212706-22212748
>chr8:22213160-22214847
>chr8:22215061-22219247
>chr8:22219300-22223738
>chr8:22223774-22232595
>chr8:22232791-22244875
>chr8:22244934-22246641
>chr8:22247324-22247361
>chr8:22247414-22248642
>chr8:22248798-22248883
>chr8:22254347-22254422
>chr8:22254951-22256053
>chr8:22256125-22258617
>chr8:22258655-22259572
>chr8:22259640-22260258
>chr8:22260286-22260331
>chr8:22260401-22260584
>chr8:22260712-22261143
>chr8:22261305-22263877
>chr8:22263966-22264068
>chr8:22266044-22268347
>chr8:22268410-22274463
>chr8:22275027-22275136
>chr8:22275249-22275684
>chr8:22275758-22277609
>chr8:22277660-22279872
>chr8:22280436-22280545
>chr8:22280658-22280729
>chr8:22280798-22281068
>chr8:22281166-22281357
>chr8:22281662-22282910
>chr8:22282962-22283105
>chr8:22283191-22283299
>chr8:22283442-22283543
>chr8:22283579-22283990
>chr8:22284324-22284610
>chr8:22284702-22286739
>chr8:22286857-22286885
>chr8:22287231-22288518
>chr8:22288620-22288728
>chr8:22288865-22288966
>chr8:22289002-22289413
>chr8:22289771-22290034
>chr8:22290126-22290582
>chr8:22290612-22316978
>chr8:22317078-22320270
>chr8:22320370-22320392
>chr8:22320584-22328551
>chr8:22328651-22329283
>chr8:22329383-22330137
>chr8:22331125-22331178
>chr8:22332147-22332549
>chr8:22332597-22333722
>chr8:22333773-22333987
>chr8:22334046-22334227
>chr8:22334400-22335356
>chr8:22335425-22336614
>chr8:22336849-22336958
>chr8:22337071-22337134
>chr8:22337195-22337212
>chr8:22337396-22337449
>chr8:22337557-22337642
>chr8:22337705-22338141
>chr8:22338337-22338374
>chr8:22338415-22338657
>chr8:22338708-22338955
>chr8:22339007-22339422
>chr8:22339520-22341250
>chr8:22341855-22363450
>chr8:22363518-22363727
>chr8:22363759-22363919
>chr8:22365236-22365592
>chr8:22368145-22368212
>chr8:22368444-22368959
>chr8:22369014-22369310
>chr8:22369366-22369607
>chr8:22369636-22396235
>chr8:22396268-22396321
>chr8:22396372-22396617
>chr8:22399553-22400276
>chr8:22403303-22403319
>chr8:22403339-22403808
>chr8:22403961-22404138
>chr8:22404201-22404322
>chr8:22404553-22410142
>chr8:22410177-22418058
>chr8:22418550-22426189
>chr8:22426600-22431114
>chr8:22431271-22431286
>chr8:22431428-22437940
>chr8:22438040-22439101
>chr8:22439119-22440210
>chr8:22440380-22441573
>chr8:22443328-22443461
>chr8:22444106-22444188
>chr8:22444264-22446261
>chr8:22446309-22446468
>chr8:22446755-22446867
>chr8:22447056-22447165
>chr8:22448118-22448133
>chr8:22448233-22448250
>chr8:22448303-22448340
>chr8:22448389-22449803
>chr8:22449903-22449918
>chr8:22450232-22450280
>chr8:22450450-22460829
>chr8:22460858-22461595
>chr8:22462495-22462774
>chr8:22462889-22464514
>chr8:22464557-22464812
>chr8:22464849-22465288
>chr8:22465386-22467042
>chr8:22467142-22467827
>chr8:22468725-22469054
>chr8:22469181-22470158
>chr8:22470317-22472560
>chr8:22475041-22475073
>chr8:22475244-22475277
>chr8:22475737-22478029
>chr8:22478180-22480395
>chr8:22480495-22481727
>chr8:22482131-22485099
>chr8:22485412-22488531
>chr8:22488615-22488814
>chr8:22488874-22489068
>chr8:22489169-22489185
>chr8:22489446-22489569
>chr8:22489892-22491472
>chr8:22492064-22492181
>chr8:22492245-22492321
>chr8:22492595-22505949
>chr8:22506380-22506421
>chr8:22508990-22509150
>chr8:22510634-22510956
>chr8:22511040-22511168
>chr8:22511231-22511415
>chr8:22514510-22514838
>chr8:22517126-22517178
>chr8:22518396-22519648
>chr8:22519988-22520834
>chr8:22520852-22523755
>chr8:22523933-22528685
>chr8:22528795-22536599
>chr8:22536785-22539549
>chr8:22539831-22541219
>chr8:22541251-22550873
>chr8:22550905-22554652
>chr8:22554842-22558083
>chr8:22558565-22560057
>chr8:22560137-22560263
>chr8:22561112-22561151
>chr8:22562468-22562494
>chr8:22562560-22562639
>chr8:22562863-22562927
>chr8:22563566-22564362
>chr8:22564521-22565536
>chr8:22565636-22571173
>chr8:22572276-22572641
>chr8:22573331-22573372
>chr8:22573467-22578718
>chr8:22580510-22581377
>chr8:22581486-22581918
>chr8:22582009-22591657
>chr8:22591694-22597616
>chr8:22597710-22598078
>chr8:22598162-22598501
>chr8:22598614-22598676
>chr8:22598790-22598873
>chr8:22598943-22602902
>chr8:22603002-22606578
>chr8:22606723-22606933
>chr8:22607301-22610003
>chr8:22610148-22610492
>chr8:22610574-22610855
>chr8:22610896-22611108
>chr8:22611507-22611690
>chr8:22611888-22611958
>chr8:22612050-22612251
>chr8:22612535-22612603
>chr8:22612761-22612853
>chr8:22612954-22613086
>chr8:22614027-22614083
>chr8:22614889-22614922
>chr8:22615130-22615204
>chr8:22615245-22615410
>chr8:22615567-22615616
>chr8:22616345-22616764
>chr8:22616922-22634793
>chr8:22634839-22634904
>chr8:22634963-22635053
>chr8:22635143-22635649
>chr8:22636964-22637737
>chr8:22637984-22638021
>chr8:22638232-22642998
>chr8:22643027-22643411
>chr8:22643692-22643739
>chr8:22643834-22644052
>chr8:22644123-22644972
>chr8:22645272-22645312
>chr8:22653501-22653644
>chr8:22659184-22659306
>chr8:22660011-22660078
>chr8:22660133-22660907
>chr8:22661008-22661182
>chr8:22661234-22661420
>chr8:22661458-22662792
>chr8:22662957-22664591
>chr8:22664766-22664885
>chr8:22665081-22665353
>chr8:22665987-22666194
>chr8:22666294-22680540
>chr8:22685733-22685801
>chr8:22690942-22691001
>chr8:22692723-22698906
>chr8:22699006-22700325
>chr8:22700425-22700452
>chr8:22700706-22700850
>chr8:22701592-22701727
>chr8:22702356-22702522
>chr8:22703433-22718473
>chr8:22719018-22719775
>chr8:22723703-22724068
>chr8:22724393-22724427
>chr8:22724719-22725143
>chr8:22725199-22725830
>chr8:22725979-22739230
>chr8:22739645-22741239
>chr8:22741363-22766023
>chr8:22766340-22767168
>chr8:22767262-22767280
>chr8:22767405-22768875
>chr8:22769075-22777517
>chr8:22777570-22779160
>chr8:22779282-22779785
>chr8:22780214-22786271
>chr8:22786439-22788044
>chr8:22788240-22788529
>chr8:22788661-22788695
>chr8:22788746-22788773
>chr8:22789182-22790116
>chr8:22790692-22797801
>chr8:22797971-22799242
>chr8:22799384-22800201
>chr8:22800488-22800556
>chr8:22800619-22800672
>chr8:22800731-22800939
>chr8:22801111-22801325
>chr8:22801461-22801501
>chr8:22803940-22805646
>chr8:22805699-22819451
>chr8:22821818-22821890
>chr8:22823683-22823743
>chr8:22824173-22824299
>chr8:22825292-22825608
>chr8:22825692-22825853
>chr8:22828514-22828707
>chr8:22831970-22832018
>chr8:22832236-22832346
>chr8:22835869-22836012
>chr8:22837150-22837640
>chr8:22838036-22838097
>chr8:22838143-22838378
>chr8:22838771-22838786
>chr8:22839001-22839192
>chr8:22840074-22840273
>chr8:22840329-22840385
>chr8:22841258-22841549
>chr8:22841983-22842916
>chr8:22842977-22843176
>chr8:22844326-22844814
>chr8:22845209-22845270
>chr8:22845316-22845616
>chr8:22845627-22845644
>chr8:22845744-22845835
>chr8:22851144-22864431
>chr8:22865482-22865550
>chr8:22867972-22870853
>chr8:22870905-22871190
>chr8:22871277-22873754
>chr8:22873837-22873989
>chr8:22874401-22874754
>chr8:22876009-22876053
>chr8:22876164-22876361
>chr8:22876491-22876542
>chr8:22880429-22880491
>chr8:22881825-22881873
>chr8:22882143-22882278
>chr8:22883858-22883897
>chr8:22884622-22884835
>chr8:22885038-22885079
>chr8:22885841-22887425
>chr8:22887494-22893836
>chr8:22893866-22900738
>chr8:22902957-22903010
>chr8:22903177-22903216
>chr8:22903733-22903888
>chr8:22904651-22905191
>chr8:22905357-22915263
>chr8:22915936-22916091
>chr8:22916517-22917036
>chr8:22917342-22917436
>chr8:22917509-22917843
>chr8:22917921-22922031
>chr8:22922131-22924247
>chr8:22925719-22925839
>chr8:22926073-22926135
>chr8:22926263-22926378
>chr8:22926434-22926480
>chr8:22926955-22927128
>chr8:22927535-22927680
>chr8:22928035-22928531
>chr8:22929275-22935383
>chr8:22935546-22936314
>chr8:22937462-22938267
>chr8:22938322-22938489
>chr8:22938580-22938831
>chr8:22938978-22939207
>chr8:22939247-22940435
>chr8:22942719-22942796
>chr8:22942848-22942914
>chr8:22942967-22943296
>chr8:22943593-22943694
>chr8:22943767-22949266
>chr8:22949331-22949505
>chr8:22949911-22949996
>chr8:22950127-22950240
>chr8:22950537-22950619
>chr8:22950711-22950920
>chr8:22950963-22952569
>chr8:22953100-22954378
>chr8:22954551-22961054
>chr8:22961100-22961352
>chr8:22961556-22965159
>chr8:22965850-22979742
>chr8:22980893-22982736
>chr8:22988420-22989747
>chr8:22990923-22991096
>chr8:22992240-22992390
>chr8:22992816-22993096
>chr8:22993139-22994398
>chr8:22995763-22995872
>chr8:22995995-22999297
>chr8:22999422-22999473
>chr8:23000316-23000567
>chr8:23000846-23000888
>chr8:23004068-23006610
>chr8:23006750-23007704
>chr8:23007869-23010646
>chr8:23010684-23010782
>chr8:23010895-23012125
>chr8:23012162-23014862
>chr8:23014947-23014998
>chr8:23015767-23016068
>chr8:23016134-23019048
>chr8:23019138-23020158
>chr8:23020264-23020319
>chr8:23020411-23020680
>chr8:23021057-23021122
>chr8:23021201-23021281
>chr8:23021920-23022114
>chr8:23022246-23024234
>chr8:23024289-23024305
>chr8:23024437-23025696
>chr8:23025799-23025859
>chr8:23025920-23026977
>chr8:23027406-23027804
>chr8:23027947-23030345
>chr8:23030392-23031027
>chr8:23031154-23042876
>chr8:23043228-23048397
>chr8:23048535-23051493
>chr8:23051617-23054323
>chr8:23054519-23067177
>chr8:23067208-23067378
>chr8:23067458-23069656
>chr8:23069714-23071771
>chr8:23071972-23074707
>chr8:23074807-23075154
>chr8:23075331-23078455
>chr8:23078484-23083741
>chr8:23087845-23087883
>chr8:23087964-23088763
>chr8:23088831-23089017
>chr8:23089086-23096223
>chr8:23096542-23096559
>chr8:23096659-23102764
>chr8:23102816-23104295
>chr8:23104446-23108064
>chr8:23108215-23108315
>chr8:23108821-23111175
>chr8:23111248-23111455
>chr8:23111536-23111624
>chr8:23111823-23115904
>chr8:23115956-23116045
>chr8:23116143-23116888
>chr8:23117165-23117621
>chr8:23117658-23117851
>chr8:23117960-23118032
>chr8:23118207-23118431
>chr8:23118579-23119013
>chr8:23119050-23119416
>chr8:23121088-23121166
>chr8:23122878-23122965
>chr8:23123021-23124165
>chr8:23124400-23129957
>chr8:23130160-23136399
>chr8:23136448-23137587
>chr8:23137695-23137903
>chr8:23139225-23146600
>chr8:23146636-23148808
>chr8:23148829-23151220
>chr8:23151451-23151724
>chr8:23151788-23151957
>chr8:23152138-23152319
>chr8:23152357-23153415
>chr8:23153475-23154329
>chr8:23154399-23154434
>chr8:23154484-23155908
>chr8:23155943-23156437
>chr8:23156482-23156527
>chr8:23156595-23157451
>chr8:23157488-23157717
>chr8:23157895-23158092
>chr8:23158135-23158170
>chr8:23158223-23158858
>chr8:23160242-23160328
>chr8:23160369-23160494
>chr8:23162664-23163539
>chr8:23163757-23163876
>chr8:23164053-23165049
>chr8:23165330-23165366
>chr8:23165796-23166667
>chr8:23166867-23173610
>chr8:23173710-23189735
>chr8:23189958-23197755
>chr8:23197952-23201288
>chr8:23201316-23201682
>chr8:23201726-23202042
>chr8:23202082-23202280
>chr8:23202551-23202980
>chr8:23203047-23215975
>chr8:23216075-23219021
>chr8:23219076-23219503
>chr8:23219774-23219847
>chr8:23219893-23222670
>chr8:23222770-23226329
>chr8:23226546-23237057
>chr8:23237125-23237227
>chr8:23237228-23238790
>chr8:23239036-23241817
>chr8:23242070-23246544
>chr8:23246603-23246814
>chr8:23246914-23249859
>chr8:23250073-23256874
>chr8:23256974-23257255
>chr8:23257401-23259209
>chr8:23259309-23261234
>chr8:23261811-23263525
>chr8:23263657-23266177
>chr8:23266564-23268034
>chr8:23268058-23268074
>chr8:23268174-23268198
>chr8:23268377-23282754
>chr8:23282903-23296129
>chr8:23296175-23297205
>chr8:23297248-23297440
>chr8:23297505-23298230
>chr8:23298304-23309347
>chr8:23309437-23309471
>chr8:23309935-23309992
>chr8:23310811-23311605
>chr8:23311647-23312136
>chr8:23312212-23325139
>chr8:23325231-23325582
>chr8:23325791-23326381
>chr8:23328742-23332430
>chr8:23332559-23333429
>chr8:23333542-23342367
>chr8:23342467-23342482
>chr8:23342690-23345422
>chr8:23345522-23358543
>chr8:23358596-23358756
>chr8:23359194-23370946
>chr8:23371098-23371698
>chr8:23371912-23372054
>chr8:23372092-23372299
>chr8:23372467-23372516
>chr8:23372870-23373233
>chr8:23373301-23373682
>chr8:23373795-23373933
>chr8:23373990-23374157
>chr8:23374809-23376050
>chr8:23377122-23377298
>chr8:23377746-23377890
>chr8:23378077-23378275
>chr8:23378332-23379728
>chr8:23379738-23380054
>chr8:23380132-23380567
>chr8:23380677-23380808
>chr8:23380912-23381885
>chr8:23385349-23385503
>chr8:23386162-23387305
>chr8:23387391-23387431
>chr8:23387489-23387616
>chr8:23388111-23388147
>chr8:23389070-23389118
>chr8:23389409-23390797
>chr8:23390946-23390980
>chr8:23391207-23391594
>chr8:23391679-23391778
>chr8:23391915-23391949
>chr8:23392116-23392751
>chr8:23392927-23393437
>chr8:23393655-23393960
>chr8:23394012-23394049
>chr8:23394122-23394246
>chr8:23394290-23394432
>chr8:23394484-23394524
>chr8:23394631-23394841
>chr8:23395249-23395331
>chr8:23395487-23395615
>chr8:23395671-23396676
>chr8:23397156-23397349
>chr8:23397805-23413706
>chr8:23415528-23420291
>chr8:23420342-23421638
>chr8:23421737-23421822
>chr8:23421969-23422487
>chr8:23434306-23434469
>chr8:23435018-23435075
>chr8:23435326-23447070
>chr8:23447170-23458917
>chr8:23459026-23467394
>chr8:23467442-23467667
>chr8:23467735-23467838
>chr8:23467923-23468123
>chr8:23468251-23472090
>chr8:23472138-23472819
>chr8:23472977-23490512
>chr8:23491009-23491497
>chr8:23491825-23491874
>chr8:23495716-23495749
>chr8:23496177-23496215
>chr8:23499418-23499489
>chr8:23499562-23499665
>chr8:23500711-23500749
>chr8:23502357-23502533
>chr8:23503086-23503466
>chr8:23505064-23506259
>chr8:23506318-23508547
>chr8:23508595-23508904
>chr8:23508942-23508987
>chr8:23509043-23510989
>chr8:23511014-23512781
>chr8:23512859-23514922
>chr8:23515022-23520821
>chr8:23520969-23521051
>chr8:23521268-23521707
>chr8:23521772-23523087
>chr8:23523119-23525353
>chr8:23525464-23536974
>chr8:23537035-23552021
>chr8:23552148-23560046
>chr8:23560075-23571965
>chr8:23572065-23580280
>chr8:23580561-23580677
>chr8:23580747-23581308
>chr8:23581410-23581429
>chr8:23581529-23581544
>chr8:23581557-23581730
>chr8:23581778-23581991
>chr8:23582028-23592061
>chr8:23594841-23594885
>chr8:23594982-23595605
>chr8:23595663-23596681
>chr8:23596752-23596915
>chr8:23596996-23597155
>chr8:23597239-23608132
>chr8:23608326-23608400
>chr8:23608540-23609904
>chr8:23610109-23611155
>chr8:23611942-23638789
>chr8:23638861-23638946
>chr8:23639814-23640129
>chr8:23641849-23641883
>chr8:23642148-23642176
>chr8:23645691-23645835
>chr8:23646252-23646640
>chr8:23646680-23655038
>chr8:23655138-23656296
>chr8:23656396-23658092
>chr8:23658217-23659182
>chr8:23659282-23664439
>chr8:23664519-23664581
>chr8:23665338-23665692
>chr8:23669863-23669940
>chr8:23670132-23670166
>chr8:23670264-23670444
>chr8:23670477-23670513
>chr8:23670542-23670648
>chr8:23670707-23670743
>chr8:23670789-23670860
>chr8:23670950-23671026
>chr8:23671247-23672388
>chr8:23672488-23682822
>chr8:23682861-23682973
>chr8:23682989-23690370
>chr8:23690599-23690667
>chr8:23690788-23691415
>chr8:23691454-23691547
>chr8:23691600-23691648
>chr8:23691718-23691828
>chr8:23691995-23692111
>chr8:23692197-23694057
>chr8:23694126-23696756
>chr8:23696929-23697970
>chr8:23698163-23705344
>chr8:23705444-23714039
>chr8:23714198-23716192
>chr8:23716313-23738485
>chr8:23738530-23739509
>chr8:23739535-23739616
>chr8:23739674-23739707
>chr8:23740107-23748239
>chr8:23748720-23756795
>chr8:23756823-23759539
>chr8:23759593-23771457
>chr8:23778255-23778476
>chr8:23781396-23781434
>chr8:23781693-23781734
>chr8:23782125-23782527
>chr8:23782585-23782842
>chr8:23782965-23783126
>chr8:23783155-23783547
>chr8:23783719-23784611
>chr8:23784658-23784815
>chr8:23784963-23785049
>chr8:23785226-23786306
>chr8:23786379-23786783
>chr8:23786851-23787451
>chr8:23787503-23787547
>chr8:23787578-23794119
>chr8:23794174-23794983
>chr8:23795078-23803922
>chr8:23804107-23804165
>chr8:23804279-23804310
>chr8:23804453-23804506
>chr8:23807357-23807605
>chr8:23808570-23808725
>chr8:23811730-23812730
>chr8:23813840-23816766
>chr8:23816866-23816896
>chr8:23816965-23818950
>chr8:23819016-23828351
>chr8:23828393-23829485
>chr8:23829585-23829600
>chr8:23829896-23841262
>chr8:23841320-23870232
>chr8:23870359-23889035
>chr8:23889233-23889248
>chr8:23889309-23891140
>chr8:23891260-23891275
>chr8:23891696-23891844
>chr8:23895055-23895483
>chr8:23896025-23896126
>chr8:23897542-23897582
>chr8:23897625-23897682
>chr8:23897792-23904344
>chr8:23904391-23906119
>chr8:23906169-23919368
>chr8:23919579-23935693
>chr8:23935749-23936504
>chr8:23936625-23939756
>chr8:23939921-23946270
>chr8:23946451-23947939
>chr8:23948064-23949722
>chr8:23949763-23950502
>chr8:23950910-23951033
>chr8:23953785-23953838
>chr8:23953919-23954263
>chr8:23955338-23956148
>chr8:23968496-23968621
>chr8:23971415-23971446
>chr8:23971612-23971740
>chr8:23972277-23972384
>chr8:23973207-23974159
>chr8:23974517-23979823
>chr8:23981419-23986684
>chr8:23986856-23986871
>chr8:23986983-23989894
>chr8:23990067-23991357
>chr8:23995236-23995320
>chr8:23995405-23995589
>chr8:23995733-23995771
>chr8:24000268-24001285
>chr8:24001841-24007708
>chr8:24007739-24007786
>chr8:24008069-24008112
>chr8:24008258-24008441
>chr8:24008618-24008762
>chr8:24008871-24009012
>chr8:24009249-24009360
>chr8:24009492-24009725
>chr8:24009765-24017555
>chr8:24017614-24017712
>chr8:24017744-24017870
>chr8:24018660-24018734
>chr8:24018938-24020274
>chr8:24020298-24021384
>chr8:24021409-24021645
>chr8:24021945-24028400
>chr8:24028494-24032217
>chr8:24032399-24032435
>chr8:24032472-24032718
>chr8:24032773-24033445
>chr8:24033760-24033835
>chr8:24033906-24054111
>chr8:24054400-24054549
>chr8:24054595-24058496
>chr8:24058523-24058618
>chr8:24058735-24059765
>chr8:24059943-24060092
>chr8:24060138-24063201
>chr8:24063527-24063666
>chr8:24063755-24065278
>chr8:24065366-24068071
>chr8:24068101-24071860
>chr8:24072002-24072933
>chr8:24073260-24078417
>chr8:24079426-24079612
>chr8:24079689-24079876
>chr8:24079967-24080257
>chr8:24080439-24080474
>chr8:24081038-24081119
>chr8:24081177-24081265
>chr8:24081376-24082002
>chr8:24082175-24098807
>chr8:24098902-24101665
>chr8:24101893-24102363
>chr8:24102402-24103687
>chr8:24103719-24103763
>chr8:24104087-24104136
>chr8:24104364-24104531
>chr8:24104682-24104757
>chr8:24104819-24115026
>chr8:24115290-24115447
>chr8:24118562-24118918
>chr8:24119229-24119385
>chr8:24119461-24119785
>chr8:24119841-24120057
>chr8:24120709-24126736
>chr8:24127773-24127984
>chr8:24130101-24150213
>chr8:24150313-24156328
>chr8:24156401-24158448
>chr8:24158548-24160913
>chr8:24161076-24161211
>chr8:24161341-24161697
>chr8:24161811-24161874
>chr8:24161912-24162590
>chr8:24162636-24163475
>chr8:24163634-24164342
>chr8:24164423-24164460
>chr8:24164730-24165284
>chr8:24165538-24165561
>chr8:24165650-24172031
>chr8:24172131-24179497
>chr8:24179597-24180525
>chr8:24180587-24181024
>chr8:24181084-24181186
>chr8:24181452-24193843
>chr8:24193880-24197085
>chr8:24197125-24200239
>chr8:24200285-24200990
>chr8:24201050-24202424
>chr8:24202476-24202583
>chr8:24202654-24203322
>chr8:24203336-24205182
>chr8:24205206-24205622
>chr8:24205770-24205967
>chr8:24206168-24206326
>chr8:24206357-24206416
>chr8:24206467-24211382
>chr8:24212397-24212582
>chr8:24212707-24213838
>chr8:24213910-24223476
>chr8:24223526-24224576
>chr8:24224621-24225609
>chr8:24225650-24234808
>chr8:24234908-24235775
>chr8:24235919-24235934
>chr8:24236528-24250416
>chr8:24250523-24250943
>chr8:24251020-24258280
>chr8:24258405-24258776
>chr8:24258884-24259263
>chr8:24259339-24276190
>chr8:24277651-24277906
>chr8:24278575-24278659
>chr8:24280146-24280176
>chr8:24281239-24293103
>chr8:24293309-24293327
>chr8:24293802-24298388
>chr8:24298427-24299253
>chr8:24299349-24299481
>chr8:24299842-24300127
>chr8:24300163-24303392
>chr8:24303492-24306182
>chr8:24306319-24306413
>chr8:24306774-24307059
>chr8:24307095-24310865
>chr8:24311300-24311621
>chr8:24313638-24313713
>chr8:24313803-24315907
>chr8:24316087-24317862
>chr8:24318038-24328431
>chr8:24328566-24329174
>chr8:24329187-24341164
>chr8:24341388-24341575
>chr8:24342791-24342933
>chr8:24342987-24343059
>chr8:24349191-24349243
>chr8:24349400-24349481
>chr8:24353593-24353731
>chr8:24354090-24354128
>chr8:24354674-24354715
>chr8:24355447-24356063
>chr8:24356431-24356564
>chr8:24357895-24358167
>chr8:24358212-24358321
>chr8:24360223-24360269
>chr8:24360388-24360737
>chr8:24360766-24369548
>chr8:24369667-24370453
>chr8:24370645-24372852
>chr8:24373000-24373032
>chr8:24373133-24374294
>chr8:24374332-24374397
>chr8:24374571-24377065
>chr8:24377186-24403603
>chr8:24404078-24404390
>chr8:24404568-24404594
>chr8:24404889-24406105
>chr8:24406137-24406206
>chr8:24406679-24406726
>chr8:24406859-24407161
>chr8:24407731-24407808
>chr8:24408666-24415535
>chr8:24417612-24417667
>chr8:24417769-24418386
>chr8:24419107-24424317
>chr8:24424435-24434022
>chr8:24435845-24435990
>chr8:24437587-24437645
>chr8:24438067-24447223
>chr8:24448327-24448367
>chr8:24451108-24460091
>chr8:24460674-24460847
>chr8:24460947-24470053
>chr8:24470214-24470376
>chr8:24470465-24470595
>chr8:24470937-24471161
>chr8:24471639-24471841
>chr8:24471897-24472102
>chr8:24472162-24472624
>chr8:24472687-24472888
>chr8:24472990-24473206
>chr8:24473289-24473376
>chr8:24473526-24473714
>chr8:24473739-24474036
>chr8:24474106-24474312
>chr8:24474446-24474849
>chr8:24475036-24476291
>chr8:24476448-24476480
>chr8:24476697-24476862
>chr8:24476894-24476984
>chr8:24477023-24477081
>chr8:24477168-24477367
>chr8:24477452-24477643
>chr8:24477734-24477820
>chr8:24481372-24507520
>chr8:24507548-24513369
>chr8:24514470-24514602
>chr8:24514668-24514927
>chr8:24515215-24515396
>chr8:24516709-24516751
>chr8:24516952-24517001
>chr8:24517038-24517130
>chr8:24517304-24517399
>chr8:24517608-24517717
>chr8:24518876-24519737
>chr8:24519856-24521438
>chr8:24522041-24524922
>chr8:24525037-24525627
>chr8:24525825-24526216
>chr8:24527246-24527302
>chr8:24527333-24527369
>chr8:24530191-24530273
>chr8:24534280-24534452
>chr8:24536260-24536775
>chr8:24536820-24537424
>chr8:24537928-24538261
>chr8:24538305-24538373
>chr8:24538470-24541186
>chr8:24541574-24541605
>chr8:24542279-24542459
>chr8:24542622-24545151
>chr8:24545251-24545917
>chr8:24546976-24548688
>chr8:24548788-24550866
>chr8:24550982-24556175
>chr8:24556275-24560348
>chr8:24560429-24560534
>chr8:24560572-24560664
>chr8:24560711-24563486
>chr8:24563672-24563842
>chr8:24563904-24564360
>chr8:24564451-24569093
>chr8:24569149-24573923
>chr8:24574022-24574245
>chr8:24574290-24575609
>chr8:24575876-24575924
>chr8:24575970-24582424
>chr8:24582603-24583575
>chr8:24583961-24586389
>chr8:24586580-24586605
>chr8:24586729-24587513
>chr8:24587620-24588487
>chr8:24588601-24588732
>chr8:24588930-24590018
>chr8:24590038-24590096
>chr8:24590116-24590749
>chr8:24591806-24597214
>chr8:24597314-24598921
>chr8:24598968-24617358
>chr8:24617402-24617487
>chr8:24617520-24619378
>chr8:24619416-24622057
>chr8:24622221-24626934
>chr8:24628028-24628245
>chr8:24628310-24628354
>chr8:24628672-24629154
>chr8:24629364-24630514
>chr8:24630536-24630590
>chr8:24631148-24644801
>chr8:24644853-24645206
>chr8:24645255-24645491
>chr8:24646532-24646562
>chr8:24646704-24647072
>chr8:24649149-24649421
>chr8:24649496-24664438
>chr8:24664469-24665799
>chr8:24665851-24665888
>chr8:24665945-24666850
>chr8:24666901-24668093
>chr8:24668596-24671306
>chr8:24671363-24675580
>chr8:24675620-24677068
>chr8:24677156-24677383
>chr8:24677472-24678658
>chr8:24683195-24683304
>chr8:24683366-24685285
>chr8:24685659-24694617
>chr8:24694648-24704550
>chr8:24704924-24705039
>chr8:24705201-24705299
>chr8:24705527-24705662
>chr8:24707953-24720038
>chr8:24720206-24720224
>chr8:24720294-24722379
>chr8:24722590-24722633
>chr8:24722940-24723744
>chr8:24724011-24724084
>chr8:24727254-24727801
>chr8:24727992-24728768
>chr8:24729109-24729163
>chr8:24729342-24729411
>chr8:24729439-24730165
>chr8:24730265-24732138
>chr8:24732172-24732551
>chr8:24732752-24732886
>chr8:24732969-24733122
>chr8:24734814-24734858
>chr8:24736693-24736725
>chr8:24736896-24770824
>chr8:24770904-24771116
>chr8:24771204-24771369
>chr8:24771787-24771818
>chr8:24772011-24772161
>chr8:24772270-24772453
>chr8:24772991-24773371
>chr8:24773414-24773897
>chr8:24774138-24774684
>chr8:24774720-24776536
>chr8:24776593-24776711
>chr8:24777478-24777692
>chr8:24778806-24779317
>chr8:24779415-24780116
>chr8:24780155-24780624
>chr8:24780726-24781190
>chr8:24782172-24791212
>chr8:24791254-24791521
>chr8:24792129-24792293
>chr8:24792333-24792488
>chr8:24792762-24793016
>chr8:24793435-24793514
>chr8:24793616-24793870
>chr8:24794299-24801734
>chr8:24801817-24803623
>chr8:24803888-24805244
>chr8:24805304-24805366
>chr8:24805760-24806440
>chr8:24806559-24806618
>chr8:24806669-24809214
>chr8:24809294-24809383
>chr8:24809678-24809931
>chr8:24810068-24810133
>chr8:24810566-24810829
>chr8:24811102-24811201
>chr8:24812254-24812564
>chr8:24812831-24813056
>chr8:24813150-24814073
>chr8:24814150-24826207
>chr8:24826297-24826331
>chr8:24826380-24826400
>chr8:24826534-24834381
>chr8:24834780-24834847
>chr8:24834982-24835960
>chr8:24836034-24842514
>chr8:24842637-24842657
>chr8:24843265-24844949
>chr8:24845087-24845130
>chr8:24845175-24857655
>chr8:24857776-24860146
>chr8:24860397-24861051
>chr8:24861092-24861138
>chr8:24861192-24861325
>chr8:24861533-24862457
>chr8:24862686-24862849
>chr8:24862901-24863020
>chr8:24863107-24863188
>chr8:24863245-24863739
>chr8:24863843-24864126
>chr8:24864308-24864529
>chr8:24864759-24865017
>chr8:24865126-24865839
>chr8:24865921-24866198
>chr8:24866300-24866524
>chr8:24866649-24866744
>chr8:24867186-24867399
>chr8:24867539-24869021
>chr8:24869045-24870822
>chr8:24870860-24872336
>chr8:24873248-24873375
>chr8:24874982-24875093
>chr8:24875164-24875863
>chr8:24875897-24876073
>chr8:24876285-24876967
>chr8:24877001-24877036
>chr8:24877176-24879393
>chr8:24880122-24880143
>chr8:24880264-24894117
>chr8:24894199-24894302
>chr8:24895361-24895492
>chr8:24896435-24898408
>chr8:24898827-24898928
>chr8:24900010-24900099
>chr8:24900156-24901430
>chr8:24901531-24915632
>chr8:24915732-24918453
>chr8:24918484-24921397
>chr8:24923092-24925390
>chr8:24925488-24925701
>chr8:24925750-24925920
>chr8:24927564-24929086
>chr8:24929630-24929676
>chr8:24930806-24931079
>chr8:24931335-24945601
>chr8:24945643-24947174
>chr8:24947235-24952163
>chr8:24952334-24952530
>chr8:24952611-24959914
>chr8:24960059-24969524
>chr8:24969545-24970653
>chr8:24970679-24970816
>chr8:24971144-24980703
>chr8:24981068-24981152
>chr8:24981567-24982396
>chr8:24982451-24983063
>chr8:24983157-24983331
>chr8:24983410-24983440
>chr8:24983476-24983593
>chr8:24983652-24983760
>chr8:24983821-24984379
>chr8:24984415-24984676
>chr8:24984732-24985036
>chr8:24985104-24985136
>chr8:24985180-24985700
>chr8:24985736-24986450
>chr8:24986512-24986733
>chr8:24986762-24987058
>chr8:24987649-24988015
>chr8:24989090-24989137
>chr8:24991216-24991335
>chr8:24991426-24991461
>chr8:24992071-24996435
>chr8:24996629-25002472
>chr8:25002581-25003152
>chr8:25003238-25003299
>chr8:25003781-25006328
>chr8:25006479-25007330
>chr8:25007610-25012433
>chr8:25012873-25013178
>chr8:25014233-25014270
>chr8:25014330-25014693
>chr8:25015199-25015237
>chr8:25016295-25016635
>chr8:25018339-25018470
>chr8:25019993-25020054
>chr8:25020107-25020139
>chr8:25021348-25021441
>chr8:25021974-25022146
>chr8:25027081-25027313
>chr8:25027370-25027911
>chr8:25028462-25028539
>chr8:25028598-25028674
>chr8:25028761-25028794
>chr8:25029234-25029313
>chr8:25029365-25031534
>chr8:25031865-25031880
>chr8:25032344-25032910
>chr8:25034001-25034045
>chr8:25035550-25036479
>chr8:25036504-25037494
>chr8:25037542-25038696
>chr8:25038757-25040342
>chr8:25040383-25049716
>chr8:25050149-25052990
>chr8:25053432-25055729
>chr8:25055743-25055798
>chr8:25055850-25063477
>chr8:25064419-25064769
>chr8:25064853-25068033
>chr8:25068055-25068127
>chr8:25068483-25068527
>chr8:25068680-25078617
>chr8:25078717-25096262
>chr8:25096869-25098744
>chr8:25099041-25105006
>chr8:25105106-25107998
>chr8:25108082-25108432
>chr8:25109342-25109674
>chr8:25109688-25116258
>chr8:25116425-25116468
>chr8:25116986-25123750
>chr8:25127707-25128037
>chr8:25128434-25128503
>chr8:25128552-25128692
>chr8:25129899-25130344
>chr8:25130659-25130725
>chr8:25137790-25137831
>chr8:25138517-25142746
>chr8:25142780-25144301
>chr8:25144487-25146187
>chr8:25146439-25152250
>chr8:25152305-25152827
>chr8:25152939-25153231
>chr8:25153260-25153665
>chr8:25153706-25156562
>chr8:25156595-25157297
>chr8:25157556-25158850
>chr8:25159421-25160299
>chr8:25160361-25166196
>chr8:25166437-25166564
>chr8:25166595-25166639
>chr8:25167092-25167126
>chr8:25167208-25169484
>chr8:25169524-25169611
>chr8:25169636-25169673
>chr8:25170318-25170567
>chr8:25171280-25171491
>chr8:25173044-25173269
>chr8:25174037-25178793
>chr8:25178820-25178998
>chr8:25179144-25179248
>chr8:25179667-25179712
>chr8:25179818-25179880
>chr8:25180148-25189301
>chr8:25189361-25197841
>chr8:25198516-25198605
>chr8:25198758-25202458
>chr8:25202512-25204716
>chr8:25204838-25206086
>chr8:25206127-25206259
>chr8:25207115-25212728
>chr8:25212782-25212806
>chr8:25212906-25212931
>chr8:25212997-25214013
>chr8:25214136-25217464
>chr8:25217827-25218048
>chr8:25218256-25218310
>chr8:25218447-25219920
>chr8:25219974-25223724
>chr8:25223742-25223915
>chr8:25224042-25225469
>chr8:25225717-25226498
>chr8:25226576-25226637
>chr8:25226843-25227356
>chr8:25227489-25227643
>chr8:25227704-25227750
>chr8:25227783-25227886
>chr8:25227962-25228053
>chr8:25228107-25228700
>chr8:25228732-25228796
>chr8:25229084-25229291
>chr8:25229486-25230543
>chr8:25230775-25230982
>chr8:25231177-25233355
>chr8:25233483-25233505
>chr8:25233560-25239499
>chr8:25239599-25241634
>chr8:25241781-25241796
>chr8:25242279-25244060
>chr8:25244118-25244150
>chr8:25244308-25245086
>chr8:25245501-25246204
>chr8:25246505-25246642
>chr8:25246895-25249359
>chr8:25249657-25249691
>chr8:25251068-25251147
>chr8:25251204-25251263
>chr8:25251445-25251669
>chr8:25251717-25307332
>chr8:25307398-25308512
>chr8:25308730-25308766
>chr8:25308899-25308930
>chr8:25309060-25309116
>chr8:25309354-25309404
>chr8:25309741-25309774
>chr8:25309901-25310447
>chr8:25310475-25311598
>chr8:25311698-25313316
>chr8:25313360-25314870
>chr8:25314945-25326171
>chr8:25326342-25328404
>chr8:25328650-25328665
>chr8:25329051-25330940
>chr8:25331171-25331199
>chr8:25331299-25332853
>chr8:25332888-25332968
>chr8:25333169-25333717
>chr8:25333764-25333905
>chr8:25334005-25337057
>chr8:25337136-25337216
>chr8:25340858-25340937
>chr8:25342309-25342343
>chr8:25342458-25342523
>chr8:25342610-25342711
>chr8:25344588-25344634
>chr8:25346289-25346612
>chr8:25351001-25351074
>chr8:25353003-25353047
>chr8:25359026-25359066
>chr8:25360223-25363026
>chr8:25363225-25363360
>chr8:25363401-25365379
>chr8:25365557-25365611
>chr8:25365684-25365888
>chr8:25366141-25367121
>chr8:25367300-25375517
>chr8:25375697-25378107
>chr8:25378902-25387187
>chr8:25387363-25388202
>chr8:25389043-25389721
>chr8:25391147-25392019
>chr8:25393194-25393340
>chr8:25397185-25397497
>chr8:25398468-25428971
>chr8:25429038-25429365
>chr8:25429771-25429953
>chr8:25430276-25435983
>chr8:25436170-25436231
>chr8:25436630-25436668
>chr8:25436856-25437306
>chr8:25437383-25437501
>chr8:25437654-25437921
>chr8:25437947-25440768
>chr8:25440955-25441016
>chr8:25441415-25441451
>chr8:25441641-25442091
>chr8:25442168-25442330
>chr8:25442439-25442706
>chr8:25442732-25445272
>chr8:25445501-25459588
>chr8:25459652-25460093
>chr8:25460130-25460164
>chr8:25460241-25460395
>chr8:25460591-25460942
>chr8:25461026-25461142
>chr8:25461208-25461531
>chr8:25461680-25468921
>chr8:25469044-25476284
>chr8:25476492-25477635
>chr8:25477868-25478038
>chr8:25478129-25478413
>chr8:25479519-25479568
>chr8:25479612-25480108
>chr8:25480218-25480287
>chr8:25480968-25481148
>chr8:25481646-25481791
>chr8:25481925-25482044
>chr8:25482343-25484611
>chr8:25484691-25484720
>chr8:25484766-25487230
>chr8:25487278-25490812
>chr8:25491622-25491659
>chr8:25491877-25491960
>chr8:25492023-25492559
>chr8:25492608-25492725
>chr8:25493241-25493270
>chr8:25493370-25494274
>chr8:25494342-25495587
>chr8:25495743-25497044
>chr8:25497077-25497448
>chr8:25497466-25503095
>chr8:25503263-25503574
>chr8:25503674-25511110
>chr8:25511210-25512016
>chr8:25512076-25512485
>chr8:25512563-25512904
>chr8:25513047-25524110
>chr8:25524145-25524454
>chr8:25524559-25524630
>chr8:25524693-25524775
>chr8:25525594-25525675
>chr8:25526178-25526647
>chr8:25526706-25541554
>chr8:25541610-25541919
>chr8:25542024-25542095
>chr8:25542158-25542240
>chr8:25543105-25556975
>chr8:25557034-25565231
>chr8:25565537-25568370
>chr8:25568421-25568790
>chr8:25568837-25570491
>chr8:25570848-25572467
>chr8:25572724-25584567
>chr8:25584835-25587029
>chr8:25587836-25591401
>chr8:25591785-25591840
>chr8:25592226-25592557
>chr8:25592723-25598630
>chr8:25598704-25599097
>chr8:25599142-25599207
>chr8:25599277-25600638
>chr8:25600694-25611146
>chr8:25611300-25611634
>chr8:25612132-25612206
>chr8:25612237-25612427
>chr8:25612497-25613137
>chr8:25613222-25613263
>chr8:25613452-25623697
>chr8:25623797-25625451
>chr8:25625506-25626813
>chr8:25627217-25636832
>chr8:25636928-25636997
>chr8:25638146-25640185
>chr8:25640206-25642411
>chr8:25642450-25643259
>chr8:25643324-25643712
>chr8:25644151-25644605
>chr8:25645057-25645126
>chr8:25645317-25645633
>chr8:25645803-25646027
>chr8:25647963-25648065
>chr8:25650608-25655757
>chr8:25656043-25657885
>chr8:25657985-25664508
>chr8:25664778-25665160
>chr8:25665409-25677255
>chr8:25677290-25677519
>chr8:25677583-25677959
>chr8:25678015-25680390
>chr8:25680526-25694435
>chr8:25694512-25694986
>chr8:25695032-25695111
>chr8:25695166-25697580
>chr8:25697870-25724451
>chr8:25724614-25725692
>chr8:25725979-25725996
>chr8:25726029-25726276
>chr8:25726844-25727283
>chr8:25727580-25727987
>chr8:25728154-25728246
>chr8:25728299-25728552
>chr8:25729206-25729241
>chr8:25730430-25730683
>chr8:25730723-25730795
>chr8:25731923-25732198
>chr8:25732243-25732342
>chr8:25732368-25753369
>chr8:25753651-25753974
>chr8:25754463-25754479
>chr8:25754623-25755596
>chr8:25755939-25756262
>chr8:25757113-25769458
>chr8:25769610-25769769
>chr8:25770298-25770387
>chr8:25770443-25776018
>chr8:25776133-25776180
>chr8:25776523-25777210
>chr8:25777313-25777518
>chr8:25777646-25778429
>chr8:25778480-25778579
>chr8:25778584-25779039
>chr8:25779150-25779201
>chr8:25779285-25779713
>chr8:25780263-25780333
>chr8:25780389-25782140
>chr8:25782200-25786217
>chr8:25786376-25794770
>chr8:25794901-25797158
>chr8:25797258-25798855
>chr8:25799114-25800635
>chr8:25801533-25801798
>chr8:25802834-25803788
>chr8:25803855-25805391
>chr8:25805425-25806843
>chr8:25806870-25807020
>chr8:25807106-25807140
>chr8:25807235-25807474
>chr8:25807536-25810526
>chr8:25810642-25810949
>chr8:25810977-25815300
>chr8:25815657-25824167
>chr8:25824354-25833589
>chr8:25833741-25857642
>chr8:25857664-25871267
>chr8:25871409-25871438
>chr8:25871523-25871805
>chr8:25871930-25871954
>chr8:25872018-25880103
>chr8:25884310-25884483
>chr8:25884690-25885335
>chr8:25885448-25886254
>chr8:25886571-25886737
>chr8:25886894-25887572
>chr8:25887891-25890314
>chr8:25890547-25891008
>chr8:25891318-25893258
>chr8:25893477-25893529
>chr8:25893683-25896387
>chr8:25896486-25896501
>chr8:25896601-25896638
>chr8:25897651-25897771
>chr8:25897926-25898019
>chr8:25898624-25898677
>chr8:25899206-25899993
>chr8:25900016-25900117
>chr8:25900359-25900411
>chr8:25900526-25900594
>chr8:25901871-25901955
>chr8:25902311-25902347
>chr8:25902450-25902504
>chr8:25903308-25903342
>chr8:25903943-25905201
>chr8:25905229-25905876
>chr8:25906190-25906279
>chr8:25906497-25906674
>chr8:25906847-25906968
>chr8:25907086-25913408
>chr8:25913445-25914678
>chr8:25914706-25915353
>chr8:25915667-25915756
>chr8:25915974-25916151
>chr8:25916324-25916445
>chr8:25916563-25917836
>chr8:25917887-25917906
>chr8:25918006-25925943
>chr8:25926157-25926287
>chr8:25926895-25927642
>chr8:25927874-25936992
>chr8:25937159-25937183
>chr8:25937283-25937310
>chr8:25937654-25942582
>chr8:25944201-25944333
>chr8:25944776-25945027
>chr8:25945202-25945322
>chr8:25945475-25945506
>chr8:25945709-25945763
>chr8:25946400-25947712
>chr8:25947890-25949903
>chr8:25949964-25950066
>chr8:25950716-25950857
>chr8:25950890-25951114
>chr8:25952487-25952669
>chr8:25952735-25953728
>chr8:25953759-25953923
>chr8:25954051-25960862
>chr8:25960993-25970847
>chr8:25970971-25974261
>chr8:25974361-25979902
>chr8:25980002-25997443
>chr8:25997542-25997630
>chr8:25997668-25997854
>chr8:25997926-25997941
>chr8:25998041-25998214
>chr8:25998309-25998540
>chr8:25998635-26000751
>chr8:26001211-26001346
>chr8:26001405-26001857
>chr8:26001892-26001980
>chr8:26002075-26002124
>chr8:26004209-26005291
>chr8:26005335-26007830
>chr8:26008005-26050161
>chr8:26050585-26050747
>chr8:26051365-26063853
>chr8:26063910-26070660
>chr8:26079349-26080638
>chr8:26081131-26081282
>chr8:26081357-26081535
>chr8:26081569-26082542
>chr8:26083231-26093251
>chr8:26097577-26097616
>chr8:26097676-26098415
>chr8:26098577-26098640
>chr8:26098761-26098957
>chr8:26101598-26101759
>chr8:26103664-26103806
>chr8:26104284-26104331
>chr8:26111071-26111140
>chr8:26111214-26111323
>chr8:26111606-26113468
>chr8:26113739-26114349
>chr8:26114449-26122626
>chr8:26123458-26123657
>chr8:26124387-26124992
>chr8:26125033-26126025
>chr8:26126427-26133756
>chr8:26134608-26137617
>chr8:26138356-26138454
>chr8:26138579-26138715
>chr8:26138849-26158439
>chr8:26158950-26158999
>chr8:26159400-26167516
>chr8:26169154-26169204
>chr8:26172178-26172217
>chr8:26173098-26173132
>chr8:26173170-26189120
>chr8:26189220-26191369
>chr8:26191686-26193899
>chr8:26193937-26194919
>chr8:26195051-26195072
>chr8:26195172-26195187
>chr8:26195646-26198799
>chr8:26198826-26199291
>chr8:26201973-26202358
>chr8:26202380-26202780
>chr8:26202885-26204188
>chr8:26204288-26204304
>chr8:26204683-26204770
>chr8:26204892-26205029
>chr8:26205067-26213795
>chr8:26214716-26219476
>chr8:26219498-26222176
>chr8:26222395-26222725
>chr8:26222759-26222816
>chr8:26222859-26223321
>chr8:26223394-26225130
>chr8:26225167-26226031
>chr8:26227601-26227982
>chr8:26228019-26235131
>chr8:26235947-26240618
>chr8:26240670-26250286
>chr8:26250386-26274306
>chr8:26274348-26279396
>chr8:26279454-26282344
>chr8:26282387-26303379
>chr8:26303468-26303542
>chr8:26303587-26303731
>chr8:26303897-26304259
>chr8:26304602-26305950
>chr8:26306463-26307755
>chr8:26307900-26313379
>chr8:26313447-26313521
>chr8:26313566-26313710
>chr8:26313876-26314238
>chr8:26315026-26316245
>chr8:26316403-26324411
>chr8:26324631-26325775
>chr8:26325813-26326814
>chr8:26326832-26328199
>chr8:26328267-26330579
>chr8:26330639-26330656
>chr8:26330791-26332017
>chr8:26332117-26340187
>chr8:26340309-26341119
>chr8:26341157-26341632
>chr8:26341813-26341828
>chr8:26341839-26342959
>chr8:26342996-26343243
>chr8:26343651-26344138
>chr8:26344231-26344437
>chr8:26344545-26344732
>chr8:26344778-26344908
>chr8:26345040-26345129
>chr8:26345194-26345530
>chr8:26345753-26345859
>chr8:26345897-26345960
>chr8:26346015-26346370
>chr8:26346451-26346501
>chr8:26346544-26347289
>chr8:26347434-26348304
>chr8:26349645-26349795
>chr8:26353398-26353440
>chr8:26357890-26358330
>chr8:26358376-26358720
>chr8:26358918-26360323
>chr8:26360522-26361500
>chr8:26361680-26374086
>chr8:26374362-26375191
>chr8:26375247-26382813
>chr8:26382913-26383461
>chr8:26384125-26384246
>chr8:26384520-26387619
>chr8:26387855-26388703
>chr8:26388803-26390175
>chr8:26390340-26392512
>chr8:26392612-26394802
>chr8:26394823-26394975
>chr8:26396195-26396347
>chr8:26396419-26399079
>chr8:26400326-26401760
>chr8:26401867-26402595
>chr8:26403381-26407961
>chr8:26408187-26408719
>chr8:26408771-26408808
>chr8:26409831-26425328
>chr8:26425489-26428122
>chr8:26428185-26429755
>chr8:26429784-26437042
>chr8:26437381-26446371
>chr8:26447085-26447324
>chr8:26447388-26447422
>chr8:26447443-26451768
>chr8:26451902-26453038
>chr8:26453102-26454500
>chr8:26454584-26457477
>chr8:26457601-26457720
>chr8:26457784-26457818
>chr8:26457877-26457967
>chr8:26458765-26458799
>chr8:26458865-26459097
>chr8:26460137-26460230
>chr8:26460539-26462700
>chr8:26462824-26464640
>chr8:26464951-26465044
>chr8:26465353-26467046
>chr8:26467194-26467470
>chr8:26467588-26467995
>chr8:26468143-26476250
>chr8:26477005-26479281
>chr8:26479321-26481011
>chr8:26482153-26482311
>chr8:26482491-26482853
>chr8:26485728-26504456
>chr8:26504787-26504835
>chr8:26505625-26506587
>chr8:26506687-26507294
>chr8:26508147-26509350
>chr8:26509975-26510933
>chr8:26510957-26513349
>chr8:26513432-26516467
>chr8:26516514-26525366
>chr8:26525619-26527134
>chr8:26527543-26528461
>chr8:26528607-26528669
>chr8:26528699-26532606
>chr8:26532788-26535207
>chr8:26535340-26535599
>chr8:26535713-26544343
>chr8:26544475-26550615
>chr8:26550796-26550831
>chr8:26551249-26555580
>chr8:26555680-26557357
>chr8:26557684-26558107
>chr8:26558273-26560770
>chr8:26560992-26562553
>chr8:26562653-26564179
>chr8:26564979-26565522
>chr8:26565767-26565802
>chr8:26566379-26568772
>chr8:26568929-26569017
>chr8:26569084-26569143
>chr8:26569340-26569377
>chr8:26569714-26569749
>chr8:26570071-26570145
>chr8:26570359-26570397
>chr8:26570491-26570739
>chr8:26571120-26571206
>chr8:26571333-26571483
>chr8:26571555-26571808
>chr8:26571874-26571992
>chr8:26572219-26572415
>chr8:26572649-26572734
>chr8:26573360-26585041
>chr8:26585685-26585781
>chr8:26587201-26587241
>chr8:26587439-26587866
>chr8:26590410-26590597
>chr8:26591087-26591336
>chr8:26592134-26593100
>chr8:26593161-26593580
>chr8:26593823-26602646
>chr8:26602839-26603314
>chr8:26603480-26603903
>chr8:26604230-26610159
>chr8:26610341-26626476
>chr8:26627000-26627072
>chr8:26628299-26628360
>chr8:26628492-26628522
>chr8:26628569-26628639
>chr8:26630257-26630354
>chr8:26630602-26630697
>chr8:26630784-26630904
>chr8:26630942-26631096
>chr8:26631123-26631344
>chr8:26631596-26631721
>chr8:26632674-26632760
>chr8:26636428-26636653
>chr8:26637479-26637523
>chr8:26637638-26637854
>chr8:26638146-26638939
>chr8:26639209-26639594
>chr8:26639782-26640373
>chr8:26640473-26641728
>chr8:26641764-26643758
>chr8:26643858-26644487
>chr8:26644538-26645490
>chr8:26645634-26647903
>chr8:26648018-26648681
>chr8:26648741-26649950
>chr8:26650206-26650247
>chr8:26650266-26658336
>chr8:26658710-26658756
>chr8:26658826-26662605
>chr8:26662660-26662753
>chr8:26662812-26662892
>chr8:26662947-26662989
>chr8:26663057-26663283
>chr8:26663339-26664523
>chr8:26664563-26672811
>chr8:26672842-26675028
>chr8:26675377-26675418
>chr8:26675583-26675730
>chr8:26676025-26677870
>chr8:26678653-26681595
>chr8:26681695-26685046
>chr8:26685077-26685914
>chr8:26686294-26686401
>chr8:26687296-26687357
>chr8:26687429-26687602
>chr8:26688495-26688775
>chr8:26688861-26688917
>chr8:26688972-26689261
>chr8:26689327-26689651
>chr8:26689719-26689805
>chr8:26689915-26689987
>chr8:26690027-26690812
>chr8:26691799-26697672
>chr8:26697888-26703574
>chr8:26703683-26705045
>chr8:26705423-26713442
>chr8:26713542-26715351
>chr8:26715503-26717523
>chr8:26717623-26724790
>chr8:26724979-26724995
>chr8:26725135-26726237
>chr8:26726400-26728157
>chr8:26728847-26729963
>chr8:26730089-26737056
>chr8:26742247-26742313
>chr8:26742652-26742691
>chr8:26743658-26743707
>chr8:26744819-26744990
>chr8:26745519-26746271
>chr8:26746371-26746620
>chr8:26746676-26746725
>chr8:26747168-26747383
>chr8:26750226-26750293
>chr8:26752197-26752699
>chr8:26752738-26753131
>chr8:26755657-26755856
>chr8:26759791-26761179
>chr8:26761369-26761384
>chr8:26761484-26766153
>chr8:26766196-26766331
>chr8:26767373-26767404
>chr8:26768518-26768674
>chr8:26768885-26768921
>chr8:26769190-26769283
>chr8:26769960-26769994
>chr8:26773712-26774049
>chr8:26774182-26774478
>chr8:26774608-26774630
>chr8:26774684-26777221
>chr8:26777491-26779717
>chr8:26779779-26779813
>chr8:26780478-26780629
>chr8:26781900-26782511
>chr8:26782633-26788913
>chr8:26789035-26800255
>chr8:26800472-26800489
>chr8:26801195-26801449
>chr8:26802421-26804231
>chr8:26804256-26806427
>chr8:26806574-26807833
>chr8:26808086-26808131
>chr8:26808208-26808317
>chr8:26808537-26811339
>chr8:26811472-26814919
>chr8:26815392-26815796
>chr8:26818484-26818620
>chr8:26819296-26819736
>chr8:26819866-26819923
>chr8:26820039-26820090
>chr8:26820228-26820339
>chr8:26820503-26820552
>chr8:26820638-26820703
>chr8:26820816-26821313
>chr8:26821402-26821438
>chr8:26821997-26822145
>chr8:26822325-26822412
>chr8:26825374-26825433
>chr8:26829374-26843717
>chr8:26843803-26860344
>chr8:26860645-26860679
>chr8:26860838-26861203
>chr8:26861233-26861471
>chr8:26861563-26861610
>chr8:26861739-26861964
>chr8:26864871-26865035
>chr8:26865302-26865390
>chr8:26865585-26865924
>chr8:26866671-26866848
>chr8:26868300-26868431
>chr8:26868589-26868766
>chr8:26869149-26869211
>chr8:26875801-26875883
>chr8:26876542-26877396
>chr8:26877913-26877952
>chr8:26878172-26878212
>chr8:26878587-26884586
>chr8:26885066-26885420
>chr8:26885703-26885720
>chr8:26886158-26886405
>chr8:26886462-26886557
>chr8:26887420-26887543
>chr8:26888834-26915869
>chr8:26916904-26917721
>chr8:26917824-26917862
>chr8:26918555-26918588
>chr8:26918636-26918689
>chr8:26918805-26918856
>chr8:26920477-26920535
>chr8:26923013-26923386
>chr8:26924737-26924918
>chr8:26925155-26925235
>chr8:26925723-26925763
>chr8:26926229-26926266
>chr8:26926283-26926573
>chr8:26927366-26927575
>chr8:26927846-26928047
>chr8:26929204-26932370
>chr8:26932457-26932545
>chr8:26932655-26932749
>chr8:26932809-26959975
>chr8:26960213-26961174
>chr8:26961257-26963798
>chr8:26963934-26965229
>chr8:26965407-26968787
>chr8:26968887-26970205
>chr8:26971708-26971780
>chr8:26971836-26976524
>chr8:26976774-26977083
>chr8:26977477-26981264
>chr8:26981514-26984459
>chr8:26984559-27000174
>chr8:27000274-27002961
>chr8:27002981-27003065
>chr8:27003501-27004489
>chr8:27004623-27004760
>chr8:27004800-27005125
>chr8:27005235-27005345
>chr8:27005512-27006227
>chr8:27006278-27008030
>chr8:27008143-27009580
>chr8:27009694-27009885
>chr8:27010112-27022705
>chr8:27022839-27023196
>chr8:27023222-27037854
>chr8:27037896-27053056
>chr8:27053110-27053202
>chr8:27054113-27054288
>chr8:27054461-27054513
>chr8:27054590-27054662
>chr8:27054725-27055599
>chr8:27055699-27059751
>chr8:27059857-27063527
>chr8:27063866-27064042
>chr8:27064215-27064262
>chr8:27064332-27064392
>chr8:27064469-27068216
>chr8:27068344-27075326
>chr8:27075375-27076040
>chr8:27076098-27081529
>chr8:27081629-27081644
>chr8:27081650-27085053
>chr8:27085115-27085207
>chr8:27086176-27086293
>chr8:27086473-27086525
>chr8:27086602-27086674
>chr8:27087150-27088331
>chr8:27088471-27092020
>chr8:27092055-27096845
>chr8:27096950-27101385
>chr8:27101409-27103818
>chr8:27103979-27104045
>chr8:27104373-27104388
>chr8:27104631-27108679
>chr8:27109024-27110890
>chr8:27110906-27113660
>chr8:27113787-27115273
>chr8:27115602-27116509
>chr8:27116550-27116565
>chr8:27116700-27117690
>chr8:27117727-27118077
>chr8:27118536-27120276
>chr8:27120346-27120403
>chr8:27120545-27120662
>chr8:27120739-27120884
>chr8:27121372-27121498
>chr8:27121540-27121586
>chr8:27125697-27125725
>chr8:27128140-27128329
>chr8:27129713-27131266
>chr8:27133064-27133356
>chr8:27133765-27133823
>chr8:27133901-27134423
>chr8:27134452-27134552
>chr8:27134763-27135080
>chr8:27135163-27135705
>chr8:27135763-27136015
>chr8:27136068-27136290
>chr8:27136293-27136558
>chr8:27136628-27140759
>chr8:27140835-27140877
>chr8:27141169-27142333
>chr8:27142472-27146634
>chr8:27146678-27146693
>chr8:27146808-27158110
>chr8:27158253-27167779
>chr8:27167879-27192606
>chr8:27192652-27194865
>chr8:27194965-27201102
>chr8:27201152-27213188
>chr8:27213262-27213474
>chr8:27213521-27213630
>chr8:27214660-27214693
>chr8:27215323-27215562
>chr8:27215598-27215718
>chr8:27215779-27215878
>chr8:27216047-27216106
>chr8:27216629-27216677
>chr8:27217655-27218059
>chr8:27226994-27227067
>chr8:27227205-27227245
>chr8:27227834-27227890
>chr8:27228292-27228431
>chr8:27228486-27229805
>chr8:27229840-27231095
>chr8:27231166-27235133
>chr8:27235246-27238902
>chr8:27239015-27239070
>chr8:27239119-27242604
>chr8:27242704-27243020
>chr8:27243279-27243465
>chr8:27243641-27254157
>chr8:27254250-27254872
>chr8:27254921-27255300
>chr8:27255469-27255908
>chr8:27256009-27256101
>chr8:27257886-27259370
>chr8:27259534-27262363
>chr8:27262421-27265151
>chr8:27265251-27275105
>chr8:27275575-27275643
>chr8:27275752-27283513
>chr8:27283573-27285562
>chr8:27285606-27288956
>chr8:27288986-27289313
>chr8:27289382-27290023
>chr8:27290135-27291617
>chr8:27293647-27294767
>chr8:27294867-27295308
>chr8:27295345-27295727
>chr8:27296135-27296198
>chr8:27296738-27297318
>chr8:27297474-27316305
>chr8:27316326-27316486
>chr8:27316515-27316555
>chr8:27318759-27319121
>chr8:27319435-27322391
>chr8:27322491-27324801
>chr8:27324940-27325804
>chr8:27325929-27326958
>chr8:27327151-27331308
>chr8:27331346-27332915
>chr8:27332958-27333619
>chr8:27333719-27334334
>chr8:27334360-27335101
>chr8:27335188-27337310
>chr8:27337467-27337530
>chr8:27337552-27337597
>chr8:27338692-27341877
>chr8:27341994-27342361
>chr8:27342493-27342617
>chr8:27342655-27344123
>chr8:27344701-27346695
>chr8:27347131-27347253
>chr8:27347797-27347845
>chr8:27347906-27348164
>chr8:27348704-27348766
>chr8:27349085-27349120
>chr8:27349154-27349236
>chr8:27349313-27349495
>chr8:27349562-27349955
>chr8:27350912-27351064
>chr8:27351100-27351325
>chr8:27351461-27351690
>chr8:27351795-27353771
>chr8:27353799-27354065
>chr8:27355194-27355241
>chr8:27355303-27355515
>chr8:27355551-27355701
>chr8:27355799-27356041
>chr8:27356189-27356478
>chr8:27356562-27356750
>chr8:27357244-27357690
>chr8:27357746-27357971
>chr8:27358264-27358467
>chr8:27358546-27383628
>chr8:27384009-27384123
>chr8:27384192-27384644
>chr8:27384733-27386387
>chr8:27386456-27386633
>chr8:27386724-27389218
>chr8:27389436-27396326
>chr8:27396539-27396642
>chr8:27396779-27396918
>chr8:27397058-27397179
>chr8:27397217-27397332
>chr8:27397396-27397660
>chr8:27397889-27398053
>chr8:27398093-27398335
>chr8:27398514-27398544
>chr8:27398665-27399321
>chr8:27399375-27399423
>chr8:27399462-27400397
>chr8:27400467-27400751
>chr8:27400786-27401027
>chr8:27401093-27401299
>chr8:27401408-27401598
>chr8:27401661-27402378
>chr8:27402399-27402564
>chr8:27402617-27404129
>chr8:27404178-27404438
>chr8:27404550-27404935
>chr8:27404993-27405056
>chr8:27405088-27418524
>chr8:27418622-27418936
>chr8:27418988-27423077
>chr8:27423165-27431398
>chr8:27431453-27432856
>chr8:27432896-27433813
>chr8:27433855-27434730
>chr8:27434867-27435529
>chr8:27435600-27435801
>chr8:27435868-27436375
>chr8:27436530-27437026
>chr8:27437061-27439420
>chr8:27439464-27442433
>chr8:27442578-27445109
>chr8:27445235-27446474
>chr8:27446498-27452824
>chr8:27452954-27460631
>chr8:27460683-27462402
>chr8:27462456-27462597
>chr8:27462616-27462658
>chr8:27462753-27464750
>chr8:27464832-27464984
>chr8:27465030-27465159
>chr8:27465219-27469282
>chr8:27469765-27470658
>chr8:27470758-27471980
>chr8:27472075-27472222
>chr8:27472288-27473844
>chr8:27473971-27473987
>chr8:27474162-27476078
>chr8:27476715-27476785
>chr8:27477038-27477079
>chr8:27477145-27477478
>chr8:27477560-27477903
>chr8:27477991-27478214
>chr8:27478310-27478544
>chr8:27478579-27478808
>chr8:27478885-27480742
>chr8:27480783-27481570
>chr8:27481629-27481748
>chr8:27481851-27482055
>chr8:27482081-27482188
>chr8:27482257-27482419
>chr8:27482528-27482625
>chr8:27482676-27482796
>chr8:27482853-27483049
>chr8:27483151-27483511
>chr8:27483853-27483913
>chr8:27483985-27486105
>chr8:27486265-27497747
>chr8:27498214-27498255
>chr8:27499167-27499978
>chr8:27500170-27500547
>chr8:27500979-27501047
>chr8:27501088-27501469
>chr8:27501925-27501972
>chr8:27502108-27502194
>chr8:27502241-27502315
>chr8:27502614-27502868
>chr8:27502948-27503796
>chr8:27504037-27506931
>chr8:27506969-27516107
>chr8:27516207-27520131
>chr8:27520168-27527543
>chr8:27527575-27542215
>chr8:27542283-27542460
>chr8:27543657-27545666
>chr8:27545713-27545753
>chr8:27545822-27545944
>chr8:27546083-27546367
>chr8:27546907-27546923
>chr8:27547349-27547420
>chr8:27547462-27549042
>chr8:27549210-27555232
>chr8:27555285-27563213
>chr8:27563394-27563458
>chr8:27563723-27563773
>chr8:27563841-27563960
>chr8:27563983-27564043
>chr8:27564649-27565165
>chr8:27565221-27565579
>chr8:27565935-27565981
>chr8:27566208-27566604
>chr8:27566718-27566874
>chr8:27567041-27568698
>chr8:27568751-27568826
>chr8:27568893-27571298
>chr8:27571398-27574107
>chr8:27574300-27574339
>chr8:27574444-27576426
>chr8:27576541-27576556
>chr8:27576656-27576673
>chr8:27577034-27578684
>chr8:27579052-27599952
>chr8:27600030-27607122
>chr8:27607765-27607795
>chr8:27607950-27608197
>chr8:27608237-27614062
>chr8:27614677-27614707
>chr8:27614862-27620051
>chr8:27620176-27626424
>chr8:27626604-27626756
>chr8:27626786-27635878
>chr8:27635978-27636511
>chr8:27636600-27637713
>chr8:27637770-27638250
>chr8:27641407-27641608
>chr8:27646278-27646310
>chr8:27650431-27650472
>chr8:27659233-27659663
>chr8:27660041-27661190
>chr8:27661320-27663942
>chr8:27664074-27668499
>chr8:27669074-27669109
>chr8:27669162-27669376
>chr8:27673352-27700704
>chr8:27702060-27702196
>chr8:27705032-27705091
>chr8:27705430-27705487
>chr8:27705974-27738273
>chr8:27738300-27738389
>chr8:27738449-27738532
>chr8:27738632-27738647
>chr8:27739123-27739154
>chr8:27739496-27739642
>chr8:27740481-27740544
>chr8:27740589-27742702
>chr8:27742737-27746636
>chr8:27747148-27753531
>chr8:27754751-27756360
>chr8:27756460-27761571
>chr8:27761613-27762822
>chr8:27762872-27763012
>chr8:27763072-27763191
>chr8:27763233-27763774
>chr8:27763915-27764214
>chr8:27764306-27764825
>chr8:27765049-27765198
>chr8:27765765-27767741
>chr8:27767846-27768298
>chr8:27768991-27769173
>chr8:27769213-27771436
>chr8:27771626-27771759
>chr8:27771874-27771961
>chr8:27771988-27772756
>chr8:27772926-27772954
>chr8:27773123-27773638
>chr8:27773791-27773956
>chr8:27774024-27774306
>chr8:27774433-27774645
>chr8:27774693-27774956
>chr8:27774992-27775190
>chr8:27775230-27775528
>chr8:27775667-27776227
>chr8:27776311-27776345
>chr8:27776477-27776764
>chr8:27776786-27778250
>chr8:27778304-27778388
>chr8:27778426-27778653
>chr8:27778724-27778769
>chr8:27778850-27778991
>chr8:27780350-27780598
>chr8:27780660-27780878
>chr8:27780977-27781647
>chr8:27781831-27781846
>chr8:27782136-27782184
>chr8:27782236-27782322
>chr8:27782419-27788810
>chr8:27788860-27789227
>chr8:27789286-27789518
>chr8:27790448-27791926
>chr8:27792050-27793557
>chr8:27793583-27795334
>chr8:27795439-27797621
>chr8:27797951-27797981
>chr8:27798081-27798153
>chr8:27798248-27798599
>chr8:27798764-27798952
>chr8:27801550-27801647
>chr8:27806159-27807613
>chr8:27809563-27810125
>chr8:27811107-27811144
>chr8:27811887-27811918
>chr8:27812110-27812317
>chr8:27812365-27812584
>chr8:27812671-27814517
>chr8:27814585-27816009
>chr8:27816092-27817197
>chr8:27817803-27817936
>chr8:27818326-27818366
>chr8:27818421-27818707
>chr8:27819568-27834077
>chr8:27834127-27836688
>chr8:27836796-27836911
>chr8:27836984-27838631
>chr8:27838689-27841979
>chr8:27842045-27842088
>chr8:27842155-27842274
>chr8:27843633-27843983
>chr8:27844244-27844317
>chr8:27844755-27844847
>chr8:27844895-27844946
>chr8:27845044-27845251
>chr8:27845474-27845531
>chr8:27845576-27845791
>chr8:27845875-27845941
>chr8:27845983-27846075
>chr8:27846203-27846252
>chr8:27846462-27846620
>chr8:27846682-27846813
>chr8:27846852-27846896
>chr8:27847048-27847099
>chr8:27847267-27847555
>chr8:27847778-27847807
>chr8:27847849-27847894
>chr8:27848314-27848471
>chr8:27848782-27848908
>chr8:27849050-27850552
>chr8:27850682-27850877
>chr8:27850973-27851091
>chr8:27851156-27851721
>chr8:27851767-27852373
>chr8:27852524-27852642
>chr8:27853081-27853232
>chr8:27854677-27855372
>chr8:27855505-27855723
>chr8:27855773-27856030
>chr8:27856152-27860273
>chr8:27861249-27875831
>chr8:27875890-27876252
>chr8:27876359-27876469
>chr8:27877052-27877600
>chr8:27878297-27878376
>chr8:27878490-27879531
>chr8:27879808-27879851
>chr8:27879894-27880054
>chr8:27880287-27881673
>chr8:27881913-27889876
>chr8:27889921-27890206
>chr8:27890306-27890393
>chr8:27890447-27890993
>chr8:27891233-27891711
>chr8:27891773-27891928
>chr8:27892024-27892062
>chr8:27892150-27892307
>chr8:27892433-27892488
>chr8:27892563-27892838
>chr8:27893234-27893511
>chr8:27893551-27895630
>chr8:27895666-27895713
>chr8:27895873-27895933
>chr8:27896005-27900240
>chr8:27900287-27901996
>chr8:27902128-27902166
>chr8:27902448-27902504
>chr8:27902574-27903157
>chr8:27903197-27911225
>chr8:27911353-27911810
>chr8:27911974-27915644
>chr8:27915687-27916037
>chr8:27916076-27923044
>chr8:27923224-27924376
>chr8:27924392-27924407
>chr8:27924507-27925840
>chr8:27925998-27934064
>chr8:27934188-27936232
>chr8:27936319-27936855
>chr8:27936959-27946045
>chr8:27946159-27946659
>chr8:27946689-27950773
>chr8:27950828-27953644
>chr8:27953714-27953815
>chr8:27953867-27954388
>chr8:27954941-27957860
>chr8:27958004-27958156
>chr8:27958403-27958487
>chr8:27958880-27959408
>chr8:27959445-27962697
>chr8:27962833-27962993
>chr8:27963288-27963324
>chr8:27963717-27964933
>chr8:27964981-27994020
>chr8:27994057-28002107
>chr8:28002207-28003590
>chr8:28003619-28017625
>chr8:28017735-28039963
>chr8:28039981-28041990
>chr8:28042031-28046384
>chr8:28046414-28056108
>chr8:28056198-28058471
>chr8:28058551-28060236
>chr8:28060723-28060756
>chr8:28060959-28072008
>chr8:28073439-28073473
>chr8:28075222-28075337
>chr8:28075542-28075741
>chr8:28079811-28080778
>chr8:28080807-28081175
>chr8:28081210-28081268
>chr8:28081490-28081536
>chr8:28085082-28086640
>chr8:28086735-28086866
>chr8:28086943-28088977
>chr8:28089132-28089635
>chr8:28089690-28089795
>chr8:28089863-28090588
>chr8:28090674-28090937
>chr8:28090972-28091077
>chr8:28091138-28093901
>chr8:28094220-28095216
>chr8:28095418-28103285
>chr8:28104353-28104455
>chr8:28105380-28105733
>chr8:28106146-28106845
>chr8:28106897-28107275
>chr8:28107675-28107843
>chr8:28108022-28108303
>chr8:28108377-28113731
>chr8:28113786-28114238
>chr8:28114637-28114805
>chr8:28114872-28115265
>chr8:28115339-28117117
>chr8:28117155-28117551
>chr8:28117632-28117723
>chr8:28117806-28118508
>chr8:28118554-28118670
>chr8:28118853-28118915
>chr8:28119008-28119343
>chr8:28121443-28121476
>chr8:28121616-28121915
>chr8:28122348-28122428
>chr8:28122615-28123133
>chr8:28124833-28127094
>chr8:28128200-28128240
>chr8:28133930-28139230
>chr8:28139303-28139349
>chr8:28139449-28146841
>chr8:28146964-28163145
>chr8:28163536-28163702
>chr8:28163770-28163884
>chr8:28172575-28172633
>chr8:28173171-28173225
>chr8:28173274-28173544
>chr8:28173616-28173697
>chr8:28173994-28174221
>chr8:28174736-28174785
>chr8:28174996-28175123
>chr8:28175218-28175642
>chr8:28176006-28176035
>chr8:28176331-28176688
>chr8:28177012-28177114
>chr8:28177756-28177789
>chr8:28177889-28180123
>chr8:28180245-28181213
>chr8:28181570-28182508
>chr8:28182573-28182714
>chr8:28183083-28184191
>chr8:28184319-28185840
>chr8:28185881-28185941
>chr8:28186041-28195175
>chr8:28195430-28208001
>chr8:28208042-28208104
>chr8:28208136-28208277
>chr8:28208955-28209027
>chr8:28209167-28209348
>chr8:28209428-28211124
>chr8:28211491-28212958
>chr8:28212990-28213131
>chr8:28213809-28213954
>chr8:28214021-28214202
>chr8:28214282-28214355
>chr8:28214496-28216334
>chr8:28216591-28219530
>chr8:28220608-28220741
>chr8:28220779-28221509
>chr8:28221575-28221730
>chr8:28221752-28222433
>chr8:28222487-28222883
>chr8:28222912-28223080
>chr8:28223138-28224151
>chr8:28224348-28231800
>chr8:28231881-28232100
>chr8:28232200-28236073
>chr8:28236111-28241923
>chr8:28242054-28244168
>chr8:28244299-28245107
>chr8:28245510-28245589
>chr8:28245639-28245789
>chr8:28246171-28249199
>chr8:28249258-28261738
>chr8:28261825-28270185
>chr8:28270200-28273085
>chr8:28273208-28278974
>chr8:28278999-28285746
>chr8:28286004-28286080
>chr8:28287134-28289404
>chr8:28289779-28289856
>chr8:28290950-28291169
>chr8:28291308-28291415
>chr8:28293662-28293698
>chr8:28293955-28294026
>chr8:28296974-28297054
>chr8:28297140-28297248
>chr8:28298877-28299267
>chr8:28300074-28301368
>chr8:28301403-28302337
>chr8:28306520-28306538
>chr8:28306739-28306796
>chr8:28307006-28313745
>chr8:28313779-28314370
>chr8:28314401-28314723
>chr8:28314801-28332705
>chr8:28332737-28336238
>chr8:28336891-28336917
>chr8:28336967-28340402
>chr8:28340502-28343288
>chr8:28343334-28344388
>chr8:28344488-28344504
>chr8:28344828-28345914
>chr8:28346036-28348094
>chr8:28348474-28349099
>chr8:28349226-28349817
>chr8:28349881-28350601
>chr8:28350691-28351081
>chr8:28351117-28351232
>chr8:28351270-28351521
>chr8:28351592-28352106
>chr8:28352154-28352509
>chr8:28352575-28353728
>chr8:28353775-28353935
>chr8:28354021-28356128
>chr8:28356218-28356277
>chr8:28356336-28356576
>chr8:28356873-28357020
>chr8:28357132-28359484
>chr8:28359689-28360399
>chr8:28360453-28377262
>chr8:28377329-28379069
>chr8:28379169-28394506
>chr8:28394613-28401227
>chr8:28401334-28415760
>chr8:28415772-28422078
>chr8:28422134-28422186
>chr8:28422298-28422356
>chr8:28422465-28422770
>chr8:28424107-28424415
>chr8:28424507-28424558
>chr8:28424727-28432064
>chr8:28432109-28432182
>chr8:28432234-28433671
>chr8:28433702-28434248
>chr8:28434326-28434511
>chr8:28434543-28434862
>chr8:28434939-28440116
>chr8:28440340-28441494
>chr8:28441645-28443499
>chr8:28443544-28446280
>chr8:28447754-28448097
>chr8:28448148-28452147
>chr8:28452341-28452406
>chr8:28452556-28452737
>chr8:28452800-28454110
>chr8:28454678-28454749
>chr8:28456031-28456133
>chr8:28456922-28456987
>chr8:28457113-28457265
>chr8:28457660-28457823
>chr8:28458029-28458155
>chr8:28458518-28458555
>chr8:28458803-28458870
>chr8:28459021-28459058
>chr8:28459126-28459162
>chr8:28459807-28463654
>chr8:28463772-28463787
>chr8:28464290-28469421
>chr8:28471464-28471990
>chr8:28472015-28472161
>chr8:28472453-28472493
>chr8:28472556-28472861
>chr8:28474593-28474998
>chr8:28475210-28475387
>chr8:28475470-28475768
>chr8:28475823-28476277
>chr8:28476500-28476708
>chr8:28476914-28477683
>chr8:28477732-28477871
>chr8:28478663-28478765
>chr8:28478868-28478994
>chr8:28479070-28479156
>chr8:28479463-28479897
>chr8:28482884-28483104
>chr8:28483439-28483651
>chr8:28483950-28484119
>chr8:28484359-28484601
>chr8:28484634-28484740
>chr8:28485472-28486730
>chr8:28486783-28486800
>chr8:28487156-28487481
>chr8:28487611-28494725
>chr8:28494940-28494975
>chr8:28495595-28501664
>chr8:28501764-28505733
>chr8:28505848-28511555
>chr8:28511815-28511964
>chr8:28511991-28523930
>chr8:28524041-28525199
>chr8:28525260-28525297
>chr8:28525490-28526966
>chr8:28527066-28527096
>chr8:28527130-28527716
>chr8:28527758-28528111
>chr8:28528300-28528413
>chr8:28528573-28528672
>chr8:28528952-28528990
>chr8:28531379-28532706
>chr8:28532827-28544213
>chr8:28544485-28544616
>chr8:28544752-28557187
>chr8:28557287-28559098
>chr8:28559256-28560089
>chr8:28560189-28562320
>chr8:28562437-28570260
>chr8:28570506-28571207
>chr8:28571323-28571340
>chr8:28571588-28573455
>chr8:28573581-28579246
>chr8:28579346-28580139
>chr8:28580430-28583974
>chr8:28584068-28584427
>chr8:28584475-28585615
>chr8:28585826-28588740
>chr8:28588832-28592563
>chr8:28592683-28593428
>chr8:28593588-28593686
>chr8:28594298-28594382
>chr8:28597962-28598174
>chr8:28598215-28599404
>chr8:28599533-28599721
>chr8:28599772-28608380
>chr8:28608407-28608428
>chr8:28608528-28609609
>chr8:28609637-28611348
>chr8:28611511-28611682
>chr8:28611735-28612969
>chr8:28613002-28613861
>chr8:28613902-28616503
>chr8:28616575-28616692
>chr8:28616956-28619204
>chr8:28619259-28624790
>chr8:28625076-28634502
>chr8:28634631-28636453
>chr8:28636760-28637328
>chr8:28637365-28638528
>chr8:28638599-28638914
>chr8:28638934-28639839
>chr8:28639902-28645069
>chr8:28645107-28645550
>chr8:28645673-28645797
>chr8:28645892-28646095
>chr8:28646285-28655720
>chr8:28655783-28656014
>chr8:28656030-28656198
>chr8:28656321-28656487
>chr8:28656764-28657049
>chr8:28657146-28657363
>chr8:28657416-28657558
>chr8:28657732-28657803
>chr8:28657900-28658145
>chr8:28658320-28658397
>chr8:28658598-28658835
>chr8:28658904-28659183
>chr8:28659286-28660431
>chr8:28660942-28661002
>chr8:28661223-28661588
>chr8:28661638-28664580
>chr8:28665397-28665457
>chr8:28665679-28666950
>chr8:28667065-28671865
>chr8:28671965-28673236
>chr8:28673399-28673883
>chr8:28673930-28674832
>chr8:28674865-28679931
>chr8:28680048-28681637
>chr8:28681678-28682307
>chr8:28682571-28687992
>chr8:28688084-28691057
>chr8:28691111-28691565
>chr8:28691886-28692443
>chr8:28695646-28695689
>chr8:28697953-28698342
>chr8:28698600-28699077
>chr8:28700977-28701148
>chr8:28701346-28701421
>chr8:28705546-28705649
>chr8:28705872-28705914
>chr8:28706823-28714307
>chr8:28714474-28714489
>chr8:28714806-28718698
>chr8:28718829-28721684
>chr8:28721728-28725557
>chr8:28725688-28725909
>chr8:28725953-28725983
>chr8:28726145-28730512
>chr8:28731017-28731162
>chr8:28731207-28731316
>chr8:28731656-28732010
>chr8:28732114-28732166
>chr8:28732448-28733111
>chr8:28733250-28733298
>chr8:28733863-28733963
>chr8:28733995-28734045
>chr8:28734144-28735942
>chr8:28736028-28738534
>chr8:28738665-28740249
>chr8:28740302-28740759
>chr8:28740980-28740995
>chr8:28741009-28747237
>chr8:28747333-28748386
>chr8:28748447-28748538
>chr8:28748957-28749005
>chr8:28749498-28751593
>chr8:28751678-28753567
>chr8:28753588-28760753
>chr8:28761203-28762636
>chr8:28762735-28762887
>chr8:28763224-28763332
>chr8:28763407-28763443
>chr8:28767207-28767443
>chr8:28769644-28771046
>chr8:28772049-28774952
>chr8:28774974-28793060
>chr8:28793494-28794483
>chr8:28794583-28808503
>chr8:28809224-28811269
>chr8:28811307-28825267
>chr8:28825453-28826414
>chr8:28826514-28828073
>chr8:28828201-28830771
>chr8:28830951-28839723
>chr8:28839767-28844369
>chr8:28844615-28845936
>chr8:28846093-28846456
>chr8:28847035-28847065
>chr8:28847126-28847287
>chr8:28847318-28847358
>chr8:28847419-28847448
>chr8:28847768-28847954
>chr8:28848054-28848071
>chr8:28848236-28850945
>chr8:28850986-28851029
>chr8:28853331-28853871
>chr8:28853912-28854556
>chr8:28854635-28856209
>chr8:28857615-28857955
>chr8:28858747-28858778
>chr8:28858890-28859321
>chr8:28859395-28859520
>chr8:28859614-28859715
>chr8:28860064-28860145
>chr8:28860191-28860230
>chr8:28860262-28860335
>chr8:28860479-28860744
>chr8:28860856-28860940
>chr8:28860993-28861048
>chr8:28861077-28862239
>chr8:28862366-28865487
>chr8:28865629-28866619
>chr8:28866814-28866899
>chr8:28867194-28874355
>chr8:28874455-28876094
>chr8:28876124-28876311
>chr8:28876547-28876705
>chr8:28876807-28876868
>chr8:28876999-28877075
>chr8:28877124-28878966
>chr8:28879096-28879834
>chr8:28879936-28880119
>chr8:28880172-28883973
>chr8:28884005-28888271
>chr8:28888312-28895408
>chr8:28895510-28895693
>chr8:28895889-28896042
>chr8:28896283-28905455
>chr8:28905632-28907178
>chr8:28907278-28908782
>chr8:28908818-28909145
>chr8:28909631-28909688
>chr8:28909891-28910273
>chr8:28910461-28910559
>chr8:28910645-28911013
>chr8:28911089-28911517
>chr8:28911640-28911708
>chr8:28911832-28911946
>chr8:28912222-28913386
>chr8:28913565-28913580
>chr8:28913858-28914193
>chr8:28914320-28914359
>chr8:28914852-28914942
>chr8:28915294-28925008
>chr8:28925038-28953020
>chr8:28953144-28953272
>chr8:28953438-28953470
>chr8:28953527-28953560
>chr8:28953637-28953926
>chr8:28954070-28954102
>chr8:28954488-28954641
>chr8:28954818-28955022
>chr8:28955405-28955436
>chr8:28955674-28955715
>chr8:28955846-28956158
>chr8:28956866-28956898
>chr8:28957229-28957260
>chr8:28957326-28959975
>chr8:28960029-28962091
>chr8:28962143-28963059
>chr8:28964177-28966033
>chr8:28966064-28966132
>chr8:28967762-28968451
>chr8:28968803-28972792
>chr8:28973021-28975199
>chr8:28975232-28975298
>chr8:28976889-28978656
>chr8:28978761-28980395
>chr8:28980531-28980665
>chr8:28980718-28980817
>chr8:28980931-28981110
>chr8:28981720-28981748
>chr8:28982564-28982606
>chr8:28982998-28983067
>chr8:28983293-28983409
>chr8:28983547-28983657
>chr8:28983693-28983953
>chr8:28984110-28984258
>chr8:28984331-28984487
>chr8:28984759-28984832
>chr8:28984868-28985054
>chr8:28985656-28986118
>chr8:28987101-28987134
>chr8:28987217-28994421
>chr8:28994959-28998447
>chr8:28998495-29000623
>chr8:29000751-29007225
>chr8:29007316-29007387
>chr8:29007718-29007758
>chr8:29007877-29007965
>chr8:29008232-29008597
>chr8:29008703-29008923
>chr8:29009075-29010764
>chr8:29010805-29010991
>chr8:29011088-29011187
>chr8:29011286-29011541
>chr8:29011622-29011731
>chr8:29011804-29011833
>chr8:29012386-29014316
>chr8:29015344-29015694
>chr8:29015812-29017132
>chr8:29017449-29017582
>chr8:29017622-29017655
>chr8:29017867-29017913
>chr8:29017984-29018297
>chr8:29018341-29018378
>chr8:29018444-29018620
>chr8:29019001-29019180
>chr8:29019234-29019333
>chr8:29019620-29019691
>chr8:29019858-29020208
>chr8:29020558-29020955
>chr8:29024452-29024723
>chr8:29025516-29025757
>chr8:29025829-29026019
>chr8:29026363-29027419
>chr8:29027605-29027646
>chr8:29027687-29031247
>chr8:29031549-29036417
>chr8:29039026-29039057
>chr8:29039094-29039230
>chr8:29039491-29039521
>chr8:29039557-29039611
>chr8:29039719-29039875
>chr8:29041272-29041308
>chr8:29043601-29044283
>chr8:29044407-29051595
>chr8:29051827-29055768
>chr8:29055962-29056136
>chr8:29056282-29065043
>chr8:29065143-29077759
>chr8:29077904-29079238
>chr8:29079296-29079339
>chr8:29079414-29081057
>chr8:29081109-29084626
>chr8:29084796-29086786
>chr8:29087215-29087399
>chr8:29087465-29087773
>chr8:29087986-29088041
>chr8:29088120-29088439
>chr8:29088491-29088546
>chr8:29088715-29089131
>chr8:29089266-29089507
>chr8:29089600-29089830
>chr8:29089958-29090085
>chr8:29090124-29090160
>chr8:29090189-29090366
>chr8:29090460-29090762
>chr8:29090816-29092135
>chr8:29092200-29092537
>chr8:29096786-29102033
>chr8:29102252-29103100
>chr8:29103200-29104167
>chr8:29104226-29104278
>chr8:29104505-29105908
>chr8:29105986-29107250
>chr8:29107796-29107992
>chr8:29108350-29108366
>chr8:29108408-29109851
>chr8:29109964-29117216
>chr8:29117262-29118549
>chr8:29118617-29118653
>chr8:29118718-29119517
>chr8:29119585-29123248
>chr8:29123282-29125389
>chr8:29125429-29126434
>chr8:29126488-29127590
>chr8:29129305-29129443
>chr8:29129501-29130047
>chr8:29130271-29130336
>chr8:29131125-29131796
>chr8:29131853-29133424
>chr8:29133721-29136611
>chr8:29136797-29146342
>chr8:29146370-29146892
>chr8:29147052-29149140
>chr8:29149258-29149393
>chr8:29149423-29149642
>chr8:29152184-29152574
>chr8:29153227-29153279
>chr8:29158598-29158705
>chr8:29160113-29160221
>chr8:29160804-29167542
>chr8:29167599-29167951
>chr8:29167993-29168405
>chr8:29168951-29169014
>chr8:29169069-29169473
>chr8:29169526-29170079
>chr8:29170269-29170355
>chr8:29170483-29172517
>chr8:29172595-29173975
>chr8:29174053-29174318
>chr8:29179834-29183275
>chr8:29183325-29202350
>chr8:29202497-29203254
>chr8:29203322-29203436
>chr8:29203966-29204001
>chr8:29204643-29204739
>chr8:29204870-29208045
>chr8:29208858-29209069
>chr8:29209929-29209973
>chr8:29216545-29216689
>chr8:29217611-29217671
>chr8:29217821-29217860
>chr8:29221264-29221380
>chr8:29222504-29222734
>chr8:29222875-29224501
>chr8:29224601-29228106
>chr8:29228296-29231841
>chr8:29231975-29233359
>chr8:29234903-29234966
>chr8:29237548-29237678
>chr8:29240386-29240468
>chr8:29244980-29245066
>chr8:29246366-29247185
>chr8:29247337-29247887
>chr8:29247931-29248302
>chr8:29248925-29249108
>chr8:29249813-29249967
>chr8:29250022-29250259
>chr8:29250294-29250365
>chr8:29250419-29250798
>chr8:29250943-29251484
>chr8:29251540-29253494
>chr8:29254083-29254216
>chr8:29255095-29255397
>chr8:29255535-29255625
>chr8:29256548-29266102
>chr8:29266225-29266836
>chr8:29267472-29267812
>chr8:29272168-29272324
>chr8:29272418-29272796
>chr8:29272852-29274819
>chr8:29275367-29275496
>chr8:29275529-29275570
>chr8:29275626-29276079
>chr8:29277514-29277702
>chr8:29277751-29281802
>chr8:29281911-29282235
>chr8:29282283-29282345
>chr8:29282410-29283052
>chr8:29283122-29283647
>chr8:29283705-29283784
>chr8:29283821-29284097
>chr8:29284125-29287778
>chr8:29287932-29288795
>chr8:29288908-29314385
>chr8:29314532-29316157
>chr8:29316297-29317852
>chr8:29317894-29318087
>chr8:29318150-29319912
>chr8:29319939-29320527
>chr8:29320579-29320844
>chr8:29320869-29321556
>chr8:29321585-29322661
>chr8:29322854-29323878
>chr8:29323923-29324585
>chr8:29324620-29326885
>chr8:29326902-29331772
>chr8:29331825-29335712
>chr8:29335778-29335793
>chr8:29335893-29336016
>chr8:29336115-29339572
>chr8:29339627-29340658
>chr8:29340851-29341279
>chr8:29341326-29342444
>chr8:29343244-29347887
>chr8:29347958-29348488
>chr8:29348536-29352725
>chr8:29352773-29354229
>chr8:29354799-29354844
>chr8:29354928-29355078
>chr8:29355279-29355788
>chr8:29355869-29358810
>chr8:29358861-29359437
>chr8:29359619-29359833
>chr8:29360156-29360297
>chr8:29360331-29361073
>chr8:29361103-29361145
>chr8:29361364-29361770
>chr8:29362058-29362117
>chr8:29362455-29362527
>chr8:29362740-29362877
>chr8:29363215-29363287
>chr8:29363437-29365834
>chr8:29365868-29366025
>chr8:29366838-29366868
>chr8:29367062-29367366
>chr8:29367758-29368082
>chr8:29368512-29368620
>chr8:29368753-29370349
>chr8:29370380-29372965
>chr8:29375207-29375351
>chr8:29377945-29378297
>chr8:29378851-29378930
>chr8:29379018-29379049
>chr8:29380575-29380633
>chr8:29380667-29381237
>chr8:29381824-29381859
>chr8:29381914-29381956
>chr8:29385752-29385834
>chr8:29385952-29386004
>chr8:29387029-29401389
>chr8:29401477-29401602
>chr8:29401726-29418328
>chr8:29418389-29419072
>chr8:29419100-29426444
>chr8:29426568-29426682
>chr8:29426774-29427511
>chr8:29427573-29450912
>chr8:29450952-29454816
>chr8:29454871-29457400
>chr8:29457416-29487667
>chr8:29487717-29497812
>chr8:29497991-29499968
>chr8:29500068-29500167
>chr8:29500227-29500267
>chr8:29500336-29501173
>chr8:29501193-29505888
>chr8:29505966-29508068
>chr8:29508106-29512960
>chr8:29513893-29530803
>chr8:29531146-29531182
>chr8:29531394-29531467
>chr8:29531497-29533866
>chr8:29533910-29535633
>chr8:29535689-29536417
>chr8:29536714-29536754
>chr8:29537265-29543118
>chr8:29543415-29543455
>chr8:29543966-29545459
>chr8:29546290-29550959
>chr8:29551017-29551208
>chr8:29553013-29553554
>chr8:29553584-29560003
>chr8:29560058-29565939
>chr8:29565991-29566033
>chr8:29566069-29567907
>chr8:29567934-29585334
>chr8:29585379-29592609
>chr8:29592687-29594279
>chr8:29595947-29596004
>chr8:29596085-29597583
>chr8:29597666-29597853
>chr8:29597895-29597947
>chr8:29598086-29598656
>chr8:29598756-29599683
>chr8:29599734-29601538
>chr8:29601944-29605247
>chr8:29605271-29606161
>chr8:29606212-29608013
>chr8:29608085-29608117
>chr8:29608155-29608542
>chr8:29610080-29610121
>chr8:29610564-29610736
>chr8:29611645-29611678
>chr8:29613003-29613047
>chr8:29613119-29613235
>chr8:29613606-29613691
>chr8:29613925-29614175
>chr8:29620416-29620748
>chr8:29621004-29621053
>chr8:29621341-29621380
>chr8:29622025-29624415
>chr8:29624529-29653388
>chr8:29653435-29656747
>chr8:29656784-29656828
>chr8:29657490-29662932
>chr8:29662977-29672529
>chr8:29672693-29702833
>chr8:29702876-29703271
>chr8:29703755-29703827
>chr8:29704068-29704534
>chr8:29705084-29705285
>chr8:29705345-29705434
>chr8:29706086-29707821
>chr8:29707878-29711729
>chr8:29711763-29712590
>chr8:29712614-29713404
>chr8:29713441-29715841
>chr8:29715873-29717793
>chr8:29718423-29718729
>chr8:29718784-29718882
>chr8:29723805-29723869
>chr8:29729897-29729938
>chr8:29731919-29731949
>chr8:29732452-29732647
>chr8:29733504-29733598
>chr8:29733669-29733702
>chr8:29740965-29741985
>chr8:29742020-29761408
>chr8:29762019-29762131
>chr8:29762246-29766300
>chr8:29766350-29768678
>chr8:29768727-29768973
>chr8:29769012-29771550
>chr8:29771606-29771691
>chr8:29772173-29785703
>chr8:29785776-29785992
>chr8:29786036-29787095
>chr8:29787110-29787160
>chr8:29787191-29788180
>chr8:29788209-29791060
>chr8:29791275-29795952
>chr8:29796054-29796218
>chr8:29796318-29796610
>chr8:29796791-29797585
>chr8:29797606-29801430
>chr8:29801502-29803164
>chr8:29803821-29803853
>chr8:29803913-29804003
>chr8:29804312-29807718
>chr8:29807787-29807967
>chr8:29808007-29808851
>chr8:29808892-29809480
>chr8:29809537-29809568
>chr8:29809656-29809704
>chr8:29810175-29810518
>chr8:29811103-29811208
>chr8:29811422-29811480
>chr8:29811617-29811695
>chr8:29811801-29812137
>chr8:29812256-29823366
>chr8:29823417-29823674
>chr8:29823774-29823975
>chr8:29826859-29826926
>chr8:29828547-29828610
>chr8:29828678-29828731
>chr8:29830171-29830588
>chr8:29830656-29830843
>chr8:29830988-29831050
>chr8:29831193-29831309
>chr8:29832040-29832108
>chr8:29832242-29832349
>chr8:29835281-29835430
>chr8:29835556-29837885
>chr8:29838073-29849054
>chr8:29849122-29851013
>chr8:29851160-29855771
>chr8:29855958-29859774
>chr8:29861871-29866175
>chr8:29866205-29867291
>chr8:29867366-29867662
>chr8:29867702-29869074
>chr8:29870568-29870651
>chr8:29870850-29877155
>chr8:29877255-29878068
>chr8:29878168-29878208
>chr8:29878237-29878616
>chr8:29878917-29878991
>chr8:29879785-29880172
>chr8:29880514-29880855
>chr8:29880966-29881037
>chr8:29881130-29881185
>chr8:29881330-29881565
>chr8:29883343-29883407
>chr8:29883596-29883657
>chr8:29883751-29885629
>chr8:29885735-29885770
>chr8:29885870-29898900
>chr8:29898976-29899210
>chr8:29899252-29899636
>chr8:29899945-29899999
>chr8:29900264-29900362
>chr8:29902733-29903031
>chr8:29903119-29903447
>chr8:29903478-29903674
>chr8:29903794-29903862
>chr8:29905586-29905759
>chr8:29906131-29906315
>chr8:29906615-29906824
>chr8:29907423-29907471
>chr8:29908217-29908254
>chr8:29908535-29908857
>chr8:29909284-29909367
>chr8:29909499-29909557
>chr8:29912080-29912095
>chr8:29912195-29912212
>chr8:29913078-29913608
>chr8:29913917-29914117
>chr8:29914469-29914823
>chr8:29914911-29915085
>chr8:29915178-29915544
>chr8:29915663-29915801
>chr8:29915849-29915902
>chr8:29916000-29916507
>chr8:29916610-29916747
>chr8:29917175-29917332
>chr8:29918866-29919182
>chr8:29919244-29920026
>chr8:29920047-29921448
>chr8:29921769-29923525
>chr8:29923665-29924003
>chr8:29924154-29924293
>chr8:29924463-29924741
>chr8:29925294-29926805
>chr8:29926967-29928178
>chr8:29928221-29931367
>chr8:29931554-29931617
>chr8:29931795-29933182
>chr8:29933673-29938852
>chr8:29939113-29939702
>chr8:29940413-29940550
>chr8:29940761-29941663
>chr8:29941806-29941928
>chr8:29942335-29942424
>chr8:29942486-29942730
>chr8:29942814-29943511
>chr8:29943598-29943642
>chr8:29943925-29944164
>chr8:29944264-29948000
>chr8:29948124-29949790
>chr8:29949962-29951140
>chr8:29951218-29951604
>chr8:29951889-29951930
>chr8:29952931-29953175
>chr8:29953343-29955390
>chr8:29955453-29955773
>chr8:29955853-29955927
>chr8:29955950-29956317
>chr8:29956376-29956579
>chr8:29956619-29957520
>chr8:29957625-29957659
>chr8:29957955-29961447
>chr8:29961519-29961546
>chr8:29961675-29962410
>chr8:29962462-29979378
>chr8:29979559-29980418
>chr8:29980507-29980756
>chr8:29980818-29983445
>chr8:29983671-29983943
>chr8:29983997-29986716
>chr8:29986957-29987019
>chr8:29987493-29988718
>chr8:29988810-29993500
>chr8:29993865-29994436
>chr8:30002197-30002479
>chr8:30002496-30003141
>chr8:30003456-30011485
>chr8:30011595-30011635
>chr8:30011871-30011888
>chr8:30011925-30012157
>chr8:30012301-30012598
>chr8:30012717-30012766
>chr8:30012818-30012989
>chr8:30013073-30013391
>chr8:30013437-30015005
>chr8:30015048-30015933
>chr8:30015988-30016306
>chr8:30016327-30016418
>chr8:30016455-30016554
>chr8:30016585-30016926
>chr8:30016973-30017523
>chr8:30017638-30017772
>chr8:30017835-30018127
>chr8:30018230-30018547
>chr8:30018782-30026436
>chr8:30026519-30026567
>chr8:30026646-30026800
>chr8:30026857-30027290
>chr8:30027345-30027493
>chr8:30027501-30034414
>chr8:30034546-30038081
>chr8:30038343-30048101
>chr8:30048141-30048157
>chr8:30048690-30048731
>chr8:30048768-30049181
>chr8:30050476-30051495
>chr8:30051536-30052253
>chr8:30053312-30059981
>chr8:30060042-30060135
>chr8:30060218-30060274
>chr8:30060357-30087213
>chr8:30087251-30087598
>chr8:30087663-30087846
>chr8:30087900-30088267
>chr8:30088300-30091330
>chr8:30091447-30091900
>chr8:30091960-30092212
>chr8:30092258-30092348
>chr8:30092393-30095834
>chr8:30095984-30096085
>chr8:30096753-30096978
>chr8:30097022-30097492
>chr8:30097558-30118170
>chr8:30118280-30118328
>chr8:30118763-30118829
>chr8:30118841-30127796
>chr8:30127892-30127953
>chr8:30128039-30128063
>chr8:30128163-30128179
>chr8:30128303-30128420
>chr8:30128851-30128868
>chr8:30129369-30129556
>chr8:30129981-30130064
>chr8:30131141-30131287
>chr8:30132369-30132533
>chr8:30132897-30132959
>chr8:30133165-30137356
>chr8:30137463-30137674
>chr8:30137960-30138139
>chr8:30138177-30146936
>chr8:30147413-30147980
>chr8:30148039-30148068
>chr8:30148423-30148459
>chr8:30148555-30149637
>chr8:30149724-30154217
>chr8:30154330-30154345
>chr8:30154469-30161032
>chr8:30161313-30161929
>chr8:30162002-30163962
>chr8:30164030-30164100
>chr8:30165018-30165536
>chr8:30165671-30165943
>chr8:30166476-30168964
>chr8:30169106-30170406
>chr8:30170474-30173788
>chr8:30174076-30178755
>chr8:30180228-30182111
>chr8:30182177-30183645
>chr8:30183782-30184252
>chr8:30184361-30184504
>chr8:30184634-30184765
>chr8:30184989-30185043
>chr8:30185086-30185375
>chr8:30185449-30185879
>chr8:30185911-30186284
>chr8:30186350-30186474
>chr8:30186601-30186818
>chr8:30186961-30187118
>chr8:30187234-30187442
>chr8:30187631-30187759
>chr8:30187909-30188166
>chr8:30188321-30188433
>chr8:30188504-30189006
>chr8:30189131-30189467
>chr8:30191051-30191085
>chr8:30192788-30192984
>chr8:30194723-30197326
>chr8:30197359-30197590
>chr8:30197620-30202226
>chr8:30202271-30202425
>chr8:30202462-30210526
>chr8:30210570-30214385
>chr8:30215631-30215885
>chr8:30216026-30216221
>chr8:30216372-30216453
>chr8:30216489-30217653
>chr8:30217715-30218504
>chr8:30218534-30220907
>chr8:30221122-30221391
>chr8:30221486-30222687
>chr8:30222806-30222845
>chr8:30222972-30223792
>chr8:30223855-30223986
>chr8:30224290-30225990
>chr8:30226038-30226346
>chr8:30226358-30226497
>chr8:30226550-30226784
>chr8:30226833-30226908
>chr8:30227320-30230039
>chr8:30230084-30231126
>chr8:30231140-30231279
>chr8:30231388-30231566
>chr8:30231615-30231690
>chr8:30232102-30238713
>chr8:30239208-30239399
>chr8:30239444-30242579
>chr8:30243024-30246975
>chr8:30247058-30247564
>chr8:30248058-30248249
>chr8:30248294-30249121
>chr8:30249189-30250709
>chr8:30251154-30256088
>chr8:30256220-30256329
>chr8:30256474-30257083
>chr8:30257114-30258892
>chr8:30258953-30258994
>chr8:30260508-30260559
>chr8:30260583-30260670
>chr8:30260816-30260851
>chr8:30261060-30261245
>chr8:30261304-30261546
>chr8:30261857-30261914
>chr8:30262219-30269388
>chr8:30269419-30269630
>chr8:30269948-30270054
>chr8:30270178-30270246
>chr8:30270292-30270363
>chr8:30270746-30270886
>chr8:30271034-30271086
>chr8:30271353-30271510
>chr8:30273659-30273859
>chr8:30274017-30274307
>chr8:30274335-30274405
>chr8:30274492-30274726
>chr8:30274751-30274814
>chr8:30274846-30278041
>chr8:30278166-30278294
>chr8:30278326-30282125
>chr8:30282292-30283470
>chr8:30283508-30284942
>chr8:30284986-30285537
>chr8:30285750-30286662
>chr8:30286914-30287913
>chr8:30287935-30290381
>chr8:30290504-30303100
>chr8:30303232-30304026
>chr8:30304159-30309233
>chr8:30309333-30309995
>chr8:30310017-30311257
>chr8:30311505-30313374
>chr8:30314123-30314239
>chr8:30315056-30321379
>chr8:30321510-30321887
>chr8:30321932-30322180
>chr8:30322223-30323074
>chr8:30323134-30324355
>chr8:30324407-30325704
>chr8:30325728-30326340
>chr8:30326393-30326439
>chr8:30326486-30326953
>chr8:30326998-30327949
>chr8:30328154-30328347
>chr8:30328409-30328742
>chr8:30328851-30328884
>chr8:30328942-30329105
>chr8:30329234-30329351
>chr8:30329386-30330312
>chr8:30330885-30331186
>chr8:30331295-30331789
>chr8:30331852-30332489
>chr8:30332527-30334973
>chr8:30335086-30335319
>chr8:30335428-30335822
>chr8:30335900-30336048
>chr8:30336984-30337029
>chr8:30337632-30339772
>chr8:30339818-30339975
>chr8:30340003-30345651
>chr8:30345691-30347554
>chr8:30347588-30347647
>chr8:30347727-30350980
>chr8:30351019-30351407
>chr8:30351442-30362394
>chr8:30362566-30366720
>chr8:30366857-30366995
>chr8:30367461-30370924
>chr8:30371132-30384943
>chr8:30385030-30385988
>chr8:30386025-30386465
>chr8:30386515-30386839
>chr8:30386933-30388021
>chr8:30388055-30389442
>chr8:30389521-30391459
>chr8:30391511-30391725
>chr8:30391872-30398506
>chr8:30398600-30398813
>chr8:30399018-30406848
>chr8:30406987-30407689
>chr8:30407726-30407957
>chr8:30408050-30408208
>chr8:30408288-30408628
>chr8:30408748-30408779
>chr8:30408841-30409099
>chr8:30409186-30411682
>chr8:30411709-30412669
>chr8:30412696-30413419
>chr8:30413482-30413712
>chr8:30413781-30415255
>chr8:30415378-30434817
>chr8:30434856-30439984
>chr8:30440110-30440183
>chr8:30440679-30440739
>chr8:30441296-30448335
>chr8:30448363-30449764
>chr8:30449783-30451195
>chr8:30451345-30453390
>chr8:30453542-30455280
>chr8:30455323-30461314
>chr8:30461355-30462310
>chr8:30462347-30467311
>chr8:30467335-30468662
>chr8:30468729-30468864
>chr8:30468903-30469042
>chr8:30469136-30469478
>chr8:30469537-30469988
>chr8:30470259-30472392
>chr8:30472462-30476898
>chr8:30476968-30478758
>chr8:30478927-30480332
>chr8:30480525-30481008
>chr8:30481038-30481512
>chr8:30481556-30481866
>chr8:30481906-30481964
>chr8:30482159-30484591
>chr8:30484658-30484778
>chr8:30484959-30485378
>chr8:30485544-30485605
>chr8:30485693-30485988
>chr8:30486151-30486963
>chr8:30487513-30487610
>chr8:30487804-30487900
>chr8:30487943-30488063
>chr8:30488194-30492691
>chr8:30492736-30497843
>chr8:30498019-30502031
>chr8:30502074-30505698
>chr8:30505735-30505842
>chr8:30505926-30506298
>chr8:30506356-30506464
>chr8:30506533-30518695
>chr8:30518872-30525996
>chr8:30527708-30528228
>chr8:30528389-30529054
>chr8:30529156-30529328
>chr8:30529366-30529793
>chr8:30529891-30529974
>chr8:30530029-30542707
>chr8:30542769-30542912
>chr8:30544080-30544956
>chr8:30545038-30547452
>chr8:30547545-30563923
>chr8:30565635-30566155
>chr8:30566316-30566981
>chr8:30567083-30567255
>chr8:30567293-30567720
>chr8:30567818-30567901
>chr8:30567956-30580223
>chr8:30580380-30580856
>chr8:30580881-30581613
>chr8:30581894-30591198
>chr8:30591235-30592296
>chr8:30592343-30592492
>chr8:30592707-30592793
>chr8:30592955-30593305
>chr8:30593314-30593370
>chr8:30593481-30594363
>chr8:30594428-30594535
>chr8:30594797-30595035
>chr8:30595564-30595637
>chr8:30595811-30596184
>chr8:30596599-30597705
>chr8:30597850-30598733
>chr8:30599240-30599316
>chr8:30599457-30599540
>chr8:30599744-30600715
>chr8:30600834-30602156
>chr8:30602416-30604591
>chr8:30604879-30606416
>chr8:30606516-30606531
>chr8:30606563-30607049
>chr8:30607080-30607441
>chr8:30607521-30607738
>chr8:30607979-30608118
>chr8:30608335-30608449
>chr8:30608686-30608745
>chr8:30608881-30610783
>chr8:30611322-30611936
>chr8:30612492-30612626
>chr8:30612699-30613533
>chr8:30613557-30613656
>chr8:30613720-30616488
>chr8:30616512-30617480
>chr8:30617695-30617950
>chr8:30618470-30618997
>chr8:30619136-30619384
>chr8:30619426-30621430
>chr8:30621467-30623688
>chr8:30623788-30625717
>chr8:30625751-30628640
>chr8:30628672-30628757
>chr8:30628901-30628945
>chr8:30629002-30629524
>chr8:30629561-30637306
>chr8:30637381-30638219
>chr8:30638304-30638802
>chr8:30638884-30639669
>chr8:30639714-30648267
>chr8:30648914-30649113
>chr8:30649263-30649875
>chr8:30650040-30651379
>chr8:30651423-30651769
>chr8:30651813-30655029
>chr8:30655134-30657049
>chr8:30657095-30657965
>chr8:30658075-30659241
>chr8:30659389-30659592
>chr8:30659681-30659921
>chr8:30660086-30660315
>chr8:30660401-30660523
>chr8:30661392-30661431
>chr8:30661495-30661912
>chr8:30662032-30662921
>chr8:30662948-30667538
>chr8:30667750-30669700
>chr8:30669822-30672520
>chr8:30672868-30679422
>chr8:30679597-30680243
>chr8:30680360-30683366
>chr8:30683410-30691705
>chr8:30691959-30700557
>chr8:30700609-30701873
>chr8:30701906-30702246
>chr8:30702389-30702609
>chr8:30703127-30703440
>chr8:30704274-30704771
>chr8:30705055-30705209
>chr8:30705248-30705543
>chr8:30705626-30715558
>chr8:30715658-30719725
>chr8:30719914-30722069
>chr8:30722122-30722219
>chr8:30722319-30738010
>chr8:30738087-30740251
>chr8:30740343-30741438
>chr8:30741571-30741899
>chr8:30741924-30743017
>chr8:30743408-30749921
>chr8:30750177-30750510
>chr8:30750579-30750666
>chr8:30750763-30751270
>chr8:30751461-30751514
>chr8:30751724-30752540
>chr8:30752623-30753032
>chr8:30753064-30754464
>chr8:30754618-30755085
>chr8:30755238-30755328
>chr8:30755377-30755881
>chr8:30756085-30756386
>chr8:30756428-30757794
>chr8:30757894-30757960
>chr8:30758023-30759085
>chr8:30759135-30759416
>chr8:30759608-30760093
>chr8:30760180-30763300
>chr8:30763333-30766882
>chr8:30766959-30767114
>chr8:30767462-30767609
>chr8:30767684-30767775
>chr8:30767902-30775534
>chr8:30775625-30776139
>chr8:30776170-30776955
>chr8:30777107-30777270
>chr8:30777410-30777445
>chr8:30777686-30777734
>chr8:30777798-30778119
>chr8:30778237-30778332
>chr8:30778398-30779012
>chr8:30779102-30779305
>chr8:30779333-30779428
>chr8:30779477-30780435
>chr8:30780583-30781068
>chr8:30781171-30782173
>chr8:30782358-30782432
>chr8:30782502-30782694
>chr8:30782792-30782918
>chr8:30783027-30796219
>chr8:30796409-30796471
>chr8:30796517-30803351
>chr8:30803420-30803565
>chr8:30803582-30803859
>chr8:30804015-30808346
>chr8:30808364-30809727
>chr8:30809792-30810018
>chr8:30810175-30810491
>chr8:30810579-30815364
>chr8:30815944-30824378
>chr8:30824449-30824616
>chr8:30824668-30824747
>chr8:30824929-30824969
>chr8:30825112-30825304
>chr8:30825495-30825529
>chr8:30825638-30825747
>chr8:30825899-30826584
>chr8:30826626-30827696
>chr8:30827927-30828642
>chr8:30828944-30834211
>chr8:30834238-30834284
>chr8:30834326-30835731
>chr8:30835869-30841567
>chr8:30841667-30849102
>chr8:30849495-30849930
>chr8:30850079-30852075
>chr8:30852163-30853983
>chr8:30854060-30859626
>chr8:30859670-30859926
>chr8:30859956-30860033
>chr8:30861620-30868314
>chr8:30868352-30868544
>chr8:30869758-30878274
>chr8:30878424-30879327
>chr8:30879365-30880029
>chr8:30880054-30881912
>chr8:30881952-30882050
>chr8:30882157-30884757
>chr8:30884812-30889662
>chr8:30889767-30889985
>chr8:30890167-30901295
>chr8:30901374-30905049
>chr8:30905161-30905337
>chr8:30905391-30905425
>chr8:30905533-30927759
>chr8:30927790-30930441
>chr8:30930519-30930743
>chr8:30930821-30931526
>chr8:30931608-30931716
>chr8:30931772-30933126
>chr8:30933237-30933859
>chr8:30934019-30934110
>chr8:30934150-30935818
>chr8:30935857-30941167
>chr8:30941305-30941596
>chr8:30941668-30941904
>chr8:30942241-30944592
>chr8:30944980-30947357
>chr8:30947421-30957552
>chr8:30957744-30957936
>chr8:30958006-30958045
>chr8:30958126-30958346
>chr8:30958730-30962260
>chr8:30962296-30968899
>chr8:30969215-30978967
>chr8:30979044-30979106
>chr8:30979299-30979354
>chr8:30979572-30979742
>chr8:30979846-30981091
>chr8:30981127-30981259
>chr8:30981296-30989034
>chr8:30989084-30989821
>chr8:30989921-30992618
>chr8:30992743-30994227
>chr8:30994742-30997371
>chr8:30997901-30998000
>chr8:30998253-30998392
>chr8:30998521-31000273
>chr8:31000302-31001553
>chr8:31001641-31002091
>chr8:31002153-31002851
>chr8:31003005-31003106
>chr8:31003314-31003349
>chr8:31003521-31006264
>chr8:31006351-31029581
>chr8:31029616-31032065
>chr8:31032098-31035960
>chr8:31035994-31041741
>chr8:31041863-31043088
>chr8:31043228-31043244
>chr8:31043257-31046378
>chr8:31046821-31048881
>chr8:31049067-31053632
>chr8:31054020-31054218
>chr8:31054296-31054521
>chr8:31054612-31054680
>chr8:31054991-31055093
>chr8:31055138-31055394
>chr8:31056064-31056119
>chr8:31056340-31061575
>chr8:31061817-31061897
>chr8:31061973-31062407
>chr8:31062507-31063943
>chr8:31063995-31064884
>chr8:31065201-31071665
>chr8:31071946-31072422
>chr8:31072497-31073135
>chr8:31073168-31073443
>chr8:31073529-31073583
>chr8:31073680-31073863
>chr8:31073942-31074406
>chr8:31074447-31076644
>chr8:31076711-31076944
>chr8:31077043-31081746
>chr8:31081863-31082100
>chr8:31082221-31082294
>chr8:31082344-31082724
>chr8:31082904-31083348
>chr8:31083383-31083442
>chr8:31083590-31083809
>chr8:31083843-31084095
>chr8:31084150-31084529
>chr8:31084564-31084919
>chr8:31084976-31085490
>chr8:31085565-31085621
>chr8:31085671-31085853
>chr8:31085910-31086065
>chr8:31086135-31086353
>chr8:31086582-31086637
>chr8:31086736-31086906
>chr8:31086948-31091832
>chr8:31091862-31094324
>chr8:31094800-31094887
>chr8:31095036-31095172
>chr8:31095315-31103206
>chr8:31103236-31109093
>chr8:31109174-31109619
>chr8:31109700-31111971
>chr8:31112018-31124593
>chr8:31124663-31128343
>chr8:31128396-31128498
>chr8:31128553-31129064
>chr8:31129146-31135507
>chr8:31135574-31143998
>chr8:31144038-31144704
>chr8:31144821-31147040
>chr8:31147141-31147269
>chr8:31148153-31148192
>chr8:31148275-31148649
>chr8:31148793-31148966
>chr8:31148998-31149083
>chr8:31149173-31158116
>chr8:31158151-31159396
>chr8:31160385-31162976
>chr8:31163026-31166354
>chr8:31166454-31166650
>chr8:31166677-31171866
>chr8:31172389-31172644
>chr8:31172793-31173410
>chr8:31173469-31173825
>chr8:31173849-31176779
>chr8:31176803-31178060
>chr8:31178196-31178255
>chr8:31178492-31178606
>chr8:31178713-31178852
>chr8:31179074-31179310
>chr8:31179391-31185289
>chr8:31185513-31187535
>chr8:31187655-31187693
>chr8:31187760-31189558
>chr8:31189658-31198026
>chr8:31198201-31198454
>chr8:31198475-31201972
>chr8:31202016-31214094
>chr8:31214122-31214527
>chr8:31214705-31214924
>chr8:31215445-31215758
>chr8:31216575-31216870
>chr8:31216938-31217232
>chr8:31217346-31217500
>chr8:31217539-31217834
>chr8:31217917-31230179
>chr8:31230239-31235399
>chr8:31235431-31236117
>chr8:31236339-31236478
>chr8:31236563-31236699
>chr8:31236936-31236995
>chr8:31237131-31237366
>chr8:31237457-31237907
>chr8:31238022-31239171
>chr8:31239304-31240216
>chr8:31240279-31241340
>chr8:31241409-31241814
>chr8:31241863-31242348
>chr8:31242434-31245551
>chr8:31245581-31247118
>chr8:31247218-31248591
>chr8:31248718-31249759
>chr8:31249859-31250219
>chr8:31250251-31251769
>chr8:31251780-31255837
>chr8:31255960-31275237
>chr8:31275349-31276147
>chr8:31276196-31281195
>chr8:31281295-31283304
>chr8:31283404-31290541
>chr8:31290669-31292256
>chr8:31292356-31293471
>chr8:31293548-31294215
>chr8:31294237-31296898
>chr8:31297134-31297161
>chr8:31297261-31298377
>chr8:31298488-31298782
>chr8:31298938-31300632
>chr8:31300732-31303766
>chr8:31303956-31306400
>chr8:31306655-31307454
>chr8:31307563-31311163
>chr8:31311236-31311631
>chr8:31311731-31312367
>chr8:31312651-31312697
>chr8:31312780-31312945
>chr8:31313464-31313579
>chr8:31313698-31313788
>chr8:31313990-31314045
>chr8:31314589-31315165
>chr8:31315222-31315258
>chr8:31315617-31316194
>chr8:31316616-31317096
>chr8:31317136-31317226
>chr8:31318227-31318405
>chr8:31318492-31318559
>chr8:31318800-31319016
>chr8:31319057-31319233
>chr8:31319338-31319446
>chr8:31319521-31320126
>chr8:31320216-31320419
>chr8:31320447-31320542
>chr8:31320591-31321549
>chr8:31321697-31322182
>chr8:31322285-31323287
>chr8:31323472-31323546
>chr8:31323616-31323859
>chr8:31323906-31324032
>chr8:31324141-31324785
>chr8:31324797-31344792
>chr8:31344819-31348362
>chr8:31348585-31348624
>chr8:31348641-31349021
>chr8:31349075-31353410
>chr8:31353439-31354934
>chr8:31355117-31355157
>chr8:31355300-31355526
>chr8:31355683-31355935
>chr8:31356087-31357005
>chr8:31357105-31358625
>chr8:31358725-31362505
>chr8:31362660-31362675
>chr8:31362775-31369483
>chr8:31369616-31370094
>chr8:31370203-31374064
>chr8:31374117-31374193
>chr8:31374266-31374974
>chr8:31375087-31375209
>chr8:31375325-31375589
>chr8:31375638-31385591
>chr8:31385658-31387615
>chr8:31387693-31388401
>chr8:31388482-31388590
>chr8:31388646-31390001
>chr8:31390112-31390735
>chr8:31391027-31392695
>chr8:31392734-31397991
>chr8:31398269-31398523
>chr8:31398549-31398785
>chr8:31399025-31399478
>chr8:31399521-31402808
>chr8:31402872-31410290
>chr8:31410564-31413405
>chr8:31413598-31413796
>chr8:31413980-31414200
>chr8:31414584-31416058
>chr8:31416135-31419282
>chr8:31419342-31421115
>chr8:31421165-31424895
>chr8:31425211-31425843
>chr8:31425905-31425920
>chr8:31426074-31428197
>chr8:31428374-31434942
>chr8:31435019-31435081
>chr8:31435273-31435328
>chr8:31435546-31435705
>chr8:31435820-31437065
>chr8:31437101-31437834
>chr8:31437869-31444184
>chr8:31444312-31444390
>chr8:31444487-31445871
>chr8:31445906-31446550
>chr8:31446625-31446796
>chr8:31446842-31447859
>chr8:31448117-31448399
>chr8:31448461-31448515
>chr8:31448652-31448860
>chr8:31448963-31449159
>chr8:31449313-31449414
>chr8:31449622-31449657
>chr8:31449764-31452574
>chr8:31452661-31457015
>chr8:31457270-31460607
>chr8:31461234-31467624
>chr8:31467669-31467735
>chr8:31467887-31469550
>chr8:31469585-31475929
>chr8:31475963-31481431
>chr8:31481541-31483179
>chr8:31483310-31483326
>chr8:31483394-31486397
>chr8:31486461-31487331
>chr8:31487396-31493378
>chr8:31493504-31498769
>chr8:31499715-31499972
>chr8:31500024-31500119
>chr8:31500442-31500836
>chr8:31500888-31501086
>chr8:31501224-31506841
>chr8:31506886-31506988
>chr8:31507239-31507287
>chr8:31507448-31507533
>chr8:31507633-31507678
>chr8:31507774-31507930
>chr8:31508047-31510733
>chr8:31510808-31510893
>chr8:31511024-31511865
>chr8:31511996-31512578
>chr8:31512636-31518856
>chr8:31518947-31518963
>chr8:31519541-31519893
>chr8:31519976-31520614
>chr8:31520706-31520922
>chr8:31521014-31521068
>chr8:31521163-31521346
>chr8:31521425-31521890
>chr8:31521931-31524129
>chr8:31524195-31524430
>chr8:31524529-31529243
>chr8:31529357-31529631
>chr8:31529715-31529994
>chr8:31530059-31530218
>chr8:31530398-31530562
>chr8:31530593-31530936
>chr8:31531084-31531303
>chr8:31531340-31531589
>chr8:31531644-31532023
>chr8:31532058-31532413
>chr8:31532470-31532984
>chr8:31533059-31533115
>chr8:31533165-31533347
>chr8:31533404-31533559
>chr8:31533619-31533837
>chr8:31534066-31534121
>chr8:31534220-31539314
>chr8:31539343-31541748
>chr8:31542283-31542369
>chr8:31542510-31542654
>chr8:31542797-31545039
>chr8:31545139-31545219
>chr8:31545372-31549570
>chr8:31549602-31549775
>chr8:31549919-31550312
>chr8:31550376-31550415
>chr8:31551300-31551428
>chr8:31551508-31552433
>chr8:31552490-31553785
>chr8:31553846-31554511
>chr8:31554551-31554708
>chr8:31554884-31562977
>chr8:31563047-31569436
>chr8:31569518-31570029
>chr8:31570084-31573917
>chr8:31573988-31588876
>chr8:31588904-31595332
>chr8:31595362-31598398
>chr8:31598585-31598811
>chr8:31598831-31599137
>chr8:31599197-31599614
>chr8:31599802-31600207
>chr8:31600376-31600474
>chr8:31600829-31601300
>chr8:31601371-31601552
>chr8:31601606-31605664
>chr8:31605779-31606640
>chr8:31607061-31607110
>chr8:31607193-31607232
>chr8:31607508-31608306
>chr8:31608333-31608739
>chr8:31608862-31609044
>chr8:31609134-31609207
>chr8:31609323-31609374
>chr8:31609460-31610443
>chr8:31610598-31610704
>chr8:31610816-31611126
>chr8:31611173-31612273
>chr8:31612382-31613021
>chr8:31613090-31613303
>chr8:31613554-31616317
>chr8:31616349-31616408
>chr8:31616445-31616620
>chr8:31616661-31616710
>chr8:31616938-31617007
>chr8:31617257-31617396
>chr8:31617481-31617617
>chr8:31617854-31617913
>chr8:31618049-31619293
>chr8:31619332-31622269
>chr8:31622293-31623336
>chr8:31624522-31624632
>chr8:31624757-31624851
>chr8:31625098-31627048
>chr8:31627161-31627416
>chr8:31627941-31631968
>chr8:31631998-31633134
>chr8:31633158-31637251
>chr8:31637294-31639998
>chr8:31640068-31640083
>chr8:31640183-31641259
>chr8:31641539-31641556
>chr8:31641656-31643944
>chr8:31643967-31645978
>chr8:31646023-31658890
>chr8:31659023-31671176
>chr8:31671261-31671464
>chr8:31671953-31672182
>chr8:31672478-31672722
>chr8:31673349-31673745
>chr8:31674178-31674332
>chr8:31674371-31677234
>chr8:31677293-31677519
>chr8:31677574-31677953
>chr8:31678200-31678315
>chr8:31678408-31678536
>chr8:31678773-31678832
>chr8:31678968-31687324
>chr8:31687459-31688078
>chr8:31688137-31688152
>chr8:31688252-31692067
>chr8:31692174-31692528
>chr8:31692553-31693356
>chr8:31693395-31693707
>chr8:31693747-31694114
>chr8:31694436-31700953
>chr8:31700975-31701098
>chr8:31701326-31701660
>chr8:31701729-31701816
>chr8:31701915-31702336
>chr8:31702374-31702420
>chr8:31702611-31702664
>chr8:31703079-31703653
>chr8:31703818-31705271
>chr8:31705333-31705554
>chr8:31705708-31705858
>chr8:31705886-31706184
>chr8:31706329-31707261
>chr8:31707675-31708691
>chr8:31708791-31709413
>chr8:31709475-31709739
>chr8:31709790-31709970
>chr8:31710086-31710275
>chr8:31710573-31718049
>chr8:31718065-31718080
>chr8:31718200-31718251
>chr8:31718441-31718927
>chr8:31719007-31719647
>chr8:31719944-31721199
>chr8:31721335-31722429
>chr8:31722645-31725882
>chr8:31725934-31728823
>chr8:31728859-31729743
>chr8:31729767-31729931
>chr8:31730008-31730232
>chr8:31730511-31730646
>chr8:31730723-31730814
>chr8:31730941-31737737
>chr8:31737821-31737897
>chr8:31737970-31738247
>chr8:31738407-31738552
>chr8:31738626-31739126
>chr8:31739171-31740016
>chr8:31740157-31740594
>chr8:31741113-31741228
>chr8:31741352-31741436
>chr8:31741646-31741739
>chr8:31741987-31742075
>chr8:31742198-31742698
>chr8:31742831-31742928
>chr8:31743196-31743803
>chr8:31744018-31744059
>chr8:31744245-31744712
>chr8:31744752-31744842
>chr8:31745837-31746175
>chr8:31746416-31746849
>chr8:31746952-31747004
>chr8:31747174-31747643
>chr8:31747733-31747936
>chr8:31747964-31748059
>chr8:31748108-31749066
>chr8:31749103-31749148
>chr8:31749214-31749681
>chr8:31749802-31750171
>chr8:31750235-31750804
>chr8:31750995-31751064
>chr8:31751127-31751377
>chr8:31751424-31751549
>chr8:31751659-31752296
>chr8:31752317-31764501
>chr8:31764623-31764656
>chr8:31764845-31772333
>chr8:31772590-31784186
>chr8:31784286-31784303
>chr8:31784396-31797046
>chr8:31797096-31797338
>chr8:31797419-31806102
>chr8:31806264-31806652
>chr8:31807006-31807101
>chr8:31807193-31807383
>chr8:31807450-31807710
>chr8:31807772-31809649
>chr8:31809723-31809795
>chr8:31809864-31812455
>chr8:31812549-31834489
>chr8:31834565-31834755
>chr8:31834937-31836107
>chr8:31836149-31840578
>chr8:31840678-31840696
>chr8:31840726-31845843
>chr8:31845929-31851956
>chr8:31852011-31852593
>chr8:31852692-31852782
>chr8:31852926-31853019
>chr8:31853060-31853163
>chr8:31853217-31856031
>chr8:31856056-31864785
>chr8:31864898-31865094
>chr8:31865172-31865747
>chr8:31865805-31865875
>chr8:31866006-31867139
>chr8:31867175-31867538
>chr8:31867648-31867683
>chr8:31867820-31868302
>chr8:31868390-31868491
>chr8:31868528-31876049
>chr8:31876129-31876162
>chr8:31876296-31876597
>chr8:31876662-31876725
>chr8:31877021-31877060
>chr8:31877353-31880188
>chr8:31880738-31880860
>chr8:31880980-31885379
>chr8:31885479-31888615
>chr8:31888874-31889355
>chr8:31889379-31889624
>chr8:31889661-31891318
>chr8:31891352-31891571
>chr8:31891618-31892095
>chr8:31892130-31895094
>chr8:31895125-31896448
>chr8:31896531-31897163
>chr8:31897211-31899722
>chr8:31899774-31901353
>chr8:31901393-31901429
>chr8:31901625-31911291
>chr8:31911357-31918974
>chr8:31919038-31919644
>chr8:31919695-31920014
>chr8:31920135-31920653
>chr8:31920691-31925295
>chr8:31925327-31926509
>chr8:31926554-31926776
>chr8:31926880-31927526
>chr8:31927786-31927823
>chr8:31928272-31928332
>chr8:31928425-31928762
>chr8:31928986-31929030
>chr8:31929099-31929341
>chr8:31929383-31929438
>chr8:31930069-31930253
>chr8:31930297-31930860
>chr8:31931020-31931614
>chr8:31931668-31932534
>chr8:31932751-31932878
>chr8:31932928-31933421
>chr8:31933480-31934912
>chr8:31934947-31935893
>chr8:31935996-31938482
>chr8:31939289-31939340
>chr8:31939477-31939543
>chr8:31939647-31939882
>chr8:31939931-31940173
>chr8:31940313-31940596
>chr8:31940734-31941126
>chr8:31941312-31941784
>chr8:31941845-31944166
>chr8:31944266-31945164
>chr8:31945264-31958504
>chr8:31958594-31958659
>chr8:31958903-31958918
>chr8:31959018-31959040
>chr8:31959099-31959163
>chr8:31959205-31959247
>chr8:31959814-31960545
>chr8:31960925-31960969
>chr8:31961388-31961432
>chr8:31961960-31962365
>chr8:31962681-31963872
>chr8:31963951-31966607
>chr8:31966884-31966937
>chr8:31966976-31967433
>chr8:31967511-31970112
>chr8:31970196-31983517
>chr8:31983611-31983700
>chr8:31984510-31984934
>chr8:31985061-31989136
>chr8:31989239-31991753
>chr8:31992571-31992641
>chr8:31992692-31992871
>chr8:31992921-31992961
>chr8:31993102-31993200
>chr8:31993228-32033572
>chr8:32033703-32034406
>chr8:32034475-32034519
>chr8:32034680-32037412
>chr8:32037455-32037499
>chr8:32037557-32038744
>chr8:32038844-32040422
>chr8:32040463-32041514
>chr8:32041576-32041834
>chr8:32041855-32042501
>chr8:32042577-32042773
>chr8:32042846-32042899
>chr8:32043124-32043256
>chr8:32043512-32043573
>chr8:32043668-32043703
>chr8:32043814-32043848
>chr8:32043899-32044139
>chr8:32044252-32044285
>chr8:32044323-32044477
>chr8:32044538-32044760
>chr8:32044844-32045333
>chr8:32045414-32045528
>chr8:32045628-32045723
>chr8:32045812-32045870
>chr8:32046153-32046253
>chr8:32046936-32047503
>chr8:32047706-32048349
>chr8:32048449-32049632
>chr8:32051311-32051510
>chr8:32052621-32052638
>chr8:32053115-32053240
>chr8:32053576-32053613
>chr8:32053752-32053767
>chr8:32053867-32053890
>chr8:32053984-32054315
>chr8:32054920-32055294
>chr8:32055916-32056001
>chr8:32056141-32056281
>chr8:32057012-32057081
>chr8:32057452-32057511
>chr8:32059124-32059497
>chr8:32059804-32059949
>chr8:32061683-32061716
>chr8:32062596-32062655
>chr8:32062704-32063428
>chr8:32063907-32066358
>chr8:32066492-32083413
>chr8:32083453-32087294
>chr8:32088038-32090132
>chr8:32090201-32090543
>chr8:32090596-32090872
>chr8:32090927-32091403
>chr8:32091555-32091715
>chr8:32091847-32091968
>chr8:32092026-32092282
>chr8:32092417-32092456
>chr8:32092674-32094144
>chr8:32094201-32096188
>chr8:32096756-32096787
>chr8:32097197-32097263
>chr8:32098102-32105861
>chr8:32105901-32111148
>chr8:32111274-32111401
>chr8:32111443-32111527
>chr8:32111603-32111651
>chr8:32111917-32111983
>chr8:32112360-32112588
>chr8:32112670-32114394
>chr8:32114451-32114583
>chr8:32114801-32114861
>chr8:32114937-32115021
>chr8:32115109-32115551
>chr8:32115648-32116681
>chr8:32116883-32122145
>chr8:32122187-32128203
>chr8:32128242-32128328
>chr8:32128367-32128863
>chr8:32128952-32129016
>chr8:32129057-32129349
>chr8:32129468-32129522
>chr8:32129747-32132209
>chr8:32132309-32134436
>chr8:32134581-32135640
>chr8:32135680-32152259
>chr8:32152373-32152831
>chr8:32152886-32153437
>chr8:32153539-32153763
>chr8:32154053-32154366
>chr8:32154396-32154846
>chr8:32155998-32157830
>chr8:32157902-32157940
>chr8:32158050-32159628
>chr8:32159759-32160077
>chr8:32160165-32160760
>chr8:32160791-32160894
>chr8:32161731-32161981
>chr8:32162050-32162480
>chr8:32162687-32162914
>chr8:32162944-32163066
>chr8:32163107-32164484
>chr8:32164529-32164834
>chr8:32164901-32165274
>chr8:32165719-32166081
>chr8:32166219-32166478
>chr8:32166607-32166828
>chr8:32166867-32167491
>chr8:32167556-32176725
>chr8:32176825-32176842
>chr8:32176873-32180053
>chr8:32180245-32180592
>chr8:32180812-32180994
>chr8:32181139-32181400
>chr8:32181469-32181517
>chr8:32181625-32181666
>chr8:32181760-32181864
>chr8:32181992-32182245
>chr8:32182288-32182321
>chr8:32182379-32182434
>chr8:32182534-32183047
>chr8:32183068-32184699
>chr8:32184763-32185552
>chr8:32185627-32185781
>chr8:32185838-32185909
>chr8:32186033-32186196
>chr8:32186228-32186367
>chr8:32186493-32186719
>chr8:32186810-32186954
>chr8:32187070-32187228
>chr8:32187450-32187981
>chr8:32188116-32191209
>chr8:32191244-32194503
>chr8:32194537-32194868
>chr8:32194981-32195054
>chr8:32195130-32195750
>chr8:32195805-32195993
>chr8:32196044-32196314
>chr8:32196386-32196431
>chr8:32196490-32196660
>chr8:32196841-32197020
>chr8:32197162-32198199
>chr8:32198262-32198306
>chr8:32198349-32199470
>chr8:32199649-32199902
>chr8:32199926-32200367
>chr8:32200564-32209172
>chr8:32209354-32210100
>chr8:32210189-32214595
>chr8:32214688-32217437
>chr8:32217524-32218283
>chr8:32218326-32218419
>chr8:32218453-32218531
>chr8:32219882-32220013
>chr8:32220035-32222033
>chr8:32222074-32222282
>chr8:32222350-32231175
>chr8:32231274-32231430
>chr8:32232201-32232270
>chr8:32232820-32232855
>chr8:32233096-32233161
>chr8:32233699-32233740
>chr8:32234028-32234081
>chr8:32234306-32234358
>chr8:32234415-32234518
>chr8:32234632-32237751
>chr8:32237855-32237951
>chr8:32238129-32239228
>chr8:32239276-32240505
>chr8:32240577-32240714
>chr8:32240795-32241032
>chr8:32241177-32241346
>chr8:32241388-32242850
>chr8:32242873-32243071
>chr8:32243338-32243869
>chr8:32244095-32254007
>chr8:32254048-32254192
>chr8:32254274-32254968
>chr8:32255044-32255156
>chr8:32255327-32255377
>chr8:32255605-32255737
>chr8:32255985-32256056
>chr8:32256151-32256186
>chr8:32256275-32256461
>chr8:32256489-32256622
>chr8:32256741-32256768
>chr8:32256893-32256961
>chr8:32256999-32257283
>chr8:32257328-32258012
>chr8:32258740-32260180
>chr8:32260402-32267242
>chr8:32268267-32268858
>chr8:32269637-32269705
>chr8:32269914-32269996
>chr8:32270053-32271441
>chr8:32271444-32273569
>chr8:32273590-32281101
>chr8:32281162-32290022
>chr8:32291022-32296735
>chr8:32296796-32302015
>chr8:32302258-32302659
>chr8:32302763-32314819
>chr8:32314898-32317327
>chr8:32318785-32320264
>chr8:32320283-32320646
>chr8:32320687-32320746
>chr8:32320832-32322426
>chr8:32322669-32323816
>chr8:32323849-32323933
>chr8:32323968-32338638
>chr8:32338691-32338741
>chr8:32339852-32339988
>chr8:32340021-32351833
>chr8:32351969-32351998
>chr8:32352098-32352113
>chr8:32352233-32371199
>chr8:32371252-32404573
>chr8:32404669-32407655
>chr8:32407716-32408147
>chr8:32408188-32408304
>chr8:32409029-32409807
>chr8:32409894-32412175
>chr8:32412239-32414221
>chr8:32414263-32414713
>chr8:32414751-32415184
>chr8:32415287-32415390
>chr8:32415734-32415771
>chr8:32416060-32416093
>chr8:32416643-32416708
>chr8:32416803-32416846
>chr8:32417570-32417649
>chr8:32418420-32418485
>chr8:32418547-32418635
>chr8:32418676-32418831
>chr8:32418899-32421133
>chr8:32421155-32421286
>chr8:32422637-32422711
>chr8:32422745-32422838
>chr8:32422881-32423391
>chr8:32423490-32426499
>chr8:32426570-32450091
>chr8:32450202-32453435
>chr8:32453520-32456030
>chr8:32456339-32456356
>chr8:32456387-32458399
>chr8:32458428-32458948
>chr8:32460465-32460492
>chr8:32461219-32461261
>chr8:32461435-32461527
>chr8:32461684-32461733
>chr8:32463717-32463853
>chr8:32464411-32464467
>chr8:32464517-32465095
>chr8:32465358-32474075
>chr8:32475064-32475271
>chr8:32478055-32478206
>chr8:32479838-32481508
>chr8:32482362-32484703
>chr8:32484742-32484861
>chr8:32484952-32485122
>chr8:32485215-32489126
>chr8:32489159-32489278
>chr8:32489378-32489968
>chr8:32490042-32502879
>chr8:32502954-32508738
>chr8:32508777-32508931
>chr8:32509003-32511073
>chr8:32511132-32521609
>chr8:32522261-32522660
>chr8:32522962-32523258
>chr8:32523336-32523485
>chr8:32523525-32523701
>chr8:32524037-32524484
>chr8:32524843-32524895
>chr8:32524951-32530792
>chr8:32531235-32531303
>chr8:32531884-32531926
>chr8:32532045-32536276
>chr8:32536406-32537333
>chr8:32537472-32540273
>chr8:32540378-32546108
>chr8:32546196-32547003
>chr8:32547096-32550813
>chr8:32550913-32552102
>chr8:32552160-32553239
>chr8:32553275-32553813
>chr8:32553920-32555313
>chr8:32555379-32555605
>chr8:32555721-32555983
>chr8:32556032-32557524
>chr8:32557640-32557902
>chr8:32558003-32558137
>chr8:32558183-32558674
>chr8:32558790-32558909
>chr8:32558979-32562430
>chr8:32562487-32562601
>chr8:32562707-32562867
>chr8:32563476-32563683
>chr8:32564295-32564461
>chr8:32567474-32567561
>chr8:32567630-32567672
>chr8:32567779-32567860
>chr8:32568377-32568444
>chr8:32569057-32569148
>chr8:32569211-32569446
>chr8:32569537-32569583
>chr8:32569883-32570028
>chr8:32570585-32570638
>chr8:32570765-32570850
>chr8:32570883-32570982
>chr8:32571271-32572895
>chr8:32573003-32573198
>chr8:32573358-32573523
>chr8:32577227-32577367
>chr8:32577432-32577826
>chr8:32577923-32578108
>chr8:32578174-32578722
>chr8:32578814-32579000
>chr8:32579044-32579292
>chr8:32579350-32579458
>chr8:32579538-32580871
>chr8:32580926-32581738
>chr8:32581815-32582128
>chr8:32582148-32583313
>chr8:32583352-32583744
>chr8:32584228-32584447
>chr8:32584958-32589894
>chr8:32589994-32590647
>chr8:32590798-32594428
>chr8:32594541-32596149
>chr8:32596180-32596398
>chr8:32596444-32596982
>chr8:32597145-32598285
>chr8:32598311-32599245
>chr8:32599324-32599364
>chr8:32599402-32600169
>chr8:32600241-32602313
>chr8:32602466-32602528
>chr8:32602884-32603098
>chr8:32603203-32603317
>chr8:32603470-32603496
>chr8:32603801-32604350
>chr8:32604551-32604971
>chr8:32605024-32605160
>chr8:32605265-32605379
>chr8:32605533-32605559
>chr8:32606256-32606623
>chr8:32608723-32608771
>chr8:32609678-32613143
>chr8:32613243-32614259
>chr8:32614298-32615295
>chr8:32615394-32615614
>chr8:32615682-32615722
>chr8:32615813-32616246
>chr8:32616330-32616513
>chr8:32616629-32618528
>chr8:32618577-32618698
>chr8:32619200-32619713
>chr8:32619929-32619948
>chr8:32620806-32620830
>chr8:32620930-32620959
>chr8:32622904-32623384
>chr8:32623509-32623608
>chr8:32623821-32623954
>chr8:32624436-32633132
>chr8:32633232-32642782
>chr8:32645016-32645059
>chr8:32647630-32656832
>chr8:32659603-32679284
>chr8:32679395-32679422
>chr8:32679476-32681374
>chr8:32681602-32681683
>chr8:32681837-32683559
>chr8:32683802-32683823
>chr8:32683923-32683942
>chr8:32684047-32684130
>chr8:32684281-32684454
>chr8:32684541-32684648
>chr8:32684683-32684737
>chr8:32685084-32685144
>chr8:32685373-32685465
>chr8:32685551-32685690
>chr8:32685772-32685927
>chr8:32686112-32686480
>chr8:32686616-32686659
>chr8:32686838-32687588
>chr8:32687909-32689117
>chr8:32689244-32697831
>chr8:32698357-32698788
>chr8:32699785-32701551
>chr8:32701789-32701847
>chr8:32702014-32702055
>chr8:32702652-32705492
>chr8:32705845-32705877
>chr8:32706341-32706541
>chr8:32706639-32707201
>chr8:32708489-32708527
>chr8:32708701-32708813
>chr8:32708872-32709743
>chr8:32710140-32710172
>chr8:32710246-32715906
>chr8:32715944-32716203
>chr8:32716334-32716401
>chr8:32716545-32716685
>chr8:32716758-32717023
>chr8:32717271-32718176
>chr8:32718250-32719659
>chr8:32720175-32720327
>chr8:32720502-32721730
>chr8:32727945-32727994
>chr8:32728643-32728732
>chr8:32728886-32729027
>chr8:32729282-32729716
>chr8:32729759-32736619
>chr8:32738866-32738927
>chr8:32741288-32742243
>chr8:32742647-32742690
>chr8:32743039-32743066
>chr8:32743575-32743635
>chr8:32743816-32743923
>chr8:32744402-32755916
>chr8:32756158-32756193
>chr8:32758360-32758487
>chr8:32762218-32762419
>chr8:32762466-32762892
>chr8:32762948-32763293
>chr8:32763483-32763535
>chr8:32763615-32763667
>chr8:32763727-32763947
>chr8:32764841-32764926
>chr8:32764970-32765919
>chr8:32765982-32772388
>chr8:32772438-32773084
>chr8:32773117-32773428
>chr8:32773463-32774170
>chr8:32774243-32774301
>chr8:32774345-32775132
>chr8:32775205-32775398
>chr8:32775544-32775761
>chr8:32775878-32778769
>chr8:32778814-32790591
>chr8:32790750-32801065
>chr8:32801163-32801341
>chr8:32802649-32807537
>chr8:32807592-32809692
>chr8:32810327-32810403
>chr8:32810617-32810677
>chr8:32810818-32816210
>chr8:32816310-32816326
>chr8:32816614-32817574
>chr8:32817725-32826047
>chr8:32826350-32826365
>chr8:32826941-32827252
>chr8:32827401-32840462
>chr8:32840497-32841595
>chr8:32841758-32851722
>chr8:32852401-32852475
>chr8:32852885-32854595
>chr8:32854678-32854736
>chr8:32855726-32856064
>chr8:32856573-32856638
>chr8:32860744-32860885
>chr8:32861575-32862338
>chr8:32865694-32866371
>chr8:32866892-32868568
>chr8:32868653-32869386
>chr8:32869425-32869915
>chr8:32870065-32878412
>chr8:32878457-32879213
>chr8:32879239-32882900
>chr8:32882992-32883553
>chr8:32883695-32884127
>chr8:32885380-32885419
>chr8:32885493-32885594
>chr8:32888244-32888506
>chr8:32888568-32889613
>chr8:32889720-32889806
>chr8:32890097-32890218
>chr8:32891704-32893684
>chr8:32893708-32894009
>chr8:32894100-32894975
>chr8:32895318-32895433
>chr8:32895840-32897400
>chr8:32897625-32898626
>chr8:32898678-32898776
>chr8:32900181-32901196
>chr8:32901227-32903033
>chr8:32904853-32904924
>chr8:32905013-32905061
>chr8:32905083-32907771
>chr8:32907949-32913184
>chr8:32914888-32914920
>chr8:32914974-32915246
>chr8:32915319-32917331
>chr8:32917384-32925604
>chr8:32925848-32931193
>chr8:32931374-32933101
>chr8:32933248-32933269
>chr8:32933479-32935504
>chr8:32935536-32940079
>chr8:32940123-32940322
>chr8:32940551-32940842
>chr8:32940895-32941045
>chr8:32941180-32941612
>chr8:32941954-32942049
>chr8:32942191-32942607
>chr8:32942666-32942789
>chr8:32942852-32943231
>chr8:32943337-32943833
>chr8:32943901-32944393
>chr8:32944492-32946403
>chr8:32946503-32953923
>chr8:32954188-32954226
>chr8:32954333-32957478
>chr8:32957551-32962234
>chr8:32962308-32962732
>chr8:32962965-32963008
>chr8:32963093-32963993
>chr8:32964217-32964273
>chr8:32964860-32964899
>chr8:32965477-32965850
>chr8:32965885-32966233
>chr8:32967007-32967159
>chr8:32971464-32985648
>chr8:32985876-33002388
>chr8:33002508-33004408
>chr8:33004530-33004875
>chr8:33004974-33005237
>chr8:33005579-33006553
>chr8:33006822-33006891
>chr8:33006976-33007019
>chr8:33007154-33007891
>chr8:33008252-33021311
>chr8:33023196-33024795
>chr8:33025072-33025766
>chr8:33026922-33027438
>chr8:33027511-33029687
>chr8:33029731-33030122
>chr8:33030165-33030325
>chr8:33032163-33032223
>chr8:33032256-33032796
>chr8:33032906-33032981
>chr8:33036936-33037009
>chr8:33037373-33037439
>chr8:33037652-33041217
>chr8:33042342-33051997
>chr8:33052089-33053533
>chr8:33053560-33054260
>chr8:33055327-33055389
>chr8:33055932-33059157
>chr8:33059257-33065236
>chr8:33065689-33070108
>chr8:33070240-33070280
>chr8:33075142-33075363
>chr8:33075460-33075521
>chr8:33075650-33075784
>chr8:33076244-33076546
>chr8:33076761-33077121
>chr8:33080074-33080300
>chr8:33080357-33080668
>chr8:33080724-33082192
>chr8:33082299-33082395
>chr8:33083011-33083459
>chr8:33083491-33088182
>chr8:33089188-33089283
>chr8:33089328-33094596
>chr8:33094703-33094799
>chr8:33094871-33094964
>chr8:33095102-33095237
>chr8:33095548-33095586
>chr8:33096592-33096687
>chr8:33096732-33096936
>chr8:33097274-33098153
>chr8:33099264-33099320
>chr8:33099396-33099471
>chr8:33099654-33099702
>chr8:33099740-33099775
>chr8:33100088-33100165
>chr8:33100761-33100796
>chr8:33100858-33100928
>chr8:33101055-33101196
>chr8:33101756-33102624
>chr8:33102701-33103154
>chr8:33103191-33103405
>chr8:33103513-33103745
>chr8:33103809-33103900
>chr8:33103958-33104991
>chr8:33105061-33105321
>chr8:33105536-33105708
>chr8:33105799-33105849
>chr8:33105884-33106066
>chr8:33106152-33106328
>chr8:33106379-33106506
>chr8:33106563-33106667
>chr8:33106714-33106811
>chr8:33106944-33107220
>chr8:33107304-33107756
>chr8:33107803-33107957
>chr8:33107989-33108599
>chr8:33108641-33108985
>chr8:33109027-33109109
>chr8:33109264-33110307
>chr8:33110363-33110486
>chr8:33110524-33112344
>chr8:33112363-33112499
>chr8:33112523-33116202
>chr8:33116245-33116790
>chr8:33118490-33118658
>chr8:33118709-33118795
>chr8:33118833-33119335
>chr8:33120153-33120260
>chr8:33120595-33120636
>chr8:33121421-33121485
>chr8:33122316-33122455
>chr8:33122550-33123233
>chr8:33123309-33129074
>chr8:33129108-33130392
>chr8:33130435-33130934
>chr8:33130991-33133477
>chr8:33133551-33133767
>chr8:33133901-33134189
>chr8:33134231-33134807
>chr8:33134824-33135163
>chr8:33135207-33135403
>chr8:33135477-33135891
>chr8:33137911-33137969
>chr8:33138133-33138315
>chr8:33139620-33139694
>chr8:33140164-33140249
>chr8:33140477-33140579
>chr8:33141211-33141279
>chr8:33141298-33141325
>chr8:33143526-33153388
>chr8:33153495-33156445
>chr8:33156602-33157770
>chr8:33157870-33157885
>chr8:33157942-33158845
>chr8:33159138-33159338
>chr8:33160402-33160473
>chr8:33160550-33165283
>chr8:33165312-33165740
>chr8:33166064-33166161
>chr8:33166230-33166339
>chr8:33166380-33166898
>chr8:33166924-33166985
>chr8:33167407-33167479
>chr8:33167941-33173499
>chr8:33173530-33173784
>chr8:33174230-33174330
>chr8:33174796-33176673
>chr8:33176719-33190142
>chr8:33190477-33199167
>chr8:33200496-33200537
>chr8:33204114-33217802
>chr8:33217995-33218184
>chr8:33219010-33220714
>chr8:33220785-33220933
>chr8:33220981-33221331
>chr8:33221420-33222231
>chr8:33222277-33231357
>chr8:33231440-33231578
>chr8:33231731-33232085
>chr8:33232120-33232881
>chr8:33232961-33233132
>chr8:33233159-33233976
>chr8:33234153-33234342
>chr8:33235354-33235901
>chr8:33236009-33236397
>chr8:33236544-33237531
>chr8:33237646-33237956
>chr8:33238137-33238380
>chr8:33238417-33239468
>chr8:33239537-33244537
>chr8:33244769-33257658
>chr8:33257694-33276441
>chr8:33277205-33277267
>chr8:33277381-33279013
>chr8:33279061-33279979
>chr8:33280010-33280471
>chr8:33280753-33280831
>chr8:33281202-33287325
>chr8:33287468-33287546
>chr8:33287916-33288337
>chr8:33290115-33290141
>chr8:33292437-33292523
>chr8:33295100-33295850
>chr8:33296038-33296108
>chr8:33296231-33296378
>chr8:33296424-33297033
>chr8:33298422-33298456
>chr8:33298786-33299179
>chr8:33299247-33299521
>chr8:33299927-33301734
>chr8:33302020-33302061
>chr8:33303547-33304403
>chr8:33304852-33306239
>chr8:33306361-33309220
>chr8:33310054-33310144
>chr8:33310226-33310511
>chr8:33310577-33310622
>chr8:33311087-33311249
>chr8:33313737-33313860
>chr8:33314194-33314235
>chr8:33316143-33316323
>chr8:33317207-33317260
>chr8:33317412-33317524
>chr8:33319306-33319429
>chr8:33320762-33320813
>chr8:33322360-33322401
>chr8:33323169-33323268
>chr8:33323343-33323409
>chr8:33323532-33323575
>chr8:33324012-33324041
>chr8:33324291-33324333
>chr8:33324365-33327440
>chr8:33327626-33327701
>chr8:33327719-33328099
>chr8:33328166-33329424
>chr8:33330807-33330963
>chr8:33331989-33332057
>chr8:33332233-33332275
>chr8:33333538-33333761
>chr8:33334203-33334253
>chr8:33334933-33336886
>chr8:33337503-33337834
>chr8:33337906-33338155
>chr8:33338445-33338531
>chr8:33338760-33338804
>chr8:33339343-33339450
>chr8:33339512-33339607
>chr8:33339972-33340230
>chr8:33340452-33340699
>chr8:33341241-33355780
>chr8:33355966-33356041
>chr8:33356059-33356317
>chr8:33356380-33366808
>chr8:33366887-33367042
>chr8:33369313-33369348
>chr8:33369902-33370042
>chr8:33370253-33370371
>chr8:33373928-33375134
>chr8:33375217-33375336
>chr8:33375677-33375970
>chr8:33376022-33376271
>chr8:33376326-33376741
>chr8:33376795-33377252
>chr8:33377297-33377900
>chr8:33377999-33379763
>chr8:33380971-33381023
>chr8:33381036-33381118
>chr8:33381184-33381305
>chr8:33381585-33383314
>chr8:33384790-33384960
>chr8:33385316-33385344
>chr8:33386090-33386190
>chr8:33386230-33386290
>chr8:33386442-33387112
>chr8:33387554-33387569
>chr8:33388362-33388618
>chr8:33389284-33389640
>chr8:33390604-33390708
>chr8:33390783-33390893
>chr8:33391297-33391640
>chr8:33392043-33392392
>chr8:33392481-33392551
>chr8:33392886-33393144
>chr8:33393549-33393898
>chr8:33394039-33394067
>chr8:33394573-33394588
>chr8:33395145-33395205
>chr8:33395496-33395548
>chr8:33395593-33395656
>chr8:33395701-33395924
>chr8:33396765-33398320
>chr8:33398376-33398415
>chr8:33398942-33398989
>chr8:33399030-33399137
>chr8:33399310-33399376
>chr8:33399454-33400092
>chr8:33400993-33401820
>chr8:33404549-33404615
>chr8:33404731-33404933
>chr8:33405369-33405531
>chr8:33406010-33406211
>chr8:33406867-33406926
>chr8:33407017-33415158
>chr8:33415436-33415485
>chr8:33415522-33415600
>chr8:33416760-33419138
>chr8:33419184-33420895
>chr8:33421067-33422956
>chr8:33423103-33423132
>chr8:33423210-33428899
>chr8:33428976-33429048
>chr8:33429157-33429291
>chr8:33429323-33429362
>chr8:33429969-33432412
>chr8:33432544-33432579
>chr8:33432640-33432811
>chr8:33433012-33433425
>chr8:33433773-33433809
>chr8:33434364-33434512
>chr8:33434592-33435157
>chr8:33436370-33444783
>chr8:33444817-33451081
>chr8:33451295-33451609
>chr8:33452972-33453023
>chr8:33453394-33453448
>chr8:33453793-33453825
>chr8:33455397-33455455
>chr8:33456735-33456856
>chr8:33458427-33458946
>chr8:33459350-33459603
>chr8:33459918-33460079
>chr8:33460161-33460263
>chr8:33460525-33460797
>chr8:33460879-33461018
>chr8:33461251-33461301
>chr8:33461446-33461567
>chr8:33461633-33461681
>chr8:33461886-33461918
>chr8:33462754-33462807
>chr8:33463917-33463963
>chr8:33464061-33464103
>chr8:33464662-33465879
>chr8:33465920-33465956
>chr8:33466140-33466632
>chr8:33466777-33466947
>chr8:33467025-33477009
>chr8:33477073-33477148
>chr8:33477397-33477940
>chr8:33478084-33478257
>chr8:33478426-33478939
>chr8:33479204-33479931
>chr8:33480225-33480264
>chr8:33482333-33482448
>chr8:33482825-33482877
>chr8:33482902-33483297
>chr8:33483370-33483418
>chr8:33483534-33483584
>chr8:33484012-33484333
>chr8:33484541-33486397
>chr8:33486647-33486701
>chr8:33487047-33487088
>chr8:33487155-33487571
>chr8:33488192-33488341
>chr8:33488473-33488624
>chr8:33488889-33488969
>chr8:33489095-33489231
>chr8:33489333-33489398
>chr8:33491504-33493242
>chr8:33493477-33493523
>chr8:33493897-33494236
>chr8:33496203-33497084
>chr8:33497149-33497417
>chr8:33497462-33497939
>chr8:33498040-33504130
>chr8:33504230-33508603
>chr8:33508642-33511653
>chr8:33511701-33512548
>chr8:33512629-33513836
>chr8:33513937-33515572
>chr8:33515935-33515966
>chr8:33516465-33516565
>chr8:33516998-33518260
>chr8:33521083-33521166
>chr8:33524647-33524680
>chr8:33525573-33525649
>chr8:33526502-33526538
>chr8:33527302-33562001
>chr8:33562181-33562844
>chr8:33562926-33563257
>chr8:33563334-33563597
>chr8:33563649-33563841
>chr8:33564642-33564837
>chr8:33564876-33565616
>chr8:33565658-33567374
>chr8:33567428-33572223
>chr8:33572335-33572409
>chr8:33572463-33572511
>chr8:33572854-33573136
>chr8:33573191-33573235
>chr8:33573293-33574015
>chr8:33574142-33574174
>chr8:33574248-33574666
>chr8:33574719-33575386
>chr8:33575455-33579479
>chr8:33579526-33579904
>chr8:33579988-33580199
>chr8:33580274-33580363
>chr8:33580405-33580509
>chr8:33580710-33580809
>chr8:33581018-33582576
>chr8:33582620-33582908
>chr8:33582990-33583258
>chr8:33583327-33583355
>chr8:33583424-33583562
>chr8:33583575-33585821
>chr8:33585882-33585965
>chr8:33586022-33586310
>chr8:33586397-33586431
>chr8:33587401-33587902
>chr8:33590207-33591153
>chr8:33591287-33591784
>chr8:33591858-33593571
>chr8:33595618-33605045
>chr8:33605208-33607443
>chr8:33607612-33607735
>chr8:33607855-33608338
>chr8:33609151-33610805
>chr8:33612165-33613160
>chr8:33613394-33615473
>chr8:33615506-33617269
>chr8:33617516-33622931
>chr8:33623061-33625543
>chr8:33625568-33639904
>chr8:33639936-33641954
>chr8:33642074-33642144
>chr8:33642239-33642280
>chr8:33642355-33642717
>chr8:33642738-33642790
>chr8:33642912-33645342
>chr8:33645880-33645921
>chr8:33646028-33646108
>chr8:33646424-33647256
>chr8:33648134-33648523
>chr8:33648562-33659406
>chr8:33659513-33661029
>chr8:33661229-33664636
>chr8:33664669-33666766
>chr8:33666842-33666982
>chr8:33667130-33667307
>chr8:33667668-33667865
>chr8:33670403-33670553
>chr8:33670710-33670743
>chr8:33670773-33670892
>chr8:33672860-33676457
>chr8:33676497-33677514
>chr8:33677548-33677642
>chr8:33677699-33677745
>chr8:33677912-33679171
>chr8:33679202-33685616
>chr8:33685637-33685876
>chr8:33686091-33687189
>chr8:33687411-33687924
>chr8:33688060-33688961
>chr8:33689082-33689097
>chr8:33689166-33690229
>chr8:33690260-33690430
>chr8:33690478-33690554
>chr8:33690584-33697403
>chr8:33697503-33704743
>chr8:33704823-33705779
>chr8:33705906-33706862
>chr8:33707327-33707411
>chr8:33707503-33707599
>chr8:33707751-33707788
>chr8:33708085-33708665
>chr8:33709544-33709690
>chr8:33709723-33716300
>chr8:33716620-33717055
>chr8:33717270-33717735
>chr8:33717842-33718547
>chr8:33718645-33718674
>chr8:33718788-33719349
>chr8:33719828-33719925
>chr8:33720518-33720557
>chr8:33721179-33721208
>chr8:33721938-33722963
>chr8:33723038-33723235
>chr8:33723275-33724264
>chr8:33724293-33736276
>chr8:33736325-33742840
>chr8:33742869-33748936
>chr8:33748992-33749550
>chr8:33749932-33755592
>chr8:33755832-33756714
>chr8:33757177-33761432
>chr8:33761556-33762905
>chr8:33763049-33763167
>chr8:33763192-33763425
>chr8:33763472-33763507
>chr8:33763969-33764004
>chr8:33764444-33764488
>chr8:33764522-33764583
>chr8:33764952-33764989
>chr8:33765365-33765401
>chr8:33765569-33765673
>chr8:33766083-33766122
>chr8:33766428-33766556
>chr8:33766686-33766796
>chr8:33766944-33766998
>chr8:33767193-33768487
>chr8:33768775-33768883
>chr8:33769750-33769949
>chr8:33770405-33770652
>chr8:33771695-33771882
>chr8:33771952-33771995
>chr8:33772075-33772113
>chr8:33772194-33772265
>chr8:33772349-33772479
>chr8:33772745-33772814
>chr8:33772908-33774457
>chr8:33774510-33774686
>chr8:33774840-33774911
>chr8:33775847-33776347
>chr8:33776401-33776726
>chr8:33776780-33777305
>chr8:33777354-33777657
>chr8:33777684-33777846
>chr8:33777913-33778641
>chr8:33778802-33778902
>chr8:33778956-33787010
>chr8:33787068-33792174
>chr8:33792234-33792266
>chr8:33792307-33792624
>chr8:33793147-33793267
>chr8:33793423-33796635
>chr8:33796692-33796790
>chr8:33796890-33797254
>chr8:33797399-33797473
>chr8:33797541-33797924
>chr8:33798062-33798092
>chr8:33798166-33799080
>chr8:33799118-33799187
>chr8:33799247-33799793
>chr8:33799838-33800166
>chr8:33800207-33801001
>chr8:33802119-33802546
>chr8:33802640-33804529
>chr8:33804618-33804740
>chr8:33804868-33805568
>chr8:33805645-33814157
>chr8:33814291-33814688
>chr8:33814759-33815177
>chr8:33815206-33815843
>chr8:33815891-33816896
>chr8:33816938-33819769
>chr8:33819794-33826500
>chr8:33826525-33832663
>chr8:33832726-33833108
>chr8:33833866-33833983
>chr8:33834058-33834183
>chr8:33834218-33834335
>chr8:33834527-33834646
>chr8:33834690-33834721
>chr8:33834799-33835020
>chr8:33835495-33835541
>chr8:33835739-33837365
>chr8:33842622-33842681
>chr8:33843316-33843354
>chr8:33844658-33847392
>chr8:33847492-33850164
>chr8:33852668-33852707
>chr8:33855263-33855278
>chr8:33855378-33857544
>chr8:33857691-33865900
>chr8:33866000-33870487
>chr8:33871879-33876437
>chr8:33876877-33876944
>chr8:33877094-33877234
>chr8:33877323-33877410
>chr8:33877541-33877631
>chr8:33877967-33878347
>chr8:33878649-33878835
>chr8:33879154-33879317
>chr8:33879669-33879971
>chr8:33882330-33891328
>chr8:33891420-33891460
>chr8:33891617-33891652
>chr8:33891791-33891861
>chr8:33892315-33892359
>chr8:33893087-33893367
>chr8:33893552-33893607
>chr8:33894482-33894637
>chr8:33895319-33895474
>chr8:33895545-33895617
>chr8:33895690-33895744
>chr8:33895918-33896140
>chr8:33899399-33899431
>chr8:33900325-33900552
>chr8:33901426-33901592
>chr8:33901886-33902054
>chr8:33902224-33902289
>chr8:33902426-33904146
>chr8:33904193-33904848
>chr8:33905065-33905149
>chr8:33905169-33912267
>chr8:33912309-33912498
>chr8:33918073-33918255
>chr8:33918311-33921966
>chr8:33922056-33924600
>chr8:33924679-33927727
>chr8:33927827-33929211
>chr8:33929353-33942145
>chr8:33942276-33942666
>chr8:33942701-33942756
>chr8:33942816-33951177
>chr8:33951277-33962737
>chr8:33962848-33970259
>chr8:33970285-33970616
>chr8:33971175-33971552
>chr8:33971611-33973470
>chr8:33973555-33973734
>chr8:33973793-33974643
>chr8:33974719-33975726
>chr8:33975750-33975804
>chr8:33975867-33978610
>chr8:33978691-33978830
>chr8:33978967-33979720
>chr8:33980093-33981256
>chr8:33981422-33988346
>chr8:33988487-33990980
>chr8:33991722-33991738
>chr8:33991809-33999941
>chr8:34000176-34000595
>chr8:34000764-34003740
>chr8:34003795-34003861
>chr8:34003943-34005593
>chr8:34005619-34011231
>chr8:34011331-34011631
>chr8:34011797-34011882
>chr8:34012114-34016030
>chr8:34016130-34016430
>chr8:34017095-34017196
>chr8:34017384-34020028
>chr8:34020104-34021216
>chr8:34021303-34021816
>chr8:34021941-34027596
>chr8:34027714-34028700
>chr8:34028944-34031693
>chr8:34031733-34035233
>chr8:34035260-34036087
>chr8:34036195-34036663
>chr8:34037566-34037599
>chr8:34041787-34042081
>chr8:34043311-34045132
>chr8:34045270-34052384
>chr8:34052594-34053301
>chr8:34053335-34054341
>chr8:34054407-34055027
>chr8:34055054-34061952
>chr8:34062031-34062141
>chr8:34062269-34062463
>chr8:34062894-34063076
>chr8:34063120-34063156
>chr8:34063256-34063327
>chr8:34063397-34063661
>chr8:34063821-34063860
>chr8:34063985-34064129
>chr8:34064245-34064347
>chr8:34064467-34064632
>chr8:34064714-34064883
>chr8:34064940-34065027
>chr8:34065050-34065302
>chr8:34065399-34065642
>chr8:34065715-34066846
>chr8:34066890-34067045
>chr8:34067201-34067297
>chr8:34067323-34067382
>chr8:34067890-34068215
>chr8:34068375-34068490
>chr8:34068607-34068816
>chr8:34068899-34069338
>chr8:34069488-34069649
>chr8:34069745-34070764
>chr8:34070940-34071036
>chr8:34071262-34071298
>chr8:34071532-34074852
>chr8:34075106-34075136
>chr8:34075632-34075781
>chr8:34077068-34077835
>chr8:34078141-34078338
>chr8:34078440-34078567
>chr8:34078633-34078663
>chr8:34078712-34078885
>chr8:34078977-34079089
>chr8:34079235-34081249
>chr8:34081309-34082110
>chr8:34082208-34082485
>chr8:34083013-34083139
>chr8:34083214-34083676
>chr8:34084687-34084914
>chr8:34084947-34091969
>chr8:34092010-34092611
>chr8:34092781-34093019
>chr8:34093057-34093259
>chr8:34093345-34093413
>chr8:34093906-34093939
>chr8:34094576-34094777
>chr8:34094839-34094945
>chr8:34095108-34096384
>chr8:34096417-34096636
>chr8:34096749-34096972
>chr8:34097010-34097417
>chr8:34097447-34097966
>chr8:34098030-34098535
>chr8:34098609-34099081
>chr8:34099157-34099485
>chr8:34099552-34111672
>chr8:34111711-34113490
>chr8:34113844-34120892
>chr8:34121064-34121897
>chr8:34122569-34122707
>chr8:34122762-34122882
>chr8:34123684-34125142
>chr8:34125185-34125584
>chr8:34125651-34125985
>chr8:34126032-34128300
>chr8:34128363-34128535
>chr8:34128583-34128899
>chr8:34128986-34132392
>chr8:34132480-34133686
>chr8:34133819-34134058
>chr8:34134144-34134304
>chr8:34134347-34134501
>chr8:34134537-34135422
>chr8:34135458-34135650
>chr8:34135782-34135822
>chr8:34135898-34135955
>chr8:34136056-34136600
>chr8:34136672-34136740
>chr8:34136808-34137691
>chr8:34137782-34137941
>chr8:34138303-34138401
>chr8:34138468-34138728
>chr8:34138759-34138799
>chr8:34138843-34139027
>chr8:34139082-34139677
>chr8:34139781-34140041
>chr8:34140079-34140306
>chr8:34140658-34140771
>chr8:34140824-34140926
>chr8:34140964-34141036
>chr8:34141079-34141405
>chr8:34141450-34141645
>chr8:34144095-34148554
>chr8:34148704-34149448
>chr8:34150185-34158028
>chr8:34158078-34158225
>chr8:34158841-34161828
>chr8:34161881-34162039
>chr8:34162166-34166870
>chr8:34166906-34190949
>chr8:34191139-34191248
>chr8:34191368-34191460
>chr8:34191561-34193078
>chr8:34193227-34193342
>chr8:34193400-34193637
>chr8:34194433-34194493
>chr8:34194579-34194886
>chr8:34195024-34195330
>chr8:34195960-34196051
>chr8:34196228-34196508
>chr8:34196546-34196583
>chr8:34200215-34204580
>chr8:34204716-34204931
>chr8:34204983-34205788
>chr8:34206027-34215125
>chr8:34215427-34215459
>chr8:34215641-34215862
>chr8:34216102-34216161
>chr8:34216417-34216449
>chr8:34216497-34216726
>chr8:34216798-34216898
>chr8:34217030-34217228
>chr8:34217288-34217529
>chr8:34217624-34217865
>chr8:34218155-34218734
>chr8:34219496-34220469
>chr8:34220652-34221076
>chr8:34221367-34221557
>chr8:34221603-34222166
>chr8:34222229-34222330
>chr8:34222545-34227386
>chr8:34227515-34228439
>chr8:34228607-34228625
>chr8:34228711-34242095
>chr8:34242186-34242217
>chr8:34242441-34242577
>chr8:34242600-34242649
>chr8:34242964-34243015
>chr8:34243048-34243193
>chr8:34243235-34243341
>chr8:34243433-34246285
>chr8:34246332-34246897
>chr8:34246997-34247017
>chr8:34247081-34248107
>chr8:34248298-34255170
>chr8:34255292-34256559
>chr8:34256659-34256683
>chr8:34257061-34260268
>chr8:34260437-34260544
>chr8:34260620-34261147
>chr8:34261214-34262197
>chr8:34262382-34264820
>chr8:34264944-34265443
>chr8:34265574-34265891
>chr8:34266006-34269043
>chr8:34269081-34269206
>chr8:34269365-34274612
>chr8:34274761-34276114
>chr8:34277203-34278488
>chr8:34279942-34279993
>chr8:34281817-34281982
>chr8:34282061-34282098
>chr8:34282630-34283088
>chr8:34284453-34305644
>chr8:34306131-34310856
>chr8:34310895-34322136
>chr8:34322236-34337458
>chr8:34337833-34337929
>chr8:34338051-34341987
>chr8:34342120-34342255
>chr8:34342305-34348343
>chr8:34348499-34355023
>chr8:34355263-34362438
>chr8:34363804-34386216
>chr8:34387581-34392419
>chr8:34392640-34392740
>chr8:34392832-34394202
>chr8:34396858-34397239
>chr8:34397301-34397665
>chr8:34397947-34398022
>chr8:34398165-34398521
>chr8:34399143-34399399
>chr8:34399434-34421040
>chr8:34421934-34422340
>chr8:34422982-34423100
>chr8:34423259-34423293
>chr8:34423500-34425375
>chr8:34425622-34425747
>chr8:34425875-34425923
>chr8:34425964-34426077
>chr8:34426130-34426213
>chr8:34426237-34426286
>chr8:34426514-34427001
>chr8:34427093-34427214
>chr8:34427574-34427803
>chr8:34427846-34429763
>chr8:34429795-34430556
>chr8:34430602-34430702
>chr8:34430766-34430920
>chr8:34431126-34431315
>chr8:34431397-34431473
>chr8:34431696-34431795
>chr8:34432109-34432371
>chr8:34432465-34433913
>chr8:34436128-34437129
>chr8:34437272-34438915
>chr8:34442182-34444491
>chr8:34444541-34452418
>chr8:34452687-34456226
>chr8:34456276-34456411
>chr8:34456544-34457481
>chr8:34458548-34458580
>chr8:34459659-34460301
>chr8:34462722-34477627
>chr8:34477710-34479486
>chr8:34479527-34479756
>chr8:34479782-34481153
>chr8:34481239-34482861
>chr8:34482957-34484070
>chr8:34485165-34485326
>chr8:34485811-34485935
>chr8:34488289-34488357
>chr8:34489061-34489463
>chr8:34491556-34491593
>chr8:34491880-34491928
>chr8:34492038-34492116
>chr8:34492348-34492459
>chr8:34492547-34492585
>chr8:34492665-34492723
>chr8:34492771-34492891
>chr8:34493347-34493432
>chr8:34493859-34493946
>chr8:34494085-34494127
>chr8:34495536-34495797
>chr8:34495973-34496266
>chr8:34496351-34496485
>chr8:34496585-34496999
>chr8:34497119-34500071
>chr8:34500287-34500476
>chr8:34502429-34502561
>chr8:34503143-34503207
>chr8:34503398-34504088
>chr8:34504282-34504528
>chr8:34504583-34507217
>chr8:34507467-34507680
>chr8:34507738-34507924
>chr8:34507983-34508092
>chr8:34508210-34508253
>chr8:34508346-34508734
>chr8:34508842-34509071
>chr8:34509205-34509354
>chr8:34509686-34509726
>chr8:34509793-34510940
>chr8:34511071-34511262
>chr8:34511363-34511589
>chr8:34511624-34511686
>chr8:34511742-34513298
>chr8:34515231-34515269
>chr8:34515330-34516032
>chr8:34516107-34516474
>chr8:34516505-34516647
>chr8:34516714-34516972
>chr8:34517046-34517085
>chr8:34517266-34517366
>chr8:34517448-34519247
>chr8:34519614-34519680
>chr8:34519944-34520027
>chr8:34521376-34521415
>chr8:34521471-34521645
>chr8:34521823-34521913
>chr8:34522026-34522066
>chr8:34522178-34522213
>chr8:34522319-34527057
>chr8:34527314-34535024
>chr8:34535359-34537167
>chr8:34537763-34537857
>chr8:34539691-34539831
>chr8:34540838-34540968
>chr8:34541341-34541375
>chr8:34541594-34541630
>chr8:34544007-34546383
>chr8:34546418-34548679
>chr8:34548718-34550327
>chr8:34551237-34552368
>chr8:34552566-34554388
>chr8:34554570-34555669
>chr8:34556259-34556299
>chr8:34556439-34560359
>chr8:34560702-34561422
>chr8:34561944-34563077
>chr8:34564345-34565848
>chr8:34565906-34566893
>chr8:34566960-34567035
>chr8:34567066-34568637
>chr8:34568753-34571494
>chr8:34571702-34583599
>chr8:34586848-34596256
>chr8:34596463-34597936
>chr8:34598126-34599264
>chr8:34599969-34600113
>chr8:34600394-34600409
>chr8:34600509-34610888
>chr8:34610988-34614079
>chr8:34614168-34614370
>chr8:34615667-34617708
>chr8:34617903-34617936
>chr8:34618285-34618322
>chr8:34618404-34618566
>chr8:34618903-34619051
>chr8:34622106-34622185
>chr8:34622246-34622274
>chr8:34622449-34622508
>chr8:34622543-34622580
>chr8:34622960-34623004
>chr8:34623293-34623479
>chr8:34623542-34623631
>chr8:34624387-34624512
>chr8:34625311-34629619
>chr8:34630890-34632325
>chr8:34632345-34633836
>chr8:34634318-34634530
>chr8:34634639-34634947
>chr8:34635010-34635046
>chr8:34635225-34635262
>chr8:34636277-34636405
>chr8:34636648-34636727
>chr8:34638689-34638771
>chr8:34638962-34639062
>chr8:34639214-34639247
>chr8:34639556-34639593
>chr8:34639897-34639975
>chr8:34640154-34640280
>chr8:34640429-34640461
>chr8:34640856-34640917
>chr8:34640959-34641048
>chr8:34641412-34641514
>chr8:34641812-34641910
>chr8:34642310-34642374
>chr8:34642488-34643619
>chr8:34643681-34643921
>chr8:34643959-34644078
>chr8:34644137-34644428
>chr8:34645037-34645076
>chr8:34646182-34646503
>chr8:34646548-34646867
>chr8:34646948-34647809
>chr8:34647991-34648031
>chr8:34648177-34648351
>chr8:34648389-34650497
>chr8:34650582-34651719
>chr8:34651912-34661823
>chr8:34661889-34662028
>chr8:34662070-34662668
>chr8:34662901-34663108
>chr8:34665228-34665370
>chr8:34667727-34667765
>chr8:34667897-34667933
>chr8:34672150-34672221
>chr8:34672278-34672729
>chr8:34673337-34673369
>chr8:34673412-34673489
>chr8:34673623-34673708
>chr8:34673746-34674531
>chr8:34674844-34674903
>chr8:34677107-34677746
>chr8:34677990-34678162
>chr8:34678278-34678397
>chr8:34681309-34681853
>chr8:34682809-34682860
>chr8:34683187-34683250
>chr8:34684463-34685209
>chr8:34685252-34685702
>chr8:34685711-34685863
>chr8:34686311-34686342
>chr8:34686484-34686605
>chr8:34686702-34686754
>chr8:34686890-34686932
>chr8:34687321-34687423
>chr8:34688673-34688720
>chr8:34690720-34691044
>chr8:34692404-34692771
>chr8:34693612-34695733
>chr8:34695875-34697666
>chr8:34697908-34698064
>chr8:34698298-34698332
>chr8:34698674-34699156
>chr8:34699248-34699497
>chr8:34699681-34699717
>chr8:34700161-34700204
>chr8:34700564-34700662
>chr8:34700810-34700959
>chr8:34701062-34701102
>chr8:34701361-34701404
>chr8:34701490-34701557
>chr8:34702247-34702389
>chr8:34702755-34706882
>chr8:34706930-34707321
>chr8:34708279-34708319
>chr8:34708925-34709040
>chr8:34709217-34709271
>chr8:34710949-34710975
>chr8:34711075-34711091
>chr8:34712876-34712971
>chr8:34718258-34718294
>chr8:34718901-34719353
>chr8:34719458-34719621
>chr8:34719703-34719796
>chr8:34719877-34719909
>chr8:34720102-34720192
>chr8:34720236-34721161
>chr8:34721322-34726340
>chr8:34726501-34726517
>chr8:34726716-34734901
>chr8:34735040-34737382
>chr8:34737434-34737502
>chr8:34737604-34737901
>chr8:34737946-34738187
>chr8:34739561-34739874
>chr8:34740126-34740335
>chr8:34740450-34740647
>chr8:34741463-34755173
>chr8:34755257-34755300
>chr8:34756279-34756675
>chr8:34756716-34756905
>chr8:34756995-34757049
>chr8:34757111-34757783
>chr8:34757822-34778470
>chr8:34778514-34779311
>chr8:34781410-34781456
>chr8:34781602-34781837
>chr8:34782290-34789663
>chr8:34790513-34790553
>chr8:34790612-34792265
>chr8:34792294-34796221
>chr8:34797776-34798456
>chr8:34798893-34799355
>chr8:34799515-34799574
>chr8:34799635-34800294
>chr8:34800531-34800838
>chr8:34800901-34801815
>chr8:34801922-34802596
>chr8:34802708-34803188
>chr8:34803255-34803295
>chr8:34803365-34803609
>chr8:34803814-34803842
>chr8:34803947-34804111
>chr8:34806422-34807219
>chr8:34807669-34823251
>chr8:34823316-34823405
>chr8:34823508-34828514
>chr8:34828884-34828913
>chr8:34829011-34829423
>chr8:34830056-34830071
>chr8:34830074-34830941
>chr8:34831083-34833250
>chr8:34833379-34833452
>chr8:34833539-34833647
>chr8:34833696-34837583
>chr8:34837683-34844776
>chr8:34844825-34844933
>chr8:34845020-34845093
>chr8:34845222-34849584
>chr8:34849627-34849707
>chr8:34849807-34849823
>chr8:34850531-34850598
>chr8:34850725-34858815
>chr8:34859434-34859707
>chr8:34859746-34860826
>chr8:34860873-34870565
>chr8:34870648-34871672
>chr8:34871733-34875195
>chr8:34875270-34875592
>chr8:34875688-34885785
>chr8:34885933-34885967
>chr8:34886145-34886663
>chr8:34886728-34889039
>chr8:34889161-34889514
>chr8:34889649-34890859
>chr8:34890949-34891236
>chr8:34891345-34891603
>chr8:34892157-34892190
>chr8:34892302-34892609
>chr8:34892672-34893352
>chr8:34893484-34893515
>chr8:34893998-34894269
>chr8:34894319-34895531
>chr8:34896267-34897184
>chr8:34897262-34897834
>chr8:34897906-34901658
>chr8:34901677-34904740
>chr8:34904870-34906042
>chr8:34906142-34907137
>chr8:34907167-34907911
>chr8:34908011-34908119
>chr8:34908168-34908276
>chr8:34908363-34908436
>chr8:34908565-34917753
>chr8:34917768-34920404
>chr8:34920569-34920690
>chr8:34920732-34922310
>chr8:34922323-34945202
>chr8:34945366-34945440
>chr8:34945510-34946740
>chr8:34946796-34947056
>chr8:34947136-34947662
>chr8:34947723-34951820
>chr8:34951840-34966542
>chr8:34966642-34967526
>chr8:34967641-34972152
>chr8:34972214-34973014
>chr8:34973046-34976992
>chr8:34977313-34982637
>chr8:34982726-34982855
>chr8:34983387-34987511
>chr8:34987594-34987723
>chr8:34987996-35000085
>chr8:35000339-35003393
>chr8:35003868-35003934
>chr8:35004832-35004971
>chr8:35005027-35005143
>chr8:35008900-35008936
>chr8:35010176-35010251
>chr8:35011045-35011086
>chr8:35011652-35011907
>chr8:35011942-35022961
>chr8:35023937-35023974
>chr8:35024045-35024099
>chr8:35024161-35024229
>chr8:35024303-35029041
>chr8:35029077-35030566
>chr8:35030698-35040157
>chr8:35040292-35056881
>chr8:35057035-35059009
>chr8:35059031-35066225
>chr8:35066343-35068879
>chr8:35069569-35069632
>chr8:35070221-35072402
>chr8:35072478-35073589
>chr8:35073689-35076252
>chr8:35076284-35091211
>chr8:35091243-35097967
>chr8:35098056-35098378
>chr8:35098397-35098513
>chr8:35098549-35098793
>chr8:35098852-35099186
>chr8:35099217-35099254
>chr8:35099323-35099535
>chr8:35099620-35100074
>chr8:35100117-35100283
>chr8:35100667-35101251
>chr8:35101329-35101869
>chr8:35101919-35102015
>chr8:35102048-35102625
>chr8:35102812-35102865
>chr8:35103770-35103921
>chr8:35104280-35104602
>chr8:35104892-35105185
>chr8:35105274-35105474
>chr8:35105615-35106079
>chr8:35106943-35110940
>chr8:35110990-35111095
>chr8:35111666-35111732
>chr8:35112694-35112773
>chr8:35112868-35112926
>chr8:35112980-35113032
>chr8:35113240-35113880
>chr8:35113934-35113981
>chr8:35114024-35114091
>chr8:35114232-35114352
>chr8:35114585-35114702
>chr8:35114738-35114943
>chr8:35115068-35115222
>chr8:35116021-35116180
>chr8:35116263-35116833
>chr8:35116957-35117791
>chr8:35117948-35119934
>chr8:35120596-35120735
>chr8:35121563-35121865
>chr8:35122161-35122310
>chr8:35122522-35122677
>chr8:35122787-35124450
>chr8:35124697-35124822
>chr8:35124922-35126767
>chr8:35126911-35127798
>chr8:35127915-35129256
>chr8:35129287-35141148
>chr8:35141233-35141325
>chr8:35141443-35141802
>chr8:35142746-35142810
>chr8:35143042-35143092
>chr8:35143222-35143727
>chr8:35143823-35144103
>chr8:35144495-35144539
>chr8:35145421-35146173
>chr8:35146338-35146381
>chr8:35146516-35146608
>chr8:35146899-35147020
>chr8:35147338-35147530
>chr8:35147955-35148008
>chr8:35148307-35149147
>chr8:35149247-35150170
>chr8:35150233-35150777
>chr8:35150922-35151317
>chr8:35151700-35152002
>chr8:35152152-35152186
>chr8:35152585-35152747
>chr8:35152824-35156027
>chr8:35156135-35158103
>chr8:35159177-35160849
>chr8:35160929-35162897
>chr8:35163044-35169736
>chr8:35169849-35170168
>chr8:35170218-35173108
>chr8:35173341-35173643
>chr8:35173737-35173813
>chr8:35174402-35174542
>chr8:35174768-35175231
>chr8:35175333-35175840
>chr8:35175885-35176048
>chr8:35176607-35176650
>chr8:35176953-35177197
>chr8:35177255-35177634
>chr8:35178521-35178558
>chr8:35178641-35178714
>chr8:35178978-35179044
>chr8:35181050-35182076
>chr8:35182486-35182542
>chr8:35182629-35182706
>chr8:35182855-35183109
>chr8:35184349-35186058
>chr8:35186313-35186350
>chr8:35186407-35188141
>chr8:35188292-35188334
>chr8:35188434-35188542
>chr8:35190327-35195512
>chr8:35195562-35195633
>chr8:35195764-35197819
>chr8:35197843-35206266
>chr8:35206377-35206667
>chr8:35206722-35222134
>chr8:35222345-35222580
>chr8:35222604-35223274
>chr8:35223310-35223866
>chr8:35223942-35224212
>chr8:35224255-35224412
>chr8:35226293-35226471
>chr8:35226567-35226732
>chr8:35230790-35231844
>chr8:35231878-35231968
>chr8:35232216-35232250
>chr8:35232311-35232656
>chr8:35232684-35234850
>chr8:35235278-35235936
>chr8:35236131-35237087
>chr8:35237187-35241082
>chr8:35241126-35241408
>chr8:35241473-35242837
>chr8:35243085-35253553
>chr8:35253663-35263693
>chr8:35264006-35264347
>chr8:35265415-35265489
>chr8:35265541-35265573
>chr8:35265737-35266177
>chr8:35266270-35266420
>chr8:35266509-35266733
>chr8:35266885-35267233
>chr8:35267275-35267314
>chr8:35267347-35267393
>chr8:35267512-35270876
>chr8:35271003-35279207
>chr8:35279381-35279397
>chr8:35279510-35281150
>chr8:35281297-35282055
>chr8:35282139-35282178
>chr8:35282379-35282792
>chr8:35282871-35282976
>chr8:35283017-35283598
>chr8:35283674-35284662
>chr8:35284727-35284883
>chr8:35285038-35285356
>chr8:35286598-35286708
>chr8:35286759-35292597
>chr8:35292659-35292689
>chr8:35292789-35293543
>chr8:35296270-35305825
>chr8:35306479-35306811
>chr8:35306874-35307134
>chr8:35307199-35307242
>chr8:35307353-35307402
>chr8:35307874-35308173
>chr8:35308277-35308348
>chr8:35308464-35308512
>chr8:35308547-35308697
>chr8:35308763-35308815
>chr8:35309334-35317804
>chr8:35317881-35317933
>chr8:35318154-35318252
>chr8:35319026-35321314
>chr8:35321510-35321600
>chr8:35321642-35321701
>chr8:35321883-35322000
>chr8:35322166-35322200
>chr8:35322421-35322470
>chr8:35322637-35323927
>chr8:35324701-35325562
>chr8:35325628-35325812
>chr8:35325887-35326947
>chr8:35327085-35329786
>chr8:35329914-35332087
>chr8:35332185-35332245
>chr8:35332387-35334455
>chr8:35334491-35334752
>chr8:35334960-35334995
>chr8:35335040-35335123
>chr8:35335673-35336298
>chr8:35336352-35336790
>chr8:35336868-35337356
>chr8:35337515-35338057
>chr8:35338123-35338502
>chr8:35338567-35340060
>chr8:35340091-35340302
>chr8:35340458-35340885
>chr8:35340971-35344677
>chr8:35344716-35345091
>chr8:35345132-35345319
>chr8:35345418-35366509
>chr8:35366777-35367011
>chr8:35367059-35367708
>chr8:35367808-35368067
>chr8:35368197-35368953
>chr8:35369042-35383389
>chr8:35383420-35388186
>chr8:35388326-35388882
>chr8:35388916-35389861
>chr8:35389948-35391065
>chr8:35391130-35391975
>chr8:35392184-35392238
>chr8:35392348-35393402
>chr8:35393505-35393814
>chr8:35393876-35396321
>chr8:35396353-35403501
>chr8:35403578-35403741
>chr8:35404189-35404239
>chr8:35404326-35404762
>chr8:35406323-35406475
>chr8:35410926-35411027
>chr8:35411695-35411729
>chr8:35413691-35415989
>chr8:35416111-35417140
>chr8:35417161-35425947
>chr8:35425993-35430332
>chr8:35430349-35431541
>chr8:35431587-35446313
>chr8:35446367-35448819
>chr8:35448952-35449318
>chr8:35449748-35449975
>chr8:35450047-35451720
>chr8:35451822-35451854
>chr8:35453306-35453773
>chr8:35457273-35457305
>chr8:35457337-35457518
>chr8:35457699-35457737
>chr8:35459198-35460269
>chr8:35460335-35463203
>chr8:35463451-35463542
>chr8:35463672-35463737
>chr8:35463812-35463923
>chr8:35464152-35464512
>chr8:35464553-35464962
>chr8:35465000-35465039
>chr8:35465103-35466337
>chr8:35466499-35466587
>chr8:35468764-35468806
>chr8:35469003-35469316
>chr8:35469368-35473397
>chr8:35473528-35485050
>chr8:35485150-35486899
>chr8:35487084-35487266
>chr8:35487424-35487831
>chr8:35488033-35488211
>chr8:35488274-35488511
>chr8:35488742-35488818
>chr8:35488990-35490291
>chr8:35490344-35490465
>chr8:35490517-35490608
>chr8:35490730-35490950
>chr8:35491086-35491129
>chr8:35491924-35491960
>chr8:35492091-35492170
>chr8:35494242-35494365
>chr8:35494529-35507153
>chr8:35507185-35507482
>chr8:35507697-35525285
>chr8:35525309-35527394
>chr8:35527974-35528006
>chr8:35528063-35528254
>chr8:35528460-35528544
>chr8:35528948-35529206
>chr8:35529232-35529432
>chr8:35529504-35529621
>chr8:35529659-35529848
>chr8:35530169-35530251
>chr8:35530296-35530522
>chr8:35530642-35531409
>chr8:35531438-35531864
>chr8:35531917-35532220
>chr8:35532280-35532727
>chr8:35532772-35533125
>chr8:35533247-35533330
>chr8:35533409-35533550
>chr8:35533651-35533722
>chr8:35533770-35534083
>chr8:35534217-35535412
>chr8:35535684-35535787
>chr8:35535974-35536455
>chr8:35536639-35538891
>chr8:35538966-35539153
>chr8:35539212-35539317
>chr8:35539458-35539618
>chr8:35539700-35539997
>chr8:35540046-35540182
>chr8:35540209-35540591
>chr8:35540641-35540893
>chr8:35541582-35541744
>chr8:35541774-35542422
>chr8:35542474-35542591
>chr8:35542688-35543829
>chr8:35543921-35544018
>chr8:35545099-35545154
>chr8:35545451-35545605
>chr8:35545682-35546447
>chr8:35546537-35546669
>chr8:35546840-35547070
>chr8:35547119-35547191
>chr8:35547330-35550047
>chr8:35550160-35552023
>chr8:35552067-35560353
>chr8:35560391-35565442
>chr8:35565563-35565595
>chr8:35565819-35565885
>chr8:35566012-35566149
>chr8:35566962-35567039
>chr8:35567740-35568443
>chr8:35568614-35571815
>chr8:35571824-35572014
>chr8:35572107-35576130
>chr8:35576267-35576333
>chr8:35576432-35576623
>chr8:35576716-35577305
>chr8:35579685-35579734
>chr8:35580011-35580040
>chr8:35581044-35581325
>chr8:35581457-35581590
>chr8:35581629-35581707
>chr8:35581856-35581993
>chr8:35582263-35582384
>chr8:35582620-35583443
>chr8:35583721-35584053
>chr8:35584453-35584703
>chr8:35584805-35584939
>chr8:35586004-35586507
>chr8:35586522-35588185
>chr8:35588212-35588250
>chr8:35588281-35589711
>chr8:35589728-35590073
>chr8:35590230-35592381
>chr8:35592439-35603069
>chr8:35604211-35604257
>chr8:35604413-35610655
>chr8:35610705-35611413
>chr8:35611452-35613759
>chr8:35615002-35615048
>chr8:35615226-35615271
>chr8:35615337-35615631
>chr8:35615692-35615844
>chr8:35615881-35616756
>chr8:35616878-35618645
>chr8:35618718-35618752
>chr8:35618869-35619924
>chr8:35619974-35624007
>chr8:35624048-35625095
>chr8:35625229-35625872
>chr8:35625921-35626746
>chr8:35626792-35631937
>chr8:35632068-35632557
>chr8:35633187-35633597
>chr8:35633966-35634291
>chr8:35634325-35635128
>chr8:35635411-35635470
>chr8:35635565-35636808
>chr8:35636838-35639290
>chr8:35639580-35639739
>chr8:35639950-35640245
>chr8:35640318-35640496
>chr8:35640565-35640747
>chr8:35640783-35641776
>chr8:35641803-35641957
>chr8:35642079-35642858
>chr8:35642983-35642998
>chr8:35643098-35646670
>chr8:35646718-35647206
>chr8:35650134-35650573
>chr8:35650613-35651199
>chr8:35651335-35652780
>chr8:35652923-35655452
>chr8:35655496-35655681
>chr8:35655880-35665035
>chr8:35665194-35678680
>chr8:35678805-35684846
>chr8:35684879-35692406
>chr8:35692447-35692663
>chr8:35692783-35693829
>chr8:35693917-35695032
>chr8:35695118-35695155
>chr8:35695177-35699065
>chr8:35699202-35706604
>chr8:35706743-35710237
>chr8:35710495-35710753
>chr8:35710777-35718840
>chr8:35718892-35743341
>chr8:35743416-35745533
>chr8:35745601-35745783
>chr8:35745820-35745854
>chr8:35745959-35751291
>chr8:35751338-35754839
>chr8:35754876-35765318
>chr8:35765346-35770688
>chr8:35772201-35773065
>chr8:35773304-35773324
>chr8:35773336-35779602
>chr8:35779702-35779723
>chr8:35779843-35792130
>chr8:35792175-35798097
>chr8:35798146-35800534
>chr8:35801137-35803316
>chr8:35803441-35818464
>chr8:35818517-35819054
>chr8:35821727-35822063
>chr8:35825952-35826243
>chr8:35826283-35826588
>chr8:35826664-35829450
>chr8:35829523-35829810
>chr8:35829831-35830496
>chr8:35830569-35830746
>chr8:35830804-35831285
>chr8:35831338-35832190
>chr8:35832236-35832364
>chr8:35835881-35835915
>chr8:35836052-35836117
>chr8:35838182-35838275
>chr8:35838959-35839119
>chr8:35839670-35839749
>chr8:35839807-35839926
>chr8:35840128-35840756
>chr8:35841194-35841316
>chr8:35841404-35841469
>chr8:35843141-35843205
>chr8:35845544-35846621
>chr8:35846674-35846909
>chr8:35846974-35847194
>chr8:35847243-35847288
>chr8:35847708-35847740
>chr8:35847773-35847855
>chr8:35851308-35851458
>chr8:35851537-35852161
>chr8:35852229-35852935
>chr8:35853004-35855408
>chr8:35855508-35858608
>chr8:35858629-35862277
>chr8:35862471-35865845
>chr8:35867073-35867252
>chr8:35870378-35870472
>chr8:35871083-35871125
>chr8:35871232-35871355
>chr8:35871699-35871732
>chr8:35872169-35872199
>chr8:35874051-35874198
>chr8:35874296-35874392
>chr8:35874426-35874508
>chr8:35877340-35880901
>chr8:35881030-35881200
>chr8:35881253-35888251
>chr8:35888351-35891494
>chr8:35891516-35891675
>chr8:35891746-35891786
>chr8:35891851-35891918
>chr8:35891975-35892017
>chr8:35892044-35892128
>chr8:35892583-35892816
>chr8:35893207-35895623
>chr8:35895662-35896457
>chr8:35896604-35896631
>chr8:35896701-35898648
>chr8:35898682-35898930
>chr8:35899104-35902857
>chr8:35902989-35904877
>chr8:35905309-35905324
>chr8:35905495-35906696
>chr8:35906926-35907259
>chr8:35907306-35907582
>chr8:35907646-35908090
>chr8:35908144-35914024
>chr8:35914058-35922860
>chr8:35922907-35923563
>chr8:35923675-35923709
>chr8:35923755-35925048
>chr8:35925442-35925479
>chr8:35926184-35926226
>chr8:35927808-35927872
>chr8:35928987-35929111
>chr8:35929133-35929417
>chr8:35929458-35930214
>chr8:35930236-35930636
>chr8:35930778-35932186
>chr8:35932274-35932972
>chr8:35933108-35933478
>chr8:35933517-35933639
>chr8:35933696-35933905
>chr8:35933995-35935763
>chr8:35935813-35936519
>chr8:35936559-35938028
>chr8:35938097-35938533
>chr8:35938729-35939429
>chr8:35939529-35939576
>chr8:35939634-35939710
>chr8:35939923-35940027
>chr8:35940102-35940137
>chr8:35940215-35940439
>chr8:35940551-35940646
>chr8:35940758-35940973
>chr8:35941071-35941211
>chr8:35941347-35941393
>chr8:35941682-35941778
>chr8:35941868-35943288
>chr8:35943469-35945036
>chr8:35945169-35952340
>chr8:35952440-35953775
>chr8:35953897-35956359
>chr8:35956422-35956875
>chr8:35956932-35963534
>chr8:35963714-35963775
>chr8:35963884-35967373
>chr8:35967469-35968097
>chr8:35968115-35973312
>chr8:35973344-35973523
>chr8:35973574-35974652
>chr8:35974727-35975304
>chr8:35975508-35977857
>chr8:35978410-35981019
>chr8:35981122-35981163
>chr8:35981214-35981369
>chr8:35981454-35981625
>chr8:35981692-35981758
>chr8:35981809-35983479
>chr8:35984739-35984775
>chr8:35985027-35988238
>chr8:35988362-35996825
>chr8:35997288-35999904
>chr8:36000016-36000841
>chr8:36000868-36002326
>chr8:36003532-36003573
>chr8:36004023-36005469
>chr8:36005525-36006282
>chr8:36006347-36007381
>chr8:36007422-36007985
>chr8:36008259-36008369
>chr8:36009419-36009488
>chr8:36009568-36009618
>chr8:36010382-36010596
>chr8:36010701-36010835
>chr8:36011026-36011780
>chr8:36012024-36012174
>chr8:36012209-36013263
>chr8:36013411-36013440
>chr8:36013485-36017704
>chr8:36018008-36018056
>chr8:36019438-36025178
>chr8:36025278-36025939
>chr8:36029409-36029482
>chr8:36029700-36029952
>chr8:36030038-36030077
>chr8:36030359-36030466
>chr8:36030861-36031219
>chr8:36031296-36031443
>chr8:36032355-36032570
>chr8:36032600-36032813
>chr8:36032857-36033114
>chr8:36033439-36035029
>chr8:36035109-36038975
>chr8:36039020-36042048
>chr8:36042061-36042076
>chr8:36042176-36072311
>chr8:36072718-36072762
>chr8:36073238-36073829
>chr8:36073877-36074004
>chr8:36074316-36074350
>chr8:36074508-36074565
>chr8:36074934-36075006
>chr8:36075120-36075230
>chr8:36075671-36075755
>chr8:36075913-36076141
>chr8:36076347-36076406
>chr8:36076691-36077072
>chr8:36077115-36077305
>chr8:36077595-36077814
>chr8:36079631-36079699
>chr8:36079751-36095412
>chr8:36095965-36096143
>chr8:36096299-36100036
>chr8:36100081-36100892
>chr8:36101027-36101080
>chr8:36101130-36101421
>chr8:36101479-36101833
>chr8:36102427-36102545
>chr8:36102580-36102738
>chr8:36102778-36103380
>chr8:36103800-36103837
>chr8:36103934-36104145
>chr8:36104524-36122302
>chr8:36122483-36122730
>chr8:36122884-36122944
>chr8:36123147-36123438
>chr8:36123539-36123575
>chr8:36126567-36126690
>chr8:36126746-36127171
>chr8:36129020-36129698
>chr8:36131571-36131768
>chr8:36131807-36131863
>chr8:36131885-36132407
>chr8:36133139-36133354
>chr8:36133436-36133871
>chr8:36133996-36134286
>chr8:36134444-36134555
>chr8:36134595-36134690
>chr8:36134802-36135144
>chr8:36135329-36135441
>chr8:36135516-36135852
>chr8:36135955-36135988
>chr8:36136153-36136239
>chr8:36136349-36136476
>chr8:36136520-36137305
>chr8:36137348-36144378
>chr8:36144444-36144573
>chr8:36144664-36144757
>chr8:36144856-36144901
>chr8:36149574-36149948
>chr8:36150135-36150189
>chr8:36150392-36151197
>chr8:36151241-36151313
>chr8:36151448-36151746
>chr8:36151784-36151866
>chr8:36151963-36152374
>chr8:36152464-36152511
>chr8:36152558-36152817
>chr8:36153221-36153288
>chr8:36153383-36155150
>chr8:36155203-36155585
>chr8:36155638-36155985
>chr8:36156135-36156171
>chr8:36156229-36156271
>chr8:36156376-36156413
>chr8:36156580-36156721
>chr8:36156765-36157532
>chr8:36157846-36157901
>chr8:36157972-36158117
>chr8:36158318-36164943
>chr8:36165794-36165924
>chr8:36165955-36167298
>chr8:36167398-36169543
>chr8:36169972-36170052
>chr8:36170083-36170148
>chr8:36170181-36173215
>chr8:36173281-36174787
>chr8:36175366-36175402
>chr8:36175792-36186763
>chr8:36186999-36187138
>chr8:36187230-36187344
>chr8:36188045-36188321
>chr8:36189498-36189513
>chr8:36189713-36189750
>chr8:36190683-36190771
>chr8:36190871-36191358
>chr8:36191412-36191747
>chr8:36191788-36196854
>chr8:36197056-36197330
>chr8:36198116-36198150
>chr8:36198487-36201524
>chr8:36202673-36202737
>chr8:36202964-36202979
>chr8:36203079-36203127
>chr8:36203485-36203557
>chr8:36203768-36204154
>chr8:36204222-36206047
>chr8:36206102-36206134
>chr8:36206274-36206497
>chr8:36206534-36207715
>chr8:36207770-36208725
>chr8:36208754-36208818
>chr8:36209826-36209861
>chr8:36209938-36210054
>chr8:36210134-36210289
>chr8:36210355-36210397
>chr8:36210559-36210698
>chr8:36211216-36211266
>chr8:36213022-36213080
>chr8:36215138-36215175
>chr8:36215746-36215852
>chr8:36215923-36215973
>chr8:36216287-36216385
>chr8:36217871-36217973
>chr8:36219145-36219318
>chr8:36219366-36219459
>chr8:36219518-36220120
>chr8:36220245-36222109
>chr8:36222186-36225995
>chr8:36226037-36226273
>chr8:36226326-36227622
>chr8:36227722-36228497
>chr8:36228540-36228648
>chr8:36228739-36229375
>chr8:36231196-36231866
>chr8:36232030-36232088
>chr8:36232619-36232671
>chr8:36232957-36234337
>chr8:36234416-36235545
>chr8:36235658-36235695
>chr8:36235765-36235805
>chr8:36235846-36236503
>chr8:36236565-36238527
>chr8:36238591-36238664
>chr8:36238875-36239126
>chr8:36239386-36239665
>chr8:36239692-36240348
>chr8:36240356-36243797
>chr8:36243905-36243921
>chr8:36244043-36253300
>chr8:36253369-36254027
>chr8:36254048-36254684
>chr8:36254708-36263345
>chr8:36263619-36263742
>chr8:36263966-36264039
>chr8:36264409-36264439
>chr8:36265733-36265795
>chr8:36265837-36266745
>chr8:36266928-36269118
>chr8:36269159-36270583
>chr8:36270618-36273892
>chr8:36274162-36274252
>chr8:36274327-36274379
>chr8:36274641-36274709
>chr8:36274827-36274883
>chr8:36274967-36275407
>chr8:36275466-36275985
>chr8:36276210-36282921
>chr8:36284156-36285569
>chr8:36285901-36285918
>chr8:36286018-36286779
>chr8:36286815-36287881
>chr8:36288419-36288548
>chr8:36288992-36289360
>chr8:36289608-36289661
>chr8:36290459-36290572
>chr8:36290784-36290848
>chr8:36290991-36291276
>chr8:36291346-36293037
>chr8:36293109-36293528
>chr8:36293601-36293814
>chr8:36293854-36294041
>chr8:36294071-36294161
>chr8:36294236-36294280
>chr8:36294690-36294977
>chr8:36295079-36295634
>chr8:36295695-36296055
>chr8:36296155-36296257
>chr8:36296289-36296764
>chr8:36296810-36297101
>chr8:36297351-36298958
>chr8:36299072-36299377
>chr8:36299686-36299723
>chr8:36299788-36299825
>chr8:36300658-36300700
>chr8:36300837-36301075
>chr8:36301113-36301966
>chr8:36302038-36302425
>chr8:36302492-36302725
>chr8:36302809-36303635
>chr8:36303712-36304247
>chr8:36304274-36304371
>chr8:36304433-36305226
>chr8:36305274-36305785
>chr8:36305829-36308795
>chr8:36308863-36344515
>chr8:36344564-36345855
>chr8:36345903-36346065
>chr8:36346154-36346278
>chr8:36346408-36346508
>chr8:36346516-36346552
>chr8:36346838-36346973
>chr8:36347039-36375511
>chr8:36375941-36377865
>chr8:36377882-36392827
>chr8:36392883-36392898
>chr8:36392998-36405384
>chr8:36405414-36413531
>chr8:36413631-36413646
>chr8:36413669-36415667
>chr8:36415689-36418461
>chr8:36418502-36431324
>chr8:36431397-36432465
>chr8:36432506-36435852
>chr8:36436001-36436125
>chr8:36436503-36436545
>chr8:36436613-36436731
>chr8:36436988-36446311
>chr8:36446411-36446426
>chr8:36446544-36448166
>chr8:36448261-36448320
>chr8:36449674-36449917
>chr8:36450184-36454899
>chr8:36454944-36454990
>chr8:36455064-36455187
>chr8:36455566-36455608
>chr8:36455676-36455794
>chr8:36455915-36455956
>chr8:36456052-36457225
>chr8:36457336-36458592
>chr8:36458680-36458746
>chr8:36459434-36459484
>chr8:36460099-36464690
>chr8:36464962-36465167
>chr8:36465264-36471623
>chr8:36471895-36472100
>chr8:36472197-36473667
>chr8:36473812-36475337
>chr8:36475529-36475844
>chr8:36476078-36477649
>chr8:36477775-36478967
>chr8:36479157-36480598
>chr8:36480691-36480754
>chr8:36482117-36482693
>chr8:36483492-36483664
>chr8:36483747-36483854
>chr8:36483972-36484056
>chr8:36485874-36486177
>chr8:36487219-36487257
>chr8:36487710-36488670
>chr8:36488690-36488745
>chr8:36491040-36501029
>chr8:36502958-36503030
>chr8:36503642-36503709
>chr8:36504668-36504761
>chr8:36504830-36504987
>chr8:36505888-36506082
>chr8:36506549-36506591
>chr8:36506716-36506782
>chr8:36507444-36507483
>chr8:36508042-36508077
>chr8:36510301-36510341
>chr8:36515091-36536496
>chr8:36536552-36537880
>chr8:36538020-36538067
>chr8:36538211-36541994
>chr8:36542185-36543628
>chr8:36543745-36543760
>chr8:36543828-36547599
>chr8:36548462-36548516
>chr8:36550439-36551301
>chr8:36551417-36551505
>chr8:36553288-36553362
>chr8:36554341-36554574
>chr8:36554592-36554758
>chr8:36556062-36556113
>chr8:36556519-36556620
>chr8:36556846-36556878
>chr8:36557181-36557234
>chr8:36557555-36557701
>chr8:36559944-36559985
>chr8:36560050-36560623
>chr8:36560669-36565829
>chr8:36566132-36566165
>chr8:36566750-36567553
>chr8:36567604-36574970
>chr8:36575474-36575509
>chr8:36575638-36575667
>chr8:36575806-36577794
>chr8:36577930-36587568
>chr8:36587668-36597619
>chr8:36597695-36598909
>chr8:36598974-36624081
>chr8:36624281-36624414
>chr8:36624488-36625448
>chr8:36625548-36625563
>chr8:36625873-36639066
>chr8:36639184-36639302
>chr8:36639342-36649916
>chr8:36649986-36650147
>chr8:36650362-36657409
>chr8:36657843-36663310
>chr8:36663444-36671280
>chr8:36671376-36671946
>chr8:36672158-36678101
>chr8:36678117-36678633
>chr8:36678703-36686110
>chr8:36686832-36686902
>chr8:36687176-36687270
>chr8:36687315-36687381
>chr8:36687578-36687717
>chr8:36688066-36688101
>chr8:36688234-36688395
>chr8:36695749-36696250
>chr8:36696379-36697163
>chr8:36697280-36705036
>chr8:36705089-36706141
>chr8:36706193-36706422
>chr8:36706472-36706871
>chr8:36706972-36707052
>chr8:36707135-36707273
>chr8:36707638-36708083
>chr8:36708182-36708239
>chr8:36708500-36722151
>chr8:36722203-36727856
>chr8:36727946-36728005
>chr8:36728158-36728397
>chr8:36728417-36728598
>chr8:36728997-36729036
>chr8:36729110-36729746
>chr8:36729955-36730040
>chr8:36732312-36732327
>chr8:36733024-36734013
>chr8:36734043-36734081
>chr8:36734278-36739662
>chr8:36739704-36740062
>chr8:36740149-36740273
>chr8:36740309-36741304
>chr8:36741510-36742332
>chr8:36743904-36744728
>chr8:36744745-36747977
>chr8:36748135-36749571
>chr8:36749611-36754481
>chr8:36754501-36754721
>chr8:36754813-36757947
>chr8:36758097-36760836
>chr8:36760949-36761778
>chr8:36762153-36762169
>chr8:36762306-36762604
>chr8:36762716-36762950
>chr8:36764781-36765046
>chr8:36765147-36765204
>chr8:36765320-36765405
>chr8:36765771-36768769
>chr8:36768819-36768834
>chr8:36768934-36768949
>chr8:36769012-36769046
>chr8:36769585-36769700
>chr8:36769727-36769778
>chr8:36770036-36770302
>chr8:36770929-36782826
>chr8:36782951-36782966
>chr8:36782970-36787480
>chr8:36791562-36797211
>chr8:36797213-36799105
>chr8:36799367-36799402
>chr8:36800626-36800865
>chr8:36800992-36812694
>chr8:36812870-36814284
>chr8:36814704-36816035
>chr8:36816746-36820442
>chr8:36820506-36820546
>chr8:36820646-36821360
>chr8:36821706-36821939
>chr8:36822199-36822492
>chr8:36822597-36822688
>chr8:36822849-36822903
>chr8:36823270-36823505
>chr8:36823553-36823617
>chr8:36823829-36823916
>chr8:36824030-36824362
>chr8:36824541-36824849
>chr8:36825060-36825218
>chr8:36825258-36835250
>chr8:36835351-36835429
>chr8:36835489-36835626
>chr8:36835885-36836042
>chr8:36836085-36836199
>chr8:36836412-36836913
>chr8:36838280-36838319
>chr8:36838393-36838833
>chr8:36838929-36839008
>chr8:36839293-36852809
>chr8:36852998-36853693
>chr8:36854098-36854233
>chr8:36854688-36854762
>chr8:36854939-36855033
>chr8:36855663-36856103
>chr8:36856178-36857827
>chr8:36858309-36858339
>chr8:36859303-36859351
>chr8:36859451-36860361
>chr8:36860396-36870466
>chr8:36870521-36886282
>chr8:36886579-36886718
>chr8:36887929-36888064
>chr8:36888111-36888150
>chr8:36888156-36888305
>chr8:36888373-36888466
>chr8:36889389-36889783
>chr8:36891033-36891117
>chr8:36891196-36891242
>chr8:36891402-36891440
>chr8:36891577-36891656
>chr8:36891708-36891770
>chr8:36892072-36892596
>chr8:36892767-36892847
>chr8:36892929-36893082
>chr8:36893245-36893443
>chr8:36893499-36893592
>chr8:36893639-36893723
>chr8:36893761-36893859
>chr8:36894044-36894144
>chr8:36894184-36894484
>chr8:36894552-36894585
>chr8:36895030-36895419
>chr8:36895692-36895773
>chr8:36896044-36896178
>chr8:36897655-36898196
>chr8:36898259-36898363
>chr8:36898516-36898851
>chr8:36898910-36898994
>chr8:36899045-36899129
>chr8:36899152-36906822
>chr8:36907001-36907154
>chr8:36907215-36907681
>chr8:36908283-36908486
>chr8:36908884-36908951
>chr8:36909076-36909169
>chr8:36909317-36909385
>chr8:36909545-36909727
>chr8:36910121-36910162
>chr8:36910307-36910383
>chr8:36910444-36910535
>chr8:36910938-36910971
>chr8:36912512-36912884
>chr8:36913249-36913441
>chr8:36915864-36915905
>chr8:36916056-36916093
>chr8:36916176-36916412
>chr8:36917229-36925291
>chr8:36926236-36926468
>chr8:36926517-36927196
>chr8:36927226-36927528
>chr8:36927645-36927839
>chr8:36928131-36928175
>chr8:36928265-36928387
>chr8:36928584-36929142
>chr8:36929215-36929405
>chr8:36929478-36929873
>chr8:36929934-36930031
>chr8:36930088-36930202
>chr8:36930253-36930588
>chr8:36930693-36930977
>chr8:36931058-36943381
>chr8:36943485-36943544
>chr8:36944077-36944206
>chr8:36944264-36950916
>chr8:36951112-36952229
>chr8:36952329-36957722
>chr8:36957826-36957885
>chr8:36958417-36958546
>chr8:36958604-36969729
>chr8:36969768-36971714
>chr8:36971741-36978174
>chr8:36978222-36978292
>chr8:36978441-36979077
>chr8:36980155-36980455
>chr8:36980479-36985634
>chr8:36985670-36989234
>chr8:36989462-36989555
>chr8:36989657-36990150
>chr8:36990178-36990876
>chr8:36990923-36991056
>chr8:36991560-36991636
>chr8:36992019-36992193
>chr8:36992418-37011143
>chr8:37011184-37029568
>chr8:37029698-37037333
>chr8:37037408-37037505
>chr8:37037569-37038500
>chr8:37038540-37038873
>chr8:37038973-37051897
>chr8:37055811-37058120
>chr8:37058158-37069236
>chr8:37069384-37069482
>chr8:37069571-37069626
[truncated: 1,613,360 more chars]
