# Supplementary material for: Red: an intelligent, rapid, accurate tool for detecting repeats de-novo on the genomic scale
Source: BMC Bioinformatics. 2015 Jul 24;16:227. doi: 10.1186/s12859-015-0654-5 (PMC4513396; doi:10.1186/s12859-015-0654-5)
Supplement: Additional file 8 — Supplementary data set 7 — Red’s repeats of the Zea mays genome. The command “tar -xzf file” results in a directory that contains the locations of repeats found by Red in the genome of the Zea mays. [file 12859_2015_654_MOESM8_ESM.gz › GnmRptZm/chr9.rpt]

>chr9:0-2855
>chr9:3037-10855
>chr9:10887-11036
>chr9:11068-11551
>chr9:11894-15159
>chr9:15316-15935
>chr9:16028-17028
>chr9:17150-17165
>chr9:17204-19332
>chr9:19472-30563
>chr9:30778-30795
>chr9:30895-45011
>chr9:45097-45112
>chr9:45306-49040
>chr9:49390-53006
>chr9:53106-57497
>chr9:57637-57654
>chr9:57754-62289
>chr9:62417-63420
>chr9:64065-64125
>chr9:64566-64695
>chr9:64930-65032
>chr9:65282-65315
>chr9:65514-65544
>chr9:65922-65952
>chr9:65993-66046
>chr9:66144-66196
>chr9:69315-69359
>chr9:70050-70094
>chr9:70385-74521
>chr9:74851-88218
>chr9:88249-110610
>chr9:110733-110748
>chr9:111047-112716
>chr9:112954-116389
>chr9:116515-119910
>chr9:120030-120045
>chr9:120257-124854
>chr9:124890-124922
>chr9:125022-132231
>chr9:132250-160289
>chr9:160504-161332
>chr9:161387-161402
>chr9:161638-166935
>chr9:167184-168590
>chr9:168635-168715
>chr9:168764-168833
>chr9:169876-169955
>chr9:170076-170155
>chr9:170287-170475
>chr9:170516-170611
>chr9:170644-170803
>chr9:170962-176339
>chr9:176467-176575
>chr9:177716-177773
>chr9:177904-177976
>chr9:178195-178242
>chr9:178382-178534
>chr9:178772-178902
>chr9:179786-179934
>chr9:181403-181498
>chr9:181652-181814
>chr9:182063-182130
>chr9:183214-183293
>chr9:183414-183493
>chr9:183624-183770
>chr9:183854-183949
>chr9:183982-184141
>chr9:184300-187414
>chr9:187741-194712
>chr9:195022-199023
>chr9:199124-201594
>chr9:201818-208297
>chr9:210334-210737
>chr9:211200-211303
>chr9:211351-211504
>chr9:211542-211771
>chr9:211875-211977
>chr9:212166-212247
>chr9:213005-216474
>chr9:216509-217313
>chr9:217914-222115
>chr9:222212-222247
>chr9:222369-222428
>chr9:222902-226934
>chr9:227136-227171
>chr9:227293-227346
>chr9:227826-234309
>chr9:234364-235322
>chr9:235349-240110
>chr9:240283-244213
>chr9:244533-251876
>chr9:252341-252376
>chr9:252481-255792
>chr9:255949-264391
>chr9:264540-264555
>chr9:264655-271039
>chr9:271628-273209
>chr9:273260-273370
>chr9:273613-274600
>chr9:274671-274725
>chr9:274795-274810
>chr9:274910-274925
>chr9:274990-275415
>chr9:275865-276074
>chr9:276129-276412
>chr9:276848-276940
>chr9:277016-277068
>chr9:277113-277169
>chr9:277316-277591
>chr9:277682-277846
>chr9:277897-278131
>chr9:278172-280068
>chr9:280338-282484
>chr9:282696-283364
>chr9:283418-287590
>chr9:287937-288099
>chr9:288146-289312
>chr9:289540-289556
>chr9:289690-291270
>chr9:291348-299627
>chr9:299702-301677
>chr9:302085-308697
>chr9:310355-310510
>chr9:316818-316938
>chr9:320470-320881
>chr9:320935-321107
>chr9:321138-330135
>chr9:330355-331924
>chr9:332127-334995
>chr9:337477-353696
>chr9:354051-354066
>chr9:354166-354181
>chr9:355909-357389
>chr9:357593-357720
>chr9:357767-357883
>chr9:357965-358716
>chr9:359085-360227
>chr9:360266-360579
>chr9:362404-362678
>chr9:362739-363086
>chr9:363192-363320
>chr9:363635-363720
>chr9:363815-363867
>chr9:363990-364645
>chr9:365823-365978
>chr9:366154-366490
>chr9:367331-367650
>chr9:367679-367733
>chr9:367928-368017
>chr9:368119-368357
>chr9:368423-368797
>chr9:368866-368897
>chr9:369270-369534
>chr9:369673-370172
>chr9:370198-373043
>chr9:373081-373295
>chr9:373631-384886
>chr9:384956-385245
>chr9:385417-385909
>chr9:385979-386385
>chr9:386577-387302
>chr9:389191-389332
>chr9:389903-403441
>chr9:406092-406342
>chr9:406381-407465
>chr9:408224-408544
>chr9:408587-413986
>chr9:414032-414470
>chr9:414619-414634
>chr9:414796-415424
>chr9:416809-417378
>chr9:417497-419161
>chr9:419195-423423
>chr9:423597-423633
>chr9:423800-423848
>chr9:424254-424287
>chr9:424826-424867
>chr9:424997-425929
>chr9:425966-427017
>chr9:427194-427276
>chr9:427340-427385
>chr9:427887-427934
>chr9:428185-428865
>chr9:428949-431222
>chr9:431265-431942
>chr9:431979-433442
>chr9:433523-434198
>chr9:434232-434467
>chr9:434494-435969
>chr9:436011-436404
>chr9:436499-436794
>chr9:437015-438562
>chr9:440544-440637
>chr9:440662-440802
>chr9:440957-441110
>chr9:442396-442531
>chr9:442624-442673
>chr9:442763-443402
>chr9:443628-444653
>chr9:444967-446098
>chr9:446113-453653
>chr9:453826-454199
>chr9:454244-456714
>chr9:456738-456804
>chr9:457000-457034
>chr9:457173-457423
>chr9:457473-457749
>chr9:457975-458021
>chr9:458217-458270
>chr9:458806-459002
>chr9:459165-459323
>chr9:459586-459756
>chr9:460293-460707
>chr9:460840-461224
>chr9:461846-461913
>chr9:461970-462096
>chr9:462189-462238
>chr9:462793-463014
>chr9:463061-463352
>chr9:463385-464645
>chr9:465001-465215
>chr9:465259-465441
>chr9:465633-465713
>chr9:465939-466388
>chr9:466509-466902
>chr9:467041-467531
>chr9:467722-467877
>chr9:468128-468187
>chr9:468493-468535
>chr9:468747-469741
>chr9:469767-470031
>chr9:470312-470384
>chr9:471912-473983
>chr9:474275-474319
>chr9:474345-474387
>chr9:474605-474639
>chr9:474746-474839
>chr9:476474-476521
>chr9:477903-477963
>chr9:478077-478161
>chr9:480748-486718
>chr9:487042-497585
>chr9:497685-498209
>chr9:499183-499260
>chr9:499614-509114
>chr9:510254-510282
>chr9:510599-511001
>chr9:511052-511319
>chr9:511372-511446
>chr9:511510-512779
>chr9:512813-512912
>chr9:512969-513354
>chr9:513459-513911
>chr9:513962-514036
>chr9:514200-514376
>chr9:514670-514740
>chr9:514790-515030
>chr9:515090-515150
>chr9:515283-516189
>chr9:516228-516415
>chr9:516476-517355
>chr9:517428-517895
>chr9:518260-518300
>chr9:518346-518476
>chr9:518604-518664
>chr9:518776-518813
>chr9:518913-518965
>chr9:519464-519525
>chr9:519670-520349
>chr9:520619-520713
>chr9:520773-532447
>chr9:532497-532603
>chr9:534094-535113
>chr9:535295-535553
>chr9:535691-535817
>chr9:536998-537043
>chr9:537447-537529
>chr9:537641-537737
>chr9:538134-543802
>chr9:543945-544234
>chr9:544281-560503
>chr9:560552-560901
>chr9:560989-561133
>chr9:561318-561474
>chr9:561724-561861
>chr9:562369-562400
>chr9:568207-568286
>chr9:568410-568449
>chr9:568750-569030
>chr9:572834-572871
>chr9:572926-573349
>chr9:574375-574474
>chr9:574687-574776
>chr9:574876-574941
>chr9:575259-575325
>chr9:577006-577050
>chr9:577249-577344
>chr9:578158-578311
>chr9:578956-579011
>chr9:579072-579183
>chr9:580926-580959
>chr9:584272-585316
>chr9:585364-586269
>chr9:586370-588006
>chr9:588112-589689
>chr9:589751-589837
>chr9:589887-592538
>chr9:592584-605636
>chr9:605818-620637
>chr9:620707-622772
>chr9:624055-624146
>chr9:624368-625719
>chr9:625793-628669
>chr9:628717-628876
>chr9:628948-631155
>chr9:632266-632351
>chr9:632656-633363
>chr9:633437-633521
>chr9:633557-641402
>chr9:641502-641518
>chr9:641851-644205
>chr9:644305-646461
>chr9:646641-646669
>chr9:647221-647325
>chr9:647404-647497
>chr9:647586-649197
>chr9:649272-649439
>chr9:649492-649834
>chr9:649881-650299
>chr9:650312-651325
>chr9:651452-651947
>chr9:652027-652130
>chr9:652281-652366
>chr9:652485-652515
>chr9:652595-663442
>chr9:663504-670219
>chr9:670262-670521
>chr9:670721-670838
>chr9:671044-671503
>chr9:671544-673278
>chr9:673318-674894
>chr9:674945-675695
>chr9:675760-676065
>chr9:678479-680213
>chr9:680264-680361
>chr9:680400-682530
>chr9:683748-683783
>chr9:685081-695437
>chr9:697277-697379
>chr9:697440-697489
>chr9:698869-699052
>chr9:699435-699866
>chr9:700440-700567
>chr9:700957-701100
>chr9:701304-704410
>chr9:707513-707548
>chr9:707605-707688
>chr9:707936-707996
>chr9:708197-708439
>chr9:710245-710274
>chr9:710980-711036
>chr9:711232-711276
>chr9:712105-712411
>chr9:712648-713128
>chr9:713168-713439
>chr9:713806-714044
>chr9:714556-714586
>chr9:714631-714941
>chr9:716421-721529
>chr9:721661-723771
>chr9:724444-725117
>chr9:730501-730922
>chr9:731022-731346
>chr9:731387-731451
>chr9:731513-750803
>chr9:750903-754638
>chr9:754970-757464
>chr9:757470-760855
>chr9:760882-761661
>chr9:761831-763422
>chr9:763490-763583
>chr9:763618-763873
>chr9:763936-765475
>chr9:765699-765755
>chr9:766729-766801
>chr9:766903-766976
>chr9:767326-767462
>chr9:767601-768360
>chr9:768547-768842
>chr9:768915-769192
>chr9:769380-769596
>chr9:769651-773194
>chr9:773294-774053
>chr9:774160-774223
>chr9:774367-777813
>chr9:778143-779877
>chr9:779977-783312
>chr9:783412-783432
>chr9:783500-785006
>chr9:785334-785367
>chr9:785534-785585
>chr9:785693-785733
>chr9:786120-786203
>chr9:786225-786284
>chr9:786348-786560
>chr9:787013-787232
>chr9:787830-788124
>chr9:788168-788262
>chr9:788445-788538
>chr9:788590-788659
>chr9:788759-789582
>chr9:789789-792682
>chr9:792782-794147
>chr9:794523-796783
>chr9:796916-797244
>chr9:797361-797944
>chr9:797964-800183
>chr9:800197-800531
>chr9:800589-800710
>chr9:800825-800874
>chr9:800957-801058
>chr9:804519-804558
>chr9:804945-805022
>chr9:805060-805306
>chr9:805404-805468
>chr9:806284-806333
>chr9:806447-806518
>chr9:807616-807680
>chr9:809011-809072
>chr9:809517-809580
>chr9:810733-810911
>chr9:811116-811250
>chr9:811491-811576
>chr9:811950-811966
>chr9:811976-812416
>chr9:812702-814838
>chr9:814916-815630
>chr9:816119-817414
>chr9:817549-818640
>chr9:818798-826126
>chr9:826268-826826
>chr9:826926-827824
>chr9:827950-830193
>chr9:830293-830308
>chr9:830403-830532
>chr9:831618-831847
>chr9:837656-838444
>chr9:839544-841070
>chr9:841463-841480
>chr9:841534-846704
>chr9:846776-848065
>chr9:848228-849233
>chr9:849410-850676
>chr9:850945-851182
>chr9:851226-851447
>chr9:851578-852103
>chr9:852306-855107
>chr9:855292-856051
>chr9:856273-857181
>chr9:857283-857364
>chr9:857425-858264
>chr9:858440-860540
>chr9:861609-861687
>chr9:861801-861984
>chr9:862058-862150
>chr9:862369-862473
>chr9:862602-862799
>chr9:863001-864004
>chr9:864147-864162
>chr9:864214-865467
>chr9:865601-867644
>chr9:867833-868137
>chr9:868172-869410
>chr9:869510-869859
>chr9:869940-870719
>chr9:870778-873408
>chr9:873424-873441
>chr9:873571-874693
>chr9:874845-875527
>chr9:875694-877335
>chr9:877474-882264
>chr9:882615-883239
>chr9:883291-883358
>chr9:884138-884223
>chr9:884482-884586
>chr9:884635-884661
>chr9:884770-885362
>chr9:885400-886687
>chr9:886924-890753
>chr9:890833-890965
>chr9:891237-905602
>chr9:905648-907798
>chr9:908515-910509
>chr9:910536-918050
>chr9:918150-919591
>chr9:919693-919982
>chr9:920030-920233
>chr9:920649-920776
>chr9:920937-920991
>chr9:921027-935662
>chr9:935697-935781
>chr9:935877-936102
>chr9:936156-936499
>chr9:936553-936981
>chr9:937198-937416
>chr9:937586-940136
>chr9:940231-941595
>chr9:941643-941781
>chr9:941814-942043
>chr9:942108-943760
>chr9:943798-944322
>chr9:944356-944934
>chr9:945170-945217
>chr9:945437-945485
>chr9:945754-945790
>chr9:946125-952739
>chr9:952868-953383
>chr9:953423-953574
>chr9:953681-953804
>chr9:954162-954203
>chr9:954710-954864
>chr9:954944-955001
>chr9:955040-955145
>chr9:955614-955662
>chr9:955771-955812
>chr9:956016-956327
>chr9:957239-957536
>chr9:958046-958095
>chr9:959520-959645
>chr9:959722-959785
>chr9:960691-960982
>chr9:963608-963830
>chr9:964623-964677
>chr9:964713-965368
>chr9:965543-965999
>chr9:966437-966498
>chr9:966780-966824
>chr9:967567-967596
>chr9:967763-967849
>chr9:968213-968253
>chr9:968669-968712
>chr9:969104-969274
>chr9:969307-969736
>chr9:969836-971885
>chr9:971985-973247
>chr9:973394-974448
>chr9:975459-976496
>chr9:976725-985211
>chr9:985367-985481
>chr9:985863-991689
>chr9:991903-991919
>chr9:993470-993546
>chr9:994847-996540
>chr9:997219-997348
>chr9:997761-997789
>chr9:998033-998068
>chr9:998665-998711
>chr9:1003673-1003717
>chr9:1003960-1004142
>chr9:1004175-1004318
>chr9:1004421-1004495
>chr9:1004563-1004595
>chr9:1004970-1016694
>chr9:1016882-1017282
>chr9:1017423-1017886
>chr9:1020549-1020588
>chr9:1024702-1024742
>chr9:1025108-1025299
>chr9:1026398-1026604
>chr9:1026846-1026988
>chr9:1027640-1027681
>chr9:1031644-1031982
>chr9:1032097-1032131
>chr9:1032550-1032573
>chr9:1032933-1032971
>chr9:1033105-1033188
>chr9:1035355-1035663
>chr9:1035730-1036001
>chr9:1036254-1036622
>chr9:1036693-1036742
>chr9:1037585-1037644
>chr9:1038591-1038674
>chr9:1038900-1038936
>chr9:1039525-1039605
>chr9:1039688-1040353
>chr9:1040428-1043521
>chr9:1044432-1044601
>chr9:1046464-1046627
>chr9:1046900-1046967
>chr9:1048113-1048430
>chr9:1048683-1048763
>chr9:1049159-1049962
>chr9:1050018-1050052
>chr9:1050376-1052721
>chr9:1052805-1052916
>chr9:1053103-1053150
>chr9:1054876-1055260
>chr9:1055408-1055466
>chr9:1055527-1056593
>chr9:1056637-1056681
>chr9:1056727-1070573
>chr9:1070728-1070841
>chr9:1071609-1071788
>chr9:1075188-1075250
>chr9:1079952-1080009
>chr9:1080531-1081125
>chr9:1081380-1084366
>chr9:1084658-1084897
>chr9:1085669-1094538
>chr9:1095655-1096080
>chr9:1096268-1096300
>chr9:1097212-1099003
>chr9:1099032-1099564
>chr9:1099859-1099911
>chr9:1100288-1100448
>chr9:1100571-1100784
>chr9:1100814-1100933
>chr9:1101390-1101604
>chr9:1101630-1102506
>chr9:1103474-1109106
>chr9:1110106-1112818
>chr9:1112954-1113007
>chr9:1113349-1113460
>chr9:1115252-1115398
>chr9:1116626-1116701
>chr9:1116806-1116951
>chr9:1117083-1117158
>chr9:1117221-1117281
>chr9:1117666-1117725
>chr9:1117990-1118034
>chr9:1118069-1118372
>chr9:1118868-1121405
>chr9:1121524-1122094
>chr9:1122456-1122523
>chr9:1122620-1122658
>chr9:1122836-1139881
>chr9:1140243-1140314
>chr9:1140407-1140445
>chr9:1140640-1142649
>chr9:1143151-1143217
>chr9:1144450-1144699
>chr9:1144877-1145076
>chr9:1145120-1145416
>chr9:1145683-1145816
>chr9:1146324-1146398
>chr9:1147058-1148380
>chr9:1148720-1148966
>chr9:1149036-1149664
>chr9:1150763-1150858
>chr9:1151375-1154186
>chr9:1154244-1155788
>chr9:1155850-1158538
>chr9:1158633-1158666
>chr9:1159360-1159406
>chr9:1161120-1161177
>chr9:1165863-1165899
>chr9:1166709-1166835
>chr9:1167062-1167090
>chr9:1167267-1167458
>chr9:1167528-1169168
>chr9:1169247-1169337
>chr9:1171703-1172231
>chr9:1172559-1180704
>chr9:1180890-1180978
>chr9:1181094-1182623
>chr9:1182743-1185483
>chr9:1185524-1191774
>chr9:1192762-1206044
>chr9:1206336-1210932
>chr9:1213173-1213334
>chr9:1214297-1214528
>chr9:1214669-1215303
>chr9:1215984-1216096
>chr9:1216186-1216415
>chr9:1217063-1217222
>chr9:1217525-1217572
>chr9:1217604-1217876
>chr9:1217911-1218055
>chr9:1218215-1218493
>chr9:1218572-1218683
>chr9:1218778-1218917
>chr9:1219948-1220027
>chr9:1220455-1220486
>chr9:1220673-1220759
>chr9:1220841-1220951
>chr9:1222024-1222095
>chr9:1222584-1222655
>chr9:1223796-1223967
>chr9:1224095-1224285
>chr9:1224349-1224448
>chr9:1225152-1225231
>chr9:1225449-1229971
>chr9:1231826-1232469
>chr9:1232536-1232553
>chr9:1232653-1244500
>chr9:1244626-1246240
>chr9:1246405-1249069
>chr9:1249309-1249532
>chr9:1250423-1250458
>chr9:1253236-1253461
>chr9:1253574-1253625
>chr9:1256439-1256832
>chr9:1256989-1257522
>chr9:1257594-1257825
>chr9:1257861-1258161
>chr9:1260533-1260603
>chr9:1260675-1260706
>chr9:1262535-1262600
>chr9:1262633-1262688
>chr9:1262717-1262822
>chr9:1263091-1264848
>chr9:1264998-1265926
>chr9:1266026-1266041
>chr9:1266076-1273794
>chr9:1274157-1289089
>chr9:1290189-1290517
>chr9:1290581-1290720
>chr9:1290848-1291006
>chr9:1291182-1291357
>chr9:1292312-1292444
>chr9:1293330-1293366
>chr9:1293614-1297334
>chr9:1297688-1302866
>chr9:1303085-1303368
>chr9:1303428-1304066
>chr9:1304114-1306095
>chr9:1307568-1307738
>chr9:1307797-1308130
>chr9:1308240-1308667
>chr9:1308866-1308962
>chr9:1309058-1310836
>chr9:1310988-1311043
>chr9:1311495-1311703
>chr9:1311928-1312795
>chr9:1312824-1321386
>chr9:1321442-1321714
>chr9:1321764-1323570
>chr9:1323720-1323774
>chr9:1323912-1324192
>chr9:1324566-1325298
>chr9:1326240-1326278
>chr9:1326549-1326693
>chr9:1326752-1326815
>chr9:1326848-1327372
>chr9:1327529-1327701
>chr9:1333506-1333537
>chr9:1334028-1334060
>chr9:1341658-1341706
>chr9:1341711-1342428
>chr9:1343646-1343791
>chr9:1348545-1348598
>chr9:1348706-1349986
>chr9:1350027-1350662
>chr9:1350800-1350899
>chr9:1352269-1353974
>chr9:1354005-1355596
>chr9:1355778-1356427
>chr9:1356807-1356876
>chr9:1356995-1357031
>chr9:1357715-1357754
>chr9:1357943-1361109
>chr9:1361488-1361621
>chr9:1362395-1362435
>chr9:1362623-1364655
>chr9:1364793-1364854
>chr9:1366348-1366559
>chr9:1366600-1366654
>chr9:1366801-1366903
>chr9:1367407-1367701
>chr9:1367747-1370915
>chr9:1371510-1372401
>chr9:1373987-1374065
>chr9:1374806-1374878
>chr9:1375018-1375415
>chr9:1375546-1375609
>chr9:1375727-1376465
>chr9:1379077-1379247
>chr9:1380048-1380964
>chr9:1381006-1389226
>chr9:1389345-1403138
>chr9:1403608-1405805
>chr9:1405905-1407467
>chr9:1407672-1413752
>chr9:1413859-1414540
>chr9:1414831-1418267
>chr9:1418766-1419665
>chr9:1419785-1420545
>chr9:1420645-1422007
>chr9:1422291-1423104
>chr9:1423193-1424387
>chr9:1424775-1424820
>chr9:1424892-1424969
>chr9:1425140-1425235
>chr9:1426267-1427412
>chr9:1430077-1430112
>chr9:1430317-1430350
>chr9:1431512-1431620
>chr9:1434494-1434720
>chr9:1438500-1439137
>chr9:1448018-1448339
>chr9:1450170-1450205
>chr9:1451856-1451890
>chr9:1452240-1462149
>chr9:1462249-1470519
>chr9:1470729-1470879
>chr9:1471359-1471393
>chr9:1471609-1471726
>chr9:1472089-1472182
>chr9:1473340-1473393
>chr9:1475165-1475227
>chr9:1475307-1475420
>chr9:1475540-1476107
>chr9:1476172-1476399
>chr9:1476487-1476857
>chr9:1477804-1478286
>chr9:1478353-1478428
>chr9:1478480-1478635
>chr9:1478678-1478714
>chr9:1478779-1478821
>chr9:1479313-1479504
>chr9:1479883-1479976
>chr9:1480038-1480726
>chr9:1480795-1480824
>chr9:1480915-1481264
>chr9:1481318-1481803
>chr9:1482104-1482150
>chr9:1482285-1482426
>chr9:1484747-1484905
>chr9:1484991-1485604
>chr9:1485767-1485820
>chr9:1486093-1486195
>chr9:1486241-1486393
>chr9:1486472-1486538
>chr9:1489608-1491450
>chr9:1491573-1507625
>chr9:1507941-1508016
>chr9:1508527-1508553
>chr9:1509203-1510729
>chr9:1510811-1510914
>chr9:1511067-1511244
>chr9:1511285-1511362
>chr9:1511393-1511785
>chr9:1511895-1511959
>chr9:1512018-1512782
>chr9:1512877-1513299
>chr9:1513341-1513873
>chr9:1513973-1514406
>chr9:1514482-1514750
>chr9:1514771-1517997
>chr9:1518097-1518112
>chr9:1518170-1519422
>chr9:1519578-1528204
>chr9:1528304-1541129
>chr9:1541315-1542548
>chr9:1542769-1543908
>chr9:1543930-1551239
>chr9:1551339-1552841
>chr9:1553013-1554707
>chr9:1554979-1555154
>chr9:1555609-1558691
>chr9:1558870-1558893
>chr9:1559196-1562565
>chr9:1562738-1565908
>chr9:1566184-1566231
>chr9:1566328-1566445
>chr9:1566637-1566807
>chr9:1566925-1566965
>chr9:1567066-1567174
>chr9:1567568-1567882
>chr9:1567989-1568025
>chr9:1568116-1571153
>chr9:1571206-1573568
>chr9:1573748-1573788
>chr9:1573889-1574072
>chr9:1574340-1576219
>chr9:1576319-1576921
>chr9:1579949-1579997
>chr9:1580111-1580313
>chr9:1580632-1580806
>chr9:1580941-1581008
>chr9:1591916-1593409
>chr9:1593856-1593887
>chr9:1594157-1594241
>chr9:1594364-1594440
>chr9:1594533-1594660
>chr9:1594771-1595014
>chr9:1595502-1595916
>chr9:1596434-1596477
>chr9:1596818-1596853
>chr9:1599918-1600135
>chr9:1601188-1601318
>chr9:1601387-1605307
>chr9:1605465-1605501
>chr9:1606099-1606207
>chr9:1606482-1608042
>chr9:1608405-1608724
>chr9:1610453-1610495
>chr9:1610663-1610793
>chr9:1611007-1611117
>chr9:1613523-1613742
>chr9:1613815-1616061
>chr9:1616126-1617223
>chr9:1617259-1626082
>chr9:1626721-1626870
>chr9:1626885-1626965
>chr9:1629091-1629183
>chr9:1629298-1629416
>chr9:1630356-1632063
>chr9:1632155-1632458
>chr9:1633081-1633250
>chr9:1633601-1633866
>chr9:1635136-1636704
>chr9:1638824-1643552
>chr9:1643593-1644054
>chr9:1644589-1646620
>chr9:1646702-1646912
>chr9:1646956-1647245
>chr9:1647505-1647543
>chr9:1648695-1648726
>chr9:1648858-1652873
>chr9:1653157-1654643
>chr9:1654677-1655074
>chr9:1655365-1655380
>chr9:1655659-1656598
>chr9:1656698-1656723
>chr9:1656810-1657834
>chr9:1657943-1658020
>chr9:1658057-1659968
>chr9:1660032-1660245
>chr9:1660280-1660860
>chr9:1660943-1661001
>chr9:1661035-1661853
>chr9:1661955-1662167
>chr9:1662251-1662290
>chr9:1662295-1662451
>chr9:1662512-1662551
>chr9:1663438-1663783
>chr9:1663836-1666765
>chr9:1666849-1666991
>chr9:1667075-1667114
>chr9:1667125-1667277
>chr9:1667338-1667433
>chr9:1668266-1668611
>chr9:1668664-1668755
>chr9:1668968-1670974
>chr9:1671176-1672317
>chr9:1672382-1673633
>chr9:1673941-1674292
>chr9:1674396-1674740
>chr9:1675429-1675472
>chr9:1675739-1675957
>chr9:1676011-1676159
>chr9:1676281-1676948
>chr9:1677095-1678477
>chr9:1678552-1678567
>chr9:1678667-1678686
>chr9:1681463-1682044
>chr9:1682351-1682490
>chr9:1682523-1682844
>chr9:1683314-1683485
>chr9:1683569-1683671
>chr9:1683860-1683920
>chr9:1684341-1684385
>chr9:1685909-1685959
>chr9:1686062-1686441
>chr9:1686604-1686745
>chr9:1686838-1686925
>chr9:1687032-1687139
>chr9:1689855-1689902
>chr9:1690359-1690471
>chr9:1691335-1691436
>chr9:1691653-1691835
>chr9:1692295-1692346
>chr9:1692461-1692508
>chr9:1692584-1693525
>chr9:1693791-1694232
>chr9:1694287-1697996
>chr9:1698264-1698323
>chr9:1698393-1701436
>chr9:1701536-1702608
>chr9:1702704-1711715
>chr9:1711748-1716037
>chr9:1716252-1719635
>chr9:1719731-1720244
>chr9:1720472-1721957
>chr9:1722183-1722490
>chr9:1722576-1722768
>chr9:1724111-1727733
>chr9:1727742-1731486
>chr9:1733854-1734023
>chr9:1735803-1735981
>chr9:1736191-1736332
>chr9:1736369-1737687
>chr9:1737765-1737954
>chr9:1738013-1738150
>chr9:1738282-1742566
>chr9:1743905-1743994
>chr9:1744059-1744126
>chr9:1745024-1745298
>chr9:1745343-1745381
>chr9:1746748-1746782
>chr9:1747908-1747947
>chr9:1748176-1748240
>chr9:1748398-1748601
>chr9:1750282-1750483
>chr9:1752990-1753068
>chr9:1753166-1753198
>chr9:1753435-1753481
>chr9:1753549-1753583
>chr9:1753624-1753698
>chr9:1754047-1754402
>chr9:1754497-1755159
>chr9:1755259-1759364
>chr9:1759433-1762722
>chr9:1762889-1763725
>chr9:1764011-1764097
>chr9:1764170-1783600
>chr9:1783629-1787193
>chr9:1787201-1787357
>chr9:1787392-1793774
>chr9:1793828-1794488
>chr9:1794533-1794573
>chr9:1794622-1794762
>chr9:1794822-1795011
>chr9:1795871-1796663
>chr9:1796701-1800440
>chr9:1800479-1800522
>chr9:1800617-1801032
>chr9:1801133-1801506
>chr9:1801545-1811796
>chr9:1811910-1815080
>chr9:1815302-1815738
>chr9:1816355-1816569
>chr9:1817202-1817246
>chr9:1817515-1817530
>chr9:1818347-1818432
>chr9:1818599-1818614
>chr9:1819332-1819609
>chr9:1819708-1838941
>chr9:1839710-1839752
>chr9:1839896-1839937
>chr9:1840465-1840541
>chr9:1842073-1842247
>chr9:1843060-1843196
>chr9:1843249-1843344
>chr9:1843759-1843833
>chr9:1843892-1844259
>chr9:1844865-1844956
>chr9:1844980-1845041
>chr9:1845102-1845589
>chr9:1846641-1846709
>chr9:1846811-1846846
>chr9:1847277-1847327
>chr9:1851946-1852027
>chr9:1852163-1852279
>chr9:1852358-1852403
>chr9:1852458-1852593
>chr9:1853046-1853190
>chr9:1854223-1854259
>chr9:1854631-1854695
>chr9:1854845-1861618
>chr9:1861939-1862369
>chr9:1862420-1862653
>chr9:1862792-1864057
>chr9:1864192-1864368
>chr9:1864422-1864560
>chr9:1864629-1864794
>chr9:1864856-1865050
>chr9:1865121-1865154
>chr9:1865291-1865653
>chr9:1865710-1865867
>chr9:1865939-1866002
>chr9:1866086-1866141
>chr9:1866199-1866856
>chr9:1866900-1868483
>chr9:1868590-1869021
>chr9:1869073-1869154
>chr9:1869726-1869840
>chr9:1869949-1869999
>chr9:1870867-1870914
>chr9:1873108-1873188
>chr9:1873229-1873394
>chr9:1873542-1873600
>chr9:1875093-1875385
>chr9:1875414-1875917
>chr9:1876234-1876316
>chr9:1876458-1879950
>chr9:1880189-1880299
>chr9:1880536-1880639
>chr9:1880799-1880841
>chr9:1880878-1880921
>chr9:1882264-1882544
>chr9:1882645-1882931
>chr9:1882992-1883088
>chr9:1883670-1883761
>chr9:1884628-1884672
>chr9:1884885-1884957
>chr9:1887558-1888376
>chr9:1890093-1890145
>chr9:1890185-1890230
>chr9:1890437-1890580
>chr9:1890613-1890646
>chr9:1890706-1891014
>chr9:1891117-1891470
>chr9:1891586-1891648
>chr9:1891922-1892087
>chr9:1892462-1892509
>chr9:1892584-1892745
>chr9:1893134-1893261
>chr9:1893715-1893768
>chr9:1894181-1894246
>chr9:1894530-1894638
>chr9:1894995-1895163
>chr9:1895691-1906556
>chr9:1906589-1906622
>chr9:1906653-1907008
>chr9:1907276-1907291
>chr9:1907441-1908100
>chr9:1908892-1909041
>chr9:1909085-1909265
>chr9:1909889-1910026
>chr9:1910117-1910203
>chr9:1910394-1910434
>chr9:1910617-1910689
>chr9:1910821-1910869
>chr9:1911368-1911699
>chr9:1912073-1912879
>chr9:1913040-1913168
>chr9:1913432-1915092
>chr9:1915167-1915216
>chr9:1915294-1915346
>chr9:1916288-1916335
>chr9:1916420-1916478
>chr9:1916509-1919217
>chr9:1919289-1919640
>chr9:1920012-1920149
>chr9:1921606-1921641
>chr9:1922668-1923190
>chr9:1923266-1925931
>chr9:1925995-1926413
>chr9:1926470-1926846
>chr9:1926878-1927256
>chr9:1927294-1928840
>chr9:1928907-1929123
>chr9:1929197-1929496
>chr9:1930266-1930281
>chr9:1930418-1932122
>chr9:1932290-1937378
>chr9:1937446-1937796
>chr9:1937834-1941485
>chr9:1941552-1942172
>chr9:1942242-1942318
>chr9:1942402-1942889
>chr9:1942991-1943135
>chr9:1943251-1943379
>chr9:1944094-1944304
>chr9:1945355-1945549
>chr9:1945651-1946612
>chr9:1946785-1946800
>chr9:1946846-1948411
>chr9:1948779-1949481
>chr9:1949555-1950319
>chr9:1950571-1950605
>chr9:1951991-1952442
>chr9:1952505-1953611
>chr9:1954754-1954909
>chr9:1955401-1955851
>chr9:1957424-1957544
>chr9:1957699-1957792
>chr9:1958398-1958451
>chr9:1958977-1959764
>chr9:1959864-1960111
>chr9:1960159-1961267
>chr9:1961300-1961392
>chr9:1961991-1962331
>chr9:1962765-1971919
>chr9:1972695-1972742
>chr9:1972781-1973314
>chr9:1973478-1973601
>chr9:1973756-1973841
>chr9:1973899-1974677
>chr9:1974724-1975372
>chr9:1975431-1975973
>chr9:1976420-1977722
>chr9:1977760-1978687
>chr9:1978733-1978963
>chr9:1979007-1979274
>chr9:1979317-1980844
>chr9:1980917-1981599
>chr9:1981652-1986641
>chr9:1986785-1986820
>chr9:1987316-1987803
>chr9:1988155-1988429
>chr9:1989802-1989873
>chr9:1990497-1992743
>chr9:1998823-1998961
>chr9:2000109-2000593
>chr9:2000699-2001017
>chr9:2001224-2001386
>chr9:2001630-2001794
>chr9:2002000-2006378
>chr9:2006596-2006730
>chr9:2006769-2006796
>chr9:2007044-2013967
>chr9:2014244-2014376
>chr9:2014423-2014450
>chr9:2014642-2014966
>chr9:2015010-2016719
>chr9:2016803-2017769
>chr9:2017951-2017985
>chr9:2018062-2020468
>chr9:2020965-2041928
>chr9:2042009-2042707
>chr9:2042764-2043447
>chr9:2043489-2045286
>chr9:2045345-2045425
>chr9:2045585-2046281
>chr9:2046345-2046518
>chr9:2046580-2046886
>chr9:2047031-2047120
>chr9:2047178-2047327
>chr9:2047445-2047716
>chr9:2047802-2047864
>chr9:2048184-2048309
>chr9:2048419-2048615
>chr9:2050108-2057506
>chr9:2061226-2061272
>chr9:2061384-2062554
>chr9:2062564-2062636
>chr9:2062689-2063474
>chr9:2063509-2063901
>chr9:2063948-2064015
>chr9:2064057-2064388
>chr9:2064422-2072565
>chr9:2072682-2077777
>chr9:2078415-2078458
>chr9:2079250-2079282
>chr9:2080204-2083543
>chr9:2083643-2087567
>chr9:2087688-2092274
>chr9:2092374-2092795
>chr9:2092977-2099082
>chr9:2099233-2104894
>chr9:2105232-2105580
>chr9:2105619-2106542
>chr9:2106604-2106707
>chr9:2106772-2107830
>chr9:2107885-2108098
>chr9:2108121-2108280
>chr9:2108351-2112757
>chr9:2112782-2112930
>chr9:2112986-2113161
>chr9:2113210-2113254
>chr9:2115326-2116141
>chr9:2116235-2116305
>chr9:2116469-2116560
>chr9:2116761-2116827
>chr9:2117197-2117427
>chr9:2118623-2118714
>chr9:2118774-2118860
>chr9:2121917-2122098
>chr9:2123008-2123529
>chr9:2123560-2134015
>chr9:2134959-2135044
>chr9:2135240-2135309
>chr9:2135366-2135471
>chr9:2136165-2136985
>chr9:2141275-2141324
>chr9:2141364-2141579
>chr9:2141895-2142923
>chr9:2143436-2143508
>chr9:2143799-2144424
>chr9:2144576-2144635
>chr9:2148927-2149033
>chr9:2149148-2149558
>chr9:2149759-2149881
>chr9:2150029-2151352
>chr9:2151589-2151894
>chr9:2152067-2152119
>chr9:2152203-2152261
>chr9:2152349-2152378
>chr9:2154080-2154180
>chr9:2154814-2154955
>chr9:2155648-2155723
>chr9:2155805-2168074
>chr9:2168123-2168269
>chr9:2168300-2168428
>chr9:2169147-2169252
>chr9:2169299-2169427
>chr9:2173974-2174260
>chr9:2174328-2174464
>chr9:2174565-2174644
>chr9:2174787-2175045
>chr9:2175142-2175222
>chr9:2175332-2175503
>chr9:2175580-2175926
>chr9:2175986-2176026
>chr9:2176097-2176138
>chr9:2176427-2176568
>chr9:2176758-2177005
>chr9:2177235-2179225
>chr9:2179337-2179414
>chr9:2179502-2180330
>chr9:2180380-2190541
>chr9:2190620-2200265
>chr9:2200326-2200517
>chr9:2200591-2201301
>chr9:2201375-2201945
>chr9:2202191-2202325
>chr9:2202715-2202752
>chr9:2203260-2203316
>chr9:2203501-2203544
>chr9:2203973-2204117
>chr9:2204166-2204240
>chr9:2206246-2207741
>chr9:2208363-2208763
>chr9:2209252-2209432
>chr9:2209495-2209542
>chr9:2209633-2209815
>chr9:2211054-2211344
>chr9:2218819-2218852
>chr9:2219783-2219941
>chr9:2221747-2222409
>chr9:2222493-2222589
>chr9:2222672-2223294
>chr9:2223400-2223534
>chr9:2223697-2224045
>chr9:2224334-2225136
>chr9:2225337-2225551
>chr9:2225707-2226668
>chr9:2227623-2227819
>chr9:2227864-2228014
>chr9:2228052-2228371
>chr9:2228496-2228587
>chr9:2228620-2239623
>chr9:2239723-2251464
>chr9:2251488-2253860
>chr9:2254656-2254786
>chr9:2254875-2254940
>chr9:2255470-2255904
>chr9:2256071-2256475
>chr9:2256581-2257078
>chr9:2257410-2257492
>chr9:2257519-2257936
>chr9:2260296-2260429
>chr9:2264275-2264321
>chr9:2266342-2267620
>chr9:2270387-2270428
>chr9:2271450-2271484
>chr9:2271532-2272300
>chr9:2273332-2273837
>chr9:2277597-2296880
>chr9:2299807-2299842
>chr9:2300755-2301594
>chr9:2304046-2304233
>chr9:2304471-2304528
>chr9:2305521-2329332
>chr9:2329768-2330757
>chr9:2330847-2331057
>chr9:2331121-2332035
>chr9:2332084-2332714
>chr9:2334703-2334797
>chr9:2334849-2334934
>chr9:2342717-2342985
>chr9:2343044-2343201
>chr9:2343350-2343668
>chr9:2343760-2357259
>chr9:2357294-2370519
>chr9:2370600-2370638
>chr9:2370725-2370954
>chr9:2370955-2371072
>chr9:2371271-2382632
>chr9:2382740-2382849
>chr9:2382927-2383351
>chr9:2383737-2384136
>chr9:2384486-2391795
>chr9:2391895-2391911
>chr9:2392011-2392308
>chr9:2392439-2397736
>chr9:2398008-2398024
>chr9:2398050-2399321
>chr9:2399471-2402178
>chr9:2403468-2404702
>chr9:2404775-2412212
>chr9:2412360-2419593
>chr9:2419663-2420286
>chr9:2420399-2432225
>chr9:2432352-2440948
>chr9:2441040-2441606
>chr9:2442443-2442704
>chr9:2443507-2443595
>chr9:2444107-2444150
>chr9:2444224-2454281
>chr9:2454347-2454439
>chr9:2454546-2455288
>chr9:2455439-2456479
>chr9:2458659-2460933
>chr9:2461063-2462271
>chr9:2462471-2463013
>chr9:2466046-2467186
>chr9:2467351-2468945
>chr9:2469089-2470604
>chr9:2473994-2474173
>chr9:2475432-2475547
>chr9:2476009-2476042
>chr9:2477283-2477337
>chr9:2477414-2477938
>chr9:2478114-2478235
>chr9:2478326-2478990
>chr9:2479053-2480576
>chr9:2484749-2484816
>chr9:2486292-2486583
>chr9:2488660-2488928
>chr9:2489224-2500382
>chr9:2500495-2500758
>chr9:2500959-2501387
>chr9:2502138-2502201
>chr9:2502917-2502962
>chr9:2503202-2505721
>chr9:2505761-2513091
>chr9:2513386-2513487
>chr9:2513533-2516073
>chr9:2520238-2520922
>chr9:2521212-2522507
>chr9:2523911-2524069
>chr9:2524169-2524706
>chr9:2525399-2525634
>chr9:2526083-2526681
>chr9:2527507-2528135
>chr9:2528283-2528298
>chr9:2528301-2531575
>chr9:2532041-2532056
>chr9:2532230-2534777
>chr9:2534814-2537759
>chr9:2537796-2537839
>chr9:2537913-2556927
>chr9:2556956-2557647
>chr9:2557679-2562133
>chr9:2562198-2564979
>chr9:2565596-2567878
>chr9:2567963-2568344
>chr9:2568528-2569538
>chr9:2569638-2570504
>chr9:2570542-2571675
>chr9:2572259-2572288
>chr9:2572323-2573360
>chr9:2573430-2574648
>chr9:2575042-2575082
>chr9:2575132-2576910
>chr9:2576959-2576983
>chr9:2577083-2579083
>chr9:2579268-2582293
>chr9:2582334-2582351
>chr9:2582451-2592373
>chr9:2592727-2592801
>chr9:2592883-2592917
>chr9:2592995-2593042
>chr9:2593088-2593272
>chr9:2593538-2593661
>chr9:2593820-2593910
>chr9:2593983-2594099
>chr9:2594135-2594183
>chr9:2594471-2594792
>chr9:2594877-2594962
>chr9:2595024-2595130
>chr9:2595873-2595942
>chr9:2596097-2596243
>chr9:2597809-2618040
>chr9:2618220-2618549
>chr9:2618581-2618778
>chr9:2618984-2619126
>chr9:2624065-2624154
>chr9:2624209-2624420
>chr9:2624654-2624855
>chr9:2625233-2625271
>chr9:2625364-2625404
>chr9:2625470-2625513
>chr9:2625636-2625680
>chr9:2625900-2626125
>chr9:2626279-2626413
>chr9:2626681-2626815
>chr9:2626853-2626986
>chr9:2627402-2627462
>chr9:2627660-2627777
>chr9:2628028-2628269
>chr9:2628302-2628402
>chr9:2628720-2628786
>chr9:2628970-2629293
>chr9:2629496-2629731
>chr9:2629820-2629948
>chr9:2629973-2630063
>chr9:2630118-2630236
>chr9:2630599-2631203
>chr9:2631232-2631359
>chr9:2631438-2631589
>chr9:2631651-2632173
>chr9:2632350-2632421
>chr9:2632452-2632500
>chr9:2632615-2632965
>chr9:2633708-2633750
>chr9:2634168-2634305
>chr9:2635715-2635796
>chr9:2636003-2636242
>chr9:2636479-2636534
>chr9:2636868-2637822
>chr9:2637871-2652732
>chr9:2653392-2654246
>chr9:2654376-2661465
>chr9:2661565-2667047
>chr9:2676146-2676198
>chr9:2676313-2676388
>chr9:2676508-2685503
>chr9:2685603-2694309
>chr9:2694365-2694401
>chr9:2695395-2700698
>chr9:2700849-2700970
>chr9:2701081-2701295
>chr9:2701780-2703053
>chr9:2703291-2703404
>chr9:2703446-2706012
>chr9:2706096-2710780
>chr9:2710821-2710872
>chr9:2711405-2711436
>chr9:2711482-2711520
>chr9:2714935-2719644
>chr9:2719744-2719767
>chr9:2719846-2719882
>chr9:2720024-2722269
>chr9:2722296-2722986
>chr9:2723071-2723242
>chr9:2723360-2723485
>chr9:2723542-2723707
>chr9:2724570-2725179
>chr9:2729766-2730368
>chr9:2730544-2730749
>chr9:2730888-2730927
>chr9:2731021-2731069
>chr9:2731453-2731569
>chr9:2731874-2736040
>chr9:2736718-2737446
>chr9:2737489-2740519
>chr9:2740609-2740651
>chr9:2740815-2740971
>chr9:2741235-2762175
>chr9:2762368-2762393
>chr9:2762596-2762634
>chr9:2762691-2764937
>chr9:2765296-2772891
>chr9:2772991-2775530
>chr9:2775705-2775854
>chr9:2775989-2776109
>chr9:2776256-2776585
>chr9:2776662-2776733
>chr9:2776847-2780412
>chr9:2780580-2780610
>chr9:2780710-2780725
>chr9:2781360-2781429
>chr9:2781603-2781710
>chr9:2782352-2783164
>chr9:2783212-2786235
>chr9:2786309-2788727
>chr9:2788795-2790084
>chr9:2790259-2793019
>chr9:2793081-2794530
>chr9:2795156-2798728
>chr9:2798799-2798841
>chr9:2798962-2799396
>chr9:2799876-2799943
>chr9:2800043-2800514
>chr9:2800542-2803797
>chr9:2803868-2806210
>chr9:2806362-2806407
>chr9:2806888-2820328
>chr9:2820538-2820821
>chr9:2820962-2821833
>chr9:2824216-2824324
>chr9:2825993-2829892
>chr9:2830102-2830413
>chr9:2830448-2831006
>chr9:2831256-2831383
>chr9:2831715-2832579
>chr9:2832628-2842000
>chr9:2842186-2842378
>chr9:2842973-2843081
>chr9:2843227-2843276
>chr9:2843435-2843478
>chr9:2843573-2843622
>chr9:2843981-2844042
>chr9:2844371-2845206
>chr9:2845333-2845373
>chr9:2845556-2845594
>chr9:2846060-2846104
>chr9:2846313-2846377
>chr9:2846785-2846897
>chr9:2846969-2847027
>chr9:2847053-2847164
>chr9:2847437-2847556
>chr9:2847694-2847736
>chr9:2848084-2848207
>chr9:2848578-2848658
>chr9:2849379-2851354
>chr9:2851455-2860807
>chr9:2861096-2862552
>chr9:2865163-2865182
>chr9:2865781-2866711
>chr9:2866838-2870341
>chr9:2870591-2875957
>chr9:2876886-2876939
>chr9:2877230-2877549
>chr9:2877617-2877704
>chr9:2877743-2878087
>chr9:2878141-2878372
>chr9:2878418-2879283
>chr9:2879334-2880334
>chr9:2880753-2880821
>chr9:2880860-2881049
>chr9:2883892-2884384
>chr9:2884538-2884684
>chr9:2884978-2886474
>chr9:2886552-2886845
>chr9:2887336-2898702
>chr9:2904135-2905858
>chr9:2905980-2906054
>chr9:2906455-2906590
>chr9:2906896-2919479
>chr9:2919491-2928944
>chr9:2929072-2929144
>chr9:2929542-2929667
>chr9:2929841-2929957
>chr9:2930009-2930452
>chr9:2931962-2934135
>chr9:2934262-2941333
>chr9:2941433-2945147
>chr9:2947174-2947669
>chr9:2947851-2948250
>chr9:2948538-2950778
>chr9:2950878-2950912
>chr9:2950966-2951710
>chr9:2951760-2951782
>chr9:2952020-2952064
>chr9:2952138-2952198
>chr9:2952984-2953560
>chr9:2953718-2954025
>chr9:2954210-2954637
>chr9:2955199-2955341
>chr9:2955429-2956122
>chr9:2956255-2957750
>chr9:2957857-2961541
>chr9:2961726-2962153
>chr9:2962422-2962701
>chr9:2962725-2963985
>chr9:2964547-2964953
>chr9:2965044-2965642
>chr9:2968938-2968993
>chr9:2969152-2969352
>chr9:2969403-2969442
>chr9:2969639-2970077
>chr9:2970348-2971171
>chr9:2971695-2971916
>chr9:2973062-2973258
>chr9:2973394-2976235
>chr9:2976263-2987859
>chr9:2987966-2988048
>chr9:2988107-2990710
>chr9:2990940-2991014
>chr9:2991069-2992202
>chr9:2992370-2992469
>chr9:2992771-2992969
>chr9:2993089-2993875
>chr9:2994017-2994251
>chr9:2994306-2994486
>chr9:2994667-2994779
>chr9:2994831-2995510
>chr9:2995639-2995654
>chr9:2996903-2997267
>chr9:2997471-2998138
>chr9:2998238-2998260
>chr9:2998637-3000929
>chr9:3001337-3001363
>chr9:3001904-3006389
>chr9:3006436-3007823
>chr9:3008606-3008724
>chr9:3009039-3009336
>chr9:3009387-3009869
>chr9:3011974-3023747
>chr9:3023824-3023839
>chr9:3024328-3033853
>chr9:3035016-3035374
>chr9:3035443-3036090
>chr9:3036338-3036650
>chr9:3036724-3036793
>chr9:3036845-3038128
>chr9:3038801-3048725
>chr9:3049324-3049649
>chr9:3049779-3050308
>chr9:3050452-3050837
>chr9:3050905-3051302
>chr9:3051374-3051410
>chr9:3051864-3051918
>chr9:3053811-3061783
>chr9:3061997-3062797
>chr9:3062869-3063381
>chr9:3065510-3065572
>chr9:3065716-3065754
>chr9:3065894-3065997
>chr9:3066231-3066274
>chr9:3066320-3066365
>chr9:3066629-3066839
>chr9:3067011-3067064
>chr9:3068898-3068993
>chr9:3069236-3073356
>chr9:3073398-3077851
>chr9:3077857-3078195
>chr9:3080774-3080874
>chr9:3081033-3081201
>chr9:3081343-3081415
>chr9:3081475-3082171
>chr9:3082551-3082658
>chr9:3083352-3086186
>chr9:3086276-3086469
>chr9:3086641-3086722
>chr9:3086983-3087152
>chr9:3087218-3088425
>chr9:3088481-3091424
>chr9:3091514-3091707
>chr9:3091879-3091960
>chr9:3092221-3092390
>chr9:3092454-3094105
>chr9:3094136-3110455
>chr9:3111986-3112110
>chr9:3113107-3113256
>chr9:3113975-3114499
>chr9:3114637-3114958
>chr9:3115049-3115155
>chr9:3115217-3115630
>chr9:3116051-3116217
>chr9:3116323-3118408
>chr9:3119359-3119523
>chr9:3119577-3120122
>chr9:3120167-3120357
>chr9:3120458-3120634
>chr9:3120806-3120891
>chr9:3121059-3121786
>chr9:3122349-3122513
>chr9:3123790-3123835
>chr9:3126992-3127112
>chr9:3127638-3129857
>chr9:3131213-3131341
>chr9:3131571-3131761
>chr9:3131860-3131984
>chr9:3132123-3132190
>chr9:3133403-3133460
>chr9:3133600-3134070
>chr9:3134120-3134541
>chr9:3134610-3134767
>chr9:3135687-3135750
>chr9:3136416-3136463
>chr9:3137817-3138153
>chr9:3138648-3138729
>chr9:3138926-3139073
>chr9:3139739-3155584
>chr9:3156325-3156399
>chr9:3156423-3156682
>chr9:3156767-3156836
>chr9:3156930-3157620
>chr9:3157743-3158294
>chr9:3158682-3158697
>chr9:3158744-3158924
>chr9:3159108-3160242
>chr9:3160777-3160832
>chr9:3161641-3161787
>chr9:3162273-3162505
>chr9:3162736-3163548
>chr9:3163905-3164133
>chr9:3164166-3166465
>chr9:3169330-3169380
>chr9:3169827-3170037
>chr9:3170803-3170819
>chr9:3172543-3172593
>chr9:3173010-3173048
>chr9:3173092-3173129
>chr9:3174152-3174438
>chr9:3174957-3174975
>chr9:3175175-3175217
>chr9:3175379-3175422
>chr9:3176045-3176063
>chr9:3176198-3176295
>chr9:3178123-3178244
>chr9:3183186-3183242
>chr9:3183856-3184053
>chr9:3184194-3185034
>chr9:3185134-3186475
>chr9:3186597-3188912
>chr9:3189012-3190225
>chr9:3190325-3191891
>chr9:3192033-3195830
>chr9:3195951-3198060
>chr9:3198204-3200203
>chr9:3200372-3207830
>chr9:3207930-3207945
>chr9:3207970-3209814
>chr9:3209976-3211860
>chr9:3212064-3213623
>chr9:3213840-3214685
>chr9:3215398-3215971
>chr9:3216143-3218737
>chr9:3219319-3219334
>chr9:3219452-3221661
>chr9:3221981-3222076
>chr9:3222195-3222357
>chr9:3222460-3222788
>chr9:3222949-3223077
>chr9:3223222-3223320
>chr9:3223423-3223661
>chr9:3226862-3227098
>chr9:3227327-3227394
>chr9:3229327-3235513
>chr9:3235668-3239102
>chr9:3240048-3240362
>chr9:3240469-3240540
>chr9:3242362-3242400
>chr9:3242793-3242893
>chr9:3243297-3243606
>chr9:3243755-3244323
>chr9:3244376-3244700
>chr9:3244763-3244884
>chr9:3244938-3244986
>chr9:3247008-3247149
>chr9:3247288-3247439
>chr9:3248146-3248183
>chr9:3248243-3248323
>chr9:3248383-3248572
>chr9:3248685-3249776
>chr9:3249873-3250659
>chr9:3250705-3250736
>chr9:3250946-3251063
>chr9:3251130-3251238
>chr9:3254723-3255232
>chr9:3255347-3255535
>chr9:3255586-3255865
>chr9:3255905-3256241
>chr9:3256308-3256674
>chr9:3257496-3258646
>chr9:3258766-3258813
>chr9:3258887-3259025
>chr9:3259247-3259316
>chr9:3259371-3259689
>chr9:3259957-3260070
>chr9:3260469-3260499
>chr9:3260654-3261055
>chr9:3261384-3275162
>chr9:3275187-3278711
>chr9:3278934-3279285
>chr9:3280390-3280420
>chr9:3281011-3281032
>chr9:3281512-3281551
>chr9:3283624-3284179
>chr9:3284560-3284618
>chr9:3284659-3284877
>chr9:3285537-3288435
>chr9:3289195-3291554
>chr9:3291591-3305096
>chr9:3306593-3309665
>chr9:3313126-3313174
>chr9:3315431-3317683
>chr9:3317791-3318891
>chr9:3319094-3320106
>chr9:3320150-3320626
>chr9:3320653-3320721
>chr9:3321068-3321688
>chr9:3321722-3321908
>chr9:3321994-3322139
>chr9:3322234-3322391
>chr9:3322964-3323852
>chr9:3323925-3324018
>chr9:3324912-3325845
>chr9:3326014-3326817
>chr9:3328655-3329553
>chr9:3330544-3330583
>chr9:3331609-3331710
>chr9:3331893-3331932
>chr9:3332310-3332393
>chr9:3332793-3332981
>chr9:3333354-3334190
>chr9:3334405-3335780
>chr9:3335831-3336493
>chr9:3336546-3336927
>chr9:3336969-3337153
>chr9:3337315-3337492
>chr9:3337523-3338131
>chr9:3338164-3338341
>chr9:3338381-3349012
>chr9:3349164-3350061
>chr9:3351330-3351364
>chr9:3351480-3351737
>chr9:3355146-3355205
>chr9:3355726-3355775
>chr9:3355964-3362685
>chr9:3362862-3367367
>chr9:3367410-3373318
>chr9:3373418-3375569
>chr9:3375659-3375713
>chr9:3375750-3375768
>chr9:3375897-3384392
>chr9:3384814-3389710
>chr9:3390286-3391691
>chr9:3391791-3391811
>chr9:3391902-3396114
>chr9:3396234-3396279
>chr9:3397614-3402025
>chr9:3402240-3404982
>chr9:3405014-3409575
>chr9:3409809-3409976
>chr9:3410025-3410251
>chr9:3411352-3411564
>chr9:3411594-3411663
>chr9:3412885-3412961
>chr9:3413668-3420639
>chr9:3420949-3420998
>chr9:3421050-3421107
>chr9:3421266-3425431
>chr9:3425531-3426658
>chr9:3426784-3431990
>chr9:3433361-3440760
>chr9:3440940-3440972
>chr9:3441630-3441657
>chr9:3441780-3446213
>chr9:3446506-3451274
>chr9:3451311-3451654
>chr9:3451752-3451867
>chr9:3451995-3452024
>chr9:3452259-3452298
>chr9:3452710-3453434
>chr9:3453543-3453640
>chr9:3453740-3457288
>chr9:3457490-3458940
>chr9:3459032-3459161
>chr9:3459336-3459539
>chr9:3460065-3460151
>chr9:3460525-3461263
>chr9:3461568-3463498
>chr9:3463735-3464399
>chr9:3465454-3474140
>chr9:3474235-3474804
>chr9:3475118-3475202
>chr9:3475537-3475614
>chr9:3478619-3478951
>chr9:3481962-3485048
>chr9:3485148-3487888
>chr9:3488210-3493123
>chr9:3493223-3501336
>chr9:3501461-3509169
>chr9:3509315-3509330
>chr9:3509478-3509713
>chr9:3509755-3509956
>chr9:3510016-3510528
>chr9:3510559-3510894
>chr9:3510931-3512174
>chr9:3512645-3512723
>chr9:3512782-3512849
>chr9:3513058-3514262
>chr9:3514384-3515389
>chr9:3515601-3517310
>chr9:3517473-3517513
>chr9:3517618-3517825
>chr9:3518043-3518180
>chr9:3518235-3518663
>chr9:3518817-3518857
>chr9:3519353-3520426
>chr9:3521094-3521304
>chr9:3521677-3522568
>chr9:3522864-3522917
>chr9:3523077-3523392
>chr9:3523452-3523509
>chr9:3523543-3523902
>chr9:3523944-3524232
>chr9:3524292-3524396
>chr9:3524427-3524457
>chr9:3524521-3524750
>chr9:3524841-3524988
>chr9:3525086-3525667
>chr9:3525694-3525771
>chr9:3525907-3526274
>chr9:3526352-3536557
>chr9:3536703-3536837
>chr9:3536922-3537071
>chr9:3537153-3537207
>chr9:3537250-3537364
>chr9:3537671-3537775
>chr9:3537865-3538306
>chr9:3538401-3538711
>chr9:3541251-3541294
>chr9:3541472-3544110
>chr9:3544179-3544272
>chr9:3544309-3544533
>chr9:3544623-3544709
>chr9:3544850-3545320
>chr9:3545346-3546689
>chr9:3547124-3557661
>chr9:3557682-3560138
>chr9:3560733-3560901
>chr9:3561402-3561460
>chr9:3563314-3563460
>chr9:3563574-3568975
>chr9:3569081-3569948
>chr9:3570031-3570220
>chr9:3570298-3570350
>chr9:3570469-3570801
>chr9:3573951-3574068
>chr9:3574130-3574269
>chr9:3574566-3574665
>chr9:3575242-3575473
>chr9:3576119-3576191
>chr9:3577789-3578143
>chr9:3578772-3601542
>chr9:3601577-3601605
>chr9:3601720-3603354
>chr9:3604817-3609797
>chr9:3609981-3619435
>chr9:3619476-3623973
>chr9:3623987-3629550
>chr9:3629693-3630474
>chr9:3630898-3632618
>chr9:3632870-3632912
>chr9:3633126-3634551
>chr9:3634681-3634765
>chr9:3634800-3634964
>chr9:3635108-3635794
>chr9:3635807-3644245
>chr9:3644313-3644790
>chr9:3644855-3644992
>chr9:3645036-3649440
>chr9:3655961-3656114
>chr9:3659668-3660160
>chr9:3660562-3660714
>chr9:3661326-3661399
>chr9:3661568-3661600
>chr9:3662186-3671202
>chr9:3671244-3671713
>chr9:3671800-3672006
>chr9:3672078-3672144
>chr9:3672216-3672272
>chr9:3672345-3673647
>chr9:3674153-3686847
>chr9:3686923-3687021
>chr9:3687149-3692037
>chr9:3692103-3693703
>chr9:3693783-3694789
>chr9:3694872-3695227
>chr9:3695309-3697072
>chr9:3697113-3697614
>chr9:3697691-3697862
>chr9:3698013-3698076
>chr9:3698124-3698886
>chr9:3698964-3699237
>chr9:3699474-3699540
>chr9:3699579-3699622
>chr9:3699692-3699738
>chr9:3699802-3700029
>chr9:3700217-3701374
>chr9:3701454-3701688
>chr9:3701851-3701946
>chr9:3703953-3704042
>chr9:3706404-3706494
>chr9:3706533-3706787
>chr9:3706810-3706883
>chr9:3706984-3707498
>chr9:3707931-3708109
>chr9:3708137-3708823
>chr9:3708953-3708968
>chr9:3709068-3709446
>chr9:3709496-3709980
>chr9:3710034-3716391
>chr9:3716445-3716916
>chr9:3717163-3717201
>chr9:3717575-3717656
>chr9:3718239-3718254
>chr9:3718663-3719278
>chr9:3719339-3719355
>chr9:3719455-3719472
>chr9:3719545-3719771
>chr9:3719829-3719880
>chr9:3720311-3720326
>chr9:3720426-3720444
>chr9:3720841-3721590
>chr9:3721731-3721787
>chr9:3721837-3721970
>chr9:3722025-3722385
>chr9:3722453-3722582
>chr9:3722900-3723395
>chr9:3723433-3724274
>chr9:3724380-3724445
>chr9:3724515-3725437
>chr9:3725492-3725594
>chr9:3725637-3726159
>chr9:3726204-3726408
>chr9:3726466-3726965
>chr9:3727085-3727188
>chr9:3727223-3727371
>chr9:3727435-3727648
>chr9:3727702-3728680
>chr9:3728730-3728761
>chr9:3728992-3729106
>chr9:3729150-3729314
>chr9:3729344-3729918
>chr9:3730014-3730333
>chr9:3730377-3730444
>chr9:3730537-3730603
>chr9:3730678-3731175
>chr9:3731476-3731729
>chr9:3731848-3734976
>chr9:3735032-3735049
>chr9:3735149-3735165
>chr9:3735376-3739286
>chr9:3739880-3741062
>chr9:3742602-3742749
>chr9:3742788-3743006
>chr9:3744359-3751280
>chr9:3751744-3751821
>chr9:3752063-3752799
>chr9:3754249-3754284
>chr9:3754328-3754511
>chr9:3754578-3754810
>chr9:3754860-3755319
>chr9:3755357-3756031
>chr9:3757674-3759195
>chr9:3759229-3759261
>chr9:3759327-3768668
>chr9:3768766-3771499
>chr9:3771589-3771702
>chr9:3772011-3776809
>chr9:3776833-3787898
>chr9:3788009-3788222
>chr9:3788276-3788393
>chr9:3788488-3791507
>chr9:3791636-3801142
>chr9:3801183-3805680
>chr9:3805694-3811778
>chr9:3811815-3812918
>chr9:3813018-3814351
>chr9:3814487-3815476
>chr9:3815576-3815622
>chr9:3815668-3821805
>chr9:3821852-3822447
>chr9:3822497-3825287
>chr9:3825396-3835055
>chr9:3835087-3838599
>chr9:3840148-3840183
>chr9:3840380-3840496
>chr9:3840555-3840631
>chr9:3841536-3841614
>chr9:3841877-3852639
>chr9:3854905-3855736
>chr9:3856426-3856490
>chr9:3861628-3861746
>chr9:3862139-3862656
>chr9:3862757-3864246
>chr9:3864404-3865449
>chr9:3865553-3865625
>chr9:3865713-3870851
>chr9:3872063-3874820
>chr9:3874920-3879829
>chr9:3882400-3886099
>chr9:3886139-3895830
>chr9:3901744-3901882
>chr9:3902217-3902259
>chr9:3902316-3902380
>chr9:3904021-3904109
>chr9:3910970-3911107
>chr9:3917058-3926273
>chr9:3926743-3927068
>chr9:3928762-3934005
>chr9:3934947-3935129
>chr9:3935695-3935731
>chr9:3937466-3937529
>chr9:3937705-3940499
>chr9:3940651-3940942
>chr9:3940978-3941101
>chr9:3941155-3941183
>chr9:3941285-3941416
>chr9:3941457-3941968
>chr9:3942078-3942625
>chr9:3942721-3942879
>chr9:3942981-3943427
>chr9:3943478-3944073
>chr9:3944133-3944560
>chr9:3944624-3944842
>chr9:3944962-3945247
>chr9:3945306-3945554
>chr9:3945689-3947103
>chr9:3947179-3947612
>chr9:3947652-3949009
>chr9:3949055-3949935
>chr9:3950021-3951963
>chr9:3952006-3952446
>chr9:3952547-3952777
>chr9:3953112-3984416
>chr9:3984481-3984759
>chr9:3984805-3985044
>chr9:3985086-3985241
>chr9:3985410-3985445
>chr9:3985458-3985570
>chr9:3985914-4005567
>chr9:4005611-4006165
>chr9:4006219-4006435
>chr9:4006521-4006558
>chr9:4006774-4006886
>chr9:4007505-4007809
>chr9:4007975-4008092
>chr9:4008130-4008320
>chr9:4008421-4008530
>chr9:4008603-4008718
>chr9:4009020-4009111
>chr9:4009562-4009658
>chr9:4011861-4012013
>chr9:4012504-4013319
>chr9:4013465-4017316
>chr9:4017385-4018631
>chr9:4018746-4018959
>chr9:4019220-4021468
>chr9:4021498-4038617
>chr9:4038652-4039971
>chr9:4039999-4062771
>chr9:4062877-4067320
>chr9:4068287-4068348
>chr9:4068436-4071112
>chr9:4071164-4072621
>chr9:4072727-4074770
>chr9:4074910-4077322
>chr9:4077401-4077543
>chr9:4077566-4077616
>chr9:4077717-4078097
>chr9:4078758-4079069
>chr9:4079110-4079181
>chr9:4079264-4079299
>chr9:4080084-4080220
>chr9:4080320-4080362
>chr9:4080845-4080988
>chr9:4081190-4081393
>chr9:4081413-4081487
>chr9:4081618-4081655
>chr9:4082016-4082064
>chr9:4082123-4082229
>chr9:4082278-4082384
>chr9:4082410-4082574
>chr9:4082639-4082776
>chr9:4082972-4083376
>chr9:4083677-4083821
>chr9:4083884-4084734
>chr9:4084775-4085081
>chr9:4085131-4085745
>chr9:4085869-4085943
>chr9:4085980-4086058
>chr9:4086111-4094646
>chr9:4094716-4094942
>chr9:4095061-4102598
>chr9:4102733-4103366
>chr9:4103393-4108366
>chr9:4108410-4108890
>chr9:4108923-4109671
>chr9:4109828-4110280
>chr9:4111066-4111268
>chr9:4112061-4112623
>chr9:4114891-4115205
>chr9:4118994-4119039
>chr9:4119212-4119917
>chr9:4120966-4123663
>chr9:4123725-4129279
>chr9:4129322-4131401
>chr9:4131439-4138522
>chr9:4138836-4138890
>chr9:4139061-4163841
>chr9:4165899-4165990
>chr9:4166026-4166068
>chr9:4166244-4166291
>chr9:4166804-4167393
>chr9:4167449-4167702
>chr9:4167753-4167784
>chr9:4167828-4169120
>chr9:4169217-4169307
>chr9:4169492-4170341
>chr9:4170382-4170467
>chr9:4170540-4171208
>chr9:4171260-4172189
>chr9:4172231-4173336
>chr9:4173457-4173675
>chr9:4173735-4173781
>chr9:4174122-4174576
>chr9:4174628-4176580
>chr9:4176668-4176870
>chr9:4176961-4177062
>chr9:4177112-4177397
>chr9:4177441-4177606
>chr9:4177687-4177828
>chr9:4177976-4178072
>chr9:4178172-4178269
>chr9:4178307-4178570
>chr9:4178599-4179083
>chr9:4179125-4179178
>chr9:4179320-4179353
>chr9:4179405-4179507
>chr9:4179634-4179746
>chr9:4179916-4179953
>chr9:4180076-4180381
>chr9:4180487-4180540
>chr9:4180741-4180775
>chr9:4180833-4180885
>chr9:4180948-4180992
>chr9:4181097-4181502
>chr9:4181624-4193237
>chr9:4193292-4194484
>chr9:4194560-4204224
>chr9:4204353-4204674
>chr9:4204785-4205152
>chr9:4205253-4205282
>chr9:4205433-4205549
>chr9:4205620-4205652
>chr9:4206586-4206697
>chr9:4206756-4206785
>chr9:4206980-4207044
>chr9:4207158-4207189
>chr9:4207297-4207424
>chr9:4207476-4207536
>chr9:4207585-4207823
>chr9:4207886-4207917
>chr9:4208129-4208159
>chr9:4208448-4208567
>chr9:4208596-4208773
>chr9:4208903-4209062
>chr9:4209117-4209555
>chr9:4209599-4209893
>chr9:4210193-4210440
>chr9:4211539-4211574
>chr9:4211683-4211878
>chr9:4211943-4213607
>chr9:4213667-4213965
>chr9:4214087-4214736
>chr9:4214872-4214940
>chr9:4215022-4215252
>chr9:4215352-4215413
>chr9:4215516-4216141
>chr9:4216198-4216240
>chr9:4216273-4216349
>chr9:4216549-4217363
>chr9:4218108-4218260
>chr9:4218406-4218471
>chr9:4218512-4218543
>chr9:4218967-4219178
>chr9:4220549-4220582
>chr9:4222335-4222546
>chr9:4223423-4224092
>chr9:4225794-4225984
>chr9:4226137-4226215
>chr9:4226589-4227094
>chr9:4227508-4227648
>chr9:4227712-4227822
>chr9:4228274-4228469
>chr9:4229032-4229106
>chr9:4229172-4229269
>chr9:4230727-4232276
>chr9:4232325-4232365
>chr9:4232782-4232816
>chr9:4233394-4247804
>chr9:4247869-4252337
>chr9:4252388-4252714
>chr9:4252806-4252856
>chr9:4252932-4253239
>chr9:4253332-4253606
>chr9:4253644-4254158
>chr9:4254212-4270201
>chr9:4270272-4273519
>chr9:4273644-4275169
>chr9:4277546-4277937
>chr9:4277973-4279583
>chr9:4279764-4279903
>chr9:4279997-4280845
>chr9:4281765-4282601
>chr9:4283061-4283127
>chr9:4284602-4284637
>chr9:4285402-4286039
>chr9:4286102-4286942
>chr9:4287018-4287054
>chr9:4287349-4287463
>chr9:4288075-4288169
>chr9:4299785-4299876
>chr9:4300285-4300381
>chr9:4303136-4304219
>chr9:4305522-4306139
>chr9:4306288-4306684
>chr9:4307236-4307483
>chr9:4308010-4308059
>chr9:4308302-4308530
>chr9:4308579-4308676
>chr9:4308933-4308997
>chr9:4311297-4311989
>chr9:4312786-4312886
>chr9:4312973-4313030
>chr9:4313117-4313367
>chr9:4313636-4313663
>chr9:4316576-4316717
>chr9:4318197-4327241
>chr9:4330247-4330335
>chr9:4334574-4334648
>chr9:4339688-4339756
>chr9:4340760-4340810
>chr9:4340847-4342406
>chr9:4342453-4342497
>chr9:4342527-4342617
>chr9:4342653-4360177
>chr9:4360298-4363831
>chr9:4364011-4364552
>chr9:4364594-4365789
>chr9:4365884-4367725
>chr9:4367774-4370227
>chr9:4370381-4370566
>chr9:4370674-4371125
>chr9:4371154-4371247
>chr9:4371350-4371405
>chr9:4371504-4372402
>chr9:4372438-4372507
>chr9:4372581-4372908
>chr9:4373004-4373063
>chr9:4373133-4373197
>chr9:4373594-4373937
>chr9:4374241-4374430
>chr9:4374509-4379743
>chr9:4380008-4380788
>chr9:4380933-4381478
>chr9:4381522-4381743
>chr9:4381786-4383431
>chr9:4383724-4383757
>chr9:4383935-4383971
>chr9:4384039-4384129
>chr9:4385076-4385189
>chr9:4385271-4385349
>chr9:4386389-4386709
>chr9:4386757-4386976
>chr9:4387063-4387162
>chr9:4387444-4387581
>chr9:4387616-4387652
>chr9:4387707-4387892
>chr9:4387959-4388056
>chr9:4388503-4388553
>chr9:4388647-4388890
>chr9:4389089-4389273
>chr9:4389345-4389417
>chr9:4389483-4389531
>chr9:4389932-4390149
>chr9:4390183-4390388
>chr9:4390425-4390463
>chr9:4390525-4390567
>chr9:4390626-4390714
>chr9:4390960-4390993
>chr9:4391096-4391418
>chr9:4391492-4391740
>chr9:4391969-4392153
>chr9:4392220-4392775
>chr9:4392906-4393576
>chr9:4393654-4393982
>chr9:4394127-4394170
>chr9:4394273-4394499
>chr9:4394534-4394918
>chr9:4394989-4395886
>chr9:4396626-4396996
>chr9:4400122-4400311
>chr9:4403413-4403443
>chr9:4403484-4403524
>chr9:4404083-4404278
>chr9:4404307-4404627
>chr9:4404675-4406874
>chr9:4406901-4408219
>chr9:4408482-4422655
>chr9:4422693-4433938
>chr9:4433962-4434682
>chr9:4434866-4434916
>chr9:4435170-4435813
>chr9:4438691-4445802
>chr9:4445951-4446102
>chr9:4446848-4447155
>chr9:4448274-4460012
>chr9:4460112-4462023
>chr9:4462066-4462099
>chr9:4462151-4462182
>chr9:4462400-4462416
>chr9:4462494-4462692
>chr9:4462744-4463858
>chr9:4463958-4474630
>chr9:4476735-4476802
>chr9:4476909-4477002
>chr9:4477330-4477541
>chr9:4478383-4478572
>chr9:4478661-4478690
>chr9:4479057-4486545
>chr9:4487418-4487618
>chr9:4487712-4487913
>chr9:4487964-4488037
>chr9:4488198-4488424
>chr9:4488525-4489061
>chr9:4489149-4489221
>chr9:4490064-4490139
>chr9:4490401-4490436
>chr9:4490607-4490693
>chr9:4490941-4491112
>chr9:4491188-4491297
>chr9:4491727-4491956
>chr9:4492114-4492503
>chr9:4492697-4492993
>chr9:4493134-4493198
>chr9:4493802-4494502
>chr9:4494725-4499898
>chr9:4500405-4503223
>chr9:4505704-4505806
>chr9:4508679-4509254
>chr9:4509553-4509592
>chr9:4509659-4510230
>chr9:4510311-4510409
>chr9:4510597-4514660
>chr9:4514972-4515032
>chr9:4515096-4515242
>chr9:4515311-4518266
>chr9:4518296-4527851
>chr9:4529224-4529949
>chr9:4530245-4530718
>chr9:4530864-4531136
>chr9:4533972-4534385
>chr9:4534472-4534511
>chr9:4534945-4535511
>chr9:4536956-4537079
>chr9:4539162-4539214
>chr9:4539269-4539340
>chr9:4539458-4540199
>chr9:4540293-4540435
>chr9:4541541-4541614
>chr9:4546956-4547073
>chr9:4548746-4548872
>chr9:4549121-4549149
>chr9:4549452-4549505
>chr9:4549783-4549847
>chr9:4550610-4550647
>chr9:4551373-4551408
>chr9:4551899-4551965
>chr9:4553269-4553353
>chr9:4554773-4563520
>chr9:4563614-4564249
>chr9:4564365-4564434
>chr9:4577125-4577243
>chr9:4577374-4577604
>chr9:4577662-4578165
>chr9:4578315-4578653
>chr9:4578799-4578891
>chr9:4578941-4579118
>chr9:4579243-4579310
>chr9:4579803-4579873
>chr9:4580081-4580245
>chr9:4580409-4580437
>chr9:4580545-4580668
>chr9:4581479-4581551
>chr9:4581626-4582144
>chr9:4582217-4582766
>chr9:4582843-4583156
>chr9:4583194-4583788
>chr9:4583831-4585129
>chr9:4585159-4585271
>chr9:4585298-4585632
>chr9:4585660-4586288
>chr9:4586360-4586489
>chr9:4587933-4588777
>chr9:4589024-4589353
>chr9:4589393-4589745
>chr9:4589817-4590003
>chr9:4590078-4590260
>chr9:4590391-4591848
>chr9:4591905-4592256
>chr9:4592460-4592506
>chr9:4593155-4593592
>chr9:4593644-4597107
>chr9:4597949-4598079
>chr9:4598196-4598387
>chr9:4598439-4598511
>chr9:4598545-4599959
>chr9:4599994-4600969
>chr9:4601128-4601938
>chr9:4602116-4603085
>chr9:4603461-4604049
>chr9:4604103-4604866
>chr9:4604935-4605215
>chr9:4605315-4616111
>chr9:4616149-4616447
>chr9:4616467-4622154
>chr9:4622196-4625257
>chr9:4625312-4625625
>chr9:4625669-4640061
>chr9:4640245-4640288
>chr9:4640354-4640444
>chr9:4641049-4641424
>chr9:4641477-4644748
>chr9:4644982-4645072
>chr9:4645111-4645168
>chr9:4645567-4645602
>chr9:4645719-4649282
>chr9:4649569-4649648
>chr9:4649830-4649904
>chr9:4653483-4653569
>chr9:4653748-4653811
>chr9:4655817-4656112
>chr9:4656380-4656429
>chr9:4656551-4656729
>chr9:4657062-4663055
>chr9:4664522-4664819
>chr9:4664900-4665074
>chr9:4665266-4676696
>chr9:4676752-4677887
>chr9:4677951-4677979
>chr9:4681522-4684202
>chr9:4684242-4695402
>chr9:4695458-4696822
>chr9:4697003-4697632
>chr9:4697923-4705598
>chr9:4705640-4706446
>chr9:4706511-4707295
>chr9:4707355-4707967
>chr9:4711522-4729492
>chr9:4729771-4729943
>chr9:4730046-4748113
>chr9:4748451-4748769
>chr9:4748869-4749735
>chr9:4749938-4750172
>chr9:4752243-4752349
>chr9:4752582-4752610
>chr9:4753410-4753467
>chr9:4753542-4753632
>chr9:4753663-4753724
>chr9:4753824-4753839
>chr9:4753861-4754343
>chr9:4755479-4755506
>chr9:4755646-4756773
>chr9:4756932-4756949
>chr9:4757049-4771285
>chr9:4771549-4773221
>chr9:4775013-4775295
>chr9:4775404-4775681
>chr9:4776052-4776188
>chr9:4776575-4776833
>chr9:4777844-4778094
>chr9:4778283-4778305
>chr9:4778416-4783009
>chr9:4783144-4783775
>chr9:4783918-4784012
>chr9:4784138-4788939
>chr9:4789220-4793051
>chr9:4793426-4810214
>chr9:4810314-4810403
>chr9:4810474-4810526
>chr9:4810605-4812718
>chr9:4813394-4831693
>chr9:4831899-4831952
>chr9:4832210-4832360
>chr9:4832484-4832542
>chr9:4834642-4834677
>chr9:4836163-4836523
>chr9:4836975-4837052
>chr9:4837526-4838055
>chr9:4838447-4838689
>chr9:4838823-4838888
>chr9:4839111-4839277
>chr9:4841431-4841468
>chr9:4842208-4842462
>chr9:4847737-4848317
>chr9:4848364-4854930
>chr9:4855818-4855900
>chr9:4856544-4857656
>chr9:4858399-4858459
>chr9:4859359-4860454
>chr9:4860578-4862879
>chr9:4863121-4869507
>chr9:4869751-4869862
>chr9:4871380-4871425
>chr9:4871546-4871749
>chr9:4871801-4871896
>chr9:4871992-4872281
>chr9:4872703-4875372
>chr9:4875425-4881476
>chr9:4881599-4887544
>chr9:4887644-4891081
>chr9:4891449-4896247
>chr9:4897130-4897185
>chr9:4898407-4898746
>chr9:4899320-4899350
>chr9:4900859-4900915
>chr9:4902514-4903083
>chr9:4903544-4903580
>chr9:4904164-4904300
>chr9:4905335-4905826
>chr9:4906037-4907783
>chr9:4907823-4908474
>chr9:4908537-4913588
>chr9:4913611-4915182
>chr9:4915555-4915592
>chr9:4915792-4916727
>chr9:4916839-4917535
>chr9:4917674-4917904
>chr9:4918235-4919257
>chr9:4919544-4919684
>chr9:4919736-4920263
>chr9:4920337-4920517
>chr9:4923254-4924882
>chr9:4924909-4925309
>chr9:4925378-4925448
>chr9:4925505-4925756
>chr9:4925856-4926047
>chr9:4926128-4926552
>chr9:4927045-4927085
>chr9:4927175-4927252
>chr9:4927374-4927995
>chr9:4930503-4958011
>chr9:4959468-4960615
>chr9:4960865-4960895
>chr9:4965017-4965238
>chr9:4965404-4965520
>chr9:4965613-4965684
>chr9:4966841-4966879
>chr9:4967276-4967326
>chr9:4967914-4967951
>chr9:4968217-4968427
>chr9:4968517-4968533
>chr9:4968633-4969521
>chr9:4969610-4970389
>chr9:4970456-4970494
>chr9:4970890-4970909
>chr9:4971254-4971466
>chr9:4971526-4972981
>chr9:4973105-4973242
>chr9:4973283-4973774
>chr9:4974368-4974406
>chr9:4976164-4976179
>chr9:4977125-4977206
>chr9:4977262-4978526
>chr9:4978582-4979743
>chr9:4979854-4979890
>chr9:4980217-4992694
>chr9:4993094-4993257
>chr9:4993409-4999002
>chr9:4999031-4999088
>chr9:4999167-4999777
>chr9:4999802-5003653
>chr9:5006510-5007050
>chr9:5007133-5007507
>chr9:5007522-5007686
>chr9:5007767-5008080
>chr9:5008364-5008501
>chr9:5008553-5008586
>chr9:5008621-5009094
>chr9:5009272-5012590
>chr9:5013530-5013938
>chr9:5015422-5015805
>chr9:5015908-5016294
>chr9:5016371-5017044
>chr9:5017141-5017175
>chr9:5017427-5017627
>chr9:5017664-5017879
>chr9:5017975-5018517
>chr9:5019261-5019505
>chr9:5019540-5019628
>chr9:5019718-5019786
>chr9:5019854-5020023
>chr9:5020166-5020223
>chr9:5020401-5020437
>chr9:5021270-5021316
>chr9:5021386-5022872
>chr9:5023348-5027284
>chr9:5027562-5027710
>chr9:5028097-5042604
>chr9:5043453-5043489
>chr9:5045568-5045646
>chr9:5045754-5045863
>chr9:5046062-5046089
>chr9:5046138-5046375
>chr9:5046607-5046693
>chr9:5046936-5051920
>chr9:5052101-5052351
>chr9:5052576-5052694
>chr9:5053257-5053587
>chr9:5053664-5053783
>chr9:5054086-5054131
>chr9:5055701-5056509
>chr9:5056875-5056913
>chr9:5057861-5058056
>chr9:5058104-5059765
>chr9:5060198-5060236
>chr9:5060315-5060455
>chr9:5060588-5066005
>chr9:5066468-5066635
>chr9:5066742-5066797
>chr9:5066931-5067095
>chr9:5067149-5067215
>chr9:5067414-5068261
>chr9:5068419-5068464
>chr9:5068527-5068603
>chr9:5068672-5068894
>chr9:5068942-5069185
>chr9:5069451-5069527
>chr9:5069877-5070147
>chr9:5070214-5070305
>chr9:5070378-5070501
>chr9:5071222-5071286
>chr9:5071323-5071423
>chr9:5074066-5074159
>chr9:5074351-5074392
>chr9:5074500-5074541
>chr9:5075263-5075566
>chr9:5077074-5077150
>chr9:5077934-5078037
>chr9:5078136-5078239
>chr9:5081645-5081931
>chr9:5082034-5082093
>chr9:5083328-5083477
>chr9:5085922-5103326
>chr9:5103611-5103665
>chr9:5103769-5103819
>chr9:5103877-5104059
>chr9:5105087-5105697
>chr9:5105741-5105877
>chr9:5105950-5106092
>chr9:5106171-5106992
>chr9:5107018-5107049
>chr9:5107125-5107480
>chr9:5107615-5107746
>chr9:5107894-5107928
>chr9:5108142-5108217
>chr9:5108282-5108586
>chr9:5108689-5109199
>chr9:5112957-5121147
>chr9:5121696-5121736
>chr9:5121996-5122079
>chr9:5122308-5122362
>chr9:5122401-5122465
>chr9:5122615-5122684
>chr9:5122927-5122961
>chr9:5127973-5129392
>chr9:5129491-5129594
>chr9:5129788-5129823
>chr9:5130046-5130174
>chr9:5130648-5130782
>chr9:5130829-5131201
>chr9:5131248-5131984
>chr9:5132609-5132647
>chr9:5133410-5149574
>chr9:5149589-5152584
>chr9:5152795-5152875
>chr9:5153483-5155750
>chr9:5156586-5156637
>chr9:5157155-5157191
>chr9:5157416-5157638
>chr9:5157684-5157733
>chr9:5157769-5158066
>chr9:5158181-5158268
>chr9:5160918-5162841
>chr9:5163841-5168277
>chr9:5168494-5169332
>chr9:5169506-5184452
>chr9:5184807-5187504
>chr9:5187621-5198290
>chr9:5198518-5199161
>chr9:5199393-5199496
>chr9:5201094-5201869
>chr9:5203135-5203244
>chr9:5203408-5203465
>chr9:5203829-5203955
>chr9:5204030-5204217
>chr9:5204261-5204335
>chr9:5205861-5206360
>chr9:5206512-5207959
>chr9:5208129-5235710
>chr9:5235839-5236724
>chr9:5236939-5237023
>chr9:5238251-5238502
>chr9:5238569-5250956
>chr9:5251069-5251087
>chr9:5251156-5252089
>chr9:5252839-5252885
>chr9:5252931-5252984
>chr9:5253035-5253133
>chr9:5254751-5254831
>chr9:5256108-5256840
>chr9:5258913-5259664
>chr9:5259706-5259787
>chr9:5259882-5261093
>chr9:5261370-5263369
>chr9:5263476-5264824
>chr9:5264992-5276298
>chr9:5276331-5276716
>chr9:5276770-5278913
>chr9:5279037-5285264
>chr9:5287820-5288360
>chr9:5288433-5288721
>chr9:5289718-5289991
>chr9:5290045-5290116
>chr9:5290244-5290289
>chr9:5290409-5290537
>chr9:5290953-5290985
>chr9:5291685-5292267
>chr9:5293458-5294041
>chr9:5297394-5297469
>chr9:5297525-5297596
>chr9:5298504-5304927
>chr9:5304980-5308819
>chr9:5308856-5313876
>chr9:5314847-5317214
>chr9:5317976-5318005
>chr9:5322035-5327774
>chr9:5328941-5328978
>chr9:5334893-5341286
>chr9:5341524-5341571
>chr9:5342147-5342226
>chr9:5342857-5343018
>chr9:5343056-5343120
>chr9:5343428-5344072
>chr9:5344465-5344507
>chr9:5348730-5349082
>chr9:5350449-5350497
>chr9:5350546-5350626
>chr9:5350812-5350843
>chr9:5350882-5350914
>chr9:5351046-5351181
>chr9:5351330-5351379
>chr9:5353363-5353419
>chr9:5353998-5354349
>chr9:5355245-5355285
>chr9:5356207-5356269
>chr9:5356610-5356656
>chr9:5357083-5357169
>chr9:5357521-5359273
>chr9:5359512-5359561
>chr9:5360154-5360189
>chr9:5360526-5360599
>chr9:5360714-5360792
>chr9:5361525-5371180
>chr9:5374644-5375526
>chr9:5375646-5375869
>chr9:5375907-5375998
>chr9:5376067-5379848
>chr9:5380606-5380666
>chr9:5381881-5382139
>chr9:5383163-5383287
>chr9:5383347-5383413
>chr9:5383483-5383535
>chr9:5383875-5383891
>chr9:5384035-5386149
>chr9:5386279-5386373
>chr9:5386575-5386673
>chr9:5387117-5387847
>chr9:5388025-5388157
>chr9:5388230-5388748
>chr9:5388813-5389151
>chr9:5389309-5389535
>chr9:5390002-5390158
>chr9:5390269-5390609
>chr9:5390995-5391532
>chr9:5391703-5391718
>chr9:5391773-5399134
>chr9:5399302-5399368
>chr9:5399447-5399533
>chr9:5400380-5402470
>chr9:5402664-5408987
>chr9:5409014-5410221
>chr9:5410262-5411041
>chr9:5414278-5414307
>chr9:5417139-5417166
>chr9:5418204-5418289
>chr9:5418489-5418558
>chr9:5426118-5426353
>chr9:5427377-5435440
>chr9:5435540-5438686
>chr9:5438816-5438910
>chr9:5439112-5439210
>chr9:5439654-5440384
>chr9:5440562-5440694
>chr9:5440767-5441285
>chr9:5441350-5441687
>chr9:5441845-5442071
>chr9:5442537-5442693
>chr9:5442804-5443144
>chr9:5443524-5444212
>chr9:5444441-5444574
>chr9:5448928-5449010
>chr9:5449156-5449202
>chr9:5449478-5449573
>chr9:5449762-5449826
>chr9:5449974-5450026
>chr9:5450502-5450579
>chr9:5450760-5451214
>chr9:5451312-5451506
>chr9:5452757-5452787
>chr9:5453246-5453635
>chr9:5458272-5458461
>chr9:5458477-5458642
>chr9:5458683-5458729
>chr9:5459325-5459420
>chr9:5459983-5460031
>chr9:5461733-5461913
>chr9:5462648-5462685
>chr9:5462714-5463236
>chr9:5465022-5465137
>chr9:5467997-5468162
>chr9:5469254-5469317
>chr9:5469517-5469579
>chr9:5469950-5471170
>chr9:5471295-5475134
>chr9:5475352-5477089
>chr9:5477258-5479639
>chr9:5479739-5485443
>chr9:5485659-5487836
>chr9:5487886-5489160
>chr9:5489334-5490165
>chr9:5491673-5491712
>chr9:5492042-5492083
>chr9:5492465-5492591
>chr9:5493104-5493176
>chr9:5493557-5493696
>chr9:5494084-5494158
>chr9:5495137-5495172
>chr9:5495716-5496060
>chr9:5496733-5496778
>chr9:5497628-5497680
>chr9:5498214-5498569
>chr9:5499130-5499225
>chr9:5500075-5508009
>chr9:5510708-5510809
>chr9:5510831-5510882
>chr9:5511854-5511950
>chr9:5515919-5515959
>chr9:5517784-5519137
>chr9:5519424-5519470
>chr9:5520508-5520659
>chr9:5520730-5520913
>chr9:5521837-5522616
>chr9:5522667-5522764
>chr9:5522803-5522905
>chr9:5523076-5523213
>chr9:5523585-5523802
>chr9:5523823-5529120
>chr9:5529950-5529992
>chr9:5530781-5530872
>chr9:5531455-5531535
>chr9:5531596-5537452
>chr9:5538071-5538118
>chr9:5538867-5545591
>chr9:5545745-5546069
>chr9:5546135-5568711
>chr9:5568811-5571888
>chr9:5572142-5577120
>chr9:5577240-5577351
>chr9:5577605-5581105
>chr9:5581151-5582376
>chr9:5582429-5582465
>chr9:5582554-5582729
>chr9:5582883-5582910
>chr9:5582943-5583418
>chr9:5583449-5583653
>chr9:5583708-5584046
>chr9:5584091-5584164
>chr9:5584272-5584543
>chr9:5584681-5585724
>chr9:5585815-5587293
>chr9:5587332-5587406
>chr9:5587509-5587551
>chr9:5588503-5588556
>chr9:5588701-5588742
>chr9:5592811-5592926
>chr9:5594335-5597178
>chr9:5597319-5597415
>chr9:5597527-5601445
>chr9:5601486-5606586
>chr9:5606683-5606734
>chr9:5606846-5617562
>chr9:5617662-5621006
>chr9:5621410-5629601
>chr9:5629720-5634818
>chr9:5635012-5635063
>chr9:5635732-5635914
>chr9:5637838-5638199
>chr9:5638233-5640149
>chr9:5640303-5640397
>chr9:5640512-5649111
>chr9:5649219-5649398
>chr9:5649436-5649526
>chr9:5649648-5650599
>chr9:5650635-5650700
>chr9:5653843-5653919
>chr9:5654026-5654056
>chr9:5654312-5654352
>chr9:5658319-5658970
>chr9:5659049-5659146
>chr9:5659185-5659386
>chr9:5659477-5659716
>chr9:5660094-5660306
>chr9:5660339-5660557
>chr9:5660624-5660809
>chr9:5666871-5667038
>chr9:5667505-5676907
>chr9:5679584-5679637
>chr9:5680900-5680981
>chr9:5681050-5681085
>chr9:5681260-5681296
>chr9:5682502-5682611
>chr9:5682662-5683650
>chr9:5683712-5683955
>chr9:5684564-5684600
>chr9:5685770-5685841
>chr9:5686470-5688636
>chr9:5688985-5689120
>chr9:5689178-5689351
>chr9:5689695-5689892
>chr9:5689984-5690045
>chr9:5690145-5690175
>chr9:5690391-5690630
>chr9:5690775-5690808
>chr9:5691309-5691335
>chr9:5691422-5691475
>chr9:5691690-5691731
>chr9:5691783-5691839
>chr9:5692107-5692219
>chr9:5692775-5692894
>chr9:5693028-5693170
>chr9:5693210-5693561
>chr9:5693601-5694920
>chr9:5695019-5695199
>chr9:5695696-5695759
>chr9:5695888-5695997
>chr9:5696222-5696302
>chr9:5696512-5696567
>chr9:5696781-5696828
>chr9:5696930-5697125
>chr9:5697264-5697336
>chr9:5697397-5697480
>chr9:5697535-5697594
>chr9:5698731-5698820
>chr9:5698875-5698930
>chr9:5698983-5699289
>chr9:5699608-5699739
>chr9:5699785-5701262
>chr9:5701367-5701407
>chr9:5701667-5701911
>chr9:5702782-5704241
>chr9:5704271-5706137
>chr9:5709121-5709549
>chr9:5709667-5709759
>chr9:5710112-5710175
>chr9:5717294-5717503
>chr9:5717700-5717740
>chr9:5720088-5720280
>chr9:5720539-5720574
>chr9:5720594-5720892
>chr9:5720936-5720978
>chr9:5721066-5721937
>chr9:5721979-5724972
>chr9:5725021-5728693
>chr9:5728793-5730076
>chr9:5730097-5730895
>chr9:5730968-5752409
>chr9:5752447-5761517
>chr9:5761677-5768157
>chr9:5768261-5768378
>chr9:5768481-5768561
>chr9:5768686-5768827
>chr9:5768899-5768967
>chr9:5769018-5769055
>chr9:5769826-5769857
>chr9:5770181-5774831
>chr9:5774931-5779876
>chr9:5781651-5781686
>chr9:5781935-5781951
>chr9:5782143-5783084
>chr9:5784086-5785216
>chr9:5785284-5785729
>chr9:5785926-5786437
>chr9:5786569-5786653
>chr9:5786759-5786977
>chr9:5787049-5787746
>chr9:5787846-5788115
>chr9:5789985-5792412
>chr9:5792610-5793325
>chr9:5793388-5793481
>chr9:5793520-5822421
>chr9:5822639-5822827
>chr9:5822873-5823335
>chr9:5823398-5823491
>chr9:5823530-5842905
>chr9:5843014-5846170
>chr9:5846211-5846489
>chr9:5846572-5846684
>chr9:5847596-5847679
>chr9:5848026-5850607
>chr9:5850630-5850858
>chr9:5850891-5853463
>chr9:5853561-5858364
>chr9:5859250-5859316
>chr9:5859597-5859638
>chr9:5861273-5861484
>chr9:5861711-5861963
>chr9:5862011-5863828
>chr9:5865302-5865386
>chr9:5865407-5865442
>chr9:5865629-5865669
>chr9:5868797-5870085
>chr9:5870905-5872180
>chr9:5872338-5872388
>chr9:5873230-5873284
>chr9:5873568-5873617
>chr9:5873803-5873840
>chr9:5873912-5874049
>chr9:5874265-5874360
>chr9:5874452-5874577
>chr9:5874900-5874962
>chr9:5875085-5875226
>chr9:5875520-5875611
>chr9:5875699-5875885
>chr9:5876734-5876827
>chr9:5879311-5882109
>chr9:5882436-5884162
>chr9:5884321-5885116
>chr9:5885412-5886804
>chr9:5887009-5899450
>chr9:5899503-5899534
>chr9:5899634-5901148
>chr9:5901250-5902382
>chr9:5902909-5902948
>chr9:5903028-5904717
>chr9:5904903-5906566
>chr9:5906616-5906759
>chr9:5906859-5907605
>chr9:5907639-5907753
>chr9:5907853-5907868
>chr9:5907891-5909701
>chr9:5909999-5913167
>chr9:5913173-5918815
>chr9:5921057-5921106
>chr9:5921257-5923403
>chr9:5923494-5926541
>chr9:5926639-5926672
>chr9:5926768-5928321
>chr9:5928458-5931104
>chr9:5931406-5942264
>chr9:5942373-5943982
>chr9:5944031-5944068
>chr9:5944200-5945532
>chr9:5945765-5946388
>chr9:5946428-5946483
>chr9:5946548-5946861
>chr9:5946957-5947171
>chr9:5947221-5948944
>chr9:5949374-5949672
>chr9:5949708-5950388
>chr9:5950471-5951149
>chr9:5951254-5953546
>chr9:5953725-5954990
>chr9:5955375-5955390
>chr9:5955407-5957663
>chr9:5957888-5960322
>chr9:5960490-5960507
>chr9:5960633-5961608
>chr9:5961632-5962721
>chr9:5962858-5965332
>chr9:5965373-5966929
>chr9:5966951-5968922
>chr9:5968962-5969952
>chr9:5970000-5970984
>chr9:5971084-5974382
>chr9:5974492-5986510
>chr9:5986789-5986947
>chr9:5986987-5987139
>chr9:5987208-5987477
>chr9:5987859-5987951
>chr9:5987982-5988106
>chr9:5988168-5988210
>chr9:5989422-5989604
>chr9:5991014-5991057
>chr9:5992981-5993011
>chr9:5995756-5995796
>chr9:5996097-5996189
>chr9:5997485-5997525
>chr9:5998306-5998421
>chr9:5999179-5999292
>chr9:5999394-5999492
>chr9:5999622-5999663
>chr9:5999733-5999827
>chr9:5999892-5999935
>chr9:5999986-6001933
>chr9:6003102-6003452
>chr9:6003532-6003643
>chr9:6003894-6004077
>chr9:6004140-6004257
>chr9:6004538-6004592
>chr9:6004808-6004839
>chr9:6005327-6005505
>chr9:6005677-6005743
>chr9:6009276-6009487
>chr9:6010012-6010347
>chr9:6010905-6013411
>chr9:6013790-6013846
>chr9:6013964-6014076
>chr9:6014209-6014345
>chr9:6015567-6015645
>chr9:6015795-6022597
>chr9:6022920-6022946
>chr9:6023110-6025212
>chr9:6025312-6025982
>chr9:6026061-6033102
>chr9:6033218-6035219
>chr9:6035284-6035872
>chr9:6035977-6045382
>chr9:6045595-6046593
>chr9:6046680-6046756
>chr9:6046807-6046881
>chr9:6046929-6047020
>chr9:6047279-6047314
>chr9:6047513-6047677
>chr9:6047770-6047826
>chr9:6048267-6048531
>chr9:6048945-6049004
>chr9:6049192-6049582
>chr9:6050034-6050178
>chr9:6051945-6051986
>chr9:6055675-6057287
>chr9:6057312-6058701
>chr9:6058812-6059748
>chr9:6059999-6060277
>chr9:6064142-6064198
>chr9:6069056-6069137
>chr9:6069515-6069721
>chr9:6069888-6070679
>chr9:6070733-6070774
>chr9:6070929-6071412
>chr9:6071849-6072236
>chr9:6072283-6072720
>chr9:6072777-6074151
>chr9:6074324-6074798
>chr9:6075037-6075133
>chr9:6075260-6075490
>chr9:6075794-6075886
>chr9:6075946-6076051
>chr9:6076295-6076429
>chr9:6076587-6076845
>chr9:6076937-6077661
>chr9:6077780-6078047
>chr9:6078123-6078236
>chr9:6078323-6078394
>chr9:6078486-6078618
>chr9:6078663-6078703
>chr9:6078807-6078981
>chr9:6079068-6079239
>chr9:6079325-6079412
>chr9:6079468-6079611
>chr9:6079650-6080049
>chr9:6080219-6080376
>chr9:6080412-6080527
>chr9:6080831-6081120
>chr9:6081316-6081424
>chr9:6081513-6081687
>chr9:6081832-6081894
>chr9:6081927-6082971
>chr9:6083001-6085425
>chr9:6085489-6085668
>chr9:6085713-6092080
>chr9:6092281-6114506
>chr9:6114607-6116422
>chr9:6116457-6116673
>chr9:6116722-6117016
>chr9:6117166-6117438
>chr9:6117587-6118044
>chr9:6118117-6118152
>chr9:6120280-6120382
>chr9:6121005-6121201
>chr9:6121711-6121936
>chr9:6123154-6124441
>chr9:6124535-6124583
>chr9:6125064-6125107
>chr9:6125434-6134090
>chr9:6134249-6134434
>chr9:6134510-6143861
>chr9:6144151-6144247
>chr9:6144427-6144679
>chr9:6145812-6148117
>chr9:6148242-6148385
>chr9:6148965-6149096
>chr9:6149248-6149436
>chr9:6149759-6150212
>chr9:6151163-6151320
>chr9:6152301-6160853
>chr9:6161260-6163394
>chr9:6164009-6164205
>chr9:6165263-6165302
>chr9:6167123-6167157
>chr9:6168846-6168883
>chr9:6169080-6169211
>chr9:6169235-6169440
>chr9:6170023-6170644
>chr9:6170684-6179815
>chr9:6179907-6180240
>chr9:6181962-6182103
>chr9:6187737-6189276
>chr9:6189334-6189370
>chr9:6189813-6192101
>chr9:6192527-6192585
>chr9:6192763-6192795
>chr9:6194324-6203986
>chr9:6204220-6210053
>chr9:6210221-6219909
>chr9:6219949-6220263
>chr9:6220305-6221549
>chr9:6221602-6223085
>chr9:6223311-6223406
>chr9:6224971-6225256
>chr9:6226934-6228241
>chr9:6228382-6231234
>chr9:6231461-6233703
>chr9:6234144-6234304
>chr9:6235028-6235199
>chr9:6235270-6235580
>chr9:6235653-6236310
>chr9:6236508-6237406
>chr9:6239009-6243855
>chr9:6244778-6245159
>chr9:6246644-6247856
>chr9:6248173-6252166
>chr9:6253216-6253257
>chr9:6253377-6254744
>chr9:6254768-6255659
>chr9:6256060-6256099
>chr9:6259508-6261094
>chr9:6261174-6262996
>chr9:6263173-6263218
>chr9:6263559-6263589
>chr9:6263634-6263698
>chr9:6265250-6265340
>chr9:6266240-6266336
>chr9:6268212-6268380
>chr9:6269913-6269955
>chr9:6270025-6270067
>chr9:6270834-6271006
>chr9:6271479-6271696
>chr9:6271769-6272560
>chr9:6272642-6273297
>chr9:6273322-6285710
>chr9:6285810-6291692
>chr9:6292187-6292286
>chr9:6292527-6292565
>chr9:6292608-6293006
>chr9:6293027-6293434
>chr9:6293565-6297026
>chr9:6297156-6297910
>chr9:6298887-6298949
>chr9:6299183-6299228
>chr9:6300928-6301314
>chr9:6301952-6305598
>chr9:6305761-6306868
>chr9:6306991-6307710
>chr9:6308973-6309128
>chr9:6309204-6309265
>chr9:6311574-6311649
>chr9:6313254-6313569
>chr9:6314278-6329552
>chr9:6329587-6329733
>chr9:6331046-6331077
>chr9:6331283-6338319
>chr9:6338443-6343368
>chr9:6343429-6353436
>chr9:6353497-6354764
>chr9:6355199-6355328
>chr9:6356183-6356309
>chr9:6358402-6360209
>chr9:6360806-6360905
>chr9:6361144-6361188
>chr9:6361277-6361423
>chr9:6361626-6361839
>chr9:6361899-6362437
>chr9:6362488-6362528
>chr9:6362715-6362825
>chr9:6362944-6363019
>chr9:6363100-6363133
>chr9:6363309-6363361
>chr9:6363499-6363717
>chr9:6363931-6364020
>chr9:6364190-6364291
>chr9:6364394-6365815
>chr9:6366903-6367075
>chr9:6367377-6367762
>chr9:6370383-6370457
>chr9:6370879-6370926
>chr9:6371667-6371788
>chr9:6371839-6372097
>chr9:6372244-6372403
>chr9:6372503-6372558
>chr9:6372658-6372706
>chr9:6372837-6373212
>chr9:6373271-6373416
>chr9:6373617-6374013
>chr9:6374383-6374427
>chr9:6374634-6374900
>chr9:6374984-6375029
>chr9:6375064-6375534
>chr9:6375556-6375784
>chr9:6375855-6376198
>chr9:6376251-6378879
>chr9:6378914-6379298
>chr9:6379374-6381644
>chr9:6381710-6382626
>chr9:6382710-6382754
>chr9:6383108-6383163
>chr9:6383229-6387088
>chr9:6387131-6388780
>chr9:6388898-6394228
>chr9:6394328-6395985
>chr9:6396037-6396079
>chr9:6396260-6396275
>chr9:6396316-6396366
>chr9:6396470-6401607
>chr9:6401740-6405531
>chr9:6405580-6405781
>chr9:6405831-6406005
>chr9:6406472-6406620
>chr9:6406700-6407145
>chr9:6407282-6409538
>chr9:6409772-6416505
>chr9:6416694-6430058
>chr9:6430253-6430864
>chr9:6430903-6431884
>chr9:6431998-6432470
>chr9:6432559-6434349
>chr9:6434484-6435455
>chr9:6435474-6436495
>chr9:6436613-6436893
>chr9:6437014-6437497
>chr9:6437551-6440583
>chr9:6440656-6441704
>chr9:6441774-6448393
>chr9:6448446-6449151
>chr9:6449200-6449406
>chr9:6450003-6450059
>chr9:6450160-6450239
>chr9:6451002-6452775
>chr9:6452941-6453064
>chr9:6453184-6454063
>chr9:6454120-6454957
>chr9:6455023-6455068
>chr9:6455162-6455875
>chr9:6455922-6456026
>chr9:6456064-6463843
>chr9:6463943-6465558
>chr9:6465636-6466026
>chr9:6466959-6467120
>chr9:6467162-6467195
>chr9:6467231-6467530
>chr9:6467561-6467601
>chr9:6469537-6483615
>chr9:6484224-6484274
>chr9:6484772-6485576
>chr9:6485626-6485913
>chr9:6486001-6486099
>chr9:6486195-6486353
>chr9:6486465-6486788
>chr9:6486833-6487297
>chr9:6487376-6488677
>chr9:6488702-6489687
>chr9:6489702-6490665
>chr9:6490830-6491165
>chr9:6493454-6493551
>chr9:6494248-6498352
>chr9:6498405-6498562
>chr9:6498592-6498653
>chr9:6498705-6498802
>chr9:6498923-6499036
>chr9:6499069-6499179
>chr9:6499285-6499501
>chr9:6499544-6500345
>chr9:6500741-6502712
>chr9:6502745-6502896
>chr9:6503008-6503138
>chr9:6503317-6504472
>chr9:6504627-6504657
>chr9:6504728-6505765
>chr9:6505843-6506281
>chr9:6506336-6506377
>chr9:6506477-6508870
>chr9:6508918-6511196
>chr9:6511427-6520672
>chr9:6520819-6521761
>chr9:6521820-6521870
>chr9:6521922-6524532
>chr9:6525418-6525570
>chr9:6526079-6526161
>chr9:6526244-6526657
>chr9:6526924-6531412
>chr9:6531452-6531918
>chr9:6532044-6532541
>chr9:6532650-6539314
>chr9:6539414-6547292
>chr9:6547479-6547512
>chr9:6547738-6556984
>chr9:6557033-6561054
>chr9:6561231-6561877
>chr9:6561950-6562012
>chr9:6562207-6562484
>chr9:6563017-6563054
>chr9:6563113-6563200
>chr9:6563427-6563540
>chr9:6563592-6564160
>chr9:6564206-6565838
>chr9:6565967-6566735
>chr9:6566803-6566827
>chr9:6567003-6567405
>chr9:6567430-6568205
>chr9:6568615-6568691
>chr9:6569337-6569380
>chr9:6569927-6569967
>chr9:6570044-6570451
>chr9:6570544-6570612
>chr9:6570645-6570754
>chr9:6570800-6570833
>chr9:6571006-6571034
>chr9:6571089-6571455
>chr9:6571692-6571788
>chr9:6575030-6575263
>chr9:6575363-6577090
>chr9:6577161-6577922
>chr9:6578046-6579447
>chr9:6580024-6580330
>chr9:6580425-6580937
>chr9:6580961-6581048
>chr9:6581439-6581789
>chr9:6582308-6582449
>chr9:6582549-6582755
>chr9:6582878-6583223
>chr9:6583312-6583370
>chr9:6583523-6584083
>chr9:6584147-6584260
>chr9:6584307-6584576
>chr9:6584681-6590209
>chr9:6590334-6593348
>chr9:6593465-6593537
>chr9:6593596-6593875
>chr9:6594325-6594461
>chr9:6594582-6594764
>chr9:6594916-6595067
>chr9:6595179-6595656
>chr9:6595733-6595873
>chr9:6595916-6596151
>chr9:6596312-6597230
>chr9:6597347-6597579
>chr9:6597613-6599923
>chr9:6600023-6600202
>chr9:6600278-6600411
>chr9:6600718-6600863
>chr9:6601221-6601923
>chr9:6601980-6602250
>chr9:6602308-6603484
>chr9:6603591-6612343
>chr9:6612424-6612588
>chr9:6612673-6612759
>chr9:6613381-6632161
>chr9:6632583-6633436
>chr9:6633496-6642170
>chr9:6642212-6642382
>chr9:6642454-6642844
>chr9:6642885-6643246
>chr9:6643344-6643449
>chr9:6643647-6645396
>chr9:6645648-6653687
>chr9:6653738-6653755
>chr9:6654064-6663003
>chr9:6663165-6671053
>chr9:6671102-6671148
>chr9:6674193-6674247
>chr9:6676005-6676062
>chr9:6677100-6677821
>chr9:6677943-6688126
>chr9:6688376-6691880
>chr9:6692020-6695342
>chr9:6695458-6698750
>chr9:6698921-6703220
>chr9:6703316-6704368
>chr9:6704775-6704807
>chr9:6704958-6704994
>chr9:6705306-6705338
>chr9:6705385-6705710
>chr9:6705808-6705852
>chr9:6705884-6705932
>chr9:6705969-6706378
>chr9:6706447-6707080
>chr9:6707178-6707224
>chr9:6707261-6707673
>chr9:6707777-6707880
>chr9:6709951-6710016
>chr9:6710090-6710146
>chr9:6710704-6711188
>chr9:6711229-6711391
>chr9:6711577-6714556
>chr9:6714656-6715192
>chr9:6716521-6716725
>chr9:6716825-6718501
>chr9:6719124-6721210
>chr9:6721422-6724393
>chr9:6724536-6724804
>chr9:6724868-6725384
>chr9:6725480-6726752
>chr9:6726852-6726867
>chr9:6729097-6729835
>chr9:6730163-6730178
>chr9:6730189-6733048
>chr9:6734724-6734856
>chr9:6735266-6735516
>chr9:6735545-6736399
>chr9:6736939-6737629
>chr9:6739177-6739333
>chr9:6739476-6739491
>chr9:6739854-6741848
>chr9:6741998-6743682
>chr9:6744113-6744778
>chr9:6745063-6748272
>chr9:6748467-6752923
>chr9:6753023-6759866
>chr9:6759995-6765798
>chr9:6765832-6765849
>chr9:6765949-6766162
>chr9:6766196-6766417
>chr9:6766487-6768996
>chr9:6769024-6770526
>chr9:6770570-6770634
>chr9:6770688-6771013
>chr9:6771065-6771134
>chr9:6771204-6771435
>chr9:6771510-6771853
>chr9:6771895-6771971
>chr9:6772073-6772174
>chr9:6773328-6777373
>chr9:6777883-6777936
>chr9:6778143-6778208
>chr9:6779026-6779217
>chr9:6780282-6780582
>chr9:6781069-6781094
>chr9:6781280-6782298
>chr9:6782320-6782581
>chr9:6782765-6783460
>chr9:6783678-6783788
>chr9:6785354-6785399
>chr9:6786540-6787516
>chr9:6787578-6787731
>chr9:6787837-6788030
>chr9:6788193-6788295
>chr9:6789278-6789424
>chr9:6789537-6789666
>chr9:6790249-6790290
>chr9:6790691-6790773
>chr9:6791169-6791263
>chr9:6791317-6791467
>chr9:6792064-6792248
>chr9:6792522-6792569
>chr9:6793172-6793297
>chr9:6793820-6794156
>chr9:6794289-6794368
>chr9:6794841-6794943
>chr9:6795242-6795338
>chr9:6797177-6797266
>chr9:6797438-6797470
>chr9:6797638-6797717
>chr9:6798208-6798283
>chr9:6798918-6798942
>chr9:6799137-6799179
>chr9:6799220-6803025
>chr9:6803151-6803646
>chr9:6804232-6804366
>chr9:6804559-6804746
>chr9:6804798-6805412
>chr9:6805473-6812967
>chr9:6813075-6813403
>chr9:6813669-6813736
>chr9:6813791-6815667
>chr9:6815713-6815765
>chr9:6816570-6816715
>chr9:6816760-6821299
>chr9:6821475-6821521
>chr9:6821596-6821861
>chr9:6821944-6821981
>chr9:6822013-6822054
>chr9:6822138-6822200
>chr9:6822277-6822351
>chr9:6822434-6822959
>chr9:6823169-6823430
>chr9:6823490-6823612
>chr9:6823797-6823836
>chr9:6824446-6824499
>chr9:6824686-6824757
>chr9:6825016-6825168
>chr9:6825386-6825794
>chr9:6826012-6826155
>chr9:6828462-6828530
>chr9:6828581-6828626
>chr9:6828985-6829120
>chr9:6829575-6829688
>chr9:6829780-6831726
>chr9:6831760-6831866
>chr9:6831976-6832721
>chr9:6833628-6835184
>chr9:6836641-6837217
>chr9:6838672-6838915
>chr9:6841464-6843680
>chr9:6843709-6843991
>chr9:6844121-6844171
>chr9:6845005-6845628
>chr9:6846233-6846280
>chr9:6846380-6851444
>chr9:6851476-6851597
>chr9:6852043-6852114
>chr9:6852455-6867627
>chr9:6868073-6868144
>chr9:6868354-6882305
>chr9:6882350-6882365
>chr9:6882465-6882480
>chr9:6882735-6882902
>chr9:6883387-6883472
>chr9:6883823-6883928
>chr9:6883998-6884316
>chr9:6884423-6885024
>chr9:6885214-6886225
>chr9:6887131-6887323
>chr9:6888543-6888620
>chr9:6888717-6889041
>chr9:6889113-6891866
>chr9:6891931-6892055
>chr9:6892326-6892392
>chr9:6892450-6893009
>chr9:6893089-6893360
>chr9:6893484-6893556
>chr9:6893603-6918422
>chr9:6918471-6918521
>chr9:6918587-6918626
>chr9:6918798-6918937
>chr9:6918969-6919029
>chr9:6919111-6919220
>chr9:6919261-6919382
>chr9:6919658-6936369
>chr9:6937237-6937265
>chr9:6938609-6938635
>chr9:6939033-6942169
>chr9:6942270-6942359
>chr9:6942482-6942520
>chr9:6942613-6942700
>chr9:6942757-6942797
>chr9:6944044-6944349
>chr9:6944560-6946343
>chr9:6947192-6947368
>chr9:6947438-6948092
>chr9:6948135-6948644
>chr9:6954035-6954100
>chr9:6956887-6957016
>chr9:6957190-6957248
>chr9:6960777-6960918
>chr9:6960980-6961257
>chr9:6962565-6962739
>chr9:6964482-6964622
>chr9:6965581-6965644
>chr9:6965739-6965780
>chr9:6965853-6966362
>chr9:6966412-6966786
>chr9:6967390-6967477
>chr9:6968131-6980445
>chr9:6980980-6981169
>chr9:6981290-6982494
>chr9:6982733-6997259
>chr9:6997330-6997389
>chr9:7004608-7004712
>chr9:7004776-7004836
>chr9:7004893-7006209
>chr9:7006246-7012526
>chr9:7015100-7015149
>chr9:7015553-7022036
>chr9:7022154-7023476
>chr9:7023974-7025961
>chr9:7026134-7027433
>chr9:7027483-7027765
>chr9:7027880-7027929
>chr9:7027974-7028429
>chr9:7028464-7028530
>chr9:7028627-7028663
>chr9:7028721-7029707
>chr9:7029851-7029904
>chr9:7030302-7030467
>chr9:7031020-7031076
>chr9:7035337-7035427
>chr9:7035490-7035568
>chr9:7036174-7036327
>chr9:7036681-7036763
>chr9:7038501-7038539
>chr9:7040309-7040510
>chr9:7040700-7040803
>chr9:7040922-7040988
>chr9:7041077-7043836
>chr9:7043996-7044151
>chr9:7044403-7045689
>chr9:7045851-7048730
>chr9:7050240-7050282
>chr9:7051397-7051464
>chr9:7052732-7052747
>chr9:7052899-7053967
>chr9:7054026-7054848
>chr9:7054974-7059626
>chr9:7059731-7059854
>chr9:7059888-7060083
>chr9:7060172-7060257
>chr9:7061471-7068826
>chr9:7069718-7070314
>chr9:7070390-7070546
>chr9:7070611-7071614
>chr9:7071638-7072162
>chr9:7072721-7087819
>chr9:7088029-7088066
>chr9:7088915-7088945
>chr9:7089167-7089738
>chr9:7089842-7090552
>chr9:7090571-7091136
>chr9:7091719-7091806
>chr9:7091880-7091957
>chr9:7092421-7092545
>chr9:7092812-7092960
>chr9:7093391-7094672
>chr9:7094811-7094885
>chr9:7095270-7097640
>chr9:7097675-7103915
>chr9:7108660-7108804
>chr9:7108836-7110280
>chr9:7110839-7110876
>chr9:7112694-7112790
>chr9:7112832-7114041
>chr9:7114074-7114299
>chr9:7119056-7119100
>chr9:7119824-7119874
>chr9:7123027-7123238
>chr9:7126186-7139542
>chr9:7141105-7142096
>chr9:7142137-7142347
>chr9:7143316-7143410
>chr9:7144288-7144333
>chr9:7145456-7147332
>chr9:7147644-7147726
>chr9:7147766-7147862
>chr9:7147908-7148123
>chr9:7148170-7148560
>chr9:7148755-7148790
>chr9:7148862-7148925
>chr9:7149075-7149203
>chr9:7152464-7152632
>chr9:7152666-7152713
>chr9:7153436-7153906
>chr9:7153982-7154018
>chr9:7154042-7154850
>chr9:7154947-7155124
>chr9:7155356-7155413
>chr9:7155501-7155575
>chr9:7156128-7156184
>chr9:7156383-7156460
>chr9:7156803-7156842
>chr9:7156867-7157426
>chr9:7157477-7158420
>chr9:7158911-7159017
>chr9:7159183-7159391
>chr9:7159730-7159774
>chr9:7159836-7159885
>chr9:7160105-7160415
>chr9:7160510-7160602
>chr9:7160898-7170943
>chr9:7171907-7172293
>chr9:7173101-7173426
>chr9:7173849-7173909
>chr9:7174000-7174201
>chr9:7174231-7174326
>chr9:7174735-7174768
>chr9:7175206-7175248
>chr9:7175707-7175849
>chr9:7178504-7178539
>chr9:7181054-7181106
>chr9:7181223-7181277
>chr9:7183812-7183886
>chr9:7184094-7185673
>chr9:7188367-7188400
>chr9:7189511-7189826
>chr9:7193084-7193403
>chr9:7194134-7198354
>chr9:7199355-7199544
>chr9:7201447-7201553
>chr9:7201770-7201823
>chr9:7202415-7202621
>chr9:7205672-7205766
>chr9:7211561-7212304
>chr9:7212473-7212536
>chr9:7213076-7214775
>chr9:7215030-7217089
>chr9:7217633-7218592
>chr9:7218815-7219414
>chr9:7219498-7220764
>chr9:7220828-7221221
>chr9:7221377-7221596
>chr9:7221687-7221782
>chr9:7221918-7221954
>chr9:7222049-7222168
>chr9:7222249-7222624
>chr9:7222822-7222892
>chr9:7223401-7232474
>chr9:7232629-7232736
>chr9:7232861-7232899
>chr9:7232992-7235551
>chr9:7236258-7245037
>chr9:7245745-7246374
>chr9:7246408-7246488
>chr9:7246545-7246778
>chr9:7246845-7248500
>chr9:7248593-7249265
>chr9:7249365-7250370
>chr9:7250425-7255298
>chr9:7255360-7257041
>chr9:7257168-7257213
>chr9:7257358-7257467
>chr9:7257927-7257959
>chr9:7258233-7259674
>chr9:7259790-7259824
>chr9:7259901-7260045
>chr9:7260106-7263495
>chr9:7263547-7264204
>chr9:7264347-7265005
>chr9:7265052-7265612
>chr9:7265670-7266051
>chr9:7270064-7270663
>chr9:7270728-7271402
>chr9:7271460-7271703
>chr9:7271801-7272867
>chr9:7272917-7273183
>chr9:7273348-7273534
>chr9:7273717-7273759
>chr9:7274046-7274128
>chr9:7275840-7276050
>chr9:7276310-7276391
>chr9:7276429-7276461
>chr9:7276504-7276559
>chr9:7277363-7282305
>chr9:7282758-7282912
>chr9:7284500-7284569
>chr9:7285196-7285290
>chr9:7285480-7285763
>chr9:7286013-7286095
>chr9:7286307-7286350
>chr9:7286525-7286667
>chr9:7289561-7289846
>chr9:7289943-7290027
>chr9:7290658-7293890
>chr9:7294881-7300509
>chr9:7300617-7300978
>chr9:7301952-7302294
>chr9:7302373-7302418
>chr9:7303216-7303249
>chr9:7303346-7303677
>chr9:7303723-7304938
>chr9:7305254-7305333
>chr9:7306442-7307652
>chr9:7312049-7312143
>chr9:7316806-7316897
>chr9:7318580-7318630
>chr9:7319916-7320190
>chr9:7320368-7320783
>chr9:7322179-7322443
>chr9:7322489-7322557
>chr9:7322611-7322658
>chr9:7322707-7338819
>chr9:7338851-7340049
>chr9:7340225-7359366
>chr9:7359809-7361519
>chr9:7361680-7361734
>chr9:7361779-7361849
>chr9:7363119-7365965
>chr9:7366001-7370672
>chr9:7370852-7370886
>chr9:7370972-7371065
>chr9:7371278-7371362
>chr9:7371454-7372257
>chr9:7372330-7372418
>chr9:7372452-7373177
>chr9:7373280-7373312
>chr9:7373441-7387489
>chr9:7387727-7388692
>chr9:7388792-7392934
>chr9:7393197-7393239
>chr9:7395799-7395829
>chr9:7396120-7396544
>chr9:7396669-7402554
>chr9:7402641-7402935
>chr9:7402994-7403224
>chr9:7403293-7403325
>chr9:7403550-7403579
>chr9:7405563-7406430
>chr9:7406503-7406927
>chr9:7407159-7407251
>chr9:7408652-7408822
>chr9:7409463-7409565
>chr9:7410109-7410898
>chr9:7411056-7411120
>chr9:7411396-7412186
>chr9:7412344-7412430
>chr9:7415537-7415597
>chr9:7416919-7417009
>chr9:7417112-7417148
>chr9:7418879-7418974
>chr9:7421878-7437846
>chr9:7438489-7438532
>chr9:7438630-7438855
>chr9:7438890-7439113
>chr9:7440094-7440173
>chr9:7440267-7440594
>chr9:7441248-7441395
>chr9:7443116-7443429
>chr9:7443552-7443727
>chr9:7443838-7443915
>chr9:7445185-7445291
>chr9:7445610-7446395
>chr9:7446520-7446613
>chr9:7448395-7451885
>chr9:7453502-7453573
>chr9:7453683-7453873
>chr9:7453991-7454748
>chr9:7454848-7455873
>chr9:7456019-7456316
>chr9:7456888-7457016
>chr9:7457188-7457333
>chr9:7459443-7459479
>chr9:7461414-7461949
>chr9:7462027-7462622
>chr9:7462734-7462784
>chr9:7463173-7463432
>chr9:7463649-7463866
>chr9:7464024-7464292
>chr9:7464634-7464788
>chr9:7464888-7465673
>chr9:7465773-7466330
>chr9:7466412-7466511
>chr9:7466555-7466749
>chr9:7466783-7466851
>chr9:7466903-7466994
>chr9:7467237-7467406
>chr9:7467457-7468398
>chr9:7468434-7468570
>chr9:7468697-7468760
>chr9:7468821-7469352
>chr9:7469380-7469481
>chr9:7469520-7469711
>chr9:7474241-7475848
>chr9:7477107-7477200
>chr9:7477297-7477439
>chr9:7478210-7482679
>chr9:7483040-7484401
>chr9:7484658-7484693
>chr9:7484809-7485133
>chr9:7485179-7485566
>chr9:7485602-7491028
>chr9:7491066-7495495
>chr9:7495544-7503680
>chr9:7503881-7504023
>chr9:7507050-7507109
>chr9:7507339-7518000
>chr9:7518500-7518632
>chr9:7518677-7551259
>chr9:7551427-7551481
>chr9:7551667-7552947
>chr9:7553253-7553282
>chr9:7553589-7554434
>chr9:7554501-7556143
>chr9:7556311-7556842
>chr9:7557053-7557198
>chr9:7557252-7557411
>chr9:7557519-7558056
>chr9:7558214-7558333
>chr9:7558598-7559039
>chr9:7559178-7564589
>chr9:7564627-7567876
>chr9:7567926-7568265
>chr9:7569568-7570168
>chr9:7570218-7570742
>chr9:7570815-7571901
>chr9:7572087-7572502
>chr9:7572731-7572761
>chr9:7572864-7573368
>chr9:7573605-7573669
>chr9:7576632-7576704
>chr9:7577082-7577181
>chr9:7577352-7577455
>chr9:7578936-7579015
>chr9:7579115-7579252
>chr9:7579330-7579456
>chr9:7580230-7580400
>chr9:7586799-7586834
>chr9:7586869-7586899
>chr9:7587102-7589087
>chr9:7590210-7603461
>chr9:7603945-7605001
>chr9:7605060-7605081
>chr9:7605181-7605699
>chr9:7605828-7612744
>chr9:7612791-7613190
>chr9:7614235-7614569
>chr9:7614637-7614855
>chr9:7618174-7618511
>chr9:7618805-7618867
>chr9:7623064-7623179
>chr9:7627162-7627205
>chr9:7627492-7627791
>chr9:7627817-7629447
>chr9:7629482-7632060
>chr9:7632164-7632380
>chr9:7632480-7632537
>chr9:7632610-7633067
>chr9:7633094-7633377
>chr9:7634013-7634056
>chr9:7634221-7634404
>chr9:7634937-7641604
>chr9:7641642-7642629
>chr9:7643650-7643699
>chr9:7645057-7645086
>chr9:7649395-7649956
>chr9:7653775-7653812
>chr9:7654012-7654140
>chr9:7654740-7655218
>chr9:7655708-7655746
>chr9:7656892-7657225
>chr9:7657356-7657864
>chr9:7658872-7660135
>chr9:7660193-7660728
>chr9:7661093-7661156
>chr9:7662886-7663031
>chr9:7665874-7667048
>chr9:7667284-7667658
>chr9:7667956-7669449
>chr9:7669493-7669524
>chr9:7669624-7675854
>chr9:7675962-7676193
>chr9:7676392-7676497
>chr9:7676831-7678870
>chr9:7678945-7679393
>chr9:7679561-7684961
>chr9:7685037-7686351
>chr9:7686437-7686515
>chr9:7686587-7695381
>chr9:7695466-7696398
>chr9:7696539-7696693
>chr9:7696990-7697286
>chr9:7697353-7698988
>chr9:7699467-7700183
>chr9:7700941-7701097
>chr9:7702153-7702288
>chr9:7704369-7704407
>chr9:7704916-7704958
>chr9:7706474-7708395
>chr9:7708517-7708542
>chr9:7708660-7709034
>chr9:7709096-7716356
>chr9:7716512-7722839
>chr9:7723634-7723985
>chr9:7724152-7724185
>chr9:7726525-7726717
>chr9:7726765-7726915
>chr9:7729617-7759146
>chr9:7759234-7763859
>chr9:7763977-7764571
>chr9:7765883-7766988
>chr9:7767013-7767266
>chr9:7769385-7769463
>chr9:7769908-7770297
>chr9:7770545-7770593
>chr9:7771710-7771762
>chr9:7771839-7771878
>chr9:7774833-7774978
>chr9:7776036-7776074
>chr9:7776279-7776873
>chr9:7778590-7778628
>chr9:7780141-7787659
>chr9:7788166-7800393
>chr9:7800467-7801088
>chr9:7801138-7801985
>chr9:7802026-7802280
>chr9:7802333-7803434
>chr9:7803473-7803511
>chr9:7803553-7806327
>chr9:7806358-7807325
>chr9:7807373-7824918
>chr9:7824959-7826293
>chr9:7826342-7830182
>chr9:7830253-7830360
>chr9:7830488-7830527
>chr9:7830659-7830861
>chr9:7831000-7831153
>chr9:7831279-7831348
>chr9:7831393-7834711
>chr9:7835017-7835088
>chr9:7835186-7837616
>chr9:7837926-7837960
>chr9:7839209-7839297
>chr9:7840475-7840708
>chr9:7840725-7840986
>chr9:7841100-7842796
>chr9:7842930-7844737
>chr9:7844796-7866503
>chr9:7866532-7867964
>chr9:7868161-7868194
>chr9:7868345-7868632
>chr9:7868828-7868861
>chr9:7872419-7874983
>chr9:7875227-7875665
>chr9:7875809-7876012
>chr9:7876080-7876505
>chr9:7876670-7876753
>chr9:7877679-7877820
>chr9:7879822-7893963
>chr9:7895406-7895447
>chr9:7895559-7895593
>chr9:7896214-7896572
>chr9:7896615-7896747
>chr9:7896817-7897043
>chr9:7897666-7897766
>chr9:7897801-7897862
>chr9:7897933-7898121
>chr9:7898186-7898346
>chr9:7898768-7899637
>chr9:7899853-7899920
>chr9:7900125-7900228
>chr9:7900259-7900313
>chr9:7900342-7900406
>chr9:7901775-7901805
>chr9:7902212-7902315
>chr9:7902382-7902422
>chr9:7902446-7902592
>chr9:7902658-7902727
>chr9:7903062-7903093
>chr9:7903210-7903703
>chr9:7903761-7903827
>chr9:7903858-7904385
>chr9:7904587-7904629
>chr9:7904662-7908090
>chr9:7908146-7908357
>chr9:7908439-7908881
>chr9:7909025-7909074
>chr9:7909170-7919616
>chr9:7920138-7932505
>chr9:7932574-7932650
>chr9:7932781-7933009
>chr9:7933142-7933294
>chr9:7933437-7933486
>chr9:7933538-7934329
>chr9:7934577-7935714
>chr9:7935755-7936064
>chr9:7936155-7936302
>chr9:7936457-7936616
>chr9:7936727-7937048
>chr9:7937639-7937907
>chr9:7938106-7938192
>chr9:7938299-7938348
>chr9:7938448-7938562
>chr9:7939183-7939443
>chr9:7939500-7939602
>chr9:7939637-7939779
>chr9:7940546-7955840
>chr9:7956410-7956563
>chr9:7956756-7956790
>chr9:7963041-7963077
>chr9:7963100-7963149
>chr9:7963205-7963263
>chr9:7963419-7963458
>chr9:7964636-7965764
>chr9:7967410-7969849
>chr9:7970022-7970243
>chr9:7970303-7970391
>chr9:7970471-7970865
>chr9:7971129-7971295
>chr9:7971483-7986991
>chr9:7987140-7993273
>chr9:7993373-7994698
>chr9:7994827-7999144
>chr9:7999349-8005136
>chr9:8005744-8009554
>chr9:8009602-8011285
>chr9:8011381-8012633
>chr9:8012738-8013048
>chr9:8013065-8013179
>chr9:8013201-8013515
>chr9:8013889-8013925
>chr9:8014562-8014657
>chr9:8019244-8019627
>chr9:8019978-8020038
>chr9:8020263-8020395
>chr9:8020707-8020828
>chr9:8021255-8021310
>chr9:8021341-8021475
>chr9:8021535-8021598
>chr9:8021686-8021863
>chr9:8022105-8022146
>chr9:8022256-8022381
>chr9:8022478-8022535
>chr9:8025010-8025074
>chr9:8025231-8036282
>chr9:8037359-8037499
>chr9:8037523-8037743
>chr9:8037871-8038213
>chr9:8040013-8040069
>chr9:8042160-8042273
>chr9:8042457-8042539
>chr9:8042907-8042993
>chr9:8043578-8043616
>chr9:8044225-8044315
>chr9:8044989-8045951
>chr9:8046061-8046076
>chr9:8046306-8046343
>chr9:8047975-8048018
>chr9:8048918-8048949
>chr9:8049097-8049137
>chr9:8049370-8049434
>chr9:8050964-8056122
>chr9:8056237-8060634
>chr9:8060736-8061043
>chr9:8061117-8067784
>chr9:8068256-8069703
>chr9:8069821-8069946
>chr9:8070008-8094678
>chr9:8095470-8095619
>chr9:8096089-8096170
>chr9:8096196-8096229
>chr9:8096379-8096511
>chr9:8096685-8101384
>chr9:8101513-8123578
>chr9:8123662-8124270
>chr9:8128593-8128679
>chr9:8128941-8129252
>chr9:8130667-8130730
>chr9:8131964-8132331
>chr9:8132629-8132760
>chr9:8133339-8133462
>chr9:8134212-8134334
>chr9:8134417-8134522
>chr9:8134631-8134710
>chr9:8137318-8137364
>chr9:8138904-8138919
>chr9:8139049-8139722
>chr9:8139815-8140204
>chr9:8140363-8141145
>chr9:8141304-8142945
>chr9:8142979-8143012
>chr9:8143134-8143181
>chr9:8143742-8145381
>chr9:8145585-8146573
>chr9:8147023-8153445
>chr9:8153538-8153639
>chr9:8153837-8153867
>chr9:8154234-8154340
>chr9:8154517-8154664
>chr9:8154968-8155466
>chr9:8155534-8156737
>chr9:8156888-8156903
>chr9:8157108-8158990
>chr9:8159122-8160106
>chr9:8160225-8160428
>chr9:8160476-8160734
>chr9:8160777-8161325
>chr9:8162863-8172176
>chr9:8172603-8172653
>chr9:8176302-8177042
>chr9:8177054-8183648
>chr9:8184028-8184245
>chr9:8185891-8186040
>chr9:8186123-8186345
>chr9:8192406-8192452
>chr9:8192521-8196140
>chr9:8199280-8200782
>chr9:8200825-8200874
>chr9:8201118-8202365
>chr9:8202821-8202983
>chr9:8206943-8207930
>chr9:8208014-8208138
>chr9:8208238-8208641
>chr9:8208836-8211984
>chr9:8212171-8212638
>chr9:8212682-8212738
>chr9:8212873-8212888
>chr9:8213009-8219604
>chr9:8219724-8219753
>chr9:8219827-8221061
>chr9:8221101-8221311
>chr9:8221365-8223250
>chr9:8223382-8225485
>chr9:8225984-8226094
>chr9:8226221-8226653
>chr9:8226714-8226827
>chr9:8226919-8227024
>chr9:8227086-8227688
>chr9:8227792-8228735
>chr9:8228826-8229153
>chr9:8229209-8229323
>chr9:8229413-8229490
>chr9:8232871-8233083
>chr9:8233139-8233254
>chr9:8234847-8234885
>chr9:8235284-8235461
>chr9:8235984-8236026
>chr9:8236121-8236180
>chr9:8236702-8236817
>chr9:8236911-8236982
>chr9:8237078-8237231
>chr9:8240620-8240668
>chr9:8240712-8242353
>chr9:8243042-8243057
>chr9:8243705-8243721
>chr9:8244310-8244516
>chr9:8247674-8247715
>chr9:8248946-8253370
>chr9:8253413-8253473
>chr9:8254160-8255750
>chr9:8256031-8257979
>chr9:8258110-8260702
>chr9:8260908-8263029
>chr9:8263129-8265993
>chr9:8266170-8267201
>chr9:8267331-8275343
>chr9:8276030-8276276
>chr9:8276562-8277327
>chr9:8277976-8278054
>chr9:8278188-8278229
>chr9:8279395-8279493
>chr9:8281634-8281724
>chr9:8281922-8281992
>chr9:8283139-8283189
>chr9:8283735-8286161
>chr9:8286279-8287282
>chr9:8287741-8287797
>chr9:8287980-8288014
>chr9:8288100-8289052
>chr9:8289216-8289624
>chr9:8290588-8291206
>chr9:8291298-8291568
>chr9:8291653-8292020
>chr9:8292288-8293110
>chr9:8293192-8293824
>chr9:8293869-8295430
>chr9:8295510-8296419
>chr9:8296577-8297940
>chr9:8297973-8307093
>chr9:8307184-8307527
>chr9:8307638-8307697
>chr9:8307754-8307961
>chr9:8308211-8308340
>chr9:8309045-8309137
>chr9:8311815-8311874
>chr9:8312334-8312376
>chr9:8312433-8312672
>chr9:8312780-8319620
>chr9:8320141-8321124
>chr9:8321638-8334998
>chr9:8335227-8340041
>chr9:8340224-8340841
>chr9:8340917-8341169
>chr9:8341299-8341348
>chr9:8341729-8341822
>chr9:8342022-8342965
>chr9:8343062-8343623
>chr9:8343670-8347105
>chr9:8347513-8347683
>chr9:8347899-8348058
>chr9:8348307-8355767
>chr9:8355867-8355902
>chr9:8356087-8356215
>chr9:8358128-8358162
>chr9:8358431-8358584
>chr9:8358827-8358873
>chr9:8359043-8359125
>chr9:8360052-8360144
>chr9:8360188-8360378
>chr9:8360620-8360674
>chr9:8360761-8360828
>chr9:8361049-8361171
>chr9:8361511-8361602
>chr9:8361670-8362564
>chr9:8362666-8368134
>chr9:8368411-8373485
>chr9:8373636-8375998
>chr9:8376175-8376230
>chr9:8377279-8377318
>chr9:8377806-8379437
>chr9:8379474-8400174
>chr9:8400230-8400261
>chr9:8400350-8400775
>chr9:8400882-8401814
>chr9:8401914-8401944
>chr9:8401997-8402681
>chr9:8402875-8415299
>chr9:8415399-8415455
>chr9:8420307-8421879
>chr9:8421914-8422346
>chr9:8422401-8422571
>chr9:8422612-8422645
>chr9:8422663-8422929
>chr9:8423819-8423834
>chr9:8427952-8431254
>chr9:8431697-8432341
>chr9:8433445-8433558
>chr9:8435589-8435817
>chr9:8437460-8437737
>chr9:8437770-8437982
>chr9:8441062-8441101
>chr9:8442226-8442815
>chr9:8443314-8443478
>chr9:8444571-8445315
>chr9:8445518-8445534
>chr9:8445626-8448364
>chr9:8448464-8451656
>chr9:8453057-8454291
>chr9:8454856-8454940
>chr9:8456074-8457258
>chr9:8460100-8460190
>chr9:8461608-8461880
>chr9:8464892-8465021
>chr9:8467248-8467388
>chr9:8467566-8467628
>chr9:8467758-8468240
>chr9:8470752-8471079
>chr9:8471801-8471953
>chr9:8476197-8476337
>chr9:8477480-8477573
>chr9:8477689-8478103
>chr9:8478165-8525366
>chr9:8525413-8525485
>chr9:8525980-8527792
>chr9:8527858-8528210
>chr9:8529144-8529178
>chr9:8529224-8529321
>chr9:8529392-8530119
>chr9:8530210-8530600
>chr9:8531639-8531759
>chr9:8532278-8532433
>chr9:8532491-8532549
>chr9:8532623-8532653
>chr9:8532753-8532832
>chr9:8532866-8533406
>chr9:8533430-8533590
>chr9:8533628-8533675
>chr9:8533721-8534798
>chr9:8534996-8536456
>chr9:8536541-8536643
>chr9:8537207-8537376
>chr9:8537450-8537485
>chr9:8537958-8538348
>chr9:8539082-8539143
>chr9:8539204-8539256
>chr9:8539309-8541084
>chr9:8541184-8543851
>chr9:8544368-8544654
>chr9:8544957-8545034
>chr9:8545111-8546164
>chr9:8546223-8547567
>chr9:8547685-8547754
>chr9:8547858-8547897
>chr9:8548121-8548152
>chr9:8548253-8548300
>chr9:8548406-8551495
>chr9:8551615-8552628
>chr9:8552827-8553622
>chr9:8553683-8553763
>chr9:8554093-8554266
>chr9:8554293-8554341
>chr9:8554446-8582853
>chr9:8583031-8583049
>chr9:8583149-8587207
>chr9:8587384-8589578
>chr9:8589766-8589826
>chr9:8589970-8590047
>chr9:8590230-8590272
>chr9:8590337-8605394
>chr9:8605506-8606227
>chr9:8606301-8607146
>chr9:8607883-8608053
>chr9:8608577-8608717
>chr9:8609041-8609175
>chr9:8609231-8609378
>chr9:8609753-8609792
>chr9:8611363-8611396
>chr9:8615695-8615986
>chr9:8616030-8616560
>chr9:8616606-8616940
>chr9:8622166-8622222
>chr9:8623496-8625351
>chr9:8625416-8632178
>chr9:8632278-8633118
>chr9:8633354-8643347
>chr9:8644678-8644837
>chr9:8645316-8645348
>chr9:8645414-8645457
>chr9:8647962-8648057
>chr9:8649625-8649901
>chr9:8649934-8650113
>chr9:8650175-8650331
>chr9:8650756-8651485
>chr9:8651793-8651858
>chr9:8652542-8652638
>chr9:8652730-8652905
>chr9:8652972-8653226
>chr9:8653308-8653730
>chr9:8653850-8654067
>chr9:8655648-8656541
>chr9:8656634-8656715
>chr9:8658692-8659156
>chr9:8659578-8659693
>chr9:8659946-8660064
>chr9:8660910-8661847
>chr9:8662008-8662548
>chr9:8662620-8663030
>chr9:8663076-8664999
>chr9:8665108-8665282
>chr9:8667577-8667703
>chr9:8669597-8669697
>chr9:8671943-8681093
>chr9:8681611-8681943
>chr9:8682043-8682082
>chr9:8685031-8685100
>chr9:8685173-8685941
>chr9:8686007-8686283
>chr9:8687373-8687423
>chr9:8688860-8688891
>chr9:8689220-8689333
>chr9:8689654-8690478
>chr9:8692916-8692979
>chr9:8693122-8693182
>chr9:8693280-8701323
>chr9:8701351-8702180
>chr9:8702726-8702941
>chr9:8702984-8703053
>chr9:8705959-8706572
>chr9:8706750-8712062
>chr9:8712124-8712474
>chr9:8712538-8712712
>chr9:8712903-8712952
>chr9:8714654-8714714
>chr9:8715303-8716264
>chr9:8716279-8728803
>chr9:8728841-8735222
>chr9:8735258-8735534
>chr9:8737675-8738602
>chr9:8738647-8741321
>chr9:8741380-8741694
>chr9:8741723-8746561
>chr9:8748332-8763442
>chr9:8763892-8763945
>chr9:8764309-8764348
>chr9:8764594-8764663
>chr9:8767104-8768136
>chr9:8768137-8769688
>chr9:8769731-8776751
>chr9:8776863-8776953
>chr9:8779506-8779630
>chr9:8780680-8780757
>chr9:8781602-8781663
>chr9:8782115-8782170
>chr9:8782794-8783797
>chr9:8786576-8786735
>chr9:8789739-8789874
>chr9:8789946-8792672
>chr9:8792712-8794530
>chr9:8794559-8795798
>chr9:8798049-8798093
>chr9:8798967-8800253
>chr9:8800394-8803388
>chr9:8803607-8803779
>chr9:8803839-8804098
>chr9:8804219-8804313
>chr9:8804867-8804902
>chr9:8805249-8805280
>chr9:8805421-8805613
>chr9:8805778-8805819
>chr9:8805871-8805898
>chr9:8805938-8806056
>chr9:8806108-8806137
>chr9:8806500-8806687
>chr9:8806892-8806953
>chr9:8807038-8807407
>chr9:8807983-8808081
>chr9:8808692-8808727
>chr9:8809021-8809279
>chr9:8809650-8809694
>chr9:8809981-8811353
>chr9:8812733-8812773
>chr9:8812856-8812912
>chr9:8813788-8813968
>chr9:8814577-8814611
>chr9:8815148-8815288
>chr9:8816127-8816166
>chr9:8816370-8816455
>chr9:8816518-8816606
>chr9:8816931-8817225
>chr9:8817414-8819004
>chr9:8819038-8820209
>chr9:8820257-8820898
>chr9:8820998-8822532
>chr9:8822620-8823296
>chr9:8823381-8823419
>chr9:8823526-8827912
>chr9:8828012-8828056
>chr9:8828085-8831419
>chr9:8831554-8831817
>chr9:8831905-8832581
>chr9:8832666-8832704
>chr9:8832810-8833287
>chr9:8833327-8833441
>chr9:8833491-8833512
>chr9:8833612-8833685
>chr9:8834313-8834428
>chr9:8834568-8864980
>chr9:8865115-8865377
>chr9:8865466-8866142
>chr9:8866223-8866261
>chr9:8866367-8866844
>chr9:8866884-8866998
>chr9:8867959-8867996
>chr9:8868070-8868679
>chr9:8868736-8869943
>chr9:8870114-8871900
>chr9:8873437-8873521
>chr9:8873619-8880381
>chr9:8880506-8880526
>chr9:8881009-8882387
>chr9:8882433-8882654
>chr9:8882692-8883882
>chr9:8886200-8886364
>chr9:8886463-8886797
>chr9:8886929-8887095
>chr9:8887180-8887470
>chr9:8888361-8888556
>chr9:8888587-8888895
>chr9:8888932-8891543
>chr9:8892273-8892310
>chr9:8892502-8893753
>chr9:8894628-8900776
>chr9:8900818-8902950
>chr9:8903009-8903280
>chr9:8904213-8921736
>chr9:8921770-8929248
>chr9:8929375-8931885
>chr9:8931900-8932257
>chr9:8932314-8932635
>chr9:8932679-8933021
>chr9:8933077-8943425
>chr9:8943442-8943487
>chr9:8943524-8946010
>chr9:8946120-8946341
>chr9:8946443-8947752
>chr9:8947809-8948543
>chr9:8951010-8954159
>chr9:8954383-8954476
>chr9:8955360-8955394
>chr9:8956245-8956493
>chr9:8956664-8956699
>chr9:8956747-8956780
>chr9:8957316-8957622
>chr9:8964142-8965149
>chr9:8965184-8965268
>chr9:8965954-8966039
>chr9:8966098-8966182
>chr9:8968366-8968651
>chr9:8968793-8969023
>chr9:8970076-8970148
>chr9:8970328-8970372
>chr9:8972411-8972456
>chr9:8975139-8975268
>chr9:8983019-8983867
>chr9:8985996-8992904
>chr9:8993753-8994010
>chr9:8994082-8994547
>chr9:8994777-8995282
>chr9:8995392-8995587
>chr9:8995637-8996090
>chr9:8996202-8996274
>chr9:8996319-8996426
>chr9:8996706-8996735
>chr9:8996913-8997094
>chr9:8997624-8997714
>chr9:8998577-9002659
>chr9:9002943-9005679
>chr9:9005706-9006252
>chr9:9006320-9006428
>chr9:9006543-9006870
>chr9:9008374-9008667
>chr9:9008833-9009073
>chr9:9009399-9009706
>chr9:9010227-9010736
>chr9:9010794-9010912
>chr9:9011101-9011597
>chr9:9012082-9012227
>chr9:9014120-9014161
>chr9:9014227-9018400
>chr9:9018553-9037634
>chr9:9037677-9038610
>chr9:9038657-9039173
>chr9:9039197-9045039
>chr9:9045211-9045357
>chr9:9046272-9046410
>chr9:9046985-9054964
>chr9:9055064-9061946
>chr9:9061977-9074156
>chr9:9075125-9077182
>chr9:9077634-9077787
>chr9:9078783-9078978
>chr9:9079159-9079308
>chr9:9079641-9088397
>chr9:9088441-9089090
>chr9:9089123-9106548
>chr9:9106710-9106744
>chr9:9106777-9131081
>chr9:9131110-9132063
>chr9:9132602-9132686
>chr9:9134168-9134360
>chr9:9135440-9135536
>chr9:9136609-9136667
>chr9:9136887-9137124
>chr9:9137606-9137637
>chr9:9138773-9140094
>chr9:9140464-9141901
>chr9:9142001-9150909
>chr9:9151145-9152515
>chr9:9152916-9153139
>chr9:9158016-9158076
>chr9:9158154-9158336
>chr9:9158430-9158471
>chr9:9158563-9158604
>chr9:9158685-9158774
>chr9:9159174-9159246
>chr9:9160502-9160761
>chr9:9160901-9172616
>chr9:9172716-9176971
>chr9:9177003-9202008
>chr9:9202050-9202556
>chr9:9202598-9207249
>chr9:9207307-9208222
>chr9:9209211-9212360
>chr9:9212559-9212574
>chr9:9212809-9212849
>chr9:9212904-9213059
>chr9:9213125-9223180
>chr9:9223786-9224506
>chr9:9227457-9227526
>chr9:9228054-9228207
>chr9:9228821-9228899
>chr9:9229159-9229337
>chr9:9229404-9229988
>chr9:9230640-9230686
>chr9:9231518-9231557
>chr9:9231918-9231954
>chr9:9235980-9247523
>chr9:9247697-9249826
>chr9:9250001-9251932
>chr9:9252052-9253328
>chr9:9254063-9254108
>chr9:9254801-9255664
>chr9:9256095-9258492
>chr9:9258651-9261661
>chr9:9261964-9263430
>chr9:9263637-9263732
>chr9:9266493-9266540
>chr9:9266836-9266867
>chr9:9267338-9267714
>chr9:9268397-9268583
>chr9:9268627-9271289
>chr9:9271335-9283620
>chr9:9283720-9298671
>chr9:9298798-9303984
>chr9:9304060-9306430
>chr9:9310042-9314581
>chr9:9314719-9315030
>chr9:9315330-9315469
>chr9:9321457-9322648
>chr9:9322738-9323877
>chr9:9324782-9324911
>chr9:9325653-9325976
>chr9:9326014-9326133
>chr9:9327403-9343878
>chr9:9343989-9344039
>chr9:9344128-9345506
>chr9:9346094-9346200
>chr9:9346253-9347736
>chr9:9347788-9347922
>chr9:9347970-9348077
>chr9:9348150-9348460
>chr9:9348676-9348776
>chr9:9350667-9359611
>chr9:9359860-9359929
>chr9:9359969-9360230
>chr9:9360873-9360959
>chr9:9361130-9361221
>chr9:9362084-9362192
>chr9:9362237-9362486
>chr9:9362536-9362569
>chr9:9362622-9362743
>chr9:9364409-9364937
>chr9:9365097-9365225
>chr9:9365809-9365859
>chr9:9365916-9365996
>chr9:9366609-9366842
>chr9:9366868-9366937
>chr9:9368116-9368198
>chr9:9368266-9368320
>chr9:9368382-9368533
>chr9:9368804-9368843
>chr9:9369017-9369078
>chr9:9369257-9369299
>chr9:9370060-9370100
>chr9:9370135-9370179
>chr9:9370342-9370404
>chr9:9370502-9370619
>chr9:9371024-9371084
>chr9:9371603-9371896
>chr9:9372304-9372319
>chr9:9372443-9373196
>chr9:9373388-9373575
>chr9:9373796-9373898
>chr9:9374740-9374783
>chr9:9376183-9376218
>chr9:9376275-9376339
>chr9:9376628-9377820
>chr9:9377908-9377951
>chr9:9378000-9378921
>chr9:9379318-9379354
>chr9:9379621-9380271
>chr9:9380810-9385220
>chr9:9386054-9386098
>chr9:9386402-9386445
>chr9:9387565-9387600
>chr9:9389972-9390129
>chr9:9390204-9390279
>chr9:9391657-9391744
>chr9:9393113-9393918
>chr9:9394448-9394975
>chr9:9395052-9395723
>chr9:9395785-9396535
>chr9:9396711-9396825
>chr9:9397009-9397191
>chr9:9397729-9398319
>chr9:9403546-9403668
>chr9:9403695-9403782
>chr9:9404078-9404130
>chr9:9404195-9404427
>chr9:9406400-9406482
>chr9:9406535-9406579
>chr9:9407115-9407272
>chr9:9407342-9407503
>chr9:9407557-9407693
>chr9:9407747-9408335
>chr9:9408365-9408820
>chr9:9408878-9409130
>chr9:9410924-9411275
>chr9:9411339-9411522
>chr9:9411570-9411689
>chr9:9411738-9411983
>chr9:9412135-9412302
>chr9:9412828-9412878
>chr9:9412929-9413121
>chr9:9413417-9413448
>chr9:9414098-9414143
>chr9:9414347-9414632
>chr9:9414659-9417155
>chr9:9417255-9417332
>chr9:9417700-9420467
>chr9:9420581-9438363
>chr9:9438398-9439775
>chr9:9439821-9449000
>chr9:9449106-9449579
>chr9:9450684-9450844
>chr9:9450944-9451001
>chr9:9453429-9453962
>chr9:9454723-9455253
>chr9:9455405-9469268
>chr9:9469640-9470010
>chr9:9470946-9471645
>chr9:9471698-9471779
>chr9:9474821-9475638
>chr9:9477333-9477504
>chr9:9482477-9482508
>chr9:9483109-9483159
>chr9:9484156-9484341
>chr9:9484486-9484821
>chr9:9485194-9486297
>chr9:9486503-9492811
>chr9:9492933-9493089
>chr9:9493125-9496920
>chr9:9496974-9497158
>chr9:9497723-9497774
>chr9:9498617-9498710
>chr9:9498997-9499166
>chr9:9499211-9499792
>chr9:9499857-9500292
>chr9:9500395-9500441
>chr9:9500591-9500655
>chr9:9500795-9500900
>chr9:9500958-9501023
>chr9:9501538-9502448
>chr9:9502479-9502723
>chr9:9506699-9506731
>chr9:9506957-9506996
>chr9:9513748-9513799
>chr9:9514096-9514134
>chr9:9514334-9516052
>chr9:9516099-9516293
>chr9:9517298-9517347
>chr9:9517391-9519319
>chr9:9519359-9519751
>chr9:9520002-9520108
>chr9:9520167-9520216
>chr9:9520345-9521749
>chr9:9522162-9522409
>chr9:9522606-9522621
>chr9:9522623-9523629
>chr9:9523729-9524624
>chr9:9524724-9526075
>chr9:9526253-9528087
>chr9:9528187-9530223
>chr9:9530408-9530827
>chr9:9530946-9531771
>chr9:9531974-9532590
>chr9:9532636-9532710
>chr9:9532755-9532925
>chr9:9532969-9533214
>chr9:9533325-9533987
>chr9:9534108-9534274
>chr9:9534333-9534576
>chr9:9537410-9537445
>chr9:9537681-9537714
>chr9:9538884-9543072
>chr9:9543123-9544103
>chr9:9544480-9544629
>chr9:9545365-9545429
>chr9:9545476-9545768
>chr9:9545879-9546086
>chr9:9546227-9546296
>chr9:9547128-9547187
>chr9:9547310-9547616
>chr9:9547687-9547841
>chr9:9548058-9548174
>chr9:9548241-9548584
>chr9:9548746-9548785
>chr9:9548838-9548908
>chr9:9549279-9549339
>chr9:9549375-9549603
>chr9:9549731-9549830
>chr9:9549937-9549988
>chr9:9550036-9550239
>chr9:9550575-9550731
>chr9:9550783-9551340
>chr9:9551453-9551495
>chr9:9551559-9553113
>chr9:9553168-9559641
>chr9:9559855-9561247
>chr9:9561582-9562877
>chr9:9562977-9569756
>chr9:9569856-9572254
>chr9:9572354-9572369
>chr9:9572864-9572924
>chr9:9574642-9575974
>chr9:9576203-9583835
>chr9:9584002-9584752
>chr9:9585176-9585511
>chr9:9585656-9585841
>chr9:9586190-9588980
>chr9:9589137-9589809
>chr9:9590170-9590197
>chr9:9590287-9590443
>chr9:9590485-9590707
>chr9:9590746-9591309
>chr9:9591365-9591553
>chr9:9591629-9591880
>chr9:9591981-9592167
>chr9:9592315-9592393
>chr9:9592403-9592441
>chr9:9592490-9592618
>chr9:9592655-9593250
>chr9:9593315-9593409
>chr9:9593456-9595056
>chr9:9595120-9595182
>chr9:9595254-9595337
>chr9:9596347-9596540
>chr9:9596583-9597800
>chr9:9597812-9598050
>chr9:9598973-9599016
>chr9:9599350-9599421
>chr9:9599461-9599540
>chr9:9600049-9601866
>chr9:9601936-9603876
>chr9:9604795-9604848
>chr9:9606059-9606242
>chr9:9606406-9606442
>chr9:9606485-9606670
>chr9:9607991-9608335
>chr9:9608418-9609090
>chr9:9609181-9609795
>chr9:9609852-9610174
>chr9:9610355-9610482
>chr9:9610992-9611293
>chr9:9612156-9612200
>chr9:9613391-9613449
>chr9:9613598-9613751
>chr9:9613832-9614097
>chr9:9614140-9614222
>chr9:9614294-9616856
>chr9:9617250-9617405
>chr9:9618174-9618190
>chr9:9618771-9621951
>chr9:9622120-9622322
>chr9:9622665-9622742
>chr9:9623543-9628789
>chr9:9628912-9628927
>chr9:9628939-9641549
>chr9:9642404-9642540
>chr9:9645002-9645139
>chr9:9647657-9647734
>chr9:9647786-9647997
>chr9:9649053-9649484
>chr9:9649580-9649641
>chr9:9651219-9651381
>chr9:9654023-9654118
>chr9:9655300-9655398
>chr9:9656373-9656452
>chr9:9656538-9656595
>chr9:9656648-9656713
>chr9:9656814-9657114
>chr9:9658255-9658362
>chr9:9658540-9658608
>chr9:9660874-9672862
>chr9:9672884-9674275
>chr9:9674482-9682211
>chr9:9682233-9682322
>chr9:9682566-9684463
>chr9:9684511-9684855
>chr9:9684876-9687240
>chr9:9687470-9689617
>chr9:9689638-9690207
>chr9:9690346-9703299
>chr9:9703421-9703512
>chr9:9703804-9703999
>chr9:9704143-9704278
>chr9:9704374-9704535
>chr9:9704625-9704892
>chr9:9704957-9705466
>chr9:9705817-9705897
>chr9:9705996-9706088
>chr9:9707586-9708124
>chr9:9708476-9708994
>chr9:9709205-9709647
>chr9:9710064-9710196
>chr9:9712102-9712641
>chr9:9715605-9715674
>chr9:9716028-9716062
>chr9:9716342-9716456
>chr9:9716497-9719414
>chr9:9719742-9721382
>chr9:9721519-9723329
>chr9:9723659-9724710
>chr9:9731440-9731469
>chr9:9733202-9733675
>chr9:9733719-9734936
>chr9:9734973-9743520
>chr9:9744197-9744232
>chr9:9744968-9745157
>chr9:9745447-9745533
>chr9:9745652-9745905
>chr9:9747282-9747347
>chr9:9748109-9748623
>chr9:9749803-9758297
>chr9:9758319-9758353
>chr9:9758422-9774563
>chr9:9774703-9774846
>chr9:9775845-9775913
>chr9:9777437-9777546
>chr9:9777606-9778953
>chr9:9778991-9779125
>chr9:9779432-9779474
>chr9:9779506-9779637
>chr9:9780000-9780070
>chr9:9782136-9782194
>chr9:9782246-9782344
>chr9:9783776-9783912
>chr9:9784606-9785473
>chr9:9785528-9786786
>chr9:9786821-9801213
>chr9:9801287-9802273
>chr9:9802357-9802428
>chr9:9802479-9803040
>chr9:9803070-9803159
>chr9:9803351-9803475
>chr9:9803660-9803749
>chr9:9803881-9803952
>chr9:9804021-9804330
>chr9:9804367-9804429
>chr9:9805241-9805311
>chr9:9805527-9806371
>chr9:9808056-9815427
>chr9:9816537-9816943
>chr9:9817901-9818066
>chr9:9824762-9824866
>chr9:9825839-9832288
>chr9:9832488-9833956
>chr9:9834032-9834049
>chr9:9834149-9834810
>chr9:9834910-9836973
>chr9:9837324-9837508
>chr9:9837543-9837749
>chr9:9838562-9851096
>chr9:9851196-9851704
>chr9:9851804-9851820
>chr9:9851875-9852212
>chr9:9852264-9853046
>chr9:9853143-9853600
>chr9:9853845-9853862
>chr9:9853962-9854777
>chr9:9854854-9855324
>chr9:9855664-9858065
>chr9:9858268-9869831
>chr9:9871042-9871318
>chr9:9871375-9871552
>chr9:9871673-9871755
>chr9:9872867-9872941
>chr9:9873204-9873431
>chr9:9873668-9873756
>chr9:9873844-9874475
>chr9:9874544-9874650
>chr9:9874713-9887315
>chr9:9887415-9888933
>chr9:9889110-9890007
>chr9:9890256-9893663
>chr9:9893977-9895317
>chr9:9895417-9898410
>chr9:9898519-9899409
>chr9:9899509-9901089
>chr9:9901272-9901772
>chr9:9902147-9907494
>chr9:9907662-9907919
>chr9:9907969-9908693
>chr9:9908828-9911757
>chr9:9912226-9913792
>chr9:9913892-9919271
>chr9:9919371-9922694
>chr9:9923158-9923409
>chr9:9923891-9924107
>chr9:9924222-9924349
>chr9:9925027-9925082
>chr9:9926353-9926425
>chr9:9926745-9926889
>chr9:9926976-9927621
>chr9:9927754-9928097
>chr9:9928165-9936844
>chr9:9936944-9937529
>chr9:9937605-9937665
>chr9:9938892-9939362
>chr9:9939439-9940999
>chr9:9941146-9941789
>chr9:9941838-9942102
>chr9:9942217-9942555
>chr9:9942626-9942655
>chr9:9942897-9942950
>chr9:9943036-9943537
>chr9:9943709-9944736
>chr9:9945094-9945204
>chr9:9945664-9945716
>chr9:9945778-9945824
>chr9:9945890-9945958
>chr9:9946062-9946423
>chr9:9946544-9946613
>chr9:9946862-9947156
>chr9:9947267-9947426
>chr9:9947457-9947530
>chr9:9947590-9948036
>chr9:9948186-9948227
>chr9:9949281-9949562
>chr9:9949817-9949890
>chr9:9950310-9950384
>chr9:9950908-9951574
>chr9:9952175-9954728
>chr9:9954761-9955288
>chr9:9956420-9956459
>chr9:9956657-9967625
>chr9:9967803-9969164
>chr9:9969421-9969828
>chr9:9971625-9971992
>chr9:9972102-9972181
>chr9:9972236-9972338
>chr9:9972551-9972599
>chr9:9972650-9972688
>chr9:9977963-9978252
>chr9:9978424-9996147
>chr9:9996247-10005630
>chr9:10005785-10006548
>chr9:10006727-10012479
>chr9:10012509-10012592
>chr9:10015264-10015489
>chr9:10015553-10015656
>chr9:10015727-10015810
>chr9:10015926-10016093
>chr9:10016191-10016302
>chr9:10016415-10016467
>chr9:10019066-10019287
>chr9:10019483-10020476
>chr9:10020651-10030470
>chr9:10030964-10031922
>chr9:10032334-10032408
>chr9:10032597-10040865
>chr9:10042026-10044461
>chr9:10044515-10044585
>chr9:10045006-10050801
>chr9:10050838-10051511
>chr9:10051636-10051753
>chr9:10051790-10053332
>chr9:10053558-10054158
>chr9:10054214-10055375
>chr9:10055418-10056420
>chr9:10056537-10056586
>chr9:10056646-10056848
>chr9:10056871-10058171
>chr9:10058314-10058843
>chr9:10058848-10059178
>chr9:10059254-10062010
>chr9:10062154-10064828
>chr9:10064887-10065567
>chr9:10065610-10065687
>chr9:10065937-10066962
>chr9:10067053-10068883
>chr9:10068902-10078620
>chr9:10078822-10091472
>chr9:10091529-10091778
>chr9:10091865-10092001
>chr9:10093647-10093748
>chr9:10093789-10095197
>chr9:10097074-10097239
>chr9:10097355-10097797
>chr9:10098896-10099014
>chr9:10099991-10100006
>chr9:10100106-10100592
>chr9:10100786-10102926
>chr9:10103121-10104294
>chr9:10104492-10108157
>chr9:10108257-10109617
>chr9:10109800-10111734
>chr9:10111858-10114285
>chr9:10114419-10116509
>chr9:10116586-10116602
>chr9:10116819-10119127
>chr9:10119263-10120336
>chr9:10120408-10121311
>chr9:10121537-10121632
>chr9:10121660-10123669
>chr9:10124098-10124571
>chr9:10124953-10125172
>chr9:10126467-10126513
>chr9:10126911-10126950
>chr9:10127075-10127137
>chr9:10132126-10132182
>chr9:10133227-10134290
>chr9:10137377-10137466
>chr9:10137784-10137946
>chr9:10138404-10139676
>chr9:10139701-10139745
>chr9:10139763-10140615
>chr9:10140680-10144366
>chr9:10144410-10145209
>chr9:10145278-10147850
>chr9:10147950-10165955
>chr9:10166055-10174411
>chr9:10174713-10175161
>chr9:10175333-10175819
>chr9:10175963-10181956
>chr9:10182023-10182542
>chr9:10182787-10182870
>chr9:10182935-10183529
>chr9:10183928-10185177
>chr9:10185277-10194311
>chr9:10194411-10196303
>chr9:10196409-10196424
>chr9:10196547-10202092
>chr9:10202389-10202451
>chr9:10202525-10202566
>chr9:10202599-10202772
>chr9:10203024-10203340
>chr9:10203519-10205088
>chr9:10205128-10206295
>chr9:10206335-10208313
>chr9:10208378-10208448
>chr9:10208497-10209843
>chr9:10209927-10213588
>chr9:10213656-10214335
>chr9:10218732-10231980
>chr9:10232074-10232246
>chr9:10232677-10240713
>chr9:10241039-10241101
>chr9:10241537-10241565
>chr9:10242125-10258703
>chr9:10259247-10259327
>chr9:10260384-10260436
>chr9:10260506-10260629
>chr9:10260713-10260826
>chr9:10260985-10261216
>chr9:10261773-10261789
>chr9:10262153-10262265
>chr9:10262304-10268732
>chr9:10268823-10268870
>chr9:10269327-10269492
>chr9:10269649-10269684
>chr9:10269893-10269992
>chr9:10270308-10270586
>chr9:10270720-10270804
>chr9:10270856-10270928
>chr9:10271043-10271353
>chr9:10272802-10274176
>chr9:10274445-10274774
>chr9:10274850-10275011
>chr9:10275505-10275555
>chr9:10275718-10275870
>chr9:10277634-10277679
>chr9:10278752-10279238
>chr9:10279276-10279390
>chr9:10279578-10279615
>chr9:10279713-10280065
>chr9:10280309-10280418
>chr9:10280985-10281071
>chr9:10282794-10282859
>chr9:10283000-10284029
>chr9:10284068-10284651
>chr9:10284731-10284772
>chr9:10284948-10284964
>chr9:10285112-10286427
>chr9:10286509-10286990
>chr9:10287103-10287569
>chr9:10288006-10288092
>chr9:10288369-10291931
>chr9:10292031-10296735
>chr9:10296877-10308935
>chr9:10309035-10310724
>chr9:10310764-10319247
>chr9:10319274-10320618
>chr9:10320673-10321066
>chr9:10321127-10321287
>chr9:10321386-10321415
>chr9:10322656-10322779
>chr9:10323577-10323755
>chr9:10325728-10325764
>chr9:10325892-10326009
>chr9:10326825-10327310
>chr9:10333880-10340462
>chr9:10340729-10340756
>chr9:10340913-10341017
>chr9:10341112-10341356
>chr9:10341524-10341635
>chr9:10341800-10341835
>chr9:10341912-10342240
>chr9:10342473-10342541
>chr9:10342567-10342631
>chr9:10342678-10342768
>chr9:10342945-10343030
>chr9:10344707-10344753
>chr9:10345799-10345901
>chr9:10346078-10346236
>chr9:10346771-10346872
>chr9:10347575-10347808
>chr9:10348243-10348379
>chr9:10348474-10348507
>chr9:10348647-10348715
>chr9:10348910-10349057
>chr9:10349289-10349440
>chr9:10349533-10349612
>chr9:10351665-10352473
>chr9:10352835-10353106
>chr9:10353308-10353360
>chr9:10353563-10353702
>chr9:10354011-10354105
>chr9:10354232-10356326
>chr9:10358262-10358425
>chr9:10358493-10358520
>chr9:10358607-10358734
>chr9:10359070-10359114
>chr9:10359491-10359520
>chr9:10359788-10361047
>chr9:10361123-10361288
>chr9:10361406-10361900
>chr9:10361949-10362044
>chr9:10362165-10362312
>chr9:10362361-10363708
>chr9:10363767-10364252
>chr9:10364266-10364543
>chr9:10364676-10364830
>chr9:10364928-10365024
>chr9:10365076-10365359
>chr9:10365427-10367869
>chr9:10367916-10370199
>chr9:10370445-10370727
>chr9:10371126-10371181
>chr9:10371632-10371701
>chr9:10372403-10374914
>chr9:10375000-10388319
>chr9:10388450-10389267
>chr9:10389325-10390386
>chr9:10390571-10391162
>chr9:10391218-10391579
>chr9:10391706-10391758
>chr9:10391858-10391979
>chr9:10392092-10392132
>chr9:10392259-10392403
>chr9:10392472-10392870
>chr9:10393188-10393376
>chr9:10393440-10394262
>chr9:10394306-10394645
>chr9:10394697-10396257
>chr9:10396301-10408757
>chr9:10408911-10413004
>chr9:10413261-10414156
>chr9:10414189-10414238
>chr9:10414358-10416364
>chr9:10416572-10417524
>chr9:10417744-10417846
>chr9:10417916-10419122
>chr9:10419168-10420230
>chr9:10420259-10421523
>chr9:10421571-10424955
>chr9:10425212-10425584
>chr9:10425777-10426120
>chr9:10426887-10426977
>chr9:10427103-10427138
>chr9:10427534-10427666
>chr9:10428297-10428695
>chr9:10428785-10429010
>chr9:10429059-10429746
>chr9:10429835-10429936
>chr9:10430082-10430149
>chr9:10430184-10430450
>chr9:10430511-10430620
>chr9:10430940-10436845
>chr9:10436971-10437352
>chr9:10437368-10441400
>chr9:10441748-10443570
>chr9:10443620-10443692
>chr9:10443933-10444314
>chr9:10444330-10446104
>chr9:10446147-10446537
>chr9:10446577-10446783
>chr9:10447321-10447350
>chr9:10447727-10447771
>chr9:10448108-10448235
>chr9:10448322-10448349
>chr9:10448417-10448580
>chr9:10451140-10451550
>chr9:10451699-10451894
>chr9:10451994-10452023
>chr9:10452129-10452539
>chr9:10452731-10453235
>chr9:10453693-10453750
>chr9:10454652-10454799
>chr9:10455272-10455822
>chr9:10455971-10456381
>chr9:10458942-10458987
>chr9:10459368-10459880
>chr9:10459929-10461692
>chr9:10461726-10461794
>chr9:10462140-10470030
>chr9:10470059-10470755
>chr9:10474768-10475033
>chr9:10475493-10475553
>chr9:10476010-10476150
>chr9:10477792-10477912
>chr9:10477968-10478230
>chr9:10478280-10478358
>chr9:10478572-10479062
>chr9:10479677-10480054
>chr9:10480168-10480244
>chr9:10480529-10480912
>chr9:10481018-10481441
>chr9:10481493-10481836
>chr9:10481924-10482047
>chr9:10482108-10482920
>chr9:10483693-10483772
>chr9:10484768-10497267
>chr9:10497367-10505150
>chr9:10505250-10506484
>chr9:10506763-10512380
>chr9:10512489-10529675
>chr9:10529839-10531278
>chr9:10532215-10532342
>chr9:10533060-10533136
>chr9:10535116-10535211
>chr9:10535245-10535376
>chr9:10535544-10549141
>chr9:10550054-10550487
>chr9:10550537-10550649
>chr9:10552044-10552088
>chr9:10552362-10558241
>chr9:10558341-10560569
>chr9:10560617-10561454
>chr9:10561560-10561590
>chr9:10562799-10562835
>chr9:10563223-10563533
>chr9:10564934-10565002
>chr9:10565121-10565212
>chr9:10565317-10571450
>chr9:10571487-10576038
>chr9:10577452-10577506
>chr9:10578499-10578549
>chr9:10581192-10585899
>chr9:10586156-10594103
>chr9:10594203-10598875
>chr9:10601632-10601858
>chr9:10602619-10602680
>chr9:10602752-10610225
>chr9:10610353-10610636
>chr9:10610802-10611336
>chr9:10611558-10612011
>chr9:10612291-10612359
>chr9:10612554-10612658
>chr9:10612718-10612782
>chr9:10612890-10613507
>chr9:10613709-10613804
>chr9:10613967-10614709
>chr9:10614764-10614859
>chr9:10616871-10617321
>chr9:10618061-10618174
>chr9:10618732-10619405
>chr9:10619451-10619490
>chr9:10619613-10622058
>chr9:10622116-10622180
>chr9:10622609-10622744
>chr9:10622983-10623073
>chr9:10623164-10623200
>chr9:10623800-10623835
>chr9:10623975-10624181
>chr9:10624696-10629403
>chr9:10629410-10629656
>chr9:10629738-10629956
>chr9:10629989-10632186
>chr9:10632226-10633277
>chr9:10633344-10633384
>chr9:10633438-10633564
>chr9:10633635-10633695
>chr9:10636500-10636581
>chr9:10637090-10637931
>chr9:10637976-10640669
>chr9:10640694-10641792
>chr9:10642314-10647674
>chr9:10647950-10648047
>chr9:10648085-10648275
>chr9:10648369-10648532
>chr9:10648654-10648919
>chr9:10649048-10649491
>chr9:10649730-10652727
>chr9:10653004-10653101
>chr9:10653139-10653329
>chr9:10653400-10653587
>chr9:10653709-10654082
>chr9:10654314-10654591
>chr9:10654642-10662527
>chr9:10662618-10662685
>chr9:10662755-10663128
>chr9:10663196-10666116
>chr9:10666224-10682945
>chr9:10683228-10692905
>chr9:10694464-10694788
>chr9:10695304-10695357
>chr9:10696653-10696730
>chr9:10696922-10699405
>chr9:10699526-10715402
>chr9:10715685-10725361
>chr9:10726919-10727243
>chr9:10727759-10727812
>chr9:10729108-10729185
>chr9:10729377-10730596
>chr9:10730696-10734307
>chr9:10734385-10734583
>chr9:10734921-10735002
>chr9:10735345-10735885
>chr9:10737357-10737990
>chr9:10738814-10740081
>chr9:10740484-10740658
>chr9:10740745-10740849
>chr9:10740908-10742490
>chr9:10742812-10742975
>chr9:10743056-10743341
>chr9:10743409-10743927
>chr9:10744515-10744605
>chr9:10744659-10744689
>chr9:10747049-10747119
>chr9:10747156-10748516
>chr9:10748567-10758538
>chr9:10758597-10760472
>chr9:10760503-10760652
>chr9:10760680-10761459
>chr9:10761596-10762035
>chr9:10762073-10762627
>chr9:10762700-10763274
>chr9:10763336-10764799
>chr9:10765270-10766461
>chr9:10767681-10767787
>chr9:10769646-10770033
>chr9:10770160-10770178
>chr9:10770213-10770952
>chr9:10771138-10772505
>chr9:10772612-10773072
>chr9:10773197-10773276
>chr9:10773625-10773688
>chr9:10773744-10773847
>chr9:10774152-10774194
>chr9:10774428-10774559
>chr9:10777752-10778584
>chr9:10778759-10780473
>chr9:10780865-10781375
>chr9:10781873-10781944
>chr9:10782141-10782243
>chr9:10782363-10782955
>chr9:10783013-10783087
>chr9:10783198-10783537
>chr9:10783605-10784236
>chr9:10784437-10784791
>chr9:10784858-10785499
>chr9:10785892-10806379
>chr9:10806479-10807406
>chr9:10812397-10812467
>chr9:10814287-10816724
>chr9:10816853-10818902
>chr9:10819024-10819710
>chr9:10820591-10822325
>chr9:10822409-10822507
>chr9:10822696-10822977
>chr9:10823034-10823102
>chr9:10823335-10823384
>chr9:10823435-10824038
>chr9:10824166-10830167
>chr9:10830292-10830379
>chr9:10830621-10830766
>chr9:10831195-10831551
>chr9:10831794-10831954
>chr9:10832030-10832151
>chr9:10833144-10833206
>chr9:10833714-10833770
>chr9:10833827-10833898
>chr9:10833934-10834009
>chr9:10834773-10834812
>chr9:10835372-10835451
>chr9:10835644-10835723
>chr9:10837295-10837508
>chr9:10838178-10838220
>chr9:10838696-10838752
>chr9:10839637-10839729
>chr9:10839755-10840491
>chr9:10840701-10840805
>chr9:10840990-10841055
>chr9:10841431-10841565
>chr9:10841954-10842135
>chr9:10842636-10842665
>chr9:10843808-10845158
>chr9:10846989-10847023
>chr9:10849718-10849773
>chr9:10855170-10859948
>chr9:10860053-10860840
>chr9:10860986-10862288
>chr9:10862324-10864418
>chr9:10864450-10865013
>chr9:10865240-10865406
>chr9:10867573-10898831
>chr9:10898973-10899646
>chr9:10899844-10900728
>chr9:10902253-10902607
>chr9:10908650-10908799
>chr9:10908835-10908961
>chr9:10909008-10909127
>chr9:10909565-10909934
>chr9:10911434-10911930
>chr9:10911997-10913174
>chr9:10913230-10926096
>chr9:10926153-10926182
>chr9:10926390-10932820
>chr9:10932962-10940692
>chr9:10941085-10941100
>chr9:10941152-10942419
>chr9:10942763-10946028
>chr9:10946173-10946210
>chr9:10946377-10946470
>chr9:10948568-10948612
>chr9:10948675-10949053
>chr9:10949105-10949282
>chr9:10949553-10949667
>chr9:10949796-10950329
>chr9:10950381-10950608
>chr9:10950703-10951232
>chr9:10951314-10951781
>chr9:10951822-10952229
>chr9:10952321-10952768
>chr9:10953698-10953958
>chr9:10954197-10954272
>chr9:10954700-10954787
>chr9:10954959-10955306
>chr9:10955357-10955793
>chr9:10956069-10956431
>chr9:10956590-10956928
>chr9:10957851-10958111
>chr9:10958173-10958288
>chr9:10958682-10959022
>chr9:10959120-10966718
>chr9:10966731-10966848
>chr9:10968378-10968418
>chr9:10972634-10973063
>chr9:10973129-10973275
>chr9:10973357-10973455
>chr9:10973730-10973813
>chr9:10973874-10973943
>chr9:10975499-10975549
>chr9:10975720-10975873
>chr9:10976088-10976353
>chr9:10976597-10976678
>chr9:10976787-10976893
>chr9:10978014-10989190
>chr9:10990131-10997601
>chr9:10997809-10998768
>chr9:10998798-11012196
>chr9:11012348-11012533
>chr9:11012594-11029171
>chr9:11029500-11031456
>chr9:11031539-11031554
>chr9:11031654-11038131
>chr9:11038171-11039234
>chr9:11039352-11049161
>chr9:11049261-11060636
>chr9:11060763-11062772
>chr9:11062954-11062971
>chr9:11064030-11064901
>chr9:11066356-11067152
>chr9:11067210-11067316
>chr9:11069704-11069744
>chr9:11069814-11069864
>chr9:11069954-11070038
>chr9:11070159-11070272
>chr9:11070319-11070646
>chr9:11070773-11070904
>chr9:11070998-11071098
>chr9:11073404-11073907
>chr9:11074943-11075296
>chr9:11076641-11077114
>chr9:11077345-11077436
>chr9:11079183-11079274
>chr9:11080420-11080454
>chr9:11081080-11081157
>chr9:11083536-11083595
>chr9:11084211-11084251
>chr9:11084486-11084598
>chr9:11086300-11086334
>chr9:11086408-11086936
>chr9:11086967-11087001
>chr9:11087314-11087372
>chr9:11087823-11087929
>chr9:11088010-11088105
>chr9:11088409-11088487
>chr9:11090179-11091257
>chr9:11091388-11113916
>chr9:11114051-11121394
>chr9:11121397-11121412
>chr9:11121512-11127172
>chr9:11127472-11127537
>chr9:11130206-11130381
>chr9:11133128-11133424
>chr9:11136086-11136646
>chr9:11140812-11140909
>chr9:11141348-11142582
>chr9:11142619-11142735
>chr9:11142764-11143762
>chr9:11143798-11158475
>chr9:11159140-11159229
>chr9:11160450-11160539
>chr9:11161226-11161501
>chr9:11161601-11161659
>chr9:11161684-11165841
>chr9:11166363-11166499
>chr9:11167305-11167334
>chr9:11167398-11167442
>chr9:11167464-11167841
>chr9:11169862-11169968
>chr9:11170470-11170592
>chr9:11171608-11172156
>chr9:11172944-11172978
>chr9:11173787-11177780
>chr9:11177811-11183717
>chr9:11183745-11212701
>chr9:11212862-11219181
>chr9:11219876-11219942
>chr9:11220079-11220175
>chr9:11220731-11220769
>chr9:11220861-11221042
>chr9:11223706-11223805
>chr9:11224431-11224468
>chr9:11227732-11227775
>chr9:11228644-11228700
>chr9:11229384-11229458
>chr9:11229892-11229996
>chr9:11230302-11231177
>chr9:11231398-11231648
>chr9:11231813-11232061
>chr9:11232469-11232522
>chr9:11240546-11241118
>chr9:11241179-11241570
>chr9:11246332-11246368
>chr9:11247155-11252030
>chr9:11252095-11253206
>chr9:11254459-11254822
>chr9:11257511-11257569
>chr9:11257650-11259752
>chr9:11261294-11263064
>chr9:11263964-11264920
>chr9:11264961-11265030
>chr9:11265259-11265317
>chr9:11265499-11265657
>chr9:11265799-11265947
>chr9:11267563-11268062
>chr9:11268101-11270804
>chr9:11271162-11271273
>chr9:11271376-11271530
>chr9:11271659-11274927
>chr9:11274961-11276197
>chr9:11276655-11306448
>chr9:11306612-11309993
>chr9:11310049-11310295
>chr9:11310377-11311064
>chr9:11311610-11312158
>chr9:11312276-11312292
>chr9:11312312-11320701
>chr9:11320847-11322320
>chr9:11322455-11322471
>chr9:11322480-11323718
>chr9:11328049-11328064
>chr9:11328342-11329759
>chr9:11331215-11331340
>chr9:11332574-11333265
>chr9:11333705-11336538
>chr9:11336605-11344534
>chr9:11344562-11344675
>chr9:11344845-11345152
>chr9:11346572-11346672
>chr9:11347039-11347083
>chr9:11347117-11347153
>chr9:11347469-11347533
>chr9:11348810-11348959
>chr9:11349002-11349147
>chr9:11349287-11349398
>chr9:11349645-11349715
>chr9:11350019-11350147
>chr9:11350347-11350407
>chr9:11351207-11351302
>chr9:11351687-11351717
>chr9:11352883-11353020
>chr9:11353183-11353253
>chr9:11353712-11353755
>chr9:11353798-11353902
>chr9:11354010-11354423
>chr9:11355054-11360340
>chr9:11360440-11361162
>chr9:11361307-11375330
>chr9:11375365-11375620
>chr9:11375673-11376280
>chr9:11376337-11380289
>chr9:11380468-11380607
>chr9:11380676-11380967
>chr9:11381136-11388530
>chr9:11388942-11389251
>chr9:11389398-11393081
>chr9:11393141-11393451
>chr9:11393575-11393662
>chr9:11393842-11393884
>chr9:11394323-11394389
>chr9:11394492-11394624
>chr9:11394891-11394991
>chr9:11395325-11395377
>chr9:11395539-11395572
>chr9:11395960-11396031
>chr9:11396117-11396221
>chr9:11396293-11396366
>chr9:11397338-11397551
>chr9:11397638-11397766
>chr9:11397808-11397918
>chr9:11398110-11398140
>chr9:11398422-11399207
>chr9:11399350-11399761
>chr9:11400588-11400680
>chr9:11400741-11400813
>chr9:11403057-11403097
>chr9:11405402-11406085
>chr9:11406988-11407027
>chr9:11407293-11407338
>chr9:11407682-11407721
>chr9:11408220-11412851
>chr9:11413122-11416290
>chr9:11416443-11417918
>chr9:11418071-11433350
>chr9:11433559-11433633
>chr9:11433690-11433857
>chr9:11433935-11433978
>chr9:11434380-11434747
>chr9:11435963-11436102
>chr9:11436152-11436469
>chr9:11436515-11436531
>chr9:11436631-11436728
>chr9:11440515-11440701
>chr9:11442956-11442992
>chr9:11443971-11444012
>chr9:11445208-11446079
>chr9:11446384-11454307
>chr9:11455150-11455216
>chr9:11462210-11462257
>chr9:11462337-11462413
>chr9:11462775-11462867
>chr9:11463261-11463388
>chr9:11464643-11464689
>chr9:11466706-11466806
>chr9:11466981-11467075
>chr9:11467449-11469365
>chr9:11469600-11485529
>chr9:11485654-11492799
>chr9:11492899-11494017
>chr9:11494155-11497763
>chr9:11497927-11498117
>chr9:11498197-11498317
>chr9:11498551-11499007
>chr9:11503898-11504024
>chr9:11510395-11510715
>chr9:11510776-11510907
>chr9:11512172-11512203
>chr9:11512371-11512481
>chr9:11514160-11514195
>chr9:11515145-11515244
>chr9:11515544-11515923
>chr9:11516849-11517845
>chr9:11517967-11517982
>chr9:11517987-11527029
>chr9:11527244-11527608
>chr9:11527738-11528294
>chr9:11528776-11529391
>chr9:11529426-11533716
>chr9:11534256-11534309
>chr9:11534834-11534868
>chr9:11538050-11538406
>chr9:11538614-11538741
>chr9:11538928-11539003
>chr9:11539124-11539453
>chr9:11540441-11540989
>chr9:11541488-11541821
>chr9:11541996-11543578
>chr9:11543701-11548674
>chr9:11548850-11553207
>chr9:11553240-11553724
>chr9:11553775-11553838
>chr9:11556533-11556855
>chr9:11557335-11557858
>chr9:11558534-11558567
>chr9:11558915-11559575
>chr9:11562188-11562521
>chr9:11563662-11564055
>chr9:11564179-11564334
>chr9:11571616-11572541
>chr9:11572583-11572742
>chr9:11572777-11572828
>chr9:11575217-11575434
>chr9:11575787-11576151
>chr9:11577865-11577898
>chr9:11580605-11580638
>chr9:11582306-11582394
>chr9:11582755-11583628
>chr9:11583696-11584031
>chr9:11585379-11585528
>chr9:11585564-11586280
>chr9:11586458-11586807
>chr9:11587441-11587482
>chr9:11587526-11587633
>chr9:11587744-11587833
>chr9:11588603-11588647
>chr9:11588929-11589277
>chr9:11589516-11589578
>chr9:11589670-11589706
>chr9:11590442-11590516
>chr9:11590644-11590707
>chr9:11591236-11591300
>chr9:11592313-11597335
>chr9:11597612-11597627
>chr9:11597717-11605794
>chr9:11605860-11605994
>chr9:11606719-11606976
>chr9:11607029-11607273
>chr9:11607594-11611157
>chr9:11612358-11613481
>chr9:11613523-11613816
>chr9:11614810-11614843
>chr9:11614888-11615002
>chr9:11615057-11615207
>chr9:11615252-11626643
>chr9:11627217-11631263
>chr9:11631332-11631618
>chr9:11631763-11631865
>chr9:11632222-11632586
>chr9:11638079-11643350
>chr9:11643503-11646870
>chr9:11648606-11651730
>chr9:11651858-11661571
>chr9:11661686-11665793
>chr9:11665846-11668121
>chr9:11668355-11672662
>chr9:11672695-11673681
>chr9:11673920-11697946
>chr9:11697970-11702892
>chr9:11703703-11703766
>chr9:11705019-11705081
>chr9:11706072-11706531
>chr9:11706683-11706792
>chr9:11706835-11706918
>chr9:11707533-11707783
>chr9:11710860-11710921
>chr9:11711197-11711275
>chr9:11711320-11711377
>chr9:11711635-11711708
>chr9:11711823-11711928
>chr9:11712381-11712416
>chr9:11712956-11715503
>chr9:11717452-11717733
>chr9:11720216-11720603
>chr9:11720652-11720692
>chr9:11720735-11721034
>chr9:11721134-11733891
>chr9:11734178-11734329
>chr9:11738464-11738737
>chr9:11739885-11740004
>chr9:11740288-11740421
>chr9:11742818-11743177
>chr9:11746383-11746413
>chr9:11747482-11747551
>chr9:11749728-11750122
>chr9:11753616-11753710
>chr9:11754971-11764805
>chr9:11764959-11767789
>chr9:11767869-11768589
>chr9:11769193-11769350
>chr9:11769566-11769946
>chr9:11770113-11770604
>chr9:11770704-11777767
>chr9:11778317-11778536
>chr9:11778592-11778998
>chr9:11779366-11779419
>chr9:11781887-11782082
>chr9:11782122-11782165
>chr9:11784677-11784711
>chr9:11786009-11786484
>chr9:11786525-11786661
>chr9:11787014-11787134
>chr9:11787406-11789694
>chr9:11789716-11801399
>chr9:11801649-11804994
>chr9:11805033-11811496
>chr9:11811617-11820330
>chr9:11820430-11822257
>chr9:11822320-11822618
>chr9:11822695-11824198
>chr9:11827568-11827814
>chr9:11828649-11828808
>chr9:11829940-11829989
>chr9:11830752-11833062
>chr9:11833223-11834027
>chr9:11834086-11837315
>chr9:11837685-11847857
>chr9:11848338-11849050
>chr9:11849315-11850016
>chr9:11850076-11850152
>chr9:11850249-11851066
>chr9:11851152-11851270
>chr9:11851579-11852378
>chr9:11852527-11857650
>chr9:11857676-11862394
>chr9:11862421-11870926
>chr9:11870967-11871533
>chr9:11871581-11875015
>chr9:11875215-11875252
>chr9:11875338-11876877
>chr9:11877000-11885653
>chr9:11886260-11888493
>chr9:11888548-11901550
>chr9:11901675-11902621
>chr9:11902762-11903599
>chr9:11903762-11905550
>chr9:11905673-11912925
>chr9:11912978-11912993
>chr9:11913113-11923135
>chr9:11923278-11925054
>chr9:11928292-11928359
>chr9:11928990-11929049
>chr9:11929958-11930150
>chr9:11930279-11930658
>chr9:11931469-11931512
>chr9:11934766-11934986
>chr9:11935587-11935916
>chr9:11938266-11938736
>chr9:11939543-11939558
>chr9:11939658-11940965
>chr9:11941042-11958776
>chr9:11958949-11959099
>chr9:11959893-11960617
>chr9:11960874-11962392
>chr9:11962539-11964582
>chr9:11964682-11965250
>chr9:11965747-11965839
>chr9:11966331-11966763
>chr9:11967033-11968036
>chr9:11968176-11971049
>chr9:11971132-11971210
>chr9:11971253-11971631
>chr9:11971685-11972289
>chr9:11972396-11972488
>chr9:11972629-11972716
>chr9:11972765-11972931
>chr9:11973148-11973295
>chr9:11974179-11974254
>chr9:11974711-11974839
>chr9:11975148-11975320
>chr9:11975494-11975666
>chr9:11975707-11975768
>chr9:11977842-11983591
>chr9:11983653-11984171
>chr9:11984225-11984997
>chr9:11985023-11985338
>chr9:11985647-11999083
>chr9:11999248-12002630
>chr9:12002659-12002731
>chr9:12003220-12003317
>chr9:12003809-12015373
>chr9:12015406-12015759
>chr9:12015787-12019205
>chr9:12019243-12021604
>chr9:12021810-12025021
>chr9:12025078-12025107
>chr9:12025716-12026132
>chr9:12026719-12027273
>chr9:12030879-12030959
>chr9:12031363-12031393
>chr9:12032261-12032400
>chr9:12035865-12036031
>chr9:12036110-12036141
>chr9:12036975-12037008
>chr9:12037249-12046069
>chr9:12046473-12046504
>chr9:12046958-12050920
>chr9:12051044-12059754
>chr9:12059779-12078577
>chr9:12078616-12081972
>chr9:12082750-12085133
>chr9:12085185-12085386
>chr9:12085610-12085688
>chr9:12085919-12085971
>chr9:12086063-12086505
>chr9:12086639-12087046
>chr9:12087235-12087408
>chr9:12087482-12089528
>chr9:12089590-12090848
>chr9:12090907-12092512
>chr9:12097499-12097529
>chr9:12097585-12097894
>chr9:12098097-12098326
>chr9:12098402-12100249
>chr9:12100314-12100706
>chr9:12101039-12101959
>chr9:12102025-12102273
>chr9:12102557-12102929
>chr9:12103115-12104790
>chr9:12104873-12106774
>chr9:12107309-12107403
>chr9:12109569-12109634
>chr9:12111386-12111464
>chr9:12112070-12112110
>chr9:12115336-12115371
>chr9:12116297-12116782
>chr9:12116858-12117304
>chr9:12117448-12120426
>chr9:12120462-12123335
>chr9:12123501-12124140
>chr9:12124263-12124278
>chr9:12124443-12125408
>chr9:12125546-12132971
>chr9:12133095-12141142
>chr9:12141242-12156994
>chr9:12157033-12166236
>chr9:12167298-12167383
>chr9:12167468-12167589
>chr9:12167874-12168177
>chr9:12168304-12175768
>chr9:12176021-12176211
>chr9:12176529-12178882
>chr9:12178955-12186892
>chr9:12186922-12187186
>chr9:12187291-12200650
>chr9:12200782-12207025
>chr9:12207125-12213413
>chr9:12214079-12216266
>chr9:12216310-12216377
>chr9:12216565-12217026
>chr9:12217279-12217352
>chr9:12217471-12217507
>chr9:12217581-12217623
>chr9:12217779-12218039
>chr9:12218142-12218201
>chr9:12218269-12218324
>chr9:12218603-12223857
>chr9:12224161-12239497
>chr9:12239574-12241158
>chr9:12241303-12247961
>chr9:12248134-12250095
>chr9:12250144-12250433
>chr9:12250829-12250938
>chr9:12251140-12251196
>chr9:12252766-12252832
>chr9:12253229-12253471
>chr9:12254002-12267790
>chr9:12268578-12268893
>chr9:12271606-12271713
>chr9:12277571-12281807
>chr9:12281931-12295008
>chr9:12295190-12297062
>chr9:12299695-12302061
>chr9:12302098-12303355
>chr9:12303443-12303541
>chr9:12303662-12303746
>chr9:12303814-12305387
>chr9:12305448-12309757
>chr9:12309822-12310792
>chr9:12310820-12323633
>chr9:12323731-12326519
>chr9:12326700-12326777
>chr9:12327242-12327648
>chr9:12334980-12335122
>chr9:12336180-12336231
>chr9:12338917-12338972
>chr9:12339001-12339425
>chr9:12340681-12348040
>chr9:12350051-12350091
>chr9:12350482-12350519
>chr9:12352884-12352965
>chr9:12353421-12353450
>chr9:12354255-12354292
>chr9:12354320-12354516
>chr9:12354565-12354604
>chr9:12354843-12354877
>chr9:12355158-12355202
>chr9:12355494-12355530
>chr9:12355683-12355745
>chr9:12356217-12356260
>chr9:12356485-12356532
>chr9:12357244-12357280
>chr9:12357380-12357418
>chr9:12358547-12358599
>chr9:12358841-12358907
>chr9:12359253-12359287
>chr9:12359601-12359822
>chr9:12360081-12360121
>chr9:12360257-12360439
>chr9:12360498-12360670
>chr9:12360746-12361188
>chr9:12361363-12361811
>chr9:12363065-12363119
>chr9:12365899-12371419
>chr9:12372632-12372664
>chr9:12374150-12374185
>chr9:12374271-12374303
>chr9:12375564-12377083
>chr9:12377704-12378460
>chr9:12378733-12378927
>chr9:12379306-12379345
>chr9:12379469-12379786
>chr9:12379927-12380061
>chr9:12380120-12382740
>chr9:12384248-12385354
>chr9:12385473-12389972
>chr9:12390369-12392524
>chr9:12392863-12394078
>chr9:12394285-12394397
>chr9:12394452-12394496
>chr9:12394528-12395360
>chr9:12395508-12399955
>chr9:12400194-12401520
>chr9:12401668-12402432
>chr9:12402882-12405805
>chr9:12405852-12406836
>chr9:12406891-12406975
>chr9:12407032-12413046
>chr9:12413094-12414217
>chr9:12414275-12414377
>chr9:12414488-12428737
>chr9:12428801-12429244
>chr9:12429279-12429346
>chr9:12429484-12429556
>chr9:12434065-12434143
>chr9:12435325-12435765
>chr9:12435901-12436822
>chr9:12436898-12438081
>chr9:12438297-12440050
>chr9:12440176-12447599
>chr9:12447637-12449453
>chr9:12450251-12450409
>chr9:12450688-12450841
>chr9:12450992-12451132
>chr9:12451251-12451541
>chr9:12451592-12451915
>chr9:12453182-12453255
>chr9:12453359-12453475
>chr9:12453665-12453703
>chr9:12454173-12455895
>chr9:12455932-12461037
>chr9:12461177-12461328
>chr9:12461711-12462397
>chr9:12462433-12463163
>chr9:12463197-12464050
>chr9:12464119-12467957
>chr9:12467995-12472979
>chr9:12473092-12483703
>chr9:12483755-12485246
>chr9:12485543-12485596
>chr9:12485696-12487357
>chr9:12487642-12488485
>chr9:12488647-12494404
>chr9:12494455-12495325
>chr9:12495340-12495822
>chr9:12496010-12496167
>chr9:12496230-12497572
>chr9:12497992-12498067
>chr9:12498377-12498881
>chr9:12498960-12500587
>chr9:12500790-12500849
>chr9:12501139-12501281
>chr9:12501337-12501638
>chr9:12501941-12504961
>chr9:12505019-12505560
>chr9:12505626-12505668
>chr9:12505719-12505797
>chr9:12506066-12506209
>chr9:12506265-12506566
>chr9:12506631-12506860
>chr9:12506969-12511667
>chr9:12511694-12513534
>chr9:12514059-12514930
>chr9:12515067-12517580
>chr9:12521272-12521369
>chr9:12521579-12521614
>chr9:12521911-12521945
>chr9:12521990-12522027
>chr9:12522176-12525164
>chr9:12525209-12525351
>chr9:12525472-12525622
>chr9:12525733-12525847
>chr9:12525929-12526011
>chr9:12526187-12538586
>chr9:12538850-12538865
>chr9:12538965-12539001
>chr9:12539110-12542536
>chr9:12542588-12543134
>chr9:12543200-12543242
>chr9:12543293-12543371
>chr9:12543641-12543784
>chr9:12544079-12550593
>chr9:12550836-12562122
>chr9:12562202-12562373
>chr9:12562415-12563496
>chr9:12563589-12564508
>chr9:12564608-12569790
>chr9:12572166-12572207
>chr9:12573709-12573771
>chr9:12576675-12576704
>chr9:12577132-12577282
>chr9:12580553-12580871
>chr9:12580936-12581212
>chr9:12581282-12581325
>chr9:12582035-12582161
>chr9:12583552-12584249
>chr9:12585443-12601708
>chr9:12607087-12607911
>chr9:12608564-12608699
>chr9:12609714-12610114
>chr9:12610849-12610892
>chr9:12611135-12611295
>chr9:12611967-12620928
>chr9:12621264-12621306
>chr9:12622041-12622110
>chr9:12622326-12622354
>chr9:12622517-12622675
>chr9:12629370-12629513
>chr9:12629604-12645801
>chr9:12647357-12648204
>chr9:12648268-12650051
>chr9:12650688-12653559
>chr9:12654948-12674152
>chr9:12674416-12674454
>chr9:12674507-12678116
>chr9:12678300-12678470
>chr9:12678528-12678908
>chr9:12678947-12682945
>chr9:12683076-12684286
>chr9:12684324-12684363
>chr9:12684475-12684979
>chr9:12685073-12685147
>chr9:12685233-12685563
>chr9:12685704-12687278
>chr9:12687293-12688885
>chr9:12688946-12689244
>chr9:12689444-12689533
>chr9:12689616-12690922
>chr9:12690952-12691532
>chr9:12691676-12692131
>chr9:12692205-12693194
>chr9:12693305-12693573
>chr9:12693715-12693929
>chr9:12693993-12694126
>chr9:12694650-12694766
>chr9:12695164-12695650
>chr9:12695826-12695922
>chr9:12697332-12697986
>chr9:12698066-12700336
>chr9:12702289-12702541
>chr9:12702586-12702684
>chr9:12703071-12703104
>chr9:12703226-12703310
>chr9:12703821-12703937
>chr9:12704037-12720528
>chr9:12722518-12722636
>chr9:12723014-12723128
>chr9:12723287-12723337
>chr9:12730636-12748618
>chr9:12750774-12760053
>chr9:12760116-12761060
>chr9:12761237-12761524
>chr9:12761663-12765565
>chr9:12766030-12767255
>chr9:12767436-12767723
>chr9:12767862-12770834
>chr9:12770934-12776885
>chr9:12777258-12786308
>chr9:12786551-12786567
>chr9:12786667-12794026
>chr9:12794659-12794764
>chr9:12794969-12796363
>chr9:12806994-12807035
>chr9:12807132-12807164
>chr9:12809006-12809164
>chr9:12809306-12809349
>chr9:12809409-12809441
>chr9:12809491-12809540
>chr9:12809736-12810136
>chr9:12810826-12810865
>chr9:12811517-12811614
>chr9:12813660-12814167
>chr9:12814247-12814353
>chr9:12815429-12815507
>chr9:12818972-12819073
>chr9:12819928-12819968
>chr9:12820043-12821045
>chr9:12821122-12826773
>chr9:12826873-12831081
>chr9:12831165-12833089
>chr9:12834824-12834905
>chr9:12835005-12846307
>chr9:12846434-12856444
>chr9:12856485-12858989
>chr9:12859029-12860202
>chr9:12860269-12864737
>chr9:12864966-12864981
>chr9:12865081-12865695
>chr9:12866532-12866573
>chr9:12866718-12866802
>chr9:12869226-12869264
>chr9:12872519-12872915
>chr9:12873025-12873157
>chr9:12873225-12873268
>chr9:12873855-12874011
>chr9:12876915-12877290
>chr9:12878529-12878627
>chr9:12883413-12883960
>chr9:12885785-12885926
>chr9:12886084-12886103
>chr9:12886203-12886218
>chr9:12886340-12887910
>chr9:12887946-12888334
>chr9:12889271-12889450
>chr9:12892694-12896678
>chr9:12896741-12896756
>chr9:12896856-12898712
>chr9:12898746-12902058
>chr9:12902117-12912119
>chr9:12912155-12928550
>chr9:12928726-12928932
>chr9:12929994-12930195
>chr9:12930259-12930923
>chr9:12930989-12931655
>chr9:12931800-12931871
>chr9:12932049-12935402
>chr9:12935468-12935520
>chr9:12935620-12941787
>chr9:12941887-12946586
>chr9:12947586-12949473
>chr9:12949561-12949696
>chr9:12950345-12953445
>chr9:12953740-12955197
>chr9:12955251-12955266
>chr9:12955366-12956431
>chr9:12956472-12957620
>chr9:12957661-12957676
>chr9:12957801-12969267
>chr9:12969367-12971829
>chr9:12971929-12973541
>chr9:12973839-12980082
>chr9:12980237-12980399
>chr9:12980568-12980877
>chr9:12981224-12981266
>chr9:12981429-12981468
>chr9:12981551-12982226
>chr9:12982423-12982529
>chr9:12983147-12983204
>chr9:12983378-12983413
>chr9:12990490-12990786
>chr9:12992039-12992078
>chr9:12992577-12992608
>chr9:12993614-12993640
>chr9:12993740-12993762
>chr9:12993958-12994136
>chr9:12994420-12994599
>chr9:12995134-12995376
>chr9:12996696-12996734
>chr9:12997102-12997163
>chr9:12997816-12997895
>chr9:12999301-12999335
>chr9:13000294-13001898
>chr9:13001940-13005109
>chr9:13005230-13007733
>chr9:13007763-13007948
>chr9:13008390-13009320
>chr9:13009485-13010299
>chr9:13010354-13010376
>chr9:13010501-13011180
>chr9:13011512-13012591
>chr9:13013091-13014242
>chr9:13014289-13014530
>chr9:13014548-13014942
>chr9:13015593-13016534
>chr9:13016651-13017570
>chr9:13017617-13017858
>chr9:13017876-13018266
>chr9:13018422-13018471
>chr9:13018622-13029686
>chr9:13029786-13029806
>chr9:13029949-13034051
>chr9:13034202-13034251
>chr9:13034407-13036464
>chr9:13036791-13037199
>chr9:13037217-13037458
>chr9:13037505-13046731
>chr9:13046849-13047994
>chr9:13048306-13056492
>chr9:13056607-13063969
>chr9:13064069-13064930
>chr9:13065489-13074589
>chr9:13074642-13078718
>chr9:13078849-13079685
>chr9:13079747-13079902
>chr9:13080218-13081092
>chr9:13081220-13088386
>chr9:13088417-13115519
>chr9:13116020-13116807
>chr9:13116959-13152663
>chr9:13152688-13152800
>chr9:13156271-13156287
>chr9:13156387-13163053
>chr9:13163153-13163930
>chr9:13164058-13164074
>chr9:13164507-13164522
>chr9:13165296-13165312
>chr9:13167560-13167590
>chr9:13175275-13175400
>chr9:13175427-13175599
>chr9:13182903-13182964
>chr9:13183588-13185683
>chr9:13186416-13196162
>chr9:13196414-13196939
>chr9:13197132-13198401
>chr9:13198547-13199287
>chr9:13199484-13210795
>chr9:13210870-13213952
>chr9:13214184-13214298
>chr9:13214506-13214521
>chr9:13214570-13215002
>chr9:13215131-13215418
>chr9:13215650-13216584
>chr9:13216686-13220707
>chr9:13221193-13238065
>chr9:13238565-13238601
>chr9:13238789-13238873
>chr9:13239004-13239273
>chr9:13240692-13240763
>chr9:13240816-13241021
>chr9:13241535-13242299
>chr9:13242352-13250665
>chr9:13250710-13250920
>chr9:13250987-13251025
>chr9:13251109-13251227
>chr9:13251255-13251329
>chr9:13251374-13251602
>chr9:13251853-13251977
>chr9:13252088-13252422
>chr9:13252483-13253226
>chr9:13253281-13253425
>chr9:13253493-13253543
>chr9:13253615-13253798
>chr9:13253896-13254134
>chr9:13254255-13254391
>chr9:13254650-13254718
>chr9:13254918-13255491
>chr9:13255518-13255646
>chr9:13255759-13256096
>chr9:13256157-13257173
>chr9:13257295-13257637
>chr9:13257670-13257974
>chr9:13258531-13259398
>chr9:13259436-13266335
>chr9:13266688-13271264
>chr9:13271463-13271506
>chr9:13272690-13272777
>chr9:13272978-13274501
>chr9:13274633-13278653
>chr9:13278849-13278892
>chr9:13280076-13280622
>chr9:13280648-13280663
>chr9:13280887-13287007
>chr9:13287857-13288787
>chr9:13289071-13290988
>chr9:13291283-13291318
>chr9:13291398-13292022
>chr9:13292398-13302548
>chr9:13302727-13304077
>chr9:13304400-13304596
>chr9:13304660-13304737
>chr9:13305559-13305632
>chr9:13305813-13313491
>chr9:13313591-13317700
>chr9:13319393-13322683
>chr9:13322999-13323037
>chr9:13324383-13325060
>chr9:13325122-13325177
>chr9:13325229-13342280
>chr9:13342347-13342412
>chr9:13342788-13342979
>chr9:13343412-13343789
>chr9:13343813-13357703
>chr9:13358114-13358164
>chr9:13359854-13359884
>chr9:13360208-13360378
>chr9:13360497-13360565
>chr9:13360998-13361040
>chr9:13361342-13361485
>chr9:13361615-13361697
>chr9:13361752-13361863
>chr9:13362026-13362070
>chr9:13362329-13362390
>chr9:13365515-13365612
>chr9:13366954-13368170
>chr9:13368435-13372593
>chr9:13372629-13372686
>chr9:13373211-13375931
>chr9:13376070-13376155
>chr9:13376233-13377769
>chr9:13378036-13378369
>chr9:13378428-13384295
>chr9:13384444-13385223
>chr9:13385343-13388275
>chr9:13388349-13389084
>chr9:13389254-13391551
>chr9:13391605-13392247
>chr9:13392347-13393601
>chr9:13394032-13430003
>chr9:13430492-13430721
>chr9:13430755-13431069
>chr9:13431108-13431235
>chr9:13431546-13431668
>chr9:13438259-13438423
>chr9:13438461-13438777
>chr9:13439121-13439159
>chr9:13440187-13440243
>chr9:13441585-13441651
>chr9:13443289-13443356
>chr9:13444088-13444195
>chr9:13444382-13444434
>chr9:13444543-13444673
>chr9:13447915-13448462
>chr9:13448826-13449117
>chr9:13453930-13454048
>chr9:13457345-13457376
>chr9:13458627-13458683
>chr9:13460324-13462814
>chr9:13462861-13464088
>chr9:13464240-13464834
>chr9:13464916-13464977
>chr9:13467467-13467614
>chr9:13470379-13470439
>chr9:13470838-13484771
>chr9:13490155-13490185
>chr9:13490227-13490545
>chr9:13491011-13491059
>chr9:13493702-13494586
>chr9:13494790-13494863
>chr9:13495397-13495463
>chr9:13495509-13495638
>chr9:13496214-13496539
>chr9:13496651-13496873
>chr9:13498589-13498977
>chr9:13499134-13499194
>chr9:13502093-13502211
>chr9:13503650-13503788
>chr9:13504177-13504241
>chr9:13504717-13504987
>chr9:13505061-13505220
>chr9:13505433-13505560
>chr9:13505619-13509437
>chr9:13509516-13509623
>chr9:13510950-13511111
>chr9:13511160-13558416
>chr9:13558516-13561118
>chr9:13561300-13561320
>chr9:13561845-13579498
>chr9:13579589-13584352
>chr9:13584475-13592077
>chr9:13592289-13592550
>chr9:13592580-13592763
>chr9:13593010-13593296
>chr9:13593788-13593804
>chr9:13593925-13594393
>chr9:13594459-13594564
>chr9:13594715-13594810
>chr9:13594850-13595256
>chr9:13595284-13595463
>chr9:13595601-13602304
>chr9:13602404-13602419
>chr9:13602480-13617242
>chr9:13617310-13632042
>chr9:13632082-13632447
>chr9:13633040-13637198
>chr9:13637472-13648004
>chr9:13648104-13652268
>chr9:13652405-13652749
>chr9:13652839-13653377
>chr9:13654839-13654870
>chr9:13654968-13659991
>chr9:13660219-13661969
>chr9:13665307-13665443
>chr9:13666843-13667543
>chr9:13667617-13667660
>chr9:13668053-13668352
>chr9:13672668-13672859
>chr9:13672887-13672962
>chr9:13673041-13673229
>chr9:13673525-13691132
>chr9:13692901-13693116
>chr9:13693155-13697900
>chr9:13697932-13705955
>chr9:13706119-13706493
>chr9:13706588-13706715
>chr9:13706777-13706957
>chr9:13706985-13707056
>chr9:13707213-13707376
>chr9:13707423-13710683
>chr9:13711252-13712125
>chr9:13712169-13714607
>chr9:13714651-13714855
>chr9:13715384-13722915
>chr9:13722966-13733074
>chr9:13733582-13740496
>chr9:13740539-13740555
>chr9:13740674-13741736
>chr9:13741972-13742078
>chr9:13742137-13742201
>chr9:13742250-13742451
>chr9:13742554-13743474
>chr9:13743595-13743692
>chr9:13743808-13743872
>chr9:13743973-13744316
>chr9:13744347-13744445
>chr9:13744521-13744824
>chr9:13744882-13746590
>chr9:13746705-13747084
>chr9:13747155-13747421
>chr9:13747491-13755702
>chr9:13756414-13757121
>chr9:13757221-13757241
>chr9:13757289-13758409
>chr9:13759412-13759497
>chr9:13759762-13760271
>chr9:13760877-13761184
>chr9:13763217-13763266
>chr9:13763674-13763715
>chr9:13768810-13768904
>chr9:13770323-13770441
>chr9:13770482-13770644
>chr9:13771858-13771908
>chr9:13773328-13773392
>chr9:13775465-13775500
>chr9:13775614-13775671
>chr9:13780002-13780088
>chr9:13780140-13780181
>chr9:13780324-13780357
>chr9:13780546-13781270
>chr9:13781821-13781894
>chr9:13782815-13785932
>chr9:13786056-13790794
>chr9:13791175-13791578
>chr9:13791726-13798610
>chr9:13798710-13800942
>chr9:13801069-13801086
>chr9:13801168-13807711
>chr9:13808713-13808788
>chr9:13809238-13809253
>chr9:13809353-13809368
>chr9:13809376-13810955
>chr9:13810990-13811195
>chr9:13811546-13821383
>chr9:13821883-13821917
>chr9:13823528-13823834
>chr9:13825779-13825821
>chr9:13825892-13826370
>chr9:13826443-13826545
>chr9:13826775-13826840
>chr9:13828816-13828844
>chr9:13829101-13830042
>chr9:13830061-13844610
>chr9:13844632-13867850
>chr9:13867908-13869604
>chr9:13869623-13878649
>chr9:13879579-13885166
>chr9:13885199-13886292
>chr9:13886502-13886798
>chr9:13886906-13887346
>chr9:13888179-13891446
>chr9:13891488-13893403
>chr9:13893475-13893877
>chr9:13894005-13894311
>chr9:13894348-13894812
>chr9:13894975-13895472
>chr9:13895716-13895812
>chr9:13895920-13895978
>chr9:13896086-13896526
>chr9:13897359-13909267
>chr9:13909310-13909347
>chr9:13910226-13910315
>chr9:13913445-13913464
>chr9:13913789-13916292
>chr9:13916392-13916407
>chr9:13916441-13917915
>chr9:13919165-13919238
>chr9:13919442-13919582
>chr9:13924341-13924548
>chr9:13924725-13924871
>chr9:13925303-13925480
>chr9:13925533-13925920
>chr9:13926950-13931957
>chr9:13932523-13932573
>chr9:13932666-13933165
>chr9:13938276-13941267
>chr9:13941697-13942737
>chr9:13943107-13943178
>chr9:13943878-13944999
>chr9:13945313-13946358
>chr9:13947700-13947763
>chr9:13948042-13948116
>chr9:13948485-13948640
>chr9:13949930-13949980
>chr9:13950751-13951169
>chr9:13951221-13951356
>chr9:13951563-13951783
>chr9:13951888-13952860
>chr9:13952935-13953217
>chr9:13953251-13955956
>chr9:13956005-13956621
>chr9:13956725-13957064
>chr9:13957117-13957504
>chr9:13957687-13957863
>chr9:13957893-13958034
>chr9:13958092-13958499
>chr9:13958596-13958681
>chr9:13958841-13959110
>chr9:13959244-13959458
>chr9:13959560-13959755
>chr9:13959830-13959880
>chr9:13959945-13959990
>chr9:13960055-13960437
>chr9:13960478-13960624
>chr9:13960687-13961230
>chr9:13961280-13961492
>chr9:13961619-13961798
>chr9:13961905-13962172
>chr9:13962247-13962286
>chr9:13962533-13962711
>chr9:13962921-13962985
>chr9:13963208-13963240
>chr9:13963675-13963755
>chr9:13963787-13963825
>chr9:13964556-13964588
>chr9:13964632-13964730
>chr9:13964873-13965016
>chr9:13965066-13965128
>chr9:13965273-13965333
>chr9:13965850-13966002
>chr9:13966736-13966984
>chr9:13969403-13969671
>chr9:13969736-13969926
>chr9:13971208-13973621
>chr9:13973654-13974080
>chr9:13974197-13990000
>chr9:13990033-13990459
>chr9:13990612-13990714
>chr9:13991186-13991264
>chr9:13991907-13991940
>chr9:13991986-13992119
>chr9:13992963-13993259
>chr9:13993274-13993413
>chr9:13994636-13994875
>chr9:13994993-13995190
>chr9:13995245-13995657
>chr9:13995708-13995902
>chr9:13995983-13996679
>chr9:13996751-13997057
>chr9:13997086-13997135
>chr9:13997199-13997832
>chr9:13997958-13998218
>chr9:14001454-14001596
>chr9:14002197-14005782
>chr9:14007061-14007141
>chr9:14007874-14008161
>chr9:14008613-14008773
>chr9:14008807-14009113
>chr9:14009324-14009463
>chr9:14009546-14009845
>chr9:14010027-14010842
>chr9:14010942-14019817
>chr9:14019900-14020132
>chr9:14020599-14020856
>chr9:14027953-14028004
>chr9:14028040-14028184
>chr9:14028537-14029978
>chr9:14030053-14030187
>chr9:14030256-14030299
>chr9:14032649-14032778
>chr9:14033004-14033123
>chr9:14033198-14033384
>chr9:14033712-14033769
>chr9:14035513-14035893
>chr9:14035993-14053197
>chr9:14053224-14064553
>chr9:14064616-14064650
>chr9:14064774-14067223
>chr9:14067323-14096331
>chr9:14096622-14097117
>chr9:14097213-14098057
>chr9:14098670-14098909
>chr9:14099019-14101164
>chr9:14102064-14102292
>chr9:14102405-14103683
>chr9:14103830-14103925
>chr9:14105954-14106018
>chr9:14106154-14112413
>chr9:14112513-14112528
>chr9:14112951-14116809
>chr9:14117094-14117365
>chr9:14117526-14118583
>chr9:14122018-14122115
>chr9:14123046-14123767
>chr9:14123830-14124114
>chr9:14124182-14124423
>chr9:14124768-14124802
>chr9:14125656-14125769
>chr9:14127341-14138754
>chr9:14138889-14141187
>chr9:14141712-14151774
>chr9:14152185-14152639
>chr9:14152698-14155101
>chr9:14155629-14156413
>chr9:14156570-14157054
>chr9:14157315-14157440
>chr9:14157511-14157559
>chr9:14157629-14157684
>chr9:14157806-14157858
>chr9:14158114-14158469
>chr9:14158553-14158687
>chr9:14159206-14160283
>chr9:14164330-14164414
>chr9:14165036-14165333
>chr9:14165858-14165908
>chr9:14166566-14166617
>chr9:14166751-14182610
>chr9:14182778-14183057
>chr9:14183165-14183253
>chr9:14184059-14185013
>chr9:14185133-14186060
>chr9:14186312-14190489
>chr9:14190707-14191099
>chr9:14191938-14197865
>chr9:14197927-14198413
>chr9:14198737-14198870
>chr9:14200240-14201466
>chr9:14201668-14202185
>chr9:14202223-14202564
>chr9:14203553-14203917
>chr9:14204410-14204443
>chr9:14204622-14204929
>chr9:14205184-14205216
>chr9:14208716-14208764
>chr9:14208888-14210540
>chr9:14210923-14212078
>chr9:14212230-14226452
>chr9:14226698-14226818
>chr9:14227273-14227449
>chr9:14227851-14230398
>chr9:14230622-14230659
>chr9:14230722-14231527
>chr9:14231732-14231851
>chr9:14232304-14232461
>chr9:14232841-14236141
>chr9:14236758-14240610
>chr9:14240741-14242366
>chr9:14242491-14246596
>chr9:14246883-14259379
>chr9:14259479-14265541
>chr9:14266219-14267446
>chr9:14267579-14270237
>chr9:14270364-14275048
>chr9:14275148-14277417
>chr9:14277420-14277435
>chr9:14277535-14279005
>chr9:14279146-14282250
>chr9:14282345-14282658
>chr9:14282746-14282924
>chr9:14282963-14283099
>chr9:14283139-14283241
>chr9:14283402-14283462
>chr9:14283507-14283846
>chr9:14283950-14284345
>chr9:14284390-14294175
>chr9:14294223-14296919
>chr9:14297005-14297054
>chr9:14297133-14297183
>chr9:14297222-14297553
>chr9:14297661-14298105
>chr9:14298195-14305864
>chr9:14305964-14316095
>chr9:14316125-14317419
>chr9:14322980-14323538
>chr9:14324263-14324424
>chr9:14324924-14324977
>chr9:14329666-14329744
>chr9:14330299-14330379
>chr9:14334979-14335423
>chr9:14335624-14335720
>chr9:14335797-14335828
>chr9:14337000-14337158
>chr9:14337240-14342146
>chr9:14342271-14343831
>chr9:14343859-14362018
>chr9:14362091-14362687
>chr9:14362833-14362883
>chr9:14363054-14363120
>chr9:14363411-14363537
>chr9:14364033-14364210
>chr9:14364555-14366694
>chr9:14366854-14370851
>chr9:14370951-14377256
>chr9:14377356-14382168
>chr9:14382418-14382456
>chr9:14382670-14397158
>chr9:14397262-14400844
>chr9:14400893-14400966
>chr9:14401150-14407785
>chr9:14408246-14410213
>chr9:14410356-14410386
>chr9:14410428-14411594
>chr9:14411780-14421417
>chr9:14421517-14425642
>chr9:14425742-14428217
>chr9:14428291-14428394
>chr9:14428446-14430321
>chr9:14430403-14452714
>chr9:14452814-14452829
>chr9:14452869-14453251
>chr9:14453351-14456990
>chr9:14457778-14457929
>chr9:14458162-14458206
>chr9:14462808-14463053
>chr9:14463424-14463467
>chr9:14465927-14465989
>chr9:14466191-14466228
>chr9:14466405-14467632
>chr9:14467684-14473416
>chr9:14473831-14481293
>chr9:14481553-14484197
>chr9:14484313-14508014
>chr9:14508162-14509740
>chr9:14509801-14513953
>chr9:14514110-14515691
>chr9:14515791-14519123
>chr9:14519232-14520617
>chr9:14520863-14520960
>chr9:14522352-14525017
>chr9:14525089-14525196
>chr9:14525927-14531752
>chr9:14531844-14532450
>chr9:14532635-14534480
>chr9:14534504-14536630
>chr9:14536757-14537412
>chr9:14537561-14537833
>chr9:14538012-14538338
>chr9:14540041-14540919
>chr9:14543235-14543284
>chr9:14547791-14548114
>chr9:14548665-14548975
>chr9:14550260-14550473
>chr9:14551055-14551094
>chr9:14552958-14553026
>chr9:14554520-14554658
>chr9:14558237-14558311
>chr9:14560323-14560624
>chr9:14561280-14564946
>chr9:14565046-14565520
>chr9:14565880-14566013
>chr9:14566139-14566184
>chr9:14567905-14567977
>chr9:14569683-14569736
>chr9:14570678-14572098
>chr9:14573184-14573290
>chr9:14574583-14574613
>chr9:14575146-14576056
>chr9:14576207-14576569
>chr9:14576673-14576733
>chr9:14577606-14578217
>chr9:14578285-14578532
>chr9:14578591-14578649
>chr9:14579317-14579481
>chr9:14579755-14579790
>chr9:14583946-14584030
>chr9:14584119-14584259
>chr9:14584393-14584457
>chr9:14584710-14584839
>chr9:14585100-14585134
>chr9:14585265-14585373
>chr9:14585451-14585500
>chr9:14585572-14585612
>chr9:14585696-14585917
>chr9:14586000-14587655
>chr9:14587704-14589264
>chr9:14589809-14590124
>chr9:14591798-14592119
>chr9:14593805-14602962
>chr9:14603643-14603781
>chr9:14606766-14606804
>chr9:14607977-14608136
>chr9:14608371-14608509
>chr9:14608548-14608703
>chr9:14608821-14611002
>chr9:14611113-14612902
>chr9:14612951-14613603
>chr9:14616231-14622648
>chr9:14622787-14622825
>chr9:14623505-14623776
>chr9:14624135-14624295
>chr9:14624439-14624479
>chr9:14625532-14626215
>chr9:14626343-14640713
>chr9:14641538-14641593
>chr9:14641875-14642430
>chr9:14642594-14642667
>chr9:14642958-14643002
>chr9:14643859-14643904
>chr9:14644008-14644157
>chr9:14644517-14645026
>chr9:14645073-14645434
>chr9:14645491-14645907
>chr9:14645976-14646351
>chr9:14646407-14646708
>chr9:14646757-14648035
>chr9:14648219-14648500
>chr9:14648543-14649104
>chr9:14649168-14649203
>chr9:14649259-14649413
>chr9:14649427-14649644
>chr9:14649719-14649855
>chr9:14650215-14650266
>chr9:14650430-14650539
>chr9:14656752-14656802
>chr9:14656827-14657310
>chr9:14657909-14657962
>chr9:14658011-14658192
>chr9:14658309-14659155
>chr9:14659491-14660394
>chr9:14660582-14666503
>chr9:14666534-14674989
>chr9:14675159-14676354
>chr9:14676391-14676442
>chr9:14676509-14676524
>chr9:14676624-14682172
>chr9:14682272-14682288
>chr9:14682344-14690263
>chr9:14690309-14692843
>chr9:14693614-14694019
>chr9:14694057-14694151
>chr9:14694298-14695086
>chr9:14695197-14695617
>chr9:14696441-14700448
>chr9:14700587-14707771
>chr9:14707811-14712636
>chr9:14712736-14716738
>chr9:14716847-14722747
>chr9:14722796-14723012
>chr9:14723073-14723335
>chr9:14723412-14723982
>chr9:14724260-14724409
>chr9:14724511-14724554
>chr9:14724851-14724919
>chr9:14725058-14725088
>chr9:14725191-14725236
>chr9:14725335-14725407
>chr9:14725428-14725488
>chr9:14725549-14725605
>chr9:14725726-14725764
>chr9:14726632-14726830
>chr9:14726972-14727124
>chr9:14727200-14727239
>chr9:14727326-14727651
>chr9:14727806-14727954
>chr9:14727990-14728314
>chr9:14728455-14728542
>chr9:14730421-14730544
>chr9:14734477-14734558
>chr9:14735132-14735336
>chr9:14736764-14736945
>chr9:14737039-14737299
>chr9:14737435-14737480
>chr9:14738632-14738796
>chr9:14738867-14739004
>chr9:14739897-14740158
>chr9:14740411-14740453
>chr9:14740679-14740862
>chr9:14742502-14742704
>chr9:14742855-14743012
>chr9:14743451-14751547
>chr9:14751888-14752238
>chr9:14752522-14753492
>chr9:14753619-14754008
>chr9:14754053-14754925
>chr9:14754955-14755143
>chr9:14755668-14755718
>chr9:14757606-14762274
>chr9:14762299-14765658
>chr9:14765911-14765926
>chr9:14766090-14767527
>chr9:14767627-14777546
>chr9:14777758-14778461
>chr9:14778868-14780620
>chr9:14780666-14781742
>chr9:14781981-14782010
>chr9:14782979-14783074
>chr9:14783707-14784127
>chr9:14784384-14784671
>chr9:14784933-14785437
>chr9:14785522-14785783
>chr9:14785830-14786293
>chr9:14786338-14786598
>chr9:14786631-14786689
>chr9:14787334-14787666
>chr9:14790126-14790166
>chr9:14791325-14791639
>chr9:14792026-14792144
>chr9:14792627-14792702
>chr9:14793352-14794137
>chr9:14794237-14801055
>chr9:14801214-14802066
>chr9:14802172-14802368
>chr9:14802751-14802823
>chr9:14802929-14802970
>chr9:14803069-14803143
>chr9:14804096-14804135
>chr9:14804446-14804566
>chr9:14804660-14805121
>chr9:14805466-14805629
>chr9:14805720-14805893
>chr9:14806069-14806160
>chr9:14806189-14806523
>chr9:14806656-14809321
>chr9:14809349-14810531
>chr9:14810580-14810609
>chr9:14810829-14812096
>chr9:14812237-14812971
>chr9:14813372-14814178
>chr9:14814518-14820025
>chr9:14820501-14821434
>chr9:14821485-14821987
>chr9:14822081-14822156
>chr9:14822758-14822811
>chr9:14823566-14826287
>chr9:14826304-14826354
>chr9:14826662-14826958
>chr9:14832674-14832753
>chr9:14832833-14832871
>chr9:14833001-14833041
>chr9:14833082-14833119
>chr9:14834494-14835406
>chr9:14842505-14842562
>chr9:14850033-14850410
>chr9:14850586-14850647
>chr9:14851214-14851398
>chr9:14851881-14851919
>chr9:14851993-14852035
>chr9:14852071-14852192
>chr9:14852458-14852592
>chr9:14852661-14852846
>chr9:14853171-14853542
>chr9:14853767-14853854
>chr9:14856394-14856587
>chr9:14856758-14856863
>chr9:14857198-14857260
>chr9:14857407-14859586
>chr9:14859644-14862151
>chr9:14862279-14862646
>chr9:14862711-14862774
>chr9:14863250-14863348
>chr9:14863406-14863458
>chr9:14863528-14863626
>chr9:14863921-14864273
>chr9:14864338-14864401
>chr9:14864876-14864974
>chr9:14865032-14876519
>chr9:14876932-14878026
>chr9:14878496-14878546
>chr9:14878660-14887124
>chr9:14887372-14888112
>chr9:14888236-14889477
>chr9:14889504-14890275
>chr9:14890375-14907471
>chr9:14907795-14908418
>chr9:14908469-14908627
>chr9:14908670-14909310
>chr9:14909791-14909826
>chr9:14910647-14910682
>chr9:14919215-14919297
>chr9:14919719-14920730
>chr9:14926039-14927699
>chr9:14928481-14928638
>chr9:14929005-14929162
>chr9:14929218-14942751
>chr9:14942781-14944347
>chr9:14944623-14945956
>chr9:14946120-14952741
>chr9:14952880-14958094
>chr9:14958132-14965693
>chr9:14965727-14966926
>chr9:14966972-14971294
>chr9:14971492-14971694
>chr9:14972273-14983002
>chr9:14983222-14983254
>chr9:14983529-14984984
>chr9:14985091-14985522
>chr9:14985593-14985797
>chr9:14985837-14990046
>chr9:14990080-14990873
>chr9:14990898-14994034
>chr9:14994172-14994206
>chr9:14994296-14994481
>chr9:14995014-14995046
>chr9:14995306-14995344
>chr9:14995785-14995825
>chr9:14995881-15000421
>chr9:15000650-15000698
>chr9:15001081-15001119
>chr9:15001399-15001434
>chr9:15001560-15004559
>chr9:15004607-15021191
>chr9:15022435-15022654
>chr9:15023520-15023637
>chr9:15023818-15026462
>chr9:15026551-15030490
>chr9:15030540-15030728
>chr9:15030806-15031107
>chr9:15031205-15031336
>chr9:15031367-15031555
>chr9:15031595-15032272
>chr9:15032427-15032497
>chr9:15032785-15032873
>chr9:15032925-15033497
>chr9:15033597-15033612
>chr9:15033755-15034667
>chr9:15034809-15035381
>chr9:15035416-15036610
>chr9:15036698-15036741
>chr9:15036779-15037247
>chr9:15037424-15037526
>chr9:15037614-15037643
>chr9:15037842-15038012
>chr9:15038591-15038710
>chr9:15038780-15038854
>chr9:15039211-15040014
>chr9:15040105-15040903
>chr9:15041018-15041330
>chr9:15041376-15042024
>chr9:15042122-15046446
>chr9:15046669-15047085
>chr9:15047157-15050351
>chr9:15050387-15050776
>chr9:15050812-15050985
>chr9:15051052-15051622
>chr9:15053218-15053332
>chr9:15053384-15053470
>chr9:15057880-15058094
>chr9:15058135-15058700
>chr9:15058920-15059120
>chr9:15062769-15064010
>chr9:15064190-15067634
>chr9:15068217-15068641
>chr9:15070071-15072181
>chr9:15072421-15077491
>chr9:15077923-15092313
>chr9:15093914-15098179
>chr9:15098217-15106192
>chr9:15106240-15106706
>chr9:15107325-15107477
>chr9:15107546-15108220
>chr9:15113694-15113756
>chr9:15114496-15114722
>chr9:15116179-15116255
>chr9:15117645-15117697
>chr9:15118445-15118497
>chr9:15119852-15120946
>chr9:15121112-15121270
>chr9:15121311-15121944
>chr9:15122645-15123098
>chr9:15123142-15123332
>chr9:15124323-15125932
>chr9:15126275-15129249
>chr9:15129308-15148865
>chr9:15149002-15149377
>chr9:15150023-15150610
>chr9:15150649-15168723
>chr9:15168981-15169200
>chr9:15177327-15178767
>chr9:15178828-15179579
>chr9:15179667-15179805
>chr9:15180514-15180747
>chr9:15180771-15183809
>chr9:15183850-15184301
>chr9:15184370-15184519
>chr9:15185984-15192462
>chr9:15192666-15219438
>chr9:15221814-15221924
>chr9:15224582-15226314
>chr9:15226349-15228714
>chr9:15228780-15233819
>chr9:15233871-15234161
>chr9:15234575-15234843
>chr9:15234901-15245428
>chr9:15245483-15247171
>chr9:15247208-15247636
>chr9:15247751-15247822
>chr9:15247906-15248008
>chr9:15248183-15248252
>chr9:15248329-15248492
>chr9:15248612-15248685
>chr9:15248764-15249087
>chr9:15249241-15249416
>chr9:15250946-15251205
>chr9:15251244-15251300
>chr9:15251338-15253088
>chr9:15253123-15269327
>chr9:15269595-15269809
>chr9:15269914-15270025
>chr9:15270117-15276593
>chr9:15276722-15287359
>chr9:15287422-15287438
>chr9:15287572-15298025
>chr9:15298291-15299249
>chr9:15299542-15306476
>chr9:15306548-15306604
>chr9:15307117-15307299
>chr9:15308702-15308745
>chr9:15308856-15308952
>chr9:15309027-15309077
>chr9:15309124-15309195
>chr9:15309411-15309612
>chr9:15309664-15310775
>chr9:15315495-15315538
>chr9:15317008-15317089
>chr9:15317133-15317433
>chr9:15317766-15317957
>chr9:15318012-15318174
>chr9:15318617-15318691
>chr9:15320821-15320904
>chr9:15321047-15321119
>chr9:15322338-15333024
>chr9:15333193-15337119
>chr9:15338212-15346572
>chr9:15346712-15349206
>chr9:15349284-15358217
>chr9:15358370-15361297
>chr9:15361536-15361725
>chr9:15361943-15362162
>chr9:15362536-15363372
>chr9:15364511-15364545
>chr9:15379571-15382597
>chr9:15382715-15382893
>chr9:15383201-15383253
>chr9:15383379-15383421
>chr9:15383761-15383844
>chr9:15384980-15385041
>chr9:15385257-15385305
>chr9:15389076-15392826
>chr9:15392957-15395082
>chr9:15395175-15395396
>chr9:15395558-15401509
>chr9:15401688-15402686
>chr9:15402746-15402983
>chr9:15403003-15404621
>chr9:15404747-15406458
>chr9:15408548-15408713
>chr9:15408988-15409207
>chr9:15409262-15409419
>chr9:15409679-15410001
>chr9:15411267-15411710
>chr9:15412208-15412649
>chr9:15416512-15416541
>chr9:15417041-15417106
>chr9:15417456-15417512
>chr9:15419095-15420054
>chr9:15420154-15427027
>chr9:15427390-15428114
>chr9:15428186-15428254
>chr9:15428354-15428376
>chr9:15428483-15428544
>chr9:15428592-15429572
>chr9:15429577-15429592
>chr9:15429692-15433638
>chr9:15433760-15485312
>chr9:15485478-15491704
>chr9:15491804-15493700
>chr9:15494499-15494668
>chr9:15495157-15502196
>chr9:15502330-15517026
>chr9:15517661-15517866
>chr9:15518568-15518987
>chr9:15519043-15540110
>chr9:15540131-15553330
>chr9:15553510-15566365
>chr9:15566463-15573288
>chr9:15573317-15575161
>chr9:15575199-15577419
>chr9:15578392-15578730
>chr9:15578781-15579104
>chr9:15579461-15579708
>chr9:15583871-15584000
>chr9:15597810-15597856
>chr9:15597904-15598053
>chr9:15598981-15599144
>chr9:15599550-15604614
>chr9:15606494-15606512
>chr9:15606645-15607341
>chr9:15608636-15608674
>chr9:15608866-15609603
>chr9:15610368-15610618
>chr9:15619060-15619288
>chr9:15619904-15619955
>chr9:15621867-15621922
>chr9:15625893-15625963
>chr9:15626015-15626049
>chr9:15626143-15626262
>chr9:15626447-15626587
>chr9:15626663-15648501
>chr9:15648680-15651755
>chr9:15651885-15657236
>chr9:15657375-15658333
>chr9:15658455-15668663
>chr9:15668763-15675470
>chr9:15675570-15676916
>chr9:15676998-15688104
>chr9:15688262-15688319
>chr9:15688417-15688567
>chr9:15688648-15688737
>chr9:15689609-15689743
>chr9:15689794-15689937
>chr9:15690200-15690448
>chr9:15690497-15691135
>chr9:15691227-15691575
>chr9:15691899-15691942
>chr9:15693288-15693338
>chr9:15693475-15693696
>chr9:15693911-15693990
>chr9:15695243-15695808
>chr9:15696468-15696521
>chr9:15697147-15697204
>chr9:15700983-15701015
>chr9:15701115-15701972
>chr9:15702095-15704694
>chr9:15704766-15705541
>chr9:15705597-15705678
>chr9:15705715-15705794
>chr9:15705906-15706431
>chr9:15706822-15706931
>chr9:15706965-15707985
>chr9:15709283-15709799
>chr9:15709856-15709886
>chr9:15709983-15710139
>chr9:15710261-15710362
>chr9:15710399-15710637
>chr9:15710673-15710962
>chr9:15711285-15711328
>chr9:15711400-15712207
>chr9:15712421-15721048
>chr9:15721087-15721189
>chr9:15721386-15739640
>chr9:15739697-15744320
>chr9:15744420-15767406
>chr9:15767688-15767724
>chr9:15768836-15769708
>chr9:15770077-15770804
>chr9:15770972-15777876
>chr9:15777905-15779683
>chr9:15782195-15782304
>chr9:15782326-15782479
>chr9:15783034-15783215
>chr9:15783414-15787013
>chr9:15790107-15794000
>chr9:15794037-15806975
>chr9:15807180-15809075
>chr9:15809465-15825840
>chr9:15825951-15832914
>chr9:15833014-15841006
>chr9:15841116-15857309
>chr9:15857349-15863737
>chr9:15863847-15865256
>chr9:15865287-15880569
>chr9:15880669-15880694
>chr9:15880737-15882565
>chr9:15882702-15882771
>chr9:15882858-15884672
>chr9:15884841-15885008
>chr9:15885109-15885837
>chr9:15885858-15886603
>chr9:15886633-15890129
>chr9:15890168-15890306
>chr9:15891364-15910108
>chr9:15910241-15911526
>chr9:15913686-15913728
>chr9:15914867-15914905
>chr9:15916501-15916528
>chr9:15920769-15920882
>chr9:15921469-15921486
>chr9:15922791-15922884
>chr9:15922955-15923140
>chr9:15923433-15923951
>chr9:15924204-15924373
>chr9:15924659-15924907
>chr9:15925041-15925120
>chr9:15925310-15925634
>chr9:15926184-15931037
>chr9:15931142-15956548
>chr9:15956930-15957634
>chr9:15957704-15958014
>chr9:15958117-15959681
>chr9:15959728-15970807
>chr9:15970875-15972697
>chr9:15972731-15975349
>chr9:15975825-15975889
>chr9:15976061-15976107
>chr9:15976208-15978061
>chr9:15978097-15979791
>chr9:15990075-15990213
>chr9:15990451-15990544
>chr9:15990582-15990747
>chr9:15991629-15995602
>chr9:16003331-16003525
>chr9:16004221-16009383
>chr9:16011623-16011688
>chr9:16012279-16012679
>chr9:16013300-16014325
>chr9:16015149-16026528
>chr9:16026649-16039809
>chr9:16047995-16048042
>chr9:16048832-16048870
>chr9:16048935-16049032
>chr9:16049516-16049927
>chr9:16051451-16052593
>chr9:16052688-16052816
>chr9:16052929-16053195
>chr9:16053416-16053448
>chr9:16053617-16053679
>chr9:16053812-16054296
>chr9:16054372-16088205
>chr9:16089212-16103951
>chr9:16104128-16104373
>chr9:16104474-16105063
>chr9:16106325-16106389
>chr9:16106660-16106828
>chr9:16106902-16107095
>chr9:16107149-16107284
>chr9:16107742-16107813
>chr9:16108038-16108909
>chr9:16108961-16109036
>chr9:16109245-16109950
>chr9:16110016-16110733
>chr9:16110748-16111049
>chr9:16111250-16111476
>chr9:16111610-16111674
>chr9:16111856-16112273
>chr9:16112370-16112576
>chr9:16112620-16112685
>chr9:16112932-16113395
>chr9:16113823-16113854
>chr9:16114054-16114254
>chr9:16115612-16115702
>chr9:16115792-16115819
>chr9:16121783-16121861
>chr9:16121958-16121995
>chr9:16129011-16129073
>chr9:16129371-16130717
>chr9:16131139-16134644
>chr9:16134771-16145145
>chr9:16145317-16148654
>chr9:16148789-16148922
>chr9:16149231-16149266
>chr9:16150306-16150351
>chr9:16150998-16151063
>chr9:16151947-16156698
>chr9:16156900-16156938
>chr9:16156983-16157050
>chr9:16158192-16158567
>chr9:16158610-16158707
>chr9:16158975-16170895
>chr9:16171024-16177431
>chr9:16177498-16182855
>chr9:16182918-16182990
>chr9:16186524-16186592
>chr9:16190518-16198408
>chr9:16198508-16202779
>chr9:16202997-16229740
>chr9:16230259-16230295
>chr9:16230369-16251948
>chr9:16252466-16252502
>chr9:16252579-16252930
>chr9:16259135-16259174
>chr9:16261157-16266087
>chr9:16266187-16269055
>chr9:16269390-16270588
>chr9:16270688-16271756
>chr9:16272230-16273246
>chr9:16273895-16274036
>chr9:16275925-16275985
>chr9:16276561-16276815
>chr9:16276897-16279887
>chr9:16280040-16281857
>chr9:16281879-16285823
>chr9:16286280-16292071
>chr9:16292187-16292203
>chr9:16292617-16292632
>chr9:16294074-16294455
>chr9:16294566-16294711
>chr9:16301726-16302090
>chr9:16302275-16302328
>chr9:16302412-16302630
>chr9:16302820-16303063
>chr9:16303235-16303306
>chr9:16303552-16304540
>chr9:16304711-16304850
>chr9:16304935-16305037
>chr9:16305246-16306442
>chr9:16306669-16307419
>chr9:16307540-16323053
>chr9:16323093-16323744
>chr9:16323883-16324068
>chr9:16324082-16324390
>chr9:16332972-16332988
>chr9:16333088-16333103
>chr9:16334385-16334431
>chr9:16336128-16337420
>chr9:16337502-16337550
>chr9:16338434-16347237
>chr9:16347318-16347503
>chr9:16347627-16347730
>chr9:16347894-16349116
>chr9:16349536-16349574
>chr9:16349939-16350601
>chr9:16350690-16355932
>chr9:16356007-16359414
>chr9:16359606-16361758
>chr9:16361858-16374154
>chr9:16374347-16375002
>chr9:16375102-16375154
>chr9:16375202-16380317
>chr9:16380373-16402250
>chr9:16402589-16404699
>chr9:16405038-16405092
>chr9:16405154-16416746
>chr9:16416782-16417367
>chr9:16417388-16417521
>chr9:16417526-16427217
>chr9:16427577-16428307
>chr9:16428372-16428443
>chr9:16428667-16428729
>chr9:16428999-16429034
>chr9:16429676-16430764
>chr9:16430797-16432119
>chr9:16432187-16433210
>chr9:16433473-16434081
>chr9:16434216-16434361
>chr9:16434636-16434694
>chr9:16435054-16435097
>chr9:16437238-16437334
>chr9:16437393-16437721
>chr9:16438361-16438409
>chr9:16440364-16440397
>chr9:16440698-16440735
>chr9:16440917-16440952
>chr9:16441185-16441435
>chr9:16441714-16453023
>chr9:16453060-16453131
>chr9:16453324-16474350
>chr9:16474418-16474454
>chr9:16474666-16475224
>chr9:16475261-16475596
>chr9:16475821-16475877
>chr9:16475910-16476202
>chr9:16476542-16476950
>chr9:16477170-16477871
>chr9:16477993-16478186
>chr9:16478645-16478850
>chr9:16480664-16480761
>chr9:16481370-16481505
>chr9:16481973-16482273
>chr9:16482369-16482442
>chr9:16482528-16482613
>chr9:16482928-16483003
>chr9:16484121-16484299
>chr9:16484868-16485062
>chr9:16488941-16489353
>chr9:16489867-16489920
>chr9:16490066-16490094
>chr9:16491088-16491241
>chr9:16493933-16494283
>chr9:16500071-16500212
>chr9:16500804-16500997
>chr9:16501100-16501255
>chr9:16501393-16501449
>chr9:16502015-16502200
>chr9:16504732-16504770
>chr9:16504878-16504928
>chr9:16505260-16506109
>chr9:16506147-16506406
>chr9:16506447-16508210
>chr9:16508249-16522145
>chr9:16522464-16522548
>chr9:16522616-16526166
>chr9:16526341-16526946
>chr9:16527311-16531025
>chr9:16531048-16544750
>chr9:16544837-16544935
>chr9:16544978-16545508
>chr9:16546773-16546819
>chr9:16547370-16547500
>chr9:16547974-16548030
>chr9:16548113-16548231
>chr9:16548409-16548452
>chr9:16548592-16548654
>chr9:16548865-16549293
>chr9:16549484-16549523
>chr9:16549631-16550093
>chr9:16550154-16550368
>chr9:16550615-16550676
>chr9:16551735-16563096
>chr9:16563196-16564764
>chr9:16564864-16567028
>chr9:16567128-16568001
>chr9:16568134-16574994
>chr9:16575192-16592214
>chr9:16592332-16592498
>chr9:16592630-16597814
>chr9:16597910-16607838
>chr9:16607982-16608201
>chr9:16608616-16608698
>chr9:16610850-16612797
>chr9:16613125-16613400
>chr9:16613470-16613506
>chr9:16613665-16614050
>chr9:16614093-16622919
>chr9:16622990-16623015
>chr9:16623115-16635627
>chr9:16635685-16657197
>chr9:16657523-16657609
>chr9:16658994-16660126
>chr9:16660727-16660792
>chr9:16660922-16660952
>chr9:16663442-16663496
>chr9:16665616-16665725
>chr9:16665782-16665873
>chr9:16667437-16667464
>chr9:16667527-16667543
>chr9:16667643-16673011
>chr9:16675957-16676087
>chr9:16678003-16678091
>chr9:16680515-16680763
>chr9:16680886-16680937
>chr9:16681635-16681676
>chr9:16682850-16683000
>chr9:16686182-16686326
>chr9:16687004-16687092
>chr9:16688742-16688856
>chr9:16692061-16692223
>chr9:16693337-16693407
>chr9:16696059-16696208
>chr9:16696422-16696533
>chr9:16699521-16699605
>chr9:16699861-16699952
>chr9:16701324-16701398
>chr9:16702782-16715366
>chr9:16715494-16723982
>chr9:16725164-16725671
>chr9:16726176-16726338
>chr9:16726379-16726633
>chr9:16728497-16729083
>chr9:16729677-16729735
>chr9:16730303-16731578
>chr9:16733690-16733719
>chr9:16737037-16737696
>chr9:16739431-16739560
>chr9:16739747-16740423
>chr9:16742495-16743525
>chr9:16743676-16744683
>chr9:16744827-16744953
>chr9:16745130-16745280
>chr9:16746429-16746797
>chr9:16746957-16747841
>chr9:16747979-16748023
>chr9:16748086-16748182
>chr9:16749984-16750368
>chr9:16750816-16752290
>chr9:16752485-16752555
>chr9:16752618-16752711
>chr9:16753067-16753161
>chr9:16753265-16753379
>chr9:16753521-16753747
>chr9:16754818-16756492
>chr9:16756783-16756909
>chr9:16758016-16758044
>chr9:16758164-16758247
>chr9:16758283-16758320
>chr9:16758383-16758460
>chr9:16758729-16758779
>chr9:16759412-16759797
>chr9:16759842-16760945
>chr9:16761116-16761214
>chr9:16761461-16761791
>chr9:16761874-16762431
>chr9:16762764-16763220
>chr9:16763564-16764757
>chr9:16765899-16766067
>chr9:16766217-16766301
>chr9:16766584-16766708
>chr9:16766776-16767312
>chr9:16767432-16767674
>chr9:16767959-16768197
>chr9:16768509-16768634
>chr9:16768814-16768967
>chr9:16769082-16769187
>chr9:16769263-16769509
>chr9:16769536-16769859
>chr9:16769894-16770079
>chr9:16770335-16770843
>chr9:16770921-16771409
>chr9:16771559-16771654
>chr9:16771775-16771829
>chr9:16771929-16772107
>chr9:16772140-16776035
>chr9:16776326-16776465
>chr9:16776614-16777722
>chr9:16777766-16777802
>chr9:16779410-16779489
>chr9:16779723-16780584
>chr9:16780781-16780877
>chr9:16780970-16781700
>chr9:16781971-16782275
>chr9:16782414-16789352
>chr9:16789480-16790893
>chr9:16790952-16801689
>chr9:16801779-16806215
>chr9:16806355-16806504
>chr9:16806775-16807454
>chr9:16807520-16808065
>chr9:16808136-16808262
>chr9:16808361-16808494
>chr9:16808582-16808685
>chr9:16808742-16808870
>chr9:16808994-16809081
>chr9:16809282-16809335
>chr9:16809540-16809613
>chr9:16809751-16811934
>chr9:16812034-16812161
>chr9:16812362-16813653
>chr9:16813699-16813825
>chr9:16813901-16814040
>chr9:16814128-16814231
>chr9:16814288-16814416
>chr9:16814540-16814627
>chr9:16814828-16814881
>chr9:16815086-16815159
>chr9:16815314-16815826
>chr9:16815968-16817712
>chr9:16817795-16818287
>chr9:16818451-16818712
>chr9:16818880-16818934
>chr9:16819035-16819213
>chr9:16819246-16819644
>chr9:16819865-16820493
>chr9:16820884-16820980
>chr9:16821073-16821646
>chr9:16821894-16822644
>chr9:16822884-16823183
>chr9:16823299-16826406
>chr9:16826622-16831305
>chr9:16831450-16835130
>chr9:16835230-16837543
>chr9:16837828-16843134
>chr9:16843315-16847018
>chr9:16847158-16847307
>chr9:16847508-16848799
>chr9:16848845-16848971
>chr9:16849047-16849186
>chr9:16849274-16849377
>chr9:16849434-16849562
>chr9:16849686-16849844
>chr9:16850232-16850305
>chr9:16850443-16852722
>chr9:16852832-16853322
>chr9:16853470-16853731
>chr9:16853861-16853915
>chr9:16854016-16854194
>chr9:16854227-16854625
>chr9:16854846-16855474
>chr9:16855865-16855961
>chr9:16856054-16856782
>chr9:16857022-16857321
>chr9:16857437-16859678
>chr9:16859814-16861504
>chr9:16861821-16862021
>chr9:16862032-16863059
>chr9:16863209-16864451
>chr9:16864597-16866159
>chr9:16866259-16873535
>chr9:16873682-16877817
>chr9:16878005-16878533
>chr9:16878736-16880432
>chr9:16880602-16882702
>chr9:16882739-16882785
>chr9:16883217-16885233
>chr9:16885349-16889055
>chr9:16889063-16893014
>chr9:16894223-16894450
>chr9:16894832-16894900
>chr9:16895608-16898598
>chr9:16898644-16898843
>chr9:16898880-16906111
>chr9:16907449-16907553
>chr9:16907972-16908136
>chr9:16910888-16911091
>chr9:16911514-16911651
>chr9:16911784-16912066
>chr9:16912117-16912215
>chr9:16912442-16912829
>chr9:16912924-16913512
>chr9:16913558-16915188
>chr9:16915245-16917069
>chr9:16917168-16917412
>chr9:16917968-16918134
>chr9:16918184-16931082
>chr9:16931118-16931976
>chr9:16932017-16932153
>chr9:16932363-16933280
>chr9:16933580-16933650
>chr9:16933969-16956716
>chr9:16957266-16957614
>chr9:16957867-16960848
>chr9:16961329-16969025
>chr9:16969070-16969085
>chr9:16969185-16969938
>chr9:16970038-16979801
>chr9:16979837-16983566
>chr9:16983621-16985211
>chr9:16985704-16985739
>chr9:16985853-16985888
>chr9:16987624-16987709
>chr9:16989373-16990010
>chr9:16990110-16991236
>chr9:16991355-16991370
>chr9:16991497-16991545
>chr9:16991634-16993167
>chr9:16993239-16993286
>chr9:16994339-16994467
>chr9:16994522-16994609
>chr9:16994883-16994975
>chr9:16995047-16995109
>chr9:16995201-16995284
>chr9:16995346-16995398
>chr9:16995510-16995731
>chr9:16999430-16999597
>chr9:17002074-17002255
>chr9:17002512-17003311
>chr9:17005709-17005785
>chr9:17008529-17008792
>chr9:17016216-17016803
>chr9:17016849-17017443
>chr9:17017606-17017757
>chr9:17017792-17018427
>chr9:17018492-17018811
>chr9:17018877-17019371
>chr9:17019426-17019514
>chr9:17019617-17019934
>chr9:17026125-17026140
>chr9:17027177-17027538
>chr9:17027793-17027817
>chr9:17028146-17028213
>chr9:17028806-17029358
>chr9:17029515-17032409
>chr9:17032595-17034846
>chr9:17035005-17037851
>chr9:17038210-17038365
>chr9:17038388-17038498
>chr9:17038532-17038847
>chr9:17039494-17039692
>chr9:17039739-17039835
>chr9:17040308-17040586
>chr9:17045531-17045587
>chr9:17045605-17045846
>chr9:17046580-17046634
>chr9:17046816-17046918
>chr9:17047701-17047809
>chr9:17047953-17048039
>chr9:17048118-17048260
>chr9:17049359-17049453
>chr9:17049512-17049771
>chr9:17049835-17050006
>chr9:17051501-17051592
>chr9:17051961-17051993
>chr9:17052726-17052795
>chr9:17052831-17052911
>chr9:17053315-17053518
>chr9:17054179-17054308
>chr9:17054379-17055107
>chr9:17055186-17055233
>chr9:17055850-17056151
>chr9:17056677-17056778
>chr9:17056916-17057024
>chr9:17057151-17057293
>chr9:17057384-17057453
>chr9:17058408-17058477
>chr9:17058659-17058761
>chr9:17059544-17059652
>chr9:17059796-17059882
>chr9:17059961-17060103
>chr9:17061201-17061295
>chr9:17061354-17061613
>chr9:17061734-17061854
>chr9:17062867-17062924
>chr9:17063018-17063363
>chr9:17063974-17064016
>chr9:17064334-17064435
>chr9:17064484-17064577
>chr9:17065683-17065777
>chr9:17066926-17067792
>chr9:17068548-17069072
>chr9:17070909-17070989
>chr9:17072035-17072820
>chr9:17073709-17073980
>chr9:17074118-17074229
>chr9:17074262-17074363
>chr9:17074401-17075567
>chr9:17075593-17076532
>chr9:17077788-17077830
>chr9:17077880-17077994
>chr9:17078133-17078202
>chr9:17078233-17078248
>chr9:17078868-17078926
>chr9:17079170-17079223
>chr9:17079290-17080147
>chr9:17080395-17080498
>chr9:17080556-17080671
>chr9:17080866-17080942
>chr9:17081608-17081674
>chr9:17081705-17082258
>chr9:17083168-17083353
>chr9:17084867-17085030
>chr9:17085085-17085230
>chr9:17085294-17086227
>chr9:17086400-17086503
>chr9:17086561-17086676
>chr9:17086871-17086924
>chr9:17087701-17088264
>chr9:17088478-17088674
>chr9:17089188-17089371
>chr9:17091079-17091303
>chr9:17091566-17091669
>chr9:17091839-17091914
>chr9:17092041-17092138
>chr9:17092829-17092920
>chr9:17095122-17095478
>chr9:17096088-17096149
>chr9:17097214-17097273
>chr9:17097465-17097590
>chr9:17098809-17098858
>chr9:17098958-17098980
>chr9:17099455-17100356
>chr9:17100546-17101324
>chr9:17101558-17106400
>chr9:17107394-17107445
>chr9:17107516-17107589
>chr9:17109954-17109988
>chr9:17110035-17149950
>chr9:17150027-17150091
>chr9:17150152-17150277
>chr9:17150318-17150497
>chr9:17150884-17150938
>chr9:17151388-17151437
>chr9:17151490-17154960
>chr9:17155002-17156197
>chr9:17156298-17156668
>chr9:17156727-17157068
>chr9:17157663-17157952
>chr9:17158273-17158903
>chr9:17158966-17159032
>chr9:17159043-17159176
>chr9:17159218-17161593
>chr9:17161638-17164932
>chr9:17165083-17165317
>chr9:17165374-17166076
>chr9:17166219-17166327
>chr9:17166408-17166594
>chr9:17166808-17166877
>chr9:17167077-17167271
>chr9:17167309-17167395
>chr9:17167483-17167955
>chr9:17168031-17168285
>chr9:17168720-17168804
>chr9:17168883-17169173
>chr9:17169255-17182441
>chr9:17182530-17182557
>chr9:17182806-17182899
>chr9:17182966-17183658
>chr9:17183681-17183854
>chr9:17185389-17186370
>chr9:17186404-17193646
>chr9:17195233-17197888
>chr9:17197964-17214042
>chr9:17214542-17218693
>chr9:17219048-17219942
>chr9:17220442-17221564
>chr9:17221610-17225137
>chr9:17225237-17227703
>chr9:17228800-17229024
>chr9:17229074-17233425
>chr9:17233460-17236716
>chr9:17241335-17241704
>chr9:17241736-17241777
>chr9:17242938-17243041
>chr9:17243291-17243746
>chr9:17244499-17246429
>chr9:17246549-17247357
>chr9:17247380-17247446
>chr9:17247546-17247561
>chr9:17247815-17247924
>chr9:17247961-17248630
>chr9:17248686-17250774
>chr9:17251063-17251574
>chr9:17252324-17252388
>chr9:17253093-17253642
>chr9:17253694-17254010
>chr9:17254592-17256470
>chr9:17256507-17256722
>chr9:17256996-17266636
>chr9:17266797-17267453
>chr9:17267502-17267643
>chr9:17267757-17271006
>chr9:17271144-17275844
>chr9:17275925-17276593
>chr9:17276777-17277075
>chr9:17277132-17279341
>chr9:17279392-17279548
>chr9:17279879-17294287
>chr9:17294620-17294664
>chr9:17294778-17295726
>chr9:17295822-17295856
>chr9:17296035-17296084
>chr9:17296115-17298431
>chr9:17298601-17299559
>chr9:17299643-17299848
>chr9:17299918-17299966
>chr9:17300840-17301236
>chr9:17301283-17301656
>chr9:17301891-17302186
>chr9:17302344-17302413
>chr9:17302600-17303164
>chr9:17303310-17303420
>chr9:17303849-17304451
>chr9:17304512-17305076
>chr9:17305216-17311942
>chr9:17311968-17311985
>chr9:17312085-17315017
>chr9:17315097-17315468
>chr9:17315527-17315648
>chr9:17315721-17315879
>chr9:17316009-17316107
>chr9:17316239-17316270
>chr9:17316517-17316576
>chr9:17316656-17316698
>chr9:17316845-17317049
>chr9:17317598-17317628
>chr9:17317700-17317794
>chr9:17319375-17319448
>chr9:17320348-17320396
>chr9:17321762-17321939
>chr9:17325610-17325833
>chr9:17328783-17334865
>chr9:17334999-17354807
>chr9:17355350-17355652
>chr9:17355698-17356291
>chr9:17356774-17366371
>chr9:17366495-17366902
>chr9:17367035-17368000
>chr9:17368310-17381068
>chr9:17381140-17385559
>chr9:17385705-17385768
>chr9:17386015-17386118
>chr9:17386430-17386518
>chr9:17386664-17386947
>chr9:17387064-17387249
>chr9:17387312-17387370
>chr9:17387449-17387540
>chr9:17387679-17387735
>chr9:17387971-17389843
>chr9:17389885-17391798
>chr9:17393344-17393468
>chr9:17393540-17393556
>chr9:17393744-17396394
>chr9:17396695-17396734
>chr9:17396773-17398862
>chr9:17399058-17399074
>chr9:17399110-17399197
>chr9:17399227-17399880
>chr9:17400026-17402629
>chr9:17402702-17402907
>chr9:17403057-17404141
>chr9:17404203-17404627
>chr9:17407137-17421329
>chr9:17421823-17421885
>chr9:17422044-17422085
>chr9:17422156-17423548
>chr9:17423619-17423978
>chr9:17424891-17424989
>chr9:17428079-17428130
>chr9:17430601-17430748
>chr9:17430828-17430885
>chr9:17431071-17432016
>chr9:17432074-17432489
>chr9:17432558-17433102
>chr9:17433222-17433289
>chr9:17433442-17433494
>chr9:17433546-17433602
>chr9:17433805-17434498
>chr9:17434598-17434614
>chr9:17434683-17442175
>chr9:17442319-17443173
>chr9:17443297-17445256
>chr9:17446432-17446504
>chr9:17447500-17448170
>chr9:17448975-17449211
>chr9:17449927-17450073
>chr9:17450443-17450590
>chr9:17451661-17451749
>chr9:17451987-17452072
>chr9:17452217-17452495
>chr9:17453799-17453908
>chr9:17454025-17454203
>chr9:17454422-17454528
>chr9:17454637-17454777
>chr9:17454907-17457768
>chr9:17457820-17458406
>chr9:17458515-17461981
>chr9:17462118-17463040
>chr9:17463092-17466969
>chr9:17467159-17468610
>chr9:17468656-17469278
>chr9:17469828-17469935
>chr9:17470109-17470139
>chr9:17470211-17470612
>chr9:17470714-17471407
>chr9:17471643-17471736
>chr9:17471784-17473086
>chr9:17473150-17473508
>chr9:17473580-17473670
>chr9:17475141-17475385
>chr9:17475457-17476824
>chr9:17477568-17477954
>chr9:17479472-17479664
>chr9:17479794-17479838
>chr9:17479889-17479939
>chr9:17482549-17482581
>chr9:17483071-17483206
>chr9:17486950-17487203
>chr9:17487241-17487458
>chr9:17488282-17488430
>chr9:17488479-17488642
>chr9:17488725-17490089
>chr9:17491155-17491225
>chr9:17491372-17491690
>chr9:17491846-17491987
>chr9:17492020-17492248
>chr9:17492439-17492857
>chr9:17492963-17495711
>chr9:17495906-17496082
>chr9:17498093-17498367
>chr9:17498523-17498931
>chr9:17499522-17499572
>chr9:17499801-17507461
>chr9:17507492-17507996
>chr9:17508066-17508206
>chr9:17508240-17509049
>chr9:17509116-17510861
>chr9:17511014-17513942
>chr9:17516286-17516841
>chr9:17516898-17517054
>chr9:17517068-17517428
>chr9:17517520-17523723
>chr9:17523823-17523845
>chr9:17523981-17528718
>chr9:17528809-17528878
>chr9:17529176-17529279
>chr9:17529378-17529661
>chr9:17529760-17529874
>chr9:17529961-17530095
>chr9:17530158-17530250
>chr9:17530355-17530402
>chr9:17531212-17531260
>chr9:17531425-17531506
>chr9:17531648-17535095
>chr9:17535146-17535412
>chr9:17535675-17535840
>chr9:17536056-17536318
>chr9:17536360-17538009
>chr9:17538179-17538218
>chr9:17538569-17539765
>chr9:17539865-17545815
>chr9:17545862-17545987
>chr9:17546113-17551980
>chr9:17552104-17555405
>chr9:17555701-17557535
>chr9:17557717-17557735
>chr9:17557888-17558071
>chr9:17558118-17571162
>chr9:17571256-17571781
>chr9:17571825-17572333
>chr9:17572372-17573041
>chr9:17573106-17573242
>chr9:17573320-17573371
>chr9:17573469-17573586
>chr9:17573671-17573900
>chr9:17574612-17574808
>chr9:17574905-17575127
>chr9:17575497-17578897
>chr9:17579142-17579709
>chr9:17579767-17580026
>chr9:17580139-17581103
>chr9:17581149-17581270
>chr9:17581324-17581433
>chr9:17582947-17582982
>chr9:17583251-17583354
>chr9:17586773-17587359
>chr9:17589108-17589165
>chr9:17589859-17589897
>chr9:17590381-17590447
>chr9:17592502-17604504
>chr9:17604729-17604934
>chr9:17605102-17605157
>chr9:17605429-17605683
>chr9:17605760-17605805
>chr9:17605867-17605983
>chr9:17606090-17606191
>chr9:17606832-17610771
>chr9:17610978-17612257
>chr9:17612378-17617437
>chr9:17617687-17625741
>chr9:17625911-17635317
>chr9:17636171-17636506
>chr9:17638589-17638931
>chr9:17644564-17644684
>chr9:17644812-17644942
>chr9:17645053-17645130
>chr9:17645901-17645993
>chr9:17648391-17648466
>chr9:17650468-17650558
>chr9:17653960-17654145
>chr9:17654796-17654997
>chr9:17655949-17656207
>chr9:17658417-17659914
>chr9:17660043-17662143
>chr9:17662291-17666294
>chr9:17666424-17668623
>chr9:17668756-17668771
>chr9:17668803-17669145
>chr9:17669221-17669433
>chr9:17676676-17676711
>chr9:17676814-17676930
>chr9:17677017-17677048
>chr9:17677143-17677264
>chr9:17677516-17677590
>chr9:17677810-17677974
>chr9:17678144-17678227
>chr9:17681098-17686411
>chr9:17687049-17687078
>chr9:17687449-17687679
>chr9:17687866-17687964
>chr9:17688226-17688399
>chr9:17689266-17689380
>chr9:17689715-17689738
>chr9:17690051-17690107
>chr9:17690236-17690252
>chr9:17690359-17691643
>chr9:17691833-17691881
>chr9:17692189-17696031
>chr9:17696824-17697013
>chr9:17699736-17699806
>chr9:17699915-17699981
>chr9:17700125-17700352
>chr9:17700588-17700861
>chr9:17701943-17725289
>chr9:17725445-17725498
>chr9:17725708-17727752
>chr9:17729230-17729533
>chr9:17729811-17729921
>chr9:17730178-17730266
>chr9:17731547-17731789
>chr9:17732679-17733027
>chr9:17734459-17735043
>chr9:17735137-17735197
>chr9:17736085-17736171
>chr9:17737310-17737499
>chr9:17737970-17738583
>chr9:17738786-17738837
>chr9:17738880-17739906
>chr9:17750748-17750809
>chr9:17750906-17750978
>chr9:17754531-17755267
>chr9:17755320-17755508
>chr9:17755987-17756106
>chr9:17758481-17758664
>chr9:17761217-17761352
>chr9:17761383-17761436
>chr9:17761493-17761663
>chr9:17761718-17762500
>chr9:17763051-17764795
>chr9:17765275-17767865
>chr9:17768006-17772872
>chr9:17772944-17773074
>chr9:17774513-17774597
>chr9:17774745-17791652
>chr9:17792025-17792041
>chr9:17792300-17792448
>chr9:17792478-17798888
>chr9:17799049-17800599
>chr9:17800799-17803844
>chr9:17804173-17808238
>chr9:17808407-17811636
>chr9:17811908-17812089
>chr9:17812199-17812480
>chr9:17812615-17816244
>chr9:17816443-17816600
>chr9:17816710-17817053
>chr9:17817126-17818593
>chr9:17818641-17822943
>chr9:17823171-17823600
>chr9:17823671-17823897
>chr9:17824047-17824497
>chr9:17825547-17825683
>chr9:17826402-17826554
>chr9:17826610-17826807
>chr9:17827024-17827057
>chr9:17827164-17828283
>chr9:17828372-17830060
>chr9:17830100-17830523
>chr9:17830702-17833489
>chr9:17833776-17834027
>chr9:17834245-17834313
>chr9:17834416-17834500
>chr9:17834675-17835040
>chr9:17835111-17835337
>chr9:17835401-17835938
>chr9:17837026-17837071
>chr9:17837625-17838025
>chr9:17838157-17838709
>chr9:17838771-17846403
>chr9:17846503-17850719
>chr9:17850936-17853732
>chr9:17854024-17855109
>chr9:17855173-17857847
>chr9:17857959-17865458
>chr9:17865744-17866018
>chr9:17866213-17866281
>chr9:17866384-17866468
>chr9:17866682-17867008
>chr9:17867079-17867305
>chr9:17867369-17867623
>chr9:17867776-17867906
>chr9:17868994-17869130
>chr9:17869849-17870237
>chr9:17870381-17870933
>chr9:17870999-17872167
>chr9:17872533-17873079
>chr9:17873145-17874419
>chr9:17874508-17877185
>chr9:17877477-17883420
>chr9:17883825-17884134
>chr9:17884314-17884363
>chr9:17884466-17884550
>chr9:17884725-17886309
>chr9:17886783-17887605
>chr9:17887669-17888181
>chr9:17888346-17889995
>chr9:17890030-17890118
>chr9:17890502-17890613
>chr9:17890896-17893370
>chr9:17893673-17898501
>chr9:17898889-17899025
>chr9:17900112-17900236
>chr9:17900439-17900649
>chr9:17900713-17900939
>chr9:17901010-17901337
>chr9:17901485-17901675
>chr9:17901908-17902072
>chr9:17902291-17902681
>chr9:17903085-17903168
>chr9:17903267-17903314
>chr9:17905586-17905633
>chr9:17905964-17906540
>chr9:17906778-17906828
>chr9:17907196-17907211
>chr9:17907614-17907629
>chr9:17907729-17907745
>chr9:17908618-17912064
>chr9:17915170-17915543
>chr9:17916447-17916767
>chr9:17916974-17922404
>chr9:17922634-17923512
>chr9:17923583-17923598
>chr9:17923698-17949039
>chr9:17949081-17949100
>chr9:17949349-17953716
>chr9:17953813-17953906
>chr9:17953956-17956996
>chr9:17957139-17957161
>chr9:17957212-17957823
>chr9:17958080-17966954
>chr9:17967072-17967257
>chr9:17967319-17969114
>chr9:17969468-17969653
>chr9:17970202-17970259
>chr9:17971220-17971360
>chr9:17971525-17973723
>chr9:17973782-17975364
>chr9:17976954-17984786
>chr9:17984820-17987251
>chr9:17988870-17989100
>chr9:17990257-18006711
>chr9:18006834-18010481
>chr9:18010736-18019943
>chr9:18020109-18033574
>chr9:18033594-18033743
>chr9:18033793-18033923
>chr9:18034246-18034340
>chr9:18034352-18038182
>chr9:18038284-18038419
>chr9:18038439-18038588
>chr9:18038638-18038727
>chr9:18039092-18039186
>chr9:18039198-18043532
>chr9:18043569-18046152
>chr9:18046445-18055207
>chr9:18055307-18058185
>chr9:18058327-18059142
>chr9:18059263-18065522
>chr9:18065655-18066753
>chr9:18066913-18076474
>chr9:18076563-18078113
>chr9:18078213-18078228
>chr9:18078240-18093912
>chr9:18094032-18101164
>chr9:18102080-18102232
>chr9:18102607-18102665
>chr9:18113161-18113547
>chr9:18114694-18116375
>chr9:18116587-18130064
>chr9:18130497-18130602
>chr9:18132235-18132383
>chr9:18136827-18136865
>chr9:18138731-18140778
>chr9:18141006-18143493
>chr9:18144186-18144274
>chr9:18145473-18145541
>chr9:18145623-18145704
>chr9:18145981-18146051
>chr9:18146330-18146974
>chr9:18147048-18147275
>chr9:18147420-18147628
>chr9:18147805-18149361
>chr9:18149472-18153134
>chr9:18153381-18158982
>chr9:18159043-18160160
>chr9:18160259-18160350
>chr9:18160713-18161092
>chr9:18161194-18162437
>chr9:18163081-18163714
>chr9:18164785-18165766
>chr9:18165849-18167962
>chr9:18167999-18168094
>chr9:18168225-18168443
>chr9:18168549-18168637
>chr9:18169401-18169522
>chr9:18169698-18180332
>chr9:18181057-18181180
>chr9:18181301-18196541
>chr9:18196673-18197336
>chr9:18197385-18199278
>chr9:18199329-18217858
>chr9:18218060-18218149
>chr9:18218200-18219492
>chr9:18219592-18223823
>chr9:18223969-18225127
>chr9:18225224-18225964
>chr9:18225998-18226117
>chr9:18226168-18226438
>chr9:18226523-18226592
>chr9:18226715-18226896
>chr9:18227072-18228698
>chr9:18228816-18229075
>chr9:18229117-18229973
>chr9:18230053-18230639
>chr9:18230976-18235848
>chr9:18235948-18239716
>chr9:18240253-18243007
>chr9:18243225-18243701
>chr9:18244102-18244233
>chr9:18246077-18246151
>chr9:18247514-18247584
>chr9:18247785-18247845
>chr9:18248338-18248474
>chr9:18251668-18252193
>chr9:18252310-18253095
>chr9:18253173-18257318
>chr9:18257440-18261740
>chr9:18261809-18270976
>chr9:18271550-18274758
>chr9:18274858-18275070
>chr9:18275192-18289623
>chr9:18289668-18289887
>chr9:18290349-18313215
>chr9:18313412-18313603
>chr9:18313713-18313820
>chr9:18321654-18321871
>chr9:18322915-18324328
>chr9:18329711-18329941
>chr9:18332152-18332189
>chr9:18332787-18332949
>chr9:18334683-18334734
>chr9:18334886-18335124
>chr9:18343345-18355776
>chr9:18355795-18355858
>chr9:18355984-18362840
>chr9:18362859-18362922
>chr9:18363048-18363905
>chr9:18364042-18364109
>chr9:18364253-18365181
>chr9:18365281-18378814
>chr9:18378954-18382968
>chr9:18383177-18392047
>chr9:18392728-18392756
>chr9:18392915-18392987
>chr9:18393129-18393500
>chr9:18395557-18395850
>chr9:18395888-18398359
>chr9:18398427-18402087
>chr9:18402204-18402471
>chr9:18402763-18403176
>chr9:18403245-18403790
>chr9:18404183-18404829
>chr9:18405206-18405690
>chr9:18405881-18406517
>chr9:18406617-18410750
>chr9:18410850-18414617
>chr9:18414645-18417777
>chr9:18417896-18417911
>chr9:18418011-18434038
>chr9:18434156-18434232
>chr9:18434302-18441090
>chr9:18441214-18442853
>chr9:18442971-18453592
>chr9:18453812-18456432
>chr9:18456464-18471550
>chr9:18471579-18478613
>chr9:18478713-18479277
>chr9:18481043-18481123
>chr9:18486684-18500227
>chr9:18500401-18501505
>chr9:18501628-18504095
>chr9:18504270-18505927
>chr9:18506067-18511018
>chr9:18511162-18538060
>chr9:18539840-18539904
>chr9:18542416-18542783
>chr9:18543376-18543434
>chr9:18544822-18544866
>chr9:18544912-18562626
>chr9:18562756-18563115
>chr9:18563451-18564138
>chr9:18564341-18564385
>chr9:18564505-18564617
>chr9:18564648-18564733
>chr9:18564933-18565621
>chr9:18566066-18566121
>chr9:18566575-18567003
>chr9:18568462-18568650
>chr9:18568934-18568982
>chr9:18569908-18570922
>chr9:18570988-18571056
>chr9:18571090-18571194
>chr9:18571741-18571877
>chr9:18572299-18573003
>chr9:18573505-18588297
>chr9:18589092-18590635
>chr9:18590650-18605180
>chr9:18605364-18613986
>chr9:18614086-18614932
>chr9:18615065-18615090
>chr9:18615141-18619709
>chr9:18619725-18619740
>chr9:18622656-18622714
>chr9:18625264-18625481
>chr9:18626556-18626690
>chr9:18630558-18630620
>chr9:18632013-18632164
>chr9:18633481-18634588
>chr9:18634916-18634976
>chr9:18635933-18649990
>chr9:18650122-18655263
>chr9:18655775-18655816
>chr9:18655990-18656203
>chr9:18656252-18656719
>chr9:18656921-18667077
>chr9:18667312-18668076
>chr9:18668414-18676688
>chr9:18676944-18677038
>chr9:18678841-18679414
>chr9:18679427-18684334
>chr9:18684555-18685025
>chr9:18685166-18686184
>chr9:18687106-18687452
>chr9:18687719-18687760
>chr9:18688009-18688048
>chr9:18691512-18691731
>chr9:18691934-18692043
>chr9:18692471-18692610
>chr9:18692701-18693774
>chr9:18693874-18697943
>chr9:18697962-18702200
>chr9:18704505-18704589
>chr9:18704720-18706002
>chr9:18706175-18706243
>chr9:18706328-18706453
>chr9:18706877-18707070
>chr9:18707553-18707758
>chr9:18708154-18708223
>chr9:18710086-18710584
>chr9:18710651-18710812
>chr9:18711950-18711997
>chr9:18712426-18717047
>chr9:18717172-18719453
>chr9:18719487-18725672
>chr9:18726077-18726148
>chr9:18726270-18727404
>chr9:18727515-18727789
>chr9:18727832-18728173
>chr9:18728240-18728349
>chr9:18728448-18728747
>chr9:18728840-18728880
>chr9:18731389-18731534
>chr9:18732674-18732707
>chr9:18733006-18733153
>chr9:18733188-18740419
>chr9:18740519-18756189
>chr9:18756231-18756341
>chr9:18756583-18757044
>chr9:18757229-18770806
>chr9:18773320-18773420
>chr9:18773446-18773480
>chr9:18773520-18775537
>chr9:18775728-18787342
>chr9:18790303-18790338
>chr9:18792704-18792813
>chr9:18793304-18827718
>chr9:18827818-18834946
>chr9:18836418-18837957
>chr9:18838130-18839819
>chr9:18839967-18847273
>chr9:18847420-18850510
>chr9:18850720-18852106
>chr9:18852822-18852962
>chr9:18853285-18864794
>chr9:18864920-18878730
>chr9:18878903-18879207
>chr9:18881162-18881480
>chr9:18882075-18882114
>chr9:18882528-18882543
>chr9:18884012-18884090
>chr9:18894208-18894395
>chr9:18899421-18899561
>chr9:18900542-18900636
>chr9:18906597-18906631
>chr9:18907873-18907921
>chr9:18907961-18913116
>chr9:18914529-18914584
>chr9:18915826-18915867
>chr9:18917455-18917520
>chr9:18919031-18919144
>chr9:18919984-18920270
>chr9:18923028-18923063
>chr9:18924686-18924802
>chr9:18926478-18953163
>chr9:18953430-18953589
>chr9:18953884-18953907
>chr9:18957892-18957998
>chr9:18960633-18960681
>chr9:18962967-18963020
>chr9:18963775-18964425
>chr9:18964682-18964726
>chr9:18964880-18964934
>chr9:18965411-18965508
>chr9:18965574-18965738
>chr9:18966332-18966483
>chr9:18966515-18973415
>chr9:18973515-18974978
>chr9:18974996-18976126
>chr9:18976340-18981192
>chr9:18981312-18983502
>chr9:18983520-18984136
>chr9:18984259-18985121
>chr9:18985221-18985866
>chr9:18985978-18990624
>chr9:18990644-19009795
>chr9:19010544-19010588
>chr9:19010752-19010789
>chr9:19010873-19011072
>chr9:19011490-19011523
>chr9:19012789-19012875
>chr9:19012911-19013108
>chr9:19013814-19013945
>chr9:19015860-19019302
>chr9:19019336-19019373
>chr9:19019409-19019817
>chr9:19021742-19021902
>chr9:19024807-19024853
>chr9:19028121-19028214
>chr9:19033961-19034024
>chr9:19038301-19039229
>chr9:19039385-19039434
>chr9:19039466-19039571
>chr9:19040993-19041152
>chr9:19043023-19043341
>chr9:19043622-19044027
>chr9:19044366-19044474
>chr9:19044677-19044839
>chr9:19045784-19045837
>chr9:19045924-19045962
>chr9:19046981-19047122
>chr9:19050930-19054146
>chr9:19056965-19062983
>chr9:19063083-19070317
>chr9:19070488-19070683
>chr9:19070910-19074634
>chr9:19074855-19075670
>chr9:19076043-19080102
>chr9:19080263-19080338
>chr9:19083151-19083230
>chr9:19083289-19083336
>chr9:19083493-19083612
>chr9:19083805-19083868
>chr9:19084807-19084923
>chr9:19085034-19091871
>chr9:19093063-19093173
>chr9:19093203-19093338
>chr9:19093371-19096989
>chr9:19098106-19103405
>chr9:19103594-19105469
>chr9:19105782-19105834
>chr9:19105900-19106112
>chr9:19106172-19109669
>chr9:19109840-19110036
>chr9:19110263-19110769
>chr9:19111002-19135191
>chr9:19135263-19158596
>chr9:19158622-19159193
>chr9:19159313-19159350
>chr9:19159417-19159468
>chr9:19160017-19160069
>chr9:19160149-19161563
>chr9:19162667-19163018
>chr9:19165149-19165181
>chr9:19167797-19167871
>chr9:19170962-19171085
>chr9:19171161-19171300
>chr9:19171489-19179681
>chr9:19179990-19180147
>chr9:19181721-19182420
>chr9:19182464-19182660
>chr9:19182700-19182731
>chr9:19183623-19202154
>chr9:19202224-19202438
>chr9:19202510-19202882
>chr9:19202955-19203270
>chr9:19203361-19203605
>chr9:19203717-19203754
>chr9:19203786-19204066
>chr9:19204091-19206777
>chr9:19206840-19213107
>chr9:19213207-19219305
>chr9:19219485-19220835
>chr9:19220935-19225520
>chr9:19225614-19227213
>chr9:19227245-19227802
>chr9:19229066-19229137
>chr9:19229424-19229541
>chr9:19229686-19229742
>chr9:19230390-19230493
>chr9:19231251-19231266
>chr9:19231544-19232140
>chr9:19236155-19236264
>chr9:19237384-19237425
>chr9:19246834-19247109
>chr9:19247162-19247373
>chr9:19252659-19252722
>chr9:19252784-19252928
>chr9:19253416-19253446
>chr9:19253712-19268343
>chr9:19268443-19274801
>chr9:19274828-19290441
>chr9:19290493-19292967
>chr9:19294731-19294835
>chr9:19294958-19295157
>chr9:19296640-19296692
>chr9:19299413-19299428
>chr9:19299528-19300920
>chr9:19301267-19311229
>chr9:19311358-19314936
>chr9:19315052-19318383
>chr9:19318771-19319792
>chr9:19320125-19320158
>chr9:19320265-19320829
>chr9:19320977-19321033
>chr9:19321181-19321308
>chr9:19322284-19329188
>chr9:19329344-19330648
>chr9:19330777-19331822
>chr9:19337416-19337460
>chr9:19337542-19337595
>chr9:19338046-19338102
>chr9:19339679-19339762
>chr9:19339865-19339933
>chr9:19340093-19345689
>chr9:19345789-19349022
>chr9:19349395-19352200
>chr9:19352300-19357008
>chr9:19357037-19357381
>chr9:19357473-19357882
>chr9:19357938-19359185
>chr9:19359292-19359325
>chr9:19359405-19359438
>chr9:19359562-19361249
>chr9:19361286-19361450
>chr9:19361506-19362755
>chr9:19362862-19362895
>chr9:19363018-19363043
>chr9:19363194-19363656
>chr9:19363763-19363796
>chr9:19364013-19364210
>chr9:19364299-19364418
>chr9:19365814-19365898
>chr9:19366002-19366070
>chr9:19366230-19366539
>chr9:19366914-19367627
>chr9:19367918-19369262
>chr9:19369399-19369414
>chr9:19369595-19372627
>chr9:19372909-19373010
>chr9:19373067-19374879
>chr9:19375003-19375032
>chr9:19375078-19375398
>chr9:19375534-19375566
>chr9:19375611-19376706
>chr9:19376742-19376824
>chr9:19377270-19391744
>chr9:19391963-19393161
>chr9:19393267-19394593
>chr9:19394698-19395289
>chr9:19395337-19395379
>chr9:19395473-19396870
>chr9:19396975-19397397
>chr9:19397529-19399694
>chr9:19400819-19400912
>chr9:19401133-19401181
>chr9:19405020-19405098
>chr9:19405268-19405491
>chr9:19405523-19410983
>chr9:19411679-19415379
>chr9:19415571-19415774
>chr9:19415852-19416300
>chr9:19416339-19424024
>chr9:19425523-19428363
>chr9:19428535-19434580
>chr9:19434680-19454772
>chr9:19454832-19458189
>chr9:19458211-19476729
>chr9:19476797-19476941
>chr9:19477008-19477089
>chr9:19477209-19478805
>chr9:19478830-19482723
>chr9:19482758-19484240
>chr9:19484290-19484818
>chr9:19484865-19485062
>chr9:19485136-19485244
>chr9:19485526-19485572
>chr9:19486253-19487077
>chr9:19487611-19503988
>chr9:19504131-19504298
>chr9:19504350-19507406
>chr9:19507536-19509429
>chr9:19509552-19519373
>chr9:19519531-19519592
>chr9:19519751-19519815
>chr9:19520306-19520354
>chr9:19520456-19520691
>chr9:19523922-19524223
>chr9:19524926-19527842
>chr9:19529596-19529729
>chr9:19529887-19530047
>chr9:19530171-19531312
>chr9:19531360-19531418
>chr9:19531903-19531980
>chr9:19532136-19532244
>chr9:19532355-19532610
>chr9:19532732-19532811
>chr9:19532888-19532939
>chr9:19533141-19533173
>chr9:19533426-19534701
>chr9:19534785-19534825
>chr9:19534935-19535022
>chr9:19535268-19535613
>chr9:19535977-19536058
>chr9:19536101-19536238
>chr9:19536444-19536461
>chr9:19542847-19542940
>chr9:19544151-19544264
>chr9:19545234-19545353
>chr9:19546447-19546616
>chr9:19547603-19547634
>chr9:19547649-19547806
>chr9:19548821-19548873
>chr9:19548896-19549332
>chr9:19549768-19550098
>chr9:19550131-19551286
>chr9:19551311-19551464
>chr9:19551517-19551621
>chr9:19552032-19552429
>chr9:19552500-19552536
>chr9:19552764-19552994
>chr9:19553082-19563073
>chr9:19563196-19563211
>chr9:19563216-19563917
>chr9:19564017-19564032
>chr9:19564084-19566772
>chr9:19566896-19567679
>chr9:19567825-19572879
>chr9:19572976-19575391
>chr9:19575473-19575489
>chr9:19575758-19577628
>chr9:19577661-19577794
>chr9:19578143-19578861
>chr9:19578961-19584727
>chr9:19584853-19585536
>chr9:19585584-19585606
>chr9:19585750-19587467
>chr9:19587648-19593396
>chr9:19593412-19593427
>chr9:19593554-19597733
>chr9:19597817-19598235
>chr9:19598594-19601305
>chr9:19601405-19602985
>chr9:19603109-19607629
>chr9:19607685-19607765
>chr9:19607843-19607892
>chr9:19607931-19607968
>chr9:19608237-19608295
>chr9:19608803-19608858
>chr9:19609376-19609434
>chr9:19609592-19610632
>chr9:19610760-19611027
>chr9:19611048-19611811
>chr9:19612145-19612198
>chr9:19614372-19615346
>chr9:19617578-19617690
>chr9:19619081-19619258
>chr9:19621298-19621336
>chr9:19621431-19621672
>chr9:19621713-19622336
>chr9:19622803-19622844
>chr9:19622897-19622949
>chr9:19623055-19623226
>chr9:19623524-19632536
>chr9:19633497-19633532
>chr9:19636402-19637926
>chr9:19638223-19643644
>chr9:19643872-19648011
>chr9:19648077-19652114
>chr9:19652293-19653066
>chr9:19653194-19654929
>chr9:19655029-19655044
>chr9:19655052-19662117
>chr9:19662156-19664477
>chr9:19664796-19664846
>chr9:19665481-19665544
>chr9:19667560-19667702
>chr9:19668265-19668417
>chr9:19668551-19670810
>chr9:19670935-19681605
>chr9:19681646-19682491
>chr9:19683499-19686182
>chr9:19686332-19692694
>chr9:19692845-19694264
>chr9:19694393-19707276
>chr9:19707347-19746178
>chr9:19746279-19748134
>chr9:19748286-19749583
>chr9:19749716-19759173
>chr9:19759287-19760418
>chr9:19760633-19767798
>chr9:19767913-19768349
>chr9:19768611-19772910
>chr9:19772949-19790782
>chr9:19790836-19802935
>chr9:19803127-19803460
>chr9:19803538-19803936
>chr9:19804013-19806421
>chr9:19806498-19806595
>chr9:19806650-19806767
>chr9:19806802-19807017
>chr9:19807191-19807623
>chr9:19808312-19808532
>chr9:19808719-19808783
>chr9:19808862-19808912
>chr9:19808952-19809037
>chr9:19809523-19809795
>chr9:19809822-19809853
>chr9:19809961-19809982
>chr9:19812484-19812535
>chr9:19815190-19815833
>chr9:19816255-19819649
>chr9:19819815-19820041
>chr9:19820100-19820272
>chr9:19820372-19822194
>chr9:19824491-19845459
>chr9:19845592-19850258
>chr9:19850358-19851998
>chr9:19852031-19852396
>chr9:19853003-19853136
>chr9:19853372-19853601
>chr9:19853767-19857038
>chr9:19857182-19859374
>chr9:19859667-19859683
>chr9:19859719-19868238
>chr9:19868338-19878179
>chr9:19878279-19879763
>chr9:19879887-19881066
>chr9:19881190-19881713
>chr9:19881792-19888875
>chr9:19888911-19898015
>chr9:19898067-19898114
>chr9:19898146-19898426
>chr9:19899086-19903884
>chr9:19903891-19910780
>chr9:19911322-19912280
>chr9:19912997-19913049
>chr9:19913300-19913803
>chr9:19913840-19925352
>chr9:19925417-19925510
>chr9:19925761-19927126
>chr9:19927170-19927251
>chr9:19928975-19929299
>chr9:19936221-19936311
>chr9:19938323-19938402
>chr9:19940079-19940775
>chr9:19944710-19944740
>chr9:19944784-19945928
>chr9:19949506-19949633
>chr9:19949939-19950796
>chr9:19951086-19951289
>chr9:19951381-19951413
>chr9:19951498-19951546
>chr9:19951610-19951695
>chr9:19951736-19951948
>chr9:19952074-19958457
>chr9:19961316-19964725
>chr9:19964850-19964866
>chr9:19964926-19966594
>chr9:19966765-19967571
>chr9:19967749-19968027
>chr9:19968077-19968827
>chr9:19968871-19968989
>chr9:19969385-19970295
>chr9:19970467-19971000
>chr9:19971065-19971498
>chr9:19971625-19971732
>chr9:19971819-19972282
>chr9:19972323-19977645
>chr9:19978683-19978751
>chr9:19978989-19982500
>chr9:19982600-19982615
>chr9:19982961-19983108
>chr9:19983284-19983446
>chr9:19984148-19984424
>chr9:19985054-19987028
>chr9:19987262-19993455
>chr9:19994539-19994727
>chr9:19995443-19995492
>chr9:20000982-20003246
>chr9:20003605-20003630
>chr9:20003802-20004837
>chr9:20004917-20005334
>chr9:20005525-20005629
>chr9:20005685-20006073
>chr9:20006110-20006171
>chr9:20006209-20008390
>chr9:20008840-20010404
>chr9:20010584-20019407
>chr9:20019708-20019898
>chr9:20020109-20021233
>chr9:20021768-20021813
>chr9:20021913-20034265
>chr9:20034408-20042214
>chr9:20042372-20045356
>chr9:20045510-20046791
>chr9:20046846-20046910
>chr9:20047010-20048699
>chr9:20049040-20050819
>chr9:20051112-20051440
>chr9:20051485-20051500
>chr9:20052185-20052692
>chr9:20052771-20055163
>chr9:20055339-20055615
>chr9:20055665-20056414
>chr9:20056458-20057066
>chr9:20057198-20057391
>chr9:20057567-20057729
>chr9:20058431-20058707
>chr9:20059337-20061286
>chr9:20061386-20072021
>chr9:20072603-20072619
>chr9:20072719-20072738
>chr9:20072816-20073104
>chr9:20073184-20073304
>chr9:20073413-20073490
>chr9:20073711-20073768
>chr9:20073809-20076022
>chr9:20076080-20076381
>chr9:20076527-20076809
>chr9:20076906-20077478
>chr9:20077578-20077593
>chr9:20078015-20078351
>chr9:20078543-20079418
>chr9:20079487-20079586
>chr9:20079692-20079758
>chr9:20079833-20080003
>chr9:20080055-20080305
>chr9:20080422-20083091
>chr9:20083191-20086501
>chr9:20086556-20086659
>chr9:20086722-20087074
>chr9:20087145-20087196
>chr9:20087280-20087336
>chr9:20087407-20087472
>chr9:20087512-20088379
>chr9:20088402-20088464
>chr9:20088529-20088849
>chr9:20088913-20089076
>chr9:20089122-20089171
>chr9:20089217-20089276
>chr9:20089317-20090250
>chr9:20090438-20091503
>chr9:20091558-20091574
>chr9:20091707-20093624
>chr9:20093762-20096130
>chr9:20096230-20097339
>chr9:20097368-20097383
>chr9:20097483-20104874
>chr9:20105040-20106217
>chr9:20106242-20112301
>chr9:20112355-20119155
>chr9:20124424-20124909
>chr9:20124956-20126229
>chr9:20126257-20130267
>chr9:20130333-20131656
>chr9:20131748-20131994
>chr9:20132345-20132633
>chr9:20132733-20147010
>chr9:20147749-20148364
>chr9:20149189-20149318
>chr9:20149689-20161166
>chr9:20161959-20161989
>chr9:20162420-20162661
>chr9:20163267-20163430
>chr9:20169063-20169209
>chr9:20169275-20169456
>chr9:20169549-20169701
>chr9:20169745-20169979
>chr9:20170040-20170157
>chr9:20170583-20170667
>chr9:20170827-20170909
>chr9:20171251-20189028
>chr9:20189057-20189451
>chr9:20189491-20189878
>chr9:20189972-20190044
>chr9:20190422-20190466
>chr9:20191029-20191350
>chr9:20191401-20191641
>chr9:20191868-20217121
>chr9:20217189-20217304
>chr9:20217347-20218186
>chr9:20218455-20222850
>chr9:20222994-20223043
>chr9:20223091-20223181
>chr9:20223427-20223721
>chr9:20224425-20224478
>chr9:20224567-20225189
>chr9:20225238-20226146
>chr9:20226169-20226425
>chr9:20226510-20228061
>chr9:20228120-20234027
>chr9:20234046-20234163
>chr9:20234209-20234529
>chr9:20234576-20236110
>chr9:20240101-20240272
>chr9:20241558-20241852
>chr9:20243501-20243576
>chr9:20244116-20244622
>chr9:20245056-20245225
>chr9:20245273-20245763
>chr9:20245828-20246008
>chr9:20246056-20246152
>chr9:20247099-20247146
>chr9:20247279-20247681
>chr9:20247963-20248455
>chr9:20248511-20248771
>chr9:20249285-20249340
>chr9:20249409-20249642
>chr9:20249952-20251026
>chr9:20251713-20251911
>chr9:20251978-20252046
>chr9:20252096-20252395
>chr9:20252477-20252544
>chr9:20252812-20260860
>chr9:20260986-20262630
>chr9:20262693-20270061
>chr9:20270245-20274598
>chr9:20274698-20283196
>chr9:20283240-20292694
>chr9:20293710-20293806
>chr9:20293949-20294007
>chr9:20294070-20294324
>chr9:20294478-20294635
>chr9:20294710-20295196
>chr9:20295268-20295454
>chr9:20295484-20295621
>chr9:20295657-20296873
>chr9:20296994-20297148
>chr9:20297501-20297582
>chr9:20297814-20298504
>chr9:20298783-20298954
>chr9:20300094-20300185
>chr9:20300475-20300513
>chr9:20301429-20301555
>chr9:20302009-20302098
>chr9:20302952-20303025
>chr9:20303158-20303748
>chr9:20303918-20304345
>chr9:20304756-20304816
>chr9:20306213-20306304
>chr9:20306822-20306943
>chr9:20309518-20309546
>chr9:20309646-20309682
>chr9:20309810-20312335
>chr9:20312370-20313304
>chr9:20315507-20315615
>chr9:20316479-20316596
>chr9:20321428-20322116
>chr9:20323810-20323825
>chr9:20324428-20324501
>chr9:20325160-20325301
>chr9:20325414-20334125
>chr9:20335917-20336012
>chr9:20337963-20338240
>chr9:20342909-20342948
>chr9:20348454-20348639
>chr9:20348739-20348871
>chr9:20349670-20349731
>chr9:20350132-20350422
>chr9:20353260-20364836
>chr9:20364936-20373010
>chr9:20373110-20374943
>chr9:20375296-20401165
>chr9:20404137-20404240
>chr9:20404303-20404593
>chr9:20405338-20406246
>chr9:20406401-20406542
>chr9:20406987-20407086
>chr9:20408997-20409129
>chr9:20410859-20411130
>chr9:20411273-20411430
>chr9:20412832-20412881
>chr9:20412943-20413000
>chr9:20414384-20414450
>chr9:20415163-20415263
>chr9:20415377-20420378
>chr9:20420398-20425200
>chr9:20426750-20426821
>chr9:20426915-20427001
>chr9:20427078-20428158
>chr9:20428214-20428321
>chr9:20430109-20438107
>chr9:20438369-20438705
>chr9:20438869-20439126
>chr9:20439161-20440594
>chr9:20440624-20440842
>chr9:20442447-20445286
>chr9:20447532-20447594
>chr9:20448047-20449558
>chr9:20449685-20458954
>chr9:20460501-20460562
>chr9:20464516-20464721
>chr9:20465699-20465761
>chr9:20466339-20466824
>chr9:20466975-20467238
>chr9:20467290-20467498
>chr9:20467768-20467993
>chr9:20468559-20468601
>chr9:20469836-20469925
>chr9:20470458-20470486
>chr9:20477676-20477756
>chr9:20481192-20481300
>chr9:20481412-20481699
>chr9:20482641-20482695
>chr9:20482802-20482842
>chr9:20486937-20487040
>chr9:20488407-20488438
>chr9:20488529-20488603
>chr9:20488666-20488720
>chr9:20489627-20489677
>chr9:20489829-20489960
>chr9:20490114-20490147
>chr9:20490247-20492248
>chr9:20492348-20497293
>chr9:20497981-20502281
>chr9:20502381-20504313
>chr9:20504413-20526421
>chr9:20526565-20526609
>chr9:20526717-20527504
>chr9:20527787-20535916
>chr9:20536016-20536464
>chr9:20536564-20537028
>chr9:20537128-20537703
>chr9:20537803-20537991
>chr9:20538109-20539516
>chr9:20539616-20555103
>chr9:20555407-20560840
>chr9:20560942-20561741
>chr9:20562920-20581680
>chr9:20581782-20582581
>chr9:20582973-20583049
>chr9:20583810-20586971
>chr9:20587018-20594354
>chr9:20600301-20600343
>chr9:20600879-20600915
>chr9:20603907-20604097
>chr9:20606909-20607042
>chr9:20610246-20610316
>chr9:20621881-20621950
>chr9:20621975-20623886
>chr9:20624037-20629221
>chr9:20629480-20632467
>chr9:20632752-20632792
>chr9:20632883-20633089
>chr9:20634129-20634352
>chr9:20635656-20635767
>chr9:20635828-20635950
>chr9:20635986-20636932
>chr9:20637165-20637949
>chr9:20638050-20638125
>chr9:20638215-20638296
>chr9:20638328-20638512
>chr9:20639441-20644347
>chr9:20644485-20672976
>chr9:20673485-20673816
>chr9:20674640-20674815
>chr9:20674998-20675082
>chr9:20675505-20676476
>chr9:20678992-20679025
>chr9:20679674-20679713
>chr9:20680737-20680886
>chr9:20681062-20696474
>chr9:20696517-20696552
>chr9:20696814-20696892
>chr9:20696942-20698389
>chr9:20698664-20698679
>chr9:20698842-20699309
>chr9:20699487-20703217
>chr9:20703347-20703499
>chr9:20703742-20703810
>chr9:20704237-20704333
>chr9:20706695-20707024
>chr9:20708346-20726697
>chr9:20726726-20731059
>chr9:20731247-20735180
>chr9:20735514-20736823
>chr9:20737029-20737359
>chr9:20737604-20743848
>chr9:20745646-20745698
>chr9:20745737-20745796
>chr9:20749211-20749352
>chr9:20760121-20760169
>chr9:20761235-20761267
>chr9:20762913-20763254
>chr9:20765048-20766062
>chr9:20766127-20769039
>chr9:20769500-20769725
>chr9:20770037-20776045
>chr9:20776091-20776301
>chr9:20776395-20776879
>chr9:20777184-20778019
>chr9:20778119-20786347
>chr9:20786524-20788527
>chr9:20788961-20826711
>chr9:20826748-20827500
>chr9:20828750-20828859
>chr9:20834666-20834737
>chr9:20834840-20834982
>chr9:20835158-20835327
>chr9:20840075-20840160
>chr9:20841392-20841667
>chr9:20842885-20842947
>chr9:20843034-20843105
>chr9:20843714-20843730
>chr9:20843830-20844575
>chr9:20844621-20845632
>chr9:20845775-20846197
>chr9:20846311-20846401
>chr9:20846534-20846812
>chr9:20846851-20847053
>chr9:20847164-20848968
>chr9:20849323-20851388
>chr9:20851559-20854966
>chr9:20855207-20862617
>chr9:20862666-20863206
>chr9:20863467-20868972
>chr9:20869077-20869344
>chr9:20869945-20872245
>chr9:20872309-20872483
>chr9:20872550-20872849
>chr9:20873050-20873327
>chr9:20873355-20873476
>chr9:20877566-20877605
>chr9:20880978-20881095
>chr9:20882639-20884686
>chr9:20884721-20887066
>chr9:20887084-20894137
>chr9:20894237-20901741
>chr9:20902000-20905350
>chr9:20905645-20910682
>chr9:20910744-20910808
>chr9:20910826-20910880
>chr9:20912095-20912215
>chr9:20912556-20912769
>chr9:20914442-20914479
>chr9:20914515-20914560
>chr9:20914612-20914934
>chr9:20914997-20915128
>chr9:20915246-20916101
>chr9:20916132-20916352
>chr9:20917385-20917706
>chr9:20918436-20918854
>chr9:20921123-20921166
>chr9:20922091-20922508
>chr9:20922624-20925851
>chr9:20925897-20926072
>chr9:20926106-20926146
>chr9:20926898-20930617
>chr9:20930698-20932511
>chr9:20932706-20942309
>chr9:20942522-20942678
>chr9:20943750-20943820
>chr9:20944918-20974360
>chr9:20974508-20975017
>chr9:20975087-20975128
>chr9:20975474-20975489
>chr9:20975652-20976008
>chr9:20976074-20976290
>chr9:20976407-20976567
>chr9:20976625-20977251
>chr9:20977340-20977414
>chr9:20977637-20977683
>chr9:20978655-20979536
>chr9:20979786-20979978
>chr9:20983340-20983375
>chr9:20986240-20986255
>chr9:20991328-20991583
>chr9:20991641-20991674
>chr9:20991744-20991959
>chr9:20992256-20995685
>chr9:20995732-21000291
>chr9:21000565-21000707
>chr9:21000756-21000885
>chr9:21001044-21001146
>chr9:21001504-21003414
>chr9:21003603-21003696
>chr9:21003765-21005296
>chr9:21005406-21005862
>chr9:21006136-21006185
>chr9:21006228-21006278
>chr9:21006327-21006456
>chr9:21006621-21006717
>chr9:21007074-21029774
>chr9:21029997-21032182
>chr9:21032210-21032240
>chr9:21032373-21033159
>chr9:21033266-21033383
>chr9:21033435-21033557
>chr9:21033618-21033732
>chr9:21034141-21035740
>chr9:21036908-21060737
>chr9:21060774-21062276
>chr9:21062460-21062683
>chr9:21062765-21062925
>chr9:21064871-21064975
>chr9:21065157-21068924
>chr9:21069063-21072494
>chr9:21072825-21072871
>chr9:21073083-21073293
>chr9:21073520-21073593
>chr9:21073643-21073676
>chr9:21073779-21075152
>chr9:21075369-21075490
>chr9:21075533-21075726
>chr9:21075819-21076153
>chr9:21076247-21076410
>chr9:21076660-21076713
>chr9:21077414-21078523
>chr9:21078565-21078931
>chr9:21078993-21079029
>chr9:21079089-21079150
>chr9:21079371-21079497
>chr9:21079831-21079911
>chr9:21079963-21080026
>chr9:21080072-21080412
>chr9:21080442-21080660
>chr9:21080692-21081089
>chr9:21081136-21081685
>chr9:21081922-21083725
>chr9:21083871-21087062
>chr9:21087310-21094744
>chr9:21094785-21094821
>chr9:21094949-21095235
>chr9:21095460-21095598
>chr9:21095698-21095976
>chr9:21096022-21096206
>chr9:21096318-21096734
>chr9:21096798-21097102
>chr9:21097200-21097267
>chr9:21097599-21097668
>chr9:21097803-21097835
>chr9:21097937-21098207
>chr9:21098268-21098318
>chr9:21098415-21098706
>chr9:21098746-21098801
>chr9:21098853-21098919
>chr9:21098954-21099206
>chr9:21099259-21099406
>chr9:21099622-21100177
>chr9:21100225-21100323
>chr9:21100554-21100631
>chr9:21101070-21101116
>chr9:21101164-21101915
>chr9:21102009-21102127
>chr9:21102156-21102202
>chr9:21102243-21102354
>chr9:21102570-21102631
>chr9:21102678-21102889
>chr9:21102944-21103228
>chr9:21103342-21103391
>chr9:21103810-21103898
>chr9:21106733-21106821
>chr9:21106882-21107039
>chr9:21107122-21107260
>chr9:21107357-21107559
>chr9:21108352-21108537
>chr9:21108615-21108726
>chr9:21108840-21108967
>chr9:21109071-21109271
>chr9:21109316-21109503
>chr9:21109539-21109911
>chr9:21110062-21110167
>chr9:21110366-21110423
>chr9:21111018-21113878
>chr9:21113882-21114072
>chr9:21118745-21121322
>chr9:21121488-21121971
>chr9:21123955-21124048
>chr9:21124244-21124405
>chr9:21124680-21124726
>chr9:21124839-21125149
>chr9:21125376-21125449
>chr9:21125499-21125532
>chr9:21125622-21127163
>chr9:21127393-21127514
>chr9:21127557-21127750
>chr9:21127843-21128176
>chr9:21128270-21128433
>chr9:21128622-21129338
>chr9:21129444-21129496
>chr9:21129544-21129589
>chr9:21129636-21130169
>chr9:21130381-21130857
>chr9:21130951-21131144
>chr9:21131185-21131334
>chr9:21131512-21131596
>chr9:21131620-21131831
>chr9:21131886-21132169
>chr9:21132283-21132332
>chr9:21132750-21137182
>chr9:21140030-21140154
>chr9:21140247-21140371
>chr9:21140433-21140480
>chr9:21140739-21140996
>chr9:21141760-21141833
>chr9:21141909-21149314
>chr9:21149402-21156249
>chr9:21156322-21156763
>chr9:21156808-21156995
>chr9:21157043-21157264
>chr9:21157303-21157404
>chr9:21157555-21157660
>chr9:21157859-21157900
>chr9:21158536-21161564
>chr9:21163772-21163829
>chr9:21166440-21166475
>chr9:21167214-21167299
>chr9:21167321-21167451
>chr9:21167511-21167551
>chr9:21167713-21168002
>chr9:21168129-21183633
>chr9:21183733-21184605
>chr9:21184719-21186382
>chr9:21187129-21187224
>chr9:21187995-21188026
>chr9:21188436-21188797
>chr9:21192327-21192369
>chr9:21192891-21194775
>chr9:21195607-21195664
>chr9:21195690-21195815
>chr9:21196120-21196149
>chr9:21196206-21203251
>chr9:21203318-21203435
>chr9:21204481-21205035
>chr9:21205155-21208444
>chr9:21208545-21208674
>chr9:21208816-21216890
>chr9:21217044-21240302
>chr9:21240346-21240464
>chr9:21240742-21247323
>chr9:21247372-21247417
>chr9:21247497-21247662
>chr9:21247707-21247768
>chr9:21248062-21248102
>chr9:21248388-21267048
>chr9:21267141-21267445
>chr9:21267822-21268027
>chr9:21268165-21287785
>chr9:21287814-21289564
>chr9:21289583-21289668
>chr9:21289762-21289882
>chr9:21290238-21291834
>chr9:21291869-21293252
>chr9:21293553-21293617
>chr9:21293889-21293951
>chr9:21294556-21294680
>chr9:21294762-21294862
>chr9:21294939-21295130
>chr9:21295184-21295253
>chr9:21295328-21295613
>chr9:21295637-21299844
>chr9:21299877-21323874
>chr9:21323943-21323978
>chr9:21324280-21324528
>chr9:21324648-21324716
>chr9:21324855-21324983
>chr9:21325332-21325796
>chr9:21326027-21326122
>chr9:21326368-21326522
>chr9:21326801-21328307
>chr9:21328524-21328645
>chr9:21328688-21328737
>chr9:21328803-21328881
>chr9:21328984-21329023
>chr9:21329180-21329305
>chr9:21329386-21329579
>chr9:21329807-21329866
>chr9:21330575-21330690
>chr9:21330769-21331838
>chr9:21331903-21331948
>chr9:21332148-21332194
>chr9:21332270-21332343
>chr9:21332496-21332540
>chr9:21332708-21332902
>chr9:21333537-21334182
>chr9:21334332-21335277
>chr9:21335544-21340506
>chr9:21340656-21341624
>chr9:21341724-21344043
>chr9:21344223-21344459
>chr9:21344503-21344570
>chr9:21344610-21344702
>chr9:21345891-21347066
>chr9:21347146-21347310
>chr9:21347355-21347416
>chr9:21347709-21347749
>chr9:21348035-21349254
>chr9:21349397-21349979
>chr9:21350031-21367138
>chr9:21367175-21368830
>chr9:21368851-21370602
>chr9:21370647-21370732
>chr9:21370826-21370946
>chr9:21371302-21372866
>chr9:21372918-21374237
>chr9:21374501-21374587
>chr9:21374687-21374874
>chr9:21374953-21375015
>chr9:21375349-21375434
>chr9:21375621-21375745
>chr9:21375827-21375927
>chr9:21375965-21376195
>chr9:21376253-21376322
>chr9:21376438-21376682
>chr9:21376706-21380914
>chr9:21380947-21383282
>chr9:21384012-21388851
>chr9:21389431-21398148
>chr9:21398249-21398343
>chr9:21398368-21398470
>chr9:21398520-21399545
>chr9:21399614-21399649
>chr9:21399724-21399868
>chr9:21399951-21400387
>chr9:21400526-21400603
>chr9:21401003-21401188
>chr9:21401251-21401467
>chr9:21401697-21401792
>chr9:21402032-21402191
>chr9:21402472-21404202
>chr9:21404434-21404468
>chr9:21404576-21404762
>chr9:21406123-21408958
>chr9:21409071-21409103
>chr9:21409488-21409522
>chr9:21409652-21409683
>chr9:21409849-21416810
>chr9:21416831-21430252
>chr9:21430814-21430948
>chr9:21430988-21431017
>chr9:21431111-21431232
>chr9:21432007-21432101
>chr9:21432278-21433294
>chr9:21433658-21433719
>chr9:21433941-21434067
>chr9:21434446-21435323
>chr9:21435520-21435615
>chr9:21436562-21436881
>chr9:21438905-21439014
>chr9:21439275-21439696
>chr9:21439746-21439852
>chr9:21439925-21445018
>chr9:21445089-21447566
>chr9:21448086-21448442
>chr9:21449885-21450060
>chr9:21450251-21450507
>chr9:21451205-21451253
>chr9:21451337-21451677
>chr9:21451858-21451943
>chr9:21452091-21452457
>chr9:21452687-21452848
>chr9:21453179-21453239
>chr9:21453339-21453467
>chr9:21453661-21453776
>chr9:21453967-21454099
>chr9:21454145-21454363
>chr9:21454817-21454869
>chr9:21454968-21455232
>chr9:21455307-21455736
>chr9:21455789-21463626
>chr9:21464404-21464442
>chr9:21469220-21470189
>chr9:21471084-21471294
>chr9:21471710-21474657
>chr9:21474719-21474806
>chr9:21474889-21474941
>chr9:21475038-21475085
>chr9:21475185-21475870
>chr9:21476008-21476023
>chr9:21476152-21476498
>chr9:21477089-21485632
>chr9:21485672-21485914
>chr9:21486316-21488434
>chr9:21488661-21488844
>chr9:21488962-21489439
>chr9:21489485-21490039
>chr9:21490062-21499758
>chr9:21499810-21500147
>chr9:21500249-21500355
>chr9:21500400-21500987
>chr9:21501058-21502488
>chr9:21502566-21511412
>chr9:21511501-21511645
>chr9:21512397-21512453
>chr9:21512708-21514990
>chr9:21515033-21515315
>chr9:21515801-21517090
>chr9:21517137-21518522
>chr9:21518578-21518763
>chr9:21518914-21519027
>chr9:21519130-21519614
>chr9:21519656-21520155
>chr9:21520351-21520433
>chr9:21520457-21521120
>chr9:21521172-21521438
>chr9:21521814-21521848
>chr9:21523712-21523746
>chr9:21524329-21524361
>chr9:21524426-21525252
>chr9:21525401-21525557
>chr9:21526507-21526662
>chr9:21526730-21526770
>chr9:21527232-21527289
>chr9:21527497-21527535
>chr9:21527757-21528034
>chr9:21528331-21529142
>chr9:21529259-21529297
>chr9:21529841-21529875
>chr9:21530250-21530288
>chr9:21531106-21532716
>chr9:21532750-21536602
>chr9:21536629-21540388
>chr9:21541548-21541580
>chr9:21541649-21542483
>chr9:21542496-21542544
>chr9:21543536-21543691
>chr9:21543759-21543799
>chr9:21543853-21543932
>chr9:21544014-21544058
>chr9:21544248-21544333
>chr9:21544521-21544564
>chr9:21544785-21545113
>chr9:21545224-21546866
>chr9:21546983-21547328
>chr9:21547546-21547777
>chr9:21547859-21547933
>chr9:21547994-21548306
>chr9:21548366-21548587
>chr9:21548631-21548863
>chr9:21548900-21549243
>chr9:21549440-21549952
>chr9:21550065-21551720
>chr9:21551844-21551893
>chr9:21553284-21553341
>chr9:21554007-21555556
>chr9:21556639-21556676
>chr9:21557009-21557315
>chr9:21557349-21557392
>chr9:21558231-21558271
>chr9:21558351-21558392
>chr9:21558556-21558975
>chr9:21559028-21559093
>chr9:21559241-21559363
>chr9:21559596-21559682
>chr9:21560025-21576095
>chr9:21576126-21576477
>chr9:21576660-21576807
>chr9:21576858-21577009
>chr9:21577339-21577684
>chr9:21577708-21577778
>chr9:21577937-21580524
>chr9:21580559-21580576
>chr9:21580968-21588420
>chr9:21588547-21590860
>chr9:21591043-21591139
>chr9:21596611-21596657
>chr9:21598629-21598677
>chr9:21598721-21598791
>chr9:21599270-21608359
>chr9:21608458-21608495
>chr9:21608543-21608881
>chr9:21608924-21609025
>chr9:21609087-21609135
>chr9:21609176-21609212
>chr9:21609384-21610753
>chr9:21610840-21611023
>chr9:21611168-21611735
>chr9:21611799-21611835
>chr9:21611882-21611911
>chr9:21612004-21612207
>chr9:21612269-21612607
>chr9:21612710-21613079
>chr9:21613122-21613357
>chr9:21613481-21613546
>chr9:21613709-21613777
>chr9:21613928-21613992
>chr9:21614232-21614668
>chr9:21615587-21615724
>chr9:21615896-21616021
>chr9:21616126-21616160
>chr9:21617051-21618667
>chr9:21619167-21619677
>chr9:21620103-21621566
>chr9:21621680-21643228
>chr9:21643351-21643366
>chr9:21643582-21645684
>chr9:21645852-21648145
>chr9:21648245-21648526
>chr9:21648583-21648706
>chr9:21648925-21649083
>chr9:21649140-21649240
>chr9:21649465-21650704
>chr9:21650761-21650884
>chr9:21651377-21655283
>chr9:21655376-21655408
>chr9:21655436-21655536
>chr9:21655593-21655751
>chr9:21655970-21656093
>chr9:21656150-21658687
>chr9:21659045-21664291
>chr9:21664377-21664424
>chr9:21664535-21686177
>chr9:21687073-21687145
>chr9:21687193-21687263
>chr9:21687791-21687828
>chr9:21694296-21694370
>chr9:21694836-21694926
>chr9:21694982-21695653
>chr9:21695715-21696063
>chr9:21696453-21696495
>chr9:21696541-21696624
>chr9:21696701-21697883
>chr9:21698831-21700486
>chr9:21700586-21702990
>chr9:21703166-21713983
>chr9:21715235-21715333
>chr9:21715446-21715687
>chr9:21715828-21716035
>chr9:21716086-21716824
>chr9:21716851-21719205
>chr9:21720378-21720408
>chr9:21720545-21720596
>chr9:21720724-21720871
>chr9:21720948-21724026
>chr9:21724150-21724827
>chr9:21726517-21726562
>chr9:21727540-21727684
>chr9:21727900-21728461
>chr9:21730167-21730536
>chr9:21730621-21730797
>chr9:21730835-21731162
>chr9:21731327-21731379
>chr9:21735793-21735827
>chr9:21735911-21736131
>chr9:21736206-21736291
>chr9:21738919-21738988
>chr9:21740445-21740534
>chr9:21740608-21740745
>chr9:21740928-21741021
>chr9:21741612-21741655
>chr9:21741945-21742006
>chr9:21742821-21743013
>chr9:21743125-21743189
>chr9:21743377-21743529
>chr9:21744827-21746580
>chr9:21746680-21756982
>chr9:21757305-21768183
>chr9:21768361-21768381
>chr9:21768513-21772371
>chr9:21772627-21774263
>chr9:21774393-21775209
>chr9:21775372-21776000
>chr9:21776257-21780724
>chr9:21780898-21786598
>chr9:21786698-21798585
>chr9:21798624-21801646
>chr9:21801708-21802483
>chr9:21803733-21804668
>chr9:21804683-21808523
>chr9:21808658-21808674
>chr9:21808760-21812022
>chr9:21812063-21817103
>chr9:21817233-21817425
>chr9:21817591-21817629
>chr9:21817860-21817950
>chr9:21818023-21818071
>chr9:21818216-21818944
>chr9:21819008-21819235
>chr9:21819399-21819467
>chr9:21819500-21819562
>chr9:21819723-21819819
>chr9:21820072-21820109
>chr9:21820735-21821312
>chr9:21822144-21822220
>chr9:21822741-21823008
>chr9:21823845-21824416
>chr9:21826511-21826704
>chr9:21830331-21831046
>chr9:21832811-21832911
>chr9:21833724-21839197
>chr9:21839406-21847038
>chr9:21847259-21848518
>chr9:21848655-21850618
>chr9:21850808-21856390
>chr9:21858016-21873411
>chr9:21873559-21881311
>chr9:21881488-21881565
>chr9:21881659-21882125
>chr9:21882356-21882517
>chr9:21883425-21883740
>chr9:21883966-21884050
>chr9:21884295-21884337
>chr9:21884401-21884445
>chr9:21884500-21884578
>chr9:21884620-21884712
>chr9:21884790-21884962
>chr9:21885483-21885643
>chr9:21887225-21887423
>chr9:21887973-21888158
>chr9:21888331-21888636
>chr9:21890596-21890707
>chr9:21891875-21892187
>chr9:21892316-21892392
>chr9:21892613-21892874
>chr9:21892927-21893069
>chr9:21893142-21893171
>chr9:21893670-21893791
>chr9:21895139-21895166
>chr9:21896953-21897101
>chr9:21897507-21898317
>chr9:21898503-21898655
>chr9:21898752-21898817
>chr9:21898873-21898928
>chr9:21899000-21899133
>chr9:21900079-21900150
>chr9:21901905-21902392
>chr9:21902474-21903310
>chr9:21904038-21904285
>chr9:21904384-21905329
>chr9:21905354-21926070
>chr9:21926117-21927715
>chr9:21927780-21928124
>chr9:21929220-21929571
>chr9:21931363-21931999
>chr9:21934217-21953531
>chr9:21953631-21967202
>chr9:21967510-21968109
>chr9:21968267-21968381
>chr9:21968495-21968737
>chr9:21969323-21969509
>chr9:21969633-21969892
>chr9:21970005-21970157
>chr9:21970223-21970485
>chr9:21970611-21970684
>chr9:21970797-21970942
>chr9:21970959-21971134
>chr9:21971225-21971263
>chr9:21971409-21971508
>chr9:21973318-21973366
>chr9:21973984-21974295
>chr9:21974468-21974759
>chr9:21975104-21975151
>chr9:21975229-21975300
>chr9:21975678-21975903
>chr9:21985166-21995747
>chr9:21998327-22007830
>chr9:22013970-22014165
>chr9:22014737-22014785
>chr9:22014830-22014881
>chr9:22014966-22015047
>chr9:22015435-22015550
>chr9:22015623-22023505
>chr9:22023666-22024200
>chr9:22024738-22024840
>chr9:22024992-22053416
>chr9:22053527-22054703
>chr9:22055196-22055257
>chr9:22055297-22055632
>chr9:22056494-22056621
>chr9:22057383-22057422
>chr9:22058062-22064185
>chr9:22064295-22064356
>chr9:22064752-22065221
>chr9:22065369-22065530
>chr9:22069728-22069790
>chr9:22070917-22079865
>chr9:22079991-22080558
>chr9:22082870-22082928
>chr9:22082990-22083055
>chr9:22083126-22083258
>chr9:22083498-22084426
>chr9:22084571-22084667
>chr9:22085015-22085048
>chr9:22085095-22085127
>chr9:22085495-22085644
>chr9:22085693-22091578
>chr9:22091694-22094105
>chr9:22094136-22106498
>chr9:22106579-22106707
>chr9:22106748-22107554
>chr9:22107706-22108434
>chr9:22108664-22108912
>chr9:22109020-22109080
>chr9:22109675-22109983
>chr9:22111396-22111457
>chr9:22112508-22113024
>chr9:22113413-22113473
>chr9:22113550-22113742
>chr9:22117000-22117226
>chr9:22118368-22118531
>chr9:22118639-22124934
>chr9:22125131-22125443
>chr9:22125778-22137893
>chr9:22137929-22145064
>chr9:22145422-22145506
>chr9:22147513-22147836
>chr9:22148061-22151640
>chr9:22151675-22155731
>chr9:22155827-22156028
>chr9:22156323-22163677
>chr9:22163709-22163724
>chr9:22163842-22164477
>chr9:22164518-22169315
>chr9:22169757-22169873
>chr9:22170072-22170203
>chr9:22173241-22173281
>chr9:22173349-22173410
>chr9:22173504-22173688
>chr9:22173784-22173855
>chr9:22174073-22174167
>chr9:22174355-22174587
>chr9:22175532-22175572
>chr9:22176784-22176831
>chr9:22178013-22238813
>chr9:22238859-22241017
>chr9:22241049-22243900
>chr9:22244157-22244550
>chr9:22244642-22244901
>chr9:22245327-22245414
>chr9:22245500-22245577
>chr9:22246660-22247028
>chr9:22247775-22247813
>chr9:22249797-22250020
>chr9:22250887-22251147
>chr9:22254140-22254443
>chr9:22255686-22255762
>chr9:22257595-22257762
>chr9:22260618-22260755
>chr9:22261688-22261724
>chr9:22263730-22263796
>chr9:22263831-22263864
>chr9:22263925-22264168
>chr9:22266850-22266912
>chr9:22271445-22272007
>chr9:22272070-22281694
>chr9:22281828-22282052
>chr9:22282116-22293230
>chr9:22293290-22293335
>chr9:22293432-22295306
>chr9:22295346-22323203
>chr9:22323253-22330758
>chr9:22330802-22333010
>chr9:22340199-22340539
>chr9:22341575-22341640
>chr9:22343443-22343990
>chr9:22344851-22344982
>chr9:22345194-22345229
>chr9:22345402-22345496
>chr9:22346381-22346856
>chr9:22346900-22347298
>chr9:22347660-22347712
>chr9:22347824-22347883
>chr9:22348393-22348468
>chr9:22349783-22349928
>chr9:22351564-22351660
>chr9:22351734-22351899
>chr9:22352394-22352510
>chr9:22352625-22353046
>chr9:22353102-22353485
>chr9:22353512-22353572
>chr9:22353975-22354174
>chr9:22354226-22354271
>chr9:22354313-22354674
>chr9:22354838-22355173
>chr9:22355414-22355447
>chr9:22355503-22355537
>chr9:22355951-22356055
>chr9:22356145-22357278
>chr9:22357591-22359209
>chr9:22359345-22360161
>chr9:22360564-22360738
>chr9:22360917-22372345
>chr9:22372622-22382113
>chr9:22382139-22387177
>chr9:22389676-22389757
>chr9:22390355-22390476
>chr9:22390564-22390603
>chr9:22390839-22390942
>chr9:22392149-22392216
>chr9:22392353-22392445
>chr9:22393032-22394177
>chr9:22394237-22407146
>chr9:22407173-22409636
>chr9:22409759-22410240
>chr9:22410271-22410360
>chr9:22410496-22410674
>chr9:22410877-22412466
>chr9:22413197-22413282
>chr9:22413616-22413797
>chr9:22413891-22416276
>chr9:22416337-22416430
>chr9:22416538-22416831
>chr9:22417374-22417594
>chr9:22418411-22418685
>chr9:22419043-22420402
>chr9:22420448-22420641
>chr9:22420725-22420994
>chr9:22421060-22421527
>chr9:22421613-22428988
>chr9:22429221-22429340
>chr9:22429550-22429732
>chr9:22429898-22429956
>chr9:22429989-22430084
>chr9:22430910-22430979
>chr9:22431453-22431606
>chr9:22431844-22431902
>chr9:22432586-22432738
>chr9:22433372-22433560
>chr9:22434896-22434928
>chr9:22435645-22435781
>chr9:22436453-22436843
>chr9:22436929-22437238
>chr9:22437371-22437536
>chr9:22437659-22437872
>chr9:22437945-22438347
>chr9:22438409-22438857
>chr9:22439258-22439490
>chr9:22439521-22440798
>chr9:22441329-22441515
>chr9:22441632-22442009
>chr9:22443591-22443994
>chr9:22444070-22444623
>chr9:22444659-22444717
>chr9:22444798-22445165
>chr9:22445595-22445657
>chr9:22445904-22446350
>chr9:22446477-22446643
>chr9:22446728-22446912
>chr9:22447055-22447403
>chr9:22447556-22448601
>chr9:22448657-22448696
>chr9:22449839-22449916
>chr9:22450159-22450216
>chr9:22450373-22485257
>chr9:22487061-22487511
>chr9:22487573-22487604
>chr9:22487662-22487768
>chr9:22487811-22488451
>chr9:22488496-22488660
>chr9:22488671-22488900
>chr9:22488983-22489185
>chr9:22489221-22489299
>chr9:22493724-22494558
>chr9:22494686-22495119
>chr9:22495189-22496149
>chr9:22496191-22496330
>chr9:22496368-22504569
>chr9:22504656-22507304
>chr9:22507514-22511130
>chr9:22511287-22512694
>chr9:22512821-22516015
>chr9:22516141-22518996
>chr9:22519299-22520756
>chr9:22520856-22522255
>chr9:22522308-22524899
>chr9:22524979-22525189
>chr9:22525223-22546768
>chr9:22546958-22546998
>chr9:22547094-22547382
>chr9:22547428-22547655
>chr9:22548813-22560925
>chr9:22561185-22561947
>chr9:22563212-22563287
>chr9:22563362-22564376
>chr9:22564476-22564529
>chr9:22564565-22566040
>chr9:22566223-22569973
>chr9:22570025-22570518
>chr9:22571184-22571687
>chr9:22571839-22571909
>chr9:22572643-22572675
>chr9:22572790-22572921
>chr9:22572990-22573047
>chr9:22573206-22573310
>chr9:22573731-22574041
>chr9:22574174-22574336
>chr9:22574377-22574724
>chr9:22574980-22575216
>chr9:22575293-22575602
>chr9:22575697-22575765
>chr9:22576511-22576620
>chr9:22576949-22576984
>chr9:22577261-22577348
>chr9:22577800-22577849
>chr9:22577963-22581941
>chr9:22582041-22584577
>chr9:22584632-22584933
>chr9:22585059-22585101
>chr9:22585183-22585250
>chr9:22585287-22585341
>chr9:22585570-22585725
>chr9:22585838-22586103
>chr9:22586530-22595856
>chr9:22595998-22603413
>chr9:22603421-22603437
>chr9:22603589-22603987
>chr9:22604143-22605647
>chr9:22605956-22606672
>chr9:22607493-22623070
>chr9:22623112-22623142
>chr9:22623191-22623282
>chr9:22623952-22624071
>chr9:22626798-22627150
>chr9:22627613-22632734
>chr9:22633113-22633289
>chr9:22633508-22634435
>chr9:22634476-22637463
>chr9:22637644-22637697
>chr9:22637741-22638130
>chr9:22638346-22640917
>chr9:22641138-22643712
>chr9:22643914-22654517
>chr9:22654673-22654705
>chr9:22654774-22654951
>chr9:22655237-22664101
>chr9:22665106-22665273
>chr9:22665688-22665789
>chr9:22665816-22665872
>chr9:22665997-22666166
>chr9:22667465-22667500
>chr9:22669762-22669811
>chr9:22670053-22685082
>chr9:22685312-22685475
>chr9:22686079-22686318
>chr9:22687404-22688185
>chr9:22688775-22688851
>chr9:22697804-22698578
>chr9:22698630-22698954
>chr9:22698990-22699547
>chr9:22699555-22699823
>chr9:22699878-22700960
>chr9:22701046-22701116
>chr9:22701648-22701856
>chr9:22701970-22702295
>chr9:22702374-22702541
>chr9:22702834-22713882
>chr9:22714162-22724438
>chr9:22724455-22729647
>chr9:22730007-22730213
>chr9:22730304-22730571
>chr9:22730642-22730755
>chr9:22730824-22749554
>chr9:22749673-22751268
>chr9:22751527-22757285
>chr9:22757385-22757610
>chr9:22757655-22759390
>chr9:22759419-22767317
>chr9:22767429-22768633
>chr9:22768678-22768827
>chr9:22768919-22769149
>chr9:22769209-22769324
>chr9:22769370-22769520
>chr9:22769635-22769739
>chr9:22770158-22771736
>chr9:22771800-22772717
>chr9:22772836-22775940
>chr9:22775984-22776027
>chr9:22776127-22776142
>chr9:22776203-22786708
>chr9:22786889-22790525
>chr9:22796440-22796763
>chr9:22796909-22796948
>chr9:22800538-22800575
>chr9:22800682-22800866
>chr9:22801165-22802277
>chr9:22802325-22812459
>chr9:22812515-22812649
>chr9:22812776-22813926
>chr9:22814069-22814121
>chr9:22815065-22815399
>chr9:22815443-22815682
>chr9:22815717-22815825
>chr9:22816002-22817580
>chr9:22817786-22817802
>chr9:22817904-22823738
>chr9:22823848-22824493
>chr9:22824535-22831656
>chr9:22831700-22833177
>chr9:22833330-22836003
>chr9:22836210-22836473
>chr9:22837237-22838523
>chr9:22838586-22842167
>chr9:22843582-22844183
>chr9:22844275-22844995
>chr9:22845021-22848430
>chr9:22848530-22854570
>chr9:22855395-22855439
>chr9:22855478-22855544
>chr9:22859071-22859126
>chr9:22859267-22859610
>chr9:22861804-22861875
>chr9:22862625-22862674
>chr9:22862855-22862894
>chr9:22865872-22866099
>chr9:22869578-22884002
>chr9:22884127-22887380
>chr9:22887480-22888743
>chr9:22888868-22900752
>chr9:22903421-22903495
>chr9:22904509-22904553
>chr9:22907877-22907922
>chr9:22908110-22908705
>chr9:22908747-22910316
>chr9:22910367-22910827
>chr9:22910883-22910898
>chr9:22910998-22912901
>chr9:22913170-22926461
>chr9:22926592-22926607
>chr9:22926676-22928999
>chr9:22929301-22929589
>chr9:22929719-22930772
>chr9:22931524-22931949
>chr9:22932054-22932098
>chr9:22932390-22932428
>chr9:22932518-22932617
>chr9:22932703-22933046
>chr9:22933186-22933335
>chr9:22933397-22934284
>chr9:22934384-22956374
>chr9:22956411-22956758
>chr9:22957104-22958062
>chr9:22958121-22959622
>chr9:22960193-22962374
>chr9:22962618-22962876
>chr9:22962926-22963708
>chr9:22963802-22963983
>chr9:22964242-22964360
>chr9:22964429-22964603
>chr9:22964756-22972053
>chr9:22972208-22972517
>chr9:22972599-22972646
>chr9:22972692-22972823
>chr9:22972997-22982132
>chr9:22982232-22982248
>chr9:22982251-22985470
>chr9:22985642-22986418
>chr9:22986457-22986506
>chr9:22986626-22999664
>chr9:22999764-23014274
>chr9:23015436-23015858
>chr9:23016110-23018230
>chr9:23018348-23019234
>chr9:23022618-23022712
>chr9:23022780-23022818
>chr9:23023521-23023869
>chr9:23024866-23025022
>chr9:23025062-23025173
>chr9:23025249-23025295
>chr9:23025364-23025457
>chr9:23025864-23026107
>chr9:23026209-23026444
>chr9:23026525-23026609
>chr9:23026729-23026873
>chr9:23027291-23028361
>chr9:23028451-23028826
>chr9:23028891-23029502
>chr9:23029566-23029736
>chr9:23029798-23030170
>chr9:23030270-23030452
>chr9:23030549-23030608
>chr9:23030771-23031049
>chr9:23031115-23031316
>chr9:23031350-23031743
>chr9:23032127-23037131
>chr9:23037790-23037833
>chr9:23037903-23038105
>chr9:23038966-23056337
>chr9:23056497-23058390
>chr9:23058657-23058792
>chr9:23058915-23061832
>chr9:23061986-23062011
>chr9:23062160-23062206
>chr9:23062247-23062615
>chr9:23062670-23064599
>chr9:23064699-23064720
>chr9:23066039-23067104
>chr9:23067742-23068931
>chr9:23069016-23069131
>chr9:23069220-23069369
>chr9:23069450-23069504
>chr9:23069726-23069813
>chr9:23074051-23074347
>chr9:23075356-23080575
>chr9:23080965-23081003
>chr9:23081092-23082429
>chr9:23082833-23092101
>chr9:23092360-23093196
>chr9:23093421-23094140
>chr9:23094826-23095119
>chr9:23095778-23095921
>chr9:23097052-23097114
>chr9:23099276-23099433
>chr9:23099986-23100170
>chr9:23101630-23101661
>chr9:23101937-23102076
>chr9:23103179-23103479
>chr9:23104690-23114851
>chr9:23115036-23116919
>chr9:23117133-23120209
>chr9:23120309-23133852
>chr9:23134938-23137199
>chr9:23137337-23143174
>chr9:23143214-23143516
>chr9:23145497-23145605
>chr9:23146403-23146444
>chr9:23147248-23147302
>chr9:23147715-23147831
>chr9:23148012-23149035
>chr9:23149099-23149157
>chr9:23149412-23149780
>chr9:23150305-23150383
>chr9:23150646-23150703
>chr9:23151180-23151375
>chr9:23151517-23151617
>chr9:23153551-23153585
>chr9:23159078-23169469
>chr9:23169843-23170392
>chr9:23170599-23182763
>chr9:23182986-23198542
>chr9:23198591-23198642
>chr9:23198670-23203777
>chr9:23204287-23205899
>chr9:23206037-23208276
>chr9:23208535-23208563
>chr9:23208620-23216979
>chr9:23217120-23217357
>chr9:23217438-23217599
>chr9:23217699-23218013
>chr9:23218085-23218158
>chr9:23218588-23220175
>chr9:23225443-23225479
>chr9:23225947-23226155
>chr9:23227183-23228662
>chr9:23228792-23236997
>chr9:23237097-23244939
>chr9:23245094-23261123
>chr9:23261149-23262747
>chr9:23262823-23263852
>chr9:23264517-23265810
>chr9:23272172-23272492
>chr9:23275530-23279818
>chr9:23280003-23282871
>chr9:23288584-23288709
>chr9:23288748-23289075
>chr9:23291960-23292335
>chr9:23292754-23292798
>chr9:23293994-23294085
>chr9:23295209-23300500
>chr9:23300605-23301328
>chr9:23301988-23302068
>chr9:23302168-23302222
>chr9:23302371-23302446
>chr9:23303259-23303423
>chr9:23303478-23305818
>chr9:23305997-23306069
>chr9:23306408-23306467
>chr9:23306595-23307166
>chr9:23307385-23307427
>chr9:23307530-23308404
>chr9:23308697-23308912
>chr9:23310711-23311262
>chr9:23311296-23311804
>chr9:23311904-23335832
>chr9:23339135-23345272
>chr9:23346853-23346948
>chr9:23353173-23353366
>chr9:23354046-23354806
>chr9:23355278-23357249
>chr9:23357334-23364173
>chr9:23364258-23368394
>chr9:23369366-23369559
>chr9:23370235-23370275
>chr9:23370379-23370995
>chr9:23371467-23371541
>chr9:23371606-23397927
>chr9:23398021-23399221
>chr9:23399472-23406084
>chr9:23406123-23406487
>chr9:23406897-23406968
>chr9:23407337-23407612
>chr9:23407668-23407966
>chr9:23408469-23408522
>chr9:23408621-23409053
>chr9:23409248-23409512
>chr9:23410067-23410448
>chr9:23410787-23410846
>chr9:23412027-23412113
>chr9:23412607-23412820
>chr9:23413404-23416740
>chr9:23416840-23422149
>chr9:23423180-23432592
>chr9:23432830-23432927
>chr9:23433102-23437588
>chr9:23437648-23437755
>chr9:23437786-23437889
>chr9:23438124-23442651
>chr9:23442751-23446637
>chr9:23446737-23447509
>chr9:23447660-23450689
>chr9:23450819-23453534
>chr9:23453647-23455918
>chr9:23456882-23457036
>chr9:23458723-23458812
>chr9:23461713-23461745
>chr9:23462640-23462679
>chr9:23462806-23462841
>chr9:23470814-23470898
>chr9:23472522-23472695
>chr9:23472778-23473263
>chr9:23473392-23473466
>chr9:23473582-23473777
>chr9:23473845-23473891
>chr9:23474000-23474047
>chr9:23474985-23475413
>chr9:23475480-23475687
>chr9:23476654-23476887
>chr9:23483403-23483456
>chr9:23484370-23496775
>chr9:23496842-23499938
>chr9:23500054-23500201
>chr9:23500430-23502126
>chr9:23502243-23502595
>chr9:23502686-23502713
>chr9:23502761-23505668
>chr9:23505812-23507054
>chr9:23508223-23508288
>chr9:23508345-23508428
>chr9:23508717-23508853
>chr9:23508949-23520233
>chr9:23520504-23520982
>chr9:23521152-23521903
>chr9:23522582-23527915
>chr9:23528453-23528493
>chr9:23530358-23530513
>chr9:23530764-23531053
>chr9:23540143-23540258
>chr9:23544681-23544944
>chr9:23551039-23551202
>chr9:23552620-23552669
>chr9:23552864-23565814
>chr9:23566160-23567715
>chr9:23567968-23573570
>chr9:23574195-23574227
>chr9:23574294-23574773
>chr9:23574957-23576028
>chr9:23576349-23577216
>chr9:23577710-23577757
>chr9:23577828-23578270
>chr9:23578535-23578571
>chr9:23578768-23578822
>chr9:23579134-23579211
>chr9:23579305-23579529
>chr9:23579725-23579856
>chr9:23579933-23579973
>chr9:23580187-23580243
>chr9:23580323-23580463
>chr9:23580488-23599881
>chr9:23600238-23601304
>chr9:23601371-23603341
>chr9:23603468-23618471
>chr9:23618723-23620037
>chr9:23620183-23621132
>chr9:23622519-23626669
>chr9:23626734-23626958
>chr9:23628572-23630220
>chr9:23630274-23638041
>chr9:23638221-23658607
>chr9:23658656-23662203
>chr9:23662273-23662963
>chr9:23663001-23663104
>chr9:23663169-23663600
>chr9:23663621-23669244
>chr9:23669288-23678032
>chr9:23678087-23678178
>chr9:23678278-23679018
>chr9:23679059-23686758
>chr9:23686820-23687026
>chr9:23687103-23716380
>chr9:23716443-23717750
>chr9:23718992-23720649
>chr9:23723297-23723324
>chr9:23723549-23724463
>chr9:23724587-23724827
>chr9:23725998-23726040
>chr9:23727699-23727739
>chr9:23728039-23745186
>chr9:23745462-23747079
>chr9:23748553-23748711
>chr9:23750735-23764570
>chr9:23772004-23772040
>chr9:23772193-23772291
>chr9:23773476-23779560
>chr9:23779660-23797641
>chr9:23797681-23802612
>chr9:23802863-23810802
>chr9:23810837-23811798
>chr9:23811968-23814872
>chr9:23814926-23826157
>chr9:23828699-23829920
>chr9:23830452-23836808
>chr9:23836908-23838091
>chr9:23838419-23838454
>chr9:23838493-23843195
>chr9:23843459-23848850
>chr9:23849138-23852058
>chr9:23852120-23852153
>chr9:23852414-23852485
>chr9:23852571-23860278
>chr9:23860321-23863999
>chr9:23864056-23864123
>chr9:23864157-23865587
>chr9:23865724-23868439
>chr9:23868868-23883604
>chr9:23883656-23887142
>chr9:23887270-23888380
>chr9:23888509-23889076
>chr9:23889176-23907275
>chr9:23907323-23912292
>chr9:23912364-23933149
>chr9:23933211-23944164
>chr9:23944184-23944329
>chr9:23944403-23946396
>chr9:23946537-23947101
>chr9:23947121-23957902
>chr9:23958002-23958339
>chr9:23958623-23958725
>chr9:23958775-23958904
>chr9:23958933-23958955
>chr9:23959075-23961490
>chr9:23961665-23961716
>chr9:23965473-23965546
>chr9:23966580-23966621
>chr9:23968053-23968144
>chr9:23968243-23968346
>chr9:23968495-23968665
>chr9:23968835-23969992
>chr9:23970152-23970191
>chr9:23970386-23970435
>chr9:23971061-23971099
>chr9:23972044-23972079
>chr9:23972483-23987000
>chr9:23987064-23992329
>chr9:23992618-24009388
>chr9:24009527-24015833
>chr9:24015959-24015974
>chr9:24016038-24054332
>chr9:24054833-24055183
>chr9:24057552-24057850
>chr9:24057870-24058319
>chr9:24058366-24058521
>chr9:24058946-24058987
>chr9:24059030-24059134
>chr9:24059234-24059418
>chr9:24065124-24065213
>chr9:24066675-24066818
>chr9:24066996-24067710
>chr9:24067805-24068198
>chr9:24068247-24069036
>chr9:24070772-24070842
>chr9:24081904-24082029
>chr9:24083427-24084653
>chr9:24085378-24091257
>chr9:24091357-24091372
>chr9:24091430-24093093
>chr9:24093193-24104777
>chr9:24104944-24105892
>chr9:24106102-24126029
>chr9:24126191-24128488
>chr9:24128581-24128596
>chr9:24128696-24128711
>chr9:24128997-24129745
>chr9:24129901-24132077
>chr9:24132357-24144667
>chr9:24144902-24145008
>chr9:24145140-24145751
>chr9:24145801-24145929
>chr9:24146020-24146268
>chr9:24146397-24146413
>chr9:24146513-24146551
>chr9:24148307-24148363
>chr9:24148808-24148913
>chr9:24149469-24150663
>chr9:24150699-24150877
>chr9:24153695-24154238
>chr9:24157753-24158214
>chr9:24160187-24160536
>chr9:24160598-24160633
>chr9:24160680-24161100
>chr9:24163193-24163356
>chr9:24166351-24166440
>chr9:24167769-24168041
>chr9:24168225-24168409
>chr9:24170738-24176422
>chr9:24176863-24179798
>chr9:24179927-24180896
>chr9:24181023-24193288
>chr9:24193471-24195453
>chr9:24195828-24195843
>chr9:24196072-24197927
>chr9:24198027-24202070
>chr9:24202646-24202727
>chr9:24202928-24202990
>chr9:24204308-24204345
>chr9:24205509-24205589
>chr9:24205746-24205950
>chr9:24206099-24206135
>chr9:24209707-24209773
>chr9:24210098-24210184
>chr9:24210254-24210299
>chr9:24211382-24211452
>chr9:24211519-24211564
>chr9:24211770-24211987
>chr9:24212591-24212630
>chr9:24212889-24213234
>chr9:24213637-24213686
>chr9:24214117-24214213
>chr9:24214375-24214424
>chr9:24214649-24214928
>chr9:24214986-24215382
>chr9:24215508-24215599
>chr9:24215767-24215851
>chr9:24218087-24218213
>chr9:24218229-24218361
>chr9:24218386-24218434
>chr9:24219120-24219184
>chr9:24220166-24220315
>chr9:24220765-24222511
>chr9:24222700-24272158
>chr9:24272205-24272241
>chr9:24272422-24277886
>chr9:24280057-24284571
>chr9:24284707-24284802
>chr9:24285104-24287042
>chr9:24287181-24288019
>chr9:24288106-24288487
>chr9:24288648-24288745
>chr9:24289302-24306047
>chr9:24306155-24308944
>chr9:24308944-24308960
>chr9:24309102-24309980
>chr9:24310132-24312029
>chr9:24312182-24317600
>chr9:24317777-24327694
>chr9:24327847-24329289
>chr9:24329505-24333714
>chr9:24333978-24344187
>chr9:24347222-24347271
>chr9:24347338-24347516
>chr9:24347778-24347977
>chr9:24348486-24348570
>chr9:24348595-24348924
>chr9:24349024-24351640
>chr9:24351768-24352229
>chr9:24352763-24352963
>chr9:24353007-24354116
>chr9:24354216-24354231
>chr9:24354270-24364190
>chr9:24364247-24365315
>chr9:24365398-24365582
>chr9:24366592-24367965
>chr9:24368065-24369116
>chr9:24369276-24369911
>chr9:24370063-24370114
>chr9:24370662-24370875
>chr9:24372020-24372464
>chr9:24375661-24376777
>chr9:24377710-24378076
>chr9:24382017-24382357
>chr9:24382406-24382763
>chr9:24382913-24385564
>chr9:24385677-24385708
>chr9:24386405-24386466
>chr9:24386484-24387152
>chr9:24387346-24387435
>chr9:24387523-24387622
>chr9:24387659-24387841
>chr9:24387916-24388086
>chr9:24388174-24388388
>chr9:24388505-24388617
>chr9:24388702-24390545
>chr9:24390639-24391986
>chr9:24392032-24392722
>chr9:24393019-24393152
>chr9:24393245-24398403
>chr9:24398717-24399716
>chr9:24400069-24400084
>chr9:24400138-24410026
>chr9:24410214-24410348
>chr9:24410455-24415210
>chr9:24415325-24422340
>chr9:24422554-24426114
>chr9:24426214-24426356
>chr9:24426514-24427128
>chr9:24427295-24427423
>chr9:24427516-24427737
>chr9:24427799-24427814
>chr9:24427914-24434129
>chr9:24434330-24439319
>chr9:24439335-24442833
>chr9:24442879-24442993
>chr9:24443149-24444465
>chr9:24444496-24445853
>chr9:24445935-24447894
>chr9:24448066-24448230
>chr9:24448273-24448850
>chr9:24449029-24449053
>chr9:24449104-24449476
>chr9:24449527-24449605
>chr9:24449637-24449865
>chr9:24449893-24450143
>chr9:24450190-24450529
>chr9:24450625-24450843
>chr9:24450894-24452287
>chr9:24452608-24458564
>chr9:24458832-24464101
>chr9:24472321-24472483
>chr9:24472601-24472662
>chr9:24472733-24472784
>chr9:24477542-24477788
>chr9:24484668-24484911
>chr9:24486068-24486168
>chr9:24488584-24488630
>chr9:24488656-24488851
>chr9:24491722-24491753
>chr9:24495675-24496567
>chr9:24500677-24512836
>chr9:24512936-24514590
>chr9:24514877-24514892
>chr9:24514947-24516043
>chr9:24521870-24521999
>chr9:24524197-24551291
>chr9:24551618-24551910
>chr9:24552238-24553227
>chr9:24554752-24556653
>chr9:24557149-24558307
>chr9:24559934-24559988
>chr9:24560070-24577288
>chr9:24577900-24581077
>chr9:24581144-24581530
>chr9:24581718-24581788
>chr9:24581896-24607959
>chr9:24612755-24620324
>chr9:24620452-24624696
>chr9:24624907-24643223
>chr9:24643323-24665494
>chr9:24665600-24665615
>chr9:24665715-24665741
>chr9:24665755-24680523
>chr9:24680560-24689337
>chr9:24689387-24689548
>chr9:24689776-24703509
>chr9:24703836-24703852
>chr9:24704120-24704246
>chr9:24707028-24707241
>chr9:24707690-24707836
>chr9:24708200-24708365
>chr9:24708433-24709007
>chr9:24709063-24709472
>chr9:24709596-24709726
>chr9:24712292-24712609
>chr9:24712975-24712990
>chr9:24713288-24714773
>chr9:24714928-24715654
>chr9:24715915-24716073
>chr9:24716120-24716211
>chr9:24716341-24716472
>chr9:24721253-24722029
>chr9:24722064-24731890
>chr9:24731934-24732144
>chr9:24732720-24733096
>chr9:24733292-24736767
>chr9:24736811-24736983
>chr9:24737528-24738032
>chr9:24738168-24741578
>chr9:24741622-24741833
>chr9:24742410-24742844
>chr9:24742985-24745586
>chr9:24745690-24745715
>chr9:24745815-24779321
>chr9:24779505-24779540
>chr9:24779588-24792336
>chr9:24792425-24793963
>chr9:24794063-24796486
>chr9:24796528-24796676
>chr9:24796770-24796908
>chr9:24797047-24797078
>chr9:24797316-24797380
>chr9:24797493-24798922
>chr9:24799006-24802299
>chr9:24802334-24803863
>chr9:24803927-24806380
>chr9:24806406-24806445
>chr9:24806545-24809363
>chr9:24809434-24809549
>chr9:24809709-24809805
>chr9:24809943-24810068
>chr9:24810139-24812565
>chr9:24812796-24813008
>chr9:24813630-24813654
>chr9:24813754-24813792
>chr9:24813919-24814000
>chr9:24814197-24814352
>chr9:24814471-24814557
>chr9:24814721-24814754
>chr9:24815021-24815044
>chr9:24815044-24815795
>chr9:24815816-24816008
>chr9:24816056-24816199
>chr9:24817053-24817201
>chr9:24817279-24817719
>chr9:24819827-24820416
>chr9:24820487-24820612
>chr9:24820750-24820846
>chr9:24821002-24821116
>chr9:24821187-24821392
>chr9:24821599-24827221
>chr9:24827344-24827495
>chr9:24827557-24836550
>chr9:24836575-24838066
>chr9:24838124-24838857
>chr9:24838897-24850208
>chr9:24850309-24850493
>chr9:24850579-24850635
>chr9:24850838-24850934
>chr9:24851592-24852184
>chr9:24852271-24852490
>chr9:24852583-24859526
>chr9:24859564-24861563
>chr9:24861589-24863193
>chr9:24863227-24863330
>chr9:24863476-24863513
>chr9:24863646-24863973
>chr9:24864268-24864379
>chr9:24864499-24864795
>chr9:24867460-24868014
>chr9:24868145-24868225
>chr9:24868381-24870503
>chr9:24870531-24871174
>chr9:24871394-24871519
>chr9:24871746-24871790
>chr9:24872045-24872154
>chr9:24872196-24873799
>chr9:24873955-24875355
>chr9:24875794-24877026
>chr9:24878661-24880405
>chr9:24880914-24882712
>chr9:24882812-24883392
>chr9:24883423-24885761
>chr9:24886347-24886401
>chr9:24886639-24888995
>chr9:24889095-24890432
>chr9:24890797-24902242
>chr9:24902535-24902928
>chr9:24902976-24903170
>chr9:24903270-24903301
>chr9:24903364-24903398
>chr9:24903420-24903631
>chr9:24903803-24906214
>chr9:24906264-24906332
>chr9:24906373-24906591
>chr9:24906632-24931982
>chr9:24932047-24935682
>chr9:24936047-24936443
>chr9:24939111-24939149
>chr9:24939242-24939286
>chr9:24939422-24941367
>chr9:24941400-24942554
>chr9:24943003-24947839
>chr9:24948234-24948416
>chr9:24948871-24949086
>chr9:24949587-24949894
>chr9:24949929-24950194
>chr9:24950316-24954933
>chr9:24955007-24955226
>chr9:24956052-24956438
>chr9:24957565-24957713
>chr9:24962128-24962210
>chr9:24968638-24982906
>chr9:24983711-24983841
>chr9:24984648-24984688
>chr9:24987825-24987932
>chr9:24988278-24988353
>chr9:24990155-24990243
>chr9:24990465-24990729
>chr9:24990762-24990831
>chr9:24990872-24990900
>chr9:24991054-24991093
>chr9:24991209-24991278
>chr9:24991844-24991951
>chr9:24992030-24994883
>chr9:24994949-24995763
>chr9:24995796-24995865
>chr9:24995906-24995934
>chr9:24996088-24996127
>chr9:24996243-24996312
>chr9:24996878-24996985
>chr9:24997063-24997620
>chr9:24997653-24998568
>chr9:24998915-25002888
>chr9:25003193-25005596
>chr9:25005696-25005712
>chr9:25005768-25006529
>chr9:25007440-25007462
>chr9:25007785-25007838
>chr9:25008174-25013435
>chr9:25013468-25014190
>chr9:25014232-25015272
>chr9:25015372-25025185
>chr9:25025431-25025449
>chr9:25025549-25048989
>chr9:25054792-25054971
>chr9:25056871-25062572
>chr9:25062727-25073411
>chr9:25082813-25082857
>chr9:25085067-25085203
>chr9:25087102-25087304
>chr9:25088608-25095150
>chr9:25095792-25095824
>chr9:25095864-25096604
>chr9:25103208-25103303
>chr9:25103371-25112557
>chr9:25112598-25112830
>chr9:25112860-25113123
>chr9:25113223-25119787
>chr9:25119994-25121131
>chr9:25121377-25124530
>chr9:25124561-25124594
>chr9:25124645-25125033
>chr9:25125546-25125661
>chr9:25125919-25125951
>chr9:25126080-25126171
>chr9:25126301-25126385
>chr9:25126543-25133024
>chr9:25133075-25135198
>chr9:25135244-25139022
>chr9:25139079-25140269
>chr9:25140328-25144541
>chr9:25144576-25159461
>chr9:25159529-25165322
>chr9:25165355-25169792
>chr9:25169848-25172722
>chr9:25172773-25173945
>chr9:25173989-25174143
>chr9:25174186-25185358
>chr9:25185529-25186180
>chr9:25186227-25189625
>chr9:25190504-25190689
>chr9:25190730-25191051
>chr9:25191093-25197151
>chr9:25198129-25198336
>chr9:25198376-25205380
>chr9:25206416-25206463
>chr9:25207686-25208341
>chr9:25208385-25208631
>chr9:25208780-25209145
>chr9:25209247-25212001
>chr9:25212035-25236100
>chr9:25236127-25246797
>chr9:25246827-25251755
>chr9:25251838-25252824
>chr9:25252893-25254837
>chr9:25254885-25259985
>chr9:25260038-25260154
>chr9:25260314-25260459
>chr9:25262096-25262202
>chr9:25265125-25266948
>chr9:25267697-25267994
>chr9:25274113-25274238
>chr9:25275593-25275649
>chr9:25276393-25276579
>chr9:25276671-25276816
>chr9:25282017-25282541
>chr9:25282719-25282797
>chr9:25284150-25284189
>chr9:25288147-25288387
>chr9:25288540-25309161
>chr9:25309340-25329876
>chr9:25329897-25330585
>chr9:25330621-25330719
>chr9:25330841-25331571
>chr9:25331787-25336537
>chr9:25336586-25341979
>chr9:25342210-25343731
>chr9:25343824-25347219
>chr9:25347260-25347325
>chr9:25347733-25348033
>chr9:25348131-25348491
>chr9:25348775-25348813
>chr9:25349402-25349459
>chr9:25349785-25349827
>chr9:25350458-25351834
>chr9:25351923-25364118
>chr9:25364664-25364702
>chr9:25364816-25364859
>chr9:25365222-25365435
>chr9:25365758-25365802
>chr9:25366489-25366544
>chr9:25366641-25366684
>chr9:25367629-25367672
>chr9:25368384-25368846
>chr9:25368980-25373394
>chr9:25373600-25386174
>chr9:25386330-25386392
>chr9:25386483-25386582
>chr9:25386627-25386786
>chr9:25386847-25393145
>chr9:25393333-25396683
>chr9:25396810-25396825
>chr9:25396952-25397476
>chr9:25397525-25397553
>chr9:25397684-25397726
>chr9:25398075-25398193
>chr9:25399296-25399374
>chr9:25401435-25401575
>chr9:25402802-25402836
>chr9:25403718-25403841
>chr9:25403926-25404022
>chr9:25404457-25404571
>chr9:25404735-25404830
>chr9:25405319-25406255
>chr9:25406344-25415914
>chr9:25416617-25437602
>chr9:25437640-25441997
>chr9:25442040-25477880
>chr9:25479957-25482182
>chr9:25483595-25483618
>chr9:25483744-25483810
>chr9:25484780-25486655
>chr9:25486774-25491792
>chr9:25491892-25494944
>chr9:25495062-25495077
>chr9:25495237-25496033
>chr9:25496236-25497053
>chr9:25497279-25499116
>chr9:25499448-25504097
>chr9:25504236-25505794
>chr9:25506577-25506820
>chr9:25507782-25508016
>chr9:25508147-25508188
>chr9:25509647-25509868
>chr9:25510602-25528364
>chr9:25528527-25528570
>chr9:25528742-25528809
>chr9:25528905-25529016
>chr9:25529137-25529176
>chr9:25529328-25529393
>chr9:25532717-25532886
>chr9:25537433-25537880
>chr9:25538056-25538199
>chr9:25539103-25543016
>chr9:25543099-25543138
>chr9:25543361-25553438
>chr9:25553567-25560335
>chr9:25560390-25560425
>chr9:25560638-25561317
>chr9:25561520-25564426
>chr9:25564526-25564544
>chr9:25564557-25570208
>chr9:25570845-25570879
>chr9:25571588-25571617
>chr9:25571832-25573253
>chr9:25573572-25574954
>chr9:25575112-25576198
>chr9:25576330-25578488
>chr9:25578856-25579090
>chr9:25579163-25579250
>chr9:25579288-25583164
>chr9:25583276-25584863
>chr9:25584982-25586362
>chr9:25586404-25594433
>chr9:25595232-25595266
>chr9:25595408-25595489
>chr9:25595616-25596644
>chr9:25596703-25601775
>chr9:25602086-25602196
>chr9:25602939-25603069
>chr9:25603506-25603541
>chr9:25606724-25606807
>chr9:25607191-25607527
>chr9:25607661-25609520
>chr9:25609554-25611083
>chr9:25611167-25611719
>chr9:25611841-25617892
>chr9:25618650-25618721
>chr9:25618936-25618980
>chr9:25619041-25620036
>chr9:25620142-25620332
>chr9:25620398-25628431
>chr9:25628503-25628838
>chr9:25629176-25647702
>chr9:25647834-25657636
>chr9:25658285-25658316
>chr9:25659944-25660150
>chr9:25660841-25666143
>chr9:25666365-25679344
>chr9:25679473-25679796
>chr9:25679926-25680924
>chr9:25681046-25681254
>chr9:25681291-25691206
>chr9:25691275-25691454
>chr9:25692493-25693853
>chr9:25693871-25694931
>chr9:25694968-25695100
>chr9:25695165-25696047
>chr9:25696333-25697702
>chr9:25697771-25698077
>chr9:25698973-25700136
>chr9:25700308-25701557
>chr9:25701818-25703209
>chr9:25703253-25703268
>chr9:25703395-25705093
>chr9:25705422-25706234
>chr9:25706360-25710789
>chr9:25710838-25720177
>chr9:25720314-25721386
>chr9:25721483-25722458
>chr9:25723713-25723815
>chr9:25727746-25728076
>chr9:25728742-25728829
>chr9:25730278-25730313
>chr9:25732873-25733172
>chr9:25733789-25734227
>chr9:25734477-25734627
>chr9:25741612-25743269
>chr9:25743308-25744395
>chr9:25744607-25757032
>chr9:25757290-25765386
>chr9:25765486-25768493
>chr9:25768667-25769526
>chr9:25769649-25770406
>chr9:25770626-25773804
>chr9:25774229-25777910
>chr9:25778145-25778172
>chr9:25779805-25779957
>chr9:25780150-25780217
>chr9:25780371-25780504
>chr9:25780570-25780734
>chr9:25780961-25780997
>chr9:25781084-25781154
>chr9:25781338-25781630
>chr9:25781840-25782032
>chr9:25782296-25782676
>chr9:25783094-25783249
>chr9:25784449-25789127
>chr9:25789250-25790555
>chr9:25790559-25790575
>chr9:25790730-25792068
>chr9:25792207-25820768
>chr9:25823281-25823390
>chr9:25829230-25829353
>chr9:25830311-25830466
>chr9:25831700-25831957
>chr9:25836196-25836360
>chr9:25837210-25837327
>chr9:25838655-25838714
>chr9:25838806-25844590
>chr9:25844982-25845056
>chr9:25845820-25845932
>chr9:25846234-25846298
>chr9:25846716-25847829
>chr9:25848299-25849400
>chr9:25849645-25849660
>chr9:25849696-25861894
>chr9:25862017-25864071
>chr9:25864148-25864431
>chr9:25864436-25864506
>chr9:25864590-25864781
>chr9:25864864-25865303
>chr9:25865539-25865639
>chr9:25865764-25865809
>chr9:25866025-25866351
>chr9:25866475-25866527
>chr9:25866703-25866750
>chr9:25867134-25867227
>chr9:25869048-25869389
>chr9:25869457-25869652
>chr9:25869773-25869831
>chr9:25869982-25870263
>chr9:25870300-25870751
>chr9:25870823-25870919
>chr9:25870978-25871139
>chr9:25871219-25871289
>chr9:25872473-25875091
>chr9:25875117-25875973
>chr9:25876001-25880970
>chr9:25881143-25881267
>chr9:25881386-25881567
>chr9:25881617-25881757
>chr9:25882083-25891488
>chr9:25891773-25891840
>chr9:25892310-25896511
>chr9:25896768-25909559
>chr9:25909600-25921459
>chr9:25921709-25921769
>chr9:25921819-25921853
>chr9:25921962-25921995
>chr9:25922102-25929562
>chr9:25930387-25930466
>chr9:25930554-25930770
>chr9:25931567-25931723
>chr9:25932435-25933234
>chr9:25933664-25933708
>chr9:25934341-25934631
>chr9:25934848-25934903
>chr9:25935093-25935181
>chr9:25935249-25935333
>chr9:25938167-25938574
>chr9:25938627-25938814
>chr9:25945240-25945284
>chr9:25946266-25946604
>chr9:25946700-25947809
>chr9:25947890-25948357
>chr9:25949104-25949462
>chr9:25951018-25957887
>chr9:25958056-25960939
>chr9:25961101-25963011
>chr9:25963182-25965396
>chr9:25965605-25966222
>chr9:25966377-25967711
>chr9:25967956-25968166
>chr9:25968277-25970701
>chr9:25970904-25972403
>chr9:25972560-25974948
>chr9:25975055-25982513
>chr9:25983111-25983187
>chr9:25986284-25989564
>chr9:25994851-25994960
>chr9:25995054-25995280
>chr9:25995318-25995689
>chr9:25995820-25998459
>chr9:25999199-26008124
>chr9:26008235-26009625
>chr9:26009797-26009933
>chr9:26010099-26010417
>chr9:26010516-26010720
>chr9:26011026-26011111
>chr9:26011204-26012009
>chr9:26012056-26027408
>chr9:26027487-26028451
>chr9:26028503-26031240
>chr9:26031266-26034453
>chr9:26034702-26034774
>chr9:26034899-26035053
>chr9:26035114-26035313
>chr9:26035490-26035623
>chr9:26035710-26035844
>chr9:26035942-26036041
>chr9:26036798-26072283
>chr9:26072298-26075810
>chr9:26075870-26075961
>chr9:26076024-26076152
>chr9:26076205-26076346
>chr9:26076379-26076681
>chr9:26077077-26077528
>chr9:26077728-26078459
>chr9:26078791-26079235
>chr9:26079292-26081089
>chr9:26081291-26081306
>chr9:26081901-26090406
>chr9:26090541-26090556
>chr9:26090571-26092508
>chr9:26092584-26094991
>chr9:26095091-26095107
>chr9:26095118-26102357
>chr9:26102396-26102424
>chr9:26102543-26108689
>chr9:26108808-26119551
>chr9:26119850-26149740
>chr9:26149868-26155761
>chr9:26157333-26157490
>chr9:26157781-26160196
>chr9:26160270-26160408
>chr9:26160467-26160935
>chr9:26161071-26161472
>chr9:26161509-26161736
>chr9:26161791-26162177
>chr9:26162228-26162644
>chr9:26162687-26162896
>chr9:26162945-26163295
>chr9:26163384-26163528
>chr9:26163587-26163822
>chr9:26165196-26165383
>chr9:26165445-26178636
>chr9:26178791-26178841
>chr9:26179074-26179280
>chr9:26179836-26189009
>chr9:26189045-26189661
>chr9:26190188-26190243
>chr9:26190482-26190566
>chr9:26191668-26191855
>chr9:26192129-26192396
>chr9:26192549-26195516
>chr9:26195582-26195820
>chr9:26195908-26196065
>chr9:26196130-26197465
>chr9:26197509-26197642
>chr9:26197800-26198101
>chr9:26198223-26198320
>chr9:26198671-26198929
>chr9:26198989-26199268
>chr9:26199291-26199429
>chr9:26199888-26200072
>chr9:26201424-26201469
>chr9:26201677-26256532
>chr9:26256572-26256730
>chr9:26256865-26256939
>chr9:26257029-26257494
>chr9:26257522-26257667
>chr9:26258070-26258412
>chr9:26258667-26265094
>chr9:26265532-26265838
>chr9:26266106-26277869
>chr9:26277969-26284315
>chr9:26284378-26289269
>chr9:26289954-26290114
>chr9:26290961-26291081
>chr9:26291215-26291319
>chr9:26293854-26296476
>chr9:26296508-26302890
>chr9:26304044-26304091
>chr9:26304269-26304314
>chr9:26306330-26306504
>chr9:26306983-26307070
>chr9:26307762-26307795
>chr9:26308844-26308987
>chr9:26309311-26309543
>chr9:26309748-26309779
>chr9:26309843-26310145
>chr9:26310882-26312241
>chr9:26312324-26312806
>chr9:26313017-26313528
>chr9:26316456-26316487
>chr9:26318738-26318804
>chr9:26318880-26318937
>chr9:26319087-26319239
>chr9:26319508-26319587
>chr9:26319666-26319826
>chr9:26319891-26319928
>chr9:26321802-26321887
>chr9:26322243-26322904
>chr9:26326872-26326911
>chr9:26328093-26328225
>chr9:26330866-26335868
>chr9:26335908-26375508
>chr9:26376372-26381699
>chr9:26381734-26393634
>chr9:26394266-26394448
>chr9:26394490-26396288
>chr9:26396932-26403524
>chr9:26403905-26403926
>chr9:26404391-26404669
>chr9:26404985-26405308
>chr9:26405350-26406138
>chr9:26406183-26406590
>chr9:26406627-26407938
>chr9:26407985-26409430
>chr9:26409432-26479610
>chr9:26479682-26479738
>chr9:26479873-26480256
>chr9:26480420-26481989
>chr9:26482138-26482931
>chr9:26482974-26483543
>chr9:26483808-26483889
>chr9:26483968-26484055
>chr9:26484194-26484376
>chr9:26484653-26484865
>chr9:26485459-26485640
>chr9:26485901-26485941
>chr9:26486093-26487118
>chr9:26500423-26500457
>chr9:26500661-26500827
>chr9:26501756-26501851
>chr9:26503508-26509261
>chr9:26509468-26509494
>chr9:26509594-26509616
>chr9:26509691-26510523
>chr9:26510779-26514018
>chr9:26514139-26515832
>chr9:26515994-26516672
>chr9:26516796-26520294
>chr9:26520346-26520618
>chr9:26520660-26520953
>chr9:26521006-26523622
>chr9:26524022-26524928
>chr9:26525303-26526072
>chr9:26526172-26551986
>chr9:26552026-26560250
>chr9:26561935-26561974
>chr9:26562445-26562548
>chr9:26562642-26562812
>chr9:26565592-26565971
>chr9:26567848-26574564
>chr9:26574692-26574785
>chr9:26575053-26587589
>chr9:26587761-26587776
>chr9:26587901-26589916
>chr9:26590591-26590984
>chr9:26597563-26597671
>chr9:26598019-26598613
>chr9:26598656-26599187
>chr9:26599475-26599527
>chr9:26599596-26599800
>chr9:26599946-26605092
>chr9:26605229-26605553
>chr9:26606066-26606186
>chr9:26609205-26609440
>chr9:26611457-26611710
>chr9:26611818-26611874
>chr9:26613522-26613590
>chr9:26613955-26614007
>chr9:26617907-26617959
>chr9:26618026-26618213
>chr9:26618365-26618445
>chr9:26620929-26620996
>chr9:26621099-26621144
>chr9:26624048-26624109
>chr9:26624178-26624258
>chr9:26627029-26627062
>chr9:26627318-26627352
>chr9:26627953-26628010
>chr9:26628267-26628337
>chr9:26629001-26629224
>chr9:26629594-26629984
>chr9:26630254-26630418
>chr9:26631265-26631477
>chr9:26632312-26632359
>chr9:26632642-26632754
>chr9:26632798-26632899
>chr9:26640192-26640720
>chr9:26641068-26641105
>chr9:26641995-26642995
>chr9:26644307-26644371
>chr9:26644464-26644503
>chr9:26646480-26646497
>chr9:26646650-26646857
>chr9:26647532-26648649
>chr9:26648816-26648842
>chr9:26648886-26650587
>chr9:26652200-26663113
>chr9:26663137-26663184
>chr9:26663224-26663769
>chr9:26665377-26665409
>chr9:26665572-26665601
>chr9:26668954-26669940
>chr9:26671173-26671540
>chr9:26672583-26672844
>chr9:26672933-26673439
>chr9:26673497-26720366
>chr9:26720501-26720516
>chr9:26720785-26720824
>chr9:26721165-26721351
>chr9:26722843-26724832
>chr9:26727131-26727167
>chr9:26731339-26731755
>chr9:26731830-26735919
>chr9:26735969-26736275
>chr9:26736522-26736927
>chr9:26736939-26739183
>chr9:26739184-26740675
>chr9:26740792-26740839
>chr9:26740904-26741030
>chr9:26741074-26741209
>chr9:26741277-26741393
>chr9:26741461-26748049
>chr9:26748240-26762700
>chr9:26762762-26763053
>chr9:26763364-26768188
>chr9:26768219-26769630
>chr9:26769675-26770228
>chr9:26770667-26771062
>chr9:26771135-26771755
>chr9:26771801-26772712
>chr9:26772799-26773929
>chr9:26774218-26775062
>chr9:26775189-26780734
>chr9:26780781-26784119
>chr9:26784238-26787142
>chr9:26787415-26794041
>chr9:26794772-26802902
>chr9:26802986-26803151
>chr9:26803217-26803232
>chr9:26803332-26811765
>chr9:26811849-26812090
>chr9:26812205-26813639
>chr9:26813850-26813912
>chr9:26814526-26814694
>chr9:26815732-26816901
>chr9:26816958-26817144
>chr9:26817305-26817496
>chr9:26818150-26821837
>chr9:26822059-26822199
>chr9:26822857-26829772
>chr9:26838633-26838675
>chr9:26841234-26841438
>chr9:26841516-26841596
>chr9:26846525-26846733
>chr9:26846824-26846911
>chr9:26846965-26847090
>chr9:26847543-26847672
>chr9:26847791-26859819
>chr9:26859909-26859960
>chr9:26860782-26860917
>chr9:26860981-26861693
>chr9:26861760-26861793
>chr9:26861911-26900474
>chr9:26900613-26902149
>chr9:26902197-26908262
>chr9:26909190-26909321
>chr9:26910497-26912486
>chr9:26912541-26922752
>chr9:26923436-26924004
>chr9:26924603-26929457
>chr9:26930030-26930109
>chr9:26930352-26930447
>chr9:26930847-26944123
>chr9:26944231-26945913
>chr9:26947818-26949142
>chr9:26949169-26952955
>chr9:26954332-26954536
>chr9:26956410-26956621
>chr9:26956854-26956921
>chr9:26958882-26958919
>chr9:26960506-26960527
>chr9:26960627-26964192
>chr9:26964256-26964547
>chr9:26964739-26965983
>chr9:26966154-26968464
>chr9:26968612-26971127
>chr9:26971258-26971281
>chr9:26972335-26972386
>chr9:26974303-26974341
>chr9:26975481-26975605
>chr9:26975699-26976069
>chr9:26976141-26976404
>chr9:26976487-26976816
>chr9:26976977-26977139
>chr9:26977161-26977919
>chr9:26980452-26988135
>chr9:26988445-26989018
>chr9:26989481-26994072
>chr9:26994098-26997640
>chr9:26997813-27010646
>chr9:27011106-27011704
>chr9:27011877-27012045
>chr9:27014293-27019448
>chr9:27022135-27022369
>chr9:27024395-27024453
>chr9:27026642-27027169
>chr9:27027415-27027562
>chr9:27030407-27030670
>chr9:27033680-27035562
>chr9:27035737-27036075
>chr9:27036155-27041806
>chr9:27042000-27042016
>chr9:27042077-27044104
>chr9:27044269-27051848
>chr9:27051954-27052658
>chr9:27052716-27052780
>chr9:27052829-27054310
>chr9:27054391-27055642
>chr9:27056001-27077781
>chr9:27077868-27078800
>chr9:27078902-27078994
>chr9:27079014-27079097
>chr9:27079152-27079721
>chr9:27079818-27079926
>chr9:27080016-27081436
>chr9:27081489-27081612
>chr9:27081729-27081838
>chr9:27081885-27082417
>chr9:27082435-27083323
>chr9:27083393-27083500
>chr9:27083547-27087070
>chr9:27087328-27102300
>chr9:27102520-27102569
>chr9:27105039-27105108
>chr9:27112923-27125363
>chr9:27125975-27126209
>chr9:27126712-27131131
>chr9:27131221-27139196
>chr9:27139243-27140288
>chr9:27140339-27176231
>chr9:27176410-27179816
>chr9:27179879-27179912
>chr9:27181173-27182011
>chr9:27182150-27182190
>chr9:27182454-27182500
>chr9:27182906-27183451
>chr9:27183991-27184087
>chr9:27185588-27186623
>chr9:27186692-27186916
>chr9:27187073-27187145
>chr9:27189021-27189509
>chr9:27189638-27189861
>chr9:27190254-27190316
>chr9:27194775-27195005
>chr9:27195401-27195510
>chr9:27195773-27195807
>chr9:27195838-27196154
>chr9:27196184-27196252
>chr9:27196277-27203584
>chr9:27203644-27203847
>chr9:27205048-27209389
>chr9:27209519-27228866
>chr9:27229208-27229968
>chr9:27230068-27230645
>chr9:27231083-27234844
>chr9:27237310-27237534
>chr9:27244079-27264213
>chr9:27264309-27264359
>chr9:27264440-27266632
>chr9:27266689-27266711
>chr9:27266834-27267404
>chr9:27267445-27267874
>chr9:27267904-27283207
>chr9:27283338-27284270
>chr9:27284911-27321675
>chr9:27322585-27325237
>chr9:27325534-27326178
>chr9:27326204-27326468
>chr9:27326500-27326808
>chr9:27326845-27326921
>chr9:27327080-27327369
>chr9:27327483-27327595
>chr9:27327865-27328196
>chr9:27328491-27328718
>chr9:27329068-27329132
>chr9:27329712-27329746
>chr9:27330138-27330358
>chr9:27330415-27330456
>chr9:27331144-27331186
>chr9:27334716-27334815
>chr9:27335107-27335192
>chr9:27335415-27335433
>chr9:27335763-27335953
>chr9:27337023-27337044
>chr9:27337144-27339613
>chr9:27340015-27340101
>chr9:27340791-27340889
>chr9:27341681-27341769
>chr9:27343003-27345407
>chr9:27348569-27348952
>chr9:27349075-27356590
>chr9:27356643-27373947
>chr9:27375272-27375350
>chr9:27375578-27376131
>chr9:27376181-27378259
>chr9:27378272-27383838
>chr9:27383968-27385182
>chr9:27385241-27385285
>chr9:27385504-27386409
>chr9:27386527-27392357
>chr9:27392632-27403547
>chr9:27403679-27408720
>chr9:27409023-27419149
>chr9:27419304-27439688
>chr9:27439811-27445473
>chr9:27446384-27446550
>chr9:27448248-27448405
>chr9:27449623-27449750
>chr9:27452332-27452432
>chr9:27452996-27453156
>chr9:27455735-27455854
>chr9:27455906-27456057
>chr9:27456265-27456781
>chr9:27456878-27457149
>chr9:27457369-27457481
>chr9:27457720-27458279
>chr9:27458379-27464152
>chr9:27464252-27464268
>chr9:27464313-27465172
>chr9:27465415-27465496
>chr9:27465554-27465929
>chr9:27466009-27466926
>chr9:27467264-27467639
>chr9:27467853-27473216
>chr9:27473289-27473750
>chr9:27474060-27475394
>chr9:27475982-27476141
>chr9:27476220-27485299
>chr9:27485466-27491614
>chr9:27491718-27491734
>chr9:27491992-27493537
>chr9:27493747-27495061
>chr9:27495310-27496605
>chr9:27496918-27499349
>chr9:27499516-27499723
>chr9:27499840-27499962
>chr9:27500030-27500129
>chr9:27500188-27500307
>chr9:27500412-27500503
>chr9:27500888-27501156
>chr9:27501255-27501808
>chr9:27501870-27501922
>chr9:27501957-27502197
>chr9:27502234-27502306
>chr9:27502458-27502586
>chr9:27502642-27503101
>chr9:27503323-27503471
>chr9:27503553-27503710
>chr9:27503762-27504391
>chr9:27504444-27504524
>chr9:27504631-27504897
>chr9:27504954-27505214
>chr9:27505330-27505345
>chr9:27505463-27507341
>chr9:27507781-27509095
>chr9:27509517-27510419
>chr9:27510477-27510493
>chr9:27510593-27512070
>chr9:27512353-27513361
>chr9:27513714-27515900
>chr9:27516280-27517257
>chr9:27517472-27517499
>chr9:27517547-27519110
>chr9:27519362-27519385
>chr9:27519485-27519501
>chr9:27519972-27521513
>chr9:27521744-27522845
>chr9:27523092-27523108
>chr9:27523608-27524749
>chr9:27525240-27526709
>chr9:27527163-27527179
>chr9:27527341-27528500
>chr9:27528695-27529503
>chr9:27529550-27529610
>chr9:27530215-27531574
>chr9:27532347-27533770
>chr9:27534094-27535118
>chr9:27535407-27536332
>chr9:27536432-27537459
>chr9:27537977-27538972
>chr9:27539338-27539356
>chr9:27539456-27539475
>chr9:27539917-27541021
>chr9:27541628-27548348
>chr9:27548475-27551448
>chr9:27551484-27551593
>chr9:27552231-27552415
>chr9:27557514-27595569
>chr9:27595595-27595662
>chr9:27595738-27596654
>chr9:27596704-27601870
>chr9:27601918-27605705
>chr9:27605735-27612007
>chr9:27612148-27640681
>chr9:27640720-27650453
>chr9:27651441-27653067
>chr9:27653104-27653185
>chr9:27653239-27653318
>chr9:27653510-27653548
>chr9:27653634-27653713
>chr9:27653788-27654102
>chr9:27654412-27670098
>chr9:27670152-27670263
>chr9:27670426-27670464
>chr9:27670523-27670629
>chr9:27670751-27671017
>chr9:27671285-27671724
>chr9:27672107-27672274
>chr9:27672618-27673239
>chr9:27673271-27673310
>chr9:27673357-27673389
>chr9:27673437-27673485
>chr9:27674118-27674178
>chr9:27674708-27674746
>chr9:27674801-27674962
>chr9:27675026-27675092
>chr9:27675159-27675902
>chr9:27675992-27676525
>chr9:27676693-27676735
>chr9:27676849-27676960
>chr9:27677212-27678249
>chr9:27678446-27684528
>chr9:27684594-27687187
>chr9:27687285-27687714
>chr9:27687789-27688099
>chr9:27688438-27688691
>chr9:27688739-27688894
>chr9:27688924-27689203
>chr9:27689448-27690040
>chr9:27690172-27690380
>chr9:27690603-27690847
>chr9:27690965-27691316
>chr9:27691909-27692011
>chr9:27692042-27692735
>chr9:27693063-27693621
>chr9:27693812-27694098
>chr9:27694193-27698398
>chr9:27698589-27698875
>chr9:27698970-27701616
>chr9:27702073-27704448
>chr9:27704515-27704558
>chr9:27704589-27704735
>chr9:27704873-27705207
>chr9:27705279-27705551
>chr9:27705660-27705828
>chr9:27705928-27706197
>chr9:27706274-27706403
>chr9:27706434-27706469
>chr9:27707912-27722219
>chr9:27722617-27722689
>chr9:27722828-27722905
>chr9:27724838-27724997
>chr9:27725105-27725425
>chr9:27725521-27732344
>chr9:27732540-27732955
>chr9:27733064-27733472
>chr9:27734124-27734574
>chr9:27734608-27734906
>chr9:27735486-27735540
>chr9:27735631-27735753
>chr9:27735839-27735916
>chr9:27735962-27736302
>chr9:27736743-27737277
>chr9:27737493-27737531
>chr9:27738488-27738695
>chr9:27738758-27740223
>chr9:27740303-27740362
>chr9:27740435-27741366
>chr9:27741474-27741513
>chr9:27741574-27742828
>chr9:27742876-27743222
>chr9:27743265-27743338
>chr9:27743408-27743871
>chr9:27743905-27745350
>chr9:27745558-27753028
>chr9:27753128-27761260
>chr9:27761301-27777960
>chr9:27778069-27778103
>chr9:27778427-27778580
>chr9:27778610-27778778
>chr9:27779040-27779396
>chr9:27779585-27781558
>chr9:27781702-27789156
>chr9:27789369-27790214
>chr9:27790410-27791900
>chr9:27791913-27792012
>chr9:27792121-27792155
>chr9:27792479-27792632
>chr9:27792662-27792830
>chr9:27793096-27816284
>chr9:27816370-27840675
>chr9:27840721-27840883
>chr9:27840933-27841330
>chr9:27841458-27841870
>chr9:27841993-27842199
>chr9:27842520-27842606
>chr9:27842818-27843007
>chr9:27843108-27846678
>chr9:27846823-27846864
>chr9:27847144-27847380
>chr9:27847446-27847743
>chr9:27847899-27848016
>chr9:27848064-27848165
>chr9:27848318-27848673
>chr9:27848727-27862276
>chr9:27862437-27864125
>chr9:27864226-27864857
>chr9:27864942-27865346
>chr9:27865361-27866235
>chr9:27866475-27882988
>chr9:27883199-27884359
>chr9:27884367-27889027
>chr9:27889184-27891516
>chr9:27891616-27893715
>chr9:27893785-27893800
>chr9:27893933-27894879
>chr9:27895156-27897548
>chr9:27897710-27900135
>chr9:27900367-27902657
>chr9:27902757-27904009
>chr9:27904101-27904117
>chr9:27904511-27904995
>chr9:27905332-27905349
>chr9:27905481-27909373
>chr9:27909487-27919107
>chr9:27919155-27935347
>chr9:27935424-27937475
>chr9:27937506-27938290
>chr9:27938322-27939447
>chr9:27939483-27948878
>chr9:27949375-27949582
>chr9:27949858-27949929
>chr9:27950086-27954676
>chr9:27954978-27955066
>chr9:27955132-27955459
>chr9:27955739-27955810
>chr9:27955947-27963537
>chr9:27963709-27963751
>chr9:27963801-27963852
>chr9:27966631-27966719
>chr9:27967273-27967301
>chr9:27967447-27967484
>chr9:27971479-27971613
>chr9:27975148-27975363
>chr9:27975402-27977280
>chr9:27977327-27977614
>chr9:27977749-27978690
>chr9:27978772-27978938
>chr9:27979027-27979210
>chr9:27979248-27979337
>chr9:27979803-27979856
>chr9:27979985-27980130
>chr9:27980223-27980411
>chr9:27980661-27981094
>chr9:27981669-27981840
>chr9:27983436-27983471
>chr9:27983498-27984102
>chr9:27984553-27984615
>chr9:27984817-27984865
>chr9:27985022-27994555
>chr9:27994608-27994991
>chr9:27995060-27995153
>chr9:27996098-27996262
>chr9:27999766-28008010
>chr9:28008054-28008075
>chr9:28008246-28015747
>chr9:28021552-28021885
>chr9:28022222-28022306
>chr9:28022444-28022735
>chr9:28022763-28023356
>chr9:28024326-28024436
>chr9:28024564-28028067
>chr9:28028101-28029571
>chr9:28029693-28029816
>chr9:28031815-28031950
>chr9:28032046-28032090
>chr9:28032216-28032256
>chr9:28033346-28038309
>chr9:28038334-28040732
>chr9:28040839-28041251
>chr9:28041308-28044009
>chr9:28044082-28048425
>chr9:28048477-28048556
>chr9:28048594-28049198
>chr9:28049575-28049638
>chr9:28049774-28049814
>chr9:28049916-28049961
>chr9:28050004-28050270
>chr9:28056072-28056105
>chr9:28060014-28060142
>chr9:28062895-28063018
>chr9:28064293-28064406
>chr9:28064565-28081371
>chr9:28081503-28082571
>chr9:28082752-28083214
>chr9:28083753-28084412
>chr9:28084471-28084593
>chr9:28084651-28085199
>chr9:28085254-28085371
>chr9:28085422-28085762
>chr9:28086018-28088038
>chr9:28088057-28088093
>chr9:28088332-28090805
>chr9:28090955-28091007
>chr9:28091067-28091107
>chr9:28091209-28091254
>chr9:28091297-28091563
>chr9:28092947-28092962
>chr9:28096135-28096150
>chr9:28096258-28099144
>chr9:28099556-28101526
>chr9:28101756-28104196
>chr9:28104587-28106587
>chr9:28106645-28107234
>chr9:28107536-28110748
>chr9:28110883-28112332
>chr9:28112491-28113618
>chr9:28114404-28117107
>chr9:28117133-28117267
>chr9:28117367-28121304
>chr9:28121499-28123478
>chr9:28123541-28123636
>chr9:28124044-28124080
>chr9:28124433-28128013
>chr9:28128269-28132185
>chr9:28132259-28132296
>chr9:28132943-28133043
>chr9:28133161-28133238
>chr9:28133370-28133972
>chr9:28133994-28134302
>chr9:28134390-28134466
>chr9:28137299-28137840
>chr9:28138486-28138523
>chr9:28141898-28145499
>chr9:28148513-28148546
>chr9:28152801-28155475
>chr9:28155513-28155690
>chr9:28156006-28156641
>chr9:28157026-28157090
>chr9:28157323-28160609
>chr9:28160658-28160819
>chr9:28161135-28161770
>chr9:28162155-28162220
>chr9:28162452-28162909
>chr9:28163222-28174022
>chr9:28174074-28175735
>chr9:28175864-28176087
>chr9:28176254-28176307
>chr9:28176494-28176599
>chr9:28176667-28178928
>chr9:28179111-28179170
>chr9:28179345-28179470
>chr9:28179952-28180079
>chr9:28180548-28180721
>chr9:28180752-28181203
>chr9:28181720-28206929
>chr9:28206972-28207144
>chr9:28207460-28208095
>chr9:28208480-28208545
>chr9:28208804-28214017
>chr9:28214352-28214428
>chr9:28214459-28214494
>chr9:28214619-28215331
>chr9:28215450-28215465
>chr9:28215646-28217371
>chr9:28217408-28217604
>chr9:28217896-28218058
>chr9:28218190-28218238
>chr9:28218683-28218737
>chr9:28218761-28218794
>chr9:28218857-28219047
>chr9:28219088-28224637
>chr9:28224854-28225002
>chr9:28225205-28225280
>chr9:28225704-28225758
>chr9:28225865-28232151
>chr9:28232301-28240824
>chr9:28240861-28240889
>chr9:28241207-28250880
>chr9:28251042-28251391
>chr9:28251610-28251996
>chr9:28252059-28252141
>chr9:28252217-28252355
>chr9:28252421-28252586
>chr9:28252671-28252780
>chr9:28252936-28253249
>chr9:28253371-28253434
>chr9:28253656-28255676
>chr9:28255812-28256425
>chr9:28256590-28257882
>chr9:28257994-28258045
>chr9:28258101-28258211
>chr9:28258259-28280053
>chr9:28280158-28281461
>chr9:28281502-28288036
>chr9:28288165-28291265
>chr9:28291306-28308453
>chr9:28308524-28309027
>chr9:28309088-28309802
>chr9:28309852-28311154
>chr9:28311215-28311248
>chr9:28311350-28312159
>chr9:28312412-28312741
>chr9:28312796-28312846
>chr9:28313166-28313216
>chr9:28313269-28313357
>chr9:28313426-28313465
>chr9:28313740-28313769
>chr9:28313848-28313985
>chr9:28314086-28314918
>chr9:28314978-28315473
>chr9:28315517-28315853
>chr9:28316012-28355339
>chr9:28355758-28356755
>chr9:28356900-28357753
>chr9:28357885-28359603
>chr9:28359703-28370819
>chr9:28370919-28372321
>chr9:28372446-28372957
>chr9:28373266-28373518
>chr9:28373578-28373668
>chr9:28373956-28375190
>chr9:28375560-28375986
>chr9:28376023-28390955
>chr9:28391161-28392066
>chr9:28392478-28392740
>chr9:28397716-28397975
>chr9:28398038-28398195
>chr9:28398321-28398357
>chr9:28398603-28398678
>chr9:28399184-28399511
>chr9:28400316-28400357
>chr9:28402002-28402118
>chr9:28402576-28402611
>chr9:28402682-28402750
>chr9:28403461-28403501
>chr9:28403885-28403929
>chr9:28404101-28404207
>chr9:28404411-28404619
>chr9:28404719-28405552
>chr9:28405647-28405741
>chr9:28405849-28405885
>chr9:28415122-28415210
>chr9:28415429-28415638
>chr9:28417520-28417553
>chr9:28417837-28419322
>chr9:28420761-28435521
>chr9:28435821-28436035
>chr9:28438523-28439307
>chr9:28439413-28439534
>chr9:28439604-28440775
>chr9:28440833-28440997
>chr9:28441339-28442477
>chr9:28442518-28443033
>chr9:28443993-28444047
>chr9:28444259-28444337
>chr9:28444464-28444532
>chr9:28448891-28448983
>chr9:28449010-28449166
>chr9:28450395-28450471
>chr9:28450559-28450812
>chr9:28451297-28451722
>chr9:28452046-28452899
>chr9:28452994-28453088
>chr9:28453195-28453231
>chr9:28453575-28453637
>chr9:28453731-28453788
>chr9:28454141-28454198
>chr9:28456059-28456097
>chr9:28457029-28457168
>chr9:28457562-28459981
>chr9:28460076-28460130
>chr9:28460522-28460636
>chr9:28460758-28460956
>chr9:28461118-28468353
>chr9:28468777-28468891
>chr9:28469013-28469204
>chr9:28469367-28474510
>chr9:28474610-28485433
>chr9:28485533-28494732
>chr9:28494894-28499685
>chr9:28499990-28501266
>chr9:28501788-28501891
>chr9:28502239-28507364
>chr9:28507407-28517996
>chr9:28518646-28518967
>chr9:28523756-28523792
>chr9:28523913-28524142
>chr9:28524361-28525444
>chr9:28525910-28525994
>chr9:28526146-28526164
>chr9:28526548-28530832
>chr9:28530878-28532598
>chr9:28532681-28535951
>chr9:28536125-28536144
>chr9:28536546-28558097
>chr9:28559251-28559353
>chr9:28559460-28571653
>chr9:28571763-28571847
>chr9:28571905-28572475
>chr9:28573013-28573068
>chr9:28573200-28573597
>chr9:28573636-28576395
>chr9:28576506-28576589
>chr9:28576647-28576849
>chr9:28576921-28577218
>chr9:28577755-28577810
>chr9:28577942-28589766
>chr9:28589866-28613836
>chr9:28613854-28614703
>chr9:28614831-28614974
>chr9:28615181-28615234
>chr9:28615462-28615596
>chr9:28615661-28615885
>chr9:28616482-28616732
>chr9:28616941-28617680
>chr9:28618788-28620329
>chr9:28625633-28625672
>chr9:28626717-28626792
>chr9:28630820-28631032
>chr9:28631106-28631423
>chr9:28631457-28631986
>chr9:28632235-28632308
>chr9:28634948-28641387
>chr9:28641445-28641539
>chr9:28641592-28641874
>chr9:28641907-28642031
>chr9:28642085-28647830
>chr9:28647888-28647982
>chr9:28648035-28648317
>chr9:28648528-28648683
>chr9:28648696-28668234
>chr9:28668682-28668786
>chr9:28671877-28671932
>chr9:28671989-28672054
>chr9:28672322-28672510
>chr9:28672572-28672813
>chr9:28672892-28673149
>chr9:28673195-28673302
>chr9:28673385-28673560
>chr9:28673846-28680665
>chr9:28680687-28686293
>chr9:28686338-28688524
>chr9:28688624-28689812
>chr9:28689877-28690599
>chr9:28690663-28691993
>chr9:28692017-28692263
>chr9:28692332-28693652
>chr9:28693717-28709110
>chr9:28709123-28709346
>chr9:28709365-28709499
>chr9:28709549-28709849
>chr9:28709965-28710012
>chr9:28710097-28710234
>chr9:28710437-28711514
>chr9:28711640-28717594
>chr9:28717694-28726557
>chr9:28726657-28727272
>chr9:28727371-28728163
>chr9:28728399-28738188
>chr9:28738307-28745080
>chr9:28745100-28745536
>chr9:28745578-28745766
>chr9:28745816-28746116
>chr9:28746230-28746279
>chr9:28746385-28746501
>chr9:28746701-28763603
>chr9:28763648-28788652
>chr9:28788785-28798241
>chr9:28798544-28798627
>chr9:28798684-28803381
>chr9:28803422-28815215
>chr9:28815238-28818386
>chr9:28818862-28820848
>chr9:28820960-28821368
>chr9:28821390-28821445
>chr9:28822882-28823028
>chr9:28823098-28823202
>chr9:28823389-28823478
>chr9:28824462-28824538
>chr9:28824813-28833792
>chr9:28834565-28835246
>chr9:28835909-28838133
>chr9:28838272-28839540
>chr9:28840721-28840779
>chr9:28840931-28841020
>chr9:28841277-28841402
>chr9:28841699-28841787
>chr9:28843897-28844505
>chr9:28844610-28845274
>chr9:28845393-28854972
>chr9:28855400-28855623
>chr9:28855827-28856689
>chr9:28857169-28857214
>chr9:28857396-28857728
>chr9:28858164-28858209
>chr9:28862194-28862306
>chr9:28862590-28864243
>chr9:28864524-28864581
>chr9:28864918-28866771
>chr9:28866914-28874216
>chr9:28874640-28882337
>chr9:28882363-28884860
>chr9:28885008-28885173
>chr9:28886671-28886702
>chr9:28887919-28887955
>chr9:28888475-28888527
>chr9:28889746-28889808
>chr9:28890042-28890199
>chr9:28891451-28892170
>chr9:28892553-28892605
>chr9:28892777-28894372
>chr9:28894483-28894498
>chr9:28894626-28895754
>chr9:28895912-28907992
>chr9:28908203-28914761
>chr9:28914870-28916934
>chr9:28917252-28917323
>chr9:28917855-28922501
>chr9:28923247-28924699
>chr9:28924874-28947857
>chr9:28947888-28959374
>chr9:28960397-28962673
>chr9:28962890-28962974
>chr9:28963019-28963149
>chr9:28963275-28963290
>chr9:28963390-28966802
>chr9:28967104-28967135
>chr9:28967167-28967833
>chr9:28968070-28968112
>chr9:28968177-28968638
>chr9:28969146-28981353
>chr9:28981462-28984310
>chr9:28984366-28991161
>chr9:28991223-28991942
>chr9:28992042-28992150
>chr9:28992313-28992385
>chr9:28992473-28992669
>chr9:28993060-28994186
>chr9:28994445-28994473
>chr9:28994572-28994664
>chr9:28994805-28994936
>chr9:28995032-28995060
>chr9:28995127-28998230
>chr9:28998288-28998449
>chr9:28998486-28998656
>chr9:28998756-28999839
>chr9:28999875-29001131
>chr9:29001554-29007430
>chr9:29007552-29007581
>chr9:29007621-29008240
>chr9:29010696-29010741
>chr9:29010987-29012189
>chr9:29013121-29018114
>chr9:29018239-29033303
>chr9:29033549-29033935
>chr9:29034008-29034087
>chr9:29034124-29034256
>chr9:29034408-29035122
>chr9:29035222-29037848
>chr9:29038008-29040272
>chr9:29040316-29043851
>chr9:29043895-29055170
>chr9:29055656-29056398
>chr9:29056445-29056954
>chr9:29057057-29060410
>chr9:29060455-29063751
>chr9:29063797-29067966
>chr9:29068249-29073685
>chr9:29073983-29074322
>chr9:29074614-29089962
>chr9:29089980-29106383
>chr9:29106886-29107657
>chr9:29107841-29108037
>chr9:29108068-29109143
>chr9:29109527-29109542
>chr9:29109642-29109665
>chr9:29109743-29117568
>chr9:29119312-29119965
>chr9:29120035-29122763
>chr9:29122844-29123059
>chr9:29123434-29128065
>chr9:29128165-29147791
>chr9:29147973-29148585
>chr9:29148620-29149638
>chr9:29149759-29149925
>chr9:29149966-29151662
>chr9:29151709-29151975
>chr9:29152001-29152334
>chr9:29152420-29152480
>chr9:29152613-29152767
>chr9:29152816-29164410
>chr9:29164496-29164586
>chr9:29164921-29165794
>chr9:29165830-29166367
>chr9:29166637-29166730
>chr9:29166852-29166880
>chr9:29167995-29168070
>chr9:29172163-29172916
>chr9:29173384-29173510
>chr9:29173616-29173664
>chr9:29174624-29175006
>chr9:29176131-29176369
>chr9:29178344-29193744
>chr9:29194475-29194564
>chr9:29194621-29194719
>chr9:29194908-29194946
>chr9:29195883-29195992
>chr9:29196316-29196362
>chr9:29196410-29196442
>chr9:29196484-29196657
>chr9:29196884-29197054
>chr9:29197107-29197168
>chr9:29197887-29197932
>chr9:29198054-29198092
>chr9:29198273-29198337
>chr9:29198450-29198494
>chr9:29198565-29198684
>chr9:29198810-29198847
>chr9:29199115-29199197
>chr9:29200743-29200779
>chr9:29200873-29205129
>chr9:29205155-29221187
>chr9:29222551-29224766
>chr9:29224887-29225910
>chr9:29226061-29228096
>chr9:29228217-29231812
>chr9:29231843-29233778
>chr9:29234293-29235105
>chr9:29235398-29237767
>chr9:29238265-29241369
>chr9:29241656-29244042
>chr9:29244681-29244884
>chr9:29245143-29245316
>chr9:29245436-29245474
>chr9:29245606-29245652
>chr9:29246057-29246158
>chr9:29246529-29246563
>chr9:29246788-29246957
>chr9:29247874-29247918
>chr9:29248155-29248222
>chr9:29249047-29249111
>chr9:29249447-29249571
>chr9:29249707-29249827
>chr9:29249985-29250072
>chr9:29250302-29250382
>chr9:29250446-29250569
>chr9:29250647-29250769
>chr9:29251015-29251053
>chr9:29251150-29251525
>chr9:29251606-29251641
>chr9:29251846-29252025
>chr9:29252335-29252767
>chr9:29252953-29254595
>chr9:29254851-29255244
>chr9:29255484-29255691
>chr9:29255903-29255949
>chr9:29255960-29256059
>chr9:29256110-29269216
>chr9:29269337-29269472
>chr9:29269606-29269647
>chr9:29269675-29269757
>chr9:29269914-29270299
>chr9:29270475-29270492
>chr9:29270542-29271273
>chr9:29271629-29271749
>chr9:29271921-29272106
>chr9:29272237-29272291
>chr9:29272432-29273050
>chr9:29273130-29273201
>chr9:29273574-29273769
>chr9:29273876-29273953
>chr9:29274319-29274763
>chr9:29274879-29275014
>chr9:29275132-29275357
>chr9:29275392-29275623
>chr9:29275870-29276096
>chr9:29276212-29276377
>chr9:29276453-29276506
>chr9:29276592-29276746
>chr9:29276963-29277316
>chr9:29277326-29277528
>chr9:29277695-29277903
>chr9:29278143-29278536
>chr9:29278792-29280515
>chr9:29280615-29281213
>chr9:29281268-29288043
>chr9:29288397-29289746
>chr9:29289784-29289808
>chr9:29289923-29291000
>chr9:29291148-29291185
>chr9:29291226-29291434
>chr9:29291475-29291715
>chr9:29291908-29291968
>chr9:29292452-29292525
>chr9:29292782-29292906
>chr9:29292993-29293168
>chr9:29293239-29296267
>chr9:29296305-29296345
>chr9:29296567-29296799
>chr9:29296878-29296924
>chr9:29297379-29297449
>chr9:29298730-29299060
>chr9:29299133-29299171
>chr9:29299263-29299475
>chr9:29299527-29299577
>chr9:29299612-29309094
>chr9:29309194-29310591
>chr9:29311044-29311061
>chr9:29311161-29324392
>chr9:29324492-29338485
>chr9:29338501-29338773
>chr9:29338799-29338909
>chr9:29338941-29339329
>chr9:29339801-29339933
>chr9:29339986-29340778
>chr9:29340939-29341414
>chr9:29341583-29342843
>chr9:29343019-29349052
>chr9:29349234-29362036
>chr9:29362165-29365013
>chr9:29365085-29365335
>chr9:29365402-29366268
>chr9:29366362-29366902
>chr9:29367013-29367588
>chr9:29367854-29368742
>chr9:29368942-29371845
>chr9:29372209-29372692
>chr9:29372826-29373667
>chr9:29373793-29373866
>chr9:29373976-29374034
>chr9:29374109-29374137
>chr9:29374212-29374388
>chr9:29374804-29375907
>chr9:29376099-29376326
>chr9:29376641-29376699
>chr9:29376783-29376851
>chr9:29377430-29377793
>chr9:29377834-29380163
>chr9:29380217-29389018
>chr9:29389139-29390160
>chr9:29390290-29395055
>chr9:29395382-29396368
>chr9:29396468-29397433
>chr9:29397472-29400722
>chr9:29400900-29401042
>chr9:29401090-29401248
>chr9:29401304-29401334
>chr9:29401442-29401589
>chr9:29401920-29402002
>chr9:29402043-29402249
>chr9:29402328-29402434
>chr9:29402479-29404154
>chr9:29404255-29404299
>chr9:29405003-29405043
>chr9:29405156-29405846
>chr9:29407028-29408740
>chr9:29408811-29409342
>chr9:29409599-29409652
>chr9:29409870-29409963
>chr9:29410015-29410509
>chr9:29410526-29410611
>chr9:29415327-29415407
>chr9:29420399-29427669
>chr9:29427769-29432543
>chr9:29432643-29439846
>chr9:29439983-29445311
>chr9:29445523-29448237
>chr9:29448373-29449084
>chr9:29449635-29450753
>chr9:29450793-29475940
>chr9:29476111-29476379
>chr9:29477226-29477342
>chr9:29478365-29478438
>chr9:29479976-29481215
>chr9:29481263-29481317
>chr9:29481370-29481451
>chr9:29483514-29483614
>chr9:29484129-29484284
>chr9:29484342-29484569
>chr9:29484645-29484840
>chr9:29484944-29485038
>chr9:29485152-29485336
>chr9:29486411-29486449
>chr9:29486563-29486801
>chr9:29487050-29488805
>chr9:29488843-29488967
>chr9:29490156-29490237
>chr9:29490270-29490465
>chr9:29490554-29490620
>chr9:29490835-29490907
>chr9:29491178-29491241
>chr9:29492474-29493023
>chr9:29493067-29521085
>chr9:29521152-29522962
>chr9:29523089-29548883
>chr9:29548883-29548899
>chr9:29549014-29551394
>chr9:29551532-29552736
>chr9:29552836-29553974
>chr9:29554128-29554423
>chr9:29554497-29565479
>chr9:29565602-29572465
>chr9:29572678-29573568
>chr9:29573668-29579182
>chr9:29579246-29579412
>chr9:29579701-29579776
>chr9:29579823-29579900
>chr9:29579952-29580405
>chr9:29580466-29581396
>chr9:29581647-29583236
>chr9:29583413-29591172
>chr9:29591277-29591705
>chr9:29592092-29594256
>chr9:29594800-29598866
>chr9:29599066-29600148
>chr9:29600275-29600877
>chr9:29600933-29628305
>chr9:29628410-29630249
>chr9:29631445-29631578
>chr9:29631642-29631913
>chr9:29634054-29634288
>chr9:29638855-29638897
>chr9:29639087-29652770
>chr9:29653073-29653128
>chr9:29653324-29653382
>chr9:29653583-29653620
>chr9:29654262-29654332
>chr9:29654439-29654554
>chr9:29654641-29654811
>chr9:29654851-29667759
>chr9:29668129-29683633
>chr9:29683689-29686867
>chr9:29686995-29689995
>chr9:29690169-29690184
>chr9:29690284-29700878
>chr9:29701561-29701604
>chr9:29701738-29701783
>chr9:29701803-29701876
>chr9:29701946-29702732
>chr9:29702784-29702968
>chr9:29703026-29708593
>chr9:29708632-29709428
>chr9:29709861-29710069
>chr9:29710130-29710285
>chr9:29710327-29710595
>chr9:29710635-29710798
>chr9:29711259-29719452
>chr9:29719729-29720277
>chr9:29720515-29721492
>chr9:29721526-29725159
>chr9:29725216-29726167
>chr9:29726199-29726414
>chr9:29726473-29726667
>chr9:29726982-29727197
>chr9:29727399-29729424
>chr9:29729505-29731980
>chr9:29731991-29732007
>chr9:29732107-29732122
>chr9:29732154-29732315
>chr9:29732519-29732574
>chr9:29732820-29733255
>chr9:29734318-29734969
>chr9:29735143-29735193
>chr9:29735459-29735734
>chr9:29736171-29736214
>chr9:29736292-29737088
>chr9:29737128-29739051
>chr9:29740376-29740405
>chr9:29740505-29740532
>chr9:29741746-29744015
>chr9:29744193-29744422
>chr9:29744843-29747790
>chr9:29747888-29747967
>chr9:29748195-29748243
>chr9:29748696-29749334
>chr9:29749400-29749792
>chr9:29749854-29750271
>chr9:29750616-29750728
>chr9:29752087-29754224
>chr9:29754281-29754726
>chr9:29754778-29755232
>chr9:29755448-29755574
>chr9:29755623-29761652
>chr9:29761715-29762718
>chr9:29762790-29762929
>chr9:29763456-29765947
>chr9:29766691-29775559
>chr9:29775690-29775815
>chr9:29775897-29776748
>chr9:29776838-29782222
>chr9:29782351-29783003
>chr9:29783053-29783760
>chr9:29783781-29790935
>chr9:29790981-29791044
>chr9:29791167-29792213
>chr9:29792486-29795588
>chr9:29795688-29802807
>chr9:29802986-29803901
>chr9:29803922-29804499
>chr9:29804573-29804651
>chr9:29805388-29805421
>chr9:29805506-29805556
>chr9:29805740-29805967
>chr9:29806100-29807550
>chr9:29807594-29807808
>chr9:29807870-29807909
>chr9:29807954-29809807
>chr9:29810003-29810046
>chr9:29810876-29811055
>chr9:29811790-29812069
>chr9:29813191-29814467
>chr9:29814967-29815014
>chr9:29815504-29815714
>chr9:29815830-29815919
>chr9:29816015-29816230
>chr9:29816312-29816668
>chr9:29816781-29817077
>chr9:29817161-29817837
>chr9:29818220-29818944
>chr9:29819106-29819498
>chr9:29819585-29819600
>chr9:29819700-29820597
>chr9:29820693-29820767
>chr9:29820884-29822639
>chr9:29822689-29822733
>chr9:29822950-29823019
>chr9:29823082-29823253
>chr9:29823374-29823487
>chr9:29823886-29825922
>chr9:29826050-29826065
>chr9:29826092-29827486
>chr9:29827643-29830352
>chr9:29831246-29831295
>chr9:29831363-29831402
>chr9:29831839-29831876
>chr9:29832233-29832282
>chr9:29832554-29839466
>chr9:29839956-29840245
>chr9:29840848-29840893
>chr9:29841542-29841572
>chr9:29842538-29848004
>chr9:29848069-29854382
>chr9:29854429-29854643
>chr9:29854708-29861311
>chr9:29862918-29862954
>chr9:29863024-29863099
>chr9:29863168-29863214
>chr9:29863527-29863817
>chr9:29864507-29866926
>chr9:29866993-29867265
>chr9:29867340-29867471
>chr9:29867561-29867612
>chr9:29867700-29867742
>chr9:29868225-29869275
>chr9:29869310-29869883
>chr9:29869959-29871582
>chr9:29871611-29882004
>chr9:29882129-29882432
>chr9:29882604-29882703
>chr9:29882806-29882849
>chr9:29883234-29883827
>chr9:29883890-29886699
>chr9:29887055-29887122
>chr9:29887563-29887982
>chr9:29888011-29888719
>chr9:29888861-29896260
>chr9:29896336-29896551
>chr9:29896794-29902188
>chr9:29902241-29903510
>chr9:29903620-29904024
>chr9:29904108-29904234
>chr9:29904356-29905322
>chr9:29905377-29907491
>chr9:29907834-29910817
>chr9:29911119-29912354
>chr9:29912624-29912639
>chr9:29912662-29913714
>chr9:29913782-29915375
>chr9:29915432-29916732
>chr9:29916767-29918211
>chr9:29918224-29924447
>chr9:29924484-29932436
>chr9:29933150-29935155
>chr9:29935186-29939298
>chr9:29940068-29956808
>chr9:29956873-29957232
>chr9:29957292-29957822
>chr9:29957875-29959373
>chr9:29959454-29959615
>chr9:29959734-29960041
>chr9:29960122-29960205
>chr9:29960948-29961002
>chr9:29961221-29977799
>chr9:29977937-30005092
>chr9:30005126-30006159
>chr9:30006247-30006479
>chr9:30006539-30007490
>chr9:30007537-30013058
>chr9:30013112-30013978
>chr9:30014083-30014373
>chr9:30014398-30015229
>chr9:30015495-30015602
>chr9:30015672-30021801
>chr9:30021860-30022144
>chr9:30022211-30023814
>chr9:30023846-30026555
>chr9:30026639-30028462
>chr9:30028860-30034823
>chr9:30034885-30035039
>chr9:30035063-30050388
>chr9:30050434-30051065
>chr9:30051102-30055208
>chr9:30055521-30055738
>chr9:30057645-30058600
>chr9:30058698-30058865
>chr9:30059483-30059879
>chr9:30060011-30060102
>chr9:30060726-30060759
>chr9:30060936-30061596
>chr9:30065269-30065306
>chr9:30071296-30071428
>chr9:30072653-30072707
>chr9:30073252-30073294
>chr9:30076585-30076649
>chr9:30078028-30078056
>chr9:30078236-30078312
>chr9:30082616-30082663
>chr9:30083224-30083305
>chr9:30083365-30083421
>chr9:30083613-30083838
>chr9:30084356-30084437
>chr9:30085035-30085338
>chr9:30089612-30089792
>chr9:30089879-30089916
>chr9:30089971-30090020
>chr9:30090094-30090156
>chr9:30090557-30090651
>chr9:30090778-30090933
>chr9:30091095-30091152
>chr9:30091535-30091637
>chr9:30093996-30094411
>chr9:30094544-30094607
>chr9:30094670-30094813
>chr9:30094877-30095210
>chr9:30095325-30095553
>chr9:30095803-30097410
>chr9:30097514-30103441
>chr9:30103681-30103734
>chr9:30103979-30114627
>chr9:30114684-30116215
>chr9:30116243-30127551
>chr9:30127581-30131834
>chr9:30134767-30135420
>chr9:30135547-30135683
>chr9:30135767-30135865
>chr9:30136325-30136369
>chr9:30137514-30137663
>chr9:30137727-30137759
>chr9:30138090-30138137
>chr9:30138261-30138304
>chr9:30138709-30139053
>chr9:30142428-30148498
>chr9:30148797-30149312
>chr9:30149530-30155166
>chr9:30155240-30155504
>chr9:30155549-30156576
>chr9:30156677-30157341
>chr9:30157439-30157680
>chr9:30157893-30166055
>chr9:30166183-30172606
>chr9:30172636-30186272
>chr9:30186508-30188758
>chr9:30188924-30195685
>chr9:30195730-30197199
>chr9:30197290-30198203
>chr9:30198279-30198381
>chr9:30198424-30200753
>chr9:30202204-30202312
>chr9:30202352-30204796
>chr9:30204976-30205506
>chr9:30205631-30205674
>chr9:30205725-30205961
>chr9:30205983-30207039
>chr9:30207111-30208492
>chr9:30209666-30209781
>chr9:30212275-30213211
>chr9:30213326-30213367
>chr9:30213433-30213472
>chr9:30214641-30214697
>chr9:30214765-30214810
>chr9:30214884-30215162
>chr9:30215393-30215486
>chr9:30215651-30219978
>chr9:30220010-30229601
>chr9:30229659-30229787
>chr9:30229881-30229975
>chr9:30230258-30230438
>chr9:30230565-30230755
>chr9:30231748-30231801
>chr9:30232904-30233275
>chr9:30233551-30235303
>chr9:30235375-30235391
>chr9:30235491-30235506
>chr9:30235706-30236135
>chr9:30236210-30237314
>chr9:30237356-30238297
>chr9:30238334-30238616
>chr9:30238813-30238889
>chr9:30239008-30239073
>chr9:30239318-30239451
>chr9:30239509-30239555
>chr9:30241230-30241320
>chr9:30241352-30244455
>chr9:30244582-30244666
>chr9:30244699-30244746
>chr9:30244785-30244823
>chr9:30245746-30245907
>chr9:30246991-30247752
>chr9:30248179-30248225
>chr9:30248388-30248444
>chr9:30248827-30248858
>chr9:30248909-30248945
>chr9:30249050-30256596
>chr9:30257035-30257088
>chr9:30257322-30257373
>chr9:30257510-30257661
>chr9:30257798-30257848
>chr9:30259160-30259204
>chr9:30259416-30265430
>chr9:30265558-30265842
>chr9:30266533-30266600
>chr9:30267193-30267486
>chr9:30267609-30273319
>chr9:30273355-30282455
>chr9:30282641-30286743
>chr9:30286992-30294252
>chr9:30294336-30294660
>chr9:30294885-30294936
>chr9:30295128-30295346
>chr9:30295664-30300502
>chr9:30300569-30301375
>chr9:30301475-30301501
>chr9:30301550-30302613
>chr9:30302721-30303246
>chr9:30304215-30304613
>chr9:30306382-30306493
>chr9:30307306-30307345
>chr9:30311318-30312324
>chr9:30312516-30312729
>chr9:30312901-30313079
>chr9:30313367-30313407
>chr9:30313515-30313810
>chr9:30313888-30315719
>chr9:30315751-30317682
>chr9:30317734-30317926
>chr9:30318420-30318537
>chr9:30318599-30318636
>chr9:30318931-30320946
>chr9:30321360-30321393
>chr9:30321910-30321976
>chr9:30322076-30322360
>chr9:30322440-30323698
>chr9:30323867-30323902
>chr9:30323949-30324140
>chr9:30324238-30330452
>chr9:30330511-30331286
>chr9:30331383-30342142
>chr9:30342447-30351892
>chr9:30352892-30358916
>chr9:30360366-30366364
>chr9:30366500-30368843
>chr9:30368943-30370042
>chr9:30370407-30371782
>chr9:30372255-30377416
>chr9:30377547-30382161
>chr9:30382629-30386620
>chr9:30387077-30391950
>chr9:30392601-30392643
>chr9:30392788-30392879
>chr9:30392965-30393088
>chr9:30393609-30393872
>chr9:30394169-30400673
>chr9:30400773-30404851
>chr9:30404951-30405896
>chr9:30405996-30418864
>chr9:30418964-30423803
>chr9:30423919-30426787
>chr9:30427061-30429695
>chr9:30429890-30431578
>chr9:30431678-30446129
>chr9:30446334-30457834
>chr9:30460980-30475363
>chr9:30475456-30475591
>chr9:30476148-30476849
>chr9:30476998-30477089
>chr9:30477156-30490811
>chr9:30490947-30490983
>chr9:30491386-30491461
>chr9:30491518-30491707
>chr9:30492461-30492506
>chr9:30492792-30492873
>chr9:30495161-30495235
>chr9:30495997-30496044
>chr9:30496485-30496570
>chr9:30496672-30496797
>chr9:30497166-30497469
>chr9:30497627-30501074
>chr9:30501129-30501286
>chr9:30501313-30501902
>chr9:30501938-30502090
>chr9:30502212-30502657
>chr9:30502715-30503399
>chr9:30503549-30503640
>chr9:30503865-30503901
>chr9:30504606-30504644
>chr9:30504784-30504879
>chr9:30505006-30508309
>chr9:30508378-30514225
>chr9:30514287-30514547
>chr9:30514595-30516059
>chr9:30516128-30517468
>chr9:30517602-30517986
>chr9:30518053-30518110
>chr9:30518197-30534017
>chr9:30534048-30537868
>chr9:30537960-30540018
>chr9:30540059-30541790
>chr9:30541888-30544606
>chr9:30545637-30545676
>chr9:30545781-30545940
>chr9:30548473-30548508
>chr9:30549915-30554344
>chr9:30554377-30554557
>chr9:30554798-30554813
>chr9:30554913-30557048
>chr9:30557168-30563875
>chr9:30563975-30563990
>chr9:30564049-30565667
>chr9:30565818-30566652
>chr9:30566752-30573269
>chr9:30575486-30575605
>chr9:30575626-30575919
>chr9:30576024-30576066
>chr9:30576129-30576353
>chr9:30576379-30576751
>chr9:30576808-30576929
>chr9:30582417-30600504
>chr9:30600638-30602624
>chr9:30602677-30605036
>chr9:30605903-30606633
>chr9:30606747-30606884
>chr9:30607033-30607738
>chr9:30609479-30626954
>chr9:30627054-30627082
>chr9:30627851-30628887
>chr9:30628924-30633235
>chr9:30633948-30634004
>chr9:30634449-30635302
>chr9:30635647-30635808
>chr9:30635968-30636394
>chr9:30637319-30637440
>chr9:30638065-30638339
>chr9:30638453-30638618
>chr9:30638676-30638839
>chr9:30639281-30639316
>chr9:30641722-30641773
>chr9:30642122-30642447
>chr9:30642512-30643630
>chr9:30643957-30644541
>chr9:30644574-30646194
>chr9:30646359-30648522
>chr9:30648582-30648698
>chr9:30648762-30649030
>chr9:30649095-30649645
>chr9:30650087-30651205
>chr9:30651332-30652899
>chr9:30652953-30652970
>chr9:30653135-30653796
>chr9:30654137-30654221
>chr9:30655985-30656103
>chr9:30656639-30656695
>chr9:30656748-30656784
>chr9:30660230-30660809
>chr9:30661450-30661489
>chr9:30661835-30661956
>chr9:30662579-30662808
>chr9:30662852-30664574
>chr9:30664713-30664741
>chr9:30665165-30665367
>chr9:30665420-30665549
>chr9:30665628-30665904
>chr9:30666210-30666388
>chr9:30666869-30667198
>chr9:30667272-30667307
>chr9:30667491-30667579
>chr9:30668085-30668240
>chr9:30668316-30668355
>chr9:30668834-30668992
>chr9:30669006-30669158
>chr9:30669453-30680921
>chr9:30681071-30682868
>chr9:30683007-30688922
>chr9:30689024-30689062
>chr9:30689162-30697452
>chr9:30697552-30697654
>chr9:30697725-30697785
>chr9:30697878-30699118
>chr9:30699184-30699800
>chr9:30701149-30701586
>chr9:30704409-30704455
>chr9:30706145-30706583
>chr9:30706881-30707163
>chr9:30707276-30707511
>chr9:30707587-30707959
>chr9:30708025-30708156
>chr9:30708189-30708222
>chr9:30708551-30708591
>chr9:30708764-30708830
>chr9:30709447-30709518
>chr9:30709743-30709940
>chr9:30710607-30710920
>chr9:30711022-30711085
>chr9:30711128-30711256
>chr9:30711347-30711421
>chr9:30711456-30711526
>chr9:30711641-30711680
>chr9:30712158-30729479
>chr9:30729529-30729884
>chr9:30729976-30730206
>chr9:30730535-30733597
>chr9:30733697-30742554
>chr9:30742733-30750201
>chr9:30750252-30750724
>chr9:30750844-30762055
>chr9:30765190-30765431
>chr9:30767922-30768454
>chr9:30768550-30768565
>chr9:30768902-30768950
>chr9:30769069-30774282
>chr9:30774323-30775762
>chr9:30775984-30777841
>chr9:30778242-30778616
>chr9:30778718-30778773
>chr9:30778820-30779015
>chr9:30779414-30779460
>chr9:30779818-30780011
>chr9:30780090-30780268
>chr9:30780815-30780854
>chr9:30780935-30781027
>chr9:30781193-30781309
>chr9:30781381-30783677
>chr9:30783721-30793420
>chr9:30793551-30810082
>chr9:30810292-30810607
>chr9:30810641-30810876
>chr9:30810925-30811674
>chr9:30811700-30812005
>chr9:30812049-30816914
>chr9:30817013-30817087
>chr9:30817161-30817222
>chr9:30818772-30818871
>chr9:30818917-30819102
>chr9:30819140-30828057
>chr9:30828238-30828383
>chr9:30829227-30829445
>chr9:30829500-30829645
>chr9:30829759-30829826
>chr9:30830638-30840160
>chr9:30840224-30840748
>chr9:30840777-30840983
>chr9:30842359-30843630
>chr9:30843726-30845937
>chr9:30846130-30846331
>chr9:30846384-30846769
>chr9:30846890-30848054
>chr9:30848140-30848463
>chr9:30848530-30850407
>chr9:30850445-30850590
>chr9:30850837-30852212
>chr9:30852803-30852868
>chr9:30853020-30853177
>chr9:30853242-30853478
>chr9:30853522-30854189
>chr9:30854241-30855434
>chr9:30859483-30859581
>chr9:30859724-30859760
>chr9:30860051-30860133
>chr9:30860249-30860367
>chr9:30860407-30860598
>chr9:30861043-30861117
>chr9:30861168-30861371
>chr9:30861464-30861655
>chr9:30861765-30861832
>chr9:30861867-30863271
>chr9:30863286-30863331
>chr9:30864142-30864211
>chr9:30864334-30864423
>chr9:30865186-30865270
>chr9:30865309-30865416
>chr9:30865451-30865983
>chr9:30866044-30866272
>chr9:30866300-30868295
>chr9:30868368-30871789
>chr9:30871888-30872252
>chr9:30872267-30872282
>chr9:30872395-30875612
>chr9:30875829-30886105
>chr9:30886839-30886942
>chr9:30887035-30887220
>chr9:30887265-30887544
>chr9:30887611-30887678
>chr9:30887725-30887984
>chr9:30888221-30888455
>chr9:30888569-30888632
>chr9:30888796-30888986
>chr9:30889027-30889070
>chr9:30889117-30889478
>chr9:30889555-30889639
>chr9:30889673-30889910
>chr9:30889944-30890485
>chr9:30892642-30893311
>chr9:30893400-30893415
>chr9:30893546-30894483
>chr9:30894514-30894925
>chr9:30895217-30895341
>chr9:30895481-30896078
>chr9:30896112-30896362
>chr9:30898241-30905938
>chr9:30906208-30907691
>chr9:30907823-30908667
>chr9:30908806-30908841
>chr9:30909046-30909084
>chr9:30909147-30909830
>chr9:30909874-30913994
>chr9:30916112-30920406
>chr9:30920436-30932432
>chr9:30932665-30933294
>chr9:30933670-30933836
>chr9:30933896-30941322
>chr9:30941825-30941948
>chr9:30942819-30942909
>chr9:30943155-30943191
>chr9:30943879-30943927
>chr9:30945175-30945374
>chr9:30945694-30948759
>chr9:30948915-30949033
>chr9:30949448-30949646
>chr9:30949801-30949848
>chr9:30949887-30953273
>chr9:30954585-30954658
>chr9:30954693-30954801
>chr9:30955195-30955291
>chr9:30956621-30956658
>chr9:30958228-30958284
>chr9:30958345-30958537
>chr9:30958951-30958966
>chr9:30959066-30959081
>chr9:30959585-30959698
>chr9:30959742-30959844
>chr9:30959912-30959951
>chr9:30960644-30960727
>chr9:30962555-30962607
>chr9:30962860-30981899
>chr9:30981999-30987454
>chr9:30987497-30987535
>chr9:30989017-30989210
>chr9:30989328-30989865
>chr9:30989949-30990660
>chr9:30990697-30991763
>chr9:30991784-30992080
>chr9:30993998-30994076
>chr9:30994139-30994342
>chr9:30994383-30998168
>chr9:30998304-30998472
>chr9:30998995-30999056
>chr9:30999148-30999204
>chr9:30999709-31000388
>chr9:31000507-31002850
>chr9:31002899-31005689
>chr9:31005722-31006557
>chr9:31006603-31006637
>chr9:31006742-31007827
>chr9:31007876-31009051
>chr9:31009107-31016143
>chr9:31016189-31016259
>chr9:31016330-31016824
>chr9:31016883-31016915
>chr9:31017375-31018803
>chr9:31018881-31019051
>chr9:31019119-31019416
>chr9:31019471-31019587
>chr9:31019692-31024764
>chr9:31024785-31029438
>chr9:31029468-31029802
>chr9:31029833-31029885
>chr9:31030385-31032621
>chr9:31033744-31036746
>chr9:31036846-31036861
>chr9:31036967-31046856
>chr9:31047465-31047677
>chr9:31047763-31047825
>chr9:31048029-31048067
>chr9:31048308-31048617
>chr9:31051902-31052188
>chr9:31052310-31052512
>chr9:31053240-31054125
>chr9:31054211-31054246
>chr9:31054268-31054348
>chr9:31054431-31058713
>chr9:31058769-31059349
>chr9:31059807-31062012
>chr9:31062032-31062968
>chr9:31063068-31065268
>chr9:31065716-31068358
>chr9:31068493-31068561
>chr9:31068980-31069046
>chr9:31069181-31073054
>chr9:31073189-31073257
>chr9:31073679-31073758
>chr9:31073886-31073999
>chr9:31074033-31074245
>chr9:31074378-31075700
>chr9:31076146-31076372
>chr9:31076548-31078641
>chr9:31078864-31079526
>chr9:31079584-31080026
>chr9:31080094-31080528
>chr9:31080561-31082048
>chr9:31082179-31082380
>chr9:31082486-31083624
>chr9:31084079-31087098
>chr9:31087306-31092474
>chr9:31092779-31093127
>chr9:31093656-31093773
>chr9:31093899-31093956
>chr9:31097307-31097421
>chr9:31097531-31097647
>chr9:31097811-31097873
>chr9:31105957-31106005
>chr9:31106089-31106251
>chr9:31106445-31106678
>chr9:31106747-31107012
>chr9:31107206-31107240
>chr9:31108127-31108160
>chr9:31108237-31108320
>chr9:31108379-31108433
>chr9:31110132-31110248
>chr9:31110494-31110544
>chr9:31114981-31120349
>chr9:31120679-31121399
>chr9:31121568-31131432
>chr9:31131682-31133535
>chr9:31136163-31136604
>chr9:31136632-31136850
>chr9:31136913-31137321
>chr9:31137362-31137393
>chr9:31137577-31137696
>chr9:31137767-31138699
>chr9:31139409-31160143
>chr9:31163187-31178795
>chr9:31180580-31180688
>chr9:31182229-31182693
>chr9:31182729-31182993
>chr9:31183049-31183099
>chr9:31183339-31183442
>chr9:31183524-31183704
>chr9:31183745-31183809
>chr9:31184011-31185223
>chr9:31185283-31185430
>chr9:31185828-31186129
>chr9:31186168-31191163
>chr9:31191318-31192143
>chr9:31192267-31203167
>chr9:31203208-31207635
>chr9:31207879-31212512
>chr9:31212552-31213453
>chr9:31215689-31215912
>chr9:31216581-31216797
>chr9:31216936-31217025
>chr9:31217887-31217921
>chr9:31225051-31225198
>chr9:31225230-31225393
>chr9:31225599-31225630
>chr9:31225651-31228482
>chr9:31228846-31229710
>chr9:31231303-31231401
>chr9:31231444-31231739
>chr9:31231779-31233006
>chr9:31233062-31233213
>chr9:31233244-31233435
>chr9:31233488-31233515
>chr9:31233687-31235438
>chr9:31235581-31236409
>chr9:31238002-31238100
>chr9:31238143-31245567
>chr9:31245730-31270991
>chr9:31271172-31272242
>chr9:31272463-31272551
>chr9:31272608-31288408
>chr9:31288499-31288530
>chr9:31289595-31289696
>chr9:31289876-31289935
>chr9:31290083-31291116
>chr9:31291158-31291618
>chr9:31291954-31292050
>chr9:31292118-31292230
>chr9:31293763-31293902
>chr9:31294325-31294471
>chr9:31295678-31295716
>chr9:31298132-31298215
>chr9:31298319-31298357
>chr9:31298500-31298538
>chr9:31298696-31298803
>chr9:31299007-31299104
>chr9:31300135-31300383
>chr9:31300463-31300582
>chr9:31300617-31300763
>chr9:31300837-31300940
>chr9:31301120-31301207
>chr9:31302078-31302154
>chr9:31302193-31302227
>chr9:31302807-31302897
>chr9:31305238-31305556
>chr9:31305585-31305673
>chr9:31305710-31306094
>chr9:31306246-31306355
>chr9:31306433-31306518
>chr9:31306945-31307011
>chr9:31307070-31307551
>chr9:31307713-31327279
>chr9:31328346-31328678
>chr9:31329064-31329099
>chr9:31329299-31331882
>chr9:31332015-31332093
>chr9:31332186-31332963
>chr9:31333108-31340878
>chr9:31341487-31341553
>chr9:31341762-31342122
>chr9:31342276-31342351
>chr9:31342424-31342702
>chr9:31342795-31343121
>chr9:31343308-31343367
>chr9:31343415-31343501
>chr9:31343595-31343819
>chr9:31343869-31343997
>chr9:31344071-31344224
>chr9:31344333-31344398
>chr9:31344506-31344981
>chr9:31345036-31345343
>chr9:31345404-31345531
>chr9:31345807-31345870
>chr9:31345944-31369300
>chr9:31369474-31369644
>chr9:31369749-31369778
>chr9:31370281-31370398
>chr9:31370452-31370812
>chr9:31371169-31371343
>chr9:31371409-31385206
>chr9:31385313-31389517
>chr9:31389775-31390455
>chr9:31390974-31391553
>chr9:31391575-31392295
>chr9:31392434-31392512
>chr9:31392848-31393928
>chr9:31394093-31394550
>chr9:31394597-31394985
>chr9:31395093-31396079
>chr9:31396761-31396809
>chr9:31397719-31397899
>chr9:31399698-31403044
>chr9:31403086-31403110
>chr9:31403245-31405294
>chr9:31405526-31415092
>chr9:31415115-31415427
>chr9:31415554-31418968
>chr9:31419100-31419991
>chr9:31420318-31422277
>chr9:31422567-31422607
>chr9:31423540-31423609
>chr9:31423730-31423763
>chr9:31427533-31427566
>chr9:31427798-31427839
>chr9:31428188-31429113
>chr9:31429181-31430909
>chr9:31430948-31431238
>chr9:31431359-31432357
>chr9:31432461-31432504
>chr9:31432642-31432957
>chr9:31433421-31433464
>chr9:31433592-31433853
>chr9:31433898-31434080
>chr9:31434362-31434414
>chr9:31434655-31438449
>chr9:31438611-31438650
>chr9:31439348-31439417
>chr9:31439491-31439620
>chr9:31439762-31439857
>chr9:31440292-31440333
>chr9:31440455-31440546
>chr9:31440706-31440785
>chr9:31440883-31440916
>chr9:31441085-31441150
>chr9:31442530-31442909
>chr9:31442979-31443031
>chr9:31443133-31443222
>chr9:31443466-31443498
>chr9:31443589-31443663
>chr9:31443989-31444245
>chr9:31444297-31444388
>chr9:31444549-31445121
>chr9:31445587-31445730
>chr9:31445904-31446507
>chr9:31446554-31448911
>chr9:31449011-31454821
>chr9:31454938-31464040
>chr9:31464268-31465598
>chr9:31465653-31466656
>chr9:31467142-31467308
>chr9:31467431-31468795
>chr9:31468844-31470531
>chr9:31470672-31470896
>chr9:31470945-31472857
>chr9:31472909-31473279
>chr9:31473344-31473888
>chr9:31474000-31474632
>chr9:31474669-31475209
>chr9:31475267-31477482
>chr9:31477530-31478996
>chr9:31479149-31479257
>chr9:31479361-31479457
>chr9:31479751-31481253
>chr9:31481417-31481449
>chr9:31481531-31482515
>chr9:31482576-31482638
>chr9:31482838-31487079
>chr9:31487140-31487202
>chr9:31487402-31487639
>chr9:31487789-31487983
>chr9:31488038-31488190
>chr9:31488651-31490468
>chr9:31490504-31490752
>chr9:31490816-31492229
>chr9:31492782-31492817
>chr9:31494494-31495031
>chr9:31495738-31495878
>chr9:31498498-31504514
>chr9:31504587-31504746
>chr9:31505042-31508341
>chr9:31508441-31509999
>chr9:31510337-31511343
>chr9:31511368-31516292
>chr9:31516392-31518268
>chr9:31518379-31520937
>chr9:31521037-31528447
>chr9:31528547-31528562
>chr9:31528643-31536626
>chr9:31536827-31537010
>chr9:31537072-31537623
>chr9:31537808-31538234
>chr9:31538272-31538486
>chr9:31538653-31538709
>chr9:31540209-31540245
>chr9:31540397-31540464
>chr9:31540777-31540810
>chr9:31540851-31541012
>chr9:31541113-31541564
>chr9:31541676-31542550
>chr9:31542599-31542683
>chr9:31544191-31544259
>chr9:31544491-31544641
>chr9:31544979-31545063
>chr9:31545111-31545169
>chr9:31545197-31546061
>chr9:31546173-31546697
>chr9:31547253-31548201
>chr9:31549426-31549463
>chr9:31550311-31550447
>chr9:31550571-31550609
>chr9:31550651-31550722
>chr9:31551498-31551573
>chr9:31551924-31551980
>chr9:31553127-31553176
>chr9:31554848-31557105
>chr9:31557167-31557195
>chr9:31558246-31558261
>chr9:31558482-31559478
>chr9:31560516-31561736
>chr9:31561836-31561852
>chr9:31561939-31562835
>chr9:31563019-31563050
>chr9:31563718-31563761
>chr9:31563893-31567625
>chr9:31567828-31570429
>chr9:31572316-31573381
>chr9:31573476-31574037
>chr9:31574064-31575342
>chr9:31575398-31579331
>chr9:31579360-31579634
>chr9:31579728-31580057
>chr9:31580158-31580219
>chr9:31580284-31580382
>chr9:31580439-31580944
>chr9:31581009-31589836
>chr9:31589908-31590045
>chr9:31590114-31590170
>chr9:31590418-31590578
>chr9:31590670-31594093
>chr9:31594472-31594527
>chr9:31594600-31594651
>chr9:31594756-31594813
>chr9:31594888-31594949
>chr9:31595004-31595278
>chr9:31595350-31595440
>chr9:31595492-31595717
>chr9:31596909-31596943
>chr9:31597169-31606735
>chr9:31606942-31606971
>chr9:31607037-31607137
>chr9:31607387-31607478
>chr9:31607603-31608110
>chr9:31608150-31608267
>chr9:31608322-31608419
>chr9:31608482-31608591
>chr9:31608668-31608859
>chr9:31608963-31609119
>chr9:31609159-31609193
>chr9:31610275-31610326
>chr9:31610482-31610522
>chr9:31610655-31610694
>chr9:31610936-31610976
>chr9:31611589-31611671
>chr9:31612407-31612503
>chr9:31612644-31612720
>chr9:31613099-31613186
>chr9:31613228-31613290
>chr9:31613468-31613541
>chr9:31613612-31613759
>chr9:31613863-31613892
>chr9:31614181-31617616
>chr9:31617742-31623386
>chr9:31623450-31623569
>chr9:31624131-31624169
>chr9:31624760-31624869
>chr9:31625043-31628033
>chr9:31629111-31629146
>chr9:31629335-31629384
>chr9:31632930-31632984
>chr9:31633129-31633225
>chr9:31634039-31634073
>chr9:31634501-31634863
>chr9:31634935-31635227
>chr9:31635504-31635698
>chr9:31635804-31635848
>chr9:31635957-31636252
>chr9:31636376-31637199
>chr9:31637866-31637912
>chr9:31638478-31638509
>chr9:31639352-31640096
>chr9:31641325-31642555
>chr9:31642763-31650371
>chr9:31650431-31650479
>chr9:31650617-31652671
>chr9:31652708-31655282
>chr9:31660355-31668003
>chr9:31668072-31668183
>chr9:31668271-31668677
>chr9:31668731-31672892
>chr9:31672937-31673813
>chr9:31673995-31674021
>chr9:31674109-31674674
>chr9:31674708-31674927
>chr9:31674960-31675245
>chr9:31675521-31675756
>chr9:31677167-31677317
>chr9:31677985-31678299
>chr9:31678362-31678417
>chr9:31678711-31678800
>chr9:31679142-31679401
>chr9:31679858-31680038
>chr9:31680156-31680346
>chr9:31680458-31680565
>chr9:31681055-31681099
>chr9:31681171-31681220
>chr9:31681473-31681511
>chr9:31681639-31685614
>chr9:31685678-31692568
>chr9:31692636-31693019
>chr9:31693066-31693602
>chr9:31693767-31693980
>chr9:31694028-31710301
>chr9:31711034-31711049
>chr9:31711174-31711411
>chr9:31711459-31711650
>chr9:31712565-31712696
>chr9:31712873-31714538
>chr9:31715752-31717267
>chr9:31717896-31720988
>chr9:31721347-31722125
>chr9:31722182-31722226
>chr9:31722329-31722377
>chr9:31722515-31722565
>chr9:31722745-31723098
>chr9:31723259-31723319
>chr9:31724097-31724140
>chr9:31724176-31726264
>chr9:31727716-31732113
>chr9:31732160-31742130
>chr9:31742230-31745560
>chr9:31745590-31752428
>chr9:31752658-31752773
>chr9:31753068-31753100
>chr9:31753302-31753810
>chr9:31758201-31767009
>chr9:31767700-31767871
>chr9:31767916-31771233
>chr9:31771267-31773257
>chr9:31773287-31773935
>chr9:31773975-31777981
>chr9:31778806-31782196
>chr9:31782230-31789344
>chr9:31789372-31790082
>chr9:31790190-31790706
>chr9:31790859-31792958
>chr9:31793274-31795222
>chr9:31795303-31795343
>chr9:31795461-31796566
>chr9:31796783-31804761
>chr9:31806414-31806451
>chr9:31808865-31808897
>chr9:31808937-31809126
>chr9:31809620-31809786
>chr9:31810264-31815424
>chr9:31815626-31818431
>chr9:31818518-31818551
>chr9:31818702-31821576
>chr9:31821648-31822342
>chr9:31822411-31822669
>chr9:31822725-31823499
>chr9:31823603-31823819
>chr9:31823942-31824589
>chr9:31824631-31824710
>chr9:31824802-31825006
>chr9:31825140-31832626
>chr9:31832790-31852808
>chr9:31853543-31853624
>chr9:31853762-31854031
>chr9:31854086-31854206
>chr9:31854601-31854967
>chr9:31855004-31855628
>chr9:31855877-31855893
>chr9:31856333-31870151
>chr9:31870365-31870897
>chr9:31870919-31870967
>chr9:31871355-31871408
>chr9:31871510-31871652
>chr9:31871696-31871802
>chr9:31871834-31873254
>chr9:31873406-31873518
>chr9:31874326-31877611
>chr9:31877711-31878878
>chr9:31878915-31879566
>chr9:31880005-31880309
>chr9:31880432-31880938
>chr9:31880998-31881047
>chr9:31883774-31883868
>chr9:31884060-31884189
>chr9:31884353-31884406
>chr9:31885003-31886136
>chr9:31886247-31886486
>chr9:31886519-31886641
>chr9:31886697-31886774
>chr9:31886804-31887345
>chr9:31887519-31891676
>chr9:31891776-31892958
>chr9:31893058-31903449
>chr9:31905656-31905939
>chr9:31906148-31906288
>chr9:31906358-31906653
>chr9:31906702-31906745
>chr9:31906896-31906926
>chr9:31906979-31907704
>chr9:31907735-31907934
>chr9:31908274-31908868
>chr9:31908917-31918967
>chr9:31919523-31919647
>chr9:31920228-31926885
>chr9:31926938-31926953
>chr9:31927076-31931902
>chr9:31932055-31932511
>chr9:31932819-31933500
>chr9:31935835-31938453
>chr9:31939517-31939588
>chr9:31939716-31939779
>chr9:31939861-31940194
>chr9:31940259-31940318
>chr9:31940412-31940446
>chr9:31941003-31941160
>chr9:31941187-31942313
>chr9:31942454-31942540
>chr9:31942589-31942856
>chr9:31943040-31943652
>chr9:31943996-31944070
>chr9:31944115-31944852
>chr9:31944886-31945149
>chr9:31945248-31945465
>chr9:31945691-31946159
>chr9:31946241-31946482
>chr9:31946571-31947454
>chr9:31947487-31947689
>chr9:31947726-31948125
>chr9:31948263-31948346
>chr9:31948419-31948862
>chr9:31948965-31949072
>chr9:31949698-31949751
>chr9:31950041-31950415
>chr9:31950546-31951069
>chr9:31951199-31951442
>chr9:31951471-31951935
>chr9:31952231-31952862
>chr9:31952900-31954060
>chr9:31954132-31954357
>chr9:31954466-31954640
>chr9:31955419-31955552
>chr9:31955726-31955890
>chr9:31957340-31958059
>chr9:31958127-31959546
>chr9:31960011-31961272
>chr9:31961357-31962766
>chr9:31962812-31962867
>chr9:31962917-31975249
>chr9:31975342-31975372
>chr9:31975442-31975879
>chr9:31976050-31976181
>chr9:31976275-31977644
>chr9:31977687-31977847
>chr9:31977873-31979047
>chr9:31979065-31979355
>chr9:31979478-31979665
>chr9:31980791-31980888
>chr9:31980971-31982600
>chr9:31982937-31982967
>chr9:31983653-31983798
>chr9:31984302-31984441
>chr9:31984485-31988609
>chr9:31988647-31990240
>chr9:31990429-31991141
>chr9:31991279-31991540
>chr9:31991601-31991637
>chr9:31991737-31994068
>chr9:31994142-31994325
>chr9:31994544-31994638
>chr9:31995786-31996140
>chr9:31996237-31996288
>chr9:31996608-31997166
>chr9:31997239-31997397
>chr9:31997713-31997809
>chr9:31997926-31998219
>chr9:31998281-31998454
>chr9:31998552-32000927
>chr9:32000980-32001022
>chr9:32001042-32001090
>chr9:32001199-32001422
>chr9:32002136-32002182
>chr9:32003648-32004181
>chr9:32004306-32004385
>chr9:32004455-32005115
>chr9:32005166-32005256
>chr9:32005389-32007661
>chr9:32007778-32007923
>chr9:32007987-32008152
>chr9:32008230-32008605
>chr9:32008655-32008745
>chr9:32008788-32008874
>chr9:32009062-32009336
>chr9:32009470-32009634
>chr9:32009658-32009761
>chr9:32010111-32010162
>chr9:32010622-32010672
>chr9:32010846-32010886
>chr9:32011910-32012005
>chr9:32012087-32012423
>chr9:32014235-32014378
>chr9:32015673-32017258
>chr9:32017349-32018296
>chr9:32018423-32019325
>chr9:32019352-32020144
>chr9:32020211-32020375
>chr9:32020498-32022769
>chr9:32022990-32023752
>chr9:32023996-32024413
>chr9:32024703-32024752
>chr9:32024843-32024882
>chr9:32025054-32025095
>chr9:32025958-32026093
>chr9:32026207-32026772
>chr9:32026896-32027204
>chr9:32027277-32027674
>chr9:32027788-32030068
>chr9:32030180-32030312
>chr9:32030473-32031362
>chr9:32031433-32031627
>chr9:32031666-32032047
>chr9:32032172-32032424
>chr9:32032464-32044543
>chr9:32044798-32045618
>chr9:32045660-32045889
>chr9:32045951-32069943
>chr9:32070192-32070601
>chr9:32070641-32070668
>chr9:32070715-32071286
>chr9:32071325-32071782
>chr9:32071816-32074855
>chr9:32075104-32075492
>chr9:32075555-32075582
>chr9:32075629-32076200
>chr9:32076239-32078479
>chr9:32080969-32081066
>chr9:32082609-32082699
>chr9:32082911-32082954
>chr9:32083294-32083632
>chr9:32083939-32084064
>chr9:32084224-32084284
>chr9:32085727-32085919
>chr9:32090719-32090791
>chr9:32091497-32091618
>chr9:32095534-32095635
>chr9:32096420-32096458
>chr9:32096993-32100861
>chr9:32101035-32101816
>chr9:32102206-32102854
>chr9:32102893-32103547
>chr9:32103588-32103669
>chr9:32103721-32108283
>chr9:32108338-32109612
>chr9:32109869-32110905
>chr9:32110956-32112421
>chr9:32112521-32124529
>chr9:32124629-32126152
>chr9:32126423-32126472
>chr9:32126696-32129409
>chr9:32129472-32137441
>chr9:32138074-32138592
>chr9:32138968-32154286
>chr9:32154386-32154416
>chr9:32156137-32156216
>chr9:32156635-32156710
>chr9:32157735-32157997
>chr9:32158038-32158409
>chr9:32158515-32158590
>chr9:32158688-32161279
>chr9:32161665-32162019
>chr9:32162068-32162140
>chr9:32162240-32163173
>chr9:32163322-32164893
>chr9:32164993-32167231
>chr9:32167300-32167427
>chr9:32167496-32167546
>chr9:32167846-32167887
>chr9:32168230-32168373
>chr9:32169075-32169105
>chr9:32169160-32169193
>chr9:32170243-32171462
>chr9:32171502-32172684
>chr9:32172727-32175447
>chr9:32175474-32180796
>chr9:32180912-32181302
>chr9:32181526-32188204
>chr9:32188349-32198861
>chr9:32199012-32199095
>chr9:32199207-32199238
>chr9:32199356-32199391
>chr9:32199439-32199498
>chr9:32199839-32200013
>chr9:32200111-32201787
>chr9:32201896-32201966
>chr9:32202131-32202413
>chr9:32202496-32206820
>chr9:32206863-32207397
>chr9:32207463-32217170
>chr9:32217347-32222339
>chr9:32222516-32222578
>chr9:32223107-32223291
>chr9:32223349-32223606
>chr9:32223697-32224459
>chr9:32224613-32224875
>chr9:32224917-32224980
>chr9:32225051-32225179
>chr9:32225329-32225369
>chr9:32225514-32225616
>chr9:32226864-32227015
>chr9:32227170-32227833
>chr9:32228288-32228996
>chr9:32229300-32229416
>chr9:32229454-32229523
>chr9:32229568-32229922
>chr9:32230308-32239457
>chr9:32239498-32240909
>chr9:32241306-32249292
>chr9:32249392-32249411
>chr9:32249669-32253255
>chr9:32253297-32253410
>chr9:32256043-32256109
>chr9:32257162-32257190
>chr9:32257488-32257602
>chr9:32257835-32258069
>chr9:32258140-32258226
>chr9:32258872-32258932
>chr9:32259092-32259212
>chr9:32259248-32259351
>chr9:32259496-32261564
>chr9:32261594-32261665
>chr9:32261727-32263620
>chr9:32263741-32266507
>chr9:32266541-32268049
>chr9:32268214-32268359
>chr9:32272003-32272147
>chr9:32272292-32274838
>chr9:32274940-32275331
>chr9:32275420-32277431
>chr9:32277686-32277808
>chr9:32278024-32278136
>chr9:32278174-32278214
>chr9:32278287-32278337
>chr9:32278553-32278767
>chr9:32278953-32279176
>chr9:32279242-32279329
>chr9:32280008-32280134
>chr9:32280408-32280598
>chr9:32281105-32281191
>chr9:32281208-32281351
>chr9:32281960-32291083
>chr9:32291708-32292368
>chr9:32292468-32292483
>chr9:32292612-32293578
>chr9:32293598-32294072
>chr9:32294098-32301233
>chr9:32301816-32302102
>chr9:32302146-32302412
>chr9:32302682-32302876
>chr9:32303108-32303167
>chr9:32303216-32303306
>chr9:32303767-32303807
>chr9:32304032-32304074
>chr9:32304153-32304324
>chr9:32308132-32308179
>chr9:32312685-32332347
>chr9:32332374-32332468
>chr9:32332517-32332672
>chr9:32332748-32337351
>chr9:32337417-32344802
>chr9:32344968-32347325
>chr9:32347379-32350874
>chr9:32351257-32354150
>chr9:32354188-32354873
>chr9:32354893-32357692
>chr9:32358296-32362671
>chr9:32362915-32377909
>chr9:32378011-32378160
>chr9:32378306-32391998
>chr9:32392665-32392721
>chr9:32393255-32393320
>chr9:32393747-32393882
>chr9:32393951-32394063
>chr9:32394215-32394365
>chr9:32394396-32394496
>chr9:32394552-32394733
>chr9:32394877-32396331
>chr9:32396460-32397021
>chr9:32397230-32397325
>chr9:32397721-32397786
>chr9:32397849-32398037
>chr9:32398606-32399221
>chr9:32399278-32403091
>chr9:32403207-32406535
>chr9:32406574-32406759
>chr9:32406914-32406951
>chr9:32410190-32414963
>chr9:32415001-32416683
>chr9:32416833-32416929
>chr9:32417121-32418467
>chr9:32418648-32418684
>chr9:32419117-32419154
>chr9:32422988-32423341
>chr9:32423617-32425901
>chr9:32427414-32427573
>chr9:32427661-32431293
>chr9:32433452-32433521
>chr9:32434171-32434226
>chr9:32434432-32434517
>chr9:32434896-32435194
>chr9:32435419-32443701
>chr9:32443801-32466737
>chr9:32466778-32467686
>chr9:32470938-32470987
>chr9:32471424-32471469
>chr9:32471569-32471621
>chr9:32471799-32471831
>chr9:32473889-32473934
>chr9:32476254-32476474
>chr9:32477887-32481624
>chr9:32481645-32490051
>chr9:32490074-32492034
>chr9:32492130-32492180
>chr9:32492233-32492805
>chr9:32492929-32493563
>chr9:32493758-32507805
>chr9:32508125-32508159
>chr9:32508536-32509573
>chr9:32513587-32513668
>chr9:32514422-32514651
>chr9:32514955-32514996
>chr9:32515144-32515214
>chr9:32515458-32516274
>chr9:32516312-32519794
>chr9:32519982-32521569
>chr9:32521669-32524705
>chr9:32524828-32525849
>chr9:32526022-32526039
>chr9:32526278-32526313
>chr9:32526559-32528782
>chr9:32528863-32530808
>chr9:32530891-32531006
>chr9:32531068-32531122
>chr9:32531273-32531412
>chr9:32531634-32532553
>chr9:32532647-32532683
>chr9:32533016-32533264
>chr9:32534223-32535738
>chr9:32536136-32536404
>chr9:32536501-32538081
>chr9:32538152-32538808
>chr9:32538863-32538898
>chr9:32538944-32540102
>chr9:32540231-32546851
>chr9:32546951-32546966
>chr9:32548764-32548780
>chr9:32549556-32549935
>chr9:32550121-32550216
>chr9:32552653-32558920
>chr9:32559205-32559351
>chr9:32559675-32559789
>chr9:32560322-32560361
>chr9:32561362-32562070
>chr9:32562342-32562604
>chr9:32564086-32564151
>chr9:32565245-32567744
>chr9:32567775-32576152
>chr9:32576176-32580674
>chr9:32580721-32581222
>chr9:32581295-32581769
>chr9:32581890-32582073
>chr9:32582380-32582529
>chr9:32582586-32582721
>chr9:32583449-32583647
>chr9:32583682-32583756
>chr9:32583976-32584107
>chr9:32584526-32585531
>chr9:32585578-32590763
>chr9:32590909-32592051
>chr9:32592099-32593378
>chr9:32593489-32594135
>chr9:32594914-32594962
>chr9:32595406-32595498
>chr9:32595843-32596009
>chr9:32596208-32596265
>chr9:32596362-32596436
>chr9:32596576-32596809
>chr9:32596995-32597143
>chr9:32597169-32597248
>chr9:32597327-32597463
>chr9:32597540-32597931
>chr9:32598036-32598303
>chr9:32598362-32600334
>chr9:32601769-32606486
>chr9:32606608-32611229
>chr9:32612034-32612183
>chr9:32613064-32613129
>chr9:32613279-32620834
>chr9:32621026-32621860
>chr9:32621895-32626988
>chr9:32627012-32628748
>chr9:32628783-32628875
>chr9:32629000-32637749
>chr9:32637811-32639581
>chr9:32639627-32639940
>chr9:32640112-32641001
>chr9:32641054-32642695
>chr9:32643222-32653419
>chr9:32653821-32653859
>chr9:32654316-32654434
>chr9:32655068-32655108
>chr9:32655275-32655610
>chr9:32655680-32660309
>chr9:32661203-32661321
>chr9:32662177-32671576
>chr9:32671657-32674042
>chr9:32674161-32682408
>chr9:32682866-32683136
>chr9:32683167-32683984
>chr9:32684378-32684447
>chr9:32685024-32685055
>chr9:32685172-32685438
>chr9:32685487-32685841
>chr9:32685887-32689028
>chr9:32689076-32691359
>chr9:32691445-32695332
>chr9:32697439-32697494
>chr9:32699573-32700402
>chr9:32701586-32701725
>chr9:32702336-32709245
>chr9:32709433-32709478
>chr9:32709593-32710260
>chr9:32710445-32713355
>chr9:32713735-32714551
>chr9:32714737-32718145
>chr9:32718194-32718853
>chr9:32719076-32720508
>chr9:32720671-32722475
>chr9:32722535-32722550
>chr9:32722888-32724238
>chr9:32724287-32726674
>chr9:32726712-32726742
>chr9:32726842-32727000
>chr9:32727050-32752270
>chr9:32752545-32754075
>chr9:32754136-32754173
>chr9:32754220-32754351
>chr9:32754476-32755095
>chr9:32755188-32755241
>chr9:32755299-32755625
>chr9:32755687-32756041
>chr9:32756087-32756227
>chr9:32756346-32756396
>chr9:32757190-32757231
>chr9:32757630-32757743
>chr9:32757908-32758888
>chr9:32759190-32759292
>chr9:32760513-32760551
>chr9:32762578-32762674
>chr9:32762728-32763613
>chr9:32763992-32764056
>chr9:32764130-32769978
>chr9:32770095-32770188
>chr9:32770232-32771839
>chr9:32771907-32771967
>chr9:32772216-32772441
>chr9:32773076-32773108
>chr9:32773519-32774515
>chr9:32774548-32775824
>chr9:32775873-32777479
>chr9:32777571-32778717
>chr9:32778796-32783009
>chr9:32783535-32783776
>chr9:32784270-32784520
>chr9:32784656-32785383
>chr9:32785419-32785681
>chr9:32785765-32786576
>chr9:32786741-32786791
>chr9:32786870-32787256
>chr9:32789026-32789070
>chr9:32789233-32797920
>chr9:32797965-32800002
>chr9:32800555-32800746
>chr9:32800774-32800838
>chr9:32800938-32800956
>chr9:32801806-32801841
>chr9:32804012-32805517
>chr9:32805629-32814304
>chr9:32814963-32817534
>chr9:32819921-32821986
>chr9:32822290-32822388
>chr9:32822511-32822808
>chr9:32823162-32833368
>chr9:32834081-32834358
>chr9:32834396-32834669
>chr9:32834791-32834960
>chr9:32835206-32835269
>chr9:32838968-32838999
>chr9:32839685-32844162
>chr9:32844574-32852244
>chr9:32852347-32852394
>chr9:32852638-32852822
>chr9:32853099-32853243
>chr9:32853590-32853627
>chr9:32853689-32854271
>chr9:32854313-32858515
>chr9:32858548-32859861
>chr9:32859887-32861862
>chr9:32862239-32862422
>chr9:32862647-32862814
>chr9:32863200-32863247
>chr9:32863292-32863799
>chr9:32866757-32866917
>chr9:32866962-32867079
>chr9:32867129-32867702
>chr9:32867838-32867940
>chr9:32868022-32868351
>chr9:32868431-32868984
>chr9:32869141-32869540
>chr9:32869604-32869744
>chr9:32869786-32870450
>chr9:32870467-32870841
>chr9:32870891-32870984
>chr9:32871007-32871744
>chr9:32871825-32871909
>chr9:32871953-32872645
>chr9:32872734-32872773
>chr9:32872927-32873027
>chr9:32873147-32875795
>chr9:32875882-32878316
>chr9:32878346-32878441
>chr9:32878604-32879096
>chr9:32879241-32879707
>chr9:32879765-32879914
>chr9:32879970-32880081
>chr9:32880417-32880823
>chr9:32880851-32881316
>chr9:32881411-32881556
>chr9:32881631-32882080
>chr9:32882518-32883226
>chr9:32885083-32885126
>chr9:32885254-32885375
>chr9:32885441-32885490
>chr9:32885738-32886013
>chr9:32886105-32886194
>chr9:32886357-32887067
>chr9:32887427-32889192
>chr9:32889507-32890844
>chr9:32891032-32891079
>chr9:32891132-32891683
>chr9:32891895-32891911
>chr9:32892035-32893557
>chr9:32893718-32893842
>chr9:32893893-32895187
>chr9:32895468-32895749
>chr9:32895813-32898199
>chr9:32898311-32898392
>chr9:32898470-32898577
>chr9:32898596-32899361
>chr9:32899398-32899493
>chr9:32899715-32899901
>chr9:32900196-32900312
>chr9:32900403-32904957
>chr9:32905022-32909024
>chr9:32909169-32911346
>chr9:32913728-32913758
>chr9:32913890-32914041
>chr9:32914147-32914525
>chr9:32915255-32916042
>chr9:32916185-32916312
>chr9:32916497-32916553
>chr9:32917593-32917781
>chr9:32917864-32917902
>chr9:32917952-32918246
>chr9:32918345-32919408
>chr9:32919474-32919631
>chr9:32920565-32920606
>chr9:32920855-32925527
>chr9:32925559-32926044
>chr9:32926154-32928057
>chr9:32928174-32929911
>chr9:32929971-32930598
>chr9:32930714-32931125
>chr9:32931252-32935556
>chr9:32935594-32936116
>chr9:32936162-32949683
>chr9:32949712-32979756
>chr9:32979791-32994535
>chr9:32994571-32995060
>chr9:32995100-32998994
>chr9:32999035-32999536
>chr9:32999566-32999976
>chr9:33000034-33001123
>chr9:33001188-33001373
>chr9:33001443-33004838
>chr9:33004938-33010403
>chr9:33010479-33010547
>chr9:33010583-33010952
>chr9:33011117-33016709
>chr9:33017314-33017350
>chr9:33017790-33017877
>chr9:33017968-33018254
>chr9:33018398-33018425
>chr9:33018499-33018651
>chr9:33018839-33019021
>chr9:33020580-33020617
>chr9:33021012-33021978
>chr9:33022004-33022119
>chr9:33022236-33022589
>chr9:33022675-33022791
>chr9:33022824-33022981
>chr9:33023157-33023323
>chr9:33023385-33023440
>chr9:33023606-33023840
>chr9:33023893-33024060
>chr9:33024111-33024221
>chr9:33024269-33024301
>chr9:33024430-33024703
>chr9:33024902-33025021
>chr9:33025118-33026258
>chr9:33026310-33026607
>chr9:33026722-33027369
>chr9:33027445-33029235
>chr9:33029282-33029543
>chr9:33029601-33031682
>chr9:33031752-33032463
>chr9:33032524-33032829
>chr9:33032951-33036667
>chr9:33036716-33037054
>chr9:33037096-33039158
>chr9:33039492-33039896
>chr9:33039953-33043308
>chr9:33043343-33046660
>chr9:33046721-33049311
>chr9:33049401-33050379
>chr9:33050431-33051119
>chr9:33051202-33051621
>chr9:33051733-33051825
>chr9:33051980-33052097
>chr9:33052268-33052363
>chr9:33052475-33052785
>chr9:33053206-33053468
>chr9:33053516-33053633
>chr9:33053717-33053924
>chr9:33053950-33054091
>chr9:33054187-33054258
>chr9:33054632-33054725
>chr9:33055399-33055453
>chr9:33055486-33055797
>chr9:33055845-33055888
>chr9:33055955-33056458
>chr9:33056529-33056726
>chr9:33056780-33056828
>chr9:33056921-33056964
>chr9:33057019-33057114
>chr9:33057150-33057203
>chr9:33058475-33058559
>chr9:33058852-33060402
>chr9:33061513-33063103
>chr9:33063276-33063495
>chr9:33063519-33063935
>chr9:33064113-33064291
>chr9:33064447-33064680
>chr9:33064901-33065083
>chr9:33065335-33065497
>chr9:33065718-33065900
>chr9:33066866-33066946
>chr9:33067459-33067499
>chr9:33067977-33068952
>chr9:33069958-33077139
>chr9:33077193-33082523
>chr9:33082548-33112171
>chr9:33112319-33112373
>chr9:33112431-33112502
>chr9:33112575-33113337
>chr9:33113461-33113540
>chr9:33113563-33113712
>chr9:33113745-33113847
>chr9:33114530-33114764
>chr9:33115045-33117219
>chr9:33117746-33117786
>chr9:33117891-33117964
>chr9:33118272-33118310
>chr9:33118398-33118977
>chr9:33119027-33119192
>chr9:33119280-33120727
>chr9:33120855-33121015
>chr9:33121506-33124019
>chr9:33125147-33125486
>chr9:33125532-33125681
>chr9:33125845-33125982
>chr9:33126233-33126289
>chr9:33126396-33126430
>chr9:33127313-33127361
>chr9:33127451-33128322
>chr9:33128384-33128956
>chr9:33129066-33131501
>chr9:33131888-33142023
>chr9:33142319-33143943
>chr9:33144071-33144217
>chr9:33144277-33144541
>chr9:33144621-33144685
>chr9:33144714-33145350
>chr9:33145508-33145668
>chr9:33145748-33145834
>chr9:33145928-33146068
>chr9:33146118-33146270
>chr9:33146456-33146487
>chr9:33147954-33148078
>chr9:33148149-33148689
>chr9:33148743-33148824
>chr9:33149537-33149596
>chr9:33149873-33149920
>chr9:33150867-33150917
>chr9:33151429-33159296
>chr9:33159412-33159486
>chr9:33159901-33160084
>chr9:33160220-33160618
>chr9:33161118-33161229
>chr9:33161344-33161370
>chr9:33162961-33163082
>chr9:33163408-33163432
>chr9:33163587-33165464
>chr9:33165483-33171090
>chr9:33171388-33171419
>chr9:33171761-33172252
>chr9:33172441-33172472
>chr9:33173927-33175566
>chr9:33175685-33175704
>chr9:33175764-33175801
>chr9:33175960-33176076
>chr9:33176387-33176553
>chr9:33177115-33197898
>chr9:33199643-33200149
>chr9:33200251-33200507
>chr9:33200566-33200942
>chr9:33201332-33202008
>chr9:33203062-33204225
>chr9:33205124-33210541
>chr9:33210670-33212897
>chr9:33212997-33213634
>chr9:33222993-33223063
>chr9:33223274-33239191
>chr9:33239653-33239703
>chr9:33240146-33240518
>chr9:33240803-33240851
>chr9:33242101-33242200
>chr9:33243360-33243513
>chr9:33243559-33254019
>chr9:33254135-33254190
>chr9:33255791-33255847
>chr9:33257180-33259072
>chr9:33259220-33261671
>chr9:33261734-33261765
>chr9:33261908-33271605
>chr9:33271686-33271946
>chr9:33274173-33274224
>chr9:33274393-33274479
>chr9:33274538-33274577
>chr9:33277345-33277416
>chr9:33278956-33279212
>chr9:33279266-33279977
>chr9:33280084-33280100
>chr9:33280334-33284678
>chr9:33284745-33284923
>chr9:33284977-33285350
>chr9:33286277-33286393
>chr9:33286637-33286719
>chr9:33286787-33287002
>chr9:33287116-33287207
>chr9:33287300-33287607
>chr9:33288500-33288749
>chr9:33288808-33295979
>chr9:33296029-33296796
>chr9:33296943-33297067
>chr9:33298435-33298463
>chr9:33298546-33298598
>chr9:33298662-33298757
>chr9:33298878-33298927
>chr9:33298980-33301788
>chr9:33302102-33303595
>chr9:33303656-33304439
>chr9:33304514-33304571
>chr9:33304613-33305886
>chr9:33305991-33306617
>chr9:33306656-33306918
>chr9:33307021-33307164
>chr9:33307199-33307820
>chr9:33307841-33307889
>chr9:33308380-33308612
>chr9:33308701-33308998
>chr9:33309183-33309415
>chr9:33309537-33309553
>chr9:33309559-33310159
>chr9:33310215-33310437
>chr9:33310544-33310587
>chr9:33310621-33313182
>chr9:33313314-33314167
>chr9:33314218-33314306
>chr9:33317694-33317818
>chr9:33317911-33318261
>chr9:33320387-33331751
>chr9:33332371-33332410
>chr9:33337363-33338230
>chr9:33347965-33348130
>chr9:33348277-33352644
>chr9:33352829-33352920
>chr9:33353166-33358636
>chr9:33358769-33368651
>chr9:33368833-33378886
>chr9:33378925-33380623
>chr9:33381584-33381642
>chr9:33382035-33384382
>chr9:33384456-33384746
>chr9:33384871-33384935
>chr9:33385004-33385421
>chr9:33385594-33385702
>chr9:33385787-33391607
>chr9:33391828-33405326
>chr9:33405357-33408647
>chr9:33408677-33410969
>chr9:33411239-33418372
>chr9:33418472-33423970
>chr9:33424003-33425801
>chr9:33425862-33430186
>chr9:33430316-33431543
>chr9:33432595-33432728
>chr9:33432885-33433132
>chr9:33433221-33433347
>chr9:33433536-33438013
>chr9:33438072-33439060
>chr9:33440118-33440204
>chr9:33440380-33440656
>chr9:33440742-33440871
>chr9:33441092-33446990
>chr9:33447044-33454917
>chr9:33455028-33455135
>chr9:33455169-33460097
>chr9:33460129-33460157
>chr9:33460220-33460705
>chr9:33460904-33461161
>chr9:33461281-33462127
>chr9:33462155-33462505
>chr9:33462562-33462608
>chr9:33462703-33464956
>chr9:33465009-33466798
>chr9:33466879-33467114
>chr9:33467167-33468238
>chr9:33468378-33468490
>chr9:33468598-33469337
>chr9:33469385-33469816
>chr9:33469915-33470030
>chr9:33470086-33470123
>chr9:33470268-33476511
>chr9:33476624-33479199
>chr9:33479450-33479552
>chr9:33479677-33479777
>chr9:33479927-33480032
>chr9:33480474-33480601
>chr9:33480733-33480768
>chr9:33480852-33480985
>chr9:33481286-33481318
>chr9:33481417-33481450
>chr9:33481637-33482078
>chr9:33482146-33482175
>chr9:33482290-33482418
>chr9:33482721-33482980
>chr9:33483065-33483122
>chr9:33483245-33483316
>chr9:33483410-33483791
>chr9:33483827-33483906
>chr9:33484022-33484155
>chr9:33484185-33487513
>chr9:33488797-33490779
>chr9:33490852-33491055
>chr9:33491123-33491236
>chr9:33491309-33491829
>chr9:33491896-33493426
>chr9:33493784-33493866
>chr9:33493999-33494051
>chr9:33494213-33494364
>chr9:33494417-33494632
>chr9:33494669-33494979
>chr9:33495066-33495167
>chr9:33495233-33495367
>chr9:33496500-33496517
>chr9:33496617-33497157
>chr9:33497334-33505576
>chr9:33505607-33506005
>chr9:33506196-33506638
>chr9:33506686-33508365
>chr9:33510713-33510787
>chr9:33511018-33511188
>chr9:33511379-33511414
>chr9:33511459-33511913
>chr9:33511964-33512152
>chr9:33512404-33514077
>chr9:33515304-33524065
>chr9:33524165-33532607
>chr9:33532738-33532754
>chr9:33532801-33540295
>chr9:33540706-33540761
>chr9:33541109-33542894
>chr9:33542931-33544434
>chr9:33544575-33546835
>chr9:33548287-33548340
>chr9:33548388-33558793
>chr9:33558944-33559639
>chr9:33559989-33560213
>chr9:33560235-33560276
>chr9:33560308-33561771
>chr9:33561793-33563006
>chr9:33563089-33564826
>chr9:33564925-33565536
>chr9:33565604-33567302
>chr9:33567331-33567395
>chr9:33567469-33567522
>chr9:33567565-33569802
>chr9:33569899-33577344
>chr9:33578059-33578943
>chr9:33578991-33579026
>chr9:33579097-33579479
>chr9:33579555-33579628
>chr9:33579716-33579761
>chr9:33581460-33581488
>chr9:33581965-33582000
>chr9:33583974-33584061
>chr9:33585246-33585853
>chr9:33585979-33586034
>chr9:33586327-33586418
>chr9:33587078-33587209
>chr9:33588844-33588905
>chr9:33589238-33589394
>chr9:33589449-33589520
>chr9:33589593-33589631
>chr9:33589833-33589877
>chr9:33590590-33590713
>chr9:33591787-33592563
>chr9:33592794-33593389
>chr9:33593516-33601865
>chr9:33602123-33602167
>chr9:33605749-33615120
>chr9:33615927-33619969
>chr9:33620099-33620818
>chr9:33621105-33625127
>chr9:33625188-33625327
>chr9:33625436-33625563
>chr9:33625658-33625717
>chr9:33625749-33625799
>chr9:33625817-33625938
>chr9:33626029-33626275
>chr9:33626792-33630952
>chr9:33631117-33632278
>chr9:33632295-33632310
>chr9:33632410-33636821
>chr9:33636921-33636936
>chr9:33637114-33638931
>chr9:33639111-33641003
>chr9:33641451-33642839
>chr9:33643080-33647576
>chr9:33647755-33652918
>chr9:33653066-33654491
>chr9:33654599-33654714
>chr9:33654733-33655395
>chr9:33655874-33658367
>chr9:33658535-33660729
>chr9:33661002-33664840
>chr9:33666767-33666846
>chr9:33666880-33667065
>chr9:33667334-33667577
>chr9:33667809-33667878
>chr9:33668411-33668644
>chr9:33668732-33675276
>chr9:33675376-33677215
>chr9:33677686-33681822
>chr9:33682070-33683261
>chr9:33683321-33691694
>chr9:33691761-33691805
>chr9:33691928-33692017
>chr9:33692257-33693314
>chr9:33693451-33695023
>chr9:33696740-33697045
>chr9:33697154-33697244
>chr9:33697329-33697377
>chr9:33697409-33697588
>chr9:33697607-33699373
>chr9:33699609-33699680
>chr9:33700625-33700665
>chr9:33700973-33701078
>chr9:33701544-33701783
>chr9:33701836-33701864
>chr9:33701902-33702582
>chr9:33702660-33703329
>chr9:33703439-33703822
>chr9:33704019-33705100
>chr9:33705138-33708103
>chr9:33708203-33709371
>chr9:33710953-33711022
>chr9:33711080-33711119
>chr9:33712018-33712525
>chr9:33712905-33717430
>chr9:33717530-33717559
>chr9:33717872-33725825
>chr9:33726200-33726405
>chr9:33727887-33727977
>chr9:33728035-33728074
>chr9:33729023-33729118
>chr9:33729469-33731340
>chr9:33731410-33736659
>chr9:33736823-33736838
>chr9:33737007-33738094
>chr9:33738246-33741335
>chr9:33741872-33741988
>chr9:33742128-33743697
>chr9:33743924-33748569
>chr9:33748595-33752362
>chr9:33752390-33756381
>chr9:33756399-33757700
>chr9:33757759-33761994
>chr9:33762049-33766705
>chr9:33767037-33769183
>chr9:33769217-33769256
>chr9:33769368-33769499
>chr9:33769720-33769825
>chr9:33769941-33770128
>chr9:33770190-33770289
>chr9:33770516-33770569
>chr9:33770607-33770644
>chr9:33770820-33770875
>chr9:33771132-33771269
>chr9:33771311-33771465
>chr9:33771554-33771721
>chr9:33772197-33772286
>chr9:33772337-33772401
>chr9:33772489-33772917
>chr9:33774702-33774783
>chr9:33774975-33775012
>chr9:33777292-33777341
>chr9:33778597-33778686
>chr9:33778709-33779412
>chr9:33779517-33780027
>chr9:33780196-33780632
>chr9:33780658-33780745
>chr9:33780934-33782186
>chr9:33782232-33782535
>chr9:33782577-33782788
>chr9:33782835-33783451
>chr9:33783594-33784111
>chr9:33784160-33784413
>chr9:33784519-33785211
>chr9:33785284-33785493
>chr9:33785573-33785744
>chr9:33786571-33786671
>chr9:33788099-33789721
>chr9:33790333-33790368
>chr9:33791653-33791700
>chr9:33792412-33795353
>chr9:33795405-33796742
>chr9:33796755-33799573
>chr9:33799616-33799820
>chr9:33800017-33800957
>chr9:33800997-33801180
>chr9:33801254-33808368
>chr9:33808415-33808458
>chr9:33808547-33808847
>chr9:33810166-33810319
>chr9:33810396-33811552
>chr9:33811658-33811806
>chr9:33811954-33812048
>chr9:33812137-33818186
>chr9:33818410-33824648
>chr9:33825721-33825996
>chr9:33826228-33826403
>chr9:33826459-33826975
>chr9:33827075-33827884
>chr9:33828244-33828351
>chr9:33829013-33829150
>chr9:33829820-33830526
>chr9:33830680-33830755
>chr9:33830832-33830910
>chr9:33831043-33831476
>chr9:33831751-33833336
>chr9:33833384-33838795
>chr9:33839182-33866245
>chr9:33866362-33866393
>chr9:33866653-33866686
>chr9:33866995-33867216
>chr9:33867379-33867668
>chr9:33867725-33868115
>chr9:33868618-33868710
>chr9:33869024-33869171
>chr9:33869500-33869530
>chr9:33869773-33869822
>chr9:33869970-33870042
>chr9:33871796-33871844
>chr9:33872821-33872903
>chr9:33872941-33874479
>chr9:33874541-33876953
>chr9:33876991-33877024
>chr9:33877134-33882939
>chr9:33882982-33899229
>chr9:33899261-33901990
>chr9:33902076-33902107
>chr9:33902318-33902405
>chr9:33902637-33902724
>chr9:33902836-33902923
>chr9:33903293-33903357
>chr9:33903617-33903633
>chr9:33905365-33905500
>chr9:33905600-33905735
>chr9:33907054-33907731
>chr9:33907788-33908480
>chr9:33908615-33910881
>chr9:33910988-33913198
>chr9:33913298-33918970
>chr9:33919070-33919086
>chr9:33919103-33919369
>chr9:33919405-33919805
>chr9:33920482-33926974
>chr9:33927135-33927500
>chr9:33928191-33928221
>chr9:33928811-33928890
>chr9:33929767-33929852
>chr9:33930016-33930102
>chr9:33930306-33930397
>chr9:33930856-33931001
>chr9:33931282-33931385
>chr9:33931533-33931592
>chr9:33932569-33932628
>chr9:33933189-33933330
>chr9:33933447-33933577
>chr9:33933627-33936547
>chr9:33936971-33937356
>chr9:33937397-33939761
>chr9:33940529-33942749
>chr9:33942849-33942874
>chr9:33942978-33943690
>chr9:33943790-33950430
>chr9:33950549-33962910
>chr9:33963433-33963540
>chr9:33963668-33964031
>chr9:33966277-33966327
>chr9:33966402-33966474
>chr9:33966668-33966739
>chr9:33966781-33966990
>chr9:33967026-33967134
>chr9:33968323-33973295
>chr9:33973975-33982223
>chr9:33982433-33989665
>chr9:33989794-33990918
>chr9:33991058-33995028
>chr9:33995119-33996069
>chr9:33996083-33996098
>chr9:33996198-34002022
>chr9:34002062-34002411
>chr9:34002459-34002992
>chr9:34003170-34012058
>chr9:34012110-34012338
>chr9:34012521-34012686
>chr9:34012730-34012818
>chr9:34013621-34025363
>chr9:34026202-34026396
>chr9:34026481-34026708
>chr9:34026754-34033627
>chr9:34033717-34034112
>chr9:34035183-34035710
>chr9:34035765-34040804
>chr9:34041105-34043281
>chr9:34043409-34043466
>chr9:34043532-34043762
>chr9:34044598-34044693
>chr9:34044848-34046893
>chr9:34046963-34047045
>chr9:34047335-34047526
>chr9:34048715-34050009
>chr9:34051853-34051887
>chr9:34051961-34052000
>chr9:34052057-34052468
>chr9:34052779-34052830
>chr9:34053065-34053198
>chr9:34055361-34062224
>chr9:34063164-34063453
>chr9:34063645-34063684
>chr9:34063944-34066622
>chr9:34067990-34068339
>chr9:34068389-34069250
>chr9:34069341-34069435
>chr9:34069586-34069790
>chr9:34071882-34077672
>chr9:34077844-34078037
>chr9:34078107-34078167
>chr9:34078846-34078956
>chr9:34079091-34079170
>chr9:34079359-34079802
>chr9:34079997-34082443
>chr9:34082477-34082826
>chr9:34084189-34090475
>chr9:34090691-34092638
>chr9:34092702-34094438
>chr9:34094462-34097216
>chr9:34098824-34098861
>chr9:34099337-34100732
>chr9:34101586-34101967
>chr9:34102026-34102778
>chr9:34106143-34106335
>chr9:34107705-34109649
>chr9:34109865-34120648
>chr9:34120995-34121399
>chr9:34121542-34121872
>chr9:34122115-34122264
>chr9:34123483-34123527
>chr9:34123715-34123806
>chr9:34125044-34125748
>chr9:34125775-34127283
>chr9:34128593-34129661
>chr9:34131673-34132097
>chr9:34133999-34134114
>chr9:34134548-34134713
>chr9:34134786-34134910
>chr9:34135043-34137230
>chr9:34137594-34137644
>chr9:34137728-34137794
>chr9:34137897-34141270
>chr9:34141483-34141570
>chr9:34144737-34145272
>chr9:34145359-34145517
>chr9:34145657-34146191
>chr9:34146307-34146468
>chr9:34146640-34146703
>chr9:34146742-34146789
>chr9:34146958-34147270
>chr9:34147762-34147799
>chr9:34149301-34149383
>chr9:34149522-34149744
>chr9:34149843-34150617
>chr9:34150696-34151464
>chr9:34151531-34151906
>chr9:34152671-34152721
>chr9:34154785-34154874
>chr9:34154906-34154942
>chr9:34156676-34156855
>chr9:34157125-34157180
>chr9:34157354-34158764
>chr9:34158884-34158921
>chr9:34159102-34159195
>chr9:34159990-34162371
>chr9:34162421-34162457
>chr9:34162529-34162728
>chr9:34162904-34164274
>chr9:34164483-34164806
>chr9:34164834-34168321
>chr9:34168486-34170100
>chr9:34170263-34171322
>chr9:34171422-34174261
>chr9:34174412-34178136
>chr9:34178196-34181782
>chr9:34181818-34182361
>chr9:34182404-34182959
>chr9:34183365-34183395
>chr9:34183774-34184303
>chr9:34184458-34194189
>chr9:34194259-34194352
>chr9:34194442-34195356
>chr9:34195547-34197680
>chr9:34197780-34203521
>chr9:34203649-34204075
>chr9:34204108-34204356
>chr9:34204482-34204572
>chr9:34204625-34204689
>chr9:34204728-34204786
>chr9:34204820-34205126
>chr9:34205167-34205593
>chr9:34205636-34205985
>chr9:34206138-34206179
>chr9:34206532-34206685
>chr9:34206736-34207104
>chr9:34207150-34207223
>chr9:34208099-34208133
>chr9:34208696-34210738
>chr9:34210851-34212038
>chr9:34212148-34212797
>chr9:34212907-34212950
>chr9:34213297-34213398
>chr9:34214223-34214318
>chr9:34214528-34214571
>chr9:34214742-34214790
>chr9:34215142-34215193
>chr9:34215398-34215892
>chr9:34215918-34228027
>chr9:34228048-34231174
>chr9:34231406-34231441
>chr9:34231548-34232330
>chr9:34232411-34232873
>chr9:34233150-34238021
>chr9:34238688-34238866
>chr9:34238975-34239116
>chr9:34239242-34239468
>chr9:34240078-34240226
>chr9:34240890-34240925
>chr9:34241230-34241494
>chr9:34241582-34241922
>chr9:34241979-34243252
>chr9:34243322-34246894
>chr9:34247028-34252975
>chr9:34253075-34253203
>chr9:34253603-34253733
>chr9:34253778-34255319
>chr9:34255398-34257102
>chr9:34257144-34259944
>chr9:34259998-34260916
>chr9:34260981-34261016
>chr9:34261080-34262744
>chr9:34262897-34264942
>chr9:34264970-34266258
>chr9:34266450-34266630
>chr9:34267354-34268750
>chr9:34268783-34269110
>chr9:34269162-34269210
>chr9:34269282-34269497
>chr9:34269545-34270325
>chr9:34270448-34270661
>chr9:34270795-34271175
>chr9:34271215-34271993
>chr9:34272059-34278318
>chr9:34278452-34279602
>chr9:34279987-34280567
>chr9:34280644-34280684
>chr9:34281453-34281769
>chr9:34281836-34282029
>chr9:34282069-34283091
>chr9:34283132-34284067
>chr9:34284311-34287219
>chr9:34287807-34287989
>chr9:34288092-34288233
>chr9:34288380-34288585
>chr9:34289195-34289316
>chr9:34290007-34290042
>chr9:34290624-34291195
>chr9:34291238-34292185
>chr9:34292254-34292720
>chr9:34292791-34293002
>chr9:34293094-34294095
>chr9:34294149-34294374
>chr9:34294430-34294603
>chr9:34294683-34295503
>chr9:34295626-34295667
>chr9:34296128-34296213
>chr9:34296479-34296595
>chr9:34297370-34297422
>chr9:34297496-34297534
>chr9:34297607-34297664
>chr9:34298196-34301182
>chr9:34301249-34301456
>chr9:34301496-34302941
>chr9:34303991-34304194
>chr9:34304212-34310978
>chr9:34311062-34311691
>chr9:34311738-34311915
>chr9:34311946-34312270
>chr9:34312376-34312597
>chr9:34312668-34312830
>chr9:34313861-34313920
>chr9:34314432-34316502
>chr9:34316546-34316597
>chr9:34316676-34316800
>chr9:34317102-34319638
>chr9:34319658-34321520
>chr9:34321563-34322985
>chr9:34323050-34324261
>chr9:34324361-34330351
>chr9:34331455-34331540
>chr9:34331609-34334393
>chr9:34334598-34334678
>chr9:34334724-34336311
>chr9:34336375-34336738
>chr9:34336933-34337087
>chr9:34337166-34337245
>chr9:34337321-34337387
>chr9:34337439-34337884
>chr9:34337929-34338238
>chr9:34338338-34338371
>chr9:34338464-34347805
>chr9:34348131-34348147
>chr9:34349683-34350119
>chr9:34350145-34350471
>chr9:34350473-34351708
>chr9:34351789-34354173
>chr9:34354218-34354490
>chr9:34354782-34354928
>chr9:34355024-34363933
>chr9:34364011-34364050
>chr9:34364106-34364352
>chr9:34364425-34364756
>chr9:34364807-34367982
>chr9:34368001-34368138
>chr9:34373377-34373452
>chr9:34373980-34374093
>chr9:34374862-34375019
>chr9:34375152-34375253
>chr9:34375316-34375551
>chr9:34377233-34377291
>chr9:34377702-34377802
>chr9:34378348-34386306
>chr9:34386349-34390491
>chr9:34390804-34399943
>chr9:34400683-34400723
>chr9:34401325-34401359
>chr9:34402977-34403062
>chr9:34406045-34407692
>chr9:34407944-34408201
>chr9:34408305-34408362
>chr9:34408842-34415123
>chr9:34415484-34415499
>chr9:34415599-34421997
>chr9:34422646-34422701
>chr9:34422721-34423029
>chr9:34423433-34427430
>chr9:34427488-34427543
>chr9:34427843-34428254
>chr9:34428723-34436647
>chr9:34436680-34436828
>chr9:34436876-34440479
>chr9:34442967-34443933
>chr9:34444981-34445155
>chr9:34445258-34445327
>chr9:34445526-34445752
>chr9:34446111-34446145
>chr9:34449260-34449504
>chr9:34450667-34450744
>chr9:34450933-34452353
>chr9:34452430-34452588
>chr9:34452678-34453116
>chr9:34453232-34453271
>chr9:34454538-34454885
>chr9:34454944-34455118
>chr9:34455288-34455351
>chr9:34457760-34458972
>chr9:34459481-34459601
>chr9:34459718-34459753
>chr9:34460971-34461695
>chr9:34461834-34466603
>chr9:34466697-34467725
>chr9:34467826-34484120
>chr9:34484162-34484482
>chr9:34484573-34485276
>chr9:34485347-34485699
>chr9:34485848-34485905
>chr9:34485969-34486238
>chr9:34486324-34486572
>chr9:34487747-34488166
>chr9:34488333-34491605
>chr9:34491682-34491745
>chr9:34491771-34492862
>chr9:34492936-34493112
>chr9:34493241-34497052
>chr9:34497095-34498764
>chr9:34498830-34500545
>chr9:34500675-34501116
>chr9:34502589-34503008
>chr9:34503507-34507370
>chr9:34507524-34507539
>chr9:34507829-34508179
>chr9:34508313-34508685
>chr9:34508766-34509168
>chr9:34509510-34510128
>chr9:34510183-34511563
>chr9:34511765-34512129
>chr9:34512230-34513199
>chr9:34513576-34515631
>chr9:34515675-34516271
>chr9:34516632-34519479
>chr9:34520345-34542258
>chr9:34542665-34544058
>chr9:34544399-34544801
>chr9:34544882-34545254
>chr9:34545388-34545738
>chr9:34545941-34546038
>chr9:34546148-34546260
>chr9:34546718-34546796
>chr9:34551709-34551829
>chr9:34551968-34552244
>chr9:34552583-34552670
>chr9:34552844-34552884
>chr9:34553073-34553448
>chr9:34554008-34554170
>chr9:34554244-34554330
>chr9:34554377-34554454
>chr9:34554607-34554682
>chr9:34554723-34555121
>chr9:34555461-34555642
>chr9:34555713-34555794
>chr9:34555843-34556164
>chr9:34556358-34556427
>chr9:34556511-34558175
>chr9:34558248-34558284
>chr9:34558337-34558514
>chr9:34558563-34559520
>chr9:34559598-34559709
>chr9:34559868-34561941
>chr9:34562079-34562117
>chr9:34562184-34562401
>chr9:34562568-34563293
>chr9:34564710-34565570
>chr9:34566074-34566147
>chr9:34566252-34566350
>chr9:34566439-34566469
>chr9:34566688-34566739
>chr9:34567219-34567467
>chr9:34568458-34568578
>chr9:34568704-34572058
>chr9:34572248-34573164
>chr9:34573264-34577673
>chr9:34578821-34578877
>chr9:34578908-34578993
>chr9:34579294-34579370
>chr9:34579405-34579529
>chr9:34579591-34579640
>chr9:34579720-34579769
>chr9:34579849-34579901
>chr9:34579995-34581159
>chr9:34581287-34581320
>chr9:34581419-34581605
>chr9:34581732-34581858
>chr9:34582097-34583602
>chr9:34583665-34583753
>chr9:34585149-34585186
>chr9:34587090-34587769
>chr9:34587898-34587954
>chr9:34588040-34588829
>chr9:34588903-34590982
>chr9:34591046-34591203
>chr9:34591251-34591306
>chr9:34591379-34591485
>chr9:34591538-34591809
>chr9:34591880-34592178
>chr9:34592254-34592791
>chr9:34592819-34593179
>chr9:34593241-34594307
>chr9:34594556-34594666
>chr9:34596562-34596654
>chr9:34596715-34596907
>chr9:34597607-34597711
>chr9:34597785-34612381
>chr9:34612574-34614027
>chr9:34614064-34615646
>chr9:34615737-34615957
>chr9:34616042-34617203
>chr9:34617289-34617430
>chr9:34617562-34617640
>chr9:34617755-34617878
>chr9:34618295-34618802
>chr9:34618929-34620962
>chr9:34621142-34621270
>chr9:34621515-34621669
>chr9:34621724-34622257
>chr9:34622307-34623295
>chr9:34623533-34624341
>chr9:34624504-34624599
>chr9:34624897-34625102
>chr9:34625184-34625323
>chr9:34625362-34625480
>chr9:34626013-34626177
>chr9:34626209-34626401
>chr9:34626522-34626703
>chr9:34626783-34626894
>chr9:34627016-34627400
>chr9:34627475-34627507
>chr9:34627573-34627635
>chr9:34627754-34627988
>chr9:34628044-34644951
>chr9:34644997-34646363
>chr9:34646391-34646441
>chr9:34646863-34646928
>chr9:34647071-34650278
>chr9:34650295-34651560
>chr9:34651606-34651710
>chr9:34651810-34673125
>chr9:34673502-34673653
>chr9:34673721-34673770
>chr9:34673810-34673850
>chr9:34674026-34674183
>chr9:34674256-34674298
>chr9:34677038-34677939
>chr9:34678442-34689680
>chr9:34690696-34690991
>chr9:34691033-34691216
>chr9:34691516-34691720
>chr9:34691843-34692046
>chr9:34692145-34692535
>chr9:34692749-34692787
>chr9:34692957-34693081
>chr9:34694110-34694188
>chr9:34696955-34697039
>chr9:34697061-34697093
>chr9:34697348-34697506
>chr9:34697571-34704246
>chr9:34704305-34712315
>chr9:34714402-34714488
>chr9:34714720-34714803
>chr9:34719873-34729224
>chr9:34730409-34730479
>chr9:34730665-34730699
>chr9:34731390-34731444
>chr9:34732412-34732447
>chr9:34734716-34735376
>chr9:34735679-34737228
>chr9:34738918-34746638
>chr9:34746826-34747125
>chr9:34747729-34747887
>chr9:34749260-34749428
>chr9:34750081-34750762
>chr9:34751599-34754243
>chr9:34754349-34754561
>chr9:34755044-34755330
>chr9:34755423-34757279
>chr9:34757513-34757688
>chr9:34758000-34758649
>chr9:34758695-34758970
>chr9:34759858-34761213
>chr9:34761924-34761972
>chr9:34762033-34762087
>chr9:34763383-34763435
>chr9:34764727-34764892
>chr9:34764928-34764981
>chr9:34765006-34765434
>chr9:34765779-34766448
>chr9:34766639-34767236
>chr9:34767339-34767495
>chr9:34767575-34768146
>chr9:34768252-34768811
>chr9:34768972-34769431
>chr9:34769551-34769878
>chr9:34770058-34770171
>chr9:34770340-34770403
>chr9:34770915-34771248
>chr9:34771991-34772036
>chr9:34772846-34774748
>chr9:34775027-34775356
>chr9:34775778-34775853
>chr9:34775919-34778643
>chr9:34778891-34779442
>chr9:34779482-34780361
>chr9:34780481-34780613
>chr9:34780736-34780793
>chr9:34781738-34783235
>chr9:34783490-34784744
>chr9:34784864-34786789
>chr9:34786995-34788309
>chr9:34788856-34789641
>chr9:34789691-34789975
>chr9:34790016-34791284
>chr9:34791559-34791817
>chr9:34792213-34792282
>chr9:34792573-34793056
>chr9:34793137-34802333
>chr9:34802535-34802747
>chr9:34802778-34802845
>chr9:34802918-34803109
>chr9:34803500-34803554
>chr9:34804829-34805079
>chr9:34805375-34806100
>chr9:34808772-34808805
>chr9:34809778-34809877
>chr9:34813096-34813296
>chr9:34813401-34813855
>chr9:34813999-34814082
>chr9:34814132-34816127
>chr9:34816172-34816399
>chr9:34816477-34819415
>chr9:34819500-34820574
>chr9:34820647-34820691
>chr9:34820869-34821357
>chr9:34821449-34821938
>chr9:34822032-34822128
>chr9:34822174-34823040
>chr9:34823108-34824551
>chr9:34824623-34825201
>chr9:34825228-34825353
>chr9:34825380-34826799
>chr9:34828355-34828399
>chr9:34828562-34828729
>chr9:34828901-34829109
>chr9:34829186-34829511
>chr9:34829586-34832895
>chr9:34833425-34835714
>chr9:34835890-34837171
>chr9:34837352-34840028
>chr9:34840219-34842117
>chr9:34849227-34849641
>chr9:34849675-34849897
>chr9:34851231-34851311
>chr9:34852088-34852125
>chr9:34852796-34852825
>chr9:34853132-34853201
>chr9:34855619-34856297
>chr9:34858026-34858070
>chr9:34859897-34860156
>chr9:34862391-34862544
>chr9:34863863-34866059
>chr9:34867481-34867635
>chr9:34868954-34882874
>chr9:34882918-34883018
>chr9:34883069-34883122
>chr9:34883152-34883191
>chr9:34883388-34885425
>chr9:34885467-34885508
>chr9:34886115-34886143
>chr9:34886354-34886440
>chr9:34886676-34886896
>chr9:34887007-34887046
>chr9:34887330-34887360
>chr9:34887768-34893695
>chr9:34894844-34894917
>chr9:34895064-34895119
>chr9:34895674-34897117
>chr9:34897135-34897508
>chr9:34897525-34897719
>chr9:34897750-34897973
>chr9:34898340-34898478
>chr9:34898731-34919071
>chr9:34919286-34921937
>chr9:34921979-34922347
>chr9:34922394-34922801
>chr9:34922893-34923748
>chr9:34923888-34924059
>chr9:34924399-34926576
>chr9:34926757-34926796
>chr9:34927401-34928144
>chr9:34928223-34928697
>chr9:34928751-34928861
>chr9:34928918-34930804
>chr9:34930934-34932259
>chr9:34932439-34932478
>chr9:34933084-34933179
>chr9:34933964-34935201
>chr9:34935249-34935620
>chr9:34935862-34935995
>chr9:34936199-34944453
>chr9:34944553-34944572
>chr9:34944654-34946819
>chr9:34947301-34947407
>chr9:34947504-34949119
>chr9:34949610-34952883
>chr9:34952957-34958296
>chr9:34958311-34964551
>chr9:34964747-34967133
>chr9:34967233-34973794
>chr9:34973830-34989477
>chr9:34989622-34989711
>chr9:34989793-34989919
>chr9:34991037-34991134
>chr9:34991174-34991260
>chr9:34991649-34991944
>chr9:34992798-34992895
>chr9:34993006-34993191
>chr9:34993538-34995606
>chr9:34996107-34997569
>chr9:34997645-34998592
>chr9:34998706-34999326
>chr9:35000188-35000408
>chr9:35000438-35002223
>chr9:35002290-35002811
>chr9:35002911-35002947
>chr9:35002991-35007978
>chr9:35008099-35008383
>chr9:35008434-35008543
>chr9:35008591-35008812
>chr9:35008980-35009477
>chr9:35009630-35009807
>chr9:35009902-35017500
>chr9:35017575-35017612
>chr9:35017874-35018164
>chr9:35018278-35018373
>chr9:35018631-35018678
>chr9:35018771-35018869
>chr9:35019186-35019220
>chr9:35019328-35019366
>chr9:35019411-35019462
>chr9:35019783-35019862
>chr9:35019908-35020095
>chr9:35020188-35020427
>chr9:35020512-35020554
>chr9:35020587-35020744
>chr9:35020803-35021199
>chr9:35021230-35021323
>chr9:35021379-35021551
>chr9:35021852-35021932
>chr9:35022168-35022343
>chr9:35024367-35025087
>chr9:35025199-35025937
>chr9:35031849-35034663
>chr9:35034778-35043246
>chr9:35043346-35047165
>chr9:35047213-35058996
>chr9:35059033-35059087
>chr9:35059154-35059527
>chr9:35059942-35059991
>chr9:35060302-35060400
>chr9:35061050-35061141
>chr9:35062358-35066943
>chr9:35067000-35067108
>chr9:35067154-35072180
>chr9:35072899-35088986
>chr9:35091281-35095788
>chr9:35095820-35095874
>chr9:35096209-35097408
>chr9:35097521-35097970
>chr9:35098036-35098231
>chr9:35098240-35098311
>chr9:35098590-35098670
>chr9:35098687-35098937
>chr9:35098958-35099391
>chr9:35099515-35099542
>chr9:35099732-35101470
>chr9:35101570-35103387
>chr9:35105058-35105075
>chr9:35106750-35106953
>chr9:35107359-35112434
>chr9:35112469-35113127
>chr9:35113188-35113232
>chr9:35114891-35114950
>chr9:35115388-35115626
>chr9:35115704-35115785
>chr9:35116285-35116405
>chr9:35117416-35117491
>chr9:35117978-35118180
>chr9:35118829-35119145
>chr9:35121206-35121442
>chr9:35121848-35124161
>chr9:35124208-35125047
>chr9:35125162-35125576
>chr9:35125781-35125818
>chr9:35126291-35126336
>chr9:35126449-35126515
>chr9:35126551-35128421
>chr9:35128909-35129227
>chr9:35129554-35129614
>chr9:35129647-35129684
>chr9:35129717-35129747
>chr9:35129890-35129933
>chr9:35130283-35130315
>chr9:35130447-35130477
>chr9:35131201-35131273
>chr9:35131410-35131458
>chr9:35131759-35131814
>chr9:35131888-35131920
>chr9:35132588-35136832
>chr9:35136888-35138955
>chr9:35139079-35139389
>chr9:35139464-35139612
>chr9:35139652-35139681
>chr9:35139781-35139929
>chr9:35140036-35140069
>chr9:35140117-35140456
>chr9:35140532-35140605
>chr9:35140753-35140777
>chr9:35141086-35141223
>chr9:35141351-35141784
>chr9:35142205-35142273
>chr9:35142608-35142819
>chr9:35143791-35143826
>chr9:35144860-35144898
>chr9:35144996-35145113
>chr9:35145153-35145228
>chr9:35145871-35147409
>chr9:35147592-35147786
>chr9:35147874-35149231
>chr9:35149317-35149633
>chr9:35149971-35150811
>chr9:35151128-35152173
>chr9:35152203-35152403
>chr9:35152425-35153352
>chr9:35153382-35156943
>chr9:35157149-35157406
>chr9:35157489-35166035
>chr9:35166187-35166263
>chr9:35166672-35174008
>chr9:35174096-35174163
>chr9:35174215-35174504
>chr9:35174652-35174982
>chr9:35175027-35175485
>chr9:35175521-35176997
>chr9:35177144-35177268
>chr9:35177380-35178115
>chr9:35178143-35178579
>chr9:35178623-35179320
>chr9:35179373-35179388
>chr9:35180372-35180387
>chr9:35186083-35186168
>chr9:35186393-35186830
>chr9:35186899-35187184
>chr9:35187323-35188879
>chr9:35188940-35188977
>chr9:35189045-35189622
>chr9:35189700-35189930
>chr9:35190036-35190122
>chr9:35190200-35200007
>chr9:35200139-35200206
>chr9:35200323-35200515
>chr9:35200549-35200853
>chr9:35200966-35201006
>chr9:35201070-35201106
>chr9:35201454-35201792
>chr9:35202793-35203112
>chr9:35203212-35203452
>chr9:35204338-35204407
>chr9:35204558-35204625
>chr9:35204788-35205517
>chr9:35205663-35205714
>chr9:35205967-35206041
>chr9:35206194-35206360
>chr9:35206441-35206770
>chr9:35206843-35206922
>chr9:35207009-35207064
>chr9:35207180-35216510
>chr9:35216535-35223479
>chr9:35223555-35223731
>chr9:35223982-35224151
>chr9:35225031-35230771
>chr9:35230856-35230890
>chr9:35230976-35231498
>chr9:35231591-35234345
>chr9:35234463-35238073
>chr9:35238161-35238830
>chr9:35238923-35239092
>chr9:35240211-35240314
>chr9:35240428-35240482
>chr9:35240591-35240643
>chr9:35241331-35241403
>chr9:35242686-35246211
>chr9:35246380-35246538
>chr9:35246713-35247424
>chr9:35247452-35248239
>chr9:35256354-35257478
>chr9:35257556-35257987
>chr9:35258013-35262832
>chr9:35262881-35263776
>chr9:35264095-35277405
>chr9:35277482-35277595
>chr9:35277639-35312176
>chr9:35312206-35314120
>chr9:35314985-35318924
>chr9:35319192-35319237
>chr9:35319437-35319501
>chr9:35319555-35319939
>chr9:35320007-35320289
>chr9:35320310-35320389
>chr9:35320991-35321130
>chr9:35321190-35322975
>chr9:35323003-35323487
>chr9:35323573-35323648
>chr9:35323789-35324215
>chr9:35324303-35324442
>chr9:35324506-35326713
>chr9:35326808-35327671
>chr9:35327725-35328276
>chr9:35328304-35329304
>chr9:35330024-35330170
>chr9:35330312-35330365
>chr9:35330440-35331943
>chr9:35332185-35333347
>chr9:35333397-35333570
>chr9:35333608-35333645
>chr9:35333721-35334449
>chr9:35334473-35334522
>chr9:35334732-35334825
>chr9:35335072-35335153
>chr9:35335239-35335289
>chr9:35335314-35335446
>chr9:35335568-35335601
>chr9:35335702-35335784
>chr9:35335816-35336055
>chr9:35336183-35336392
>chr9:35336431-35337490
>chr9:35337527-35337645
>chr9:35337666-35337987
>chr9:35338021-35338037
>chr9:35338137-35341199
>chr9:35341326-35341491
>chr9:35341590-35341626
>chr9:35342875-35343029
>chr9:35343183-35350588
>chr9:35350609-35351212
>chr9:35351247-35371488
>chr9:35372413-35374860
>chr9:35374917-35375024
>chr9:35375069-35375641
>chr9:35375669-35381881
>chr9:35385754-35385806
>chr9:35387173-35387234
>chr9:35387476-35387631
>chr9:35387949-35387997
>chr9:35388975-35389057
>chr9:35389097-35389139
>chr9:35389385-35389491
>chr9:35389916-35390150
>chr9:35392332-35392373
>chr9:35392534-35392667
>chr9:35392724-35392901
>chr9:35395085-35396259
>chr9:35396439-35400269
>chr9:35400369-35400391
>chr9:35400469-35412769
>chr9:35412865-35413970
>chr9:35414074-35414112
>chr9:35414199-35416625
>chr9:35416719-35416780
>chr9:35416855-35416896
>chr9:35417157-35417308
>chr9:35417683-35417740
>chr9:35417824-35418040
>chr9:35418155-35418706
>chr9:35418725-35419075
>chr9:35419167-35419615
>chr9:35419722-35424271
>chr9:35424570-35428949
>chr9:35428986-35431934
>chr9:35431962-35432723
>chr9:35432756-35435020
>chr9:35435370-35437262
>chr9:35437315-35438245
>chr9:35438444-35438568
>chr9:35438622-35438652
>chr9:35438747-35439333
>chr9:35439403-35439460
>chr9:35439637-35439758
>chr9:35440227-35440280
>chr9:35440382-35440477
>chr9:35440636-35440724
>chr9:35440826-35443479
>chr9:35444277-35445485
>chr9:35445538-35447231
>chr9:35447284-35448056
>chr9:35448258-35456576
>chr9:35456633-35456706
>chr9:35456823-35458433
>chr9:35459650-35461876
>chr9:35462000-35463262
>chr9:35463594-35465165
>chr9:35465199-35465387
>chr9:35465459-35468333
>chr9:35468533-35468594
>chr9:35468631-35468942
>chr9:35469003-35472605
>chr9:35472805-35472865
>chr9:35472899-35473214
>chr9:35473245-35473610
>chr9:35473713-35473811
>chr9:35473924-35473978
>chr9:35474202-35474577
>chr9:35474640-35476356
>chr9:35476388-35478404
>chr9:35478477-35478657
>chr9:35478707-35479032
>chr9:35479184-35479950
>chr9:35479986-35480862
>chr9:35480908-35483047
>chr9:35483149-35483442
>chr9:35484557-35484597
>chr9:35484916-35484989
>chr9:35485402-35485760
>chr9:35487460-35487518
>chr9:35487549-35487729
>chr9:35487756-35488126
>chr9:35488229-35488540
>chr9:35488953-35488989
>chr9:35489402-35489678
>chr9:35489859-35490947
>chr9:35491068-35491412
>chr9:35492088-35492182
>chr9:35492475-35492536
>chr9:35492645-35492756
>chr9:35492837-35493265
>chr9:35493397-35493747
>chr9:35493787-35494135
>chr9:35494181-35496459
>chr9:35496468-35496967
>chr9:35497110-35497172
>chr9:35497917-35498011
>chr9:35498124-35499272
>chr9:35499309-35499841
>chr9:35500166-35500355
>chr9:35500418-35500615
>chr9:35500664-35500775
>chr9:35501020-35501156
>chr9:35501224-35502379
>chr9:35502418-35502550
>chr9:35502628-35502670
>chr9:35503113-35503443
>chr9:35503709-35504614
>chr9:35504709-35519551
>chr9:35519626-35520412
>chr9:35520461-35520864
>chr9:35520895-35522590
>chr9:35522664-35523136
>chr9:35523193-35523249
>chr9:35523287-35523944
>chr9:35524011-35524404
>chr9:35524484-35524557
>chr9:35524622-35524769
>chr9:35524853-35525066
>chr9:35525200-35526349
>chr9:35526490-35526619
>chr9:35526729-35526801
>chr9:35527103-35527144
>chr9:35527176-35527298
>chr9:35527524-35527760
>chr9:35527794-35530411
>chr9:35530606-35530640
>chr9:35531395-35531436
>chr9:35531646-35531741
>chr9:35531957-35532079
>chr9:35532240-35532310
>chr9:35532446-35534139
>chr9:35534172-35535728
>chr9:35535785-35535957
>chr9:35536633-35536834
>chr9:35537045-35537128
>chr9:35537345-35537547
>chr9:35537628-35538826
>chr9:35538899-35539000
>chr9:35539224-35539458
>chr9:35539585-35539666
>chr9:35540013-35541062
>chr9:35541203-35541239
>chr9:35541354-35541436
>chr9:35541479-35541556
>chr9:35541648-35541722
>chr9:35541797-35541855
>chr9:35541973-35542164
>chr9:35542618-35544023
>chr9:35544052-35544273
>chr9:35544448-35544563
>chr9:35544708-35544843
>chr9:35545691-35547319
>chr9:35547375-35547447
>chr9:35547624-35547672
>chr9:35548783-35549147
>chr9:35549195-35549322
>chr9:35549415-35549468
>chr9:35549509-35549779
>chr9:35549804-35550711
>chr9:35550753-35554267
>chr9:35555645-35555910
>chr9:35555972-35556086
>chr9:35556444-35556969
>chr9:35557741-35558084
>chr9:35558205-35558274
>chr9:35558801-35559047
>chr9:35559116-35559210
>chr9:35559336-35559404
>chr9:35559454-35560779
>chr9:35560820-35561151
>chr9:35561328-35575274
>chr9:35575374-35575608
>chr9:35576292-35577158
>chr9:35577224-35577265
>chr9:35577375-35577520
>chr9:35577613-35577666
>chr9:35577707-35577977
>chr9:35578002-35578909
>chr9:35578951-35579729
>chr9:35579956-35579978
>chr9:35580836-35581122
>chr9:35581314-35592576
>chr9:35592700-35593806
>chr9:35593906-35593921
>chr9:35593977-35594339
>chr9:35594395-35594900
>chr9:35595007-35595032
>chr9:35595193-35595379
>chr9:35595425-35595481
>chr9:35595554-35595772
>chr9:35595848-35595945
>chr9:35595989-35596027
>chr9:35596059-35596302
>chr9:35596354-35596473
>chr9:35596520-35596711
>chr9:35596977-35596993
>chr9:35597093-35597155
>chr9:35597210-35597329
>chr9:35597376-35597567
>chr9:35597787-35597837
>chr9:35597860-35598040
>chr9:35598108-35598291
>chr9:35598542-35598614
>chr9:35598660-35598693
>chr9:35598759-35599025
>chr9:35599067-35599277
>chr9:35599661-35599943
>chr9:35600004-35600112
>chr9:35600251-35600316
>chr9:35600528-35600614
>chr9:35600663-35600804
>chr9:35600977-35601119
>chr9:35601610-35601647
>chr9:35602122-35602191
>chr9:35602275-35602463
>chr9:35602615-35602708
>chr9:35603131-35603215
>chr9:35603346-35603670
>chr9:35603772-35606023
>chr9:35607343-35607684
>chr9:35607748-35613020
>chr9:35613060-35613310
>chr9:35613356-35613542
>chr9:35613702-35613764
>chr9:35614208-35614411
>chr9:35614619-35614988
>chr9:35615229-35615363
>chr9:35615418-35615601
>chr9:35616302-35616664
>chr9:35616733-35616832
>chr9:35617016-35617288
>chr9:35617338-35617633
>chr9:35617676-35619551
>chr9:35619626-35620557
>chr9:35620595-35620897
>chr9:35621024-35621092
>chr9:35621225-35625044
>chr9:35625232-35634977
>chr9:35637018-35637147
>chr9:35640690-35641127
>chr9:35646100-35672605
>chr9:35672632-35676194
>chr9:35676225-35676572
>chr9:35676675-35678137
>chr9:35679141-35679579
>chr9:35679612-35679834
>chr9:35680384-35682432
>chr9:35682525-35682558
>chr9:35682658-35683703
>chr9:35683803-35691966
>chr9:35692221-35694443
>chr9:35695575-35695590
>chr9:35696590-35708163
>chr9:35708263-35708278
>chr9:35708448-35708855
>chr9:35708908-35708989
>chr9:35712322-35712581
>chr9:35718876-35720787
>chr9:35720843-35721498
>chr9:35721550-35721662
>chr9:35721714-35723646
>chr9:35723705-35726253
>chr9:35726931-35727069
>chr9:35727568-35727609
>chr9:35727665-35727809
>chr9:35727919-35728296
>chr9:35730887-35740229
>chr9:35740583-35740639
>chr9:35742792-35742931
>chr9:35743181-35743226
>chr9:35743512-35744096
>chr9:35744171-35745566
>chr9:35745607-35747490
>chr9:35747525-35749345
>chr9:35749374-35749921
>chr9:35749987-35751363
>chr9:35751569-35752128
>chr9:35752378-35752986
>chr9:35753018-35758554
>chr9:35758619-35758893
>chr9:35760131-35760236
>chr9:35760845-35761098
>chr9:35761100-35765869
>chr9:35765977-35766780
>chr9:35767123-35773731
>chr9:35776288-35776413
>chr9:35777038-35777088
>chr9:35777540-35777603
>chr9:35777737-35777774
>chr9:35778002-35778165
>chr9:35778429-35778526
>chr9:35778663-35778905
>chr9:35780337-35780352
>chr9:35780974-35781010
>chr9:35781480-35781616
>chr9:35781832-35781872
>chr9:35781920-35781962
>chr9:35782008-35782300
>chr9:35782526-35782680
>chr9:35782829-35787827
>chr9:35787926-35788148
>chr9:35788195-35799202
>chr9:35799367-35802738
>chr9:35802838-35802855
>chr9:35802911-35806238
>chr9:35806290-35806829
>chr9:35807056-35815564
>chr9:35815664-35816303
>chr9:35816525-35816758
>chr9:35816902-35817680
>chr9:35817895-35820041
>chr9:35820141-35822540
>chr9:35822664-35826475
>chr9:35826784-35827362
>chr9:35827532-35828839
>chr9:35828869-35829002
>chr9:35829102-35834924
>chr9:35835024-35836717
>chr9:35836871-35839890
>chr9:35839919-35841468
>chr9:35841657-35841725
>chr9:35841815-35842198
>chr9:35842233-35842273
>chr9:35842381-35842473
>chr9:35842771-35843145
>chr9:35843236-35843311
>chr9:35843429-35843475
>chr9:35843527-35843558
>chr9:35843761-35844049
>chr9:35844062-35844135
>chr9:35844221-35844337
>chr9:35844527-35844576
>chr9:35844670-35844761
>chr9:35844895-35844931
>chr9:35845104-35845173
>chr9:35845595-35845633
>chr9:35848131-35848298
>chr9:35848620-35848654
>chr9:35850948-35850985
>chr9:35852750-35852813
>chr9:35852847-35852909
>chr9:35855395-35856634
>chr9:35856734-35861090
>chr9:35861134-35864422
>chr9:35864576-35866427
>chr9:35866557-35870539
>chr9:35870656-35876784
>chr9:35876964-35879532
>chr9:35879868-35879909
>chr9:35880000-35880038
>chr9:35880838-35880911
>chr9:35881806-35881877
>chr9:35882432-35882466
>chr9:35882763-35882791
>chr9:35882891-35883332
>chr9:35883492-35883739
>chr9:35883801-35883881
>chr9:35884209-35884253
>chr9:35885483-35885615
>chr9:35885706-35886150
>chr9:35886503-35887801
>chr9:35887836-35888714
>chr9:35888863-35889527
>chr9:35889627-35890071
>chr9:35890217-35891537
>chr9:35891840-35893180
>chr9:35893530-35896750
>chr9:35896925-35905874
>chr9:35906053-35910333
>chr9:35910539-35910931
>chr9:35910978-35911242
>chr9:35911355-35911467
>chr9:35911528-35911568
>chr9:35912347-35912362
>chr9:35913146-35913162
>chr9:35913789-35913890
>chr9:35914771-35915003
>chr9:35915114-35915156
>chr9:35919020-35919171
>chr9:35919298-35919336
>chr9:35919540-35920295
>chr9:35921597-35922492
>chr9:35922560-35922698
>chr9:35922973-35924197
>chr9:35924815-35924870
>chr9:35925854-35925898
>chr9:35927099-35927294
>chr9:35928131-35928174
>chr9:35931154-35931324
>chr9:35931425-35932965
>chr9:35933005-35933119
>chr9:35933251-35933616
>chr9:35935491-35940775
>chr9:35943127-35943394
>chr9:35945633-35945689
>chr9:35945874-35948851
>chr9:35949018-35949054
>chr9:35949872-35949979
>chr9:35950030-35950648
>chr9:35950743-35950847
>chr9:35952033-35952073
>chr9:35952467-35962260
>chr9:35962360-35962378
>chr9:35962677-35963869
>chr9:35963996-35964020
>chr9:35964130-35964626
>chr9:35965147-35965407
>chr9:35965480-35966460
>chr9:35966537-35966735
>chr9:35966926-35967308
>chr9:35967360-35967703
>chr9:35967784-35968242
>chr9:35968798-35969149
>chr9:35970085-35970119
>chr9:35970295-35970478
>chr9:35970560-35972214
>chr9:35972640-35972771
>chr9:35972854-35980755
>chr9:35980805-35981432
>chr9:35981489-35981809
>chr9:35981995-35983101
>chr9:35983201-36003027
>chr9:36003159-36004442
>chr9:36004755-36009148
>chr9:36009289-36017491
>chr9:36017608-36032427
>chr9:36032468-36033487
>chr9:36033922-36034127
>chr9:36034213-36034277
>chr9:36034288-36035113
>chr9:36035422-36036245
>chr9:36036434-36038812
>chr9:36038844-36039183
>chr9:36039578-36039627
>chr9:36039894-36039956
>chr9:36040038-36040117
>chr9:36040450-36040539
>chr9:36040657-36040705
>chr9:36041032-36041529
>chr9:36041608-36044763
>chr9:36044856-36045640
>chr9:36045688-36046405
>chr9:36046529-36051435
>chr9:36051456-36051512
>chr9:36052360-36052440
>chr9:36052613-36052672
>chr9:36053293-36054342
>chr9:36054453-36054517
>chr9:36054536-36055110
>chr9:36055161-36055267
>chr9:36057165-36059315
>chr9:36059361-36061418
>chr9:36061512-36062084
>chr9:36062123-36062314
>chr9:36062467-36062591
>chr9:36062705-36062748
>chr9:36064028-36064063
>chr9:36064312-36065724
>chr9:36065835-36069449
>chr9:36069527-36069712
>chr9:36069936-36069986
>chr9:36070045-36070118
>chr9:36070144-36070593
>chr9:36070647-36072905
>chr9:36073018-36075170
>chr9:36076041-36076075
>chr9:36076545-36076600
>chr9:36077112-36077194
>chr9:36077332-36077580
>chr9:36077652-36077723
>chr9:36077880-36078009
>chr9:36078156-36078265
>chr9:36078403-36078482
>chr9:36078706-36078981
>chr9:36080028-36080072
>chr9:36080987-36081948
>chr9:36082070-36082160
>chr9:36082199-36082285
>chr9:36082448-36082794
>chr9:36083311-36083384
>chr9:36083536-36083684
>chr9:36083764-36100149
>chr9:36100210-36101254
>chr9:36101308-36101543
>chr9:36101996-36103111
>chr9:36103167-36103276
>chr9:36103314-36103376
>chr9:36103413-36103524
>chr9:36103653-36104135
>chr9:36104212-36105557
>chr9:36105642-36107924
>chr9:36108014-36108924
>chr9:36108960-36109123
>chr9:36109170-36109293
>chr9:36109349-36109749
>chr9:36109820-36110109
>chr9:36110224-36122476
>chr9:36122501-36122990
>chr9:36123049-36123261
>chr9:36123571-36136481
>chr9:36136504-36139555
>chr9:36139692-36139733
>chr9:36140184-36140410
>chr9:36140459-36140990
>chr9:36141088-36141225
>chr9:36141400-36141622
>chr9:36141667-36142921
>chr9:36142941-36144568
>chr9:36144755-36145045
>chr9:36145643-36145800
>chr9:36145851-36145912
>chr9:36145977-36152277
>chr9:36152352-36152451
>chr9:36152526-36152566
>chr9:36152575-36152617
>chr9:36153042-36153222
>chr9:36153288-36161345
>chr9:36161364-36162042
>chr9:36162136-36162176
>chr9:36162652-36162754
>chr9:36162795-36165913
>chr9:36166161-36166244
>chr9:36166398-36166510
>chr9:36166894-36167697
>chr9:36167729-36173387
>chr9:36173406-36174221
>chr9:36174313-36175030
>chr9:36175093-36178701
>chr9:36178740-36179917
>chr9:36180014-36180101
>chr9:36180148-36180472
>chr9:36180496-36180894
>chr9:36180957-36181225
>chr9:36181297-36187098
>chr9:36189781-36189849
>chr9:36190376-36190482
>chr9:36190910-36191026
>chr9:36191079-36191346
>chr9:36191527-36191651
>chr9:36191688-36191766
>chr9:36191841-36192185
>chr9:36192228-36192310
>chr9:36192410-36208594
>chr9:36209022-36211005
>chr9:36211105-36214663
>chr9:36214727-36217535
>chr9:36217779-36219229
>chr9:36219323-36219409
>chr9:36219469-36219644
>chr9:36219869-36220094
>chr9:36220117-36220630
>chr9:36221224-36221268
>chr9:36221935-36222977
>chr9:36223057-36223222
>chr9:36223322-36224961
>chr9:36225073-36227538
>chr9:36227613-36227891
>chr9:36227957-36227999
>chr9:36228062-36228836
>chr9:36228936-36231524
>chr9:36231591-36231655
>chr9:36231755-36231770
>chr9:36231779-36232022
>chr9:36232541-36232916
>chr9:36234077-36234151
>chr9:36234198-36234282
>chr9:36234394-36234436
>chr9:36234571-36234904
>chr9:36235083-36236719
>chr9:36236779-36237877
>chr9:36237937-36239019
>chr9:36239081-36241938
>chr9:36242006-36247345
>chr9:36247393-36258659
>chr9:36258794-36274946
>chr9:36275005-36275378
>chr9:36275434-36276192
>chr9:36276239-36276976
>chr9:36277013-36277152
>chr9:36277232-36277384
>chr9:36277491-36294944
>chr9:36295008-36295095
>chr9:36295132-36295192
>chr9:36296010-36296854
>chr9:36296880-36297094
>chr9:36297143-36297495
>chr9:36297628-36298014
>chr9:36298079-36298624
>chr9:36298803-36299202
>chr9:36299237-36299442
>chr9:36299497-36299708
>chr9:36299802-36300297
>chr9:36300334-36300878
>chr9:36300945-36301013
>chr9:36302665-36302758
>chr9:36303606-36309733
>chr9:36310316-36316284
>chr9:36316328-36316662
>chr9:36316744-36317556
>chr9:36317951-36317998
>chr9:36318096-36318147
>chr9:36318620-36318930
>chr9:36318967-36319819
>chr9:36319863-36321101
>chr9:36321171-36321207
>chr9:36321266-36327864
>chr9:36328011-36331009
>chr9:36331064-36331150
>chr9:36331224-36337132
>chr9:36337163-36337633
>chr9:36338035-36338082
>chr9:36338186-36338246
>chr9:36338697-36338840
>chr9:36338899-36353018
>chr9:36353092-36353302
>chr9:36353750-36371604
>chr9:36372260-36373906
>chr9:36374144-36374223
>chr9:36374292-36374387
>chr9:36374520-36375718
>chr9:36375781-36376037
>chr9:36376079-36376365
>chr9:36376428-36387195
>chr9:36387803-36388390
>chr9:36388447-36389246
>chr9:36389278-36389338
>chr9:36389383-36389931
>chr9:36389967-36390580
>chr9:36390627-36391446
>chr9:36391495-36391673
>chr9:36391816-36391864
>chr9:36392018-36393641
>chr9:36393661-36398453
>chr9:36398635-36408200
>chr9:36408214-36409222
>chr9:36411619-36411824
>chr9:36411993-36412039
>chr9:36414798-36415126
>chr9:36415646-36415809
>chr9:36419686-36419725
>chr9:36420177-36420323
>chr9:36420354-36420380
>chr9:36420443-36420484
>chr9:36420926-36421064
>chr9:36423232-36423540
>chr9:36428598-36428735
>chr9:36428831-36429023
>chr9:36429335-36429430
>chr9:36429469-36429572
>chr9:36429742-36429841
>chr9:36430734-36430771
>chr9:36432088-36432185
>chr9:36432370-36432507
>chr9:36432746-36433268
>chr9:36433347-36433420
>chr9:36433485-36434041
>chr9:36434439-36434480
>chr9:36434540-36435468
>chr9:36435635-36435782
>chr9:36436138-36436178
>chr9:36436311-36436562
>chr9:36436647-36436788
>chr9:36437766-36437847
>chr9:36438670-36439390
>chr9:36441083-36441118
>chr9:36441879-36441948
>chr9:36448118-36448188
>chr9:36449853-36450158
>chr9:36457783-36458147
>chr9:36459062-36459234
>chr9:36459314-36459379
>chr9:36459405-36459742
>chr9:36460018-36460216
>chr9:36460325-36460390
>chr9:36460638-36460888
>chr9:36461012-36461249
>chr9:36461371-36461452
>chr9:36461524-36461556
>chr9:36461601-36461639
>chr9:36462243-36463977
>chr9:36464116-36464374
>chr9:36465836-36465885
>chr9:36465965-36466045
>chr9:36467663-36467733
>chr9:36467778-36467815
>chr9:36467922-36467990
>chr9:36471234-36471279
>chr9:36472466-36472699
>chr9:36473045-36473088
>chr9:36473201-36473293
>chr9:36473465-36473730
>chr9:36473853-36473934
>chr9:36474389-36474438
>chr9:36474551-36484591
>chr9:36485002-36485889
>chr9:36486063-36487388
>chr9:36487439-36488736
>chr9:36488873-36489846
>chr9:36490756-36490875
>chr9:36490959-36491003
>chr9:36491061-36491102
>chr9:36491185-36491260
>chr9:36491394-36491552
>chr9:36491589-36500681
>chr9:36500904-36500919
>chr9:36501246-36502776
>chr9:36502934-36504636
>chr9:36504796-36505196
>chr9:36505319-36506119
>chr9:36506219-36508298
>chr9:36508309-36523132
>chr9:36523191-36538411
>chr9:36538437-36545132
>chr9:36545158-36552409
>chr9:36552448-36557409
>chr9:36557482-36558035
>chr9:36558123-36558342
>chr9:36558385-36558659
>chr9:36558736-36558918
>chr9:36559018-36560352
>chr9:36560405-36560733
>chr9:36560753-36561319
>chr9:36561676-36561769
>chr9:36562250-36563255
>chr9:36563370-36563687
>chr9:36563747-36564611
>chr9:36564708-36564852
>chr9:36564907-36566496
>chr9:36566520-36581086
>chr9:36581202-36581544
>chr9:36581574-36581622
>chr9:36581654-36581920
>chr9:36582042-36582106
>chr9:36582169-36582235
>chr9:36584228-36584314
>chr9:36584523-36584685
>chr9:36584869-36584915
>chr9:36584991-36585341
>chr9:36585389-36585435
>chr9:36585693-36585847
>chr9:36586218-36586424
>chr9:36586907-36586936
>chr9:36587036-36587051
>chr9:36587099-36587575
>chr9:36587610-36588229
>chr9:36588550-36597178
>chr9:36597289-36598114
>chr9:36599536-36599595
>chr9:36599711-36599858
>chr9:36599950-36599983
>chr9:36600438-36600515
>chr9:36600607-36600640
>chr9:36600847-36601009
>chr9:36601286-36601330
>chr9:36601605-36601725
>chr9:36601931-36602105
>chr9:36602471-36602567
>chr9:36602689-36602753
>chr9:36603032-36603081
>chr9:36603133-36603360
>chr9:36603421-36604038
>chr9:36604223-36606125
>chr9:36606950-36606978
>chr9:36607514-36607644
>chr9:36607948-36609358
>chr9:36609448-36609877
>chr9:36610083-36610117
>chr9:36610233-36610293
>chr9:36610405-36610520
>chr9:36611549-36612413
>chr9:36612455-36612615
>chr9:36612687-36616241
>chr9:36616417-36617244
>chr9:36617582-36618576
>chr9:36619254-36626149
>chr9:36626180-36626231
>chr9:36627121-36634995
>chr9:36635084-36638472
>chr9:36638597-36640362
>chr9:36640419-36640519
>chr9:36640559-36640612
>chr9:36640696-36640745
>chr9:36640785-36641331
[truncated: 1,406,416 more chars]
