# Supplementary material for: Red: an intelligent, rapid, accurate tool for detecting repeats de-novo on the genomic scale
Source: BMC Bioinformatics. 2015 Jul 24;16:227. doi: 10.1186/s12859-015-0654-5 (PMC4513396; doi:10.1186/s12859-015-0654-5)
Supplement: Additional file 8 — Supplementary data set 7 — Red’s repeats of the Zea mays genome. The command “tar -xzf file” results in a directory that contains the locations of repeats found by Red in the genome of the Zea mays. [file 12859_2015_654_MOESM8_ESM.gz › GnmRptZm/unknown.rpt]

>scaffold_68:0-105
>scaffold_140:94-109
>scaffold_427:75-110
>scaffold_236:0-35
>scaffold_236:70-114
>scaffold_462:0-115
>scaffold_47:0-115
>scaffold_36:10-116
>scaffold_382:0-121
>scaffold_494:0-124
>scaffold_453:0-124
>scaffold_77:0-129
>scaffold_328:0-131
>scaffold_61:0-138
>scaffold_124:11-143
>scaffold_239:0-20
>scaffold_239:100-147
>scaffold_221:0-59
>scaffold_221:129-155
>scaffold_235:0-159
>scaffold_375:0-164
>scaffold_196:0-166
>scaffold_482:0-167
>scaffold_407:0-35
>scaffold_407:145-171
>scaffold_312:0-172
>scaffold_165:153-182
>scaffold_37:0-16
>scaffold_37:162-183
>scaffold_302:0-36
>scaffold_458:12-83
>scaffold_458:176-193
>scaffold_100:185-201
>scaffold_274:0-206
>scaffold_436:0-15
>scaffold_415:0-26
>scaffold_415:102-210
>scaffold_186:0-19
>scaffold_38:0-15
>scaffold_21:0-225
>scaffold_306:0-16
>scaffold_11:0-19
>scaffold_486:200-238
>scaffold_278:0-239
>scaffold_149:0-239
>scaffold_82:0-45
>scaffold_82:237-254
>scaffold_117:0-255
>scaffold_132:0-16
>scaffold_459:0-67
>scaffold_459:173-261
>scaffold_493:0-225
>scaffold_310:0-15
>scaffold_310:236-271
>scaffold_10:0-276
>scaffold_169:0-88
>scaffold_327:0-17
>scaffold_403:0-289
>scaffold_326:0-276
>scaffold_76:0-18
>scaffold_259:116-202
>scaffold_259:297-312
>scaffold_204:0-94
>scaffold_204:277-313
>scaffold_189:0-318
>scaffold_362:0-328
>scaffold_48:313-329
>scaffold_25:0-15
>scaffold_25:333-350
>scaffold_294:0-138
>scaffold_294:302-351
>scaffold_126:0-20
>scaffold_126:114-140
>scaffold_126:254-281
>scaffold_339:0-378
>scaffold_461:0-15
>scaffold_461:375-390
>scaffold_476:376-393
>scaffold_213:0-15
>scaffold_90:386-402
>scaffold_426:0-18
>scaffold_148:397-412
>scaffold_191:397-413
>scaffold_231:400-416
>scaffold_1:0-417
>scaffold_444:403-418
>scaffold_24:0-419
>scaffold_471:0-17
>scaffold_265:0-17
>scaffold_183:0-321
>scaffold_372:0-445
>scaffold_346:0-156
>scaffold_346:253-446
>scaffold_488:0-174
>scaffold_488:274-451
>scaffold_297:0-16
>scaffold_365:0-17
>scaffold_15:0-42
>scaffold_15:103-459
>scaffold_325:442-467
>scaffold_399:458-473
>scaffold_18:463-478
>scaffold_32:0-272
>scaffold_32:288-485
>scaffold_91:104-196
>scaffold_91:296-496
>scaffold_29:0-16
>scaffold_29:488-503
>scaffold_136:0-63
>scaffold_136:169-259
>scaffold_136:446-490
>scaffold_342:485-510
>scaffold_307:0-514
>scaffold_409:0-17
>scaffold_65:0-164
>scaffold_65:337-530
>scaffold_16:0-16
>scaffold_305:0-548
>scaffold_22:0-549
>scaffold_271:0-59
>scaffold_271:136-553
>scaffold_234:20-560
>scaffold_347:40-105
>scaffold_347:205-386
>scaffold_75:0-305
>scaffold_75:404-573
>scaffold_178:0-58
>scaffold_178:327-400
>scaffold_178:557-575
>scaffold_418:0-579
>scaffold_95:0-587
>scaffold_9:100-433
>scaffold_54:0-595
>scaffold_237:0-604
>scaffold_173:0-605
>scaffold_50:0-606
>scaffold_129:377-614
>scaffold_155:9-616
>scaffold_128:162-467
>scaffold_128:601-616
>scaffold_116:0-617
>scaffold_122:0-618
>scaffold_447:0-316
>scaffold_447:416-620
>scaffold_279:122-139
>scaffold_279:297-379
>scaffold_279:511-626
>scaffold_430:0-15
>scaffold_430:611-628
>scaffold_330:575-635
>scaffold_355:0-16
>scaffold_120:636-652
>scaffold_273:0-15
>scaffold_470:0-147
>scaffold_361:0-159
>scaffold_361:198-656
>scaffold_264:638-662
>scaffold_269:603-666
>scaffold_205:0-15
>scaffold_220:0-120
>scaffold_220:224-400
>scaffold_370:0-321
>scaffold_370:432-684
>scaffold_385:0-685
>scaffold_190:0-15
>scaffold_13:0-16
>scaffold_13:678-693
>scaffold_62:0-37
>scaffold_62:105-699
>scaffold_464:684-701
>scaffold_366:0-15
>scaffold_366:693-708
>scaffold_251:693-709
>scaffold_329:0-711
>scaffold_292:0-15
>scaffold_292:257-272
>scaffold_292:434-450
>scaffold_292:550-566
>scaffold_410:0-78
>scaffold_410:125-720
>scaffold_167:470-731
>scaffold_51:0-16
>scaffold_417:0-750
>scaffold_293:0-15
>scaffold_293:755-772
>scaffold_308:0-152
>scaffold_308:184-216
>scaffold_308:703-780
>scaffold_468:0-783
>scaffold_176:0-19
>scaffold_176:408-424
>scaffold_176:524-539
>scaffold_8:0-16
>scaffold_8:351-388
>scaffold_8:531-562
>scaffold_261:436-481
>scaffold_261:759-795
>scaffold_184:783-798
>scaffold_144:0-16
>scaffold_144:773-805
>scaffold_246:0-17
>scaffold_81:0-15
>scaffold_81:797-814
>scaffold_241:801-816
>scaffold_233:435-450
>scaffold_398:237-554
>scaffold_398:628-822
>scaffold_80:833-849
>scaffold_200:0-15
>scaffold_478:840-866
>scaffold_373:601-616
>scaffold_373:858-874
>scaffold_331:0-15
>scaffold_331:248-263
>scaffold_180:0-16
>scaffold_240:0-16
>scaffold_266:0-15
>scaffold_266:884-899
>scaffold_425:556-571
>scaffold_188:931-949
>scaffold_222:0-53
>scaffold_222:135-972
>scaffold_371:238-253
>scaffold_66:0-160
>scaffold_66:224-260
>scaffold_66:777-826
>scaffold_66:938-986
>scaffold_380:0-17
>scaffold_437:980-995
>scaffold_423:253-514
>scaffold_401:801-999
>scaffold_88:134-302
>scaffold_449:208-223
>scaffold_449:980-1000
>scaffold_41:0-1003
>scaffold_247:0-19
>scaffold_247:354-369
>scaffold_193:335-363
>scaffold_393:1014-1037
>scaffold_311:220-236
>scaffold_311:336-351
>scaffold_337:0-1041
>scaffold_477:0-16
>scaffold_477:1031-1047
>scaffold_197:1038-1055
>scaffold_378:324-341
>scaffold_378:1043-1059
>scaffold_446:0-87
>scaffold_446:127-788
>scaffold_446:929-967
>scaffold_318:0-525
>scaffold_318:646-1066
>scaffold_451:0-48
>scaffold_349:0-858
>scaffold_349:896-1071
>scaffold_206:143-164
>scaffold_64:0-15
>scaffold_64:410-615
>scaffold_64:1075-1092
>scaffold_402:87-138
>scaffold_402:192-241
>scaffold_402:289-511
>scaffold_402:611-1098
>scaffold_485:0-16
>scaffold_485:1092-1116
>scaffold_5:1103-1118
>scaffold_59:0-991
>scaffold_59:1051-1133
>scaffold_258:0-121
>scaffold_258:329-947
>scaffold_258:1116-1143
>scaffold_60:613-628
>scaffold_413:0-295
>scaffold_413:395-1149
>scaffold_363:0-17
>scaffold_123:1149-1164
>scaffold_377:0-203
>scaffold_377:297-414
>scaffold_377:1067-1167
>scaffold_85:0-15
>scaffold_67:0-19
>scaffold_67:618-636
>scaffold_353:0-15
>scaffold_244:0-15
>scaffold_27:0-25
>scaffold_394:0-15
>scaffold_20:0-653
>scaffold_20:753-1215
>scaffold_14:531-623
>scaffold_6:0-15
>scaffold_6:377-398
>scaffold_6:498-513
>scaffold_492:0-15
>scaffold_290:0-25
>scaffold_290:257-272
>scaffold_290:1226-1242
>scaffold_232:0-855
>scaffold_232:951-1247
>scaffold_483:503-595
>scaffold_374:0-634
>scaffold_374:734-1268
>scaffold_386:596-611
>scaffold_73:344-1126
>scaffold_73:1158-1270
>scaffold_285:433-450
>scaffold_219:0-120
>scaffold_219:202-294
>scaffold_219:772-787
>scaffold_400:193-210
>scaffold_490:1270-1293
>scaffold_404:0-16
>scaffold_404:627-659
>scaffold_174:822-905
>scaffold_72:0-15
>scaffold_225:0-15
>scaffold_225:149-454
>scaffold_225:685-700
>scaffold_358:1303-1318
>scaffold_452:1310-1325
>scaffold_472:0-1327
>scaffold_138:949-964
>scaffold_138:1064-1080
>scaffold_98:0-16
>scaffold_98:836-851
>scaffold_479:0-1336
>scaffold_163:0-20
>scaffold_163:692-728
>scaffold_163:797-894
>scaffold_359:1102-1118
>scaffold_359:1327-1346
>scaffold_215:14-339
>scaffold_215:387-655
>scaffold_215:707-799
>scaffold_215:834-973
>scaffold_215:1006-1094
>scaffold_215:1260-1351
>scaffold_211:128-266
>scaffold_211:1002-1018
>scaffold_284:0-15
>scaffold_284:1349-1374
>scaffold_314:1202-1242
>scaffold_352:0-17
>scaffold_352:1338-1394
>scaffold_34:820-836
>scaffold_182:0-696
>scaffold_182:796-1399
>scaffold_105:449-464
>scaffold_3:0-95
>scaffold_3:884-1415
>scaffold_131:917-932
>scaffold_384:0-15
>scaffold_336:1071-1086
>scaffold_336:1186-1422
>scaffold_161:563-578
>scaffold_161:1416-1431
>scaffold_112:554-589
>scaffold_381:0-15
>scaffold_381:1147-1226
>scaffold_381:1308-1361
>scaffold_262:515-530
>scaffold_262:630-649
>scaffold_262:1448-1469
>scaffold_42:0-15
>scaffold_42:1455-1471
>scaffold_309:0-26
>scaffold_309:429-444
>scaffold_357:0-191
>scaffold_198:939-954
>scaffold_323:0-19
>scaffold_323:577-613
>scaffold_323:682-779
>scaffold_412:1318-1333
>scaffold_108:323-463
>scaffold_108:1089-1104
>scaffold_199:0-18
>scaffold_199:391-407
>scaffold_177:0-17
>scaffold_177:848-864
>scaffold_177:1416-1472
>scaffold_166:0-17
>scaffold_166:1517-1574
>scaffold_450:1134-1149
>scaffold_286:1569-1584
>scaffold_419:0-60
>scaffold_419:354-472
>scaffold_419:1283-1363
>scaffold_419:1538-1587
>scaffold_58:0-17
>scaffold_429:0-16
>scaffold_125:0-1308
>scaffold_125:1349-1667
>scaffold_107:1092-1444
>scaffold_109:0-16
>scaffold_207:0-18
>scaffold_207:439-454
>scaffold_207:887-902
>scaffold_397:0-385
>scaffold_397:1662-1677
>scaffold_121:864-879
>scaffold_69:0-121
>scaffold_69:165-283
>scaffold_69:987-1184
>scaffold_69:1235-1428
>scaffold_69:1528-1723
>scaffold_396:0-15
>scaffold_396:1709-1726
>scaffold_249:340-355
>scaffold_249:1720-1738
>scaffold_223:0-16
>scaffold_223:1264-1741
>scaffold_457:948-1332
>scaffold_457:1470-1506
>scaffold_457:1725-1741
>scaffold_272:0-15
>scaffold_272:1035-1171
>scaffold_272:1634-1685
>scaffold_272:1728-1743
>scaffold_115:0-16
>scaffold_115:1136-1152
>scaffold_267:0-15
>scaffold_267:220-267
>scaffold_267:454-469
>scaffold_267:1188-1390
>scaffold_267:1481-1743
>scaffold_217:0-19
>scaffold_217:1383-1399
>scaffold_242:0-61
>scaffold_242:311-499
>scaffold_127:0-16
>scaffold_379:0-15
>scaffold_334:104-122
>scaffold_334:222-238
>scaffold_448:1698-1721
>scaffold_448:1855-1870
>scaffold_151:0-22
>scaffold_151:136-234
>scaffold_151:311-377
>scaffold_151:536-575
>scaffold_151:958-989
>scaffold_151:1199-1274
>scaffold_151:1778-1976
>scaffold_146:0-15
>scaffold_179:1972-1987
>scaffold_368:336-351
>scaffold_368:1355-1370
>scaffold_368:1979-1994
>scaffold_405:41-437
>scaffold_405:604-677
>scaffold_405:969-1005
>scaffold_405:1105-2002
>scaffold_89:0-15
>scaffold_89:1999-2015
>scaffold_143:1669-1684
>scaffold_480:428-443
>scaffold_212:2044-2059
>scaffold_280:2047-2062
>scaffold_335:0-222
>scaffold_335:2059-2077
>scaffold_435:285-302
>scaffold_435:1105-1120
>scaffold_435:2064-2080
>scaffold_383:1772-1788
>scaffold_383:1888-1907
>scaffold_456:2005-2050
>scaffold_150:0-15
>scaffold_150:549-672
>scaffold_150:1089-1104
>scaffold_150:1204-1219
>scaffold_150:1228-1262
>scaffold_150:1302-1545
>scaffold_150:1625-1680
>scaffold_150:1894-2004
>scaffold_150:2095-2111
>scaffold_475:1365-1384
>scaffold_475:2104-2119
>scaffold_391:0-18
>scaffold_391:762-778
>scaffold_238:0-364
>scaffold_238:464-1248
>scaffold_238:1348-2138
>scaffold_340:1153-1208
>scaffold_442:1835-1850
>scaffold_442:2149-2164
>scaffold_511:0-19
>scaffold_511:114-142
>scaffold_511:1231-1253
>scaffold_511:1353-1369
>scaffold_2:317-475
>scaffold_2:653-739
>scaffold_55:0-15
>scaffold_55:599-618
>scaffold_510:2211-2226
>scaffold_316:0-777
>scaffold_316:877-2228
>scaffold_157:1598-1767
>scaffold_157:2252-2270
>scaffold_387:0-16
>scaffold_387:1292-2292
>scaffold_466:0-15
>scaffold_466:1498-1575
>scaffold_466:1677-1806
>scaffold_466:1917-2305
>scaffold_171:1247-1934
>scaffold_171:1988-2130
>scaffold_171:2303-2318
>scaffold_19:1305-1324
>scaffold_19:1639-1654
>scaffold_467:0-511
>scaffold_17:0-19
>scaffold_17:1779-1794
>scaffold_481:238-253
>scaffold_481:353-368
>scaffold_481:2099-2114
>scaffold_300:379-397
>scaffold_300:1028-1046
>scaffold_300:2411-2427
>scaffold_101:773-789
>scaffold_101:932-1070
>scaffold_39:1290-1305
>scaffold_39:1405-1426
>scaffold_250:1155-1242
>scaffold_250:1572-1864
>scaffold_226:2199-2236
>scaffold_256:1587-1637
>scaffold_256:2607-2622
>scaffold_289:0-15
>scaffold_376:478-493
>scaffold_376:819-835
>scaffold_376:1826-1877
>scaffold_26:372-463
>scaffold_44:2661-2678
>scaffold_276:0-17
>scaffold_276:1388-1403
>scaffold_137:0-22
>scaffold_137:1441-1456
>scaffold_71:1942-2013
>scaffold_71:2066-2258
>scaffold_71:2317-2816
>scaffold_12:1117-1202
>scaffold_12:1296-1348
>scaffold_133:0-28
>scaffold_133:2231-2416
>scaffold_133:2826-2841
>scaffold_162:0-141
>scaffold_162:324-480
>scaffold_162:1331-1401
>scaffold_162:2428-2444
>scaffold_35:0-542
>scaffold_181:1717-1732
>scaffold_181:2962-2978
>scaffold_97:274-322
>scaffold_97:367-406
>scaffold_389:291-310
>scaffold_389:1879-1894
>scaffold_389:1994-2009
>scaffold_288:0-15
>scaffold_288:152-204
>scaffold_288:292-503
>scaffold_288:639-747
>scaffold_288:1384-1399
>scaffold_288:1499-1514
>scaffold_288:2051-2067
>scaffold_282:0-19
>scaffold_282:649-671
>scaffold_282:1258-1273
>scaffold_282:3060-3075
>scaffold_230:651-666
>scaffold_230:766-781
>scaffold_230:2526-2541
>scaffold_351:1350-1365
>scaffold_351:2049-2064
>scaffold_351:2318-2347
>scaffold_277:383-407
>scaffold_277:3115-3140
>scaffold_147:0-26
>scaffold_214:0-17
>scaffold_214:1148-1164
>scaffold_214:1888-1904
>scaffold_78:845-904
>scaffold_78:1103-1169
>scaffold_78:2826-2939
>scaffold_78:3199-3234
>scaffold_319:331-361
>scaffold_319:1291-1312
>scaffold_135:942-961
>scaffold_74:296-444
>scaffold_74:488-563
>scaffold_74:727-742
>scaffold_74:1111-1128
>scaffold_74:1228-1245
>scaffold_74:2307-2327
>scaffold_74:3275-3294
>scaffold_360:0-19
>scaffold_145:0-16
>scaffold_364:2257-2281
>scaffold_170:0-162
>scaffold_170:1579-1661
>scaffold_170:1950-1979
>scaffold_170:3512-3596
>scaffold_49:0-15
>scaffold_49:1617-1634
>scaffold_333:1753-1769
>scaffold_333:2642-2666
>scaffold_260:381-399
>scaffold_260:1168-1184
>scaffold_260:1284-1301
>scaffold_260:2945-2967
>scaffold_260:3771-3787
>scaffold_94:0-18
>scaffold_94:891-906
>scaffold_94:1086-1427
>scaffold_94:1487-1519
>scaffold_94:2868-2897
>scaffold_229:310-326
>scaffold_229:3150-3166
>scaffold_229:3266-3282
>scaffold_344:1671-1863
>scaffold_344:2290-2305
>scaffold_344:2956-2973
>scaffold_344:4119-4135
>scaffold_203:239-254
>scaffold_203:354-369
>scaffold_203:2769-2784
>scaffold_203:2884-2900
>scaffold_203:3121-3137
>scaffold_203:3237-3254
>scaffold_203:3753-3768
>scaffold_431:2475-2490
>scaffold_431:2949-2964
>scaffold_431:3306-3323
>scaffold_431:4207-4225
>scaffold_441:603-618
>scaffold_441:2102-2117
>scaffold_441:3924-3939
>scaffold_441:4039-4057
>scaffold_43:532-547
>scaffold_43:2535-2550
>scaffold_43:2968-3052
>scaffold_43:3142-3180
>scaffold_440:1005-1020
>scaffold_440:1959-1976
>scaffold_440:2584-2599
>scaffold_460:0-426
>scaffold_460:464-823
>scaffold_460:921-1830
>scaffold_460:1886-2280
>scaffold_460:2315-2414
>scaffold_460:2552-2627
>scaffold_460:2721-3107
>scaffold_460:3138-3265
>scaffold_460:3387-3489
>scaffold_460:3595-3720
>scaffold_460:3818-4313
>scaffold_460:4396-4471
>scaffold_460:4534-4552
>scaffold_134:0-17
>scaffold_134:1863-1963
>scaffold_134:4336-4675
>scaffold_299:801-819
>scaffold_281:2567-2582
>scaffold_142:0-20
>scaffold_142:921-939
>scaffold_142:2454-2473
>scaffold_142:3176-3191
>scaffold_332:3012-3160
>scaffold_332:3288-3533
>scaffold_332:3581-3657
>scaffold_114:3329-3344
>scaffold_445:142-317
>scaffold_445:3020-3170
>scaffold_445:3534-3567
>scaffold_445:3667-3682
>scaffold_445:5703-5741
>scaffold_252:0-85
>scaffold_252:1019-1034
>scaffold_252:4275-4290
>scaffold_252:4746-4762
>scaffold_252:5877-5892
>scaffold_210:1538-1553
>scaffold_210:2287-2303
>scaffold_210:5691-5900
>scaffold_345:1253-1268
>scaffold_345:1368-1383
>scaffold_345:3801-3816
>scaffold_345:4409-4424
>scaffold_345:4524-4539
>scaffold_345:4919-4934
>scaffold_345:5034-5049
>scaffold_345:5836-5886
>scaffold_345:6009-6119
>scaffold_345:6240-6428
>scaffold_345:6646-6854
>scaffold_345:7164-7204
>scaffold_503:42599-42790
>scaffold_503:48534-48725
>scaffold_503:55752-55787
>scaffold_503:55856-55924
>scaffold_503:62445-62481
>scaffold_503:62572-62677
>scaffold_503:89196-89247
>scaffold_499:60-2271
>scaffold_499:2300-3575
>scaffold_499:3758-3774
>scaffold_499:5637-5706
>scaffold_499:5994-10090
>scaffold_499:10196-10211
>scaffold_499:10276-14974
>scaffold_499:15016-15063
>scaffold_499:15246-15263
>scaffold_499:15275-19672
>scaffold_499:19807-24518
>scaffold_499:24647-30944
>scaffold_499:31044-31059
>scaffold_499:31076-38833
>scaffold_499:38933-50914
>scaffold_499:51014-60133
>scaffold_499:60280-81988
>scaffold_499:82088-100105
>scaffold_499:100397-103534
>scaffold_499:103563-129041
>scaffold_499:129061-130609
>scaffold_499:130748-131378
>scaffold_499:131402-133331
>scaffold_499:133367-137295
>scaffold_505:0-12551
>scaffold_505:13224-14859
>scaffold_505:15715-22926
>scaffold_505:23100-23121
>scaffold_505:23564-29578
>scaffold_505:30419-33862
>scaffold_505:33896-34919
>scaffold_505:35414-43831
>scaffold_505:43903-44771
>scaffold_505:44971-44986
>scaffold_505:45162-53519
>scaffold_505:53648-63243
>scaffold_505:63273-64006
>scaffold_505:64153-71242
>scaffold_505:71878-71895
>scaffold_505:72044-75584
>scaffold_505:75609-75898
>scaffold_505:75998-89154
>scaffold_505:89599-98336
>scaffold_505:99194-108371
>scaffold_505:108695-108710
>scaffold_505:108810-113339
>scaffold_505:113985-114225
>scaffold_505:114359-118430
>scaffold_505:118729-118744
>scaffold_505:118927-119310
>scaffold_505:119416-135954
>scaffold_505:136394-137034
>scaffold_505:137139-140397
>scaffold_505:140635-141326
>scaffold_505:141470-141497
>scaffold_505:141597-141614
>scaffold_505:141929-158225
>scaffold_504:2320-2335
>scaffold_504:2825-3633
>scaffold_504:3886-3923
>scaffold_504:4177-4199
>scaffold_504:4332-4542
>scaffold_504:6183-8729
>scaffold_504:8907-9688
>scaffold_504:9846-11663
>scaffold_504:11806-17604
>scaffold_504:17767-21153
>scaffold_504:21253-30184
>scaffold_504:30790-34153
>scaffold_504:34281-34421
>scaffold_504:34491-39430
>scaffold_504:39553-44148
>scaffold_504:44282-59989
>scaffold_504:60060-60092
>scaffold_504:60229-61973
>scaffold_504:62004-74140
>scaffold_504:74201-74861
>scaffold_504:75027-79514
>scaffold_504:79646-87454
>scaffold_504:88051-90141
>scaffold_504:90265-97317
>scaffold_504:97358-114461
>scaffold_504:114665-115179
>scaffold_504:115216-128332
>scaffold_504:128365-136612
>scaffold_504:136704-136719
>scaffold_504:136819-136834
>scaffold_504:136888-139114
>scaffold_504:139181-142410
>scaffold_504:142564-144414
>scaffold_504:144788-148767
>scaffold_504:148818-149280
>scaffold_504:149354-152006
>scaffold_504:152065-152552
>scaffold_504:152608-154682
>scaffold_504:154939-164479
>scaffold_506:0-15
>scaffold_506:24-1657
>scaffold_506:1680-1793
>scaffold_506:1847-5305
>scaffold_506:5427-5513
>scaffold_506:5557-9220
>scaffold_506:9320-10966
>scaffold_506:11238-20258
>scaffold_506:20350-20368
>scaffold_506:20564-29117
>scaffold_506:29377-29440
>scaffold_506:30509-34031
>scaffold_506:34312-34353
>scaffold_506:35421-45821
>scaffold_506:45870-72473
>scaffold_506:72790-74430
>scaffold_506:74645-84587
>scaffold_506:84753-88253
>scaffold_506:88353-89834
>scaffold_506:89901-90444
>scaffold_506:90620-92262
>scaffold_506:92617-94768
>scaffold_506:95070-98228
>scaffold_506:98535-100336
>scaffold_506:100462-100477
>scaffold_506:100499-104325
>scaffold_506:104650-106072
>scaffold_506:106121-106519
>scaffold_506:106720-108408
>scaffold_506:108454-109250
>scaffold_506:109536-109751
>scaffold_506:109816-112472
>scaffold_506:112665-112721
>scaffold_506:113065-113243
>scaffold_506:113425-119649
>scaffold_506:119876-119914
>scaffold_506:120286-120420
>scaffold_506:120504-120604
>scaffold_506:120736-120770
>scaffold_506:120882-121441
>scaffold_506:121466-121942
>scaffold_506:122147-125929
>scaffold_506:126097-132409
>scaffold_506:132536-138529
>scaffold_506:138698-158485
>scaffold_506:158966-160535
>scaffold_506:160586-161199
>scaffold_506:161299-164116
>scaffold_506:164318-165258
>scaffold_506:165617-168303
>scaffold_506:168617-172036
>scaffold_497:122-1449
>scaffold_497:1544-4227
>scaffold_497:4457-6564
>scaffold_497:6745-6760
>scaffold_497:6925-8699
>scaffold_497:8839-16274
>scaffold_497:16471-20090
>scaffold_497:20578-21531
>scaffold_497:21631-21659
>scaffold_497:21976-24226
>scaffold_497:24591-28622
>scaffold_497:29104-30812
>scaffold_497:30912-38208
>scaffold_497:38899-42914
>scaffold_497:43269-43390
>scaffold_497:43432-43472
>scaffold_497:43536-45915
>scaffold_497:46033-46793
>scaffold_497:46996-47012
>scaffold_497:47137-54583
>scaffold_497:54858-54948
>scaffold_497:54980-56911
>scaffold_497:57263-59510
>scaffold_497:59708-62431
>scaffold_497:63202-72121
>scaffold_497:72243-74590
>scaffold_497:75319-78263
>scaffold_497:78298-78376
>scaffold_497:78580-81301
>scaffold_497:81604-83186
>scaffold_497:83324-85127
>scaffold_497:85285-87830
>scaffold_497:87953-93631
>scaffold_497:93774-97117
>scaffold_497:97597-98884
>scaffold_497:99189-100222
>scaffold_497:100804-104976
>scaffold_497:105141-114784
>scaffold_497:115026-121401
>scaffold_497:121733-124407
>scaffold_497:124751-124769
>scaffold_497:124992-126426
>scaffold_497:126562-131357
>scaffold_497:131643-133623
>scaffold_497:133985-134690
>scaffold_497:134862-135929
>scaffold_497:136382-136417
>scaffold_497:136468-138677
>scaffold_497:138861-145588
>scaffold_497:146111-147559
>scaffold_497:147695-154160
>scaffold_497:154402-155857
>scaffold_497:156066-157082
>scaffold_497:157137-158104
>scaffold_497:158407-162399
>scaffold_497:162594-163736
>scaffold_497:163782-167792
>scaffold_497:167992-169375
>scaffold_497:169414-169535
>scaffold_497:169825-171334
>scaffold_497:171606-173708
>scaffold_497:174197-185398
>scaffold_497:186026-186896
>scaffold_497:186996-187111
>scaffold_497:187338-188990
>scaffold_497:189386-189456
>scaffold_497:189680-191406
>scaffold_497:191534-191994
>scaffold_497:192455-193288
>scaffold_497:193357-194260
>scaffold_497:194503-196399
>scaffold_500:0-626
>scaffold_500:700-1671
>scaffold_500:1751-2668
>scaffold_500:2715-13785
>scaffold_500:13885-13901
>scaffold_500:13961-15094
>scaffold_500:15129-16154
>scaffold_500:16375-17176
>scaffold_500:17308-21236
>scaffold_500:21409-25418
>scaffold_500:25549-33511
>scaffold_500:33546-35262
>scaffold_500:35662-42915
>scaffold_500:43015-48794
>scaffold_500:49268-49685
>scaffold_500:49896-50638
>scaffold_500:51512-54261
>scaffold_500:54361-55666
>scaffold_500:55766-56111
>scaffold_500:56325-65061
>scaffold_500:65629-68155
>scaffold_500:68276-87923
>scaffold_500:88126-89158
>scaffold_500:89306-93429
>scaffold_500:93529-94949
>scaffold_500:95003-95929
>scaffold_500:96103-101441
>scaffold_500:101491-104149
>scaffold_500:104503-110591
>scaffold_500:111197-111509
>scaffold_500:111591-113025
>scaffold_500:113089-113430
>scaffold_500:113680-113712
>scaffold_500:113757-128584
>scaffold_500:128828-132398
>scaffold_500:132496-132526
>scaffold_500:132764-133596
>scaffold_500:133937-135238
>scaffold_500:135338-135588
>scaffold_500:135740-135887
>scaffold_500:136085-138350
>scaffold_500:138476-138494
>scaffold_500:138705-140255
>scaffold_500:140368-142691
>scaffold_500:142754-143130
>scaffold_500:143345-143377
>scaffold_500:143422-146790
>scaffold_500:146854-147196
>scaffold_500:147660-148444
>scaffold_500:148570-150483
>scaffold_500:150615-151677
>scaffold_500:151722-151754
>scaffold_500:151970-152274
>scaffold_500:152498-154890
>scaffold_500:155227-161493
>scaffold_500:161542-161558
>scaffold_500:161658-162917
>scaffold_500:163129-163144
>scaffold_500:163298-165137
>scaffold_500:165237-173982
>scaffold_500:174326-176910
>scaffold_500:177031-179233
>scaffold_500:179766-181916
>scaffold_500:182016-189643
>scaffold_500:189676-211109
>scaffold_500:211209-213868
>scaffold_500:213968-216146
>scaffold_500:216372-228740
>scaffold_500:228971-229618
>scaffold_500:229742-231488
>scaffold_500:231715-231779
>scaffold_500:232158-232200
>scaffold_500:232728-232787
>scaffold_500:233200-233240
>scaffold_500:234734-234755
>scaffold_501:0-8474
>scaffold_501:8663-19222
>scaffold_501:19303-37037
>scaffold_501:37543-39170
>scaffold_501:39270-41860
>scaffold_501:41920-43333
>scaffold_501:43405-49541
>scaffold_501:50493-53027
>scaffold_501:53158-55238
>scaffold_501:55400-60424
>scaffold_501:60571-62852
>scaffold_501:63453-65592
>scaffold_501:65692-68181
>scaffold_501:68353-73206
>scaffold_501:73331-75866
>scaffold_501:76049-82211
>scaffold_501:82318-98993
>scaffold_501:99100-99176
>scaffold_501:99463-99969
>scaffold_501:100059-101509
>scaffold_501:101541-103820
>scaffold_501:103879-105601
>scaffold_501:105704-106629
>scaffold_501:106736-106812
>scaffold_501:106907-107013
>scaffold_501:107099-107608
>scaffold_501:107698-119907
>scaffold_501:120059-130113
>scaffold_501:130155-139468
>scaffold_501:139568-148731
>scaffold_501:148858-148873
>scaffold_501:148889-151062
>scaffold_501:151250-151348
>scaffold_501:151506-153563
>scaffold_501:153663-153678
>scaffold_501:154004-165566
>scaffold_501:165975-182769
>scaffold_501:183192-190950
>scaffold_501:191074-191109
>scaffold_501:191503-197573
>scaffold_501:197857-204246
>scaffold_501:204442-204457
>scaffold_501:204708-210189
>scaffold_501:210343-214799
>scaffold_501:214874-215283
>scaffold_501:215673-219129
>scaffold_501:219380-220899
>scaffold_501:221028-222000
>scaffold_501:222351-222366
>scaffold_501:222466-222481
>scaffold_501:222593-223321
>scaffold_501:223424-224349
>scaffold_501:224456-224532
>scaffold_501:224820-225326
>scaffold_501:225416-225811
>scaffold_501:225911-227497
>scaffold_501:227681-228321
>scaffold_501:228446-232694
>scaffold_501:232886-233142
>scaffold_501:233176-234951
>scaffold_501:235274-236604
>scaffold_501:237031-242740
>scaffold_501:243026-243042
>scaffold_501:243368-244809
>scaffold_501:244853-245392
>scaffold_501:245622-254637
>scaffold_501:254737-255563
>scaffold_501:255597-257916
>scaffold_501:258372-270691
>scaffold_501:270963-274111
>scaffold_501:274721-275270
>scaffold_501:275318-281517
>scaffold_501:282021-286320
>scaffold_501:286497-288474
>scaffold_501:288616-288631
>scaffold_501:289125-291094
>scaffold_501:291168-293554
>scaffold_501:293654-294669
>scaffold_501:294836-300295
>scaffold_501:300395-300429
>scaffold_501:300496-307259
>scaffold_501:307339-307949
>scaffold_501:308496-313730
>scaffold_501:314066-314099
>scaffold_501:314151-316381
>scaffold_501:316576-317981
>scaffold_501:318568-318612
>scaffold_501:318669-322835
>scaffold_495:0-2081
>scaffold_495:2316-2339
>scaffold_495:2602-2634
>scaffold_495:3002-4522
>scaffold_495:4554-5599
>scaffold_495:5694-5747
>scaffold_495:5801-8373
>scaffold_495:8504-8519
>scaffold_495:8533-11790
>scaffold_495:12011-13323
>scaffold_495:13510-40228
>scaffold_495:40361-44756
>scaffold_495:45163-46854
>scaffold_495:46906-46925
>scaffold_495:47025-49718
>scaffold_495:49789-49831
>scaffold_495:49856-50003
>scaffold_495:50156-50406
>scaffold_495:50692-60935
>scaffold_495:60972-62580
>scaffold_495:62622-64209
>scaffold_495:64261-69311
>scaffold_495:69371-77230
>scaffold_495:77788-80179
>scaffold_495:80764-85160
>scaffold_495:85365-92744
>scaffold_495:93188-93298
>scaffold_495:93467-93512
>scaffold_495:93576-93768
>scaffold_495:93896-94214
>scaffold_495:94767-98321
>scaffold_495:98730-98833
>scaffold_495:99009-99054
>scaffold_495:99127-99310
>scaffold_495:99438-100195
>scaffold_495:100325-100342
>scaffold_495:100486-100779
>scaffold_495:101668-101720
>scaffold_495:101768-104677
>scaffold_495:104709-104847
>scaffold_495:104881-105670
>scaffold_495:106159-116952
>scaffold_495:117399-117432
>scaffold_495:117601-122841
>scaffold_495:122868-122896
>scaffold_495:122961-124242
>scaffold_495:124396-124499
>scaffold_495:124677-124925
>scaffold_495:125048-125228
>scaffold_495:125253-125295
>scaffold_495:125366-126983
>scaffold_495:127263-128203
>scaffold_495:128303-136609
>scaffold_495:136798-136871
>scaffold_495:137260-145946
>scaffold_495:146128-151842
>scaffold_495:151980-154197
>scaffold_495:154446-154461
>scaffold_495:154537-154580
>scaffold_495:154650-157595
>scaffold_495:157718-159551
>scaffold_495:159763-161120
>scaffold_495:161220-164603
>scaffold_495:164840-169412
>scaffold_495:169840-172588
>scaffold_495:173243-173258
>scaffold_495:173358-183303
>scaffold_495:183374-186608
>scaffold_495:186750-193632
>scaffold_495:193721-194888
>scaffold_495:194988-203043
>scaffold_495:203143-203158
>scaffold_495:203189-203238
>scaffold_495:203266-204653
>scaffold_495:204788-205855
>scaffold_495:205924-212957
>scaffold_495:213166-217265
>scaffold_495:217560-219266
>scaffold_495:219680-220758
>scaffold_495:220879-227019
>scaffold_495:227242-230057
>scaffold_495:230216-233929
>scaffold_495:233954-237524
>scaffold_495:237742-237836
>scaffold_495:237883-240956
>scaffold_495:241085-249448
>scaffold_495:249577-260247
>scaffold_495:260390-260699
>scaffold_495:261741-263988
>scaffold_495:264075-265149
>scaffold_495:265351-267296
>scaffold_495:267425-267440
>scaffold_495:267505-271321
>scaffold_495:271890-273404
>scaffold_495:273432-273521
>scaffold_495:273738-273862
>scaffold_495:273936-274844
>scaffold_495:274974-284459
>scaffold_495:284686-294960
>scaffold_495:295409-297174
>scaffold_495:297229-297302
>scaffold_495:297344-299887
>scaffold_495:299997-301001
>scaffold_495:301172-306720
>scaffold_495:307058-326784
>scaffold_495:326823-328628
>scaffold_495:328744-329149
>scaffold_495:329346-329625
>scaffold_495:329866-330537
>scaffold_495:330645-330959
>scaffold_495:331050-331201
>scaffold_495:331232-332256
>scaffold_495:332326-332670
>scaffold_495:332809-333462
>scaffold_495:333523-351615
>scaffold_495:351698-352429
>scaffold_495:352592-352715
>scaffold_495:352790-353030
>scaffold_495:353255-358099
>scaffold_495:358185-358231
>scaffold_495:358422-358462
>scaffold_495:359090-365084
>scaffold_495:365170-365216
>scaffold_495:365407-365447
>scaffold_495:366082-366372
>scaffold_495:366486-367713
>scaffold_495:367867-370069
>scaffold_495:370200-370362
>scaffold_495:370525-370648
>scaffold_495:370723-370963
>scaffold_495:371109-372045
>scaffold_495:372145-372169
>scaffold_495:372209-375716
>scaffold_495:376402-376449
>scaffold_495:376691-376874
>scaffold_495:376976-378771
>scaffold_495:378825-379048
>scaffold_495:379373-379577
>scaffold_495:379664-380397
>scaffold_498:0-10597
>scaffold_498:10697-19408
>scaffold_498:19759-20470
>scaffold_498:20570-36281
>scaffold_498:36305-37674
>scaffold_498:38284-38531
>scaffold_498:38988-39055
>scaffold_498:39302-43867
>scaffold_498:43967-52018
>scaffold_498:52228-54602
>scaffold_498:54726-101487
>scaffold_498:101544-105916
>scaffold_498:105980-106260
>scaffold_498:106517-106656
>scaffold_498:106747-107641
>scaffold_498:108900-109106
>scaffold_498:109613-111060
>scaffold_498:115458-116400
>scaffold_498:116489-117006
>scaffold_498:117453-119884
>scaffold_498:127336-127367
>scaffold_498:129055-129197
>scaffold_498:129889-141639
>scaffold_498:141837-142592
>scaffold_498:142712-155207
>scaffold_498:155352-155433
>scaffold_498:157868-165302
>scaffold_498:170072-170657
>scaffold_498:170775-171094
>scaffold_498:171221-173023
>scaffold_498:173064-173136
>scaffold_498:173282-173495
>scaffold_498:173838-183479
>scaffold_498:183579-188318
>scaffold_498:188450-193296
>scaffold_498:193396-197998
>scaffold_498:198123-216517
>scaffold_498:216617-223552
>scaffold_498:223652-226182
>scaffold_498:226305-238389
>scaffold_498:238510-249032
>scaffold_498:249171-250520
>scaffold_498:250647-259173
>scaffold_498:259273-266587
>scaffold_498:266687-283102
>scaffold_498:283323-287560
>scaffold_498:287968-287993
>scaffold_498:288498-289125
>scaffold_498:289397-292869
>scaffold_498:293007-293057
>scaffold_498:293126-298118
>scaffold_498:298263-304362
>scaffold_498:305090-305119
>scaffold_498:305344-310590
>scaffold_498:310656-314460
>scaffold_498:314517-333171
>scaffold_498:333484-333507
>scaffold_498:333560-335418
>scaffold_498:335659-335675
>scaffold_498:335729-349451
>scaffold_498:349786-349801
>scaffold_498:349934-353078
>scaffold_498:353263-357801
>scaffold_498:357933-360695
>scaffold_498:360826-397972
>scaffold_498:398487-404047
>scaffold_498:404232-404252
>scaffold_498:404352-404368
>scaffold_498:404455-404736
>scaffold_498:404797-405006
>scaffold_498:405025-415060
>scaffold_498:415206-421246
>scaffold_498:421348-435636
>scaffold_498:435764-452157
>scaffold_498:452273-452291
>scaffold_498:452391-456374
>scaffold_498:456583-458593
>scaffold_498:458792-460989
>scaffold_509:27-1440
>scaffold_509:1573-4176
>scaffold_509:4374-9751
>scaffold_509:9813-9838
>scaffold_509:10389-12374
>scaffold_509:12493-17229
>scaffold_509:17274-17400
>scaffold_509:17462-17509
>scaffold_509:17620-18971
>scaffold_509:19023-19189
>scaffold_509:19343-19559
>scaffold_509:19603-21647
>scaffold_509:21705-22004
>scaffold_509:22451-22774
>scaffold_509:22801-22917
>scaffold_509:25104-27194
>scaffold_509:27230-27978
>scaffold_509:28028-29334
>scaffold_509:29432-30200
>scaffold_509:30257-31563
>scaffold_509:31741-32547
>scaffold_509:32717-33023
>scaffold_509:33045-34068
>scaffold_509:34145-34772
>scaffold_509:34828-36153
>scaffold_509:36186-36457
>scaffold_509:36542-36618
>scaffold_509:36873-37092
>scaffold_509:37410-40479
>scaffold_509:40601-40741
>scaffold_509:40843-40902
>scaffold_509:41157-41376
>scaffold_509:41694-60783
>scaffold_509:60821-61546
>scaffold_509:61605-62057
>scaffold_509:63267-63321
>scaffold_509:63626-66049
>scaffold_509:66172-68435
>scaffold_509:68467-68758
>scaffold_509:69146-69331
>scaffold_509:69416-69573
>scaffold_509:70121-79605
>scaffold_509:79706-79772
>scaffold_509:79801-79872
>scaffold_509:79963-80130
>scaffold_509:80201-80280
>scaffold_509:80759-80894
>scaffold_509:80940-81097
>scaffold_509:81230-81330
>scaffold_509:81379-81487
>scaffold_509:81585-81771
>scaffold_509:82105-82172
>scaffold_509:82413-82529
>scaffold_509:82639-83014
>scaffold_509:83079-83351
>scaffold_509:83432-83595
>scaffold_509:83676-83735
>scaffold_509:84291-84628
>scaffold_509:85721-85944
>scaffold_509:86052-86146
>scaffold_509:86309-86378
>scaffold_509:86537-88547
>scaffold_509:88700-88947
>scaffold_509:89059-91328
>scaffold_509:91362-93503
>scaffold_509:93536-95974
>scaffold_509:96084-96195
>scaffold_509:96243-96601
>scaffold_509:96673-100308
>scaffold_509:100368-100546
>scaffold_509:100926-101226
>scaffold_509:101260-101452
>scaffold_509:101701-101747
>scaffold_509:102100-103881
>scaffold_509:103924-104108
>scaffold_509:104184-107966
>scaffold_509:108051-108959
>scaffold_509:109099-109185
>scaffold_509:109440-109477
>scaffold_509:109590-109630
>scaffold_509:109798-110719
>scaffold_509:110800-125325
>scaffold_509:125393-130254
>scaffold_509:130361-130608
>scaffold_509:130694-131589
>scaffold_509:131700-132226
>scaffold_509:132257-132714
>scaffold_509:132804-133962
>scaffold_509:134012-134173
>scaffold_509:134567-135122
>scaffold_509:135153-136808
>scaffold_509:136857-137072
>scaffold_509:137125-148199
>scaffold_509:148271-152026
>scaffold_509:152329-152967
>scaffold_509:153057-153174
>scaffold_509:153333-153708
>scaffold_509:154397-154479
>scaffold_509:154655-155458
>scaffold_509:155581-161018
>scaffold_509:161057-161373
>scaffold_509:161824-161942
>scaffold_509:162711-164635
>scaffold_509:164680-167121
>scaffold_509:167379-167432
>scaffold_509:167715-169691
>scaffold_509:169723-170657
>scaffold_509:170749-171994
>scaffold_509:172012-174507
>scaffold_509:174585-175320
>scaffold_509:175413-175815
>scaffold_509:175982-176085
>scaffold_509:176157-176276
>scaffold_509:176828-177135
>scaffold_509:177299-177463
>scaffold_509:177575-177608
>scaffold_509:178415-178449
>scaffold_509:178956-179017
>scaffold_509:179064-179103
>scaffold_509:179183-179398
>scaffold_509:179542-181682
>scaffold_509:181782-181805
>scaffold_509:181844-182113
>scaffold_509:182363-182929
>scaffold_509:183004-183547
>scaffold_509:183683-184307
>scaffold_509:184448-185094
>scaffold_509:185118-185229
>scaffold_509:186224-186728
>scaffold_509:186754-188907
>scaffold_509:189241-189264
>scaffold_509:189382-189620
>scaffold_509:189747-191776
>scaffold_509:191902-192087
>scaffold_509:192166-192440
>scaffold_509:192474-192551
>scaffold_509:192610-194154
>scaffold_509:194254-196644
>scaffold_509:196830-197165
>scaffold_509:197183-201362
>scaffold_509:201420-201459
>scaffold_509:201488-201527
>scaffold_509:201770-202160
>scaffold_509:202517-202552
>scaffold_509:205031-205282
>scaffold_509:205416-205524
>scaffold_509:205558-207671
>scaffold_509:207752-207848
>scaffold_509:207870-208543
>scaffold_509:208564-209087
>scaffold_509:209167-224104
>scaffold_509:224138-226006
>scaffold_509:226319-226457
>scaffold_509:226550-227047
>scaffold_509:227237-231251
>scaffold_509:231392-233629
>scaffold_509:233702-234518
>scaffold_509:234609-234669
>scaffold_509:234786-234976
>scaffold_509:238280-245126
>scaffold_509:245180-245357
>scaffold_509:245408-248688
>scaffold_509:249520-249691
>scaffold_509:250140-250231
>scaffold_509:250426-250461
>scaffold_509:251082-251194
>scaffold_509:251245-251670
>scaffold_509:251772-251860
>scaffold_509:252021-252250
>scaffold_509:252452-252821
>scaffold_509:252861-254641
>scaffold_509:254723-254773
>scaffold_509:255145-255272
>scaffold_509:255880-264428
>scaffold_509:264556-264571
>scaffold_509:264671-273684
>scaffold_509:273885-277560
>scaffold_509:277718-280706
>scaffold_509:280738-285557
>scaffold_509:285737-285795
>scaffold_509:285903-285946
>scaffold_509:286088-286215
>scaffold_509:286595-286671
>scaffold_509:286838-287026
>scaffold_509:287088-287282
>scaffold_509:287339-287392
>scaffold_509:287475-294265
>scaffold_509:294811-301773
>scaffold_509:301811-302632
>scaffold_509:302700-303303
>scaffold_509:303360-304736
>scaffold_509:306724-307146
>scaffold_509:307214-307248
>scaffold_509:307408-307423
>scaffold_509:307601-308470
>scaffold_509:308504-311789
>scaffold_509:311919-313139
>scaffold_509:313189-314947
>scaffold_509:315037-315835
>scaffold_509:316087-316283
>scaffold_509:316728-320103
>scaffold_509:320354-320975
>scaffold_509:321019-321255
>scaffold_509:321321-321485
>scaffold_509:321552-322712
>scaffold_509:322808-322880
>scaffold_509:324132-325317
>scaffold_509:325845-325955
>scaffold_509:326030-326133
>scaffold_509:326622-326659
>scaffold_509:328116-328157
>scaffold_509:328288-334928
>scaffold_509:335102-336240
>scaffold_509:336696-338003
>scaffold_509:338267-338282
>scaffold_509:338300-349008
>scaffold_509:349187-349202
>scaffold_509:349239-353815
>scaffold_509:353958-354035
>scaffold_509:354084-354333
>scaffold_509:354537-354593
>scaffold_509:355101-355968
>scaffold_509:356188-356333
>scaffold_509:356470-356772
>scaffold_509:356925-357114
>scaffold_509:357217-357282
>scaffold_509:357378-357817
>scaffold_509:357897-358030
>scaffold_509:358273-358683
>scaffold_509:358741-359360
>scaffold_509:359488-362257
>scaffold_509:362438-363909
>scaffold_509:364187-364857
>scaffold_509:364908-366208
>scaffold_509:366351-366485
>scaffold_509:366554-368946
>scaffold_509:369168-369223
>scaffold_509:370684-370740
>scaffold_509:370902-370986
>scaffold_509:371087-371178
>scaffold_509:371308-371341
>scaffold_509:371376-372088
>scaffold_509:372162-372337
>scaffold_509:372519-372738
>scaffold_509:372780-373441
>scaffold_509:373520-373535
>scaffold_509:373635-373650
>scaffold_509:374342-382280
>scaffold_509:382349-387627
>scaffold_509:387655-387871
>scaffold_509:388357-390852
>scaffold_509:390918-391506
>scaffold_509:391567-391762
>scaffold_509:391908-391974
>scaffold_509:392019-392293
>scaffold_509:392363-392618
>scaffold_509:392827-393011
>scaffold_509:393391-398462
>scaffold_509:398940-406911
>scaffold_509:407037-407124
>scaffold_509:407163-407214
>scaffold_509:407281-407360
>scaffold_509:407385-407441
>scaffold_509:408667-409061
>scaffold_509:409395-409575
>scaffold_509:409674-410997
>scaffold_509:411098-414696
>scaffold_509:415028-415099
>scaffold_509:416299-416429
>scaffold_509:416582-426559
>scaffold_509:426688-426873
>scaffold_509:426918-426978
>scaffold_509:427031-433808
>scaffold_509:433842-434815
>scaffold_509:434929-434978
>scaffold_509:435183-436383
>scaffold_509:436448-436529
>scaffold_509:436727-440518
>scaffold_509:440618-446752
>scaffold_509:446817-446898
>scaffold_509:447096-449345
>scaffold_509:449471-452698
>scaffold_509:452799-457907
>scaffold_509:458008-458977
>scaffold_509:459077-459493
>scaffold_509:460030-460046
>scaffold_509:460146-460161
>scaffold_509:460195-465122
>scaffold_509:465494-471643
>scaffold_509:471684-486386
>scaffold_509:486719-486804
>scaffold_502:0-6807
>scaffold_502:6968-9282
>scaffold_502:9509-10929
>scaffold_502:11029-18868
>scaffold_502:19000-19511
>scaffold_502:19650-29288
>scaffold_502:29414-36704
>scaffold_502:36732-37793
>scaffold_502:37843-38552
>scaffold_502:38652-47121
>scaffold_502:47415-48741
>scaffold_502:48790-48826
>scaffold_502:48949-65857
>scaffold_502:65925-65985
>scaffold_502:66059-66094
>scaffold_502:66315-66330
>scaffold_502:66718-67975
>scaffold_502:68037-68912
>scaffold_502:68957-74730
>scaffold_502:74774-74918
>scaffold_502:75147-75948
>scaffold_502:76020-76414
>scaffold_502:76450-81244
>scaffold_502:81412-81429
>scaffold_502:81849-81896
>scaffold_502:82101-82836
>scaffold_502:82886-83523
>scaffold_502:83568-84942
>scaffold_502:84989-93435
>scaffold_502:93464-93770
>scaffold_502:93805-97308
>scaffold_502:97428-103026
>scaffold_502:103085-103322
>scaffold_502:103478-103660
>scaffold_502:104026-104160
>scaffold_502:104233-105046
>scaffold_502:105109-117152
>scaffold_502:118061-123167
>scaffold_502:123379-123407
>scaffold_502:123510-123525
>scaffold_502:123625-124222
>scaffold_502:124581-124929
>scaffold_502:125009-128536
>scaffold_502:128550-135224
>scaffold_502:135273-162898
>scaffold_502:162929-167708
>scaffold_502:167808-170917
>scaffold_502:170936-171405
>scaffold_502:171505-173613
>scaffold_502:173659-174210
>scaffold_502:175408-175526
>scaffold_502:175733-175850
>scaffold_502:176083-176111
>scaffold_502:176378-176410
>scaffold_502:176531-176566
>scaffold_502:176624-176762
>scaffold_502:176930-176968
>scaffold_502:177840-178232
>scaffold_502:178249-178414
>scaffold_502:178651-179645
>scaffold_502:179681-180364
>scaffold_502:180466-180671
>scaffold_502:180762-180934
>scaffold_502:181054-181089
>scaffold_502:181203-181298
>scaffold_502:181488-181519
>scaffold_502:181562-182642
>scaffold_502:182711-182881
>scaffold_502:183144-184703
>scaffold_502:184873-185463
>scaffold_502:185483-185544
>scaffold_502:185644-187976
>scaffold_502:188134-190125
>scaffold_502:190153-190197
>scaffold_502:190329-190376
>scaffold_502:191215-191244
>scaffold_502:191301-191366
>scaffold_502:191759-191891
>scaffold_502:192018-192034
>scaffold_502:192111-192500
>scaffold_502:192596-195978
>scaffold_502:196311-196376
>scaffold_502:196432-196462
>scaffold_502:196887-196910
>scaffold_502:197127-197159
>scaffold_502:197225-201804
>scaffold_502:201838-202013
>scaffold_502:202329-203365
>scaffold_502:203419-203837
>scaffold_502:203866-207230
>scaffold_502:207821-207879
>scaffold_502:207914-207992
>scaffold_502:208023-208922
>scaffold_502:208962-215005
>scaffold_502:215690-215722
>scaffold_502:215822-224196
>scaffold_502:224451-236508
>scaffold_502:236868-238120
>scaffold_502:238181-239056
>scaffold_502:239101-242496
>scaffold_502:242569-244676
>scaffold_502:244716-245891
>scaffold_502:245998-246388
>scaffold_502:246424-252274
>scaffold_502:252440-252455
>scaffold_502:252580-252627
>scaffold_502:252832-253567
>scaffold_502:253617-255660
>scaffold_502:255708-262542
>scaffold_502:262674-265664
>scaffold_502:265716-266750
>scaffold_502:266906-267094
>scaffold_502:267454-267494
>scaffold_502:267661-268474
>scaffold_502:268537-268808
>scaffold_502:268868-280010
>scaffold_502:280044-280572
>scaffold_502:281481-286551
>scaffold_502:286651-287546
>scaffold_502:287719-309782
>scaffold_502:309824-326337
>scaffold_502:326367-337620
>scaffold_502:337651-347423
>scaffold_502:347537-373057
>scaffold_502:373180-375728
>scaffold_502:375814-376023
>scaffold_502:376186-376221
>scaffold_502:376275-376356
>scaffold_502:376460-376788
>scaffold_502:376853-383883
>scaffold_502:383953-384002
>scaffold_502:384055-386387
>scaffold_502:386428-387988
>scaffold_502:388118-388894
>scaffold_502:390010-390066
>scaffold_502:390423-390556
>scaffold_502:391005-392057
>scaffold_502:392132-392840
>scaffold_502:393154-393194
>scaffold_502:393413-403891
>scaffold_502:403930-406581
>scaffold_502:406620-411160
>scaffold_502:411255-412261
>scaffold_502:412475-412670
>scaffold_502:412732-415588
>scaffold_502:415648-418744
>scaffold_502:418832-443956
>scaffold_502:443973-443988
>scaffold_502:444119-450425
>scaffold_502:450504-454670
>scaffold_502:454719-454796
>scaffold_502:455787-457227
>scaffold_502:460322-460695
>scaffold_502:461555-464727
>scaffold_502:464886-470476
>scaffold_502:470718-471546
>scaffold_502:471575-472872
>scaffold_502:472939-473149
>scaffold_502:473184-473224
>scaffold_502:473327-480002
>scaffold_502:481839-481916
>scaffold_502:481965-482177
>scaffold_502:482609-482699
>scaffold_502:482757-482820
>scaffold_502:482863-483032
>scaffold_502:483111-485621
>scaffold_502:485687-485702
>scaffold_502:485826-487672
>scaffold_502:487751-488638
>scaffold_502:488691-490774
>scaffold_502:490895-495116
>scaffold_502:495263-495278
>scaffold_502:495378-496553
>scaffold_502:496795-502795
>scaffold_502:503273-504490
>scaffold_502:504535-505316
>scaffold_502:505334-522665
>scaffold_502:522716-523702
>scaffold_502:523979-529123
>scaffold_502:530613-530731
>scaffold_502:530870-533395
>scaffold_502:533414-533527
>scaffold_502:533559-533710
>scaffold_502:534013-534131
>scaffold_502:535087-535200
>scaffold_502:535294-535413
>scaffold_502:535652-535749
>scaffold_502:536437-536515
>scaffold_502:536913-537003
>scaffold_502:537059-537362
>scaffold_502:537804-537870
>scaffold_502:538205-538432
>scaffold_502:538562-538742
>scaffold_502:539098-539208
>scaffold_502:539835-539916
>scaffold_502:540034-540065
>scaffold_502:541976-542025
>scaffold_502:542072-542120
>scaffold_502:542449-542769
>scaffold_502:542824-543578
>scaffold_502:543604-544652
>scaffold_502:544889-544934
>scaffold_502:545490-545602
>scaffold_502:546184-550718
>scaffold_502:550762-550919
>scaffold_502:550965-552224
>scaffold_502:552286-560232
>scaffold_502:560296-560653
>scaffold_502:560713-561273
>scaffold_502:561335-562147
>scaffold_502:562217-564037
>scaffold_502:565153-572360
>scaffold_502:572501-572684
>scaffold_502:572699-581737
>scaffold_502:582027-586052
>scaffold_502:586152-586945
>scaffold_502:587038-589276
>scaffold_502:589361-612799
>scaffold_502:612859-613857
>scaffold_502:613880-615716
>scaffold_502:615778-615973
>scaffold_502:616187-616231
>scaffold_502:616324-617217
>scaffold_502:617312-624484
>scaffold_502:624523-631332
>scaffold_502:631460-635140
>scaffold_502:635359-635399
>scaffold_502:635713-636077
>scaffold_502:636186-636734
>scaffold_502:636778-637548
>scaffold_502:637997-638130
>scaffold_502:638442-638529
>scaffold_502:639681-640457
>scaffold_502:640587-642147
>scaffold_502:642188-651694
>scaffold_502:651779-652107
>scaffold_502:652211-652292
>scaffold_502:652345-652444
>scaffold_502:652542-652751
>scaffold_502:652837-667006
>scaffold_502:667125-674656
>scaffold_502:674791-677928
>scaffold_502:678205-679439
>scaffold_502:679668-688078
>scaffold_502:688190-704921
>scaffold_502:704952-714686
>scaffold_502:714847-717800
>scaffold_502:717936-718697
>scaffold_502:718849-721721
>scaffold_502:721821-721836
>scaffold_502:721951-733614
>scaffold_502:733740-735376
>scaffold_502:735497-737342
>scaffold_502:737466-738327
>scaffold_502:738612-740169
>scaffold_502:740183-743712
>scaffold_502:743792-744720
>scaffold_502:744823-744854
>scaffold_502:745199-750306
>scaffold_502:751215-754969
>scaffold_496:0-3974
>scaffold_496:4126-12466
>scaffold_496:12601-21489
>scaffold_496:21617-35061
>scaffold_496:35241-36780
>scaffold_496:37078-38645
>scaffold_496:38745-41449
>scaffold_496:41583-41630
>scaffold_496:41920-43631
>scaffold_496:43662-51357
>scaffold_496:51605-52145
>scaffold_496:52284-53645
>scaffold_496:53778-54414
>scaffold_496:54490-54671
>scaffold_496:54722-62764
>scaffold_496:62803-82762
>scaffold_496:82862-83087
>scaffold_496:83150-83281
>scaffold_496:83383-83696
>scaffold_496:84021-84325
>scaffold_496:84388-87589
>scaffold_496:87651-98227
>scaffold_496:98457-100937
>scaffold_496:101037-102243
>scaffold_496:102343-107126
>scaffold_496:107144-117403
>scaffold_496:117716-118370
>scaffold_496:118432-122044
>scaffold_496:122198-122650
>scaffold_496:122690-123012
>scaffold_496:123074-127936
>scaffold_496:128101-129818
>scaffold_496:130004-134588
>scaffold_496:134634-135749
>scaffold_496:135787-139273
>scaffold_496:139522-139577
>scaffold_496:139629-139724
>scaffold_496:140110-140164
>scaffold_496:140212-140256
>scaffold_496:140348-140440
>scaffold_496:140672-141526
>scaffold_496:144642-144800
>scaffold_496:144862-153445
>scaffold_496:153545-155218
>scaffold_496:155318-160260
>scaffold_496:160360-161931
>scaffold_496:161971-172306
>scaffold_496:176543-177345
>scaffold_496:177631-177646
>scaffold_496:177946-177961
>scaffold_496:178548-181028
>scaffold_496:181160-181181
>scaffold_496:181233-182176
>scaffold_496:184793-184951
>scaffold_496:185013-190505
>scaffold_496:190721-190866
>scaffold_496:190937-192287
>scaffold_496:192489-192504
>scaffold_496:192524-194044
>scaffold_496:194072-194379
>scaffold_496:194836-196850
>scaffold_496:197527-199184
>scaffold_496:199401-201707
>scaffold_496:201865-201882
>scaffold_496:202099-204340
>scaffold_496:204484-206031
>scaffold_496:206169-209454
>scaffold_496:209554-217821
>scaffold_496:218421-219445
>scaffold_496:219774-221112
>scaffold_496:221145-223711
>scaffold_496:223754-226492
>scaffold_496:226536-246507
>scaffold_496:246936-247348
>scaffold_496:247485-248243
>scaffold_496:248532-249303
>scaffold_496:249531-256128
>scaffold_496:256345-263816
>scaffold_496:263985-266221
>scaffold_496:266478-282860
>scaffold_496:283254-298537
>scaffold_496:298878-298927
>scaffold_496:299619-299667
>scaffold_496:299797-300008
>scaffold_496:300401-303216
>scaffold_496:303384-305361
>scaffold_496:306002-308617
>scaffold_496:308733-311168
>scaffold_496:311448-312184
>scaffold_496:312249-319568
>scaffold_496:319668-322271
>scaffold_496:322371-324200
>scaffold_496:324415-327685
>scaffold_496:327761-327776
>scaffold_496:327913-341307
>scaffold_496:341432-344889
>scaffold_496:344922-345437
>scaffold_496:345495-346203
>scaffold_496:346271-347231
>scaffold_496:347295-347747
>scaffold_496:347984-354597
>scaffold_496:354642-354819
>scaffold_496:355209-355402
>scaffold_496:355676-358523
>scaffold_496:358843-360032
>scaffold_496:360057-360072
>scaffold_496:360172-384001
>scaffold_496:384040-385931
>scaffold_496:385952-419591
>scaffold_496:419628-420121
>scaffold_496:420304-421944
>scaffold_496:422120-422149
>scaffold_496:423208-423273
>scaffold_496:423459-430401
>scaffold_496:430582-431415
>scaffold_496:431452-431982
>scaffold_496:432157-432231
>scaffold_496:432717-434647
>scaffold_496:434733-434817
>scaffold_496:434865-439655
>scaffold_496:439955-446307
>scaffold_496:446620-446694
>scaffold_496:447277-447704
>scaffold_496:447821-448184
>scaffold_496:448222-448899
>scaffold_496:448963-449421
>scaffold_496:449572-454411
>scaffold_496:454956-455175
>scaffold_496:455342-455538
>scaffold_496:455623-457846
>scaffold_496:457884-461879
>scaffold_496:461924-464508
>scaffold_496:464580-464908
>scaffold_496:464975-465980
>scaffold_496:466021-467912
>scaffold_496:467960-474642
>scaffold_496:474742-488929
>scaffold_496:489100-494946
>scaffold_496:494962-495141
>scaffold_496:495175-497048
>scaffold_496:497111-498778
>scaffold_496:498811-500572
>scaffold_496:500614-502761
>scaffold_496:502861-510198
>scaffold_496:510337-525340
>scaffold_496:525578-532543
>scaffold_496:532665-532682
>scaffold_496:532735-533329
>scaffold_496:533393-534540
>scaffold_496:534588-534778
>scaffold_496:535011-535527
>scaffold_496:535667-536753
>scaffold_496:536942-537155
>scaffold_496:537495-539078
>scaffold_496:539125-546943
>scaffold_496:547481-547746
>scaffold_496:548033-551932
>scaffold_496:552470-552735
>scaffold_496:552990-556597
>scaffold_496:556648-559059
>scaffold_496:559109-560000
>scaffold_496:560007-574679
>scaffold_496:574686-576048
>scaffold_496:576338-591006
>scaffold_496:591055-594484
>scaffold_496:594510-595424
>scaffold_496:595461-597422
>scaffold_496:597468-599429
>scaffold_496:599476-599658
>scaffold_496:599693-600990
>scaffold_496:601045-605272
>scaffold_496:605323-605942
>scaffold_496:605970-606137
>scaffold_496:606289-606367
>scaffold_496:606415-606575
>scaffold_496:606692-606727
>scaffold_496:606882-606943
>scaffold_496:607157-607380
>scaffold_496:607454-607676
>scaffold_496:607867-609897
>scaffold_496:610332-610489
>scaffold_496:610546-613609
>scaffold_496:613682-614845
>scaffold_496:614997-615118
>scaffold_496:615154-615265
>scaffold_496:615400-615435
>scaffold_496:615590-615651
>scaffold_496:615970-616089
>scaffold_496:616212-616330
>scaffold_496:616461-621741
>scaffold_496:622004-622060
>scaffold_496:622133-622253
>scaffold_496:622313-622380
>scaffold_496:622551-640874
>scaffold_496:640896-641139
>scaffold_496:641176-642072
>scaffold_496:642210-642228
>scaffold_496:642328-650688
>scaffold_496:650788-661179
>scaffold_496:661316-685180
>scaffold_496:685201-699601
>scaffold_496:699680-701009
>scaffold_496:701165-701211
>scaffold_496:701396-701991
>scaffold_496:702029-702358
>scaffold_496:702456-703259
>scaffold_496:703278-704163
>scaffold_496:704322-705514
>scaffold_496:705704-712354
>scaffold_496:712492-714567
>scaffold_496:714772-723621
>scaffold_496:723794-724562
>scaffold_496:724580-726880
>scaffold_496:726901-733166
>scaffold_496:733204-733258
>scaffold_496:733300-734379
>scaffold_496:734562-734666
>scaffold_496:734809-738937
>scaffold_496:738971-739490
>scaffold_496:739836-780680
>scaffold_496:780708-780831
>scaffold_496:780900-783035
>scaffold_496:783115-783263
>scaffold_496:783314-783440
>scaffold_496:783520-784115
>scaffold_496:784146-811006
>scaffold_507:0-13624
>scaffold_507:13685-13862
>scaffold_507:13945-14170
>scaffold_507:14224-14466
>scaffold_507:14576-15410
>scaffold_507:15519-26992
>scaffold_507:27023-27080
>scaffold_507:28796-30233
>scaffold_507:30404-32563
>scaffold_507:33207-39993
>scaffold_507:40201-40459
>scaffold_507:40580-41026
>scaffold_507:41059-47346
>scaffold_507:47420-47582
>scaffold_507:47619-51389
>scaffold_507:51603-51690
>scaffold_507:51769-53346
>scaffold_507:53522-55838
>scaffold_507:55866-56044
>scaffold_507:56114-56218
>scaffold_507:56232-56360
>scaffold_507:56432-56581
>scaffold_507:56854-56993
>scaffold_507:57130-74430
>scaffold_507:74584-80756
>scaffold_507:80785-80963
>scaffold_507:81057-81123
>scaffold_507:82203-83019
>scaffold_507:83048-83094
>scaffold_507:83194-83277
>scaffold_507:83306-83551
>scaffold_507:83580-109093
>scaffold_507:109119-109487
>scaffold_507:109582-110305
>scaffold_507:110430-118055
>scaffold_507:118240-118319
>scaffold_507:118501-118950
>scaffold_507:118989-121466
>scaffold_507:121519-121641
>scaffold_507:122280-122384
>scaffold_507:122682-123136
>scaffold_507:123188-124097
>scaffold_507:124698-130981
>scaffold_507:131040-131344
>scaffold_507:131359-133204
>scaffold_507:133233-134161
>scaffold_507:140077-140212
>scaffold_507:141010-142791
>scaffold_507:142862-144002
>scaffold_507:144064-144354
>scaffold_507:144503-158351
>scaffold_507:158974-159119
>scaffold_507:159298-159518
>scaffold_507:159792-161259
>scaffold_507:161394-161622
>scaffold_507:162134-162170
>scaffold_507:162507-162552
>scaffold_507:163260-163414
>scaffold_507:164394-164426
>scaffold_507:164629-164693
>scaffold_507:164731-164798
>scaffold_507:165293-165382
>scaffold_507:165490-165615
>scaffold_507:165776-166174
>scaffold_507:166221-166532
>scaffold_507:166725-166938
>scaffold_507:167242-167273
>scaffold_507:167325-167384
>scaffold_507:167578-167671
>scaffold_507:167702-167914
>scaffold_507:168822-169220
>scaffold_507:169371-169462
>scaffold_507:169533-169686
>scaffold_507:169778-169869
>scaffold_507:170258-170327
>scaffold_507:170821-170953
>scaffold_507:171067-171119
>scaffold_507:171965-172031
>scaffold_507:172128-172199
>scaffold_507:172253-172444
>scaffold_507:172804-172899
>scaffold_507:173519-173575
>scaffold_507:173675-173690
>scaffold_507:173957-175880
>scaffold_507:175944-176308
>scaffold_507:176538-177243
>scaffold_507:177314-191725
>scaffold_507:191784-191891
>scaffold_507:191913-192036
>scaffold_507:192063-194614
>scaffold_507:194662-194939
>scaffold_507:194947-202586
>scaffold_507:202686-212278
>scaffold_507:212871-212973
>scaffold_507:213042-213128
>scaffold_507:213641-214020
>scaffold_507:214073-215889
>scaffold_507:216094-221386
>scaffold_507:221512-221530
>scaffold_507:221797-222919
>scaffold_507:223033-223065
>scaffold_507:223263-223279
>scaffold_507:223330-232369
>scaffold_507:232670-234899
>scaffold_507:235181-245599
>scaffold_507:245697-259806
>scaffold_507:260492-260557
>scaffold_507:261116-261166
>scaffold_507:261580-261624
>scaffold_507:261808-261935
>scaffold_507:262612-264830
>scaffold_507:264904-264945
>scaffold_507:265006-266451
>scaffold_507:266559-269431
>scaffold_507:269656-270646
>scaffold_507:270887-270902
>scaffold_507:271119-273463
>scaffold_507:273524-273929
>scaffold_507:274058-274246
>scaffold_507:274349-274764
>scaffold_507:274836-275604
>scaffold_507:275653-279055
>scaffold_507:279093-279703
>scaffold_507:280059-280169
>scaffold_507:280222-280363
>scaffold_507:280452-280523
>scaffold_507:281613-283245
>scaffold_507:283595-284444
>scaffold_507:284534-285933
>scaffold_507:286050-297393
>scaffold_507:297465-302409
>scaffold_507:302467-303146
>scaffold_507:303193-303295
>scaffold_507:304001-306971
>scaffold_507:307103-307168
>scaffold_507:307270-307363
>scaffold_507:307430-307532
>scaffold_507:307587-307688
>scaffold_507:307874-308138
>scaffold_507:308204-309275
>scaffold_507:309343-310240
>scaffold_507:310334-310625
>scaffold_507:310665-311066
>scaffold_507:311088-311299
>scaffold_507:311322-315075
>scaffold_507:315158-315242
>scaffold_507:315309-327234
>scaffold_507:327298-327375
>scaffold_507:327434-327519
>scaffold_507:327570-327960
>scaffold_507:328025-333634
>scaffold_507:333726-335101
>scaffold_507:335157-343137
>scaffold_507:343261-344186
>scaffold_507:344286-344363
>scaffold_507:344402-345436
>scaffold_507:345596-349048
>scaffold_507:349088-349130
>scaffold_507:349260-349301
>scaffold_507:349850-350171
>scaffold_507:350198-350697
>scaffold_507:350808-352434
>scaffold_507:352644-377863
>scaffold_507:377971-380880
>scaffold_507:380905-380999
>scaffold_507:381041-381990
>scaffold_507:382071-384836
>scaffold_507:386068-386183
>scaffold_507:386342-386541
>scaffold_507:386603-388161
>scaffold_507:388297-389330
>scaffold_507:389582-389918
>scaffold_507:390116-390215
>scaffold_507:390376-391045
>scaffold_507:391828-391943
>scaffold_507:392011-392055
>scaffold_507:392238-392377
>scaffold_507:392454-392784
>scaffold_507:392954-418533
>scaffold_507:418633-418940
>scaffold_507:419157-419246
>scaffold_507:420584-420808
>scaffold_507:420836-421549
>scaffold_507:421672-422454
>scaffold_507:422529-424046
>scaffold_507:424146-431213
>scaffold_507:432201-432263
>scaffold_507:432347-432388
>scaffold_507:432466-432554
>scaffold_507:432631-433842
>scaffold_507:435580-435661
>scaffold_507:435778-435822
>scaffold_507:436185-436232
>scaffold_507:436310-439508
>scaffold_507:439581-442030
>scaffold_507:442134-442369
>scaffold_507:442480-454205
>scaffold_507:454341-454404
>scaffold_507:454453-456242
>scaffold_507:456310-457783
>scaffold_507:458001-467834
>scaffold_507:467920-468167
>scaffold_507:468236-469878
>scaffold_507:470270-470997
>scaffold_507:471136-497870
>scaffold_507:497945-497981
>scaffold_507:499595-499683
>scaffold_507:499798-501124
>scaffold_507:501261-501346
>scaffold_507:501502-501732
>scaffold_507:501847-501935
>scaffold_507:502485-502550
>scaffold_507:502592-503347
>scaffold_507:503933-504775
>scaffold_507:505045-505107
>scaffold_507:505384-505415
>scaffold_507:505552-505592
>scaffold_507:505771-506320
>scaffold_507:506536-506783
>scaffold_507:506839-507173
>scaffold_507:507240-507349
>scaffold_507:507519-507650
>scaffold_507:507702-507869
>scaffold_507:507917-508084
>scaffold_507:508176-508260
>scaffold_507:508562-509790
>scaffold_507:509814-509965
>scaffold_507:510052-510510
>scaffold_507:510571-511357
>scaffold_507:511491-512042
>scaffold_507:512200-512343
>scaffold_507:512616-512777
>scaffold_507:512869-513043
>scaffold_507:513250-515565
>scaffold_507:515657-515725
>scaffold_507:515862-515942
>scaffold_507:516369-516783
>scaffold_507:516938-517157
>scaffold_507:517261-529014
>scaffold_507:529136-536727
>scaffold_507:537175-540474
>scaffold_507:540551-546742
>scaffold_507:546834-555903
>scaffold_507:556073-566931
>scaffold_507:567134-567683
>scaffold_507:567809-568915
>scaffold_507:569040-569702
>scaffold_507:569860-570078
>scaffold_507:570155-570188
>scaffold_507:570309-570325
>scaffold_507:570520-570849
>scaffold_507:570889-571063
>scaffold_507:571269-573432
>scaffold_507:573521-591525
>scaffold_507:591560-596357
>scaffold_507:596600-610575
>scaffold_507:610675-611008
>scaffold_507:611108-611154
>scaffold_507:611180-614921
>scaffold_507:615290-616062
>scaffold_507:616358-618315
>scaffold_507:619147-619242
>scaffold_507:619406-620175
>scaffold_507:620527-620607
>scaffold_507:621588-624429
>scaffold_507:624501-626603
>scaffold_507:626630-626703
>scaffold_507:626972-628856
>scaffold_507:628897-628995
>scaffold_507:629042-629574
>scaffold_507:629969-630002
>scaffold_507:630130-630282
>scaffold_507:631550-631584
>scaffold_507:631887-633065
>scaffold_507:633090-633378
>scaffold_507:633441-633569
>scaffold_507:633606-633790
>scaffold_507:633856-638309
>scaffold_507:638358-672007
>scaffold_507:672060-672109
>scaffold_507:672166-672372
>scaffold_507:672419-672799
>scaffold_507:672844-673030
>scaffold_507:673277-675197
>scaffold_507:675244-675607
>scaffold_507:675645-675958
>scaffold_507:676040-676525
>scaffold_507:676633-677486
>scaffold_507:677974-678007
>scaffold_507:679089-679391
>scaffold_507:679430-680176
>scaffold_507:680250-681298
>scaffold_507:681324-681896
>scaffold_507:682124-682199
>scaffold_507:682696-682749
>scaffold_507:682930-683011
>scaffold_507:683356-683643
>scaffold_507:685172-685235
>scaffold_507:685262-685428
>scaffold_507:685559-685589
>scaffold_507:685686-685752
>scaffold_507:686293-696667
>scaffold_507:703318-703358
>scaffold_507:703550-703590
>scaffold_507:703910-703965
>scaffold_507:704066-704195
>scaffold_507:704268-707385
>scaffold_507:707428-707539
>scaffold_507:712843-712883
>scaffold_507:714045-714256
>scaffold_507:714720-714891
>scaffold_507:717494-717599
>scaffold_507:718679-718816
>scaffold_507:718862-725504
>scaffold_507:725697-726755
>scaffold_507:726871-729560
>scaffold_507:730218-742052
>scaffold_507:742273-742303
>scaffold_507:742348-744190
>scaffold_507:744233-744852
>scaffold_507:744897-745005
>scaffold_507:745233-745477
>scaffold_507:745513-746069
>scaffold_507:746150-746291
>scaffold_507:746323-750621
>scaffold_507:750778-757541
>scaffold_507:757568-758407
>scaffold_507:758517-762154
>scaffold_507:762184-770717
>scaffold_507:770903-783372
>scaffold_507:783733-784159
>scaffold_507:784212-785687
>scaffold_507:785867-786734
>scaffold_507:786893-788496
>scaffold_507:789097-793041
>scaffold_507:793201-797886
>scaffold_507:798294-808705
>scaffold_507:808830-809973
>scaffold_507:810199-817562
>scaffold_507:817865-819536
>scaffold_507:819636-822195
>scaffold_507:822295-823291
>scaffold_507:823391-826097
>scaffold_507:826209-830304
>scaffold_507:830431-833291
>scaffold_507:833501-845183
>scaffold_507:845297-846390
>scaffold_508:77-11674
>scaffold_508:11803-12411
>scaffold_508:12472-22297
>scaffold_508:22429-26804
>scaffold_508:26918-26933
>scaffold_508:27029-34375
>scaffold_508:34414-34870
>scaffold_508:34919-35006
>scaffold_508:35158-35218
>scaffold_508:35648-35980
>scaffold_508:36158-36212
>scaffold_508:36460-36543
>scaffold_508:36929-37023
>scaffold_508:37213-37509
>scaffold_508:37565-37631
>scaffold_508:37770-38980
>scaffold_508:39066-39490
>scaffold_508:39575-39885
>scaffold_508:39936-40111
>scaffold_508:40212-40353
>scaffold_508:40719-42388
>scaffold_508:42524-51149
>scaffold_508:51611-51761
>scaffold_508:51800-51942
>scaffold_508:52090-52691
>scaffold_508:52879-68058
>scaffold_508:68302-77311
>scaffold_508:77822-79396
>scaffold_508:79577-81010
>scaffold_508:81033-83756
>scaffold_508:83834-93426
>scaffold_508:93620-97448
>scaffold_508:97579-97639
>scaffold_508:97833-98060
>scaffold_508:98338-101476
>scaffold_508:101698-101758
>scaffold_508:101888-102055
>scaffold_508:102161-105697
>scaffold_508:105795-107241
>scaffold_508:107268-107595
>scaffold_508:107666-108912
>scaffold_508:108978-116620
>scaffold_508:116816-117643
>scaffold_508:117825-118389
>scaffold_508:118489-128165
>scaffold_508:128251-135751
>scaffold_508:135831-139520
>scaffold_508:139553-145143
>scaffold_508:145189-149335
>scaffold_508:149694-154814
>scaffold_508:154860-155597
>scaffold_508:155735-155820
>scaffold_508:155858-156346
>scaffold_508:156457-157508
>scaffold_508:157553-174139
>scaffold_508:174215-175184
>scaffold_508:175364-179648
>scaffold_508:179779-200644
>scaffold_508:200685-201158
>scaffold_508:201316-203631
>scaffold_508:203741-203976
>scaffold_508:204526-205357
>scaffold_508:205399-210729
>scaffold_508:210829-210856
>scaffold_508:210945-218293
>scaffold_508:218360-219606
>scaffold_508:219677-220004
>scaffold_508:220031-221478
>scaffold_508:221576-225385
>scaffold_508:225516-225576
>scaffold_508:225770-229444
>scaffold_508:229550-229717
>scaffold_508:229847-229907
>scaffold_508:230129-242745
>scaffold_508:242823-245546
>scaffold_508:245569-247001
>scaffold_508:247182-248684
>scaffold_508:248932-248972
>scaffold_508:249053-258960
>scaffold_508:259060-274332
>scaffold_508:274520-275121
>scaffold_508:275269-275411
>scaffold_508:275450-275600
>scaffold_508:276062-284688
>scaffold_508:284824-286569
>scaffold_508:286695-286870
>scaffold_508:286921-287231
>scaffold_508:287316-287740
>scaffold_508:287826-289118
>scaffold_508:289144-289408
>scaffold_508:289574-289638
>scaffold_508:289671-290511
>scaffold_508:290567-290863
>scaffold_508:291053-291147
>scaffold_508:291533-291743
>scaffold_508:291813-291941
>scaffold_508:292290-292344
>scaffold_508:292522-292905
>scaffold_508:292995-293055
>scaffold_508:293207-293294
>scaffold_508:293343-293799
>scaffold_508:293838-312421
>scaffold_508:312487-313765
>scaffold_508:313804-314131
>scaffold_508:314158-315601
>scaffold_508:315699-325816
>scaffold_508:326012-327260
>scaffold_508:327480-328270
>scaffold_508:328326-337139
>scaffold_508:337217-339942
>scaffold_508:339961-341400
>scaffold_508:341659-341989
>scaffold_508:342177-342778
>scaffold_508:342926-343068
>scaffold_508:343107-343257
>scaffold_508:343718-352340
>scaffold_508:352476-354247
>scaffold_508:354348-354413
>scaffold_508:354574-354671
>scaffold_508:354776-354812
>scaffold_508:354969-355442
>scaffold_508:355471-356771
>scaffold_508:356797-357061
>scaffold_508:357227-357291
>scaffold_508:357324-358026
>scaffold_508:358097-358144
>scaffold_508:358335-362881
>scaffold_508:362916-362934
>scaffold_508:363034-377286
>scaffold_508:377310-377675
>scaffold_508:378127-384326
>scaffold_508:384388-385509
>scaffold_508:385620-395454
>scaffold_508:395494-400613
>scaffold_508:401027-401210
>scaffold_508:401299-403221
>scaffold_508:404119-404548
>scaffold_508:404617-406253
>scaffold_508:406394-406541
>scaffold_508:406647-416830
>scaffold_508:416904-421684
>scaffold_508:422032-422567
>scaffold_508:422664-422725
>scaffold_508:422775-422833
>scaffold_508:422924-422963
>scaffold_508:423017-424189
>scaffold_508:424314-427699
>scaffold_508:427883-427966
>scaffold_508:427982-428241
>scaffold_508:428365-428494
>scaffold_508:428839-429428
>scaffold_508:429496-430742
>scaffold_508:430928-431218
>scaffold_508:431284-431468
>scaffold_508:432115-433020
>scaffold_508:433183-433289
>scaffold_508:433985-434030
>scaffold_508:434226-435890
>scaffold_508:435913-436865
>scaffold_508:436975-438189
>scaffold_508:438248-438490
>scaffold_508:438570-438856
>scaffold_508:438926-439032
>scaffold_508:439072-439110
>scaffold_508:439756-440380
>scaffold_508:440466-440664
>scaffold_508:440851-440913
>scaffold_508:441757-444056
>scaffold_508:444108-445390
>scaffold_508:445431-446321
>scaffold_508:446382-446579
>scaffold_508:446771-446878
>scaffold_508:447010-447095
>scaffold_508:447144-447367
>scaffold_508:447418-449706
>scaffold_508:449937-450078
>scaffold_508:450138-450570
>scaffold_508:450687-453738
>scaffold_508:453850-455512
>scaffold_508:455653-455778
>scaffold_508:455904-456005
>scaffold_508:456582-468624
>scaffold_508:468638-468654
>scaffold_508:468754-471031
>scaffold_508:471070-471108
>scaffold_508:471174-472804
>scaffold_508:473603-473678
>scaffold_508:473814-473929
>scaffold_508:474059-474919
>scaffold_508:475250-476003
>scaffold_508:476031-476332
>scaffold_508:476435-476954
>scaffold_508:477177-477851
>scaffold_508:477889-478989
>scaffold_508:479017-479290
>scaffold_508:479421-480426
>scaffold_508:480617-480814
>scaffold_508:480934-481702
>scaffold_508:481740-482072
>scaffold_508:482377-483167
>scaffold_508:483358-483430
>scaffold_508:483541-483678
>scaffold_508:483755-483885
>scaffold_508:484457-494346
>scaffold_508:494442-502069
>scaffold_508:502104-502173
>scaffold_508:502445-502627
>scaffold_508:502718-502894
>scaffold_508:502987-508810
>scaffold_508:508866-525785
>scaffold_508:525826-530096
>scaffold_508:530142-535559
>scaffold_508:535667-535728
>scaffold_508:535756-536018
>scaffold_508:536071-537623
>scaffold_508:538377-538512
>scaffold_508:538722-538766
>scaffold_508:539001-539054
>scaffold_508:539121-539399
>scaffold_508:540782-540935
>scaffold_508:541042-544678
>scaffold_508:544778-546550
>scaffold_508:546769-546784
>scaffold_508:546867-547893
>scaffold_508:548046-550837
>scaffold_508:550890-553568
>scaffold_508:553810-559545
>scaffold_508:559688-561103
>scaffold_508:561232-563424
>scaffold_508:563534-565537
>scaffold_508:565601-568133
>scaffold_508:568214-576754
>scaffold_508:576974-577172
>scaffold_508:577286-579704
>scaffold_508:579881-579896
>scaffold_508:579906-583630
>scaffold_508:583749-586838
>scaffold_508:586982-588498
>scaffold_508:588678-589242
>scaffold_508:589338-589498
>scaffold_508:589551-589572
>scaffold_508:589672-593294
>scaffold_508:593351-612195
>scaffold_508:612225-618418
>scaffold_508:618514-620339
>scaffold_508:620524-626156
>scaffold_508:626191-626260
>scaffold_508:626413-626450
>scaffold_508:626532-626714
>scaffold_508:626804-626980
>scaffold_508:627122-632396
>scaffold_508:632760-641968
>scaffold_508:642061-642093
>scaffold_508:642500-645580
>scaffold_508:645581-648378
>scaffold_508:648420-649352
>scaffold_508:649502-655152
>scaffold_508:655193-657422
>scaffold_508:657769-659228
>scaffold_508:659395-659486
>scaffold_508:659532-661532
>scaffold_508:661632-661647
>scaffold_508:661702-662084
>scaffold_508:662132-664010
>scaffold_508:664118-664179
>scaffold_508:664207-664469
>scaffold_508:664522-664955
>scaffold_508:665031-665070
>scaffold_508:665190-665205
>scaffold_508:665216-666099
>scaffold_508:666853-666989
>scaffold_508:667199-667243
>scaffold_508:667598-667876
>scaffold_508:669258-669339
>scaffold_508:669517-673157
>scaffold_508:673257-673552
>scaffold_508:673898-674878
>scaffold_508:674942-674981
>scaffold_508:675331-678675
>scaffold_508:678857-694992
>scaffold_508:695047-696022
>scaffold_508:696247-698402
>scaffold_508:698502-698518
>scaffold_508:698948-699837
>scaffold_508:699937-701819
>scaffold_508:701880-702605
>scaffold_508:702694-702717
>scaffold_508:702818-703791
>scaffold_508:703870-705903
>scaffold_508:706177-729079
>scaffold_508:729141-731186
>scaffold_508:731345-731840
>scaffold_508:731890-732385
>scaffold_508:733216-735848
>scaffold_508:735890-736225
>scaffold_508:736366-737852
>scaffold_508:737952-738626
>scaffold_508:738726-739459
>scaffold_508:739517-746112
>scaffold_508:746212-746227
>scaffold_508:746262-746947
>scaffold_508:747047-747929
>scaffold_508:747963-747995
>scaffold_508:748145-762493
>scaffold_508:762534-762681
>scaffold_508:762727-764995
>scaffold_508:765083-765430
>scaffold_508:765553-765685
>scaffold_508:765886-765993
>scaffold_508:766048-766300
>scaffold_508:766390-767524
>scaffold_508:767573-768161
>scaffold_508:768258-771648
>scaffold_508:771807-771970
>scaffold_508:772090-773154
>scaffold_508:773722-784091
>scaffold_508:784669-785243
>scaffold_508:785286-791151
>scaffold_508:791214-802340
>scaffold_508:802385-802916
>scaffold_508:802956-803637
>scaffold_508:803725-806212
>scaffold_508:806287-806319
>scaffold_508:806436-806544
>scaffold_508:807954-808011
>scaffold_508:808639-808804
>scaffold_508:808839-809113
>scaffold_508:809226-809773
>scaffold_508:809901-809953
>scaffold_508:811069-811225
>scaffold_508:812278-813101
>scaffold_508:813200-813309
>scaffold_508:813393-813783
>scaffold_508:813783-814362
>scaffold_508:814509-821124
>scaffold_508:821495-821760
>scaffold_508:821849-822584
>scaffold_508:822960-823951
>scaffold_508:824299-824906
>scaffold_508:824971-825470
>scaffold_508:825582-826194
>scaffold_508:826333-828232
>scaffold_508:828322-828908
>scaffold_508:829022-829130
>scaffold_508:831184-851561
>scaffold_508:851747-858773
>scaffold_508:858959-860457
>scaffold_508:860491-861268
>scaffold_508:861722-863762
>scaffold_508:863931-868390
>scaffold_508:868938-869259
>scaffold_508:869318-870047
>scaffold_508:870127-870617
>scaffold_508:870697-870895
>scaffold_508:870976-871687
>scaffold_508:871691-872329
>scaffold_508:872360-872433
>scaffold_508:873507-873609
>scaffold_508:874227-874523
>scaffold_508:874577-874778
>scaffold_508:874925-875046
>scaffold_508:875251-875298
>scaffold_508:875463-876121
>scaffold_508:876281-893272
>scaffold_508:893317-893823
>scaffold_508:893868-894480
>scaffold_508:894551-896218
>scaffold_508:896281-896485
>scaffold_508:896572-896612
>scaffold_508:896681-897168
>scaffold_508:897197-897722
>scaffold_508:897755-910721
>scaffold_508:910803-914698
>scaffold_508:915069-922294
>scaffold_508:922343-927936
>scaffold_508:928116-929125
>scaffold_508:929129-929506
>scaffold_508:929860-930644
>scaffold_508:931726-931882
>scaffold_508:931998-932049
>scaffold_508:932658-934714
>scaffold_508:934953-940604
>scaffold_508:940731-941286
>scaffold_508:941405-945188
>scaffold_508:945614-946932
>scaffold_508:947307-947497
>scaffold_508:947698-948434
>scaffold_508:948517-948532
>scaffold_508:948668-953461
>scaffold_508:953698-955601
>scaffold_508:955658-955673
>scaffold_508:955773-955881
>scaffold_508:955981-955998
>scaffold_508:956061-956873
>scaffold_508:956926-957245
>scaffold_508:957280-957905
>scaffold_508:958070-959902
>scaffold_508:960224-962679
>scaffold_508:962790-964601
>scaffold_508:964635-965491
>scaffold_508:965756-968493
>scaffold_508:968661-981584
>scaffold_508:981676-981777
>scaffold_508:981983-982627
>scaffold_508:982654-982884
>scaffold_508:983299-983346
>scaffold_508:983739-983813
>scaffold_508:984698-984742
>scaffold_508:984852-984897
>scaffold_508:984987-985048
>scaffold_508:985649-985859
>scaffold_508:986005-986112
>scaffold_508:986189-986403
>scaffold_508:986480-986969
>scaffold_508:987565-994312
>scaffold_508:994596-994686
>scaffold_508:994988-995077
>scaffold_508:995176-995398
>scaffold_508:995462-1004175
>scaffold_508:1004223-1004704
>scaffold_508:1004768-1013479
>scaffold_508:1013691-1013797
>scaffold_508:1013998-1030041
>scaffold_508:1030260-1031918
>scaffold_508:1031953-1040403
>scaffold_508:1040518-1040624
>scaffold_508:1040724-1042310
>scaffold_508:1042494-1049614
>scaffold_508:1049655-1049802
>scaffold_508:1049848-1050173
>scaffold_508:1050225-1052118
>scaffold_508:1052206-1052510
>scaffold_508:1052575-1052722
>scaffold_508:1053007-1053421
>scaffold_508:1053511-1054648
>scaffold_508:1054694-1055295
>scaffold_508:1055378-1058649
>scaffold_508:1058778-1064683
>scaffold_508:1065555-1065640
>scaffold_508:1065722-1065832
>scaffold_508:1066956-1067744
>scaffold_508:1067970-1083264
>scaffold_508:1083286-1086539
>scaffold_508:1086604-1087103
>scaffold_508:1087215-1087827
>scaffold_508:1087966-1089452
>scaffold_508:1089533-1089865
>scaffold_508:1089955-1090542
>scaffold_508:1090656-1090764
>scaffold_508:1092817-1095147
>scaffold_508:1095168-1109503
>scaffold_508:1109543-1130122
>scaffold_508:1130156-1133224
>scaffold_508:1133266-1133328
>scaffold_508:1133544-1136075
>scaffold_508:1136201-1136842
>scaffold_508:1137066-1143120
>scaffold_508:1143183-1149025
>scaffold_508:1149068-1149642
>scaffold_508:1150219-1159679
>scaffold_508:1159785-1159911
>scaffold_508:1160047-1160062
>scaffold_508:1160162-1162677
>scaffold_508:1163002-1164572
>scaffold_508:1164661-1171722
>scaffold_508:1171836-1172415
>scaffold_508:1172431-1172812
>scaffold_508:1172895-1173004
>scaffold_508:1173103-1173926
>scaffold_508:1174981-1175140
>scaffold_508:1176256-1176308
>scaffold_508:1176464-1176984
>scaffold_508:1177097-1177371
>scaffold_508:1177406-1177571
>scaffold_508:1178199-1178256
>scaffold_508:1179666-1179774
>scaffold_508:1179891-1179923
>scaffold_508:1179998-1180876
>scaffold_508:1180948-1182485
>scaffold_508:1182573-1183251
>scaffold_508:1183294-1183825
>scaffold_508:1183870-1187535
>scaffold_508:1187688-1188909
>scaffold_508:1189071-1193931
>scaffold_508:1193980-1213323
>scaffold_508:1213368-1213980
>scaffold_508:1214051-1214236
>scaffold_508:1214298-1215665
>scaffold_508:1215754-1215980
>scaffold_508:1216067-1216107
>scaffold_508:1216176-1217217
>scaffold_508:1217250-1228796
>scaffold_508:1228915-1229252
>scaffold_508:1229332-1229529
>scaffold_508:1229777-1230242
>scaffold_508:1230304-1230943
>scaffold_508:1230974-1231047
>scaffold_508:1232121-1232223
>scaffold_508:1232841-1233137
>scaffold_508:1233191-1233392
>scaffold_508:1233539-1233660
>scaffold_508:1233866-1233913
>scaffold_508:1234078-1247687
>scaffold_508:1247779-1247880
>scaffold_508:1248086-1248730
>scaffold_508:1248757-1248987
>scaffold_508:1249402-1249453
>scaffold_508:1249842-1249916
>scaffold_508:1250802-1250846
>scaffold_508:1250954-1251001
>scaffold_508:1251091-1251152
>scaffold_508:1251753-1251941
>scaffold_508:1252101-1252506
>scaffold_508:1252582-1253071
>scaffold_508:1253667-1260427
>scaffold_508:1260711-1260801
>scaffold_508:1261103-1261192
>scaffold_508:1261291-1261454
>scaffold_508:1261605-1262167
>scaffold_508:1262238-1270297
>scaffold_508:1270457-1270583
>scaffold_508:1270785-1286707
>scaffold_508:1286735-1297723
>scaffold_508:1297754-1298265
>scaffold_508:1298381-1307906
>scaffold_508:1308022-1309718
>scaffold_508:1309818-1310706
>scaffold_508:1310866-1313459
>scaffold_508:1313602-1319372
>scaffold_508:1319975-1321039
>scaffold_508:1321157-1326701
>scaffold_508:1326760-1326834
>scaffold_508:1327209-1327276
>scaffold_508:1327748-1327802
>scaffold_508:1327904-1335883
>scaffold_508:1335939-1338762
>scaffold_508:1338799-1339996
>scaffold_508:1340205-1348876
>scaffold_508:1349006-1349196
>scaffold_508:1349257-1356219
>scaffold_508:1356304-1357938
