# Supplementary material for: Red: an intelligent, rapid, accurate tool for detecting repeats de-novo on the genomic scale
Source: BMC Bioinformatics. 2015 Jul 24;16:227. doi: 10.1186/s12859-015-0654-5 (PMC4513396; doi:10.1186/s12859-015-0654-5)
Supplement: Additional file 9 — Supplementary data set 8 — Red’s repeats of the Glycine max genome. The command “tar -xzf file” results in a directory that contains the locations of repeats found by Red in the genome of the Glycine max. [file 12859_2015_654_MOESM9_ESM.gz]

Archive with 1,144 entries (1,143 files):
- GnmRptGm
- GnmRptGm/Gm01.rpt
- GnmRptGm/Gm02.rpt
- GnmRptGm/Gm03.rpt
- GnmRptGm/Gm04.rpt
- GnmRptGm/Gm05.rpt
- GnmRptGm/Gm06.rpt
- GnmRptGm/Gm07.rpt
- GnmRptGm/Gm08.rpt
- GnmRptGm/Gm09.rpt
- GnmRptGm/Gm10.rpt
- GnmRptGm/Gm11.rpt
- GnmRptGm/Gm12.rpt
- GnmRptGm/Gm13.rpt
- GnmRptGm/Gm14.rpt
- GnmRptGm/Gm15.rpt
- GnmRptGm/Gm16.rpt
- GnmRptGm/Gm17.rpt
- GnmRptGm/Gm18.rpt
- GnmRptGm/Gm19.rpt
- GnmRptGm/Gm20.rpt
- GnmRptGm/scaffold_1001.rpt
- GnmRptGm/scaffold_1004.rpt
- GnmRptGm/scaffold_1006.rpt
- GnmRptGm/scaffold_1009.rpt
- GnmRptGm/scaffold_101.rpt
- GnmRptGm/scaffold_1011.rpt
- GnmRptGm/scaffold_1014.rpt
- GnmRptGm/scaffold_1015.rpt
- GnmRptGm/scaffold_1017.rpt
- GnmRptGm/scaffold_102.rpt
- GnmRptGm/scaffold_1020.rpt
- GnmRptGm/scaffold_1021.rpt
- GnmRptGm/scaffold_1027.rpt
- GnmRptGm/scaffold_1028.rpt
- GnmRptGm/scaffold_1029.rpt
- GnmRptGm/scaffold_103.rpt
- GnmRptGm/scaffold_1030.rpt
- GnmRptGm/scaffold_1031.rpt
- GnmRptGm/scaffold_1035.rpt
- GnmRptGm/scaffold_1036.rpt
- GnmRptGm/scaffold_1038.rpt
- GnmRptGm/scaffold_1039.rpt
- GnmRptGm/scaffold_104.rpt
- GnmRptGm/scaffold_1040.rpt
- GnmRptGm/scaffold_1041.rpt
- GnmRptGm/scaffold_1042.rpt
- GnmRptGm/scaffold_1043.rpt
- GnmRptGm/scaffold_1046.rpt
- GnmRptGm/scaffold_1047.rpt
- GnmRptGm/scaffold_1048.rpt
- GnmRptGm/scaffold_1049.rpt
- GnmRptGm/scaffold_1050.rpt
- GnmRptGm/scaffold_1052.rpt
- GnmRptGm/scaffold_1053.rpt
- GnmRptGm/scaffold_1055.rpt
- GnmRptGm/scaffold_1057.rpt
- GnmRptGm/scaffold_1058.rpt
- GnmRptGm/scaffold_1061.rpt
- GnmRptGm/scaffold_1062.rpt
- GnmRptGm/scaffold_1064.rpt
- GnmRptGm/scaffold_1069.rpt
- GnmRptGm/scaffold_107.rpt
- GnmRptGm/scaffold_1071.rpt
- GnmRptGm/scaffold_1074.rpt
- GnmRptGm/scaffold_1076.rpt
- GnmRptGm/scaffold_1077.rpt
- GnmRptGm/scaffold_1080.rpt
- GnmRptGm/scaffold_1081.rpt
- GnmRptGm/scaffold_1082.rpt
- GnmRptGm/scaffold_1084.rpt
- GnmRptGm/scaffold_1085.rpt
- GnmRptGm/scaffold_1087.rpt
- GnmRptGm/scaffold_1088.rpt
- GnmRptGm/scaffold_1089.rpt
- GnmRptGm/scaffold_109.rpt
- GnmRptGm/scaffold_1091.rpt
- GnmRptGm/scaffold_1092.rpt
- GnmRptGm/scaffold_1093.rpt
- GnmRptGm/scaffold_1095.rpt
- GnmRptGm/scaffold_1100.rpt
- GnmRptGm/scaffold_1102.rpt
- GnmRptGm/scaffold_1103.rpt
- GnmRptGm/scaffold_1109.rpt
- GnmRptGm/scaffold_1111.rpt
- GnmRptGm/scaffold_1112.rpt
- GnmRptGm/scaffold_1113.rpt
- GnmRptGm/scaffold_1115.rpt
- GnmRptGm/scaffold_1116.rpt
- GnmRptGm/scaffold_1119.rpt
- GnmRptGm/scaffold_1120.rpt
- GnmRptGm/scaffold_1122.rpt
- GnmRptGm/scaffold_1123.rpt
- GnmRptGm/scaffold_1125.rpt
- GnmRptGm/scaffold_1126.rpt
- GnmRptGm/scaffold_1128.rpt
- GnmRptGm/scaffold_1129.rpt
- GnmRptGm/scaffold_1138.rpt
- GnmRptGm/scaffold_114.rpt
- GnmRptGm/scaffold_1140.rpt
- GnmRptGm/scaffold_1145.rpt
- GnmRptGm/scaffold_1148.rpt
- GnmRptGm/scaffold_115.rpt
- GnmRptGm/scaffold_1152.rpt
- GnmRptGm/scaffold_1153.rpt
- GnmRptGm/scaffold_1154.rpt
- GnmRptGm/scaffold_1156.rpt
- GnmRptGm/scaffold_1160.rpt
- GnmRptGm/scaffold_1163.rpt
- GnmRptGm/scaffold_1165.rpt
- GnmRptGm/scaffold_1168.rpt
- GnmRptGm/scaffold_1169.rpt
- GnmRptGm/scaffold_1170.rpt
- GnmRptGm/scaffold_1172.rpt
- GnmRptGm/scaffold_1173.rpt
- GnmRptGm/scaffold_1174.rpt
- GnmRptGm/scaffold_1175.rpt
- GnmRptGm/scaffold_1177.rpt
- GnmRptGm/scaffold_1179.rpt
- GnmRptGm/scaffold_1180.rpt
- GnmRptGm/scaffold_1181.rpt
- GnmRptGm/scaffold_1182.rpt
- GnmRptGm/scaffold_1186.rpt
- GnmRptGm/scaffold_1191.rpt
- GnmRptGm/scaffold_1193.rpt
- GnmRptGm/scaffold_1196.rpt
- GnmRptGm/scaffold_1199.rpt
- GnmRptGm/scaffold_120.rpt
- GnmRptGm/scaffold_1203.rpt
- GnmRptGm/scaffold_1204.rpt
- GnmRptGm/scaffold_1206.rpt
- GnmRptGm/scaffold_1208.rpt
- GnmRptGm/scaffold_121.rpt
- GnmRptGm/scaffold_1214.rpt
- GnmRptGm/scaffold_1216.rpt
- GnmRptGm/scaffold_1217.rpt
- GnmRptGm/scaffold_1223.rpt
- GnmRptGm/scaffold_1224.rpt
- GnmRptGm/scaffold_1226.rpt
- GnmRptGm/scaffold_1227.rpt
- GnmRptGm/scaffold_1230.rpt
- GnmRptGm/scaffold_1231.rpt
- GnmRptGm/scaffold_1232.rpt
- GnmRptGm/scaffold_1235.rpt
- GnmRptGm/scaffold_1236.rpt
- GnmRptGm/scaffold_1239.rpt
- GnmRptGm/scaffold_1240.rpt
- GnmRptGm/scaffold_1243.rpt
- GnmRptGm/scaffold_1245.rpt
- GnmRptGm/scaffold_1251.rpt
- GnmRptGm/scaffold_1252.rpt
- GnmRptGm/scaffold_1254.rpt
- GnmRptGm/scaffold_1255.rpt
- GnmRptGm/scaffold_1258.rpt
- GnmRptGm/scaffold_1259.rpt
- GnmRptGm/scaffold_1262.rpt
- GnmRptGm/scaffold_1265.rpt
- GnmRptGm/scaffold_127.rpt
- GnmRptGm/scaffold_1270.rpt
- GnmRptGm/scaffold_1271.rpt
- GnmRptGm/scaffold_1272.rpt
- GnmRptGm/scaffold_1273.rpt
- GnmRptGm/scaffold_1274.rpt
- GnmRptGm/scaffold_1277.rpt
- GnmRptGm/scaffold_1279.rpt
- GnmRptGm/scaffold_128.rpt
- GnmRptGm/scaffold_1280.rpt
- GnmRptGm/scaffold_1282.rpt
- GnmRptGm/scaffold_1288.rpt
- GnmRptGm/scaffold_129.rpt
- GnmRptGm/scaffold_1292.rpt
- GnmRptGm/scaffold_1294.rpt
- GnmRptGm/scaffold_1295.rpt
- GnmRptGm/scaffold_1298.rpt
- GnmRptGm/scaffold_1302.rpt
- GnmRptGm/scaffold_1303.rpt
- GnmRptGm/scaffold_1304.rpt
- GnmRptGm/scaffold_1305.rpt
- GnmRptGm/scaffold_1309.rpt
- GnmRptGm/scaffold_1310.rpt
- GnmRptGm/scaffold_1313.rpt
- GnmRptGm/scaffold_1314.rpt
- GnmRptGm/scaffold_1315.rpt
- GnmRptGm/scaffold_1318.rpt
- GnmRptGm/scaffold_1320.rpt
- GnmRptGm/scaffold_1321.rpt
- GnmRptGm/scaffold_1323.rpt
- GnmRptGm/scaffold_1324.rpt
- GnmRptGm/scaffold_1325.rpt
- GnmRptGm/scaffold_1327.rpt
- GnmRptGm/scaffold_1330.rpt
- GnmRptGm/scaffold_1331.rpt
- GnmRptGm/scaffold_1332.rpt
- GnmRptGm/scaffold_1334.rpt
- GnmRptGm/scaffold_1335.rpt
- GnmRptGm/scaffold_1336.rpt
- GnmRptGm/scaffold_1337.rpt
- GnmRptGm/scaffold_1338.rpt
- GnmRptGm/scaffold_1339.rpt
- GnmRptGm/scaffold_1342.rpt
- GnmRptGm/scaffold_1343.rpt
- GnmRptGm/scaffold_1344.rpt
- GnmRptGm/scaffold_1347.rpt
- GnmRptGm/scaffold_1349.rpt
- GnmRptGm/scaffold_1350.rpt
- GnmRptGm/scaffold_1354.rpt
- GnmRptGm/scaffold_1355.rpt
- GnmRptGm/scaffold_1357.rpt
- GnmRptGm/scaffold_1358.rpt
- GnmRptGm/scaffold_1359.rpt
- GnmRptGm/scaffold_1360.rpt
- GnmRptGm/scaffold_1361.rpt
- GnmRptGm/scaffold_1363.rpt
- GnmRptGm/scaffold_1367.rpt
- GnmRptGm/scaffold_1368.rpt
- GnmRptGm/scaffold_1369.rpt
- GnmRptGm/scaffold_1370.rpt
- GnmRptGm/scaffold_1373.rpt
- GnmRptGm/scaffold_1374.rpt
- GnmRptGm/scaffold_1375.rpt
- GnmRptGm/scaffold_1377.rpt
- GnmRptGm/scaffold_1380.rpt
- GnmRptGm/scaffold_1381.rpt
- GnmRptGm/scaffold_1383.rpt
- GnmRptGm/scaffold_1386.rpt
- GnmRptGm/scaffold_1387.rpt
- GnmRptGm/scaffold_1388.rpt
- GnmRptGm/scaffold_1390.rpt
- GnmRptGm/scaffold_1391.rpt
- GnmRptGm/scaffold_1392.rpt
- GnmRptGm/scaffold_1393.rpt
- GnmRptGm/scaffold_1394.rpt
- GnmRptGm/scaffold_1395.rpt
- GnmRptGm/scaffold_1401.rpt
- GnmRptGm/scaffold_1403.rpt
- GnmRptGm/scaffold_1404.rpt
- GnmRptGm/scaffold_1405.rpt
- GnmRptGm/scaffold_1408.rpt
- GnmRptGm/scaffold_1409.rpt
- GnmRptGm/scaffold_1410.rpt
- GnmRptGm/scaffold_1412.rpt
- GnmRptGm/scaffold_1413.rpt
- GnmRptGm/scaffold_1415.rpt
- GnmRptGm/scaffold_1416.rpt
- GnmRptGm/scaffold_142.rpt
- GnmRptGm/scaffold_1420.rpt
- GnmRptGm/scaffold_1422.rpt
- GnmRptGm/scaffold_1423.rpt
- GnmRptGm/scaffold_1424.rpt
- GnmRptGm/scaffold_1426.rpt
- GnmRptGm/scaffold_1429.rpt
- GnmRptGm/scaffold_1431.rpt
- GnmRptGm/scaffold_1433.rpt
- GnmRptGm/scaffold_1438.rpt
- GnmRptGm/scaffold_1439.rpt
- GnmRptGm/scaffold_1442.rpt
- GnmRptGm/scaffold_1443.rpt
- GnmRptGm/scaffold_1444.rpt
- GnmRptGm/scaffold_1445.rpt
- GnmRptGm/scaffold_1446.rpt
- GnmRptGm/scaffold_1448.rpt
- GnmRptGm/scaffold_1450.rpt
- GnmRptGm/scaffold_1451.rpt
- GnmRptGm/scaffold_1453.rpt
- GnmRptGm/scaffold_1454.rpt
- GnmRptGm/scaffold_1456.rpt
- GnmRptGm/scaffold_1457.rpt
- GnmRptGm/scaffold_1458.rpt
- GnmRptGm/scaffold_146.rpt
- GnmRptGm/scaffold_1460.rpt
- GnmRptGm/scaffold_1463.rpt
- GnmRptGm/scaffold_1464.rpt
- GnmRptGm/scaffold_1465.rpt
- GnmRptGm/scaffold_1467.rpt
- GnmRptGm/scaffold_1468.rpt
- GnmRptGm/scaffold_1470.rpt
- GnmRptGm/scaffold_1471.rpt
- GnmRptGm/scaffold_1472.rpt
- GnmRptGm/scaffold_1475.rpt
- GnmRptGm/scaffold_1476.rpt
- GnmRptGm/scaffold_1478.rpt
- GnmRptGm/scaffold_1479.rpt
- GnmRptGm/scaffold_148.rpt
- GnmRptGm/scaffold_1481.rpt
- GnmRptGm/scaffold_1482.rpt
- GnmRptGm/scaffold_1483.rpt
- GnmRptGm/scaffold_1484.rpt
- GnmRptGm/scaffold_1485.rpt
- GnmRptGm/scaffold_1486.rpt
- GnmRptGm/scaffold_1487.rpt
- GnmRptGm/scaffold_1488.rpt
- GnmRptGm/scaffold_1489.rpt
- GnmRptGm/scaffold_149.rpt
- GnmRptGm/scaffold_1491.rpt
- GnmRptGm/scaffold_1492.rpt
- GnmRptGm/scaffold_1493.rpt
- GnmRptGm/scaffold_1494.rpt
- GnmRptGm/scaffold_1497.rpt
- GnmRptGm/scaffold_1498.rpt
- GnmRptGm/scaffold_150.rpt
[truncated: 844 more entries]
