# Supplementary material for: Red: an intelligent, rapid, accurate tool for detecting repeats de-novo on the genomic scale
Source: BMC Bioinformatics. 2015 Jul 24;16:227. doi: 10.1186/s12859-015-0654-5 (PMC4513396; doi:10.1186/s12859-015-0654-5)
Supplement: Additional file 9 — Supplementary data set 8 — Red’s repeats of the Glycine max genome. The command “tar -xzf file” results in a directory that contains the locations of repeats found by Red in the genome of the Glycine max. [file 12859_2015_654_MOESM9_ESM.gz › GnmRptGm/Gm01.rpt]

>Gm01:0-192
>Gm01:288-317
>Gm01:364-518
>Gm01:550-577
>Gm01:626-1523
>Gm01:1598-1921
>Gm01:1977-2495
>Gm01:2529-2863
>Gm01:2901-3070
>Gm01:3107-3458
>Gm01:3508-7521
>Gm01:7548-7885
>Gm01:7993-8191
>Gm01:8259-8782
>Gm01:8844-9483
>Gm01:9570-9747
>Gm01:9903-9931
>Gm01:9972-10093
>Gm01:10233-10375
>Gm01:10512-10587
>Gm01:10649-10734
>Gm01:10870-11748
>Gm01:11813-12394
>Gm01:12454-12958
>Gm01:13080-13095
>Gm01:21945-22292
>Gm01:22364-22815
>Gm01:22845-23339
>Gm01:23972-24054
>Gm01:24201-24439
>Gm01:24727-24922
>Gm01:27231-27282
>Gm01:28837-28911
>Gm01:29012-29075
>Gm01:32832-32883
>Gm01:33674-33929
>Gm01:34061-34212
>Gm01:34260-34331
>Gm01:34388-34442
>Gm01:34618-34818
>Gm01:35437-35603
>Gm01:35717-35892
>Gm01:36431-36497
>Gm01:36758-36812
>Gm01:36923-37011
>Gm01:39989-40157
>Gm01:40897-41146
>Gm01:41253-41350
>Gm01:41429-41478
>Gm01:41512-41597
>Gm01:41676-41775
>Gm01:41872-42033
>Gm01:42146-42187
>Gm01:42273-42350
>Gm01:42413-42457
>Gm01:42574-42662
>Gm01:42708-43093
>Gm01:43221-43394
>Gm01:43598-43656
>Gm01:44798-44841
>Gm01:45031-45083
>Gm01:45334-45399
>Gm01:47634-47904
>Gm01:47951-48073
>Gm01:48152-48245
>Gm01:48599-48659
>Gm01:48798-48846
>Gm01:49284-49383
>Gm01:49485-49584
>Gm01:49664-49696
>Gm01:50077-50127
>Gm01:50303-50484
>Gm01:51381-51505
>Gm01:51615-51649
>Gm01:51873-51937
>Gm01:52395-52440
>Gm01:52692-52747
>Gm01:52807-52912
>Gm01:53087-53136
>Gm01:53210-53964
>Gm01:54028-54340
>Gm01:54536-54752
>Gm01:54879-54978
>Gm01:55250-55351
>Gm01:55967-56035
>Gm01:56376-56437
>Gm01:57068-57109
>Gm01:58197-58231
>Gm01:58567-58907
>Gm01:59275-59351
>Gm01:59429-60746
>Gm01:60847-60903
>Gm01:60961-61037
>Gm01:61111-61338
>Gm01:61493-62254
>Gm01:62395-62501
>Gm01:62644-62813
>Gm01:62938-62983
>Gm01:63310-63416
>Gm01:63966-64007
>Gm01:64009-64142
>Gm01:64440-64501
>Gm01:64739-64936
>Gm01:65454-65495
>Gm01:65520-65631
>Gm01:65926-65987
>Gm01:66225-66401
>Gm01:66547-66646
>Gm01:66919-67016
>Gm01:67575-67616
>Gm01:67641-67812
>Gm01:68049-68110
>Gm01:68346-68543
>Gm01:68668-68767
>Gm01:69009-69088
>Gm01:69219-69572
>Gm01:70023-70348
>Gm01:70405-71349
>Gm01:71770-71833
>Gm01:71872-72206
>Gm01:72304-72544
>Gm01:72614-72661
>Gm01:75684-76742
>Gm01:76786-77051
>Gm01:77123-77889
>Gm01:77957-78201
>Gm01:78231-79118
>Gm01:79161-79396
>Gm01:80165-81833
>Gm01:81941-82042
>Gm01:82074-82461
>Gm01:82548-82663
>Gm01:82838-82871
>Gm01:82988-83067
>Gm01:83233-83274
>Gm01:83329-83391
>Gm01:83700-83815
>Gm01:83839-83869
>Gm01:83918-83950
>Gm01:84351-84563
>Gm01:84634-84803
>Gm01:84964-85012
>Gm01:85101-85976
>Gm01:86052-86395
>Gm01:86452-86510
>Gm01:87103-87133
>Gm01:87857-87932
>Gm01:88033-88142
>Gm01:88560-88775
>Gm01:88837-88957
>Gm01:89017-89418
>Gm01:89593-89920
>Gm01:94542-94595
>Gm01:95557-95637
>Gm01:96129-96206
>Gm01:96334-96364
>Gm01:96639-96928
>Gm01:96983-97056
>Gm01:97096-97127
>Gm01:97175-97301
>Gm01:97364-97463
>Gm01:97583-97619
>Gm01:97754-97783
>Gm01:97881-97928
>Gm01:98104-98223
>Gm01:98556-98764
>Gm01:98913-100782
>Gm01:100869-101227
>Gm01:101273-101414
>Gm01:101493-101782
>Gm01:101808-102174
>Gm01:102347-102449
>Gm01:102787-102996
>Gm01:103029-103383
>Gm01:103893-103927
>Gm01:104050-104155
>Gm01:104424-104469
>Gm01:104506-105318
>Gm01:105350-105839
>Gm01:105874-109351
>Gm01:109388-109641
>Gm01:109716-109963
>Gm01:110006-110165
>Gm01:110256-110634
>Gm01:110672-110822
>Gm01:110946-111182
>Gm01:111214-111323
>Gm01:111574-112451
>Gm01:112481-112616
>Gm01:112675-112848
>Gm01:112902-113397
>Gm01:113477-113557
>Gm01:113609-113656
>Gm01:113688-113869
>Gm01:114025-114314
>Gm01:114528-114867
>Gm01:114927-115897
>Gm01:119260-119301
>Gm01:122406-122448
>Gm01:122582-122623
>Gm01:122724-122793
>Gm01:123474-123520
>Gm01:124023-124210
>Gm01:124371-124711
>Gm01:125030-125070
>Gm01:128834-129017
>Gm01:129638-129664
>Gm01:131361-136181
>Gm01:137957-138079
>Gm01:138283-138324
>Gm01:138424-138508
>Gm01:138694-138740
>Gm01:138777-138803
>Gm01:139111-142194
>Gm01:142395-142532
>Gm01:142614-142666
>Gm01:145948-146435
>Gm01:147298-147528
>Gm01:147954-148030
>Gm01:150446-150505
>Gm01:150596-150666
>Gm01:150851-151103
>Gm01:151150-151216
>Gm01:151247-151330
>Gm01:151698-151732
>Gm01:151848-151917
>Gm01:152079-152457
>Gm01:152579-152883
>Gm01:153024-153307
>Gm01:153481-153536
>Gm01:153604-153668
>Gm01:153716-154108
>Gm01:154236-154319
>Gm01:156313-156438
>Gm01:156919-156979
>Gm01:158620-158649
>Gm01:160108-160149
>Gm01:160587-160653
>Gm01:160881-161130
>Gm01:161236-161727
>Gm01:161863-162603
>Gm01:162750-163237
>Gm01:163831-164007
>Gm01:164324-164371
>Gm01:164670-164745
>Gm01:164926-165010
>Gm01:165083-165154
>Gm01:168303-168344
>Gm01:168427-169667
>Gm01:169710-170204
>Gm01:170287-170378
>Gm01:170682-170708
>Gm01:172763-172859
>Gm01:172910-172960
>Gm01:173003-173283
>Gm01:174355-174393
>Gm01:174874-174950
>Gm01:175161-175484
>Gm01:175673-175728
>Gm01:175817-175863
>Gm01:176740-176770
>Gm01:179120-179175
>Gm01:179520-179559
>Gm01:180822-180922
>Gm01:183697-183779
>Gm01:183827-183959
>Gm01:186688-186732
>Gm01:186790-186884
>Gm01:187113-187327
>Gm01:187603-187787
>Gm01:193762-193818
>Gm01:194068-194139
>Gm01:196281-196365
>Gm01:200223-200269
>Gm01:202601-202650
>Gm01:202732-202762
>Gm01:203079-203193
>Gm01:205213-205344
>Gm01:210081-211030
>Gm01:215752-215822
>Gm01:216069-216153
>Gm01:216337-216371
>Gm01:216568-216600
>Gm01:217279-217314
>Gm01:217569-217606
>Gm01:219268-219336
>Gm01:219625-219671
>Gm01:220393-220453
>Gm01:221542-221575
>Gm01:224845-224893
>Gm01:228549-228595
>Gm01:228689-228953
>Gm01:229638-229675
>Gm01:229907-229949
>Gm01:236092-236134
>Gm01:239112-239181
>Gm01:239591-239616
>Gm01:241350-241397
>Gm01:241459-241492
>Gm01:241657-241727
>Gm01:241795-241835
>Gm01:242202-242270
>Gm01:243518-243770
>Gm01:243863-244162
>Gm01:244200-244238
>Gm01:244661-245058
>Gm01:245086-245238
>Gm01:245269-245954
>Gm01:246140-246234
>Gm01:249519-249582
>Gm01:249733-249778
>Gm01:252058-252210
>Gm01:252685-252719
>Gm01:253412-253473
>Gm01:254006-254206
>Gm01:254952-254990
>Gm01:258167-258217
>Gm01:275243-275291
>Gm01:276533-276652
>Gm01:278926-279226
>Gm01:282959-282987
>Gm01:284955-284997
>Gm01:291339-291353
>Gm01:293193-293238
>Gm01:298395-298460
>Gm01:298660-298863
>Gm01:298915-299077
>Gm01:299259-299348
>Gm01:299566-299620
>Gm01:301574-301615
>Gm01:312405-312594
>Gm01:316378-316444
>Gm01:317466-317593
>Gm01:320190-320316
>Gm01:320684-320716
>Gm01:327835-327876
>Gm01:328236-328342
>Gm01:335085-335156
>Gm01:335337-335374
>Gm01:338105-338257
>Gm01:339055-339114
>Gm01:339620-339683
>Gm01:343640-343782
>Gm01:348738-348885
>Gm01:351228-351287
>Gm01:351344-351799
>Gm01:351853-351998
>Gm01:354690-354761
>Gm01:357350-357589
>Gm01:358766-362398
>Gm01:364116-364284
>Gm01:366646-366674
>Gm01:367189-367295
>Gm01:376461-376499
>Gm01:386388-386460
>Gm01:389750-389785
>Gm01:391002-391175
>Gm01:403172-403233
>Gm01:404374-404406
>Gm01:406130-406227
>Gm01:406812-407006
>Gm01:409352-409426
>Gm01:409532-409571
>Gm01:414662-414996
>Gm01:415653-415689
>Gm01:417047-417177
>Gm01:424345-424436
>Gm01:424846-425195
>Gm01:427203-427254
>Gm01:428044-428094
>Gm01:428172-428247
>Gm01:441518-441556
>Gm01:445339-445403
>Gm01:446476-446544
>Gm01:448768-448860
>Gm01:452029-452084
>Gm01:453853-453893
>Gm01:453910-454010
>Gm01:458734-458777
>Gm01:460499-460628
>Gm01:462321-462357
>Gm01:466874-466988
>Gm01:468828-468875
>Gm01:469579-469607
>Gm01:469620-469674
>Gm01:472384-472454
>Gm01:474181-474376
>Gm01:475302-475350
>Gm01:476288-476420
>Gm01:478792-478823
>Gm01:481244-481287
>Gm01:485297-485326
>Gm01:487535-487622
>Gm01:488665-488719
>Gm01:489217-489410
>Gm01:489449-489577
>Gm01:489656-489763
>Gm01:489981-490011
>Gm01:490802-502753
>Gm01:508685-508747
>Gm01:509297-509365
>Gm01:510945-511073
>Gm01:511515-511595
>Gm01:518170-518298
>Gm01:522583-522724
>Gm01:527853-527954
>Gm01:529133-529283
>Gm01:529559-529663
>Gm01:530380-530427
>Gm01:531253-531688
>Gm01:532667-532693
>Gm01:534536-534588
>Gm01:535980-536047
>Gm01:536969-536999
>Gm01:539336-539393
>Gm01:539677-539722
>Gm01:541170-541281
>Gm01:542716-542823
>Gm01:543577-543616
>Gm01:544427-544496
>Gm01:548016-548083
>Gm01:548195-548290
>Gm01:554006-554083
>Gm01:554138-554330
>Gm01:554356-554608
>Gm01:554986-555024
>Gm01:555240-555269
>Gm01:555320-555539
>Gm01:556012-556325
>Gm01:556439-556501
>Gm01:557163-557194
>Gm01:560276-560349
>Gm01:561636-561742
>Gm01:562892-562987
>Gm01:564893-565914
>Gm01:566016-566046
>Gm01:566722-566777
>Gm01:567198-567261
>Gm01:569388-569439
>Gm01:572541-572577
>Gm01:572795-572861
>Gm01:572930-572999
>Gm01:573242-573279
>Gm01:574785-574839
>Gm01:575380-575484
>Gm01:578534-579728
>Gm01:580497-580549
>Gm01:580653-580810
>Gm01:580910-581150
>Gm01:581306-581443
>Gm01:583723-583761
>Gm01:584737-584795
>Gm01:598854-598911
>Gm01:599838-599964
>Gm01:600062-600110
>Gm01:600252-600296
>Gm01:603869-603942
>Gm01:606014-606045
>Gm01:606305-606432
>Gm01:613819-613922
>Gm01:622038-622118
>Gm01:623113-623353
>Gm01:623420-623470
>Gm01:624493-624535
>Gm01:625594-625740
>Gm01:626345-626404
>Gm01:626845-626869
>Gm01:627824-627857
>Gm01:634502-634671
>Gm01:634845-634896
>Gm01:636580-636899
>Gm01:659549-659604
>Gm01:660806-660856
>Gm01:660993-661145
>Gm01:661204-661275
>Gm01:661498-661622
>Gm01:661883-662017
>Gm01:662389-662472
>Gm01:668842-668910
>Gm01:676396-676429
>Gm01:676517-676577
>Gm01:676690-677358
>Gm01:677537-678101
>Gm01:684385-684558
>Gm01:686393-686460
>Gm01:687045-687112
>Gm01:689529-689567
>Gm01:689680-689715
>Gm01:691750-692162
>Gm01:692491-692533
>Gm01:695812-695896
>Gm01:697954-697993
>Gm01:698198-698638
>Gm01:698778-698849
>Gm01:699054-699090
>Gm01:700449-700838
>Gm01:700956-700986
>Gm01:702049-702236
>Gm01:702323-702569
>Gm01:703393-703469
>Gm01:703748-703807
>Gm01:705146-705221
>Gm01:705496-705768
>Gm01:706014-706053
>Gm01:706103-706160
>Gm01:707729-707761
>Gm01:708384-708399
>Gm01:710391-710473
>Gm01:712561-712627
>Gm01:717472-717527
>Gm01:718926-719016
>Gm01:719857-719924
>Gm01:720293-720347
>Gm01:724320-724371
>Gm01:724672-724749
>Gm01:725279-725343
>Gm01:725994-726172
>Gm01:726881-726917
>Gm01:727604-727784
>Gm01:729069-729129
>Gm01:729436-729540
>Gm01:729965-730022
>Gm01:730454-730567
>Gm01:730634-730688
>Gm01:740653-740813
>Gm01:750560-750727
>Gm01:751455-751496
>Gm01:753216-753261
>Gm01:753322-753424
>Gm01:753629-753659
>Gm01:753963-754013
>Gm01:757698-757726
>Gm01:761346-761410
>Gm01:764192-764309
>Gm01:770210-770266
>Gm01:770664-770705
>Gm01:772346-772420
>Gm01:780959-781031
>Gm01:783022-783074
>Gm01:783920-783956
>Gm01:784085-784128
>Gm01:784760-784798
>Gm01:785837-785882
>Gm01:786596-786659
>Gm01:786997-787031
>Gm01:787649-787689
>Gm01:788500-788546
>Gm01:791454-791501
>Gm01:793072-793196
>Gm01:793648-793708
>Gm01:796097-796127
>Gm01:797408-797461
>Gm01:797906-797980
>Gm01:801086-801148
>Gm01:801670-801748
>Gm01:803414-803561
>Gm01:804274-804317
>Gm01:806879-806924
>Gm01:814174-814235
>Gm01:814505-814536
>Gm01:816107-816221
>Gm01:819845-819911
>Gm01:821991-822033
>Gm01:824624-826899
>Gm01:833322-833361
>Gm01:833387-833582
>Gm01:833740-833784
>Gm01:833955-834010
>Gm01:835299-835349
>Gm01:836253-836289
>Gm01:839938-839984
>Gm01:840070-840190
>Gm01:846346-846398
>Gm01:848846-849225
>Gm01:850789-850859
>Gm01:854254-854378
>Gm01:854473-854541
>Gm01:855581-855623
>Gm01:856958-857014
>Gm01:857535-857616
>Gm01:857982-858045
>Gm01:858682-858719
>Gm01:858835-858868
>Gm01:859051-859088
>Gm01:859403-859564
>Gm01:859912-860577
>Gm01:860606-860713
>Gm01:860773-860839
>Gm01:861139-861174
>Gm01:861184-861280
>Gm01:861322-861442
>Gm01:861491-861522
>Gm01:875139-875178
>Gm01:878329-878382
>Gm01:878790-878855
>Gm01:878918-878959
>Gm01:883714-883780
>Gm01:885273-885508
>Gm01:885904-885953
>Gm01:886091-886182
>Gm01:890061-890109
>Gm01:890143-890513
>Gm01:891242-891399
>Gm01:894545-894621
>Gm01:894769-894842
>Gm01:896608-896657
>Gm01:896711-897127
>Gm01:897318-899956
>Gm01:900408-900628
>Gm01:900863-900992
>Gm01:901073-901244
>Gm01:902505-902554
>Gm01:902993-903036
>Gm01:906004-906115
>Gm01:906353-906402
>Gm01:906458-906511
>Gm01:906543-906578
>Gm01:912303-912337
>Gm01:914148-914202
>Gm01:926080-926131
>Gm01:926225-926300
>Gm01:927454-927515
>Gm01:927751-927847
>Gm01:927903-928091
>Gm01:930639-930680
>Gm01:930968-931120
>Gm01:931227-931353
>Gm01:931885-932001
>Gm01:932222-932293
>Gm01:932379-932444
>Gm01:932533-932626
>Gm01:932724-932782
>Gm01:933003-933062
>Gm01:933180-933255
>Gm01:933883-933897
>Gm01:933997-934011
>Gm01:935756-935797
>Gm01:940528-940587
>Gm01:940847-940924
>Gm01:942652-942760
>Gm01:944148-944218
>Gm01:950295-950341
>Gm01:951204-951350
>Gm01:957381-957437
>Gm01:958036-959021
>Gm01:959142-959174
>Gm01:959245-959330
>Gm01:959376-959439
>Gm01:964923-966909
>Gm01:970394-970462
>Gm01:971878-972010
>Gm01:972384-972466
>Gm01:974334-974730
>Gm01:978607-979001
>Gm01:979208-979350
>Gm01:988216-988303
>Gm01:988517-988625
>Gm01:988838-988949
>Gm01:989265-989311
>Gm01:993686-993718
>Gm01:998844-998886
>Gm01:1007611-1007646
>Gm01:1009482-1009509
>Gm01:1013755-1013803
>Gm01:1014107-1014237
>Gm01:1015160-1015232
>Gm01:1015691-1015741
>Gm01:1017555-1017616
>Gm01:1022220-1022314
>Gm01:1024209-1024248
>Gm01:1029676-1029875
>Gm01:1030143-1030174
>Gm01:1034131-1034196
>Gm01:1034811-1034933
>Gm01:1034991-1035074
>Gm01:1035197-1035293
>Gm01:1039375-1039409
>Gm01:1039616-1039641
>Gm01:1039985-1040063
>Gm01:1043680-1043740
>Gm01:1043764-1043799
>Gm01:1046186-1046308
>Gm01:1046824-1046862
>Gm01:1047235-1047278
>Gm01:1054967-1055098
>Gm01:1055502-1055539
>Gm01:1055747-1055791
>Gm01:1061957-1061987
>Gm01:1068631-1068704
>Gm01:1073627-1073669
>Gm01:1073994-1074124
>Gm01:1074353-1074552
>Gm01:1076121-1076157
>Gm01:1076772-1076862
>Gm01:1076978-1077097
>Gm01:1078251-1083495
>Gm01:1083653-1083731
>Gm01:1084391-1084424
>Gm01:1086893-1087069
>Gm01:1095806-1095847
>Gm01:1096653-1096691
>Gm01:1096900-1096932
>Gm01:1100388-1100460
>Gm01:1101485-1107356
>Gm01:1107367-1107404
>Gm01:1107423-1108223
>Gm01:1108270-1109721
>Gm01:1109801-1110609
>Gm01:1112214-1112255
>Gm01:1112411-1112590
>Gm01:1113393-1113459
>Gm01:1114221-1114269
>Gm01:1114329-1114365
>Gm01:1114471-1115560
>Gm01:1115599-1115790
>Gm01:1116174-1116263
>Gm01:1118421-1118455
>Gm01:1120960-1122111
>Gm01:1122249-1125909
>Gm01:1127745-1127776
>Gm01:1128582-1128659
>Gm01:1131223-1131382
>Gm01:1132465-1132659
>Gm01:1132687-1133473
>Gm01:1138815-1138856
>Gm01:1139915-1139947
>Gm01:1140754-1140790
>Gm01:1141034-1141086
>Gm01:1144941-1145091
>Gm01:1145137-1145190
>Gm01:1146379-1146415
>Gm01:1148088-1148173
>Gm01:1148243-1148302
>Gm01:1148404-1148470
>Gm01:1149784-1149822
>Gm01:1150465-1150548
>Gm01:1150585-1150637
>Gm01:1151025-1151106
>Gm01:1152161-1152208
>Gm01:1152543-1152574
>Gm01:1152801-1152925
>Gm01:1153052-1153196
>Gm01:1156547-1156597
>Gm01:1157049-1157151
>Gm01:1157238-1157681
>Gm01:1157791-1157922
>Gm01:1158153-1158243
>Gm01:1158358-1158456
>Gm01:1158866-1158949
>Gm01:1162944-1162984
>Gm01:1167442-1167502
>Gm01:1168665-1168703
>Gm01:1168817-1168891
>Gm01:1170281-1170324
>Gm01:1171411-1171498
>Gm01:1172590-1172627
>Gm01:1176928-1176988
>Gm01:1177679-1177748
>Gm01:1178071-1178121
>Gm01:1179837-1179949
>Gm01:1180007-1180137
>Gm01:1180695-1180739
>Gm01:1181609-1181839
>Gm01:1182842-1185030
>Gm01:1187776-1187814
>Gm01:1188144-1188188
>Gm01:1189003-1189017
>Gm01:1189117-1189177
>Gm01:1189284-1189371
>Gm01:1189513-1189642
>Gm01:1189710-1189761
>Gm01:1190074-1190330
>Gm01:1193325-1193370
>Gm01:1194096-1194197
>Gm01:1201417-1201504
>Gm01:1202723-1202897
>Gm01:1206248-1206649
>Gm01:1207024-1207053
>Gm01:1207534-1207587
>Gm01:1212617-1212694
>Gm01:1213082-1213123
>Gm01:1213173-1213208
>Gm01:1214804-1214984
>Gm01:1222114-1222166
>Gm01:1225879-1225966
>Gm01:1229290-1229357
>Gm01:1229489-1230450
>Gm01:1230521-1230786
>Gm01:1230856-1231121
>Gm01:1231255-1231454
>Gm01:1231611-1235686
>Gm01:1239790-1240083
>Gm01:1240370-1240812
>Gm01:1248127-1248183
>Gm01:1248771-1248862
>Gm01:1249829-1249931
>Gm01:1250118-1250170
>Gm01:1250498-1250527
>Gm01:1250597-1250654
>Gm01:1251920-1252154
>Gm01:1252778-1252844
>Gm01:1254641-1254823
>Gm01:1256018-1256060
>Gm01:1256405-1256441
>Gm01:1259837-1259901
>Gm01:1260452-1260717
>Gm01:1262600-1263025
>Gm01:1263101-1263674
>Gm01:1263774-1263975
>Gm01:1265065-1265119
>Gm01:1265439-1265477
>Gm01:1266065-1266128
>Gm01:1267021-1267353
>Gm01:1268575-1268636
>Gm01:1270058-1270105
>Gm01:1272017-1272098
>Gm01:1272534-1272710
>Gm01:1274371-1274438
>Gm01:1274682-1274724
>Gm01:1277417-1277470
>Gm01:1277532-1277617
>Gm01:1279073-1279109
>Gm01:1282337-1282441
>Gm01:1282592-1282659
>Gm01:1282760-1282826
>Gm01:1284026-1284061
>Gm01:1285006-1285035
>Gm01:1287853-1287920
>Gm01:1290652-1290772
>Gm01:1291177-1291213
>Gm01:1291498-1291541
>Gm01:1292603-1297170
>Gm01:1297947-1298014
>Gm01:1298420-1298489
>Gm01:1298812-1298879
>Gm01:1299475-1299885
>Gm01:1300257-1300441
>Gm01:1300821-1300872
>Gm01:1302610-1302733
>Gm01:1303315-1303351
>Gm01:1303472-1303731
>Gm01:1304619-1304735
>Gm01:1305116-1305150
>Gm01:1308866-1308892
>Gm01:1311752-1311829
>Gm01:1314777-1314817
>Gm01:1317940-1318036
>Gm01:1318200-1318231
>Gm01:1318349-1318383
>Gm01:1324819-1324878
>Gm01:1325302-1325363
>Gm01:1325660-1325733
>Gm01:1327664-1327724
>Gm01:1327812-1327863
>Gm01:1331229-1331442
>Gm01:1337195-1337312
>Gm01:1337477-1337510
>Gm01:1338252-1338313
>Gm01:1338848-1338978
>Gm01:1339129-1339186
>Gm01:1339389-1339515
>Gm01:1340839-1340870
>Gm01:1348473-1348562
>Gm01:1349496-1349599
>Gm01:1352256-1352336
>Gm01:1353392-1353500
>Gm01:1353812-1353922
>Gm01:1356686-1356729
>Gm01:1361491-1361540
>Gm01:1363149-1363215
>Gm01:1367044-1367106
>Gm01:1368092-1368194
>Gm01:1370518-1370593
>Gm01:1371804-1371913
>Gm01:1372762-1372809
>Gm01:1372869-1373001
>Gm01:1389635-1389708
>Gm01:1389861-1389940
>Gm01:1390073-1390173
>Gm01:1390324-1390374
>Gm01:1392840-1392929
>Gm01:1393885-1393934
>Gm01:1394607-1394641
>Gm01:1399576-1399788
>Gm01:1408519-1408585
>Gm01:1408623-1408705
>Gm01:1416362-1416428
>Gm01:1417288-1417441
>Gm01:1417581-1417624
>Gm01:1423722-1423771
>Gm01:1423824-1423930
>Gm01:1424230-1424285
>Gm01:1425179-1425214
>Gm01:1425214-1425331
>Gm01:1425388-1425470
>Gm01:1427200-1427260
>Gm01:1428477-1428537
>Gm01:1439458-1439598
>Gm01:1440695-1440726
>Gm01:1441749-1441779
>Gm01:1441860-1442183
>Gm01:1442511-1442555
>Gm01:1442946-1443094
>Gm01:1445475-1445607
>Gm01:1445813-1445847
>Gm01:1450862-1450921
>Gm01:1451702-1451823
>Gm01:1453498-1453581
>Gm01:1453782-1453847
>Gm01:1454759-1455032
>Gm01:1457138-1457405
>Gm01:1459589-1459667
>Gm01:1459727-1459767
>Gm01:1459891-1459934
>Gm01:1460013-1460049
>Gm01:1460674-1460805
>Gm01:1464340-1464594
>Gm01:1466675-1466780
>Gm01:1469479-1469565
>Gm01:1469613-1469703
>Gm01:1473713-1473898
>Gm01:1474245-1474294
>Gm01:1475639-1476311
>Gm01:1476717-1476745
>Gm01:1482449-1482494
>Gm01:1483031-1483083
>Gm01:1484607-1484679
>Gm01:1491981-1492073
>Gm01:1492398-1492528
>Gm01:1496890-1496929
>Gm01:1497318-1497362
>Gm01:1500715-1500782
>Gm01:1503178-1503210
>Gm01:1505673-1505765
>Gm01:1506090-1506220
>Gm01:1515284-1515318
>Gm01:1515957-1516008
>Gm01:1516827-1516984
>Gm01:1522082-1522128
>Gm01:1524098-1524212
>Gm01:1524267-1524333
>Gm01:1524889-1525167
>Gm01:1525270-1525500
>Gm01:1525772-1525910
>Gm01:1529017-1529087
>Gm01:1529215-1529250
>Gm01:1529403-1529575
>Gm01:1531730-1531778
>Gm01:1531848-1531887
>Gm01:1532544-1532618
>Gm01:1533596-1533700
>Gm01:1539568-1539643
>Gm01:1544400-1544550
>Gm01:1544564-1544620
>Gm01:1544753-1544804
>Gm01:1544876-1544904
>Gm01:1546151-1546182
>Gm01:1548588-1548934
>Gm01:1548959-1549363
>Gm01:1549402-1549444
>Gm01:1549569-1549742
>Gm01:1552422-1552463
>Gm01:1556567-1556618
>Gm01:1559680-1559733
>Gm01:1560378-1560595
>Gm01:1560820-1560926
>Gm01:1571419-1571538
>Gm01:1572735-1572787
>Gm01:1574496-1574524
>Gm01:1580667-1580723
>Gm01:1581315-1581349
>Gm01:1581431-1581518
>Gm01:1582506-1582547
>Gm01:1593519-1593609
>Gm01:1598981-1599015
>Gm01:1602138-1602282
>Gm01:1605437-1605497
>Gm01:1607302-1607407
>Gm01:1607556-1607622
>Gm01:1607711-1607807
>Gm01:1609334-1609813
>Gm01:1610735-1610847
>Gm01:1611768-1611916
>Gm01:1612082-1612111
>Gm01:1612706-1612773
>Gm01:1616732-1616876
>Gm01:1623640-1623895
>Gm01:1624158-1624253
>Gm01:1627260-1627291
>Gm01:1630297-1630425
>Gm01:1630795-1630919
>Gm01:1631693-1632450
>Gm01:1632577-1632756
>Gm01:1641830-1641926
>Gm01:1644095-1644659
>Gm01:1647901-1647946
>Gm01:1655579-1655625
>Gm01:1657190-1657226
>Gm01:1657283-1657386
>Gm01:1658103-1658178
>Gm01:1659303-1659371
>Gm01:1659451-1659524
>Gm01:1661136-1661180
>Gm01:1662261-1662293
>Gm01:1663300-1665296
>Gm01:1665396-1672311
>Gm01:1675674-1675725
>Gm01:1675801-1675858
>Gm01:1682292-1682421
>Gm01:1683124-1683202
>Gm01:1683247-1683380
>Gm01:1685167-1685230
>Gm01:1686969-1687005
>Gm01:1696070-1696179
>Gm01:1699330-1699497
>Gm01:1699747-1699826
>Gm01:1701555-1701599
>Gm01:1706329-1706440
>Gm01:1707203-1707244
>Gm01:1707783-1708398
>Gm01:1710415-1710483
>Gm01:1710798-1710867
>Gm01:1716809-1716891
>Gm01:1717310-1717355
>Gm01:1720658-1720734
>Gm01:1726510-1726567
>Gm01:1727700-1727760
>Gm01:1728290-1728343
>Gm01:1733962-1734002
>Gm01:1734220-1734254
>Gm01:1734913-1734956
>Gm01:1741507-1741572
>Gm01:1745937-1746069
>Gm01:1746112-1746156
>Gm01:1746206-1746333
>Gm01:1746419-1746490
>Gm01:1746693-1746731
>Gm01:1747111-1747162
>Gm01:1753053-1753112
>Gm01:1753853-1753894
>Gm01:1755028-1755241
>Gm01:1756395-1756440
>Gm01:1756720-1756798
>Gm01:1757785-1757854
>Gm01:1759723-1759797
>Gm01:1761615-1761670
>Gm01:1762047-1762109
>Gm01:1764445-1764523
>Gm01:1764867-1764941
>Gm01:1765039-1765126
>Gm01:1765170-1765207
>Gm01:1766073-1766108
>Gm01:1767858-1768022
>Gm01:1768856-1768936
>Gm01:1770896-1770945
>Gm01:1772259-1772333
>Gm01:1775979-1776087
>Gm01:1784583-1784664
>Gm01:1786381-1786469
>Gm01:1788001-1788040
>Gm01:1788662-1788777
>Gm01:1788870-1788919
>Gm01:1792134-1792225
>Gm01:1792340-1792540
>Gm01:1793426-1793518
>Gm01:1796081-1796130
>Gm01:1796148-1796189
>Gm01:1796423-1796469
>Gm01:1801974-1802092
>Gm01:1804427-1804479
>Gm01:1804722-1804756
>Gm01:1804881-1804943
>Gm01:1805147-1805186
>Gm01:1806398-1806479
>Gm01:1809320-1809358
>Gm01:1809507-1809601
>Gm01:1817229-1817321
>Gm01:1821000-1821170
>Gm01:1825244-1825285
>Gm01:1833637-1833748
>Gm01:1833853-1833985
>Gm01:1841798-1841838
>Gm01:1842626-1842682
>Gm01:1847193-1847233
>Gm01:1848707-1848862
>Gm01:1850039-1850171
>Gm01:1850961-1851028
>Gm01:1854442-1854481
>Gm01:1858209-1858288
>Gm01:1859841-1859933
>Gm01:1860299-1860804
>Gm01:1860834-1860873
>Gm01:1860995-1861057
>Gm01:1870628-1870705
>Gm01:1870985-1871030
>Gm01:1871911-1872046
>Gm01:1872912-1872986
>Gm01:1875958-1876160
>Gm01:1879083-1879289
>Gm01:1879914-1879966
>Gm01:1886144-1886185
>Gm01:1890525-1890569
>Gm01:1892478-1892591
>Gm01:1893408-1893451
>Gm01:1895874-1895987
>Gm01:1898161-1898232
>Gm01:1899192-1899247
>Gm01:1899657-1899723
>Gm01:1901488-1901624
>Gm01:1901974-1902258
>Gm01:1902303-1902412
>Gm01:1902970-1903021
>Gm01:1905057-1905103
>Gm01:1908380-1908435
>Gm01:1908737-1908775
>Gm01:1910576-1910629
>Gm01:1911158-1918216
>Gm01:1918232-1918562
>Gm01:1918696-1918962
>Gm01:1919076-1921052
>Gm01:1921101-1922990
>Gm01:1923225-1923292
>Gm01:1924225-1924287
>Gm01:1927757-1927834
>Gm01:1928175-1928214
>Gm01:1928283-1928496
>Gm01:1929281-1929409
>Gm01:1932908-1933029
>Gm01:1934056-1934097
>Gm01:1934145-1934330
>Gm01:1938907-1938935
>Gm01:1942489-1942529
>Gm01:1946849-1946865
>Gm01:1947400-1947521
>Gm01:1950394-1950441
>Gm01:1951404-1951455
>Gm01:1952215-1952230
>Gm01:1955345-1955389
>Gm01:1955554-1955597
>Gm01:1956747-1956878
>Gm01:1957282-1957407
>Gm01:1963070-1963150
>Gm01:1963336-1963418
>Gm01:1963769-1963974
>Gm01:1965031-1965196
>Gm01:1965420-1965534
>Gm01:1968327-1968455
>Gm01:1970055-1970099
>Gm01:1974470-1974505
>Gm01:1977245-1977304
>Gm01:1979084-1979258
>Gm01:1980802-1980983
>Gm01:1982632-1982671
>Gm01:1982769-1982946
>Gm01:1982986-1983024
>Gm01:1983103-1983163
>Gm01:1990369-1990419
>Gm01:1990629-1990674
>Gm01:1991576-1991615
>Gm01:1991886-1991927
>Gm01:1994978-1995035
>Gm01:1996764-1996852
>Gm01:1999928-1999966
>Gm01:2000115-2000270
>Gm01:2014027-2014092
>Gm01:2022971-2024031
>Gm01:2024206-2024694
>Gm01:2024745-2025125
>Gm01:2025165-2025605
>Gm01:2025650-2026202
>Gm01:2026304-2026514
>Gm01:2026611-2027877
>Gm01:2028718-2028887
>Gm01:2029697-2029734
>Gm01:2030815-2030892
>Gm01:2037282-2037353
>Gm01:2043508-2043615
>Gm01:2043896-2043928
>Gm01:2046823-2046876
>Gm01:2047772-2047800
>Gm01:2047933-2047985
>Gm01:2051018-2051078
>Gm01:2054494-2054587
>Gm01:2055496-2055582
>Gm01:2055988-2056097
>Gm01:2056136-2056172
>Gm01:2056226-2056435
>Gm01:2057467-2057509
>Gm01:2058377-2058427
>Gm01:2058867-2058927
>Gm01:2059815-2059854
>Gm01:2062341-2062375
>Gm01:2062579-2062934
>Gm01:2068480-2068562
>Gm01:2069829-2069906
>Gm01:2071772-2071910
>Gm01:2072086-2072202
>Gm01:2073473-2073713
>Gm01:2074292-2074334
>Gm01:2074434-2074601
>Gm01:2074817-2075252
>Gm01:2075804-2075870
>Gm01:2076382-2076439
>Gm01:2076541-2076974
>Gm01:2077043-2078323
>Gm01:2078373-2080960
>Gm01:2082389-2082540
>Gm01:2082645-2082712
>Gm01:2083561-2083594
>Gm01:2083824-2083915
>Gm01:2083971-2084031
>Gm01:2085501-2085525
>Gm01:2087975-2088016
>Gm01:2089227-2089290
>Gm01:2091292-2091535
>Gm01:2091912-2091948
>Gm01:2092471-2092824
>Gm01:2093912-2094098
>Gm01:2098828-2098892
>Gm01:2100202-2101956
>Gm01:2107283-2107421
>Gm01:2107951-2108037
>Gm01:2108147-2108634
>Gm01:2108759-2108807
>Gm01:2108886-2108976
>Gm01:2109041-2109151
>Gm01:2109231-2109298
>Gm01:2109527-2109658
>Gm01:2110071-2110145
>Gm01:2110680-2110747
>Gm01:2110861-2111010
>Gm01:2111168-2111216
>Gm01:2111312-2111439
>Gm01:2111573-2111705
>Gm01:2111801-2111994
>Gm01:2112044-2112150
>Gm01:2112297-2112398
>Gm01:2115814-2115953
>Gm01:2118628-2118722
>Gm01:2122048-2122149
>Gm01:2123565-2123620
>Gm01:2123789-2123830
>Gm01:2125516-2125575
>Gm01:2127755-2127912
>Gm01:2131153-2131240
>Gm01:2132054-2132119
>Gm01:2132585-2132734
>Gm01:2134343-2134383
>Gm01:2134479-2134533
>Gm01:2136423-2136553
>Gm01:2138222-2138259
>Gm01:2141167-2141231
>Gm01:2141307-2141381
>Gm01:2141412-2141473
>Gm01:2143125-2143159
>Gm01:2144274-2144586
>Gm01:2152686-2152742
>Gm01:2153925-2153954
>Gm01:2154238-2154309
>Gm01:2155241-2155296
>Gm01:2156584-2156648
>Gm01:2162737-2162904
>Gm01:2163677-2165220
>Gm01:2165276-2165369
>Gm01:2165422-2165857
>Gm01:2165963-2166229
>Gm01:2167786-2167838
>Gm01:2169373-2169403
>Gm01:2172396-2172514
>Gm01:2173579-2173616
>Gm01:2174801-2174837
>Gm01:2176119-2176240
>Gm01:2177110-2177153
>Gm01:2177676-2177752
>Gm01:2186488-2186823
>Gm01:2189104-2189135
>Gm01:2191735-2191817
>Gm01:2195311-2198792
>Gm01:2199501-2199551
>Gm01:2201220-2201268
>Gm01:2207284-2207363
>Gm01:2208129-2209135
>Gm01:2209187-2209232
>Gm01:2209640-2209734
>Gm01:2214682-2214766
>Gm01:2214990-2215103
>Gm01:2215352-2215388
>Gm01:2217986-2218065
>Gm01:2220282-2220296
>Gm01:2220528-2220661
>Gm01:2222468-2222691
>Gm01:2222734-2222778
>Gm01:2222806-2222871
>Gm01:2223335-2223525
>Gm01:2223591-2223633
>Gm01:2223687-2223725
>Gm01:2223856-2223991
>Gm01:2225211-2225248
>Gm01:2225261-2225295
>Gm01:2225445-2225575
>Gm01:2228463-2228494
>Gm01:2234302-2234343
>Gm01:2235232-2235363
>Gm01:2235451-2235521
>Gm01:2236111-2236174
>Gm01:2236401-2236469
>Gm01:2236903-2236951
>Gm01:2237068-2237155
>Gm01:2243469-2243512
>Gm01:2244784-2244875
>Gm01:2245380-2245508
>Gm01:2247478-2247582
>Gm01:2247628-2247869
>Gm01:2247990-2248092
>Gm01:2251372-2251432
>Gm01:2256137-2256175
>Gm01:2256542-2256613
>Gm01:2256738-2256850
>Gm01:2257279-2257661
>Gm01:2257862-2259318
>Gm01:2259362-2259573
>Gm01:2259602-2260257
>Gm01:2267756-2267800
>Gm01:2267827-2267871
>Gm01:2267994-2268150
>Gm01:2268258-2268625
>Gm01:2268668-2268792
>Gm01:2268981-2269093
>Gm01:2269638-2269688
>Gm01:2273968-2274038
>Gm01:2279061-2279102
>Gm01:2282756-2282790
>Gm01:2287404-2289227
>Gm01:2289266-2290097
>Gm01:2291500-2291518
>Gm01:2292616-2292664
>Gm01:2292776-2292817
>Gm01:2293864-2293902
>Gm01:2302212-2302275
>Gm01:2303247-2303294
>Gm01:2305258-2306359
>Gm01:2310279-2310325
>Gm01:2311420-2311467
>Gm01:2313548-2313639
>Gm01:2320033-2320475
>Gm01:2324299-2324358
>Gm01:2325236-2325268
>Gm01:2326407-2326486
>Gm01:2326616-2326684
>Gm01:2335295-2335354
>Gm01:2342848-2342914
>Gm01:2343550-2343654
>Gm01:2345353-2345418
>Gm01:2346966-2346999
>Gm01:2347119-2347241
>Gm01:2348214-2348246
>Gm01:2348558-2348589
>Gm01:2348736-2348770
>Gm01:2349400-2349465
>Gm01:2349726-2349777
>Gm01:2350582-2350626
>Gm01:2351363-2351412
>Gm01:2352476-2352583
>Gm01:2352849-2353076
>Gm01:2353654-2353693
>Gm01:2359224-2359268
>Gm01:2360135-2360190
>Gm01:2368855-2368946
>Gm01:2369016-2369118
>Gm01:2370363-2370400
>Gm01:2371607-2371723
>Gm01:2373373-2373488
>Gm01:2373841-2373927
>Gm01:2376683-2376806
>Gm01:2377347-2377468
>Gm01:2377534-2378524
>Gm01:2381206-2381236
>Gm01:2381748-2381829
>Gm01:2386042-2386385
>Gm01:2387654-2387746
>Gm01:2389173-2389209
>Gm01:2389944-2389995
>Gm01:2390052-2390474
>Gm01:2390511-2390543
>Gm01:2390618-2390643
>Gm01:2390813-2390853
>Gm01:2390951-2391078
>Gm01:2392550-2392707
>Gm01:2395912-2396156
>Gm01:2397257-2397325
>Gm01:2397596-2397709
>Gm01:2399737-2399764
>Gm01:2400328-2400502
>Gm01:2405922-2406003
>Gm01:2407634-2407709
>Gm01:2408173-2408254
>Gm01:2408458-2408612
>Gm01:2408962-2409058
>Gm01:2409371-2409444
>Gm01:2409648-2409799
>Gm01:2410927-2411025
>Gm01:2411260-2411353
>Gm01:2411718-2411768
>Gm01:2412013-2412064
>Gm01:2412305-2412335
>Gm01:2412403-2412601
>Gm01:2412685-2412715
>Gm01:2412974-2413000
>Gm01:2413077-2413115
>Gm01:2413275-2413396
>Gm01:2413500-2413585
>Gm01:2413771-2413937
>Gm01:2413967-2414247
>Gm01:2414405-2414470
>Gm01:2415192-2415227
>Gm01:2415298-2415332
>Gm01:2418031-2418118
>Gm01:2418573-2418736
>Gm01:2423190-2423328
>Gm01:2423879-2424244
>Gm01:2428787-2429094
>Gm01:2432194-2432515
>Gm01:2432566-2432654
>Gm01:2432679-2432711
>Gm01:2437487-2437603
>Gm01:2437739-2437797
>Gm01:2438551-2438587
>Gm01:2441733-2441778
>Gm01:2442429-2442471
>Gm01:2442767-2442820
>Gm01:2443911-2443994
>Gm01:2444989-2445045
>Gm01:2448024-2448123
>Gm01:2449205-2449254
>Gm01:2450895-2450925
>Gm01:2451562-2451785
>Gm01:2452126-2452186
>Gm01:2452261-2452285
>Gm01:2453901-2453938
>Gm01:2454094-2454182
>Gm01:2455098-2455473
>Gm01:2455521-2455617
>Gm01:2455807-2458409
>Gm01:2459204-2459259
>Gm01:2460896-2460929
>Gm01:2461084-2461128
>Gm01:2462314-2462591
>Gm01:2463326-2463486
>Gm01:2465882-2466017
>Gm01:2468139-2468198
>Gm01:2468290-2468328
>Gm01:2469678-2469774
>Gm01:2469900-2470438
>Gm01:2470462-2470521
>Gm01:2470560-2470649
>Gm01:2470706-2470768
>Gm01:2470882-2471187
>Gm01:2471514-2471590
>Gm01:2471876-2473083
>Gm01:2475233-2475919
>Gm01:2476099-2476184
>Gm01:2476252-2476280
>Gm01:2476400-2476554
>Gm01:2476589-2476650
>Gm01:2478097-2478141
>Gm01:2478226-2478511
>Gm01:2480818-2480869
>Gm01:2480906-2481056
>Gm01:2481129-2481433
>Gm01:2481526-2481743
>Gm01:2481807-2482036
>Gm01:2482085-2482533
>Gm01:2482592-2482655
>Gm01:2482744-2483238
>Gm01:2483321-2483505
>Gm01:2484888-2485331
>Gm01:2485446-2485495
>Gm01:2485574-2485637
>Gm01:2485662-2485877
>Gm01:2485911-2486048
>Gm01:2487512-2487690
>Gm01:2488964-2489100
>Gm01:2491842-2491946
>Gm01:2492058-2492130
>Gm01:2492279-2492374
>Gm01:2492727-2492819
>Gm01:2493355-2493445
>Gm01:2494752-2494785
>Gm01:2500127-2500194
>Gm01:2500976-2501012
>Gm01:2501044-2501133
>Gm01:2501943-2502071
>Gm01:2505011-2505181
>Gm01:2505260-2505297
>Gm01:2505352-2505396
>Gm01:2505429-2505487
>Gm01:2505545-2505738
>Gm01:2505950-2506003
>Gm01:2506663-2506733
>Gm01:2507442-2507660
>Gm01:2507777-2507813
>Gm01:2507865-2507945
>Gm01:2508905-2508952
>Gm01:2509163-2509721
>Gm01:2512049-2512227
>Gm01:2513399-2513652
>Gm01:2519403-2519481
>Gm01:2520947-2520983
>Gm01:2526005-2526045
>Gm01:2526675-2526764
>Gm01:2536871-2536947
>Gm01:2537229-2537269
>Gm01:2538359-2538466
>Gm01:2539460-2539554
>Gm01:2540120-2540190
>Gm01:2540866-2541019
>Gm01:2542701-2542751
>Gm01:2542840-2542898
>Gm01:2547421-2547495
>Gm01:2549372-2550314
>Gm01:2550372-2550445
>Gm01:2552711-2552752
>Gm01:2555626-2555728
>Gm01:2557204-2557245
>Gm01:2557775-2557886
>Gm01:2558332-2558392
>Gm01:2559210-2559273
>Gm01:2560227-2560288
>Gm01:2560592-2560627
>Gm01:2563039-2563089
>Gm01:2566628-2566659
>Gm01:2567409-2567483
>Gm01:2567498-2567532
>Gm01:2567648-2567729
>Gm01:2568104-2568168
>Gm01:2572635-2572677
>Gm01:2576984-2577098
>Gm01:2578630-2578646
>Gm01:2581234-2581372
>Gm01:2585291-2585437
>Gm01:2585804-2585992
>Gm01:2588045-2588091
>Gm01:2588815-2588942
>Gm01:2589030-2589064
>Gm01:2589283-2590337
>Gm01:2591361-2591390
>Gm01:2591542-2591643
>Gm01:2591810-2591908
>Gm01:2596295-2596391
>Gm01:2600012-2600065
>Gm01:2602507-2602551
>Gm01:2603731-2603797
>Gm01:2604132-2604312
>Gm01:2605885-2605917
>Gm01:2606074-2607528
>Gm01:2609367-2609499
>Gm01:2609586-2609656
>Gm01:2609717-2609836
>Gm01:2609861-2609907
>Gm01:2610230-2610360
>Gm01:2617115-2617376
>Gm01:2617581-2617632
>Gm01:2618766-2618924
>Gm01:2618988-2619036
>Gm01:2619316-2619356
>Gm01:2619581-2619685
>Gm01:2623851-2623865
>Gm01:2626988-2627089
>Gm01:2627475-2627615
>Gm01:2628680-2628823
>Gm01:2630956-2631384
>Gm01:2632724-2632753
>Gm01:2642433-2642473
>Gm01:2644382-2644467
>Gm01:2648534-2648606
>Gm01:2649683-2649806
>Gm01:2652625-2652723
>Gm01:2654330-2654883
>Gm01:2654983-2655059
>Gm01:2655549-2655617
>Gm01:2655779-2655820
>Gm01:2657355-2657477
>Gm01:2657607-2657677
>Gm01:2660173-2660274
>Gm01:2661460-2661539
>Gm01:2663973-2664053
>Gm01:2664575-2664734
>Gm01:2665813-2665942
>Gm01:2666522-2666572
>Gm01:2672858-2673862
>Gm01:2673889-2673958
>Gm01:2674064-2674139
>Gm01:2674262-2674343
>Gm01:2676890-2676917
>Gm01:2677721-2677753
>Gm01:2679163-2679232
>Gm01:2679736-2679855
>Gm01:2680034-2680079
>Gm01:2681178-2681231
>Gm01:2681891-2682006
>Gm01:2682035-2682086
>Gm01:2690631-2690711
>Gm01:2690851-2690931
>Gm01:2691271-2691844
>Gm01:2692009-2692409
>Gm01:2697028-2697155
>Gm01:2698092-2698141
>Gm01:2699721-2699752
>Gm01:2700674-2700735
>Gm01:2706106-2706543
>Gm01:2707403-2707423
>Gm01:2707527-2707561
>Gm01:2707562-2707601
>Gm01:2707813-2708359
>Gm01:2709026-2709065
>Gm01:2710658-2710700
>Gm01:2710787-2710952
>Gm01:2711393-2711463
>Gm01:2711503-2711562
>Gm01:2711824-2711933
>Gm01:2722377-2722403
>Gm01:2724042-2724074
>Gm01:2724906-2724973
>Gm01:2726801-2726867
>Gm01:2726980-2727051
>Gm01:2730559-2730601
>Gm01:2733745-2733773
>Gm01:2736749-2736831
>Gm01:2737017-2737192
>Gm01:2737885-2738199
>Gm01:2738472-2738546
>Gm01:2739602-2739640
>Gm01:2740443-2740505
>Gm01:2741369-2741696
>Gm01:2743818-2743867
>Gm01:2746019-2746090
>Gm01:2747163-2747237
>Gm01:2747661-2747754
>Gm01:2748488-2748638
>Gm01:2748720-2748755
>Gm01:2748764-2748819
>Gm01:2749684-2749722
>Gm01:2755444-2755476
>Gm01:2755688-2756052
>Gm01:2761483-2761552
>Gm01:2762084-2762115
>Gm01:2762998-2763066
>Gm01:2766838-2766885
>Gm01:2766999-2767064
>Gm01:2767679-2767858
>Gm01:2772433-2772519
>Gm01:2777718-2777848
>Gm01:2778061-2778093
>Gm01:2780692-2780762
>Gm01:2783188-2783359
>Gm01:2784286-2784318
>Gm01:2793645-2794320
>Gm01:2794405-2794490
>Gm01:2797629-2797665
>Gm01:2798575-2798611
>Gm01:2798828-2798872
>Gm01:2799240-2799351
>Gm01:2799616-2799635
>Gm01:2799827-2799847
>Gm01:2801230-2801244
>Gm01:2801344-2801388
>Gm01:2801653-2801716
>Gm01:2802745-2802820
>Gm01:2808421-2808448
>Gm01:2809019-2809069
>Gm01:2811122-2811227
>Gm01:2812161-2812268
>Gm01:2812616-2812652
>Gm01:2818324-2818406
>Gm01:2819940-2820045
>Gm01:2826424-2826480
>Gm01:2826874-2826950
>Gm01:2829407-2829443
>Gm01:2830938-2830980
>Gm01:2831858-2832116
>Gm01:2835673-2835711
>Gm01:2837873-2837985
>Gm01:2839886-2839979
>Gm01:2842627-2842653
>Gm01:2843668-2843727
>Gm01:2843953-2843987
>Gm01:2847412-2847485
>Gm01:2851547-2851606
>Gm01:2854675-2854756
>Gm01:2855738-2855818
>Gm01:2856626-2856856
>Gm01:2857407-2857614
>Gm01:2864086-2864131
>Gm01:2865250-2865314
>Gm01:2871642-2871781
>Gm01:2878712-2878807
>Gm01:2882241-2882339
>Gm01:2884729-2884757
>Gm01:2884857-2884914
>Gm01:2888082-2888133
>Gm01:2892187-2892582
>Gm01:2892612-2892872
>Gm01:2892963-2893116
>Gm01:2893178-2894743
>Gm01:2895079-2895152
>Gm01:2899814-2899854
>Gm01:2901891-2901988
>Gm01:2902030-2902074
>Gm01:2902127-2903230
>Gm01:2903326-2903680
>Gm01:2903874-2904362
>Gm01:2904393-2904483
>Gm01:2904537-2904809
>Gm01:2905530-2905711
>Gm01:2910265-2910312
>Gm01:2910647-2910753
>Gm01:2913751-2913828
>Gm01:2918257-2918352
>Gm01:2920388-2920468
>Gm01:2921312-2921341
>Gm01:2921535-2921578
>Gm01:2922444-2922603
>Gm01:2922757-2922834
>Gm01:2922940-2922969
>Gm01:2923080-2923391
>Gm01:2923429-2923497
>Gm01:2923569-2924474
>Gm01:2924534-2924832
>Gm01:2924891-2925155
>Gm01:2925230-2925516
>Gm01:2928329-2928364
>Gm01:2928520-2928744
>Gm01:2929533-2929640
>Gm01:2929769-2929941
>Gm01:2933454-2933545
>Gm01:2941478-2941584
>Gm01:2941657-2941687
>Gm01:2943130-2943164
>Gm01:2943973-2949580
>Gm01:2949611-2956831
>Gm01:2958767-2963789
>Gm01:2963966-2964040
>Gm01:2964234-2964387
>Gm01:2964466-2964976
>Gm01:2965105-2965367
>Gm01:2966522-2966679
>Gm01:2972779-2973223
>Gm01:2973285-2973585
>Gm01:2973924-2973957
>Gm01:2974228-2974277
>Gm01:2976822-2976954
>Gm01:2977642-2977735
>Gm01:2977803-2978050
>Gm01:2978896-2978931
>Gm01:2979211-2979380
>Gm01:2981084-2981150
>Gm01:2981621-2981692
>Gm01:2991354-2991385
>Gm01:2992202-2992387
>Gm01:2993741-2993798
>Gm01:2994009-2994041
>Gm01:2995040-2995163
>Gm01:2996360-2996396
>Gm01:2997229-2997271
>Gm01:3004324-3004443
>Gm01:3005597-3006183
>Gm01:3009259-3009430
>Gm01:3009543-3009593
>Gm01:3011965-3012155
>Gm01:3012235-3012302
>Gm01:3015988-3016035
>Gm01:3022749-3022940
>Gm01:3023504-3023544
>Gm01:3025045-3025140
>Gm01:3025985-3026062
>Gm01:3026259-3026337
>Gm01:3033593-3033637
>Gm01:3035531-3035581
>Gm01:3039117-3039152
>Gm01:3039333-3039408
>Gm01:3041332-3041397
>Gm01:3042214-3042243
>Gm01:3042289-3042336
>Gm01:3042681-3042729
>Gm01:3043088-3043124
>Gm01:3048435-3048467
>Gm01:3055499-3055539
>Gm01:3055609-3055718
>Gm01:3055760-3055799
>Gm01:3056039-3056073
>Gm01:3056251-3056285
>Gm01:3056489-3056674
>Gm01:3056852-3056909
>Gm01:3057038-3057069
>Gm01:3057116-3057242
>Gm01:3057413-3057451
>Gm01:3059977-3060220
>Gm01:3061935-3061988
>Gm01:3068344-3068380
>Gm01:3072500-3072672
>Gm01:3073998-3074068
>Gm01:3074293-3074320
>Gm01:3074495-3074988
>Gm01:3078499-3078534
>Gm01:3078689-3078786
>Gm01:3080127-3080157
>Gm01:3081851-3081909
>Gm01:3082502-3082727
>Gm01:3085531-3085632
>Gm01:3085756-3085831
>Gm01:3086389-3086482
>Gm01:3087041-3087100
>Gm01:3087129-3087234
>Gm01:3087313-3087369
>Gm01:3087851-3087951
>Gm01:3087999-3088031
>Gm01:3090386-3090433
>Gm01:3091968-3092110
>Gm01:3094507-3094656
>Gm01:3094677-3094889
>Gm01:3094919-3094957
>Gm01:3095337-3095372
>Gm01:3096345-3096486
>Gm01:3096502-3096566
>Gm01:3096634-3096733
>Gm01:3096926-3097008
>Gm01:3097084-3097126
>Gm01:3097258-3097287
>Gm01:3097653-3097743
>Gm01:3098221-3098325
>Gm01:3102390-3102430
>Gm01:3104462-3104519
>Gm01:3104572-3104636
>Gm01:3105830-3105887
>Gm01:3106221-3106303
>Gm01:3112612-3112744
>Gm01:3113290-3113374
>Gm01:3113712-3113758
>Gm01:3113881-3113925
>Gm01:3115715-3115777
>Gm01:3120201-3120348
>Gm01:3120487-3120574
>Gm01:3129933-3129980
>Gm01:3130700-3130803
>Gm01:3131742-3131962
>Gm01:3132032-3132100
>Gm01:3135056-3135122
>Gm01:3136985-3137064
>Gm01:3138242-3138345
>Gm01:3138715-3138758
>Gm01:3138805-3138986
>Gm01:3139034-3139142
>Gm01:3139416-3139487
>Gm01:3143668-3143752
>Gm01:3150641-3150668
>Gm01:3151448-3151543
>Gm01:3151579-3151624
>Gm01:3151837-3152336
>Gm01:3154361-3154399
>Gm01:3155034-3155073
>Gm01:3158111-3158307
>Gm01:3159452-3159507
>Gm01:3164813-3164934
>Gm01:3165748-3165812
>Gm01:3169815-3169945
>Gm01:3173048-3173098
>Gm01:3177843-3177880
>Gm01:3178266-3178316
>Gm01:3178422-3178595
>Gm01:3179349-3179385
>Gm01:3180498-3180580
>Gm01:3183544-3183730
>Gm01:3185960-3186027
>Gm01:3186138-3186181
>Gm01:3186282-3186323
>Gm01:3186826-3187231
>Gm01:3191039-3191206
>Gm01:3193903-3193949
>Gm01:3195401-3195527
>Gm01:3197754-3197791
>Gm01:3199768-3199837
>Gm01:3202806-3202880
>Gm01:3203616-3203922
>Gm01:3204519-3204555
>Gm01:3207732-3207817
>Gm01:3210858-3210891
>Gm01:3212944-3213039
>Gm01:3213514-3213639
>Gm01:3214445-3214531
>Gm01:3218012-3218104
>Gm01:3218175-3218222
>Gm01:3218516-3218541
>Gm01:3219515-3219577
>Gm01:3219867-3219900
>Gm01:3232545-3232665
>Gm01:3232841-3232871
>Gm01:3238915-3238960
>Gm01:3239071-3239178
>Gm01:3240624-3240724
>Gm01:3240789-3240875
>Gm01:3240948-3241116
>Gm01:3241198-3241510
>Gm01:3246302-3246453
>Gm01:3246594-3246719
>Gm01:3247281-3247334
>Gm01:3247790-3247855
>Gm01:3248526-3248576
>Gm01:3256068-3256224
>Gm01:3260454-3260576
>Gm01:3260622-3260701
>Gm01:3260819-3260906
>Gm01:3262305-3262545
>Gm01:3262602-3262637
>Gm01:3263100-3263155
>Gm01:3265726-3265797
>Gm01:3271224-3271278
>Gm01:3271394-3271443
>Gm01:3271499-3271674
>Gm01:3272656-3273253
>Gm01:3275703-3276021
>Gm01:3276763-3277031
>Gm01:3277273-3277472
>Gm01:3277512-3277657
>Gm01:3277685-3277723
>Gm01:3277780-3278350
>Gm01:3278433-3278583
>Gm01:3278803-3278853
>Gm01:3279335-3279375
>Gm01:3279607-3279649
>Gm01:3282513-3282673
>Gm01:3283096-3283293
>Gm01:3289471-3289967
>Gm01:3292971-3293370
>Gm01:3293799-3293902
>Gm01:3296038-3296104
>Gm01:3296222-3296266
>Gm01:3296366-3296509
>Gm01:3296634-3296670
>Gm01:3296964-3297276
>Gm01:3300050-3300086
>Gm01:3301590-3301696
>Gm01:3303292-3303360
>Gm01:3306203-3306235
>Gm01:3306345-3306384
>Gm01:3307419-3307532
>Gm01:3308330-3308366
>Gm01:3309067-3309119
>Gm01:3311188-3311221
>Gm01:3313908-3313940
>Gm01:3314074-3314104
>Gm01:3314194-3314235
>Gm01:3315514-3315970
>Gm01:3319001-3319086
>Gm01:3322736-3322847
>Gm01:3327202-3327238
>Gm01:3327701-3327775
>Gm01:3333452-3333508
>Gm01:3333565-3333619
>Gm01:3334279-3334704
>Gm01:3334894-3338224
>Gm01:3341674-3341768
>Gm01:3342248-3342556
>Gm01:3342616-3342778
>Gm01:3343815-3343877
>Gm01:3344261-3344307
>Gm01:3345228-3345341
>Gm01:3345406-3345469
>Gm01:3346350-3346464
>Gm01:3346747-3346765
>Gm01:3348781-3348838
>Gm01:3352952-3353108
>Gm01:3355625-3355662
>Gm01:3355751-3355932
>Gm01:3358410-3358519
>Gm01:3359193-3359263
>Gm01:3363636-3363940
>Gm01:3364618-3364681
>Gm01:3369063-3369132
>Gm01:3373972-3374040
>Gm01:3375681-3375838
>Gm01:3377101-3377141
>Gm01:3377187-3377258
>Gm01:3384246-3384319
>Gm01:3385216-3385256
>Gm01:3386301-3386339
>Gm01:3386922-3386973
>Gm01:3387125-3387197
>Gm01:3387306-3387341
>Gm01:3388322-3388423
>Gm01:3388494-3388528
>Gm01:3389895-3389954
>Gm01:3397622-3397691
>Gm01:3398194-3398276
>Gm01:3398348-3398738
>Gm01:3399737-3399782
>Gm01:3400019-3400083
>Gm01:3400141-3400186
>Gm01:3400658-3400713
>Gm01:3401119-3401188
>Gm01:3411723-3411831
>Gm01:3413493-3413549
>Gm01:3418346-3418395
>Gm01:3418820-3418846
>Gm01:3422092-3422139
>Gm01:3423637-3423651
>Gm01:3425202-3425268
>Gm01:3426975-3427070
>Gm01:3428220-3428282
>Gm01:3431068-3431082
>Gm01:3437603-3437645
>Gm01:3438050-3438182
>Gm01:3438660-3438698
>Gm01:3440926-3441096
>Gm01:3441159-3441185
>Gm01:3442087-3442229
>Gm01:3450131-3450246
>Gm01:3452244-3452338
>Gm01:3456441-3456477
>Gm01:3462643-3462745
>Gm01:3466277-3467135
>Gm01:3467283-3467298
>Gm01:3468336-3469205
>Gm01:3470414-3483440
>Gm01:3484287-3484379
>Gm01:3484418-3484966
>Gm01:3485455-3485540
>Gm01:3494794-3494903
>Gm01:3496218-3496371
>Gm01:3496413-3496917
>Gm01:3497309-3497359
>Gm01:3497724-3497758
>Gm01:3498891-3498957
>Gm01:3499150-3499411
>Gm01:3499482-3499659
>Gm01:3499695-3499732
>Gm01:3499910-3500062
>Gm01:3500421-3500496
>Gm01:3500674-3500763
>Gm01:3501261-3501414
>Gm01:3501696-3501878
>Gm01:3508214-3508278
>Gm01:3509824-3510122
>Gm01:3510266-3510329
>Gm01:3510402-3510676
>Gm01:3510815-3510884
>Gm01:3511989-3512074
>Gm01:3512159-3512217
>Gm01:3512720-3512781
>Gm01:3513467-3513544
>Gm01:3516667-3516742
>Gm01:3516769-3516849
>Gm01:3517506-3517559
>Gm01:3517662-3518234
>Gm01:3518295-3519169
>Gm01:3519235-3519292
>Gm01:3519325-3519516
>Gm01:3519544-3519711
>Gm01:3519931-3520001
>Gm01:3520247-3520342
>Gm01:3521405-3521479
>Gm01:3522215-3522289
>Gm01:3522741-3523211
>Gm01:3529307-3529743
>Gm01:3530387-3530476
>Gm01:3530590-3530634
>Gm01:3530793-3530882
>Gm01:3530951-3531013
>Gm01:3532947-3532985
>Gm01:3535585-3535611
>Gm01:3536527-3536583
>Gm01:3537704-3537718
>Gm01:3537818-3537834
>Gm01:3538088-3538168
>Gm01:3538534-3538737
>Gm01:3539176-3539366
>Gm01:3539785-3539835
>Gm01:3539850-3539923
>Gm01:3540840-3540906
>Gm01:3543421-3543527
>Gm01:3545552-3545593
>Gm01:3545639-3545681
>Gm01:3545880-3545969
>Gm01:3547785-3547836
>Gm01:3548055-3548091
>Gm01:3549060-3549127
>Gm01:3555873-3556453
>Gm01:3559047-3559118
>Gm01:3559307-3559340
>Gm01:3559640-3559789
>Gm01:3560978-3561048
>Gm01:3561412-3561462
>Gm01:3562965-3563033
>Gm01:3563132-3563161
>Gm01:3565088-3565246
>Gm01:3566507-3566554
>Gm01:3566868-3566915
>Gm01:3567003-3567096
>Gm01:3569713-3570021
>Gm01:3573197-3573394
>Gm01:3573541-3573611
>Gm01:3580300-3580383
>Gm01:3580985-3581019
>Gm01:3581047-3581250
>Gm01:3581383-3581445
>Gm01:3584821-3584894
>Gm01:3587251-3587297
>Gm01:3588984-3589029
>Gm01:3589725-3589804
>Gm01:3591652-3591970
>Gm01:3592050-3593174
>Gm01:3593265-3593328
>Gm01:3596248-3596292
>Gm01:3600050-3600143
>Gm01:3602941-3602983
>Gm01:3603745-3603800
>Gm01:3604455-3604510
>Gm01:3608222-3608545
>Gm01:3608636-3608699
>Gm01:3609117-3609152
>Gm01:3609211-3609317
>Gm01:3610332-3610376
>Gm01:3610894-3610930
>Gm01:3612140-3612203
>Gm01:3612536-3612609
>Gm01:3624544-3624620
>Gm01:3629560-3630643
>Gm01:3630666-3631427
>Gm01:3632555-3632735
>Gm01:3637148-3637232
>Gm01:3637556-3637740
>Gm01:3640907-3641635
>Gm01:3641707-3642385
>Gm01:3645459-3645512
>Gm01:3645561-3645629
>Gm01:3645697-3645820
>Gm01:3648741-3648788
>Gm01:3649546-3649606
>Gm01:3650373-3650418
>Gm01:3650771-3651061
>Gm01:3652114-3652147
>Gm01:3652245-3652445
>Gm01:3652644-3652855
>Gm01:3653259-3653632
>Gm01:3654130-3654242
>Gm01:3657874-3657940
>Gm01:3663606-3663664
>Gm01:3676361-3676725
>Gm01:3676893-3677179
>Gm01:3678325-3684632
>Gm01:3686132-3686195
>Gm01:3688133-3689060
>Gm01:3689258-3689303
>Gm01:3691840-3691866
>Gm01:3692829-3692911
>Gm01:3696276-3696312
>Gm01:3698286-3698448
>Gm01:3698540-3698578
>Gm01:3699210-3699275
>Gm01:3700149-3700212
>Gm01:3701055-3701235
>Gm01:3701809-3701846
>Gm01:3703132-3703208
>Gm01:3703238-3703290
>Gm01:3703326-3703459
>Gm01:3704001-3704080
>Gm01:3707374-3707458
>Gm01:3707827-3707877
>Gm01:3708590-3708801
>Gm01:3710621-3710678
>Gm01:3712213-3712400
>Gm01:3712734-3712772
>Gm01:3712813-3712923
>Gm01:3712991-3713051
>Gm01:3713503-3713534
>Gm01:3713957-3713994
>Gm01:3714134-3714204
>Gm01:3716320-3716387
>Gm01:3721442-3721478
>Gm01:3722045-3722147
>Gm01:3726248-3726263
>Gm01:3726621-3726684
>Gm01:3731373-3731436
>Gm01:3732153-3732212
>Gm01:3732837-3732887
>Gm01:3733025-3733170
>Gm01:3734865-3734909
>Gm01:3735885-3740905
>Gm01:3743813-3743887
>Gm01:3744026-3744077
>Gm01:3744425-3744463
>Gm01:3746246-3746299
>Gm01:3748593-3748680
>Gm01:3748835-3748870
>Gm01:3752535-3752636
>Gm01:3753272-3753405
>Gm01:3753619-3753663
>Gm01:3754203-3754264
>Gm01:3759107-3759157
>Gm01:3760041-3760220
>Gm01:3760786-3760868
>Gm01:3761274-3761378
>Gm01:3761424-3762370
>Gm01:3762617-3762777
>Gm01:3762873-3766175
>Gm01:3768481-3768522
>Gm01:3774586-3774725
>Gm01:3774855-3775073
>Gm01:3775677-3776334
>Gm01:3776423-3777175
>Gm01:3777249-3777350
>Gm01:3777644-3777840
>Gm01:3777872-3778295
>Gm01:3778330-3778503
>Gm01:3778537-3778689
>Gm01:3778836-3778883
>Gm01:3779094-3779621
>Gm01:3779727-3780295
>Gm01:3780372-3780433
>Gm01:3780515-3781243
>Gm01:3781303-3781626
>Gm01:3782638-3782669
>Gm01:3782965-3783019
>Gm01:3783182-3783265
>Gm01:3783386-3783437
>Gm01:3783821-3783855
>Gm01:3783934-3784166
>Gm01:3784262-3784356
>Gm01:3784546-3784582
>Gm01:3784658-3784760
>Gm01:3785036-3785090
>Gm01:3785326-3785406
>Gm01:3785430-3785651
>Gm01:3788978-3789047
>Gm01:3789160-3789620
>Gm01:3790966-3791018
>Gm01:3791417-3791452
>Gm01:3792057-3792149
>Gm01:3794653-3794700
>Gm01:3797140-3797203
>Gm01:3805905-3805981
>Gm01:3806243-3806350
>Gm01:3806648-3806732
>Gm01:3806767-3807198
>Gm01:3807246-3807503
>Gm01:3807644-3807792
>Gm01:3807884-3807942
>Gm01:3808460-3808516
>Gm01:3808873-3808915
>Gm01:3809401-3809587
>Gm01:3810105-3810248
>Gm01:3810637-3810680
>Gm01:3811514-3811558
>Gm01:3812512-3812597
>Gm01:3812717-3812791
>Gm01:3812900-3812968
>Gm01:3813302-3813380
>Gm01:3818476-3818526
>Gm01:3820704-3820735
>Gm01:3820981-3831986
>Gm01:3832767-3832829
>Gm01:3832905-3832959
>Gm01:3834971-3835092
>Gm01:3835746-3835812
>Gm01:3835881-3835943
>Gm01:3846746-3846775
>Gm01:3847744-3847942
>Gm01:3848045-3848109
>Gm01:3853300-3853337
>Gm01:3854569-3854609
>Gm01:3857332-3857378
>Gm01:3857401-3860916
>Gm01:3861009-3864003
>Gm01:3864539-3864608
>Gm01:3865675-3865794
>Gm01:3865892-3866009
>Gm01:3868412-3868486
>Gm01:3868984-3869236
>Gm01:3869382-3869531
>Gm01:3869578-3869698
>Gm01:3871772-3871861
>Gm01:3872013-3872127
>Gm01:3874781-3874810
>Gm01:3874827-3874971
>Gm01:3879632-3879757
>Gm01:3879824-3880142
>Gm01:3880446-3880511
>Gm01:3881272-3881378
>Gm01:3883177-3883229
>Gm01:3883469-3884007
>Gm01:3885513-3885527
>Gm01:3893181-3893244
>Gm01:3894521-3894593
>Gm01:3898195-3898254
>Gm01:3899775-3899986
>Gm01:3900435-3900477
>Gm01:3900929-3900991
>Gm01:3901723-3901752
>Gm01:3904051-3904159
>Gm01:3904913-3905115
>Gm01:3905343-3905565
>Gm01:3907256-3907460
>Gm01:3907506-3907583
>Gm01:3907617-3907664
>Gm01:3909348-3909447
>Gm01:3909464-3909517
>Gm01:3912926-3913132
>Gm01:3913256-3913777
>Gm01:3913820-3914984
>Gm01:3915081-3915134
>Gm01:3915155-3915551
>Gm01:3917904-3918054
>Gm01:3919289-3919338
>Gm01:3920625-3920691
>Gm01:3927826-3927866
>Gm01:3928634-3928771
>Gm01:3930001-3930078
>Gm01:3930704-3930888
>Gm01:3930957-3931014
>Gm01:3931036-3931632
>Gm01:3934013-3934109
>Gm01:3935705-3935772
>Gm01:3941470-3941583
>Gm01:3942249-3942368
>Gm01:3943643-3943766
>Gm01:3944425-3944448
>Gm01:3947190-3947243
>Gm01:3947387-3947448
>Gm01:3948163-3948268
>Gm01:3948317-3948371
>Gm01:3948400-3948459
>Gm01:3948530-3948604
>Gm01:3950192-3950274
>Gm01:3955871-3955925
>Gm01:3956382-3956499
>Gm01:3956601-3956649
>Gm01:3956834-3956902
>Gm01:3957029-3957136
>Gm01:3958161-3958210
>Gm01:3959915-3960064
>Gm01:3960271-3960335
>Gm01:3961061-3961139
>Gm01:3961279-3961480
>Gm01:3963190-3963231
>Gm01:3963512-3963566
>Gm01:3963868-3963948
>Gm01:3966618-3966650
>Gm01:3969447-3970556
>Gm01:3973775-3973943
>Gm01:3974350-3974410
>Gm01:3975355-3975463
>Gm01:3975510-3975889
>Gm01:3975936-3976485
>Gm01:3976509-3976546
>Gm01:3976701-3976911
>Gm01:3976948-3977077
>Gm01:3977192-3977255
>Gm01:3978215-3978292
>Gm01:3978500-3978528
>Gm01:3978673-3978759
>Gm01:3978856-3979202
>Gm01:3979354-3979449
>Gm01:3979657-3979919
>Gm01:3980018-3980122
>Gm01:3987930-3987973
>Gm01:3988551-3988578
>Gm01:3990232-3990260
>Gm01:3993063-3993172
>Gm01:3993395-3993428
>Gm01:3996407-3996504
>Gm01:3996831-3996904
>Gm01:3997009-3997129
>Gm01:3997587-3997719
>Gm01:3999107-3999181
>Gm01:4001124-4001177
>Gm01:4001989-4002053
>Gm01:4002096-4002234
>Gm01:4005235-4005265
>Gm01:4009599-4009633
>Gm01:4009773-4009843
>Gm01:4011326-4011359
>Gm01:4011439-4011512
>Gm01:4011683-4011795
>Gm01:4012627-4012674
>Gm01:4017295-4017390
>Gm01:4019537-4019578
>Gm01:4019704-4019801
>Gm01:4019905-4019967
>Gm01:4020322-4020353
>Gm01:4020368-4020414
>Gm01:4021664-4021820
>Gm01:4022157-4022266
>Gm01:4022590-4022642
>Gm01:4022746-4022825
>Gm01:4027635-4027678
>Gm01:4037825-4037965
>Gm01:4040109-4040150
>Gm01:4040516-4040559
>Gm01:4042166-4042204
>Gm01:4042544-4042597
>Gm01:4045596-4045925
>Gm01:4046151-4046297
>Gm01:4046568-4046634
>Gm01:4051187-4051233
>Gm01:4051340-4051423
>Gm01:4051677-4051709
>Gm01:4052023-4052380
>Gm01:4054007-4054205
>Gm01:4054309-4054372
>Gm01:4054638-4054953
>Gm01:4056616-4056642
>Gm01:4059451-4059478
>Gm01:4059824-4059910
>Gm01:4061276-4061342
>Gm01:4061385-4061446
>Gm01:4061477-4061538
>Gm01:4062167-4062209
>Gm01:4063090-4063204
>Gm01:4063675-4063716
>Gm01:4066467-4066578
>Gm01:4066613-4066839
>Gm01:4067575-4067848
>Gm01:4067919-4068006
>Gm01:4069390-4069461
>Gm01:4069851-4069952
>Gm01:4076537-4076579
>Gm01:4077722-4077968
>Gm01:4079329-4079373
>Gm01:4080016-4080058
>Gm01:4080108-4080138
>Gm01:4080706-4081018
>Gm01:4087931-4088021
>Gm01:4089167-4089229
>Gm01:4090012-4090517
>Gm01:4092337-4092381
>Gm01:4092722-4093112
>Gm01:4093514-4093566
>Gm01:4093907-4093975
>Gm01:4099703-4099755
>Gm01:4103315-4103354
>Gm01:4105751-4105908
>Gm01:4105969-4106069
>Gm01:4106595-4106701
>Gm01:4107307-4107350
>Gm01:4108417-4108454
>Gm01:4109835-4109876
>Gm01:4111493-4111676
>Gm01:4111970-4112005
>Gm01:4112053-4112156
>Gm01:4112483-4112615
>Gm01:4113019-4113094
>Gm01:4113434-4113450
>Gm01:4113862-4113965
>Gm01:4117029-4117129
>Gm01:4117431-4117479
>Gm01:4118218-4118856
>Gm01:4119152-4119215
>Gm01:4123465-4125083
>Gm01:4125842-4128387
>Gm01:4130139-4130167
>Gm01:4133773-4133870
>Gm01:4134380-4134543
>Gm01:4136032-4136147
>Gm01:4144769-4144810
>Gm01:4145172-4145276
>Gm01:4145425-4145483
>Gm01:4146603-4146646
>Gm01:4146845-4146876
>Gm01:4147355-4147394
>Gm01:4147631-4147704
>Gm01:4147828-4147929
>Gm01:4148067-4153835
>Gm01:4154974-4155027
>Gm01:4155854-4156031
>Gm01:4156326-4156395
>Gm01:4157412-4157460
>Gm01:4157634-4157705
>Gm01:4157757-4157803
>Gm01:4160114-4160145
>Gm01:4162101-4162151
>Gm01:4162789-4162839
>Gm01:4163283-4163311
>Gm01:4163702-4163829
>Gm01:4164176-4164264
>Gm01:4164561-4164613
>Gm01:4165773-4165848
>Gm01:4166806-4166870
>Gm01:4166927-4166975
>Gm01:4167175-4167818
>Gm01:4173030-4173073
>Gm01:4173324-4173396
>Gm01:4177035-4177110
>Gm01:4180694-4180762
>Gm01:4181408-4181704
>Gm01:4181739-4181809
>Gm01:4183190-4183319
>Gm01:4183633-4183776
>Gm01:4183875-4183995
>Gm01:4184034-4184684
>Gm01:4184726-4184903
>Gm01:4184945-4185082
>Gm01:4185124-4185494
>Gm01:4185527-4185582
>Gm01:4185691-4186019
>Gm01:4186147-4186191
>Gm01:4186260-4186425
>Gm01:4187850-4188182
>Gm01:4189622-4189679
>Gm01:4194078-4194157
>Gm01:4199186-4199284
>Gm01:4199842-4200012
>Gm01:4200056-4200230
>Gm01:4200400-4200652
>Gm01:4200726-4200848
>Gm01:4201243-4201422
>Gm01:4201499-4201570
>Gm01:4201588-4201657
>Gm01:4202464-4202513
>Gm01:4202613-4202667
>Gm01:4202930-4202996
>Gm01:4203975-4204198
>Gm01:4209255-4209288
>Gm01:4209390-4209562
>Gm01:4209640-4212441
>Gm01:4212488-4212675
>Gm01:4213888-4213926
>Gm01:4214258-4214489
>Gm01:4217260-4217315
>Gm01:4218244-4218462
>Gm01:4219917-4220056
>Gm01:4221754-4221794
>Gm01:4222490-4222961
>Gm01:4227298-4229064
>Gm01:4229138-4229493
>Gm01:4229538-4229596
>Gm01:4231730-4231936
>Gm01:4232003-4232048
>Gm01:4235763-4235812
>Gm01:4238959-4239119
>Gm01:4239487-4239585
>Gm01:4242609-4242676
>Gm01:4244848-4244933
>Gm01:4245382-4245490
>Gm01:4245530-4245758
>Gm01:4245805-4246051
>Gm01:4246104-4246154
>Gm01:4246492-4247396
>Gm01:4247429-4247882
>Gm01:4247914-4248150
>Gm01:4253479-4253598
>Gm01:4254447-4254567
>Gm01:4254985-4255112
>Gm01:4255396-4255552
>Gm01:4256582-4256641
>Gm01:4258361-4258518
>Gm01:4258652-4258744
>Gm01:4258871-4259087
>Gm01:4259190-4259249
>Gm01:4259965-4260004
>Gm01:4261537-4261682
>Gm01:4262743-4262817
>Gm01:4265532-4265560
>Gm01:4267046-4267141
>Gm01:4274323-4274363
>Gm01:4274842-4274928
>Gm01:4274997-4275089
>Gm01:4275213-4275247
>Gm01:4275325-4275407
>Gm01:4275605-4275721
>Gm01:4293287-4293332
>Gm01:4293596-4293686
>Gm01:4293735-4293861
>Gm01:4294325-4294354
>Gm01:4300791-4300904
>Gm01:4302646-4302756
>Gm01:4305034-4305067
>Gm01:4306213-4307778
>Gm01:4310060-4310126
>Gm01:4311095-4311122
>Gm01:4311261-4311301
>Gm01:4313819-4313865
>Gm01:4314254-4314326
>Gm01:4314938-4314974
>Gm01:4317201-4318118
>Gm01:4321103-4321228
>Gm01:4322655-4322795
>Gm01:4324263-4324359
>Gm01:4325277-4325319
>Gm01:4328481-4328958
>Gm01:4330019-4330085
>Gm01:4330140-4330255
>Gm01:4330315-4330354
>Gm01:4330493-4330572
>Gm01:4332453-4332484
>Gm01:4337504-4337572
>Gm01:4338784-4338851
>Gm01:4341444-4341541
>Gm01:4341716-4341759
>Gm01:4342285-4342356
>Gm01:4342449-4342481
>Gm01:4343693-4343741
>Gm01:4344844-4345005
>Gm01:4346218-4346348
>Gm01:4346980-4347051
>Gm01:4349005-4349070
>Gm01:4349654-4349751
>Gm01:4362835-4362862
>Gm01:4363529-4363593
>Gm01:4364328-4364364
>Gm01:4364420-4364806
>Gm01:4366816-4366914
>Gm01:4367202-4367319
>Gm01:4370808-4370880
>Gm01:4374938-4375030
>Gm01:4375121-4375229
>Gm01:4383821-4383893
>Gm01:4384997-4385033
>Gm01:4385884-4385926
>Gm01:4387108-4387163
>Gm01:4388273-4388333
>Gm01:4389094-4389132
>Gm01:4392322-4392576
>Gm01:4393265-4393297
>Gm01:4393354-4393547
>Gm01:4393603-4393634
>Gm01:4393736-4395484
>Gm01:4395628-4395696
>Gm01:4395769-4395804
>Gm01:4395849-4395895
>Gm01:4397110-4397151
>Gm01:4397438-4397516
>Gm01:4398319-4398470
>Gm01:4398538-4398584
>Gm01:4399234-4399280
>Gm01:4400597-4400640
>Gm01:4401747-4401800
>Gm01:4404328-4404465
>Gm01:4412051-4412129
>Gm01:4413173-4413616
>Gm01:4416423-4416576
>Gm01:4416898-4417020
>Gm01:4417316-4417366
>Gm01:4417391-4418552
>Gm01:4418637-4418798
>Gm01:4418879-4418982
>Gm01:4419072-4419174
>Gm01:4419310-4419346
>Gm01:4419393-4419456
>Gm01:4419553-4419633
>Gm01:4419675-4420023
>Gm01:4420053-4420126
>Gm01:4420159-4420344
>Gm01:4420414-4420752
>Gm01:4420972-4421132
>Gm01:4421358-4421426
>Gm01:4421739-4421857
>Gm01:4421990-4422170
>Gm01:4423343-4423386
>Gm01:4428200-4428299
>Gm01:4428903-4428981
>Gm01:4429719-4429821
>Gm01:4430041-4430283
>Gm01:4430320-4430358
>Gm01:4430600-4431254
>Gm01:4431380-4432092
>Gm01:4432336-4432603
>Gm01:4432929-4433819
>Gm01:4433884-4434234
>Gm01:4437569-4437620
>Gm01:4438282-4438390
>Gm01:4440175-4440302
>Gm01:4441838-4441904
>Gm01:4441996-4442039
>Gm01:4442531-4442615
>Gm01:4445396-4445426
>Gm01:4445821-4445847
>Gm01:4445889-4445916
>Gm01:4446571-4448516
>Gm01:4448605-4448820
>Gm01:4448851-4449007
>Gm01:4449038-4449717
>Gm01:4450747-4450819
>Gm01:4454529-4454634
>Gm01:4456142-4456213
>Gm01:4457438-4457488
>Gm01:4457863-4457897
>Gm01:4458020-4458261
>Gm01:4458405-4458507
>Gm01:4458554-4458714
>Gm01:4459054-4459118
>Gm01:4459295-4459435
>Gm01:4459797-4459988
>Gm01:4460047-4460118
>Gm01:4460272-4460333
>Gm01:4460401-4460501
>Gm01:4460587-4460631
>Gm01:4461935-4462008
>Gm01:4462790-4462824
>Gm01:4463248-4463284
>Gm01:4467311-4467341
>Gm01:4471506-4471558
>Gm01:4474960-4475017
>Gm01:4475313-4475426
>Gm01:4475753-4475814
>Gm01:4480489-4480754
>Gm01:4480818-4480874
>Gm01:4480989-4481281
>Gm01:4482953-4483128
>Gm01:4484129-4484182
>Gm01:4484317-4484439
>Gm01:4484975-4485102
>Gm01:4485168-4485199
>Gm01:4485282-4485344
>Gm01:4485734-4485809
>Gm01:4485912-4485999
>Gm01:4486213-4486286
>Gm01:4486427-4487260
>Gm01:4487323-4487363
>Gm01:4487438-4487755
>Gm01:4487919-4488037
>Gm01:4488062-4488106
>Gm01:4488156-4488272
>Gm01:4488378-4488440
>Gm01:4489039-4489327
>Gm01:4489790-4489828
>Gm01:4490309-4490541
>Gm01:4490604-4490710
>Gm01:4490801-4490844
>Gm01:4491038-4491095
>Gm01:4491179-4491275
>Gm01:4492071-4492122
>Gm01:4492317-4492352
>Gm01:4492933-4493026
>Gm01:4493217-4493249
>Gm01:4493413-4493536
>Gm01:4495459-4495503
>Gm01:4497238-4497307
>Gm01:4497652-4497790
>Gm01:4498059-4498205
>Gm01:4500781-4500815
>Gm01:4501498-4501553
>Gm01:4503911-4503979
>Gm01:4505493-4505605
>Gm01:4505882-4505985
>Gm01:4507433-4507594
>Gm01:4511392-4511432
>Gm01:4511556-4511570
>Gm01:4511698-4511740
>Gm01:4511848-4511958
>Gm01:4512228-4512310
>Gm01:4512648-4512995
>Gm01:4513061-4513110
>Gm01:4514175-4514514
>Gm01:4514601-4514704
>Gm01:4514831-4514882
>Gm01:4514975-4515032
>Gm01:4515091-4515150
>Gm01:4515494-4515624
>Gm01:4515811-4515903
>Gm01:4516028-4516096
>Gm01:4516199-4516267
>Gm01:4516378-4516403
>Gm01:4516461-4516721
>Gm01:4516774-4516832
>Gm01:4516863-4516896
>Gm01:4520534-4520599
>Gm01:4520679-4520710
>Gm01:4521182-4521275
>Gm01:4521481-4521646
>Gm01:4522027-4522093
>Gm01:4525715-4525816
>Gm01:4526040-4526181
>Gm01:4527108-4527148
>Gm01:4528636-4528686
>Gm01:4532654-4532721
>Gm01:4532775-4534038
>Gm01:4534102-4534533
>Gm01:4534565-4534619
>Gm01:4534689-4536125
>Gm01:4536157-4536905
>Gm01:4536964-4539070
>Gm01:4539170-4541133
>Gm01:4541171-4541289
>Gm01:4541333-4541414
>Gm01:4541470-4541581
>Gm01:4541655-4541865
>Gm01:4541912-4543688
>Gm01:4543746-4544163
>Gm01:4544202-4545072
>Gm01:4545151-4545503
>Gm01:4545617-4545666
>Gm01:4545732-4545780
>Gm01:4545874-4545995
>Gm01:4547693-4547856
>Gm01:4547886-4547950
>Gm01:4549099-4549415
>Gm01:4549694-4549738
>Gm01:4549923-4549986
>Gm01:4552203-4552241
>Gm01:4554161-4554202
>Gm01:4557285-4557450
>Gm01:4557499-4557688
>Gm01:4558083-4558161
>Gm01:4559118-4559190
>Gm01:4560681-4560758
>Gm01:4561814-4561908
>Gm01:4561985-4562061
>Gm01:4562096-4562169
>Gm01:4566812-4566872
>Gm01:4569292-4569492
>Gm01:4575159-4575235
>Gm01:4575953-4576011
>Gm01:4578252-4578314
>Gm01:4578516-4578631
>Gm01:4580599-4580818
>Gm01:4581001-4581035
>Gm01:4584076-4584122
>Gm01:4590703-4590794
>Gm01:4596126-4596160
>Gm01:4596971-4597408
>Gm01:4597600-4598227
>Gm01:4598288-4598339
>Gm01:4598439-4598520
>Gm01:4598543-4598677
>Gm01:4598808-4599253
>Gm01:4599274-4599299
>Gm01:4599343-4599898
>Gm01:4599967-4600175
>Gm01:4600237-4600267
>Gm01:4600326-4600391
>Gm01:4600421-4600595
>Gm01:4601960-4602067
>Gm01:4604573-4604701
>Gm01:4606122-4606219
>Gm01:4606236-4606271
>Gm01:4606350-4606594
>Gm01:4606843-4606910
>Gm01:4607657-4607848
>Gm01:4607974-4608192
>Gm01:4608297-4608490
>Gm01:4608768-4608803
>Gm01:4608856-4609048
>Gm01:4609080-4609222
>Gm01:4609256-4609371
>Gm01:4610085-4610151
>Gm01:4610777-4610892
>Gm01:4611421-4611477
>Gm01:4611556-4611634
>Gm01:4611835-4611874
>Gm01:4611921-4612464
>Gm01:4612581-4612834
>Gm01:4613067-4613115
>Gm01:4613192-4613316
>Gm01:4613370-4613536
>Gm01:4613561-4613747
>Gm01:4613862-4613964
>Gm01:4614354-4614404
>Gm01:4614497-4614674
>Gm01:4614952-4614988
>Gm01:4615073-4615220
>Gm01:4615503-4615530
>Gm01:4615823-4615952
>Gm01:4616097-4616155
>Gm01:4616197-4616242
>Gm01:4617742-4617891
>Gm01:4620445-4620470
>Gm01:4621764-4621940
>Gm01:4623260-4623475
>Gm01:4623955-4623990
>Gm01:4626678-4626735
>Gm01:4634640-4634728
>Gm01:4634818-4636823
>Gm01:4636864-4636938
>Gm01:4637041-4638382
>Gm01:4638429-4638798
>Gm01:4638858-4639925
>Gm01:4640002-4640031
>Gm01:4640269-4640352
>Gm01:4641439-4641517
>Gm01:4642011-4642045
>Gm01:4644952-4645009
>Gm01:4646208-4646240
>Gm01:4646391-4646442
>Gm01:4646539-4646594
>Gm01:4647413-4647531
>Gm01:4649227-4649272
>Gm01:4650680-4650781
>Gm01:4650824-4651047
>Gm01:4653049-4653098
>Gm01:4656489-4656603
>Gm01:4656702-4656748
>Gm01:4657563-4657622
>Gm01:4660861-4660924
>Gm01:4665934-4669843
>Gm01:4673347-4673416
>Gm01:4674396-4674522
>Gm01:4674782-4674901
>Gm01:4675111-4675207
>Gm01:4675533-4675664
>Gm01:4675810-4676096
>Gm01:4676808-4676859
>Gm01:4678554-4678608
>Gm01:4678865-4679169
>Gm01:4684126-4684169
>Gm01:4684577-4684945
>Gm01:4685117-4685249
>Gm01:4685754-4685783
>Gm01:4688175-4688235
>Gm01:4690417-4690460
>Gm01:4691046-4691148
>Gm01:4695533-4695569
>Gm01:4696096-4702026
>Gm01:4702126-4702253
>Gm01:4702619-4702657
>Gm01:4703342-4703399
>Gm01:4704025-4704125
>Gm01:4704925-4705166
>Gm01:4705189-4705290
>Gm01:4705359-4705764
>Gm01:4705818-4705931
>Gm01:4709404-4709571
>Gm01:4709641-4709751
>Gm01:4711266-4711318
>Gm01:4711381-4711416
>Gm01:4711557-4711778
>Gm01:4711822-4715911
>Gm01:4715946-4716014
>Gm01:4716956-4717123
>Gm01:4719303-4719350
>Gm01:4720060-4720207
>Gm01:4720703-4720726
>Gm01:4721116-4721174
>Gm01:4721723-4721880
>Gm01:4722321-4722364
>Gm01:4722439-4722590
>Gm01:4722668-4722895
>Gm01:4722968-4723234
>Gm01:4723379-4723487
>Gm01:4725211-4725390
>Gm01:4725556-4725615
>Gm01:4727827-4727894
>Gm01:4727931-4728087
>Gm01:4731722-4731757
>Gm01:4737766-4737788
>Gm01:4738305-4738407
>Gm01:4739317-4739366
>Gm01:4740619-4740754
>Gm01:4740869-4740904
>Gm01:4741930-4742212
>Gm01:4742289-4744180
>Gm01:4744324-4744388
>Gm01:4744642-4744674
>Gm01:4744771-4744830
>Gm01:4745476-4745627
>Gm01:4745667-4745881
>Gm01:4745955-4746782
>Gm01:4756154-4756188
>Gm01:4756292-4756361
>Gm01:4756669-4756706
>Gm01:4757009-4757057
>Gm01:4758352-4758415
>Gm01:4762257-4762716
>Gm01:4763020-4764056
>Gm01:4764110-4765021
>Gm01:4765064-4765700
>Gm01:4765948-4766034
>Gm01:4766066-4766280
>Gm01:4766404-4766475
>Gm01:4767584-4767629
>Gm01:4769184-4769252
>Gm01:4769829-4769951
>Gm01:4770043-4770089
>Gm01:4770403-4770445
>Gm01:4771029-4771069
>Gm01:4771356-4771441
>Gm01:4771536-4771612
>Gm01:4772310-4772390
>Gm01:4778815-4778861
>Gm01:4780051-4780133
>Gm01:4780290-4780367
>Gm01:4782195-4782300
>Gm01:4782358-4782608
>Gm01:4782658-4782695
>Gm01:4786070-4786112
>Gm01:4787801-4787859
>Gm01:4787889-4787998
>Gm01:4790586-4790647
>Gm01:4791505-4791602
>Gm01:4791847-4791924
>Gm01:4793851-4793911
>Gm01:4794329-4794413
>Gm01:4794434-4794691
>Gm01:4794756-4795561
>Gm01:4795662-4796014
>Gm01:4798897-4798980
>Gm01:4801894-4801948
>Gm01:4802092-4802153
>Gm01:4802472-4802511
>Gm01:4802566-4802611
>Gm01:4803005-4803064
>Gm01:4803093-4803133
>Gm01:4804450-4804533
>Gm01:4804556-4804614
>Gm01:4804694-4804805
>Gm01:4807819-4807891
>Gm01:4809902-4810449
>Gm01:4815223-4815283
>Gm01:4815654-4815713
>Gm01:4816136-4816338
>Gm01:4817513-4817678
>Gm01:4820763-4820829
>Gm01:4821242-4821283
>Gm01:4821341-4821373
>Gm01:4821595-4821836
>Gm01:4827233-4827347
>Gm01:4830727-4830756
>Gm01:4831043-4831091
>Gm01:4837832-4837877
>Gm01:4838241-4838305
>Gm01:4838997-4839057
>Gm01:4843983-4844074
>Gm01:4844492-4844550
>Gm01:4847076-4847290
>Gm01:4847974-4848080
>Gm01:4848133-4848188
>Gm01:4848804-4848869
>Gm01:4849156-4849266
>Gm01:4850464-4850532
>Gm01:4851124-4851167
>Gm01:4858381-4858565
>Gm01:4863836-4863872
>Gm01:4865609-4865654
>Gm01:4866918-4866957
>Gm01:4869509-4869723
>Gm01:4874421-4874698
>Gm01:4876844-4876882
>Gm01:4882044-4882352
>Gm01:4883268-4883521
>Gm01:4883926-4883964
>Gm01:4885555-4885600
>Gm01:4885885-4885932
>Gm01:4886718-4886768
>Gm01:4887573-4887607
>Gm01:4888309-4888519
>Gm01:4888631-4888956
>Gm01:4896231-4896264
>Gm01:4896797-4896973
>Gm01:4897804-4897849
>Gm01:4898565-4898658
>Gm01:4898738-4898786
>Gm01:4898850-4899990
>Gm01:4903483-4903519
>Gm01:4905717-4905758
>Gm01:4905783-4905872
>Gm01:4906257-4906300
>Gm01:4907493-4907538
>Gm01:4907580-4907644
>Gm01:4909026-4909068
>Gm01:4911033-4911093
>Gm01:4913210-4913385
>Gm01:4914812-4915159
>Gm01:4920257-4920319
>Gm01:4922724-4922760
>Gm01:4923400-4923479
>Gm01:4924543-4924868
>Gm01:4926311-4926393
>Gm01:4926484-4926679
>Gm01:4926831-4927008
>Gm01:4927030-4927085
>Gm01:4927108-4927213
>Gm01:4927572-4927610
>Gm01:4929924-4930030
>Gm01:4930660-4930715
>Gm01:4930971-4931035
>Gm01:4933415-4933570
>Gm01:4933796-4933898
>Gm01:4934653-4934733
>Gm01:4936679-4936754
>Gm01:4939067-4939122
>Gm01:4940780-4940810
>Gm01:4940985-4941083
>Gm01:4941132-4941174
>Gm01:4941380-4941438
>Gm01:4941488-4941557
>Gm01:4941738-4941783
>Gm01:4942679-4942718
>Gm01:4943281-4943323
>Gm01:4943415-4943499
>Gm01:4943948-4944009
>Gm01:4944219-4944344
>Gm01:4944464-4944520
>Gm01:4944617-4944769
>Gm01:4944797-4945392
>Gm01:4945464-4945540
>Gm01:4945601-4946147
>Gm01:4946381-4946429
>Gm01:4946463-4946812
>Gm01:4946848-4946875
>Gm01:4946982-4947329
>Gm01:4953239-4953299
>Gm01:4954368-4954398
>Gm01:4955014-4956038
>Gm01:4956426-4956470
>Gm01:4959041-4959085
>Gm01:4959231-4959717
>Gm01:4959802-4959917
>Gm01:4960016-4960052
>Gm01:4960120-4960224
>Gm01:4963008-4963082
>Gm01:4965807-4965930
>Gm01:4966547-4966648
>Gm01:4967344-4967393
>Gm01:4971950-4972002
>Gm01:4972497-4972707
>Gm01:4973913-4974114
>Gm01:4978024-4978107
>Gm01:4979701-4980800
>Gm01:4981330-4981902
>Gm01:4981930-4984145
>Gm01:4984188-4984269
>Gm01:4984294-4984727
>Gm01:4984831-4984866
>Gm01:4984895-4985049
>Gm01:4985120-4985690
>Gm01:4985767-4985820
>Gm01:4985904-4986291
>Gm01:4986389-4987362
>Gm01:4987467-4987660
>Gm01:4988271-4988364
>Gm01:4988441-4988496
>Gm01:4988650-4988727
>Gm01:4988831-4989070
>Gm01:4989144-4989252
>Gm01:4989344-4989945
>Gm01:4991662-4991869
>Gm01:4991923-4993134
>Gm01:4993164-4993212
>Gm01:4993274-4993455
>Gm01:4993514-4993808
>Gm01:4993861-4994097
>Gm01:4996040-4996081
>Gm01:5001357-5001458
>Gm01:5001534-5001564
>Gm01:5001592-5002118
>Gm01:5002399-5002492
>Gm01:5003033-5003136
>Gm01:5004310-5004486
>Gm01:5011650-5012458
>Gm01:5013272-5013311
>Gm01:5017719-5017754
>Gm01:5022727-5022860
>Gm01:5022883-5022944
>Gm01:5023080-5023346
>Gm01:5023471-5024085
>Gm01:5024119-5024270
>Gm01:5024483-5024545
>Gm01:5024581-5024628
>Gm01:5024869-5025067
>Gm01:5026450-5026502
>Gm01:5026528-5026657
>Gm01:5030553-5030593
>Gm01:5031130-5031233
>Gm01:5031718-5031797
>Gm01:5032039-5032129
>Gm01:5033047-5033171
>Gm01:5033665-5033698
>Gm01:5033735-5033981
>Gm01:5034329-5034346
>Gm01:5036423-5036437
>Gm01:5041826-5041863
>Gm01:5043297-5043921
>Gm01:5043979-5044079
>Gm01:5044112-5044434
>Gm01:5045112-5045199
>Gm01:5045348-5045385
>Gm01:5045417-5049689
>Gm01:5055770-5055848
>Gm01:5055970-5056023
>Gm01:5056397-5056816
>Gm01:5057091-5057261
>Gm01:5057504-5057553
>Gm01:5057658-5057787
>Gm01:5057844-5057923
>Gm01:5057927-5057985
>Gm01:5058111-5058513
>Gm01:5058805-5059010
>Gm01:5059067-5059594
>Gm01:5063530-5063597
>Gm01:5064821-5064961
>Gm01:5064980-5065141
>Gm01:5065613-5065627
>Gm01:5066230-5066267
>Gm01:5068860-5068899
>Gm01:5069520-5069562
>Gm01:5069580-5069762
>Gm01:5069779-5069816
>Gm01:5070564-5070613
>Gm01:5070800-5075745
>Gm01:5075813-5075948
>Gm01:5076087-5076831
>Gm01:5078871-5078967
>Gm01:5079304-5079339
>Gm01:5079361-5079402
>Gm01:5079547-5079627
>Gm01:5079762-5080125
>Gm01:5080180-5080257
>Gm01:5081052-5081097
>Gm01:5081371-5081404
>Gm01:5082682-5082894
>Gm01:5082983-5083030
>Gm01:5083069-5083100
>Gm01:5083924-5084040
>Gm01:5085091-5085169
>Gm01:5089067-5089103
>Gm01:5090157-5090264
>Gm01:5091006-5091132
>Gm01:5091577-5091646
>Gm01:5091754-5091943
>Gm01:5092242-5092447
>Gm01:5093024-5093106
>Gm01:5093399-5093479
>Gm01:5093807-5093839
>Gm01:5094005-5094037
>Gm01:5095554-5095614
>Gm01:5096125-5096242
>Gm01:5096319-5096348
>Gm01:5096501-5096533
>Gm01:5096574-5096652
>Gm01:5096758-5097234
>Gm01:5097667-5097697
>Gm01:5098502-5098654
>Gm01:5098707-5103498
>Gm01:5103532-5103919
>Gm01:5104042-5104141
>Gm01:5104242-5104542
>Gm01:5104615-5104663
>Gm01:5104863-5104896
>Gm01:5105177-5105300
>Gm01:5105874-5105971
>Gm01:5107409-5107460
>Gm01:5107492-5107602
>Gm01:5111899-5111932
>Gm01:5114693-5114787
>Gm01:5114832-5114886
>Gm01:5114956-5115010
>Gm01:5115596-5115636
>Gm01:5117264-5117294
>Gm01:5124297-5124369
>Gm01:5126451-5126504
>Gm01:5126609-5127091
>Gm01:5127130-5130341
>Gm01:5130429-5130631
>Gm01:5130752-5130787
>Gm01:5130819-5131026
>Gm01:5131221-5131343
>Gm01:5131426-5131551
>Gm01:5131612-5131740
>Gm01:5131841-5132050
>Gm01:5132110-5132331
>Gm01:5132550-5132583
>Gm01:5132629-5133041
>Gm01:5133601-5134561
>Gm01:5134607-5134715
>Gm01:5135229-5135293
>Gm01:5136384-5136420
>Gm01:5138377-5138419
>Gm01:5138484-5138526
>Gm01:5140685-5140776
>Gm01:5143747-5143808
>Gm01:5151132-5151533
>Gm01:5151576-5151901
>Gm01:5151959-5152473
>Gm01:5152498-5153264
>Gm01:5153329-5153465
>Gm01:5153498-5153671
>Gm01:5153811-5153845
>Gm01:5153879-5154577
>Gm01:5154615-5154684
>Gm01:5154976-5155016
>Gm01:5155230-5155482
>Gm01:5155526-5158256
>Gm01:5158599-5158689
>Gm01:5159070-5159137
>Gm01:5159276-5159312
>Gm01:5159831-5159873
>Gm01:5159952-5160317
>Gm01:5160414-5160490
>Gm01:5160571-5160694
>Gm01:5160760-5160863
>Gm01:5162382-5163707
>Gm01:5171281-5171557
>Gm01:5174946-5175012
>Gm01:5175494-5175543
>Gm01:5175642-5176048
>Gm01:5176349-5176386
>Gm01:5176620-5176691
>Gm01:5177099-5177264
>Gm01:5177358-5177669
>Gm01:5177720-5178031
>Gm01:5178156-5178210
>Gm01:5178445-5178517
>Gm01:5178585-5178655
>Gm01:5178786-5179015
>Gm01:5179114-5179752
>Gm01:5179883-5180013
>Gm01:5180059-5180343
>Gm01:5180377-5180617
>Gm01:5180666-5180748
>Gm01:5180776-5181011
>Gm01:5181322-5181536
>Gm01:5181574-5181694
>Gm01:5181814-5183183
>Gm01:5183498-5183809
>Gm01:5184120-5184150
>Gm01:5184610-5184640
>Gm01:5184675-5184755
>Gm01:5184827-5184957
>Gm01:5185085-5185116
>Gm01:5185248-5185313
>Gm01:5185341-5185413
>Gm01:5185496-5185693
>Gm01:5185725-5185911
>Gm01:5186053-5186162
>Gm01:5186252-5186473
>Gm01:5186534-5186621
>Gm01:5186909-5187098
>Gm01:5187191-5187248
>Gm01:5187479-5187644
>Gm01:5188088-5188317
>Gm01:5188735-5188818
>Gm01:5189152-5198985
>Gm01:5199100-5199149
>Gm01:5199400-5199435
>Gm01:5199960-5200143
>Gm01:5200239-5200526
>Gm01:5200572-5201409
>Gm01:5201450-5202967
>Gm01:5203350-5203636
>Gm01:5203840-5204830
>Gm01:5205089-5205608
>Gm01:5205680-5205801
>Gm01:5206107-5206329
>Gm01:5206401-5206476
>Gm01:5206533-5206632
>Gm01:5206716-5206897
>Gm01:5206920-5206952
>Gm01:5207028-5207133
>Gm01:5207200-5207386
>Gm01:5208422-5208517
>Gm01:5208733-5208765
>Gm01:5208992-5209039
>Gm01:5209109-5209158
>Gm01:5211583-5211632
>Gm01:5215127-5215162
>Gm01:5216237-5216678
>Gm01:5216793-5217380
>Gm01:5217815-5218039
>Gm01:5221371-5221407
>Gm01:5223319-5224787
>Gm01:5224947-5225024
>Gm01:5225313-5225361
>Gm01:5225880-5227548
>Gm01:5228015-5228363
>Gm01:5228402-5228710
>Gm01:5229098-5229240
>Gm01:5229359-5229685
>Gm01:5229830-5229949
>Gm01:5231093-5231186
>Gm01:5231558-5234771
>Gm01:5234935-5234971
>Gm01:5234999-5235177
>Gm01:5240377-5240409
>Gm01:5241656-5241701
>Gm01:5242825-5243033
>Gm01:5243384-5243426
>Gm01:5243816-5243962
>Gm01:5245548-5245572
>Gm01:5247220-5247262
>Gm01:5250928-5251057
>Gm01:5252206-5252250
>Gm01:5253411-5253442
>Gm01:5258188-5258566
>Gm01:5261003-5261072
>Gm01:5263396-5263429
>Gm01:5266571-5266622
>Gm01:5266715-5266970
>Gm01:5267002-5267050
>Gm01:5269588-5269705
>Gm01:5270942-5271145
>Gm01:5272736-5272771
>Gm01:5273435-5273609
>Gm01:5274051-5274130
>Gm01:5274218-5274297
>Gm01:5274822-5274862
>Gm01:5280126-5280155
>Gm01:5280220-5280408
>Gm01:5281274-5281526
>Gm01:5281691-5281730
>Gm01:5288794-5288942
>Gm01:5292103-5292265
>Gm01:5293306-5293409
>Gm01:5295801-5297059
>Gm01:5297786-5297814
>Gm01:5302541-5303421
>Gm01:5304483-5304605
>Gm01:5308231-5308278
>Gm01:5308504-5308563
>Gm01:5309170-5309221
>Gm01:5309407-5309606
>Gm01:5310795-5310846
>Gm01:5313426-5313489
>Gm01:5318536-5318641
>Gm01:5319175-5319220
>Gm01:5319383-5319434
>Gm01:5320757-5320790
>Gm01:5322579-5322688
>Gm01:5323215-5323280
>Gm01:5326471-5326555
>Gm01:5326578-5326652
>Gm01:5326727-5326829
>Gm01:5326902-5328124
>Gm01:5331554-5331603
>Gm01:5333421-5333447
>Gm01:5335105-5335242
>Gm01:5335912-5335963
>Gm01:5341769-5341836
>Gm01:5343262-5345456
>Gm01:5345491-5347117
>Gm01:5348125-5348161
>Gm01:5356838-5356894
>Gm01:5357315-5357364
>Gm01:5357870-5360533
>Gm01:5360589-5360650
>Gm01:5360922-5360949
>Gm01:5361149-5361245
>Gm01:5361493-5361689
>Gm01:5362755-5362911
>Gm01:5362984-5363054
>Gm01:5363436-5363492
>Gm01:5363511-5365140
>Gm01:5368207-5368346
>Gm01:5368640-5368686
>Gm01:5377998-5378069
>Gm01:5378164-5378349
>Gm01:5378373-5378450
>Gm01:5379000-5379042
>Gm01:5381026-5381085
>Gm01:5381238-5381302
>Gm01:5381907-5386974
>Gm01:5387176-5387247
>Gm01:5387326-5387359
>Gm01:5390258-5390377
>Gm01:5390521-5390598
>Gm01:5390873-5390924
>Gm01:5391117-5391145
>Gm01:5391320-5391427
>Gm01:5391616-5391705
>Gm01:5392085-5392180
>Gm01:5392329-5392398
>Gm01:5393864-5393928
>Gm01:5393962-5394004
>Gm01:5396470-5396738
>Gm01:5396885-5396936
>Gm01:5397025-5397089
>Gm01:5397508-5397566
>Gm01:5398139-5398201
>Gm01:5398255-5398313
>Gm01:5398414-5398619
>Gm01:5398790-5398829
>Gm01:5398910-5398979
>Gm01:5399274-5399473
>Gm01:5399531-5399558
>Gm01:5400184-5400273
>Gm01:5400479-5400529
>Gm01:5400662-5400720
>Gm01:5400757-5400821
>Gm01:5401713-5401743
>Gm01:5408757-5408791
>Gm01:5410184-5410286
>Gm01:5412307-5412524
>Gm01:5413568-5413659
>Gm01:5419610-5419729
>Gm01:5423448-5423498
>Gm01:5423781-5423813
>Gm01:5424413-5424474
>Gm01:5425963-5426036
>Gm01:5428171-5428223
>Gm01:5428372-5428415
>Gm01:5437943-5437979
>Gm01:5438339-5438422
>Gm01:5439403-5439431
>Gm01:5440929-5440978
>Gm01:5441020-5441784
>Gm01:5441811-5442561
>Gm01:5442600-5442650
>Gm01:5442697-5443121
>Gm01:5443167-5443576
>Gm01:5443700-5443736
>Gm01:5443804-5444009
>Gm01:5444166-5444214
>Gm01:5444275-5444384
>Gm01:5444438-5444542
>Gm01:5444630-5444675
>Gm01:5444780-5445676
>Gm01:5446583-5446781
>Gm01:5446844-5446885
>Gm01:5447292-5447428
>Gm01:5449959-5450031
>Gm01:5450614-5450944
>Gm01:5451001-5451195
>Gm01:5456801-5456816
>Gm01:5459136-5459257
>Gm01:5459755-5459790
>Gm01:5459842-5460532
>Gm01:5460575-5461704
>Gm01:5464333-5466236
>Gm01:5466298-5466424
>Gm01:5466490-5466891
>Gm01:5467447-5467504
>Gm01:5467831-5467918
>Gm01:5468174-5468237
>Gm01:5468371-5468423
>Gm01:5468568-5468632
>Gm01:5472458-5472566
>Gm01:5473119-5473204
>Gm01:5473570-5473833
>Gm01:5473916-5474017
>Gm01:5474432-5474662
>Gm01:5474800-5474868
>Gm01:5474955-5474998
>Gm01:5475511-5475574
>Gm01:5478615-5481162
>Gm01:5481190-5481608
>Gm01:5481637-5483185
>Gm01:5483203-5484995
>Gm01:5485027-5485634
>Gm01:5487346-5487397
>Gm01:5489460-5489501
>Gm01:5489533-5489578
>Gm01:5489831-5489908
>Gm01:5491212-5491253
>Gm01:5492360-5492449
>Gm01:5500080-5500111
>Gm01:5500766-5500807
>Gm01:5500869-5500905
>Gm01:5501951-5502088
>Gm01:5502574-5502702
>Gm01:5506079-5506534
>Gm01:5508713-5508811
>Gm01:5509486-5509510
>Gm01:5511529-5511587
>Gm01:5511642-5511703
>Gm01:5511943-5511991
>Gm01:5513968-5514042
>Gm01:5514328-5514375
>Gm01:5514835-5515163
>Gm01:5515191-5515592
>Gm01:5516002-5516081
>Gm01:5516254-5516479
>Gm01:5516511-5516674
>Gm01:5517026-5517211
>Gm01:5517387-5517437
>Gm01:5519468-5519508
>Gm01:5520805-5520842
>Gm01:5522809-5524131
>Gm01:5526014-5526179
>Gm01:5527255-5528393
>Gm01:5528422-5528767
>Gm01:5528891-5528957
>Gm01:5534638-5534701
>Gm01:5534756-5534799
>Gm01:5535441-5535572
>Gm01:5535879-5535916
>Gm01:5537178-5537214
>Gm01:5540008-5540076
>Gm01:5541229-5541338
>Gm01:5541722-5541770
>Gm01:5542070-5542111
>Gm01:5542262-5542520
>Gm01:5549306-5549392
>Gm01:5552071-5552100
>Gm01:5552381-5552418
>Gm01:5553096-5553136
>Gm01:5553318-5553423
>Gm01:5553451-5553596
>Gm01:5553633-5553814
>Gm01:5553918-5553961
>Gm01:5554048-5554101
>Gm01:5554309-5554490
>Gm01:5557394-5557503
>Gm01:5559572-5559680
>Gm01:5560543-5561179
>Gm01:5561413-5561548
>Gm01:5561934-5561984
>Gm01:5562189-5562560
>Gm01:5562576-5562823
>Gm01:5562921-5563039
>Gm01:5563068-5563248
>Gm01:5563331-5563424
>Gm01:5563547-5563599
>Gm01:5563714-5564111
>Gm01:5564172-5564355
>Gm01:5564409-5564511
>Gm01:5564757-5565046
>Gm01:5565169-5565659
>Gm01:5565786-5567239
>Gm01:5567282-5568078
>Gm01:5568162-5568315
>Gm01:5569937-5569977
>Gm01:5574500-5574536
>Gm01:5574589-5574724
>Gm01:5574793-5574825
>Gm01:5574853-5574971
>Gm01:5575048-5575107
>Gm01:5577428-5577476
>Gm01:5578887-5578929
>Gm01:5579177-5579210
>Gm01:5581258-5581292
>Gm01:5581440-5581521
>Gm01:5582516-5582555
>Gm01:5582852-5583046
>Gm01:5586151-5586208
>Gm01:5591713-5591760
>Gm01:5594496-5594811
>Gm01:5596104-5596183
>Gm01:5596345-5596394
>Gm01:5596405-5596480
>Gm01:5602523-5602643
>Gm01:5603010-5603070
>Gm01:5608653-5608687
>Gm01:5611566-5611897
>Gm01:5611991-5612096
>Gm01:5613266-5613361
>Gm01:5616519-5617033
>Gm01:5617074-5617131
>Gm01:5619321-5622142
>Gm01:5622800-5628244
>Gm01:5629795-5629825
>Gm01:5630081-5630186
>Gm01:5630477-5630526
>Gm01:5630849-5630919
>Gm01:5630956-5631323
>Gm01:5631361-5631412
>Gm01:5631643-5631710
>Gm01:5632307-5632462
>Gm01:5633126-5633255
>Gm01:5633434-5633507
>Gm01:5640171-5640209
>Gm01:5640905-5641025
>Gm01:5641457-5641490
>Gm01:5641889-5641932
>Gm01:5643018-5643063
>Gm01:5643099-5643171
>Gm01:5643742-5643801
>Gm01:5644224-5644360
>Gm01:5644559-5644679
>Gm01:5644860-5644958
>Gm01:5645499-5645807
>Gm01:5655099-5655167
>Gm01:5657367-5657399
>Gm01:5658125-5658220
>Gm01:5659827-5659855
>Gm01:5660752-5660814
>Gm01:5660944-5661025
>Gm01:5662097-5662129
>Gm01:5662943-5663008
>Gm01:5664535-5665056
>Gm01:5666054-5666680
>Gm01:5666700-5666928
>Gm01:5666958-5667030
>Gm01:5669394-5669453
>Gm01:5669548-5669727
>Gm01:5669892-5669936
>Gm01:5670402-5670466
>Gm01:5672104-5672201
>Gm01:5673606-5673637
>Gm01:5676754-5676901
>Gm01:5679054-5679138
>Gm01:5681528-5681655
>Gm01:5682177-5682206
>Gm01:5682266-5682317
>Gm01:5684243-5685904
>Gm01:5686002-5686362
>Gm01:5686416-5686547
>Gm01:5686739-5687310
>Gm01:5687348-5689718
>Gm01:5689895-5689928
>Gm01:5689988-5690054
>Gm01:5690177-5690223
>Gm01:5690317-5690530
>Gm01:5691294-5691354
>Gm01:5692375-5692544
>Gm01:5692652-5692686
>Gm01:5692722-5692869
>Gm01:5692988-5693369
>Gm01:5693449-5696019
>Gm01:5696132-5696154
>Gm01:5696210-5696602
>Gm01:5697212-5697378
>Gm01:5697474-5697544
>Gm01:5697633-5697821
>Gm01:5697922-5698022
>Gm01:5698708-5698735
>Gm01:5698964-5699023
>Gm01:5701259-5701827
>Gm01:5710344-5710415
>Gm01:5713992-5714137
>Gm01:5721490-5721665
>Gm01:5723231-5723267
>Gm01:5725885-5725941
>Gm01:5728201-5728332
>Gm01:5730065-5730115
>Gm01:5731499-5731553
>Gm01:5731710-5731811
>Gm01:5731889-5731941
>Gm01:5732070-5732358
>Gm01:5732374-5732490
>Gm01:5733387-5733641
>Gm01:5733856-5734003
>Gm01:5734994-5735178
>Gm01:5735586-5736464
>Gm01:5736515-5738177
>Gm01:5738839-5738921
>Gm01:5739277-5739357
>Gm01:5739829-5739864
>Gm01:5740364-5740391
>Gm01:5740458-5740490
>Gm01:5741297-5741347
>Gm01:5741532-5741671
>Gm01:5741847-5741933
>Gm01:5742008-5742077
>Gm01:5742171-5742211
>Gm01:5742415-5742488
>Gm01:5743156-5743191
>Gm01:5743296-5743325
>Gm01:5744651-5744901
>Gm01:5746304-5746613
>Gm01:5746707-5747467
>Gm01:5752954-5752999
>Gm01:5755010-5755042
>Gm01:5755778-5755843
>Gm01:5755932-5755962
>Gm01:5756981-5757032
>Gm01:5759663-5759691
>Gm01:5760617-5760675
>Gm01:5761305-5761430
>Gm01:5763134-5763181
>Gm01:5763279-5763327
>Gm01:5763480-5764586
>Gm01:5764653-5765394
>Gm01:5765440-5765907
>Gm01:5766179-5766279
>Gm01:5766436-5766464
>Gm01:5766756-5766794
>Gm01:5767078-5767652
>Gm01:5767703-5771079
>Gm01:5771112-5771308
>Gm01:5771399-5771538
>Gm01:5771687-5772002
>Gm01:5772039-5772160
>Gm01:5772185-5772495
>Gm01:5772551-5772933
>Gm01:5773411-5773886
>Gm01:5773952-5776330
>Gm01:5777182-5777217
>Gm01:5778218-5778470
>Gm01:5779116-5784343
>Gm01:5786893-5786922
>Gm01:5787458-5787507
>Gm01:5787559-5787640
>Gm01:5787706-5787842
>Gm01:5790074-5790262
>Gm01:5792311-5792380
>Gm01:5793120-5793226
>Gm01:5793355-5793387
>Gm01:5796027-5796612
>Gm01:5796652-5796955
>Gm01:5796996-5797233
>Gm01:5797341-5798082
>Gm01:5798122-5798257
>Gm01:5798424-5798507
>Gm01:5798509-5798582
>Gm01:5799781-5800003
>Gm01:5802755-5802782
>Gm01:5803473-5803582
>Gm01:5803776-5804074
>Gm01:5805820-5805901
>Gm01:5805963-5806000
>Gm01:5806393-5806492
>Gm01:5806948-5806990
>Gm01:5807338-5807372
>Gm01:5808142-5808209
>Gm01:5809512-5809959
>Gm01:5810027-5810151
>Gm01:5810348-5810546
>Gm01:5810569-5810797
>Gm01:5810847-5810874
>Gm01:5811016-5811305
>Gm01:5811376-5811413
>Gm01:5811606-5811917
>Gm01:5812062-5812160
>Gm01:5812379-5812430
>Gm01:5814555-5814644
>Gm01:5815136-5815588
>Gm01:5815920-5815992
>Gm01:5816232-5816288
>Gm01:5816360-5816406
>Gm01:5816676-5816723
>Gm01:5817704-5817815
>Gm01:5817865-5818034
>Gm01:5818533-5818560
>Gm01:5818827-5818854
>Gm01:5819249-5819841
>Gm01:5819899-5820013
>Gm01:5820131-5820358
>Gm01:5820586-5821787
>Gm01:5822255-5822298
>Gm01:5822842-5822894
>Gm01:5824343-5824595
>Gm01:5824867-5824913
>Gm01:5824992-5825026
>Gm01:5825187-5825232
>Gm01:5825488-5825545
>Gm01:5826261-5826298
>Gm01:5827058-5827141
>Gm01:5827184-5827231
>Gm01:5827651-5827720
>Gm01:5827837-5827898
>Gm01:5828272-5828387
>Gm01:5828521-5828571
>Gm01:5828629-5828694
>Gm01:5828988-5829150
>Gm01:5829455-5829799
>Gm01:5829826-5829914
>Gm01:5830755-5831711
>Gm01:5831753-5831796
>Gm01:5831929-5832652
>Gm01:5832750-5834222
>Gm01:5834256-5835394
>Gm01:5835446-5835791
>Gm01:5837488-5837716
>Gm01:5842691-5842964
>Gm01:5843013-5843207
>Gm01:5843743-5843805
>Gm01:5845190-5845310
>Gm01:5845383-5845434
>Gm01:5846474-5846524
>Gm01:5846813-5846872
>Gm01:5847032-5847220
>Gm01:5847696-5847800
>Gm01:5850528-5850560
>Gm01:5850829-5850882
>Gm01:5850955-5851620
>Gm01:5851742-5851791
>Gm01:5851866-5851984
>Gm01:5853429-5853501
>Gm01:5854207-5854240
>Gm01:5859365-5859452
>Gm01:5859703-5860885
>Gm01:5862775-5867211
>Gm01:5867248-5869411
>Gm01:5869573-5869696
>Gm01:5869755-5869809
>Gm01:5870158-5870595
>Gm01:5870653-5871187
>Gm01:5871251-5871333
>Gm01:5871868-5871936
>Gm01:5872479-5872581
>Gm01:5876602-5876657
>Gm01:5876772-5876864
>Gm01:5877114-5877145
>Gm01:5877638-5877737
>Gm01:5877855-5878149
>Gm01:5879010-5879075
>Gm01:5880360-5880435
>Gm01:5882057-5882898
>Gm01:5882924-5883216
>Gm01:5883710-5883808
>Gm01:5884500-5884653
>Gm01:5885042-5885089
>Gm01:5886260-5887434
>Gm01:5888000-5888134
>Gm01:5890194-5890246
>Gm01:5891790-5891918
>Gm01:5892184-5892290
>Gm01:5892382-5892597
>Gm01:5892657-5893056
>Gm01:5893100-5893786
>Gm01:5893849-5894117
>Gm01:5894167-5894247
>Gm01:5894317-5894672
>Gm01:5894717-5894766
>Gm01:5894801-5895330
>Gm01:5898755-5898787
>Gm01:5899218-5899250
>Gm01:5902805-5902893
>Gm01:5903000-5903065
>Gm01:5903153-5903185
>Gm01:5903346-5903420
>Gm01:5904154-5904184
>Gm01:5906175-5906263
>Gm01:5906772-5906839
>Gm01:5906930-5906969
>Gm01:5907029-5907071
>Gm01:5907292-5907362
>Gm01:5907499-5907547
>Gm01:5907740-5907773
>Gm01:5908021-5908053
>Gm01:5908244-5908323
>Gm01:5908757-5908811
>Gm01:5908962-5909123
>Gm01:5909179-5909332
>Gm01:5909966-5910085
>Gm01:5911103-5911141
>Gm01:5911885-5912990
>Gm01:5913076-5913116
>Gm01:5913272-5913632
>Gm01:5914009-5914096
>Gm01:5914129-5914184
>Gm01:5917992-5919511
>Gm01:5919991-5920167
>Gm01:5920213-5920606
>Gm01:5920658-5920695
>Gm01:5920774-5920951
>Gm01:5921000-5922351
>Gm01:5922406-5922562
>Gm01:5922661-5923399
>Gm01:5923450-5924024
>Gm01:5924512-5924550
>Gm01:5926589-5926824
>Gm01:5927050-5927123
>Gm01:5927550-5927594
>Gm01:5927667-5927739
>Gm01:5927869-5927902
>Gm01:5928060-5928231
>Gm01:5928330-5928364
>Gm01:5928778-5928814
>Gm01:5928924-5928962
>Gm01:5929344-5929545
>Gm01:5929725-5929757
>Gm01:5929832-5929863
>Gm01:5929930-5930079
>Gm01:5930110-5930143
>Gm01:5930279-5930895
>Gm01:5930977-5931075
>Gm01:5931105-5931550
>Gm01:5931601-5932038
>Gm01:5932083-5932188
>Gm01:5932371-5932429
>Gm01:5932505-5932660
>Gm01:5932711-5932924
>Gm01:5933035-5933493
>Gm01:5933539-5933613
>Gm01:5933656-5933688
>Gm01:5933738-5934053
>Gm01:5934091-5934190
>Gm01:5934267-5934309
>Gm01:5934528-5934666
>Gm01:5934930-5935111
>Gm01:5935411-5935482
>Gm01:5935664-5935699
>Gm01:5935782-5935936
>Gm01:5936064-5936124
>Gm01:5936200-5936276
>Gm01:5936319-5936372
>Gm01:5936448-5936537
>Gm01:5936694-5936864
>Gm01:5936924-5937195
>Gm01:5937244-5937294
>Gm01:5938556-5938618
>Gm01:5939723-5939898
>Gm01:5940391-5940436
>Gm01:5943299-5943346
>Gm01:5946088-5946168
>Gm01:5946521-5946678
>Gm01:5946708-5946819
>Gm01:5947020-5947185
>Gm01:5948522-5948684
>Gm01:5949109-5949144
>Gm01:5949315-5949743
>Gm01:5949850-5949864
>Gm01:5949964-5949983
>Gm01:5950101-5950327
>Gm01:5953515-5953552
>Gm01:5953611-5953650
>Gm01:5954464-5954636
>Gm01:5954870-5955084
>Gm01:5957732-5957763
>Gm01:5957955-5958027
>Gm01:5959777-5959804
>Gm01:5959909-5961786
>Gm01:5961821-5963753
>Gm01:5963935-5964134
>Gm01:5964309-5964694
>Gm01:5964714-5968462
>Gm01:5968487-5971652
>Gm01:5972345-5972381
>Gm01:5972866-5972935
>Gm01:5974349-5974839
>Gm01:5976941-5977096
>Gm01:5977217-5978046
>Gm01:5979852-5979981
>Gm01:5983722-5983781
>Gm01:5984208-5984325
>Gm01:5985165-5985243
>Gm01:5985638-5986181
>Gm01:5986286-5989038
>Gm01:5989060-5990816
>Gm01:5990865-5992256
>Gm01:5994211-5994243
>Gm01:5995159-5995243
>Gm01:5995467-5995612
>Gm01:5995759-5995940
>Gm01:5995972-5996031
>Gm01:5996073-5996224
>Gm01:5996341-5996469
>Gm01:5996717-5996750
>Gm01:5997018-5997094
>Gm01:5997277-5997325
>Gm01:5997672-5997702
>Gm01:5998163-5998203
>Gm01:6001265-6001358
>Gm01:6002976-6003018
>Gm01:6003095-6003120
>Gm01:6003511-6003533
>Gm01:6004907-6004922
>Gm01:6005250-6005292
>Gm01:6005835-6005981
>Gm01:6014051-6014151
>Gm01:6015810-6015860
>Gm01:6016655-6016685
>Gm01:6017912-6018009
>Gm01:6018428-6018513
>Gm01:6019065-6019390
>Gm01:6020317-6020361
>Gm01:6020618-6020727
>Gm01:6021124-6021171
>Gm01:6021349-6021442
>Gm01:6023733-6023845
>Gm01:6024957-6025189
>Gm01:6026982-6027158
>Gm01:6028066-6033588
>Gm01:6035633-6037256
>Gm01:6040674-6040743
>Gm01:6041693-6041738
>Gm01:6042582-6042913
>Gm01:6042976-6043668
>Gm01:6043718-6043758
>Gm01:6044271-6044313
>Gm01:6045090-6045107
>Gm01:6045207-6045223
>Gm01:6049191-6049249
>Gm01:6049417-6049508
>Gm01:6049817-6049919
>Gm01:6050834-6050994
>Gm01:6051056-6054758
>Gm01:6054820-6055279
>Gm01:6055300-6056528
>Gm01:6056584-6057361
>Gm01:6057426-6057523
>Gm01:6057550-6059058
>Gm01:6060678-6060716
>Gm01:6060735-6060801
>Gm01:6061042-6061160
>Gm01:6061231-6061655
>Gm01:6061772-6061961
>Gm01:6062022-6062086
>Gm01:6062130-6062390
>Gm01:6062587-6062620
>Gm01:6067859-6067989
>Gm01:6068034-6068082
>Gm01:6068159-6068313
>Gm01:6069227-6069258
>Gm01:6069555-6069641
>Gm01:6070608-6070690
>Gm01:6076181-6076255
>Gm01:6076382-6076488
>Gm01:6082164-6082221
>Gm01:6083919-6083978
>Gm01:6085017-6085104
>Gm01:6085984-6086062
>Gm01:6087198-6087242
>Gm01:6089503-6090337
>Gm01:6090761-6092171
>Gm01:6092529-6092563
>Gm01:6094897-6095076
>Gm01:6095399-6095442
>Gm01:6097284-6098068
>Gm01:6098143-6098675
>Gm01:6099551-6099692
>Gm01:6099840-6099941
>Gm01:6100250-6100289
>Gm01:6100673-6100736
>Gm01:6101427-6101467
>Gm01:6102047-6118520
>Gm01:6119643-6119902
>Gm01:6120203-6122764
>Gm01:6122795-6123170
>Gm01:6123203-6123338
>Gm01:6123386-6129080
>Gm01:6129120-6129164
>Gm01:6129318-6129444
>Gm01:6130795-6130900
>Gm01:6131090-6131148
>Gm01:6131187-6131292
>Gm01:6131363-6131539
>Gm01:6131631-6132116
>Gm01:6132566-6132641
>Gm01:6132673-6132884
>Gm01:6134418-6135868
>Gm01:6135970-6136092
>Gm01:6136580-6136737
>Gm01:6137346-6137420
>Gm01:6137473-6137902
>Gm01:6137964-6138700
>Gm01:6138735-6148612
>Gm01:6148639-6148816
>Gm01:6148870-6149329
>Gm01:6149412-6149559
>Gm01:6151275-6151333
>Gm01:6151947-6152048
>Gm01:6153544-6153660
>Gm01:6153812-6153843
>Gm01:6153883-6154032
>Gm01:6154089-6154374
>Gm01:6154427-6154489
>Gm01:6154558-6155389
>Gm01:6155421-6155714
>Gm01:6155835-6156063
>Gm01:6156305-6156589
>Gm01:6156627-6156753
>Gm01:6156862-6156973
>Gm01:6157239-6157351
>Gm01:6157378-6157640
>Gm01:6157761-6157852
>Gm01:6157904-6158341
>Gm01:6158422-6160106
>Gm01:6160226-6160261
>Gm01:6160300-6160505
>Gm01:6160538-6168247
>Gm01:6168420-6168602
>Gm01:6168690-6170311
>Gm01:6170547-6170633
>Gm01:6170685-6170726
>Gm01:6170781-6171129
>Gm01:6171236-6173099
>Gm01:6173173-6173220
>Gm01:6173258-6173382
>Gm01:6173406-6173816
>Gm01:6173878-6174214
>Gm01:6175876-6177438
>Gm01:6177782-6177844
>Gm01:6177950-6178063
>Gm01:6178144-6178650
>Gm01:6181893-6182008
>Gm01:6182521-6182606
>Gm01:6183066-6183212
>Gm01:6183253-6183510
>Gm01:6183760-6183907
>Gm01:6184016-6184055
>Gm01:6187810-6187855
>Gm01:6188347-6199902
>Gm01:6199919-6211050
>Gm01:6211098-6214376
>Gm01:6214386-6232153
>Gm01:6232537-6232635
>Gm01:6233181-6233224
>Gm01:6233530-6233623
>Gm01:6233662-6233794
>Gm01:6233960-6236245
>Gm01:6236504-6236778
>Gm01:6237878-6238063
>Gm01:6238139-6238236
>Gm01:6240507-6241488
>Gm01:6245044-6248623
>Gm01:6248674-6251132
>Gm01:6253470-6253526
>Gm01:6255213-6255490
>Gm01:6255698-6260108
>Gm01:6260137-6263586
>Gm01:6263645-6264832
>Gm01:6264884-6264952
>Gm01:6265205-6265258
>Gm01:6265307-6265391
>Gm01:6265437-6265498
>Gm01:6265575-6265610
>Gm01:6268679-6270483
>Gm01:6273835-6273991
>Gm01:6274098-6274132
>Gm01:6274232-6274439
>Gm01:6274508-6275047
>Gm01:6275137-6275770
>Gm01:6275871-6275993
>Gm01:6276078-6276293
>Gm01:6276320-6276808
>Gm01:6276859-6277335
>Gm01:6277554-6277854
>Gm01:6278500-6278563
>Gm01:6279240-6280074
>Gm01:6280124-6280416
>Gm01:6280478-6280617
>Gm01:6280699-6281275
>Gm01:6281603-6282473
>Gm01:6282543-6283223
>Gm01:6283266-6283406
>Gm01:6283466-6285388
>Gm01:6285436-6287204
>Gm01:6287295-6287638
>Gm01:6287675-6289269
>Gm01:6289298-6292274
>Gm01:6292374-6292728
>Gm01:6292766-6293672
>Gm01:6294230-6294272
>Gm01:6295197-6295262
>Gm01:6297386-6297480
>Gm01:6297970-6298000
>Gm01:6301023-6301134
>Gm01:6301573-6301663
>Gm01:6301890-6301923
>Gm01:6301993-6302048
>Gm01:6302719-6303038
>Gm01:6306444-6306476
>Gm01:6309625-6309811
>Gm01:6310171-6310261
>Gm01:6311208-6314151
>Gm01:6314251-6314265
>Gm01:6316061-6316087
>Gm01:6317283-6317790
>Gm01:6317845-6319255
>Gm01:6319368-6320062
>Gm01:6320314-6320348
>Gm01:6320491-6320532
>Gm01:6320570-6320681
>Gm01:6326813-6326870
>Gm01:6327129-6327953
>Gm01:6327996-6328217
>Gm01:6328257-6328305
>Gm01:6328343-6329395
>Gm01:6329465-6329899
>Gm01:6329979-6330099
>Gm01:6330512-6330546
>Gm01:6331136-6331423
>Gm01:6331756-6332539
>Gm01:6332562-6333671
>Gm01:6333704-6334775
>Gm01:6334844-6334972
>Gm01:6335153-6335260
>Gm01:6335470-6335525
>Gm01:6335633-6335688
>Gm01:6337282-6337336
>Gm01:6337718-6338258
>Gm01:6338368-6348417
>Gm01:6348988-6349036
>Gm01:6351471-6351876
>Gm01:6352416-6352546
>Gm01:6354353-6354381
>Gm01:6359073-6359203
>Gm01:6359907-6360076
>Gm01:6360131-6360198
>Gm01:6364978-6365151
>Gm01:6365604-6365662
>Gm01:6366068-6366138
>Gm01:6366886-6366993
>Gm01:6367871-6368043
>Gm01:6368144-6368314
>Gm01:6368759-6369018
>Gm01:6369811-6370329
>Gm01:6370377-6370422
>Gm01:6370540-6370791
>Gm01:6370895-6372689
>Gm01:6372818-6372872
>Gm01:6372928-6372993
>Gm01:6373128-6373289
>Gm01:6373347-6373531
>Gm01:6373681-6373746
>Gm01:6373827-6373886
>Gm01:6373956-6374408
>Gm01:6374465-6374604
>Gm01:6375079-6375175
>Gm01:6375404-6375593
>Gm01:6375852-6375888
>Gm01:6376292-6376324
>Gm01:6376750-6376852
>Gm01:6376933-6376968
>Gm01:6377349-6377383
>Gm01:6377910-6377940
>Gm01:6378213-6378435
>Gm01:6378581-6378893
>Gm01:6379008-6379088
>Gm01:6379984-6380210
>Gm01:6380305-6380486
>Gm01:6380535-6380756
>Gm01:6380793-6381158
>Gm01:6381195-6381352
>Gm01:6381413-6382112
>Gm01:6382148-6385798
>Gm01:6388840-6388886
>Gm01:6389833-6389880
>Gm01:6393167-6393191
>Gm01:6396251-6397162
>Gm01:6397241-6402976
>Gm01:6403257-6403724
>Gm01:6403788-6404320
>Gm01:6404414-6404801
>Gm01:6404999-6405106
>Gm01:6405207-6405401
>Gm01:6405540-6405676
>Gm01:6405753-6405788
>Gm01:6406575-6406754
>Gm01:6407100-6407165
>Gm01:6407196-6407301
>Gm01:6407584-6407786
>Gm01:6407941-6408061
>Gm01:6408165-6408274
>Gm01:6408340-6408462
>Gm01:6408641-6408794
>Gm01:6408896-6408928
>Gm01:6409045-6409258
>Gm01:6409432-6409464
>Gm01:6409630-6410029
>Gm01:6410064-6410235
>Gm01:6410326-6410614
>Gm01:6410639-6410677
>Gm01:6410781-6410886
>Gm01:6411013-6411069
>Gm01:6411126-6411236
>Gm01:6411424-6411476
>Gm01:6412185-6412216
>Gm01:6412606-6412662
>Gm01:6413223-6414673
>Gm01:6418687-6418729
>Gm01:6418770-6418809
>Gm01:6418839-6419038
>Gm01:6419093-6419312
>Gm01:6420932-6423906
>Gm01:6425934-6425974
>Gm01:6428041-6428121
>Gm01:6428244-6428315
>Gm01:6428359-6428477
>Gm01:6430097-6430134
>Gm01:6431530-6431648
>Gm01:6432109-6432141
>Gm01:6434968-6435000
>Gm01:6435279-6435365
>Gm01:6435917-6436188
>Gm01:6436607-6436654
>Gm01:6437878-6437918
>Gm01:6440484-6440526
>Gm01:6441457-6441504
>Gm01:6443595-6443664
>Gm01:6443830-6443871
>Gm01:6443985-6444460
>Gm01:6444502-6444650
>Gm01:6444708-6444759
>Gm01:6445151-6445211
>Gm01:6445356-6445458
>Gm01:6445558-6445650
>Gm01:6445685-6445739
>Gm01:6445841-6445899
>Gm01:6446000-6446175
>Gm01:6446321-6446460
>Gm01:6446624-6446741
>Gm01:6447176-6447207
>Gm01:6447251-6447392
>Gm01:6447461-6447574
>Gm01:6447800-6447860
>Gm01:6453573-6453696
>Gm01:6454024-6454104
>Gm01:6455651-6455727
>Gm01:6456782-6458272
>Gm01:6458649-6458880
>Gm01:6458929-6459086
>Gm01:6459150-6459721
>Gm01:6459792-6459990
>Gm01:6460055-6462334
>Gm01:6462364-6462916
>Gm01:6462971-6463161
>Gm01:6463253-6463393
>Gm01:6463459-6463485
>Gm01:6465444-6465839
>Gm01:6465886-6468317
>Gm01:6468353-6468507
>Gm01:6468591-6469129
>Gm01:6469164-6469259
>Gm01:6469426-6479086
>Gm01:6479113-6485029
>Gm01:6485054-6485353
>Gm01:6486889-6486993
>Gm01:6487615-6487706
>Gm01:6489008-6489108
>Gm01:6491335-6491368
>Gm01:6491488-6491538
>Gm01:6491604-6491660
>Gm01:6492718-6492955
>Gm01:6494122-6494343
>Gm01:6494566-6494610
>Gm01:6495143-6495244
>Gm01:6495545-6495792
>Gm01:6495934-6495988
>Gm01:6496161-6496350
>Gm01:6496528-6496705
>Gm01:6496792-6497270
>Gm01:6502072-6502284
>Gm01:6502600-6502815
>Gm01:6503240-6503286
>Gm01:6503554-6503595
>Gm01:6504771-6505046
>Gm01:6505699-6505811
>Gm01:6509124-6509169
>Gm01:6509211-6509334
>Gm01:6509445-6509580
>Gm01:6509675-6509814
>Gm01:6510080-6510186
>Gm01:6510451-6510893
>Gm01:6511046-6511099
>Gm01:6511182-6511229
>Gm01:6511491-6511532
>Gm01:6511757-6515410
>Gm01:6515794-6517304
>Gm01:6517366-6517683
>Gm01:6517771-6518281
>Gm01:6521310-6523807
>Gm01:6524094-6524113
>Gm01:6527499-6527626
>Gm01:6527868-6530071
>Gm01:6530217-6530630
>Gm01:6530748-6530820
>Gm01:6530914-6531002
>Gm01:6531058-6537398
>Gm01:6537457-6537678
>Gm01:6537773-6537876
>Gm01:6537913-6542948
>Gm01:6542991-6555561
>Gm01:6556750-6556903
>Gm01:6557000-6557074
>Gm01:6557216-6557639
>Gm01:6557702-6557975
>Gm01:6558212-6561235
>Gm01:6561343-6564969
>Gm01:6565009-6582370
>Gm01:6582435-6582585
>Gm01:6582967-6583017
>Gm01:6583696-6583743
>Gm01:6584796-6585215
>Gm01:6585531-6585583
>Gm01:6585705-6585891
>Gm01:6586146-6586188
>Gm01:6586573-6586732
>Gm01:6587993-6588085
>Gm01:6588230-6588400
>Gm01:6589252-6589393
>Gm01:6590061-6590139
>Gm01:6590548-6590636
>Gm01:6590898-6590959
>Gm01:6591439-6591502
>Gm01:6595345-6595382
>Gm01:6595482-6595497
>Gm01:6595921-6599812
>Gm01:6600280-6600399
>Gm01:6602524-6602559
>Gm01:6602839-6603033
>Gm01:6603072-6603264
>Gm01:6604815-6604888
>Gm01:6605986-6606025
>Gm01:6606061-6606132
>Gm01:6606842-6606896
>Gm01:6607259-6607334
>Gm01:6608691-6608723
>Gm01:6613932-6613989
>Gm01:6616531-6616792
>Gm01:6624876-6625242
>Gm01:6627273-6627307
>Gm01:6628755-6628787
>Gm01:6629576-6629616
>Gm01:6632117-6632250
>Gm01:6632308-6632707
>Gm01:6632779-6632971
>Gm01:6633016-6633218
>Gm01:6633307-6633497
>Gm01:6634462-6634633
>Gm01:6636121-6644729
>Gm01:6644858-6647624
>Gm01:6647679-6649637
>Gm01:6652851-6653016
>Gm01:6653693-6653896
>Gm01:6654722-6654824
>Gm01:6654917-6654973
>Gm01:6655008-6655107
>Gm01:6655150-6655541
>Gm01:6658718-6658770
>Gm01:6658826-6658873
>Gm01:6658974-6659064
>Gm01:6659103-6659128
>Gm01:6659276-6659330
>Gm01:6659381-6659415
>Gm01:6659487-6659567
>Gm01:6659717-6659900
>Gm01:6660127-6660249
>Gm01:6660444-6660501
>Gm01:6660608-6660761
>Gm01:6660877-6660910
>Gm01:6660997-6661099
>Gm01:6661178-6661217
>Gm01:6661380-6661426
>Gm01:6661606-6663532
>Gm01:6663582-6665498
>Gm01:6665565-6665590
>Gm01:6665723-6665784
>Gm01:6665866-6666186
>Gm01:6666263-6667015
>Gm01:6667044-6667086
>Gm01:6667120-6667545
>Gm01:6667642-6669104
>Gm01:6669395-6669454
>Gm01:6669750-6669840
>Gm01:6671365-6671441
>Gm01:6674501-6674536
>Gm01:6675638-6675797
>Gm01:6676731-6676944
>Gm01:6677581-6678286
>Gm01:6678410-6678610
>Gm01:6678796-6678882
>Gm01:6678960-6680152
>Gm01:6680211-6681290
>Gm01:6681322-6683350
>Gm01:6683409-6683875
>Gm01:6683948-6684449
>Gm01:6684518-6684876
>Gm01:6684953-6685244
>Gm01:6685315-6685340
>Gm01:6685425-6685999
>Gm01:6686255-6686503
>Gm01:6686565-6686985
>Gm01:6687091-6687785
>Gm01:6687817-6688887
>Gm01:6688965-6688993
>Gm01:6693566-6693596
>Gm01:6693775-6693868
>Gm01:6694536-6694613
>Gm01:6696350-6696382
>Gm01:6697168-6697223
>Gm01:6705070-6705183
>Gm01:6707293-6707363
>Gm01:6707467-6707503
>Gm01:6708042-6708078
>Gm01:6710307-6710385
>Gm01:6711202-6711248
>Gm01:6711658-6711877
>Gm01:6712553-6712778
>Gm01:6713150-6713263
>Gm01:6713299-6713554
>Gm01:6713782-6713895
>Gm01:6714118-6714186
>Gm01:6714386-6714457
>Gm01:6714738-6714795
>Gm01:6714879-6714932
>Gm01:6716660-6716718
>Gm01:6717031-6717100
>Gm01:6718431-6718514
>Gm01:6718589-6718670
>Gm01:6719257-6719306
>Gm01:6719722-6719823
>Gm01:6723236-6723357
>Gm01:6724402-6724453
>Gm01:6726613-6726967
>Gm01:6728428-6729667
>Gm01:6729747-6729846
>Gm01:6729908-6730185
>Gm01:6732410-6732444
>Gm01:6732588-6732637
>Gm01:6735593-6735659
>Gm01:6736566-6736616
>Gm01:6742479-6742520
>Gm01:6742565-6744296
>Gm01:6746791-6747377
>Gm01:6747585-6750250
>Gm01:6751165-6753982
>Gm01:6754583-6754713
>Gm01:6755338-6755456
>Gm01:6755698-6755837
>Gm01:6756004-6756068
>Gm01:6756125-6756197
>Gm01:6756567-6756751
>Gm01:6756824-6757412
>Gm01:6759834-6764117
>Gm01:6764140-6767808
>Gm01:6768063-6768191
>Gm01:6768459-6768953
>Gm01:6769073-6769119
>Gm01:6769630-6769704
>Gm01:6769772-6770528
>Gm01:6770582-6772611
>Gm01:6773073-6773101
>Gm01:6775713-6775779
>Gm01:6778480-6778642
>Gm01:6781296-6781400
>Gm01:6781632-6781713
>Gm01:6784458-6784906
>Gm01:6786853-6786886
>Gm01:6792327-6792392
>Gm01:6794238-6794330
>Gm01:6794688-6794955
>Gm01:6795311-6795371
>Gm01:6795595-6795640
>Gm01:6796556-6796597
>Gm01:6798797-6798846
>Gm01:6801910-6801959
>Gm01:6805071-6805112
>Gm01:6805293-6805348
>Gm01:6809191-6809226
>Gm01:6811606-6811679
>Gm01:6812976-6813438
>Gm01:6814479-6814642
>Gm01:6814707-6814910
>Gm01:6816042-6816106
>Gm01:6816247-6816322
>Gm01:6817620-6817696
>Gm01:6819996-6820153
>Gm01:6820510-6820569
>Gm01:6820718-6820753
>Gm01:6821165-6821200
>Gm01:6821289-6821366
>Gm01:6821451-6821599
>Gm01:6821651-6821728
>Gm01:6821796-6821902
>Gm01:6822014-6822134
>Gm01:6822217-6822858
>Gm01:6823095-6823158
>Gm01:6823338-6823370
>Gm01:6823893-6824006
>Gm01:6824412-6825541
>Gm01:6825592-6825760
>Gm01:6825801-6825879
>Gm01:6825944-6826164
>Gm01:6826278-6826513
>Gm01:6826535-6826579
>Gm01:6826757-6827138
>Gm01:6827304-6827346
>Gm01:6827417-6827557
>Gm01:6827606-6827659
>Gm01:6827714-6828131
>Gm01:6828183-6828226
>Gm01:6828265-6829272
>Gm01:6829309-6829373
>Gm01:6829438-6831435
>Gm01:6832211-6832312
>Gm01:6832458-6832516
>Gm01:6835708-6835819
>Gm01:6835955-6836038
>Gm01:6836434-6836508
>Gm01:6837190-6837443
>Gm01:6837749-6837827
>Gm01:6839298-6839482
>Gm01:6839520-6839591
>Gm01:6839636-6840358
>Gm01:6840521-6841382
>Gm01:6841425-6842642
>Gm01:6842691-6842761
>Gm01:6842808-6843158
>Gm01:6844062-6844128
>Gm01:6849603-6849729
>Gm01:6849791-6849971
>Gm01:6850000-6850194
>Gm01:6850251-6850316
>Gm01:6850489-6850729
>Gm01:6850839-6850919
>Gm01:6851060-6851090
>Gm01:6851133-6851222
>Gm01:6851335-6851477
>Gm01:6851532-6851883
>Gm01:6851908-6852037
>Gm01:6852156-6852389
>Gm01:6852483-6853295
>Gm01:6853653-6853698
>Gm01:6853776-6855273
>Gm01:6855514-6855639
>Gm01:6855735-6855761
>Gm01:6855851-6855926
>Gm01:6855987-6856088
>Gm01:6856207-6856235
>Gm01:6856410-6856470
>Gm01:6856525-6856559
>Gm01:6856822-6856970
>Gm01:6857019-6857619
>Gm01:6857699-6857726
>Gm01:6857875-6857988
>Gm01:6858031-6858115
>Gm01:6859378-6859407
>Gm01:6859581-6859616
>Gm01:6863860-6863900
>Gm01:6864459-6864758
>Gm01:6864946-6865265
>Gm01:6865319-6865400
>Gm01:6867231-6867331
>Gm01:6867557-6867727
>Gm01:6869547-6869618
>Gm01:6870811-6870867
>Gm01:6870914-6872198
>Gm01:6872263-6874453
>Gm01:6874517-6874599
>Gm01:6874694-6877289
>Gm01:6877324-6883948
>Gm01:6884050-6884324
>Gm01:6884528-6884761
>Gm01:6884813-6888109
>Gm01:6888169-6888831
>Gm01:6888887-6889059
>Gm01:6889140-6889176
>Gm01:6889409-6889464
>Gm01:6889653-6889668
>Gm01:6889812-6890126
>Gm01:6890185-6890744
>Gm01:6890807-6892481
>Gm01:6892606-6893447
>Gm01:6893534-6893628
>Gm01:6893750-6893799
>Gm01:6893967-6895594
>Gm01:6895701-6896083
>Gm01:6896192-6896256
>Gm01:6896337-6897192
>Gm01:6897244-6897321
>Gm01:6897377-6897571
>Gm01:6897720-6898265
>Gm01:6898303-6899415
>Gm01:6899450-6899951
>Gm01:6900035-6900091
>Gm01:6900132-6900222
>Gm01:6900437-6900477
>Gm01:6900589-6900667
>Gm01:6900718-6900926
>Gm01:6900953-6901025
>Gm01:6901056-6901199
>Gm01:6901246-6901347
>Gm01:6901370-6901530
>Gm01:6901572-6902039
>Gm01:6902133-6902276
>Gm01:6902321-6902456
>Gm01:6902489-6904262
>Gm01:6904378-6904851
>Gm01:6905067-6905408
>Gm01:6905461-6906060
>Gm01:6906612-6906713
>Gm01:6910034-6910139
>Gm01:6910180-6910209
>Gm01:6910335-6910767
>Gm01:6911035-6912339
>Gm01:6912425-6912947
>Gm01:6913045-6913398
>Gm01:6913470-6913722
>Gm01:6913757-6915646
>Gm01:6915678-6915924
>Gm01:6916171-6916203
>Gm01:6916317-6916392
>Gm01:6916513-6916656
>Gm01:6916984-6917494
>Gm01:6917698-6917810
>Gm01:6917871-6918034
>Gm01:6918502-6918660
>Gm01:6918721-6919401
>Gm01:6919428-6920031
>Gm01:6923384-6923417
>Gm01:6923558-6923662
>Gm01:6924522-6924573
>Gm01:6924707-6924758
>Gm01:6924898-6924961
>Gm01:6925073-6925104
>Gm01:6925158-6925444
>Gm01:6925480-6926934
>Gm01:6926970-6927161
>Gm01:6927212-6927392
>Gm01:6927448-6933085
>Gm01:6933125-6933824
>Gm01:6933954-6933995
>Gm01:6934649-6934725
>Gm01:6934824-6934882
>Gm01:6935473-6935528
>Gm01:6935579-6935625
>Gm01:6936836-6937246
>Gm01:6937270-6937321
>Gm01:6937848-6939517
>Gm01:6941708-6942621
>Gm01:6943312-6945324
>Gm01:6945380-6946007
>Gm01:6956104-6956226
>Gm01:6957338-6957381
>Gm01:6960036-6960071
>Gm01:6961626-6961690
>Gm01:6963418-6963569
>Gm01:6967474-6967546
>Gm01:6968575-6969101
>Gm01:6969153-6969351
>Gm01:6969440-6969467
>Gm01:6969824-6970311
>Gm01:6970369-6970405
>Gm01:6970473-6971994
>Gm01:6972055-6972390
>Gm01:6972455-6972757
>Gm01:6972958-6972989
>Gm01:6973053-6973848
>Gm01:6973891-6974325
>Gm01:6976346-6977485
>Gm01:6977897-6978051
>Gm01:6978298-6978329
>Gm01:6978432-6978467
>Gm01:6978582-6979861
>Gm01:6980127-6980167
>Gm01:6980224-6980277
>Gm01:6980327-6982945
>Gm01:6982980-6983089
>Gm01:6983452-6983873
>Gm01:6983955-6984178
>Gm01:6984205-6984323
>Gm01:6987365-6987390
>Gm01:6991389-6991427
>Gm01:6991641-6991748
>Gm01:6994698-6994740
>Gm01:6994811-6994893
>Gm01:6995556-6995665
>Gm01:6996476-6996715
>Gm01:6996839-6997144
>Gm01:6998843-6998913
>Gm01:6999216-6999253
>Gm01:6999664-6999761
>Gm01:6999887-6999987
>Gm01:7002027-7002080
>Gm01:7002868-7002994
>Gm01:7004720-7005009
>Gm01:7005037-7005099
>Gm01:7006382-7006449
>Gm01:7006988-7007069
>Gm01:7010053-7010199
>Gm01:7013013-7013041
>Gm01:7013194-7013266
>Gm01:7013354-7013467
>Gm01:7013593-7013791
>Gm01:7013944-7014013
>Gm01:7014098-7014621
>Gm01:7015019-7015179
>Gm01:7015499-7015818
>Gm01:7016106-7017734
>Gm01:7017775-7018182
>Gm01:7018402-7018589
>Gm01:7018661-7018700
>Gm01:7018887-7018960
>Gm01:7019141-7019275
>Gm01:7019517-7019833
>Gm01:7021172-7021227
>Gm01:7021737-7021855
>Gm01:7024164-7024216
>Gm01:7024286-7024454
>Gm01:7024992-7025093
>Gm01:7025261-7025348
>Gm01:7025476-7025580
>Gm01:7025623-7025671
>Gm01:7026835-7027848
>Gm01:7028319-7028475
>Gm01:7029319-7029363
>Gm01:7032264-7032300
>Gm01:7032672-7032875
>Gm01:7033376-7033473
>Gm01:7034699-7034773
>Gm01:7035257-7035339
>Gm01:7036772-7036853
>Gm01:7038484-7038592
>Gm01:7038910-7039018
>Gm01:7039698-7039766
>Gm01:7040821-7040854
>Gm01:7041852-7041921
>Gm01:7043309-7043374
>Gm01:7043515-7043595
>Gm01:7043829-7044164
>Gm01:7044316-7044355
>Gm01:7045743-7045822
>Gm01:7046070-7046092
>Gm01:7048152-7048225
>Gm01:7049238-7049289
>Gm01:7049297-7049347
>Gm01:7049367-7049405
>Gm01:7052921-7053006
>Gm01:7053290-7053334
>Gm01:7053420-7053463
>Gm01:7053510-7053721
>Gm01:7054175-7054256
>Gm01:7054371-7054401
>Gm01:7054504-7054581
>Gm01:7054791-7055025
>Gm01:7055139-7055209
>Gm01:7055501-7055596
>Gm01:7057190-7057231
>Gm01:7059990-7060144
>Gm01:7063207-7063277
>Gm01:7066234-7066272
>Gm01:7068751-7068830
>Gm01:7069578-7069733
>Gm01:7069769-7069973
>Gm01:7071129-7071304
>Gm01:7071759-7071875
>Gm01:7083312-7083365
>Gm01:7083447-7083572
>Gm01:7083736-7084029
>Gm01:7084121-7084307
>Gm01:7084524-7084566
>Gm01:7084606-7084690
>Gm01:7091535-7091603
>Gm01:7097614-7097764
>Gm01:7098198-7098239
>Gm01:7098574-7098658
>Gm01:7099774-7099811
>Gm01:7100174-7100221
>Gm01:7100300-7100692
>Gm01:7100793-7101334
>Gm01:7101360-7101742
>Gm01:7102688-7102823
>Gm01:7104868-7104971
>Gm01:7105153-7105183
>Gm01:7105271-7105435
>Gm01:7105540-7105587
>Gm01:7105676-7105862
>Gm01:7105935-7106089
>Gm01:7106461-7106760
>Gm01:7106839-7107200
>Gm01:7107318-7107589
>Gm01:7107670-7107781
>Gm01:7107849-7111154
>Gm01:7111167-7124769
>Gm01:7124875-7125056
>Gm01:7125218-7128107
>Gm01:7134852-7135266
>Gm01:7135610-7135743
>Gm01:7142263-7142316
>Gm01:7142805-7142924
>Gm01:7142975-7143226
>Gm01:7143338-7143388
>Gm01:7144146-7144265
>Gm01:7144509-7144623
>Gm01:7145186-7145220
>Gm01:7145992-7146086
>Gm01:7152752-7153189
>Gm01:7153289-7153658
>Gm01:7153722-7153775
>Gm01:7153833-7153890
>Gm01:7154135-7154282
>Gm01:7154353-7154398
>Gm01:7154792-7154831
>Gm01:7154984-7155052
>Gm01:7155257-7155570
>Gm01:7155618-7156450
>Gm01:7156551-7159182
>Gm01:7159239-7159270
>Gm01:7159330-7161610
>Gm01:7161681-7161850
>Gm01:7161929-7162398
>Gm01:7162472-7162612
>Gm01:7162653-7162912
>Gm01:7162981-7163520
>Gm01:7163655-7164432
>Gm01:7164471-7166214
>Gm01:7166349-7166527
>Gm01:7166723-7166944
>Gm01:7167017-7167858
>Gm01:7168017-7168231
>Gm01:7169473-7169591
>Gm01:7170530-7189910
>Gm01:7190302-7190349
>Gm01:7192849-7192958
>Gm01:7196938-7196988
>Gm01:7197346-7197407
>Gm01:7198434-7198798
>Gm01:7198861-7198902
>Gm01:7199208-7201774
>Gm01:7201825-7201880
>Gm01:7201910-7202153
>Gm01:7202196-7202264
>Gm01:7203981-7204059
>Gm01:7209304-7209425
>Gm01:7220302-7220396
>Gm01:7220548-7220657
>Gm01:7221068-7221175
>Gm01:7221675-7222061
>Gm01:7222103-7222177
>Gm01:7222361-7222401
>Gm01:7222655-7222699
>Gm01:7223227-7223261
>Gm01:7223328-7223392
>Gm01:7223434-7223540
>Gm01:7223686-7223760
>Gm01:7223830-7223866
>Gm01:7224378-7224500
>Gm01:7224532-7224564
>Gm01:7225516-7225602
>Gm01:7225823-7225864
>Gm01:7225978-7226192
>Gm01:7226331-7226390
>Gm01:7226512-7227011
>Gm01:7227133-7227160
>Gm01:7227232-7227365
>Gm01:7227466-7227558
>Gm01:7227927-7228074
>Gm01:7228103-7228147
>Gm01:7228294-7228456
>Gm01:7228605-7228660
>Gm01:7228747-7228850
>Gm01:7228886-7229054
>Gm01:7229091-7229237
>Gm01:7229325-7229369
>Gm01:7230969-7231054
>Gm01:7231661-7231768
>Gm01:7231807-7231863
>Gm01:7231905-7231989
>Gm01:7232506-7232728
>Gm01:7232753-7232980
>Gm01:7233055-7233096
>Gm01:7234762-7234818
>Gm01:7235818-7235972
>Gm01:7236427-7236523
>Gm01:7236647-7238573
>Gm01:7238612-7238656
>Gm01:7238734-7239007
>Gm01:7239190-7242371
>Gm01:7242394-7244564
>Gm01:7244652-7245242
>Gm01:7245263-7246299
>Gm01:7247260-7247302
>Gm01:7255075-7255153
>Gm01:7255274-7255334
>Gm01:7255370-7255409
>Gm01:7255939-7255997
>Gm01:7264482-7264641
>Gm01:7266662-7266707
>Gm01:7267444-7267578
>Gm01:7268048-7268140
>Gm01:7268314-7268535
>Gm01:7269560-7269654
>Gm01:7270607-7270649
>Gm01:7270815-7270887
>Gm01:7275867-7275994
>Gm01:7276323-7276485
>Gm01:7276586-7276673
>Gm01:7277080-7277114
>Gm01:7277153-7277180
>Gm01:7281863-7281926
>Gm01:7282479-7282646
>Gm01:7283513-7283631
>Gm01:7284228-7284526
>Gm01:7285141-7285197
>Gm01:7285994-7286394
>Gm01:7286466-7288591
>Gm01:7288642-7288879
>Gm01:7288923-7289072
>Gm01:7289148-7289261
>Gm01:7289292-7289376
>Gm01:7289416-7289473
>Gm01:7289512-7289974
>Gm01:7290016-7290084
>Gm01:7290667-7290761
>Gm01:7293084-7293180
>Gm01:7293621-7293893
>Gm01:7293937-7294114
>Gm01:7294228-7294265
>Gm01:7294313-7294403
>Gm01:7294481-7295060
>Gm01:7295127-7295281
>Gm01:7295342-7295369
>Gm01:7295426-7295563
>Gm01:7295619-7295720
>Gm01:7295789-7295944
>Gm01:7296005-7296072
>Gm01:7297210-7297234
>Gm01:7297359-7297508
>Gm01:7299145-7299205
>Gm01:7299260-7299662
>Gm01:7299842-7299886
>Gm01:7299967-7300056
>Gm01:7300249-7300469
>Gm01:7300634-7300900
>Gm01:7301139-7301331
>Gm01:7301382-7301927
>Gm01:7302029-7302372
>Gm01:7302475-7302616
>Gm01:7302669-7302741
>Gm01:7304337-7304375
>Gm01:7304403-7304497
>Gm01:7305438-7305580
>Gm01:7305733-7306022
>Gm01:7308736-7308796
>Gm01:7308934-7309111
>Gm01:7309252-7309291
>Gm01:7309360-7309549
>Gm01:7309572-7309624
>Gm01:7309672-7309707
>Gm01:7309746-7309945
>Gm01:7310043-7310104
>Gm01:7310325-7310363
>Gm01:7310543-7310592
>Gm01:7310654-7310742
>Gm01:7310801-7310839
>Gm01:7311398-7311458
>Gm01:7311754-7311836
>Gm01:7312221-7312317
>Gm01:7312424-7312462
>Gm01:7312603-7312958
>Gm01:7313069-7313749
>Gm01:7313802-7314029
>Gm01:7314990-7315109
>Gm01:7315227-7315331
>Gm01:7315427-7315693
>Gm01:7315851-7315949
>Gm01:7316188-7316235
>Gm01:7322663-7324336
>Gm01:7326467-7326599
>Gm01:7327519-7327712
>Gm01:7327815-7328043
>Gm01:7328069-7328135
>Gm01:7328965-7329049
>Gm01:7329100-7329298
>Gm01:7329394-7329492
>Gm01:7329701-7329740
>Gm01:7329946-7329986
>Gm01:7330603-7330672
>Gm01:7330800-7330920
>Gm01:7332917-7333818
>Gm01:7337208-7337298
>Gm01:7337471-7337585
>Gm01:7337632-7337673
>Gm01:7337802-7337987
>Gm01:7338064-7338196
>Gm01:7338241-7338351
>Gm01:7338416-7338876
>Gm01:7338958-7338999
>Gm01:7339096-7339433
>Gm01:7339581-7341193
>Gm01:7341492-7341526
>Gm01:7343405-7343441
>Gm01:7347498-7347610
>Gm01:7347836-7347880
>Gm01:7347924-7348166
>Gm01:7348265-7348318
>Gm01:7348388-7348438
>Gm01:7348984-7349044
>Gm01:7350100-7350249
>Gm01:7355166-7355249
>Gm01:7365968-7366319
>Gm01:7366370-7367817
>Gm01:7367850-7367983
>Gm01:7368025-7368472
>Gm01:7368642-7368707
>Gm01:7368752-7368919
>Gm01:7369068-7369195
>Gm01:7369224-7369692
>Gm01:7369812-7369841
>Gm01:7369970-7371057
>Gm01:7371285-7371873
>Gm01:7371957-7372293
>Gm01:7372381-7372559
>Gm01:7372687-7372742
>Gm01:7372801-7372918
>Gm01:7373006-7373116
>Gm01:7373140-7375463
>Gm01:7375500-7375774
>Gm01:7375851-7375959
>Gm01:7376008-7376337
>Gm01:7376364-7377734
>Gm01:7378228-7378591
>Gm01:7378670-7378817
>Gm01:7379127-7379268
>Gm01:7379398-7379430
>Gm01:7379526-7379606
>Gm01:7381958-7382143
>Gm01:7382647-7382690
>Gm01:7382802-7382855
>Gm01:7383817-7384055
>Gm01:7384191-7384559
>Gm01:7384820-7384857
>Gm01:7386178-7386233
>Gm01:7386590-7386630
>Gm01:7386839-7390508
>Gm01:7392386-7397797
>Gm01:7397835-7399476
>Gm01:7399565-7399632
>Gm01:7399701-7400140
>Gm01:7400170-7405742
>Gm01:7405820-7406758
>Gm01:7406789-7407269
>Gm01:7407319-7407452
>Gm01:7407535-7409236
>Gm01:7409252-7409805
>Gm01:7409829-7410823
>Gm01:7411870-7412385
>Gm01:7412421-7412659
>Gm01:7415148-7415175
>Gm01:7415481-7415555
>Gm01:7418050-7418131
>Gm01:7418817-7419122
>Gm01:7421348-7421412
>Gm01:7421846-7421875
>Gm01:7423128-7423708
>Gm01:7423745-7423876
>Gm01:7423902-7424132
>Gm01:7424180-7424296
>Gm01:7424342-7424583
>Gm01:7424631-7427344
>Gm01:7427903-7427937
>Gm01:7428145-7428380
>Gm01:7429117-7429195
>Gm01:7429418-7429454
>Gm01:7434315-7434433
>Gm01:7434890-7434935
>Gm01:7437926-7438041
>Gm01:7438084-7438183
>Gm01:7438622-7438809
>Gm01:7438875-7439317
>Gm01:7439458-7439492
>Gm01:7439726-7439910
>Gm01:7440443-7440487
>Gm01:7440533-7440615
>Gm01:7440792-7440927
>Gm01:7440960-7441000
>Gm01:7441084-7441152
>Gm01:7441202-7441395
>Gm01:7441457-7441798
>Gm01:7441989-7442121
>Gm01:7442143-7442737
>Gm01:7442881-7443414
>Gm01:7443446-7443988
>Gm01:7450928-7450969
>Gm01:7453436-7453489
>Gm01:7453550-7453579
>Gm01:7453650-7453686
>Gm01:7454746-7455868
>Gm01:7456011-7456280
>Gm01:7456826-7456858
>Gm01:7457058-7457112
>Gm01:7457720-7457793
>Gm01:7462589-7462654
>Gm01:7463384-7463446
>Gm01:7463968-7464013
>Gm01:7465613-7465743
>Gm01:7465934-7465984
>Gm01:7466115-7466454
>Gm01:7466536-7470531
>Gm01:7470569-7476043
>Gm01:7476458-7477071
>Gm01:7483843-7483949
>Gm01:7484577-7484691
>Gm01:7484800-7484844
>Gm01:7486908-7486961
>Gm01:7487541-7487588
>Gm01:7488287-7488329
>Gm01:7489826-7489885
>Gm01:7490839-7490901
>Gm01:7491297-7491358
>Gm01:7493912-7494363
>Gm01:7496077-7496116
>Gm01:7496783-7496797
>Gm01:7496897-7496926
>Gm01:7498983-7499019
>Gm01:7499047-7499239
>Gm01:7499315-7499436
>Gm01:7501502-7501542
>Gm01:7505404-7505443
>Gm01:7506753-7506810
>Gm01:7509189-7509220
>Gm01:7511027-7511109
>Gm01:7514185-7514271
>Gm01:7514769-7515207
>Gm01:7522356-7522410
>Gm01:7522444-7522721
>Gm01:7522780-7522810
>Gm01:7523033-7523594
>Gm01:7523706-7523785
>Gm01:7523884-7524044
>Gm01:7524096-7524654
>Gm01:7524743-7525544
>Gm01:7525583-7526245
>Gm01:7526320-7527241
>Gm01:7527312-7527346
>Gm01:7527460-7528096
>Gm01:7532194-7532440
>Gm01:7532504-7532929
>Gm01:7532988-7533221
>Gm01:7533259-7533590
>Gm01:7533688-7533860
>Gm01:7533900-7534891
>Gm01:7535022-7536100
>Gm01:7536130-7537842
>Gm01:7537890-7539181
>Gm01:7539229-7539330
>Gm01:7539371-7540868
>Gm01:7540908-7541278
>Gm01:7541315-7541714
>Gm01:7541743-7541817
>Gm01:7541872-7542009
>Gm01:7542179-7542590
>Gm01:7542894-7542940
>Gm01:7544856-7544919
>Gm01:7545687-7545790
>Gm01:7545814-7545939
>Gm01:7549928-7549962
>Gm01:7552246-7552273
>Gm01:7552652-7553991
>Gm01:7554052-7554119
>Gm01:7554332-7554390
>Gm01:7554426-7554509
>Gm01:7554610-7554639
>Gm01:7555358-7555426
>Gm01:7555680-7555733
>Gm01:7555951-7556027
>Gm01:7556892-7556923
>Gm01:7556963-7556993
>Gm01:7557411-7557550
>Gm01:7557778-7557815
>Gm01:7558291-7558413
>Gm01:7559640-7559701
>Gm01:7560970-7561352
>Gm01:7561385-7561469
>Gm01:7561820-7561893
>Gm01:7565692-7565976
>Gm01:7566004-7566500
>Gm01:7566810-7566991
>Gm01:7567704-7567762
>Gm01:7569129-7569198
>Gm01:7569443-7569467
>Gm01:7569651-7569677
>Gm01:7569886-7569996
>Gm01:7571365-7571587
>Gm01:7575508-7575619
>Gm01:7575702-7575911
>Gm01:7577635-7577673
>Gm01:7577736-7577973
>Gm01:7578007-7578130
>Gm01:7578198-7578409
>Gm01:7578462-7578805
>Gm01:7578858-7579382
>Gm01:7579468-7579539
>Gm01:7582084-7582209
>Gm01:7582230-7582536
>Gm01:7582575-7584504
>Gm01:7585085-7585342
>Gm01:7585430-7585461
>Gm01:7585751-7586560
>Gm01:7586992-7587042
>Gm01:7588541-7588953
>Gm01:7589171-7589234
>Gm01:7591996-7592035
>Gm01:7593165-7593938
>Gm01:7593963-7594691
>Gm01:7594751-7594933
>Gm01:7594988-7595362
>Gm01:7595420-7595907
>Gm01:7595953-7597758
>Gm01:7597788-7598734
>Gm01:7599837-7600084
>Gm01:7600156-7600230
>Gm01:7600283-7600341
>Gm01:7600534-7600796
>Gm01:7600927-7600959
>Gm01:7601030-7601125
>Gm01:7601357-7601782
>Gm01:7601809-7602092
>Gm01:7602120-7602324
>Gm01:7602379-7602530
>Gm01:7602592-7602657
>Gm01:7602707-7602933
>Gm01:7602983-7603159
>Gm01:7603208-7603758
>Gm01:7609868-7609902
>Gm01:7610289-7610328
>Gm01:7610593-7610737
>Gm01:7612770-7612807
>Gm01:7612887-7613011
>Gm01:7613214-7613232
>Gm01:7613986-7614084
>Gm01:7615249-7615341
>Gm01:7626079-7626162
>Gm01:7628253-7628287
>Gm01:7628383-7628430
>Gm01:7628899-7629361
>Gm01:7629616-7629658
>Gm01:7629761-7629802
>Gm01:7629919-7629973
>Gm01:7630047-7630115
>Gm01:7630373-7630476
>Gm01:7630758-7631224
>Gm01:7631671-7631713
>Gm01:7631875-7632281
>Gm01:7632454-7632523
>Gm01:7632595-7632719
>Gm01:7632858-7633656
>Gm01:7633743-7636927
>Gm01:7637039-7637552
>Gm01:7637671-7637882
>Gm01:7637990-7638185
>Gm01:7638254-7638458
>Gm01:7639140-7639201
>Gm01:7640934-7641505
>Gm01:7641554-7642430
>Gm01:7642518-7642802
>Gm01:7642840-7642927
>Gm01:7643007-7643453
>Gm01:7645454-7645531
>Gm01:7651139-7651201
>Gm01:7652031-7652516
>Gm01:7652616-7654754
>Gm01:7655152-7657739
>Gm01:7663353-7663395
>Gm01:7665084-7665510
>Gm01:7665642-7665731
>Gm01:7667073-7667171
>Gm01:7667207-7667408
>Gm01:7667617-7667746
>Gm01:7667846-7667891
>Gm01:7671010-7671148
>Gm01:7671185-7671302
>Gm01:7671384-7671632
>Gm01:7671958-7671985
>Gm01:7672057-7672295
>Gm01:7672419-7673248
>Gm01:7673321-7673402
>Gm01:7673463-7673520
>Gm01:7673601-7673998
>Gm01:7674110-7674137
>Gm01:7679122-7680272
>Gm01:7683665-7683907
>Gm01:7683949-7684331
>Gm01:7684392-7684714
>Gm01:7685273-7685329
>Gm01:7685673-7685713
>Gm01:7687011-7687198
>Gm01:7687221-7687451
>Gm01:7687542-7687572
>Gm01:7687713-7687867
>Gm01:7687909-7688069
>Gm01:7688128-7688391
>Gm01:7688585-7689197
>Gm01:7691055-7691515
>Gm01:7691572-7693320
>Gm01:7701492-7701590
>Gm01:7703370-7703962
>Gm01:7704105-7704166
>Gm01:7704527-7704675
>Gm01:7705304-7705382
>Gm01:7705745-7705990
>Gm01:7706131-7706189
>Gm01:7706234-7706528
>Gm01:7706566-7708106
>Gm01:7708203-7708283
>Gm01:7708364-7708418
>Gm01:7708521-7708650
>Gm01:7709046-7709119
>Gm01:7709148-7709193
>Gm01:7709237-7709458
>Gm01:7709559-7710111
>Gm01:7710134-7710475
>Gm01:7710506-7712514
>Gm01:7712714-7712774
>Gm01:7712951-7713577
>Gm01:7713632-7713970
>Gm01:7714007-7714958
>Gm01:7715004-7716916
>Gm01:7717035-7717553
>Gm01:7717586-7717687
>Gm01:7717798-7718470
>Gm01:7718544-7718589
>Gm01:7718617-7718998
>Gm01:7719066-7719165
>Gm01:7719268-7719381
>Gm01:7719550-7719607
>Gm01:7719658-7719839
>Gm01:7719942-7720038
>Gm01:7720113-7720193
>Gm01:7720438-7720485
>Gm01:7720657-7720781
>Gm01:7721086-7721234
>Gm01:7721269-7721748
>Gm01:7721851-7722197
>Gm01:7722298-7722399
>Gm01:7722561-7722586
>Gm01:7722652-7722836
>Gm01:7725050-7725521
>Gm01:7725557-7726786
>Gm01:7727262-7727507
>Gm01:7728347-7728376
>Gm01:7729247-7729330
>Gm01:7729962-7730707
>Gm01:7730756-7731355
>Gm01:7731387-7732610
>Gm01:7732636-7733262
>Gm01:7733297-7734604
>Gm01:7734642-7737830
>Gm01:7737968-7740934
>Gm01:7743880-7744010
>Gm01:7744096-7744135
>Gm01:7744433-7744523
>Gm01:7744888-7744999
>Gm01:7749047-7749335
>Gm01:7749528-7749580
>Gm01:7750355-7750416
>Gm01:7750449-7750523
>Gm01:7750559-7750809
>Gm01:7750853-7750985
>Gm01:7751298-7751545
>Gm01:7751679-7751745
>Gm01:7751783-7751855
>Gm01:7752585-7752611
>Gm01:7752925-7752994
>Gm01:7753306-7753349
>Gm01:7753430-7753819
>Gm01:7753927-7753965
>Gm01:7754065-7754113
>Gm01:7758373-7758420
>Gm01:7759336-7759490
>Gm01:7765207-7765299
>Gm01:7765338-7765404
>Gm01:7765482-7765874
>Gm01:7765944-7766028
>Gm01:7766191-7768256
>Gm01:7768282-7768364
>Gm01:7768870-7768922
>Gm01:7769215-7769330
>Gm01:7770399-7772143
>Gm01:7772186-7772276
>Gm01:7772409-7773503
>Gm01:7774695-7774737
>Gm01:7775669-7775736
>Gm01:7775921-7775988
>Gm01:7776684-7777150
>Gm01:7784356-7784546
>Gm01:7784594-7784697
>Gm01:7786907-7786988
>Gm01:7787037-7787237
>Gm01:7787327-7787361
>Gm01:7788013-7788090
>Gm01:7789180-7789220
>Gm01:7789550-7790610
>Gm01:7790768-7790885
>Gm01:7790917-7790993
>Gm01:7791410-7791544
>Gm01:7792256-7793265
>Gm01:7793312-7793445
>Gm01:7793497-7793670
>Gm01:7793779-7793850
>Gm01:7793883-7794002
>Gm01:7794028-7794177
>Gm01:7794467-7794520
>Gm01:7795412-7795447
>Gm01:7795926-7795988
>Gm01:7796239-7796323
>Gm01:7796917-7796959
>Gm01:7797525-7797568
>Gm01:7798254-7801945
>Gm01:7802015-7802157
>Gm01:7802219-7802283
>Gm01:7805499-7805543
>Gm01:7806004-7806107
>Gm01:7807383-7807477
>Gm01:7807581-7807813
>Gm01:7807964-7812134
>Gm01:7812899-7812988
>Gm01:7813153-7814785
>Gm01:7815234-7815360
>Gm01:7815872-7815897
>Gm01:7816042-7816074
>Gm01:7816496-7816557
>Gm01:7818122-7818193
>Gm01:7818314-7818363
>Gm01:7818787-7819252
>Gm01:7819306-7819601
>Gm01:7819633-7820029
>Gm01:7820078-7820920
>Gm01:7821063-7821117
>Gm01:7821288-7821344
>Gm01:7821390-7821677
>Gm01:7821815-7822175
>Gm01:7822211-7822998
>Gm01:7823125-7823341
>Gm01:7823421-7823523
>Gm01:7823558-7826013
>Gm01:7826072-7826585
>Gm01:7826636-7826798
>Gm01:7826871-7827639
>Gm01:7827746-7827895
>Gm01:7827974-7828153
>Gm01:7828192-7828339
>Gm01:7828380-7828667
>Gm01:7828721-7829234
>Gm01:7829289-7829355
>Gm01:7829426-7829531
>Gm01:7829580-7830420
>Gm01:7830471-7832275
>Gm01:7832314-7833802
>Gm01:7833842-7834151
>Gm01:7834338-7834431
>Gm01:7834547-7834614
>Gm01:7834646-7834746
>Gm01:7834942-7835158
>Gm01:7835275-7835318
>Gm01:7835896-7835995
>Gm01:7836057-7836266
>Gm01:7836523-7836594
>Gm01:7839895-7840055
>Gm01:7842682-7842832
>Gm01:7844045-7844115
>Gm01:7844146-7844552
>Gm01:7844877-7846494
>Gm01:7846568-7849264
>Gm01:7849467-7850562
>Gm01:7853283-7853398
>Gm01:7853469-7853564
>Gm01:7853609-7853682
>Gm01:7853731-7856328
>Gm01:7858414-7858478
>Gm01:7858521-7858728
>Gm01:7858802-7858825
>Gm01:7858870-7858951
>Gm01:7859045-7859076
>Gm01:7859224-7859252
>Gm01:7859408-7859500
>Gm01:7859665-7859826
>Gm01:7859949-7859983
>Gm01:7860041-7860343
>Gm01:7860534-7860586
>Gm01:7860912-7860963
>Gm01:7861035-7861200
>Gm01:7861319-7861418
>Gm01:7861466-7861501
>Gm01:7861633-7861922
>Gm01:7864810-7864850
>Gm01:7865558-7866265
>Gm01:7866568-7866782
>Gm01:7866832-7866864
>Gm01:7866983-7867063
>Gm01:7867167-7867234
>Gm01:7867597-7867768
>Gm01:7868130-7868295
>Gm01:7868327-7868420
>Gm01:7868483-7869308
>Gm01:7869335-7869368
>Gm01:7869437-7870395
>Gm01:7870610-7870670
>Gm01:7871381-7871485
>Gm01:7871557-7871613
>Gm01:7873555-7873978
>Gm01:7874028-7874068
>Gm01:7874214-7874412
>Gm01:7874524-7874709
>Gm01:7874767-7874909
>Gm01:7874997-7875680
>Gm01:7875741-7875819
>Gm01:7876276-7876362
>Gm01:7876440-7876657
>Gm01:7876878-7876916
>Gm01:7876974-7877198
>Gm01:7877785-7877971
>Gm01:7878353-7878382
>Gm01:7878503-7878548
>Gm01:7878724-7889611
>Gm01:7889805-7890061
>Gm01:7890142-7890305
>Gm01:7890412-7891268
>Gm01:7891311-7891443
>Gm01:7891490-7891651
>Gm01:7891704-7891775
>Gm01:7891868-7892140
>Gm01:7892223-7892366
>Gm01:7892429-7892639
>Gm01:7893157-7893224
>Gm01:7893289-7894012
>Gm01:7894340-7894627
>Gm01:7894660-7894919
>Gm01:7895073-7895965
>Gm01:7896016-7897558
>Gm01:7897629-7897881
>Gm01:7897913-7898193
>Gm01:7898233-7898340
>Gm01:7898451-7898568
>Gm01:7898776-7902564
>Gm01:7902592-7902726
>Gm01:7902924-7903310
>Gm01:7903400-7903471
>Gm01:7903753-7903984
>Gm01:7904057-7904241
>Gm01:7904297-7904512
>Gm01:7904561-7904594
>Gm01:7904671-7904785
>Gm01:7905582-7905714
>Gm01:7905960-7907060
>Gm01:7907831-7908077
>Gm01:7912669-7912764
>Gm01:7913108-7913161
>Gm01:7913399-7913460
>Gm01:7915587-7915710
>Gm01:7918161-7918252
>Gm01:7918935-7919004
>Gm01:7919052-7919312
>Gm01:7919359-7919587
>Gm01:7919614-7919661
>Gm01:7919745-7919814
>Gm01:7919856-7919945
>Gm01:7919985-7920367
>Gm01:7920409-7920437
>Gm01:7920470-7920555
>Gm01:7920587-7925163
>Gm01:7925227-7926249
>Gm01:7926324-7926828
>Gm01:7926926-7927023
>Gm01:7927048-7927213
>Gm01:7927255-7927476
>Gm01:7927520-7927977
>Gm01:7928700-7928827
>Gm01:7932125-7932194
>Gm01:7932386-7932701
>Gm01:7933003-7933048
>Gm01:7933380-7933471
>Gm01:7933519-7933755
>Gm01:7933881-7933983
>Gm01:7934186-7934239
>Gm01:7934445-7934475
>Gm01:7934519-7934567
>Gm01:7934704-7934746
>Gm01:7934834-7934987
>Gm01:7935452-7935630
>Gm01:7936026-7936149
>Gm01:7936209-7936300
>Gm01:7936356-7936410
>Gm01:7936495-7936701
>Gm01:7936789-7936859
>Gm01:7938169-7940367
>Gm01:7940410-7946681
>Gm01:7947020-7948383
>Gm01:7951136-7951163
>Gm01:7951713-7951749
>Gm01:7952486-7952518
>Gm01:7952800-7952855
>Gm01:7956145-7956179
>Gm01:7956666-7956692
>Gm01:7957311-7957412
>Gm01:7957443-7958327
>Gm01:7958387-7958455
>Gm01:7964311-7964401
>Gm01:7964690-7964785
>Gm01:7964852-7969306
>Gm01:7970271-7970773
>Gm01:7970836-7971165
>Gm01:7971258-7972668
>Gm01:7972731-7972867
>Gm01:7972899-7973236
>Gm01:7973295-7973462
>Gm01:7973511-7973552
>Gm01:7974799-7976573
>Gm01:7976694-7976743
>Gm01:7978163-7978223
>Gm01:7979258-7979382
>Gm01:7980078-7980152
>Gm01:7980313-7980456
>Gm01:7980533-7980824
>Gm01:7981239-7981310
>Gm01:7981559-7981685
>Gm01:7981715-7982252
>Gm01:7982301-7983458
>Gm01:7983550-7983760
>Gm01:7984063-7984217
>Gm01:7984401-7984496
>Gm01:7984665-7984728
>Gm01:7984942-7985263
>Gm01:7985331-7985479
>Gm01:7985541-7985751
>Gm01:7985877-7987390
>Gm01:7988377-7988457
>Gm01:7990436-7992019
>Gm01:7994173-7994206
>Gm01:7994667-8004005
>Gm01:8004371-8004453
>Gm01:8008688-8019730
>Gm01:8021629-8021710
>Gm01:8023604-8023660
>Gm01:8024002-8024058
>Gm01:8024755-8024844
>Gm01:8025075-8025234
>Gm01:8025308-8025392
>Gm01:8025874-8025979
>Gm01:8026236-8026596
>Gm01:8026626-8027422
>Gm01:8027491-8027916
>Gm01:8027948-8028030
>Gm01:8028103-8028203
>Gm01:8029454-8029484
>Gm01:8029523-8029587
>Gm01:8033257-8033294
>Gm01:8034963-8035034
>Gm01:8035966-8036419
>Gm01:8037416-8037501
>Gm01:8039222-8039521
>Gm01:8039572-8039649
>Gm01:8039783-8039937
>Gm01:8040158-8040209
>Gm01:8040359-8040564
>Gm01:8041259-8041338
>Gm01:8041435-8041588
>Gm01:8041662-8041833
>Gm01:8042251-8042280
>Gm01:8042926-8043060
>Gm01:8047192-8047442
>Gm01:8047510-8048375
>Gm01:8048384-8048570
>Gm01:8049548-8049624
>Gm01:8049713-8049744
>Gm01:8050422-8051171
>Gm01:8052164-8052220
>Gm01:8052784-8053067
>Gm01:8053116-8053313
>Gm01:8053709-8053826
>Gm01:8053901-8053953
>Gm01:8054409-8054448
>Gm01:8055215-8055299
>Gm01:8055910-8056030
>Gm01:8056176-8056212
>Gm01:8056525-8056613
>Gm01:8056977-8057183
>Gm01:8057475-8057549
>Gm01:8057758-8057815
>Gm01:8057933-8057981
>Gm01:8058363-8058416
>Gm01:8058708-8058788
>Gm01:8059284-8059318
>Gm01:8060265-8060392
>Gm01:8061655-8061844
>Gm01:8062893-8062938
>Gm01:8063114-8063164
>Gm01:8063881-8063936
>Gm01:8064163-8064312
>Gm01:8064453-8066131
>Gm01:8067374-8067441
>Gm01:8067866-8067922
>Gm01:8068103-8068242
>Gm01:8068361-8068590
>Gm01:8068874-8068923
>Gm01:8068994-8069291
>Gm01:8069361-8069571
>Gm01:8069678-8070954
>Gm01:8071012-8071047
>Gm01:8071218-8071384
>Gm01:8071550-8071723
>Gm01:8071933-8072187
>Gm01:8072350-8072397
>Gm01:8072650-8072717
>Gm01:8072804-8072971
>Gm01:8073021-8073067
>Gm01:8073198-8073251
>Gm01:8073354-8073438
>Gm01:8073598-8073637
>Gm01:8073774-8073983
>Gm01:8074035-8074082
>Gm01:8074406-8074459
>Gm01:8075741-8075803
>Gm01:8075929-8076000
>Gm01:8076151-8076177
>Gm01:8076816-8076852
>Gm01:8077037-8077083
>Gm01:8078498-8078532
>Gm01:8079900-8080001
>Gm01:8080322-8080386
>Gm01:8080512-8080659
>Gm01:8080794-8080825
>Gm01:8080858-8080920
>Gm01:8081510-8081594
>Gm01:8082468-8082506
>Gm01:8090691-8090773
>Gm01:8090850-8091842
>Gm01:8091915-8093131
>Gm01:8093174-8093271
>Gm01:8093309-8095071
>Gm01:8095178-8095755
>Gm01:8095921-8096001
>Gm01:8097162-8097210
>Gm01:8097247-8097308
>Gm01:8097608-8097920
>Gm01:8098083-8098152
>Gm01:8098260-8098391
>Gm01:8099510-8099549
>Gm01:8100043-8100109
>Gm01:8100276-8100440
>Gm01:8100553-8101275
>Gm01:8101304-8101603
>Gm01:8101664-8102102
>Gm01:8102312-8102833
>Gm01:8103064-8103382
>Gm01:8103431-8103489
>Gm01:8103631-8103659
>Gm01:8103714-8103919
>Gm01:8103986-8104160
>Gm01:8104214-8104258
>Gm01:8104600-8104738
>Gm01:8105266-8105324
>Gm01:8105377-8105444
>Gm01:8105767-8105813
>Gm01:8106037-8106067
>Gm01:8106152-8106385
>Gm01:8106434-8106614
>Gm01:8106724-8106892
>Gm01:8106927-8107386
>Gm01:8107683-8109461
>Gm01:8109518-8109566
>Gm01:8109666-8109736
>Gm01:8109821-8109914
>Gm01:8109943-8110595
>Gm01:8110628-8110779
>Gm01:8110811-8111567
>Gm01:8111738-8111858
>Gm01:8111928-8112139
>Gm01:8112208-8112758
>Gm01:8112973-8113081
>Gm01:8113116-8113722
>Gm01:8113828-8114366
>Gm01:8114401-8134933
>Gm01:8134959-8136646
>Gm01:8136851-8137059
>Gm01:8137119-8137478
>Gm01:8137529-8137690
>Gm01:8137799-8137870
>Gm01:8138123-8138281
>Gm01:8138325-8144898
>Gm01:8144953-8145031
>Gm01:8145155-8146966
>Gm01:8147058-8147567
>Gm01:8147615-8147907
>Gm01:8147962-8148025
>Gm01:8148085-8151644
>Gm01:8151732-8151919
>Gm01:8152012-8152571
>Gm01:8152604-8156780
>Gm01:8156811-8157385
>Gm01:8157438-8158099
>Gm01:8158153-8175896
>Gm01:8175901-8179745
>Gm01:8179803-8179930
>Gm01:8180012-8180192
>Gm01:8180283-8181964
>Gm01:8183410-8184025
>Gm01:8188553-8188660
>Gm01:8188719-8188826
>Gm01:8188905-8189196
>Gm01:8189416-8189632
>Gm01:8189713-8189900
>Gm01:8189941-8190183
>Gm01:8190296-8190401
>Gm01:8190518-8190614
>Gm01:8190658-8190751
>Gm01:8190883-8191072
>Gm01:8191322-8191959
>Gm01:8192050-8192135
>Gm01:8192254-8192389
>Gm01:8192438-8192548
>Gm01:8194687-8194853
>Gm01:8195674-8195748
>Gm01:8195778-8197583
>Gm01:8197615-8198477
>Gm01:8199059-8199106
>Gm01:8199318-8199429
>Gm01:8201521-8201572
>Gm01:8202414-8202454
>Gm01:8202907-8203120
>Gm01:8203444-8203813
>Gm01:8204275-8204404
>Gm01:8204499-8204614
>Gm01:8204678-8204723
>Gm01:8204781-8204858
>Gm01:8204900-8204963
>Gm01:8205122-8205153
>Gm01:8205363-8205396
>Gm01:8205625-8205681
>Gm01:8206489-8221037
>Gm01:8221281-8221359
>Gm01:8221421-8221548
>Gm01:8221646-8221796
>Gm01:8222574-8222743
>Gm01:8222866-8222923
>Gm01:8223119-8223149
>Gm01:8224867-8225036
>Gm01:8225097-8225324
>Gm01:8225519-8225581
>Gm01:8225614-8225991
>Gm01:8226350-8226424
>Gm01:8226911-8226957
>Gm01:8227033-8227188
>Gm01:8227238-8227269
>Gm01:8227518-8227640
>Gm01:8227776-8227833
>Gm01:8228069-8228102
>Gm01:8228158-8228636
>Gm01:8228750-8228856
>Gm01:8228939-8229790
>Gm01:8229949-8230497
>Gm01:8230538-8230948
>Gm01:8230992-8231232
>Gm01:8231299-8231706
>Gm01:8234693-8234834
>Gm01:8237459-8237921
>Gm01:8238023-8238153
>Gm01:8238320-8238494
>Gm01:8238566-8238692
>Gm01:8238794-8238834
>Gm01:8238889-8238987
>Gm01:8239034-8239089
>Gm01:8239300-8239333
>Gm01:8239444-8239514
>Gm01:8239559-8239659
>Gm01:8239749-8239789
>Gm01:8239864-8239922
>Gm01:8240410-8240477
>Gm01:8240632-8240738
>Gm01:8240856-8240924
>Gm01:8241018-8241128
>Gm01:8241218-8241321
>Gm01:8241369-8241428
>Gm01:8241470-8242036
>Gm01:8242073-8242452
>Gm01:8242529-8243547
>Gm01:8243614-8243977
>Gm01:8244148-8244275
>Gm01:8244352-8244427
>Gm01:8245765-8245858
>Gm01:8246550-8246682
>Gm01:8246732-8246879
>Gm01:8246910-8248772
>Gm01:8248793-8251098
>Gm01:8251124-8251719
>Gm01:8251779-8252816
>Gm01:8252846-8252994
>Gm01:8253052-8253296
>Gm01:8253944-8254079
>Gm01:8254182-8255597
>Gm01:8256656-8257066
>Gm01:8259610-8259659
>Gm01:8260222-8260357
>Gm01:8260390-8267181
>Gm01:8270616-8270660
>Gm01:8270834-8270997
>Gm01:8271581-8272623
>Gm01:8272997-8273093
>Gm01:8273919-8274005
>Gm01:8274622-8274784
>Gm01:8275069-8275603
>Gm01:8275619-8275950
>Gm01:8275977-8276012
>Gm01:8276101-8276200
>Gm01:8276332-8276577
>Gm01:8276661-8277118
>Gm01:8277199-8279065
>Gm01:8279267-8279639
>Gm01:8279695-8279900
>Gm01:8279986-8280012
>Gm01:8280090-8280590
>Gm01:8281183-8281302
>Gm01:8281463-8281615
>Gm01:8281929-8282022
>Gm01:8282761-8282827
>Gm01:8282948-8283047
>Gm01:8283070-8283197
>Gm01:8283266-8283336
>Gm01:8283470-8283521
>Gm01:8284061-8287883
>Gm01:8291349-8291397
>Gm01:8291453-8291678
>Gm01:8291805-8292200
>Gm01:8292225-8292592
>Gm01:8292699-8293225
>Gm01:8293257-8293283
>Gm01:8293340-8294153
>Gm01:8294277-8294538
>Gm01:8294590-8294982
>Gm01:8295060-8295858
>Gm01:8295918-8296099
>Gm01:8296293-8296394
>Gm01:8296467-8296594
>Gm01:8296793-8297071
>Gm01:8297170-8297211
>Gm01:8297840-8297964
>Gm01:8298235-8298266
>Gm01:8298349-8298856
>Gm01:8298975-8299062
>Gm01:8299164-8299247
>Gm01:8299313-8299422
>Gm01:8301889-8301922
>Gm01:8302108-8304400
>Gm01:8304444-8306313
>Gm01:8308738-8308800
>Gm01:8312377-8312419
>Gm01:8314330-8314373
>Gm01:8327981-8328014
>Gm01:8328288-8328318
>Gm01:8328777-8328873
>Gm01:8328977-8329131
>Gm01:8330973-8331015
>Gm01:8331854-8331884
>Gm01:8331982-8332016
>Gm01:8332587-8332729
>Gm01:8332962-8333256
>Gm01:8333484-8333574
>Gm01:8333632-8333793
>Gm01:8335018-8335067
>Gm01:8336171-8336249
>Gm01:8337631-8337667
>Gm01:8337842-8337892
>Gm01:8340194-8340258
>Gm01:8343705-8343745
>Gm01:8343853-8344126
>Gm01:8344376-8344552
>Gm01:8345132-8345175
>Gm01:8345495-8345546
>Gm01:8350635-8350766
>Gm01:8350894-8351331
>Gm01:8351376-8351815
>Gm01:8351947-8352174
>Gm01:8353093-8353107
>Gm01:8353154-8353224
>Gm01:8353751-8353847
>Gm01:8354073-8354148
>Gm01:8354684-8354740
>Gm01:8355337-8355352
>Gm01:8355804-8355961
>Gm01:8356606-8356633
>Gm01:8356883-8358399
>Gm01:8358452-8358487
>Gm01:8358975-8359150
>Gm01:8360671-8360734
>Gm01:8361203-8361404
>Gm01:8361600-8361791
>Gm01:8364022-8364082
>Gm01:8364237-8364342
>Gm01:8364515-8364557
>Gm01:8364590-8364670
>Gm01:8365062-8365122
>Gm01:8365370-8365401
>Gm01:8365605-8365635
>Gm01:8370521-8371770
>Gm01:8372252-8372462
>Gm01:8372497-8372593
>Gm01:8372624-8372684
>Gm01:8372978-8373028
>Gm01:8373168-8373566
>Gm01:8373635-8373799
>Gm01:8373966-8374003
>Gm01:8374169-8374208
>Gm01:8376072-8376278
>Gm01:8378257-8378316
>Gm01:8378691-8378765
>Gm01:8378776-8378824
>Gm01:8380888-8381150
>Gm01:8383781-8383844
>Gm01:8383990-8384953
>Gm01:8386432-8386509
>Gm01:8386660-8386730
>Gm01:8390060-8390110
>Gm01:8391226-8391320
>Gm01:8391813-8391849
>Gm01:8392160-8392280
>Gm01:8393513-8393550
>Gm01:8396958-8397058
>Gm01:8399007-8399037
>Gm01:8399504-8399581
>Gm01:8400088-8400134
>Gm01:8402053-8402221
>Gm01:8403378-8403409
>Gm01:8403439-8403544
>Gm01:8404303-8404363
>Gm01:8404494-8404557
>Gm01:8404821-8405029
>Gm01:8405068-8405167
>Gm01:8405563-8405643
>Gm01:8407698-8407779
>Gm01:8411908-8411965
>Gm01:8413104-8413233
>Gm01:8417870-8417918
>Gm01:8417947-8417995
>Gm01:8418268-8418372
>Gm01:8419261-8419452
>Gm01:8419584-8419723
>Gm01:8419771-8419923
>Gm01:8420014-8420175
>Gm01:8421114-8421348
>Gm01:8421371-8421476
>Gm01:8421524-8421563
>Gm01:8421638-8421691
>Gm01:8423011-8423139
>Gm01:8423851-8423901
>Gm01:8425002-8425158
>Gm01:8425906-8425934
>Gm01:8430879-8431030
>Gm01:8432660-8432775
>Gm01:8432922-8433005
>Gm01:8433264-8433305
>Gm01:8433468-8433510
>Gm01:8434293-8434329
>Gm01:8437395-8437452
>Gm01:8438585-8438620
>Gm01:8438777-8439087
>Gm01:8443631-8443692
>Gm01:8444225-8444288
>Gm01:8444507-8444585
>Gm01:8445352-8445433
>Gm01:8445490-8445567
>Gm01:8446814-8446897
>Gm01:8449874-8449938
>Gm01:8452632-8452659
>Gm01:8458292-8458359
>Gm01:8458573-8458765
>Gm01:8459079-8459154
>Gm01:8459650-8459756
>Gm01:8459781-8459893
>Gm01:8460076-8460129
>Gm01:8460986-8461060
>Gm01:8461837-8461903
>Gm01:8462975-8463011
>Gm01:8463834-8463932
>Gm01:8464367-8464402
>Gm01:8464649-8464705
>Gm01:8465778-8465830
>Gm01:8466485-8466513
>Gm01:8467040-8467381
>Gm01:8467446-8467544
>Gm01:8467643-8467689
>Gm01:8470251-8470324
>Gm01:8470641-8470861
>Gm01:8472051-8472083
>Gm01:8474447-8474461
>Gm01:8475556-8475599
>Gm01:8477275-8477626
>Gm01:8478000-8478058
>Gm01:8478613-8478646
>Gm01:8478854-8478979
>Gm01:8479111-8479161
>Gm01:8479331-8479438
>Gm01:8479493-8479531
>Gm01:8479585-8479655
>Gm01:8479710-8479765
>Gm01:8480239-8480355
>Gm01:8480773-8480834
>Gm01:8482172-8482209
>Gm01:8485301-8485343
>Gm01:8485938-8485978
>Gm01:8486033-8486170
>Gm01:8486727-8487044
>Gm01:8487110-8487150
>Gm01:8488338-8488389
>Gm01:8488667-8488728
>Gm01:8488779-8489029
>Gm01:8489072-8489109
>Gm01:8489201-8489302
>Gm01:8489963-8490073
>Gm01:8490132-8490229
>Gm01:8490272-8490464
>Gm01:8491328-8491383
>Gm01:8491410-8491448
>Gm01:8491807-8491923
>Gm01:8492187-8492237
>Gm01:8492458-8494091
>Gm01:8494174-8494279
>Gm01:8494299-8494375
>Gm01:8495232-8495327
>Gm01:8497327-8497382
>Gm01:8499338-8499450
>Gm01:8499562-8500119
>Gm01:8500196-8500286
>Gm01:8500463-8500635
>Gm01:8500850-8500998
>Gm01:8501537-8502836
>Gm01:8503043-8503098
>Gm01:8503375-8503477
>Gm01:8503519-8503572
>Gm01:8506935-8512105
>Gm01:8515138-8515253
>Gm01:8516013-8516462
>Gm01:8516738-8516855
>Gm01:8517610-8517666
>Gm01:8517689-8517766
>Gm01:8518939-8519006
>Gm01:8519703-8519738
>Gm01:8520737-8521090
>Gm01:8521119-8521977
>Gm01:8523598-8523683
>Gm01:8524520-8524592
>Gm01:8528415-8528517
>Gm01:8530055-8531152
>Gm01:8531187-8533952
>Gm01:8537252-8537668
>Gm01:8537738-8537820
>Gm01:8538140-8538423
>Gm01:8539942-8540163
>Gm01:8541868-8541902
>Gm01:8542526-8542791
>Gm01:8542926-8542959
>Gm01:8543125-8555703
>Gm01:8557722-8558393
>Gm01:8558451-8558945
>Gm01:8561303-8564493
>Gm01:8565540-8565598
>Gm01:8566001-8566048
>Gm01:8566086-8566136
>Gm01:8566265-8566307
>Gm01:8566505-8566529
>Gm01:8566730-8566875
>Gm01:8569277-8569337
>Gm01:8570238-8570268
>Gm01:8578705-8578781
>Gm01:8579516-8579622
>Gm01:8579924-8580022
>Gm01:8581236-8581365
>Gm01:8583339-8583366
>Gm01:8589077-8589239
>Gm01:8591024-8591110
>Gm01:8592004-8592057
>Gm01:8595830-8595978
>Gm01:8596678-8596948
>Gm01:8596990-8597303
>Gm01:8597376-8598001
>Gm01:8599542-8599622
>Gm01:8599678-8599755
>Gm01:8603156-8603234
>Gm01:8603275-8603309
>Gm01:8603376-8603462
>Gm01:8603521-8603585
>Gm01:8603799-8603929
>Gm01:8604044-8604118
>Gm01:8604250-8604301
>Gm01:8604642-8605422
>Gm01:8605509-8606529
>Gm01:8606629-8607114
>Gm01:8607335-8609250
>Gm01:8609386-8609503
>Gm01:8609588-8609800
>Gm01:8609866-8609924
>Gm01:8610744-8611718
>Gm01:8611881-8612125
>Gm01:8612278-8612332
>Gm01:8612415-8612494
>Gm01:8612550-8612838
>Gm01:8613027-8613065
>Gm01:8613374-8613412
>Gm01:8613831-8614483
>Gm01:8614510-8615526
>Gm01:8615582-8615918
>Gm01:8616003-8616318
>Gm01:8616400-8616812
>Gm01:8616847-8616955
>Gm01:8617053-8617109
>Gm01:8617158-8617558
>Gm01:8617608-8618010
>Gm01:8618075-8618151
>Gm01:8618317-8618415
>Gm01:8618560-8618943
>Gm01:8619058-8619128
>Gm01:8619250-8619503
>Gm01:8619628-8619687
>Gm01:8619982-8620024
>Gm01:8620081-8620148
>Gm01:8620182-8620320
>Gm01:8620373-8620711
>Gm01:8620941-8621914
>Gm01:8621943-8622194
>Gm01:8622261-8622317
>Gm01:8622349-8622741
>Gm01:8622788-8623384
>Gm01:8623428-8623908
>Gm01:8625704-8626332
>Gm01:8626622-8626637
>Gm01:8626737-8626751
>Gm01:8626897-8626969
>Gm01:8627283-8627385
>Gm01:8627451-8627559
>Gm01:8628565-8628628
>Gm01:8629249-8629313
>Gm01:8629399-8629444
>Gm01:8630135-8630227
>Gm01:8630246-8630334
>Gm01:8631414-8631688
>Gm01:8631753-8631891
>Gm01:8632451-8638774
>Gm01:8638867-8638980
>Gm01:8639023-8639549
>Gm01:8639603-8639729
>Gm01:8640573-8640673
>Gm01:8642302-8642536
>Gm01:8642737-8642856
>Gm01:8642988-8644322
>Gm01:8644381-8644507
>Gm01:8644665-8645944
>Gm01:8646026-8646641
>Gm01:8646697-8647182
>Gm01:8647404-8647735
>Gm01:8647886-8647974
>Gm01:8648154-8648301
>Gm01:8648343-8648418
>Gm01:8648576-8648787
>Gm01:8648842-8648965
>Gm01:8649212-8649338
>Gm01:8649597-8649868
>Gm01:8650101-8650265
>Gm01:8650700-8651082
>Gm01:8651210-8651375
>Gm01:8651432-8651544
>Gm01:8651569-8651842
>Gm01:8651985-8659153
>Gm01:8659203-8661543
>Gm01:8661900-8661998
>Gm01:8662222-8662260
>Gm01:8662504-8662553
>Gm01:8662996-8663722
>Gm01:8663749-8663933
>Gm01:8665339-8665455
>Gm01:8666467-8666512
>Gm01:8666696-8666733
>Gm01:8666839-8666901
>Gm01:8667170-8667218
>Gm01:8667486-8667524
>Gm01:8667634-8667689
>Gm01:8670165-8670279
>Gm01:8674035-8674186
>Gm01:8674252-8674312
>Gm01:8674374-8674771
>Gm01:8674804-8674940
>Gm01:8674999-8679837
>Gm01:8680326-8704539
>Gm01:8704602-8704740
>Gm01:8705063-8705238
>Gm01:8705904-8705992
>Gm01:8706540-8706670
>Gm01:8706815-8707020
>Gm01:8707098-8707399
>Gm01:8707835-8707964
>Gm01:8708131-8708173
>Gm01:8708372-8708566
>Gm01:8708635-8708938
>Gm01:8710708-8710815
>Gm01:8711083-8711185
>Gm01:8711229-8711307
>Gm01:8711388-8714642
>Gm01:8716442-8716551
>Gm01:8716585-8716747
>Gm01:8718515-8718561
>Gm01:8718688-8718779
>Gm01:8719826-8720028
>Gm01:8720106-8720379
>Gm01:8720437-8720510
>Gm01:8720901-8721078
>Gm01:8721169-8721213
>Gm01:8722260-8722451
>Gm01:8722606-8722662
>Gm01:8722833-8722889
>Gm01:8722938-8723002
>Gm01:8723102-8723240
>Gm01:8723392-8723434
>Gm01:8723500-8723620
>Gm01:8724116-8724175
>Gm01:8724440-8724512
>Gm01:8724762-8724913
>Gm01:8725993-8726029
>Gm01:8726240-8726438
>Gm01:8726600-8727301
>Gm01:8727335-8727396
>Gm01:8727443-8727950
>Gm01:8728855-8728885
>Gm01:8729393-8729491
>Gm01:8729553-8729738
>Gm01:8729839-8729901
>Gm01:8731144-8731230
>Gm01:8731307-8731355
>Gm01:8731943-8731980
>Gm01:8732009-8732052
>Gm01:8732440-8732640
>Gm01:8733104-8733211
>Gm01:8733549-8733744
>Gm01:8733889-8734369
>Gm01:8734482-8734640
>Gm01:8734820-8735021
>Gm01:8735349-8735425
>Gm01:8736696-8736911
>Gm01:8736998-8737559
>Gm01:8737739-8739404
>Gm01:8739448-8739883
>Gm01:8741678-8742870
>Gm01:8742912-8743000
>Gm01:8743068-8743184
>Gm01:8743395-8743484
>Gm01:8748255-8748329
>Gm01:8749630-8749730
>Gm01:8750636-8751134
>Gm01:8751181-8752623
>Gm01:8752658-8753274
>Gm01:8754540-8754695
>Gm01:8754721-8754789
>Gm01:8757662-8757763
>Gm01:8757957-8758013
>Gm01:8758152-8758234
>Gm01:8760465-8761800
>Gm01:8761858-8761892
>Gm01:8764477-8764506
>Gm01:8765501-8765539
>Gm01:8766862-8766894
>Gm01:8767516-8767560
>Gm01:8768282-8768341
>Gm01:8769932-8770005
>Gm01:8770051-8770237
>Gm01:8770320-8770377
>Gm01:8770615-8771380
>Gm01:8771572-8771602
>Gm01:8772477-8772689
>Gm01:8773030-8773082
>Gm01:8773551-8773959
>Gm01:8774211-8774613
>Gm01:8774683-8775080
>Gm01:8776816-8776963
>Gm01:8777526-8777641
>Gm01:8777665-8780848
>Gm01:8781377-8781577
>Gm01:8781836-8781861
>Gm01:8783391-8783868
>Gm01:8784167-8784300
>Gm01:8784365-8784447
>Gm01:8784644-8784764
>Gm01:8786058-8786175
>Gm01:8787708-8787949
>Gm01:8790345-8790808
>Gm01:8790914-8791036
>Gm01:8791089-8791146
>Gm01:8791209-8791283
>Gm01:8791316-8791985
>Gm01:8794216-8794542
>Gm01:8794650-8794742
>Gm01:8795108-8795155
>Gm01:8795910-8795974
>Gm01:8797921-8798048
>Gm01:8798147-8798179
>Gm01:8798346-8798445
>Gm01:8798587-8798962
>Gm01:8800568-8800690
>Gm01:8802675-8802772
>Gm01:8803214-8803264
>Gm01:8804910-8804951
>Gm01:8806379-8806956
>Gm01:8809183-8809240
>Gm01:8810576-8810636
>Gm01:8811765-8811833
>Gm01:8812348-8812463
>Gm01:8812612-8812744
>Gm01:8813115-8813155
>Gm01:8813711-8813889
>Gm01:8814389-8814425
>Gm01:8814876-8814923
>Gm01:8815006-8815079
>Gm01:8815516-8815578
>Gm01:8815874-8815919
>Gm01:8815994-8816038
>Gm01:8816073-8816129
>Gm01:8818200-8818473
>Gm01:8821461-8821597
>Gm01:8824276-8824502
>Gm01:8824622-8824744
>Gm01:8824786-8824907
>Gm01:8825087-8825194
>Gm01:8829638-8829746
>Gm01:8829805-8829854
>Gm01:8829964-8830045
>Gm01:8830406-8835715
>Gm01:8844057-8844130
>Gm01:8844791-8844836
>Gm01:8852716-8853482
>Gm01:8853631-8854803
>Gm01:8854889-8855330
>Gm01:8856760-8857403
>Gm01:8857457-8859228
>Gm01:8859328-8868865
>Gm01:8869102-8869142
>Gm01:8870720-8870778
>Gm01:8870833-8870894
>Gm01:8871359-8871425
>Gm01:8872324-8872376
>Gm01:8872429-8872554
>Gm01:8873954-8874003
>Gm01:8874465-8874539
>Gm01:8879222-8879392
>Gm01:8880133-8880195
>Gm01:8880270-8880323
>Gm01:8881154-8881221
>Gm01:8881832-8881893
>Gm01:8881976-8882014
>Gm01:8882446-8882482
>Gm01:8883230-8883285
>Gm01:8883523-8883574
>Gm01:8884539-8884584
>Gm01:8884862-8884943
>Gm01:8885641-8885706
>Gm01:8885915-8886011
>Gm01:8886073-8886145
>Gm01:8887487-8890900
>Gm01:8890929-8893090
>Gm01:8895162-8895201
>Gm01:8895345-8895428
>Gm01:8895553-8895606
>Gm01:8897841-8897878
>Gm01:8898762-8898819
>Gm01:8899036-8905783
>Gm01:8906894-8906920
>Gm01:8907834-8907865
>Gm01:8910521-8910563
>Gm01:8914793-8917974
>Gm01:8918339-8918375
>Gm01:8920623-8920655
>Gm01:8920765-8920822
>Gm01:8921370-8921449
>Gm01:8921612-8922257
>Gm01:8922310-8922344
>Gm01:8923894-8924053
>Gm01:8924639-8924689
>Gm01:8925734-8925784
>Gm01:8926075-8926237
>Gm01:8928226-8928285
>Gm01:8928701-8929659
>Gm01:8929723-8930541
>Gm01:8930592-8931055
>Gm01:8931190-8931425
>Gm01:8931719-8932129
>Gm01:8932179-8932214
>Gm01:8932325-8932406
>Gm01:8932937-8933015
>Gm01:8933044-8933110
>Gm01:8934076-8934252
>Gm01:8934336-8934780
>Gm01:8939587-8941214
>Gm01:8942416-8942465
>Gm01:8943271-8943345
>Gm01:8943730-8943764
>Gm01:8945206-8945253
>Gm01:8945636-8945773
>Gm01:8945983-8946026
>Gm01:8946707-8946943
>Gm01:8947000-8947195
>Gm01:8947374-8947429
>Gm01:8950547-8951255
>Gm01:8953132-8953331
>Gm01:8953368-8953509
>Gm01:8953959-8954143
>Gm01:8954257-8955276
>Gm01:8955302-8955414
>Gm01:8955466-8957689
>Gm01:8957733-8958120
>Gm01:8958785-8958984
>Gm01:8959750-8959879
>Gm01:8959899-8960111
>Gm01:8960360-8961286
>Gm01:8961684-8961791
>Gm01:8962212-8962256
>Gm01:8962881-8962937
>Gm01:8963027-8963106
>Gm01:8966315-8966461
>Gm01:8969064-8974068
>Gm01:8974655-8974701
>Gm01:8980736-8981778
>Gm01:8982043-8982090
>Gm01:8982217-8983228
>Gm01:8983273-8983465
>Gm01:8984547-8985745
>Gm01:8987146-8987568
>Gm01:8987701-8987840
>Gm01:8987951-8988083
>Gm01:8988170-8988198
>Gm01:8988237-8988438
>Gm01:8988486-8988805
>Gm01:8988861-8989026
>Gm01:8989048-8989132
>Gm01:8989172-8989540
>Gm01:8989688-8989756
>Gm01:8989799-8990172
>Gm01:8990250-8990761
>Gm01:8990856-8991762
>Gm01:8991790-8992257
>Gm01:8992439-8992542
>Gm01:8992629-8992677
>Gm01:8992794-8992857
>Gm01:8993543-8993585
>Gm01:8993711-8994015
>Gm01:8994124-8994343
>Gm01:8994418-8994451
>Gm01:8999579-8999633
>Gm01:9001150-9001689
>Gm01:9001719-9002149
>Gm01:9002223-9002366
>Gm01:9002460-9002527
>Gm01:9002654-9002771
>Gm01:9003101-9003187
>Gm01:9003211-9003307
>Gm01:9003591-9004623
>Gm01:9010311-9010361
>Gm01:9010854-9010966
>Gm01:9011927-9012115
>Gm01:9012359-9012424
>Gm01:9015222-9015393
>Gm01:9016767-9016864
>Gm01:9021036-9021141
>Gm01:9027162-9027267
>Gm01:9029371-9029495
>Gm01:9029614-9029675
>Gm01:9030055-9030131
>Gm01:9030613-9030672
>Gm01:9030816-9033987
>Gm01:9034390-9034489
>Gm01:9035137-9035172
>Gm01:9035593-9035688
>Gm01:9035758-9035849
>Gm01:9035960-9036072
>Gm01:9036106-9036157
>Gm01:9036569-9036735
>Gm01:9037093-9037360
>Gm01:9037658-9037788
>Gm01:9038193-9038223
>Gm01:9042557-9042637
>Gm01:9042823-9042943
>Gm01:9043184-9043249
>Gm01:9043364-9043436
>Gm01:9043644-9043676
>Gm01:9043941-9043970
>Gm01:9045024-9045109
>Gm01:9045245-9045386
>Gm01:9045648-9045745
>Gm01:9045841-9045906
>Gm01:9046088-9046345
>Gm01:9046409-9046462
>Gm01:9046651-9046707
>Gm01:9046814-9046888
>Gm01:9047033-9047065
>Gm01:9047144-9047269
>Gm01:9047305-9047597
>Gm01:9047812-9047863
>Gm01:9047909-9048000
>Gm01:9049012-9049182
>Gm01:9049311-9049365
>Gm01:9052185-9052296
>Gm01:9058901-9058947
>Gm01:9059218-9059297
>Gm01:9059732-9060037
>Gm01:9060145-9060458
>Gm01:9060535-9060749
>Gm01:9060839-9060928
>Gm01:9061503-9061550
>Gm01:9062048-9062080
>Gm01:9062456-9062495
>Gm01:9063068-9063198
>Gm01:9065073-9065225
>Gm01:9065410-9065431
>Gm01:9065821-9066027
>Gm01:9066096-9066127
>Gm01:9066370-9066551
>Gm01:9066822-9066867
>Gm01:9067009-9067198
>Gm01:9067437-9067472
>Gm01:9067637-9067680
>Gm01:9067788-9067951
>Gm01:9068058-9068245
>Gm01:9068347-9068421
>Gm01:9068463-9068739
>Gm01:9069029-9069131
>Gm01:9070874-9071132
>Gm01:9073503-9073584
>Gm01:9073657-9073823
>Gm01:9073863-9077452
>Gm01:9077524-9077836
>Gm01:9077866-9078549
>Gm01:9078654-9078690
>Gm01:9078729-9078759
>Gm01:9080993-9081198
>Gm01:9081348-9081871
>Gm01:9085161-9085808
>Gm01:9086400-9086480
>Gm01:9086570-9086893
>Gm01:9086954-9087344
>Gm01:9087422-9087975
>Gm01:9088214-9088314
>Gm01:9088405-9088538
>Gm01:9088624-9088830
>Gm01:9089108-9092622
>Gm01:9092701-9092793
>Gm01:9092849-9092901
>Gm01:9093202-9093296
>Gm01:9093714-9093968
>Gm01:9094019-9094060
>Gm01:9094112-9096440
>Gm01:9096542-9096604
>Gm01:9096688-9097045
>Gm01:9097830-9097868
>Gm01:9098192-9098364
>Gm01:9098452-9098546
>Gm01:9099225-9099292
>Gm01:9100253-9100301
>Gm01:9102367-9104792
>Gm01:9105360-9105537
>Gm01:9106405-9106563
>Gm01:9106599-9106862
>Gm01:9109189-9109251
>Gm01:9111892-9113060
>Gm01:9113147-9114257
>Gm01:9114279-9115431
>Gm01:9115669-9115723
>Gm01:9115925-9116097
>Gm01:9116287-9116445
>Gm01:9116587-9116677
>Gm01:9116757-9117284
>Gm01:9117345-9118439
>Gm01:9118535-9119201
>Gm01:9119504-9119734
>Gm01:9119810-9120202
>Gm01:9120351-9120481
>Gm01:9120695-9142402
>Gm01:9142695-9144774
>Gm01:9144841-9145012
>Gm01:9145084-9145218
>Gm01:9145339-9150404
>Gm01:9150429-9150534
>Gm01:9150581-9151100
>Gm01:9151126-9156665
>Gm01:9156683-9158615
>Gm01:9158731-9160446
>Gm01:9160606-9160990
>Gm01:9161036-9161069
>Gm01:9161137-9161218
>Gm01:9161300-9161334
>Gm01:9161359-9161395
>Gm01:9161457-9161562
>Gm01:9163927-9163995
>Gm01:9164108-9164206
>Gm01:9167683-9167782
>Gm01:9170570-9170596
>Gm01:9176508-9176547
>Gm01:9179033-9179116
>Gm01:9179645-9179713
>Gm01:9182275-9184712
>Gm01:9184873-9185713
>Gm01:9185903-9185993
>Gm01:9188430-9188462
>Gm01:9189415-9192113
>Gm01:9193210-9193280
>Gm01:9193647-9193691
>Gm01:9194134-9194270
>Gm01:9194298-9194430
>Gm01:9194995-9195032
>Gm01:9196097-9196308
>Gm01:9196340-9196538
>Gm01:9196584-9197391
>Gm01:9197700-9197743
>Gm01:9198360-9198453
>Gm01:9199510-9199572
>Gm01:9199662-9202550
>Gm01:9202582-9203425
>Gm01:9203630-9203667
>Gm01:9204405-9205025
>Gm01:9207231-9207470
>Gm01:9207570-9207666
>Gm01:9209663-9209881
>Gm01:9210097-9210252
>Gm01:9215054-9215128
>Gm01:9215285-9215321
>Gm01:9215582-9215610
>Gm01:9215691-9225364
>Gm01:9225849-9225995
>Gm01:9226090-9226117
>Gm01:9228235-9228336
>Gm01:9228387-9228546
>Gm01:9228579-9228607
>Gm01:9230824-9231310
>Gm01:9232823-9232955
>Gm01:9233143-9233179
>Gm01:9233588-9233616
>Gm01:9234625-9234719
>Gm01:9236138-9236181
>Gm01:9238202-9239248
>Gm01:9240301-9240335
>Gm01:9240336-9240400
>Gm01:9241330-9241373
>Gm01:9242542-9242690
>Gm01:9243242-9243294
>Gm01:9243480-9243554
>Gm01:9244344-9244422
>Gm01:9246890-9246990
>Gm01:9247224-9247281
>Gm01:9248498-9248527
>Gm01:9250245-9250325
>Gm01:9252536-9252824
>Gm01:9257567-9257964
>Gm01:9258220-9258268
>Gm01:9259634-9259679
>Gm01:9261522-9261593
>Gm01:9267129-9272416
>Gm01:9272467-9272548
>Gm01:9275898-9275949
>Gm01:9277129-9277210
>Gm01:9278751-9278848
>Gm01:9279255-9279573
>Gm01:9280414-9280514
>Gm01:9281163-9281246
>Gm01:9285713-9285741
>Gm01:9286418-9286445
>Gm01:9288569-9288655
>Gm01:9288699-9288747
>Gm01:9288799-9295880
>Gm01:9295957-9296472
>Gm01:9296546-9298042
>Gm01:9298123-9299028
>Gm01:9299103-9302179
>Gm01:9302201-9302823
>Gm01:9302866-9303339
>Gm01:9303362-9303805
>Gm01:9303848-9304074
>Gm01:9306004-9307381
>Gm01:9308187-9308228
>Gm01:9308980-9309055
>Gm01:9313840-9313895
>Gm01:9315632-9315759
>Gm01:9316634-9317218
>Gm01:9317890-9317923
>Gm01:9317984-9318027
>Gm01:9318101-9318455
>Gm01:9318505-9318532
>Gm01:9318630-9318811
>Gm01:9318851-9320340
>Gm01:9320392-9321686
>Gm01:9321799-9322795
>Gm01:9323060-9323190
>Gm01:9323547-9323686
>Gm01:9323807-9324963
>Gm01:9325152-9325502
>Gm01:9325751-9325965
>Gm01:9326035-9326816
>Gm01:9327861-9327943
>Gm01:9329457-9329480
>Gm01:9329925-9330032
>Gm01:9330781-9330854
>Gm01:9331982-9332033
>Gm01:9339679-9339750
>Gm01:9341057-9341088
>Gm01:9341855-9341924
>Gm01:9346124-9349193
>Gm01:9349293-9359991
>Gm01:9361214-9361290
>Gm01:9361452-9362193
>Gm01:9362252-9362369
>Gm01:9362400-9362473
>Gm01:9362540-9362579
>Gm01:9362681-9362993
>Gm01:9363110-9371180
>Gm01:9371209-9371268
>Gm01:9371338-9371700
>Gm01:9371752-9371993
>Gm01:9372036-9372239
>Gm01:9372307-9372350
>Gm01:9372417-9373063
>Gm01:9373223-9373334
>Gm01:9373450-9373724
>Gm01:9373802-9374072
>Gm01:9374255-9374428
>Gm01:9374467-9374996
>Gm01:9375055-9375109
>Gm01:9375155-9375261
>Gm01:9375320-9375369
>Gm01:9375541-9375645
>Gm01:9375727-9375862
>Gm01:9375938-9376132
>Gm01:9376204-9376704
>Gm01:9381000-9382263
>Gm01:9382534-9382594
>Gm01:9382663-9382712
>Gm01:9383329-9383401
>Gm01:9383814-9383919
>Gm01:9383925-9384145
>Gm01:9384177-9384570
>Gm01:9384616-9384892
>Gm01:9384951-9385750
>Gm01:9385796-9386658
>Gm01:9386711-9386903
>Gm01:9387063-9387497
>Gm01:9387546-9388625
>Gm01:9388736-9389002
>Gm01:9389196-9389247
>Gm01:9389499-9389851
>Gm01:9389905-9400065
>Gm01:9400099-9400513
>Gm01:9400549-9404982
>Gm01:9405039-9405076
>Gm01:9405127-9405494
>Gm01:9405586-9409328
>Gm01:9409411-9409837
>Gm01:9409860-9410368
>Gm01:9410425-9411375
>Gm01:9411411-9412181
>Gm01:9412291-9412977
>Gm01:9413257-9413614
>Gm01:9413649-9414040
>Gm01:9414099-9415707
>Gm01:9415912-9416202
>Gm01:9416405-9416499
>Gm01:9416593-9416654
>Gm01:9416856-9417243
>Gm01:9417294-9417625
>Gm01:9417684-9418791
>Gm01:9418826-9420278
>Gm01:9420345-9422951
>Gm01:9423030-9423140
>Gm01:9423167-9423258
>Gm01:9423810-9424218
>Gm01:9424257-9424339
>Gm01:9424406-9424490
>Gm01:9424620-9424694
>Gm01:9424771-9424818
>Gm01:9425118-9425270
>Gm01:9425471-9425521
>Gm01:9425661-9427231
>Gm01:9427325-9427485
>Gm01:9427567-9427898
>Gm01:9427947-9427991
>Gm01:9428252-9428616
>Gm01:9428662-9428738
>Gm01:9428767-9428978
>Gm01:9429243-9429733
>Gm01:9429988-9430252
>Gm01:9430357-9430462
>Gm01:9430493-9430751
>Gm01:9430906-9430939
>Gm01:9431004-9431046
>Gm01:9431083-9431116
>Gm01:9431172-9431258
>Gm01:9431442-9431520
>Gm01:9431559-9431629
>Gm01:9431695-9431886
>Gm01:9432165-9432203
>Gm01:9432365-9432467
>Gm01:9432542-9432640
>Gm01:9432694-9436809
>Gm01:9437354-9437445
>Gm01:9437977-9438009
>Gm01:9438074-9438855
>Gm01:9438934-9439000
>Gm01:9439103-9439194
>Gm01:9439219-9439244
>Gm01:9439320-9439508
>Gm01:9439650-9439691
>Gm01:9439857-9439930
>Gm01:9439991-9440036
>Gm01:9442981-9443050
>Gm01:9444021-9444185
>Gm01:9444536-9444665
>Gm01:9445824-9445876
>Gm01:9446413-9446462
>Gm01:9447911-9447926
>Gm01:9449924-9450005
>Gm01:9451614-9451657
>Gm01:9455350-9455441
>Gm01:9455528-9455902
>Gm01:9455939-9456086
>Gm01:9456132-9456227
>Gm01:9457593-9457638
>Gm01:9458179-9460134
>Gm01:9460173-9461512
>Gm01:9462685-9463064
>Gm01:9463091-9463131
>Gm01:9464398-9474583
>Gm01:9475061-9475115
>Gm01:9475310-9475364
>Gm01:9475791-9476129
>Gm01:9477484-9478592
>Gm01:9479118-9479157
>Gm01:9479217-9479335
>Gm01:9479928-9479956
>Gm01:9480559-9480640
>Gm01:9482519-9482587
>Gm01:9483481-9483978
>Gm01:9486438-9486739
>Gm01:9486868-9486972
>Gm01:9488239-9488346
>Gm01:9488495-9488681
>Gm01:9488721-9488853
>Gm01:9489881-9489972
>Gm01:9493199-9493485
>Gm01:9493544-9494110
>Gm01:9494138-9494240
>Gm01:9494299-9494473
>Gm01:9494848-9495065
>Gm01:9495126-9495248
>Gm01:9495369-9495426
>Gm01:9495485-9495534
>Gm01:9495755-9495838
>Gm01:9495984-9496154
>Gm01:9496827-9497362
>Gm01:9497401-9497487
>Gm01:9497636-9497793
>Gm01:9497857-9497979
>Gm01:9498042-9498518
>Gm01:9498607-9498764
>Gm01:9498819-9499589
>Gm01:9505817-9505920
>Gm01:9506553-9506802
>Gm01:9506954-9507003
>Gm01:9507082-9507210
>Gm01:9507553-9507583
>Gm01:9512305-9513290
>Gm01:9513319-9513611
>Gm01:9513722-9515506
>Gm01:9515549-9516445
>Gm01:9519029-9519069
>Gm01:9519342-9519425
>Gm01:9519655-9519909
>Gm01:9523619-9525196
>Gm01:9527065-9527123
>Gm01:9531600-9531752
>Gm01:9532512-9532906
>Gm01:9536727-9536764
>Gm01:9536921-9536948
>Gm01:9537100-9537130
>Gm01:9537192-9537223
>Gm01:9540642-9541209
>Gm01:9541318-9541486
>Gm01:9541528-9541860
>Gm01:9546471-9546513
>Gm01:9548991-9549071
>Gm01:9549135-9549410
>Gm01:9549444-9559232
>Gm01:9559291-9559475
>Gm01:9559736-9559912
>Gm01:9559945-9560308
>Gm01:9560351-9560512
>Gm01:9560622-9560797
>Gm01:9560897-9562758
>Gm01:9562896-9562988
>Gm01:9563113-9563148
>Gm01:9563177-9563223
>Gm01:9563324-9563381
>Gm01:9563765-9563824
>Gm01:9563946-9564097
>Gm01:9564385-9564517
>Gm01:9564606-9564803
>Gm01:9565469-9566435
>Gm01:9566521-9566550
>Gm01:9566766-9566812
>Gm01:9567584-9567641
>Gm01:9570241-9570451
>Gm01:9570566-9570646
>Gm01:9570846-9570972
>Gm01:9571497-9571574
>Gm01:9571622-9571664
>Gm01:9571978-9572011
>Gm01:9572642-9572693
>Gm01:9574138-9574220
>Gm01:9577474-9577501
>Gm01:9578949-9579200
>Gm01:9581953-9582003
>Gm01:9582566-9582683
>Gm01:9582683-9582734
>Gm01:9582914-9583026
>Gm01:9583385-9583507
>Gm01:9584032-9584112
>Gm01:9584480-9584631
>Gm01:9584934-9585170
>Gm01:9585339-9585433
>Gm01:9585621-9585695
>Gm01:9587995-9606340
>Gm01:9607057-9607174
>Gm01:9607307-9607371
>Gm01:9607524-9607563
>Gm01:9607721-9608031
>Gm01:9608272-9608300
>Gm01:9609380-9611185
>Gm01:9611283-9612112
>Gm01:9615543-9615580
>Gm01:9615799-9615894
>Gm01:9615974-9616518
>Gm01:9616562-9617372
>Gm01:9617496-9617567
>Gm01:9619785-9619844
>Gm01:9619996-9620059
>Gm01:9621168-9621240
>Gm01:9626519-9626544
>Gm01:9630683-9633074
>Gm01:9634067-9634366
>Gm01:9639271-9639493
>Gm01:9640292-9640324
>Gm01:9641889-9642042
>Gm01:9643779-9643862
>Gm01:9646818-9646899
>Gm01:9646983-9647062
>Gm01:9647953-9648589
>Gm01:9648628-9649231
>Gm01:9649324-9649397
>Gm01:9650295-9650326
>Gm01:9650365-9650434
>Gm01:9651096-9651155
>Gm01:9651248-9651413
>Gm01:9651469-9651520
>Gm01:9651933-9652791
>Gm01:9653863-9654037
>Gm01:9654822-9654989
>Gm01:9656138-9657728
>Gm01:9658271-9658318
>Gm01:9658416-9658524
>Gm01:9658899-9658957
>Gm01:9660893-9660976
>Gm01:9661219-9661273
>Gm01:9661399-9661580
>Gm01:9663481-9663535
>Gm01:9663835-9663945
>Gm01:9663975-9664092
>Gm01:9664269-9664669
>Gm01:9664736-9676858
>Gm01:9677018-9677116
>Gm01:9677155-9677621
>Gm01:9677685-9679314
>Gm01:9679426-9679511
>Gm01:9679567-9679655
>Gm01:9679718-9679840
>Gm01:9679892-9680437
>Gm01:9680480-9680545
>Gm01:9680639-9680874
>Gm01:9680906-9680953
>Gm01:9681030-9681217
>Gm01:9681346-9681549
>Gm01:9681799-9682040
>Gm01:9682165-9682281
>Gm01:9682323-9682754
>Gm01:9682789-9683374
>Gm01:9683403-9683526
>Gm01:9683693-9684086
>Gm01:9684145-9684997
>Gm01:9685114-9686745
>Gm01:9687061-9687112
>Gm01:9687209-9687321
>Gm01:9687354-9687577
>Gm01:9687683-9687724
>Gm01:9688682-9688764
>Gm01:9688859-9688894
>Gm01:9688976-9689282
>Gm01:9689505-9689546
>Gm01:9689929-9689985
>Gm01:9690185-9690283
>Gm01:9690323-9690415
>Gm01:9690621-9690652
>Gm01:9690775-9690899
>Gm01:9693386-9694418
>Gm01:9695207-9695284
>Gm01:9695887-9696621
>Gm01:9696649-9702127
>Gm01:9702796-9702911
>Gm01:9703821-9703868
>Gm01:9703981-9704034
>Gm01:9704512-9704625
>Gm01:9705141-9705209
>Gm01:9708331-9709846
>Gm01:9709886-9710028
>Gm01:9710915-9710988
>Gm01:9711123-9711178
>Gm01:9711334-9711453
>Gm01:9711610-9711656
>Gm01:9711857-9713732
>Gm01:9715430-9715496
>Gm01:9715605-9715647
>Gm01:9716141-9716181
>Gm01:9717704-9717747
>Gm01:9718095-9718372
>Gm01:9718512-9718562
>Gm01:9718612-9718694
>Gm01:9719816-9720270
>Gm01:9720550-9720603
>Gm01:9721479-9721493
>Gm01:9722328-9722422
>Gm01:9723855-9723958
>Gm01:9724840-9724905
>Gm01:9725087-9725176
>Gm01:9726423-9726496
>Gm01:9726545-9726655
>Gm01:9726671-9726829
>Gm01:9727346-9727420
>Gm01:9727989-9728104
>Gm01:9728450-9728507
>Gm01:9728674-9728718
>Gm01:9728770-9729068
>Gm01:9729172-9729261
>Gm01:9729469-9729541
>Gm01:9729671-9731981
>Gm01:9732021-9732327
>Gm01:9734365-9734443
>Gm01:9734507-9734598
>Gm01:9735974-9736012
>Gm01:9737657-9737822
>Gm01:9737862-9738166
>Gm01:9738226-9738258
>Gm01:9738367-9738435
>Gm01:9738508-9738546
>Gm01:9738809-9738877
>Gm01:9738944-9738984
>Gm01:9739270-9739339
>Gm01:9741644-9741797
>Gm01:9742267-9742443
>Gm01:9742492-9742524
>Gm01:9742621-9742651
>Gm01:9742777-9743713
>Gm01:9743742-9744146
>Gm01:9744175-9744960
>Gm01:9745061-9745172
>Gm01:9745588-9745775
>Gm01:9745828-9745875
>Gm01:9745968-9746014
>Gm01:9746257-9746453
>Gm01:9747945-9747994
>Gm01:9749420-9749587
>Gm01:9749712-9749756
>Gm01:9749846-9749874
>Gm01:9749910-9749939
>Gm01:9750020-9750196
>Gm01:9750662-9750706
>Gm01:9752413-9752486
>Gm01:9752620-9752672
>Gm01:9753240-9753314
>Gm01:9755812-9755855
>Gm01:9755915-9755942
>Gm01:9757338-9757565
>Gm01:9757641-9757727
>Gm01:9757824-9757918
>Gm01:9758077-9760899
>Gm01:9763575-9765544
>Gm01:9766619-9766669
>Gm01:9766967-9767082
>Gm01:9767127-9768137
>Gm01:9769478-9769552
>Gm01:9769731-9769775
>Gm01:9769892-9769933
>Gm01:9770211-9770250
>Gm01:9770699-9770905
>Gm01:9770989-9771108
>Gm01:9773741-9773781
>Gm01:9773918-9773953
>Gm01:9774038-9774137
>Gm01:9776180-9776235
>Gm01:9777535-9777920
>Gm01:9778199-9778374
>Gm01:9778501-9785207
>Gm01:9785277-9785511
>Gm01:9785559-9786397
>Gm01:9786423-9786752
>Gm01:9786800-9788615
>Gm01:9788703-9788822
>Gm01:9788909-9789374
>Gm01:9789506-9789623
>Gm01:9789670-9789957
>Gm01:9790006-9790070
>Gm01:9795238-9795290
>Gm01:9795487-9796843
>Gm01:9796881-9797157
>Gm01:9797235-9799619
>Gm01:9799652-9799717
>Gm01:9799757-9802272
>Gm01:9802287-9802692
>Gm01:9802840-9803103
>Gm01:9803255-9803545
>Gm01:9803613-9803962
>Gm01:9804210-9804427
>Gm01:9804496-9805128
>Gm01:9805307-9805356
>Gm01:9805447-9805511
>Gm01:9808299-9808377
>Gm01:9808609-9808648
>Gm01:9813146-9813188
>Gm01:9813408-9813513
>Gm01:9814509-9814550
>Gm01:9814857-9815032
>Gm01:9815630-9815688
>Gm01:9817338-9817410
>Gm01:9818739-9818781
>Gm01:9818817-9819013
>Gm01:9819128-9819359
>Gm01:9819428-9820181
>Gm01:9820226-9820415
>Gm01:9820457-9821626
>Gm01:9821653-9821871
>Gm01:9821907-9823030
>Gm01:9823128-9823208
>Gm01:9823332-9824191
>Gm01:9824239-9824304
>Gm01:9824537-9824717
>Gm01:9824943-9825048
>Gm01:9825104-9825422
>Gm01:9825450-9826525
>Gm01:9826553-9827502
>Gm01:9827580-9830197
>Gm01:9830211-9830284
>Gm01:9831200-9832025
>Gm01:9832072-9832359
>Gm01:9835958-9836010
>Gm01:9839107-9839148
>Gm01:9841863-9841943
>Gm01:9842011-9842207
>Gm01:9842259-9842323
>Gm01:9842789-9842833
>Gm01:9843052-9843136
>Gm01:9846074-9846160
>Gm01:9846187-9846291
>Gm01:9847847-9848240
>Gm01:9848274-9849770
>Gm01:9849808-9862221
>Gm01:9862311-9862340
>Gm01:9862534-9862587
>Gm01:9862658-9862895
>Gm01:9866071-9866097
>Gm01:9866571-9866624
>Gm01:9866826-9872387
>Gm01:9872436-9874082
>Gm01:9874124-9874899
>Gm01:9880346-9880626
>Gm01:9882153-9882174
>Gm01:9882274-9882324
>Gm01:9883170-9883256
>Gm01:9883432-9883631
>Gm01:9886061-9887337
>Gm01:9887596-9887652
>Gm01:9888290-9889077
>Gm01:9889105-9890269
>Gm01:9890324-9890625
>Gm01:9890748-9891435
>Gm01:9891580-9891735
>Gm01:9891887-9891928
>Gm01:9892085-9892344
>Gm01:9892476-9892548
>Gm01:9892642-9892771
>Gm01:9892860-9892960
>Gm01:9892992-9893296
>Gm01:9893379-9893548
>Gm01:9893673-9893837
>Gm01:9893941-9893989
>Gm01:9894123-9894229
>Gm01:9894277-9894426
>Gm01:9894543-9894734
>Gm01:9894802-9894852
>Gm01:9894935-9897563
>Gm01:9897580-9897719
>Gm01:9902047-9902116
>Gm01:9905185-9906147
>Gm01:9906925-9908071
>Gm01:9908310-9908346
>Gm01:9908608-9908786
>Gm01:9909435-9909610
>Gm01:9910838-9910924
>Gm01:9910958-9911078
>Gm01:9913106-9913156
>Gm01:9913505-9913548
>Gm01:9921573-9921641
>Gm01:9923884-9923939
>Gm01:9924686-9925137
>Gm01:9925233-9925316
>Gm01:9925386-9927944
>Gm01:9928593-9928663
>Gm01:9929294-9929338
>Gm01:9929727-9930674
>Gm01:9930743-9931400
>Gm01:9931673-9932729
>Gm01:9932794-9935996
>Gm01:9936115-9938704
>Gm01:9938812-9938887
>Gm01:9939417-9939546
>Gm01:9943064-9943127
>Gm01:9943286-9943330
>Gm01:9943484-9943565
>Gm01:9943599-9943823
>Gm01:9946345-9946371
>Gm01:9949960-9950001
>Gm01:9950183-9950383
>Gm01:9950438-9950511
>Gm01:9950614-9956817
>Gm01:9957016-9957173
>Gm01:9957477-9957804
>Gm01:9957888-9958210
>Gm01:9958259-9958345
>Gm01:9958441-9958583
>Gm01:9958653-9958737
>Gm01:9958898-9964957
>Gm01:9965025-9965055
>Gm01:9965102-9965230
>Gm01:9965270-9966028
>Gm01:9966161-9966313
>Gm01:9966356-9966396
>Gm01:9966508-9967156
>Gm01:9967217-9967253
>Gm01:9967301-9967339
>Gm01:9967370-9967445
>Gm01:9967526-9967636
>Gm01:9967714-9968342
>Gm01:9968416-9968763
>Gm01:9968797-9969117
>Gm01:9969160-9969601
>Gm01:9969673-9970460
>Gm01:9970496-9970857
>Gm01:9970910-9971078
>Gm01:9973002-9979073
>Gm01:9979684-9979728
>Gm01:9982243-9982304
>Gm01:9982946-9982980
>Gm01:9983156-9983193
>Gm01:9983283-9983358
>Gm01:9986352-9986529
>Gm01:9986569-9986647
>Gm01:9987657-9993467
>Gm01:9993515-9995294
>Gm01:9995319-9995644
>Gm01:9995671-9996154
>Gm01:9996664-9997255
>Gm01:9997313-9997496
>Gm01:9997552-9997610
>Gm01:9997700-9997830
>Gm01:9998567-10000171
>Gm01:10000227-10001580
>Gm01:10001625-10002425
>Gm01:10002508-10006791
>Gm01:10006816-10007689
>Gm01:10007848-10007899
>Gm01:10014335-10014407
>Gm01:10014446-10014681
>Gm01:10014721-10014972
>Gm01:10015425-10015549
>Gm01:10017512-10019050
>Gm01:10020846-10020890
>Gm01:10021995-10022046
>Gm01:10023546-10023591
>Gm01:10023849-10023902
>Gm01:10025683-10025737
>Gm01:10029601-10029801
>Gm01:10029960-10030244
>Gm01:10030287-10030526
>Gm01:10030566-10031316
>Gm01:10031340-10031637
>Gm01:10032685-10032834
>Gm01:10038354-10039005
>Gm01:10039491-10039675
>Gm01:10040014-10040093
>Gm01:10040186-10040246
>Gm01:10040284-10040388
>Gm01:10041058-10046026
>Gm01:10046624-10046669
>Gm01:10046714-10049254
>Gm01:10049290-10049323
>Gm01:10049371-10049694
>Gm01:10049863-10049955
>Gm01:10049988-10050035
>Gm01:10054029-10054156
>Gm01:10054236-10054380
>Gm01:10054580-10054626
>Gm01:10054993-10055019
>Gm01:10055084-10055120
>Gm01:10055253-10055326
>Gm01:10055406-10055526
>Gm01:10055588-10055816
>Gm01:10056055-10056109
>Gm01:10056386-10056432
>Gm01:10058031-10058089
>Gm01:10061552-10061671
>Gm01:10061964-10062030
>Gm01:10062099-10062448
>Gm01:10062472-10062946
>Gm01:10063030-10063182
>Gm01:10063235-10063570
>Gm01:10063781-10063981
>Gm01:10064091-10064553
>Gm01:10064679-10064998
>Gm01:10065014-10065337
>Gm01:10065400-10066080
>Gm01:10066209-10066511
>Gm01:10066555-10069832
>Gm01:10069877-10070257
>Gm01:10070356-10070490
>Gm01:10070514-10071107
>Gm01:10071185-10071291
>Gm01:10071312-10071349
>Gm01:10071391-10071577
>Gm01:10071695-10072900
>Gm01:10072992-10073191
>Gm01:10073493-10073816
>Gm01:10073851-10073896
>Gm01:10074011-10074355
>Gm01:10074387-10074425
>Gm01:10074472-10074537
>Gm01:10074592-10074691
>Gm01:10075069-10075293
>Gm01:10075376-10075411
>Gm01:10075581-10076157
>Gm01:10076253-10076507
>Gm01:10076549-10077254
>Gm01:10077290-10078704
>Gm01:10078730-10078923
>Gm01:10079030-10079161
>Gm01:10079227-10083937
>Gm01:10083984-10084980
>Gm01:10085089-10085115
>Gm01:10085816-10085856
>Gm01:10085933-10085999
>Gm01:10087145-10087182
>Gm01:10091964-10092028
>Gm01:10092526-10092553
>Gm01:10093935-10094049
>Gm01:10095235-10095262
>Gm01:10097029-10097071
>Gm01:10097426-10097467
>Gm01:10097805-10098471
>Gm01:10098568-10098689
>Gm01:10098728-10102910
>Gm01:10102978-10103427
>Gm01:10103461-10104157
>Gm01:10104202-10107180
>Gm01:10107208-10107871
>Gm01:10107966-10108066
>Gm01:10108213-10108598
>Gm01:10108621-10108894
>Gm01:10108933-10110973
>Gm01:10111017-10114070
>Gm01:10114143-10114244
>Gm01:10114314-10114474
>Gm01:10115142-10115175
>Gm01:10117427-10117586
>Gm01:10117704-10117783
>Gm01:10117810-10118031
>Gm01:10118223-10118345
>Gm01:10118817-10118868
>Gm01:10119090-10119550
>Gm01:10119576-10119838
>Gm01:10120076-10120149
>Gm01:10120821-10120937
>Gm01:10121350-10121456
>Gm01:10122572-10124798
>Gm01:10124934-10125255
>Gm01:10125291-10127464
>Gm01:10127494-10129617
>Gm01:10129654-10132019
>Gm01:10132714-10132756
>Gm01:10138987-10139267
>Gm01:10139731-10140579
>Gm01:10142397-10142544
>Gm01:10143007-10143160
>Gm01:10143366-10143537
>Gm01:10143679-10143863
>Gm01:10143947-10144103
>Gm01:10144326-10144394
>Gm01:10145148-10145249
>Gm01:10145286-10145648
>Gm01:10146028-10146230
>Gm01:10147145-10147176
>Gm01:10147258-10170961
>Gm01:10171066-10171104
>Gm01:10171730-10171846
>Gm01:10172001-10172205
>Gm01:10173192-10178199
>Gm01:10178231-10178288
>Gm01:10178330-10178659
>Gm01:10178732-10179294
>Gm01:10179339-10181248
>Gm01:10181298-10181385
>Gm01:10181417-10182563
>Gm01:10182681-10221857
>Gm01:10224819-10224858
>Gm01:10225384-10232587
>Gm01:10232728-10232766
>Gm01:10233174-10238105
>Gm01:10239475-10239575
>Gm01:10239641-10239926
>Gm01:10239961-10240378
>Gm01:10240487-10240517
>Gm01:10240892-10240980
>Gm01:10241027-10241229
>Gm01:10241303-10241541
>Gm01:10241639-10241769
>Gm01:10241879-10241919
>Gm01:10242064-10242118
>Gm01:10242205-10242530
>Gm01:10242777-10243150
>Gm01:10243317-10243407
>Gm01:10243771-10265157
>Gm01:10265185-10266875
>Gm01:10266912-10270733
>Gm01:10270849-10272138
>Gm01:10272330-10272562
>Gm01:10273591-10273643
>Gm01:10274185-10274230
>Gm01:10274419-10274638
>Gm01:10274719-10276289
>Gm01:10276325-10277408
>Gm01:10277449-10278413
>Gm01:10278461-10278516
>Gm01:10280457-10280510
>Gm01:10280761-10280799
>Gm01:10282182-10285900
>Gm01:10286450-10286682
>Gm01:10288476-10288596
>Gm01:10289059-10289212
>Gm01:10289418-10289589
>Gm01:10289731-10289915
>Gm01:10289999-10290155
>Gm01:10290378-10290446
>Gm01:10291147-10291806
>Gm01:10292078-10292265
>Gm01:10293412-10293470
>Gm01:10294670-10296237
>Gm01:10296501-10296556
>Gm01:10297182-10297298
>Gm01:10297518-10297578
>Gm01:10297931-10297984
>Gm01:10298138-10311064
>Gm01:10311164-10313992
>Gm01:10314488-10314914
>Gm01:10314967-10315132
>Gm01:10315164-10319224
>Gm01:10319245-10321350
>Gm01:10321499-10321589
>Gm01:10322028-10322099
>Gm01:10322353-10322389
>Gm01:10322987-10323164
>Gm01:10323214-10324987
>Gm01:10325029-10325321
>Gm01:10325405-10325551
>Gm01:10325580-10327029
>Gm01:10327067-10334930
>Gm01:10335020-10335081
>Gm01:10335105-10335174
>Gm01:10335217-10335266
>Gm01:10335785-10335901
>Gm01:10335942-10339682
>Gm01:10339804-10339995
>Gm01:10340161-10340274
>Gm01:10340408-10340487
>Gm01:10341121-10341166
>Gm01:10341293-10342000
>Gm01:10342051-10342199
>Gm01:10342251-10342428
>Gm01:10342466-10342669
>Gm01:10342735-10343793
>Gm01:10345755-10345927
>Gm01:10345968-10346096
>Gm01:10346969-10347034
>Gm01:10348012-10348260
>Gm01:10349227-10354688
>Gm01:10355407-10355554
>Gm01:10356017-10356170
>Gm01:10356376-10356547
>Gm01:10356689-10356873
>Gm01:10356957-10357113
>Gm01:10357336-10357404
>Gm01:10358104-10360778
>Gm01:10360795-10369593
>Gm01:10369703-10370303
>Gm01:10370533-10370741
>Gm01:10371028-10371114
>Gm01:10371647-10371693
>Gm01:10371783-10386169
>Gm01:10386936-10387052
>Gm01:10387181-10387454
>Gm01:10387548-10396097
>Gm01:10396136-10401683
>Gm01:10401824-10401898
>Gm01:10403272-10403311
>Gm01:10403925-10404029
>Gm01:10405067-10406685
>Gm01:10407061-10407127
>Gm01:10407190-10408514
>Gm01:10409001-10409477
>Gm01:10409515-10409555
>Gm01:10409719-10409882
>Gm01:10410401-10412015
>Gm01:10412142-10412296
>Gm01:10412399-10412424
>Gm01:10412479-10412603
>Gm01:10412716-10414493
>Gm01:10414643-10414740
>Gm01:10414815-10414867
>Gm01:10414954-10414970
>Gm01:10415178-10415220
>Gm01:10415276-10420831
>Gm01:10420873-10420963
>Gm01:10421002-10421541
>Gm01:10421581-10422230
>Gm01:10423644-10423695
>Gm01:10423870-10424883
>Gm01:10424914-10426188
>Gm01:10426238-10426329
>Gm01:10426368-10427266
>Gm01:10427333-10427777
>Gm01:10427814-10427914
>Gm01:10427965-10429027
>Gm01:10429078-10429310
>Gm01:10429432-10441750
>Gm01:10441786-10447590
>Gm01:10447622-10455301
>Gm01:10455351-10455471
>Gm01:10455531-10455904
>Gm01:10456119-10456327
>Gm01:10456517-10456598
>Gm01:10456663-10459308
>Gm01:10459864-10460092
>Gm01:10460999-10461119
>Gm01:10461243-10461296
>Gm01:10463346-10464012
>Gm01:10464045-10469680
>Gm01:10469713-10469812
>Gm01:10469842-10471381
>Gm01:10471650-10471722
>Gm01:10471942-10471985
>Gm01:10472138-10472181
>Gm01:10474141-10474297
>Gm01:10478602-10478679
>Gm01:10478834-10479421
>Gm01:10479450-10482318
>Gm01:10482351-10483357
>Gm01:10483421-10488345
>Gm01:10490950-10490964
>Gm01:10490993-10496134
>Gm01:10496234-10496256
>Gm01:10496375-10498750
>Gm01:10498829-10499210
>Gm01:10499256-10500956
>Gm01:10500983-10501667
>Gm01:10501685-10502593
>Gm01:10502626-10503693
>Gm01:10508753-10508793
>Gm01:10508980-10509021
>Gm01:10511845-10517658
>Gm01:10517879-10518120
>Gm01:10518165-10519146
>Gm01:10519862-10520195
>Gm01:10520252-10520280
>Gm01:10520361-10520564
>Gm01:10520654-10520704
>Gm01:10520788-10520929
>Gm01:10521039-10522659
>Gm01:10522680-10522793
>Gm01:10522879-10523124
>Gm01:10523176-10523408
>Gm01:10523433-10524228
>Gm01:10524286-10524524
>Gm01:10524563-10524860
>Gm01:10524999-10525200
>Gm01:10525237-10525476
>Gm01:10525548-10525690
>Gm01:10525854-10526201
>Gm01:10526556-10526722
>Gm01:10526952-10528354
>Gm01:10528462-10529289
>Gm01:10529326-10535436
>Gm01:10535554-10535756
>Gm01:10535809-10535965
>Gm01:10536197-10536225
>Gm01:10536259-10536362
>Gm01:10536395-10536442
>Gm01:10536918-10537013
>Gm01:10537138-10537166
>Gm01:10537191-10537481
>Gm01:10537612-10537730
>Gm01:10537799-10537857
>Gm01:10538034-10538070
>Gm01:10538137-10538172
>Gm01:10538322-10538352
>Gm01:10538531-10538603
>Gm01:10538664-10538800
>Gm01:10538877-10539116
>Gm01:10539184-10540415
>Gm01:10540467-10540613
>Gm01:10540659-10541222
>Gm01:10541346-10541477
>Gm01:10541566-10541703
>Gm01:10541739-10541943
>Gm01:10542144-10542183
>Gm01:10542336-10544318
>Gm01:10544460-10544662
>Gm01:10544819-10544867
>Gm01:10545125-10546269
>Gm01:10546551-10546719
>Gm01:10547145-10547528
>Gm01:10547569-10547631
>Gm01:10547813-10547872
>Gm01:10547881-10548036
>Gm01:10548060-10548236
>Gm01:10548523-10548629
>Gm01:10548656-10548730
>Gm01:10548843-10549553
>Gm01:10549589-10549745
>Gm01:10549847-10550682
>Gm01:10550822-10551205
>Gm01:10551263-10552320
>Gm01:10552401-10552465
>Gm01:10552518-10552603
>Gm01:10552735-10552912
>Gm01:10553076-10553121
>Gm01:10553181-10553245
>Gm01:10553282-10553407
>Gm01:10553499-10553572
>Gm01:10553583-10553772
>Gm01:10554648-10554693
>Gm01:10555332-10555440
>Gm01:10555599-10555706
>Gm01:10555830-10555937
>Gm01:10556178-10556216
>Gm01:10558813-10559030
>Gm01:10559290-10559478
>Gm01:10559497-10559527
>Gm01:10559966-10560249
>Gm01:10561109-10561827
>Gm01:10561852-10566398
>Gm01:10566491-10566598
>Gm01:10566626-10570072
>Gm01:10573130-10573176
>Gm01:10575685-10575725
>Gm01:10577014-10577136
>Gm01:10577437-10577547
>Gm01:10581651-10581727
>Gm01:10583820-10583861
>Gm01:10586311-10586356
>Gm01:10586451-10586584
>Gm01:10586628-10586741
>Gm01:10586949-10587367
>Gm01:10587428-10587689
>Gm01:10587752-10587975
>Gm01:10588083-10588296
>Gm01:10588334-10588574
>Gm01:10588644-10589188
>Gm01:10589239-10589446
>Gm01:10589509-10589606
>Gm01:10589631-10589711
>Gm01:10589736-10590109
>Gm01:10590250-10590508
>Gm01:10591997-10592049
>Gm01:10592647-10592681
>Gm01:10592728-10592772
>Gm01:10593219-10596590
>Gm01:10596626-10600629
>Gm01:10600751-10600825
>Gm01:10603023-10603146
>Gm01:10603909-10603939
>Gm01:10604848-10624354
>Gm01:10625268-10626429
>Gm01:10626939-10626972
>Gm01:10627042-10630954
>Gm01:10631033-10633298
>Gm01:10633359-10633598
>Gm01:10633674-10638432
>Gm01:10638487-10638520
>Gm01:10638687-10638753
>Gm01:10639868-10640970
>Gm01:10643221-10643275
>Gm01:10643433-10643525
>Gm01:10643656-10644848
>Gm01:10646432-10651805
>Gm01:10652123-10652748
>Gm01:10653240-10653311
>Gm01:10653589-10653669
>Gm01:10653780-10653832
>Gm01:10654101-10654290
>Gm01:10654403-10654452
>Gm01:10654503-10654569
>Gm01:10655583-10655624
>Gm01:10655739-10655855
>Gm01:10656379-10656415
>Gm01:10656876-10656955
>Gm01:10657067-10657468
>Gm01:10658784-10659946
>Gm01:10659997-10660156
>Gm01:10660210-10660338
>Gm01:10660367-10664070
>Gm01:10664113-10664887
>Gm01:10664933-10665413
>Gm01:10665486-10672306
>Gm01:10672374-10672421
>Gm01:10672452-10672513
>Gm01:10672575-10674216
>Gm01:10674562-10676410
>Gm01:10677503-10677592
>Gm01:10677627-10684157
>Gm01:10684211-10684687
>Gm01:10684944-10685058
>Gm01:10685246-10685821
>Gm01:10685937-10686188
>Gm01:10686402-10686631
>Gm01:10687020-10687192
>Gm01:10687592-10687632
>Gm01:10687810-10688071
>Gm01:10688464-10688794
>Gm01:10688871-10689030
>Gm01:10689138-10689231
>Gm01:10689395-10689447
>Gm01:10689527-10689579
>Gm01:10689829-10689912
>Gm01:10690080-10690143
>Gm01:10690532-10690621
>Gm01:10691648-10691706
>Gm01:10691887-10692588
>Gm01:10692703-10694095
>Gm01:10694385-10694420
>Gm01:10698199-10698224
>Gm01:10698904-10698927
>Gm01:10701424-10701466
>Gm01:10705760-10705885
>Gm01:10706028-10706070
>Gm01:10706226-10709294
>Gm01:10709484-10709710
>Gm01:10710334-10710368
>Gm01:10710451-10710490
>Gm01:10710561-10710746
>Gm01:10710945-10711039
>Gm01:10711154-10711255
>Gm01:10711633-10711799
>Gm01:10711943-10712090
>Gm01:10712141-10712688
>Gm01:10712773-10712810
>Gm01:10712929-10712980
>Gm01:10713040-10713124
>Gm01:10713170-10713200
>Gm01:10713320-10713440
>Gm01:10713546-10713619
>Gm01:10714110-10714398
>Gm01:10714453-10714523
>Gm01:10714585-10714663
>Gm01:10715317-10715546
>Gm01:10715679-10715797
>Gm01:10716018-10716148
>Gm01:10716455-10716528
>Gm01:10716565-10716774
>Gm01:10716817-10716876
>Gm01:10716913-10717025
>Gm01:10717058-10717083
>Gm01:10717614-10719603
>Gm01:10719664-10719822
>Gm01:10719842-10719947
>Gm01:10720064-10720187
>Gm01:10722529-10722645
>Gm01:10723714-10723767
>Gm01:10723811-10723844
>Gm01:10732115-10732194
>Gm01:10732381-10732422
>Gm01:10732707-10733084
>Gm01:10733191-10733222
>Gm01:10733258-10733315
>Gm01:10733516-10733561
>Gm01:10733647-10733683
>Gm01:10733936-10733996
>Gm01:10734128-10734183
>Gm01:10735264-10735354
>Gm01:10735413-10735473
>Gm01:10735920-10735962
>Gm01:10736222-10736378
>Gm01:10736466-10736494
>Gm01:10736612-10736772
>Gm01:10736912-10737060
>Gm01:10737135-10739436
>Gm01:10739532-10739644
>Gm01:10739692-10739954
>Gm01:10740213-10740238
>Gm01:10740334-10740521
>Gm01:10740607-10740697
>Gm01:10740799-10740889
>Gm01:10741009-10741234
>Gm01:10741331-10741986
>Gm01:10742015-10742317
>Gm01:10742378-10742565
>Gm01:10742625-10743397
>Gm01:10743504-10744474
>Gm01:10744602-10744843
>Gm01:10745028-10748270
>Gm01:10748305-10748606
>Gm01:10748847-10748930
>Gm01:10749009-10749149
>Gm01:10749250-10749333
>Gm01:10749405-10749452
>Gm01:10749475-10749531
>Gm01:10749575-10749756
>Gm01:10749802-10749829
>Gm01:10750099-10751196
>Gm01:10751311-10751340
>Gm01:10751422-10751496
>Gm01:10751586-10751616
>Gm01:10751755-10751867
>Gm01:10751940-10751987
>Gm01:10752139-10752237
>Gm01:10752440-10752627
>Gm01:10752686-10752797
>Gm01:10752823-10752852
>Gm01:10753041-10753070
>Gm01:10753145-10753283
>Gm01:10753354-10753493
>Gm01:10753872-10753956
>Gm01:10754024-10754065
>Gm01:10754113-10754195
>Gm01:10754496-10754640
>Gm01:10754820-10754879
>Gm01:10757333-10757462
>Gm01:10757605-10757635
>Gm01:10757861-10757902
>Gm01:10759425-10759439
>Gm01:10759607-10759700
>Gm01:10760069-10760257
>Gm01:10760339-10760403
>Gm01:10762087-10762202
>Gm01:10765026-10765070
>Gm01:10765071-10765116
>Gm01:10769206-10769407
>Gm01:10769523-10769567
>Gm01:10770790-10770810
>Gm01:10770910-10770941
>Gm01:10771174-10771316
>Gm01:10771595-10771627
>Gm01:10772408-10772423
>Gm01:10776030-10776452
>Gm01:10780454-10780526
>Gm01:10780626-10780666
>Gm01:10781121-10781182
>Gm01:10783268-10784668
>Gm01:10786212-10787737
>Gm01:10788246-10788309
>Gm01:10788395-10790014
>Gm01:10790143-10790242
>Gm01:10790286-10790330
>Gm01:10790453-10790516
>Gm01:10790637-10790693
>Gm01:10791120-10791210
>Gm01:10791356-10791449
>Gm01:10791495-10791540
>Gm01:10791780-10791909
>Gm01:10791936-10792438
>Gm01:10792546-10792640
>Gm01:10797438-10798014
>Gm01:10798094-10798288
>Gm01:10798504-10798575
>Gm01:10799919-10800018
>Gm01:10800257-10800435
>Gm01:10800478-10800667
>Gm01:10800703-10800885
>Gm01:10800955-10801173
>Gm01:10801337-10801363
>Gm01:10802344-10802531
>Gm01:10803775-10804263
>Gm01:10804352-10804832
>Gm01:10804883-10805414
>Gm01:10805448-10806238
>Gm01:10806292-10806724
>Gm01:10806766-10806955
>Gm01:10807001-10808310
>Gm01:10808346-10808483
>Gm01:10808521-10809467
>Gm01:10809513-10811798
>Gm01:10811868-10812542
>Gm01:10812598-10812902
>Gm01:10812947-10814832
>Gm01:10814868-10815109
>Gm01:10815379-10815557
>Gm01:10815627-10826855
>Gm01:10826918-10826962
>Gm01:10827118-10830025
>Gm01:10830065-10830587
>Gm01:10830645-10830830
>Gm01:10831838-10839299
>Gm01:10839349-10840329
>Gm01:10840429-10844203
>Gm01:10844377-10844587
>Gm01:10846583-10849485
>Gm01:10853347-10853361
>Gm01:10853461-10853476
>Gm01:10854467-10855441
>Gm01:10856345-10856479
>Gm01:10858929-10861746
>Gm01:10861846-10862519
>Gm01:10862586-10862927
>Gm01:10862958-10863513
>Gm01:10863779-10863818
>Gm01:10863885-10863963
>Gm01:10864105-10865014
>Gm01:10865040-10865166
>Gm01:10865203-10865261
>Gm01:10865390-10865696
>Gm01:10865736-10865767
>Gm01:10865873-10865949
>Gm01:10865998-10866319
>Gm01:10866385-10866461
>Gm01:10866521-10866625
>Gm01:10866716-10866744
>Gm01:10866873-10867007
>Gm01:10867340-10870145
>Gm01:10870194-10871077
>Gm01:10871116-10871482
>Gm01:10871575-10872573
>Gm01:10872757-10872815
>Gm01:10873163-10873780
>Gm01:10874609-10874791
>Gm01:10876630-10876731
>Gm01:10879230-10879276
>Gm01:10881208-10881245
>Gm01:10881374-10881459
>Gm01:10881701-10881749
>Gm01:10881988-10882283
>Gm01:10882324-10882387
>Gm01:10882518-10882548
>Gm01:10883160-10883249
>Gm01:10885296-10886961
>Gm01:10887830-10887913
>Gm01:10888963-10890034
>Gm01:10890073-10890148
>Gm01:10890204-10890248
>Gm01:10890296-10890418
>Gm01:10890474-10890811
>Gm01:10890872-10891642
>Gm01:10891719-10892056
>Gm01:10892191-10892264
>Gm01:10892356-10892424
>Gm01:10892475-10892545
>Gm01:10893345-10893375
>Gm01:10894539-10894582
>Gm01:10897160-10897229
>Gm01:10898236-10898268
>Gm01:10898295-10898383
>Gm01:10898508-10898648
>Gm01:10898776-10902522
>Gm01:10902616-10903239
>Gm01:10905776-10905844
>Gm01:10906327-10906502
>Gm01:10907192-10907307
>Gm01:10907480-10907541
>Gm01:10907967-10909665
>Gm01:10910094-10910139
>Gm01:10910359-10910400
>Gm01:10910682-10910746
>Gm01:10911446-10911524
>Gm01:10913320-10913418
>Gm01:10923171-10923795
>Gm01:10927325-10927361
>Gm01:10928218-10928531
>Gm01:10928924-10929172
>Gm01:10933185-10933311
>Gm01:10933515-10934399
>Gm01:10934474-10935468
>Gm01:10935598-10935654
>Gm01:10935777-10939236
>Gm01:10939369-10939393
>Gm01:10939479-10940613
>Gm01:10940652-10940690
>Gm01:10940794-10945106
>Gm01:10945136-10945197
>Gm01:10945285-10945721
>Gm01:10945833-10946076
>Gm01:10946208-10946317
>Gm01:10946624-10946672
>Gm01:10947480-10947577
>Gm01:10949039-10949408
>Gm01:10951515-10951804
>Gm01:10951948-10952028
>Gm01:10952294-10953233
>Gm01:10953307-10953824
>Gm01:10954121-10954204
>Gm01:10954445-10954500
>Gm01:10954683-10955011
>Gm01:10955267-10955302
>Gm01:10955339-10955371
>Gm01:10955411-10955600
>Gm01:10955715-10955834
>Gm01:10956301-10956328
>Gm01:10956390-10956457
>Gm01:10956511-10956618
>Gm01:10956773-10956915
>Gm01:10956963-10956992
>Gm01:10957268-10957299
>Gm01:10957391-10957464
>Gm01:10957537-10957675
>Gm01:10957741-10957898
>Gm01:10958100-10958128
>Gm01:10958393-10958715
>Gm01:10958848-10979574
>Gm01:10979648-10979741
>Gm01:10979813-10979928
>Gm01:10980039-10980080
>Gm01:10980667-10980774
>Gm01:10980850-10980914
>Gm01:10980967-10981104
>Gm01:10981155-10981184
>Gm01:10981212-10981314
>Gm01:10981384-10981434
>Gm01:10981579-10981672
>Gm01:10981907-10982042
>Gm01:10982096-10982127
>Gm01:10982237-10982357
>Gm01:10982388-10982425
>Gm01:10982723-10982888
>Gm01:10983182-10983231
>Gm01:10983256-10983584
>Gm01:10983769-10983910
>Gm01:10983967-10983999
>Gm01:10984136-10984334
>Gm01:10984721-10984876
>Gm01:10984966-10984998
>Gm01:10986708-10986790
>Gm01:10987854-10987895
>Gm01:10990412-10990452
>Gm01:10990892-10990959
>Gm01:10992043-10992079
>Gm01:10993195-10993532
>Gm01:10995617-10995672
>Gm01:10995760-10995868
>Gm01:10995984-10996061
>Gm01:10996090-10996128
>Gm01:10996222-10996348
>Gm01:10996547-11004566
>Gm01:11004820-11004876
>Gm01:11004926-11005050
>Gm01:11005270-11005459
>Gm01:11005748-11005784
>Gm01:11005815-11006026
>Gm01:11006288-11007956
>Gm01:11008439-11008469
>Gm01:11008543-11008626
>Gm01:11008906-11008971
>Gm01:11009019-11009178
>Gm01:11009227-11009287
>Gm01:11009310-11009476
>Gm01:11009559-11010126
>Gm01:11010202-11010265
>Gm01:11011599-11011702
>Gm01:11012255-11012329
>Gm01:11012447-11012665
>Gm01:11012764-11014243
>Gm01:11014314-11014670
>Gm01:11014776-11014824
>Gm01:11015567-11015771
>Gm01:11015913-11016019
>Gm01:11016258-11016310
>Gm01:11016332-11016364
>Gm01:11016429-11016470
>Gm01:11016895-11016925
>Gm01:11016966-11017002
>Gm01:11017069-11017132
>Gm01:11017274-11017302
>Gm01:11017352-11017486
>Gm01:11017901-11018133
>Gm01:11018205-11018240
>Gm01:11018375-11019002
>Gm01:11019058-11019733
>Gm01:11019771-11020323
>Gm01:11020402-11020595
>Gm01:11020841-11020961
>Gm01:11021104-11021224
>Gm01:11021365-11021422
>Gm01:11021511-11021710
>Gm01:11021807-11021996
>Gm01:11022033-11022547
>Gm01:11022644-11022881
>Gm01:11022955-11023222
>Gm01:11024085-11024126
>Gm01:11024370-11024519
>Gm01:11024612-11024694
>Gm01:11024802-11024956
>Gm01:11025521-11029657
>Gm01:11029682-11034273
>Gm01:11034373-11035852
>Gm01:11035934-11036130
>Gm01:11036182-11037869
>Gm01:11037989-11038347
>Gm01:11038440-11038592
>Gm01:11038646-11038778
>Gm01:11038940-11039415
>Gm01:11039437-11039536
>Gm01:11039578-11039998
>Gm01:11040084-11040175
>Gm01:11040461-11040519
>Gm01:11040717-11040887
>Gm01:11041110-11041190
>Gm01:11041462-11041526
>Gm01:11041681-11041743
>Gm01:11041876-11041906
>Gm01:11041926-11042392
>Gm01:11042425-11042463
>Gm01:11042503-11044236
>Gm01:11044592-11044686
>Gm01:11045421-11045497
>Gm01:11046030-11046327
>Gm01:11046375-11046587
>Gm01:11046637-11046745
>Gm01:11049778-11055288
>Gm01:11056153-11056263
>Gm01:11057431-11057608
>Gm01:11057720-11057849
>Gm01:11058573-11058680
>Gm01:11060068-11060166
>Gm01:11061453-11061504
>Gm01:11061980-11062044
>Gm01:11062667-11062713
>Gm01:11063468-11063507
>Gm01:11066149-11066177
>Gm01:11066206-11066240
>Gm01:11066411-11066506
>Gm01:11066571-11066678
>Gm01:11066722-11066841
>Gm01:11066911-11066946
>Gm01:11067199-11067227
>Gm01:11068853-11069657
>Gm01:11070351-11070470
>Gm01:11071109-11071150
>Gm01:11072467-11072574
>Gm01:11072676-11072709
>Gm01:11073408-11073459
>Gm01:11073637-11073760
>Gm01:11073786-11075500
>Gm01:11075749-11075783
>Gm01:11076020-11076127
>Gm01:11076237-11076320
>Gm01:11076794-11076821
>Gm01:11077416-11077445
>Gm01:11077653-11077687
>Gm01:11077726-11077773
>Gm01:11077950-11077983
>Gm01:11078063-11078099
>Gm01:11078173-11078256
>Gm01:11078278-11078401
>Gm01:11078586-11078632
>Gm01:11078929-11078967
>Gm01:11079009-11079134
>Gm01:11079710-11079801
>Gm01:11079940-11080122
>Gm01:11080568-11080659
>Gm01:11080696-11080920
>Gm01:11082018-11082198
>Gm01:11082317-11082537
>Gm01:11082604-11082757
>Gm01:11082821-11082927
>Gm01:11083329-11083414
>Gm01:11083613-11083656
>Gm01:11083832-11083900
>Gm01:11084057-11094144
>Gm01:11094171-11097817
>Gm01:11098051-11098156
>Gm01:11098243-11098553
>Gm01:11098983-11099760
>Gm01:11099877-11100071
>Gm01:11100124-11101011
>Gm01:11101102-11101191
>Gm01:11101276-11101383
>Gm01:11101437-11101488
>Gm01:11101716-11101743
>Gm01:11101820-11102166
>Gm01:11102398-11103555
>Gm01:11104904-11104984
>Gm01:11105463-11105544
>Gm01:11105682-11113062
>Gm01:11113220-11113274
>Gm01:11114134-11114190
>Gm01:11114671-11114737
>Gm01:11115127-11115191
>Gm01:11115259-11115392
>Gm01:11115523-11115673
>Gm01:11115904-11115963
>Gm01:11116110-11116265
>Gm01:11116309-11116411
>Gm01:11116451-11117579
>Gm01:11117630-11117674
>Gm01:11117767-11118389
>Gm01:11118418-11118715
>Gm01:11118827-11119109
>Gm01:11119245-11119275
>Gm01:11119499-11120451
>Gm01:11120512-11120539
>Gm01:11120597-11120769
>Gm01:11120816-11121205
>Gm01:11121232-11121307
>Gm01:11121368-11121475
>Gm01:11121712-11121795
>Gm01:11121820-11121893
>Gm01:11121990-11122206
>Gm01:11122273-11122489
>Gm01:11123683-11123746
>Gm01:11124040-11124203
>Gm01:11124277-11124329
>Gm01:11124511-11124570
>Gm01:11126802-11128498
>Gm01:11131601-11131874
>Gm01:11132015-11132033
>Gm01:11132133-11132243
>Gm01:11132282-11133389
>Gm01:11133616-11133688
>Gm01:11134482-11134562
>Gm01:11135006-11135106
>Gm01:11135137-11135352
>Gm01:11135588-11137618
>Gm01:11137647-11137798
>Gm01:11137914-11138009
>Gm01:11138155-11139891
>Gm01:11140385-11140484
>Gm01:11142114-11159010
>Gm01:11159101-11161016
>Gm01:11161156-11161374
>Gm01:11161533-11161560
>Gm01:11161586-11161615
>Gm01:11161741-11162028
>Gm01:11162099-11162207
>Gm01:11162247-11162306
>Gm01:11162420-11162580
>Gm01:11162667-11162779
>Gm01:11162836-11162904
>Gm01:11163016-11163148
>Gm01:11163387-11163511
>Gm01:11163653-11165447
>Gm01:11165506-11165586
>Gm01:11165653-11165696
>Gm01:11165722-11165786
>Gm01:11165867-11166013
>Gm01:11166147-11166176
>Gm01:11166211-11166615
>Gm01:11166670-11166812
>Gm01:11168061-11168150
>Gm01:11168300-11168355
>Gm01:11168465-11168531
>Gm01:11168644-11168706
>Gm01:11168770-11168851
>Gm01:11169006-11169069
>Gm01:11169157-11169259
>Gm01:11169331-11169379
>Gm01:11169480-11169511
>Gm01:11169558-11169726
>Gm01:11169936-11170323
>Gm01:11170450-11170554
>Gm01:11171259-11171402
>Gm01:11172204-11172245
>Gm01:11175256-11175327
>Gm01:11175421-11175491
>Gm01:11175803-11175883
>Gm01:11176292-11176459
>Gm01:11176528-11178136
>Gm01:11178165-11179739
>Gm01:11179785-11181322
>Gm01:11182144-11182231
>Gm01:11183647-11183699
>Gm01:11183763-11184346
>Gm01:11184404-11184983
>Gm01:11185039-11185287
>Gm01:11185360-11185610
>Gm01:11186880-11186964
>Gm01:11187025-11187162
>Gm01:11187947-11188264
>Gm01:11188311-11188488
>Gm01:11188556-11188615
>Gm01:11188845-11189182
>Gm01:11189267-11189671
>Gm01:11189835-11189962
>Gm01:11191711-11194254
>Gm01:11194430-11194459
>Gm01:11194570-11194611
>Gm01:11194913-11195050
>Gm01:11196060-11196096
>Gm01:11198601-11198977
>Gm01:11200476-11200514
>Gm01:11200762-11201929
>Gm01:11204085-11204122
>Gm01:11204197-11204230
>Gm01:11206997-11207059
>Gm01:11207192-11207340
>Gm01:11210330-11210390
>Gm01:11216111-11216531
>Gm01:11216579-11216887
>Gm01:11216965-11217634
>Gm01:11217691-11218041
>Gm01:11218105-11218971
>Gm01:11221653-11221845
>Gm01:11221909-11222680
>Gm01:11222710-11223180
>Gm01:11224874-11224954
>Gm01:11229782-11230298
>Gm01:11230337-11230393
>Gm01:11230457-11230665
>Gm01:11230686-11231836
>Gm01:11231925-11232246
>Gm01:11232640-11232954
>Gm01:11233064-11233108
>Gm01:11233629-11233852
>Gm01:11234005-11234085
>Gm01:11234227-11234348
>Gm01:11234397-11234442
>Gm01:11234475-11234732
>Gm01:11235035-11235078
>Gm01:11235128-11236004
>Gm01:11236069-11236614
>Gm01:11239190-11239496
>Gm01:11239551-11243232
>Gm01:11243261-11243952
>Gm01:11244437-11244482
>Gm01:11244560-11245661
>Gm01:11245695-11246836
>Gm01:11246921-11246971
>Gm01:11247031-11247094
>Gm01:11247186-11247253
>Gm01:11248886-11249090
>Gm01:11250870-11251233
>Gm01:11251420-11251478
>Gm01:11251506-11251735
>Gm01:11253422-11253454
>Gm01:11260952-11261422
>Gm01:11261465-11261551
>Gm01:11261859-11262126
>Gm01:11262175-11262240
>Gm01:11262393-11262512
>Gm01:11262694-11262796
>Gm01:11262871-11263025
>Gm01:11263465-11263508
>Gm01:11264018-11264218
>Gm01:11264405-11264680
>Gm01:11264755-11275306
>Gm01:11275365-11275402
>Gm01:11275480-11275518
>Gm01:11275737-11275789
>Gm01:11275836-11276463
>Gm01:11277912-11278103
>Gm01:11278173-11278383
>Gm01:11278472-11279028
>Gm01:11280319-11280356
>Gm01:11281004-11282698
>Gm01:11283536-11283671
>Gm01:11283974-11284054
>Gm01:11284296-11284327
>Gm01:11284662-11284810
>Gm01:11285270-11285320
>Gm01:11286013-11286094
>Gm01:11286474-11286506
>Gm01:11286616-11286658
>Gm01:11286955-11287157
>Gm01:11288050-11288083
>Gm01:11288255-11288316
>Gm01:11288395-11288426
>Gm01:11288608-11288806
>Gm01:11289082-11289108
>Gm01:11289166-11289204
>Gm01:11291035-11291285
>Gm01:11291414-11291507
>Gm01:11292037-11292077
>Gm01:11292990-11293416
>Gm01:11293653-11293690
>Gm01:11295061-11295181
>Gm01:11295596-11295645
>Gm01:11295787-11295824
>Gm01:11295908-11295970
>Gm01:11300132-11300196
>Gm01:11300866-11300954
>Gm01:11301037-11301071
>Gm01:11301370-11301598
>Gm01:11301678-11302039
>Gm01:11302133-11302499
>Gm01:11302597-11303233
>Gm01:11303249-11303341
>Gm01:11303425-11303617
>Gm01:11303663-11303879
>Gm01:11304716-11304730
>Gm01:11305186-11305223
>Gm01:11305278-11305339
>Gm01:11306004-11306019
>Gm01:11306332-11306439
>Gm01:11306651-11306954
>Gm01:11308467-11308611
>Gm01:11309288-11309443
>Gm01:11309737-11309829
>Gm01:11310963-11311029
>Gm01:11311300-11311410
>Gm01:11312950-11312986
>Gm01:11313104-11313175
>Gm01:11313762-11314351
>Gm01:11314405-11315523
>Gm01:11316556-11316608
>Gm01:11318423-11318454
>Gm01:11318691-11318790
>Gm01:11318907-11318955
>Gm01:11319132-11319302
>Gm01:11320091-11320105
>Gm01:11320283-11320339
>Gm01:11320429-11320561
>Gm01:11320623-11320655
>Gm01:11322855-11322966
>Gm01:11323111-11323160
>Gm01:11327865-11333628
>Gm01:11333654-11335857
>Gm01:11335904-11336498
>Gm01:11336553-11337376
>Gm01:11337709-11340987
>Gm01:11341037-11341063
>Gm01:11341086-11342387
>Gm01:11342414-11342830
>Gm01:11342856-11342979
>Gm01:11343246-11343351
>Gm01:11345058-11348713
>Gm01:11348740-11349076
>Gm01:11349112-11351265
>Gm01:11351305-11354023
>Gm01:11356901-11357068
>Gm01:11357095-11357472
>Gm01:11357845-11357906
>Gm01:11358433-11358569
>Gm01:11360397-11362226
>Gm01:11362254-11362401
>Gm01:11363278-11363337
>Gm01:11363601-11363769
>Gm01:11365093-11365216
>Gm01:11369273-11370951
>Gm01:11372164-11372199
>Gm01:11372672-11373339
>Gm01:11374277-11374376
>Gm01:11374618-11374652
>Gm01:11377293-11378275
>Gm01:11378650-11378687
>Gm01:11378750-11380567
>Gm01:11380845-11381696
>Gm01:11382862-11383218
>Gm01:11383337-11383400
>Gm01:11383442-11383512
>Gm01:11383555-11383911
>Gm01:11384400-11384436
>Gm01:11384481-11384588
>Gm01:11384623-11385208
>Gm01:11385670-11385793
>Gm01:11385942-11385983
>Gm01:11386049-11386442
>Gm01:11386499-11386543
>Gm01:11386618-11386774
>Gm01:11387108-11387378
>Gm01:11387478-11387712
>Gm01:11387838-11387964
>Gm01:11388135-11388288
>Gm01:11388328-11388365
>Gm01:11388542-11388637
>Gm01:11388867-11388899
>Gm01:11388944-11389067
>Gm01:11389147-11390215
>Gm01:11390311-11392283
>Gm01:11392394-11392458
>Gm01:11392633-11393626
>Gm01:11393713-11394350
>Gm01:11394406-11394598
>Gm01:11394638-11398795
>Gm01:11398849-11398952
>Gm01:11399049-11399129
>Gm01:11399204-11399252
>Gm01:11399685-11403468
>Gm01:11403505-11404553
>Gm01:11404741-11405201
>Gm01:11405253-11405282
>Gm01:11405524-11406030
>Gm01:11406076-11406959
>Gm01:11406971-11407081
>Gm01:11407126-11417038
>Gm01:11417171-11420607
>Gm01:11420662-11422770
>Gm01:11422808-11426171
>Gm01:11426271-11432405
>Gm01:11432521-11432729
>Gm01:11432817-11433239
>Gm01:11433325-11434167
>Gm01:11434408-11434450
>Gm01:11434479-11434737
>Gm01:11434807-11434900
>Gm01:11434926-11435049
>Gm01:11435303-11435363
>Gm01:11435413-11435548
>Gm01:11435764-11436082
>Gm01:11436124-11436807
>Gm01:11436841-11436916
>Gm01:11437012-11445548
>Gm01:11445592-11446084
>Gm01:11446194-11446235
>Gm01:11446288-11446525
>Gm01:11446611-11446707
>Gm01:11446817-11447131
>Gm01:11447665-11447726
>Gm01:11447866-11448189
>Gm01:11448349-11448548
>Gm01:11448598-11448846
>Gm01:11448916-11451604
>Gm01:11451657-11458313
>Gm01:11458360-11460238
>Gm01:11460263-11461092
>Gm01:11461115-11461175
>Gm01:11461289-11461341
>Gm01:11463282-11463348
>Gm01:11470254-11470301
>Gm01:11472520-11472863
>Gm01:11473083-11473258
>Gm01:11474472-11474537
>Gm01:11474779-11475016
>Gm01:11478897-11479339
>Gm01:11480079-11480129
>Gm01:11480229-11480408
>Gm01:11480505-11480665
>Gm01:11480898-11481843
>Gm01:11482026-11482127
>Gm01:11482826-11482872
>Gm01:11483346-11483389
>Gm01:11487770-11487954
>Gm01:11488022-11488324
>Gm01:11488361-11489214
>Gm01:11491576-11491686
>Gm01:11491742-11492536
>Gm01:11492948-11493008
>Gm01:11493555-11494579
>Gm01:11503331-11503440
>Gm01:11504184-11504232
>Gm01:11504300-11504444
>Gm01:11504474-11504543
>Gm01:11504599-11504831
>Gm01:11506755-11506845
>Gm01:11506893-11507962
>Gm01:11508005-11512363
>Gm01:11512432-11514923
>Gm01:11514977-11516643
>Gm01:11516686-11525699
>Gm01:11525730-11525917
>Gm01:11526029-11526082
>Gm01:11526148-11526461
>Gm01:11526620-11527659
>Gm01:11527704-11528166
>Gm01:11528233-11528288
>Gm01:11530859-11531076
>Gm01:11531350-11531470
>Gm01:11533229-11533289
>Gm01:11534804-11534854
>Gm01:11535593-11535687
>Gm01:11535841-11536164
>Gm01:11536433-11536476
>Gm01:11536689-11536776
>Gm01:11536912-11537000
>Gm01:11537102-11537246
>Gm01:11537361-11537495
>Gm01:11537852-11537912
>Gm01:11538112-11538191
>Gm01:11538311-11538678
>Gm01:11539525-11539572
>Gm01:11541276-11541335
>Gm01:11541636-11541761
>Gm01:11541811-11542102
>Gm01:11542159-11542255
>Gm01:11542301-11542589
>Gm01:11542708-11542855
>Gm01:11542939-11543511
>Gm01:11543558-11543969
>Gm01:11544064-11544100
>Gm01:11544224-11544380
>Gm01:11544482-11544550
>Gm01:11548487-11548669
>Gm01:11550567-11550607
>Gm01:11550790-11550953
>Gm01:11552042-11552147
>Gm01:11552539-11553057
>Gm01:11553126-11553759
>Gm01:11557918-11557982
>Gm01:11559302-11559576
>Gm01:11565005-11565192
>Gm01:11565349-11565679
>Gm01:11565750-11566537
>Gm01:11566583-11566822
>Gm01:11566859-11567661
>Gm01:11567692-11567840
>Gm01:11568413-11568513
>Gm01:11571571-11571614
>Gm01:11572921-11572994
>Gm01:11573807-11573928
>Gm01:11574348-11574423
>Gm01:11576629-11576715
>Gm01:11576794-11576930
>Gm01:11581047-11581080
>Gm01:11581296-11581334
>Gm01:11581604-11581632
>Gm01:11588709-11588839
>Gm01:11589076-11589107
>Gm01:11590598-11590641
>Gm01:11591383-11591415
>Gm01:11591862-11591888
>Gm01:11592517-11592587
>Gm01:11592726-11593046
>Gm01:11593388-11593456
>Gm01:11594093-11594200
>Gm01:11594252-11594284
>Gm01:11594450-11595805
>Gm01:11595837-11600024
>Gm01:11600113-11600208
>Gm01:11600263-11600449
>Gm01:11600754-11602611
>Gm01:11602680-11602725
>Gm01:11603574-11603708
>Gm01:11603806-11603908
>Gm01:11605031-11605157
>Gm01:11605333-11605377
>Gm01:11607024-11607122
>Gm01:11608313-11608417
>Gm01:11608540-11608708
>Gm01:11609013-11609046
>Gm01:11609566-11609850
>Gm01:11610178-11610279
>Gm01:11610311-11610442
>Gm01:11610509-11616114
>Gm01:11616144-11617588
>Gm01:11617724-11617831
>Gm01:11617865-11618012
>Gm01:11618834-11619262
>Gm01:11619389-11619418
>Gm01:11619473-11619754
>Gm01:11623926-11624011
>Gm01:11624713-11634253
>Gm01:11638600-11638714
>Gm01:11639005-11639050
>Gm01:11639108-11639156
>Gm01:11640262-11640313
>Gm01:11640440-11640472
>Gm01:11640848-11640881
>Gm01:11641026-11641057
>Gm01:11642118-11646004
>Gm01:11647250-11659899
>Gm01:11659932-11662739
>Gm01:11662768-11663869
>Gm01:11663983-11664457
>Gm01:11664807-11664879
>Gm01:11665055-11665176
>Gm01:11665410-11665554
>Gm01:11666702-11666771
>Gm01:11666871-11667098
>Gm01:11667161-11667352
>Gm01:11667639-11667803
>Gm01:11668069-11668162
>Gm01:11669255-11669358
>Gm01:11669766-11669907
>Gm01:11670080-11670126
>Gm01:11670556-11670684
>Gm01:11672173-11672222
>Gm01:11673072-11673218
>Gm01:11673412-11673452
>Gm01:11673501-11673688
>Gm01:11678548-11678617
>Gm01:11678970-11679016
>Gm01:11679330-11679420
>Gm01:11679803-11679856
>Gm01:11683137-11683179
>Gm01:11683288-11683371
>Gm01:11685164-11685210
>Gm01:11689145-11691851
>Gm01:11691903-11692000
>Gm01:11692345-11692438
>Gm01:11692525-11692563
>Gm01:11693641-11693730
>Gm01:11693850-11693890
>Gm01:11694096-11694167
>Gm01:11694529-11694799
>Gm01:11695143-11695305
>Gm01:11696435-11696474
>Gm01:11697779-11697821
>Gm01:11697890-11697985
>Gm01:11700128-11700209
>Gm01:11700331-11700359
>Gm01:11700897-11700923
>Gm01:11702464-11702675
>Gm01:11705338-11705455
>Gm01:11708279-11708407
>Gm01:11708495-11708533
>Gm01:11709496-11709587
>Gm01:11709664-11709854
>Gm01:11709977-11710278
>Gm01:11710343-11710368
>Gm01:11710445-11710498
>Gm01:11710536-11710578
>Gm01:11710699-11710758
>Gm01:11710785-11711632
>Gm01:11711715-11711762
>Gm01:11711872-11712034
>Gm01:11712079-11712201
>Gm01:11712315-11718527
>Gm01:11718629-11718722
>Gm01:11718803-11719236
>Gm01:11719316-11719433
>Gm01:11719456-11719881
>Gm01:11719967-11722188
>Gm01:11722245-11723726
>Gm01:11723789-11724001
>Gm01:11725124-11727785
>Gm01:11727914-11731635
>Gm01:11731878-11732871
>Gm01:11733285-11733314
>Gm01:11733479-11733507
>Gm01:11735342-11735535
>Gm01:11735572-11735626
>Gm01:11736349-11736391
>Gm01:11736974-11737025
>Gm01:11741423-11741454
>Gm01:11741532-11741582
>Gm01:11742489-11742974
>Gm01:11743141-11743874
>Gm01:11743905-11747666
>Gm01:11747713-11747849
>Gm01:11747900-11748532
>Gm01:11749311-11749351
>Gm01:11751004-11751175
>Gm01:11751263-11751319
>Gm01:11752701-11756661
>Gm01:11758077-11759302
>Gm01:11760379-11760950
>Gm01:11761155-11761837
>Gm01:11761867-11761983
>Gm01:11762295-11762332
>Gm01:11762494-11762884
>Gm01:11762940-11769115
>Gm01:11769510-11769557
>Gm01:11769709-11771330
>Gm01:11771866-11771926
>Gm01:11772013-11772110
>Gm01:11772159-11772242
>Gm01:11772461-11772573
>Gm01:11772924-11773050
>Gm01:11773114-11773149
>Gm01:11773263-11773359
>Gm01:11773400-11774141
>Gm01:11774304-11775334
>Gm01:11775368-11775579
>Gm01:11775633-11776357
>Gm01:11776387-11776741
>Gm01:11776771-11829534
>Gm01:11829594-11830216
>Gm01:11830238-11835452
>Gm01:11835479-11835788
>Gm01:11835884-11837247
>Gm01:11837304-11846091
>Gm01:11846150-11846523
>Gm01:11846577-11847674
>Gm01:11851979-11852116
>Gm01:11852170-11852301
>Gm01:11852360-11881427
>Gm01:11881526-11882612
>Gm01:11882702-11883110
>Gm01:11883247-11884924
>Gm01:11886045-11886077
>Gm01:11886211-11886266
>Gm01:11886319-11886429
>Gm01:11886482-11886593
>Gm01:11887026-11887064
>Gm01:11887207-11887281
>Gm01:11887359-11887409
>Gm01:11887528-11887575
>Gm01:11887628-11887745
>Gm01:11887857-11888000
>Gm01:11888271-11888975
>Gm01:11889027-11889084
>Gm01:11889147-11889960
>Gm01:11890037-11892348
>Gm01:11892409-11892526
>Gm01:11892570-11892712
>Gm01:11892748-11892813
>Gm01:11893054-11893095
>Gm01:11893144-11893377
>Gm01:11893478-11893555
>Gm01:11893600-11893630
>Gm01:11896243-11898791
>Gm01:11904878-11905294
>Gm01:11905631-11905805
>Gm01:11905842-11906785
>Gm01:11906853-11906916
>Gm01:11906974-11907334
>Gm01:11907406-11912296
>Gm01:11912478-11912547
>Gm01:11912663-11912698
>Gm01:11913009-11913123
>Gm01:11913256-11913288
>Gm01:11913324-11913456
>Gm01:11915699-11915756
>Gm01:11918065-11918207
>Gm01:11920036-11920852
>Gm01:11921163-11921216
>Gm01:11921524-11921707
>Gm01:11921963-11925495
>Gm01:11925614-11926247
>Gm01:11926386-11926824
>Gm01:11926902-11927737
>Gm01:11927806-11930498
>Gm01:11932441-11932508
>Gm01:11932875-11933881
>Gm01:11937597-11937690
>Gm01:11938925-11939059
>Gm01:11939172-11939236
>Gm01:11939463-11939599
>Gm01:11939757-11939802
>Gm01:11939858-11939950
>Gm01:11940191-11940304
>Gm01:11940720-11940792
>Gm01:11940954-11941007
>Gm01:11941313-11941357
>Gm01:11941618-11941666
>Gm01:11941960-11942013
>Gm01:11942114-11942308
>Gm01:11942343-11942567
>Gm01:11942614-11942705
>Gm01:11942780-11943516
>Gm01:11943566-11950378
>Gm01:11950409-11951845
>Gm01:11955099-11955157
>Gm01:11955848-11955888
>Gm01:11957699-11963679
>Gm01:11964977-11965254
>Gm01:11965439-11965625
>Gm01:11966875-11966999
>Gm01:11974073-11974258
>Gm01:11974643-11975748
>Gm01:11976184-11976379
>Gm01:11976426-11976848
>Gm01:11976906-11977178
>Gm01:11977226-11977259
>Gm01:11977353-11977472
>Gm01:11977654-11977686
>Gm01:11978233-11978284
>Gm01:11978564-11978745
>Gm01:11978814-11978876
>Gm01:11979046-11986311
>Gm01:11986333-11986655
>Gm01:11986948-11987006
>Gm01:11988298-11988445
>Gm01:11988847-11989027
>Gm01:11989270-11989319
>Gm01:11989355-11989388
>Gm01:11990329-11990421
>Gm01:11990599-11990639
>Gm01:11990896-11990984
>Gm01:11992210-11992255
>Gm01:11993258-11993289
>Gm01:11993410-11993463
>Gm01:11993595-11993728
>Gm01:11993766-11994014
>Gm01:11994583-11994727
>Gm01:11995968-11996078
>Gm01:11996350-11996450
>Gm01:11997562-11997629
>Gm01:12005116-12005155
>Gm01:12005746-12005781
>Gm01:12006125-12006189
>Gm01:12006641-12006816
>Gm01:12009507-12009584
>Gm01:12009786-12009813
>Gm01:12010360-12010429
>Gm01:12010737-12010801
>Gm01:12012285-12016120
>Gm01:12016156-12019728
>Gm01:12019757-12038684
>Gm01:12039187-12039224
>Gm01:12039691-12039749
>Gm01:12040012-12040092
>Gm01:12040581-12046003
>Gm01:12046030-12047005
>Gm01:12047472-12064420
>Gm01:12064902-12064952
>Gm01:12065476-12065579
>Gm01:12066373-12066463
>Gm01:12067959-12068288
>Gm01:12068373-12068571
>Gm01:12069140-12069643
>Gm01:12069870-12070026
>Gm01:12070122-12070568
>Gm01:12070846-12071054
>Gm01:12071274-12072274
>Gm01:12072395-12072582
>Gm01:12072684-12072932
>Gm01:12072988-12085138
>Gm01:12085247-12085982
>Gm01:12086122-12086170
>Gm01:12086324-12089662
>Gm01:12091328-12091624
>Gm01:12092595-12092707
>Gm01:12093259-12093317
>Gm01:12093585-12093661
>Gm01:12093994-12094242
>Gm01:12095213-12095263
>Gm01:12096631-12096863
>Gm01:12097844-12112180
>Gm01:12112280-12114202
>Gm01:12114312-12120664
>Gm01:12135294-12135333
>Gm01:12135441-12135630
>Gm01:12135745-12144522
>Gm01:12144622-12154752
>Gm01:12154776-12158659
>Gm01:12158759-12161000
>Gm01:12161102-12175962
>Gm01:12176094-12176823
>Gm01:12176979-12177027
>Gm01:12177127-12177522
>Gm01:12177588-12179956
>Gm01:12180041-12180364
>Gm01:12180557-12180654
>Gm01:12180797-12181312
>Gm01:12181587-12181696
>Gm01:12181792-12182238
>Gm01:12182378-12182843
>Gm01:12182965-12184004
>Gm01:12184147-12184337
>Gm01:12184439-12186863
>Gm01:12186898-12192864
>Gm01:12192999-12193728
>Gm01:12193810-12193976
>Gm01:12194075-12197069
>Gm01:12197154-12197476
>Gm01:12197669-12197766
>Gm01:12197909-12199025
>Gm01:12199149-12199339
>Gm01:12199441-12207743
>Gm01:12207895-12208624
>Gm01:12208706-12208816
>Gm01:12208915-12209310
>Gm01:12209392-12211905
>Gm01:12212020-12212543
>Gm01:12212745-12213260
>Gm01:12213535-12213644
>Gm01:12213700-12214186
>Gm01:12214326-12214791
>Gm01:12214913-12215070
>Gm01:12215137-12216053
>Gm01:12216185-12216269
>Gm01:12216460-12222629
>Gm01:12222729-12223311
>Gm01:12223458-12223608
>Gm01:12223748-12225119
>Gm01:12227202-12232089
>Gm01:12232198-12232927
>Gm01:12233009-12233173
>Gm01:12233272-12236114
>Gm01:12236177-12236281
>Gm01:12236331-12236405
>Gm01:12236490-12236810
>Gm01:12237006-12237103
>Gm01:12237246-12237761
>Gm01:12237988-12238144
>Gm01:12238195-12238677
>Gm01:12238745-12239299
>Gm01:12239436-12240437
>Gm01:12240503-12248556
>Gm01:12248665-12252652
>Gm01:12254395-12254495
>Gm01:12254564-12254782
>Gm01:12255240-12255312
>Gm01:12256314-12256372
>Gm01:12257171-12257298
>Gm01:12258267-12258317
>Gm01:12258619-12258639
>Gm01:12259640-12259872
>Gm01:12260849-12260917
>Gm01:12261183-12261556
>Gm01:12261641-12261768
>Gm01:12261840-12262072
>Gm01:12262156-12262253
>Gm01:12262396-12262910
>Gm01:12263137-12263293
>Gm01:12263390-12263835
>Gm01:12263975-12264440
>Gm01:12264562-12264976
>Gm01:12265082-12265534
>Gm01:12265758-12265923
>Gm01:12266052-12266715
>Gm01:12266822-12269063
>Gm01:12269094-12301068
>Gm01:12301197-12302827
>Gm01:12302912-12303232
>Gm01:12303428-12303525
>Gm01:12303668-12304183
>Gm01:12304259-12304415
>Gm01:12304466-12304945
>Gm01:12305235-12305569
>Gm01:12305691-12306167
>Gm01:12306262-12307098
>Gm01:12307200-12307245
>Gm01:12307373-12308176
>Gm01:12308246-12310427
>Gm01:12310536-12315798
>Gm01:12315833-12317668
>Gm01:12321949-12322195
>Gm01:12322227-12322341
>Gm01:12322734-12330511
>Gm01:12330622-12330690
>Gm01:12330783-12330952
>Gm01:12331045-12331285
>Gm01:12331352-12331635
>Gm01:12331687-12332109
>Gm01:12332190-12332639
>Gm01:12332682-12334705
>Gm01:12334731-12335231
>Gm01:12335274-12335513
>Gm01:12335575-12335658
>Gm01:12335763-12336024
>Gm01:12336111-12336213
>Gm01:12336301-12345652
>Gm01:12345708-12345759
>Gm01:12345820-12346002
>Gm01:12346068-12346140
>Gm01:12346637-12346663
>Gm01:12346750-12346882
>Gm01:12347092-12347232
>Gm01:12347344-12347713
>Gm01:12347750-12347793
>Gm01:12347944-12348078
>Gm01:12348280-12349073
>Gm01:12349974-12350068
>Gm01:12350198-12350385
>Gm01:12350446-12354816
>Gm01:12354960-12355147
>Gm01:12355624-12355676
>Gm01:12356096-12359316
>Gm01:12359686-12375814
>Gm01:12377113-12378738
>Gm01:12379324-12380815
>Gm01:12380845-12381303
>Gm01:12381334-12383321
>Gm01:12383382-12383419
>Gm01:12383570-12383817
>Gm01:12384631-12384684
>Gm01:12386599-12386642
>Gm01:12387005-12390761
>Gm01:12390804-12391480
>Gm01:12391764-12391952
>Gm01:12392090-12392160
>Gm01:12392229-12392287
>Gm01:12392305-12392504
>Gm01:12392533-12392624
>Gm01:12392676-12393008
>Gm01:12393383-12393775
>Gm01:12393856-12394273
>Gm01:12394323-12394441
>Gm01:12394499-12402726
>Gm01:12402744-12402837
>Gm01:12402964-12404146
>Gm01:12404178-12411156
>Gm01:12412607-12412636
>Gm01:12414552-12414617
>Gm01:12414778-12414872
>Gm01:12415207-12415245
>Gm01:12415344-12415468
>Gm01:12415801-12417399
>Gm01:12417557-12417629
>Gm01:12418423-12418479
>Gm01:12418565-12418615
>Gm01:12419949-12420032
>Gm01:12422789-12422829
>Gm01:12423734-12423789
>Gm01:12425203-12425406
>Gm01:12425514-12425716
>Gm01:12426062-12433612
>Gm01:12433647-12435587
>Gm01:12435654-12436190
>Gm01:12436270-12438246
>Gm01:12438277-12439532
>Gm01:12439589-12440277
>Gm01:12440936-12445886
>Gm01:12445930-12446548
>Gm01:12446600-12450784
>Gm01:12450810-12452751
>Gm01:12452778-12454569
>Gm01:12454606-12455068
>Gm01:12455645-12455688
>Gm01:12455781-12455828
>Gm01:12455955-12455987
>Gm01:12456072-12456301
>Gm01:12456708-12456750
>Gm01:12457363-12457480
>Gm01:12457554-12457673
>Gm01:12457928-12458025
>Gm01:12458132-12458219
>Gm01:12460342-12460372
>Gm01:12460450-12460485
>Gm01:12460804-12462429
>Gm01:12463317-12464190
>Gm01:12466007-12466052
>Gm01:12466855-12467470
>Gm01:12467586-12470837
>Gm01:12471798-12471838
>Gm01:12472341-12472593
>Gm01:12474187-12474328
>Gm01:12474692-12474728
>Gm01:12474903-12474942
>Gm01:12477051-12477132
>Gm01:12477157-12477520
>Gm01:12477643-12489151
>Gm01:12489176-12520266
>Gm01:12520366-12526573
>Gm01:12530834-12530884
>Gm01:12531140-12531190
>Gm01:12533278-12533890
>Gm01:12533962-12534274
>Gm01:12535614-12535657
>Gm01:12535710-12535753
>Gm01:12535877-12535941
>Gm01:12537521-12537584
>Gm01:12537981-12538064
>Gm01:12538487-12538522
>Gm01:12539119-12539174
>Gm01:12539244-12539292
>Gm01:12540252-12540602
>Gm01:12540660-12541229
>Gm01:12541255-12541874
>Gm01:12541911-12541948
>Gm01:12542399-12542433
>Gm01:12542493-12542559
>Gm01:12542719-12542780
>Gm01:12543620-12547072
>Gm01:12547211-12548089
>Gm01:12548176-12553016
>Gm01:12553058-12553696
>Gm01:12553748-12562716
>Gm01:12562746-12574206
>Gm01:12574248-12574494
>Gm01:12574602-12575227
>Gm01:12575352-12578261
>Gm01:12578307-12580792
>Gm01:12580836-12583360
>Gm01:12583541-12583727
>Gm01:12584079-12584164
>Gm01:12584220-12584344
>Gm01:12584541-12584675
>Gm01:12584710-12585118
>Gm01:12585259-12585288
>Gm01:12585688-12585758
>Gm01:12586434-12586659
>Gm01:12587231-12587287
>Gm01:12587601-12587642
>Gm01:12588668-12588829
>Gm01:12591258-12591497
>Gm01:12592617-12593153
>Gm01:12593290-12593423
>Gm01:12595450-12595488
>Gm01:12596965-12597003
>Gm01:12597064-12597141
>Gm01:12600094-12600132
>Gm01:12600257-12604103
>Gm01:12604130-12604392
>Gm01:12604449-12606929
>Gm01:12607010-12607250
>Gm01:12607331-12607554
>Gm01:12608483-12608516
>Gm01:12612954-12613020
>Gm01:12614891-12615045
>Gm01:12615084-12615877
>Gm01:12615963-12616070
>Gm01:12616640-12616912
>Gm01:12617162-12617203
>Gm01:12618228-12618263
>Gm01:12619494-12620475
>Gm01:12624063-12624357
>Gm01:12624404-12624488
>Gm01:12624769-12626180
>Gm01:12626945-12626996
>Gm01:12632581-12632748
>Gm01:12633009-12633083
>Gm01:12633107-12633186
>Gm01:12633319-12633360
>Gm01:12633497-12633830
>Gm01:12633856-12634001
>Gm01:12634355-12634396
>Gm01:12637260-12637319
>Gm01:12637356-12637461
>Gm01:12639450-12639765
>Gm01:12639814-12639985
>Gm01:12640127-12640197
>Gm01:12640747-12640777
>Gm01:12641031-12643968
>Gm01:12644000-12644544
>Gm01:12644577-12647972
>Gm01:12648048-12648154
>Gm01:12648218-12672166
>Gm01:12673459-12673615
>Gm01:12673842-12673902
>Gm01:12674244-12674333
>Gm01:12674385-12674550
>Gm01:12674583-12674710
>Gm01:12674755-12674795
>Gm01:12674918-12680482
>Gm01:12680875-12680922
>Gm01:12682870-12682905
>Gm01:12682973-12683072
>Gm01:12683505-12683564
>Gm01:12683725-12683780
>Gm01:12686400-12686575
>Gm01:12687408-12687612
>Gm01:12687686-12687851
>Gm01:12687893-12688620
>Gm01:12688683-12688767
>Gm01:12688849-12688927
>Gm01:12689051-12689267
>Gm01:12689390-12689597
>Gm01:12689719-12689923
>Gm01:12689997-12690416
>Gm01:12690467-12690619
>Gm01:12690670-12690868
>Gm01:12690923-12691118
>Gm01:12691141-12691286
>Gm01:12691372-12700710
>Gm01:12700735-12701203
>Gm01:12701285-12702141
>Gm01:12702165-12702851
>Gm01:12702892-12703111
>Gm01:12703227-12703258
>Gm01:12703270-12703416
>Gm01:12703559-12703701
>Gm01:12703877-12704090
>Gm01:12705760-12708314
>Gm01:12708666-12721520
>Gm01:12724171-12727031
>Gm01:12728201-12728247
>Gm01:12729018-12731196
>Gm01:12731296-12735558
>Gm01:12736098-12736129
>Gm01:12736805-12736875
>Gm01:12736956-12737012
>Gm01:12741368-12741458
>Gm01:12741713-12743323
>Gm01:12746765-12746806
>Gm01:12746938-12747009
>Gm01:12748163-12748512
>Gm01:12748572-12748617
>Gm01:12749023-12751055
>Gm01:12751194-12751245
>Gm01:12751303-12751369
>Gm01:12751435-12751549
>Gm01:12752597-12752755
>Gm01:12752996-12753090
>Gm01:12753502-12753578
>Gm01:12753773-12753843
>Gm01:12754741-12754800
>Gm01:12755189-12755216
>Gm01:12755902-12755982
>Gm01:12756959-12757087
>Gm01:12758008-12758074
>Gm01:12759370-12760212
>Gm01:12760237-12763806
>Gm01:12763871-12765046
>Gm01:12765078-12766064
>Gm01:12766383-12766660
>Gm01:12766798-12767111
>Gm01:12767128-12768755
>Gm01:12768847-12768933
>Gm01:12769773-12774814
>Gm01:12775322-12779808
>Gm01:12779902-12780011
>Gm01:12780243-12780388
>Gm01:12780529-12780603
>Gm01:12780706-12783993
>Gm01:12786498-12788052
>Gm01:12792131-12792300
>Gm01:12792497-12792714
>Gm01:12793032-12793091
>Gm01:12793144-12793174
>Gm01:12793244-12793338
>Gm01:12793396-12793474
>Gm01:12793717-12793822
>Gm01:12793872-12794040
>Gm01:12794075-12794119
>Gm01:12794173-12794239
>Gm01:12794377-12794916
>Gm01:12794957-12795165
>Gm01:12795228-12795258
>Gm01:12795344-12795397
>Gm01:12795489-12795539
>Gm01:12795657-12795858
>Gm01:12795994-12796022
>Gm01:12796163-12802751
>Gm01:12802848-12802892
>Gm01:12803343-12803391
>Gm01:12803646-12803707
>Gm01:12808756-12808800
>Gm01:12809133-12809176
>Gm01:12809912-12809944
>Gm01:12810112-12812039
>Gm01:12812111-12812268
>Gm01:12813831-12814134
>Gm01:12814195-12814233
>Gm01:12814422-12815034
>Gm01:12815090-12815129
>Gm01:12815634-12815678
>Gm01:12815897-12816033
>Gm01:12817016-12817056
>Gm01:12817175-12817403
>Gm01:12817466-12817506
>Gm01:12817558-12818798
>Gm01:12819331-12824077
>Gm01:12824150-12824181
>Gm01:12825992-12826016
>Gm01:12826058-12826227
>Gm01:12827225-12828369
>Gm01:12829700-12829772
>Gm01:12830313-12830376
>Gm01:12831090-12831138
>Gm01:12831412-12831558
>Gm01:12833616-12833664
>Gm01:12834131-12834271
>Gm01:12834642-12834711
>Gm01:12836062-12839564
>Gm01:12839746-12839790
>Gm01:12839821-12840456
>Gm01:12840558-12842021
>Gm01:12842060-12844035
>Gm01:12844068-12850042
>Gm01:12850353-12850611
>Gm01:12851798-12851840
>Gm01:12851902-12852891
>Gm01:12852994-12853177
>Gm01:12853417-12853543
>Gm01:12853779-12853977
>Gm01:12854058-12854235
>Gm01:12854280-12854343
>Gm01:12855126-12855185
>Gm01:12855269-12855374
>Gm01:12855933-12856014
>Gm01:12856134-12856192
>Gm01:12856997-12857098
>Gm01:12857159-12857826
>Gm01:12858201-12858272
>Gm01:12858363-12858408
>Gm01:12859337-12859417
>Gm01:12859445-12859598
>Gm01:12860262-12860397
>Gm01:12860470-12860547
>Gm01:12860764-12860872
>Gm01:12860908-12861142
>Gm01:12861512-12861635
>Gm01:12862495-12862573
>Gm01:12862625-12862746
>Gm01:12862957-12863010
>Gm01:12863415-12863481
>Gm01:12863524-12863601
>Gm01:12868363-12868456
>Gm01:12868486-12868549
>Gm01:12868770-12868979
>Gm01:12869302-12869594
>Gm01:12869695-12869790
>Gm01:12870098-12870172
>Gm01:12871604-12871646
>Gm01:12872366-12872429
>Gm01:12873399-12873460
>Gm01:12873521-12873736
>Gm01:12873998-12874318
>Gm01:12878998-12879089
>Gm01:12879321-12880779
>Gm01:12880822-12882499
>Gm01:12882554-12882946
>Gm01:12883763-12884011
>Gm01:12884039-12884740
>Gm01:12884777-12887019
>Gm01:12887558-12888538
>Gm01:12888656-12888839
>Gm01:12888922-12888951
>Gm01:12889137-12889342
>Gm01:12889399-12890015
>Gm01:12890072-12890138
>Gm01:12890334-12890381
>Gm01:12891797-12891870
>Gm01:12892065-12892106
>Gm01:12892314-12892362
>Gm01:12892732-12893012
>Gm01:12893263-12893305
>Gm01:12896308-12896356
>Gm01:12900438-12900554
>Gm01:12900908-12900941
>Gm01:12901468-12901499
>Gm01:12902928-12903073
>Gm01:12903574-12904045
>Gm01:12905564-12905625
>Gm01:12905942-12905988
>Gm01:12906107-12906166
>Gm01:12906576-12906615
>Gm01:12907930-12908089
>Gm01:12910540-12910831
>Gm01:12910922-12911002
>Gm01:12911068-12911781
>Gm01:12911893-12913669
>Gm01:12919196-12919276
>Gm01:12919478-12919614
>Gm01:12922346-12922436
>Gm01:12922478-12922507
>Gm01:12922543-12922755
>Gm01:12922854-12922988
>Gm01:12923128-12923184
>Gm01:12923214-12923285
>Gm01:12923342-12923376
>Gm01:12923762-12924043
>Gm01:12924293-12924331
>Gm01:12924679-12924718
>Gm01:12924781-12924842
>Gm01:12924890-12924917
>Gm01:12925013-12925044
>Gm01:12925169-12925242
>Gm01:12925308-12925337
>Gm01:12925675-12925722
>Gm01:12926329-12927978
>Gm01:12928122-12928183
>Gm01:12928304-12928588
>Gm01:12929467-12931080
>Gm01:12933852-12933904
>Gm01:12933983-12934352
>Gm01:12934595-12934972
>Gm01:12935011-12935117
>Gm01:12935148-12935187
>Gm01:12935216-12935260
>Gm01:12935292-12937532
>Gm01:12937637-12937988
>Gm01:12938141-12940174
>Gm01:12940253-12941448
>Gm01:12941482-12941523
>Gm01:12941561-12941812
>Gm01:12941870-12951175
>Gm01:12951345-12951912
>Gm01:12952141-12952368
>Gm01:12952641-12952699
>Gm01:12953046-12970684
>Gm01:12971135-12971947
>Gm01:12972118-12972597
>Gm01:12972648-12973227
>Gm01:12973263-12974003
>Gm01:12974048-12974074
>Gm01:12974155-12984538
>Gm01:12984637-12984685
>Gm01:12985178-12985212
>Gm01:12985279-12985341
>Gm01:12985443-12985516
>Gm01:12985550-12985629
>Gm01:12985693-12985762
>Gm01:12985822-12986132
>Gm01:12986186-12986291
>Gm01:12986396-12986590
>Gm01:12986918-12987191
>Gm01:12987217-12987266
>Gm01:12987547-12987642
>Gm01:12987729-12988280
>Gm01:12988503-12988675
>Gm01:12988738-12989001
>Gm01:12990196-12990300
>Gm01:12990815-12992328
>Gm01:12992431-12993888
>Gm01:12994056-12994119
>Gm01:12994363-12994404
>Gm01:12994491-12994533
>Gm01:12994708-12994747
>Gm01:12994802-12994882
>Gm01:12997225-12997388
>Gm01:12997744-12997863
>Gm01:12998127-12999779
>Gm01:13000008-13000043
>Gm01:13000396-13000760
>Gm01:13004280-13006898
>Gm01:13007555-13007631
>Gm01:13013680-13017843
>Gm01:13017884-13018820
>Gm01:13018852-13019768
>Gm01:13019806-13022005
>Gm01:13022064-13028140
>Gm01:13031480-13031570
>Gm01:13032030-13032792
>Gm01:13033249-13034882
>Gm01:13034913-13035582
>Gm01:13035622-13040080
>Gm01:13040153-13040500
>Gm01:13040577-13040693
>Gm01:13040752-13040823
>Gm01:13041246-13041310
>Gm01:13041448-13041587
>Gm01:13042955-13043004
>Gm01:13043276-13043558
>Gm01:13045066-13045102
>Gm01:13047467-13049166
>Gm01:13049661-13051390
>Gm01:13052508-13052538
>Gm01:13052730-13055778
>Gm01:13055852-13055911
>Gm01:13056819-13056849
>Gm01:13057281-13057449
>Gm01:13060880-13061144
>Gm01:13061567-13061605
>Gm01:13061768-13061864
>Gm01:13061893-13062314
>Gm01:13062951-13063025
>Gm01:13063305-13063492
>Gm01:13063561-13063639
>Gm01:13063865-13065345
>Gm01:13065394-13065848
>Gm01:13065863-13066282
>Gm01:13070574-13070625
>Gm01:13070669-13070936
>Gm01:13070969-13070998
>Gm01:13071464-13071526
>Gm01:13071830-13071874
>Gm01:13073049-13073087
>Gm01:13075228-13075285
>Gm01:13075530-13075881
>Gm01:13076315-13076346
>Gm01:13077408-13091298
>Gm01:13091727-13091776
>Gm01:13092204-13092230
>Gm01:13092497-13092558
>Gm01:13092837-13092864
>Gm01:13093003-13093139
>Gm01:13093288-13093392
>Gm01:13093667-13093821
>Gm01:13094809-13095299
>Gm01:13095452-13095522
>Gm01:13095559-13096000
>Gm01:13096188-13096255
>Gm01:13096388-13096640
>Gm01:13096713-13096760
>Gm01:13096888-13097034
>Gm01:13097165-13097347
>Gm01:13097519-13097576
>Gm01:13097700-13097974
>Gm01:13098183-13098218
>Gm01:13098261-13098339
>Gm01:13098404-13099901
>Gm01:13099987-13100036
>Gm01:13100299-13100615
>Gm01:13100650-13100827
>Gm01:13100964-13101018
>Gm01:13101254-13101295
>Gm01:13101481-13101571
>Gm01:13101795-13101846
>Gm01:13102050-13102114
>Gm01:13102957-13103075
>Gm01:13103144-13103359
>Gm01:13103406-13124566
>Gm01:13125324-13125640
>Gm01:13125872-13126010
>Gm01:13126198-13126232
>Gm01:13126564-13126876
>Gm01:13127007-13127036
>Gm01:13127221-13127263
>Gm01:13127300-13127349
>Gm01:13127414-13127450
>Gm01:13128176-13128200
>Gm01:13128264-13128307
>Gm01:13128473-13128624
>Gm01:13128719-13136627
>Gm01:13136753-13136838
>Gm01:13136985-13137052
>Gm01:13137684-13137844
>Gm01:13137933-13137971
>Gm01:13138012-13138104
>Gm01:13138473-13138513
>Gm01:13139149-13139202
>Gm01:13139552-13139589
>Gm01:13140751-13140833
>Gm01:13141131-13141176
>Gm01:13141628-13141670
>Gm01:13141773-13141834
>Gm01:13142010-13142101
>Gm01:13142153-13142343
>Gm01:13142476-13142507
>Gm01:13142619-13142680
>Gm01:13142887-13142942
>Gm01:13143652-13155706
>Gm01:13155746-13155887
>Gm01:13155905-13163127
>Gm01:13164705-13166121
>Gm01:13168846-13182731
>Gm01:13182764-13184952
>Gm01:13185438-13185530
>Gm01:13185830-13185868
>Gm01:13186342-13186443
>Gm01:13186741-13187369
>Gm01:13187504-13187537
>Gm01:13190835-13196715
>Gm01:13196774-13196814
>Gm01:13196858-13197355
>Gm01:13197449-13206846
>Gm01:13206934-13207258
>Gm01:13207294-13208138
>Gm01:13208180-13208279
>Gm01:13208395-13210176
>Gm01:13210280-13225169
>Gm01:13225212-13230363
>Gm01:13230460-13230501
>Gm01:13230583-13230679
>Gm01:13230706-13230880
>Gm01:13230977-13231249
>Gm01:13231493-13231593
>Gm01:13231618-13231919
>Gm01:13231993-13232074
>Gm01:13232146-13232349
>Gm01:13232516-13232640
>Gm01:13232697-13232755
>Gm01:13232807-13234831
>Gm01:13235068-13238704
>Gm01:13239837-13241162
>Gm01:13241207-13241632
>Gm01:13241847-13242724
>Gm01:13242827-13243408
>Gm01:13243447-13243796
>Gm01:13243827-13248818
>Gm01:13248863-13258202
>Gm01:13258309-13258389
>Gm01:13259096-13259152
>Gm01:13261024-13261058
>Gm01:13264640-13264687
>Gm01:13264925-13265021
>Gm01:13265933-13266208
>Gm01:13266253-13267212
>Gm01:13267678-13267708
>Gm01:13267838-13267876
>Gm01:13268130-13268186
>Gm01:13268234-13268265
>Gm01:13268379-13268497
>Gm01:13268560-13268827
>Gm01:13268905-13268937
>Gm01:13269004-13269212
>Gm01:13269270-13269989
>Gm01:13270065-13271540
>Gm01:13271782-13272479
>Gm01:13272523-13272599
>Gm01:13272737-13272852
>Gm01:13272890-13273443
>Gm01:13273994-13274031
>Gm01:13274481-13275671
>Gm01:13277722-13277755
>Gm01:13277826-13277860
>Gm01:13282062-13282099
>Gm01:13284155-13284802
>Gm01:13284907-13288316
>Gm01:13288345-13288675
>Gm01:13288711-13289598
>Gm01:13289728-13289786
>Gm01:13292880-13292938
>Gm01:13293835-13293890
>Gm01:13302144-13302173
>Gm01:13302278-13302534
>Gm01:13302934-13302987
>Gm01:13303438-13303472
>Gm01:13303509-13303563
>Gm01:13303758-13303859
>Gm01:13304217-13304407
>Gm01:13304519-13304601
>Gm01:13304632-13304683
>Gm01:13304722-13305278
>Gm01:13309212-13309254
>Gm01:13309418-13309464
>Gm01:13314819-13314848
>Gm01:13321074-13321196
>Gm01:13325347-13325377
>Gm01:13326331-13326508
>Gm01:13329019-13330629
>Gm01:13330893-13330924
>Gm01:13331109-13331198
>Gm01:13331501-13331552
>Gm01:13331608-13331668
>Gm01:13332084-13336039
>Gm01:13336090-13336349
>Gm01:13336404-13337503
>Gm01:13337584-13339185
>Gm01:13339592-13339718
>Gm01:13341364-13341403
>Gm01:13342318-13344882
>Gm01:13349807-13349879
>Gm01:13350988-13351030
>Gm01:13352724-13352780
>Gm01:13354902-13354988
>Gm01:13357671-13357771
>Gm01:13357793-13357853
>Gm01:13359180-13359221
>Gm01:13359739-13359848
>Gm01:13361923-13362160
>Gm01:13362433-13362631
>Gm01:13362848-13362904
>Gm01:13362992-13363062
>Gm01:13363094-13363197
>Gm01:13363228-13363364
>Gm01:13363390-13363439
>Gm01:13365346-13365377
>Gm01:13365387-13365649
>Gm01:13368961-13369116
>Gm01:13369251-13370133
>Gm01:13370234-13370524
>Gm01:13370569-13370606
>Gm01:13370660-13370854
>Gm01:13370939-13371361
>Gm01:13371464-13371636
>Gm01:13371852-13371922
>Gm01:13371992-13372504
>Gm01:13372668-13372720
>Gm01:13373267-13373390
>Gm01:13373436-13373793
>Gm01:13373845-13373873
>Gm01:13373925-13374016
>Gm01:13374051-13374420
>Gm01:13374525-13374678
>Gm01:13374723-13375231
>Gm01:13375311-13375368
>Gm01:13375397-13375687
>Gm01:13375834-13375918
>Gm01:13376481-13376605
>Gm01:13377311-13393299
>Gm01:13393599-13400170
>Gm01:13400239-13400357
>Gm01:13400402-13401066
>Gm01:13405582-13405722
>Gm01:13407141-13407400
>Gm01:13407490-13408202
>Gm01:13409498-13409574
>Gm01:13409913-13409973
>Gm01:13410020-13410226
>Gm01:13410658-13411144
>Gm01:13411192-13416963
>Gm01:13418475-13418570
>Gm01:13418712-13419140
>Gm01:13419171-13419417
>Gm01:13419683-13419723
>Gm01:13420023-13420067
>Gm01:13420355-13420401
>Gm01:13421386-13421930
>Gm01:13421948-13422402
>Gm01:13422643-13422703
>Gm01:13422741-13422821
>Gm01:13422882-13423536
>Gm01:13423617-13424254
>Gm01:13424289-13424327
>Gm01:13424353-13425823
>Gm01:13426077-13426237
>Gm01:13428443-13428563
>Gm01:13428655-13428838
>Gm01:13428947-13429035
>Gm01:13429108-13429332
>Gm01:13429398-13429925
>Gm01:13430843-13430879
>Gm01:13432439-13432788
>Gm01:13432831-13432918
>Gm01:13432933-13433517
>Gm01:13436882-13436998
>Gm01:13438788-13438817
>Gm01:13441160-13441243
>Gm01:13443275-13443325
>Gm01:13443923-13443972
>Gm01:13445971-13446014
>Gm01:13446298-13446363
>Gm01:13446425-13446501
>Gm01:13446612-13447342
>Gm01:13447404-13447524
>Gm01:13447555-13447801
>Gm01:13447880-13447989
>Gm01:13448037-13448069
>Gm01:13448169-13448278
>Gm01:13448337-13448393
>Gm01:13448555-13506178
>Gm01:13506229-13512140
>Gm01:13512326-13512364
>Gm01:13512496-13512751
>Gm01:13513157-13513239
>Gm01:13513335-13514671
>Gm01:13514846-13514970
>Gm01:13515025-13515114
>Gm01:13515182-13516692
>Gm01:13516717-13517268
>Gm01:13519298-13520554
>Gm01:13522386-13530069
>Gm01:13530223-13530422
>Gm01:13530540-13530573
>Gm01:13530615-13530681
>Gm01:13530746-13531311
>Gm01:13531356-13531802
>Gm01:13532079-13532167
>Gm01:13532341-13532374
>Gm01:13532470-13532515
>Gm01:13532998-13533039
>Gm01:13534183-13537758
>Gm01:13537826-13539982
>Gm01:13540142-13540202
>Gm01:13540467-13540575
>Gm01:13540721-13540913
>Gm01:13540978-13541252
>Gm01:13541288-13541446
>Gm01:13541472-13541981
>Gm01:13542067-13542240
>Gm01:13542394-13552200
>Gm01:13552247-13552296
>Gm01:13552407-13552467
>Gm01:13552728-13552873
>Gm01:13553005-13553189
>Gm01:13553373-13567743
>Gm01:13567764-13594337
>Gm01:13594387-13594465
>Gm01:13594518-13594632
>Gm01:13594672-13595182
>Gm01:13595274-13598038
>Gm01:13598071-13600008
>Gm01:13600057-13604013
>Gm01:13604053-13621675
>Gm01:13621765-13621937
>Gm01:13622008-13622509
>Gm01:13622523-13623170
>Gm01:13623386-13623561
>Gm01:13623636-13623754
>Gm01:13623790-13625693
>Gm01:13625815-13625829
>Gm01:13629859-13631251
>Gm01:13632165-13635107
>Gm01:13635243-13635279
>Gm01:13637599-13637887
>Gm01:13637966-13638078
>Gm01:13638174-13639462
>Gm01:13639587-13641851
>Gm01:13645640-13663191
>Gm01:13663368-13663586
>Gm01:13663752-13663946
>Gm01:13664023-13664104
>Gm01:13664402-13664499
>Gm01:13664698-13664959
>Gm01:13665031-13665873
>Gm01:13665942-13666970
>Gm01:13667075-13668137
>Gm01:13668210-13670025
>Gm01:13670043-13676243
>Gm01:13677686-13677702
>Gm01:13677789-13684239
>Gm01:13684263-13694126
>Gm01:13697448-13709193
>Gm01:13710238-13710276
>Gm01:13710314-13716079
>Gm01:13716528-13730395
>Gm01:13730413-13731213
>Gm01:13731310-13732379
>Gm01:13732421-13735966
>Gm01:13736026-13736081
>Gm01:13736118-13736548
>Gm01:13736585-13736697
>Gm01:13736792-13737012
>Gm01:13737033-13737460
>Gm01:13737494-13745713
>Gm01:13745738-13745816
>Gm01:13745909-13745942
>Gm01:13745996-13752100
>Gm01:13752116-13753466
>Gm01:13753794-13753819
>Gm01:13753864-13753964
>Gm01:13754001-13754102
>Gm01:13754136-13754199
>Gm01:13754348-13754426
>Gm01:13754606-13754645
>Gm01:13754716-13754746
>Gm01:13755401-13759285
>Gm01:13759502-13760035
>Gm01:13760088-13760217
>Gm01:13760293-13760767
>Gm01:13760792-13760835
>Gm01:13760919-13761051
>Gm01:13761129-13761426
>Gm01:13761467-13761720
>Gm01:13761745-13761960
>Gm01:13762034-13762121
>Gm01:13762159-13764697
>Gm01:13764804-13764832
>Gm01:13764970-13765073
>Gm01:13765182-13765353
>Gm01:13765417-13766438
>Gm01:13766543-13768454
>Gm01:13768516-13769094
>Gm01:13769226-13769294
>Gm01:13769337-13769462
>Gm01:13769527-13769936
>Gm01:13772440-13772581
>Gm01:13772615-13775397
>Gm01:13778306-13778473
>Gm01:13778598-13778877
>Gm01:13778923-13779343
>Gm01:13779462-13779885
>Gm01:13779911-13779972
>Gm01:13780006-13780851
>Gm01:13781709-13781802
>Gm01:13783652-13783755
>Gm01:13784751-13784855
>Gm01:13786442-13788988
>Gm01:13790064-13791606
>Gm01:13793538-13793570
>Gm01:13794920-13794948
>Gm01:13795630-13795734
>Gm01:13798997-13799028
>Gm01:13801294-13801369
>Gm01:13801395-13805532
>Gm01:13805641-13809867
>Gm01:13810604-13810690
>Gm01:13810798-13811126
>Gm01:13811161-13827156
>Gm01:13827304-13827539
>Gm01:13827622-13828037
>Gm01:13828066-13828293
>Gm01:13828937-13829430
>Gm01:13829601-13829673
>Gm01:13829715-13829875
>Gm01:13830137-13830208
>Gm01:13830705-13831022
>Gm01:13831230-13831559
>Gm01:13831623-13831711
>Gm01:13831872-13832010
>Gm01:13832199-13832256
>Gm01:13832380-13832546
>Gm01:13832626-13832892
>Gm01:13832926-13834717
>Gm01:13834756-13835919
>Gm01:13836333-13836463
>Gm01:13836494-13846285
>Gm01:13846350-13846475
>Gm01:13846610-13846637
>Gm01:13846877-13850702
>Gm01:13850730-13858314
>Gm01:13858343-13860461
>Gm01:13860538-13862132
>Gm01:13862179-13866265
>Gm01:13866335-13868126
>Gm01:13868173-13870026
>Gm01:13870083-13870415
>Gm01:13870458-13870661
>Gm01:13870704-13870980
>Gm01:13872209-13872393
>Gm01:13872487-13872815
>Gm01:13873366-13874909
>Gm01:13875148-13875200
>Gm01:13877185-13882630
>Gm01:13882686-13883987
>Gm01:13884560-13884655
>Gm01:13884690-13886062
>Gm01:13895671-13897041
>Gm01:13897159-13898593
>Gm01:13898696-13899717
>Gm01:13901947-13902734
>Gm01:13903197-13951972
>Gm01:13953358-13954204
>Gm01:13954550-13954624
>Gm01:13956366-13956653
>Gm01:13956781-13956861
>Gm01:13956944-13956974
>Gm01:13957514-13957629
>Gm01:13958008-13958044
>Gm01:13959197-13959239
>Gm01:13959421-13959593
>Gm01:13959885-13959934
>Gm01:13960023-13960425
>Gm01:13960500-13960576
>Gm01:13963746-13963830
>Gm01:13963940-13964050
>Gm01:13964684-13967437
>Gm01:13969550-13969711
>Gm01:13970252-13970303
>Gm01:13970762-13970792
>Gm01:13971398-13987897
>Gm01:13988081-13991585
>Gm01:13991624-13992524
>Gm01:13992563-13993330
>Gm01:13993623-13998291
>Gm01:13998324-14008812
>Gm01:14008870-14009031
>Gm01:14009071-14009185
>Gm01:14009225-14009372
>Gm01:14009529-14009847
>Gm01:14009867-14010644
>Gm01:14010677-14015282
>Gm01:14015395-14015433
>Gm01:14020402-14020741
>Gm01:14020764-14024279
>Gm01:14027132-14031364
>Gm01:14031387-14032197
>Gm01:14032541-14039176
>Gm01:14039244-14041334
>Gm01:14041467-14041746
>Gm01:14041766-14041936
>Gm01:14042056-14042131
>Gm01:14042318-14043621
>Gm01:14043686-14043927
>Gm01:14044033-14044155
>Gm01:14044178-14045623
>Gm01:14045673-14046380
>Gm01:14046476-14046636
>Gm01:14046901-14046958
>Gm01:14047106-14047153
>Gm01:14047252-14047469
>Gm01:14047696-14047749
>Gm01:14047805-14047943
>Gm01:14048102-14049024
>Gm01:14049144-14052262
>Gm01:14052339-14052444
>Gm01:14052523-14052566
>Gm01:14052608-14052712
>Gm01:14052769-14052845
>Gm01:14052893-14053044
>Gm01:14053339-14053729
>Gm01:14053820-14056013
>Gm01:14056104-14056182
>Gm01:14056444-14056923
>Gm01:14056948-14057015
>Gm01:14057078-14057735
>Gm01:14057957-14058034
>Gm01:14058114-14058172
>Gm01:14058213-14064634
>Gm01:14065445-14065625
>Gm01:14065723-14065909
>Gm01:14065932-14066454
>Gm01:14066566-14066682
>Gm01:14067143-14067178
>Gm01:14070109-14070238
>Gm01:14071883-14071928
>Gm01:14072960-14073012
>Gm01:14073208-14073280
>Gm01:14074543-14074578
>Gm01:14077550-14077638
>Gm01:14077847-14077968
>Gm01:14078247-14078290
>Gm01:14078891-14078952
>Gm01:14079099-14079143
>Gm01:14079286-14079452
>Gm01:14079517-14079612
>Gm01:14079798-14079858
>Gm01:14079969-14080033
>Gm01:14080176-14080507
>Gm01:14084285-14084321
>Gm01:14085112-14085423
>Gm01:14088856-14088950
>Gm01:14089258-14089290
>Gm01:14089430-14089520
>Gm01:14092137-14092181
>Gm01:14093196-14093229
>Gm01:14093951-14094038
>Gm01:14094771-14094802
>Gm01:14095182-14095392
>Gm01:14095507-14095591
>Gm01:14095629-14095832
>Gm01:14095909-14096420
>Gm01:14096454-14096632
>Gm01:14096655-14096702
>Gm01:14097203-14097273
>Gm01:14097330-14097418
>Gm01:14097710-14097771
>Gm01:14098921-14098996
>Gm01:14101496-14101610
>Gm01:14101760-14101797
>Gm01:14102013-14102193
>Gm01:14102276-14102410
>Gm01:14102594-14102629
>Gm01:14103192-14105352
>Gm01:14105555-14105596
>Gm01:14106096-14106121
>Gm01:14107127-14107328
>Gm01:14107717-14107744
>Gm01:14107799-14107833
>Gm01:14107961-14107990
>Gm01:14108182-14108212
>Gm01:14108435-14108475
>Gm01:14109131-14109658
>Gm01:14109698-14110569
>Gm01:14111143-14111190
>Gm01:14113052-14113103
>Gm01:14119703-14119844
>Gm01:14120450-14120515
>Gm01:14120561-14120883
>Gm01:14121041-14121095
>Gm01:14121178-14121219
>Gm01:14121244-14121281
>Gm01:14121297-14121357
>Gm01:14121528-14121648
>Gm01:14121697-14121755
>Gm01:14121840-14121934
>Gm01:14122028-14122068
>Gm01:14122119-14122219
>Gm01:14122243-14125052
>Gm01:14125179-14125236
>Gm01:14125340-14125490
>Gm01:14125594-14125782
>Gm01:14125843-14125948
>Gm01:14126015-14126295
>Gm01:14126410-14126473
>Gm01:14126653-14126706
>Gm01:14126713-14126750
>Gm01:14128237-14128482
>Gm01:14129280-14129416
>Gm01:14131313-14131454
>Gm01:14132361-14132418
>Gm01:14136837-14137490
>Gm01:14137832-14137869
>Gm01:14138138-14138302
>Gm01:14138445-14138484
>Gm01:14138578-14138611
>Gm01:14138723-14138780
>Gm01:14139010-14139200
>Gm01:14139793-14139840
>Gm01:14140924-14141242
>Gm01:14141441-14142351
>Gm01:14144362-14144446
>Gm01:14144627-14144678
>Gm01:14145074-14145135
>Gm01:14145265-14171849
>Gm01:14172849-14217967
>Gm01:14217991-14219518
>Gm01:14219559-14219874
>Gm01:14220004-14220061
>Gm01:14220184-14220218
>Gm01:14220336-14220408
>Gm01:14223868-14223909
>Gm01:14224520-14224576
>Gm01:14224634-14224670
>Gm01:14224808-14224908
>Gm01:14224940-14225112
>Gm01:14225408-14226366
>Gm01:14227072-14227188
>Gm01:14227233-14229958
>Gm01:14229985-14230075
>Gm01:14230182-14230210
>Gm01:14231107-14231136
>Gm01:14231633-14231691
>Gm01:14231804-14231949
>Gm01:14232123-14232160
>Gm01:14232275-14232345
>Gm01:14232662-14234938
>Gm01:14234984-14235265
>Gm01:14235327-14235726
>Gm01:14235768-14236647
>Gm01:14236767-14237601
>Gm01:14237726-14239316
>Gm01:14239392-14239494
>Gm01:14243180-14243277
>Gm01:14244110-14244160
>Gm01:14245507-14245557
>Gm01:14245651-14245706
>Gm01:14246683-14246745
>Gm01:14250324-14250381
>Gm01:14252741-14252784
>Gm01:14253789-14254119
>Gm01:14254152-14254320
>Gm01:14254354-14254428
>Gm01:14254517-14255026
>Gm01:14255078-14255583
>Gm01:14256168-14256237
>Gm01:14256885-14258506
>Gm01:14258543-14260182
>Gm01:14260288-14262063
>Gm01:14262118-14262167
>Gm01:14262246-14262596
>Gm01:14262668-14263887
>Gm01:14264039-14264343
>Gm01:14264401-14264922
>Gm01:14264989-14265160
>Gm01:14265207-14265241
>Gm01:14265361-14265405
>Gm01:14265451-14266128
>Gm01:14266174-14268519
>Gm01:14268552-14270925
>Gm01:14270979-14271095
>Gm01:14271232-14271303
>Gm01:14271406-14271602
>Gm01:14271635-14271756
>Gm01:14271799-14271848
>Gm01:14271994-14272053
>Gm01:14272127-14272169
>Gm01:14272249-14272801
>Gm01:14273008-14273082
>Gm01:14273124-14273155
>Gm01:14273195-14273321
>Gm01:14273458-14273641
>Gm01:14273686-14273749
>Gm01:14273843-14273982
>Gm01:14274031-14278764
>Gm01:14278879-14279530
>Gm01:14279606-14280026
>Gm01:14280175-14280275
>Gm01:14280323-14280364
>Gm01:14280406-14280528
>Gm01:14280559-14280674
>Gm01:14280829-14281097
>Gm01:14281150-14295542
>Gm01:14295604-14296914
>Gm01:14296974-14303851
>Gm01:14303885-14304105
>Gm01:14304187-14309717
>Gm01:14309880-14309944
>Gm01:14309968-14310031
>Gm01:14310166-14310311
>Gm01:14310330-14311348
>Gm01:14311441-14311891
>Gm01:14312043-14313355
>Gm01:14313413-14313773
>Gm01:14313811-14314306
>Gm01:14314375-14314504
>Gm01:14314557-14315037
>Gm01:14315226-14315505
>Gm01:14315533-14316135
>Gm01:14317479-14317710
>Gm01:14317736-14317806
>Gm01:14317929-14317975
>Gm01:14318410-14318539
>Gm01:14319224-14319494
>Gm01:14322381-14322542
>Gm01:14322586-14322643
>Gm01:14322726-14322797
>Gm01:14325660-14325694
>Gm01:14325758-14325871
>Gm01:14325926-14326168
>Gm01:14327363-14327567
>Gm01:14327593-14336099
>Gm01:14336233-14336730
>Gm01:14337614-14345440
>Gm01:14345549-14357857
>Gm01:14357920-14357952
>Gm01:14358028-14358145
>Gm01:14358224-14358258
>Gm01:14358293-14358326
>Gm01:14358449-14358480
>Gm01:14358620-14358961
>Gm01:14359014-14359413
>Gm01:14359591-14359871
>Gm01:14360064-14360098
>Gm01:14360345-14360384
>Gm01:14360413-14361796
>Gm01:14361849-14361970
>Gm01:14362008-14363628
>Gm01:14363691-14366337
>Gm01:14366377-14369422
>Gm01:14369479-14369833
>Gm01:14369984-14370039
>Gm01:14370246-14370413
>Gm01:14370696-14370825
>Gm01:14370900-14371872
>Gm01:14371937-14371991
>Gm01:14372035-14372073
>Gm01:14372284-14372399
>Gm01:14372488-14372757
>Gm01:14373034-14373172
>Gm01:14373297-14373357
>Gm01:14373416-14373536
>Gm01:14373709-14374010
>Gm01:14374047-14374323
>Gm01:14374351-14374781
>Gm01:14374838-14375103
>Gm01:14375278-14375460
>Gm01:14375536-14375607
>Gm01:14375707-14375772
>Gm01:14375890-14375924
>Gm01:14376024-14376133
>Gm01:14376278-14380123
>Gm01:14380201-14380235
>Gm01:14380319-14380898
>Gm01:14380934-14381274
>Gm01:14381343-14381447
>Gm01:14381532-14381859
>Gm01:14381917-14381952
>Gm01:14381984-14383221
>Gm01:14384080-14384140
>Gm01:14384629-14384682
>Gm01:14384744-14384780
>Gm01:14385202-14385312
>Gm01:14386108-14386209
>Gm01:14387161-14387193
>Gm01:14388327-14389218
>Gm01:14394264-14394304
>Gm01:14394857-14406191
>Gm01:14406599-14408265
>Gm01:14408569-14408655
>Gm01:14413548-14413581
>Gm01:14416003-14416192
>Gm01:14416709-14416743
>Gm01:14416898-14417032
>Gm01:14417230-14417287
>Gm01:14417400-14417710
>Gm01:14417764-14417965
>Gm01:14418081-14418137
>Gm01:14418149-14418288
>Gm01:14418362-14418782
>Gm01:14418863-14419597
>Gm01:14419662-14420065
>Gm01:14420166-14421030
>Gm01:14421083-14422849
>Gm01:14422910-14424082
>Gm01:14424141-14425111
>Gm01:14425171-14425315
>Gm01:14425452-14425500
>Gm01:14425732-14426230
>Gm01:14426507-14426541
>Gm01:14426667-14426799
>Gm01:14426839-14426958
>Gm01:14427035-14427067
>Gm01:14427676-14428663
>Gm01:14430798-14432878
>Gm01:14432904-14433788
>Gm01:14433982-14437012
>Gm01:14437089-14437119
>Gm01:14440201-14451289
>Gm01:14451308-14460376
>Gm01:14460412-14460549
>Gm01:14460580-14461453
>Gm01:14461484-14461678
>Gm01:14461694-14461804
>Gm01:14461836-14461916
>Gm01:14462066-14462266
>Gm01:14462404-14462433
>Gm01:14462455-14462484
>Gm01:14462530-14465645
>Gm01:14465675-14468098
>Gm01:14469735-14479168
>Gm01:14479288-14479435
>Gm01:14480698-14482450
>Gm01:14482490-14492582
>Gm01:14494043-14495620
>Gm01:14495904-14495970
>Gm01:14496280-14498408
>Gm01:14498432-14499039
>Gm01:14499070-14499310
>Gm01:14499426-14499561
>Gm01:14499614-14499761
>Gm01:14499813-14499983
>Gm01:14500075-14500278
>Gm01:14500373-14501036
>Gm01:14501081-14501301
>Gm01:14501363-14501493
>Gm01:14501544-14503886
>Gm01:14504005-14504512
>Gm01:14504533-14504832
>Gm01:14505226-14507603
>Gm01:14507634-14508365
>Gm01:14508445-14508648
>Gm01:14511241-14517585
>Gm01:14517716-14529567
>Gm01:14529611-14532069
>Gm01:14532146-14533031
>Gm01:14533083-14533306
>Gm01:14533359-14534300
>Gm01:14534338-14534507
>Gm01:14534629-14534811
>Gm01:14534846-14535034
>Gm01:14535190-14535408
>Gm01:14535467-14537199
>Gm01:14537384-14537488
>Gm01:14537568-14537687
>Gm01:14537802-14537837
>Gm01:14537955-14539622
>Gm01:14540631-14540852
>Gm01:14541113-14541162
>Gm01:14542036-14563548
>Gm01:14563578-14564936
>Gm01:14565424-14565487
>Gm01:14565535-14565680
>Gm01:14565830-14565937
>Gm01:14571254-14571316
>Gm01:14571367-14571554
>Gm01:14571833-14576731
>Gm01:14576753-14577725
>Gm01:14577779-14578523
>Gm01:14578605-14579153
>Gm01:14579249-14579608
>Gm01:14579696-14579737
>Gm01:14579854-14580001
>Gm01:14580230-14580530
>Gm01:14580561-14582386
>Gm01:14582716-14582760
>Gm01:14582821-14582894
>Gm01:14582950-14583083
>Gm01:14583182-14584231
>Gm01:14584290-14584724
>Gm01:14584789-14585055
>Gm01:14585099-14585164
>Gm01:14585199-14596055
>Gm01:14596080-14596183
>Gm01:14596271-14596942
>Gm01:14599009-14599055
>Gm01:14599673-14599706
>Gm01:14601232-14601684
>Gm01:14601753-14601894
>Gm01:14601969-14602947
>Gm01:14603008-14603043
>Gm01:14603111-14603243
>Gm01:14603386-14603853
>Gm01:14603948-14604735
>Gm01:14605045-14605119
>Gm01:14605170-14605293
>Gm01:14605397-14605557
>Gm01:14605776-14606024
>Gm01:14606078-14606258
>Gm01:14606329-14606523
>Gm01:14606546-14606735
>Gm01:14607343-14607428
>Gm01:14607574-14607632
>Gm01:14607668-14607723
>Gm01:14608109-14608663
>Gm01:14608865-14608905
>Gm01:14608986-14609174
>Gm01:14609239-14609281
>Gm01:14612253-14612362
>Gm01:14612885-14614612
>Gm01:14614657-14614839
>Gm01:14614939-14619912
>Gm01:14619985-14627801
>Gm01:14627843-14633743
>Gm01:14633776-14635099
>Gm01:14636092-14636162
>Gm01:14636221-14636364
>Gm01:14636498-14636529
>Gm01:14636618-14636662
>Gm01:14637280-14637386
>Gm01:14637705-14637786
>Gm01:14639406-14640708
>Gm01:14640841-14642015
>Gm01:14644544-14654514
>Gm01:14655770-14657326
>Gm01:14657355-14658240
>Gm01:14658245-14659136
>Gm01:14659174-14659869
>Gm01:14659969-14660006
>Gm01:14660458-14661706
>Gm01:14661776-14663789
>Gm01:14663829-14665695
>Gm01:14665783-14677005
>Gm01:14694924-14703800
>Gm01:14703853-14729984
>Gm01:14730087-14730117
>Gm01:14730177-14730301
>Gm01:14730444-14730503
>Gm01:14730903-14775211
>Gm01:14775256-14775365
>Gm01:14775758-14775840
>Gm01:14776144-14776217
>Gm01:14781337-14781388
>Gm01:14781446-14781565
>Gm01:14781591-14782047
>Gm01:14782091-14782594
>Gm01:14782965-14782993
>Gm01:14783589-14786197
>Gm01:14787193-14787246
>Gm01:14787321-14787380
>Gm01:14787721-14788721
>Gm01:14788955-14792150
>Gm01:14792457-14792511
>Gm01:14792867-14794542
>Gm01:14794640-14795263
>Gm01:14795361-14795481
>Gm01:14795529-14795714
>Gm01:14796117-14796263
>Gm01:14796505-14796661
>Gm01:14796743-14796914
>Gm01:14797302-14797371
>Gm01:14797759-14797805
>Gm01:14798060-14798119
>Gm01:14798234-14798369
>Gm01:14798401-14798678
>Gm01:14798818-14798935
>Gm01:14798970-14799185
>Gm01:14799307-14800624
>Gm01:14800764-14801922
>Gm01:14801994-14802099
>Gm01:14802143-14802378
>Gm01:14802411-14802505
>Gm01:14802647-14802817
>Gm01:14802862-14802959
>Gm01:14804425-14804481
>Gm01:14804628-14804689
>Gm01:14806205-14806335
>Gm01:14810474-14810859
>Gm01:14810908-14811014
>Gm01:14811584-14811674
>Gm01:14811709-14812360
>Gm01:14812392-14812771
>Gm01:14815652-14817318
>Gm01:14819475-14820173
>Gm01:14820203-14826985
>Gm01:14827010-14827100
>Gm01:14828247-14828391
>Gm01:14829207-14829430
>Gm01:14829543-14829643
>Gm01:14831439-14831640
>Gm01:14831689-14831734
>Gm01:14831892-14832119
>Gm01:14832240-14832344
>Gm01:14832403-14839085
>Gm01:14839119-14839420
>Gm01:14840081-14840114
>Gm01:14841396-14842917
>Gm01:14842997-14843217
>Gm01:14843430-14844368
>Gm01:14844447-14845039
>Gm01:14845100-14847694
>Gm01:14847727-14848572
>Gm01:14848601-14849197
>Gm01:14849221-14850111
>Gm01:14850304-14851503
>Gm01:14853126-14853361
>Gm01:14853417-14853519
>Gm01:14853604-14853669
>Gm01:14853849-14853990
>Gm01:14854101-14854185
>Gm01:14854290-14854432
>Gm01:14855433-14856078
>Gm01:14856793-14856876
>Gm01:14856963-14856991
>Gm01:14857044-14857195
>Gm01:14857248-14857311
>Gm01:14857470-14857772
>Gm01:14857837-14863415
>Gm01:14863477-14863528
>Gm01:14863583-14863658
>Gm01:14863715-14863774
>Gm01:14863883-14864241
>Gm01:14864505-14864653
>Gm01:14865158-14865199
>Gm01:14865302-14865350
>Gm01:14865537-14865571
>Gm01:14865736-14865915
>Gm01:14865955-14866067
>Gm01:14866656-14867465
>Gm01:14867507-14867783
>Gm01:14869062-14869700
>Gm01:14869752-14869940
>Gm01:14870361-14874767
>Gm01:14874807-14881954
>Gm01:14882031-14884521
>Gm01:14886056-14886172
>Gm01:14887430-14888863
>Gm01:14888890-14889228
>Gm01:14889309-14889591
>Gm01:14889635-14889676
>Gm01:14890562-14890635
>Gm01:14890852-14890880
>Gm01:14890992-14891092
>Gm01:14891550-14891582
>Gm01:14891661-14891695
>Gm01:14891835-14891877
>Gm01:14892050-14892087
>Gm01:14892295-14902395
>Gm01:14904423-14910119
>Gm01:14910810-14910871
>Gm01:14910936-14911597
>Gm01:14911655-14911783
>Gm01:14911902-14912089
>Gm01:14912133-14912228
>Gm01:14912284-14912365
>Gm01:14912477-14912592
>Gm01:14912625-14912861
>Gm01:14913029-14913270
>Gm01:14913355-14914864
>Gm01:14914901-14914935
>Gm01:14915016-14916373
>Gm01:14916451-14918230
>Gm01:14918259-14922208
>Gm01:14922258-14925059
>Gm01:14925199-14927139
>Gm01:14927175-14934090
>Gm01:14934234-14934321
>Gm01:14934505-14934605
>Gm01:14935045-14935136
>Gm01:14935266-14935318
>Gm01:14935605-14935635
>Gm01:14935996-14936069
>Gm01:14936175-14936251
>Gm01:14936573-14936687
>Gm01:14936750-14936791
>Gm01:14937089-14937127
>Gm01:14937376-14937418
>Gm01:14937603-14937639
>Gm01:14937780-14937831
>Gm01:14938037-14938105
>Gm01:14938285-14938891
>Gm01:14939775-14939806
>Gm01:14939843-14939897
>Gm01:14941796-14947070
>Gm01:14947592-14947710
>Gm01:14947773-14947817
>Gm01:14947865-14948172
>Gm01:14948475-14948595
>Gm01:14948844-14949357
>Gm01:14949389-14951019
>Gm01:14951314-14951763
>Gm01:14951846-14951922
>Gm01:14951971-14952063
>Gm01:14952144-14952645
>Gm01:14953321-14955344
>Gm01:14957242-14965788
>Gm01:14965838-14972721
>Gm01:14975071-14975109
>Gm01:14976000-14976073
>Gm01:14976222-14980330
>Gm01:14980635-14980961
>Gm01:14983942-14985023
>Gm01:14985208-14990274
>Gm01:14994808-14994854
>Gm01:14996701-15005457
>Gm01:15005478-15024897
>Gm01:15024909-15028739
>Gm01:15030409-15030702
>Gm01:15030769-15030859
>Gm01:15031649-15031801
>Gm01:15033215-15033949
>Gm01:15033976-15041578
>Gm01:15041695-15058695
>Gm01:15058741-15069169
>Gm01:15069199-15075877
>Gm01:15076629-15076708
>Gm01:15077718-15077790
>Gm01:15078230-15078391
>Gm01:15081091-15081212
>Gm01:15081700-15081756
>Gm01:15082802-15082884
>Gm01:15086824-15087922
>Gm01:15087986-15088024
>Gm01:15088129-15088259
>Gm01:15088327-15090240
>Gm01:15090303-15091179
>Gm01:15091212-15091502
>Gm01:15091575-15092183
>Gm01:15092210-15096438
>Gm01:15096486-15099854
>Gm01:15099904-15102617
>Gm01:15102658-15108136
>Gm01:15108219-15112296
>Gm01:15112323-15114240
>Gm01:15114263-15117142
>Gm01:15117178-15117556
>Gm01:15117587-15117681
>Gm01:15117765-15122126
>Gm01:15122211-15125027
>Gm01:15125052-15125837
>Gm01:15125947-15126112
>Gm01:15126183-15126557
>Gm01:15126645-15126693
>Gm01:15126725-15126757
>Gm01:15126894-15127228
>Gm01:15127620-15127909
>Gm01:15127945-15128141
>Gm01:15128208-15128498
>Gm01:15128714-15128815
>Gm01:15128862-15129061
>Gm01:15129093-15129274
>Gm01:15129341-15129379
>Gm01:15129751-15129848
>Gm01:15130239-15130335
>Gm01:15130419-15130519
>Gm01:15130586-15130619
>Gm01:15130734-15130764
>Gm01:15130918-15131156
>Gm01:15131346-15131405
>Gm01:15131553-15131714
>Gm01:15131774-15131860
>Gm01:15132095-15132148
>Gm01:15132555-15132595
>Gm01:15132711-15132774
>Gm01:15132801-15133390
>Gm01:15133484-15133629
>Gm01:15133671-15134254
>Gm01:15134399-15134433
>Gm01:15134688-15138349
>Gm01:15138377-15139621
>Gm01:15139657-15141178
>Gm01:15141266-15142414
>Gm01:15142462-15142741
>Gm01:15142777-15143836
>Gm01:15143899-15144085
>Gm01:15144136-15144181
>Gm01:15144239-15144574
>Gm01:15144627-15144694
>Gm01:15144743-15144819
>Gm01:15144862-15145259
>Gm01:15145353-15145734
>Gm01:15145813-15145886
>Gm01:15145978-15146184
>Gm01:15146232-15146334
>Gm01:15146375-15146527
>Gm01:15146995-15148979
>Gm01:15149030-15150152
>Gm01:15150386-15152084
>Gm01:15152137-15178359
>Gm01:15179172-15179345
>Gm01:15179429-15179501
>Gm01:15179592-15179664
>Gm01:15179774-15182070
>Gm01:15182771-15182850
>Gm01:15182882-15183124
>Gm01:15183920-15183967
>Gm01:15184034-15184324
>Gm01:15184793-15187681
>Gm01:15187781-15191543
>Gm01:15192364-15192468
>Gm01:15192538-15192573
>Gm01:15193383-15193508
>Gm01:15198289-15198381
>Gm01:15198559-15198635
>Gm01:15199052-15199135
>Gm01:15199195-15199262
>Gm01:15199732-15200712
>Gm01:15201534-15201574
>Gm01:15202812-15202917
>Gm01:15207993-15208053
>Gm01:15212593-15212671
>Gm01:15212800-15213279
>Gm01:15213344-15213518
>Gm01:15213624-15213662
>Gm01:15213730-15236008
>Gm01:15236375-15236502
>Gm01:15236670-15236771
>Gm01:15236877-15236935
>Gm01:15237043-15237294
>Gm01:15237350-15237394
>Gm01:15237614-15237759
>Gm01:15237845-15238337
>Gm01:15238378-15238661
>Gm01:15238700-15239405
>Gm01:15239526-15239584
>Gm01:15239650-15239971
>Gm01:15242782-15270188
>Gm01:15270231-15313157
>Gm01:15313196-15322276
>Gm01:15322301-15322816
>Gm01:15322848-15323049
>Gm01:15323086-15329079
>Gm01:15329101-15331297
>Gm01:15331329-15341280
>Gm01:15341331-15341957
>Gm01:15342090-15343929
>Gm01:15343983-15348809
>Gm01:15348856-15350801
>Gm01:15350851-15359520
>Gm01:15360099-15361191
>Gm01:15361318-15361380
>Gm01:15363267-15364948
>Gm01:15364983-15367646
>Gm01:15367700-15367928
>Gm01:15368115-15368186
>Gm01:15368402-15368441
>Gm01:15368520-15368940
>Gm01:15369022-15369106
>Gm01:15369220-15369494
>Gm01:15369574-15373721
>Gm01:15373855-15375547
>Gm01:15375575-15380655
>Gm01:15380683-15384991
>Gm01:15385306-15385667
>Gm01:15385777-15385813
>Gm01:15386004-15386073
>Gm01:15386843-15387355
>Gm01:15387440-15390645
>Gm01:15391024-15391154
>Gm01:15391265-15391381
>Gm01:15391534-15391776
>Gm01:15391913-15391998
>Gm01:15392278-15392975
>Gm01:15393055-15393102
>Gm01:15393369-15393425
>Gm01:15395311-15435395
>Gm01:15435560-15435777
>Gm01:15441975-15443057
>Gm01:15443164-15473150
>Gm01:15473433-15478082
>Gm01:15478151-15485686
>Gm01:15485742-15486347
>Gm01:15486375-15492982
>Gm01:15493059-15493085
>Gm01:15493132-15494903
>Gm01:15496804-15497627
>Gm01:15497750-15498529
>Gm01:15498579-15499954
>Gm01:15500219-15500257
>Gm01:15500402-15500627
>Gm01:15502041-15502141
>Gm01:15505215-15505317
>Gm01:15505444-15505511
>Gm01:15505953-15506302
>Gm01:15507069-15507114
>Gm01:15507603-15507644
>Gm01:15509352-15510281
>Gm01:15513054-15513153
>Gm01:15513357-15513556
>Gm01:15513582-15513874
>Gm01:15514020-15514261
>Gm01:15514345-15514390
>Gm01:15514661-15514821
>Gm01:15514949-15515016
>Gm01:15515331-15515417
>Gm01:15517545-15517660
>Gm01:15517787-15519025
>Gm01:15519291-15519399
>Gm01:15520322-15520369
>Gm01:15520425-15520864
>Gm01:15520989-15521038
>Gm01:15522636-15522723
>Gm01:15524933-15525259
>Gm01:15525881-15525955
>Gm01:15526144-15526205
>Gm01:15526339-15526402
>Gm01:15526553-15526593
>Gm01:15526659-15526754
>Gm01:15526823-15526919
>Gm01:15527149-15527388
>Gm01:15527907-15527975
>Gm01:15528158-15528333
>Gm01:15528895-15529197
>Gm01:15529611-15529828
>Gm01:15529890-15529984
>Gm01:15530030-15530123
>Gm01:15530210-15530312
>Gm01:15530381-15530616
>Gm01:15530664-15530746
>Gm01:15530763-15530963
>Gm01:15531108-15531268
>Gm01:15531307-15531457
>Gm01:15531692-15531723
>Gm01:15533379-15533451
>Gm01:15533846-15537012
>Gm01:15539010-15540656
>Gm01:15541568-15541859
>Gm01:15541954-15541992
>Gm01:15542060-15542298
>Gm01:15549477-15549513
>Gm01:15549653-15549679
>Gm01:15550024-15550232
>Gm01:15551001-15551089
>Gm01:15551294-15554481
>Gm01:15554566-15555525
>Gm01:15555802-15559719
>Gm01:15559963-15560271
>Gm01:15560343-15560452
>Gm01:15560490-15562225
>Gm01:15562325-15600261
>Gm01:15600310-15607711
>Gm01:15607760-15646807
>Gm01:15646877-15649947
>Gm01:15650806-15652410
>Gm01:15652491-15652834
>Gm01:15652881-15680295
>Gm01:15680345-15681214
>Gm01:15681306-15681347
>Gm01:15681423-15681481
>Gm01:15681558-15681609
>Gm01:15681675-15681796
>Gm01:15681943-15682005
>Gm01:15682061-15682101
>Gm01:15682178-15682263
>Gm01:15682345-15684268
>Gm01:15684397-15684556
>Gm01:15684643-15685081
>Gm01:15685132-15687380
>Gm01:15687424-15720196
>Gm01:15720264-15720367
>Gm01:15720390-15720481
>Gm01:15720591-15721177
>Gm01:15721216-15721265
>Gm01:15721363-15721788
>Gm01:15721855-15735858
>Gm01:15735997-15736626
>Gm01:15736655-15737212
>Gm01:15737482-15737573
>Gm01:15737655-15737752
>Gm01:15737842-15738071
>Gm01:15738117-15738165
>Gm01:15738272-15738414
>Gm01:15738522-15738618
>Gm01:15738632-15738942
>Gm01:15739017-15739142
>Gm01:15741640-15752254
>Gm01:15752318-15775912
>Gm01:15776104-15776194
>Gm01:15776340-15776425
>Gm01:15776456-15776662
>Gm01:15776696-15777140
>Gm01:15777201-15777420
>Gm01:15777469-15780857
>Gm01:15780890-15803762
>Gm01:15803831-15804290
>Gm01:15804389-15805070
>Gm01:15805095-15807180
>Gm01:15807350-15807442
>Gm01:15807624-15807672
>Gm01:15807809-15807897
>Gm01:15807982-15808443
>Gm01:15808468-15808607
>Gm01:15808640-15808672
>Gm01:15808707-15810485
>Gm01:15810723-15811064
>Gm01:15811113-15811449
>Gm01:15811525-15811600
>Gm01:15811648-15813975
>Gm01:15814064-15814147
>Gm01:15814312-15814326
>Gm01:15814398-15814495
>Gm01:15814809-15815178
>Gm01:15815244-15815411
>Gm01:15815505-15816541
>Gm01:15816571-15816959
>Gm01:15816994-15817151
>Gm01:15817363-15818805
>Gm01:15819002-15819049
>Gm01:15819134-15819223
>Gm01:15819493-15819531
>Gm01:15819695-15819728
>Gm01:15819759-15851686
>Gm01:15851737-15858340
>Gm01:15859110-15859945
>Gm01:15860021-15860734
>Gm01:15862300-15862346
>Gm01:15862858-15862901
>Gm01:15864352-15868807
>Gm01:15869837-15869883
>Gm01:15873615-15873974
>Gm01:15874565-15874592
>Gm01:15875445-15875493
>Gm01:15875622-15875707
>Gm01:15875742-15876672
>Gm01:15878351-15878396
>Gm01:15878529-15878636
>Gm01:15879007-15879078
>Gm01:15879303-15879397
>Gm01:15880055-15880249
>Gm01:15880277-15880499
>Gm01:15880727-15880765
>Gm01:15880928-15881001
>Gm01:15881059-15881156
>Gm01:15881184-15881398
>Gm01:15881578-15881726
>Gm01:15881858-15882050
>Gm01:15882105-15883307
>Gm01:15883397-15883890
>Gm01:15883993-15884096
>Gm01:15884256-15884605
>Gm01:15884850-15885351
>Gm01:15885457-15885505
>Gm01:15885539-15887316
>Gm01:15887361-15887722
>Gm01:15887776-15888105
>Gm01:15888134-15888664
>Gm01:15888693-15888743
>Gm01:15888768-15889292
>Gm01:15889335-15889375
>Gm01:15889399-15889620
>Gm01:15889686-15889782
>Gm01:15889852-15890326
>Gm01:15890350-15890694
>Gm01:15890795-15891856
>Gm01:15891924-15892200
>Gm01:15892237-15892817
>Gm01:15892889-15893065
>Gm01:15893105-15893647
>Gm01:15893700-15894467
>Gm01:15894678-15895198
>Gm01:15895230-15895329
>Gm01:15895451-15896400
>Gm01:15896578-15896722
>Gm01:15896819-15896897
>Gm01:15897109-15897236
>Gm01:15897295-15897323
>Gm01:15897381-15897756
>Gm01:15898029-15898092
>Gm01:15898545-15898578
>Gm01:15898751-15899634
>Gm01:15899716-15899885
>Gm01:15899919-15900010
>Gm01:15900188-15901315
>Gm01:15901454-15901561
>Gm01:15902583-15902621
>Gm01:15904327-15904502
>Gm01:15904639-15904688
>Gm01:15905217-15905520
>Gm01:15905580-15906016
>Gm01:15906043-15906164
>Gm01:15906272-15906333
>Gm01:15906378-15906405
>Gm01:15906504-15906563
>Gm01:15906634-15907139
>Gm01:15907172-15907218
>Gm01:15907305-15907738
>Gm01:15907807-15908147
>Gm01:15908306-15908579
>Gm01:15909475-15909518
>Gm01:15910298-15910332
>Gm01:15911099-15911128
>Gm01:15916019-15916120
>Gm01:15916170-15916545
>Gm01:15916643-15916796
>Gm01:15917693-15917725
>Gm01:15919846-15919957
>Gm01:15920329-15930332
>Gm01:15930416-15932098
>Gm01:15933840-15935249
>Gm01:15941595-15941730
>Gm01:15941877-15942124
>Gm01:15944353-15944401
>Gm01:15945460-15945781
>Gm01:15945853-15946046
>Gm01:15946311-15946569
>Gm01:15947969-15948001
>Gm01:15948181-15948215
>Gm01:15950932-15951846
>Gm01:15953475-15953511
>Gm01:15953558-15953902
>Gm01:15954023-15954555
>Gm01:15954649-15954825
>Gm01:15955352-15955454
>Gm01:15955562-15955653
>Gm01:15955982-15956093
>Gm01:15959932-15959994
>Gm01:15960037-15960141
>Gm01:15960509-15960673
>Gm01:15960866-15961399
>Gm01:15961471-15961521
>Gm01:15961561-15961719
>Gm01:15964052-15967683
>Gm01:15967733-15968188
>Gm01:15968252-15968349
>Gm01:15969923-15969990
>Gm01:15970161-15970193
>Gm01:15971094-15976169
>Gm01:15976250-15978043
>Gm01:15978156-15979263
>Gm01:15980035-15980062
>Gm01:15981970-15982017
>Gm01:15982106-15982197
>Gm01:15982358-15982582
>Gm01:15982973-15986219
>Gm01:15986253-15997380
>Gm01:15997506-16001640
>Gm01:16001758-16002227
>Gm01:16002252-16002724
>Gm01:16002852-16003567
>Gm01:16003603-16010044
>Gm01:16010145-16010210
>Gm01:16010909-16010976
>Gm01:16011063-16011087
>Gm01:16011145-16017277
>Gm01:16018565-16018598
>Gm01:16018684-16018715
>Gm01:16018732-16048969
>Gm01:16049027-16049178
>Gm01:16049293-16049415
>Gm01:16049468-16049674
>Gm01:16050432-16051147
>Gm01:16051185-16051858
>Gm01:16052786-16054502
>Gm01:16055063-16055320
>Gm01:16055385-16055417
>Gm01:16055725-16055767
>Gm01:16055820-16058940
>Gm01:16059097-16059150
>Gm01:16059336-16059378
>Gm01:16059861-16059914
>Gm01:16060291-16060381
>Gm01:16060522-16061216
>Gm01:16061461-16061602
>Gm01:16061890-16062341
>Gm01:16062445-16062741
>Gm01:16062871-16063000
>Gm01:16063084-16063479
>Gm01:16063931-16063984
>Gm01:16064238-16077757
>Gm01:16077811-16081121
>Gm01:16083203-16083264
>Gm01:16083371-16083456
>Gm01:16083501-16083582
>Gm01:16083685-16083729
>Gm01:16084339-16084410
>Gm01:16095892-16095937
>Gm01:16095971-16096758
>Gm01:16096904-16096929
>Gm01:16097144-16097235
>Gm01:16098023-16098272
>Gm01:16098382-16098465
>Gm01:16100052-16101776
>Gm01:16102003-16102371
>Gm01:16103889-16104866
>Gm01:16106606-16113155
>Gm01:16118365-16118408
>Gm01:16118514-16122395
>Gm01:16122495-16125704
>Gm01:16125926-16132103
>Gm01:16132165-16132442
>Gm01:16133451-16133567
>Gm01:16135209-16135241
>Gm01:16137649-16139441
>Gm01:16139482-16145029
>Gm01:16145223-16145263
>Gm01:16145300-16145589
>Gm01:16145854-16146132
>Gm01:16146210-16146308
>Gm01:16146440-16146713
>Gm01:16146788-16146872
>Gm01:16146898-16147132
>Gm01:16147168-16147380
>Gm01:16147659-16147729
>Gm01:16147834-16148009
>Gm01:16148119-16148515
>Gm01:16148583-16148980
>Gm01:16149001-16150935
>Gm01:16151012-16158185
>Gm01:16159545-16169169
>Gm01:16169177-16176084
>Gm01:16176176-16176386
>Gm01:16176420-16176483
>Gm01:16176515-16176686
>Gm01:16176755-16187328
>Gm01:16187452-16188276
>Gm01:16188313-16190145
>Gm01:16190230-16190454
>Gm01:16190524-16190676
>Gm01:16190692-16190726
>Gm01:16190867-16191093
>Gm01:16191281-16191881
>Gm01:16191964-16192000
>Gm01:16192065-16192210
>Gm01:16192364-16192631
>Gm01:16192708-16192915
>Gm01:16192978-16193020
>Gm01:16193106-16193738
>Gm01:16193849-16194129
>Gm01:16194184-16194507
>Gm01:16194562-16194822
>Gm01:16194876-16195859
>Gm01:16195886-16196071
>Gm01:16196126-16196479
>Gm01:16196512-16196699
>Gm01:16196753-16197317
>Gm01:16197453-16198429
>Gm01:16198476-16200739
>Gm01:16201062-16201105
>Gm01:16201155-16201196
>Gm01:16201277-16201621
>Gm01:16201691-16201849
>Gm01:16202022-16202071
>Gm01:16202130-16202288
>Gm01:16202428-16202745
>Gm01:16202911-16203036
>Gm01:16203104-16203629
>Gm01:16203683-16203708
>Gm01:16203763-16205299
>Gm01:16205402-16205479
>Gm01:16205588-16205842
>Gm01:16205889-16206074
>Gm01:16206114-16206354
>Gm01:16206494-16208415
>Gm01:16208618-16208734
>Gm01:16208749-16208776
>Gm01:16208828-16208970
>Gm01:16209068-16209262
>Gm01:16209300-16209379
>Gm01:16209460-16209529
>Gm01:16209757-16209816
>Gm01:16210136-16210328
>Gm01:16210367-16210627
>Gm01:16210654-16210748
>Gm01:16210851-16210888
>Gm01:16210960-16211002
>Gm01:16211062-16211156
>Gm01:16211207-16211250
>Gm01:16211293-16211688
>Gm01:16211754-16212297
>Gm01:16212360-16212778
>Gm01:16212996-16213356
>Gm01:16213746-16246468
>Gm01:16246495-16252179
>Gm01:16256342-16258096
>Gm01:16258777-16259012
>Gm01:16259081-16260137
>Gm01:16260471-16260497
>Gm01:16260857-16284929
>Gm01:16285229-16285412
>Gm01:16285594-16286223
>Gm01:16286358-16286425
>Gm01:16286476-16286617
>Gm01:16286810-16288885
>Gm01:16288935-16309263
>Gm01:16309330-16309456
>Gm01:16309483-16309738
>Gm01:16309821-16310804
>Gm01:16310846-16311820
>Gm01:16311865-16312051
>Gm01:16312082-16312671
>Gm01:16312722-16313704
>Gm01:16313752-16314613
>Gm01:16314735-16314789
>Gm01:16314798-16319612
>Gm01:16320168-16320217
>Gm01:16320306-16320695
>Gm01:16320738-16320885
>Gm01:16320922-16322561
>Gm01:16322600-16323440
>Gm01:16323472-16323502
>Gm01:16323542-16324887
>Gm01:16325020-16325080
>Gm01:16325133-16325161
>Gm01:16325216-16325841
>Gm01:16325874-16325940
>Gm01:16326121-16326843
>Gm01:16326884-16327782
>Gm01:16327826-16327903
>Gm01:16327947-16328772
>Gm01:16328824-16330440
>Gm01:16330510-16332999
>Gm01:16333269-16333333
>Gm01:16333398-16333450
>Gm01:16333823-16333893
>Gm01:16335007-16335419
>Gm01:16339580-16341215
>Gm01:16341470-16341522
>Gm01:16341593-16343569
>Gm01:16343633-16344203
>Gm01:16344265-16349781
>Gm01:16349836-16351858
>Gm01:16351885-16388152
>Gm01:16388336-16388476
>Gm01:16389385-16389417
>Gm01:16389631-16391665
>Gm01:16391716-16402152
>Gm01:16402335-16402497
>Gm01:16402545-16402609
>Gm01:16402651-16402750
>Gm01:16402990-16403181
>Gm01:16403218-16403712
>Gm01:16403804-16403941
>Gm01:16404040-16404141
>Gm01:16404219-16406055
>Gm01:16406100-16409880
>Gm01:16409907-16410440
>Gm01:16410450-16411101
>Gm01:16411148-16413337
>Gm01:16413399-16413608
>Gm01:16413638-16414860
>Gm01:16414904-16415515
>Gm01:16415599-16416187
>Gm01:16416237-16416498
>Gm01:16416619-16418369
>Gm01:16418599-16418764
>Gm01:16418853-16418967
>Gm01:16419085-16437938
>Gm01:16438033-16438311
>Gm01:16438369-16438681
>Gm01:16438742-16439011
>Gm01:16439105-16439193
>Gm01:16439316-16439352
>Gm01:16439582-16439740
>Gm01:16439874-16439939
>Gm01:16439976-16440330
>Gm01:16440664-16440723
>Gm01:16441042-16441433
>Gm01:16441460-16441490
>Gm01:16441649-16441675
>Gm01:16441756-16442273
>Gm01:16442366-16442894
>Gm01:16442982-16443056
>Gm01:16443109-16445081
>Gm01:16445132-16445371
>Gm01:16445461-16446532
>Gm01:16446571-16446888
>Gm01:16447005-16466840
>Gm01:16466863-16469505
>Gm01:16469537-16471665
>Gm01:16472536-16475587
>Gm01:16475834-16476224
>Gm01:16476286-16476380
>Gm01:16476428-16477081
>Gm01:16477162-16477288
>Gm01:16477362-16477476
>Gm01:16477602-16477658
>Gm01:16477685-16477892
>Gm01:16477926-16478417
>Gm01:16478513-16482067
>Gm01:16482863-16483294
>Gm01:16483525-16483610
>Gm01:16483647-16491468
>Gm01:16492468-16526105
>Gm01:16526130-16526284
>Gm01:16526348-16528507
>Gm01:16531739-16532764
>Gm01:16532795-16539441
>Gm01:16539869-16540283
>Gm01:16542210-16542974
>Gm01:16543739-16544830
>Gm01:16544897-16544952
>Gm01:16545551-16563594
>Gm01:16563629-16563786
>Gm01:16563842-16564098
>Gm01:16564141-16565383
>Gm01:16565494-16566301
>Gm01:16566330-16567506
>Gm01:16567632-16568845
>Gm01:16568882-16572202
>Gm01:16572237-16572756
>Gm01:16573007-16573313
>Gm01:16573353-16573441
>Gm01:16573520-16573929
>Gm01:16574019-16574089
>Gm01:16574145-16575031
>Gm01:16575062-16575513
>Gm01:16575622-16576316
>Gm01:16576386-16576984
>Gm01:16577025-16577338
>Gm01:16577390-16577499
>Gm01:16577559-16577865
>Gm01:16577892-16578484
>Gm01:16578790-16579133
>Gm01:16579156-16579266
>Gm01:16579298-16579348
>Gm01:16579595-16580259
>Gm01:16580354-16581334
>Gm01:16581363-16581604
>Gm01:16581666-16581780
>Gm01:16581816-16582065
>Gm01:16582138-16582202
>Gm01:16582304-16582907
>Gm01:16582978-16584121
>Gm01:16584184-16584476
>Gm01:16584524-16584562
>Gm01:16584637-16592560
>Gm01:16592641-16598011
>Gm01:16598064-16599408
>Gm01:16599435-16599657
>Gm01:16599692-16599814
>Gm01:16599856-16601002
>Gm01:16601031-16601344
>Gm01:16601380-16601471
>Gm01:16601504-16602400
>Gm01:16602464-16603215
>Gm01:16603281-16603481
>Gm01:16603535-16606860
>Gm01:16606901-16607403
>Gm01:16607494-16608835
>Gm01:16608938-16608968
>Gm01:16609243-16609305
>Gm01:16609581-16609680
>Gm01:16609714-16609763
>Gm01:16609865-16609918
>Gm01:16610353-16610452
>Gm01:16610910-16611356
>Gm01:16611878-16611949
>Gm01:16611973-16613005
>Gm01:16613681-16613714
>Gm01:16613823-16613855
>Gm01:16614000-16614038
>Gm01:16614808-16614889
>Gm01:16615163-16615347
>Gm01:16615382-16616315
>Gm01:16616381-16617134
>Gm01:16617172-16617598
>Gm01:16617632-16617783
>Gm01:16617902-16618132
>Gm01:16618164-16621789
>Gm01:16621844-16622481
>Gm01:16622629-16623431
>Gm01:16623470-16624787
>Gm01:16624870-16630958
>Gm01:16630993-16631520
>Gm01:16631636-16632465
>Gm01:16632501-16632628
>Gm01:16632678-16633020
>Gm01:16633076-16633813
>Gm01:16633894-16636404
>Gm01:16636471-16636683
>Gm01:16636781-16637176
>Gm01:16637220-16637592
>Gm01:16637621-16637808
>Gm01:16637885-16639731
>Gm01:16639780-16641262
>Gm01:16641336-16642059
>Gm01:16642101-16642506
>Gm01:16642552-16642884
>Gm01:16642932-16644191
>Gm01:16644218-16648792
>Gm01:16648835-16649621
>Gm01:16649729-16649978
>Gm01:16650028-16650397
>Gm01:16650483-16650851
>Gm01:16650917-16651025
>Gm01:16651098-16651443
>Gm01:16651482-16651609
>Gm01:16651667-16652316
>Gm01:16652341-16652702
>Gm01:16652802-16653257
>Gm01:16653367-16653432
>Gm01:16653461-16653562
>Gm01:16653677-16653813
>Gm01:16653879-16653911
>Gm01:16653947-16654292
>Gm01:16654430-16656646
>Gm01:16656670-16657617
>Gm01:16657632-16661733
>Gm01:16661758-16662045
>Gm01:16662089-16662748
>Gm01:16662771-16683209
>Gm01:16683235-16691023
>Gm01:16691233-16692955
>Gm01:16693009-16693041
>Gm01:16693069-16721593
>Gm01:16722240-16722460
>Gm01:16722538-16722611
>Gm01:16722889-16723274
>Gm01:16724050-16724164
>Gm01:16724481-16726315
>Gm01:16727157-16727402
>Gm01:16730037-16730078
>Gm01:16732009-16732087
>Gm01:16734585-16736085
>Gm01:16736169-16736328
>Gm01:16736388-16739143
>Gm01:16739175-16739534
>Gm01:16739662-16741460
>Gm01:16741500-16741534
>Gm01:16741669-16742202
>Gm01:16742251-16742777
>Gm01:16742826-16743096
>Gm01:16743149-16744829
>Gm01:16750495-16750600
>Gm01:16750622-16750655
>Gm01:16750994-16751046
>Gm01:16751151-16754266
>Gm01:16754311-16754650
>Gm01:16754686-16755225
>Gm01:16755279-16755431
>Gm01:16755480-16755529
>Gm01:16757644-16757731
>Gm01:16757831-16757858
>Gm01:16758012-16758068
>Gm01:16758157-16758253
>Gm01:16758875-16759027
>Gm01:16759030-16759055
>Gm01:16759090-16759220
>Gm01:16759897-16760905
>Gm01:16760944-16761056
>Gm01:16761098-16761234
>Gm01:16761268-16761461
>Gm01:16761537-16762556
>Gm01:16762582-16763385
>Gm01:16763427-16763805
>Gm01:16763845-16767844
>Gm01:16767889-16775803
>Gm01:16775829-16793256
>Gm01:16793296-16793336
>Gm01:16793460-16793502
>Gm01:16793546-16793611
>Gm01:16793665-16793703
>Gm01:16793763-16793788
>Gm01:16793900-16794081
>Gm01:16794361-16794434
>Gm01:16794774-16794912
>Gm01:16795081-16795205
>Gm01:16795338-16795370
>Gm01:16795478-16795633
>Gm01:16795731-16796115
>Gm01:16797076-16807379
>Gm01:16807439-16810486
>Gm01:16810644-16811573
>Gm01:16812336-16814783
>Gm01:16814819-16815027
>Gm01:16815084-16816733
>Gm01:16816776-16820365
>Gm01:16820466-16820506
>Gm01:16820652-16820795
>Gm01:16820920-16820960
>Gm01:16821122-16821338
>Gm01:16821466-16821596
>Gm01:16821806-16821841
>Gm01:16822040-16822077
>Gm01:16822209-16822498
>Gm01:16823463-16823681
>Gm01:16823824-16823951
>Gm01:16824163-16824296
>Gm01:16824639-16824743
>Gm01:16825288-16825318
>Gm01:16825509-16825559
>Gm01:16825803-16825836
>Gm01:16826267-16826397
>Gm01:16828693-16828788
>Gm01:16830307-16830437
>Gm01:16830595-16830667
>Gm01:16830865-16831038
>Gm01:16831229-16831320
>Gm01:16831502-16831551
>Gm01:16832459-16832568
>Gm01:16832631-16832685
>Gm01:16832781-16832924
>Gm01:16834955-16835102
>Gm01:16835199-16835335
>Gm01:16835720-16836076
>Gm01:16836106-16836139
>Gm01:16836426-16836615
>Gm01:16836659-16837041
>Gm01:16837430-16837539
>Gm01:16837910-16838073
>Gm01:16838325-16838540
>Gm01:16838863-16838906
>Gm01:16841113-16841197
>Gm01:16841272-16841395
>Gm01:16842618-16843051
>Gm01:16843208-16843246
>Gm01:16843780-16843997
>Gm01:16849538-16849564
>Gm01:16850428-16850467
>Gm01:16851098-16851461
>Gm01:16856064-16856313
>Gm01:16857297-16857339
>Gm01:16858298-16858334
>Gm01:16858932-16858980
>Gm01:16859347-16859381
>Gm01:16860244-16860276
>Gm01:16860701-16860733
>Gm01:16861609-16861815
>Gm01:16863535-16863578
>Gm01:16863770-16863981
>Gm01:16868885-16869061
>Gm01:16869229-16869286
>Gm01:16869349-16869405
>Gm01:16871655-16871999
>Gm01:16872418-16872534
>Gm01:16872608-16872964
>Gm01:16874027-16874133
>Gm01:16874340-16874429
>Gm01:16874538-16874596
>Gm01:16874830-16875208
>Gm01:16875251-16875286
>Gm01:16875335-16876321
>Gm01:16876715-16876758
>Gm01:16877571-16878475
>Gm01:16879452-16883650
>Gm01:16883679-16903260
>Gm01:16903312-16903959
>Gm01:16904411-16904524
>Gm01:16904588-16904814
>Gm01:16905260-16905469
>Gm01:16905956-16907332
>Gm01:16907411-16907448
>Gm01:16908083-16931442
>Gm01:16932074-16933674
>Gm01:16933760-16940710
>Gm01:16943019-16943125
>Gm01:16943342-16943397
>Gm01:16943445-16943538
>Gm01:16943827-16944429
>Gm01:16944460-16944872
>Gm01:16944958-16945097
>Gm01:16945214-16945366
>Gm01:16945407-16957217
>Gm01:16957494-16960176
>Gm01:16960344-16960434
>Gm01:16960546-16960578
>Gm01:16960689-16960745
>Gm01:16960828-16960894
>Gm01:16961064-16961249
>Gm01:16961292-16961331
>Gm01:16961374-16961428
>Gm01:16961466-16961535
>Gm01:16961577-16961610
>Gm01:16961656-16961745
>Gm01:16962165-16962367
>Gm01:16962808-16962841
>Gm01:16963008-16963057
>Gm01:16966275-16968454
>Gm01:16968554-16968631
>Gm01:16968881-16968947
>Gm01:16969902-16969957
>Gm01:16970146-16972330
>Gm01:16972446-16972965
>Gm01:16973049-16973185
>Gm01:16973236-16973297
>Gm01:16973338-16973384
>Gm01:16973420-16973615
>Gm01:16973687-16973743
>Gm01:16973803-16974255
>Gm01:16974305-16974583
>Gm01:16974668-16975439
>Gm01:16975494-16975811
>Gm01:16975922-16976148
>Gm01:16976251-16977292
>Gm01:16977340-16977612
>Gm01:16977724-16977771
>Gm01:16977817-16978075
>Gm01:16978133-16982796
>Gm01:16982830-16991675
>Gm01:16991743-16991969
>Gm01:16991995-16992457
>Gm01:16992577-17023180
>Gm01:17023406-17023469
>Gm01:17023681-17023767
>Gm01:17023902-17023970
>Gm01:17024001-17024062
>Gm01:17024258-17024518
>Gm01:17024590-17024624
>Gm01:17024678-17024982
>Gm01:17025135-17025583
>Gm01:17025603-17025685
>Gm01:17025765-17026669
>Gm01:17026724-17026934
>Gm01:17026978-17027227
>Gm01:17027260-17028138
>Gm01:17028163-17033327
>Gm01:17037577-17040425
>Gm01:17041319-17041416
>Gm01:17041494-17041560
>Gm01:17041618-17041702
>Gm01:17042063-17042098
>Gm01:17042197-17042292
>Gm01:17042365-17042884
>Gm01:17042925-17043379
>Gm01:17043472-17043635
>Gm01:17043699-17043803
>Gm01:17043839-17044042
>Gm01:17044139-17044225
>Gm01:17044384-17044575
>Gm01:17044648-17044851
>Gm01:17047407-17047461
>Gm01:17047702-17047741
>Gm01:17047998-17048040
>Gm01:17049133-17049192
>Gm01:17051055-17052984
>Gm01:17055536-17055589
>Gm01:17056532-17056565
>Gm01:17057190-17057247
>Gm01:17057345-17057398
>Gm01:17063205-17063240
>Gm01:17064019-17064116
>Gm01:17064261-17064305
>Gm01:17064375-17064440
>Gm01:17064608-17064721
>Gm01:17064791-17064949
>Gm01:17065036-17065087
>Gm01:17065158-17065243
>Gm01:17065396-17065563
>Gm01:17065772-17065802
>Gm01:17065990-17066058
>Gm01:17066093-17066197
>Gm01:17066514-17066567
>Gm01:17066957-17067211
>Gm01:17067634-17076852
>Gm01:17076864-17084768
>Gm01:17084987-17085095
>Gm01:17086391-17086578
>Gm01:17086878-17087084
>Gm01:17087448-17087625
>Gm01:17087691-17088180
>Gm01:17088356-17088439
>Gm01:17088876-17089059
>Gm01:17089159-17089712
>Gm01:17089964-17090098
>Gm01:17090244-17090814
>Gm01:17090882-17090913
>Gm01:17090991-17091775
>Gm01:17091846-17092039
>Gm01:17092278-17092342
>Gm01:17092727-17098157
>Gm01:17098178-17105961
>Gm01:17106085-17106338
>Gm01:17106448-17107202
>Gm01:17107401-17110705
>Gm01:17110759-17111326
>Gm01:17111440-17111541
>Gm01:17111623-17112885
>Gm01:17112914-17119740
>Gm01:17119768-17126924
>Gm01:17126958-17127051
>Gm01:17127089-17127506
>Gm01:17127529-17179754
>Gm01:17179824-17179983
>Gm01:17180103-17180690
>Gm01:17180727-17181965
>Gm01:17182023-17182139
>Gm01:17182174-17182512
>Gm01:17182602-17183989
>Gm01:17184014-17190855
>Gm01:17190894-17223992
>Gm01:17224064-17226698
>Gm01:17226741-17231368
>Gm01:17231404-17231777
>Gm01:17231858-17233808
>Gm01:17234184-17234344
>Gm01:17234570-17234638
>Gm01:17234701-17234741
>Gm01:17234767-17235186
>Gm01:17235265-17236737
>Gm01:17236840-17236886
>Gm01:17238469-17240024
>Gm01:17240071-17240398
>Gm01:17240482-17240508
>Gm01:17240563-17241193
>Gm01:17242062-17242300
>Gm01:17242387-17242471
>Gm01:17242707-17242759
>Gm01:17243239-17243274
>Gm01:17244347-17244606
>Gm01:17244696-17245005
>Gm01:17245038-17245126
>Gm01:17245230-17245424
>Gm01:17245550-17245593
>Gm01:17245618-17246324
>Gm01:17246410-17248424
>Gm01:17249838-17260528
>Gm01:17260676-17260889
>Gm01:17261002-17261247
>Gm01:17261278-17261713
>Gm01:17261844-17262210
>Gm01:17262551-17268789
>Gm01:17268857-17269114
>Gm01:17270445-17270485
>Gm01:17271350-17271523
>Gm01:17271773-17271936
>Gm01:17272832-17278281
>Gm01:17278410-17279024
>Gm01:17280728-17288790
>Gm01:17288888-17293351
>Gm01:17293394-17293715
>Gm01:17293792-17294371
>Gm01:17294631-17294706
>Gm01:17294837-17294911
>Gm01:17295058-17295091
>Gm01:17296607-17296716
>Gm01:17300298-17300383
>Gm01:17300544-17300684
>Gm01:17300750-17300845
>Gm01:17301416-17301621
>Gm01:17302358-17302420
>Gm01:17302624-17302659
>Gm01:17305102-17305163
>Gm01:17305651-17305688
>Gm01:17305714-17305783
>Gm01:17309124-17309462
>Gm01:17312338-17312431
>Gm01:17312609-17312727
>Gm01:17313031-17313101
>Gm01:17313405-17313537
>Gm01:17313592-17313655
>Gm01:17313749-17313860
>Gm01:17313957-17313990
>Gm01:17314066-17314187
>Gm01:17314303-17314408
>Gm01:17314642-17314936
>Gm01:17315085-17315221
>Gm01:17315318-17315456
>Gm01:17315569-17315848
>Gm01:17317254-17317386
>Gm01:17318772-17318829
>Gm01:17322291-17322427
>Gm01:17323303-17323586
>Gm01:17325212-17325367
>Gm01:17326593-17326868
>Gm01:17327054-17327941
>Gm01:17328370-17328458
>Gm01:17331540-17331571
>Gm01:17331788-17334809
>Gm01:17335290-17335401
>Gm01:17336100-17336142
>Gm01:17336430-17336483
>Gm01:17336739-17336783
>Gm01:17336929-17336966
>Gm01:17338281-17338628
>Gm01:17338665-17338795
>Gm01:17338825-17339189
>Gm01:17339958-17341515
>Gm01:17341597-17341875
>Gm01:17341991-17344562
>Gm01:17344582-17344709
>Gm01:17345131-17345332
>Gm01:17345361-17345473
>Gm01:17345512-17345820
>Gm01:17345920-17346138
>Gm01:17346555-17346594
>Gm01:17346624-17346842
>Gm01:17347038-17347069
>Gm01:17347175-17347246
>Gm01:17347313-17347441
>Gm01:17347494-17347750
>Gm01:17347778-17348020
>Gm01:17348133-17348217
>Gm01:17348265-17348720
>Gm01:17348765-17348819
>Gm01:17348874-17348909
>Gm01:17349000-17349435
>Gm01:17349936-17349998
>Gm01:17350103-17350137
>Gm01:17351165-17351291
>Gm01:17351510-17351558
>Gm01:17352653-17352682
>Gm01:17352725-17354247
>Gm01:17354285-17354665
>Gm01:17354890-17354920
>Gm01:17355083-17355214
>Gm01:17355399-17355944
>Gm01:17356080-17356442
>Gm01:17356556-17356626
>Gm01:17356701-17356818
>Gm01:17356886-17356933
>Gm01:17356974-17357429
>Gm01:17357699-17358092
>Gm01:17358195-17359722
>Gm01:17359793-17359893
>Gm01:17359928-17360054
>Gm01:17360753-17360825
>Gm01:17361405-17361531
>Gm01:17363023-17363061
>Gm01:17363514-17363611
>Gm01:17363653-17375347
>Gm01:17375427-17378327
>Gm01:17378392-17378743
>Gm01:17378834-17378951
>Gm01:17379207-17379240
>Gm01:17379334-17379538
>Gm01:17380929-17380962
>Gm01:17381453-17381537
>Gm01:17381566-17381794
>Gm01:17381819-17381920
>Gm01:17382087-17382143
>Gm01:17382783-17383666
>Gm01:17383753-17383986
>Gm01:17384015-17386474
>Gm01:17386759-17386796
>Gm01:17386997-17387661
>Gm01:17387694-17389875
>Gm01:17390586-17390616
>Gm01:17390905-17390942
>Gm01:17391544-17392134
>Gm01:17393600-17393671
>Gm01:17394171-17394265
>Gm01:17394361-17394392
>Gm01:17394642-17394775
>Gm01:17395333-17395378
>Gm01:17395403-17395743
>Gm01:17395994-17396054
>Gm01:17396142-17396414
>Gm01:17396522-17397469
>Gm01:17398074-17398098
>Gm01:17398712-17400359
>Gm01:17400851-17400903
>Gm01:17400972-17401042
>Gm01:17401071-17401463
>Gm01:17401722-17401795
>Gm01:17401868-17401913
>Gm01:17402199-17402260
>Gm01:17403753-17403805
>Gm01:17404088-17410334
>Gm01:17410684-17410724
>Gm01:17410783-17410846
>Gm01:17411990-17412034
>Gm01:17413134-17413206
>Gm01:17413279-17413346
>Gm01:17413448-17413491
>Gm01:17415690-17415772
>Gm01:17417829-17418014
>Gm01:17418127-17418183
>Gm01:17418315-17418443
>Gm01:17418501-17418528
>Gm01:17418587-17418741
>Gm01:17418821-17418951
>Gm01:17423395-17423488
>Gm01:17423580-17423738
>Gm01:17423772-17423843
>Gm01:17425957-17425987
>Gm01:17426919-17426959
>Gm01:17430411-17431110
>Gm01:17431362-17431414
>Gm01:17431479-17431853
>Gm01:17431917-17431998
>Gm01:17432083-17432300
>Gm01:17432361-17433515
>Gm01:17438088-17438102
>Gm01:17438187-17438353
>Gm01:17438443-17438611
>Gm01:17438910-17439183
>Gm01:17439322-17439451
>Gm01:17439491-17440299
>Gm01:17440453-17440660
>Gm01:17440770-17440861
>Gm01:17440942-17441439
>Gm01:17441493-17441566
>Gm01:17442757-17443118
>Gm01:17443373-17443412
>Gm01:17443521-17443578
>Gm01:17443878-17443932
>Gm01:17444296-17444450
>Gm01:17444909-17444989
>Gm01:17445040-17445068
>Gm01:17445217-17445281
>Gm01:17445413-17445446
>Gm01:17446514-17446776
>Gm01:17447764-17447795
>Gm01:17448135-17448192
>Gm01:17448299-17448467
>Gm01:17448477-17448606
>Gm01:17448754-17448782
>Gm01:17449193-17449223
>Gm01:17450550-17450895
>Gm01:17450925-17450998
>Gm01:17451054-17451206
>Gm01:17451661-17451693
>Gm01:17451802-17451990
>Gm01:17452573-17452791
>Gm01:17452889-17452916
>Gm01:17452986-17453018
>Gm01:17453586-17453664
>Gm01:17453799-17453858
>Gm01:17454247-17454300
>Gm01:17454470-17456268
>Gm01:17458359-17458392
>Gm01:17459592-17459780
>Gm01:17460966-17460996
>Gm01:17466433-17466468
>Gm01:17467646-17467879
>Gm01:17470330-17471643
>Gm01:17471749-17471806
>Gm01:17471914-17472010
>Gm01:17472185-17472576
>Gm01:17472635-17474914
>Gm01:17474967-17476338
>Gm01:17476418-17478115
>Gm01:17478191-17478322
>Gm01:17478477-17479151
>Gm01:17479257-17479368
>Gm01:17479479-17479539
>Gm01:17479725-17479886
>Gm01:17482391-17482501
>Gm01:17482768-17482824
>Gm01:17484154-17484192
>Gm01:17484814-17484890
>Gm01:17485397-17486756
>Gm01:17487068-17487791
>Gm01:17487858-17493243
>Gm01:17493339-17494033
>Gm01:17494218-17494774
>Gm01:17494844-17495807
>Gm01:17495888-17511222
>Gm01:17511253-17516230
>Gm01:17516254-17521831
>Gm01:17521872-17521970
>Gm01:17521988-17530036
>Gm01:17530058-17532304
>Gm01:17532355-17548389
>Gm01:17548435-17554116
>Gm01:17554179-17566370
>Gm01:17566528-17568294
>Gm01:17568325-17568836
>Gm01:17569101-17579432
>Gm01:17579885-17587204
>Gm01:17587235-17599909
>Gm01:17599935-17602111
>Gm01:17602244-17604115
>Gm01:17604164-17619195
>Gm01:17619217-17621742
>Gm01:17622084-17622263
>Gm01:17622361-17622450
>Gm01:17622625-17622707
>Gm01:17622824-17623258
>Gm01:17623415-17623890
>Gm01:17623991-17624059
>Gm01:17624113-17624170
>Gm01:17624234-17624593
>Gm01:17624661-17626087
>Gm01:17626144-17627309
>Gm01:17627376-17627412
>Gm01:17632206-17632239
>Gm01:17632275-17632668
>Gm01:17637205-17637258
>Gm01:17640377-17645607
>Gm01:17646742-17646784
>Gm01:17647204-17647311
>Gm01:17647382-17647465
>Gm01:17647668-17647702
>Gm01:17647793-17648167
>Gm01:17648212-17648396
>Gm01:17648434-17648610
>Gm01:17648666-17648728
>Gm01:17648785-17648862
>Gm01:17648903-17649340
>Gm01:17649612-17649663
>Gm01:17649744-17650027
>Gm01:17650086-17650136
>Gm01:17650220-17650451
>Gm01:17650513-17650837
>Gm01:17650974-17651118
>Gm01:17651247-17653959
>Gm01:17653989-17655094
>Gm01:17655116-17655436
>Gm01:17655485-17655781
>Gm01:17655873-17656105
>Gm01:17656131-17657040
>Gm01:17657066-17657147
>Gm01:17657563-17658386
>Gm01:17658411-17661645
>Gm01:17661674-17661969
>Gm01:17662024-17662675
>Gm01:17662788-17662932
>Gm01:17663027-17663353
>Gm01:17663572-17663956
>Gm01:17664021-17664119
>Gm01:17664169-17664550
>Gm01:17664822-17665026
>Gm01:17665096-17665278
>Gm01:17665315-17665361
>Gm01:17665413-17665566
>Gm01:17665725-17666038
>Gm01:17666138-17666279
>Gm01:17666829-17666876
>Gm01:17667152-17667269
>Gm01:17667355-17668832
>Gm01:17668875-17672306
>Gm01:17672397-17672516
>Gm01:17672889-17672933
>Gm01:17672972-17673454
>Gm01:17673500-17673533
>Gm01:17673567-17673636
>Gm01:17673727-17673762
>Gm01:17673798-17673850
>Gm01:17674044-17674074
>Gm01:17674160-17674254
>Gm01:17674372-17674403
>Gm01:17674632-17674723
>Gm01:17674856-17675536
>Gm01:17675565-17676598
>Gm01:17676668-17676731
>Gm01:17676860-17676966
>Gm01:17677181-17677227
>Gm01:17677924-17682892
>Gm01:17683269-17683348
>Gm01:17683424-17683479
>Gm01:17683826-17684839
>Gm01:17685143-17730413
>Gm01:17731269-17731387
>Gm01:17733459-17737784
>Gm01:17737808-17759319
>Gm01:17759366-17759773
>Gm01:17759833-17760377
>Gm01:17760440-17760489
>Gm01:17760705-17762326
>Gm01:17762373-17769462
>Gm01:17770097-17770168
>Gm01:17770747-17771209
>Gm01:17771274-17817600
>Gm01:17817638-17820138
>Gm01:17820172-17820210
>Gm01:17820252-17829970
>Gm01:17830052-17830116
>Gm01:17830276-17830367
>Gm01:17830439-17830503
>Gm01:17830569-17830663
>Gm01:17830714-17831689
>Gm01:17831769-17832448
>Gm01:17832490-17832527
>Gm01:17832614-17832712
>Gm01:17832782-17832964
>Gm01:17833090-17833973
>Gm01:17834053-17834855
>Gm01:17834918-17837080
>Gm01:17837172-17843432
>Gm01:17843532-17859303
>Gm01:17859325-17859599
>Gm01:17859648-17859913
>Gm01:17860569-17860677
>Gm01:17860742-17860957
>Gm01:17860988-17861110
>Gm01:17861353-17861426
>Gm01:17861775-17861971
>Gm01:17862007-17862079
>Gm01:17862214-17877775
>Gm01:17878010-17878258
>Gm01:17878516-17878686
>Gm01:17879187-17879211
>Gm01:17881123-17881254
>Gm01:17881323-17881459
>Gm01:17881503-17881644
>Gm01:17881727-17881817
>Gm01:17881864-17881943
>Gm01:17882119-17882169
>Gm01:17882225-17882325
>Gm01:17882504-17882559
>Gm01:17882774-17882842
>Gm01:17883026-17883124
>Gm01:17883445-17883546
>Gm01:17883825-17883881
>Gm01:17883935-17884150
>Gm01:17884383-17884423
>Gm01:17884512-17884549
>Gm01:17884616-17884727
>Gm01:17884837-17885224
>Gm01:17885351-17886394
>Gm01:17886460-17886669
>Gm01:17886757-17886850
>Gm01:17886876-17887419
>Gm01:17887604-17888873
>Gm01:17889565-17891863
>Gm01:17891900-17892354
>Gm01:17892411-17895600
>Gm01:17895696-17919984
>Gm01:17920009-17932081
>Gm01:17933558-17933709
>Gm01:17933769-17933815
>Gm01:17934561-17953272
>Gm01:17954181-17954298
>Gm01:17954318-17954513
>Gm01:17954795-17954940
>Gm01:17955160-17955208
>Gm01:17955600-17955727
>Gm01:17956752-17956864
>Gm01:17957874-17969640
>Gm01:17969854-17969903
>Gm01:17969956-17969997
>Gm01:17970125-17970181
>Gm01:17970304-17970464
>Gm01:17970510-17970585
>Gm01:17970625-17970837
>Gm01:17971015-17971056
>Gm01:17971286-17971329
>Gm01:17971425-17977123
>Gm01:17977278-17977341
>Gm01:17985930-17991541
>Gm01:17993268-17994104
>Gm01:17995634-17995709
>Gm01:17999811-17999915
>Gm01:17999962-18000435
>Gm01:18006592-18006637
>Gm01:18007332-18007409
>Gm01:18007603-18007634
>Gm01:18007792-18007847
>Gm01:18010481-18010632
>Gm01:18010724-18010937
>Gm01:18011067-18011097
>Gm01:18011876-18011985
>Gm01:18012048-18012307
>Gm01:18012582-18012693
>Gm01:18012984-18013045
>Gm01:18013248-18013319
>Gm01:18016271-18016326
>Gm01:18016500-18016541
>Gm01:18016964-18017050
>Gm01:18020277-18020516
>Gm01:18020557-18020675
>Gm01:18020728-18020991
>Gm01:18021246-18021351
>Gm01:18021499-18021698
>Gm01:18021769-18021865
>Gm01:18022739-18022790
>Gm01:18023343-18023420
>Gm01:18023576-18023617
>Gm01:18025415-18025477
>Gm01:18025998-18026042
>Gm01:18026880-18026925
>Gm01:18028172-18028213
>Gm01:18028968-18029899
>Gm01:18031869-18031998
>Gm01:18032904-18033077
>Gm01:18035382-18035588
>Gm01:18035654-18035844
>Gm01:18035988-18036564
>Gm01:18036611-18036751
>Gm01:18036840-18037127
>Gm01:18037308-18037373
>Gm01:18037464-18037585
>Gm01:18037719-18037960
>Gm01:18038054-18038188
>Gm01:18038271-18038352
>Gm01:18038472-18038583
>Gm01:18038675-18038725
>Gm01:18038822-18038892
>Gm01:18039054-18039132
>Gm01:18039198-18039253
>Gm01:18039550-18039577
>Gm01:18039779-18039910
>Gm01:18040102-18040209
>Gm01:18043065-18043207
>Gm01:18043643-18043710
>Gm01:18043892-18043954
>Gm01:18043997-18044150
>Gm01:18044206-18044368
>Gm01:18044431-18044466
>Gm01:18049274-18049351
>Gm01:18049469-18049501
>Gm01:18049820-18049902
>Gm01:18050108-18050944
>Gm01:18050976-18051276
>Gm01:18051304-18051400
>Gm01:18051483-18051544
>Gm01:18051592-18051748
>Gm01:18051824-18052646
>Gm01:18052734-18053200
>Gm01:18053333-18053444
>Gm01:18053512-18053627
>Gm01:18053672-18053803
>Gm01:18053889-18054094
>Gm01:18054138-18054467
>Gm01:18054571-18054650
>Gm01:18054735-18055070
>Gm01:18055113-18055208
>Gm01:18055322-18055518
>Gm01:18055569-18055644
>Gm01:18055768-18055823
>Gm01:18056068-18056110
>Gm01:18056154-18056204
>Gm01:18057039-18070719
>Gm01:18070782-18071000
>Gm01:18071105-18071216
>Gm01:18071784-18071833
>Gm01:18072528-18073363
>Gm01:18073383-18073556
>Gm01:18073702-18074125
>Gm01:18074316-18074458
>Gm01:18077606-18077761
>Gm01:18078123-18078232
>Gm01:18078271-18078374
>Gm01:18078496-18079368
>Gm01:18079605-18079715
>Gm01:18080489-18080561
>Gm01:18081379-18081451
>Gm01:18083577-18087921
>Gm01:18089152-18089549
>Gm01:18089620-18089865
>Gm01:18091142-18091183
>Gm01:18091305-18091337
>Gm01:18092967-18098717
>Gm01:18098771-18111153
>Gm01:18111637-18111696
>Gm01:18112139-18112180
>Gm01:18112206-18112275
>Gm01:18112375-18112492
>Gm01:18112624-18112698
>Gm01:18112763-18112864
>Gm01:18113107-18113460
>Gm01:18113640-18113793
>Gm01:18113835-18114828
>Gm01:18114861-18121167
>Gm01:18121335-18121814
>Gm01:18121842-18123539
>Gm01:18123576-18123670
>Gm01:18123701-18126532
>Gm01:18126593-18126811
>Gm01:18126844-18130565
>Gm01:18133445-18153771
>Gm01:18153797-18154445
>Gm01:18154479-18154632
>Gm01:18154701-18155203
>Gm01:18155243-18156606
>Gm01:18156635-18162495
>Gm01:18162713-18162727
>Gm01:18163019-18186486
>Gm01:18187359-18187404
>Gm01:18187647-18187702
>Gm01:18188228-18188490
>Gm01:18188549-18189415
>Gm01:18189501-18190135
>Gm01:18190188-18195155
>Gm01:18195274-18195342
>Gm01:18195860-18196114
>Gm01:18196199-18196404
>Gm01:18197217-18199782
>Gm01:18199878-18200866
>Gm01:18200910-18201557
>Gm01:18201751-18201826
>Gm01:18201911-18202413
>Gm01:18202492-18202732
>Gm01:18202746-18205764
>Gm01:18205835-18206610
>Gm01:18206637-18244719
>Gm01:18244743-18244844
>Gm01:18244921-18246767
>Gm01:18247059-18252010
>Gm01:18252298-18252354
>Gm01:18252408-18252565
>Gm01:18253302-18254996
>Gm01:18255297-18255331
>Gm01:18255473-18255832
>Gm01:18255882-18256331
>Gm01:18256408-18257093
>Gm01:18257229-18257530
>Gm01:18257672-18257776
>Gm01:18257818-18257885
>Gm01:18257999-18258887
>Gm01:18258934-18259110
>Gm01:18259144-18260625
>Gm01:18260822-18261251
>Gm01:18261355-18261574
>Gm01:18261638-18262023
>Gm01:18262310-18262390
>Gm01:18262430-18262485
>Gm01:18262551-18262654
>Gm01:18262726-18262757
>Gm01:18262839-18269653
>Gm01:18269734-18269923
>Gm01:18270015-18274578
>Gm01:18274670-18275450
>Gm01:18275519-18275767
>Gm01:18275818-18285416
>Gm01:18285458-18287323
>Gm01:18287580-18287756
>Gm01:18287791-18287883
>Gm01:18287973-18288058
>Gm01:18288091-18288374
>Gm01:18288503-18288673
>Gm01:18288706-18289325
>Gm01:18289530-18289606
>Gm01:18289771-18289814
>Gm01:18289884-18290045
>Gm01:18290197-18290311
>Gm01:18290355-18290444
>Gm01:18290591-18291029
>Gm01:18291211-18292134
>Gm01:18292269-18293830
>Gm01:18293880-18294862
>Gm01:18294918-18295410
>Gm01:18296459-18297338
>Gm01:18300015-18300242
>Gm01:18301475-18301509
>Gm01:18301594-18301644
>Gm01:18303938-18303984
>Gm01:18304063-18304179
>Gm01:18304253-18304298
>Gm01:18304862-18304944
>Gm01:18305102-18305183
>Gm01:18305340-18305382
>Gm01:18305481-18305561
>Gm01:18305898-18305967
>Gm01:18306978-18307014
>Gm01:18308392-18308536
>Gm01:18309989-18310080
>Gm01:18310509-18310553
>Gm01:18310617-18310648
>Gm01:18310875-18311102
>Gm01:18311553-18311599
>Gm01:18311704-18311743
>Gm01:18312468-18312575
>Gm01:18312767-18312820
>Gm01:18312956-18313003
>Gm01:18313074-18313211
>Gm01:18314659-18314698
>Gm01:18316893-18317016
>Gm01:18318118-18318157
>Gm01:18318227-18318302
>Gm01:18318532-18318642
>Gm01:18319099-18319254
>Gm01:18319530-18319616
>Gm01:18321423-18321526
>Gm01:18321581-18321813
>Gm01:18322116-18322289
>Gm01:18322444-18322785
>Gm01:18322893-18323099
>Gm01:18323164-18323307
>Gm01:18323758-18323831
>Gm01:18323968-18324008
>Gm01:18324250-18324355
>Gm01:18324443-18324532
>Gm01:18324565-18324732
>Gm01:18325118-18325711
>Gm01:18326752-18327481
>Gm01:18327536-18329242
>Gm01:18329297-18329633
>Gm01:18329733-18329865
>Gm01:18330009-18330089
>Gm01:18330422-18330458
>Gm01:18330547-18330662
>Gm01:18331518-18334229
>Gm01:18334289-18336140
>Gm01:18336170-18336288
>Gm01:18338752-18338792
>Gm01:18339341-18339660
>Gm01:18339757-18339838
>Gm01:18339996-18340122
>Gm01:18340218-18340624
>Gm01:18342099-18342292
>Gm01:18342385-18342603
>Gm01:18342690-18342747
>Gm01:18343062-18343744
>Gm01:18346059-18346094
>Gm01:18349806-18349849
>Gm01:18349983-18350032
>Gm01:18350078-18350281
>Gm01:18350509-18350537
>Gm01:18350633-18350746
>Gm01:18351272-18351380
>Gm01:18351671-18351716
>Gm01:18351818-18351909
>Gm01:18352014-18352078
>Gm01:18352268-18352302
>Gm01:18352620-18352651
>Gm01:18355396-18355436
>Gm01:18355602-18355637
>Gm01:18356516-18356554
>Gm01:18356703-18356743
>Gm01:18357224-18357279
>Gm01:18357679-18357866
>Gm01:18357911-18357947
>Gm01:18358115-18358320
>Gm01:18358353-18358830
>Gm01:18359024-18359127
>Gm01:18359223-18359323
>Gm01:18363051-18363280
>Gm01:18365286-18365320
>Gm01:18365361-18365583
>Gm01:18366786-18366837
>Gm01:18367103-18367337
>Gm01:18368489-18368629
>Gm01:18368902-18368978
>Gm01:18369117-18369321
>Gm01:18369575-18369634
>Gm01:18369942-18369996
>Gm01:18370476-18370555
>Gm01:18370941-18370994
>Gm01:18371363-18371397
>Gm01:18375446-18375545
>Gm01:18375726-18376512
>Gm01:18376542-18376746
>Gm01:18376809-18379307
>Gm01:18379369-18381047
>Gm01:18381469-18381595
>Gm01:18381644-18381724
>Gm01:18381777-18381917
>Gm01:18381973-18382058
>Gm01:18382169-18382718
>Gm01:18382756-18383080
>Gm01:18383257-18383329
>Gm01:18383459-18383525
>Gm01:18383742-18383930
>Gm01:18384044-18384183
>Gm01:18385507-18385635
>Gm01:18385974-18386029
>Gm01:18386666-18386719
>Gm01:18387140-18387188
>Gm01:18389562-18391182
>Gm01:18391827-18391871
>Gm01:18395890-18396383
>Gm01:18396429-18396534
>Gm01:18396563-18396653
>Gm01:18396750-18397926
>Gm01:18398554-18398588
>Gm01:18399284-18399323
>Gm01:18400540-18400597
>Gm01:18401204-18401256
>Gm01:18401376-18401528
>Gm01:18401619-18401671
>Gm01:18401970-18402009
>Gm01:18402065-18402141
>Gm01:18402393-18402458
>Gm01:18402559-18402700
>Gm01:18402786-18403336
>Gm01:18403366-18408032
>Gm01:18409169-18409207
>Gm01:18411382-18411428
>Gm01:18412394-18412428
>Gm01:18412659-18412776
>Gm01:18413618-18413687
>Gm01:18414008-18414724
>Gm01:18414771-18418255
>Gm01:18418439-18418676
>Gm01:18419117-18419189
>Gm01:18419453-18419486
>Gm01:18420367-18422002
>Gm01:18422045-18422400
>Gm01:18422681-18423278
>Gm01:18423344-18423483
>Gm01:18425657-18425883
>Gm01:18426093-18426210
>Gm01:18426290-18426326
>Gm01:18426382-18426701
>Gm01:18426780-18426886
>Gm01:18427303-18427969
>Gm01:18428162-18428423
>Gm01:18428586-18428788
>Gm01:18428957-18429020
>Gm01:18429115-18429284
>Gm01:18429419-18429454
>Gm01:18429547-18429634
>Gm01:18429663-18430184
>Gm01:18430309-18430464
>Gm01:18430523-18431015
>Gm01:18431916-18431975
>Gm01:18432013-18432136
>Gm01:18432214-18432316
>Gm01:18433447-18433499
>Gm01:18433634-18438538
>Gm01:18438611-18441317
>Gm01:18442662-18442694
>Gm01:18442733-18444097
>Gm01:18444147-18444369
>Gm01:18444498-18444706
>Gm01:18445501-18446869
>Gm01:18446974-18447435
>Gm01:18447533-18447614
>Gm01:18448881-18450618
>Gm01:18451142-18451860
>Gm01:18457647-18457679
>Gm01:18457802-18458955
>Gm01:18459058-18459573
>Gm01:18459629-18459675
>Gm01:18459747-18465626
>Gm01:18465830-18466019
>Gm01:18466144-18468212
>Gm01:18468298-18469510
>Gm01:18469578-18470085
>Gm01:18470161-18470452
>Gm01:18470479-18470701
>Gm01:18470738-18471067
>Gm01:18471114-18471231
>Gm01:18471361-18471437
>Gm01:18471562-18471648
>Gm01:18471717-18472195
>Gm01:18472350-18473077
>Gm01:18473196-18473250
>Gm01:18473309-18473352
>Gm01:18473428-18473650
>Gm01:18473673-18473721
>Gm01:18473847-18473956
>Gm01:18474020-18474065
>Gm01:18474165-18474801
>Gm01:18474830-18475032
>Gm01:18475061-18475254
>Gm01:18475297-18475330
>Gm01:18475473-18477496
>Gm01:18477537-18477630
>Gm01:18477881-18478123
>Gm01:18478204-18478244
>Gm01:18478457-18478524
>Gm01:18478655-18478798
>Gm01:18479002-18479088
>Gm01:18479260-18479298
>Gm01:18479318-18479350
>Gm01:18479520-18479558
>Gm01:18479703-18479751
>Gm01:18479814-18479858
>Gm01:18479904-18479932
>Gm01:18480154-18480224
>Gm01:18480448-18480534
>Gm01:18480643-18480727
>Gm01:18480973-18481013
>Gm01:18482037-18482071
>Gm01:18483989-18486482
>Gm01:18487266-18487333
>Gm01:18487626-18487696
>Gm01:18487948-18488178
>Gm01:18488284-18488311
>Gm01:18488401-18488432
>Gm01:18489255-18489561
>Gm01:18491278-18494039
>Gm01:18494084-18494168
>Gm01:18494531-18494599
>Gm01:18494912-18494977
>Gm01:18495401-18495462
>Gm01:18496044-18496108
>Gm01:18496151-18499655
>Gm01:18501183-18501446
>Gm01:18501973-18502171
>Gm01:18502210-18503013
>Gm01:18503044-18503633
>Gm01:18504198-18506033
>Gm01:18506083-18506139
>Gm01:18506210-18507341
>Gm01:18507370-18507671
>Gm01:18508015-18508133
>Gm01:18509696-18516101
>Gm01:18516236-18516266
>Gm01:18517957-18518108
>Gm01:18518191-18518246
>Gm01:18518417-18518530
>Gm01:18518871-18518980
>Gm01:18519098-18519209
>Gm01:18519663-18519910
>Gm01:18524479-18524536
>Gm01:18525694-18526063
>Gm01:18534366-18534459
>Gm01:18534571-18534598
>Gm01:18534640-18534883
>Gm01:18535141-18535204
>Gm01:18535664-18535699
>Gm01:18536126-18536153
>Gm01:18537396-18537425
>Gm01:18538484-18538519
>Gm01:18538544-18538570
>Gm01:18538598-18538722
>Gm01:18538755-18539130
>Gm01:18539257-18539757
>Gm01:18539790-18539839
>Gm01:18539898-18540531
>Gm01:18540839-18541025
>Gm01:18542313-18542395
>Gm01:18542716-18542835
>Gm01:18542858-18542898
>Gm01:18542960-18543188
>Gm01:18543326-18543973
>Gm01:18544074-18544113
>Gm01:18544790-18544815
>Gm01:18545334-18545437
>Gm01:18545721-18547049
>Gm01:18547117-18551404
>Gm01:18551428-18552987
>Gm01:18553128-18554700
>Gm01:18554734-18554901
>Gm01:18554936-18555404
>Gm01:18555449-18556234
>Gm01:18556283-18556969
>Gm01:18556993-18557067
>Gm01:18557115-18557338
>Gm01:18557666-18557703
>Gm01:18557859-18564621
>Gm01:18564650-18565239
>Gm01:18565278-18565684
>Gm01:18565745-18566449
>Gm01:18566509-18566728
>Gm01:18566851-18566973
>Gm01:18566992-18567771
>Gm01:18567894-18567968
>Gm01:18568027-18568733
>Gm01:18568809-18568897
>Gm01:18568970-18570549
>Gm01:18570577-18570768
>Gm01:18570809-18571403
>Gm01:18571479-18573797
>Gm01:18573844-18573922
>Gm01:18573984-18574067
>Gm01:18574093-18574126
>Gm01:18574174-18574210
>Gm01:18574375-18574411
>Gm01:18574523-18574662
>Gm01:18575060-18575098
>Gm01:18575652-18575710
>Gm01:18575740-18575810
>Gm01:18575839-18576636
>Gm01:18576663-18576785
>Gm01:18576848-18577254
>Gm01:18577305-18580390
>Gm01:18580446-18581056
>Gm01:18581313-18583161
>Gm01:18583219-18583670
>Gm01:18583696-18583923
>Gm01:18584160-18584217
>Gm01:18584363-18584399
>Gm01:18584571-18584755
>Gm01:18586400-18586474
>Gm01:18586600-18588144
>Gm01:18588406-18597649
>Gm01:18597921-18598017
>Gm01:18598109-18598173
>Gm01:18598213-18598247
>Gm01:18598604-18598647
>Gm01:18599197-18599249
>Gm01:18599412-18599493
>Gm01:18599635-18599710
>Gm01:18599751-18599844
>Gm01:18601133-18602677
>Gm01:18603616-18605297
>Gm01:18608963-18608998
>Gm01:18610572-18622653
>Gm01:18624392-18624463
>Gm01:18624585-18624652
>Gm01:18624968-18625241
>Gm01:18625276-18625341
>Gm01:18625388-18625569
>Gm01:18625991-18636707
>Gm01:18636802-18636855
>Gm01:18637098-18637180
>Gm01:18640378-18640437
>Gm01:18641137-18641187
>Gm01:18642238-18642309
>Gm01:18642518-18642798
>Gm01:18642881-18642916
>Gm01:18642959-18642989
>Gm01:18643177-18643376
>Gm01:18643434-18643505
>Gm01:18643687-18643721
>Gm01:18643756-18643994
>Gm01:18644046-18644240
>Gm01:18644306-18644440
>Gm01:18644555-18644616
>Gm01:18644682-18644878
>Gm01:18644952-18646924
>Gm01:18646959-18650221
>Gm01:18650260-18650324
>Gm01:18650639-18672312
>Gm01:18672347-18677809
>Gm01:18677873-18682639
>Gm01:18682672-18684163
>Gm01:18684225-18688454
>Gm01:18688484-18693983
>Gm01:18694041-18694970
>Gm01:18695194-18695637
>Gm01:18695693-18695970
>Gm01:18696013-18696130
>Gm01:18696187-18696376
>Gm01:18696609-18696803
>Gm01:18696848-18697121
>Gm01:18697184-18697482
>Gm01:18697567-18697896
>Gm01:18697947-18697998
>Gm01:18698037-18699828
>Gm01:18699848-18699999
>Gm01:18702474-18706167
>Gm01:18706192-18706404
>Gm01:18709944-18714299
>Gm01:18714332-18714658
>Gm01:18714690-18716039
>Gm01:18716157-18716184
>Gm01:18716263-18716653
>Gm01:18716705-18717102
>Gm01:18717417-18717453
>Gm01:18717489-18717602
>Gm01:18717707-18718615
>Gm01:18718667-18719171
>Gm01:18719207-18719874
>Gm01:18719905-18720913
>Gm01:18720964-18721788
>Gm01:18721858-18723730
>Gm01:18723882-18723922
>Gm01:18723957-18743431
>Gm01:18743521-18743584
>Gm01:18743759-18743966
>Gm01:18744088-18744375
>Gm01:18744541-18744682
>Gm01:18744815-18745733
>Gm01:18745796-18746252
>Gm01:18746286-18746365
>Gm01:18746562-18746629
>Gm01:18746725-18746755
>Gm01:18748778-18748825
>Gm01:18749302-18749877
>Gm01:18750089-18753265
>Gm01:18753354-18755682
>Gm01:18756377-18756553
>Gm01:18756608-18788404
>Gm01:18788483-18789199
>Gm01:18789237-18789290
>Gm01:18789386-18789457
>Gm01:18789612-18789738
>Gm01:18789813-18790512
>Gm01:18790603-18790656
>Gm01:18790945-18792011
>Gm01:18793197-18793253
>Gm01:18793900-18793964
>Gm01:18794239-18794269
>Gm01:18794621-18794674
>Gm01:18794798-18794875
>Gm01:18794942-18796416
>Gm01:18796455-18799085
>Gm01:18799140-18799514
>Gm01:18799560-18799796
>Gm01:18799856-18799968
>Gm01:18800017-18800715
>Gm01:18800819-18818595
>Gm01:18818660-18820913
>Gm01:18821000-18821096
>Gm01:18821144-18823069
>Gm01:18823207-18823739
>Gm01:18823768-18867106
>Gm01:18867133-18874716
>Gm01:18874749-18883715
>Gm01:18883895-18883927
>Gm01:18884096-18884178
>Gm01:18884217-18885930
>Gm01:18885966-18886006
>Gm01:18886220-18886747
>Gm01:18886851-18886970
>Gm01:18889272-18889310
>Gm01:18889493-18889689
>Gm01:18892023-18893570
>Gm01:18893672-18893957
>Gm01:18893989-18894767
>Gm01:18894798-18905789
>Gm01:18905835-18906123
>Gm01:18906207-18906252
>Gm01:18906291-18906494
>Gm01:18906533-18907082
>Gm01:18907131-18907418
>Gm01:18907559-18909464
>Gm01:18909604-18909740
>Gm01:18909784-18909818
>Gm01:18910341-18911126
>Gm01:18911158-18911334
>Gm01:18911455-18912243
>Gm01:18912442-18912575
>Gm01:18912739-18913133
>Gm01:18913274-18916947
>Gm01:18916995-18917374
>Gm01:18917439-18919885
>Gm01:18919935-18922510
>Gm01:18922537-18923926
>Gm01:18923984-18924741
>Gm01:18924794-18924898
>Gm01:18925847-18933043
>Gm01:18933379-18934119
>Gm01:18934146-18934250
>Gm01:18934931-18935770
>Gm01:18938074-18938143
>Gm01:18938330-18938551
>Gm01:18939518-18939590
>Gm01:18940823-18940878
>Gm01:18940964-18941034
>Gm01:18941320-18941410
>Gm01:18941490-18941547
>Gm01:18941630-18941836
>Gm01:18941909-18942005
>Gm01:18942454-18944709
>Gm01:18945621-18950936
>Gm01:18953275-18953341
>Gm01:18953514-18953577
>Gm01:18954857-18954957
>Gm01:18955054-18955207
>Gm01:18955286-18955435
>Gm01:18955537-18955720
>Gm01:18955813-18956098
>Gm01:18956201-18956343
>Gm01:18956734-18956764
>Gm01:18956806-18956882
>Gm01:18957156-18957215
>Gm01:18957219-18957272
>Gm01:18958353-18958428
>Gm01:18958507-18958939
>Gm01:18959103-18959484
>Gm01:18959579-18959663
>Gm01:18959719-18959761
>Gm01:18960478-18960676
>Gm01:18960720-18960760
>Gm01:18964270-18964613
>Gm01:18964643-18965216
>Gm01:18965258-18966435
>Gm01:18966551-18967356
>Gm01:18967407-18967754
>Gm01:18968649-18969126
>Gm01:18969581-18970146
>Gm01:18970334-18970462
>Gm01:18970703-18971173
>Gm01:18976711-18976839
>Gm01:18976912-18977093
>Gm01:18977938-18978077
>Gm01:18978130-18978550
>Gm01:18978607-18978743
>Gm01:18978879-18982119
>Gm01:18982398-18982487
>Gm01:18982602-18982758
>Gm01:18982824-18982986
>Gm01:18983014-18983873
>Gm01:18983962-18984472
>Gm01:18984521-18984973
>Gm01:18985002-18986019
>Gm01:18986505-18986676
>Gm01:18986950-18987021
>Gm01:18988758-18992638
>Gm01:18992686-18994741
>Gm01:18994993-18996404
>Gm01:18997234-18997298
>Gm01:18998229-18998261
>Gm01:18998941-19001663
>Gm01:19001691-19008899
>Gm01:19008949-19012587
>Gm01:19012660-19018345
>Gm01:19018792-19018846
>Gm01:19019652-19061342
>Gm01:19061411-19066226
>Gm01:19067360-19067394
>Gm01:19067518-19067682
>Gm01:19067809-19067855
>Gm01:19067953-19068259
>Gm01:19068328-19068370
>Gm01:19069001-19069292
>Gm01:19069613-19069685
>Gm01:19069887-19069924
>Gm01:19069967-19070045
>Gm01:19070116-19071807
>Gm01:19071898-19072009
>Gm01:19072044-19072509
>Gm01:19072600-19072995
>Gm01:19073056-19073106
>Gm01:19073353-19073386
>Gm01:19073423-19073568
>Gm01:19074135-19075819
>Gm01:19076623-19076653
>Gm01:19077227-19077470
>Gm01:19077712-19077854
>Gm01:19077913-19078583
>Gm01:19078657-19078699
>Gm01:19078810-19078844
>Gm01:19078939-19079656
>Gm01:19079697-19080067
>Gm01:19080099-19083384
>Gm01:19083506-19083591
>Gm01:19083730-19097228
>Gm01:19097287-19099912
>Gm01:19100120-19100253
>Gm01:19100310-19100355
>Gm01:19100436-19100470
>Gm01:19100528-19100978
>Gm01:19101030-19119677
>Gm01:19119750-19121079
>Gm01:19121208-19121275
>Gm01:19121389-19121517
>Gm01:19121566-19122709
>Gm01:19122745-19126847
>Gm01:19127151-19139630
>Gm01:19139659-19139875
>Gm01:19139910-19141161
>Gm01:19141229-19141766
>Gm01:19141787-19142784
>Gm01:19143232-19143286
>Gm01:19145151-19145195
>Gm01:19146122-19146338
>Gm01:19146469-19146660
>Gm01:19146746-19147049
>Gm01:19147112-19147262
>Gm01:19147347-19147406
>Gm01:19147582-19147639
>Gm01:19147692-19147810
>Gm01:19147932-19148294
>Gm01:19148335-19148728
>Gm01:19148760-19151163
>Gm01:19151203-19156165
>Gm01:19156190-19185593
>Gm01:19185653-19186767
>Gm01:19186831-19187181
>Gm01:19187247-19187278
>Gm01:19187351-19187384
>Gm01:19187583-19195662
>Gm01:19195829-19197448
>Gm01:19197760-19197820
>Gm01:19198034-19198099
>Gm01:19198129-19198464
>Gm01:19198510-19199175
>Gm01:19199242-19199421
>Gm01:19199564-19199639
>Gm01:19199931-19200418
>Gm01:19200482-19209132
>Gm01:19209158-19221943
>Gm01:19221980-19223350
>Gm01:19223403-19223530
>Gm01:19224473-19224592
>Gm01:19225063-19225232
>Gm01:19225551-19225696
>Gm01:19225737-19225964
>Gm01:19225999-19227763
>Gm01:19227802-19228122
>Gm01:19228163-19228257
>Gm01:19228319-19228595
>Gm01:19228633-19228783
>Gm01:19228839-19229325
>Gm01:19229354-19229623
>Gm01:19229674-19229710
>Gm01:19229807-19229832
>Gm01:19229955-19230029
>Gm01:19230054-19230996
>Gm01:19231375-19239160
>Gm01:19239552-19249889
>Gm01:19249906-19250018
>Gm01:19250108-19251048
>Gm01:19254035-19254073
>Gm01:19255248-19255369
>Gm01:19261238-19261714
>Gm01:19261764-19261920
>Gm01:19262145-19262220
>Gm01:19262318-19263024
>Gm01:19263144-19264716
>Gm01:19264860-19265328
>Gm01:19265363-19277693
>Gm01:19277727-19287897
>Gm01:19287987-19288310
>Gm01:19288383-19288408
>Gm01:19288491-19288566
>Gm01:19288639-19288790
>Gm01:19288847-19288915
>Gm01:19289064-19292373
>Gm01:19293787-19293839
>Gm01:19294048-19294125
>Gm01:19295510-19295573
>Gm01:19295769-19295843
>Gm01:19296025-19296109
>Gm01:19298566-19298603
>Gm01:19298724-19298820
>Gm01:19298849-19298919
>Gm01:19299685-19303499
>Gm01:19304543-19305307
>Gm01:19305408-19319698
>Gm01:19319734-19343662
>Gm01:19343719-19356584
>Gm01:19356612-19356957
>Gm01:19356983-19361356
>Gm01:19361383-19362567
>Gm01:19362602-19367026
>Gm01:19367092-19367457
>Gm01:19367527-19368806
>Gm01:19368858-19369656
>Gm01:19369705-19375207
>Gm01:19375242-19376273
>Gm01:19376318-19376577
>Gm01:19376614-19377009
>Gm01:19377061-19377092
>Gm01:19377368-19377529
>Gm01:19377563-19378059
>Gm01:19378163-19378268
>Gm01:19378319-19378516
>Gm01:19378552-19378682
>Gm01:19378720-19378749
>Gm01:19378782-19378937
>Gm01:19379100-19379216
>Gm01:19379346-19380713
>Gm01:19380746-19380818
>Gm01:19380857-19381701
>Gm01:19381752-19381832
>Gm01:19381969-19384889
>Gm01:19384959-19388723
>Gm01:19388862-19389113
>Gm01:19389150-19393011
>Gm01:19393057-19394850
>Gm01:19395069-19395164
>Gm01:19395373-19395442
>Gm01:19395854-19395902
>Gm01:19396251-19396359
>Gm01:19396530-19396630
>Gm01:19397250-19397297
>Gm01:19397398-19397433
>Gm01:19397679-19397775
>Gm01:19397898-19398202
>Gm01:19398530-19398605
>Gm01:19398655-19398787
>Gm01:19398836-19399061
>Gm01:19399158-19399497
>Gm01:19399978-19400013
>Gm01:19400043-19400085
>Gm01:19400237-19400285
>Gm01:19400387-19400552
>Gm01:19400623-19400771
>Gm01:19400826-19400884
>Gm01:19401015-19401212
>Gm01:19401532-19401625
>Gm01:19401663-19401703
>Gm01:19401956-19402002
>Gm01:19402179-19402239
>Gm01:19402299-19402464
>Gm01:19402490-19403606
>Gm01:19404547-19404603
>Gm01:19404847-19407939
>Gm01:19408129-19409442
>Gm01:19409514-19409911
>Gm01:19409975-19412546
>Gm01:19412613-19414230
>Gm01:19414328-19416330
>Gm01:19416373-19421528
>Gm01:19421592-19421744
>Gm01:19421777-19422001
>Gm01:19422045-19422244
>Gm01:19422419-19422502
>Gm01:19422651-19422695
>Gm01:19422859-19423568
>Gm01:19423608-19423731
>Gm01:19423770-19423951
>Gm01:19424011-19425509
>Gm01:19425543-19432802
>Gm01:19432827-19453283
>Gm01:19453340-19458761
>Gm01:19458832-19459153
>Gm01:19459212-19459281
>Gm01:19461143-19463512
>Gm01:19463620-19464253
>Gm01:19466477-19471732
>Gm01:19473212-19474339
>Gm01:19475858-19475909
>Gm01:19476130-19477155
>Gm01:19477206-19478332
>Gm01:19478413-19480286
>Gm01:19480329-19480704
>Gm01:19480789-19481015
>Gm01:19481116-19481233
>Gm01:19481317-19481423
>Gm01:19481448-19482647
>Gm01:19482677-19484605
>Gm01:19484652-19485180
>Gm01:19485262-19488653
>Gm01:19488691-19489625
>Gm01:19489733-19489949
>Gm01:19490019-19493515
>Gm01:19493560-19494554
>Gm01:19494657-19494754
>Gm01:19494839-19494877
>Gm01:19494918-19495128
>Gm01:19495189-19495284
>Gm01:19495374-19495400
>Gm01:19496324-19496408
>Gm01:19496444-19496484
>Gm01:19496621-19496897
>Gm01:19496925-19497023
>Gm01:19497201-19497237
>Gm01:19497416-19497668
>Gm01:19497726-19498010
>Gm01:19498110-19498162
>Gm01:19498310-19498720
>Gm01:19498773-19498810
>Gm01:19498859-19499467
>Gm01:19499631-19499686
>Gm01:19499738-19499798
>Gm01:19499862-19499913
>Gm01:19500293-19500542
>Gm01:19500567-19500845
>Gm01:19501023-19501457
>Gm01:19501530-19501659
>Gm01:19501735-19502906
>Gm01:19502974-19503040
>Gm01:19503132-19503236
>Gm01:19503318-19503437
>Gm01:19503634-19503707
>Gm01:19503760-19505213
>Gm01:19505241-19505767
>Gm01:19506815-19506915
>Gm01:19507989-19508029
>Gm01:19508653-19508735
>Gm01:19509402-19509437
>Gm01:19509494-19509652
>Gm01:19509879-19509917
>Gm01:19511153-19511290
>Gm01:19511446-19511482
>Gm01:19511524-19511561
>Gm01:19511756-19511846
>Gm01:19512292-19512317
>Gm01:19514043-19514159
>Gm01:19514754-19518326
>Gm01:19518355-19555984
>Gm01:19556757-19556789
>Gm01:19556990-19557044
>Gm01:19557056-19557298
>Gm01:19557336-19557408
>Gm01:19557485-19557798
>Gm01:19557827-19558605
>Gm01:19558636-19558774
>Gm01:19558823-19559610
>Gm01:19559691-19559764
>Gm01:19559933-19560720
>Gm01:19560801-19560874
>Gm01:19560937-19561082
>Gm01:19561172-19561738
>Gm01:19561788-19563611
>Gm01:19563623-19564672
>Gm01:19564714-19567290
>Gm01:19567352-19567530
>Gm01:19567593-19567701
>Gm01:19569114-19569216
>Gm01:19569241-19569548
>Gm01:19569596-19569965
>Gm01:19571037-19571079
>Gm01:19571150-19581037
>Gm01:19582711-19584066
>Gm01:19584115-19585550
>Gm01:19585703-19586161
>Gm01:19587738-19587808
>Gm01:19588367-19604970
>Gm01:19607499-19607543
>Gm01:19607625-19607698
>Gm01:19607831-19612769
>Gm01:19612789-19618106
>Gm01:19619042-19619077
>Gm01:19619625-19627078
>Gm01:19629788-19632868
>Gm01:19632947-19633021
>Gm01:19633080-19633360
>Gm01:19633412-19634590
>Gm01:19634620-19637830
>Gm01:19638744-19641310
>Gm01:19641771-19641907
>Gm01:19647129-19647712
>Gm01:19647746-19647805
>Gm01:19648013-19648355
>Gm01:19648394-19648474
>Gm01:19648499-19648614
>Gm01:19648782-19648951
>Gm01:19649004-19649216
>Gm01:19649311-19649728
>Gm01:19649842-19649984
>Gm01:19650080-19650440
>Gm01:19651194-19651223
>Gm01:19651332-19651370
>Gm01:19651566-19651676
>Gm01:19652072-19652163
>Gm01:19652214-19652245
>Gm01:19652371-19652633
>Gm01:19652747-19652961
>Gm01:19653018-19653310
>Gm01:19653491-19653641
>Gm01:19654138-19654386
>Gm01:19654514-19654670
>Gm01:19655110-19655462
>Gm01:19655570-19656521
>Gm01:19656615-19659522
>Gm01:19659592-19659696
>Gm01:19659853-19660136
>Gm01:19660211-19660605
>Gm01:19660657-19660818
>Gm01:19661065-19661152
>Gm01:19661840-19662095
>Gm01:19662474-19662657
>Gm01:19662787-19663992
>Gm01:19666784-19666857
>Gm01:19666929-19667472
>Gm01:19667564-19667689
>Gm01:19667803-19668093
>Gm01:19668219-19668529
>Gm01:19669027-19669829
>Gm01:19670032-19670278
>Gm01:19670831-19670886
>Gm01:19671487-19671529
>Gm01:19672150-19672197
>Gm01:19672781-19672931
>Gm01:19672984-19673072
>Gm01:19673134-19673494
>Gm01:19673545-19673918
>Gm01:19673974-19674615
>Gm01:19674999-19675124
>Gm01:19675264-19675468
>Gm01:19675547-19675629
>Gm01:19675817-19675876
>Gm01:19676133-19676163
>Gm01:19678820-19678983
>Gm01:19679402-19679537
>Gm01:19679686-19679918
>Gm01:19683735-19684626
>Gm01:19685920-19685954
>Gm01:19686105-19686725
>Gm01:19686867-19696636
>Gm01:19697402-19697600
>Gm01:19697697-19702879
>Gm01:19703320-19723906
>Gm01:19724162-19724246
>Gm01:19724430-19724594
>Gm01:19724620-19724703
>Gm01:19724843-19724912
>Gm01:19725166-19725199
>Gm01:19725981-19726055
>Gm01:19726559-19726597
>Gm01:19726700-19726993
>Gm01:19727082-19727373
>Gm01:19727404-19727520
>Gm01:19727613-19727658
>Gm01:19727718-19727855
>Gm01:19727907-19727999
>Gm01:19728021-19728165
>Gm01:19728469-19731021
>Gm01:19732481-19732945
>Gm01:19732995-19733109
>Gm01:19733178-19733233
>Gm01:19733639-19739082
>Gm01:19739160-19739289
>Gm01:19739325-19739459
>Gm01:19739524-19739808
>Gm01:19739958-19743636
>Gm01:19743682-19744776
>Gm01:19744826-19745807
>Gm01:19745843-19745941
>Gm01:19745990-19747985
>Gm01:19748232-19748290
>Gm01:19748440-19748563
>Gm01:19748723-19748748
>Gm01:19749040-19749135
>Gm01:19749658-19750162
>Gm01:19750205-19750322
>Gm01:19750384-19750712
>Gm01:19750817-19750963
>Gm01:19751154-19751571
>Gm01:19751635-19753414
>Gm01:19753434-19754598
>Gm01:19754671-19755165
>Gm01:19755241-19757688
>Gm01:19757778-19765634
>Gm01:19765683-19766379
>Gm01:19766404-19766584
>Gm01:19767000-19767509
>Gm01:19768314-19768337
>Gm01:19769496-19769531
>Gm01:19769745-19769793
>Gm01:19771270-19771599
>Gm01:19771672-19771894
>Gm01:19771950-19771987
>Gm01:19773934-19774216
>Gm01:19774597-19776255
>Gm01:19776296-19776432
>Gm01:19776478-19777224
>Gm01:19777282-19779026
>Gm01:19779076-19780307
>Gm01:19780395-19780863
>Gm01:19780899-19783398
>Gm01:19783480-19784408
>Gm01:19784577-19784638
>Gm01:19784940-19785026
>Gm01:19785097-19785210
>Gm01:19785315-19785787
>Gm01:19785858-19786151
>Gm01:19786207-19786959
>Gm01:19786994-19788593
>Gm01:19791677-19791770
>Gm01:19792002-19792075
>Gm01:19792548-19792694
>Gm01:19792770-19792852
>Gm01:19792921-19793023
>Gm01:19793552-19793609
>Gm01:19793672-19793713
>Gm01:19796039-19796098
>Gm01:19796197-19796268
>Gm01:19799461-19799519
>Gm01:19800034-19800153
>Gm01:19800346-19800556
>Gm01:19801223-19802280
>Gm01:19802803-19802872
>Gm01:19807349-19807414
>Gm01:19807446-19807507
>Gm01:19807641-19807746
>Gm01:19807792-19807823
>Gm01:19807996-19808038
>Gm01:19808100-19808263
>Gm01:19808360-19808412
>Gm01:19809403-19809436
>Gm01:19809801-19809828
>Gm01:19809901-19809937
>Gm01:19810047-19810139
>Gm01:19810344-19810451
>Gm01:19810747-19810845
>Gm01:19810987-19811032
>Gm01:19811155-19815728
>Gm01:19817569-19817660
>Gm01:19818091-19818162
>Gm01:19818200-19818229
>Gm01:19818516-19818945
>Gm01:19819365-19827629
>Gm01:19830093-19830127
>Gm01:19830418-19830949
>Gm01:19831003-19831065
>Gm01:19831195-19831229
>Gm01:19831992-19832172
>Gm01:19832279-19832886
>Gm01:19833566-19833663
>Gm01:19834324-19834491
>Gm01:19834704-19834934
>Gm01:19835245-19835455
>Gm01:19835482-19835553
>Gm01:19835603-19835764
>Gm01:19836196-19836286
>Gm01:19836478-19836612
>Gm01:19836899-19836949
>Gm01:19837912-19838018
>Gm01:19838130-19838183
>Gm01:19838351-19838384
>Gm01:19839940-19840011
>Gm01:19841015-19841777
>Gm01:19841823-19841941
>Gm01:19841980-19843772
>Gm01:19843893-19845024
>Gm01:19845103-19846194
>Gm01:19846249-19847308
>Gm01:19847402-19848105
>Gm01:19848205-19848665
>Gm01:19848797-19848828
>Gm01:19849180-19849249
>Gm01:19850038-19850076
>Gm01:19851020-19851557
>Gm01:19851809-19851949
>Gm01:19852428-19852520
>Gm01:19852634-19852883
>Gm01:19854966-19857067
>Gm01:19857107-19859169
>Gm01:19859208-19859273
>Gm01:19859316-19859735
>Gm01:19859833-19859948
>Gm01:19860202-19860250
>Gm01:19860305-19860384
>Gm01:19860943-19862059
>Gm01:19863058-19863151
>Gm01:19863193-19863491
>Gm01:19863563-19868375
>Gm01:19868434-19869585
>Gm01:19869620-19870343
>Gm01:19870407-19871374
>Gm01:19871422-19886369
>Gm01:19886409-19890271
>Gm01:19890302-19891752
>Gm01:19891795-19892338
>Gm01:19892426-19901888
>Gm01:19901952-19906700
>Gm01:19906737-19906947
>Gm01:19907008-19915914
>Gm01:19915935-19917664
>Gm01:19917875-19917994
>Gm01:19918061-19918177
>Gm01:19918460-19918500
>Gm01:19918954-19918986
>Gm01:19919122-19920431
>Gm01:19920511-19920712
>Gm01:19920830-19921208
>Gm01:19921336-19921400
>Gm01:19921456-19921521
>Gm01:19921657-19921816
>Gm01:19921935-19922259
>Gm01:19922750-19922792
>Gm01:19923208-19924328
>Gm01:19925837-19925938
>Gm01:19925995-19926496
>Gm01:19926532-19927092
>Gm01:19927190-19927656
>Gm01:19927796-19928045
>Gm01:19928086-19928385
>Gm01:19928460-19928545
>Gm01:19928687-19928744
>Gm01:19928803-19929240
>Gm01:19929337-19929495
>Gm01:19929538-19931620
>Gm01:19931647-19940399
>Gm01:19940463-19941908
>Gm01:19942081-19942254
>Gm01:19942524-19942563
>Gm01:19942632-19943042
>Gm01:19943082-19943131
>Gm01:19943172-19943329
>Gm01:19943359-19943489
>Gm01:19943782-19943813
>Gm01:19943864-19943902
>Gm01:19944147-19944319
>Gm01:19944363-19944402
>Gm01:19944504-19944538
>Gm01:19944586-19944789
>Gm01:19944850-19944885
>Gm01:19944916-19945044
>Gm01:19945082-19945917
>Gm01:19945986-19946100
>Gm01:19946144-19946336
>Gm01:19946612-19946695
>Gm01:19946839-19947474
>Gm01:19947524-19947818
>Gm01:19947887-19948167
>Gm01:19948207-19948258
>Gm01:19948285-19948349
>Gm01:19948496-19948691
>Gm01:19948736-19950154
>Gm01:19950263-19950319
>Gm01:19950447-19951008
>Gm01:19951120-19951529
>Gm01:19951569-19951593
>Gm01:19951733-19957178
>Gm01:19957211-19958992
>Gm01:19959045-19959270
>Gm01:19959317-19959631
>Gm01:19959701-19964533
>Gm01:19964637-19964718
>Gm01:19964795-19965286
>Gm01:19965328-19966001
>Gm01:19966044-19966074
>Gm01:19966167-19966263
>Gm01:19966329-19975142
>Gm01:19975171-19985754
>Gm01:19985785-19993717
>Gm01:19993830-19994045
>Gm01:19994214-19994583
>Gm01:19994734-19994765
>Gm01:19995209-19995272
>Gm01:19995797-19997248
>Gm01:19997281-19999043
>Gm01:19999080-20003415
>Gm01:20003508-20008760
>Gm01:20008788-20009132
>Gm01:20009173-20010772
>Gm01:20010830-20011794
>Gm01:20012076-20012559
>Gm01:20012654-20012790
>Gm01:20012851-20015590
>Gm01:20015659-20015854
>Gm01:20015917-20015967
>Gm01:20016010-20016080
>Gm01:20016284-20016358
>Gm01:20016429-20019742
>Gm01:20019790-20020174
>Gm01:20020299-20020691
>Gm01:20020747-20020969
>Gm01:20021009-20021475
>Gm01:20021618-20021976
>Gm01:20022089-20022340
>Gm01:20022659-20022781
>Gm01:20023111-20023353
>Gm01:20023462-20023786
>Gm01:20024231-20024260
>Gm01:20024311-20024516
>Gm01:20025205-20025291
>Gm01:20025341-20025383
>Gm01:20025965-20025997
>Gm01:20026045-20026100
>Gm01:20026163-20026313
>Gm01:20026940-20026973
>Gm01:20027700-20027815
>Gm01:20028086-20028156
>Gm01:20028265-20028456
>Gm01:20028568-20028633
>Gm01:20029099-20029135
>Gm01:20031381-20031435
>Gm01:20032122-20032321
>Gm01:20032358-20035580
>Gm01:20035616-20036302
>Gm01:20037225-20037255
>Gm01:20037992-20038041
>Gm01:20038535-20039322
>Gm01:20039610-20039669
>Gm01:20039766-20039810
>Gm01:20039991-20040078
>Gm01:20045199-20045305
>Gm01:20045394-20045499
>Gm01:20045544-20045662
>Gm01:20045773-20045824
>Gm01:20046531-20048466
>Gm01:20050828-20051263
>Gm01:20051327-20052243
>Gm01:20052284-20055983
>Gm01:20056389-20056609
>Gm01:20056651-20056696
>Gm01:20056762-20056795
>Gm01:20056867-20058498
>Gm01:20058530-20058862
>Gm01:20058962-20058993
>Gm01:20059348-20059439
>Gm01:20059471-20059571
>Gm01:20059745-20059808
>Gm01:20060098-20065884
>Gm01:20065984-20073406
>Gm01:20073433-20073820
>Gm01:20073912-20074793
>Gm01:20074890-20075026
>Gm01:20075078-20075167
>Gm01:20075196-20075319
>Gm01:20075360-20075524
>Gm01:20075564-20081912
>Gm01:20081947-20083478
>Gm01:20083512-20088155
>Gm01:20088199-20099957
>Gm01:20100000-20111619
>Gm01:20111655-20112093
>Gm01:20112130-20112347
>Gm01:20112462-20115629
>Gm01:20115669-20116102
>Gm01:20116201-20131080
>Gm01:20131121-20134524
>Gm01:20134566-20134622
>Gm01:20134673-20135247
>Gm01:20135306-20135579
>Gm01:20135656-20136255
>Gm01:20136322-20138034
>Gm01:20138072-20138154
>Gm01:20138173-20139163
>Gm01:20139319-20140177
>Gm01:20140207-20140312
>Gm01:20140372-20140481
>Gm01:20140535-20140765
>Gm01:20140793-20142341
>Gm01:20142539-20142896
>Gm01:20142936-20144302
>Gm01:20144432-20146595
>Gm01:20146689-20147180
>Gm01:20147212-20147343
>Gm01:20147366-20147761
>Gm01:20147849-20164955
>Gm01:20164993-20165060
>Gm01:20165094-20183586
>Gm01:20183681-20184695
>Gm01:20186167-20186307
>Gm01:20186399-20186446
>Gm01:20186496-20186641
>Gm01:20186690-20186847
>Gm01:20186930-20187129
>Gm01:20187209-20187352
>Gm01:20187992-20188093
>Gm01:20188166-20188242
>Gm01:20188394-20188725
>Gm01:20188782-20189088
>Gm01:20189115-20189395
>Gm01:20189603-20190040
>Gm01:20190078-20190251
>Gm01:20190345-20190600
>Gm01:20190833-20190876
>Gm01:20190935-20191695
>Gm01:20191743-20192305
>Gm01:20192356-20192400
>Gm01:20192439-20192491
>Gm01:20192523-20192575
>Gm01:20192630-20192671
>Gm01:20192716-20192742
>Gm01:20192821-20193088
>Gm01:20193185-20193215
>Gm01:20193285-20195633
>Gm01:20195669-20196376
>Gm01:20196405-20196889
>Gm01:20196925-20201053
>Gm01:20201107-20201201
>Gm01:20201244-20201724
>Gm01:20201890-20202287
>Gm01:20202352-20202412
>Gm01:20202534-20202828
>Gm01:20202868-20203203
>Gm01:20203311-20205396
>Gm01:20205446-20205778
>Gm01:20205955-20207413
>Gm01:20207462-20207712
>Gm01:20207770-20209547
>Gm01:20209612-20209704
>Gm01:20209955-20211270
>Gm01:20211300-20211439
>Gm01:20211662-20211694
>Gm01:20211768-20211901
>Gm01:20212010-20212067
>Gm01:20212193-20214434
>Gm01:20215498-20215530
>Gm01:20215651-20216710
>Gm01:20217441-20219364
>Gm01:20219471-20220016
>Gm01:20220075-20223168
>Gm01:20223241-20226064
>Gm01:20226184-20226284
>Gm01:20226338-20226439
>Gm01:20226477-20226626
>Gm01:20226664-20226693
>Gm01:20226718-20227232
>Gm01:20227271-20230385
>Gm01:20231324-20232151
>Gm01:20235728-20235784
>Gm01:20235879-20235939
>Gm01:20236027-20236231
>Gm01:20237442-20237493
>Gm01:20237601-20237741
>Gm01:20237783-20237976
>Gm01:20238008-20238307
>Gm01:20238760-20238875
>Gm01:20239147-20239183
>Gm01:20239859-20239885
>Gm01:20240068-20240116
>Gm01:20240179-20240212
>Gm01:20240547-20240666
>Gm01:20240934-20240960
>Gm01:20241016-20241095
>Gm01:20241287-20241323
>Gm01:20241568-20241631
>Gm01:20242026-20242143
>Gm01:20253892-20253970
>Gm01:20257376-20257470
>Gm01:20258057-20258087
>Gm01:20258352-20269421
>Gm01:20269663-20269711
>Gm01:20269746-20272279
>Gm01:20272312-20272767
>Gm01:20273496-20276299
>Gm01:20276930-20278090
>Gm01:20278369-20278571
>Gm01:20278733-20278776
>Gm01:20278923-20279039
>Gm01:20279246-20279375
>Gm01:20279446-20279521
>Gm01:20279623-20280324
>Gm01:20280444-20280533
>Gm01:20280574-20280647
>Gm01:20280755-20281083
>Gm01:20281231-20281348
>Gm01:20281435-20281535
>Gm01:20281577-20281799
>Gm01:20281878-20281965
>Gm01:20282114-20282269
>Gm01:20282303-20282394
>Gm01:20282544-20282689
>Gm01:20282814-20283174
>Gm01:20283404-20283569
>Gm01:20283609-20283971
>Gm01:20284076-20284240
>Gm01:20284284-20284861
>Gm01:20284887-20290492
>Gm01:20290540-20331811
>Gm01:20331844-20336383
>Gm01:20336424-20337434
>Gm01:20337580-20338053
>Gm01:20338257-20338580
>Gm01:20338700-20339032
>Gm01:20339733-20339849
>Gm01:20339982-20340160
>Gm01:20342422-20342543
>Gm01:20343202-20343463
>Gm01:20344143-20344227
>Gm01:20347870-20347996
>Gm01:20348027-20348080
>Gm01:20348412-20348510
>Gm01:20348564-20348681
>Gm01:20348749-20348793
>Gm01:20348848-20349672
>Gm01:20349726-20349757
>Gm01:20352105-20352197
>Gm01:20354163-20354247
>Gm01:20354606-20354669
>Gm01:20356777-20357630
>Gm01:20358381-20358950
>Gm01:20359299-20360329
>Gm01:20360477-20361711
>Gm01:20362355-20362435
>Gm01:20362502-20363078
>Gm01:20363186-20363608
>Gm01:20363888-20364264
>Gm01:20364951-20365084
>Gm01:20365605-20366521
>Gm01:20367059-20367101
>Gm01:20368314-20371490
>Gm01:20372067-20378601
>Gm01:20378651-20398875
>Gm01:20398911-20408126
>Gm01:20408194-20420365
>Gm01:20420988-20421250
>Gm01:20421290-20423130
>Gm01:20423207-20423456
>Gm01:20423514-20423698
>Gm01:20423761-20423820
>Gm01:20423944-20424059
>Gm01:20424152-20424402
>Gm01:20424469-20424713
>Gm01:20424791-20424960
>Gm01:20425042-20425108
>Gm01:20425146-20425613
>Gm01:20425678-20431427
>Gm01:20431507-20431594
>Gm01:20431626-20431717
>Gm01:20431757-20432188
>Gm01:20432237-20432423
>Gm01:20432474-20436600
>Gm01:20436709-20438427
>Gm01:20438462-20438676
>Gm01:20438732-20439535
>Gm01:20439590-20439924
>Gm01:20439959-20440122
>Gm01:20440158-20440380
>Gm01:20440423-20440545
>Gm01:20440629-20441630
>Gm01:20441661-20447247
>Gm01:20447306-20463440
>Gm01:20463472-20463734
>Gm01:20464660-20464708
>Gm01:20466497-20466568
>Gm01:20466894-20467194
>Gm01:20467219-20467313
>Gm01:20467337-20469328
>Gm01:20469394-20469655
>Gm01:20469732-20469819
>Gm01:20469965-20470076
>Gm01:20474760-20474965
>Gm01:20475144-20475213
>Gm01:20475497-20475566
>Gm01:20479764-20479978
>Gm01:20480012-20480858
>Gm01:20480924-20481052
>Gm01:20481261-20481362
>Gm01:20481491-20482065
>Gm01:20482117-20482396
>Gm01:20482473-20482512
>Gm01:20482596-20482838
>Gm01:20482934-20483018
>Gm01:20483097-20483201
>Gm01:20483614-20483739
>Gm01:20484591-20484700
>Gm01:20485930-20486090
>Gm01:20486218-20486822
>Gm01:20486888-20486976
>Gm01:20487029-20487170
>Gm01:20487271-20487492
>Gm01:20487588-20487940
>Gm01:20488095-20488201
>Gm01:20488396-20488632
>Gm01:20489005-20489062
>Gm01:20489585-20489618
>Gm01:20489737-20489848
>Gm01:20489863-20489899
>Gm01:20490024-20490140
>Gm01:20490202-20490742
>Gm01:20491261-20491306
>Gm01:20491494-20491669
>Gm01:20491784-20492001
>Gm01:20492098-20492137
>Gm01:20492210-20492704
>Gm01:20493071-20493385
>Gm01:20493608-20493649
>Gm01:20493703-20493965
>Gm01:20507554-20507660
>Gm01:20507867-20507940
>Gm01:20510759-20513715
>Gm01:20513757-20515204
>Gm01:20515341-20515450
>Gm01:20515486-20518407
>Gm01:20520277-20520540
>Gm01:20520601-20522679
>Gm01:20522741-20522910
>Gm01:20523051-20523795
>Gm01:20523833-20525541
>Gm01:20525592-20529615
>Gm01:20529671-20536834
>Gm01:20536943-20537239
>Gm01:20537551-20537645
>Gm01:20537704-20539065
>Gm01:20539105-20539327
>Gm01:20539360-20540447
>Gm01:20540523-20542052
>Gm01:20542092-20542462
>Gm01:20542506-20542651
>Gm01:20542717-20542926
>Gm01:20543041-20543237
>Gm01:20543541-20545809
>Gm01:20545840-20547581
>Gm01:20547614-20549933
>Gm01:20549971-20550593
>Gm01:20550722-20550761
>Gm01:20550816-20550912
>Gm01:20551008-20551438
>Gm01:20551547-20551635
>Gm01:20551666-20551747
>Gm01:20551778-20552043
>Gm01:20552078-20552453
>Gm01:20552494-20552831
>Gm01:20552869-20552916
>Gm01:20552954-20553686
>Gm01:20553714-20554476
>Gm01:20554531-20562284
>Gm01:20562321-20569079
>Gm01:20569136-20569972
>Gm01:20570038-20570102
>Gm01:20570244-20570355
>Gm01:20570434-20570557
>Gm01:20570612-20571153
>Gm01:20571186-20571840
>Gm01:20571881-20572173
>Gm01:20572219-20572340
>Gm01:20572370-20572617
>Gm01:20572735-20573262
>Gm01:20573290-20598760
>Gm01:20598793-20624015
>Gm01:20624040-20624096
>Gm01:20624669-20624791
>Gm01:20625089-20625121
>Gm01:20625154-20625267
>Gm01:20625318-20625368
>Gm01:20625439-20625468
>Gm01:20625797-20625853
>Gm01:20626201-20627949
>Gm01:20628004-20628075
>Gm01:20628111-20628184
>Gm01:20628278-20628376
>Gm01:20628594-20628775
>Gm01:20628866-20629138
>Gm01:20629232-20629612
>Gm01:20629684-20629867
>Gm01:20629941-20630000
>Gm01:20630025-20630209
>Gm01:20630284-20630420
>Gm01:20630465-20630530
>Gm01:20630565-20630643
>Gm01:20630821-20630937
>Gm01:20630982-20631227
>Gm01:20631282-20631523
>Gm01:20631567-20632308
>Gm01:20632393-20633862
>Gm01:20633903-20646074
>Gm01:20646120-20647029
>Gm01:20647054-20647679
>Gm01:20647707-20648139
>Gm01:20648246-20648373
>Gm01:20648429-20648685
>Gm01:20650276-20657392
>Gm01:20657887-20657918
>Gm01:20658013-20658122
>Gm01:20658696-20658794
>Gm01:20658827-20658893
>Gm01:20659172-20659256
>Gm01:20659650-20659936
>Gm01:20660352-20660392
>Gm01:20660528-20660680
>Gm01:20660889-20660946
>Gm01:20661478-20661575
>Gm01:20661782-20663361
>Gm01:20663397-20663495
>Gm01:20663705-20668123
>Gm01:20668167-20668219
>Gm01:20668497-20668545
>Gm01:20668784-20668813
>Gm01:20668849-20668914
>Gm01:20670259-20670287
>Gm01:20670517-20670600
>Gm01:20670629-20676541
>Gm01:20676569-20692741
>Gm01:20692772-20693994
>Gm01:20694591-20694628
>Gm01:20694788-20694853
>Gm01:20696675-20696707
>Gm01:20697638-20697670
>Gm01:20698484-20698517
>Gm01:20699255-20706027
>Gm01:20706052-20706383
>Gm01:20706486-20708932
>Gm01:20708971-20709690
>Gm01:20709727-20710440
>Gm01:20710463-20710567
>Gm01:20710604-20712211
>Gm01:20718330-20718357
>Gm01:20719137-20719194
>Gm01:20721017-20721438
>Gm01:20721955-20724673
>Gm01:20724715-20732137
>Gm01:20732166-20741036
>Gm01:20741097-20767354
>Gm01:20767405-20780697
>Gm01:20780720-20781492
>Gm01:20781545-20791070
>Gm01:20791100-20791224
>Gm01:20791274-20791731
>Gm01:20791857-20792069
>Gm01:20792491-20792827
>Gm01:20792878-20793046
>Gm01:20793077-20793740
>Gm01:20793867-20794043
>Gm01:20794090-20794148
>Gm01:20794174-20794380
>Gm01:20794624-20794892
>Gm01:20795197-20795655
>Gm01:20795750-20796095
>Gm01:20796268-20796558
>Gm01:20796787-20796876
>Gm01:20796919-20796950
>Gm01:20797135-20797332
>Gm01:20797406-20797768
>Gm01:20797994-20798031
>Gm01:20798104-20799991
>Gm01:20800013-20800151
>Gm01:20800281-20847434
>Gm01:20847610-20850357
>Gm01:20850382-20853144
>Gm01:20853686-20854488
>Gm01:20854528-20854912
>Gm01:20854986-20855053
>Gm01:20855184-20855213
>Gm01:20855564-20855644
>Gm01:20855720-20855757
>Gm01:20855927-20856024
>Gm01:20856090-20856171
>Gm01:20856202-20856306
>Gm01:20856787-20857159
>Gm01:20857195-20857490
>Gm01:20857545-20857741
>Gm01:20857806-20858218
>Gm01:20858353-20858388
>Gm01:20858435-20858744
>Gm01:20859018-20859100
>Gm01:20859130-20859932
>Gm01:20859996-20861364
>Gm01:20861393-20861551
>Gm01:20861586-20861632
>Gm01:20861922-20862012
>Gm01:20862043-20862280
>Gm01:20862427-20862873
>Gm01:20862946-20863752
>Gm01:20863895-20863954
>Gm01:20864023-20865997
>Gm01:20866033-20866434
>Gm01:20866466-20867443
>Gm01:20867454-20869067
>Gm01:20869121-20902003
>Gm01:20907032-20909091
>Gm01:20909231-20942240
>Gm01:20942298-20955720
>Gm01:20955783-20956026
>Gm01:20956063-20987212
>Gm01:20987554-20999893
>Gm01:21000033-21006999
>Gm01:21007058-21008368
>Gm01:21008410-21009919
>Gm01:21014867-21016127
>Gm01:21016310-21026621
>Gm01:21028262-21029877
>Gm01:21029920-21031126
>Gm01:21031702-21032250
>Gm01:21032388-21036036
>Gm01:21036255-21036430
>Gm01:21036712-21038036
>Gm01:21038062-21038262
>Gm01:21038302-21044644
>Gm01:21044675-21044773
>Gm01:21044996-21045065
>Gm01:21045170-21045778
>Gm01:21045805-21047054
>Gm01:21047107-21049279
>Gm01:21049321-21049923
>Gm01:21050124-21050290
>Gm01:21050445-21050988
>Gm01:21051081-21060190
>Gm01:21060355-21060513
>Gm01:21060796-21060847
>Gm01:21060896-21060950
>Gm01:21061119-21061398
>Gm01:21061439-21061819
>Gm01:21061864-21063451
>Gm01:21063489-21063703
>Gm01:21063764-21064418
>Gm01:21064716-21065047
>Gm01:21065159-21065834
>Gm01:21066016-21066066
>Gm01:21066128-21067606
>Gm01:21067688-21069480
>Gm01:21069552-21070186
>Gm01:21070228-21070396
>Gm01:21070494-21070537
>Gm01:21070580-21070935
>Gm01:21071024-21071109
>Gm01:21071182-21073702
>Gm01:21073787-21074317
>Gm01:21074381-21074499
>Gm01:21075070-21075582
>Gm01:21075625-21076521
>Gm01:21077760-21078628
>Gm01:21078692-21079765
>Gm01:21079798-21080868
>Gm01:21084094-21084125
>Gm01:21085857-21101139
>Gm01:21101158-21105919
>Gm01:21106467-21107241
>Gm01:21107274-21107379
>Gm01:21107481-21107989
>Gm01:21108044-21118644
>Gm01:21118660-21119406
>Gm01:21119496-21119561
>Gm01:21119620-21119745
>Gm01:21119861-21119981
>Gm01:21120114-21120188
>Gm01:21120268-21120325
>Gm01:21120364-21120442
>Gm01:21120605-21120782
>Gm01:21120922-21127646
>Gm01:21127670-21127883
>Gm01:21128093-21128277
>Gm01:21128348-21128392
>Gm01:21128470-21128647
>Gm01:21128721-21128778
>Gm01:21128849-21129230
>Gm01:21129323-21142664
>Gm01:21142765-21143861
>Gm01:21143946-21144396
>Gm01:21144461-21144673
>Gm01:21144771-21144902
>Gm01:21145094-21146570
>Gm01:21146654-21146741
>Gm01:21146878-21152932
>Gm01:21153081-21153168
>Gm01:21153305-21154550
>Gm01:21154577-21154629
>Gm01:21154790-21154863
>Gm01:21154978-21155293
>Gm01:21155447-21155634
>Gm01:21155788-21155842
>Gm01:21155903-21155985
>Gm01:21156076-21156116
>Gm01:21156209-21156661
>Gm01:21156735-21156791
>Gm01:21156900-21157302
>Gm01:21157383-21157609
>Gm01:21157866-21157944
>Gm01:21158549-21159676
>Gm01:21162627-21163362
>Gm01:21163576-21164928
>Gm01:21164973-21165015
>Gm01:21165092-21165608
>Gm01:21165634-21167039
>Gm01:21167077-21167107
>Gm01:21167204-21168774
>Gm01:21173120-21186394
>Gm01:21186730-21187036
>Gm01:21187069-21188696
>Gm01:21188834-21188890
>Gm01:21188929-21196691
>Gm01:21196766-21197397
>Gm01:21197457-21197688
>Gm01:21197750-21198094
>Gm01:21198126-21199075
>Gm01:21199173-21199456
>Gm01:21199611-21200178
>Gm01:21200218-21200331
>Gm01:21200410-21201101
>Gm01:21201144-21203964
>Gm01:21204011-21205593
>Gm01:21205634-21206360
>Gm01:21206404-21206487
>Gm01:21206616-21206785
>Gm01:21206989-21207534
>Gm01:21207913-21208441
>Gm01:21208509-21208892
>Gm01:21209001-21209147
>Gm01:21209254-21209326
>Gm01:21209397-21210054
>Gm01:21210120-21210348
>Gm01:21210425-21210450
>Gm01:21210513-21214767
>Gm01:21214793-21229914
>Gm01:21230051-21231482
>Gm01:21231509-21231666
>Gm01:21231756-21232233
>Gm01:21232265-21232376
>Gm01:21236180-21236384
>Gm01:21236734-21236876
>Gm01:21236910-21237113
>Gm01:21237979-21239235
>Gm01:21241365-21241435
>Gm01:21243009-21243446
>Gm01:21243506-21243729
>Gm01:21243929-21243982
>Gm01:21244122-21244162
>Gm01:21244322-21244499
>Gm01:21244557-21245684
>Gm01:21245727-21245802
>Gm01:21246167-21246398
>Gm01:21246524-21250996
>Gm01:21251057-21251596
>Gm01:21251648-21255986
>Gm01:21256061-21273379
>Gm01:21273419-21285600
>Gm01:21285639-21288283
>Gm01:21288333-21293293
>Gm01:21293340-21297045
>Gm01:21297537-21297565
>Gm01:21297730-21298067
>Gm01:21298103-21298565
>Gm01:21298587-21298870
>Gm01:21301228-21301297
>Gm01:21301420-21302159
>Gm01:21302235-21302326
>Gm01:21304843-21304883
>Gm01:21305072-21305105
>Gm01:21305252-21305619
>Gm01:21305660-21306079
>Gm01:21306117-21306373
>Gm01:21310114-21310213
>Gm01:21310293-21310332
>Gm01:21310468-21326044
>Gm01:21326064-21336137
>Gm01:21336170-21336581
>Gm01:21336657-21336697
>Gm01:21336735-21347647
>Gm01:21347676-21348490
>Gm01:21348568-21348641
>Gm01:21348781-21350070
>Gm01:21350124-21352863
>Gm01:21352933-21354871
>Gm01:21354913-21361520
>Gm01:21362590-21362633
>Gm01:21363952-21364845
>Gm01:21365537-21365582
>Gm01:21365678-21365726
>Gm01:21366187-21366240
>Gm01:21366374-21366439
>Gm01:21367361-21385615
>Gm01:21385998-21386076
>Gm01:21386209-21390286
>Gm01:21390325-21392616
>Gm01:21393036-21393107
>Gm01:21393163-21394016
>Gm01:21394096-21394310
>Gm01:21394340-21394626
>Gm01:21394671-21395305
>Gm01:21395399-21397899
>Gm01:21398877-21398904
>Gm01:21400747-21400979
>Gm01:21401355-21401434
>Gm01:21401517-21401561
>Gm01:21401624-21401774
>Gm01:21401843-21401919
>Gm01:21401946-21403641
>Gm01:21403717-21404115
>Gm01:21404152-21404351
>Gm01:21404380-21404507
>Gm01:21404679-21404874
>Gm01:21405167-21405563
>Gm01:21405635-21405815
>Gm01:21405847-21405914
>Gm01:21405952-21407975
>Gm01:21408035-21408291
>Gm01:21408942-21409190
>Gm01:21409234-21409699
>Gm01:21409864-21410295
>Gm01:21410387-21410511
>Gm01:21411045-21411144
>Gm01:21411888-21411967
>Gm01:21416279-21416338
>Gm01:21416431-21417402
>Gm01:21419627-21419722
>Gm01:21421194-21421227
>Gm01:21421340-21421373
>Gm01:21421444-21421725
>Gm01:21421803-21421842
>Gm01:21421918-21421954
>Gm01:21423360-21423537
>Gm01:21423824-21423896
>Gm01:21424007-21424074
>Gm01:21424379-21424512
>Gm01:21424762-21424839
>Gm01:21426487-21426599
>Gm01:21426705-21426817
>Gm01:21426925-21427035
>Gm01:21427141-21428118
>Gm01:21429111-21429156
>Gm01:21429202-21429245
>Gm01:21429401-21429456
>Gm01:21429523-21429593
>Gm01:21429682-21431482
>Gm01:21431539-21431735
>Gm01:21431794-21431946
>Gm01:21432044-21432352
>Gm01:21432402-21432426
>Gm01:21433032-21433098
>Gm01:21434544-21443462
>Gm01:21444962-21445057
>Gm01:21445438-21445499
>Gm01:21448563-21448710
>Gm01:21449037-21449116
>Gm01:21449183-21449210
>Gm01:21449284-21449318
>Gm01:21449400-21449504
>Gm01:21449691-21449799
>Gm01:21449879-21449916
>Gm01:21450016-21450225
>Gm01:21450266-21450479
>Gm01:21450521-21450886
>Gm01:21450998-21451077
>Gm01:21451111-21451219
>Gm01:21451360-21454396
>Gm01:21454484-21454518
>Gm01:21457224-21457385
>Gm01:21457457-21458038
>Gm01:21458084-21460698
>Gm01:21460762-21461072
>Gm01:21461145-21461194
>Gm01:21461264-21463570
>Gm01:21463918-21464281
>Gm01:21464382-21464469
>Gm01:21464508-21465316
>Gm01:21465476-21467290
>Gm01:21467332-21467672
>Gm01:21467711-21468520
>Gm01:21468549-21468722
>Gm01:21468792-21470088
>Gm01:21470161-21471396
>Gm01:21471434-21471669
>Gm01:21471695-21472186
>Gm01:21472192-21472722
>Gm01:21472813-21475077
>Gm01:21475258-21475569
>Gm01:21493587-21493621
>Gm01:21495620-21495722
>Gm01:21496696-21496731
>Gm01:21496798-21496875
>Gm01:21497505-21497550
>Gm01:21501017-21501119
>Gm01:21501292-21501318
>Gm01:21501343-21501484
>Gm01:21501736-21501793
>Gm01:21501894-21503703
>Gm01:21503854-21503884
>Gm01:21504124-21504672
>Gm01:21506382-21515829
>Gm01:21516603-21518215
>Gm01:21518578-21518868
>Gm01:21519232-21519436
>Gm01:21519519-21519753
>Gm01:21520722-21520818
>Gm01:21521482-21523095
>Gm01:21529262-21529309
>Gm01:21529381-21529433
>Gm01:21529684-21529781
>Gm01:21529930-21530013
>Gm01:21530102-21530156
>Gm01:21530194-21530260
>Gm01:21530496-21531528
>Gm01:21531679-21531802
>Gm01:21531993-21532079
>Gm01:21532251-21533256
>Gm01:21533302-21533329
>Gm01:21533446-21533565
>Gm01:21533622-21534812
>Gm01:21535080-21535438
>Gm01:21535496-21535579
>Gm01:21535710-21535802
>Gm01:21536073-21536162
>Gm01:21536203-21536314
>Gm01:21536402-21536430
>Gm01:21537588-21555311
>Gm01:21555656-21555739
>Gm01:21556846-21556992
>Gm01:21557425-21557462
>Gm01:21557610-21557672
>Gm01:21557959-21558121
>Gm01:21558233-21558268
>Gm01:21558347-21558530
>Gm01:21558833-21560493
>Gm01:21560593-21566668
>Gm01:21566733-21570983
>Gm01:21571024-21571817
>Gm01:21571847-21573966
>Gm01:21574601-21574710
>Gm01:21575745-21585494
>Gm01:21588875-21590568
>Gm01:21590598-21590770
>Gm01:21590871-21598404
>Gm01:21598472-21598530
>Gm01:21598586-21598775
>Gm01:21598996-21599076
>Gm01:21599111-21599193
>Gm01:21599280-21599306
>Gm01:21606697-21608466
>Gm01:21611142-21611200
>Gm01:21611245-21611316
>Gm01:21615081-21615115
>Gm01:21615182-21615219
>Gm01:21618252-21619202
>Gm01:21619759-21619834
>Gm01:21619905-21620464
>Gm01:21620490-21620904
>Gm01:21620936-21621312
>Gm01:21621368-21621795
>Gm01:21621873-21622239
>Gm01:21623604-21627742
>Gm01:21628007-21628056
>Gm01:21628613-21630376
>Gm01:21630538-21631031
>Gm01:21631215-21632054
>Gm01:21632099-21635272
>Gm01:21635323-21636754
>Gm01:21638623-21638740
>Gm01:21639293-21640268
>Gm01:21640358-21640509
>Gm01:21641651-21641770
>Gm01:21641865-21641978
>Gm01:21642076-21642368
>Gm01:21642501-21642782
>Gm01:21642909-21642964
>Gm01:21643669-21643698
>Gm01:21643792-21643881
>Gm01:21644015-21644073
>Gm01:21644231-21644328
>Gm01:21644507-21646193
>Gm01:21646372-21647804
>Gm01:21648454-21648501
>Gm01:21648667-21648704
>Gm01:21648968-21649059
>Gm01:21649347-21649393
>Gm01:21649580-21649686
>Gm01:21650700-21650766
>Gm01:21651225-21651351
>Gm01:21651607-21651647
>Gm01:21651869-21651934
>Gm01:21654155-21663460
>Gm01:21663542-21663819
>Gm01:21664508-21664551
>Gm01:21664576-21664634
>Gm01:21664689-21664720
>Gm01:21664773-21664871
>Gm01:21665026-21665070
>Gm01:21665177-21665234
>Gm01:21665264-21665624
>Gm01:21665698-21667286
>Gm01:21667323-21667472
>Gm01:21667537-21667697
>Gm01:21667725-21668678
>Gm01:21668757-21668931
>Gm01:21669018-21669059
>Gm01:21669272-21669305
>Gm01:21669678-21669935
>Gm01:21669981-21670174
>Gm01:21670192-21670259
>Gm01:21670821-21670865
>Gm01:21671604-21671634
>Gm01:21671816-21671871
>Gm01:21671992-21672154
>Gm01:21672348-21672410
>Gm01:21672545-21672601
>Gm01:21672681-21672730
>Gm01:21673257-21673377
>Gm01:21674981-21675012
>Gm01:21675125-21675160
>Gm01:21675290-21675646
>Gm01:21675766-21675967
>Gm01:21676110-21676148
>Gm01:21676267-21676486
>Gm01:21676512-21676658
>Gm01:21676945-21677084
>Gm01:21677117-21678706
>Gm01:21678845-21679193
>Gm01:21679249-21679996
>Gm01:21680024-21682560
>Gm01:21682663-21682818
>Gm01:21682857-21682945
>Gm01:21682999-21683221
>Gm01:21683295-21683373
>Gm01:21683560-21683620
>Gm01:21683713-21683829
>Gm01:21684480-21685077
>Gm01:21685148-21685749
>Gm01:21685876-21686091
>Gm01:21686161-21686234
>Gm01:21686342-21686932
>Gm01:21686972-21687087
>Gm01:21687160-21687481
>Gm01:21687530-21687812
>Gm01:21687846-21688686
>Gm01:21688766-21689018
>Gm01:21689445-21689770
>Gm01:21689823-21689874
>Gm01:21690582-21690656
>Gm01:21690744-21690828
>Gm01:21690965-21691045
>Gm01:21691206-21691263
>Gm01:21691352-21691445
>Gm01:21692326-21692446
>Gm01:21692688-21692735
>Gm01:21692767-21692931
>Gm01:21693130-21695253
>Gm01:21695302-21695914
>Gm01:21695940-21710623
>Gm01:21710682-21725591
>Gm01:21725634-21725707
>Gm01:21725754-21726290
>Gm01:21726339-21729466
>Gm01:21729507-21729682
>Gm01:21729884-21730679
>Gm01:21730741-21730916
>Gm01:21731001-21731172
>Gm01:21732548-21732913
>Gm01:21732943-21735208
>Gm01:21736064-21736135
>Gm01:21736422-21736528
>Gm01:21736561-21736738
>Gm01:21736785-21737299
>Gm01:21737345-21737695
>Gm01:21737729-21737877
>Gm01:21737991-21738072
>Gm01:21738316-21738372
>Gm01:21738410-21738488
>Gm01:21738546-21738685
>Gm01:21738759-21738855
>Gm01:21738990-21739140
>Gm01:21739359-21739413
>Gm01:21739462-21739544
>Gm01:21739588-21743068
>Gm01:21743117-21743640
>Gm01:21744001-21753128
>Gm01:21753438-21760564
>Gm01:21761845-21766333
>Gm01:21766388-21771353
>Gm01:21771385-21772940
>Gm01:21773071-21773115
>Gm01:21773180-21773389
>Gm01:21773441-21774185
>Gm01:21775051-21775134
>Gm01:21775681-21775747
>Gm01:21775835-21775900
>Gm01:21775972-21776027
>Gm01:21776467-21776530
>Gm01:21776559-21776631
>Gm01:21777086-21777132
>Gm01:21777528-21777589
>Gm01:21777746-21777958
>Gm01:21778056-21778113
>Gm01:21778185-21778300
>Gm01:21780879-21780905
>Gm01:21782118-21783254
>Gm01:21789576-21789648
>Gm01:21791088-21791334
>Gm01:21791377-21792087
>Gm01:21792128-21792248
>Gm01:21792275-21792530
>Gm01:21792579-21792650
>Gm01:21793137-21793242
>Gm01:21793478-21793527
>Gm01:21793862-21793926
>Gm01:21793975-21794009
>Gm01:21794223-21794327
>Gm01:21794376-21794400
>Gm01:21794860-21795445
>Gm01:21795496-21795734
>Gm01:21795789-21795992
>Gm01:21796064-21796413
>Gm01:21796589-21796762
>Gm01:21796906-21797614
>Gm01:21797665-21797793
>Gm01:21797878-21798137
>Gm01:21798203-21798289
>Gm01:21798334-21798622
>Gm01:21798787-21798862
>Gm01:21799121-21800453
>Gm01:21800571-21801287
>Gm01:21801502-21801651
>Gm01:21801823-21803297
>Gm01:21803321-21803472
>Gm01:21803522-21803599
>Gm01:21803715-21803900
>Gm01:21804281-21804340
>Gm01:21805050-21805079
>Gm01:21805267-21805307
>Gm01:21806005-21806035
>Gm01:21806649-21806724
>Gm01:21806761-21806972
>Gm01:21807090-21807179
>Gm01:21807666-21807928
>Gm01:21807951-21808041
>Gm01:21808120-21808170
>Gm01:21808236-21808275
>Gm01:21808454-21808665
>Gm01:21808693-21808787
>Gm01:21808825-21809071
>Gm01:21809640-21809695
>Gm01:21809762-21809848
>Gm01:21809964-21810019
>Gm01:21810046-21810127
>Gm01:21810379-21810496
>Gm01:21810546-21810695
>Gm01:21810789-21810913
>Gm01:21811117-21811374
>Gm01:21811441-21812061
>Gm01:21812092-21813195
>Gm01:21813245-21820517
>Gm01:21820559-21820997
>Gm01:21821296-21821341
>Gm01:21821463-21821939
>Gm01:21822096-21822281
>Gm01:21824474-21824941
>Gm01:21824968-21828368
>Gm01:21828387-21831734
>Gm01:21831885-21831986
>Gm01:21833617-21833672
>Gm01:21833768-21833957
>Gm01:21834947-21835107
>Gm01:21835230-21835291
>Gm01:21836695-21836753
>Gm01:21836900-21836957
>Gm01:21837975-21838064
>Gm01:21838159-21838258
>Gm01:21838479-21838530
>Gm01:21840353-21840395
>Gm01:21840562-21841452
>Gm01:21842299-21842448
>Gm01:21842657-21842811
>Gm01:21842916-21843145
>Gm01:21844111-21844141
>Gm01:21844934-21845030
>Gm01:21846135-21846174
>Gm01:21846833-21846897
>Gm01:21848299-21848326
>Gm01:21848724-21849675
>Gm01:21850174-21850339
>Gm01:21850373-21850457
>Gm01:21850502-21850563
>Gm01:21851115-21851169
>Gm01:21851727-21855867
>Gm01:21855933-21858901
>Gm01:21859474-21859545
>Gm01:21861310-21861462
>Gm01:21861494-21861661
>Gm01:21861739-21862553
>Gm01:21862857-21862995
>Gm01:21863080-21863253
>Gm01:21863554-21863597
>Gm01:21863652-21863680
>Gm01:21864059-21864100
>Gm01:21864279-21864366
>Gm01:21864418-21864566
>Gm01:21865962-21866001
>Gm01:21867293-21868276
>Gm01:21868397-21868466
>Gm01:21868493-21868538
>Gm01:21868968-21869040
>Gm01:21869309-21869355
>Gm01:21869584-21869633
>Gm01:21869730-21869958
>Gm01:21872893-21872939
>Gm01:21876621-21876924
>Gm01:21877841-21877890
>Gm01:21878079-21878131
>Gm01:21878286-21878318
>Gm01:21878942-21878979
>Gm01:21879039-21879087
>Gm01:21879852-21879897
>Gm01:21880031-21880059
>Gm01:21880903-21881211
>Gm01:21882877-21882974
>Gm01:21883400-21883485
>Gm01:21884777-21884830
>Gm01:21885424-21885759
>Gm01:21890219-21890299
>Gm01:21892960-21893064
>Gm01:21893441-21893474
>Gm01:21893734-21893856
>Gm01:21893975-21894064
>Gm01:21894107-21894218
>Gm01:21896028-21896663
>Gm01:21897585-21897721
>Gm01:21897843-21897986
>Gm01:21898099-21898256
>Gm01:21898282-21898619
>Gm01:21898754-21899437
>Gm01:21899553-21899734
>Gm01:21899806-21899852
>Gm01:21900326-21900460
>Gm01:21900776-21900817
>Gm01:21901349-21901381
>Gm01:21901433-21901470
>Gm01:21901668-21901808
>Gm01:21901893-21902467
>Gm01:21902598-21902643
>Gm01:21903476-21903660
>Gm01:21903782-21903819
>Gm01:21903887-21904015
>Gm01:21904197-21904280
>Gm01:21904311-21904575
>Gm01:21906217-21907874
>Gm01:21907899-21908142
>Gm01:21908201-21908260
>Gm01:21908519-21909022
>Gm01:21909168-21909444
>Gm01:21909489-21910106
>Gm01:21910196-21910955
>Gm01:21911038-21911525
>Gm01:21911564-21911606
>Gm01:21911691-21911804
>Gm01:21911845-21912169
>Gm01:21912282-21912314
>Gm01:21912478-21912534
>Gm01:21912810-21917045
>Gm01:21917110-21917800
>Gm01:21917823-21917929
>Gm01:21918188-21918458
>Gm01:21918525-21918696
>Gm01:21918767-21919360
>Gm01:21919411-21919449
>Gm01:21919506-21919612
>Gm01:21919746-21919776
>Gm01:21919819-21919941
>Gm01:21920237-21920377
>Gm01:21921143-21921284
>Gm01:21921687-21921904
>Gm01:21923309-21923377
>Gm01:21923670-21923796
>Gm01:21923958-21924256
>Gm01:21925958-21926606
>Gm01:21926654-21926831
>Gm01:21926941-21926977
>Gm01:21927098-21927550
>Gm01:21927599-21928035
>Gm01:21928092-21928920
>Gm01:21929035-21929103
>Gm01:21929147-21929271
>Gm01:21929386-21929590
>Gm01:21929674-21929890
>Gm01:21929925-21930278
>Gm01:21930336-21930485
>Gm01:21930555-21931019
>Gm01:21931301-21931535
>Gm01:21931715-21931787
>Gm01:21934992-21935037
>Gm01:21935071-21935137
>Gm01:21935479-21935601
>Gm01:21936101-21936189
>Gm01:21938196-21938276
>Gm01:21938764-21938796
>Gm01:21939169-21939214
>Gm01:21939332-21939855
>Gm01:21939932-21939993
>Gm01:21941955-21942027
>Gm01:21944544-21944591
>Gm01:21944719-21944878
>Gm01:21945759-21945907
>Gm01:21948534-21953854
>Gm01:21954114-21954328
>Gm01:21954371-21954524
>Gm01:21954861-21954914
>Gm01:21955556-21955888
>Gm01:21955954-21956023
>Gm01:21957732-21960446
>Gm01:21960500-21962060
>Gm01:21962130-21970003
>Gm01:21970287-21971234
>Gm01:21972200-21972243
>Gm01:21972306-21972346
>Gm01:21972460-21972490
>Gm01:21974358-21975307
>Gm01:21978866-21979920
>Gm01:21980789-21987446
>Gm01:21988357-21988735
>Gm01:21988760-21995108
>Gm01:21995153-21995343
>Gm01:21995367-22002443
>Gm01:22002474-22003148
>Gm01:22003174-22004596
>Gm01:22004660-22005041
>Gm01:22005067-22005648
>Gm01:22005698-22005779
>Gm01:22005825-22005848
>Gm01:22005887-22006141
>Gm01:22006170-22009959
>Gm01:22009994-22016577
>Gm01:22016621-22018652
>Gm01:22018700-22021658
>Gm01:22021712-22021930
>Gm01:22021969-22022610
>Gm01:22022651-22025446
>Gm01:22025513-22026875
>Gm01:22026946-22028832
>Gm01:22028932-22031455
>Gm01:22031629-22035094
>Gm01:22035129-22040083
>Gm01:22041255-22042424
>Gm01:22042471-22065105
>Gm01:22065151-22066895
>Gm01:22066941-22075099
>Gm01:22075139-22076283
>Gm01:22079763-22080134
>Gm01:22083042-22083104
>Gm01:22084004-22092565
>Gm01:22094616-22094673
>Gm01:22096738-22096771
>Gm01:22096941-22097006
>Gm01:22097129-22097260
>Gm01:22097843-22097877
>Gm01:22099237-22099429
>Gm01:22099917-22099992
>Gm01:22100883-22100983
>Gm01:22101160-22101248
>Gm01:22101485-22101518
>Gm01:22101876-22101920
>Gm01:22104167-22104225
>Gm01:22104521-22104749
>Gm01:22105015-22105148
>Gm01:22105178-22105313
>Gm01:22105648-22105796
>Gm01:22106529-22106564
>Gm01:22106642-22106691
>Gm01:22106728-22106784
>Gm01:22106841-22106907
>Gm01:22107494-22107522
>Gm01:22111714-22114654
>Gm01:22114707-22115195
>Gm01:22115244-22115956
>Gm01:22116009-22119011
>Gm01:22119043-22119213
>Gm01:22119255-22119498
>Gm01:22119587-22119727
>Gm01:22119766-22119819
>Gm01:22119851-22121379
>Gm01:22123017-22123301
>Gm01:22123386-22123748
>Gm01:22123871-22125572
>Gm01:22127263-22128138
>Gm01:22129016-22129063
>Gm01:22135550-22135662
>Gm01:22135848-22135905
>Gm01:22138778-22138996
>Gm01:22140441-22140548
>Gm01:22140925-22140964
>Gm01:22144208-22144243
>Gm01:22144361-22144483
>Gm01:22145136-22145406
>Gm01:22145480-22154566
>Gm01:22154638-22157733
>Gm01:22157786-22158012
>Gm01:22158228-22158338
>Gm01:22158385-22162783
>Gm01:22163732-22164554
>Gm01:22164657-22166205
>Gm01:22166272-22166322
>Gm01:22166421-22168030
>Gm01:22168162-22168554
>Gm01:22168582-22168717
>Gm01:22168777-22168935
>Gm01:22168968-22169240
>Gm01:22169325-22170012
>Gm01:22170060-22170250
>Gm01:22170347-22170785
>Gm01:22170821-22171049
>Gm01:22171091-22171116
>Gm01:22171250-22171389
>Gm01:22171505-22171867
>Gm01:22172039-22172074
>Gm01:22172103-22172442
>Gm01:22172483-22173542
>Gm01:22173602-22173924
>Gm01:22173956-22174912
>Gm01:22174956-22176238
>Gm01:22176368-22176691
>Gm01:22176720-22176828
>Gm01:22176957-22178491
>Gm01:22178553-22178837
>Gm01:22178953-22181213
>Gm01:22181241-22181586
>Gm01:22181627-22183596
>Gm01:22183955-22185048
>Gm01:22185273-22185361
>Gm01:22185460-22187256
>Gm01:22187313-22189395
>Gm01:22189462-22194156
>Gm01:22194198-22195892
>Gm01:22195938-22197631
>Gm01:22197668-22197683
>Gm01:22197802-22200489
>Gm01:22200872-22200933
>Gm01:22208540-22209593
>Gm01:22211700-22219849
>Gm01:22220672-22220762
>Gm01:22222248-22222262
>Gm01:22222362-22222377
>Gm01:22223281-22223300
>Gm01:22223400-22223414
>Gm01:22225048-22225109
>Gm01:22225484-22227273
>Gm01:22228323-22265651
>Gm01:22265810-22275165
>Gm01:22275555-22276228
>Gm01:22276254-22276790
>Gm01:22276962-22277226
>Gm01:22277361-22277473
>Gm01:22277511-22277637
>Gm01:22277737-22278589
>Gm01:22278675-22278723
>Gm01:22278769-22279297
>Gm01:22279329-22279464
>Gm01:22279512-22279708
>Gm01:22279869-22279997
>Gm01:22280217-22280260
>Gm01:22280293-22280469
>Gm01:22280542-22280842
>Gm01:22280875-22281006
>Gm01:22281033-22281100
>Gm01:22281244-22281343
>Gm01:22281850-22281886
>Gm01:22282202-22282338
>Gm01:22282412-22282475
>Gm01:22282530-22282783
>Gm01:22282845-22283006
>Gm01:22283160-22283402
>Gm01:22283457-22283628
>Gm01:22283759-22285492
>Gm01:22285541-22286345
>Gm01:22286473-22287307
>Gm01:22287440-22287517
>Gm01:22287586-22287835
>Gm01:22287911-22288607
>Gm01:22288678-22288956
>Gm01:22289046-22289267
>Gm01:22289474-22289506
>Gm01:22289624-22289862
>Gm01:22289893-22289998
>Gm01:22290050-22290148
>Gm01:22290545-22290691
>Gm01:22290735-22290829
>Gm01:22290858-22294851
>Gm01:22294894-22294962
>Gm01:22295083-22298148
>Gm01:22298181-22298417
>Gm01:22298477-22298537
>Gm01:22298651-22298743
>Gm01:22298809-22300480
>Gm01:22300536-22301840
>Gm01:22301872-22302327
>Gm01:22302433-22302821
>Gm01:22303742-22305060
>Gm01:22305097-22305257
>Gm01:22305376-22306000
>Gm01:22306022-22308214
>Gm01:22308283-22308375
>Gm01:22308465-22308739
>Gm01:22308764-22309875
>Gm01:22309947-22315357
>Gm01:22315388-22344819
>Gm01:22344851-22359906
>Gm01:22359928-22370520
>Gm01:22370562-22372814
>Gm01:22372871-22372929
>Gm01:22372972-22373109
>Gm01:22373263-22373401
>Gm01:22373541-22373652
>Gm01:22373767-22374444
>Gm01:22374634-22374723
>Gm01:22374903-22376203
>Gm01:22376267-22376652
>Gm01:22376696-22376769
>Gm01:22376883-22376965
>Gm01:22377074-22377118
>Gm01:22377256-22377719
>Gm01:22377762-22377846
>Gm01:22377885-22398507
>Gm01:22398597-22398955
>Gm01:22399020-22400326
>Gm01:22400387-22400516
>Gm01:22400593-22400820
>Gm01:22400852-22402481
>Gm01:22402531-22402770
>Gm01:22402929-22403146
>Gm01:22403259-22403414
>Gm01:22403514-22403815
>Gm01:22404051-22404214
>Gm01:22404530-22404662
>Gm01:22404741-22404811
>Gm01:22404855-22404882
>Gm01:22404945-22404988
>Gm01:22405074-22405776
>Gm01:22405816-22406396
>Gm01:22406521-22406810
>Gm01:22406876-22407083
>Gm01:22407135-22407234
>Gm01:22407261-22449455
>Gm01:22449486-22449607
>Gm01:22449698-22449908
>Gm01:22449961-22450054
>Gm01:22450262-22450754
>Gm01:22450878-22451543
>Gm01:22451730-22454452
>Gm01:22454539-22454807
>Gm01:22454847-22455018
>Gm01:22455113-22455552
>Gm01:22455856-22456236
>Gm01:22456269-22456306
>Gm01:22456371-22456790
>Gm01:22456924-22457046
>Gm01:22457068-22457542
>Gm01:22457592-22458471
>Gm01:22458606-22462684
>Gm01:22462741-22469340
>Gm01:22469430-22469572
>Gm01:22469630-22469688
>Gm01:22470218-22470278
>Gm01:22470732-22471173
>Gm01:22471272-22471404
>Gm01:22471529-22471909
>Gm01:22472075-22472263
>Gm01:22472370-22472522
>Gm01:22472720-22473036
>Gm01:22473105-22473174
>Gm01:22473340-22473393
>Gm01:22473445-22473579
>Gm01:22474404-22478379
>Gm01:22478429-22478467
>Gm01:22478672-22480235
>Gm01:22481819-22481913
>Gm01:22482543-22482606
>Gm01:22488069-22488116
>Gm01:22489205-22495270
>Gm01:22495351-22495514
>Gm01:22495559-22500211
>Gm01:22500261-22500619
>Gm01:22500646-22500750
>Gm01:22500838-22500974
>Gm01:22501039-22505054
>Gm01:22505142-22507423
>Gm01:22507493-22507848
>Gm01:22507882-22508139
>Gm01:22508174-22508342
>Gm01:22508390-22510988
>Gm01:22511110-22511192
>Gm01:22511307-22511339
>Gm01:22511650-22513386
>Gm01:22513914-22514220
>Gm01:22514803-22514829
>Gm01:22518733-22518802
>Gm01:22518971-22520046
>Gm01:22520287-22520343
>Gm01:22520474-22520518
>Gm01:22520563-22520670
>Gm01:22520989-22521024
>Gm01:22523515-22524579
>Gm01:22524620-22525708
>Gm01:22525738-22526814
>Gm01:22526859-22526965
>Gm01:22527008-22528554
>Gm01:22528725-22528868
>Gm01:22528979-22529227
>Gm01:22529330-22529380
>Gm01:22529778-22529835
>Gm01:22529901-22531060
>Gm01:22531161-22531193
>Gm01:22531567-22531933
>Gm01:22531980-22533219
>Gm01:22533263-22533656
>Gm01:22533701-22533736
>Gm01:22533768-22533996
>Gm01:22534024-22534990
>Gm01:22535079-22535119
>Gm01:22535163-22536444
>Gm01:22536498-22537819
>Gm01:22537851-22538285
>Gm01:22538330-22556885
>Gm01:22556916-22566843
>Gm01:22566962-22569772
>Gm01:22569872-22570672
>Gm01:22570695-22571353
>Gm01:22571402-22572342
>Gm01:22572367-22572444
>Gm01:22572533-22573141
>Gm01:22573179-22574115
>Gm01:22574162-22575886
>Gm01:22575960-22587336
>Gm01:22587405-22587617
>Gm01:22587678-22589737
>Gm01:22589787-22589880
>Gm01:22589946-22589981
>Gm01:22590136-22590871
>Gm01:22590916-22593370
>Gm01:22593520-22594373
>Gm01:22594414-22595033
>Gm01:22595061-22601993
>Gm01:22602101-22612667
>Gm01:22612692-22613457
>Gm01:22613481-22619797
>Gm01:22619890-22619998
>Gm01:22620028-22620109
>Gm01:22620304-22621179
>Gm01:22621219-22621478
>Gm01:22621534-22622717
>Gm01:22622799-22624343
>Gm01:22624376-22626265
>Gm01:22626443-22629026
>Gm01:22629084-22634627
>Gm01:22634689-22643450
>Gm01:22643607-22643716
>Gm01:22643945-22644001
>Gm01:22644226-22644575
>Gm01:22644615-22673695
>Gm01:22673944-22674009
>Gm01:22674922-22674961
>Gm01:22675053-22675151
>Gm01:22675295-22675342
>Gm01:22675839-22675892
>Gm01:22676782-22676862
>Gm01:22679332-22681305
>Gm01:22681325-22682680
>Gm01:22689572-22689639
>Gm01:22690078-22690204
>Gm01:22690389-22691147
>Gm01:22691263-22691299
>Gm01:22691421-22691817
>Gm01:22691893-22691974
>Gm01:22692005-22692112
>Gm01:22692196-22692776
>Gm01:22692844-22692919
>Gm01:22693088-22693119
>Gm01:22693207-22693456
>Gm01:22693561-22695334
>Gm01:22695362-22695565
>Gm01:22695620-22695677
>Gm01:22695695-22695737
>Gm01:22695795-22696145
>Gm01:22696203-22696311
>Gm01:22696349-22706064
>Gm01:22706773-22707519
>Gm01:22707716-22709168
>Gm01:22709619-22710689
>Gm01:22717572-22719219
>Gm01:22725912-22725927
>Gm01:22726134-22730445
>Gm01:22730481-22733397
>Gm01:22733588-22752834
>Gm01:22753457-22753675
>Gm01:22755069-22755158
>Gm01:22756089-22771572
>Gm01:22771882-22771901
>Gm01:22772070-22786512
>Gm01:22786993-22787063
>Gm01:22787124-22787236
>Gm01:22788156-22788278
>Gm01:22789320-22789373
>Gm01:22792224-22792261
>Gm01:22795504-22795557
>Gm01:22795922-22795959
>Gm01:22796335-22798729
>Gm01:22798757-22804131
>Gm01:22804174-22804265
>Gm01:22804326-22808985
>Gm01:22809021-22814120
>Gm01:22814187-22815011
>Gm01:22815167-22819824
>Gm01:22819859-22828247
>Gm01:22828270-22839256
>Gm01:22839516-22839755
>Gm01:22839801-22840147
>Gm01:22840260-22842607
>Gm01:22842647-22844067
>Gm01:22844097-22845317
>Gm01:22845385-22845598
>Gm01:22845639-22845854
>Gm01:22845889-22850815
>Gm01:22858553-22860399
>Gm01:22862499-22863525
>Gm01:22863998-22866656
>Gm01:22866682-22867631
>Gm01:22867705-22869035
>Gm01:22869091-22869148
>Gm01:22869244-22869498
>Gm01:22870019-22870159
>Gm01:22870426-22873368
>Gm01:22874327-22875993
>Gm01:22876093-22886193
>Gm01:22886304-22886484
>Gm01:22886555-22886638
>Gm01:22886676-22886760
>Gm01:22887308-22887339
>Gm01:22887473-22887580
>Gm01:22888245-22888458
>Gm01:22888544-22888725
>Gm01:22888776-22888857
>Gm01:22888993-22889345
>Gm01:22889416-22889449
>Gm01:22889549-22889636
>Gm01:22889707-22889748
>Gm01:22889820-22889852
>Gm01:22889968-22890102
>Gm01:22890172-22890237
>Gm01:22890274-22891002
>Gm01:22891034-22891280
>Gm01:22891381-22891452
>Gm01:22891620-22891720
>Gm01:22891841-22891897
>Gm01:22892109-22892277
>Gm01:22892480-22892598
>Gm01:22892676-22892900
>Gm01:22892967-22894294
>Gm01:22894337-22894728
>Gm01:22894846-22895139
>Gm01:22895189-22895276
>Gm01:22895355-22895484
>Gm01:22895891-22900006
>Gm01:22900357-22900598
>Gm01:22900663-22901761
>Gm01:22901848-22903432
>Gm01:22903470-22905126
>Gm01:22905200-22905234
>Gm01:22905251-22910372
>Gm01:22910409-22911003
>Gm01:22911065-22911114
>Gm01:22911168-22914397
>Gm01:22914425-22915115
>Gm01:22915151-22915248
>Gm01:22915332-22922304
>Gm01:22922370-22922515
>Gm01:22922784-22922880
>Gm01:22924173-22924755
>Gm01:22924807-22927234
>Gm01:22927303-22938299
>Gm01:22938347-22971261
>Gm01:22971282-23000115
>Gm01:23000209-23000773
>Gm01:23000800-23001754
>Gm01:23001796-23003521
>Gm01:23003589-23003842
>Gm01:23003889-23004913
>Gm01:23005066-23005113
>Gm01:23005192-23005262
>Gm01:23005332-23005368
>Gm01:23005518-23005590
>Gm01:23006197-23006237
>Gm01:23006444-23006577
>Gm01:23007149-23008723
>Gm01:23009337-23010655
>Gm01:23010780-23011835
>Gm01:23011869-23012071
>Gm01:23012127-23012458
>Gm01:23012508-23012799
>Gm01:23012957-23028314
>Gm01:23028342-23029701
>Gm01:23029747-23029922
>Gm01:23030039-23030164
>Gm01:23030193-23030905
>Gm01:23030937-23033145
>Gm01:23033175-23033498
>Gm01:23033540-23034950
>Gm01:23035049-23114245
>Gm01:23116198-23118766
>Gm01:23118807-23119335
>Gm01:23119382-23120861
>Gm01:23120894-23121322
>Gm01:23121421-23121741
>Gm01:23121877-23121913
>Gm01:23122108-23122203
>Gm01:23122331-23122420
>Gm01:23122674-23122958
>Gm01:23123022-23123470
>Gm01:23123570-23123686
>Gm01:23123789-23123993
>Gm01:23124141-23124335
>Gm01:23124409-23125380
>Gm01:23125408-23125532
>Gm01:23125578-23125606
>Gm01:23125687-23125757
>Gm01:23125802-23125891
>Gm01:23126733-23126768
>Gm01:23127803-23127867
>Gm01:23128346-23128372
>Gm01:23128438-23128498
>Gm01:23129610-23129643
>Gm01:23136257-23136470
>Gm01:23136738-23137088
>Gm01:23137155-23137268
>Gm01:23138102-23138125
>Gm01:23138278-23139995
>Gm01:23141290-23141382
>Gm01:23143668-23144242
>Gm01:23144283-23147509
>Gm01:23148227-23148319
>Gm01:23148349-23148448
>Gm01:23148525-23148598
>Gm01:23148746-23148829
>Gm01:23149435-23156400
>Gm01:23156432-23156908
>Gm01:23156939-23157480
>Gm01:23157528-23159652
>Gm01:23159790-23160918
>Gm01:23161258-23164886
>Gm01:23165000-23165032
>Gm01:23165097-23165126
>Gm01:23166009-23166053
>Gm01:23166692-23166770
>Gm01:23166994-23167089
>Gm01:23168453-23168545
>Gm01:23170455-23170494
>Gm01:23176392-23176449
>Gm01:23178502-23178550
>Gm01:23179258-23179300
>Gm01:23180262-23180292
>Gm01:23181142-23181183
>Gm01:23181809-23181880
>Gm01:23183294-23183356
>Gm01:23183700-23183730
>Gm01:23184304-23187629
>Gm01:23187713-23188623
>Gm01:23189070-23189171
>Gm01:23189224-23190596
>Gm01:23190620-23192093
>Gm01:23193690-23193727
>Gm01:23194191-23194398
>Gm01:23194450-23194537
>Gm01:23194990-23197566
>Gm01:23198128-23198150
>Gm01:23198467-23200704
>Gm01:23200741-23204252
>Gm01:23204288-23205386
>Gm01:23205483-23206737
>Gm01:23206797-23207079
>Gm01:23207132-23227158
>Gm01:23227213-23228011
>Gm01:23228174-23228570
>Gm01:23228618-23228889
>Gm01:23229025-23231002
>Gm01:23231032-23243323
>Gm01:23244012-23244157
>Gm01:23246021-23246066
>Gm01:23246406-23246631
>Gm01:23246795-23246833
>Gm01:23246940-23246977
>Gm01:23247042-23247092
>Gm01:23247340-23247392
>Gm01:23247434-23247485
>Gm01:23249475-23249544
>Gm01:23249725-23252768
>Gm01:23252828-23255884
>Gm01:23257270-23257314
>Gm01:23257423-23258724
>Gm01:23258767-23261442
>Gm01:23261473-23261672
>Gm01:23261738-23275138
>Gm01:23275175-23275221
>Gm01:23275436-23277283
>Gm01:23278108-23279056
>Gm01:23280345-23280375
>Gm01:23281158-23281345
>Gm01:23281386-23281523
>Gm01:23282318-23282724
>Gm01:23282793-23283155
>Gm01:23284582-23284667
>Gm01:23284815-23284867
>Gm01:23286797-23286880
>Gm01:23287159-23296233
>Gm01:23296782-23298428
>Gm01:23299025-23299081
>Gm01:23299480-23299592
>Gm01:23300744-23301266
>Gm01:23302772-23303479
>Gm01:23307254-23307304
>Gm01:23307803-23308034
>Gm01:23308089-23314282
>Gm01:23314361-23314921
>Gm01:23315085-23315136
>Gm01:23315170-23315296
>Gm01:23315342-23315399
>Gm01:23315460-23317785
>Gm01:23317839-23317943
>Gm01:23317975-23319405
>Gm01:23319441-23319706
>Gm01:23319762-23320680
>Gm01:23320761-23321233
>Gm01:23321268-23321478
>Gm01:23321517-23321647
>Gm01:23321829-23321879
>Gm01:23321963-23322024
>Gm01:23322895-23325898
>Gm01:23325979-23343978
>Gm01:23345812-23345858
>Gm01:23346154-23346512
>Gm01:23346531-23347128
>Gm01:23347210-23358135
>Gm01:23358157-23370209
>Gm01:23370252-23372810
>Gm01:23372843-23374190
>Gm01:23374233-23374662
>Gm01:23374727-23374918
>Gm01:23375203-23375276
>Gm01:23375321-23375479
>Gm01:23375621-23377121
>Gm01:23377157-23399804
>Gm01:23399843-23402339
>Gm01:23402361-23404871
>Gm01:23404928-23405648
>Gm01:23405811-23405850
>Gm01:23406238-23406287
>Gm01:23406377-23411029
>Gm01:23411443-23411500
>Gm01:23411785-23411860
>Gm01:23412149-23412318
>Gm01:23412406-23412466
>Gm01:23412823-23413075
>Gm01:23413191-23413284
>Gm01:23413348-23413530
>Gm01:23413870-23415425
>Gm01:23415544-23415585
>Gm01:23415808-23415851
>Gm01:23416236-23417211
>Gm01:23417447-23417489
>Gm01:23417541-23417570
>Gm01:23417793-23417839
>Gm01:23417879-23417927
>Gm01:23417976-23418032
>Gm01:23418132-23418205
>Gm01:23418298-23418459
>Gm01:23418617-23418686
>Gm01:23418716-23418893
>Gm01:23418905-23418951
>Gm01:23419103-23419165
>Gm01:23419330-23419380
>Gm01:23419519-23419581
>Gm01:23420047-23420082
>Gm01:23421785-23421829
>Gm01:23427771-23427808
>Gm01:23428085-23428131
>Gm01:23428252-23428522
>Gm01:23428605-23428644
>Gm01:23428753-23428831
>Gm01:23428931-23429009
>Gm01:23429091-23429313
>Gm01:23429638-23429767
>Gm01:23430658-23431844
>Gm01:23431871-23432181
>Gm01:23432378-23432497
>Gm01:23433868-23434389
>Gm01:23434444-23434637
>Gm01:23434665-23435133
>Gm01:23435194-23436177
>Gm01:23436223-23437139
>Gm01:23437220-23437368
>Gm01:23437412-23438176
>Gm01:23438244-23438410
>Gm01:23438487-23440074
>Gm01:23440106-23442271
>Gm01:23442324-23443225
>Gm01:23443309-23443573
>Gm01:23443608-23453209
>Gm01:23453249-23453906
>Gm01:23453972-23454296
>Gm01:23454370-23454637
>Gm01:23454686-23456279
>Gm01:23456403-23456846
>Gm01:23457202-23457273
>Gm01:23457581-23457644
>Gm01:23457705-23457740
>Gm01:23457786-23457859
>Gm01:23457898-23458294
>Gm01:23458368-23458431
>Gm01:23458541-23458642
>Gm01:23458712-23458748
>Gm01:23458800-23459034
>Gm01:23459145-23459386
>Gm01:23459449-23459490
>Gm01:23459521-23459591
>Gm01:23459642-23459753
>Gm01:23459825-23459991
>Gm01:23460026-23460987
>Gm01:23461081-23461146
>Gm01:23461245-23461343
>Gm01:23461376-23461417
>Gm01:23461469-23461809
>Gm01:23461841-23463023
>Gm01:23463084-23463143
>Gm01:23463183-23463418
>Gm01:23463456-23463544
>Gm01:23463619-23463789
>Gm01:23463832-23463875
>Gm01:23463892-23464863
>Gm01:23464942-23465173
>Gm01:23465223-23490964
>Gm01:23491093-23491146
>Gm01:23491192-23495414
>Gm01:23495463-23496011
>Gm01:23496046-23496748
>Gm01:23496813-23497592
>Gm01:23497637-23497723
>Gm01:23497874-23497900
>Gm01:23498027-23498109
>Gm01:23498163-23498485
>Gm01:23498515-23498899
>Gm01:23498937-23499296
>Gm01:23499351-23499847
>Gm01:23499904-23501368
>Gm01:23501442-23501725
>Gm01:23501918-23503616
>Gm01:23503643-23503711
>Gm01:23503751-23503801
>Gm01:23503832-23503959
>Gm01:23504283-23504357
>Gm01:23504467-23504508
>Gm01:23504574-23504641
>Gm01:23504765-23504887
>Gm01:23505175-23505218
>Gm01:23505338-23505491
>Gm01:23505538-23505690
>Gm01:23505743-23509169
>Gm01:23509353-23509734
>Gm01:23509935-23510011
>Gm01:23510060-23511491
>Gm01:23511595-23511629
>Gm01:23511722-23511963
>Gm01:23512010-23512379
>Gm01:23512445-23512729
>Gm01:23512793-23518531
>Gm01:23518579-23519277
>Gm01:23519327-23525792
>Gm01:23525835-23543827
>Gm01:23549856-23551963
>Gm01:23560816-23563281
>Gm01:23563331-23564260
>Gm01:23564305-23564533
>Gm01:23564576-23568475
>Gm01:23568581-23581485
>Gm01:23581562-23583467
>Gm01:23583552-23584592
>Gm01:23584653-23585033
>Gm01:23595462-23595542
>Gm01:23595602-23595749
>Gm01:23595788-23597902
>Gm01:23598089-23598146
>Gm01:23598197-23598784
>Gm01:23599083-23599201
>Gm01:23600394-23604767
>Gm01:23605016-23605737
>Gm01:23606073-23606128
>Gm01:23606164-23606642
>Gm01:23606682-23610134
>Gm01:23610169-23682685
>Gm01:23682717-23713694
>Gm01:23713735-23737894
>Gm01:23737956-23740898
>Gm01:23740936-23741019
>Gm01:23741222-23741981
>Gm01:23742016-23743417
>Gm01:23743517-23743728
>Gm01:23744080-23744647
>Gm01:23744788-23745822
>Gm01:23745898-23746995
>Gm01:23747059-23747098
>Gm01:23747222-23747496
>Gm01:23747538-23749236
>Gm01:23749289-23782550
>Gm01:23782591-23782675
>Gm01:23782709-23784487
>Gm01:23784533-23784719
>Gm01:23784776-23785193
>Gm01:23785347-23787033
>Gm01:23787148-23787174
>Gm01:23787291-23787324
>Gm01:23787832-23787909
>Gm01:23787956-23787993
>Gm01:23788117-23788262
>Gm01:23788640-23788988
>Gm01:23789074-23789199
>Gm01:23789253-23789702
>Gm01:23789781-23794162
>Gm01:23794228-23794738
>Gm01:23794848-23795167
>Gm01:23795226-23795415
>Gm01:23795557-23796106
>Gm01:23796261-23796277
>Gm01:23796384-23797128
>Gm01:23797234-23797668
>Gm01:23797702-23798016
>Gm01:23798091-23798124
>Gm01:23798954-23799050
>Gm01:23799386-23799425
>Gm01:23799504-23800575
>Gm01:23800680-23800715
>Gm01:23800779-23801398
>Gm01:23801560-23801624
>Gm01:23802344-23803203
>Gm01:23803260-23803979
>Gm01:23804036-23806719
>Gm01:23806777-23825165
>Gm01:23825262-23825347
>Gm01:23825441-23825506
>Gm01:23825556-23825911
>Gm01:23826074-23826160
>Gm01:23826228-23826452
>Gm01:23826509-23827560
>Gm01:23827605-23828828
>Gm01:23828851-23828899
>Gm01:23828971-23829140
>Gm01:23829208-23829563
>Gm01:23829627-23829834
>Gm01:23829861-23829946
>Gm01:23829986-23830144
>Gm01:23830199-23830421
>Gm01:23830459-23830520
>Gm01:23830609-23830855
>Gm01:23830870-23832228
>Gm01:23832265-23833486
>Gm01:23833526-23835857
>Gm01:23835895-23855699
>Gm01:23856099-23857013
>Gm01:23857580-23857616
>Gm01:23857740-23857769
>Gm01:23857822-23858884
>Gm01:23858927-23865010
>Gm01:23865025-23867475
>Gm01:23867496-23882534
>Gm01:23882583-23888596
>Gm01:23889052-23889081
>Gm01:23890416-23890463
>Gm01:23890515-23907930
>Gm01:23907959-23908031
>Gm01:23908567-23908615
>Gm01:23910250-23910300
>Gm01:23910328-23910397
>Gm01:23911115-23911181
>Gm01:23912128-23912163
>Gm01:23912596-23924878
>Gm01:23927099-23927144
>Gm01:23927820-23927855
>Gm01:23928186-23929868
>Gm01:23930278-23931844
>Gm01:23931869-23932644
>Gm01:23932743-23932777
>Gm01:23932938-23933187
>Gm01:23933350-23933385
>Gm01:23933464-23933519
>Gm01:23933834-23933888
>Gm01:23934069-23934342
>Gm01:23934370-23935152
>Gm01:23935193-23935337
>Gm01:23935425-23943942
>Gm01:23944060-23944100
>Gm01:23944142-23944354
>Gm01:23944402-23945232
>Gm01:23945286-23946411
>Gm01:23946445-23953712
>Gm01:23953772-24010007
>Gm01:24010041-24010675
>Gm01:24010723-24012779
>Gm01:24012830-24020287
>Gm01:24020353-24021436
>Gm01:24021494-24023239
>Gm01:24023454-24024978
>Gm01:24025122-24035850
>Gm01:24035950-24038893
>Gm01:24038988-24045646
>Gm01:24045734-24045768
>Gm01:24045797-24046021
>Gm01:24046068-24046230
>Gm01:24046274-24051997
>Gm01:24052050-24054356
>Gm01:24054439-24057068
>Gm01:24057117-24057304
>Gm01:24057344-24057587
>Gm01:24057816-24058008
>Gm01:24058033-24058153
>Gm01:24058221-24058557
>Gm01:24058602-24060253
>Gm01:24060300-24060573
>Gm01:24060600-24060655
>Gm01:24060680-24062556
>Gm01:24062606-24062666
>Gm01:24062910-24062961
>Gm01:24063078-24063260
>Gm01:24063282-24063456
>Gm01:24063601-24063639
>Gm01:24063688-24063824
>Gm01:24063877-24064006
>Gm01:24064231-24066138
>Gm01:24066161-24071628
>Gm01:24071702-24080055
>Gm01:24080097-24084675
>Gm01:24084712-24106290
>Gm01:24106661-24116058
>Gm01:24116453-24117053
>Gm01:24117210-24117255
>Gm01:24117319-24118048
>Gm01:24118083-24118271
>Gm01:24118372-24119233
>Gm01:24119332-24151099
>Gm01:24151211-24152940
>Gm01:24153181-24155083
>Gm01:24156906-24167049
>Gm01:24167166-24172837
>Gm01:24173660-24185996
>Gm01:24186123-24186882
>Gm01:24186929-24188544
>Gm01:24188588-24190635
>Gm01:24190711-24191223
>Gm01:24191375-24200562
>Gm01:24200631-24201325
>Gm01:24201388-24201564
>Gm01:24201762-24202051
>Gm01:24202207-24202285
>Gm01:24202689-24202715
>Gm01:24203431-24213838
>Gm01:24213887-24218229
>Gm01:24222038-24222070
>Gm01:24228313-24228444
>Gm01:24229561-24229668
>Gm01:24230282-24230406
>Gm01:24230505-24230605
>Gm01:24230662-24230755
>Gm01:24230840-24230921
>Gm01:24230955-24231051
>Gm01:24231129-24231435
>Gm01:24231524-24231600
>Gm01:24231670-24231774
>Gm01:24231836-24231893
>Gm01:24231969-24264273
>Gm01:24264356-24270102
>Gm01:24270138-24275488
>Gm01:24275577-24275693
>Gm01:24275736-24276483
>Gm01:24276529-24277897
>Gm01:24277952-24278237
>Gm01:24278299-24296189
>Gm01:24296270-24309468
>Gm01:24309679-24312911
>Gm01:24312953-24313222
>Gm01:24313253-24314787
>Gm01:24314897-24325210
>Gm01:24325247-24325563
>Gm01:24325590-24329589
>Gm01:24330236-24358441
>Gm01:24358512-24365566
>Gm01:24365623-24373083
>Gm01:24373188-24373519
>Gm01:24373604-24373765
>Gm01:24373813-24373837
>Gm01:24373874-24374032
>Gm01:24374163-24374329
>Gm01:24374742-24374785
>Gm01:24374979-24375018
>Gm01:24375244-24375436
>Gm01:24375490-24376239
>Gm01:24376316-24382050
>Gm01:24382092-24382349
>Gm01:24382389-24382765
>Gm01:24382800-24383744
>Gm01:24383818-24384768
>Gm01:24384804-24384843
>Gm01:24384936-24384969
>Gm01:24385001-24385043
>Gm01:24385141-24388176
>Gm01:24390968-24391047
>Gm01:24391473-24391503
>Gm01:24392739-24392791
>Gm01:24393255-24393293
>Gm01:24394019-24394082
>Gm01:24395689-24395796
>Gm01:24396790-24397065
>Gm01:24399551-24399665
>Gm01:24405315-24405404
>Gm01:24405452-24405510
>Gm01:24405613-24406242
>Gm01:24406269-24406367
>Gm01:24406522-24406783
>Gm01:24406915-24407063
>Gm01:24407941-24408265
>Gm01:24408880-24408935
>Gm01:24408986-24409119
>Gm01:24409185-24409324
>Gm01:24409426-24409898
>Gm01:24409948-24412121
>Gm01:24412297-24413119
>Gm01:24413152-24414093
>Gm01:24414577-24414881
>Gm01:24414925-24415102
>Gm01:24415160-24417592
>Gm01:24417798-24418445
>Gm01:24418505-24418614
>Gm01:24418741-24418800
>Gm01:24418876-24419018
>Gm01:24419072-24419614
>Gm01:24424449-24427793
>Gm01:24428851-24428886
>Gm01:24429375-24452576
>Gm01:24453722-24455087
>Gm01:24455159-24506506
>Gm01:24506623-24506661
>Gm01:24506866-24507204
>Gm01:24507286-24507320
>Gm01:24507566-24507814
>Gm01:24508189-24508222
>Gm01:24508474-24508515
>Gm01:24508664-24508736
>Gm01:24508980-24509014
>Gm01:24509094-24509903
>Gm01:24509992-24511173
>Gm01:24511257-24511478
>Gm01:24512091-24512291
>Gm01:24512341-24512709
>Gm01:24512816-24512939
>Gm01:24513644-24519284
>Gm01:24519879-24520082
>Gm01:24520181-24521421
>Gm01:24521535-24521597
>Gm01:24521644-24522583
>Gm01:24522614-24523335
>Gm01:24523374-24524046
>Gm01:24524101-24526176
>Gm01:24526369-24526556
>Gm01:24526640-24526678
>Gm01:24526784-24527224
>Gm01:24527281-24527391
>Gm01:24527504-24531767
>Gm01:24531901-24532089
>Gm01:24532179-24537361
>Gm01:24537387-24538449
>Gm01:24538470-24539620
>Gm01:24539660-24543028
>Gm01:24543517-24543554
>Gm01:24543651-24543691
>Gm01:24543922-24545048
>Gm01:24545130-24545178
>Gm01:24545238-24545342
>Gm01:24545416-24545448
>Gm01:24545601-24547962
>Gm01:24548020-24552986
>Gm01:24553029-24553312
>Gm01:24553395-24554240
>Gm01:24554266-24554669
>Gm01:24554729-24559023
>Gm01:24559939-24560202
>Gm01:24560798-24560844
>Gm01:24561274-24561315
>Gm01:24562509-24562563
>Gm01:24563164-24563203
>Gm01:24565170-24565766
>Gm01:24567096-24567124
>Gm01:24569149-24569224
>Gm01:24569480-24569520
>Gm01:24569571-24569650
>Gm01:24570152-24570184
>Gm01:24570699-24570764
>Gm01:24571228-24571303
>Gm01:24573569-24573631
>Gm01:24573707-24573754
>Gm01:24574534-24574584
>Gm01:24574693-24574902
>Gm01:24574968-24575101
>Gm01:24575149-24576064
>Gm01:24576382-24578051
>Gm01:24578204-24578306
>Gm01:24578968-24581010
>Gm01:24581083-24581129
>Gm01:24581277-24581529
>Gm01:24581644-24581690
>Gm01:24581796-24583388
>Gm01:24583613-24588357
>Gm01:24589481-24589536
>Gm01:24589925-24589975
>Gm01:24594869-24594904
>Gm01:24595157-24595200
>Gm01:24596547-24607951
>Gm01:24608278-24608854
>Gm01:24609063-24609119
>Gm01:24609208-24609282
>Gm01:24609376-24609419
>Gm01:24609495-24610430
>Gm01:24610529-24610654
>Gm01:24610693-24673369
>Gm01:24673493-24673904
>Gm01:24673983-24675153
>Gm01:24675177-24675495
>Gm01:24675640-24675718
>Gm01:24675825-24677931
>Gm01:24678034-24678093
>Gm01:24678169-24678248
>Gm01:24678290-24678747
>Gm01:24678810-24678878
>Gm01:24678989-24679347
>Gm01:24679444-24679508
>Gm01:24679711-24679740
>Gm01:24681676-24681742
>Gm01:24681806-24681894
>Gm01:24682684-24682748
>Gm01:24683119-24683327
>Gm01:24683350-24683394
>Gm01:24683422-24683486
>Gm01:24683598-24683958
>Gm01:24683983-24684266
>Gm01:24684301-24684523
>Gm01:24684587-24685354
>Gm01:24685396-24685503
>Gm01:24685660-24686173
>Gm01:24686210-24686352
>Gm01:24686445-24686633
>Gm01:24686725-24687243
>Gm01:24687441-24687955
>Gm01:24688119-24688365
>Gm01:24688451-24688587
>Gm01:24688666-24691056
>Gm01:24691088-24691641
>Gm01:24691713-24692519
>Gm01:24692544-24693119
>Gm01:24693166-24693245
>Gm01:24693564-24693743
>Gm01:24693821-24693861
>Gm01:24693906-24694128
>Gm01:24694188-24694390
>Gm01:24694609-24694678
>Gm01:24694822-24694901
>Gm01:24695018-24695219
>Gm01:24695244-24695348
>Gm01:24695445-24696035
>Gm01:24696123-24696779
>Gm01:24696837-24698364
>Gm01:24698419-24699724
>Gm01:24699799-24701849
>Gm01:24701876-24702906
>Gm01:24702931-24719285
>Gm01:24719337-24719375
>Gm01:24719438-24720710
>Gm01:24720763-24720991
>Gm01:24721075-24727030
>Gm01:24727058-24763462
>Gm01:24763500-24763568
>Gm01:24763604-24764311
>Gm01:24764347-24767239
>Gm01:24767269-24767425
>Gm01:24767496-24775318
>Gm01:24775355-24792194
>Gm01:24792221-24792380
>Gm01:24792467-24794194
>Gm01:24794285-24794501
>Gm01:24794607-24795121
>Gm01:24795184-24795219
>Gm01:24795310-24795350
>Gm01:24795486-24795608
>Gm01:24795751-24799781
>Gm01:24799847-24810753
>Gm01:24810850-24811798
>Gm01:24811878-24812812
>Gm01:24812904-24813107
>Gm01:24813181-24813502
>Gm01:24813528-24813818
>Gm01:24813933-24814027
>Gm01:24814195-24815045
>Gm01:24815109-24815351
>Gm01:24815381-24822238
>Gm01:24822275-24825375
>Gm01:24825447-24827173
>Gm01:24827246-24832893
>Gm01:24832938-24836901
>Gm01:24836951-24838560
>Gm01:24838588-24841181
>Gm01:24841670-24841773
>Gm01:24842331-24848130
>Gm01:24848360-24848463
>Gm01:24849184-24849427
>Gm01:24849648-24849685
>Gm01:24849907-24849975
>Gm01:24851928-24851966
>Gm01:24853610-24854838
>Gm01:24854871-24855811
>Gm01:24855856-24856367
>Gm01:24856415-24856708
>Gm01:24856749-24856841
>Gm01:24856958-24857014
>Gm01:24857109-24857226
>Gm01:24857254-24857384
>Gm01:24857456-24857620
>Gm01:24857702-24857816
>Gm01:24857879-24858354
>Gm01:24858405-24858915
>Gm01:24859068-24859439
>Gm01:24859511-24859802
>Gm01:24859916-24859990
>Gm01:24860019-24860329
>Gm01:24860442-24860524
>Gm01:24861294-24861340
>Gm01:24861497-24861534
>Gm01:24861588-24861622
>Gm01:24861677-24863246
>Gm01:24863316-24863669
>Gm01:24863760-24864108
>Gm01:24864141-24864476
>Gm01:24864502-24864853
>Gm01:24864896-24865368
>Gm01:24866526-24867450
>Gm01:24867580-24867803
>Gm01:24867988-24868133
>Gm01:24868246-24868407
>Gm01:24870858-24871070
>Gm01:24871433-24871474
>Gm01:24871526-24871603
>Gm01:24871705-24871745
>Gm01:24872036-24872216
>Gm01:24872323-24872530
>Gm01:24872675-24872879
>Gm01:24872963-24873868
>Gm01:24873994-24874079
>Gm01:24874388-24874633
>Gm01:24874672-24874814
>Gm01:24874906-24875035
>Gm01:24875144-24875182
>Gm01:24875248-24875347
>Gm01:24875427-24875501
>Gm01:24875814-24892346
>Gm01:24892659-24893822
>Gm01:24893996-24894136
>Gm01:24894331-24894388
>Gm01:24894450-24894507
>Gm01:24894879-24895039
>Gm01:24895158-24895186
>Gm01:24895222-24895325
>Gm01:24895400-24895449
>Gm01:24895719-24895781
>Gm01:24895826-24909692
>Gm01:24909812-24909851
>Gm01:24909928-24909983
>Gm01:24910036-24910094
>Gm01:24910287-24910573
>Gm01:24910688-24910728
>Gm01:24911145-24911240
>Gm01:24911452-24911495
>Gm01:24911539-24911568
>Gm01:24911586-24911664
>Gm01:24912155-24912368
>Gm01:24912723-24912794
>Gm01:24912826-24912872
>Gm01:24913658-24913995
>Gm01:24914302-24914509
>Gm01:24914641-24914753
>Gm01:24915177-24915265
>Gm01:24915325-24915380
>Gm01:24915454-24915490
>Gm01:24915803-24915838
>Gm01:24916075-24916178
>Gm01:24916637-24916709
>Gm01:24919508-24919896
>Gm01:24919944-24920585
>Gm01:24921679-24921824
>Gm01:24922096-24922128
>Gm01:24922167-24929394
>Gm01:24929497-24929951
>Gm01:24930026-24930290
>Gm01:24930332-24930405
>Gm01:24930426-24930690
>Gm01:24930763-24930870
>Gm01:24930923-24931118
>Gm01:24931478-24932129
>Gm01:24932608-24932658
>Gm01:24934407-24934523
>Gm01:24935920-24935961
>Gm01:24936999-24937023
>Gm01:24937092-24937144
>Gm01:24937209-24937487
>Gm01:24937784-24938118
>Gm01:24938146-24938358
>Gm01:24938422-24938498
>Gm01:24938606-24938663
>Gm01:24938694-24938787
>Gm01:24938998-24939076
>Gm01:24939169-24939352
>Gm01:24939495-24939723
>Gm01:24939968-24940059
>Gm01:24940150-24940376
>Gm01:24940455-24940492
>Gm01:24941775-24941865
>Gm01:24942464-24942555
>Gm01:24942645-24942705
>Gm01:24942961-24943110
>Gm01:24943414-24943440
>Gm01:24943774-24943812
>Gm01:24944082-24944159
>Gm01:24944241-24944386
>Gm01:24944533-24944633
>Gm01:24944749-24944902
>Gm01:24945683-24945704
>Gm01:24952159-24952364
>Gm01:24953021-24953080
>Gm01:24955646-24955713
>Gm01:24956188-24957873
>Gm01:24958326-24959194
>Gm01:24960046-24960071
>Gm01:24962574-24962689
>Gm01:24962724-24962894
>Gm01:24963757-24963810
>Gm01:24967158-24969537
>Gm01:24969582-24969794
>Gm01:24969892-24970268
>Gm01:24970396-24970596
>Gm01:24970624-24970732
>Gm01:24971027-24971103
>Gm01:24971166-24971356
>Gm01:24971608-24971713
>Gm01:24971854-24971934
>Gm01:24972191-24972236
>Gm01:24972637-24973065
>Gm01:24973119-24973456
>Gm01:24973486-24973642
>Gm01:24973673-24975070
>Gm01:24975147-24979630
>Gm01:24979699-24992708
>Gm01:24992799-24992985
>Gm01:24993052-24993224
>Gm01:24993316-24993382
>Gm01:24993531-24996977
>Gm01:24997009-24997359
>Gm01:24997403-24997632
>Gm01:24997663-24999291
>Gm01:24999348-25028772
>Gm01:25028896-25042997
>Gm01:25043108-25067032
>Gm01:25067142-25095903
>Gm01:25095948-25096050
>Gm01:25096088-25097465
>Gm01:25097511-25098367
>Gm01:25098434-25098505
>Gm01:25098550-25102258
>Gm01:25102357-25103310
>Gm01:25103359-25105626
>Gm01:25105661-25108037
>Gm01:25108064-25108896
>Gm01:25108966-25109333
>Gm01:25109382-25109640
>Gm01:25109738-25109858
>Gm01:25110004-25110243
>Gm01:25110271-25110555
>Gm01:25110626-25112707
>Gm01:25112756-25116781
>Gm01:25116829-25117922
>Gm01:25118317-25132963
>Gm01:25133103-25133154
>Gm01:25133303-25133348
>Gm01:25133491-25133679
>Gm01:25133779-25134032
>Gm01:25134408-25134607
>Gm01:25134699-25134729
>Gm01:25134769-25135000
>Gm01:25135130-25135202
>Gm01:25135280-25135920
>Gm01:25135951-25136872
>Gm01:25137141-25137211
>Gm01:25137443-25137532
>Gm01:25137712-25137879
>Gm01:25138077-25138121
>Gm01:25138503-25138574
>Gm01:25138771-25139146
>Gm01:25139556-25139728
>Gm01:25139777-25140089
>Gm01:25140109-25140439
>Gm01:25140558-25140662
>Gm01:25140710-25140807
>Gm01:25140954-25141122
>Gm01:25141151-25141403
>Gm01:25141437-25142353
>Gm01:25142455-25142494
>Gm01:25142549-25142677
>Gm01:25142716-25144045
>Gm01:25144657-25144770
>Gm01:25145118-25145213
>Gm01:25145616-25145653
>Gm01:25146587-25146666
>Gm01:25146695-25146776
>Gm01:25149279-25149346
>Gm01:25150927-25150978
>Gm01:25151976-25152041
>Gm01:25152131-25152257
>Gm01:25152303-25152479
>Gm01:25152563-25152839
>Gm01:25152877-25152944
>Gm01:25153438-25153481
>Gm01:25158254-25158292
>Gm01:25158404-25158582
>Gm01:25158682-25159195
>Gm01:25159301-25159625
>Gm01:25159711-25159841
>Gm01:25159948-25159996
>Gm01:25160189-25160295
>Gm01:25160437-25160758
>Gm01:25160811-25160962
>Gm01:25161136-25161190
>Gm01:25161285-25161460
>Gm01:25161871-25176332
>Gm01:25176363-25177643
>Gm01:25177746-25179161
>Gm01:25179190-25179345
>Gm01:25179417-25179604
>Gm01:25179796-25179898
>Gm01:25179946-25179977
>Gm01:25180184-25180248
>Gm01:25180479-25180708
>Gm01:25180778-25180902
>Gm01:25180933-25182644
>Gm01:25182705-25191474
>Gm01:25191517-25194847
>Gm01:25194884-25197108
>Gm01:25198248-25199911
>Gm01:25199972-25200041
>Gm01:25200778-25202473
>Gm01:25202668-25202774
>Gm01:25202810-25202869
>Gm01:25202971-25203019
>Gm01:25203088-25203433
>Gm01:25203677-25205097
>Gm01:25205380-25205510
>Gm01:25205789-25205892
>Gm01:25207389-25207714
>Gm01:25207752-25208275
>Gm01:25208337-25208368
>Gm01:25208408-25208496
>Gm01:25208575-25208619
>Gm01:25211524-25212325
>Gm01:25212408-25213152
>Gm01:25213302-25213334
>Gm01:25213374-25213554
>Gm01:25213614-25213798
>Gm01:25213865-25213894
>Gm01:25214134-25214224
>Gm01:25215848-25216146
>Gm01:25216542-25216613
>Gm01:25216635-25216843
>Gm01:25217213-25217263
>Gm01:25217337-25217486
>Gm01:25219423-25219455
>Gm01:25220100-25220154
>Gm01:25220645-25220677
>Gm01:25224384-25224428
>Gm01:25229585-25229794
>Gm01:25229906-25233718
>Gm01:25234976-25235009
>Gm01:25235097-25235131
>Gm01:25237029-25237151
>Gm01:25237640-25237694
>Gm01:25237952-25238181
>Gm01:25238358-25239511
>Gm01:25240303-25240435
>Gm01:25241022-25241091
>Gm01:25241662-25241746
>Gm01:25242518-25242551
>Gm01:25244028-25244186
>Gm01:25247890-25249486
>Gm01:25249996-25250261
>Gm01:25251227-25251995
>Gm01:25252115-25252539
>Gm01:25253142-25253393
>Gm01:25253427-25253614
>Gm01:25253667-25253756
>Gm01:25254020-25254107
>Gm01:25254223-25254305
>Gm01:25254472-25254807
>Gm01:25254848-25255299
>Gm01:25255349-25262949
>Gm01:25262987-25263230
>Gm01:25263287-25289371
>Gm01:25289413-25301637
>Gm01:25301690-25303314
>Gm01:25303420-25303776
>Gm01:25303871-25308744
>Gm01:25308781-25309419
>Gm01:25309520-25314206
>Gm01:25314333-25314731
>Gm01:25314778-25315031
>Gm01:25315072-25315163
>Gm01:25315359-25315545
>Gm01:25315581-25315779
>Gm01:25315947-25316545
>Gm01:25316674-25317506
>Gm01:25317562-25318265
>Gm01:25318424-25319111
>Gm01:25319385-25319965
>Gm01:25320214-25320247
>Gm01:25320330-25320577
>Gm01:25330542-25338148
>Gm01:25338427-25338634
>Gm01:25340044-25340572
>Gm01:25340639-25341041
>Gm01:25341163-25342055
>Gm01:25344219-25344359
>Gm01:25346261-25346289
>Gm01:25346474-25346622
>Gm01:25347101-25347115
>Gm01:25347288-25347319
>Gm01:25347746-25347819
>Gm01:25348197-25348255
>Gm01:25348296-25349672
>Gm01:25349751-25351090
>Gm01:25351776-25351841
>Gm01:25353591-25353627
>Gm01:25356993-25357034
>Gm01:25360296-25361282
>Gm01:25361327-25362730
>Gm01:25364556-25364586
>Gm01:25364623-25364688
>Gm01:25364849-25364877
>Gm01:25365104-25365203
>Gm01:25365300-25365332
>Gm01:25365365-25365614
>Gm01:25365768-25366013
>Gm01:25366049-25366100
>Gm01:25366183-25366323
>Gm01:25366432-25366502
>Gm01:25366586-25366795
>Gm01:25366856-25367243
>Gm01:25367424-25367729
>Gm01:25367753-25367838
>Gm01:25368082-25368110
>Gm01:25368200-25368436
>Gm01:25368514-25368707
>Gm01:25368772-25368824
>Gm01:25368955-25368995
>Gm01:25371668-25371703
>Gm01:25371808-25371839
>Gm01:25371862-25371995
>Gm01:25372210-25372261
>Gm01:25372498-25372573
>Gm01:25372629-25373036
>Gm01:25373985-25375139
>Gm01:25377266-25378328
>Gm01:25378488-25378660
>Gm01:25378882-25379284
>Gm01:25379688-25380652
>Gm01:25380758-25380864
>Gm01:25381714-25382767
>Gm01:25385290-25385319
>Gm01:25388751-25390385
>Gm01:25390464-25399119
>Gm01:25401357-25402340
>Gm01:25407572-25407623
>Gm01:25408165-25408229
>Gm01:25408665-25408805
>Gm01:25408837-25409157
>Gm01:25409276-25409480
>Gm01:25409704-25409909
>Gm01:25410102-25410139
>Gm01:25410298-25410515
>Gm01:25410571-25410611
>Gm01:25410744-25410989
>Gm01:25411020-25411892
>Gm01:25412063-25433783
>Gm01:25433940-25434133
>Gm01:25434189-25434768
>Gm01:25434822-25443674
>Gm01:25444117-25444187
>Gm01:25444823-25444891
>Gm01:25446354-25446427
>Gm01:25446881-25447875
>Gm01:25449023-25449180
>Gm01:25449299-25449355
>Gm01:25449498-25449586
>Gm01:25449609-25449860
>Gm01:25449917-25450282
>Gm01:25450368-25456726
>Gm01:25456887-25456949
>Gm01:25456971-25457197
>Gm01:25457306-25457530
>Gm01:25457701-25457810
>Gm01:25457857-25457941
>Gm01:25457974-25458415
>Gm01:25458619-25460342
>Gm01:25460387-25460782
>Gm01:25460995-25461112
>Gm01:25461220-25462669
>Gm01:25462793-25463053
>Gm01:25463091-25463224
>Gm01:25463266-25463692
>Gm01:25463716-25464789
>Gm01:25464819-25467176
>Gm01:25467282-25467564
>Gm01:25467621-25467789
>Gm01:25467840-25467936
>Gm01:25468047-25468560
>Gm01:25468699-25469148
>Gm01:25469515-25469591
>Gm01:25469710-25469772
>Gm01:25469926-25469950
>Gm01:25470161-25470241
>Gm01:25470356-25470395
>Gm01:25470515-25470587
>Gm01:25470623-25470747
>Gm01:25470898-25470929
>Gm01:25471044-25471079
>Gm01:25471232-25471259
>Gm01:25471464-25471706
>Gm01:25471734-25472079
>Gm01:25472125-25472252
>Gm01:25472316-25472469
>Gm01:25472571-25473255
>Gm01:25473367-25473734
>Gm01:25473824-25475250
>Gm01:25475295-25478103
>Gm01:25478164-25481644
>Gm01:25481679-25481731
>Gm01:25481803-25481865
>Gm01:25481955-25482045
>Gm01:25482117-25482602
>Gm01:25482687-25482859
>Gm01:25482936-25483293
>Gm01:25483353-25484103
>Gm01:25484139-25484216
>Gm01:25484284-25484693
>Gm01:25484752-25484785
>Gm01:25484994-25485099
>Gm01:25485247-25492202
>Gm01:25492248-25492552
>Gm01:25493155-25493203
>Gm01:25493777-25494769
>Gm01:25495254-25495282
>Gm01:25496110-25496177
>Gm01:25496389-25496483
>Gm01:25496533-25496587
>Gm01:25496645-25496895
>Gm01:25499877-25499916
>Gm01:25509058-25509363
>Gm01:25509611-25509796
>Gm01:25510214-25510909
>Gm01:25511941-25511984
>Gm01:25512290-25512328
>Gm01:25512367-25512523
>Gm01:25512578-25512666
>Gm01:25512836-25513018
>Gm01:25513207-25513246
>Gm01:25513368-25513405
>Gm01:25515416-25515567
>Gm01:25516101-25516152
>Gm01:25516272-25516381
>Gm01:25516928-25534362
>Gm01:25537525-25537553
>Gm01:25538963-25539036
>Gm01:25540156-25540210
>Gm01:25540309-25540717
>Gm01:25540748-25540785
>Gm01:25540858-25540945
>Gm01:25541035-25541076
>Gm01:25541257-25541458
>Gm01:25541503-25542159
>Gm01:25542235-25543676
>Gm01:25543703-25545890
>Gm01:25545928-25546240
>Gm01:25546286-25547252
>Gm01:25547917-25548033
>Gm01:25548429-25548503
>Gm01:25548642-25548669
>Gm01:25553489-25554442
>Gm01:25554844-25554896
>Gm01:25555529-25555591
>Gm01:25556431-25556471
>Gm01:25558879-25558908
>Gm01:25560222-25560278
>Gm01:25563701-25563813
>Gm01:25564599-25564647
>Gm01:25565342-25565384
>Gm01:25565600-25565642
>Gm01:25565738-25566067
>Gm01:25566163-25566258
>Gm01:25570608-25570655
>Gm01:25570775-25570879
>Gm01:25571927-25572054
>Gm01:25572850-25573277
>Gm01:25573351-25574078
>Gm01:25574104-25574147
>Gm01:25574301-25574688
>Gm01:25574714-25576114
>Gm01:25576130-25577657
>Gm01:25578520-25579093
>Gm01:25579190-25579216
>Gm01:25579281-25579391
>Gm01:25579484-25581100
>Gm01:25581200-25581214
>Gm01:25581430-25581488
>Gm01:25581513-25581543
>Gm01:25581643-25581704
>Gm01:25581878-25581949
>Gm01:25582032-25582579
>Gm01:25582729-25582778
>Gm01:25583745-25584938
>Gm01:25585367-25585413
>Gm01:25585910-25585956
>Gm01:25585974-25586077
>Gm01:25588472-25589947
>Gm01:25589987-25590201
>Gm01:25590243-25590407
>Gm01:25591533-25591605
>Gm01:25591884-25591964
>Gm01:25592963-25593132
>Gm01:25593133-25593307
>Gm01:25593333-25593377
>Gm01:25593569-25593596
>Gm01:25593788-25593918
>Gm01:25594088-25594125
>Gm01:25599328-25606976
>Gm01:25607036-25607666
>Gm01:25607693-25612918
>Gm01:25613938-25613993
>Gm01:25615047-25616936
>Gm01:25617899-25617972
>Gm01:25618474-25618644
>Gm01:25618677-25628668
>Gm01:25628803-25628981
>Gm01:25629063-25629299
>Gm01:25629345-25629481
>Gm01:25629529-25637214
>Gm01:25637307-25637352
>Gm01:25637537-25637579
>Gm01:25638217-25638255
>Gm01:25643828-25643871
>Gm01:25648815-25649030
>Gm01:25649221-25649247
>Gm01:25649881-25649906
>Gm01:25651045-25651080
>Gm01:25654166-25654300
>Gm01:25654475-25654623
>Gm01:25655738-25656129
>Gm01:25656229-25656249
>Gm01:25657593-25657684
>Gm01:25658097-25658135
>Gm01:25659385-25660711
>Gm01:25663304-25663566
>Gm01:25663752-25663894
>Gm01:25663926-25664065
>Gm01:25665697-25666703
>Gm01:25669177-25669314
>Gm01:25669653-25669801
>Gm01:25670198-25670220
>Gm01:25671324-25671391
>Gm01:25673416-25673575
>Gm01:25673699-25673843
>Gm01:25674342-25674373
>Gm01:25674495-25674635
>Gm01:25676879-25676922
>Gm01:25677785-25677883
>Gm01:25678062-25678188
>Gm01:25678256-25685179
>Gm01:25685351-25685570
>Gm01:25688097-25688328
>Gm01:25688400-25688619
>Gm01:25688896-25689229
>Gm01:25689378-25689403
>Gm01:25693417-25698255
>Gm01:25700494-25703432
>Gm01:25705859-25705924
>Gm01:25706054-25706116
>Gm01:25706146-25706282
>Gm01:25706367-25706401
>Gm01:25706671-25706775
>Gm01:25706814-25706911
>Gm01:25706968-25707106
>Gm01:25708216-25708252
>Gm01:25708652-25708702
>Gm01:25708914-25708949
>Gm01:25709043-25709069
>Gm01:25709564-25709601
>Gm01:25709731-25709769
>Gm01:25711352-25711384
>Gm01:25714406-25714518
>Gm01:25716933-25716985
>Gm01:25717135-25717314
>Gm01:25717365-25717453
>Gm01:25717548-25717605
>Gm01:25717642-25717820
>Gm01:25718756-25718786
>Gm01:25719056-25719124
>Gm01:25719361-25719622
>Gm01:25720108-25720167
>Gm01:25720440-25736922
>Gm01:25737116-25737142
>Gm01:25737349-25737437
>Gm01:25737495-25737595
>Gm01:25737714-25737882
>Gm01:25738133-25743397
>Gm01:25743434-25748514
>Gm01:25748563-25751238
>Gm01:25751296-25751416
>Gm01:25751540-25751567
>Gm01:25751739-25751778
>Gm01:25751852-25751883
>Gm01:25751930-25752382
>Gm01:25752461-25752985
>Gm01:25753025-25753077
>Gm01:25753263-25753319
>Gm01:25753478-25753760
>Gm01:25753819-25754026
>Gm01:25754178-25754219
>Gm01:25754351-25754430
>Gm01:25754726-25754765
>Gm01:25755175-25755279
>Gm01:25755592-25755658
>Gm01:25755775-25756019
>Gm01:25756406-25756524
>Gm01:25756559-25757369
>Gm01:25757409-25757610
>Gm01:25759981-25774496
>Gm01:25774539-25774609
>Gm01:25775046-25775101
>Gm01:25776913-25777069
>Gm01:25777366-25778688
>Gm01:25779051-25779137
>Gm01:25779819-25779875
>Gm01:25780262-25780301
>Gm01:25780489-25780562
>Gm01:25780708-25781093
>Gm01:25781129-25781185
>Gm01:25781294-25781488
>Gm01:25782676-25782715
>Gm01:25783111-25783223
>Gm01:25783275-25783728
>Gm01:25784026-25784282
>Gm01:25785172-25786224
>Gm01:25788632-25788666
>Gm01:25788736-25788785
>Gm01:25789069-25789096
>Gm01:25789204-25798161
>Gm01:25802707-25803510
>Gm01:25803742-25803896
>Gm01:25803981-25804008
>Gm01:25804044-25805252
>Gm01:25805303-25805432
>Gm01:25805488-25805585
>Gm01:25805781-25806028
>Gm01:25806090-25806240
>Gm01:25806304-25806415
>Gm01:25806459-25806597
>Gm01:25807287-25807361
>Gm01:25808276-25808384
>Gm01:25809803-25809850
>Gm01:25810773-25810808
>Gm01:25813518-25813552
>Gm01:25814044-25814112
>Gm01:25814602-25814670
>Gm01:25814714-25814980
>Gm01:25815891-25815950
>Gm01:25816152-25816220
>Gm01:25817207-25817514
>Gm01:25817551-25818556
>Gm01:25818880-25818988
>Gm01:25819418-25819491
>Gm01:25820533-25820665
>Gm01:25820700-25820823
>Gm01:25820971-25821615
>Gm01:25823488-25830091
>Gm01:25830660-25830731
>Gm01:25830834-25833257
>Gm01:25833330-25833445
>Gm01:25833589-25833654
>Gm01:25833864-25833888
>Gm01:25833937-25834081
>Gm01:25834106-25834200
>Gm01:25834480-25834526
>Gm01:25834876-25834925
>Gm01:25835338-25835385
>Gm01:25835592-25835675
>Gm01:25835753-25835848
>Gm01:25836738-25836906
>Gm01:25837129-25837171
>Gm01:25837352-25837383
>Gm01:25838045-25838101
>Gm01:25838752-25838794
>Gm01:25839337-25839513
>Gm01:25840282-25841644
>Gm01:25843855-25845755
>Gm01:25845781-25850295
>Gm01:25853588-25853656
>Gm01:25853771-25854933
>Gm01:25859030-25859111
>Gm01:25859416-25859485
>Gm01:25859631-25860163
>Gm01:25860226-25860293
>Gm01:25860325-25860363
>Gm01:25860654-25860698
>Gm01:25860976-25861104
>Gm01:25861807-25861836
>Gm01:25862874-25863565
>Gm01:25863616-25864108
>Gm01:25864150-25865140
>Gm01:25865196-25865457
>Gm01:25865599-25865925
>Gm01:25865965-25866091
>Gm01:25866125-25866184
>Gm01:25866239-25866289
>Gm01:25866524-25866581
>Gm01:25869950-25869978
>Gm01:25870037-25870116
>Gm01:25870406-25870481
>Gm01:25870550-25870763
>Gm01:25870793-25870838
>Gm01:25872732-25872763
>Gm01:25876369-25876520
>Gm01:25876624-25876843
>Gm01:25876904-25877161
>Gm01:25877252-25877413
>Gm01:25877482-25877866
>Gm01:25877904-25878102
>Gm01:25878180-25878280
>Gm01:25878397-25878787
>Gm01:25878868-25879057
>Gm01:25879098-25879438
>Gm01:25879505-25879758
>Gm01:25879869-25890834
>Gm01:25890977-25892764
>Gm01:25892833-25894045
>Gm01:25894080-25894201
>Gm01:25894229-25895629
>Gm01:25895686-25899527
>Gm01:25899604-25899870
>Gm01:25901675-25901822
>Gm01:25906469-25911694
>Gm01:25912319-25912351
>Gm01:25913572-25913877
>Gm01:25913950-25914013
>Gm01:25914052-25914151
>Gm01:25914233-25914274
>Gm01:25914347-25914701
>Gm01:25914721-25914935
>Gm01:25915291-25915362
>Gm01:25915754-25915934
>Gm01:25916730-25916820
>Gm01:25917325-25917367
>Gm01:25918374-25918419
>Gm01:25918432-25918633
>Gm01:25918645-25918699
>Gm01:25921772-25921965
>Gm01:25922020-25925122
>Gm01:25925160-25925467
>Gm01:25925486-25926756
>Gm01:25931477-25931646
>Gm01:25931915-25932044
>Gm01:25932125-25932259
>Gm01:25932283-25932963
>Gm01:25933025-25933203
>Gm01:25933244-25942647
>Gm01:25945075-25948306
>Gm01:25948343-25948438
>Gm01:25948476-25948504
>Gm01:25948550-25957559
>Gm01:25957607-25965397
>Gm01:25965618-25966625
>Gm01:25967322-25972693
>Gm01:25973229-25973291
>Gm01:25973610-25975364
>Gm01:25975943-25975986
>Gm01:25976135-25976191
>Gm01:25976521-25976683
>Gm01:25980874-25994319
>Gm01:25994382-26000154
>Gm01:26000364-26001029
>Gm01:26001074-26001204
>Gm01:26001247-26001612
>Gm01:26001635-26001870
>Gm01:26001921-26001965
>Gm01:26002208-26002298
>Gm01:26003240-26003422
>Gm01:26003672-26003698
>Gm01:26004757-26004792
>Gm01:26005243-26005299
>Gm01:26005324-26005380
>Gm01:26007574-26007613
>Gm01:26009000-26009072
>Gm01:26009853-26010638
>Gm01:26011311-26011591
>Gm01:26011849-26011932
>Gm01:26012207-26012264
>Gm01:26016886-26017065
>Gm01:26017309-26017398
>Gm01:26018041-26018329
>Gm01:26018467-26018939
>Gm01:26019139-26019223
>Gm01:26019248-26019370
>Gm01:26019729-26022885
>Gm01:26022920-26034170
>Gm01:26035440-26035479
>Gm01:26035623-26035718
>Gm01:26035761-26036327
>Gm01:26036354-26039015
>Gm01:26039041-26039593
>Gm01:26040215-26040891
>Gm01:26041222-26041313
>Gm01:26042026-26042070
>Gm01:26043201-26043261
>Gm01:26043580-26043627
>Gm01:26049232-26049272
>Gm01:26049476-26049523
>Gm01:26050212-26050249
>Gm01:26051352-26053972
>Gm01:26054427-26054462
>Gm01:26055341-26055374
>Gm01:26056116-26056183
>Gm01:26056331-26056377
>Gm01:26057019-26057121
>Gm01:26058854-26058892
>Gm01:26058954-26059012
>Gm01:26059611-26059653
>Gm01:26060497-26060993
>Gm01:26061020-26061107
>Gm01:26061202-26061240
>Gm01:26061324-26061517
>Gm01:26061615-26061885
>Gm01:26062268-26062322
>Gm01:26062402-26062471
>Gm01:26062544-26062605
>Gm01:26063201-26063233
>Gm01:26063389-26064648
>Gm01:26064704-26065693
>Gm01:26065741-26066219
>Gm01:26066379-26066486
>Gm01:26066787-26067846
>Gm01:26067901-26067954
>Gm01:26068018-26068084
>Gm01:26068114-26078646
>Gm01:26079034-26079081
>Gm01:26079188-26079314
>Gm01:26079417-26079647
>Gm01:26079767-26079876
>Gm01:26079981-26080011
>Gm01:26080061-26080755
>Gm01:26081016-26081516
>Gm01:26081584-26087027
>Gm01:26087214-26087242
>Gm01:26087475-26088313
>Gm01:26088339-26089032
>Gm01:26090304-26091243
>Gm01:26093991-26094025
>Gm01:26094770-26094808
>Gm01:26096109-26096162
>Gm01:26096918-26097879
>Gm01:26098235-26099869
>Gm01:26100665-26100702
>Gm01:26101052-26101178
>Gm01:26106804-26107295
>Gm01:26110415-26110451
>Gm01:26112126-26112162
>Gm01:26113663-26113703
>Gm01:26114098-26114272
>Gm01:26115550-26115593
>Gm01:26115698-26115796
>Gm01:26116001-26117152
>Gm01:26117206-26124133
>Gm01:26124796-26124831
>Gm01:26127768-26130370
>Gm01:26130427-26136673
>Gm01:26139646-26140635
>Gm01:26142995-26143109
>Gm01:26143560-26144797
>Gm01:26144829-26144989
>Gm01:26145083-26145548
>Gm01:26145589-26146614
>Gm01:26146721-26146944
>Gm01:26147152-26147209
>Gm01:26147336-26147657
>Gm01:26147968-26148089
>Gm01:26148260-26148507
>Gm01:26148569-26148883
>Gm01:26148942-26149230
>Gm01:26149877-26150004
>Gm01:26150106-26150157
>Gm01:26150234-26150282
>Gm01:26150506-26150665
>Gm01:26150746-26150775
>Gm01:26150851-26150896
>Gm01:26151029-26151088
>Gm01:26151204-26151306
>Gm01:26151345-26151462
>Gm01:26151474-26153396
>Gm01:26153520-26153920
>Gm01:26154034-26156038
>Gm01:26156077-26156287
>Gm01:26156330-26156389
>Gm01:26156573-26157166
>Gm01:26157296-26157482
>Gm01:26157586-26157625
>Gm01:26157649-26157831
>Gm01:26158057-26158144
>Gm01:26158216-26158675
>Gm01:26158893-26158953
>Gm01:26159165-26159215
>Gm01:26159249-26159340
>Gm01:26159513-26159573
>Gm01:26159596-26159711
>Gm01:26159801-26160033
>Gm01:26160119-26160186
>Gm01:26160234-26160367
>Gm01:26160429-26160490
>Gm01:26160639-26160766
>Gm01:26160940-26161877
>Gm01:26161957-26163927
>Gm01:26163990-26164154
>Gm01:26164198-26164234
>Gm01:26164260-26164798
>Gm01:26164827-26164901
>Gm01:26164941-26165006
>Gm01:26165043-26165294
>Gm01:26165468-26165820
>Gm01:26165886-26166374
>Gm01:26166521-26166791
>Gm01:26166826-26166875
>Gm01:26166894-26167289
>Gm01:26167335-26168866
>Gm01:26168904-26169205
>Gm01:26169267-26169367
>Gm01:26169413-26170296
>Gm01:26170471-26170536
>Gm01:26170607-26170718
>Gm01:26170746-26170863
>Gm01:26171001-26171094
>Gm01:26171145-26171831
>Gm01:26171884-26172162
>Gm01:26172336-26172525
>Gm01:26172580-26176059
>Gm01:26176085-26179361
>Gm01:26179402-26179841
>Gm01:26179866-26180143
>Gm01:26180267-26180627
>Gm01:26180886-26180932
>Gm01:26180964-26181095
>Gm01:26181369-26181660
>Gm01:26181794-26182288
>Gm01:26182352-26183693
>Gm01:26183744-26184058
>Gm01:26184101-26184838
>Gm01:26184930-26186102
>Gm01:26186134-26186326
>Gm01:26186373-26187045
>Gm01:26187108-26187661
>Gm01:26187703-26188314
>Gm01:26188426-26189360
>Gm01:26189412-26189767
>Gm01:26189828-26190066
>Gm01:26192931-26193893
>Gm01:26194478-26199892
>Gm01:26200234-26201473
>Gm01:26201699-26201747
>Gm01:26202298-26202318
>Gm01:26202418-26202551
>Gm01:26202773-26202805
>Gm01:26204428-26204514
>Gm01:26205015-26205058
>Gm01:26206168-26206839
>Gm01:26206875-26207361
>Gm01:26208072-26208121
>Gm01:26208621-26208697
>Gm01:26209393-26210371
>Gm01:26211461-26211603
>Gm01:26213524-26213594
>Gm01:26214854-26214955
>Gm01:26215804-26215850
>Gm01:26220796-26220960
>Gm01:26222671-26222726
>Gm01:26222766-26223033
>Gm01:26223339-26223440
>Gm01:26223512-26224085
>Gm01:26228481-26229119
>Gm01:26232367-26232962
>Gm01:26233453-26233499
>Gm01:26240133-26241492
>Gm01:26242099-26242600
>Gm01:26242649-26242912
>Gm01:26243049-26243099
>Gm01:26244402-26248667
>Gm01:26248756-26248802
>Gm01:26250351-26254804
>Gm01:26257300-26260542
>Gm01:26260668-26261308
>Gm01:26263561-26263604
>Gm01:26263682-26263734
>Gm01:26264022-26264087
>Gm01:26264240-26264280
>Gm01:26264486-26264570
>Gm01:26264667-26265319
>Gm01:26265449-26265520
>Gm01:26266156-26266247
>Gm01:26267575-26267688
>Gm01:26267764-26267825
>Gm01:26267886-26268043
>Gm01:26269812-26269901
>Gm01:26269942-26270033
>Gm01:26270075-26270117
>Gm01:26270167-26270267
>Gm01:26270319-26270415
>Gm01:26270482-26270578
>Gm01:26270642-26270732
>Gm01:26270847-26271103
>Gm01:26271196-26271263
>Gm01:26271372-26271433
>Gm01:26271559-26271806
>Gm01:26271856-26272533
>Gm01:26273366-26273418
>Gm01:26273444-26273601
>Gm01:26273957-26274061
>Gm01:26274162-26274194
>Gm01:26274265-26274302
>Gm01:26274352-26274401
>Gm01:26274433-26274472
>Gm01:26274531-26274608
>Gm01:26274786-26275141
>Gm01:26275184-26275275
>Gm01:26275367-26275428
>Gm01:26275507-26275544
>Gm01:26275764-26275796
>Gm01:26275917-26276156
>Gm01:26276213-26276244
>Gm01:26276339-26276418
>Gm01:26281628-26282872
>Gm01:26283523-26283559
>Gm01:26284005-26284396
>Gm01:26284446-26285222
>Gm01:26286652-26286826
>Gm01:26288859-26288903
>Gm01:26289025-26289440
>Gm01:26289553-26289687
>Gm01:26289882-26290062
>Gm01:26290690-26291195
>Gm01:26291248-26291420
>Gm01:26291490-26291686
>Gm01:26291757-26291966
>Gm01:26292028-26292099
>Gm01:26292167-26292199
>Gm01:26292243-26292309
>Gm01:26292346-26292775
>Gm01:26293158-26293225
>Gm01:26293372-26293423
>Gm01:26293622-26293752
>Gm01:26293892-26298881
>Gm01:26298917-26302353
>Gm01:26303695-26303738
>Gm01:26304355-26304645
>Gm01:26304719-26304766
>Gm01:26305030-26305106
>Gm01:26305229-26305569
>Gm01:26306333-26306360
>Gm01:26306505-26306556
>Gm01:26306825-26306929
>Gm01:26306982-26307219
>Gm01:26307375-26307486
>Gm01:26307622-26308801
>Gm01:26308921-26309044
>Gm01:26309431-26309474
>Gm01:26309605-26309714
>Gm01:26309805-26309870
>Gm01:26309958-26310036
>Gm01:26310158-26310305
>Gm01:26310405-26310706
>Gm01:26310733-26310784
>Gm01:26314186-26314395
>Gm01:26314699-26314812
>Gm01:26314856-26314888
>Gm01:26315062-26315369
>Gm01:26315626-26315678
>Gm01:26316089-26316135
>Gm01:26316217-26316266
>Gm01:26316504-26316695
>Gm01:26316725-26317036
>Gm01:26317729-26319534
>Gm01:26320556-26321098
>Gm01:26322840-26322967
>Gm01:26323119-26323284
>Gm01:26323600-26323757
>Gm01:26323803-26323902
>Gm01:26324368-26324474
>Gm01:26324503-26324997
>Gm01:26325040-26325899
>Gm01:26326135-26326275
>Gm01:26326809-26327173
>Gm01:26329949-26329997
>Gm01:26330800-26330917
>Gm01:26331619-26331659
>Gm01:26332357-26332481
>Gm01:26332596-26332643
>Gm01:26332669-26332736
>Gm01:26332801-26332851
>Gm01:26333083-26333191
>Gm01:26333254-26333373
>Gm01:26333525-26333596
>Gm01:26333772-26334142
>Gm01:26334200-26335809
>Gm01:26335985-26336033
>Gm01:26336086-26336114
>Gm01:26336306-26336381
>Gm01:26338117-26339215
>Gm01:26340170-26341304
>Gm01:26341343-26341455
>Gm01:26341545-26341585
>Gm01:26341752-26341787
>Gm01:26342301-26342340
>Gm01:26342514-26342649
>Gm01:26342688-26342745
>Gm01:26343814-26343851
>Gm01:26343985-26344106
>Gm01:26344137-26354629
>Gm01:26354793-26354863
>Gm01:26355064-26355185
>Gm01:26355229-26355287
>Gm01:26355348-26355402
>Gm01:26357240-26357565
>Gm01:26366399-26366434
>Gm01:26367308-26367363
>Gm01:26367628-26367730
>Gm01:26368528-26368644
>Gm01:26368657-26368698
>Gm01:26368822-26368900
>Gm01:26368926-26369039
>Gm01:26371128-26371203
>Gm01:26371261-26371574
>Gm01:26371599-26371667
>Gm01:26372032-26372160
>Gm01:26372202-26372702
>Gm01:26372756-26372999
>Gm01:26373058-26374122
>Gm01:26374170-26375892
>Gm01:26376032-26376349
>Gm01:26376380-26376411
>Gm01:26376547-26376872
>Gm01:26377000-26377119
>Gm01:26377157-26377583
>Gm01:26377633-26377798
>Gm01:26377927-26378623
>Gm01:26378940-26379004
>Gm01:26379651-26379779
>Gm01:26383025-26383055
>Gm01:26383589-26384065
>Gm01:26384319-26384395
>Gm01:26384468-26384502
>Gm01:26384577-26384806
>Gm01:26384974-26385043
>Gm01:26385079-26385180
>Gm01:26385992-26386146
>Gm01:26386315-26386423
>Gm01:26386541-26386582
>Gm01:26386943-26386991
>Gm01:26388548-26388872
>Gm01:26393192-26393208
>Gm01:26393404-26393652
>Gm01:26393676-26394064
>Gm01:26394368-26394445
>Gm01:26394639-26394678
>Gm01:26395525-26395826
>Gm01:26395882-26396276
>Gm01:26396551-26396727
>Gm01:26397028-26397100
>Gm01:26397129-26397184
>Gm01:26397393-26397458
>Gm01:26397847-26397902
>Gm01:26398375-26398431
>Gm01:26398757-26398915
>Gm01:26399283-26399318
>Gm01:26401476-26401567
>Gm01:26401968-26402121
>Gm01:26402270-26403117
>Gm01:26403614-26403816
>Gm01:26404291-26404383
>Gm01:26405968-26406945
>Gm01:26407054-26407090
>Gm01:26407115-26407610
>Gm01:26407635-26408357
>Gm01:26408955-26410031
>Gm01:26410124-26410194
>Gm01:26410396-26410435
>Gm01:26410492-26410545
>Gm01:26410657-26410796
>Gm01:26410851-26411325
>Gm01:26411349-26411450
>Gm01:26411501-26411588
>Gm01:26411620-26411781
>Gm01:26411825-26413649
>Gm01:26413680-26413737
>Gm01:26413777-26414511
>Gm01:26414657-26415499
>Gm01:26415573-26416003
>Gm01:26416050-26416286
>Gm01:26416336-26416660
>Gm01:26416920-26417023
>Gm01:26417075-26417130
>Gm01:26417158-26418262
>Gm01:26418303-26418500
>Gm01:26418554-26420924
>Gm01:26420971-26421078
>Gm01:26421283-26421534
>Gm01:26421571-26421918
>Gm01:26421963-26422939
>Gm01:26423012-26423195
>Gm01:26423225-26424088
>Gm01:26424166-26425486
>Gm01:26425550-26465887
>Gm01:26469480-26469512
>Gm01:26469814-26469890
[truncated: 509,353 more chars]
