# Supplementary material for: Red: an intelligent, rapid, accurate tool for detecting repeats de-novo on the genomic scale
Source: BMC Bioinformatics. 2015 Jul 24;16:227. doi: 10.1186/s12859-015-0654-5 (PMC4513396; doi:10.1186/s12859-015-0654-5)
Supplement: Additional file 9 — Supplementary data set 8 — Red’s repeats of the Glycine max genome. The command “tar -xzf file” results in a directory that contains the locations of repeats found by Red in the genome of the Glycine max. [file 12859_2015_654_MOESM9_ESM.gz › GnmRptGm/Gm02.rpt]

>Gm02:16-389
>Gm02:526-560
>Gm02:1588-1705
>Gm02:1989-2072
>Gm02:12096-13367
>Gm02:13907-14030
>Gm02:18827-18865
>Gm02:25265-25356
>Gm02:26224-26269
>Gm02:26640-26719
>Gm02:29823-30248
>Gm02:30310-31661
>Gm02:31676-31737
>Gm02:31795-32060
>Gm02:32079-32443
>Gm02:32467-32651
>Gm02:32750-33015
>Gm02:33070-33130
>Gm02:33206-37237
>Gm02:37504-37550
>Gm02:37613-38076
>Gm02:38179-38229
>Gm02:42853-42922
>Gm02:44719-44811
>Gm02:46662-46802
>Gm02:49858-50038
>Gm02:50171-50384
>Gm02:50487-50609
>Gm02:51409-51618
>Gm02:51687-52258
>Gm02:52384-53744
>Gm02:53780-55395
>Gm02:55655-55712
>Gm02:55741-55893
>Gm02:57207-57267
>Gm02:57889-57990
>Gm02:58931-59135
>Gm02:59189-59258
>Gm02:59693-59923
>Gm02:62868-62913
>Gm02:65111-65196
>Gm02:65224-65280
>Gm02:65465-65544
>Gm02:72787-73138
>Gm02:73251-73316
>Gm02:76479-76553
>Gm02:79156-79203
>Gm02:80156-80191
>Gm02:84210-84293
>Gm02:85666-85797
>Gm02:87367-87421
>Gm02:88670-88723
>Gm02:91092-91299
>Gm02:91360-91411
>Gm02:91707-91749
>Gm02:91851-91906
>Gm02:94092-94485
>Gm02:94612-94739
>Gm02:95789-95834
>Gm02:95940-96018
>Gm02:96304-96352
>Gm02:101635-101760
>Gm02:102133-102226
>Gm02:102344-102526
>Gm02:103459-103492
>Gm02:103529-103561
>Gm02:103658-103721
>Gm02:103770-103837
>Gm02:103956-104002
>Gm02:106886-106970
>Gm02:107003-107063
>Gm02:108799-108933
>Gm02:113180-113276
>Gm02:114785-114917
>Gm02:114972-115008
>Gm02:117856-118030
>Gm02:122013-122064
>Gm02:122975-124438
>Gm02:125211-125238
>Gm02:125263-125331
>Gm02:126308-126460
>Gm02:131024-131487
>Gm02:131534-132801
>Gm02:135164-135223
>Gm02:140136-140213
>Gm02:142725-142758
>Gm02:144705-144738
>Gm02:149941-150046
>Gm02:151866-152148
>Gm02:157411-157461
>Gm02:164044-165392
>Gm02:165451-165589
>Gm02:167652-167779
>Gm02:171712-171916
>Gm02:174155-174279
>Gm02:174725-174778
>Gm02:177423-177496
>Gm02:180786-180852
>Gm02:181066-181121
>Gm02:188611-188898
>Gm02:194037-194142
>Gm02:196327-196359
>Gm02:197023-197116
>Gm02:198817-198911
>Gm02:202180-202237
>Gm02:206454-206513
>Gm02:206582-206688
>Gm02:208450-208489
>Gm02:209058-209111
>Gm02:213242-213298
>Gm02:215387-215716
>Gm02:216569-216607
>Gm02:221086-221134
>Gm02:222758-222795
>Gm02:224108-224170
>Gm02:225439-225502
>Gm02:231897-232183
>Gm02:233553-233597
>Gm02:243548-243584
>Gm02:244684-245238
>Gm02:246161-246294
>Gm02:246765-247027
>Gm02:252513-252563
>Gm02:254873-254906
>Gm02:262466-262581
>Gm02:264837-264866
>Gm02:265142-265212
>Gm02:266585-266618
>Gm02:270918-271334
>Gm02:274106-274186
>Gm02:274673-274770
>Gm02:276414-276447
>Gm02:286688-286737
>Gm02:286814-286874
>Gm02:290424-290465
>Gm02:293571-293674
>Gm02:295355-295388
>Gm02:296887-296933
>Gm02:302044-305234
>Gm02:305866-305900
>Gm02:308515-308576
>Gm02:308821-308883
>Gm02:309056-309128
>Gm02:309231-309285
>Gm02:310085-310212
>Gm02:310816-311006
>Gm02:312421-312452
>Gm02:312649-312762
>Gm02:316230-316269
>Gm02:317144-317187
>Gm02:318051-318079
>Gm02:324327-324443
>Gm02:325212-325240
>Gm02:327882-327969
>Gm02:327991-328059
>Gm02:329770-329801
>Gm02:335212-335259
>Gm02:337445-337526
>Gm02:337872-338000
>Gm02:338065-338162
>Gm02:338218-338373
>Gm02:338417-338556
>Gm02:339027-339073
>Gm02:339675-339758
>Gm02:339950-339998
>Gm02:341696-341863
>Gm02:341965-342138
>Gm02:342332-342445
>Gm02:344787-344952
>Gm02:345072-345265
>Gm02:345435-345526
>Gm02:346038-346220
>Gm02:353014-353052
>Gm02:353465-353650
>Gm02:355207-355267
>Gm02:360562-360685
>Gm02:360913-362895
>Gm02:363245-363285
>Gm02:367903-367959
>Gm02:368022-368054
>Gm02:368099-368141
>Gm02:368717-368769
>Gm02:369215-369253
>Gm02:369952-370487
>Gm02:372005-372069
>Gm02:372153-372209
>Gm02:376513-376569
>Gm02:376634-376718
>Gm02:379257-379301
>Gm02:379338-379442
>Gm02:379508-379578
>Gm02:379777-379809
>Gm02:385313-385943
>Gm02:386112-386572
>Gm02:389381-389485
>Gm02:390162-390211
>Gm02:394316-394371
>Gm02:395296-395335
>Gm02:395567-395602
>Gm02:395977-396032
>Gm02:396352-396400
>Gm02:397028-397066
>Gm02:397572-397648
>Gm02:399750-399832
>Gm02:402865-402908
>Gm02:403070-403138
>Gm02:407660-407773
>Gm02:414909-414975
>Gm02:415894-415951
>Gm02:416301-416360
>Gm02:417063-417135
>Gm02:417594-417689
>Gm02:417724-417782
>Gm02:418500-418534
>Gm02:421603-421685
>Gm02:422652-422749
>Gm02:423100-423161
>Gm02:426013-426064
>Gm02:426137-426206
>Gm02:427410-427440
>Gm02:427589-427629
>Gm02:427736-427772
>Gm02:429562-429655
>Gm02:430567-430627
>Gm02:430836-430894
>Gm02:433555-433632
>Gm02:433685-433726
>Gm02:434664-434776
>Gm02:434893-434957
>Gm02:437232-437302
>Gm02:437772-437865
>Gm02:441839-441913
>Gm02:444734-444802
>Gm02:445586-445734
>Gm02:445995-446075
>Gm02:446155-446279
>Gm02:451165-451278
>Gm02:453850-453896
>Gm02:454609-454692
>Gm02:454946-455043
>Gm02:457547-457573
>Gm02:458376-458477
>Gm02:458945-458980
>Gm02:462494-462538
>Gm02:464333-464405
>Gm02:465533-465612
>Gm02:465646-465683
>Gm02:482384-482556
>Gm02:484993-485067
>Gm02:485107-485154
>Gm02:486295-486434
>Gm02:486502-486581
>Gm02:486947-487146
>Gm02:488533-488561
>Gm02:502738-502775
>Gm02:505332-505408
>Gm02:511086-511172
>Gm02:511479-511517
>Gm02:518051-518138
>Gm02:518141-518350
>Gm02:518891-518930
>Gm02:521158-521215
>Gm02:521391-521423
>Gm02:522636-522725
>Gm02:526786-526846
>Gm02:534969-535051
>Gm02:535854-535967
>Gm02:536052-536122
>Gm02:538873-539025
>Gm02:542675-542752
>Gm02:543707-543816
>Gm02:544934-545016
>Gm02:545713-545761
>Gm02:551439-551516
>Gm02:551657-551721
>Gm02:551864-551939
>Gm02:552818-552861
>Gm02:554959-555640
>Gm02:555797-556251
>Gm02:558087-558148
>Gm02:561659-561726
>Gm02:561813-561881
>Gm02:563755-563826
>Gm02:571338-571453
>Gm02:571658-571753
>Gm02:572592-572675
>Gm02:573477-573596
>Gm02:573839-573885
>Gm02:574057-574169
>Gm02:575580-575613
>Gm02:577487-577613
>Gm02:581975-582022
>Gm02:582399-582432
>Gm02:593264-593315
>Gm02:596862-596905
>Gm02:596989-597031
>Gm02:598891-598974
>Gm02:603523-603592
>Gm02:607119-607153
>Gm02:608203-608337
>Gm02:608712-608798
>Gm02:608926-608976
>Gm02:612304-612384
>Gm02:615157-615254
>Gm02:615705-615739
>Gm02:624284-624383
>Gm02:624391-624422
>Gm02:625160-625225
>Gm02:630642-630666
>Gm02:631421-631516
>Gm02:632642-632722
>Gm02:632838-632910
>Gm02:635428-635527
>Gm02:636829-636897
>Gm02:636935-637105
>Gm02:639372-639429
>Gm02:640281-640621
>Gm02:642122-642246
>Gm02:642298-642729
>Gm02:643021-643181
>Gm02:643460-643525
>Gm02:643781-644053
>Gm02:644124-644359
>Gm02:645750-645810
>Gm02:647545-647595
>Gm02:648645-648768
>Gm02:648816-649553
>Gm02:649680-649834
>Gm02:649896-649997
>Gm02:650066-650352
>Gm02:651712-651749
>Gm02:653088-653125
>Gm02:653184-653229
>Gm02:655032-655087
>Gm02:659688-659716
>Gm02:659833-659877
>Gm02:660014-660065
>Gm02:662336-662370
>Gm02:663099-663225
>Gm02:665934-665993
>Gm02:666551-666580
>Gm02:667359-667412
>Gm02:668812-668843
>Gm02:670751-670785
>Gm02:672017-672053
>Gm02:672900-672962
>Gm02:673010-673088
>Gm02:675079-675797
>Gm02:677803-677886
>Gm02:678113-678157
>Gm02:681168-681294
>Gm02:682166-682246
>Gm02:682307-682366
>Gm02:682548-682591
>Gm02:683440-683483
>Gm02:686513-686575
>Gm02:694265-694819
>Gm02:695782-695827
>Gm02:700845-700987
>Gm02:701045-701100
>Gm02:710261-710353
>Gm02:711152-711374
>Gm02:711857-711898
>Gm02:711913-712012
>Gm02:718121-718181
>Gm02:718942-718997
>Gm02:719076-719455
>Gm02:719627-719711
>Gm02:720688-720844
>Gm02:721240-721294
>Gm02:722819-722996
>Gm02:723697-723790
>Gm02:724265-724320
>Gm02:726780-726843
>Gm02:727101-727194
>Gm02:729300-729356
>Gm02:731194-731251
>Gm02:733169-733227
>Gm02:734322-734514
>Gm02:735479-735533
>Gm02:736182-736255
>Gm02:736957-737094
>Gm02:745863-745910
>Gm02:748236-748322
>Gm02:749607-749651
>Gm02:753959-754141
>Gm02:760662-760727
>Gm02:766104-766211
>Gm02:767056-767098
>Gm02:768966-769074
>Gm02:769365-769458
>Gm02:770404-770635
>Gm02:772925-773003
>Gm02:773191-773344
>Gm02:774122-774184
>Gm02:775508-775640
>Gm02:776938-777023
>Gm02:782479-782538
>Gm02:782683-782843
>Gm02:783026-783092
>Gm02:783412-783506
>Gm02:796467-796560
>Gm02:799973-800404
>Gm02:805588-805711
>Gm02:821545-821620
>Gm02:823064-823098
>Gm02:828638-828691
>Gm02:829494-829527
>Gm02:830729-830846
>Gm02:835694-836077
>Gm02:836506-836589
>Gm02:840775-840846
>Gm02:841352-841427
>Gm02:842742-842840
>Gm02:844521-844590
>Gm02:847005-847059
>Gm02:847877-847973
>Gm02:848302-848474
>Gm02:850093-850136
>Gm02:851366-851416
>Gm02:851466-851544
>Gm02:852034-852059
>Gm02:852172-852197
>Gm02:854310-854360
>Gm02:855549-855600
>Gm02:855722-855818
>Gm02:858097-858128
>Gm02:865354-865395
>Gm02:867108-867179
>Gm02:867404-867447
>Gm02:868245-868380
>Gm02:868670-868788
>Gm02:869146-869196
>Gm02:870663-870749
>Gm02:882815-882891
>Gm02:883984-884064
>Gm02:900621-900663
>Gm02:904671-904699
>Gm02:909417-909467
>Gm02:919109-919180
>Gm02:919886-919953
>Gm02:920929-921040
>Gm02:923199-923436
>Gm02:923783-923900
>Gm02:926214-926252
>Gm02:926451-926584
>Gm02:927041-927118
>Gm02:928149-928195
>Gm02:928219-928270
>Gm02:928649-928743
>Gm02:928796-928935
>Gm02:929044-929102
>Gm02:929527-929551
>Gm02:931427-931592
>Gm02:931613-931782
>Gm02:933224-933275
>Gm02:934212-934289
>Gm02:934468-934514
>Gm02:934863-934985
>Gm02:935030-935159
>Gm02:942432-942466
>Gm02:945460-945493
>Gm02:948359-948389
>Gm02:949130-949389
>Gm02:950886-950929
>Gm02:952753-952861
>Gm02:955537-956421
>Gm02:961248-961316
>Gm02:962293-962385
>Gm02:966322-966412
>Gm02:970485-970538
>Gm02:970605-970668
>Gm02:972226-972707
>Gm02:972754-973136
>Gm02:973224-973448
>Gm02:975688-975752
>Gm02:975827-975893
>Gm02:978400-978577
>Gm02:983391-983480
>Gm02:985382-985445
>Gm02:985664-985747
>Gm02:995622-995654
>Gm02:995720-995865
>Gm02:996037-996112
>Gm02:996255-996346
>Gm02:1000985-1001140
>Gm02:1002491-1002544
>Gm02:1005042-1005110
>Gm02:1005368-1005436
>Gm02:1005821-1005881
>Gm02:1011013-1011203
>Gm02:1014541-1014702
>Gm02:1024402-1024427
>Gm02:1026729-1026778
>Gm02:1029197-1029278
>Gm02:1031040-1031233
>Gm02:1034504-1034837
>Gm02:1037895-1037982
>Gm02:1039877-1039971
>Gm02:1040960-1041003
>Gm02:1041617-1041870
>Gm02:1046264-1046378
>Gm02:1046925-1046967
>Gm02:1047099-1047175
>Gm02:1049751-1049939
>Gm02:1051720-1051841
>Gm02:1051892-1051957
>Gm02:1056257-1056342
>Gm02:1056453-1056691
>Gm02:1056760-1056795
>Gm02:1061519-1061555
>Gm02:1062264-1062337
>Gm02:1062661-1062706
>Gm02:1062989-1063162
>Gm02:1064441-1064476
>Gm02:1064648-1064732
>Gm02:1067418-1067492
>Gm02:1068606-1068637
>Gm02:1069686-1069795
>Gm02:1081252-1081287
>Gm02:1089276-1089304
>Gm02:1098499-1098545
>Gm02:1098688-1098742
>Gm02:1099063-1099111
>Gm02:1100247-1100278
>Gm02:1100894-1100952
>Gm02:1111600-1111693
>Gm02:1116014-1116066
>Gm02:1116540-1116581
>Gm02:1117216-1117301
>Gm02:1120298-1120372
>Gm02:1120448-1120486
>Gm02:1120657-1120710
>Gm02:1125582-1125627
>Gm02:1126021-1126413
>Gm02:1126561-1126785
>Gm02:1126821-1127890
>Gm02:1128009-1128265
>Gm02:1128433-1129036
>Gm02:1129591-1129793
>Gm02:1134547-1134579
>Gm02:1136137-1136171
>Gm02:1139415-1139447
>Gm02:1142531-1142607
>Gm02:1145574-1145601
>Gm02:1163769-1163859
>Gm02:1163917-1164042
>Gm02:1164181-1164394
>Gm02:1167463-1167504
>Gm02:1168098-1168143
>Gm02:1169189-1169618
>Gm02:1173719-1173765
>Gm02:1174524-1174778
>Gm02:1175363-1175489
>Gm02:1180744-1180858
>Gm02:1182241-1182286
>Gm02:1183334-1183372
>Gm02:1185549-1185619
>Gm02:1188422-1188464
>Gm02:1188571-1188700
>Gm02:1188801-1188836
>Gm02:1191209-1191252
>Gm02:1192845-1192878
>Gm02:1196859-1196923
>Gm02:1202838-1202881
>Gm02:1205015-1205046
>Gm02:1219987-1220079
>Gm02:1222440-1222476
>Gm02:1222561-1222601
>Gm02:1223009-1223072
>Gm02:1232274-1232579
>Gm02:1235623-1235688
>Gm02:1236159-1236322
>Gm02:1238490-1238724
>Gm02:1239190-1239235
>Gm02:1251897-1252022
>Gm02:1252664-1252707
>Gm02:1252979-1253080
>Gm02:1253354-1253414
>Gm02:1253434-1253483
>Gm02:1255241-1255325
>Gm02:1256470-1256516
>Gm02:1257204-1257239
>Gm02:1257506-1257580
>Gm02:1258066-1258204
>Gm02:1258243-1258484
>Gm02:1259889-1259945
>Gm02:1262299-1262376
>Gm02:1263476-1263527
>Gm02:1265415-1265453
>Gm02:1267045-1267172
>Gm02:1269318-1269363
>Gm02:1270090-1270130
>Gm02:1273206-1273227
>Gm02:1273327-1273342
>Gm02:1273432-1273513
>Gm02:1273680-1273721
>Gm02:1274125-1274167
>Gm02:1274707-1274758
>Gm02:1275346-1275651
>Gm02:1280271-1280491
>Gm02:1281101-1281143
>Gm02:1294082-1294190
>Gm02:1295200-1295248
>Gm02:1295286-1295549
>Gm02:1300437-1300526
>Gm02:1301549-1301660
>Gm02:1305069-1305144
>Gm02:1305803-1305834
>Gm02:1308705-1308745
>Gm02:1309983-1310143
>Gm02:1317158-1317246
>Gm02:1322629-1322850
>Gm02:1323318-1323359
>Gm02:1326093-1326131
>Gm02:1328198-1328376
>Gm02:1328530-1328691
>Gm02:1332119-1332157
>Gm02:1332331-1332424
>Gm02:1335155-1335252
>Gm02:1336559-1336697
>Gm02:1337222-1337277
>Gm02:1337947-1338770
>Gm02:1339085-1339151
>Gm02:1339485-1339499
>Gm02:1340499-1340513
>Gm02:1341124-1341186
>Gm02:1341278-1341490
>Gm02:1342079-1342138
>Gm02:1345990-1346077
>Gm02:1346166-1346316
>Gm02:1347917-1348049
>Gm02:1348445-1348512
>Gm02:1354758-1354872
>Gm02:1362302-1362367
>Gm02:1365829-1365960
>Gm02:1366040-1366076
>Gm02:1367192-1367277
>Gm02:1368737-1368787
>Gm02:1369966-1370026
>Gm02:1370514-1370697
>Gm02:1373334-1373424
>Gm02:1376699-1376755
>Gm02:1377212-1377269
>Gm02:1378197-1378253
>Gm02:1386189-1386377
>Gm02:1386405-1386583
>Gm02:1387232-1387281
>Gm02:1388809-1388875
>Gm02:1390090-1390176
>Gm02:1390774-1390805
>Gm02:1392984-1393016
>Gm02:1394441-1394505
>Gm02:1395496-1395962
>Gm02:1396718-1396799
>Gm02:1406453-1406496
>Gm02:1407291-1407390
>Gm02:1409800-1409881
>Gm02:1410501-1410549
>Gm02:1410941-1410976
>Gm02:1411325-1411391
>Gm02:1411759-1411900
>Gm02:1411906-1411973
>Gm02:1412566-1412706
>Gm02:1418675-1418928
>Gm02:1418974-1419191
>Gm02:1426356-1426392
>Gm02:1430900-1430942
>Gm02:1431243-1431284
>Gm02:1433394-1433444
>Gm02:1441146-1441182
>Gm02:1441270-1441325
>Gm02:1444918-1445107
>Gm02:1445232-1445262
>Gm02:1445499-1445692
>Gm02:1446637-1446702
>Gm02:1449768-1449820
>Gm02:1450575-1450670
>Gm02:1452859-1452902
>Gm02:1455323-1455355
>Gm02:1461946-1461994
>Gm02:1463073-1463123
>Gm02:1463247-1463353
>Gm02:1466947-1467140
>Gm02:1479305-1480609
>Gm02:1481648-1483835
>Gm02:1485210-1485287
>Gm02:1485621-1485687
>Gm02:1486291-1486327
>Gm02:1489271-1489356
>Gm02:1491387-1491459
>Gm02:1493634-1493750
>Gm02:1496615-1496705
>Gm02:1497670-1497801
>Gm02:1499543-1499573
>Gm02:1501405-1501645
>Gm02:1501745-1502096
>Gm02:1503457-1503540
>Gm02:1503632-1503734
>Gm02:1509004-1509060
>Gm02:1513572-1513685
>Gm02:1514527-1514938
>Gm02:1516668-1516754
>Gm02:1522783-1522823
>Gm02:1528190-1528221
>Gm02:1528381-1528513
>Gm02:1531280-1531521
>Gm02:1535699-1535763
>Gm02:1536342-1536376
>Gm02:1537327-1537370
>Gm02:1539624-1539721
>Gm02:1539781-1539865
>Gm02:1542273-1542310
>Gm02:1544277-1544422
>Gm02:1548101-1548235
>Gm02:1548722-1548766
>Gm02:1549846-1549955
>Gm02:1550061-1550098
>Gm02:1550501-1550570
>Gm02:1551400-1551430
>Gm02:1552312-1552326
>Gm02:1555989-1556049
>Gm02:1558636-1558726
>Gm02:1562485-1562521
>Gm02:1565937-1565985
>Gm02:1566079-1566160
>Gm02:1570445-1570506
>Gm02:1575488-1575534
>Gm02:1583300-1583343
>Gm02:1583384-1583718
>Gm02:1583933-1584047
>Gm02:1584335-1584375
>Gm02:1587135-1587323
>Gm02:1590625-1590793
>Gm02:1590916-1590959
>Gm02:1590965-1591061
>Gm02:1592427-1593736
>Gm02:1599797-1599848
>Gm02:1602139-1602206
>Gm02:1602419-1602442
>Gm02:1605236-1605333
>Gm02:1605489-1605527
>Gm02:1606785-1606878
>Gm02:1607196-1607257
>Gm02:1607643-1607732
>Gm02:1607833-1607879
>Gm02:1608742-1608879
>Gm02:1614589-1614627
>Gm02:1617318-1618717
>Gm02:1622467-1622498
>Gm02:1624772-1624828
>Gm02:1628077-1628177
>Gm02:1629605-1629673
>Gm02:1630419-1630462
>Gm02:1632182-1632214
>Gm02:1632332-1632398
>Gm02:1632618-1632665
>Gm02:1636554-1636677
>Gm02:1637711-1637867
>Gm02:1637907-1637943
>Gm02:1638814-1638852
>Gm02:1642013-1642095
>Gm02:1642149-1642344
>Gm02:1642608-1642677
>Gm02:1643772-1643833
>Gm02:1645808-1645845
>Gm02:1649227-1649283
>Gm02:1649356-1649772
>Gm02:1650298-1650387
>Gm02:1650553-1650648
>Gm02:1650754-1650809
>Gm02:1650918-1651113
>Gm02:1651238-1651320
>Gm02:1651752-1651811
>Gm02:1651931-1651987
>Gm02:1652519-1652565
>Gm02:1652731-1653051
>Gm02:1653222-1653286
>Gm02:1654478-1654526
>Gm02:1655744-1655824
>Gm02:1657226-1657269
>Gm02:1658248-1658312
>Gm02:1659814-1659857
>Gm02:1659890-1659925
>Gm02:1662984-1663167
>Gm02:1663347-1664151
>Gm02:1664638-1664709
>Gm02:1671089-1671139
>Gm02:1676542-1676655
>Gm02:1680779-1680811
>Gm02:1681685-1681714
>Gm02:1688018-1688072
>Gm02:1688722-1688808
>Gm02:1689829-1689865
>Gm02:1692749-1692816
>Gm02:1695040-1695115
>Gm02:1702726-1702904
>Gm02:1703596-1703794
>Gm02:1705256-1705344
>Gm02:1706641-1706740
>Gm02:1707100-1707135
>Gm02:1707491-1707654
>Gm02:1708473-1708648
>Gm02:1709099-1709179
>Gm02:1709201-1709268
>Gm02:1709735-1709802
>Gm02:1709867-1709918
>Gm02:1709987-1710089
>Gm02:1710737-1710793
>Gm02:1711112-1711188
>Gm02:1713533-1713610
>Gm02:1713657-1713940
>Gm02:1718168-1718237
>Gm02:1718365-1718418
>Gm02:1720331-1720365
>Gm02:1720617-1720647
>Gm02:1721102-1721156
>Gm02:1722366-1722547
>Gm02:1722843-1722894
>Gm02:1730401-1730498
>Gm02:1734338-1734371
>Gm02:1738662-1738854
>Gm02:1740001-1740052
>Gm02:1740791-1740832
>Gm02:1745551-1745901
>Gm02:1746775-1746908
>Gm02:1746958-1747000
>Gm02:1748282-1748377
>Gm02:1753429-1753573
>Gm02:1754497-1754547
>Gm02:1754989-1755168
>Gm02:1755738-1755926
>Gm02:1757970-1758128
>Gm02:1758485-1758517
>Gm02:1759652-1759734
>Gm02:1759996-1760014
>Gm02:1764052-1764155
>Gm02:1765881-1765931
>Gm02:1766652-1766718
>Gm02:1766901-1767009
>Gm02:1767823-1767862
>Gm02:1770672-1770750
>Gm02:1778113-1778503
>Gm02:1778749-1778827
>Gm02:1779107-1779137
>Gm02:1787236-1787290
>Gm02:1792964-1793024
>Gm02:1798432-1798479
>Gm02:1799243-1799276
>Gm02:1799800-1799967
>Gm02:1805624-1805743
>Gm02:1814405-1814520
>Gm02:1814854-1814969
>Gm02:1815359-1815807
>Gm02:1816216-1816259
>Gm02:1818314-1818381
>Gm02:1819438-1819512
>Gm02:1821592-1821621
>Gm02:1821748-1821804
>Gm02:1823027-1823214
>Gm02:1824914-1824963
>Gm02:1828291-1828685
>Gm02:1829998-1830044
>Gm02:1831624-1831736
>Gm02:1843736-1843774
>Gm02:1846608-1846663
>Gm02:1846785-1846952
>Gm02:1855441-1855500
>Gm02:1858053-1858285
>Gm02:1862774-1862890
>Gm02:1863372-1863429
>Gm02:1863589-1863737
>Gm02:1869037-1869154
>Gm02:1870982-1871060
>Gm02:1871786-1871913
>Gm02:1871997-1872059
>Gm02:1879784-1879829
>Gm02:1884081-1884156
>Gm02:1884418-1884455
>Gm02:1884916-1884972
>Gm02:1886510-1886555
>Gm02:1889234-1889262
>Gm02:1890501-1890559
>Gm02:1893093-1893238
>Gm02:1893308-1893362
>Gm02:1893433-1893516
>Gm02:1893607-1893751
>Gm02:1895643-1895733
>Gm02:1899897-1900017
>Gm02:1900592-1900639
>Gm02:1901358-1901427
>Gm02:1901873-1901977
>Gm02:1902383-1902467
>Gm02:1902814-1902851
>Gm02:1902955-1903148
>Gm02:1903262-1903294
>Gm02:1903785-1903929
>Gm02:1904567-1904683
>Gm02:1904875-1904952
>Gm02:1908295-1908397
>Gm02:1908454-1908481
>Gm02:1908756-1908946
>Gm02:1909089-1909546
>Gm02:1909667-1910153
>Gm02:1910207-1910293
>Gm02:1911229-1911425
>Gm02:1912540-1912612
>Gm02:1913484-1913519
>Gm02:1916710-1916741
>Gm02:1920473-1920504
>Gm02:1922616-1922747
>Gm02:1923222-1923274
>Gm02:1924313-1924474
>Gm02:1924672-1924795
>Gm02:1925279-1925374
>Gm02:1926045-1926126
>Gm02:1926315-1926372
>Gm02:1927042-1927149
>Gm02:1927558-1927662
>Gm02:1928260-1928384
>Gm02:1929722-1929820
>Gm02:1929968-1930034
>Gm02:1930252-1930309
>Gm02:1930410-1930544
>Gm02:1930600-1930645
>Gm02:1933409-1933463
>Gm02:1939659-1939700
>Gm02:1943441-1943529
>Gm02:1945981-1946130
>Gm02:1946526-1946562
>Gm02:1949647-1949704
>Gm02:1951103-1951155
>Gm02:1951274-1951344
>Gm02:1951592-1951784
>Gm02:1952000-1952040
>Gm02:1953705-1953775
>Gm02:1954966-1955001
>Gm02:1955727-1955795
>Gm02:1959138-1959214
>Gm02:1961800-1961845
>Gm02:1963789-1963911
>Gm02:1963988-1964071
>Gm02:1965282-1965411
>Gm02:1967745-1967836
>Gm02:1968701-1968869
>Gm02:1973788-1973965
>Gm02:1977023-1977232
>Gm02:1978247-1978434
>Gm02:1978492-1978677
>Gm02:1978988-1979081
>Gm02:1979619-1979743
>Gm02:1979819-1979887
>Gm02:1980320-1980384
>Gm02:1981000-1981044
>Gm02:1983556-1983689
>Gm02:1984112-1984459
>Gm02:1984800-1984825
>Gm02:1985133-1985233
>Gm02:1986187-1986260
>Gm02:1986329-1986412
>Gm02:1987424-1987495
>Gm02:1987961-1987988
>Gm02:1988041-1988451
>Gm02:1989435-1989537
>Gm02:1994995-1995061
>Gm02:1996367-1996448
>Gm02:1997057-1997087
>Gm02:1999423-1999520
>Gm02:2001128-2001194
>Gm02:2001255-2001375
>Gm02:2002388-2002422
>Gm02:2003902-2004076
>Gm02:2004264-2004411
>Gm02:2005501-2005604
>Gm02:2005624-2005660
>Gm02:2005715-2005937
>Gm02:2005985-2006016
>Gm02:2006099-2006245
>Gm02:2006708-2006775
>Gm02:2007385-2007488
>Gm02:2008843-2008917
>Gm02:2009527-2009583
>Gm02:2011089-2011432
>Gm02:2011569-2011714
>Gm02:2011865-2011897
>Gm02:2020229-2020301
>Gm02:2020408-2020624
>Gm02:2025177-2025208
>Gm02:2026450-2026551
>Gm02:2028012-2028036
>Gm02:2028125-2028181
>Gm02:2029202-2029379
>Gm02:2029418-2029457
>Gm02:2029670-2029716
>Gm02:2029767-2030371
>Gm02:2030451-2030577
>Gm02:2030668-2031143
>Gm02:2032916-2033072
>Gm02:2036532-2036842
>Gm02:2036923-2037155
>Gm02:2037220-2037602
>Gm02:2037750-2037777
>Gm02:2038393-2038429
>Gm02:2041418-2041494
>Gm02:2044398-2044448
>Gm02:2045076-2045172
>Gm02:2047428-2047503
>Gm02:2050442-2050504
>Gm02:2052797-2053122
>Gm02:2053902-2053977
>Gm02:2054023-2054179
>Gm02:2055807-2055837
>Gm02:2055910-2056142
>Gm02:2056971-2057049
>Gm02:2062276-2062314
>Gm02:2062723-2062858
>Gm02:2064378-2064417
>Gm02:2064887-2065067
>Gm02:2065106-2065157
>Gm02:2065202-2065340
>Gm02:2065397-2066122
>Gm02:2066151-2066335
>Gm02:2067320-2067385
>Gm02:2070465-2070556
>Gm02:2071246-2071445
>Gm02:2071982-2072049
>Gm02:2072092-2072628
>Gm02:2072647-2072843
>Gm02:2072911-2072939
>Gm02:2072968-2073494
>Gm02:2076283-2076345
>Gm02:2083037-2083122
>Gm02:2083269-2083339
>Gm02:2083674-2083721
>Gm02:2084236-2084307
>Gm02:2085586-2085642
>Gm02:2085738-2086961
>Gm02:2087025-2087256
>Gm02:2087538-2087619
>Gm02:2088213-2088241
>Gm02:2088353-2088519
>Gm02:2091727-2091790
>Gm02:2093909-2093961
>Gm02:2096962-2097198
>Gm02:2098695-2098753
>Gm02:2099125-2099187
>Gm02:2099410-2099592
>Gm02:2100585-2100617
>Gm02:2102185-2102224
>Gm02:2102729-2102762
>Gm02:2103406-2103686
>Gm02:2103858-2104192
>Gm02:2104973-2105018
>Gm02:2106711-2106992
>Gm02:2107061-2107333
>Gm02:2107509-2108304
>Gm02:2114562-2114623
>Gm02:2121186-2121304
>Gm02:2126967-2127061
>Gm02:2127544-2127606
>Gm02:2127921-2128031
>Gm02:2130699-2130759
>Gm02:2137074-2137286
>Gm02:2139021-2139168
>Gm02:2139208-2139238
>Gm02:2145709-2145736
>Gm02:2149339-2149370
>Gm02:2149657-2149709
>Gm02:2149735-2149778
>Gm02:2151507-2151582
>Gm02:2152262-2152501
>Gm02:2153338-2153413
>Gm02:2155002-2155040
>Gm02:2159096-2159130
>Gm02:2160676-2160734
>Gm02:2161732-2161800
>Gm02:2162282-2162368
>Gm02:2163337-2163415
>Gm02:2164431-2164470
>Gm02:2168629-2168700
>Gm02:2169767-2169846
>Gm02:2170645-2170692
>Gm02:2170813-2171091
>Gm02:2173014-2173132
>Gm02:2176119-2176164
>Gm02:2177217-2177267
>Gm02:2183136-2183350
>Gm02:2185077-2185150
>Gm02:2187529-2187561
>Gm02:2187658-2187727
>Gm02:2188030-2188123
>Gm02:2189962-2190034
>Gm02:2190058-2194894
>Gm02:2195650-2195676
>Gm02:2196298-2196361
>Gm02:2197373-2197408
>Gm02:2203392-2203423
>Gm02:2203476-2203627
>Gm02:2204438-2204475
>Gm02:2205492-2205664
>Gm02:2206212-2206290
>Gm02:2217315-2217364
>Gm02:2218978-2219020
>Gm02:2220203-2220253
>Gm02:2220882-2220925
>Gm02:2222491-2222505
>Gm02:2222636-2222896
>Gm02:2223869-2223929
>Gm02:2224106-2224232
>Gm02:2225371-2225888
>Gm02:2233724-2233779
>Gm02:2233852-2233885
>Gm02:2233970-2234013
>Gm02:2234398-2234482
>Gm02:2234585-2234622
>Gm02:2235212-2235273
>Gm02:2236850-2236902
>Gm02:2237565-2237646
>Gm02:2238474-2238523
>Gm02:2239329-2239374
>Gm02:2240229-2240288
>Gm02:2240825-2240889
>Gm02:2240948-2241027
>Gm02:2243249-2243309
>Gm02:2246996-2247055
>Gm02:2248757-2248848
>Gm02:2252501-2252541
>Gm02:2253134-2253170
>Gm02:2255282-2255397
>Gm02:2258451-2258490
>Gm02:2260770-2260803
>Gm02:2261472-2261520
>Gm02:2266802-2267369
>Gm02:2267514-2267606
>Gm02:2267718-2267791
>Gm02:2267815-2267877
>Gm02:2273630-2273736
>Gm02:2273787-2273867
>Gm02:2274265-2274411
>Gm02:2275159-2275190
>Gm02:2275318-2275410
>Gm02:2275897-2276014
>Gm02:2276419-2276495
>Gm02:2276675-2276705
>Gm02:2276777-2276816
>Gm02:2277588-2277618
>Gm02:2277740-2277786
>Gm02:2279557-2279687
>Gm02:2280555-2280591
>Gm02:2283888-2283948
>Gm02:2284840-2284911
>Gm02:2285186-2285260
>Gm02:2293208-2293264
>Gm02:2296959-2297118
>Gm02:2298445-2298489
>Gm02:2299101-2299166
>Gm02:2299391-2299439
>Gm02:2302270-2302301
>Gm02:2303969-2304027
>Gm02:2304295-2305520
>Gm02:2306255-2306285
>Gm02:2306928-2306968
>Gm02:2311388-2311464
>Gm02:2312044-2312106
>Gm02:2313408-2313726
>Gm02:2318734-2318939
>Gm02:2322848-2322897
>Gm02:2323286-2323397
>Gm02:2323621-2323755
>Gm02:2326636-2326719
>Gm02:2328474-2328554
>Gm02:2337558-2337636
>Gm02:2340199-2340267
>Gm02:2340741-2340778
>Gm02:2343618-2343661
>Gm02:2345562-2345847
>Gm02:2348535-2348646
>Gm02:2349012-2349058
>Gm02:2349366-2349418
>Gm02:2353811-2353874
>Gm02:2355260-2355319
>Gm02:2355396-2355514
>Gm02:2355717-2355781
>Gm02:2356059-2356211
>Gm02:2359305-2359395
>Gm02:2362442-2362585
>Gm02:2363901-2364321
>Gm02:2364993-2365054
>Gm02:2366968-2367058
>Gm02:2367606-2367674
>Gm02:2368302-2368404
>Gm02:2377401-2377503
>Gm02:2389986-2390022
>Gm02:2390448-2390524
>Gm02:2390879-2390948
>Gm02:2395282-2395361
>Gm02:2396687-2396743
>Gm02:2397348-2397501
>Gm02:2397713-2397758
>Gm02:2401981-2402004
>Gm02:2402360-2402469
>Gm02:2403421-2403579
>Gm02:2403774-2403810
>Gm02:2405298-2405312
>Gm02:2406134-2406149
>Gm02:2406837-2406998
>Gm02:2407117-2407156
>Gm02:2407203-2407278
>Gm02:2408009-2408070
>Gm02:2408225-2408324
>Gm02:2409642-2409682
>Gm02:2409837-2409985
>Gm02:2410197-2410251
>Gm02:2412823-2412862
>Gm02:2418100-2418127
>Gm02:2420110-2420265
>Gm02:2426601-2426756
>Gm02:2427028-2427296
>Gm02:2427379-2427430
>Gm02:2428958-2428987
>Gm02:2431016-2431101
>Gm02:2440216-2440327
>Gm02:2444627-2444698
>Gm02:2444996-2445053
>Gm02:2448838-2448958
>Gm02:2449037-2449159
>Gm02:2449758-2449809
>Gm02:2450399-2450479
>Gm02:2454838-2454955
>Gm02:2456497-2456565
>Gm02:2458707-2459195
>Gm02:2462574-2462618
>Gm02:2465390-2465513
>Gm02:2471136-2471170
>Gm02:2472020-2472128
>Gm02:2472761-2472800
>Gm02:2476190-2476234
>Gm02:2476441-2476595
>Gm02:2477275-2477316
>Gm02:2477897-2477985
>Gm02:2479591-2479650
>Gm02:2479812-2480173
>Gm02:2480202-2480545
>Gm02:2480676-2480770
>Gm02:2480805-2480882
>Gm02:2481062-2481110
>Gm02:2481218-2481811
>Gm02:2481885-2481997
>Gm02:2482135-2482190
>Gm02:2482271-2482389
>Gm02:2482571-2482739
>Gm02:2483838-2483959
>Gm02:2484261-2484303
>Gm02:2486764-2486799
>Gm02:2486901-2486929
>Gm02:2490550-2491173
>Gm02:2492261-2492297
>Gm02:2492724-2492814
>Gm02:2493191-2493338
>Gm02:2493403-2493556
>Gm02:2493621-2493860
>Gm02:2494375-2494523
>Gm02:2494604-2494734
>Gm02:2494977-2495045
>Gm02:2495308-2496546
>Gm02:2496876-2496932
>Gm02:2497012-2497215
>Gm02:2497394-2497436
>Gm02:2498620-2498741
>Gm02:2499043-2499085
>Gm02:2503505-2503557
>Gm02:2503699-2504004
>Gm02:2505154-2505529
>Gm02:2505604-2507747
>Gm02:2508535-2510635
>Gm02:2510887-2512215
>Gm02:2512329-2515395
>Gm02:2515470-2516038
>Gm02:2516109-2516234
>Gm02:2516419-2516712
>Gm02:2516857-2516920
>Gm02:2517320-2517369
>Gm02:2517731-2517784
>Gm02:2518915-2519055
>Gm02:2519112-2519193
>Gm02:2519408-2520256
>Gm02:2520325-2520639
>Gm02:2520786-2520861
>Gm02:2522818-2523006
>Gm02:2524270-2524611
>Gm02:2525456-2529707
>Gm02:2530483-2530529
>Gm02:2532631-2532738
>Gm02:2533883-2533976
>Gm02:2535220-2535315
>Gm02:2536735-2536773
>Gm02:2537666-2537779
>Gm02:2537910-2538196
>Gm02:2538296-2538458
>Gm02:2538992-2539066
>Gm02:2539529-2539558
>Gm02:2539665-2540186
>Gm02:2540298-2540472
>Gm02:2540785-2541092
>Gm02:2541366-2541489
>Gm02:2541625-2541737
>Gm02:2541851-2541926
>Gm02:2542091-2542146
>Gm02:2542227-2542345
>Gm02:2542620-2542656
>Gm02:2542980-2543168
>Gm02:2544122-2545201
>Gm02:2545240-2545414
>Gm02:2545644-2545799
>Gm02:2545922-2545959
>Gm02:2546581-2546620
>Gm02:2546888-2546934
>Gm02:2548393-2548486
>Gm02:2549730-2549808
>Gm02:2551249-2551287
>Gm02:2552285-2552365
>Gm02:2552477-2552576
>Gm02:2552845-2552936
>Gm02:2553121-2553569
>Gm02:2554096-2554170
>Gm02:2554366-2554439
>Gm02:2554592-2554661
>Gm02:2554745-2554874
>Gm02:2555839-2555983
>Gm02:2556256-2556296
>Gm02:2556453-2556685
>Gm02:2556719-2556914
>Gm02:2557205-2557972
>Gm02:2558045-2558394
>Gm02:2558740-2558805
>Gm02:2560899-2560942
>Gm02:2561086-2561167
>Gm02:2561542-2562245
>Gm02:2562512-2562879
>Gm02:2563213-2563262
>Gm02:2563347-2563374
>Gm02:2563532-2563737
>Gm02:2563793-2563823
>Gm02:2563998-2564073
>Gm02:2564238-2564293
>Gm02:2564387-2564478
>Gm02:2564660-2564828
>Gm02:2565750-2565978
>Gm02:2566776-2566838
>Gm02:2567045-2567227
>Gm02:2567488-2567686
>Gm02:2567711-2568305
>Gm02:2568338-2568510
>Gm02:2568662-2571880
>Gm02:2572114-2572153
>Gm02:2572203-2572309
>Gm02:2572382-2572517
>Gm02:2572565-2574162
>Gm02:2574212-2574670
>Gm02:2574718-2574962
>Gm02:2575205-2575258
>Gm02:2576238-2576340
>Gm02:2576816-2577247
>Gm02:2577352-2577425
>Gm02:2577792-2577985
>Gm02:2578029-2578105
>Gm02:2578443-2579035
>Gm02:2579098-2579164
>Gm02:2579205-2579317
>Gm02:2579567-2579685
>Gm02:2580303-2580362
>Gm02:2580537-2580611
>Gm02:2580656-2580775
>Gm02:2581002-2581082
>Gm02:2581378-2581693
>Gm02:2581877-2581984
>Gm02:2582591-2582860
>Gm02:2586514-2586562
>Gm02:2587449-2587572
>Gm02:2593409-2593829
>Gm02:2597850-2597932
>Gm02:2599224-2599264
>Gm02:2609221-2609326
>Gm02:2611114-2611155
>Gm02:2613156-2613192
>Gm02:2616710-2616765
>Gm02:2616865-2616976
>Gm02:2617099-2617363
>Gm02:2617497-2617540
>Gm02:2617740-2617791
>Gm02:2617843-2618659
>Gm02:2623832-2623967
>Gm02:2624262-2624319
>Gm02:2624814-2624844
>Gm02:2625241-2625341
>Gm02:2627150-2627211
>Gm02:2629652-2629712
>Gm02:2632387-2632467
>Gm02:2632572-2632625
>Gm02:2633956-2634008
>Gm02:2636664-2636780
>Gm02:2636840-2636880
>Gm02:2637783-2637848
>Gm02:2638468-2638494
>Gm02:2641452-2641626
>Gm02:2646163-2646223
>Gm02:2646258-2646356
>Gm02:2646489-2646649
>Gm02:2646964-2646996
>Gm02:2651827-2651865
>Gm02:2653626-2653709
>Gm02:2654804-2654836
>Gm02:2654906-2654968
>Gm02:2655025-2655144
>Gm02:2655598-2655693
>Gm02:2658418-2658490
>Gm02:2665463-2665639
>Gm02:2668789-2668857
>Gm02:2669212-2669277
>Gm02:2669846-2669897
>Gm02:2670598-2670802
>Gm02:2671749-2671800
>Gm02:2678556-2678668
>Gm02:2684715-2684848
>Gm02:2685080-2685122
>Gm02:2687367-2687468
>Gm02:2693656-2693781
>Gm02:2695788-2702213
>Gm02:2705614-2705665
>Gm02:2707133-2707225
>Gm02:2708256-2708457
>Gm02:2709376-2709453
>Gm02:2709503-2709542
>Gm02:2715944-2718200
>Gm02:2720913-2721007
>Gm02:2725262-2725320
>Gm02:2725335-2725475
>Gm02:2729899-2729937
>Gm02:2731069-2731215
>Gm02:2731294-2731457
>Gm02:2731625-2731712
>Gm02:2731739-2731821
>Gm02:2731957-2732047
>Gm02:2734612-2734759
>Gm02:2736294-2736391
>Gm02:2739698-2739966
>Gm02:2740069-2740099
>Gm02:2740538-2740583
>Gm02:2740724-2740795
>Gm02:2743682-2743742
>Gm02:2749734-2749815
>Gm02:2752700-2752740
>Gm02:2756993-2757085
>Gm02:2757094-2757130
>Gm02:2759140-2759183
>Gm02:2759295-2759401
>Gm02:2760384-2760416
>Gm02:2760456-2760550
>Gm02:2760835-2760914
>Gm02:2771579-2771736
>Gm02:2773912-2773960
>Gm02:2777822-2777861
>Gm02:2778672-2778738
>Gm02:2779122-2779173
>Gm02:2779488-2779588
>Gm02:2780419-2780844
>Gm02:2791590-2791661
>Gm02:2791696-2791732
>Gm02:2792618-2792684
>Gm02:2792864-2792908
>Gm02:2793673-2793726
>Gm02:2793946-2794014
>Gm02:2794943-2795117
>Gm02:2798267-2798345
>Gm02:2799619-2799656
>Gm02:2803094-2803135
>Gm02:2805781-2805814
>Gm02:2807031-2807096
>Gm02:2807722-2807830
>Gm02:2810246-2810339
>Gm02:2811078-2811126
>Gm02:2816430-2816508
>Gm02:2816881-2816930
>Gm02:2818353-2818407
>Gm02:2820839-2821315
>Gm02:2821428-2821478
>Gm02:2821854-2821889
>Gm02:2822244-2822274
>Gm02:2823652-2823742
>Gm02:2823941-2824126
>Gm02:2824202-2824745
>Gm02:2824976-2825121
>Gm02:2825249-2825350
>Gm02:2825461-2825536
>Gm02:2825866-2825928
>Gm02:2825971-2826094
>Gm02:2826187-2826258
>Gm02:2826445-2826521
>Gm02:2826559-2826631
>Gm02:2827158-2827191
>Gm02:2828002-2828032
>Gm02:2828105-2828164
>Gm02:2828207-2828304
>Gm02:2828419-2828465
>Gm02:2828783-2828811
>Gm02:2828882-2829013
>Gm02:2829609-2829685
>Gm02:2832447-2832479
>Gm02:2832652-2832728
>Gm02:2834795-2834833
>Gm02:2836581-2836611
>Gm02:2836767-2836803
>Gm02:2841608-2841664
>Gm02:2845773-2845890
>Gm02:2848866-2848890
>Gm02:2849330-2849371
>Gm02:2850544-2850645
>Gm02:2851120-2851233
>Gm02:2854362-2854553
>Gm02:2856958-2857006
>Gm02:2857413-2857689
>Gm02:2857818-2857966
>Gm02:2861779-2861824
>Gm02:2862963-2863024
>Gm02:2864277-2864330
>Gm02:2864502-2864579
>Gm02:2864835-2864897
>Gm02:2867404-2867451
>Gm02:2868623-2868681
>Gm02:2870233-2870278
>Gm02:2871782-2871815
>Gm02:2873020-2873133
>Gm02:2874352-2874400
>Gm02:2878616-2878920
>Gm02:2878958-2879124
>Gm02:2879184-2879370
>Gm02:2879644-2879713
>Gm02:2881199-2881340
>Gm02:2883287-2883358
>Gm02:2883577-2883609
>Gm02:2883943-2883979
>Gm02:2884457-2884515
>Gm02:2887224-2887254
>Gm02:2887817-2887867
>Gm02:2887913-2887942
>Gm02:2888373-2888411
>Gm02:2896492-2896574
>Gm02:2897587-2897661
>Gm02:2897993-2898267
>Gm02:2899620-2899758
>Gm02:2900839-2900887
>Gm02:2904047-2904151
>Gm02:2904710-2904744
>Gm02:2905416-2905451
>Gm02:2906865-2907037
>Gm02:2907108-2907391
>Gm02:2907463-2907502
>Gm02:2908861-2908919
>Gm02:2911573-2911656
>Gm02:2913931-2914174
>Gm02:2914304-2914411
>Gm02:2914907-2914961
>Gm02:2915373-2915934
>Gm02:2915984-2916339
>Gm02:2916382-2917070
>Gm02:2917230-2917256
>Gm02:2917397-2917494
>Gm02:2917545-2917929
>Gm02:2918023-2918266
>Gm02:2918912-2919083
>Gm02:2920334-2921127
>Gm02:2921431-2921602
>Gm02:2923077-2923140
>Gm02:2923282-2923473
>Gm02:2925872-2925918
>Gm02:2928158-2928234
>Gm02:2928347-2928461
>Gm02:2928469-2928516
>Gm02:2929961-2930022
>Gm02:2932112-2932174
>Gm02:2933129-2933271
>Gm02:2933514-2933715
>Gm02:2934042-2934217
>Gm02:2935073-2935134
>Gm02:2937704-2937748
>Gm02:2938608-2938671
>Gm02:2940547-2940640
>Gm02:2940726-2941039
>Gm02:2941112-2941309
>Gm02:2943334-2943509
>Gm02:2943539-2943566
>Gm02:2947071-2947154
>Gm02:2947732-2947807
>Gm02:2960665-2960770
>Gm02:2960845-2960984
>Gm02:2962189-2962271
>Gm02:2963687-2963761
>Gm02:2963993-2964069
>Gm02:2964458-2964598
>Gm02:2967405-2967519
>Gm02:2967714-2967751
>Gm02:2968012-2968062
>Gm02:2968868-2968981
>Gm02:2969078-2969113
>Gm02:2969299-2969458
>Gm02:2971967-2972037
>Gm02:2972214-2972277
>Gm02:2972470-2972518
>Gm02:2973725-2973788
>Gm02:2978523-2978571
>Gm02:2979656-2979772
>Gm02:2980647-2980706
>Gm02:2989864-2989959
>Gm02:2997910-2998179
>Gm02:2998224-2999022
>Gm02:2999055-2999760
>Gm02:2999819-2999871
>Gm02:3002846-3003275
>Gm02:3012043-3012076
>Gm02:3015035-3015079
>Gm02:3015159-3015332
>Gm02:3016414-3019091
>Gm02:3023243-3023269
>Gm02:3026778-3026819
>Gm02:3027399-3027601
>Gm02:3028094-3028141
>Gm02:3033865-3034136
>Gm02:3035065-3035133
>Gm02:3036026-3036062
>Gm02:3037839-3037952
>Gm02:3042413-3042497
>Gm02:3042535-3042624
>Gm02:3043364-3043462
>Gm02:3044245-3044401
>Gm02:3044468-3044518
>Gm02:3044693-3044788
>Gm02:3046323-3046496
>Gm02:3047409-3047450
>Gm02:3056094-3056134
>Gm02:3057488-3057931
>Gm02:3062089-3062117
>Gm02:3066863-3066903
>Gm02:3067083-3067120
>Gm02:3067204-3067241
>Gm02:3067430-3067465
>Gm02:3070459-3070492
>Gm02:3072076-3072123
>Gm02:3075219-3075255
>Gm02:3075912-3075963
>Gm02:3076242-3076277
>Gm02:3076421-3076883
>Gm02:3078116-3078206
>Gm02:3078333-3078449
>Gm02:3078465-3078518
>Gm02:3078819-3079108
>Gm02:3081306-3081355
>Gm02:3081502-3081612
>Gm02:3082154-3082199
>Gm02:3084229-3084284
>Gm02:3091397-3091452
>Gm02:3094979-3095301
>Gm02:3095425-3095467
>Gm02:3095991-3096023
>Gm02:3096988-3097064
>Gm02:3097182-3097230
>Gm02:3097346-3097835
>Gm02:3098706-3098792
>Gm02:3100117-3100441
>Gm02:3101125-3101323
>Gm02:3102596-3102625
>Gm02:3104241-3104272
>Gm02:3110875-3110903
>Gm02:3112350-3112563
>Gm02:3112668-3112802
>Gm02:3113602-3113775
>Gm02:3114782-3114821
>Gm02:3135689-3135718
>Gm02:3138653-3138726
>Gm02:3138768-3138853
>Gm02:3138866-3138988
>Gm02:3139131-3139180
>Gm02:3139543-3140314
>Gm02:3140365-3141299
>Gm02:3141367-3141470
>Gm02:3144011-3144044
>Gm02:3149233-3149286
>Gm02:3153402-3153435
>Gm02:3154230-3154303
>Gm02:3156360-3156455
>Gm02:3156533-3156598
>Gm02:3164234-3164272
>Gm02:3164454-3164580
>Gm02:3164674-3164746
>Gm02:3165818-3165919
>Gm02:3166209-3166277
>Gm02:3166385-3166418
>Gm02:3167762-3167819
>Gm02:3168027-3168083
>Gm02:3170135-3170223
>Gm02:3174994-3175020
>Gm02:3176904-3177167
>Gm02:3181914-3181940
>Gm02:3183299-3183425
>Gm02:3184946-3185268
>Gm02:3185438-3185918
>Gm02:3187073-3187141
>Gm02:3187241-3187274
>Gm02:3191749-3191889
>Gm02:3192677-3193041
>Gm02:3199292-3199351
>Gm02:3199663-3199700
>Gm02:3201028-3201243
>Gm02:3201395-3201438
>Gm02:3202283-3202360
>Gm02:3205335-3205383
>Gm02:3205585-3205661
>Gm02:3210508-3210539
>Gm02:3211665-3211719
>Gm02:3215373-3215460
>Gm02:3217848-3217953
>Gm02:3218923-3218966
>Gm02:3222394-3222488
>Gm02:3224047-3224113
>Gm02:3225792-3225866
>Gm02:3227581-3227618
>Gm02:3227645-3227723
>Gm02:3229492-3229517
>Gm02:3235413-3235484
>Gm02:3235758-3235866
>Gm02:3235914-3236095
>Gm02:3236142-3236185
>Gm02:3236555-3236658
>Gm02:3237835-3237914
>Gm02:3243611-3243654
>Gm02:3243789-3243856
>Gm02:3244209-3244265
>Gm02:3246817-3246863
>Gm02:3249762-3249821
>Gm02:3251265-3251519
>Gm02:3257988-3258054
>Gm02:3259922-3260039
>Gm02:3260728-3260786
>Gm02:3262574-3262636
>Gm02:3266871-3267065
>Gm02:3267909-3267959
>Gm02:3268156-3268244
>Gm02:3270983-3271092
>Gm02:3271553-3271596
>Gm02:3272971-3273164
>Gm02:3275677-3275764
>Gm02:3277791-3277889
>Gm02:3281075-3281113
>Gm02:3282026-3282059
>Gm02:3282123-3282199
>Gm02:3289251-3289595
>Gm02:3290310-3290414
>Gm02:3292284-3292327
>Gm02:3300184-3300215
>Gm02:3300531-3300664
>Gm02:3302958-3302993
>Gm02:3304693-3304807
>Gm02:3305448-3305641
>Gm02:3307335-3307412
>Gm02:3308978-3309051
>Gm02:3309187-3309248
>Gm02:3310025-3310118
>Gm02:3312545-3312601
>Gm02:3314467-3314589
>Gm02:3315443-3315474
>Gm02:3316329-3316370
>Gm02:3316567-3316811
>Gm02:3316845-3316965
>Gm02:3316996-3318522
>Gm02:3318701-3318791
>Gm02:3318916-3319087
>Gm02:3319228-3319261
>Gm02:3319833-3320571
>Gm02:3320597-3320636
>Gm02:3321891-3322119
>Gm02:3324001-3324090
>Gm02:3326762-3326839
>Gm02:3329343-3329508
>Gm02:3330217-3330271
>Gm02:3332819-3332879
>Gm02:3333271-3333414
>Gm02:3348587-3348622
>Gm02:3348770-3348810
>Gm02:3361570-3361623
>Gm02:3361795-3361830
>Gm02:3361879-3361932
>Gm02:3362205-3362470
>Gm02:3362502-3362849
>Gm02:3362993-3363093
>Gm02:3365712-3365798
>Gm02:3367904-3367977
>Gm02:3369768-3369807
>Gm02:3372812-3372945
>Gm02:3372980-3373018
>Gm02:3373112-3373201
>Gm02:3373576-3373637
>Gm02:3374826-3374913
>Gm02:3375183-3375225
>Gm02:3375666-3375761
>Gm02:3376089-3376136
>Gm02:3376271-3376304
>Gm02:3376446-3376558
>Gm02:3380450-3380604
>Gm02:3382525-3382701
>Gm02:3383329-3383361
>Gm02:3383665-3383725
>Gm02:3383960-3384023
>Gm02:3384190-3384281
>Gm02:3384340-3384379
>Gm02:3384431-3384708
>Gm02:3384823-3384917
>Gm02:3390582-3390675
>Gm02:3390873-3391012
>Gm02:3391385-3391620
>Gm02:3393931-3393984
>Gm02:3399666-3399725
>Gm02:3401328-3401398
>Gm02:3401460-3401553
>Gm02:3402025-3402355
>Gm02:3407594-3407677
>Gm02:3408622-3408775
>Gm02:3410682-3410745
>Gm02:3418662-3418711
>Gm02:3423303-3423488
>Gm02:3423809-3423861
>Gm02:3425783-3425919
>Gm02:3429350-3429433
>Gm02:3429492-3429598
>Gm02:3430490-3430560
>Gm02:3430690-3430883
>Gm02:3431409-3431467
>Gm02:3434037-3434107
>Gm02:3436496-3436541
>Gm02:3438720-3438751
>Gm02:3440434-3440861
>Gm02:3440941-3441449
>Gm02:3441604-3443060
>Gm02:3444724-3444801
>Gm02:3444938-3444983
>Gm02:3446289-3446370
>Gm02:3450034-3450071
>Gm02:3450859-3450937
>Gm02:3452097-3452132
>Gm02:3452710-3452793
>Gm02:3458026-3458100
>Gm02:3458844-3458921
>Gm02:3459206-3459630
>Gm02:3459677-3459840
>Gm02:3461744-3461790
>Gm02:3462505-3462595
>Gm02:3463103-3463155
>Gm02:3471856-3471889
>Gm02:3471927-3472059
>Gm02:3472638-3472750
>Gm02:3474721-3474787
>Gm02:3475017-3475073
>Gm02:3479976-3480008
>Gm02:3481583-3481689
>Gm02:3483342-3483411
>Gm02:3483509-3483544
>Gm02:3485942-3486009
>Gm02:3487396-3487455
>Gm02:3491634-3491720
>Gm02:3491772-3491848
>Gm02:3492069-3492135
>Gm02:3492191-3492295
>Gm02:3492716-3492834
>Gm02:3493439-3493558
>Gm02:3493658-3493914
>Gm02:3502426-3502457
>Gm02:3502590-3502713
>Gm02:3503278-3503377
>Gm02:3503465-3503504
>Gm02:3504399-3504449
>Gm02:3506960-3506999
>Gm02:3507057-3507185
>Gm02:3507327-3507633
>Gm02:3507867-3507993
>Gm02:3508535-3508584
>Gm02:3508692-3508827
>Gm02:3508919-3509040
>Gm02:3509228-3509317
>Gm02:3511595-3511630
>Gm02:3513592-3513625
>Gm02:3514459-3514492
>Gm02:3516247-3516503
>Gm02:3516624-3517094
>Gm02:3517221-3517628
>Gm02:3518147-3518189
>Gm02:3527298-3527376
>Gm02:3528389-3528419
>Gm02:3528458-3528559
>Gm02:3528764-3528838
>Gm02:3529852-3529935
>Gm02:3530246-3530384
>Gm02:3530506-3530538
>Gm02:3540707-3540809
>Gm02:3542203-3542235
>Gm02:3545661-3545699
>Gm02:3545859-3545947
>Gm02:3547887-3547951
>Gm02:3548956-3549169
>Gm02:3549465-3549551
>Gm02:3549585-3549653
>Gm02:3549720-3550965
>Gm02:3551021-3551066
>Gm02:3551157-3551770
>Gm02:3552373-3552408
>Gm02:3552442-3552531
>Gm02:3552740-3552853
>Gm02:3552904-3553109
>Gm02:3553141-3553198
>Gm02:3553239-3553463
>Gm02:3553499-3553917
>Gm02:3553968-3554696
>Gm02:3554825-3554933
>Gm02:3554961-3555061
>Gm02:3555422-3555509
>Gm02:3555552-3555804
>Gm02:3556568-3556611
>Gm02:3557659-3557730
>Gm02:3557959-3558185
>Gm02:3558219-3558499
>Gm02:3558613-3558689
>Gm02:3558849-3558897
>Gm02:3559325-3559353
>Gm02:3561598-3561634
>Gm02:3575030-3575075
>Gm02:3576783-3576816
>Gm02:3578783-3578975
>Gm02:3579030-3579069
>Gm02:3579310-3579463
>Gm02:3581379-3581492
>Gm02:3581653-3581753
>Gm02:3582148-3582200
>Gm02:3582245-3582395
>Gm02:3583235-3583337
>Gm02:3585704-3585768
>Gm02:3585907-3585967
>Gm02:3586409-3586471
>Gm02:3586999-3587122
>Gm02:3590745-3590833
>Gm02:3590876-3590936
>Gm02:3592035-3592110
>Gm02:3596040-3596070
>Gm02:3596247-3596320
>Gm02:3596685-3596762
>Gm02:3602418-3602558
>Gm02:3602753-3602891
>Gm02:3611488-3611523
>Gm02:3615976-3616041
>Gm02:3618116-3618153
>Gm02:3618887-3618939
>Gm02:3620045-3620075
>Gm02:3622504-3622914
>Gm02:3622959-3622999
>Gm02:3624120-3624347
>Gm02:3624453-3624840
>Gm02:3626032-3626081
>Gm02:3627379-3627418
>Gm02:3628584-3628663
>Gm02:3628736-3628876
>Gm02:3629036-3629310
>Gm02:3629564-3629612
>Gm02:3630681-3630707
>Gm02:3636533-3636645
>Gm02:3636810-3636856
>Gm02:3639672-3639792
>Gm02:3642403-3642435
>Gm02:3642436-3642492
>Gm02:3642516-3642556
>Gm02:3643349-3643409
>Gm02:3643604-3643645
>Gm02:3650454-3650518
>Gm02:3654415-3654508
>Gm02:3654553-3654723
>Gm02:3658553-3658611
>Gm02:3660918-3660932
>Gm02:3661032-3661047
>Gm02:3661448-3661514
>Gm02:3662512-3662526
>Gm02:3665317-3665424
>Gm02:3665655-3665712
>Gm02:3666197-3666265
>Gm02:3666289-3666319
>Gm02:3667696-3668073
>Gm02:3668400-3668560
>Gm02:3668657-3668729
>Gm02:3668787-3669197
>Gm02:3669295-3669371
>Gm02:3669707-3669771
>Gm02:3669826-3669915
>Gm02:3671468-3671530
>Gm02:3673189-3673225
>Gm02:3676536-3676700
>Gm02:3677125-3677183
>Gm02:3677335-3677634
>Gm02:3677766-3677886
>Gm02:3678118-3678232
>Gm02:3680062-3680103
>Gm02:3680777-3680948
>Gm02:3681616-3681668
>Gm02:3683286-3683381
>Gm02:3683462-3683523
>Gm02:3686579-3686688
>Gm02:3689592-3689648
>Gm02:3689948-3690006
>Gm02:3690900-3691003
>Gm02:3691146-3691181
>Gm02:3698132-3699822
>Gm02:3699917-3700046
>Gm02:3700167-3700578
>Gm02:3703377-3703435
>Gm02:3706394-3706538
>Gm02:3706595-3706671
>Gm02:3707849-3707955
>Gm02:3715555-3715584
>Gm02:3716802-3716851
>Gm02:3716939-3717036
>Gm02:3722389-3722418
>Gm02:3722836-3722871
>Gm02:3724275-3724331
>Gm02:3728053-3728100
>Gm02:3728849-3728906
>Gm02:3733268-3733302
>Gm02:3734624-3734666
>Gm02:3734870-3735064
>Gm02:3735880-3736048
>Gm02:3736128-3736305
>Gm02:3737018-3737261
>Gm02:3742320-3743266
>Gm02:3751506-3751520
>Gm02:3753767-3753866
>Gm02:3757549-3757598
>Gm02:3758705-3758737
>Gm02:3762440-3762454
>Gm02:3762554-3762569
>Gm02:3763606-3765673
>Gm02:3765716-3766100
>Gm02:3766612-3766827
>Gm02:3766927-3767093
>Gm02:3772914-3773149
>Gm02:3773386-3773526
>Gm02:3773560-3773823
>Gm02:3775295-3775387
>Gm02:3776005-3776101
>Gm02:3777385-3777600
>Gm02:3781435-3781600
>Gm02:3781960-3782023
>Gm02:3783011-3783057
>Gm02:3784831-3784915
>Gm02:3785709-3785744
>Gm02:3788021-3788509
>Gm02:3789353-3789414
>Gm02:3790833-3790923
>Gm02:3793814-3793878
>Gm02:3794982-3795067
>Gm02:3795183-3795246
>Gm02:3796654-3796734
>Gm02:3797143-3797195
>Gm02:3808725-3808790
>Gm02:3810425-3810469
>Gm02:3811208-3811426
>Gm02:3818164-3818333
>Gm02:3818649-3818719
>Gm02:3820135-3820168
>Gm02:3820259-3820358
>Gm02:3828834-3829257
>Gm02:3829289-3829757
>Gm02:3830029-3830075
>Gm02:3833313-3833384
>Gm02:3833706-3833750
>Gm02:3833943-3833984
>Gm02:3835391-3835548
>Gm02:3838218-3838297
>Gm02:3840851-3840913
>Gm02:3842792-3842848
>Gm02:3845384-3845437
>Gm02:3847385-3847559
>Gm02:3847585-3847684
>Gm02:3847851-3847879
>Gm02:3847979-3847993
>Gm02:3849956-3850065
>Gm02:3850452-3850488
>Gm02:3853198-3853235
>Gm02:3853484-3853554
>Gm02:3858032-3858144
>Gm02:3858346-3858510
>Gm02:3858694-3858808
>Gm02:3859190-3859234
>Gm02:3859284-3859457
>Gm02:3859536-3859671
>Gm02:3863199-3863264
>Gm02:3864184-3864248
>Gm02:3864851-3864894
>Gm02:3865177-3865230
>Gm02:3865582-3865627
>Gm02:3866539-3866575
>Gm02:3873984-3874385
>Gm02:3874492-3874683
>Gm02:3876007-3876055
>Gm02:3876106-3876165
>Gm02:3879886-3879970
>Gm02:3881695-3881726
>Gm02:3883173-3883216
>Gm02:3883370-3883429
>Gm02:3885328-3885357
>Gm02:3892669-3892844
>Gm02:3893074-3898096
>Gm02:3898530-3898611
>Gm02:3899032-3899072
>Gm02:3899737-3899916
>Gm02:3899978-3900042
>Gm02:3904861-3905040
>Gm02:3906839-3906890
>Gm02:3907387-3907415
>Gm02:3907624-3907666
>Gm02:3907711-3907834
>Gm02:3908115-3908166
>Gm02:3908997-3909074
>Gm02:3909911-3910066
>Gm02:3910140-3910937
>Gm02:3910978-3911627
>Gm02:3912813-3912841
>Gm02:3913806-3913837
>Gm02:3916034-3916161
>Gm02:3920176-3920223
>Gm02:3921611-3921647
>Gm02:3928583-3928640
>Gm02:3929174-3929210
>Gm02:3931390-3931423
>Gm02:3936862-3937029
>Gm02:3940455-3940538
>Gm02:3940873-3941330
>Gm02:3941379-3941433
>Gm02:3941470-3941802
>Gm02:3942016-3942186
>Gm02:3943860-3943982
>Gm02:3944886-3944929
>Gm02:3945999-3946107
>Gm02:3953553-3953628
>Gm02:3957526-3957701
>Gm02:3961188-3961271
>Gm02:3973387-3973440
>Gm02:3974202-3974291
>Gm02:3975084-3975275
>Gm02:3979043-3979167
>Gm02:3981314-3981417
>Gm02:3983238-3983276
>Gm02:3983724-3983888
>Gm02:3984525-3984613
>Gm02:3989264-3989398
>Gm02:3991315-3991353
>Gm02:3991415-3991552
>Gm02:3992653-3992713
>Gm02:3994936-3994996
>Gm02:3995113-3995209
>Gm02:3995788-3995876
>Gm02:3996393-3996439
>Gm02:4004250-4004296
>Gm02:4005034-4005132
>Gm02:4005898-4005959
>Gm02:4014591-4014767
>Gm02:4016862-4016968
>Gm02:4017177-4017271
>Gm02:4020528-4020917
>Gm02:4022083-4022196
>Gm02:4022894-4022987
>Gm02:4023576-4023622
>Gm02:4026186-4026223
>Gm02:4030219-4030364
>Gm02:4034239-4034306
>Gm02:4036788-4036903
>Gm02:4036970-4037073
>Gm02:4037557-4037598
>Gm02:4037881-4037988
>Gm02:4038742-4038867
>Gm02:4040782-4040817
>Gm02:4045387-4045440
>Gm02:4046526-4046649
>Gm02:4046843-4046901
>Gm02:4047363-4047439
>Gm02:4047712-4047782
>Gm02:4049023-4049077
>Gm02:4055597-4055656
>Gm02:4059758-4059840
>Gm02:4060468-4060510
>Gm02:4061848-4068096
>Gm02:4068435-4068506
>Gm02:4071697-4071730
>Gm02:4073949-4074003
>Gm02:4076333-4076641
>Gm02:4087859-4087891
>Gm02:4089089-4089137
>Gm02:4089945-4090076
>Gm02:4090553-4090917
>Gm02:4092462-4092515
>Gm02:4093668-4093718
>Gm02:4094600-4094627
>Gm02:4097443-4097478
>Gm02:4097609-4097650
>Gm02:4098529-4098580
>Gm02:4100298-4100468
>Gm02:4101541-4101585
>Gm02:4101653-4101714
>Gm02:4105682-4105723
>Gm02:4106572-4106604
>Gm02:4108150-4108191
>Gm02:4108502-4108570
>Gm02:4109650-4109681
>Gm02:4119533-4119565
>Gm02:4120310-4120367
>Gm02:4120461-4120505
>Gm02:4121907-4122213
>Gm02:4122938-4122985
>Gm02:4124547-4124620
>Gm02:4124729-4124768
>Gm02:4128053-4128091
>Gm02:4129224-4129382
>Gm02:4129517-4129586
>Gm02:4135330-4135427
>Gm02:4135502-4135575
>Gm02:4136241-4136293
>Gm02:4136489-4136546
>Gm02:4139801-4139892
>Gm02:4144014-4144052
>Gm02:4147726-4147917
>Gm02:4148845-4148885
>Gm02:4151544-4151699
>Gm02:4152614-4152665
>Gm02:4152699-4152752
>Gm02:4154364-4154399
>Gm02:4155680-4155728
>Gm02:4157297-4157337
>Gm02:4164124-4164172
>Gm02:4164840-4164884
>Gm02:4166639-4166707
>Gm02:4167606-4167964
>Gm02:4168823-4168872
>Gm02:4169343-4169389
>Gm02:4171577-4171618
>Gm02:4172735-4172937
>Gm02:4173076-4173239
>Gm02:4175019-4175181
>Gm02:4175251-4175324
>Gm02:4177316-4177464
>Gm02:4177834-4177892
>Gm02:4178109-4178168
>Gm02:4178330-4178454
>Gm02:4178782-4178874
>Gm02:4182901-4182938
>Gm02:4183000-4183055
>Gm02:4185300-4185365
>Gm02:4186448-4186561
>Gm02:4186596-4186805
>Gm02:4199726-4199769
>Gm02:4202752-4202783
>Gm02:4204326-4204451
>Gm02:4205849-4205893
>Gm02:4207860-4207943
>Gm02:4209149-4209180
>Gm02:4211538-4211857
>Gm02:4211934-4213699
>Gm02:4213806-4213969
>Gm02:4214073-4214137
>Gm02:4216295-4216376
>Gm02:4217564-4217712
>Gm02:4217744-4219262
>Gm02:4219381-4219494
>Gm02:4219619-4219688
>Gm02:4219848-4220002
>Gm02:4220044-4221026
>Gm02:4221217-4221942
>Gm02:4222029-4222279
>Gm02:4222335-4222568
>Gm02:4222698-4222741
>Gm02:4222902-4223188
>Gm02:4223306-4224293
>Gm02:4233643-4233682
>Gm02:4235068-4235142
>Gm02:4235742-4235814
>Gm02:4236475-4236542
>Gm02:4236965-4237023
>Gm02:4237387-4237602
>Gm02:4241802-4243502
>Gm02:4255491-4255552
>Gm02:4257213-4257322
>Gm02:4259161-4259205
>Gm02:4264907-4265081
>Gm02:4265312-4265496
>Gm02:4268320-4268365
>Gm02:4269137-4269179
>Gm02:4269511-4269618
>Gm02:4269795-4269826
>Gm02:4273742-4273870
>Gm02:4274154-4274452
>Gm02:4275257-4275287
>Gm02:4275320-4275358
>Gm02:4276212-4276272
>Gm02:4276740-4276764
>Gm02:4277765-4277874
>Gm02:4281148-4281322
>Gm02:4282650-4282858
>Gm02:4290684-4290718
>Gm02:4293691-4293725
>Gm02:4297281-4297441
>Gm02:4300496-4300542
>Gm02:4301759-4301822
>Gm02:4302192-4302336
>Gm02:4302793-4302817
>Gm02:4303804-4303881
>Gm02:4306258-4306305
>Gm02:4307122-4307192
>Gm02:4308275-4308354
>Gm02:4310667-4310795
>Gm02:4314592-4314676
>Gm02:4316731-4317703
>Gm02:4323280-4323396
>Gm02:4323852-4323928
>Gm02:4324277-4324379
>Gm02:4328711-4328762
>Gm02:4330051-4330087
>Gm02:4331658-4331815
>Gm02:4338535-4338603
>Gm02:4339554-4339612
>Gm02:4341131-4341169
>Gm02:4341425-4341468
>Gm02:4342220-4342276
>Gm02:4342680-4342974
>Gm02:4343245-4343281
>Gm02:4344200-4344273
>Gm02:4346062-4346129
>Gm02:4346264-4346314
>Gm02:4348582-4348670
>Gm02:4348999-4349067
>Gm02:4350034-4350142
>Gm02:4352007-4352058
>Gm02:4352145-4352188
>Gm02:4352272-4352352
>Gm02:4354580-4354630
>Gm02:4355227-4355439
>Gm02:4355590-4355633
>Gm02:4356675-4356800
>Gm02:4356891-4357197
>Gm02:4357226-4357561
>Gm02:4367113-4367185
>Gm02:4371877-4371958
>Gm02:4374151-4374333
>Gm02:4374377-4374514
>Gm02:4374626-4374658
>Gm02:4379191-4379238
>Gm02:4380053-4380243
>Gm02:4380555-4380646
>Gm02:4381122-4381245
>Gm02:4381282-4381415
>Gm02:4382645-4382823
>Gm02:4383074-4383104
>Gm02:4383219-4383267
>Gm02:4383714-4383766
>Gm02:4383936-4383992
>Gm02:4383993-4384061
>Gm02:4386676-4386764
>Gm02:4386981-4387042
>Gm02:4387102-4387585
>Gm02:4388228-4388288
>Gm02:4393559-4393601
>Gm02:4393833-4393878
>Gm02:4394347-4394397
>Gm02:4394471-4394553
>Gm02:4402145-4402197
>Gm02:4406802-4406847
>Gm02:4413456-4413494
>Gm02:4415807-4415847
>Gm02:4416742-4416796
>Gm02:4417133-4417235
>Gm02:4417439-4417568
>Gm02:4417781-4417887
>Gm02:4418674-4418718
>Gm02:4420698-4420866
>Gm02:4421408-4421438
>Gm02:4424812-4424899
>Gm02:4425009-4425056
>Gm02:4426241-4426296
>Gm02:4427317-4427364
>Gm02:4429480-4429528
>Gm02:4430505-4430537
>Gm02:4431212-4431317
>Gm02:4431476-4431590
>Gm02:4433531-4433608
>Gm02:4434737-4434859
>Gm02:4440242-4440663
>Gm02:4440725-4440768
>Gm02:4440803-4441368
>Gm02:4447092-4447138
>Gm02:4447410-4447469
>Gm02:4447695-4447756
>Gm02:4447811-4447886
>Gm02:4456640-4456947
>Gm02:4465081-4465142
>Gm02:4470101-4470341
>Gm02:4480249-4480299
>Gm02:4482412-4482470
>Gm02:4483192-4483366
>Gm02:4483475-4483535
>Gm02:4485198-4485249
>Gm02:4486086-4486125
>Gm02:4489215-4489247
>Gm02:4490983-4491055
>Gm02:4494296-4494363
>Gm02:4497201-4497230
>Gm02:4499011-4499089
>Gm02:4503928-4504346
>Gm02:4504407-4504934
>Gm02:4504999-4505141
>Gm02:4505164-4505356
>Gm02:4507652-4507713
>Gm02:4508093-4508157
>Gm02:4510833-4510956
>Gm02:4523886-4523965
>Gm02:4524791-4524866
>Gm02:4535432-4535470
>Gm02:4536181-4536271
>Gm02:4538549-4538583
>Gm02:4542454-4542503
>Gm02:4546844-4546883
>Gm02:4555330-4555392
>Gm02:4556749-4556790
>Gm02:4557810-4557884
>Gm02:4557964-4558012
>Gm02:4559797-4559831
>Gm02:4563944-4564031
>Gm02:4564739-4564766
>Gm02:4568994-4569128
>Gm02:4573008-4573074
>Gm02:4573162-4573244
>Gm02:4575842-4575887
>Gm02:4577317-4590416
>Gm02:4590991-4591170
>Gm02:4591286-4591471
>Gm02:4591801-4591917
>Gm02:4592982-4593030
>Gm02:4596375-4597271
>Gm02:4601162-4601209
>Gm02:4608492-4608661
>Gm02:4608759-4608871
>Gm02:4609685-4611282
>Gm02:4616256-4616294
>Gm02:4617122-4617253
>Gm02:4621302-4621437
>Gm02:4621535-4621598
>Gm02:4621863-4621955
>Gm02:4622237-4622269
>Gm02:4622776-4622809
>Gm02:4624582-4624646
>Gm02:4624721-4624793
>Gm02:4625212-4625256
>Gm02:4627677-4627757
>Gm02:4633048-4633149
>Gm02:4639134-4639290
>Gm02:4639419-4639520
>Gm02:4639770-4639814
>Gm02:4640183-4640231
>Gm02:4640398-4640472
>Gm02:4641071-4641170
>Gm02:4641616-4641704
>Gm02:4641988-4642062
>Gm02:4642153-4642187
>Gm02:4643240-4643345
>Gm02:4644629-4644670
>Gm02:4645196-4645338
>Gm02:4649796-4649855
>Gm02:4651710-4651748
>Gm02:4651831-4652118
>Gm02:4652174-4652284
>Gm02:4658882-4659132
>Gm02:4667308-4667646
>Gm02:4669532-4669618
>Gm02:4673811-4673849
>Gm02:4676539-4677038
>Gm02:4678768-4678838
>Gm02:4678983-4679041
>Gm02:4679092-4679207
>Gm02:4679287-4679478
>Gm02:4679909-4679959
>Gm02:4687910-4687953
>Gm02:4689156-4689209
>Gm02:4694002-4694076
>Gm02:4694179-4694258
>Gm02:4694916-4695073
>Gm02:4695664-4696191
>Gm02:4696248-4696446
>Gm02:4696522-4696610
>Gm02:4696745-4696815
>Gm02:4699343-4699408
>Gm02:4699757-4699943
>Gm02:4701098-4701140
>Gm02:4701937-4702016
>Gm02:4704199-4704271
>Gm02:4705002-4705123
>Gm02:4706235-4706278
>Gm02:4707536-4707588
>Gm02:4708991-4709056
>Gm02:4709156-4709170
>Gm02:4711880-4711951
>Gm02:4713134-4713202
>Gm02:4713489-4713567
>Gm02:4719105-4719136
>Gm02:4722041-4722073
>Gm02:4730574-4730617
>Gm02:4733662-4733733
>Gm02:4735585-4735722
>Gm02:4735914-4736128
>Gm02:4736190-4736365
>Gm02:4738948-4738979
>Gm02:4739840-4740324
>Gm02:4740377-4740468
>Gm02:4740529-4740568
>Gm02:4745903-4745921
>Gm02:4746999-4747074
>Gm02:4748047-4748088
>Gm02:4749778-4749826
>Gm02:4751569-4751635
>Gm02:4754643-4754754
>Gm02:4756890-4757217
>Gm02:4757623-4757663
>Gm02:4757703-4757758
>Gm02:4757885-4758058
>Gm02:4758095-4758566
>Gm02:4760116-4760167
>Gm02:4761552-4761597
>Gm02:4764064-4764197
>Gm02:4767990-4768032
>Gm02:4768459-4768512
>Gm02:4768904-4768934
>Gm02:4771367-4771426
>Gm02:4773535-4773579
>Gm02:4779160-4779321
>Gm02:4782018-4782043
>Gm02:4785491-4785528
>Gm02:4786093-4786203
>Gm02:4786377-4786423
>Gm02:4792984-4793000
>Gm02:4793312-4793515
>Gm02:4793785-4793829
>Gm02:4793974-4794027
>Gm02:4796399-4796535
>Gm02:4800102-4800187
>Gm02:4800414-4800451
>Gm02:4802924-4802961
>Gm02:4809520-4810042
>Gm02:4811655-4811724
>Gm02:4811788-4811819
>Gm02:4812851-4812932
>Gm02:4820262-4820328
>Gm02:4828043-4828170
>Gm02:4829718-4829749
>Gm02:4835306-4835340
>Gm02:4846106-4846219
>Gm02:4846956-4847077
>Gm02:4847390-4847437
>Gm02:4848246-4848312
>Gm02:4848569-4848612
>Gm02:4852758-4852818
>Gm02:4852904-4852956
>Gm02:4853264-4853321
>Gm02:4853699-4853839
>Gm02:4855537-4855572
>Gm02:4859420-4859455
>Gm02:4859561-4859596
>Gm02:4860052-4860176
>Gm02:4860628-4863260
>Gm02:4864091-4864126
>Gm02:4864439-4864558
>Gm02:4865116-4865148
>Gm02:4865492-4865624
>Gm02:4865665-4865713
>Gm02:4865743-4865789
>Gm02:4866913-4867314
>Gm02:4870102-4870150
>Gm02:4871808-4871871
>Gm02:4875389-4875431
>Gm02:4882571-4882651
>Gm02:4885557-4885622
>Gm02:4885649-4885705
>Gm02:4885736-4885797
>Gm02:4890618-4890683
>Gm02:4894492-4894525
>Gm02:4900369-4900403
>Gm02:4900522-4900569
>Gm02:4906087-4906123
>Gm02:4908141-4908229
>Gm02:4908716-4908770
>Gm02:4910575-4910665
>Gm02:4912587-4912873
>Gm02:4912902-4912956
>Gm02:4913145-4913192
>Gm02:4913338-4913409
>Gm02:4913644-4913866
>Gm02:4916791-4916915
>Gm02:4917009-4917091
>Gm02:4919069-4919136
>Gm02:4919807-4919911
>Gm02:4924293-4924335
>Gm02:4924486-4924568
>Gm02:4924642-4924683
>Gm02:4926650-4926755
>Gm02:4942532-4942633
>Gm02:4943044-4943281
>Gm02:4944472-4944535
>Gm02:4951107-4951251
>Gm02:4951492-4951556
>Gm02:4951609-4951818
>Gm02:4952802-4952913
>Gm02:4953309-4953417
>Gm02:4954283-4954330
>Gm02:4954546-4954607
>Gm02:4955374-4955515
>Gm02:4956074-4956171
>Gm02:4957393-4957530
>Gm02:4958035-4958347
>Gm02:4959041-4959821
>Gm02:4960157-4960199
>Gm02:4964770-4964834
>Gm02:4966509-4966542
>Gm02:4967754-4967955
>Gm02:4969033-4969288
>Gm02:4970811-4971301
>Gm02:4971359-4971449
>Gm02:4973045-4973114
>Gm02:4973177-4973211
>Gm02:4973222-4973611
>Gm02:4973722-4974051
>Gm02:4974110-4974242
>Gm02:4975138-4975230
>Gm02:4978217-4978289
>Gm02:4978339-4978382
>Gm02:4979851-4979903
>Gm02:4987575-4987644
>Gm02:4988674-4988762
>Gm02:4989013-4989394
>Gm02:4992404-4992704
>Gm02:4993084-4993259
>Gm02:4993694-4993850
>Gm02:4994875-4994928
>Gm02:4996458-4996490
>Gm02:5001558-5001657
>Gm02:5006414-5006428
>Gm02:5007827-5008000
>Gm02:5009417-5009485
>Gm02:5010666-5010708
>Gm02:5012504-5012581
>Gm02:5012765-5012833
>Gm02:5013518-5013605
>Gm02:5014454-5014619
>Gm02:5016875-5016910
>Gm02:5023035-5023206
>Gm02:5023312-5023393
>Gm02:5031749-5031802
>Gm02:5042024-5042104
>Gm02:5042150-5042199
>Gm02:5044659-5044694
>Gm02:5049854-5050250
>Gm02:5053993-5054057
>Gm02:5054100-5054156
>Gm02:5056411-5056486
>Gm02:5057543-5057634
>Gm02:5060128-5060161
>Gm02:5062736-5062825
>Gm02:5062996-5063203
>Gm02:5064271-5064285
>Gm02:5064385-5064421
>Gm02:5069076-5069136
>Gm02:5073627-5073709
>Gm02:5073883-5073939
>Gm02:5074254-5074398
>Gm02:5074463-5074587
>Gm02:5074865-5074901
>Gm02:5079486-5079586
>Gm02:5082400-5082436
>Gm02:5091173-5091215
>Gm02:5092942-5093007
>Gm02:5093142-5093312
>Gm02:5095089-5095132
>Gm02:5095555-5095639
>Gm02:5097940-5097983
>Gm02:5098144-5098229
>Gm02:5098697-5098767
>Gm02:5098980-5099013
>Gm02:5099259-5099294
>Gm02:5099439-5099634
>Gm02:5100819-5100863
>Gm02:5100937-5101009
>Gm02:5103348-5103383
>Gm02:5104225-5104269
>Gm02:5105993-5106131
>Gm02:5106203-5106227
>Gm02:5106333-5106633
>Gm02:5106706-5107127
>Gm02:5107166-5107259
>Gm02:5107408-5107462
>Gm02:5107557-5107727
>Gm02:5109980-5110017
>Gm02:5111030-5111322
>Gm02:5111429-5111503
>Gm02:5113341-5113415
>Gm02:5113929-5113981
>Gm02:5115258-5115332
>Gm02:5117484-5117511
>Gm02:5117592-5117640
>Gm02:5125579-5125612
>Gm02:5128279-5128314
>Gm02:5132608-5132652
>Gm02:5134578-5134607
>Gm02:5134671-5134971
>Gm02:5135872-5136038
>Gm02:5138474-5138632
>Gm02:5140821-5141254
>Gm02:5141780-5141993
>Gm02:5142046-5142096
>Gm02:5146081-5146122
>Gm02:5146222-5146273
>Gm02:5148322-5148370
>Gm02:5156511-5156686
>Gm02:5157324-5157392
>Gm02:5158008-5158075
>Gm02:5158299-5158500
>Gm02:5160063-5160318
>Gm02:5160780-5160843
>Gm02:5163853-5163896
>Gm02:5164993-5165028
>Gm02:5168712-5168757
>Gm02:5171276-5171335
>Gm02:5171416-5171461
>Gm02:5173155-5173209
>Gm02:5173559-5173612
>Gm02:5174309-5174340
>Gm02:5176926-5176981
>Gm02:5177073-5177134
>Gm02:5177228-5177305
>Gm02:5178276-5178334
>Gm02:5178411-5178483
>Gm02:5178763-5178822
>Gm02:5179120-5179157
>Gm02:5179529-5179573
>Gm02:5179665-5180023
>Gm02:5180695-5180727
>Gm02:5185948-5185979
>Gm02:5186676-5186729
>Gm02:5187079-5187133
>Gm02:5188807-5188852
>Gm02:5195269-5195455
>Gm02:5197010-5197052
>Gm02:5197163-5197197
>Gm02:5198992-5199040
>Gm02:5199760-5199836
>Gm02:5202453-5202541
>Gm02:5209297-5209531
>Gm02:5210291-5210440
>Gm02:5213209-5213270
>Gm02:5215389-5215423
>Gm02:5221100-5221246
>Gm02:5221727-5221829
>Gm02:5225338-5225387
>Gm02:5226258-5226308
>Gm02:5230317-5230350
>Gm02:5230412-5230478
>Gm02:5233908-5234033
>Gm02:5235140-5235278
>Gm02:5235628-5235667
>Gm02:5235750-5235794
>Gm02:5236050-5236112
>Gm02:5240887-5240924
>Gm02:5241273-5241410
>Gm02:5242660-5242720
>Gm02:5247097-5247191
>Gm02:5248729-5248822
>Gm02:5250189-5250296
>Gm02:5255375-5255478
>Gm02:5256375-5256440
>Gm02:5257791-5257849
>Gm02:5259952-5260046
>Gm02:5260705-5260723
>Gm02:5261961-5262010
>Gm02:5262089-5262229
>Gm02:5263665-5263682
>Gm02:5263780-5263893
>Gm02:5265348-5265399
>Gm02:5267078-5267193
>Gm02:5267230-5267291
>Gm02:5272246-5272280
>Gm02:5275040-5275106
>Gm02:5275989-5276050
>Gm02:5278720-5278760
>Gm02:5281671-5281712
>Gm02:5288201-5288248
>Gm02:5288655-5288688
>Gm02:5291715-5291836
>Gm02:5292250-5295125
>Gm02:5298744-5298778
>Gm02:5300096-5300228
>Gm02:5300432-5300660
>Gm02:5301367-5301424
>Gm02:5304573-5304610
>Gm02:5307209-5307283
>Gm02:5308016-5308078
>Gm02:5311696-5311788
>Gm02:5312179-5312339
>Gm02:5313258-5313307
>Gm02:5313593-5313650
>Gm02:5314902-5314968
>Gm02:5326612-5326650
>Gm02:5328005-5328118
>Gm02:5328227-5328288
>Gm02:5328312-5328431
>Gm02:5329423-5329499
>Gm02:5329839-5329914
>Gm02:5330250-5330290
>Gm02:5337509-5337614
>Gm02:5338890-5338920
>Gm02:5339204-5339665
>Gm02:5340269-5340314
>Gm02:5341066-5341486
>Gm02:5341832-5342106
>Gm02:5342301-5342339
>Gm02:5342664-5342701
>Gm02:5342836-5343037
>Gm02:5343496-5343661
>Gm02:5345214-5345305
>Gm02:5346317-5346363
>Gm02:5347470-5347812
>Gm02:5347861-5348017
>Gm02:5348135-5349172
>Gm02:5349274-5349457
>Gm02:5349551-5349587
>Gm02:5350125-5350327
>Gm02:5350376-5350401
>Gm02:5352019-5352084
>Gm02:5358206-5358272
>Gm02:5361042-5361468
>Gm02:5361563-5362056
>Gm02:5363376-5363425
>Gm02:5369568-5369656
>Gm02:5369818-5369868
>Gm02:5370897-5370984
>Gm02:5375099-5375127
>Gm02:5377666-5377754
>Gm02:5377784-5377835
>Gm02:5377873-5378011
>Gm02:5384106-5384228
>Gm02:5384381-5384474
>Gm02:5384678-5384752
>Gm02:5385054-5385174
>Gm02:5385373-5385455
>Gm02:5387902-5388026
>Gm02:5391441-5391583
>Gm02:5392025-5392039
>Gm02:5392709-5392858
>Gm02:5395260-5395304
>Gm02:5395785-5396174
>Gm02:5396355-5396384
>Gm02:5396469-5396611
>Gm02:5396715-5396929
>Gm02:5397090-5397213
>Gm02:5397328-5397699
>Gm02:5403166-5403192
>Gm02:5404780-5404845
>Gm02:5405557-5405593
>Gm02:5407196-5407263
>Gm02:5408113-5408425
>Gm02:5411580-5411704
>Gm02:5411987-5412016
>Gm02:5416546-5416585
>Gm02:5421576-5421623
>Gm02:5422052-5422135
>Gm02:5426409-5426471
>Gm02:5431097-5431232
>Gm02:5432934-5434133
>Gm02:5434234-5434348
>Gm02:5434406-5434998
>Gm02:5435393-5435420
>Gm02:5435598-5435671
>Gm02:5436221-5436366
>Gm02:5436473-5436736
>Gm02:5436879-5436926
>Gm02:5437318-5437364
>Gm02:5437436-5437492
>Gm02:5437732-5437804
>Gm02:5438136-5438588
>Gm02:5440207-5440254
>Gm02:5440589-5440661
>Gm02:5440747-5440792
>Gm02:5441098-5441166
>Gm02:5445528-5445630
>Gm02:5448723-5448798
>Gm02:5455816-5456023
>Gm02:5459072-5459143
>Gm02:5466388-5466428
>Gm02:5467699-5467875
>Gm02:5472140-5472154
>Gm02:5475168-5476129
>Gm02:5477939-5478087
>Gm02:5481733-5481884
>Gm02:5482151-5482325
>Gm02:5486063-5486202
>Gm02:5486332-5486382
>Gm02:5487121-5487169
>Gm02:5487917-5487953
>Gm02:5488814-5489007
>Gm02:5489142-5489240
>Gm02:5489388-5489540
>Gm02:5489790-5489989
>Gm02:5490014-5490176
>Gm02:5490241-5491050
>Gm02:5491184-5491288
>Gm02:5493717-5493750
>Gm02:5495304-5495344
>Gm02:5496375-5496436
>Gm02:5497127-5497266
>Gm02:5499171-5499208
>Gm02:5499748-5499891
>Gm02:5502285-5502328
>Gm02:5505991-5506028
>Gm02:5506268-5506310
>Gm02:5506732-5506846
>Gm02:5507822-5507862
>Gm02:5510944-5511025
>Gm02:5523338-5523440
>Gm02:5526230-5526320
>Gm02:5527657-5527779
>Gm02:5529718-5529810
>Gm02:5531131-5531588
>Gm02:5541503-5541539
>Gm02:5543958-5544024
>Gm02:5544369-5544533
>Gm02:5544588-5544620
>Gm02:5545090-5545153
>Gm02:5545924-5545970
>Gm02:5546022-5546092
>Gm02:5553259-5554295
>Gm02:5559314-5559399
>Gm02:5559571-5559597
>Gm02:5559689-5559794
>Gm02:5559986-5560075
>Gm02:5560197-5560296
>Gm02:5561074-5561156
>Gm02:5561782-5561812
>Gm02:5565994-5566294
>Gm02:5571471-5571649
>Gm02:5573687-5573741
>Gm02:5574984-5575091
>Gm02:5576314-5576890
>Gm02:5576962-5577232
>Gm02:5577296-5577358
>Gm02:5578766-5578898
>Gm02:5579321-5579450
>Gm02:5580195-5580338
>Gm02:5581281-5581611
>Gm02:5583601-5583632
>Gm02:5585384-5585421
>Gm02:5585991-5586034
>Gm02:5589386-5589464
>Gm02:5590803-5590919
>Gm02:5592167-5593335
>Gm02:5595819-5595865
>Gm02:5598341-5598386
>Gm02:5598815-5599048
>Gm02:5599085-5599532
>Gm02:5599556-5599598
>Gm02:5601203-5601364
>Gm02:5602600-5602671
>Gm02:5602837-5602866
>Gm02:5603152-5603220
>Gm02:5606165-5606303
>Gm02:5608134-5608206
>Gm02:5613046-5613112
>Gm02:5614054-5614106
>Gm02:5614931-5615012
>Gm02:5617249-5617390
>Gm02:5617458-5617587
>Gm02:5618830-5618877
>Gm02:5619679-5619792
>Gm02:5619905-5619997
>Gm02:5620032-5620062
>Gm02:5620790-5620899
>Gm02:5622122-5622157
>Gm02:5622715-5622770
>Gm02:5623476-5623606
>Gm02:5624179-5624298
>Gm02:5624432-5624518
>Gm02:5625497-5625544
>Gm02:5625698-5625747
>Gm02:5628417-5628558
>Gm02:5628626-5628755
>Gm02:5630009-5630059
>Gm02:5630478-5630533
>Gm02:5631294-5631419
>Gm02:5631491-5631624
>Gm02:5631930-5632100
>Gm02:5632179-5632401
>Gm02:5632442-5633385
>Gm02:5633756-5633890
>Gm02:5634088-5634177
>Gm02:5635334-5635489
>Gm02:5636144-5636249
>Gm02:5636379-5636498
>Gm02:5636586-5636618
>Gm02:5638039-5638092
>Gm02:5638325-5638365
>Gm02:5639361-5639401
>Gm02:5641074-5641157
>Gm02:5642170-5642201
>Gm02:5643280-5643385
>Gm02:5643777-5643884
>Gm02:5645302-5645502
>Gm02:5645612-5645676
>Gm02:5646040-5646091
>Gm02:5646291-5646413
>Gm02:5647059-5647182
>Gm02:5648588-5648647
>Gm02:5650039-5650220
>Gm02:5650390-5650514
>Gm02:5650760-5650878
>Gm02:5651512-5651583
>Gm02:5651615-5651705
>Gm02:5652188-5652359
>Gm02:5653434-5653475
>Gm02:5653764-5653846
>Gm02:5655483-5655539
>Gm02:5655838-5655896
>Gm02:5656261-5656355
>Gm02:5656668-5656734
>Gm02:5657716-5657778
>Gm02:5663333-5663414
>Gm02:5667296-5667391
>Gm02:5668207-5668254
>Gm02:5669258-5669294
>Gm02:5670499-5670545
>Gm02:5674227-5674300
>Gm02:5675691-5675743
>Gm02:5678202-5678220
>Gm02:5682094-5682125
>Gm02:5684020-5684117
>Gm02:5684501-5684566
>Gm02:5690445-5690547
>Gm02:5692877-5692955
>Gm02:5694324-5694374
>Gm02:5697641-5697670
>Gm02:5698113-5698183
>Gm02:5698396-5698490
>Gm02:5700674-5700710
>Gm02:5702457-5702493
>Gm02:5707672-5707759
>Gm02:5710146-5710217
>Gm02:5710303-5710391
>Gm02:5715833-5715877
>Gm02:5725649-5725710
>Gm02:5726244-5726284
>Gm02:5734240-5734276
>Gm02:5737557-5737596
>Gm02:5741597-5741704
>Gm02:5743562-5743626
>Gm02:5756282-5756328
>Gm02:5758112-5758145
>Gm02:5758788-5758960
>Gm02:5759256-5759286
>Gm02:5765270-5765458
>Gm02:5765525-5765691
>Gm02:5766274-5766336
>Gm02:5766815-5766843
>Gm02:5774086-5774133
>Gm02:5774619-5774657
>Gm02:5775310-5775352
>Gm02:5775428-5775663
>Gm02:5775782-5775828
>Gm02:5777318-5777413
>Gm02:5778579-5778655
>Gm02:5783663-5783839
>Gm02:5784817-5784857
>Gm02:5787140-5787218
>Gm02:5789464-5789516
>Gm02:5791392-5791480
>Gm02:5791869-5791924
>Gm02:5791954-5792201
>Gm02:5792232-5792280
>Gm02:5795285-5795368
>Gm02:5796744-5796825
>Gm02:5798987-5799025
>Gm02:5799345-5799951
>Gm02:5801233-5801329
>Gm02:5803161-5803219
>Gm02:5803439-5803476
>Gm02:5803895-5803926
>Gm02:5804922-5805017
>Gm02:5805388-5805419
>Gm02:5813074-5813174
>Gm02:5814298-5815191
>Gm02:5815938-5815995
>Gm02:5817631-5817647
>Gm02:5817747-5817836
>Gm02:5818151-5818165
>Gm02:5818683-5818787
>Gm02:5822188-5822420
>Gm02:5824916-5824992
>Gm02:5826394-5826470
>Gm02:5826690-5826910
>Gm02:5827205-5827285
>Gm02:5827414-5827452
>Gm02:5830294-5832539
>Gm02:5832898-5832933
>Gm02:5833018-5833068
>Gm02:5833539-5833629
>Gm02:5835565-5835599
>Gm02:5838832-5838922
>Gm02:5839126-5839223
>Gm02:5840404-5840483
>Gm02:5842726-5842877
>Gm02:5842918-5843240
>Gm02:5843273-5843793
>Gm02:5843862-5843891
>Gm02:5843966-5843997
>Gm02:5844569-5844596
>Gm02:5850440-5850491
>Gm02:5851153-5851202
>Gm02:5858258-5858305
>Gm02:5859082-5859269
>Gm02:5869055-5869106
>Gm02:5872007-5872171
>Gm02:5874303-5874553
>Gm02:5875392-5875432
>Gm02:5876954-5876986
>Gm02:5884722-5884770
>Gm02:5885466-5885501
>Gm02:5885554-5885679
>Gm02:5887290-5887350
>Gm02:5894251-5894390
>Gm02:5894487-5894540
>Gm02:5894784-5894840
>Gm02:5896186-5896224
>Gm02:5896324-5896338
>Gm02:5905454-5905504
>Gm02:5906105-5906176
>Gm02:5910814-5910860
>Gm02:5911382-5911543
>Gm02:5912636-5912843
>Gm02:5913200-5913249
>Gm02:5915806-5915839
>Gm02:5925612-5925661
>Gm02:5929959-5930133
>Gm02:5931315-5931455
>Gm02:5938637-5938741
>Gm02:5939096-5939164
>Gm02:5939304-5939340
>Gm02:5939497-5939591
>Gm02:5940890-5940938
>Gm02:5945489-5945520
>Gm02:5946003-5946032
>Gm02:5946833-5946933
>Gm02:5947492-5947532
>Gm02:5948955-5949004
>Gm02:5950483-5950531
>Gm02:5952051-5952085
>Gm02:5954586-5954644
>Gm02:5957855-5957885
>Gm02:5958330-5958370
>Gm02:5959350-5959387
>Gm02:5963076-5963167
>Gm02:5963657-5963693
>Gm02:5963851-5963986
>Gm02:5964050-5964115
>Gm02:5965655-5965716
>Gm02:5966318-5966348
>Gm02:5971971-5972030
>Gm02:5972380-5972471
>Gm02:5974447-5974475
>Gm02:5975258-5975576
>Gm02:5975587-5975654
>Gm02:5975825-5976311
>Gm02:5978874-5978929
>Gm02:5979286-5979321
>Gm02:5982798-5982993
>Gm02:5986172-5986205
>Gm02:5987297-5987388
>Gm02:5991661-5991687
>Gm02:5991778-5991885
>Gm02:5993270-5993314
>Gm02:5994963-5994995
>Gm02:6006461-6006569
>Gm02:6006777-6006818
>Gm02:6011424-6011456
>Gm02:6012465-6012544
>Gm02:6012686-6012750
>Gm02:6014741-6014826
>Gm02:6018667-6018726
>Gm02:6020061-6020204
>Gm02:6020642-6020733
>Gm02:6022675-6022702
>Gm02:6022793-6023134
>Gm02:6023209-6023247
>Gm02:6023283-6023727
>Gm02:6023796-6023911
>Gm02:6024057-6024635
>Gm02:6024671-6025110
>Gm02:6025214-6025290
>Gm02:6025339-6026586
>Gm02:6026768-6026822
>Gm02:6026902-6027076
>Gm02:6027522-6027643
>Gm02:6028153-6028222
>Gm02:6028425-6028503
>Gm02:6033122-6033189
>Gm02:6034087-6034136
>Gm02:6034568-6034599
>Gm02:6036055-6036130
>Gm02:6039685-6039702
>Gm02:6040702-6040894
>Gm02:6040976-6041532
>Gm02:6042248-6042289
>Gm02:6047054-6047114
>Gm02:6048193-6048280
>Gm02:6049191-6049292
>Gm02:6050047-6050131
>Gm02:6050191-6050297
>Gm02:6050336-6050475
>Gm02:6055168-6055248
>Gm02:6058421-6058619
>Gm02:6060195-6060266
>Gm02:6060447-6060545
>Gm02:6060603-6060700
>Gm02:6060963-6061004
>Gm02:6064025-6064055
>Gm02:6066173-6066263
>Gm02:6066977-6067068
>Gm02:6068705-6068783
>Gm02:6069904-6069998
>Gm02:6074557-6074593
>Gm02:6075051-6075116
>Gm02:6075969-6076040
>Gm02:6079177-6079237
>Gm02:6080365-6080407
>Gm02:6081204-6081300
>Gm02:6085979-6086585
>Gm02:6087023-6087120
>Gm02:6087157-6087290
>Gm02:6088615-6088700
>Gm02:6091571-6091695
>Gm02:6097794-6097828
>Gm02:6099585-6099657
>Gm02:6099945-6100081
>Gm02:6100214-6100294
>Gm02:6103011-6103040
>Gm02:6109035-6109200
>Gm02:6109310-6109401
>Gm02:6109494-6109847
>Gm02:6116875-6116949
>Gm02:6117101-6117169
>Gm02:6117581-6117642
>Gm02:6117837-6117906
>Gm02:6124688-6124744
>Gm02:6124798-6124859
>Gm02:6125022-6125143
>Gm02:6125276-6125334
>Gm02:6125409-6125442
>Gm02:6126352-6126661
>Gm02:6127198-6127228
>Gm02:6127328-6127380
>Gm02:6128057-6128335
>Gm02:6129197-6129243
>Gm02:6129276-6129422
>Gm02:6137295-6137334
>Gm02:6139310-6139376
>Gm02:6140835-6140887
>Gm02:6145840-6146182
>Gm02:6148468-6148543
>Gm02:6155711-6155746
>Gm02:6155957-6156066
>Gm02:6156999-6157142
>Gm02:6157188-6157321
>Gm02:6157419-6157562
>Gm02:6157608-6157736
>Gm02:6158179-6158233
>Gm02:6158858-6158927
>Gm02:6162689-6162762
>Gm02:6163759-6164208
>Gm02:6168633-6168707
>Gm02:6170147-6170181
>Gm02:6174174-6174301
>Gm02:6180368-6180478
>Gm02:6184998-6185061
>Gm02:6185786-6185834
>Gm02:6185966-6186009
>Gm02:6194336-6194383
>Gm02:6195841-6195942
>Gm02:6196319-6196360
>Gm02:6197477-6197585
>Gm02:6197624-6197726
>Gm02:6198214-6198295
>Gm02:6208394-6208542
>Gm02:6208639-6208882
>Gm02:6208951-6209059
>Gm02:6210087-6210154
>Gm02:6212683-6212712
>Gm02:6213170-6213198
>Gm02:6213893-6215647
>Gm02:6217116-6217161
>Gm02:6223156-6223203
>Gm02:6227242-6227741
>Gm02:6227851-6227887
>Gm02:6230195-6230273
>Gm02:6231170-6231219
>Gm02:6233343-6233392
>Gm02:6248438-6248519
>Gm02:6249061-6249103
>Gm02:6253946-6254002
>Gm02:6255163-6255201
>Gm02:6256907-6256946
>Gm02:6258029-6258066
>Gm02:6258091-6258131
>Gm02:6258190-6258245
>Gm02:6258750-6258942
>Gm02:6263009-6263115
>Gm02:6266049-6266157
>Gm02:6271256-6271380
>Gm02:6278432-6278504
>Gm02:6278778-6278843
>Gm02:6282700-6282834
>Gm02:6282880-6282944
>Gm02:6282966-6283005
>Gm02:6284143-6284287
>Gm02:6284397-6284480
>Gm02:6286212-6286246
>Gm02:6286517-6286586
>Gm02:6286855-6286912
>Gm02:6286978-6287043
>Gm02:6287249-6287282
>Gm02:6288923-6288968
>Gm02:6290360-6290403
>Gm02:6293505-6295940
>Gm02:6296882-6296963
>Gm02:6306707-6306761
>Gm02:6308561-6308838
>Gm02:6314126-6314226
>Gm02:6314514-6314589
>Gm02:6315340-6315911
>Gm02:6316350-6316384
>Gm02:6322836-6322879
>Gm02:6330719-6330768
>Gm02:6330988-6331021
>Gm02:6331506-6331595
>Gm02:6331623-6331762
>Gm02:6342797-6342848
>Gm02:6344391-6344437
>Gm02:6345644-6345713
>Gm02:6348234-6348464
>Gm02:6349627-6349665
>Gm02:6350807-6350889
>Gm02:6350939-6351254
>Gm02:6351365-6351455
>Gm02:6352193-6352265
>Gm02:6352327-6352383
>Gm02:6353072-6353107
>Gm02:6354246-6354289
>Gm02:6355196-6355597
>Gm02:6355702-6355783
>Gm02:6358810-6358854
>Gm02:6359036-6359071
>Gm02:6361037-6361267
>Gm02:6362321-6362358
>Gm02:6362433-6362473
>Gm02:6363325-6363653
>Gm02:6363691-6363954
>Gm02:6364161-6364258
>Gm02:6368168-6368252
>Gm02:6368342-6368399
>Gm02:6368802-6369099
>Gm02:6370322-6370421
>Gm02:6370537-6370723
>Gm02:6375308-6375359
>Gm02:6375670-6375704
>Gm02:6377207-6377286
>Gm02:6378748-6378794
>Gm02:6381619-6381672
>Gm02:6383233-6383314
>Gm02:6383682-6383786
>Gm02:6386722-6386804
>Gm02:6388711-6388744
>Gm02:6389291-6389338
>Gm02:6389437-6389577
>Gm02:6389849-6389883
>Gm02:6394333-6394374
>Gm02:6394927-6394996
>Gm02:6399226-6399267
>Gm02:6401070-6401198
>Gm02:6401334-6401420
>Gm02:6401687-6401767
>Gm02:6403461-6403646
>Gm02:6403752-6403790
>Gm02:6403848-6403894
>Gm02:6405855-6407197
>Gm02:6407367-6407457
>Gm02:6408057-6408232
>Gm02:6409534-6409580
>Gm02:6409878-6409921
>Gm02:6410494-6410533
>Gm02:6411827-6411863
>Gm02:6412846-6413020
>Gm02:6414634-6414669
>Gm02:6414700-6414835
>Gm02:6414899-6415230
>Gm02:6415280-6415419
>Gm02:6415501-6415532
>Gm02:6415588-6415619
>Gm02:6415809-6415845
>Gm02:6416408-6416438
>Gm02:6416820-6416850
>Gm02:6418236-6418502
>Gm02:6418820-6418997
>Gm02:6421825-6421935
>Gm02:6424053-6424124
>Gm02:6424210-6424242
>Gm02:6427457-6427622
>Gm02:6427654-6427938
>Gm02:6429435-6429592
>Gm02:6433975-6434025
>Gm02:6439303-6439356
>Gm02:6439827-6439958
>Gm02:6440407-6440485
>Gm02:6441749-6441815
>Gm02:6451340-6451478
>Gm02:6454144-6454244
>Gm02:6455860-6456057
>Gm02:6456713-6456834
>Gm02:6456873-6456930
>Gm02:6457064-6457218
>Gm02:6461190-6461398
>Gm02:6463616-6463698
>Gm02:6463894-6463931
>Gm02:6466987-6467049
>Gm02:6468612-6468662
>Gm02:6468674-6468762
>Gm02:6469447-6469537
>Gm02:6469989-6470042
>Gm02:6470078-6470151
>Gm02:6470692-6470806
>Gm02:6474497-6474540
>Gm02:6477823-6477904
>Gm02:6478597-6478668
>Gm02:6480729-6480872
>Gm02:6481863-6481891
>Gm02:6493561-6493588
>Gm02:6496213-6496264
>Gm02:6499406-6499450
>Gm02:6509437-6509535
>Gm02:6512738-6512767
>Gm02:6513793-6513869
>Gm02:6514384-6514427
>Gm02:6515192-6515268
>Gm02:6515884-6515972
>Gm02:6516252-6516325
>Gm02:6518295-6518384
>Gm02:6518934-6518975
>Gm02:6520301-6520337
>Gm02:6521828-6521861
>Gm02:6527357-6527404
>Gm02:6527477-6527543
>Gm02:6527614-6527658
>Gm02:6527874-6527931
>Gm02:6530024-6530097
>Gm02:6531183-6533959
>Gm02:6534256-6534978
>Gm02:6535078-6537997
>Gm02:6547345-6547459
>Gm02:6549673-6549739
>Gm02:6549790-6549850
>Gm02:6549897-6549933
>Gm02:6554063-6554225
>Gm02:6554652-6554835
>Gm02:6555302-6555661
>Gm02:6556455-6556518
>Gm02:6559063-6559121
>Gm02:6559340-6559460
>Gm02:6560761-6560789
>Gm02:6567328-6567403
>Gm02:6570198-6570235
>Gm02:6572541-6572706
>Gm02:6577383-6577450
>Gm02:6577801-6577879
>Gm02:6583474-6583691
>Gm02:6583841-6584114
>Gm02:6586952-6587004
>Gm02:6587993-6588067
>Gm02:6594328-6594464
>Gm02:6595580-6595716
>Gm02:6596150-6596299
>Gm02:6602039-6602115
>Gm02:6608636-6608803
>Gm02:6615804-6615842
>Gm02:6625302-6625338
>Gm02:6642155-6642203
>Gm02:6644168-6644271
>Gm02:6645956-6646038
>Gm02:6646265-6646480
>Gm02:6646722-6646789
>Gm02:6647139-6647220
>Gm02:6647521-6647651
>Gm02:6649425-6649813
>Gm02:6653268-6653386
>Gm02:6653407-6653436
>Gm02:6656557-6656604
>Gm02:6661436-6661475
>Gm02:6661896-6662057
>Gm02:6662446-6662508
>Gm02:6664230-6664301
>Gm02:6664516-6664563
>Gm02:6665287-6665347
>Gm02:6672563-6672598
>Gm02:6673929-6673979
>Gm02:6674176-6674336
>Gm02:6674760-6674917
>Gm02:6674990-6675861
>Gm02:6675903-6676417
>Gm02:6676495-6676538
>Gm02:6679206-6679242
>Gm02:6682405-6682778
>Gm02:6685015-6685066
>Gm02:6685166-6685182
>Gm02:6685279-6685382
>Gm02:6685633-6685838
>Gm02:6690454-6690659
>Gm02:6697646-6697751
>Gm02:6703304-6703452
>Gm02:6704257-6704656
>Gm02:6705074-6705111
>Gm02:6713374-6713402
>Gm02:6714625-6714666
>Gm02:6715007-6715108
>Gm02:6716834-6717008
>Gm02:6718419-6718456
>Gm02:6720007-6720052
>Gm02:6721900-6721998
>Gm02:6723509-6723658
>Gm02:6723958-6723988
>Gm02:6726053-6726096
>Gm02:6729094-6729169
>Gm02:6729293-6729339
>Gm02:6729941-6729956
>Gm02:6740274-6740308
>Gm02:6744223-6744294
>Gm02:6747125-6747194
>Gm02:6747493-6747552
>Gm02:6748004-6748050
>Gm02:6751665-6752002
>Gm02:6752062-6752548
>Gm02:6752583-6752619
>Gm02:6755781-6755897
>Gm02:6760032-6760243
>Gm02:6765310-6765369
>Gm02:6766151-6766270
>Gm02:6767345-6767362
>Gm02:6769228-6769261
>Gm02:6772880-6772953
>Gm02:6774244-6774290
>Gm02:6775759-6775805
>Gm02:6778448-6778483
>Gm02:6782570-6782670
>Gm02:6784716-6784747
>Gm02:6786970-6787020
>Gm02:6787888-6787970
>Gm02:6788600-6788677
>Gm02:6789264-6789348
>Gm02:6789503-6789539
>Gm02:6790134-6790211
>Gm02:6796663-6796705
>Gm02:6798114-6798179
>Gm02:6801118-6801184
>Gm02:6802358-6802426
>Gm02:6805720-6806341
>Gm02:6808271-6808310
>Gm02:6809978-6810071
>Gm02:6810787-6810818
>Gm02:6812378-6812551
>Gm02:6817770-6817858
>Gm02:6817904-6817962
>Gm02:6818379-6818713
>Gm02:6819132-6819180
>Gm02:6820390-6820438
>Gm02:6820559-6820625
>Gm02:6820810-6820875
>Gm02:6820930-6820974
>Gm02:6821028-6821306
>Gm02:6821347-6821707
>Gm02:6821763-6821788
>Gm02:6826705-6826751
>Gm02:6828392-6828527
>Gm02:6830347-6830432
>Gm02:6835550-6835604
>Gm02:6835708-6835781
>Gm02:6836841-6836949
>Gm02:6837099-6837150
>Gm02:6839885-6839955
>Gm02:6845829-6845905
>Gm02:6847915-6848009
>Gm02:6848131-6848432
>Gm02:6849629-6849657
>Gm02:6850511-6850589
>Gm02:6850741-6850861
>Gm02:6850984-6851025
>Gm02:6851080-6851166
>Gm02:6853796-6853823
>Gm02:6856597-6856757
>Gm02:6857480-6857511
>Gm02:6859936-6859993
>Gm02:6867800-6867901
>Gm02:6870432-6870461
>Gm02:6872418-6872529
>Gm02:6872617-6872720
>Gm02:6876960-6876987
>Gm02:6877916-6877959
>Gm02:6881571-6881625
>Gm02:6881835-6881963
>Gm02:6886258-6886321
>Gm02:6886369-6886429
>Gm02:6886477-6886540
>Gm02:6890800-6890837
>Gm02:6890861-6890896
>Gm02:6891223-6891446
>Gm02:6894236-6894261
>Gm02:6894624-6894694
>Gm02:6894877-6894956
>Gm02:6895606-6895655
>Gm02:6900933-6900996
>Gm02:6902761-6902813
>Gm02:6902855-6902889
>Gm02:6907601-6907660
>Gm02:6911341-6911389
>Gm02:6912229-6912497
>Gm02:6913043-6913081
>Gm02:6913229-6913256
>Gm02:6914047-6914100
>Gm02:6914127-6914290
>Gm02:6920022-6920148
>Gm02:6920465-6920526
>Gm02:6924306-6924347
>Gm02:6927272-6927482
>Gm02:6928914-6929042
>Gm02:6932929-6932955
>Gm02:6933515-6933547
>Gm02:6934050-6934082
>Gm02:6934626-6934678
>Gm02:6935527-6935597
>Gm02:6936495-6936629
>Gm02:6937629-6937730
>Gm02:6937866-6937930
>Gm02:6942574-6942609
>Gm02:6942710-6942758
>Gm02:6942782-6942874
>Gm02:6953725-6954359
>Gm02:6959650-6959715
>Gm02:6962190-6962243
>Gm02:6968116-6968181
>Gm02:6979941-6980047
>Gm02:6986147-6986211
>Gm02:6991668-6991726
>Gm02:6992555-6992638
>Gm02:6994409-6994517
>Gm02:6997733-6997773
>Gm02:7003859-7003895
>Gm02:7004181-7004292
>Gm02:7004949-7005015
>Gm02:7010282-7010360
>Gm02:7013127-7013159
>Gm02:7014742-7014784
>Gm02:7018093-7018297
>Gm02:7019273-7019307
>Gm02:7025326-7025393
>Gm02:7026565-7026662
>Gm02:7026672-7026883
>Gm02:7027539-7027626
>Gm02:7028222-7028274
>Gm02:7028636-7028713
>Gm02:7032375-7032475
>Gm02:7032925-7033098
>Gm02:7033205-7033286
>Gm02:7034481-7034573
>Gm02:7040298-7040363
>Gm02:7040975-7041397
>Gm02:7042709-7042789
>Gm02:7044082-7044200
>Gm02:7045866-7045921
>Gm02:7047174-7047228
>Gm02:7048527-7048585
>Gm02:7049932-7049998
>Gm02:7050021-7050983
>Gm02:7051033-7051067
>Gm02:7051127-7051384
>Gm02:7051406-7051610
>Gm02:7051705-7052112
>Gm02:7052157-7052191
>Gm02:7052239-7052845
>Gm02:7052905-7053800
>Gm02:7053964-7054134
>Gm02:7061180-7061258
>Gm02:7064554-7064663
>Gm02:7065032-7065118
>Gm02:7065256-7065743
>Gm02:7065851-7065958
>Gm02:7066029-7066386
>Gm02:7067593-7067636
>Gm02:7068608-7068774
>Gm02:7071261-7071311
>Gm02:7074207-7074253
>Gm02:7074335-7074494
>Gm02:7075538-7075606
>Gm02:7075813-7075888
>Gm02:7076023-7076095
>Gm02:7080866-7080917
>Gm02:7082406-7082436
>Gm02:7090331-7090367
>Gm02:7090885-7090930
>Gm02:7092523-7092709
>Gm02:7097183-7097214
>Gm02:7097459-7097532
>Gm02:7099072-7099167
>Gm02:7100254-7100300
>Gm02:7100438-7100486
>Gm02:7105538-7105590
>Gm02:7108341-7108383
>Gm02:7108711-7108898
>Gm02:7109228-7109385
>Gm02:7113170-7113235
>Gm02:7113777-7113810
>Gm02:7116529-7116579
>Gm02:7117219-7117268
>Gm02:7118235-7118335
>Gm02:7118361-7118435
>Gm02:7118499-7118606
>Gm02:7118949-7119315
>Gm02:7119395-7119558
>Gm02:7119608-7119707
>Gm02:7119925-7119976
>Gm02:7120042-7120482
>Gm02:7120670-7120806
>Gm02:7120914-7121346
>Gm02:7121404-7121558
>Gm02:7121627-7121712
>Gm02:7121851-7122227
>Gm02:7122259-7122449
>Gm02:7122510-7122648
>Gm02:7122715-7122773
>Gm02:7123968-7124012
>Gm02:7127394-7127532
>Gm02:7127620-7127644
>Gm02:7127713-7127746
>Gm02:7127905-7128041
>Gm02:7128367-7128405
>Gm02:7131069-7131139
>Gm02:7134789-7134880
>Gm02:7140382-7140448
>Gm02:7140609-7140757
>Gm02:7140796-7140888
>Gm02:7141013-7141265
>Gm02:7141379-7141857
>Gm02:7141944-7142527
>Gm02:7142586-7142755
>Gm02:7143506-7143663
>Gm02:7143912-7143968
>Gm02:7147053-7147085
>Gm02:7148553-7148645
>Gm02:7148679-7148741
>Gm02:7150014-7150057
>Gm02:7151737-7151903
>Gm02:7151990-7152043
>Gm02:7152248-7152298
>Gm02:7160925-7160979
>Gm02:7163576-7163649
>Gm02:7163860-7163918
>Gm02:7165057-7165100
>Gm02:7166537-7166592
>Gm02:7166661-7166719
>Gm02:7166817-7166848
>Gm02:7166922-7166957
>Gm02:7167684-7167737
>Gm02:7167830-7167954
>Gm02:7169158-7169185
>Gm02:7173704-7173839
>Gm02:7173867-7173981
>Gm02:7174067-7174117
>Gm02:7174145-7174402
>Gm02:7174445-7174490
>Gm02:7175003-7175207
>Gm02:7175548-7175759
>Gm02:7175825-7176263
>Gm02:7177593-7177781
>Gm02:7178018-7178278
>Gm02:7180078-7180155
>Gm02:7180352-7180417
>Gm02:7187171-7187414
>Gm02:7188978-7188992
>Gm02:7190332-7190365
>Gm02:7190747-7190762
>Gm02:7192597-7192632
>Gm02:7192988-7193034
>Gm02:7193056-7193096
>Gm02:7193600-7193697
>Gm02:7194191-7194263
>Gm02:7195621-7195679
>Gm02:7196880-7197046
>Gm02:7198192-7198206
>Gm02:7200137-7200249
>Gm02:7201475-7201559
>Gm02:7202151-7202201
>Gm02:7202991-7203020
>Gm02:7203143-7203286
>Gm02:7203321-7203367
>Gm02:7203697-7203823
>Gm02:7204073-7204111
>Gm02:7215374-7215521
>Gm02:7218642-7218676
>Gm02:7220701-7220745
>Gm02:7221588-7221614
>Gm02:7222077-7222575
>Gm02:7222751-7222794
>Gm02:7231679-7231726
>Gm02:7233040-7233089
>Gm02:7234144-7234210
>Gm02:7234359-7234448
>Gm02:7240869-7240926
>Gm02:7247013-7247141
>Gm02:7247959-7248022
>Gm02:7248399-7248512
>Gm02:7249504-7249601
>Gm02:7249994-7250120
>Gm02:7250938-7250973
>Gm02:7253814-7253928
>Gm02:7255114-7255149
>Gm02:7255259-7255306
>Gm02:7255420-7255465
>Gm02:7255610-7255769
>Gm02:7255915-7255940
>Gm02:7256582-7256614
>Gm02:7256871-7256918
>Gm02:7256988-7257035
>Gm02:7257177-7257415
>Gm02:7258943-7259009
>Gm02:7262653-7262980
>Gm02:7269718-7270095
>Gm02:7270179-7270366
>Gm02:7273469-7273640
>Gm02:7273927-7273958
>Gm02:7275610-7275658
>Gm02:7276533-7276866
>Gm02:7276926-7276958
>Gm02:7277080-7277175
>Gm02:7277666-7278279
>Gm02:7278356-7278877
>Gm02:7279651-7279688
>Gm02:7279750-7279880
>Gm02:7287787-7287891
>Gm02:7288596-7288652
>Gm02:7288990-7289087
>Gm02:7289428-7289533
>Gm02:7291826-7291979
>Gm02:7292499-7292538
>Gm02:7293042-7293086
>Gm02:7293585-7293735
>Gm02:7293874-7293914
>Gm02:7294632-7294735
>Gm02:7295703-7295748
>Gm02:7296422-7296567
>Gm02:7296968-7297004
>Gm02:7300036-7300082
>Gm02:7300742-7300771
>Gm02:7301522-7301563
>Gm02:7311232-7311735
>Gm02:7311805-7311877
>Gm02:7311986-7314137
>Gm02:7314912-7315062
>Gm02:7315230-7315273
>Gm02:7317726-7317803
>Gm02:7317923-7317993
>Gm02:7318094-7318174
>Gm02:7318303-7318335
>Gm02:7319246-7319296
>Gm02:7321368-7321581
>Gm02:7322808-7322890
>Gm02:7323034-7323106
>Gm02:7323182-7323270
>Gm02:7325976-7326022
>Gm02:7327136-7327509
>Gm02:7327704-7327883
>Gm02:7328222-7328476
>Gm02:7329106-7329160
>Gm02:7335198-7335240
>Gm02:7337670-7337696
>Gm02:7337942-7338017
>Gm02:7338486-7338940
>Gm02:7343117-7343252
>Gm02:7349793-7349821
>Gm02:7350889-7351250
>Gm02:7351758-7351826
>Gm02:7352308-7352338
>Gm02:7355511-7355588
>Gm02:7356003-7356074
>Gm02:7356109-7356196
>Gm02:7356339-7356610
>Gm02:7356698-7357130
>Gm02:7357243-7357672
>Gm02:7357738-7357836
>Gm02:7358013-7358162
>Gm02:7358915-7359027
>Gm02:7364042-7364070
>Gm02:7364269-7364454
>Gm02:7365118-7365166
>Gm02:7373575-7373634
>Gm02:7374352-7374425
>Gm02:7376747-7376831
>Gm02:7377083-7377110
>Gm02:7377121-7377585
>Gm02:7378108-7378162
>Gm02:7378258-7378409
>Gm02:7378573-7378695
>Gm02:7379016-7379148
>Gm02:7379181-7379436
>Gm02:7381299-7381367
>Gm02:7389792-7389850
>Gm02:7389972-7390102
>Gm02:7399376-7399550
>Gm02:7399606-7399680
>Gm02:7401102-7401147
>Gm02:7405761-7405922
>Gm02:7406225-7406265
>Gm02:7407630-7407670
>Gm02:7407903-7408279
>Gm02:7408655-7408775
>Gm02:7408913-7409054
>Gm02:7409084-7409398
>Gm02:7409438-7409573
>Gm02:7409607-7409698
>Gm02:7409737-7409842
>Gm02:7409888-7409956
>Gm02:7412260-7412337
>Gm02:7414473-7414519
>Gm02:7420154-7420273
>Gm02:7424169-7424401
>Gm02:7424877-7424924
>Gm02:7426623-7426732
>Gm02:7431194-7431354
>Gm02:7432803-7432943
>Gm02:7433096-7433157
>Gm02:7434316-7434400
>Gm02:7435542-7436166
>Gm02:7436504-7436551
>Gm02:7443413-7443448
>Gm02:7444162-7444250
>Gm02:7447809-7447881
>Gm02:7448060-7448114
>Gm02:7457986-7458037
>Gm02:7458056-7458167
>Gm02:7458957-7459204
>Gm02:7464167-7464194
>Gm02:7464822-7464858
>Gm02:7468324-7468438
>Gm02:7476995-7477064
>Gm02:7480746-7480807
>Gm02:7480846-7480903
>Gm02:7481879-7482122
>Gm02:7482847-7482954
>Gm02:7483522-7483588
>Gm02:7483800-7484752
>Gm02:7487866-7487898
>Gm02:7493208-7493303
>Gm02:7495608-7495713
>Gm02:7497878-7498312
>Gm02:7498503-7498630
>Gm02:7501754-7501800
>Gm02:7507035-7507106
>Gm02:7512623-7512956
>Gm02:7513366-7513398
>Gm02:7513476-7513608
>Gm02:7513788-7513847
>Gm02:7514062-7514201
>Gm02:7514543-7515219
>Gm02:7515246-7516132
>Gm02:7516896-7516929
>Gm02:7517467-7517684
>Gm02:7517810-7517847
>Gm02:7518102-7518133
>Gm02:7518641-7518714
>Gm02:7520283-7520762
>Gm02:7521095-7522491
>Gm02:7523292-7524250
>Gm02:7524666-7524733
>Gm02:7524950-7524988
>Gm02:7526067-7527691
>Gm02:7531846-7531988
>Gm02:7534730-7535203
>Gm02:7536701-7536754
>Gm02:7537018-7537093
>Gm02:7537993-7538038
>Gm02:7538235-7538313
>Gm02:7538594-7539979
>Gm02:7540016-7541106
>Gm02:7541239-7541591
>Gm02:7551269-7551298
>Gm02:7551317-7551437
>Gm02:7553022-7554413
>Gm02:7554618-7566081
>Gm02:7569368-7569447
>Gm02:7573263-7573300
>Gm02:7576032-7576068
>Gm02:7576190-7576217
>Gm02:7576433-7576508
>Gm02:7576581-7576615
>Gm02:7576785-7576904
>Gm02:7578576-7578665
>Gm02:7580340-7580389
>Gm02:7582517-7586842
>Gm02:7591789-7591908
>Gm02:7592332-7592641
>Gm02:7592712-7592854
>Gm02:7593040-7593075
>Gm02:7593153-7593611
>Gm02:7594507-7594558
>Gm02:7595185-7595236
>Gm02:7597869-7597959
>Gm02:7597986-7598019
>Gm02:7598184-7598219
>Gm02:7602228-7602287
>Gm02:7602584-7602741
>Gm02:7608156-7608265
>Gm02:7608416-7614966
>Gm02:7614998-7616413
>Gm02:7616518-7617498
>Gm02:7617846-7618173
>Gm02:7618329-7619043
>Gm02:7619414-7621276
>Gm02:7621330-7621521
>Gm02:7621578-7621662
>Gm02:7622250-7622302
>Gm02:7622909-7622981
>Gm02:7625740-7626233
>Gm02:7626311-7626484
>Gm02:7626558-7627108
>Gm02:7627154-7627379
>Gm02:7630500-7633608
>Gm02:7642526-7645368
>Gm02:7645435-7645502
>Gm02:7651076-7651121
>Gm02:7651227-7652020
>Gm02:7652114-7652200
>Gm02:7653169-7653317
>Gm02:7653506-7653572
>Gm02:7653643-7653699
>Gm02:7653954-7654071
>Gm02:7654315-7654383
>Gm02:7654635-7654746
>Gm02:7654867-7654918
>Gm02:7655047-7655108
>Gm02:7655150-7655187
>Gm02:7655228-7655257
>Gm02:7655288-7655325
>Gm02:7655762-7655877
>Gm02:7655901-7655953
>Gm02:7656026-7656260
>Gm02:7656304-7656469
>Gm02:7657287-7660027
>Gm02:7660082-7660120
>Gm02:7660905-7660967
>Gm02:7661159-7661269
>Gm02:7661788-7666526
>Gm02:7666755-7666905
>Gm02:7667067-7667719
>Gm02:7667749-7668035
>Gm02:7669950-7669993
>Gm02:7671659-7671695
>Gm02:7676358-7676412
>Gm02:7677530-7677576
>Gm02:7677616-7677735
>Gm02:7679122-7679498
>Gm02:7679562-7679778
>Gm02:7679830-7679971
>Gm02:7680179-7680820
>Gm02:7680865-7681365
>Gm02:7681451-7681822
>Gm02:7681855-7681985
>Gm02:7682320-7682739
>Gm02:7684535-7684994
>Gm02:7685059-7685291
>Gm02:7687253-7687315
>Gm02:7687394-7687438
>Gm02:7687659-7687765
>Gm02:7688106-7688190
>Gm02:7689115-7689164
>Gm02:7690297-7690354
>Gm02:7690406-7691116
>Gm02:7691143-7691399
>Gm02:7691430-7692172
>Gm02:7692333-7692442
>Gm02:7693116-7693237
>Gm02:7695415-7695444
>Gm02:7698297-7700253
>Gm02:7700317-7700761
>Gm02:7703504-7703558
>Gm02:7703779-7704069
>Gm02:7709290-7709329
>Gm02:7709945-7710040
>Gm02:7713776-7713812
>Gm02:7718819-7718897
>Gm02:7721034-7721066
>Gm02:7721221-7721253
>Gm02:7722068-7722142
>Gm02:7722406-7722466
>Gm02:7723030-7723081
>Gm02:7723543-7723645
>Gm02:7727817-7727952
>Gm02:7728080-7728165
>Gm02:7728233-7728364
>Gm02:7728963-7729022
>Gm02:7730000-7730072
>Gm02:7730163-7730239
>Gm02:7731032-7731134
>Gm02:7731175-7736499
>Gm02:7737446-7737479
>Gm02:7739026-7739172
>Gm02:7739537-7739941
>Gm02:7740255-7740359
>Gm02:7741326-7741433
>Gm02:7741667-7741878
>Gm02:7742114-7742186
>Gm02:7743414-7743476
>Gm02:7757129-7757303
>Gm02:7757368-7757548
>Gm02:7768677-7768699
>Gm02:7768900-7768949
>Gm02:7771441-7771488
>Gm02:7773184-7773221
>Gm02:7773445-7773502
>Gm02:7776574-7776623
>Gm02:7777725-7777765
>Gm02:7778160-7778374
>Gm02:7784952-7785041
>Gm02:7785707-7785789
>Gm02:7785888-7785934
>Gm02:7787710-7788919
>Gm02:7788933-7790401
>Gm02:7790459-7796902
>Gm02:7796978-7797838
>Gm02:7797886-7798019
>Gm02:7798048-7798104
>Gm02:7798767-7798818
>Gm02:7799732-7799939
>Gm02:7800084-7800288
>Gm02:7800383-7801802
>Gm02:7804529-7805067
>Gm02:7805182-7805243
>Gm02:7805319-7805492
>Gm02:7805644-7805694
>Gm02:7807024-7807060
>Gm02:7809471-7809694
>Gm02:7809772-7810048
>Gm02:7810127-7810553
>Gm02:7811203-7811257
>Gm02:7811490-7811519
>Gm02:7813264-7813286
>Gm02:7819970-7820007
>Gm02:7820112-7820196
>Gm02:7820296-7820326
>Gm02:7820409-7820490
>Gm02:7820578-7823864
>Gm02:7823902-7824067
>Gm02:7824702-7824897
>Gm02:7825524-7825664
>Gm02:7825730-7825764
>Gm02:7825925-7825981
>Gm02:7826622-7826657
>Gm02:7827168-7827204
>Gm02:7827247-7827476
>Gm02:7827611-7827734
>Gm02:7827826-7827931
>Gm02:7828361-7828399
>Gm02:7829457-7829611
>Gm02:7834178-7834269
>Gm02:7834626-7834669
>Gm02:7837336-7837367
>Gm02:7840126-7840160
>Gm02:7841222-7841575
>Gm02:7841654-7841694
>Gm02:7841747-7842491
>Gm02:7844633-7844718
>Gm02:7854160-7863068
>Gm02:7863482-7863559
>Gm02:7863711-7863887
>Gm02:7864462-7864674
>Gm02:7864746-7866803
>Gm02:7866868-7867553
>Gm02:7868996-7871504
>Gm02:7873231-7873625
>Gm02:7877095-7886077
>Gm02:7886101-7886147
>Gm02:7887401-7887607
>Gm02:7887938-7888062
>Gm02:7888160-7888350
>Gm02:7889868-7889915
>Gm02:7890439-7890511
>Gm02:7893561-7893649
>Gm02:7894289-7895111
>Gm02:7897589-7898693
>Gm02:7898816-7899265
>Gm02:7899346-7899392
>Gm02:7899461-7900993
>Gm02:7901055-7901127
>Gm02:7901329-7901360
>Gm02:7901531-7901628
>Gm02:7901683-7901988
>Gm02:7902363-7902504
>Gm02:7902613-7902682
>Gm02:7902767-7902958
>Gm02:7903084-7903137
>Gm02:7903476-7903539
>Gm02:7903780-7904009
>Gm02:7904462-7904574
>Gm02:7904813-7904902
>Gm02:7905908-7906095
>Gm02:7906776-7906836
>Gm02:7906884-7906973
>Gm02:7907154-7907269
>Gm02:7907387-7907500
>Gm02:7907545-7907576
>Gm02:7913896-7913952
>Gm02:7918285-7918361
>Gm02:7922038-7922063
>Gm02:7922430-7922520
>Gm02:7925268-7925356
>Gm02:7926490-7926569
>Gm02:7927833-7927883
>Gm02:7928473-7928586
>Gm02:7928785-7928831
>Gm02:7929344-7929411
>Gm02:7929777-7929819
>Gm02:7929984-7930044
>Gm02:7930723-7930833
>Gm02:7931933-7931955
>Gm02:7932078-7932133
>Gm02:7933206-7933597
>Gm02:7933655-7933731
>Gm02:7934228-7934283
>Gm02:7937964-7938013
>Gm02:7941167-7941210
>Gm02:7941407-7941461
>Gm02:7942623-7942664
>Gm02:7943258-7943453
>Gm02:7944220-7944260
>Gm02:7944560-7944721
>Gm02:7945724-7945792
>Gm02:7946887-7946987
>Gm02:7947419-7947455
>Gm02:7947633-7947757
>Gm02:7948752-7948879
>Gm02:7949571-7949747
>Gm02:7949832-7949876
>Gm02:7950000-7950266
>Gm02:7950332-7950456
>Gm02:7950608-7950750
>Gm02:7950776-7951303
>Gm02:7951375-7951554
>Gm02:7951744-7951799
>Gm02:7951844-7952404
>Gm02:7952521-7952881
>Gm02:7952926-7953417
>Gm02:7953542-7954155
>Gm02:7956501-7956740
>Gm02:7964691-7964776
>Gm02:7965056-7965178
>Gm02:7965427-7965478
>Gm02:7974616-7974690
>Gm02:7978658-7978824
>Gm02:7982097-7982170
>Gm02:7983175-7987705
>Gm02:7988224-7989754
>Gm02:7992152-7992180
>Gm02:7995101-7995186
>Gm02:8002127-8002162
>Gm02:8002283-8002675
>Gm02:8004592-8004655
>Gm02:8004832-8004880
>Gm02:8005669-8005736
>Gm02:8005921-8006055
>Gm02:8006234-8006271
>Gm02:8008496-8008533
>Gm02:8013217-8013248
>Gm02:8013435-8013600
>Gm02:8014033-8016291
>Gm02:8017417-8017445
>Gm02:8020744-8020837
>Gm02:8025268-8025324
>Gm02:8026445-8026671
>Gm02:8026716-8026871
>Gm02:8027095-8027173
>Gm02:8027328-8027546
>Gm02:8027599-8027786
>Gm02:8027855-8027923
>Gm02:8029779-8029839
>Gm02:8029949-8029980
>Gm02:8033464-8033514
>Gm02:8039492-8039619
>Gm02:8041823-8044117
>Gm02:8045643-8051986
>Gm02:8054119-8054149
>Gm02:8061224-8061264
>Gm02:8064830-8064981
>Gm02:8065152-8065212
>Gm02:8065813-8066013
>Gm02:8068010-8068121
>Gm02:8068160-8068693
>Gm02:8068777-8068899
>Gm02:8068968-8069136
>Gm02:8069251-8070997
>Gm02:8071051-8071122
>Gm02:8071165-8073405
>Gm02:8073470-8074893
>Gm02:8075070-8076705
>Gm02:8078283-8078321
>Gm02:8078436-8078466
>Gm02:8078721-8078878
>Gm02:8082216-8082245
>Gm02:8082990-8083017
>Gm02:8084768-8084819
>Gm02:8085179-8085268
>Gm02:8085278-8085379
>Gm02:8094366-8094441
>Gm02:8097639-8097683
>Gm02:8097855-8097894
>Gm02:8099660-8099725
>Gm02:8101208-8101270
>Gm02:8101622-8101915
>Gm02:8101992-8102035
>Gm02:8102153-8102200
>Gm02:8102274-8102316
>Gm02:8102372-8102639
>Gm02:8102828-8104438
>Gm02:8104495-8105189
>Gm02:8105213-8105878
>Gm02:8105944-8106443
>Gm02:8106527-8111013
>Gm02:8111181-8111310
>Gm02:8111558-8111934
>Gm02:8112018-8112048
>Gm02:8112754-8112849
>Gm02:8113029-8113206
>Gm02:8114285-8114356
>Gm02:8115191-8115356
>Gm02:8115401-8115646
>Gm02:8115705-8115762
>Gm02:8115798-8116584
>Gm02:8116627-8118077
>Gm02:8118134-8118473
>Gm02:8118520-8118801
>Gm02:8118880-8119291
>Gm02:8119330-8119494
>Gm02:8119551-8120269
>Gm02:8121525-8121557
>Gm02:8127252-8127298
>Gm02:8129092-8129135
>Gm02:8129493-8129519
>Gm02:8130057-8130140
>Gm02:8130252-8130423
>Gm02:8131712-8132026
>Gm02:8132133-8133579
>Gm02:8133663-8134032
>Gm02:8134083-8134220
>Gm02:8134474-8134553
>Gm02:8134749-8139546
>Gm02:8139632-8139666
>Gm02:8144367-8154397
>Gm02:8156538-8157169
>Gm02:8157229-8157611
>Gm02:8157657-8158077
>Gm02:8158131-8158181
>Gm02:8158300-8158334
>Gm02:8158392-8158495
>Gm02:8158595-8158854
>Gm02:8158910-8159010
>Gm02:8159217-8159291
>Gm02:8159395-8159752
>Gm02:8159967-8160051
>Gm02:8161328-8161436
>Gm02:8161626-8161665
>Gm02:8161736-8161910
>Gm02:8164296-8164311
>Gm02:8164625-8164797
>Gm02:8169145-8169260
>Gm02:8170119-8170192
>Gm02:8170329-8170357
>Gm02:8179111-8179244
>Gm02:8181256-8181375
>Gm02:8181444-8181838
>Gm02:8183539-8183608
>Gm02:8184066-8184129
>Gm02:8184358-8184405
>Gm02:8185219-8185444
>Gm02:8188831-8191926
>Gm02:8191970-8192867
>Gm02:8192887-8194782
>Gm02:8194819-8195217
>Gm02:8195256-8195377
>Gm02:8195487-8196313
>Gm02:8196374-8196847
>Gm02:8197231-8197500
>Gm02:8197744-8197802
>Gm02:8198739-8199058
>Gm02:8199358-8199414
>Gm02:8200070-8200108
>Gm02:8200786-8200815
>Gm02:8202999-8203221
>Gm02:8204112-8205741
>Gm02:8206291-8206333
>Gm02:8206521-8206994
>Gm02:8207032-8207340
>Gm02:8208746-8208782
>Gm02:8209381-8209893
>Gm02:8209954-8210299
>Gm02:8210345-8210643
>Gm02:8210699-8210862
>Gm02:8211311-8211348
>Gm02:8211509-8211556
>Gm02:8211806-8211893
>Gm02:8211950-8212306
>Gm02:8212461-8212640
>Gm02:8212826-8213370
>Gm02:8213448-8213487
>Gm02:8213634-8213825
>Gm02:8213975-8214105
>Gm02:8214222-8215064
>Gm02:8215096-8215360
>Gm02:8215548-8215582
>Gm02:8215949-8216074
>Gm02:8217164-8217209
>Gm02:8217323-8217347
>Gm02:8224081-8224237
>Gm02:8224518-8224555
>Gm02:8226444-8226458
>Gm02:8228533-8228618
>Gm02:8240387-8240483
>Gm02:8240908-8241560
>Gm02:8242167-8242631
>Gm02:8242960-8243462
>Gm02:8244256-8244328
>Gm02:8244820-8244923
>Gm02:8245182-8245247
>Gm02:8247511-8247549
>Gm02:8252955-8253090
>Gm02:8253134-8253276
>Gm02:8257068-8257153
>Gm02:8257568-8257599
>Gm02:8257682-8257777
>Gm02:8258852-8259289
>Gm02:8259954-8260054
>Gm02:8262624-8262890
>Gm02:8264079-8264140
>Gm02:8264403-8265665
>Gm02:8265735-8267992
>Gm02:8268100-8268233
>Gm02:8268350-8268483
>Gm02:8268551-8268929
>Gm02:8268978-8269655
>Gm02:8269773-8270455
>Gm02:8270611-8270639
>Gm02:8270764-8270792
>Gm02:8270905-8270955
>Gm02:8271379-8271450
>Gm02:8271561-8271762
>Gm02:8271878-8272345
>Gm02:8272385-8272428
>Gm02:8272470-8273480
>Gm02:8273538-8274311
>Gm02:8274380-8274454
>Gm02:8274487-8274518
>Gm02:8274777-8275236
>Gm02:8275273-8275415
>Gm02:8275483-8275758
>Gm02:8275869-8275926
>Gm02:8275967-8277965
>Gm02:8278099-8278206
>Gm02:8278280-8278524
>Gm02:8278902-8279029
>Gm02:8279103-8279399
>Gm02:8279426-8279455
>Gm02:8279522-8279559
>Gm02:8283179-8283257
>Gm02:8283475-8283535
>Gm02:8283601-8283717
>Gm02:8283905-8283978
>Gm02:8284421-8284482
>Gm02:8284584-8284632
>Gm02:8285064-8287770
>Gm02:8288406-8288456
>Gm02:8288900-8288965
>Gm02:8289954-8289992
>Gm02:8290382-8290554
>Gm02:8291272-8292456
>Gm02:8295240-8295356
>Gm02:8295426-8295702
>Gm02:8295831-8296253
>Gm02:8296445-8296557
>Gm02:8297398-8297433
>Gm02:8298998-8299029
>Gm02:8303184-8305322
>Gm02:8305882-8306146
>Gm02:8306678-8306709
>Gm02:8306797-8306994
>Gm02:8307150-8307223
>Gm02:8307344-8307521
>Gm02:8308962-8309036
>Gm02:8309209-8309267
>Gm02:8309894-8309992
>Gm02:8310103-8310250
>Gm02:8311068-8311111
>Gm02:8311645-8311927
>Gm02:8312086-8312134
>Gm02:8312416-8312997
>Gm02:8313290-8313330
>Gm02:8324623-8324688
>Gm02:8326928-8326960
>Gm02:8327412-8327455
>Gm02:8329018-8329453
>Gm02:8329555-8329606
>Gm02:8329678-8329906
>Gm02:8329935-8330688
>Gm02:8331102-8331353
>Gm02:8331512-8331903
>Gm02:8331954-8332013
>Gm02:8332237-8332362
>Gm02:8332402-8332613
>Gm02:8332648-8332734
>Gm02:8332860-8334243
>Gm02:8334836-8334869
>Gm02:8335026-8335058
>Gm02:8335487-8335517
>Gm02:8335760-8335792
>Gm02:8336346-8336428
>Gm02:8336526-8336580
>Gm02:8336779-8338314
>Gm02:8338477-8341033
>Gm02:8341125-8341634
>Gm02:8341791-8341849
>Gm02:8342265-8342500
>Gm02:8342728-8342907
>Gm02:8342984-8343079
>Gm02:8343154-8343185
>Gm02:8343517-8343554
>Gm02:8343679-8343763
>Gm02:8343864-8345188
>Gm02:8346502-8346568
>Gm02:8346840-8346989
>Gm02:8347742-8347849
>Gm02:8350914-8351022
>Gm02:8354049-8354105
>Gm02:8354151-8354195
>Gm02:8354492-8354771
>Gm02:8357376-8357594
>Gm02:8357653-8357799
>Gm02:8358009-8358102
>Gm02:8358214-8358317
>Gm02:8358700-8358744
>Gm02:8367947-8368129
>Gm02:8371761-8371789
>Gm02:8373391-8373439
>Gm02:8374000-8374056
>Gm02:8375141-8375229
>Gm02:8381202-8381400
>Gm02:8387387-8387591
>Gm02:8390217-8390656
>Gm02:8392886-8393205
>Gm02:8393361-8393477
>Gm02:8394655-8394703
>Gm02:8396776-8396804
>Gm02:8396856-8397039
>Gm02:8397226-8397438
>Gm02:8397990-8398111
>Gm02:8398959-8399006
>Gm02:8399110-8399196
>Gm02:8400823-8401053
>Gm02:8401090-8402672
>Gm02:8402693-8404120
>Gm02:8404157-8406677
>Gm02:8406732-8407643
>Gm02:8407722-8408192
>Gm02:8409463-8409526
>Gm02:8409687-8409726
>Gm02:8422361-8422453
>Gm02:8422727-8422760
>Gm02:8426960-8426987
>Gm02:8430965-8430992
>Gm02:8435711-8435741
>Gm02:8443772-8443821
>Gm02:8444186-8444245
>Gm02:8444292-8444344
>Gm02:8444971-8445054
>Gm02:8445556-8445631
>Gm02:8446741-8446773
>Gm02:8449398-8449423
>Gm02:8449566-8449632
>Gm02:8453532-8453697
>Gm02:8454495-8454672
>Gm02:8461211-8461332
>Gm02:8461929-8462065
>Gm02:8462182-8462225
>Gm02:8462438-8462517
>Gm02:8462659-8463267
>Gm02:8463358-8463675
>Gm02:8463731-8464039
>Gm02:8464101-8466062
>Gm02:8466095-8466348
>Gm02:8466528-8466594
>Gm02:8466644-8467187
>Gm02:8467298-8467370
>Gm02:8467593-8467783
>Gm02:8468058-8468106
>Gm02:8468175-8468203
>Gm02:8469743-8469819
>Gm02:8474441-8474469
>Gm02:8476998-8477076
>Gm02:8477254-8478218
>Gm02:8478313-8479373
>Gm02:8479418-8479457
>Gm02:8479510-8479668
>Gm02:8479914-8479969
>Gm02:8480062-8490098
>Gm02:8490733-8490798
>Gm02:8490920-8491036
>Gm02:8491592-8491620
>Gm02:8491695-8492405
>Gm02:8492463-8493522
>Gm02:8493549-8494124
>Gm02:8494387-8494515
>Gm02:8494728-8495427
>Gm02:8495476-8496436
>Gm02:8496962-8497015
>Gm02:8497069-8497185
>Gm02:8497268-8497560
>Gm02:8497602-8497723
>Gm02:8497801-8497860
>Gm02:8497994-8498070
>Gm02:8498126-8498247
>Gm02:8498333-8498392
>Gm02:8499347-8499406
>Gm02:8507717-8507763
>Gm02:8511755-8512051
>Gm02:8514360-8514398
>Gm02:8515189-8515243
>Gm02:8515274-8515334
>Gm02:8516860-8517229
>Gm02:8517261-8517434
>Gm02:8517724-8517828
>Gm02:8517942-8518057
>Gm02:8518197-8518242
>Gm02:8518285-8519344
>Gm02:8519394-8519783
>Gm02:8520086-8520282
>Gm02:8520362-8520414
>Gm02:8521399-8521452
>Gm02:8522295-8522388
>Gm02:8522515-8522561
>Gm02:8523145-8523182
>Gm02:8523423-8523662
>Gm02:8523786-8523932
>Gm02:8524279-8524312
>Gm02:8524449-8524593
>Gm02:8524625-8524819
>Gm02:8525114-8525166
>Gm02:8528991-8529084
>Gm02:8529374-8529467
>Gm02:8529750-8529789
>Gm02:8530134-8530180
>Gm02:8530518-8530581
>Gm02:8531050-8531126
>Gm02:8533531-8533563
>Gm02:8534657-8534751
>Gm02:8535208-8535257
>Gm02:8535380-8535458
>Gm02:8539332-8539679
>Gm02:8539744-8539928
>Gm02:8540029-8540255
>Gm02:8540294-8540848
>Gm02:8540946-8541481
>Gm02:8541535-8541714
>Gm02:8541808-8541990
>Gm02:8542195-8542561
>Gm02:8542628-8546138
>Gm02:8546410-8546604
>Gm02:8546743-8546794
>Gm02:8552403-8552467
>Gm02:8557287-8557384
>Gm02:8559077-8559129
>Gm02:8559295-8560389
>Gm02:8560446-8560910
>Gm02:8560974-8562124
>Gm02:8562169-8562493
>Gm02:8562549-8562806
>Gm02:8562857-8563498
>Gm02:8563998-8564058
>Gm02:8564783-8564819
>Gm02:8566344-8566383
>Gm02:8571863-8571936
>Gm02:8572815-8572846
>Gm02:8577781-8577888
>Gm02:8579214-8579252
>Gm02:8580409-8580516
>Gm02:8580610-8581629
>Gm02:8581660-8581898
>Gm02:8582481-8582643
>Gm02:8582705-8582752
>Gm02:8584719-8584964
>Gm02:8585036-8585734
>Gm02:8585790-8587014
>Gm02:8591135-8591233
>Gm02:8593265-8593376
>Gm02:8593519-8593588
>Gm02:8597054-8597071
>Gm02:8597285-8597357
>Gm02:8597716-8597768
>Gm02:8598476-8598521
>Gm02:8598860-8598896
>Gm02:8599295-8599437
>Gm02:8600059-8600123
>Gm02:8602626-8602668
>Gm02:8603258-8603311
>Gm02:8603686-8603756
>Gm02:8604206-8604249
>Gm02:8604927-8604960
>Gm02:8605312-8605343
>Gm02:8606215-8606319
>Gm02:8606541-8606624
>Gm02:8607021-8607075
>Gm02:8607115-8607318
>Gm02:8608480-8608504
>Gm02:8609788-8609821
>Gm02:8610731-8610774
>Gm02:8616138-8616214
>Gm02:8619864-8619914
>Gm02:8619987-8620118
>Gm02:8620695-8620742
>Gm02:8625392-8625554
>Gm02:8625592-8625721
>Gm02:8626438-8626843
>Gm02:8626854-8626894
>Gm02:8629612-8629713
>Gm02:8629961-8630014
>Gm02:8630175-8630241
>Gm02:8630690-8630760
>Gm02:8635916-8636007
>Gm02:8636381-8638701
>Gm02:8648837-8648886
>Gm02:8649899-8649973
>Gm02:8650704-8650752
>Gm02:8656122-8656162
>Gm02:8660873-8660927
>Gm02:8661562-8661630
>Gm02:8662062-8662099
>Gm02:8665490-8666681
>Gm02:8667046-8667100
>Gm02:8672480-8672577
>Gm02:8672729-8672805
>Gm02:8674870-8674917
>Gm02:8675352-8675495
>Gm02:8676830-8677059
>Gm02:8677217-8677255
>Gm02:8678148-8678596
>Gm02:8687245-8687328
>Gm02:8687690-8687732
>Gm02:8689616-8692180
>Gm02:8696285-8696326
>Gm02:8697611-8697638
>Gm02:8699040-8699101
>Gm02:8700231-8700259
>Gm02:8701274-8701357
>Gm02:8701726-8701781
>Gm02:8705775-8705931
>Gm02:8706745-8706934
>Gm02:8707254-8707298
>Gm02:8707517-8707594
>Gm02:8711507-8711557
>Gm02:8711680-8711960
>Gm02:8712030-8712273
>Gm02:8713319-8713359
>Gm02:8713417-8713493
>Gm02:8714294-8714551
>Gm02:8714598-8715029
>Gm02:8715094-8715232
>Gm02:8715269-8715359
>Gm02:8716188-8716247
>Gm02:8717225-8717432
>Gm02:8718016-8719729
>Gm02:8719776-8719850
>Gm02:8719931-8720009
>Gm02:8720290-8720354
>Gm02:8721166-8721252
>Gm02:8721316-8721362
>Gm02:8721806-8721949
>Gm02:8722040-8722211
>Gm02:8722257-8722295
>Gm02:8722367-8722516
>Gm02:8723548-8723725
>Gm02:8723847-8723897
>Gm02:8724271-8724436
>Gm02:8724567-8726753
>Gm02:8726811-8727192
>Gm02:8727220-8728303
>Gm02:8728377-8728434
>Gm02:8728496-8728575
>Gm02:8728621-8729104
>Gm02:8729455-8729557
>Gm02:8730120-8730169
>Gm02:8730299-8730399
>Gm02:8730460-8730484
>Gm02:8731219-8731301
>Gm02:8731337-8731485
>Gm02:8731946-8732151
>Gm02:8732302-8732365
>Gm02:8732695-8732785
>Gm02:8733591-8733750
>Gm02:8735817-8735877
>Gm02:8736452-8736494
>Gm02:8736546-8736683
>Gm02:8736721-8736931
>Gm02:8738432-8738478
>Gm02:8740701-8740841
>Gm02:8741186-8741277
>Gm02:8741625-8741710
>Gm02:8741823-8741883
>Gm02:8743806-8743975
>Gm02:8744441-8744482
>Gm02:8747282-8747399
>Gm02:8753627-8753695
>Gm02:8754176-8754298
>Gm02:8754402-8754446
>Gm02:8754686-8754760
>Gm02:8754885-8754967
>Gm02:8755025-8755269
>Gm02:8755663-8755742
>Gm02:8756057-8756131
>Gm02:8756553-8756595
>Gm02:8756900-8756947
>Gm02:8757321-8757379
>Gm02:8757412-8757442
>Gm02:8757473-8757583
>Gm02:8761530-8761670
>Gm02:8762090-8762120
>Gm02:8764376-8765370
>Gm02:8765549-8765628
>Gm02:8766021-8766156
>Gm02:8767656-8767721
>Gm02:8767773-8767918
>Gm02:8768007-8768220
>Gm02:8768365-8768507
>Gm02:8772834-8772866
>Gm02:8772896-8772942
>Gm02:8773022-8773081
>Gm02:8773137-8773559
>Gm02:8773616-8774342
>Gm02:8774630-8774683
>Gm02:8775620-8775654
>Gm02:8775876-8775917
>Gm02:8775992-8776114
>Gm02:8776201-8776668
>Gm02:8776732-8776765
>Gm02:8777254-8777350
>Gm02:8777880-8777915
>Gm02:8778279-8778319
>Gm02:8778444-8778538
>Gm02:8778636-8778686
>Gm02:8779607-8779743
>Gm02:8779817-8779848
>Gm02:8779941-8780472
>Gm02:8780541-8783008
>Gm02:8783107-8783926
>Gm02:8784014-8784780
>Gm02:8784889-8785022
>Gm02:8785060-8785167
>Gm02:8785268-8785397
>Gm02:8785709-8785787
>Gm02:8786117-8786168
>Gm02:8786473-8786512
>Gm02:8787160-8787228
>Gm02:8787375-8787814
>Gm02:8789987-8790060
>Gm02:8790637-8790847
>Gm02:8790901-8791235
>Gm02:8791384-8791440
>Gm02:8791873-8792053
>Gm02:8792691-8792778
>Gm02:8794557-8794601
>Gm02:8795258-8795315
>Gm02:8795822-8805776
>Gm02:8805842-8806631
>Gm02:8806752-8806812
>Gm02:8807644-8807698
>Gm02:8808605-8808637
>Gm02:8810377-8810576
>Gm02:8810977-8811032
>Gm02:8811786-8811849
>Gm02:8811891-8812079
>Gm02:8816335-8816501
>Gm02:8817096-8817228
>Gm02:8817274-8817382
>Gm02:8817418-8817730
>Gm02:8817777-8818388
>Gm02:8818551-8818787
>Gm02:8819300-8819456
>Gm02:8819737-8819921
>Gm02:8820044-8820210
>Gm02:8821308-8821381
>Gm02:8822146-8822735
>Gm02:8822884-8822938
>Gm02:8823014-8828397
>Gm02:8828969-8829099
>Gm02:8830003-8830378
>Gm02:8830458-8830906
>Gm02:8831069-8831146
>Gm02:8831800-8831864
>Gm02:8832041-8832110
>Gm02:8832900-8832946
>Gm02:8833066-8833461
>Gm02:8835806-8835928
>Gm02:8837204-8837279
>Gm02:8837349-8837379
>Gm02:8837666-8837756
>Gm02:8839157-8839258
>Gm02:8840444-8840568
>Gm02:8840623-8840689
>Gm02:8840750-8845598
>Gm02:8845648-8846405
>Gm02:8846553-8846595
>Gm02:8846635-8846702
>Gm02:8846745-8847096
>Gm02:8847191-8847255
>Gm02:8851691-8851730
>Gm02:8855220-8855694
>Gm02:8855806-8855867
>Gm02:8856608-8856714
>Gm02:8857517-8857673
>Gm02:8857745-8857918
>Gm02:8858032-8858348
>Gm02:8858488-8858944
>Gm02:8859887-8859926
>Gm02:8860102-8860460
>Gm02:8860742-8860774
>Gm02:8861258-8862339
>Gm02:8862380-8863587
>Gm02:8864398-8864494
>Gm02:8864516-8864582
>Gm02:8865015-8866731
>Gm02:8866900-8871240
>Gm02:8872192-8872252
>Gm02:8873249-8873323
>Gm02:8873368-8873458
>Gm02:8873684-8873734
>Gm02:8873793-8873865
>Gm02:8873912-8873982
>Gm02:8874063-8874132
>Gm02:8874250-8874471
>Gm02:8874752-8874820
>Gm02:8874945-8875038
>Gm02:8875113-8875590
>Gm02:8875701-8876403
>Gm02:8876454-8876507
>Gm02:8876675-8876701
>Gm02:8877063-8877135
>Gm02:8878310-8878532
>Gm02:8880667-8880775
>Gm02:8880938-8881009
>Gm02:8881081-8881122
>Gm02:8881551-8881603
>Gm02:8881685-8881756
>Gm02:8882777-8882863
>Gm02:8883978-8884767
>Gm02:8886255-8886491
>Gm02:8887417-8887484
>Gm02:8892062-8892115
>Gm02:8894113-8894205
>Gm02:8897582-8897779
>Gm02:8898232-8898301
>Gm02:8898337-8898633
>Gm02:8899168-8899361
>Gm02:8900541-8900680
>Gm02:8901572-8901634
>Gm02:8901668-8901735
>Gm02:8902996-8903088
>Gm02:8903943-8904107
>Gm02:8905211-8906030
>Gm02:8909262-8909501
>Gm02:8912184-8912246
>Gm02:8913066-8913286
>Gm02:8913471-8913509
>Gm02:8913834-8913882
>Gm02:8916109-8916235
>Gm02:8916267-8916342
>Gm02:8916395-8916760
>Gm02:8916889-8916969
>Gm02:8917610-8917680
>Gm02:8920434-8920485
>Gm02:8920572-8920754
>Gm02:8922643-8922705
>Gm02:8924326-8924371
>Gm02:8924760-8924801
>Gm02:8924970-8925024
>Gm02:8925295-8925394
>Gm02:8925779-8927213
>Gm02:8932666-8932707
>Gm02:8936235-8936374
>Gm02:8936424-8936496
>Gm02:8937164-8937279
>Gm02:8937332-8937519
>Gm02:8940798-8940831
>Gm02:8944697-8944791
>Gm02:8950490-8950517
>Gm02:8952954-8953011
>Gm02:8953636-8953679
>Gm02:8953692-8953755
>Gm02:8961073-8961144
>Gm02:8961890-8961975
>Gm02:8961997-8962040
>Gm02:8962287-8962334
>Gm02:8964309-8964604
>Gm02:8964698-8964743
>Gm02:8964822-8964864
>Gm02:8965180-8965232
>Gm02:8965284-8965509
>Gm02:8965650-8965721
>Gm02:8965771-8965815
>Gm02:8965890-8966061
>Gm02:8966130-8966418
>Gm02:8966509-8966746
>Gm02:8966896-8967078
>Gm02:8967231-8967408
>Gm02:8967507-8967605
>Gm02:8967698-8967742
>Gm02:8967982-8968104
>Gm02:8969797-8969842
>Gm02:8970235-8970352
>Gm02:8970816-8970884
>Gm02:8973210-8973672
>Gm02:8973800-8974054
>Gm02:8975101-8975663
>Gm02:8975788-8975879
>Gm02:8975931-8976239
>Gm02:8976338-8977509
>Gm02:8977534-8978454
>Gm02:8978494-8981709
>Gm02:8981763-8982036
>Gm02:8982090-8982345
>Gm02:8983227-8983295
>Gm02:8984035-8984094
>Gm02:8984365-8984410
>Gm02:8985643-8985682
>Gm02:8986106-8986164
>Gm02:8986308-8986493
>Gm02:8986518-8986544
>Gm02:8986657-8986875
>Gm02:8986936-8987187
>Gm02:8988264-8988938
>Gm02:8988972-8990080
>Gm02:8990152-8990190
>Gm02:8990219-8990341
>Gm02:8990364-8990766
>Gm02:8990808-8990920
>Gm02:8991059-8991120
>Gm02:8991167-8991249
>Gm02:8991359-8991886
>Gm02:8991941-8992042
>Gm02:8992315-8992568
>Gm02:8992655-8993296
>Gm02:8993537-8993749
>Gm02:8993793-8994369
>Gm02:8994423-8994686
>Gm02:8994785-8995061
>Gm02:8995353-8995943
>Gm02:8996055-8997603
>Gm02:8997803-8997844
>Gm02:8998293-8998347
>Gm02:8998464-9000064
>Gm02:9000088-9000274
>Gm02:9000340-9002850
>Gm02:9002889-9004241
>Gm02:9004323-9004433
>Gm02:9004475-9005378
>Gm02:9005497-9005707
>Gm02:9005741-9005840
>Gm02:9005929-9006167
>Gm02:9006213-9006424
>Gm02:9006537-9006615
>Gm02:9006699-9007539
>Gm02:9007583-9008554
>Gm02:9008603-9008718
>Gm02:9008778-9009390
>Gm02:9009474-9011540
>Gm02:9013634-9013685
>Gm02:9015194-9015307
>Gm02:9016798-9017049
>Gm02:9017114-9017173
>Gm02:9017219-9017527
>Gm02:9018486-9018638
>Gm02:9019410-9019460
>Gm02:9019638-9019712
>Gm02:9021666-9021716
>Gm02:9024973-9025001
>Gm02:9025792-9025821
>Gm02:9031754-9032248
>Gm02:9032285-9033295
>Gm02:9033473-9034316
>Gm02:9034364-9037107
>Gm02:9037146-9039221
>Gm02:9039261-9039436
>Gm02:9039580-9040960
>Gm02:9040989-9041753
>Gm02:9041799-9042042
>Gm02:9042407-9042442
>Gm02:9042546-9043304
>Gm02:9043351-9043391
>Gm02:9043529-9043771
>Gm02:9043815-9043902
>Gm02:9044026-9044147
>Gm02:9044176-9044221
>Gm02:9044254-9044424
>Gm02:9044464-9044593
>Gm02:9044884-9045061
>Gm02:9045070-9045382
>Gm02:9045676-9045717
>Gm02:9045757-9045808
>Gm02:9045852-9045940
>Gm02:9045991-9046030
>Gm02:9046056-9046115
>Gm02:9046236-9046520
>Gm02:9046612-9047221
>Gm02:9047263-9048038
>Gm02:9049480-9049530
>Gm02:9049870-9050047
>Gm02:9050252-9050301
>Gm02:9050974-9051011
>Gm02:9051463-9051581
>Gm02:9051702-9051757
>Gm02:9052426-9052466
>Gm02:9053736-9053779
>Gm02:9057357-9057402
>Gm02:9057476-9057621
>Gm02:9063915-9063956
>Gm02:9064390-9064448
>Gm02:9064642-9064705
>Gm02:9065037-9065108
>Gm02:9065653-9065740
>Gm02:9065971-9066068
>Gm02:9066717-9066799
>Gm02:9067541-9067596
>Gm02:9069820-9069888
>Gm02:9070026-9070126
>Gm02:9071088-9071170
>Gm02:9071363-9071387
>Gm02:9074566-9075107
>Gm02:9078406-9078525
>Gm02:9079061-9079110
>Gm02:9079286-9079360
>Gm02:9080386-9080506
>Gm02:9086748-9086819
>Gm02:9087102-9087355
>Gm02:9091177-9092131
>Gm02:9092292-9093910
>Gm02:9095218-9095323
>Gm02:9095375-9096024
>Gm02:9096126-9096183
>Gm02:9096312-9096464
>Gm02:9098002-9098135
>Gm02:9099297-9099428
>Gm02:9099575-9099689
>Gm02:9099879-9100010
>Gm02:9100213-9100256
>Gm02:9100349-9100497
>Gm02:9100585-9100656
>Gm02:9100745-9100966
>Gm02:9101728-9101795
>Gm02:9104090-9104139
>Gm02:9104841-9104945
>Gm02:9105115-9105147
>Gm02:9105781-9106007
>Gm02:9106142-9106172
>Gm02:9108901-9108950
>Gm02:9109002-9109666
>Gm02:9109775-9109813
>Gm02:9109886-9110198
>Gm02:9110232-9110604
>Gm02:9110741-9110985
>Gm02:9111037-9111094
>Gm02:9111155-9111316
>Gm02:9111368-9111410
>Gm02:9111745-9111875
>Gm02:9112015-9112042
>Gm02:9112117-9112173
>Gm02:9112292-9112324
>Gm02:9112566-9112610
>Gm02:9112753-9112884
>Gm02:9112997-9113498
>Gm02:9113639-9113681
>Gm02:9113908-9114059
>Gm02:9114383-9114432
>Gm02:9114633-9114661
>Gm02:9114752-9114811
>Gm02:9114841-9115004
>Gm02:9115059-9115161
>Gm02:9115232-9115262
>Gm02:9115300-9115520
>Gm02:9115617-9115657
>Gm02:9115776-9115988
>Gm02:9121382-9122515
>Gm02:9123444-9123497
>Gm02:9124676-9124748
>Gm02:9124940-9125010
>Gm02:9125185-9125249
>Gm02:9125880-9125946
>Gm02:9130253-9130295
>Gm02:9130305-9130424
>Gm02:9135201-9135236
>Gm02:9135628-9135659
>Gm02:9136166-9136537
>Gm02:9137742-9137783
>Gm02:9139952-9140098
>Gm02:9141214-9141275
>Gm02:9143201-9143230
>Gm02:9149740-9149775
>Gm02:9150198-9150258
>Gm02:9150710-9152059
>Gm02:9152289-9152384
>Gm02:9152622-9152659
>Gm02:9152789-9153147
>Gm02:9153376-9154095
>Gm02:9154478-9154557
>Gm02:9155849-9155971
>Gm02:9156087-9156694
>Gm02:9156729-9157182
>Gm02:9157288-9157732
>Gm02:9157884-9158164
>Gm02:9158217-9158280
>Gm02:9158913-9158944
>Gm02:9160240-9160413
>Gm02:9160664-9160807
>Gm02:9160860-9160956
>Gm02:9160984-9161341
>Gm02:9161484-9161591
>Gm02:9161625-9162720
>Gm02:9162782-9162916
>Gm02:9163000-9163355
>Gm02:9163448-9163566
>Gm02:9163681-9163770
>Gm02:9163913-9164068
>Gm02:9164322-9164772
>Gm02:9164902-9165264
>Gm02:9166111-9166198
>Gm02:9168154-9168303
>Gm02:9168433-9168472
>Gm02:9170269-9170308
>Gm02:9174793-9174970
>Gm02:9175089-9175318
>Gm02:9178818-9178909
>Gm02:9179011-9179047
>Gm02:9179432-9179455
>Gm02:9179686-9179724
>Gm02:9180030-9180183
>Gm02:9181537-9181564
>Gm02:9184990-9185291
>Gm02:9185370-9185487
>Gm02:9188930-9189209
>Gm02:9189495-9189585
>Gm02:9189646-9189740
>Gm02:9191305-9191442
>Gm02:9191522-9191582
>Gm02:9191791-9193402
>Gm02:9193447-9194257
>Gm02:9194286-9195031
>Gm02:9195093-9195256
>Gm02:9195369-9195472
>Gm02:9195526-9196319
>Gm02:9196406-9196459
>Gm02:9196919-9197373
>Gm02:9197423-9197460
>Gm02:9197546-9197580
>Gm02:9197649-9197778
>Gm02:9197941-9203388
>Gm02:9203513-9203546
>Gm02:9203644-9203879
>Gm02:9203959-9204078
>Gm02:9204312-9204457
>Gm02:9206978-9207064
>Gm02:9208557-9208600
>Gm02:9211635-9211701
>Gm02:9211860-9211895
>Gm02:9211945-9213250
>Gm02:9213458-9213532
>Gm02:9213912-9213940
>Gm02:9214061-9214094
>Gm02:9214257-9214306
>Gm02:9218521-9218579
>Gm02:9218682-9218721
>Gm02:9224333-9224509
>Gm02:9224545-9224608
>Gm02:9225629-9225670
>Gm02:9225896-9225959
>Gm02:9227795-9227844
>Gm02:9232742-9232813
>Gm02:9233649-9233719
>Gm02:9235544-9235607
>Gm02:9236304-9236478
>Gm02:9236898-9236971
>Gm02:9237291-9237395
>Gm02:9238099-9238154
>Gm02:9239327-9239389
>Gm02:9239469-9239532
>Gm02:9241424-9241499
>Gm02:9242087-9242122
>Gm02:9243109-9243125
>Gm02:9243584-9243831
>Gm02:9244414-9244737
>Gm02:9244775-9245793
>Gm02:9245830-9245942
>Gm02:9245996-9246054
>Gm02:9246108-9246298
>Gm02:9246453-9246522
>Gm02:9246606-9247046
>Gm02:9247089-9247378
>Gm02:9247425-9248105
>Gm02:9248155-9248785
>Gm02:9248809-9248840
>Gm02:9248926-9249132
>Gm02:9249176-9249329
>Gm02:9250474-9250656
>Gm02:9250694-9250757
>Gm02:9250828-9250887
>Gm02:9251745-9251788
>Gm02:9257407-9257448
>Gm02:9257853-9257930
>Gm02:9258052-9258142
>Gm02:9258960-9259120
>Gm02:9259704-9259762
>Gm02:9262320-9262436
>Gm02:9263838-9263990
>Gm02:9264209-9266414
>Gm02:9266463-9266835
>Gm02:9266956-9267176
>Gm02:9269301-9269366
>Gm02:9271391-9271574
>Gm02:9272431-9272506
>Gm02:9273652-9273874
>Gm02:9275776-9275833
>Gm02:9275848-9276014
>Gm02:9279853-9279950
>Gm02:9288098-9288171
>Gm02:9288199-9288351
>Gm02:9289483-9289531
>Gm02:9290194-9290385
>Gm02:9290475-9290599
>Gm02:9290658-9290919
>Gm02:9293856-9293870
>Gm02:9294033-9294145
>Gm02:9295557-9295612
>Gm02:9296070-9296102
>Gm02:9296222-9296264
>Gm02:9296956-9297113
>Gm02:9297141-9297209
>Gm02:9297325-9297389
>Gm02:9297755-9297780
>Gm02:9298156-9298304
>Gm02:9299071-9299147
>Gm02:9299247-9299301
>Gm02:9301690-9301843
>Gm02:9302045-9302079
>Gm02:9302529-9302616
>Gm02:9304407-9304446
>Gm02:9308507-9308594
>Gm02:9308702-9309435
>Gm02:9309540-9309694
>Gm02:9311099-9311145
>Gm02:9311499-9311539
>Gm02:9311656-9311724
>Gm02:9311742-9311781
>Gm02:9311857-9312068
>Gm02:9312206-9312260
>Gm02:9312511-9312599
>Gm02:9312625-9312744
>Gm02:9312808-9312889
>Gm02:9312955-9313051
>Gm02:9313227-9314132
>Gm02:9314193-9314603
>Gm02:9314694-9314930
>Gm02:9315674-9315772
>Gm02:9315861-9315914
>Gm02:9316410-9316479
>Gm02:9316813-9316851
>Gm02:9317055-9317084
>Gm02:9317607-9318102
>Gm02:9318117-9318304
>Gm02:9318335-9318763
>Gm02:9318946-9319019
>Gm02:9319874-9319943
>Gm02:9324792-9324841
>Gm02:9329455-9329496
>Gm02:9330237-9330503
>Gm02:9333984-9334243
>Gm02:9334528-9334574
>Gm02:9336123-9336161
>Gm02:9347996-9348179
>Gm02:9350663-9350736
>Gm02:9351503-9351720
>Gm02:9352155-9352206
>Gm02:9352710-9352771
>Gm02:9354840-9354928
>Gm02:9362423-9362466
>Gm02:9362580-9362643
>Gm02:9364593-9364789
>Gm02:9370009-9370071
>Gm02:9370261-9370335
>Gm02:9371398-9371436
>Gm02:9371801-9371830
>Gm02:9372000-9372095
>Gm02:9373027-9373162
>Gm02:9373207-9373361
>Gm02:9373430-9373739
>Gm02:9373798-9373961
>Gm02:9374508-9374798
>Gm02:9375764-9375797
>Gm02:9377097-9377211
>Gm02:9380099-9380177
>Gm02:9380446-9380627
>Gm02:9381756-9381851
>Gm02:9382582-9382621
>Gm02:9382807-9382922
>Gm02:9388720-9388819
>Gm02:9390021-9390111
>Gm02:9390716-9391038
>Gm02:9391070-9391153
>Gm02:9391304-9392931
>Gm02:9393641-9393693
>Gm02:9393725-9393828
>Gm02:9394201-9394258
>Gm02:9394990-9395116
>Gm02:9396969-9397034
>Gm02:9398675-9398741
>Gm02:9399402-9399443
>Gm02:9400658-9400715
>Gm02:9400940-9400997
>Gm02:9401145-9401303
>Gm02:9401342-9401395
>Gm02:9409893-9409919
>Gm02:9410425-9410462
>Gm02:9410614-9410741
>Gm02:9410939-9411149
>Gm02:9411239-9411278
>Gm02:9413669-9413713
>Gm02:9414696-9414852
>Gm02:9415978-9416298
>Gm02:9416323-9416444
>Gm02:9416491-9416561
>Gm02:9417592-9417666
>Gm02:9417785-9417836
>Gm02:9418491-9418522
>Gm02:9418910-9418979
>Gm02:9419515-9419665
>Gm02:9419854-9419996
>Gm02:9420130-9420251
>Gm02:9420990-9421100
>Gm02:9426272-9426393
>Gm02:9426487-9427035
>Gm02:9427339-9427610
>Gm02:9429660-9429774
>Gm02:9432751-9432821
>Gm02:9433481-9433534
>Gm02:9435924-9435975
>Gm02:9440335-9440368
>Gm02:9442777-9442835
>Gm02:9443188-9443220
>Gm02:9445231-9445442
>Gm02:9445746-9445963
>Gm02:9446219-9446310
>Gm02:9446725-9446842
>Gm02:9447762-9447805
>Gm02:9453578-9453616
>Gm02:9455027-9455101
>Gm02:9455156-9455313
>Gm02:9455786-9455844
>Gm02:9459211-9459326
>Gm02:9459452-9459516
>Gm02:9459556-9459622
>Gm02:9459803-9460470
>Gm02:9460509-9460614
>Gm02:9460721-9460811
>Gm02:9460843-9460921
>Gm02:9460993-9461061
>Gm02:9461109-9461214
>Gm02:9461319-9461698
>Gm02:9461865-9462187
>Gm02:9462281-9462564
>Gm02:9462631-9463099
>Gm02:9463286-9463424
>Gm02:9463481-9463509
>Gm02:9463635-9463852
>Gm02:9464025-9464107
>Gm02:9464197-9464293
>Gm02:9464342-9464460
>Gm02:9464790-9464866
>Gm02:9467296-9467789
>Gm02:9469438-9469506
>Gm02:9471199-9471276
>Gm02:9471632-9471739
>Gm02:9471881-9472341
>Gm02:9472430-9472764
>Gm02:9472839-9473210
>Gm02:9473335-9474080
>Gm02:9474151-9474390
>Gm02:9474449-9474799
>Gm02:9474874-9475228
>Gm02:9475875-9475914
>Gm02:9477038-9477082
>Gm02:9477240-9477303
>Gm02:9478217-9478270
>Gm02:9479040-9479172
>Gm02:9479258-9479927
>Gm02:9479966-9480163
>Gm02:9480570-9480626
>Gm02:9480748-9480798
>Gm02:9481475-9481523
>Gm02:9481655-9481772
>Gm02:9482450-9483002
>Gm02:9483330-9483434
>Gm02:9484903-9484996
>Gm02:9486613-9486647
>Gm02:9491326-9491351
>Gm02:9491455-9491493
>Gm02:9493988-9494030
>Gm02:9494583-9494715
>Gm02:9494787-9494826
>Gm02:9495191-9495291
>Gm02:9495406-9495456
>Gm02:9496866-9496899
>Gm02:9499561-9499665
>Gm02:9501476-9501704
>Gm02:9502944-9503037
>Gm02:9503788-9503894
>Gm02:9504222-9504272
>Gm02:9505062-9505138
>Gm02:9511000-9511127
>Gm02:9512319-9512377
>Gm02:9515578-9515628
>Gm02:9516416-9516511
>Gm02:9516975-9517027
>Gm02:9517779-9519547
>Gm02:9520054-9520169
>Gm02:9520243-9520272
>Gm02:9520728-9520831
>Gm02:9522002-9522194
>Gm02:9522355-9522409
>Gm02:9525038-9529016
>Gm02:9529740-9529832
>Gm02:9529983-9530043
>Gm02:9530180-9530275
>Gm02:9530410-9531579
>Gm02:9531816-9531862
>Gm02:9532051-9532247
>Gm02:9532383-9532830
>Gm02:9532870-9532978
>Gm02:9533479-9533822
>Gm02:9534182-9534281
>Gm02:9534404-9534502
>Gm02:9534664-9534731
>Gm02:9536713-9537007
>Gm02:9543654-9543781
>Gm02:9544442-9544526
>Gm02:9547435-9547583
>Gm02:9547698-9548000
>Gm02:9548762-9548802
>Gm02:9555246-9555418
>Gm02:9557861-9557918
>Gm02:9558215-9558312
>Gm02:9559104-9559163
>Gm02:9562778-9562924
>Gm02:9565248-9565357
>Gm02:9565763-9565802
>Gm02:9565967-9566155
>Gm02:9567568-9567620
>Gm02:9567712-9567782
>Gm02:9568022-9568079
>Gm02:9569848-9569912
>Gm02:9570523-9570641
>Gm02:9570686-9570721
>Gm02:9578892-9578920
>Gm02:9578952-9579165
>Gm02:9579635-9579794
>Gm02:9579833-9580290
>Gm02:9580346-9580440
>Gm02:9583381-9583476
>Gm02:9583541-9583608
>Gm02:9585721-9586081
>Gm02:9586319-9586422
>Gm02:9587867-9587940
>Gm02:9588076-9588201
>Gm02:9593002-9593070
>Gm02:9593549-9593702
>Gm02:9593721-9593760
>Gm02:9598345-9598399
>Gm02:9600016-9600048
>Gm02:9600598-9600623
>Gm02:9602936-9602978
>Gm02:9605235-9605296
>Gm02:9605836-9605862
>Gm02:9606186-9606337
>Gm02:9606505-9606694
>Gm02:9607039-9607293
>Gm02:9607355-9607411
>Gm02:9616194-9616219
>Gm02:9619686-9619730
>Gm02:9621067-9621213
>Gm02:9621468-9621515
>Gm02:9621583-9621672
>Gm02:9621742-9622160
>Gm02:9622215-9622315
>Gm02:9623042-9623090
>Gm02:9628827-9628895
>Gm02:9631457-9631528
>Gm02:9631566-9631688
>Gm02:9634523-9634603
>Gm02:9645396-9645438
>Gm02:9646393-9646534
>Gm02:9647042-9647096
>Gm02:9647165-9647267
>Gm02:9649549-9650546
>Gm02:9651627-9651827
>Gm02:9652413-9652503
>Gm02:9653706-9653829
>Gm02:9655107-9655141
>Gm02:9658483-9658498
>Gm02:9665369-9665452
>Gm02:9669357-9669763
>Gm02:9672646-9672692
>Gm02:9672757-9672838
>Gm02:9674188-9674243
>Gm02:9676739-9676821
>Gm02:9677602-9677732
>Gm02:9677846-9678066
>Gm02:9678375-9678508
>Gm02:9678620-9678829
>Gm02:9679414-9679533
>Gm02:9680108-9680150
>Gm02:9680300-9680362
>Gm02:9680952-9681114
>Gm02:9681458-9681489
>Gm02:9681526-9681618
>Gm02:9683717-9683764
>Gm02:9684280-9684383
>Gm02:9684723-9684790
>Gm02:9684914-9685229
>Gm02:9685250-9685289
>Gm02:9685905-9686000
>Gm02:9688654-9688729
>Gm02:9689983-9690709
>Gm02:9690806-9690961
>Gm02:9691048-9691128
>Gm02:9693209-9693296
>Gm02:9694880-9694971
>Gm02:9695247-9695841
>Gm02:9695930-9696349
>Gm02:9696378-9696494
>Gm02:9696537-9696875
>Gm02:9696956-9697409
>Gm02:9697448-9697481
>Gm02:9697985-9698038
>Gm02:9702151-9702224
>Gm02:9702548-9702655
>Gm02:9705415-9705454
>Gm02:9706833-9706885
>Gm02:9708658-9708745
>Gm02:9713060-9713136
>Gm02:9714692-9714828
>Gm02:9717738-9717803
>Gm02:9718179-9718221
>Gm02:9718301-9718361
>Gm02:9718423-9718497
>Gm02:9718660-9718700
>Gm02:9719121-9719241
>Gm02:9719368-9719419
>Gm02:9719548-9719687
>Gm02:9719862-9719907
>Gm02:9722931-9723008
>Gm02:9723163-9723234
>Gm02:9725795-9725946
>Gm02:9726151-9726188
>Gm02:9727242-9727372
>Gm02:9727422-9727591
>Gm02:9727758-9727807
>Gm02:9728042-9728181
>Gm02:9728298-9728526
>Gm02:9728616-9728752
>Gm02:9728821-9729070
>Gm02:9729165-9729203
>Gm02:9729515-9729576
>Gm02:9729752-9729866
>Gm02:9729930-9730067
>Gm02:9730115-9730393
>Gm02:9730414-9730488
>Gm02:9731085-9731181
>Gm02:9731377-9731512
>Gm02:9731564-9731840
>Gm02:9732452-9732666
>Gm02:9732974-9733041
>Gm02:9733140-9733440
>Gm02:9733509-9733963
>Gm02:9733994-9734041
>Gm02:9734092-9734276
>Gm02:9734302-9734380
>Gm02:9734430-9734497
>Gm02:9734539-9734723
>Gm02:9734845-9735125
>Gm02:9736586-9736698
>Gm02:9739139-9739174
>Gm02:9740088-9740120
>Gm02:9742629-9742703
>Gm02:9752259-9752365
>Gm02:9755754-9755789
>Gm02:9756430-9756481
>Gm02:9760868-9760911
>Gm02:9770237-9770297
>Gm02:9771322-9771399
>Gm02:9771674-9771771
>Gm02:9772589-9772665
>Gm02:9772775-9772832
>Gm02:9773080-9773150
>Gm02:9773373-9773478
>Gm02:9773545-9773618
>Gm02:9775255-9775299
>Gm02:9775641-9775668
>Gm02:9776929-9776972
>Gm02:9777049-9777141
>Gm02:9783978-9784150
>Gm02:9785376-9786183
>Gm02:9786789-9786813
>Gm02:9788487-9788528
>Gm02:9789814-9789828
>Gm02:9795691-9795728
>Gm02:9799148-9799181
>Gm02:9802219-9802262
>Gm02:9803333-9803521
>Gm02:9803872-9803961
>Gm02:9804049-9804934
>Gm02:9805013-9805414
>Gm02:9807058-9807198
>Gm02:9808052-9808107
>Gm02:9808229-9808282
>Gm02:9809688-9809720
>Gm02:9809894-9812520
>Gm02:9813153-9813189
>Gm02:9814353-9814489
>Gm02:9820672-9820704
>Gm02:9822812-9822862
>Gm02:9826360-9826392
>Gm02:9827854-9828203
>Gm02:9828233-9829943
>Gm02:9830003-9830392
>Gm02:9830992-9831395
>Gm02:9831502-9831559
>Gm02:9831622-9834103
>Gm02:9834163-9834939
>Gm02:9835002-9835167
>Gm02:9835204-9835316
>Gm02:9835387-9835465
>Gm02:9835635-9835704
>Gm02:9835819-9835848
>Gm02:9835904-9835997
>Gm02:9836170-9836250
>Gm02:9836398-9836584
>Gm02:9836848-9837137
>Gm02:9837197-9838342
>Gm02:9839182-9839243
>Gm02:9839251-9839420
>Gm02:9840590-9840628
>Gm02:9843591-9843666
>Gm02:9847234-9847282
>Gm02:9848660-9850104
>Gm02:9850275-9850578
>Gm02:9850621-9850798
>Gm02:9850895-9851160
>Gm02:9851380-9851420
>Gm02:9852275-9852386
>Gm02:9852415-9852463
>Gm02:9852791-9852846
>Gm02:9853090-9853229
>Gm02:9855963-9856066
>Gm02:9856907-9857063
>Gm02:9858324-9858352
>Gm02:9860949-9861092
>Gm02:9861510-9861801
>Gm02:9863053-9864106
>Gm02:9865571-9865624
>Gm02:9865720-9865886
>Gm02:9865921-9869488
>Gm02:9869513-9871786
>Gm02:9872019-9872093
>Gm02:9872116-9872461
>Gm02:9872603-9873117
>Gm02:9873205-9873350
>Gm02:9877400-9877428
>Gm02:9877894-9877961
>Gm02:9878071-9878123
>Gm02:9878143-9878238
>Gm02:9878606-9881809
>Gm02:9886023-9891463
>Gm02:9891513-9892096
>Gm02:9896945-9896981
>Gm02:9905707-9905761
>Gm02:9905924-9906092
>Gm02:9906170-9906280
>Gm02:9907625-9907745
>Gm02:9907946-9908054
>Gm02:9910335-9910491
>Gm02:9911472-9911521
>Gm02:9912322-9912449
>Gm02:9913042-9913121
>Gm02:9914676-9914704
>Gm02:9916390-9916577
>Gm02:9916790-9916863
>Gm02:9918189-9918256
>Gm02:9918745-9919689
>Gm02:9919703-9919874
>Gm02:9919907-9920040
>Gm02:9924595-9924631
>Gm02:9925297-9925560
>Gm02:9927685-9927779
>Gm02:9927919-9927968
>Gm02:9928088-9928127
>Gm02:9928346-9928462
>Gm02:9931849-9931890
>Gm02:9948364-9948415
>Gm02:9950222-9950252
>Gm02:9950764-9950802
>Gm02:9952848-9952890
>Gm02:9953734-9953862
>Gm02:9954470-9954536
>Gm02:9954619-9954668
>Gm02:9954765-9954887
>Gm02:9955614-9955661
>Gm02:9956038-9956080
>Gm02:9956558-9956613
>Gm02:9957222-9957258
>Gm02:9957844-9957858
>Gm02:9963962-9964085
>Gm02:9965124-9965143
>Gm02:9966583-9966632
>Gm02:9968293-9968354
>Gm02:9968578-9968628
>Gm02:9968833-9968874
>Gm02:9972506-9972611
>Gm02:9974609-9974647
>Gm02:9974943-9974971
>Gm02:9975745-9975872
>Gm02:9977410-9977445
>Gm02:9981011-9981049
>Gm02:9981518-9981636
>Gm02:9981926-9982065
>Gm02:9982216-9982286
>Gm02:9982491-9982645
>Gm02:9984673-9984807
>Gm02:9985698-9985826
>Gm02:9986247-9986323
>Gm02:9986415-9986489
>Gm02:9988083-9988188
>Gm02:9991170-9991260
>Gm02:9991368-9991544
>Gm02:9993534-9993625
>Gm02:9995754-9995795
>Gm02:10001078-10001125
>Gm02:10001498-10001589
>Gm02:10003821-10003914
>Gm02:10005021-10005062
>Gm02:10011811-10011850
>Gm02:10012379-10012414
>Gm02:10014059-10014111
>Gm02:10019144-10019251
>Gm02:10019794-10019851
>Gm02:10020161-10020227
>Gm02:10024125-10024159
>Gm02:10024782-10024999
>Gm02:10025002-10025059
>Gm02:10025142-10025214
>Gm02:10028066-10028143
>Gm02:10028152-10028314
>Gm02:10028398-10028576
>Gm02:10029965-10030195
>Gm02:10030239-10030448
>Gm02:10030502-10030748
>Gm02:10030819-10030873
>Gm02:10035361-10035419
>Gm02:10041636-10041724
>Gm02:10041839-10041902
>Gm02:10042575-10042615
>Gm02:10042951-10042995
>Gm02:10043696-10043798
>Gm02:10045939-10046048
>Gm02:10054330-10054373
>Gm02:10056632-10056664
>Gm02:10056674-10056736
>Gm02:10058986-10059025
>Gm02:10059470-10059525
>Gm02:10059685-10059736
>Gm02:10060040-10060079
>Gm02:10060953-10061061
>Gm02:10065118-10065153
>Gm02:10065492-10065532
>Gm02:10065594-10065717
>Gm02:10065920-10066052
>Gm02:10068113-10068314
>Gm02:10073673-10073756
>Gm02:10073964-10074063
>Gm02:10074149-10074227
>Gm02:10074522-10074589
>Gm02:10075800-10075829
>Gm02:10078737-10078887
>Gm02:10083413-10083464
>Gm02:10084960-10084999
>Gm02:10088775-10088813
>Gm02:10088834-10088863
>Gm02:10092155-10092321
>Gm02:10092552-10092640
>Gm02:10092966-10093038
>Gm02:10093394-10093426
>Gm02:10102497-10102529
>Gm02:10103437-10103493
>Gm02:10104985-10105104
>Gm02:10105501-10105552
>Gm02:10105802-10105892
>Gm02:10105977-10106022
>Gm02:10106090-10106118
>Gm02:10106449-10106568
>Gm02:10109514-10110609
>Gm02:10111477-10111537
>Gm02:10111569-10112483
>Gm02:10112522-10112675
>Gm02:10113442-10113519
>Gm02:10113872-10113908
>Gm02:10116367-10116407
>Gm02:10116462-10116509
>Gm02:10124059-10124242
>Gm02:10130590-10130651
>Gm02:10131746-10132531
>Gm02:10132568-10132647
>Gm02:10138240-10138284
>Gm02:10138625-10138659
>Gm02:10138692-10138774
>Gm02:10140525-10140652
>Gm02:10140815-10140920
>Gm02:10141006-10141091
>Gm02:10141706-10141747
>Gm02:10144410-10144502
>Gm02:10150782-10150810
>Gm02:10152450-10152491
>Gm02:10154888-10154966
>Gm02:10161447-10161649
>Gm02:10163645-10163734
>Gm02:10163909-10163976
>Gm02:10164947-10164985
>Gm02:10167616-10167723
>Gm02:10171556-10171654
>Gm02:10171672-10171725
>Gm02:10176142-10176189
>Gm02:10179611-10179645
>Gm02:10179686-10179745
>Gm02:10180672-10180759
>Gm02:10181013-10181098
>Gm02:10181593-10187376
>Gm02:10198767-10198944
>Gm02:10200031-10200076
>Gm02:10201332-10201449
>Gm02:10201862-10201915
>Gm02:10202436-10202504
>Gm02:10202901-10202935
>Gm02:10204850-10204879
>Gm02:10205877-10206034
>Gm02:10208212-10208255
>Gm02:10210479-10210569
>Gm02:10210812-10210847
>Gm02:10211917-10212021
>Gm02:10213124-10213150
>Gm02:10213220-10213247
>Gm02:10214053-10214140
>Gm02:10214186-10219772
>Gm02:10223054-10223114
>Gm02:10223308-10223352
>Gm02:10223513-10223556
>Gm02:10227843-10227880
>Gm02:10228791-10228865
>Gm02:10229286-10229321
>Gm02:10230926-10231048
>Gm02:10234577-10234615
>Gm02:10234804-10234893
>Gm02:10235095-10235172
>Gm02:10236472-10236731
>Gm02:10236895-10237023
>Gm02:10238998-10239151
>Gm02:10240523-10240561
>Gm02:10240571-10240654
>Gm02:10241268-10241294
>Gm02:10241654-10241718
>Gm02:10241855-10242239
>Gm02:10242269-10242294
>Gm02:10242524-10243019
>Gm02:10243261-10243484
>Gm02:10243589-10243763
>Gm02:10243789-10244170
>Gm02:10244237-10244333
>Gm02:10244435-10244490
>Gm02:10244972-10245170
>Gm02:10245828-10245858
>Gm02:10246305-10246373
>Gm02:10252636-10252723
>Gm02:10253368-10253433
>Gm02:10257489-10258055
>Gm02:10258738-10258772
>Gm02:10262925-10263347
>Gm02:10263415-10263458
>Gm02:10263550-10263646
>Gm02:10264058-10264101
>Gm02:10266913-10267321
>Gm02:10267403-10267437
>Gm02:10274189-10274508
>Gm02:10274571-10274636
>Gm02:10274701-10274787
>Gm02:10274817-10276276
>Gm02:10276315-10276574
>Gm02:10276610-10277748
>Gm02:10277812-10279117
>Gm02:10279181-10280030
>Gm02:10280099-10280235
>Gm02:10280337-10280477
>Gm02:10280512-10280717
>Gm02:10280889-10281450
>Gm02:10282104-10282159
>Gm02:10282223-10282314
>Gm02:10282382-10282448
>Gm02:10283816-10283931
>Gm02:10288916-10289111
>Gm02:10290209-10290257
>Gm02:10291379-10291474
>Gm02:10291671-10292288
>Gm02:10292576-10292750
>Gm02:10293085-10293148
>Gm02:10296042-10296088
>Gm02:10302929-10302964
>Gm02:10305033-10305062
>Gm02:10305444-10305486
>Gm02:10309655-10309697
>Gm02:10310677-10310705
>Gm02:10312566-10313858
>Gm02:10313895-10322168
>Gm02:10322174-10323359
>Gm02:10328094-10328282
>Gm02:10331766-10331842
>Gm02:10332935-10333510
>Gm02:10335980-10336020
>Gm02:10337070-10337199
>Gm02:10338212-10338274
>Gm02:10340872-10340997
>Gm02:10341664-10341694
>Gm02:10345065-10345087
>Gm02:10345238-10345337
>Gm02:10345434-10345583
>Gm02:10346457-10346534
>Gm02:10347746-10347808
>Gm02:10349811-10349917
>Gm02:10351019-10351250
>Gm02:10351507-10351611
>Gm02:10352699-10352866
>Gm02:10352933-10352995
>Gm02:10358262-10358318
>Gm02:10366257-10366299
>Gm02:10369954-10370041
>Gm02:10370535-10370838
>Gm02:10372150-10372202
>Gm02:10373932-10374100
>Gm02:10374368-10374489
>Gm02:10374593-10374635
>Gm02:10380878-10381018
>Gm02:10381883-10381897
>Gm02:10383610-10383626
>Gm02:10384717-10384785
>Gm02:10385511-10385585
>Gm02:10387612-10387662
>Gm02:10388140-10388192
>Gm02:10388420-10388435
>Gm02:10389562-10389620
>Gm02:10390143-10390196
>Gm02:10390945-10390959
>Gm02:10391833-10391907
>Gm02:10392800-10392885
>Gm02:10398869-10398963
>Gm02:10401231-10401360
>Gm02:10401486-10401583
>Gm02:10408962-10409006
>Gm02:10411914-10411972
>Gm02:10412361-10412379
>Gm02:10415839-10415914
>Gm02:10416104-10416255
>Gm02:10419324-10419433
>Gm02:10420728-10420798
>Gm02:10423711-10423769
>Gm02:10424130-10424163
>Gm02:10424605-10424722
>Gm02:10430798-10432723
>Gm02:10432780-10435463
>Gm02:10439514-10439623
>Gm02:10445786-10445826
>Gm02:10448587-10448661
>Gm02:10448686-10448827
>Gm02:10448973-10449033
>Gm02:10449100-10449160
>Gm02:10449205-10449379
>Gm02:10449535-10449625
>Gm02:10449780-10450952
>Gm02:10451114-10451152
>Gm02:10451258-10452624
>Gm02:10452833-10452987
>Gm02:10453051-10453650
>Gm02:10453951-10453979
>Gm02:10454148-10454245
>Gm02:10456047-10456265
>Gm02:10456344-10456802
>Gm02:10458623-10458693
>Gm02:10458976-10459014
>Gm02:10459092-10459398
>Gm02:10459441-10459636
>Gm02:10459685-10459735
>Gm02:10460031-10460196
>Gm02:10460410-10460646
>Gm02:10460765-10460822
>Gm02:10460890-10461166
>Gm02:10461257-10461462
>Gm02:10461523-10461715
>Gm02:10461827-10461893
>Gm02:10462165-10462358
>Gm02:10462516-10462614
>Gm02:10466396-10466428
>Gm02:10468677-10468766
>Gm02:10471805-10471862
>Gm02:10476831-10476874
>Gm02:10476982-10477051
>Gm02:10477609-10477714
>Gm02:10479345-10479510
>Gm02:10480512-10480558
>Gm02:10481098-10481217
>Gm02:10484888-10484931
>Gm02:10487027-10487090
>Gm02:10487209-10487296
>Gm02:10487445-10487480
>Gm02:10487724-10487782
>Gm02:10489223-10489314
>Gm02:10489934-10489982
>Gm02:10494219-10494311
>Gm02:10494343-10494639
>Gm02:10494733-10495204
>Gm02:10495332-10495545
>Gm02:10496016-10496313
>Gm02:10498013-10498048
>Gm02:10506729-10506830
>Gm02:10506955-10507015
>Gm02:10507110-10507176
>Gm02:10508271-10508407
>Gm02:10508579-10508739
>Gm02:10508821-10508966
>Gm02:10509010-10509184
>Gm02:10510437-10510640
>Gm02:10511434-10511486
>Gm02:10512865-10512913
>Gm02:10513042-10513163
>Gm02:10513861-10513951
>Gm02:10514388-10514447
>Gm02:10514529-10514564
>Gm02:10514909-10514973
>Gm02:10515066-10515167
>Gm02:10515930-10516011
>Gm02:10516127-10516193
>Gm02:10516384-10516539
>Gm02:10516656-10516928
>Gm02:10517434-10517475
>Gm02:10517943-10518098
>Gm02:10518138-10518224
>Gm02:10518405-10518463
>Gm02:10518639-10518723
>Gm02:10518775-10519027
>Gm02:10523407-10523442
>Gm02:10523665-10523705
>Gm02:10527587-10527632
>Gm02:10531074-10531101
>Gm02:10533104-10533167
>Gm02:10534051-10534106
>Gm02:10537103-10537146
>Gm02:10540464-10540547
>Gm02:10541262-10541366
>Gm02:10542227-10542293
>Gm02:10543544-10543617
>Gm02:10544485-10544558
>Gm02:10548372-10548402
>Gm02:10549759-10549820
>Gm02:10549930-10550037
>Gm02:10550595-10550635
>Gm02:10553541-10553801
>Gm02:10553861-10554234
>Gm02:10554293-10555915
>Gm02:10555976-10556150
>Gm02:10556164-10556231
>Gm02:10556284-10556343
>Gm02:10556540-10556809
>Gm02:10556898-10557274
>Gm02:10557314-10557349
>Gm02:10557420-10558271
>Gm02:10558324-10558362
>Gm02:10559324-10559396
>Gm02:10559560-10559617
>Gm02:10560339-10561026
>Gm02:10569060-10569167
>Gm02:10569501-10569579
>Gm02:10572511-10572550
>Gm02:10574068-10574117
>Gm02:10574148-10576532
>Gm02:10577158-10577199
>Gm02:10580067-10580099
>Gm02:10582570-10582602
>Gm02:10583072-10585339
>Gm02:10590703-10590786
>Gm02:10591277-10591328
>Gm02:10594403-10594503
>Gm02:10598751-10598807
>Gm02:10599719-10599777
>Gm02:10601315-10601379
>Gm02:10602628-10603428
>Gm02:10603450-10606828
>Gm02:10606874-10608425
>Gm02:10608551-10608624
>Gm02:10612436-10612567
>Gm02:10614649-10614901
>Gm02:10614942-10615215
>Gm02:10616466-10616738
>Gm02:10616837-10616884
>Gm02:10616968-10617003
>Gm02:10617169-10617264
>Gm02:10617542-10617631
>Gm02:10618386-10618604
>Gm02:10618730-10618853
>Gm02:10618872-10619067
>Gm02:10620461-10623937
>Gm02:10624037-10625099
>Gm02:10626646-10626718
>Gm02:10628601-10628630
>Gm02:10633092-10633128
>Gm02:10634277-10634307
>Gm02:10634637-10634679
>Gm02:10634830-10634860
>Gm02:10638468-10638719
>Gm02:10638753-10639011
>Gm02:10645137-10645175
>Gm02:10646077-10646107
>Gm02:10648562-10648669
>Gm02:10648780-10648961
>Gm02:10649578-10649608
>Gm02:10652410-10652440
>Gm02:10655360-10655400
>Gm02:10657789-10657848
>Gm02:10662710-10669099
>Gm02:10674450-10675032
>Gm02:10675050-10675490
>Gm02:10676104-10676155
>Gm02:10676186-10676219
>Gm02:10676567-10676607
>Gm02:10676649-10676725
>Gm02:10677437-10677498
>Gm02:10678636-10678783
>Gm02:10681326-10681379
>Gm02:10682586-10682653
>Gm02:10682835-10682921
>Gm02:10683874-10683941
>Gm02:10684512-10684909
>Gm02:10685022-10685277
>Gm02:10685300-10685440
>Gm02:10685621-10686449
>Gm02:10686569-10687059
>Gm02:10687093-10687210
>Gm02:10690574-10691270
>Gm02:10691336-10694258
>Gm02:10694301-10694405
>Gm02:10694453-10694984
>Gm02:10696228-10696334
>Gm02:10698793-10698871
>Gm02:10707952-10708037
>Gm02:10708702-10708780
>Gm02:10713066-10713135
>Gm02:10721920-10721976
>Gm02:10732762-10732828
>Gm02:10733699-10733814
>Gm02:10734091-10734159
>Gm02:10734514-10734593
>Gm02:10735619-10735694
>Gm02:10735737-10735784
>Gm02:10736275-10736323
>Gm02:10736417-10736517
>Gm02:10736681-10736968
>Gm02:10737044-10737084
>Gm02:10738429-10738505
>Gm02:10740594-10740723
>Gm02:10743449-10743468
>Gm02:10743568-10743582
>Gm02:10743675-10743709
>Gm02:10745459-10745473
>Gm02:10746492-10746717
>Gm02:10747717-10747735
>Gm02:10749679-10749719
>Gm02:10752436-10752509
>Gm02:10752716-10752806
>Gm02:10753059-10753319
>Gm02:10755486-10755523
>Gm02:10759998-10760062
>Gm02:10761313-10761501
>Gm02:10763177-10763278
>Gm02:10769496-10769543
>Gm02:10774348-10774364
>Gm02:10776930-10777042
>Gm02:10777729-10777795
>Gm02:10778348-10778385
>Gm02:10779202-10779263
>Gm02:10779694-10779848
>Gm02:10779912-10779974
>Gm02:10781860-10781890
>Gm02:10782434-10782513
>Gm02:10784254-10784364
>Gm02:10786295-10786416
>Gm02:10786854-10786913
>Gm02:10787431-10787539
>Gm02:10787758-10787822
>Gm02:10787897-10787925
>Gm02:10788073-10788124
>Gm02:10788157-10788210
>Gm02:10788671-10788739
>Gm02:10791267-10791511
>Gm02:10791774-10791845
>Gm02:10792044-10792208
>Gm02:10793481-10793542
>Gm02:10794365-10794389
>Gm02:10794431-10794508
>Gm02:10797217-10797231
>Gm02:10800593-10800884
>Gm02:10801827-10802132
>Gm02:10803020-10803110
>Gm02:10803862-10803888
>Gm02:10803988-10804002
>Gm02:10815935-10815973
>Gm02:10816018-10816177
>Gm02:10817322-10817466
>Gm02:10817594-10817639
>Gm02:10826240-10826390
>Gm02:10828790-10828877
>Gm02:10830269-10830484
>Gm02:10830968-10831022
>Gm02:10831331-10831368
>Gm02:10833274-10833359
>Gm02:10833566-10833601
>Gm02:10833922-10834029
>Gm02:10834064-10834264
>Gm02:10834292-10834409
>Gm02:10834591-10834659
>Gm02:10835051-10835128
>Gm02:10835176-10835349
>Gm02:10835490-10835580
>Gm02:10835651-10835889
>Gm02:10835924-10836259
>Gm02:10844735-10844793
>Gm02:10847783-10847860
>Gm02:10851296-10851375
>Gm02:10851871-10851938
>Gm02:10852465-10852509
>Gm02:10862400-10862531
>Gm02:10862777-10862897
>Gm02:10862992-10863048
>Gm02:10864752-10864793
>Gm02:10865483-10865531
>Gm02:10866844-10866919
>Gm02:10867510-10867650
>Gm02:10870820-10870928
>Gm02:10871113-10871726
>Gm02:10871803-10871893
>Gm02:10871968-10872018
>Gm02:10872082-10872384
>Gm02:10872886-10872943
>Gm02:10873076-10873163
>Gm02:10873829-10873970
>Gm02:10874352-10874411
>Gm02:10877502-10877569
>Gm02:10877669-10877696
>Gm02:10878222-10878334
>Gm02:10878527-10878603
>Gm02:10878668-10878705
>Gm02:10880037-10880078
>Gm02:10880177-10880262
>Gm02:10883004-10883139
>Gm02:10883296-10883367
>Gm02:10883474-10883672
>Gm02:10885142-10885304
>Gm02:10885351-10887621
>Gm02:10887674-10887888
>Gm02:10888361-10888410
>Gm02:10890645-10890746
>Gm02:10892071-10892124
>Gm02:10892168-10892283
>Gm02:10892570-10892657
>Gm02:10893614-10893662
>Gm02:10895131-10895202
>Gm02:10897318-10897354
>Gm02:10899513-10899545
>Gm02:10899805-10899852
>Gm02:10901184-10901198
>Gm02:10902094-10902108
>Gm02:10903909-10903977
>Gm02:10904850-10904864
>Gm02:10905343-10905417
>Gm02:10906005-10906150
>Gm02:10906832-10906882
>Gm02:10906967-10907420
>Gm02:10907566-10907686
>Gm02:10907834-10907897
>Gm02:10907924-10907960
>Gm02:10910077-10910119
>Gm02:10911644-10911725
>Gm02:10911986-10912071
>Gm02:10913633-10913709
>Gm02:10916872-10917046
>Gm02:10917204-10917238
>Gm02:10917775-10917880
>Gm02:10918466-10918508
>Gm02:10919991-10920020
>Gm02:10920598-10920670
>Gm02:10921990-10922004
>Gm02:10924686-10924736
>Gm02:10925486-10925517
>Gm02:10933093-10933375
>Gm02:10934334-10934385
>Gm02:10937670-10937703
>Gm02:10939552-10939631
>Gm02:10940365-10941570
>Gm02:10941612-10942191
>Gm02:10942627-10943001
>Gm02:10943041-10943761
>Gm02:10949903-10949964
>Gm02:10952583-10952624
>Gm02:10956941-10956998
>Gm02:10958434-10958484
>Gm02:10962539-10962674
>Gm02:10962718-10962858
>Gm02:10968887-10968962
>Gm02:10968983-10969029
>Gm02:10972796-10972899
>Gm02:10974173-10974209
>Gm02:10977552-10977596
>Gm02:10980142-10980233
>Gm02:10980785-10980876
>Gm02:10981704-10981852
>Gm02:10986877-10987038
>Gm02:10988038-10988089
>Gm02:10989918-10989974
>Gm02:10989994-10990099
>Gm02:10990115-10990304
>Gm02:10990749-10990814
>Gm02:10991171-10991246
>Gm02:10991508-10991609
>Gm02:10991709-10991886
>Gm02:10992000-10992057
>Gm02:10992087-10992294
>Gm02:10994028-10994072
>Gm02:10995972-10996005
>Gm02:11000023-11000065
>Gm02:11009138-11009238
>Gm02:11010078-11010120
>Gm02:11011175-11011321
>Gm02:11012405-11012479
>Gm02:11021858-11021889
>Gm02:11022331-11022401
>Gm02:11022508-11022555
>Gm02:11023102-11023127
>Gm02:11024850-11024865
>Gm02:11025064-11025079
>Gm02:11025267-11025363
>Gm02:11026663-11026733
>Gm02:11031889-11031918
>Gm02:11034704-11034734
>Gm02:11037231-11037377
>Gm02:11039314-11039414
>Gm02:11040118-11040171
>Gm02:11040343-11040388
>Gm02:11043135-11043215
>Gm02:11043238-11043341
>Gm02:11044017-11044072
>Gm02:11044916-11045020
>Gm02:11045108-11045142
>Gm02:11045205-11045331
>Gm02:11050738-11050822
>Gm02:11050862-11050917
>Gm02:11051472-11051593
>Gm02:11051723-11051914
>Gm02:11052748-11052824
>Gm02:11053129-11053176
>Gm02:11059413-11059444
>Gm02:11059514-11059577
>Gm02:11059622-11059750
>Gm02:11060095-11060193
>Gm02:11062335-11062366
>Gm02:11064633-11064666
>Gm02:11066347-11066398
>Gm02:11071170-11071321
>Gm02:11073054-11073117
>Gm02:11075529-11075768
>Gm02:11076927-11077016
>Gm02:11077175-11077229
>Gm02:11077405-11077695
>Gm02:11081408-11081452
>Gm02:11082579-11082792
>Gm02:11083852-11083912
>Gm02:11084032-11084115
>Gm02:11084171-11084593
>Gm02:11084675-11084779
>Gm02:11084804-11084911
>Gm02:11086837-11086959
>Gm02:11087209-11087284
>Gm02:11087355-11087495
>Gm02:11089517-11089595
>Gm02:11090649-11090819
>Gm02:11092390-11092576
>Gm02:11092828-11092907
>Gm02:11093226-11093298
>Gm02:11093675-11093761
>Gm02:11095861-11095909
>Gm02:11098030-11099108
>Gm02:11099742-11099778
>Gm02:11103149-11103208
>Gm02:11104983-11105032
>Gm02:11106201-11106241
>Gm02:11106677-11106716
>Gm02:11107891-11107921
>Gm02:11109666-11109725
>Gm02:11109932-11110025
>Gm02:11111158-11111242
>Gm02:11111942-11111984
>Gm02:11114977-11115020
>Gm02:11115245-11115285
>Gm02:11120997-11121053
>Gm02:11122503-11124088
>Gm02:11127130-11127239
>Gm02:11127916-11128159
>Gm02:11131168-11131274
>Gm02:11134034-11134134
>Gm02:11135181-11135195
>Gm02:11139572-11139608
>Gm02:11141924-11142228
>Gm02:11142266-11144289
>Gm02:11144361-11144400
>Gm02:11144434-11145421
>Gm02:11145455-11146648
>Gm02:11147830-11149199
>Gm02:11149469-11149506
>Gm02:11150432-11150564
>Gm02:11150639-11150795
>Gm02:11151405-11151452
>Gm02:11151651-11151701
>Gm02:11151755-11151797
>Gm02:11152300-11152343
>Gm02:11152873-11152948
>Gm02:11158624-11158667
>Gm02:11158695-11158736
>Gm02:11158784-11158827
>Gm02:11161205-11161277
>Gm02:11162145-11162204
>Gm02:11162450-11162502
>Gm02:11163983-11164176
>Gm02:11164720-11164809
>Gm02:11165161-11165206
>Gm02:11165564-11165649
>Gm02:11165966-11166165
>Gm02:11166519-11166570
>Gm02:11175263-11175328
>Gm02:11176618-11176653
>Gm02:11179849-11179905
>Gm02:11186069-11186223
>Gm02:11186595-11186638
>Gm02:11186686-11186728
>Gm02:11186841-11186971
>Gm02:11187118-11187393
>Gm02:11187464-11187509
>Gm02:11187635-11188523
>Gm02:11188555-11188631
>Gm02:11188801-11188837
>Gm02:11193536-11193619
>Gm02:11196330-11196425
>Gm02:11196471-11196561
>Gm02:11196600-11196722
>Gm02:11196762-11196789
>Gm02:11196933-11197051
>Gm02:11197112-11197404
>Gm02:11197482-11197894
>Gm02:11197948-11198072
>Gm02:11198213-11198300
>Gm02:11198433-11198573
>Gm02:11199637-11199693
>Gm02:11204781-11204811
>Gm02:11204953-11205008
>Gm02:11206496-11206535
>Gm02:11209924-11209952
>Gm02:11211436-11211477
>Gm02:11213261-11213288
>Gm02:11214181-11214351
>Gm02:11222738-11222782
>Gm02:11224812-11224884
>Gm02:11225862-11225900
>Gm02:11226453-11226608
>Gm02:11226901-11227014
>Gm02:11227070-11227156
>Gm02:11227223-11227351
>Gm02:11227633-11227711
>Gm02:11227831-11228015
>Gm02:11228440-11228483
>Gm02:11228539-11228623
>Gm02:11229780-11229872
>Gm02:11230177-11230229
>Gm02:11230475-11230509
>Gm02:11230871-11230923
>Gm02:11231539-11231567
>Gm02:11231632-11231835
>Gm02:11231896-11232061
>Gm02:11232121-11232263
>Gm02:11232400-11232495
>Gm02:11232569-11232598
>Gm02:11233068-11233136
>Gm02:11233606-11233727
>Gm02:11236271-11236329
>Gm02:11236723-11236771
>Gm02:11238414-11238478
>Gm02:11242051-11242198
>Gm02:11245037-11245089
>Gm02:11249621-11249808
>Gm02:11249917-11250131
>Gm02:11250205-11250712
>Gm02:11251066-11251094
>Gm02:11251654-11251824
>Gm02:11251858-11251916
>Gm02:11255025-11255094
>Gm02:11256125-11256208
>Gm02:11259418-11259811
>Gm02:11266556-11266902
>Gm02:11268799-11268971
>Gm02:11270761-11270792
>Gm02:11270880-11271017
>Gm02:11271105-11271225
>Gm02:11272393-11272496
>Gm02:11273719-11273975
>Gm02:11274059-11274096
>Gm02:11274261-11274308
>Gm02:11274488-11274753
>Gm02:11274832-11274929
>Gm02:11274975-11275238
>Gm02:11275365-11275389
>Gm02:11275487-11276170
>Gm02:11276260-11277470
>Gm02:11277495-11278201
>Gm02:11278310-11278370
>Gm02:11278448-11278553
>Gm02:11279686-11279809
>Gm02:11281598-11281922
>Gm02:11281972-11282838
>Gm02:11286602-11286649
>Gm02:11287922-11287949
>Gm02:11290891-11290933
>Gm02:11291047-11291104
>Gm02:11295876-11296037
>Gm02:11296282-11296354
>Gm02:11296843-11296930
>Gm02:11301473-11301570
>Gm02:11302098-11302180
>Gm02:11303287-11303331
>Gm02:11303505-11303536
>Gm02:11306031-11306072
>Gm02:11306790-11306881
>Gm02:11311599-11311737
>Gm02:11311876-11311922
>Gm02:11313210-11313297
>Gm02:11313525-11313653
>Gm02:11313708-11313813
>Gm02:11313920-11313972
>Gm02:11318696-11318741
>Gm02:11319554-11319604
>Gm02:11320045-11320138
>Gm02:11320152-11320191
>Gm02:11320285-11320511
>Gm02:11328612-11328756
>Gm02:11329165-11329237
>Gm02:11329432-11329550
>Gm02:11332870-11333084
>Gm02:11333137-11333817
>Gm02:11333925-11334092
>Gm02:11335697-11335797
>Gm02:11336855-11336923
>Gm02:11339051-11339298
>Gm02:11339654-11339683
>Gm02:11339760-11339810
>Gm02:11340302-11340362
>Gm02:11340632-11340701
>Gm02:11341810-11341836
>Gm02:11348049-11348088
>Gm02:11348212-11348290
>Gm02:11349327-11350180
>Gm02:11352469-11352510
>Gm02:11352984-11353550
>Gm02:11358304-11358375
>Gm02:11358466-11358595
>Gm02:11362019-11362173
>Gm02:11362202-11363797
>Gm02:11363830-11364072
>Gm02:11364121-11364226
>Gm02:11364275-11364718
>Gm02:11364748-11365700
>Gm02:11365814-11366109
>Gm02:11366236-11366266
>Gm02:11367343-11367389
>Gm02:11374607-11374722
>Gm02:11374828-11374891
>Gm02:11375511-11375619
>Gm02:11378361-11378414
>Gm02:11387415-11387504
>Gm02:11392477-11392527
>Gm02:11394746-11394979
>Gm02:11396390-11396473
>Gm02:11402761-11402789
>Gm02:11403171-11403304
>Gm02:11403678-11403785
>Gm02:11403846-11403934
>Gm02:11403966-11404308
>Gm02:11404368-11404658
>Gm02:11404710-11404842
>Gm02:11405003-11405139
>Gm02:11406686-11406754
>Gm02:11408143-11408341
>Gm02:11409725-11409786
>Gm02:11417937-11418408
>Gm02:11419426-11419476
>Gm02:11420000-11420047
>Gm02:11421536-11421599
>Gm02:11421936-11422065
>Gm02:11422900-11423000
>Gm02:11424289-11424372
>Gm02:11424859-11425022
>Gm02:11425172-11425550
>Gm02:11425831-11426148
>Gm02:11426214-11427092
>Gm02:11427100-11427114
>Gm02:11427847-11428191
>Gm02:11428393-11428570
>Gm02:11428813-11428873
>Gm02:11429097-11429157
>Gm02:11429465-11429522
>Gm02:11429695-11429774
>Gm02:11430075-11430093
>Gm02:11430512-11430530
>Gm02:11430615-11430651
>Gm02:11430888-11430976
>Gm02:11431152-11431402
>Gm02:11431491-11431564
>Gm02:11433243-11433321
>Gm02:11434768-11434937
>Gm02:11436330-11436383
>Gm02:11438044-11438127
>Gm02:11442544-11442631
>Gm02:11443469-11443542
>Gm02:11446831-11447285
>Gm02:11448402-11448493
>Gm02:11449120-11449150
>Gm02:11449295-11449381
>Gm02:11449829-11450227
>Gm02:11450658-11450726
>Gm02:11451321-11451391
>Gm02:11452882-11452962
>Gm02:11453306-11453632
>Gm02:11453660-11453787
>Gm02:11453843-11454034
>Gm02:11455627-11455659
>Gm02:11456120-11456191
>Gm02:11456733-11456775
>Gm02:11459317-11459352
>Gm02:11459393-11459673
>Gm02:11459714-11459928
>Gm02:11460117-11460158
>Gm02:11461041-11461141
>Gm02:11461283-11461341
>Gm02:11461377-11461579
>Gm02:11461764-11461999
>Gm02:11462279-11462348
>Gm02:11462649-11462712
>Gm02:11464019-11464068
>Gm02:11472197-11472236
>Gm02:11477267-11477380
>Gm02:11477470-11477995
>Gm02:11479266-11479373
>Gm02:11479761-11479910
>Gm02:11482118-11482173
>Gm02:11482760-11482816
>Gm02:11482886-11483090
>Gm02:11485156-11485312
>Gm02:11493337-11494359
>Gm02:11495095-11495147
>Gm02:11495530-11495638
>Gm02:11496246-11496278
>Gm02:11496619-11496668
>Gm02:11497707-11498033
>Gm02:11498947-11499040
>Gm02:11499902-11499993
>Gm02:11500157-11500612
>Gm02:11504196-11504404
>Gm02:11505767-11505878
>Gm02:11506721-11506759
>Gm02:11508063-11508121
>Gm02:11508187-11508331
>Gm02:11508785-11508820
>Gm02:11509545-11509589
>Gm02:11511995-11512048
>Gm02:11512461-11512550
>Gm02:11514632-11514669
>Gm02:11520271-11520429
>Gm02:11520507-11522194
>Gm02:11522245-11522347
>Gm02:11522389-11522623
>Gm02:11522828-11522904
>Gm02:11523989-11524051
>Gm02:11524383-11524474
>Gm02:11524555-11524659
>Gm02:11526472-11526550
>Gm02:11530343-11530586
>Gm02:11531919-11531946
>Gm02:11534123-11534199
>Gm02:11534464-11534537
>Gm02:11535386-11535859
>Gm02:11541299-11541432
>Gm02:11541650-11541695
>Gm02:11541884-11541922
>Gm02:11544557-11544786
>Gm02:11546155-11546183
>Gm02:11546244-11546709
>Gm02:11546757-11546791
>Gm02:11546997-11547878
>Gm02:11548942-11549091
>Gm02:11549449-11549567
>Gm02:11550450-11550850
>Gm02:11551738-11551970
>Gm02:11554488-11554598
>Gm02:11555848-11555915
>Gm02:11556566-11556609
>Gm02:11560428-11560467
>Gm02:11561897-11561931
>Gm02:11566389-11566470
>Gm02:11566514-11566617
>Gm02:11567697-11567731
>Gm02:11568220-11568323
>Gm02:11568852-11569115
>Gm02:11569456-11569505
>Gm02:11586586-11586815
>Gm02:11590575-11590605
>Gm02:11590741-11590778
>Gm02:11597884-11598004
>Gm02:11598289-11598945
>Gm02:11608291-11608322
>Gm02:11608491-11608536
>Gm02:11610393-11610477
>Gm02:11610681-11610816
>Gm02:11613513-11613633
>Gm02:11614024-11614236
>Gm02:11615561-11615679
>Gm02:11617315-11617357
>Gm02:11621538-11621577
>Gm02:11621763-11621810
>Gm02:11622235-11622279
>Gm02:11622539-11622595
>Gm02:11622703-11622767
>Gm02:11624956-11625026
>Gm02:11628007-11628055
>Gm02:11631379-11631434
>Gm02:11631626-11631714
>Gm02:11631908-11632032
>Gm02:11632701-11632735
>Gm02:11634912-11634935
>Gm02:11635351-11635392
>Gm02:11638646-11638715
>Gm02:11638770-11638833
>Gm02:11639209-11639360
>Gm02:11639627-11639704
>Gm02:11640008-11640057
>Gm02:11640897-11641021
>Gm02:11641490-11641536
>Gm02:11645969-11646142
>Gm02:11650477-11650568
>Gm02:11650791-11650869
>Gm02:11650880-11651097
>Gm02:11651241-11651326
>Gm02:11660052-11660153
>Gm02:11664267-11664407
>Gm02:11664505-11664597
>Gm02:11667362-11667404
>Gm02:11668329-11668365
>Gm02:11668534-11668865
>Gm02:11673787-11674353
>Gm02:11678047-11678122
>Gm02:11678711-11678928
>Gm02:11678980-11679143
>Gm02:11679310-11679366
>Gm02:11679516-11679555
>Gm02:11680350-11680546
>Gm02:11680658-11680780
>Gm02:11683644-11683699
>Gm02:11683859-11683919
>Gm02:11686929-11686966
>Gm02:11687013-11687400
>Gm02:11690056-11690100
>Gm02:11699438-11699555
>Gm02:11699979-11700012
>Gm02:11700640-11700692
>Gm02:11701038-11701101
>Gm02:11701689-11701781
>Gm02:11702024-11702054
>Gm02:11703374-11703696
>Gm02:11703760-11704137
>Gm02:11705994-11706008
>Gm02:11708063-11708102
>Gm02:11708153-11708214
>Gm02:11709430-11709479
>Gm02:11710121-11710181
>Gm02:11712834-11712848
>Gm02:11716083-11716143
>Gm02:11718606-11718643
>Gm02:11719162-11719210
>Gm02:11720219-11720271
>Gm02:11721358-11721453
>Gm02:11722405-11722487
>Gm02:11724357-11724425
>Gm02:11726699-11726808
>Gm02:11726864-11726911
>Gm02:11727038-11727410
>Gm02:11727536-11727750
>Gm02:11727900-11728011
>Gm02:11728737-11728790
>Gm02:11732698-11732738
>Gm02:11734233-11734285
>Gm02:11736462-11736505
>Gm02:11737624-11737701
>Gm02:11737772-11737838
>Gm02:11743802-11743858
>Gm02:11747879-11747935
>Gm02:11748987-11749020
>Gm02:11749792-11749828
>Gm02:11751750-11751864
>Gm02:11753791-11753828
>Gm02:11755170-11755522
>Gm02:11755658-11756017
>Gm02:11756242-11756555
>Gm02:11757736-11757833
>Gm02:11760386-11760451
>Gm02:11760653-11760700
>Gm02:11761240-11761441
>Gm02:11761529-11766417
>Gm02:11766462-11766604
>Gm02:11766831-11766890
>Gm02:11773288-11773328
>Gm02:11773655-11773692
>Gm02:11774985-11775060
>Gm02:11779004-11779035
>Gm02:11782936-11783037
>Gm02:11784062-11784163
>Gm02:11784414-11784626
>Gm02:11786790-11786823
>Gm02:11787797-11787869
>Gm02:11788834-11788964
>Gm02:11792897-11794180
>Gm02:11794928-11795255
>Gm02:11795538-11795687
>Gm02:11795815-11795870
>Gm02:11796512-11796653
>Gm02:11797048-11797308
>Gm02:11797382-11797486
>Gm02:11797505-11797660
>Gm02:11797748-11797822
>Gm02:11797913-11797949
>Gm02:11799194-11799254
>Gm02:11800865-11801072
>Gm02:11801111-11801229
>Gm02:11803749-11803825
>Gm02:11804406-11804485
>Gm02:11807688-11807843
>Gm02:11808979-11809027
>Gm02:11809356-11809467
>Gm02:11812620-11812655
>Gm02:11815777-11815817
>Gm02:11823526-11823612
>Gm02:11823777-11823860
>Gm02:11826384-11826456
>Gm02:11826966-11827079
>Gm02:11827140-11827229
>Gm02:11828723-11828777
>Gm02:11828959-11829036
>Gm02:11831303-11831355
>Gm02:11831612-11831662
>Gm02:11832191-11832220
>Gm02:11834052-11834214
>Gm02:11834463-11834512
>Gm02:11834780-11834809
>Gm02:11835477-11835564
>Gm02:11838005-11838131
>Gm02:11838242-11838341
>Gm02:11838447-11838509
>Gm02:11840043-11840111
>Gm02:11840417-11840459
>Gm02:11841712-11841767
>Gm02:11842065-11842142
>Gm02:11843146-11843224
>Gm02:11844662-11844752
>Gm02:11845055-11845090
>Gm02:11845328-11845375
>Gm02:11851373-11851528
>Gm02:11853720-11853821
>Gm02:11854044-11854096
>Gm02:11854792-11854932
>Gm02:11855558-11855692
>Gm02:11857829-11857945
>Gm02:11858760-11858809
>Gm02:11859464-11859518
>Gm02:11862145-11862201
>Gm02:11862226-11863374
>Gm02:11863422-11863526
>Gm02:11864865-11864911
>Gm02:11865210-11865321
>Gm02:11868585-11868725
>Gm02:11868844-11868888
>Gm02:11871834-11871876
>Gm02:11872151-11872238
>Gm02:11873042-11873115
>Gm02:11875480-11875943
>Gm02:11878880-11879019
>Gm02:11880242-11880272
>Gm02:11882240-11882326
>Gm02:11882537-11882716
>Gm02:11886785-11886840
>Gm02:11889915-11890051
>Gm02:11890708-11890746
>Gm02:11896598-11896666
>Gm02:11896793-11897218
>Gm02:11897576-11897620
>Gm02:11897822-11897896
>Gm02:11897957-11898104
>Gm02:11898237-11898318
>Gm02:11899574-11899629
>Gm02:11900202-11900314
>Gm02:11900668-11900702
>Gm02:11910029-11910187
>Gm02:11911603-11911636
>Gm02:11911679-11911804
>Gm02:11915622-11915666
>Gm02:11916485-11916511
>Gm02:11916826-11916942
>Gm02:11917246-11917358
>Gm02:11917403-11917486
>Gm02:11917554-11917624
>Gm02:11917658-11917847
>Gm02:11919685-11919746
>Gm02:11921356-11921480
>Gm02:11922745-11922949
>Gm02:11923501-11923549
>Gm02:11925259-11926093
>Gm02:11929090-11929154
>Gm02:11929323-11929358
>Gm02:11930831-11931016
>Gm02:11931682-11931783
>Gm02:11931986-11932014
>Gm02:11933816-11933926
>Gm02:11934747-11934799
>Gm02:11936192-11936238
>Gm02:11936566-11936597
>Gm02:11938468-11938508
>Gm02:11940328-11940419
>Gm02:11940925-11940980
>Gm02:11941184-11941271
>Gm02:11942079-11942134
>Gm02:11942212-11942307
>Gm02:11942440-11942491
>Gm02:11949071-11949097
>Gm02:11950794-11950820
>Gm02:11956654-11956705
>Gm02:11957156-11957197
>Gm02:11957836-11957864
>Gm02:11964241-11964357
>Gm02:11964618-11964820
>Gm02:11964850-11965119
>Gm02:11965204-11965383
>Gm02:11965450-11965860
>Gm02:11965885-11965959
>Gm02:11965993-11966022
>Gm02:11966048-11966099
>Gm02:11966177-11966371
>Gm02:11966710-11966737
>Gm02:11966770-11966798
>Gm02:11966873-11966933
>Gm02:11968960-11968997
>Gm02:11975908-11975958
>Gm02:11976375-11976428
>Gm02:11976630-11976776
>Gm02:11977679-11977806
>Gm02:11977895-11978025
>Gm02:11979818-11979900
>Gm02:11980240-11980354
>Gm02:11980703-11981788
>Gm02:11981854-11982084
>Gm02:11982279-11982334
>Gm02:11982866-11982926
>Gm02:11983026-11983156
>Gm02:11983942-11983994
>Gm02:11984236-11984288
>Gm02:11985000-11985636
>Gm02:11985719-11986180
>Gm02:11986803-11986839
>Gm02:11987177-11987259
>Gm02:11988549-11988602
>Gm02:11988985-11990240
>Gm02:11990293-11990778
>Gm02:11990830-11990856
>Gm02:11990900-11990948
>Gm02:11992657-11992728
>Gm02:11993516-11993751
>Gm02:11993793-11993849
>Gm02:11995185-11995370
>Gm02:11996591-11996623
>Gm02:11998661-11998739
>Gm02:11999014-11999073
>Gm02:12002643-12002711
>Gm02:12002856-12002873
>Gm02:12003873-12003911
>Gm02:12007068-12007163
>Gm02:12008931-12009025
>Gm02:12009186-12009285
>Gm02:12011208-12011316
>Gm02:12011463-12011577
>Gm02:12011789-12011918
>Gm02:12012338-12012383
>Gm02:12012430-12012678
>Gm02:12013327-12013387
>Gm02:12013513-12013546
>Gm02:12013570-12013602
>Gm02:12014469-12014569
>Gm02:12014637-12014841
>Gm02:12019340-12019980
>Gm02:12020426-12020730
>Gm02:12020767-12022103
>Gm02:12022171-12022373
>Gm02:12022464-12022856
>Gm02:12027363-12027462
>Gm02:12027744-12027799
>Gm02:12027883-12028112
>Gm02:12028372-12028405
>Gm02:12030201-12030415
>Gm02:12030621-12030748
>Gm02:12033695-12033774
>Gm02:12037614-12037844
>Gm02:12038938-12038999
>Gm02:12040538-12040647
>Gm02:12041000-12041091
>Gm02:12046351-12046511
>Gm02:12051403-12051525
>Gm02:12051590-12051639
>Gm02:12051694-12051740
>Gm02:12052338-12052408
>Gm02:12052504-12053259
>Gm02:12053282-12053341
>Gm02:12053401-12053469
>Gm02:12056823-12056855
>Gm02:12059475-12059507
>Gm02:12059571-12059759
>Gm02:12060243-12060316
>Gm02:12060426-12060484
>Gm02:12061068-12061119
>Gm02:12063429-12063471
>Gm02:12063670-12063731
>Gm02:12063883-12063923
>Gm02:12064833-12064873
>Gm02:12069025-12069078
>Gm02:12069879-12070016
>Gm02:12073457-12073507
>Gm02:12073550-12073660
>Gm02:12073749-12073799
>Gm02:12073854-12073918
>Gm02:12074162-12074352
>Gm02:12074547-12074688
>Gm02:12074742-12075068
>Gm02:12075261-12075854
>Gm02:12075957-12077648
>Gm02:12077921-12077960
>Gm02:12078704-12078746
>Gm02:12078938-12078998
>Gm02:12079311-12079492
>Gm02:12080338-12080370
>Gm02:12080942-12081353
>Gm02:12081576-12081631
>Gm02:12082970-12083010
>Gm02:12083412-12083468
>Gm02:12086210-12086256
>Gm02:12087815-12087935
>Gm02:12089513-12089581
>Gm02:12092597-12092667
>Gm02:12092757-12092834
>Gm02:12094105-12094144
>Gm02:12094921-12094993
>Gm02:12095232-12095422
>Gm02:12096389-12096448
>Gm02:12098240-12098345
>Gm02:12104233-12104273
>Gm02:12106909-12107113
>Gm02:12113426-12113453
>Gm02:12116851-12116916
>Gm02:12117122-12117186
>Gm02:12117365-12117398
>Gm02:12117504-12117529
>Gm02:12117745-12117834
>Gm02:12117902-12117940
>Gm02:12117981-12118039
>Gm02:12118088-12118326
>Gm02:12118433-12118523
>Gm02:12118647-12118855
>Gm02:12118897-12119444
>Gm02:12119485-12119970
>Gm02:12120107-12120402
>Gm02:12120497-12120744
>Gm02:12120770-12121456
>Gm02:12121556-12121744
>Gm02:12122086-12122225
>Gm02:12122325-12122371
>Gm02:12127877-12127950
>Gm02:12133601-12133634
>Gm02:12133991-12134151
>Gm02:12134370-12134453
>Gm02:12134464-12134576
>Gm02:12134808-12134846
>Gm02:12136409-12136448
>Gm02:12136665-12136810
>Gm02:12138059-12138127
>Gm02:12138414-12138542
>Gm02:12138604-12138654
>Gm02:12138749-12138824
>Gm02:12138937-12139285
>Gm02:12139324-12139609
>Gm02:12139658-12139776
>Gm02:12139936-12139977
>Gm02:12140061-12140186
>Gm02:12140487-12140643
>Gm02:12141002-12141080
>Gm02:12145197-12145276
>Gm02:12145329-12146088
>Gm02:12146122-12146285
>Gm02:12147232-12147397
>Gm02:12147453-12147538
>Gm02:12150369-12150445
>Gm02:12150548-12150613
>Gm02:12151494-12151650
>Gm02:12151713-12151770
>Gm02:12153152-12153211
>Gm02:12155835-12155971
>Gm02:12156071-12156189
>Gm02:12156340-12156634
>Gm02:12156760-12156846
>Gm02:12157010-12157079
>Gm02:12157130-12157197
>Gm02:12157316-12158481
>Gm02:12158781-12159035
>Gm02:12159223-12159476
>Gm02:12159516-12159739
>Gm02:12159901-12159970
>Gm02:12160554-12160829
>Gm02:12161416-12161447
>Gm02:12165473-12165568
>Gm02:12167014-12167109
>Gm02:12176537-12176586
>Gm02:12177407-12177605
>Gm02:12178987-12179066
>Gm02:12179974-12180066
>Gm02:12180243-12180307
>Gm02:12180465-12180579
>Gm02:12180657-12180719
>Gm02:12180748-12180807
>Gm02:12182718-12182780
>Gm02:12186381-12186439
>Gm02:12186693-12186748
>Gm02:12186868-12186899
>Gm02:12186944-12187006
>Gm02:12187333-12187476
>Gm02:12188387-12188430
>Gm02:12189891-12189972
>Gm02:12193490-12193518
>Gm02:12198568-12198609
>Gm02:12199688-12199800
>Gm02:12200256-12200306
>Gm02:12200998-12201044
>Gm02:12201976-12202057
>Gm02:12203392-12203584
>Gm02:12203842-12203869
>Gm02:12204033-12204070
>Gm02:12204149-12204174
>Gm02:12204281-12204423
>Gm02:12204829-12205027
>Gm02:12205054-12205092
>Gm02:12205262-12206196
>Gm02:12206232-12206641
>Gm02:12206700-12206752
>Gm02:12206781-12206942
>Gm02:12207018-12207158
>Gm02:12207472-12207769
>Gm02:12207981-12208009
>Gm02:12208178-12208281
>Gm02:12208379-12208510
>Gm02:12208571-12208866
>Gm02:12208918-12208952
>Gm02:12209006-12209603
>Gm02:12209951-12210022
>Gm02:12210149-12210469
>Gm02:12210602-12210654
>Gm02:12210795-12210936
>Gm02:12211233-12211340
>Gm02:12211689-12211831
>Gm02:12212387-12212455
>Gm02:12215285-12218936
>Gm02:12219034-12219225
>Gm02:12224797-12224881
>Gm02:12226700-12226828
>Gm02:12227292-12227389
>Gm02:12229777-12229823
>Gm02:12229918-12229950
>Gm02:12229992-12230211
>Gm02:12231968-12232019
>Gm02:12232900-12232990
>Gm02:12234864-12234927
>Gm02:12236035-12236069
>Gm02:12240499-12240557
>Gm02:12240626-12240659
>Gm02:12240761-12240804
>Gm02:12243614-12243675
>Gm02:12247953-12247984
>Gm02:12254508-12254638
>Gm02:12255289-12255344
>Gm02:12256656-12256747
>Gm02:12257182-12257243
>Gm02:12257377-12257502
>Gm02:12258857-12258887
>Gm02:12260380-12260462
>Gm02:12268831-12268938
>Gm02:12269239-12269309
>Gm02:12269503-12269556
>Gm02:12269985-12270286
>Gm02:12270813-12271239
>Gm02:12271273-12271397
>Gm02:12271418-12272641
>Gm02:12274678-12274828
>Gm02:12275186-12275277
>Gm02:12276468-12276805
>Gm02:12276866-12280899
>Gm02:12281045-12282050
>Gm02:12282087-12282219
>Gm02:12282574-12282825
>Gm02:12282873-12282908
>Gm02:12283944-12284046
>Gm02:12284166-12284270
>Gm02:12285257-12285618
>Gm02:12285672-12286723
>Gm02:12286822-12287552
>Gm02:12287590-12289376
>Gm02:12289401-12290262
>Gm02:12290289-12291184
>Gm02:12291240-12291515
>Gm02:12293132-12293372
>Gm02:12294791-12295484
>Gm02:12295560-12295658
>Gm02:12295757-12296120
>Gm02:12297891-12297928
>Gm02:12301214-12301311
>Gm02:12301894-12302046
>Gm02:12308573-12308602
>Gm02:12308963-12309057
>Gm02:12309244-12309286
>Gm02:12309382-12309435
>Gm02:12309674-12309720
>Gm02:12316317-12316402
>Gm02:12318405-12318432
>Gm02:12319450-12319504
>Gm02:12320105-12320197
>Gm02:12320260-12320393
>Gm02:12321552-12321600
>Gm02:12321661-12321727
>Gm02:12321868-12322076
>Gm02:12322160-12322270
>Gm02:12322325-12322696
>Gm02:12322739-12322766
>Gm02:12323011-12323053
>Gm02:12323636-12323723
>Gm02:12324468-12324617
>Gm02:12324817-12324877
>Gm02:12325790-12325824
>Gm02:12326469-12326836
>Gm02:12327002-12327229
>Gm02:12327336-12327662
>Gm02:12327757-12327890
>Gm02:12327931-12328237
>Gm02:12328272-12328435
>Gm02:12328508-12328976
>Gm02:12329028-12329491
>Gm02:12329542-12330088
>Gm02:12331325-12331369
>Gm02:12332134-12332279
>Gm02:12332468-12332535
>Gm02:12335089-12335293
>Gm02:12341881-12344703
>Gm02:12346790-12346839
>Gm02:12348592-12348618
>Gm02:12349756-12351670
>Gm02:12351733-12354280
>Gm02:12356245-12356346
>Gm02:12359146-12359251
>Gm02:12359394-12359890
>Gm02:12360043-12360133
>Gm02:12361046-12361565
>Gm02:12361595-12362707
>Gm02:12362797-12363220
>Gm02:12363258-12363783
>Gm02:12365238-12365679
>Gm02:12365739-12368083
>Gm02:12368775-12368884
>Gm02:12370067-12370102
>Gm02:12370182-12370221
>Gm02:12370359-12370407
>Gm02:12370927-12371015
>Gm02:12371530-12371764
>Gm02:12371850-12371941
>Gm02:12372049-12372100
>Gm02:12372202-12372291
>Gm02:12372327-12372596
>Gm02:12372677-12373881
>Gm02:12374003-12374157
>Gm02:12375030-12375107
>Gm02:12376155-12376272
>Gm02:12376484-12376539
>Gm02:12377053-12377120
>Gm02:12381833-12381862
>Gm02:12383102-12383208
>Gm02:12383228-12383637
>Gm02:12385929-12385943
>Gm02:12386943-12386957
>Gm02:12391202-12391442
>Gm02:12391818-12392046
>Gm02:12392548-12392685
>Gm02:12393141-12393260
>Gm02:12393796-12393835
>Gm02:12396038-12396065
>Gm02:12397229-12397291
>Gm02:12400017-12400075
>Gm02:12400796-12400857
>Gm02:12403186-12403232
>Gm02:12409377-12409457
>Gm02:12409505-12409560
>Gm02:12410463-12410505
>Gm02:12411286-12411336
>Gm02:12411855-12411977
>Gm02:12413880-12413965
>Gm02:12417140-12417191
>Gm02:12419630-12419694
>Gm02:12421491-12421528
>Gm02:12423817-12423854
>Gm02:12424113-12424375
>Gm02:12430580-12430656
>Gm02:12430921-12430970
>Gm02:12431174-12431286
>Gm02:12433284-12433327
>Gm02:12435851-12435929
>Gm02:12437469-12437537
>Gm02:12439254-12439330
>Gm02:12446839-12446875
>Gm02:12447763-12447856
>Gm02:12447895-12448469
>Gm02:12456169-12456256
>Gm02:12456802-12456861
>Gm02:12457111-12457155
>Gm02:12457389-12457428
>Gm02:12458436-12458486
>Gm02:12461364-12466417
>Gm02:12470521-12470677
>Gm02:12473091-12473135
>Gm02:12474281-12474333
>Gm02:12474811-12474850
>Gm02:12475350-12475451
>Gm02:12476519-12476579
>Gm02:12476806-12476919
>Gm02:12477450-12477512
>Gm02:12479557-12479611
>Gm02:12479708-12479745
>Gm02:12481075-12481112
>Gm02:12483109-12483221
>Gm02:12484471-12484634
>Gm02:12485703-12485901
>Gm02:12486179-12486267
>Gm02:12486538-12486641
>Gm02:12487339-12487439
>Gm02:12488212-12488430
>Gm02:12488653-12488695
>Gm02:12488795-12488851
>Gm02:12489199-12489249
>Gm02:12490367-12490397
>Gm02:12490448-12490482
>Gm02:12491936-12491997
>Gm02:12498827-12498889
>Gm02:12499008-12499105
>Gm02:12503950-12504196
>Gm02:12504237-12504298
>Gm02:12504347-12504781
>Gm02:12504869-12505245
>Gm02:12506109-12506142
>Gm02:12506420-12506451
>Gm02:12512918-12512943
>Gm02:12513723-12513775
>Gm02:12513816-12518965
>Gm02:12519580-12519620
>Gm02:12519976-12523219
>Gm02:12523838-12523983
>Gm02:12524263-12524561
>Gm02:12524628-12524917
>Gm02:12525076-12525392
>Gm02:12525726-12525838
>Gm02:12526003-12526091
>Gm02:12526155-12526282
>Gm02:12526432-12527955
>Gm02:12527989-12528099
>Gm02:12528142-12529902
>Gm02:12530416-12561449
>Gm02:12561480-12563140
>Gm02:12563453-12563566
>Gm02:12565733-12565762
>Gm02:12565843-12565898
>Gm02:12566645-12566681
>Gm02:12566942-12567014
>Gm02:12567077-12567225
>Gm02:12567342-12567442
>Gm02:12567815-12567887
>Gm02:12569104-12569206
>Gm02:12569303-12569401
>Gm02:12570243-12570277
>Gm02:12571276-12571323
>Gm02:12572369-12572458
>Gm02:12574336-12574402
>Gm02:12578800-12578846
>Gm02:12579585-12579621
>Gm02:12579878-12579954
>Gm02:12580017-12580154
>Gm02:12580387-12580485
>Gm02:12582046-12582078
>Gm02:12582175-12582273
>Gm02:12583119-12583153
>Gm02:12583798-12583847
>Gm02:12584158-12584205
>Gm02:12585250-12585509
>Gm02:12585529-12589840
>Gm02:12591772-12591838
>Gm02:12592318-12592456
>Gm02:12596508-12596555
>Gm02:12597604-12597664
>Gm02:12598122-12598191
>Gm02:12600604-12600939
>Gm02:12603674-12603780
>Gm02:12603849-12603908
>Gm02:12604128-12604158
>Gm02:12604822-12604875
>Gm02:12607196-12607276
>Gm02:12607983-12608058
>Gm02:12608897-12608997
>Gm02:12609040-12609919
>Gm02:12609964-12610296
>Gm02:12610315-12610563
>Gm02:12610612-12611111
>Gm02:12611156-12611678
>Gm02:12612705-12613036
>Gm02:12613100-12613612
>Gm02:12613667-12613853
>Gm02:12613894-12614128
>Gm02:12614172-12615299
>Gm02:12615742-12615841
>Gm02:12617129-12617253
>Gm02:12618889-12618941
>Gm02:12619225-12619812
>Gm02:12621865-12622059
>Gm02:12625095-12630870
>Gm02:12632452-12632570
>Gm02:12632639-12632801
>Gm02:12633783-12633857
>Gm02:12637720-12638625
>Gm02:12639334-12639401
>Gm02:12639854-12639898
>Gm02:12640043-12640112
>Gm02:12640563-12640603
>Gm02:12644830-12644990
>Gm02:12645136-12645266
>Gm02:12648195-12648240
>Gm02:12648445-12648499
>Gm02:12648572-12648660
>Gm02:12649176-12649326
>Gm02:12649393-12649427
>Gm02:12651478-12651517
>Gm02:12652101-12652224
>Gm02:12659514-12659596
>Gm02:12659975-12660053
>Gm02:12661752-12661849
>Gm02:12662281-12662343
>Gm02:12663380-12663452
>Gm02:12663874-12663942
>Gm02:12663977-12664338
>Gm02:12665047-12665127
>Gm02:12665562-12665596
>Gm02:12666588-12666637
>Gm02:12666703-12666917
>Gm02:12667423-12667686
>Gm02:12667738-12667937
>Gm02:12668244-12668410
>Gm02:12668587-12668681
>Gm02:12668792-12668828
>Gm02:12668936-12669063
>Gm02:12669125-12669224
>Gm02:12669275-12669440
>Gm02:12669840-12669873
>Gm02:12669924-12669982
>Gm02:12670028-12670103
>Gm02:12670363-12670390
>Gm02:12670438-12670713
>Gm02:12670780-12670953
>Gm02:12671220-12671274
>Gm02:12671850-12671915
>Gm02:12671972-12672022
>Gm02:12672103-12672152
>Gm02:12672303-12672342
>Gm02:12672575-12672603
>Gm02:12673165-12673232
>Gm02:12673412-12673467
>Gm02:12673500-12673689
>Gm02:12673736-12673799
>Gm02:12673891-12674191
>Gm02:12674266-12674323
>Gm02:12674480-12674607
>Gm02:12674993-12675227
>Gm02:12675392-12675420
>Gm02:12676600-12676729
>Gm02:12679782-12679854
>Gm02:12680021-12680139
>Gm02:12680542-12680629
>Gm02:12681464-12681610
>Gm02:12682227-12682303
>Gm02:12692195-12692268
>Gm02:12693180-12693259
>Gm02:12693868-12693996
>Gm02:12694404-12694495
>Gm02:12694692-12694805
>Gm02:12695552-12695642
>Gm02:12696779-12696894
>Gm02:12697185-12697228
>Gm02:12698814-12699012
>Gm02:12699125-12699295
>Gm02:12699441-12699559
>Gm02:12699593-12699829
>Gm02:12700544-12700578
>Gm02:12700626-12700709
>Gm02:12701267-12701388
>Gm02:12701527-12701577
>Gm02:12701631-12701746
>Gm02:12702208-12702477
>Gm02:12702552-12702613
>Gm02:12702814-12703389
>Gm02:12703794-12703826
>Gm02:12705307-12705367
>Gm02:12705531-12705982
>Gm02:12706001-12711088
>Gm02:12711302-12711370
>Gm02:12711425-12711717
>Gm02:12711763-12711849
>Gm02:12712905-12712944
>Gm02:12713582-12713618
>Gm02:12714746-12714827
>Gm02:12715000-12715104
>Gm02:12716039-12716150
>Gm02:12717030-12717083
>Gm02:12718183-12718268
>Gm02:12723634-12724257
>Gm02:12725635-12725694
>Gm02:12727637-12727805
>Gm02:12727846-12728012
>Gm02:12728113-12729789
>Gm02:12729906-12731460
>Gm02:12731722-12731751
>Gm02:12731843-12731913
>Gm02:12732410-12732774
>Gm02:12733130-12733337
>Gm02:12733929-12733983
>Gm02:12737857-12737949
>Gm02:12739475-12739586
>Gm02:12739770-12739808
>Gm02:12741228-12741296
>Gm02:12751705-12751730
>Gm02:12758155-12758320
>Gm02:12759236-12759410
>Gm02:12763309-12763357
>Gm02:12763497-12763660
>Gm02:12763891-12763949
>Gm02:12764003-12764504
>Gm02:12765125-12765334
>Gm02:12765487-12765593
>Gm02:12765698-12766552
>Gm02:12766671-12766867
>Gm02:12767343-12767459
>Gm02:12767571-12767622
>Gm02:12768003-12768512
>Gm02:12768684-12768923
>Gm02:12769179-12769443
>Gm02:12769565-12769891
>Gm02:12771198-12771258
>Gm02:12776451-12776508
>Gm02:12777220-12777399
>Gm02:12781242-12781574
>Gm02:12781785-12781828
>Gm02:12782865-12782965
>Gm02:12783070-12783181
>Gm02:12783206-12783269
>Gm02:12786893-12786981
>Gm02:12790005-12790043
>Gm02:12790180-12790215
>Gm02:12790664-12790756
>Gm02:12791315-12791401
>Gm02:12791532-12791579
>Gm02:12791874-12791935
>Gm02:12792326-12792886
>Gm02:12793108-12793135
>Gm02:12793274-12793358
>Gm02:12793387-12793606
>Gm02:12793725-12794062
>Gm02:12794143-12794238
>Gm02:12794406-12794611
>Gm02:12794643-12794900
>Gm02:12795223-12795388
>Gm02:12795490-12795842
>Gm02:12795957-12796149
>Gm02:12796394-12796439
>Gm02:12796473-12796951
>Gm02:12797057-12797091
>Gm02:12797248-12797424
>Gm02:12797473-12797553
>Gm02:12797688-12798060
>Gm02:12798182-12798550
>Gm02:12798585-12799519
>Gm02:12799586-12799850
>Gm02:12801762-12802009
>Gm02:12802509-12802641
>Gm02:12808582-12808623
>Gm02:12810719-12810826
>Gm02:12811472-12811636
>Gm02:12812686-12812719
>Gm02:12812789-12812933
>Gm02:12814692-12814842
>Gm02:12814885-12814946
>Gm02:12815165-12815250
>Gm02:12815439-12815520
>Gm02:12815730-12815866
>Gm02:12815998-12816187
>Gm02:12816976-12817309
>Gm02:12817631-12817665
>Gm02:12819187-12819650
>Gm02:12819956-12821816
>Gm02:12821948-12822102
>Gm02:12822166-12822250
>Gm02:12825229-12825272
>Gm02:12827081-12827159
>Gm02:12827233-12827335
>Gm02:12829360-12829887
>Gm02:12830124-12830262
>Gm02:12830596-12830633
>Gm02:12831029-12831087
>Gm02:12833044-12833079
>Gm02:12835117-12835201
>Gm02:12835437-12835538
>Gm02:12835590-12836235
>Gm02:12836611-12836646
>Gm02:12836703-12837141
>Gm02:12837240-12837293
>Gm02:12837380-12837467
>Gm02:12837579-12838040
>Gm02:12838194-12838245
>Gm02:12838295-12839039
>Gm02:12847820-12847885
>Gm02:12851519-12851544
>Gm02:12855428-12855524
>Gm02:12855574-12855716
>Gm02:12855775-12855981
>Gm02:12856007-12856100
>Gm02:12856158-12856225
>Gm02:12856279-12856379
>Gm02:12856450-12856521
>Gm02:12856892-12856954
>Gm02:12863733-12863776
>Gm02:12867867-12869518
>Gm02:12869578-12871957
>Gm02:12875414-12875459
>Gm02:12875978-12876027
>Gm02:12876350-12876403
>Gm02:12876590-12876662
>Gm02:12877807-12878066
>Gm02:12882261-12882360
>Gm02:12884671-12884842
>Gm02:12885549-12885574
>Gm02:12885894-12885929
>Gm02:12887468-12887736
>Gm02:12890062-12890123
>Gm02:12891012-12891098
>Gm02:12891165-12891360
>Gm02:12893169-12893204
>Gm02:12896064-12896751
>Gm02:12896793-12897005
>Gm02:12897916-12900517
>Gm02:12900683-12900875
>Gm02:12901893-12901942
>Gm02:12902112-12902276
>Gm02:12902407-12902528
>Gm02:12903393-12903594
>Gm02:12903640-12903852
>Gm02:12903891-12904289
>Gm02:12904358-12909327
>Gm02:12909381-12909650
>Gm02:12909673-12909714
>Gm02:12909761-12909977
>Gm02:12912347-12912744
>Gm02:12915232-12915291
>Gm02:12920214-12920262
>Gm02:12921542-12921711
>Gm02:12922096-12922162
>Gm02:12922415-12922560
>Gm02:12922949-12923035
>Gm02:12923177-12923212
>Gm02:12924091-12924142
>Gm02:12925353-12926466
>Gm02:12926576-12926622
>Gm02:12931056-12931151
>Gm02:12931408-12931683
>Gm02:12931959-12932007
>Gm02:12932334-12932382
>Gm02:12932467-12932706
>Gm02:12933232-12933329
>Gm02:12936779-12936919
>Gm02:12937733-12937881
>Gm02:12938061-12938089
>Gm02:12940167-12940315
>Gm02:12941142-12941203
>Gm02:12941697-12941737
>Gm02:12943634-12943667
>Gm02:12944233-12945005
>Gm02:12945075-12945356
>Gm02:12946218-12946414
>Gm02:12946543-12946631
>Gm02:12946786-12946913
>Gm02:12946980-12947153
>Gm02:12947235-12947272
>Gm02:12947404-12947502
>Gm02:12948120-12948412
>Gm02:12951791-12951892
>Gm02:12952763-12955060
>Gm02:12955106-12955381
>Gm02:12955788-12955879
>Gm02:12961615-12961721
>Gm02:12963487-12963611
>Gm02:12967410-12969786
>Gm02:12972780-12972810
>Gm02:12975665-12975705
>Gm02:12977658-12977792
>Gm02:12989867-12989935
>Gm02:12990563-12990629
>Gm02:12991272-12991414
>Gm02:12991486-12991559
>Gm02:12991650-12991897
>Gm02:12992025-12992109
>Gm02:12992153-12992222
>Gm02:13001275-13001311
>Gm02:13001663-13001999
>Gm02:13002811-13003786
>Gm02:13007412-13007523
>Gm02:13009062-13009123
>Gm02:13009348-13009379
>Gm02:13010019-13010234
>Gm02:13010289-13011244
>Gm02:13012120-13012161
>Gm02:13013425-13013455
>Gm02:13014097-13014137
>Gm02:13015990-13016194
>Gm02:13016476-13016510
>Gm02:13016712-13016756
>Gm02:13019196-13019251
>Gm02:13020323-13020385
>Gm02:13021553-13021597
>Gm02:13026265-13027608
>Gm02:13028273-13031295
>Gm02:13031377-13031487
>Gm02:13031625-13031710
>Gm02:13031746-13032347
>Gm02:13032449-13032500
>Gm02:13032575-13033154
>Gm02:13033350-13033448
>Gm02:13033506-13033553
>Gm02:13033606-13033655
>Gm02:13033980-13034070
>Gm02:13034884-13035393
>Gm02:13040458-13040520
>Gm02:13041172-13041209
>Gm02:13044355-13044480
>Gm02:13044716-13044833
>Gm02:13044871-13045051
>Gm02:13045102-13045635
>Gm02:13045704-13046602
>Gm02:13046714-13046795
>Gm02:13046866-13049300
>Gm02:13049376-13049738
>Gm02:13056006-13056054
>Gm02:13057419-13058132
>Gm02:13058623-13058725
>Gm02:13058773-13058842
>Gm02:13059966-13060063
>Gm02:13063457-13063511
>Gm02:13064988-13065023
>Gm02:13066448-13066509
>Gm02:13067603-13067640
>Gm02:13068639-13068694
>Gm02:13070225-13070425
>Gm02:13070912-13070988
>Gm02:13071145-13071192
>Gm02:13076267-13077275
>Gm02:13077314-13077417
>Gm02:13077524-13077622
>Gm02:13077708-13077755
>Gm02:13077947-13079579
>Gm02:13079711-13082562
>Gm02:13082637-13083107
>Gm02:13083161-13084539
>Gm02:13084568-13085255
>Gm02:13085334-13085399
>Gm02:13087539-13087576
>Gm02:13088307-13088406
>Gm02:13090052-13090160
>Gm02:13090781-13090951
>Gm02:13091011-13091109
>Gm02:13091164-13091224
>Gm02:13091436-13091571
>Gm02:13093409-13093499
>Gm02:13094498-13094703
>Gm02:13095179-13095811
>Gm02:13095871-13098766
>Gm02:13098957-13099186
>Gm02:13099489-13100296
>Gm02:13100384-13100454
>Gm02:13100640-13100675
>Gm02:13100833-13100913
>Gm02:13100953-13101042
>Gm02:13101307-13101361
>Gm02:13101719-13101767
>Gm02:13101912-13101989
>Gm02:13102219-13102555
>Gm02:13102599-13102632
>Gm02:13102803-13103395
>Gm02:13103449-13103676
>Gm02:13103812-13104034
>Gm02:13104162-13104264
>Gm02:13104299-13104472
>Gm02:13104501-13104574
>Gm02:13104917-13106390
>Gm02:13106466-13106642
>Gm02:13106689-13107646
>Gm02:13107934-13108033
>Gm02:13108069-13108263
>Gm02:13108391-13108623
>Gm02:13114567-13114825
>Gm02:13114856-13114984
>Gm02:13115222-13115296
>Gm02:13115505-13115639
>Gm02:13115671-13116016
>Gm02:13116085-13116273
>Gm02:13116330-13116479
>Gm02:13116611-13116890
>Gm02:13117130-13117234
>Gm02:13117264-13117375
>Gm02:13117499-13117541
>Gm02:13117657-13117736
>Gm02:13117901-13117939
>Gm02:13118081-13118158
>Gm02:13118435-13118501
>Gm02:13118618-13118651
>Gm02:13118697-13118740
>Gm02:13119018-13119279
>Gm02:13119619-13119751
>Gm02:13121462-13121637
>Gm02:13121677-13121941
>Gm02:13122337-13122469
>Gm02:13122808-13122926
>Gm02:13123026-13123195
>Gm02:13123258-13123554
>Gm02:13123628-13123698
>Gm02:13123825-13123986
>Gm02:13124738-13125113
>Gm02:13125169-13125274
>Gm02:13125347-13125383
>Gm02:13125447-13125632
>Gm02:13125781-13126058
>Gm02:13126405-13126512
>Gm02:13126613-13126683
>Gm02:13126864-13126917
>Gm02:13127050-13127275
>Gm02:13127359-13129012
>Gm02:13129061-13131351
>Gm02:13131497-13131610
>Gm02:13131666-13131729
>Gm02:13131806-13133329
>Gm02:13133523-13137876
>Gm02:13137921-13142742
>Gm02:13142832-13143237
>Gm02:13143261-13143338
>Gm02:13143396-13143644
>Gm02:13143739-13144137
>Gm02:13144289-13144581
>Gm02:13144771-13145242
>Gm02:13145317-13146030
>Gm02:13146108-13146462
>Gm02:13146540-13151869
>Gm02:13151898-13153144
>Gm02:13153240-13153872
>Gm02:13154041-13154055
>Gm02:13154186-13154268
>Gm02:13154404-13155353
>Gm02:13155412-13155876
>Gm02:13156058-13156233
>Gm02:13156389-13156766
>Gm02:13156822-13157754
>Gm02:13157830-13158223
>Gm02:13158270-13161054
>Gm02:13161103-13161252
>Gm02:13161317-13163400
>Gm02:13163435-13163467
>Gm02:13163527-13164816
>Gm02:13164840-13165471
>Gm02:13165501-13166264
>Gm02:13166341-13168181
>Gm02:13168217-13174732
>Gm02:13174822-13175227
>Gm02:13175251-13175328
>Gm02:13175386-13175636
>Gm02:13175859-13176147
>Gm02:13176266-13177139
>Gm02:13177240-13177955
>Gm02:13178033-13178387
>Gm02:13178470-13179640
>Gm02:13179707-13184817
>Gm02:13184852-13184924
>Gm02:13184951-13185328
>Gm02:13185424-13186045
>Gm02:13186172-13186586
>Gm02:13186660-13187609
>Gm02:13187668-13188132
>Gm02:13188314-13188489
>Gm02:13188643-13189999
>Gm02:13190075-13190470
>Gm02:13190517-13192538
>Gm02:13192585-13192815
>Gm02:13192869-13193023
>Gm02:13193077-13193268
>Gm02:13193407-13195295
>Gm02:13195367-13195619
>Gm02:13195677-13195709
>Gm02:13195788-13195901
>Gm02:13195951-13197568
>Gm02:13197744-13198509
>Gm02:13198558-13202817
>Gm02:13202861-13206968
>Gm02:13207064-13207480
>Gm02:13207504-13207884
>Gm02:13207994-13208869
>Gm02:13208918-13209017
>Gm02:13209039-13210213
>Gm02:13210231-13210263
>Gm02:13210489-13212940
>Gm02:13212969-13215048
>Gm02:13215144-13215507
>Gm02:13215620-13215775
>Gm02:13215891-13217328
>Gm02:13217387-13217851
>Gm02:13218028-13218205
>Gm02:13218361-13219726
>Gm02:13219829-13220204
>Gm02:13220251-13223267
>Gm02:13223314-13223350
>Gm02:13223381-13225269
>Gm02:13225304-13225336
>Gm02:13225396-13225526
>Gm02:13225587-13226506
>Gm02:13226768-13227079
>Gm02:13227111-13235854
>Gm02:13235950-13236366
>Gm02:13236390-13236667
>Gm02:13236877-13237234
>Gm02:13237351-13238232
>Gm02:13238281-13238380
>Gm02:13238399-13239575
>Gm02:13239593-13239625
>Gm02:13239852-13243722
>Gm02:13243751-13244991
>Gm02:13245087-13245708
>Gm02:13245835-13246249
>Gm02:13246323-13247072
>Gm02:13247228-13247605
>Gm02:13247661-13248593
>Gm02:13248669-13249068
>Gm02:13249115-13249882
>Gm02:13249927-13251891
>Gm02:13251940-13251977
>Gm02:13252227-13253945
>Gm02:13254024-13254320
>Gm02:13254352-13254384
>Gm02:13254444-13254557
>Gm02:13254627-13255738
>Gm02:13255762-13256392
>Gm02:13256432-13257080
>Gm02:13257196-13257722
>Gm02:13257786-13257818
>Gm02:13257896-13259179
>Gm02:13259220-13259834
>Gm02:13259864-13269094
>Gm02:13269273-13269589
>Gm02:13269613-13269690
>Gm02:13269748-13269996
>Gm02:13270092-13270490
>Gm02:13270642-13271499
>Gm02:13271548-13271647
>Gm02:13271666-13272427
>Gm02:13272505-13272859
>Gm02:13272942-13274106
>Gm02:13274206-13276713
>Gm02:13276892-13277208
>Gm02:13277232-13277550
>Gm02:13277765-13278163
>Gm02:13278315-13278571
>Gm02:13278714-13279173
>Gm02:13279259-13279324
>Gm02:13279461-13279946
>Gm02:13279980-13280114
>Gm02:13280192-13280546
>Gm02:13280629-13281799
>Gm02:13281866-13287158
>Gm02:13287311-13287943
>Gm02:13288059-13288410
>Gm02:13288546-13289495
>Gm02:13289554-13290018
>Gm02:13290228-13290273
>Gm02:13292694-13292937
>Gm02:13292984-13295530
>Gm02:13295582-13295799
>Gm02:13295922-13296123
>Gm02:13296164-13296272
>Gm02:13296377-13297769
>Gm02:13297885-13298207
>Gm02:13298286-13298399
>Gm02:13298449-13300119
>Gm02:13300520-13300608
>Gm02:13300629-13304630
>Gm02:13304818-13305234
>Gm02:13305366-13305577
>Gm02:13305752-13305847
>Gm02:13305874-13306130
>Gm02:13306243-13307118
>Gm02:13307167-13307266
>Gm02:13307288-13308080
>Gm02:13308165-13308465
>Gm02:13308483-13308515
>Gm02:13308721-13309624
>Gm02:13309712-13313663
>Gm02:13313759-13314391
>Gm02:13314507-13314921
>Gm02:13314995-13315944
>Gm02:13316003-13316467
>Gm02:13316649-13316722
>Gm02:13316993-13317357
>Gm02:13317413-13318346
>Gm02:13318422-13318858
>Gm02:13318905-13320295
>Gm02:13320369-13320420
>Gm02:13320527-13320731
>Gm02:13320778-13320961
>Gm02:13321130-13321165
>Gm02:13321518-13321685
>Gm02:13321747-13321804
>Gm02:13322051-13322131
>Gm02:13322221-13322278
>Gm02:13322369-13322610
>Gm02:13322651-13322860
>Gm02:13323075-13323192
>Gm02:13324180-13324227
>Gm02:13324325-13324438
>Gm02:13325541-13325620
>Gm02:13325669-13325812
>Gm02:13326281-13326393
>Gm02:13326652-13326719
>Gm02:13326745-13327020
>Gm02:13327566-13327610
>Gm02:13327624-13327684
>Gm02:13328050-13328329
>Gm02:13328482-13328515
>Gm02:13328645-13328966
>Gm02:13329036-13329166
>Gm02:13329258-13329312
>Gm02:13329469-13329515
>Gm02:13329725-13330132
>Gm02:13330254-13330825
>Gm02:13331193-13331221
>Gm02:13331436-13331488
>Gm02:13332333-13332632
>Gm02:13334258-13334297
>Gm02:13335835-13335970
>Gm02:13337764-13337790
>Gm02:13338624-13338775
>Gm02:13339137-13339190
>Gm02:13341821-13341940
>Gm02:13342033-13342564
>Gm02:13342597-13342628
>Gm02:13342684-13342782
>Gm02:13342963-13343128
>Gm02:13346036-13346169
>Gm02:13346781-13346855
>Gm02:13347298-13347471
>Gm02:13348203-13348317
>Gm02:13349050-13349070
>Gm02:13350439-13350550
>Gm02:13350808-13350855
>Gm02:13350908-13350964
>Gm02:13351480-13351494
>Gm02:13351594-13351610
>Gm02:13353921-13353964
>Gm02:13355839-13355879
>Gm02:13355980-13356132
>Gm02:13356896-13356936
>Gm02:13357481-13357524
>Gm02:13357563-13357624
>Gm02:13357727-13357802
>Gm02:13358653-13361811
>Gm02:13363621-13365784
>Gm02:13368620-13368658
>Gm02:13370030-13370816
>Gm02:13370885-13371089
>Gm02:13371213-13372618
>Gm02:13374783-13374829
>Gm02:13377012-13377102
>Gm02:13377543-13377568
>Gm02:13379059-13379144
>Gm02:13382968-13383026
>Gm02:13384183-13384260
>Gm02:13387714-13387742
>Gm02:13388666-13388746
>Gm02:13390139-13390167
>Gm02:13390424-13390545
>Gm02:13393944-13393982
>Gm02:13396913-13396977
>Gm02:13397748-13397878
>Gm02:13399278-13399331
>Gm02:13399851-13401224
>Gm02:13401256-13403392
>Gm02:13403457-13403746
>Gm02:13403785-13404225
>Gm02:13404395-13405258
>Gm02:13405328-13405931
>Gm02:13406149-13406256
>Gm02:13406322-13406572
>Gm02:13406723-13407147
>Gm02:13407250-13407421
>Gm02:13407564-13407702
>Gm02:13407845-13407882
>Gm02:13407935-13409290
>Gm02:13409445-13409612
>Gm02:13409739-13409824
>Gm02:13410004-13410380
>Gm02:13410414-13410589
>Gm02:13410632-13411501
>Gm02:13411532-13412442
>Gm02:13412477-13412531
>Gm02:13412828-13412897
>Gm02:13413218-13413330
>Gm02:13416095-13416283
>Gm02:13416514-13416560
>Gm02:13417988-13418036
>Gm02:13419869-13419926
>Gm02:13422318-13422803
>Gm02:13422828-13422874
>Gm02:13425594-13425706
>Gm02:13428297-13428351
>Gm02:13428832-13428975
>Gm02:13429098-13429146
>Gm02:13429173-13429206
>Gm02:13432651-13432729
>Gm02:13433648-13433706
>Gm02:13434522-13434595
>Gm02:13435189-13435287
>Gm02:13435530-13435615
>Gm02:13436315-13436412
>Gm02:13441310-13441712
>Gm02:13441850-13441908
>Gm02:13442011-13442381
>Gm02:13442564-13442754
>Gm02:13442816-13442854
>Gm02:13442892-13443733
>Gm02:13444196-13444239
>Gm02:13444278-13444368
>Gm02:13444647-13444696
>Gm02:13445146-13445253
>Gm02:13445760-13445774
>Gm02:13446102-13446265
>Gm02:13446416-13446507
>Gm02:13446740-13446835
>Gm02:13447697-13447823
>Gm02:13453999-13454016
>Gm02:13455295-13455503
>Gm02:13456125-13456208
>Gm02:13456825-13456968
>Gm02:13459282-13459404
>Gm02:13461716-13461753
>Gm02:13461795-13461975
>Gm02:13463080-13463130
>Gm02:13463918-13463967
>Gm02:13465456-13465487
>Gm02:13465849-13465897
>Gm02:13466020-13466034
>Gm02:13466332-13467007
>Gm02:13467130-13471600
>Gm02:13471631-13471726
>Gm02:13472794-13472920
>Gm02:13473158-13473232
>Gm02:13476328-13476412
>Gm02:13476729-13477693
>Gm02:13478103-13478173
>Gm02:13479199-13479272
>Gm02:13479377-13479563
>Gm02:13479602-13480012
>Gm02:13480068-13480141
>Gm02:13480802-13480881
>Gm02:13481343-13481392
>Gm02:13487593-13487677
>Gm02:13487834-13487957
>Gm02:13488143-13488196
>Gm02:13488809-13488976
>Gm02:13491070-13491269
>Gm02:13491353-13492458
>Gm02:13492508-13496359
>Gm02:13496568-13497738
>Gm02:13498667-13498742
>Gm02:13498827-13498859
>Gm02:13499095-13499172
>Gm02:13499367-13499454
>Gm02:13499686-13500084
>Gm02:13500289-13500361
>Gm02:13500403-13500494
>Gm02:13500588-13500659
>Gm02:13501534-13501716
>Gm02:13501947-13502104
>Gm02:13502221-13502433
>Gm02:13502501-13502663
>Gm02:13502913-13502970
>Gm02:13503198-13505604
>Gm02:13509548-13509617
>Gm02:13510480-13510511
>Gm02:13515049-13515100
>Gm02:13516350-13516393
>Gm02:13516408-13516503
>Gm02:13520279-13520423
>Gm02:13526056-13526160
>Gm02:13526990-13527178
>Gm02:13527431-13527526
>Gm02:13527629-13527658
>Gm02:13528080-13528757
>Gm02:13529351-13529445
>Gm02:13530777-13530845
>Gm02:13530913-13531175
>Gm02:13531223-13531707
>Gm02:13531741-13531917
>Gm02:13531941-13532754
>Gm02:13533744-13533805
>Gm02:13534125-13534139
>Gm02:13536761-13536816
>Gm02:13538141-13538362
>Gm02:13538803-13538972
>Gm02:13540046-13540093
>Gm02:13540930-13540996
>Gm02:13541326-13541738
>Gm02:13543454-13543608
>Gm02:13544142-13544281
>Gm02:13544661-13545047
>Gm02:13545516-13545549
>Gm02:13545622-13546047
>Gm02:13546079-13546132
>Gm02:13546297-13546401
>Gm02:13552925-13552981
>Gm02:13555579-13555654
>Gm02:13558184-13558396
>Gm02:13558467-13558504
>Gm02:13559205-13559306
>Gm02:13561157-13561202
>Gm02:13562367-13562416
>Gm02:13571932-13571980
>Gm02:13572026-13572051
>Gm02:13573179-13573374
>Gm02:13576662-13576740
>Gm02:13577156-13577220
>Gm02:13577382-13577483
>Gm02:13577966-13578098
>Gm02:13578213-13578301
>Gm02:13579605-13579632
>Gm02:13581238-13581372
>Gm02:13581516-13581577
>Gm02:13583612-13583677
>Gm02:13586542-13586570
>Gm02:13587657-13587712
>Gm02:13587803-13587886
>Gm02:13595708-13595767
>Gm02:13596692-13596731
>Gm02:13597489-13597567
>Gm02:13597949-13598031
>Gm02:13598249-13598368
>Gm02:13598489-13598569
>Gm02:13599373-13599436
>Gm02:13600565-13600686
>Gm02:13600866-13600925
>Gm02:13601308-13601353
>Gm02:13604389-13604435
>Gm02:13606217-13606295
>Gm02:13607083-13607159
>Gm02:13607286-13607543
>Gm02:13607654-13607689
>Gm02:13607708-13608103
>Gm02:13608548-13608605
>Gm02:13610643-13610720
>Gm02:13612438-13612516
>Gm02:13612841-13612876
>Gm02:13623649-13623720
>Gm02:13623812-13623861
>Gm02:13624646-13624702
>Gm02:13629450-13629652
>Gm02:13630716-13630759
>Gm02:13631647-13631940
>Gm02:13632902-13632941
>Gm02:13633022-13633118
>Gm02:13633201-13633298
>Gm02:13633986-13634040
>Gm02:13634140-13634263
>Gm02:13636016-13636074
>Gm02:13636231-13636292
>Gm02:13637205-13637825
>Gm02:13637898-13637960
>Gm02:13638013-13638099
>Gm02:13638150-13638318
>Gm02:13638370-13638633
>Gm02:13639763-13639798
>Gm02:13642383-13643018
>Gm02:13644511-13644616
>Gm02:13644749-13644791
>Gm02:13645403-13645483
>Gm02:13647916-13648031
>Gm02:13651530-13651604
>Gm02:13651723-13651741
>Gm02:13651841-13651881
>Gm02:13651972-13652030
>Gm02:13652511-13652632
>Gm02:13655793-13655876
>Gm02:13659994-13660034
>Gm02:13660222-13660383
>Gm02:13660580-13660947
>Gm02:13660991-13661115
>Gm02:13662353-13662417
>Gm02:13662502-13662567
>Gm02:13662600-13662826
>Gm02:13663227-13663296
>Gm02:13664196-13664238
>Gm02:13665244-13665290
>Gm02:13665409-13665566
>Gm02:13665758-13665904
>Gm02:13665976-13667596
>Gm02:13668106-13668315
>Gm02:13673703-13673885
>Gm02:13674923-13674979
>Gm02:13680520-13680551
>Gm02:13681937-13681970
>Gm02:13682548-13682594
>Gm02:13682617-13683076
>Gm02:13683162-13683843
>Gm02:13684035-13684102
>Gm02:13684186-13684255
>Gm02:13684430-13684500
>Gm02:13685722-13685810
>Gm02:13692890-13692922
>Gm02:13693281-13696953
>Gm02:13697783-13697870
>Gm02:13698290-13698454
>Gm02:13699239-13699291
>Gm02:13701775-13701826
>Gm02:13704000-13704018
>Gm02:13705051-13705555
>Gm02:13705719-13705760
>Gm02:13718483-13718518
>Gm02:13718773-13718833
>Gm02:13720308-13720322
>Gm02:13720704-13720736
>Gm02:13728596-13728634
>Gm02:13730961-13731129
>Gm02:13731184-13731268
>Gm02:13736044-13736133
>Gm02:13741498-13741580
>Gm02:13744262-13744299
>Gm02:13744361-13745089
>Gm02:13746940-13747166
>Gm02:13747342-13748305
>Gm02:13749721-13749949
>Gm02:13750017-13750119
>Gm02:13753250-13754241
>Gm02:13754379-13754629
>Gm02:13755418-13755525
>Gm02:13756050-13756309
>Gm02:13760421-13760488
>Gm02:13761685-13761783
>Gm02:13768721-13768930
>Gm02:13769354-13769394
>Gm02:13769512-13769625
>Gm02:13770531-13770608
>Gm02:13770839-13771341
>Gm02:13771399-13771476
>Gm02:13772036-13772067
>Gm02:13772098-13772159
>Gm02:13773647-13773686
>Gm02:13775639-13775787
>Gm02:13776099-13776146
>Gm02:13781614-13781727
>Gm02:13782150-13782242
>Gm02:13782374-13782425
>Gm02:13783451-13783509
>Gm02:13783713-13783833
>Gm02:13787378-13787444
>Gm02:13794708-13794790
>Gm02:13795030-13795295
>Gm02:13796300-13796341
>Gm02:13796638-13796704
>Gm02:13797310-13797363
>Gm02:13800408-13800457
>Gm02:13800582-13800705
>Gm02:13802008-13802078
>Gm02:13805245-13805303
>Gm02:13808278-13808375
>Gm02:13811117-13811150
>Gm02:13812000-13812183
>Gm02:13814231-13814312
>Gm02:13814452-13814530
>Gm02:13814825-13814881
>Gm02:13815789-13815828
>Gm02:13816527-13816548
>Gm02:13816648-13816663
>Gm02:13817710-13817854
>Gm02:13819670-13819710
>Gm02:13822436-13822725
>Gm02:13824734-13824800
>Gm02:13825540-13825576
>Gm02:13827588-13827676
>Gm02:13831462-13831521
>Gm02:13833511-13833560
>Gm02:13835022-13835075
>Gm02:13835555-13835606
>Gm02:13836134-13836169
>Gm02:13839324-13839365
>Gm02:13847132-13847235
>Gm02:13847446-13847604
>Gm02:13847717-13848072
>Gm02:13848123-13848240
>Gm02:13851014-13851055
>Gm02:13851300-13851450
>Gm02:13851799-13851933
>Gm02:13852560-13852608
>Gm02:13854127-13854200
>Gm02:13855082-13855314
>Gm02:13855386-13855522
>Gm02:13858053-13858146
>Gm02:13858199-13858628
>Gm02:13858896-13858977
>Gm02:13860076-13861383
>Gm02:13861536-13861606
>Gm02:13861648-13861738
>Gm02:13861859-13861891
>Gm02:13862065-13862599
>Gm02:13863525-13863585
>Gm02:13864507-13864602
>Gm02:13865279-13865453
>Gm02:13865591-13865891
>Gm02:13869651-13869811
>Gm02:13870915-13870961
>Gm02:13872040-13872094
>Gm02:13872597-13872669
>Gm02:13872849-13872903
>Gm02:13872945-13873045
>Gm02:13873397-13873446
>Gm02:13873533-13873630
>Gm02:13873708-13873733
>Gm02:13874761-13874808
>Gm02:13880899-13880944
>Gm02:13881384-13881570
>Gm02:13881601-13882274
>Gm02:13882475-13882870
>Gm02:13883077-13883553
>Gm02:13884599-13884698
>Gm02:13885740-13886513
>Gm02:13886541-13887317
>Gm02:13887443-13888609
>Gm02:13888669-13889344
>Gm02:13889398-13889670
>Gm02:13890050-13890111
>Gm02:13893033-13893882
>Gm02:13893962-13894092
>Gm02:13895315-13895421
>Gm02:13895480-13895545
>Gm02:13896711-13896743
>Gm02:13898397-13898473
>Gm02:13899701-13899766
>Gm02:13902353-13902397
>Gm02:13903833-13903902
>Gm02:13905390-13905479
>Gm02:13906947-13907015
>Gm02:13908936-13910164
>Gm02:13911068-13911153
>Gm02:13911719-13911973
>Gm02:13916566-13916651
>Gm02:13917134-13917220
>Gm02:13918787-13918900
>Gm02:13919046-13919207
>Gm02:13920191-13920229
>Gm02:13920659-13920812
>Gm02:13925631-13926765
>Gm02:13926833-13926888
>Gm02:13927005-13927692
>Gm02:13927823-13928124
>Gm02:13930628-13930705
>Gm02:13932284-13932360
>Gm02:13932570-13933850
>Gm02:13935528-13935621
>Gm02:13935779-13935822
>Gm02:13935928-13936053
>Gm02:13939687-13939730
>Gm02:13940680-13940769
>Gm02:13944428-13944469
>Gm02:13944582-13944710
>Gm02:13946253-13946414
>Gm02:13946489-13946597
>Gm02:13947675-13947740
>Gm02:13947930-13948048
>Gm02:13951399-13951439
>Gm02:13952712-13952771
>Gm02:13956156-13956189
>Gm02:13956275-13956384
>Gm02:13956735-13956829
>Gm02:13956895-13958328
>Gm02:13958370-13958662
>Gm02:13958755-13959195
>Gm02:13960080-13960110
>Gm02:13964379-13964957
>Gm02:13965734-13965773
>Gm02:13969486-13969527
>Gm02:13975073-13976644
>Gm02:13976676-13976784
>Gm02:13977688-13980216
>Gm02:13982706-13982804
>Gm02:13988224-13988265
>Gm02:13989571-13989793
>Gm02:13989992-13990108
>Gm02:13990473-13990701
>Gm02:13995948-13996177
>Gm02:13999971-14000052
>Gm02:14000450-14000570
>Gm02:14004860-14004947
>Gm02:14005050-14005088
>Gm02:14006930-14007016
>Gm02:14007080-14007160
>Gm02:14008172-14008226
>Gm02:14009282-14009504
>Gm02:14010826-14010996
>Gm02:14012815-14012870
>Gm02:14014013-14014117
>Gm02:14014531-14014654
>Gm02:14015192-14015239
>Gm02:14015818-14015884
>Gm02:14018373-14018399
>Gm02:14025384-14025448
>Gm02:14027491-14027541
>Gm02:14030720-14030776
>Gm02:14033249-14033506
>Gm02:14033664-14033723
>Gm02:14033980-14034068
>Gm02:14034371-14034423
>Gm02:14040632-14040706
>Gm02:14040929-14040961
>Gm02:14041238-14041308
>Gm02:14041537-14041569
>Gm02:14041607-14041724
>Gm02:14041955-14042000
>Gm02:14042089-14042195
>Gm02:14042299-14042334
>Gm02:14042438-14042566
>Gm02:14042662-14042749
>Gm02:14042848-14042953
>Gm02:14043106-14043246
>Gm02:14043341-14043658
>Gm02:14043713-14043908
>Gm02:14044055-14044292
>Gm02:14044338-14044447
>Gm02:14044549-14044581
>Gm02:14045801-14045904
>Gm02:14046072-14046167
>Gm02:14046463-14046569
>Gm02:14046667-14046758
>Gm02:14046804-14046836
>Gm02:14047142-14048043
>Gm02:14048075-14048912
>Gm02:14049086-14049221
>Gm02:14049315-14049365
>Gm02:14049795-14049923
>Gm02:14051048-14051064
>Gm02:14053916-14054107
>Gm02:14057223-14057456
>Gm02:14060453-14060511
>Gm02:14060580-14060675
>Gm02:14068304-14068389
>Gm02:14068547-14068692
>Gm02:14069904-14069981
>Gm02:14071214-14071287
>Gm02:14071433-14071494
>Gm02:14072083-14072143
>Gm02:14077082-14077270
>Gm02:14077409-14077451
>Gm02:14078527-14078620
>Gm02:14078808-14078919
>Gm02:14080861-14080906
>Gm02:14082564-14082609
>Gm02:14092408-14092492
>Gm02:14092580-14092679
>Gm02:14092752-14093033
>Gm02:14093107-14093192
>Gm02:14093565-14093632
>Gm02:14093714-14093926
>Gm02:14094009-14094045
>Gm02:14094200-14094256
>Gm02:14094339-14094566
>Gm02:14094846-14095052
>Gm02:14095413-14095551
>Gm02:14095609-14095877
>Gm02:14096159-14096223
>Gm02:14096312-14096354
>Gm02:14098944-14099047
>Gm02:14099791-14099836
>Gm02:14100624-14100686
>Gm02:14101114-14101188
>Gm02:14102048-14102135
>Gm02:14108553-14108617
>Gm02:14109016-14109129
>Gm02:14113241-14113354
>Gm02:14113967-14114198
>Gm02:14116489-14116546
>Gm02:14119983-14120177
>Gm02:14120299-14120438
>Gm02:14121181-14121292
>Gm02:14121763-14121835
>Gm02:14123681-14123774
>Gm02:14124442-14124511
>Gm02:14124579-14124611
>Gm02:14125759-14125779
>Gm02:14125811-14125843
>Gm02:14126051-14126079
>Gm02:14126212-14126284
>Gm02:14126832-14126860
>Gm02:14127424-14127528
>Gm02:14127608-14127710
>Gm02:14127937-14127995
>Gm02:14130280-14130323
>Gm02:14138733-14138964
>Gm02:14141176-14141214
>Gm02:14143047-14143189
>Gm02:14143256-14143437
>Gm02:14149004-14149040
>Gm02:14150431-14150483
>Gm02:14153957-14154028
>Gm02:14155843-14155917
>Gm02:14156127-14156173
>Gm02:14160107-14160295
>Gm02:14160737-14160850
>Gm02:14161567-14161593
>Gm02:14166817-14166915
>Gm02:14169751-14169811
>Gm02:14170189-14170622
>Gm02:14173466-14173525
>Gm02:14174598-14174651
>Gm02:14175270-14175431
>Gm02:14175559-14175608
>Gm02:14176319-14176368
>Gm02:14186387-14186416
>Gm02:14187076-14187349
>Gm02:14187432-14187482
>Gm02:14187692-14187816
>Gm02:14190645-14190731
>Gm02:14191045-14191109
>Gm02:14191849-14191978
>Gm02:14196767-14196817
>Gm02:14196844-14197074
>Gm02:14203005-14203043
>Gm02:14203427-14203441
>Gm02:14203587-14203657
>Gm02:14203812-14203902
>Gm02:14204826-14204870
>Gm02:14205698-14205756
>Gm02:14207339-14207435
>Gm02:14208255-14208336
>Gm02:14213294-14213408
>Gm02:14215206-14215244
>Gm02:14221907-14221937
>Gm02:14225170-14225999
>Gm02:14226415-14226450
>Gm02:14230718-14230853
>Gm02:14230882-14230964
>Gm02:14231015-14232460
>Gm02:14232511-14232613
>Gm02:14237723-14237764
>Gm02:14237844-14237919
>Gm02:14240755-14240787
>Gm02:14247352-14247403
>Gm02:14249444-14249511
>Gm02:14253670-14253745
>Gm02:14255438-14255569
>Gm02:14256910-14256951
>Gm02:14257404-14257467
>Gm02:14258325-14258384
>Gm02:14258845-14258929
>Gm02:14259020-14259275
>Gm02:14259325-14260132
>Gm02:14260161-14260298
>Gm02:14260357-14260641
>Gm02:14260812-14260907
>Gm02:14260966-14261182
>Gm02:14266319-14266355
>Gm02:14266746-14266877
>Gm02:14267571-14267607
>Gm02:14268042-14268124
>Gm02:14269766-14269800
>Gm02:14270477-14270531
>Gm02:14270951-14271013
>Gm02:14271171-14271221
>Gm02:14272197-14272240
>Gm02:14272391-14272518
>Gm02:14272616-14272708
>Gm02:14273512-14273581
>Gm02:14274916-14274972
>Gm02:14281778-14281828
>Gm02:14282078-14282114
>Gm02:14282550-14282586
>Gm02:14289507-14289551
>Gm02:14289844-14291057
>Gm02:14291374-14291437
>Gm02:14291944-14291969
>Gm02:14293087-14293160
>Gm02:14301898-14301968
>Gm02:14302069-14302126
>Gm02:14302781-14302813
>Gm02:14302993-14303092
>Gm02:14303377-14303418
>Gm02:14310016-14310096
>Gm02:14310877-14311090
>Gm02:14311183-14311755
>Gm02:14312254-14312289
>Gm02:14313066-14313206
>Gm02:14313287-14314021
>Gm02:14314051-14314092
>Gm02:14314512-14314600
>Gm02:14314651-14314817
>Gm02:14314872-14315039
>Gm02:14319527-14319608
>Gm02:14321002-14321069
>Gm02:14321265-14321353
>Gm02:14322111-14322153
>Gm02:14323382-14323419
>Gm02:14326678-14326714
>Gm02:14334565-14334622
>Gm02:14335660-14335705
>Gm02:14335776-14335836
>Gm02:14335863-14335966
>Gm02:14336262-14336356
>Gm02:14336654-14336769
>Gm02:14344061-14344139
>Gm02:14344823-14344911
>Gm02:14345622-14346075
>Gm02:14347579-14347692
>Gm02:14349000-14349042
>Gm02:14349830-14349855
>Gm02:14351647-14351798
>Gm02:14353519-14353569
>Gm02:14357197-14357524
>Gm02:14362823-14362839
>Gm02:14363775-14363852
>Gm02:14363964-14364402
>Gm02:14364493-14364684
>Gm02:14364790-14364971
>Gm02:14365054-14365089
>Gm02:14365133-14365531
>Gm02:14365604-14365720
>Gm02:14365782-14366257
>Gm02:14366339-14366391
>Gm02:14369365-14369408
>Gm02:14375802-14375837
>Gm02:14376748-14378015
>Gm02:14379076-14379187
>Gm02:14379216-14379275
>Gm02:14379551-14379733
>Gm02:14379768-14379850
>Gm02:14379911-14379989
>Gm02:14380030-14380088
>Gm02:14380121-14380177
>Gm02:14380388-14380617
>Gm02:14380732-14380856
>Gm02:14384758-14384834
>Gm02:14386360-14386399
>Gm02:14390567-14390661
>Gm02:14390938-14391277
>Gm02:14391647-14391694
>Gm02:14393382-14393418
>Gm02:14393457-14393494
>Gm02:14395014-14395056
>Gm02:14395130-14395203
>Gm02:14403997-14404129
>Gm02:14405347-14405474
>Gm02:14406948-14406976
>Gm02:14407370-14407558
>Gm02:14407676-14407833
>Gm02:14409003-14414409
>Gm02:14416762-14416806
>Gm02:14419654-14419781
>Gm02:14419918-14419999
>Gm02:14420077-14420108
>Gm02:14424745-14424778
>Gm02:14429184-14429436
>Gm02:14430181-14430279
>Gm02:14431986-14432018
>Gm02:14433492-14433525
>Gm02:14435420-14435460
>Gm02:14438294-14438350
>Gm02:14441011-14441078
>Gm02:14442431-14442470
>Gm02:14447905-14447953
>Gm02:14450776-14451006
>Gm02:14451758-14451829
>Gm02:14453529-14458420
>Gm02:14461982-14462456
>Gm02:14465459-14465689
>Gm02:14466427-14466488
>Gm02:14467812-14467878
>Gm02:14479046-14479095
>Gm02:14479363-14479526
>Gm02:14481003-14481091
>Gm02:14483078-14483182
>Gm02:14484194-14484233
>Gm02:14484437-14484482
>Gm02:14486187-14486201
>Gm02:14487152-14487181
>Gm02:14491343-14491407
>Gm02:14496664-14496735
>Gm02:14497065-14497166
>Gm02:14497229-14497402
>Gm02:14498540-14498766
>Gm02:14499178-14499228
>Gm02:14499328-14499418
>Gm02:14503801-14503843
>Gm02:14504900-14504952
>Gm02:14509738-14509900
>Gm02:14511959-14512004
>Gm02:14512144-14512200
>Gm02:14512237-14512328
>Gm02:14514345-14514415
>Gm02:14519062-14519083
>Gm02:14521240-14521339
>Gm02:14523003-14523050
>Gm02:14523588-14523695
>Gm02:14524657-14524746
>Gm02:14528409-14528473
>Gm02:14530025-14530147
>Gm02:14540687-14540749
>Gm02:14544937-14544996
>Gm02:14545043-14545103
>Gm02:14546963-14547023
>Gm02:14550020-14550074
>Gm02:14550389-14550491
>Gm02:14550795-14550828
>Gm02:14552091-14552120
>Gm02:14552219-14552327
>Gm02:14553223-14553275
>Gm02:14553750-14553788
>Gm02:14554358-14554510
>Gm02:14554694-14554733
>Gm02:14554787-14554820
>Gm02:14557578-14557797
>Gm02:14558474-14558599
>Gm02:14558693-14558759
>Gm02:14558814-14558930
>Gm02:14560330-14560406
>Gm02:14560443-14560518
>Gm02:14561944-14562016
>Gm02:14562253-14562315
>Gm02:14563250-14563264
>Gm02:14567322-14567339
>Gm02:14568350-14568407
>Gm02:14570413-14570449
>Gm02:14570501-14570577
>Gm02:14570887-14571011
>Gm02:14572369-14572429
>Gm02:14572712-14572761
>Gm02:14572784-14572829
>Gm02:14573421-14573839
>Gm02:14574101-14574198
>Gm02:14574282-14574322
>Gm02:14574438-14574706
>Gm02:14574971-14575091
>Gm02:14575251-14575306
>Gm02:14575374-14575442
>Gm02:14575575-14575752
>Gm02:14576193-14576266
>Gm02:14576384-14576416
>Gm02:14576416-14576458
>Gm02:14576524-14576560
>Gm02:14577526-14577571
>Gm02:14577646-14578046
>Gm02:14578429-14578500
>Gm02:14578585-14578625
>Gm02:14581824-14581867
>Gm02:14583744-14583776
>Gm02:14588391-14588438
>Gm02:14595652-14595683
>Gm02:14600786-14600835
>Gm02:14604420-14604477
>Gm02:14605055-14605103
>Gm02:14605185-14605242
>Gm02:14607896-14607977
>Gm02:14608078-14608135
>Gm02:14610078-14610252
>Gm02:14613101-14613161
>Gm02:14619035-14619075
>Gm02:14622910-14623047
>Gm02:14628135-14628254
>Gm02:14628891-14629097
>Gm02:14629247-14629287
>Gm02:14629746-14629796
>Gm02:14634394-14634451
>Gm02:14637934-14638006
>Gm02:14638135-14638179
>Gm02:14643807-14643856
>Gm02:14644581-14644665
>Gm02:14665667-14665710
>Gm02:14665960-14666013
>Gm02:14667582-14667618
>Gm02:14668709-14672777
>Gm02:14675257-14675336
>Gm02:14675967-14676064
>Gm02:14678223-14678254
>Gm02:14678918-14678945
>Gm02:14679353-14679393
>Gm02:14680189-14680557
>Gm02:14681148-14681371
>Gm02:14684235-14684420
>Gm02:14690265-14690375
>Gm02:14693980-14694020
>Gm02:14695172-14695223
>Gm02:14697680-14697740
>Gm02:14702911-14702951
>Gm02:14705348-14705449
>Gm02:14710651-14711009
>Gm02:14711267-14711312
>Gm02:14711463-14711504
>Gm02:14716566-14716592
>Gm02:14726417-14726472
>Gm02:14732336-14732368
>Gm02:14736274-14736321
>Gm02:14738367-14738407
>Gm02:14741123-14741172
>Gm02:14741812-14741844
>Gm02:14745803-14745837
>Gm02:14749386-14749423
>Gm02:14749449-14749607
>Gm02:14749646-14749777
>Gm02:14752082-14752124
>Gm02:14752779-14752867
>Gm02:14755074-14755169
>Gm02:14756525-14756631
>Gm02:14756847-14756885
>Gm02:14757546-14757603
>Gm02:14761436-14761467
>Gm02:14761720-14761805
>Gm02:14763401-14763435
>Gm02:14763486-14763645
>Gm02:14763847-14763968
>Gm02:14765360-14765441
>Gm02:14767583-14767597
>Gm02:14771016-14771058
>Gm02:14771093-14771138
>Gm02:14771240-14771342
>Gm02:14772364-14772496
>Gm02:14772580-14772693
>Gm02:14772772-14772862
>Gm02:14772952-14772981
>Gm02:14774219-14774359
>Gm02:14777054-14777145
>Gm02:14778084-14778150
>Gm02:14780285-14780381
>Gm02:14782458-14782526
>Gm02:14782987-14783073
>Gm02:14786249-14786300
>Gm02:14786604-14786655
>Gm02:14787555-14787595
>Gm02:14788849-14789036
>Gm02:14789471-14789565
>Gm02:14789611-14789840
>Gm02:14789900-14789975
>Gm02:14790237-14790345
>Gm02:14790552-14790635
>Gm02:14792311-14792497
>Gm02:14792675-14792758
>Gm02:14792809-14792905
>Gm02:14793004-14793096
>Gm02:14793580-14793641
>Gm02:14795229-14795312
>Gm02:14795854-14795893
>Gm02:14795981-14796027
>Gm02:14796376-14796403
>Gm02:14796518-14796691
>Gm02:14797124-14797165
>Gm02:14797930-14797994
>Gm02:14798652-14798709
>Gm02:14799403-14799498
>Gm02:14799630-14799644
>Gm02:14799744-14799798
>Gm02:14800014-14800089
>Gm02:14800634-14800671
>Gm02:14801873-14801974
>Gm02:14803163-14803228
>Gm02:14803577-14803651
>Gm02:14804239-14804468
>Gm02:14804606-14804674
>Gm02:14804823-14804938
>Gm02:14805061-14805181
>Gm02:14805222-14805298
>Gm02:14805647-14805680
>Gm02:14814722-14814766
>Gm02:14816555-14816591
>Gm02:14817646-14817688
>Gm02:14817771-14817849
>Gm02:14818048-14818101
>Gm02:14818350-14818401
>Gm02:14819432-14819534
>Gm02:14824586-14824633
>Gm02:14828426-14828465
>Gm02:14835961-14836059
>Gm02:14836566-14836619
>Gm02:14839189-14839249
>Gm02:14844358-14844412
>Gm02:14844463-14844527
>Gm02:14845930-14846062
>Gm02:14846181-14846325
>Gm02:14846347-14846394
>Gm02:14846495-14847007
>Gm02:14847117-14847153
>Gm02:14848354-14848551
>Gm02:14848612-14848706
>Gm02:14848788-14849175
>Gm02:14849275-14849315
>Gm02:14849847-14849874
>Gm02:14852319-14852363
>Gm02:14853981-14854039
>Gm02:14860171-14860212
>Gm02:14862606-14862660
>Gm02:14873369-14873417
>Gm02:14879471-14879534
>Gm02:14879564-14879669
>Gm02:14879756-14879808
>Gm02:14881268-14881300
>Gm02:14884954-14885022
>Gm02:14885164-14885281
>Gm02:14888954-14889035
>Gm02:14889353-14889390
>Gm02:14889483-14889599
>Gm02:14891259-14891288
>Gm02:14891840-14891947
>Gm02:14895815-14895969
>Gm02:14897239-14897418
>Gm02:14897743-14897792
>Gm02:14900625-14900664
>Gm02:14901810-14901857
>Gm02:14903615-14903699
>Gm02:14904207-14904306
>Gm02:14904386-14904634
>Gm02:14905118-14905176
>Gm02:14905408-14905477
>Gm02:14905836-14905900
>Gm02:14906724-14906780
>Gm02:14906910-14907048
>Gm02:14907587-14907914
>Gm02:14909905-14909933
>Gm02:14910597-14910628
>Gm02:14923791-14923820
>Gm02:14924315-14924371
>Gm02:14925387-14925487
>Gm02:14925623-14925670
>Gm02:14925809-14925845
>Gm02:14927957-14927987
>Gm02:14928321-14928407
>Gm02:14932150-14932217
>Gm02:14936336-14936469
>Gm02:14938691-14938732
>Gm02:14942163-14942354
>Gm02:14942454-14942537
>Gm02:14945936-14946000
>Gm02:14946617-14946670
>Gm02:14947599-14947737
>Gm02:14949232-14949338
>Gm02:14949958-14950003
>Gm02:14955900-14955947
>Gm02:14957664-14957716
>Gm02:14957780-14957881
>Gm02:14959101-14959133
>Gm02:14959835-14959862
>Gm02:14960130-14960324
>Gm02:14960836-14960867
>Gm02:14961111-14961145
>Gm02:14963380-14963445
>Gm02:14963668-14963709
>Gm02:14969751-14969878
>Gm02:14970439-14970485
>Gm02:14972642-14972907
>Gm02:14975447-14975493
>Gm02:14978018-14978245
>Gm02:14980448-14980585
>Gm02:14980745-14980782
>Gm02:14980942-14980995
>Gm02:14982552-14982605
>Gm02:14985447-14985511
>Gm02:14986253-14986306
>Gm02:14989310-14989441
>Gm02:14990615-14990791
>Gm02:14991201-14991275
>Gm02:15007986-15008050
>Gm02:15013317-15013411
>Gm02:15013475-15013607
>Gm02:15017419-15017460
>Gm02:15019279-15019327
>Gm02:15019933-15020041
>Gm02:15021497-15021536
>Gm02:15023786-15023823
>Gm02:15024771-15024785
>Gm02:15028654-15028743
>Gm02:15032006-15032058
>Gm02:15034918-15034960
>Gm02:15036812-15036857
>Gm02:15037146-15037280
>Gm02:15037313-15037607
>Gm02:15038691-15038783
>Gm02:15038853-15039032
>Gm02:15039072-15039462
>Gm02:15039490-15039548
>Gm02:15039613-15039917
>Gm02:15040011-15040046
>Gm02:15040101-15040140
>Gm02:15041346-15041411
>Gm02:15046258-15046362
>Gm02:15046445-15046534
>Gm02:15047422-15047472
>Gm02:15048525-15048620
>Gm02:15057688-15057740
>Gm02:15059017-15059084
>Gm02:15059867-15059965
>Gm02:15060141-15060957
>Gm02:15061127-15061175
>Gm02:15061624-15061687
>Gm02:15062458-15062536
>Gm02:15062623-15062798
>Gm02:15063102-15063162
>Gm02:15063392-15063468
>Gm02:15065322-15065404
>Gm02:15067092-15067236
>Gm02:15068525-15068560
>Gm02:15069546-15069642
>Gm02:15070274-15070534
>Gm02:15073357-15073464
>Gm02:15078000-15078120
>Gm02:15078187-15078274
>Gm02:15078340-15078419
>Gm02:15078516-15078618
>Gm02:15078781-15079101
>Gm02:15079407-15079456
>Gm02:15080089-15080158
>Gm02:15083997-15084204
>Gm02:15084536-15084607
>Gm02:15085032-15085128
>Gm02:15086812-15086863
>Gm02:15088581-15088613
>Gm02:15094207-15094270
>Gm02:15096805-15098064
>Gm02:15098881-15098984
>Gm02:15099079-15099167
>Gm02:15099198-15099240
>Gm02:15099296-15099405
>Gm02:15099439-15099591
>Gm02:15104193-15104259
>Gm02:15104398-15105039
>Gm02:15109643-15109695
>Gm02:15111206-15111260
>Gm02:15111490-15111634
>Gm02:15117848-15117904
>Gm02:15118179-15118277
>Gm02:15119184-15119289
>Gm02:15121195-15121232
>Gm02:15131066-15131149
>Gm02:15132441-15132539
>Gm02:15132938-15132983
>Gm02:15138173-15138320
>Gm02:15139316-15139371
>Gm02:15139597-15139709
>Gm02:15149854-15149908
>Gm02:15155075-15155181
>Gm02:15158759-15159269
>Gm02:15159352-15159415
>Gm02:15159714-15164865
>Gm02:15167057-15167190
>Gm02:15168926-15168968
>Gm02:15170108-15170256
>Gm02:15171815-15171893
>Gm02:15171918-15171950
>Gm02:15172050-15172114
>Gm02:15174406-15174552
>Gm02:15179721-15179754
>Gm02:15181233-15181355
>Gm02:15181843-15181948
>Gm02:15190096-15190134
>Gm02:15190424-15190487
>Gm02:15195604-15195652
>Gm02:15197519-15197562
>Gm02:15210179-15210228
>Gm02:15214928-15214970
>Gm02:15215042-15215163
>Gm02:15223109-15223196
>Gm02:15223352-15223412
>Gm02:15228367-15228422
>Gm02:15228728-15229131
>Gm02:15234606-15234636
>Gm02:15237921-15237967
>Gm02:15238461-15238512
>Gm02:15238687-15238737
>Gm02:15238840-15239173
>Gm02:15239228-15240612
>Gm02:15240649-15240934
>Gm02:15240989-15241412
>Gm02:15241469-15241695
>Gm02:15242308-15242359
>Gm02:15246179-15246215
>Gm02:15246839-15246874
>Gm02:15247036-15247140
>Gm02:15248943-15255371
>Gm02:15260167-15260226
>Gm02:15262815-15263199
>Gm02:15263715-15263777
>Gm02:15264581-15264642
>Gm02:15266572-15266704
>Gm02:15266885-15266975
>Gm02:15267347-15267416
>Gm02:15268107-15268149
>Gm02:15269955-15270146
>Gm02:15272159-15272195
>Gm02:15272416-15272475
>Gm02:15272524-15272641
>Gm02:15272960-15273139
>Gm02:15273602-15273698
>Gm02:15275334-15275387
>Gm02:15275493-15275633
>Gm02:15275690-15275766
>Gm02:15276066-15276267
>Gm02:15286896-15286931
>Gm02:15287324-15287461
>Gm02:15288239-15288364
>Gm02:15288422-15288463
>Gm02:15290047-15290157
>Gm02:15291806-15291914
>Gm02:15292721-15292769
>Gm02:15294086-15294206
>Gm02:15294836-15294883
>Gm02:15295128-15295209
>Gm02:15295340-15295440
>Gm02:15295926-15295983
>Gm02:15299539-15299553
>Gm02:15299653-15299686
>Gm02:15305699-15305752
>Gm02:15306955-15307041
>Gm02:15307698-15307950
>Gm02:15309771-15309807
>Gm02:15313610-15313693
>Gm02:15314824-15314878
>Gm02:15315297-15315323
>Gm02:15317928-15318038
>Gm02:15319505-15319579
>Gm02:15321402-15321436
>Gm02:15323607-15323722
>Gm02:15323833-15323894
>Gm02:15328131-15328162
>Gm02:15334907-15334939
>Gm02:15335819-15336208
>Gm02:15336308-15336500
>Gm02:15339688-15339744
>Gm02:15343533-15343638
>Gm02:15344460-15344555
>Gm02:15345721-15345755
>Gm02:15351292-15351411
>Gm02:15353466-15353515
>Gm02:15355417-15355432
>Gm02:15356535-15356555
>Gm02:15361569-15361715
>Gm02:15366602-15366677
>Gm02:15368234-15368303
>Gm02:15368625-15368793
>Gm02:15372287-15372329
>Gm02:15375796-15375830
>Gm02:15377170-15377206
>Gm02:15385713-15385772
>Gm02:15389842-15389943
>Gm02:15392657-15392701
>Gm02:15393658-15393768
>Gm02:15395905-15395978
>Gm02:15398008-15398042
>Gm02:15398477-15398592
>Gm02:15404906-15405079
>Gm02:15406360-15407000
>Gm02:15407041-15407093
>Gm02:15408302-15408418
>Gm02:15410621-15410679
>Gm02:15418349-15418439
>Gm02:15419339-15419568
>Gm02:15421323-15421405
>Gm02:15428219-15428283
>Gm02:15430349-15430456
>Gm02:15436411-15436478
>Gm02:15440055-15440132
>Gm02:15440657-15440741
>Gm02:15440813-15440892
>Gm02:15441217-15441267
>Gm02:15441661-15441708
>Gm02:15441794-15441994
>Gm02:15447997-15448069
>Gm02:15448148-15448206
>Gm02:15450929-15451013
>Gm02:15461434-15461506
>Gm02:15467362-15468269
>Gm02:15469811-15469924
>Gm02:15476807-15476847
>Gm02:15477917-15478025
>Gm02:15478088-15478194
>Gm02:15478256-15478319
>Gm02:15480162-15480342
>Gm02:15486114-15486176
>Gm02:15487719-15487764
>Gm02:15492881-15492968
>Gm02:15495771-15495841
>Gm02:15495885-15495979
>Gm02:15496740-15496775
>Gm02:15499335-15499394
>Gm02:15499473-15499501
>Gm02:15503987-15504179
>Gm02:15505807-15505866
>Gm02:15507112-15507207
>Gm02:15507404-15507491
>Gm02:15507679-15508801
>Gm02:15508856-15509142
>Gm02:15509204-15509504
>Gm02:15509585-15509698
>Gm02:15509751-15509798
>Gm02:15510171-15510427
>Gm02:15510832-15510868
>Gm02:15512333-15512390
>Gm02:15512443-15512475
>Gm02:15512575-15512590
>Gm02:15512663-15512782
>Gm02:15512936-15512973
>Gm02:15513776-15513855
>Gm02:15514896-15514931
>Gm02:15515657-15515691
>Gm02:15516494-15516573
>Gm02:15517641-15517676
>Gm02:15518610-15518681
>Gm02:15519884-15520035
>Gm02:15520512-15520568
>Gm02:15520691-15520773
>Gm02:15521032-15521142
>Gm02:15525226-15525295
>Gm02:15525914-15525929
>Gm02:15526196-15526240
>Gm02:15527125-15527159
>Gm02:15528239-15528298
>Gm02:15529410-15529551
>Gm02:15529822-15530053
>Gm02:15531376-15531444
>Gm02:15535534-15535580
>Gm02:15535786-15535919
>Gm02:15536765-15536836
>Gm02:15537093-15537162
>Gm02:15537302-15537378
>Gm02:15537690-15537759
>Gm02:15539464-15539500
>Gm02:15539694-15539856
>Gm02:15539942-15540006
>Gm02:15540119-15540232
>Gm02:15543261-15543447
>Gm02:15543550-15544898
>Gm02:15544927-15545189
>Gm02:15545198-15545482
>Gm02:15545538-15545598
>Gm02:15548884-15548917
>Gm02:15549651-15549743
>Gm02:15553629-15554193
>Gm02:15554291-15555808
>Gm02:15558504-15558606
>Gm02:15568804-15568837
>Gm02:15587911-15588901
>Gm02:15592193-15592253
>Gm02:15593330-15593453
>Gm02:15595492-15595720
>Gm02:15596827-15596906
>Gm02:15599147-15599223
>Gm02:15602188-15602239
>Gm02:15603879-15603913
>Gm02:15611696-15611750
>Gm02:15611885-15611952
>Gm02:15614728-15614784
>Gm02:15616099-15616233
>Gm02:15617506-15617652
>Gm02:15617896-15617959
>Gm02:15617989-15619083
>Gm02:15619114-15619429
>Gm02:15619465-15620154
>Gm02:15620196-15620259
>Gm02:15620334-15620500
>Gm02:15627034-15627403
>Gm02:15628842-15628933
>Gm02:15633875-15633947
>Gm02:15634625-15634674
>Gm02:15645765-15645851
>Gm02:15656814-15656910
>Gm02:15658250-15658298
>Gm02:15664136-15664338
>Gm02:15665915-15666001
>Gm02:15667976-15668339
>Gm02:15670224-15670278
>Gm02:15671142-15671283
>Gm02:15677101-15677137
>Gm02:15680999-15681041
>Gm02:15681790-15681848
>Gm02:15682334-15682368
>Gm02:15682409-15682435
>Gm02:15683962-15684048
>Gm02:15688052-15688153
>Gm02:15692044-15692098
>Gm02:15696502-15696553
>Gm02:15697622-15697741
>Gm02:15704036-15708210
>Gm02:15708275-15710271
>Gm02:15715466-15715514
>Gm02:15717233-15717342
>Gm02:15717932-15717991
>Gm02:15723455-15723530
>Gm02:15730177-15731894
>Gm02:15732705-15733459
>Gm02:15733497-15733791
>Gm02:15733894-15734833
>Gm02:15734864-15735005
>Gm02:15735040-15736997
>Gm02:15737051-15737474
>Gm02:15737518-15737753
>Gm02:15737933-15738185
>Gm02:15739522-15739591
>Gm02:15739618-15739661
>Gm02:15739784-15739952
>Gm02:15743346-15743445
>Gm02:15744177-15747617
>Gm02:15747692-15748270
>Gm02:15748328-15748759
>Gm02:15750243-15751073
>Gm02:15751270-15751315
>Gm02:15751729-15751842
>Gm02:15751888-15752937
>Gm02:15752980-15753029
>Gm02:15753136-15753198
>Gm02:15756156-15756369
>Gm02:15756498-15756665
>Gm02:15756750-15757012
>Gm02:15758377-15759775
>Gm02:15759974-15762648
>Gm02:15764754-15764798
>Gm02:15766646-15766682
>Gm02:15767766-15767796
>Gm02:15768177-15768935
>Gm02:15769431-15769486
>Gm02:15770102-15770137
>Gm02:15771123-15780113
>Gm02:15780637-15780719
>Gm02:15781073-15781114
>Gm02:15781262-15781364
>Gm02:15781420-15781524
>Gm02:15781734-15781857
>Gm02:15782962-15783100
>Gm02:15783443-15783512
>Gm02:15784946-15785027
>Gm02:15785132-15785344
>Gm02:15785414-15789481
>Gm02:15789543-15789772
>Gm02:15789979-15792606
>Gm02:15792678-15792750
>Gm02:15794982-15795024
>Gm02:15798463-15799809
>Gm02:15799836-15800558
>Gm02:15800610-15801201
>Gm02:15803150-15804711
>Gm02:15804739-15805429
>Gm02:15805473-15814370
>Gm02:15814400-15815683
>Gm02:15815719-15817311
>Gm02:15817343-15818178
>Gm02:15818230-15832277
>Gm02:15832935-15833533
>Gm02:15833655-15833843
>Gm02:15834143-15841414
>Gm02:15841456-15842953
>Gm02:15843004-15844358
>Gm02:15844400-15845137
>Gm02:15845259-15845856
>Gm02:15845906-15848936
>Gm02:15849815-15849970
>Gm02:15852121-15852399
>Gm02:15852432-15853047
>Gm02:15853095-15853910
>Gm02:15853975-15854718
>Gm02:15854745-15855132
>Gm02:15855255-15855497
>Gm02:15855592-15855878
>Gm02:15855988-15856287
>Gm02:15856416-15856449
>Gm02:15856711-15856952
>Gm02:15857003-15857204
>Gm02:15857229-15857886
>Gm02:15857927-15858047
>Gm02:15858121-15858507
>Gm02:15858553-15858823
>Gm02:15858857-15858886
>Gm02:15858915-15858971
>Gm02:15859001-15859082
>Gm02:15859179-15859420
>Gm02:15859451-15859840
>Gm02:15859882-15861285
>Gm02:15861321-15861666
>Gm02:15861748-15862338
>Gm02:15862528-15910499
>Gm02:15911926-15912041
>Gm02:15913639-15914692
>Gm02:15914792-15915047
>Gm02:15915057-15916876
>Gm02:15917192-15925486
>Gm02:15925516-15930428
>Gm02:15930474-15931324
>Gm02:15932533-15932725
>Gm02:15932817-15933092
>Gm02:15933621-15933667
>Gm02:15934104-15934220
>Gm02:15934268-15934649
>Gm02:15935459-15935517
>Gm02:15935912-15935956
>Gm02:15936278-15936355
>Gm02:15938077-15938169
>Gm02:15938446-15938772
>Gm02:15938792-15939244
>Gm02:15939254-15944718
>Gm02:15944855-15947868
>Gm02:15947892-15947952
>Gm02:15948003-15948176
>Gm02:15948219-15948386
>Gm02:15948423-15948591
>Gm02:15948879-15948977
>Gm02:15950490-15950571
>Gm02:15950699-15951202
>Gm02:15951282-15951450
>Gm02:15951538-15951650
>Gm02:15951697-15952184
>Gm02:15952217-15952624
>Gm02:15952830-15953036
>Gm02:15953927-15953983
>Gm02:15954019-15954071
>Gm02:15955972-15956958
>Gm02:15957549-15960384
>Gm02:15960994-15961151
>Gm02:15961172-15968711
>Gm02:15968794-15969000
>Gm02:15969081-15969385
>Gm02:15969414-15971525
>Gm02:15971577-15971921
>Gm02:15973601-15974094
>Gm02:15974154-15981573
>Gm02:15982110-15982157
>Gm02:15982251-15982390
>Gm02:15982444-15982620
>Gm02:15982653-15982718
>Gm02:15982931-15982981
>Gm02:15983299-15983355
>Gm02:15984136-15984242
>Gm02:15984315-15984415
>Gm02:15984557-15984661
>Gm02:15984829-15985044
>Gm02:15985269-15985320
>Gm02:15985630-15985713
>Gm02:15986253-15986464
>Gm02:15986515-15986778
>Gm02:15986856-15987020
>Gm02:15987155-15987326
>Gm02:15987362-15987468
>Gm02:15987548-15987586
>Gm02:15987630-15987797
>Gm02:15988053-15988210
>Gm02:15988248-15988504
>Gm02:15988544-15989312
>Gm02:15989342-15990893
>Gm02:15990973-15995216
>Gm02:15995244-15996914
>Gm02:15996994-15998108
>Gm02:15998155-15998577
>Gm02:15998843-15998928
>Gm02:15999192-15999492
>Gm02:16000458-16000695
>Gm02:16000753-16000791
>Gm02:16001140-16001301
>Gm02:16002335-16010775
>Gm02:16012591-16013519
>Gm02:16013608-16016155
>Gm02:16016200-16016742
>Gm02:16016818-16016981
>Gm02:16017136-16017191
>Gm02:16017272-16017611
>Gm02:16017635-16017683
>Gm02:16017726-16018058
>Gm02:16018111-16018148
>Gm02:16018266-16018424
>Gm02:16018483-16018657
>Gm02:16018696-16019710
>Gm02:16019833-16021107
>Gm02:16021498-16027811
>Gm02:16027864-16029554
>Gm02:16029606-16030891
>Gm02:16030920-16040690
>Gm02:16040752-16041878
>Gm02:16041979-16042113
>Gm02:16042241-16042719
>Gm02:16042824-16043597
>Gm02:16043630-16044579
>Gm02:16044641-16044699
>Gm02:16044771-16051898
>Gm02:16052047-16052248
>Gm02:16052326-16052915
>Gm02:16052947-16053109
>Gm02:16053158-16053466
>Gm02:16053553-16053735
>Gm02:16053761-16053979
>Gm02:16054050-16054245
>Gm02:16056715-16056834
>Gm02:16056875-16057097
>Gm02:16057127-16057379
>Gm02:16057420-16057610
>Gm02:16057767-16057852
>Gm02:16057965-16058413
>Gm02:16058556-16058626
>Gm02:16059256-16059301
>Gm02:16059356-16059415
>Gm02:16059535-16059566
>Gm02:16059592-16059661
>Gm02:16059874-16059989
>Gm02:16060048-16060224
>Gm02:16060325-16060436
>Gm02:16060747-16060791
>Gm02:16061172-16063570
>Gm02:16063637-16063881
>Gm02:16063944-16064175
>Gm02:16064373-16064423
>Gm02:16064465-16064905
>Gm02:16065333-16065383
>Gm02:16065601-16066399
>Gm02:16066446-16066624
>Gm02:16066718-16069173
>Gm02:16069209-16069312
>Gm02:16069339-16070361
>Gm02:16070400-16072876
>Gm02:16072922-16074815
>Gm02:16074886-16078289
>Gm02:16078325-16090256
>Gm02:16090289-16095957
>Gm02:16098185-16099152
>Gm02:16099314-16099359
>Gm02:16101074-16101145
>Gm02:16101179-16101269
>Gm02:16101576-16101748
>Gm02:16101789-16101885
>Gm02:16102059-16102093
>Gm02:16102459-16102496
>Gm02:16103423-16103974
>Gm02:16104350-16104429
>Gm02:16104629-16105176
>Gm02:16105214-16105473
>Gm02:16105506-16105755
>Gm02:16106167-16106246
>Gm02:16106276-16106376
>Gm02:16106738-16107058
>Gm02:16107261-16107327
>Gm02:16109690-16109728
>Gm02:16109972-16129072
>Gm02:16129271-16129462
>Gm02:16129804-16134242
>Gm02:16134310-16134415
>Gm02:16135877-16135961
>Gm02:16136189-16136630
>Gm02:16136774-16139504
>Gm02:16139531-16143094
>Gm02:16143157-16143452
>Gm02:16143900-16143932
>Gm02:16144308-16144855
>Gm02:16146142-16146251
>Gm02:16146414-16146445
>Gm02:16146913-16147214
>Gm02:16147241-16147561
>Gm02:16147651-16147867
>Gm02:16147948-16148510
>Gm02:16148581-16151826
>Gm02:16151977-16153867
>Gm02:16153926-16153970
>Gm02:16154084-16154130
>Gm02:16154163-16154368
>Gm02:16154446-16154688
>Gm02:16154747-16154852
>Gm02:16154916-16155559
>Gm02:16155959-16156109
>Gm02:16157043-16157613
>Gm02:16157653-16157983
>Gm02:16158047-16158678
>Gm02:16158715-16159185
>Gm02:16159262-16159469
>Gm02:16161914-16179597
>Gm02:16179694-16179731
>Gm02:16179918-16180088
>Gm02:16180242-16180362
>Gm02:16180403-16181787
>Gm02:16181828-16181934
>Gm02:16182252-16184885
>Gm02:16185024-16185106
>Gm02:16185243-16185487
>Gm02:16185566-16185909
>Gm02:16185939-16186181
>Gm02:16190574-16190799
>Gm02:16191170-16192577
>Gm02:16192807-16192910
>Gm02:16197171-16197859
>Gm02:16197906-16198379
>Gm02:16198412-16199795
>Gm02:16199831-16201070
>Gm02:16201124-16201342
>Gm02:16201471-16201584
>Gm02:16201729-16202264
>Gm02:16203763-16203834
>Gm02:16203999-16204082
>Gm02:16205508-16205557
>Gm02:16207153-16207186
>Gm02:16208373-16208416
>Gm02:16208880-16208967
>Gm02:16209009-16209043
>Gm02:16209088-16209387
>Gm02:16209657-16210020
>Gm02:16210044-16214447
>Gm02:16214473-16226996
>Gm02:16227041-16227945
>Gm02:16227980-16229735
>Gm02:16230140-16230164
>Gm02:16230332-16230419
>Gm02:16230462-16230594
>Gm02:16230643-16230734
>Gm02:16230966-16230998
>Gm02:16231145-16231727
>Gm02:16231752-16232248
>Gm02:16232533-16232683
>Gm02:16233993-16234921
>Gm02:16234968-16235093
>Gm02:16235184-16235442
>Gm02:16235568-16235603
>Gm02:16235658-16242938
>Gm02:16243099-16243654
>Gm02:16243717-16244043
>Gm02:16244082-16244578
>Gm02:16244619-16247304
>Gm02:16247343-16255679
>Gm02:16255705-16256174
>Gm02:16256262-16256306
>Gm02:16256401-16257203
>Gm02:16257239-16257364
>Gm02:16257390-16257446
>Gm02:16257573-16257777
>Gm02:16258061-16258141
>Gm02:16258184-16258225
>Gm02:16258274-16258939
>Gm02:16258977-16262542
>Gm02:16262594-16262689
>Gm02:16262761-16262989
>Gm02:16263032-16263103
>Gm02:16263202-16263334
>Gm02:16263471-16263522
>Gm02:16263601-16263667
>Gm02:16263706-16263881
>Gm02:16264004-16264206
>Gm02:16264400-16264649
>Gm02:16264739-16264769
>Gm02:16264900-16265074
>Gm02:16265373-16265428
>Gm02:16265487-16265515
>Gm02:16265553-16266115
>Gm02:16266224-16266288
>Gm02:16266332-16266723
>Gm02:16266758-16271486
>Gm02:16271644-16272041
>Gm02:16272098-16272499
>Gm02:16272577-16272915
>Gm02:16273162-16273370
>Gm02:16273449-16274058
>Gm02:16274095-16274331
>Gm02:16274396-16274746
>Gm02:16274794-16275218
>Gm02:16275250-16275400
>Gm02:16275440-16275686
>Gm02:16275744-16276329
>Gm02:16276432-16276722
>Gm02:16276748-16277275
>Gm02:16277320-16277356
>Gm02:16277532-16277882
>Gm02:16277925-16278138
>Gm02:16278228-16281160
>Gm02:16281632-16281658
>Gm02:16281757-16281803
>Gm02:16283263-16283285
>Gm02:16284792-16284827
>Gm02:16285250-16285359
>Gm02:16285778-16285868
>Gm02:16290570-16290602
>Gm02:16290708-16290761
>Gm02:16290892-16290977
>Gm02:16291878-16291916
>Gm02:16292045-16292087
>Gm02:16293018-16293048
>Gm02:16293383-16293434
>Gm02:16293618-16293683
>Gm02:16293834-16293869
>Gm02:16294683-16294724
>Gm02:16295393-16295441
>Gm02:16295792-16295831
>Gm02:16296079-16296127
>Gm02:16299300-16299518
>Gm02:16300115-16300163
>Gm02:16300613-16300804
>Gm02:16301523-16301575
>Gm02:16301922-16301997
>Gm02:16302193-16302912
>Gm02:16303961-16304957
>Gm02:16305068-16306052
>Gm02:16306256-16309146
>Gm02:16309176-16309658
>Gm02:16309932-16309980
>Gm02:16311797-16311914
>Gm02:16311948-16313652
>Gm02:16314214-16320563
>Gm02:16320685-16320771
>Gm02:16321164-16321293
>Gm02:16321556-16321582
>Gm02:16321701-16321825
>Gm02:16321876-16322175
>Gm02:16322212-16322348
>Gm02:16322870-16322921
>Gm02:16323227-16323257
>Gm02:16323331-16323362
>Gm02:16323612-16323656
>Gm02:16323711-16323838
>Gm02:16323924-16323973
>Gm02:16324016-16324315
>Gm02:16324555-16333794
>Gm02:16333894-16333908
>Gm02:16333929-16338915
>Gm02:16338946-16346513
>Gm02:16347312-16347374
>Gm02:16347406-16347662
>Gm02:16347757-16347836
>Gm02:16347941-16347974
>Gm02:16348040-16348075
>Gm02:16348107-16349089
>Gm02:16349170-16353728
>Gm02:16354821-16354846
>Gm02:16355045-16355291
>Gm02:16356025-16357305
>Gm02:16357327-16358630
>Gm02:16358765-16365188
>Gm02:16365206-16368455
>Gm02:16368555-16372747
>Gm02:16372816-16375031
>Gm02:16375815-16379780
>Gm02:16379972-16380896
>Gm02:16380951-16381816
>Gm02:16381856-16383435
>Gm02:16383482-16384688
>Gm02:16384711-16387467
>Gm02:16387702-16389479
>Gm02:16390804-16390855
>Gm02:16395441-16396293
>Gm02:16396320-16399169
>Gm02:16400077-16400094
>Gm02:16401388-16401470
>Gm02:16402160-16402205
>Gm02:16402392-16402601
>Gm02:16402734-16402845
>Gm02:16407216-16407260
>Gm02:16413101-16413298
>Gm02:16416309-16420454
>Gm02:16420686-16420764
>Gm02:16420893-16420929
>Gm02:16421072-16421406
>Gm02:16421690-16421744
>Gm02:16421938-16422007
>Gm02:16422083-16422150
>Gm02:16422201-16422266
>Gm02:16422614-16422712
>Gm02:16422798-16422910
>Gm02:16423295-16433201
>Gm02:16433308-16433360
>Gm02:16433591-16433701
>Gm02:16433789-16434093
>Gm02:16434132-16434234
>Gm02:16434369-16434917
>Gm02:16434956-16435149
>Gm02:16435190-16435465
>Gm02:16435659-16435694
>Gm02:16435751-16436113
>Gm02:16436246-16436272
>Gm02:16436336-16436367
>Gm02:16436412-16436610
>Gm02:16436640-16436673
>Gm02:16437294-16438812
>Gm02:16439269-16440025
>Gm02:16440355-16442118
>Gm02:16442183-16442308
>Gm02:16442358-16443213
>Gm02:16443251-16444443
>Gm02:16444496-16445895
>Gm02:16446069-16452972
>Gm02:16452997-16470886
>Gm02:16470913-16473043
>Gm02:16473087-16474052
>Gm02:16474101-16475788
>Gm02:16475817-16486557
>Gm02:16486604-16487101
>Gm02:16487209-16487338
>Gm02:16487389-16489825
>Gm02:16489886-16490923
>Gm02:16490951-16491384
>Gm02:16491444-16491743
>Gm02:16492292-16493412
>Gm02:16494864-16494898
>Gm02:16495184-16495605
>Gm02:16495642-16499485
>Gm02:16499597-16499681
>Gm02:16499745-16499829
>Gm02:16499989-16500045
>Gm02:16500413-16500500
>Gm02:16500553-16500635
>Gm02:16500817-16500983
>Gm02:16501033-16501082
>Gm02:16504122-16504201
>Gm02:16505979-16506046
>Gm02:16506185-16506265
>Gm02:16506845-16506923
>Gm02:16507132-16507300
>Gm02:16507851-16507929
>Gm02:16507961-16508039
>Gm02:16508462-16508616
>Gm02:16508915-16508968
>Gm02:16509108-16509179
>Gm02:16509270-16509407
>Gm02:16509699-16521185
>Gm02:16521946-16522145
>Gm02:16522166-16525193
>Gm02:16525255-16530736
>Gm02:16530773-16532552
>Gm02:16532592-16532647
>Gm02:16532687-16532881
>Gm02:16532906-16533169
>Gm02:16534217-16534248
>Gm02:16534394-16534485
>Gm02:16534559-16534593
>Gm02:16534993-16535052
>Gm02:16536746-16537045
>Gm02:16538745-16539097
>Gm02:16539774-16540180
>Gm02:16540409-16540476
>Gm02:16540686-16540749
>Gm02:16540956-16541117
>Gm02:16542253-16542314
>Gm02:16542864-16542947
>Gm02:16543059-16543143
>Gm02:16544629-16544659
>Gm02:16545081-16545296
>Gm02:16546982-16547038
>Gm02:16547251-16547304
>Gm02:16547429-16547531
>Gm02:16547704-16547801
>Gm02:16551028-16551056
>Gm02:16551564-16551604
>Gm02:16551902-16552011
>Gm02:16552094-16552535
>Gm02:16552658-16552821
>Gm02:16552856-16553010
>Gm02:16553052-16554026
>Gm02:16554704-16554738
>Gm02:16554831-16555515
>Gm02:16556010-16556072
>Gm02:16556155-16556245
>Gm02:16556533-16556570
>Gm02:16556922-16557656
>Gm02:16557685-16557979
>Gm02:16558261-16558357
>Gm02:16558604-16559033
>Gm02:16559341-16559481
>Gm02:16559524-16559629
>Gm02:16559691-16559717
>Gm02:16559811-16570407
>Gm02:16570498-16570983
>Gm02:16571017-16571079
>Gm02:16571133-16571343
>Gm02:16571375-16571498
>Gm02:16571585-16571673
>Gm02:16571732-16571871
>Gm02:16571899-16571930
>Gm02:16574197-16574227
>Gm02:16580104-16580172
>Gm02:16580220-16580297
>Gm02:16581074-16581175
>Gm02:16585718-16586702
>Gm02:16588695-16588779
>Gm02:16591133-16600975
>Gm02:16602297-16602353
>Gm02:16603856-16603978
>Gm02:16604138-16604457
>Gm02:16604531-16604700
>Gm02:16604811-16605109
>Gm02:16605296-16605360
>Gm02:16605888-16605954
>Gm02:16607399-16607435
>Gm02:16607646-16607683
>Gm02:16607831-16607900
>Gm02:16608148-16608180
>Gm02:16609225-16609339
>Gm02:16609459-16609490
>Gm02:16609752-16609816
>Gm02:16609898-16609939
>Gm02:16609985-16610013
>Gm02:16610163-16610191
>Gm02:16610518-16610815
>Gm02:16610894-16613586
>Gm02:16613653-16613809
>Gm02:16613869-16619492
>Gm02:16619523-16620202
>Gm02:16620303-16620613
>Gm02:16620670-16620864
>Gm02:16620923-16622822
>Gm02:16622916-16623874
>Gm02:16627220-16637540
>Gm02:16641727-16641768
>Gm02:16641841-16645703
>Gm02:16645748-16658431
>Gm02:16658475-16660140
>Gm02:16660176-16660254
>Gm02:16660354-16661478
>Gm02:16661780-16662332
>Gm02:16665176-16666589
>Gm02:16667718-16667750
>Gm02:16668460-16668674
>Gm02:16668729-16669127
>Gm02:16669164-16670187
>Gm02:16670237-16670936
>Gm02:16670995-16671029
>Gm02:16671636-16671828
>Gm02:16672921-16672972
>Gm02:16678005-16678075
>Gm02:16678190-16678229
>Gm02:16678233-16678285
>Gm02:16679201-16679255
>Gm02:16679304-16679353
>Gm02:16679482-16679782
>Gm02:16679834-16679881
>Gm02:16680104-16680143
>Gm02:16680469-16680504
>Gm02:16680767-16680800
>Gm02:16680947-16681069
>Gm02:16681159-16681329
>Gm02:16681386-16681533
>Gm02:16681611-16681676
>Gm02:16681912-16681960
>Gm02:16682447-16682872
>Gm02:16684896-16684964
>Gm02:16685302-16685348
>Gm02:16685829-16686063
>Gm02:16686136-16686171
>Gm02:16686221-16686355
>Gm02:16686551-16686623
>Gm02:16686734-16687029
>Gm02:16687099-16687257
>Gm02:16687302-16687358
>Gm02:16687389-16687569
>Gm02:16687615-16688004
>Gm02:16688394-16688428
>Gm02:16688564-16695593
>Gm02:16697415-16703175
>Gm02:16703310-16703438
>Gm02:16703861-16704096
>Gm02:16704306-16704365
>Gm02:16704439-16713704
>Gm02:16714029-16714088
>Gm02:16714220-16714293
>Gm02:16715152-16715307
>Gm02:16716675-16716745
>Gm02:16716997-16717035
>Gm02:16717474-16717617
>Gm02:16718162-16718253
>Gm02:16718331-16718528
>Gm02:16720382-16720693
>Gm02:16720782-16722096
>Gm02:16722126-16723023
>Gm02:16723069-16723330
>Gm02:16723479-16725461
>Gm02:16725584-16725662
>Gm02:16726724-16726841
>Gm02:16726899-16727093
>Gm02:16727322-16727407
>Gm02:16728053-16728243
>Gm02:16728261-16728359
>Gm02:16729800-16729838
>Gm02:16730957-16731003
>Gm02:16731100-16731147
>Gm02:16731355-16731455
>Gm02:16731606-16731649
>Gm02:16731702-16732057
>Gm02:16732173-16732230
>Gm02:16733619-16733710
>Gm02:16733747-16733800
>Gm02:16734003-16735970
>Gm02:16736056-16738377
>Gm02:16738599-16738679
>Gm02:16738779-16739185
>Gm02:16739224-16739424
>Gm02:16739518-16739744
>Gm02:16739819-16739997
>Gm02:16740143-16740356
>Gm02:16740417-16740751
>Gm02:16740832-16741176
>Gm02:16741354-16741559
>Gm02:16741621-16741839
>Gm02:16742040-16742667
>Gm02:16742716-16742862
>Gm02:16742884-16743408
>Gm02:16743739-16743829
>Gm02:16743952-16744002
>Gm02:16744055-16744817
>Gm02:16744875-16745603
>Gm02:16745810-16745893
>Gm02:16746074-16746235
>Gm02:16746309-16746488
>Gm02:16746767-16746800
>Gm02:16747407-16747507
>Gm02:16747543-16750210
>Gm02:16750242-16750304
>Gm02:16750332-16754054
>Gm02:16754078-16755025
>Gm02:16755092-16755485
>Gm02:16755577-16757288
>Gm02:16757347-16757374
>Gm02:16757409-16757864
>Gm02:16758032-16760082
>Gm02:16760298-16760330
>Gm02:16760405-16760481
>Gm02:16760656-16760775
>Gm02:16762182-16762220
>Gm02:16762468-16762672
>Gm02:16762707-16762752
>Gm02:16762780-16762863
>Gm02:16762887-16763001
>Gm02:16763039-16763309
>Gm02:16763367-16764662
>Gm02:16764771-16766499
>Gm02:16766528-16768361
>Gm02:16768425-16768659
>Gm02:16768685-16769645
>Gm02:16769730-16770522
>Gm02:16770554-16771201
>Gm02:16771927-16775430
>Gm02:16775659-16775691
>Gm02:16778557-16778838
>Gm02:16778887-16778953
>Gm02:16779001-16779062
>Gm02:16779192-16779335
>Gm02:16782783-16782909
>Gm02:16787217-16787305
>Gm02:16787441-16787645
>Gm02:16787711-16787816
>Gm02:16788424-16794770
>Gm02:16794870-16798688
>Gm02:16799604-16799637
>Gm02:16800094-16800287
>Gm02:16801064-16801115
>Gm02:16801659-16801736
>Gm02:16801787-16801857
>Gm02:16804225-16804300
>Gm02:16806008-16806081
>Gm02:16806152-16806314
>Gm02:16806589-16806706
>Gm02:16806921-16807049
>Gm02:16807604-16807724
>Gm02:16808275-16808440
>Gm02:16808627-16808699
>Gm02:16809852-16810107
>Gm02:16810823-16810877
>Gm02:16811017-16811047
>Gm02:16812323-16812514
>Gm02:16814317-16814374
>Gm02:16814620-16814734
>Gm02:16814770-16818929
>Gm02:16818982-16823948
>Gm02:16824048-16826911
>Gm02:16827026-16827280
>Gm02:16827467-16827690
>Gm02:16828367-16828462
>Gm02:16829536-16829774
>Gm02:16830749-16830941
>Gm02:16831299-16831366
>Gm02:16832809-16832891
>Gm02:16833083-16833640
>Gm02:16833670-16834670
>Gm02:16834720-16841062
>Gm02:16841123-16841195
>Gm02:16841266-16843206
>Gm02:16843242-16843402
>Gm02:16843611-16843750
>Gm02:16846754-16846832
>Gm02:16848326-16848359
>Gm02:16850766-16850795
>Gm02:16850984-16851105
>Gm02:16851524-16851580
>Gm02:16851703-16851800
>Gm02:16852006-16852076
>Gm02:16852342-16852424
>Gm02:16852821-16853020
>Gm02:16853087-16853120
>Gm02:16853215-16861781
>Gm02:16861820-16861927
>Gm02:16862225-16862254
>Gm02:16862492-16862632
>Gm02:16863470-16863637
>Gm02:16863671-16863733
>Gm02:16863810-16864111
>Gm02:16864340-16864835
>Gm02:16864878-16864980
>Gm02:16865087-16865263
>Gm02:16865566-16865687
>Gm02:16867140-16867175
>Gm02:16868108-16868151
>Gm02:16868197-16868282
>Gm02:16868443-16868502
>Gm02:16868591-16868697
>Gm02:16868960-16869117
>Gm02:16869199-16869395
>Gm02:16869514-16869602
>Gm02:16869714-16869770
>Gm02:16869819-16869883
>Gm02:16869955-16870009
>Gm02:16870070-16870197
>Gm02:16870233-16870387
>Gm02:16870478-16870516
>Gm02:16870553-16870799
>Gm02:16871075-16871142
>Gm02:16872904-16873171
>Gm02:16874422-16874531
>Gm02:16875597-16875649
>Gm02:16876031-16876144
>Gm02:16876471-16877825
>Gm02:16877967-16878042
>Gm02:16879469-16879671
>Gm02:16879835-16879901
>Gm02:16884009-16884370
>Gm02:16885810-16886228
>Gm02:16888363-16888410
>Gm02:16892248-16892330
>Gm02:16893142-16923213
>Gm02:16923768-16923826
>Gm02:16924094-16924197
>Gm02:16924279-16924351
>Gm02:16925344-16925426
>Gm02:16925616-16925696
>Gm02:16925941-16925974
>Gm02:16926061-16926405
>Gm02:16926449-16927392
>Gm02:16927434-16927552
>Gm02:16927578-16927773
>Gm02:16927954-16928178
>Gm02:16928221-16928468
>Gm02:16928553-16928770
>Gm02:16928864-16928909
>Gm02:16929060-16929307
>Gm02:16929870-16929912
>Gm02:16930231-16930263
>Gm02:16930625-16930704
>Gm02:16931036-16931216
>Gm02:16931507-16931554
>Gm02:16932326-16932518
>Gm02:16932590-16932628
>Gm02:16932721-16932770
>Gm02:16932836-16934924
>Gm02:16934967-16938751
>Gm02:16938779-16938872
>Gm02:16939172-16939320
>Gm02:16939546-16939848
>Gm02:16940068-16940177
>Gm02:16940214-16940246
>Gm02:16940504-16940540
>Gm02:16940693-16940735
>Gm02:16940964-16941127
>Gm02:16944953-16945032
>Gm02:16946041-16946472
>Gm02:16946615-16947383
>Gm02:16949337-16951085
>Gm02:16953711-16953867
>Gm02:16954118-16954158
>Gm02:16954193-16954922
>Gm02:16955349-16955377
>Gm02:16959834-16961438
>Gm02:16962631-16968639
>Gm02:16968708-16970108
>Gm02:16972155-16972409
>Gm02:16974031-16974079
>Gm02:16975184-16975282
>Gm02:16976689-16976728
>Gm02:16978617-16979373
>Gm02:16980824-16980856
>Gm02:16980975-16981306
>Gm02:16981441-16983931
>Gm02:16984588-16984621
>Gm02:16985848-16985925
>Gm02:16985960-16988721
>Gm02:16989014-16989071
>Gm02:16991395-16992451
>Gm02:16992559-16997687
>Gm02:16997756-16998027
>Gm02:16998660-16998711
>Gm02:17000216-17000445
>Gm02:17002769-17002824
>Gm02:17003813-17003860
>Gm02:17011678-17016028
>Gm02:17016098-17016581
>Gm02:17017075-17017127
>Gm02:17019516-17019565
>Gm02:17020271-17020368
>Gm02:17020475-17020602
>Gm02:17021102-17021173
>Gm02:17023644-17023677
>Gm02:17024705-17024828
>Gm02:17025964-17026393
>Gm02:17029252-17029493
>Gm02:17030834-17030866
>Gm02:17031706-17031742
>Gm02:17031876-17032530
>Gm02:17032571-17033135
>Gm02:17035039-17035100
>Gm02:17035188-17035301
>Gm02:17035362-17035462
>Gm02:17036880-17037212
>Gm02:17039811-17040812
>Gm02:17043725-17043765
>Gm02:17043947-17044157
>Gm02:17044218-17044339
>Gm02:17044433-17044755
>Gm02:17044851-17045120
>Gm02:17045179-17045709
>Gm02:17045775-17046335
>Gm02:17046363-17046402
>Gm02:17046476-17047081
>Gm02:17047144-17047398
>Gm02:17047463-17047590
>Gm02:17047616-17047704
>Gm02:17047952-17048058
>Gm02:17048250-17048427
>Gm02:17048490-17048794
>Gm02:17048844-17049354
>Gm02:17049452-17051933
>Gm02:17051984-17052199
>Gm02:17052248-17054678
>Gm02:17054780-17058013
>Gm02:17058124-17059067
>Gm02:17059156-17065763
>Gm02:17065795-17065932
>Gm02:17065989-17066053
>Gm02:17066187-17066312
>Gm02:17071925-17073345
>Gm02:17073398-17073489
>Gm02:17073689-17074197
>Gm02:17074417-17074596
>Gm02:17074750-17075050
>Gm02:17075269-17075325
>Gm02:17075403-17075590
>Gm02:17075628-17076872
>Gm02:17076965-17077047
>Gm02:17077735-17077980
>Gm02:17078095-17078131
>Gm02:17078461-17078518
>Gm02:17080383-17080418
>Gm02:17080580-17081212
>Gm02:17081378-17081583
>Gm02:17081794-17081825
>Gm02:17081886-17081938
>Gm02:17081996-17082047
>Gm02:17082466-17082545
>Gm02:17082631-17088360
>Gm02:17088416-17102983
>Gm02:17103034-17104529
>Gm02:17105775-17107240
>Gm02:17108711-17108770
>Gm02:17109222-17109512
>Gm02:17109607-17110424
>Gm02:17110468-17110529
>Gm02:17110836-17111114
>Gm02:17111136-17111801
>Gm02:17111864-17111910
>Gm02:17111958-17112614
>Gm02:17112778-17113064
>Gm02:17113181-17113488
>Gm02:17113540-17114320
>Gm02:17114425-17114532
>Gm02:17114607-17114637
>Gm02:17114760-17114824
>Gm02:17115151-17116487
>Gm02:17116602-17117281
>Gm02:17117608-17117651
>Gm02:17118271-17118585
>Gm02:17118685-17118786
>Gm02:17118882-17119451
>Gm02:17119817-17119928
>Gm02:17120010-17149745
>Gm02:17149823-17150057
>Gm02:17150115-17152891
>Gm02:17152997-17156725
>Gm02:17156764-17157555
>Gm02:17157602-17158228
>Gm02:17158288-17158342
>Gm02:17158485-17158899
>Gm02:17159431-17159818
>Gm02:17160083-17160174
>Gm02:17160789-17160890
>Gm02:17160998-17161152
>Gm02:17161960-17162943
>Gm02:17163839-17163934
>Gm02:17164195-17165181
>Gm02:17166123-17166171
>Gm02:17166592-17166651
>Gm02:17170082-17170172
>Gm02:17171488-17171545
>Gm02:17171643-17171678
>Gm02:17174675-17174716
>Gm02:17176470-17176865
>Gm02:17176907-17177361
>Gm02:17177393-17177828
>Gm02:17177878-17178595
>Gm02:17178697-17178815
>Gm02:17178872-17178998
>Gm02:17179066-17179119
>Gm02:17179313-17179738
>Gm02:17179796-17180418
>Gm02:17181076-17181152
>Gm02:17181269-17181708
>Gm02:17181743-17182051
>Gm02:17182182-17182570
>Gm02:17182619-17183226
>Gm02:17183373-17184238
>Gm02:17184334-17184978
>Gm02:17185058-17185301
>Gm02:17185325-17186100
>Gm02:17186179-17187771
>Gm02:17188094-17188275
>Gm02:17188593-17188656
>Gm02:17188700-17188746
>Gm02:17189172-17189215
>Gm02:17189267-17189318
>Gm02:17189407-17189505
>Gm02:17189717-17189817
>Gm02:17189944-17190003
>Gm02:17190068-17190307
>Gm02:17190746-17190784
>Gm02:17191052-17192995
>Gm02:17193679-17194152
>Gm02:17194296-17194712
>Gm02:17194761-17194849
>Gm02:17194922-17200154
>Gm02:17200164-17215351
>Gm02:17216285-17217272
>Gm02:17218206-17218236
>Gm02:17219303-17220566
>Gm02:17220597-17225849
>Gm02:17225869-17229308
>Gm02:17229369-17236477
>Gm02:17236581-17266288
>Gm02:17266381-17276389
>Gm02:17276426-17279744
>Gm02:17279791-17280176
>Gm02:17280263-17282671
>Gm02:17282712-17283714
>Gm02:17283775-17283854
>Gm02:17283932-17284194
>Gm02:17284250-17285884
>Gm02:17285946-17287110
>Gm02:17287146-17291453
>Gm02:17291541-17292414
>Gm02:17292447-17295337
>Gm02:17295370-17295538
>Gm02:17295600-17299752
>Gm02:17299775-17304791
>Gm02:17305269-17310669
>Gm02:17312191-17312357
>Gm02:17314912-17315206
>Gm02:17315257-17315376
>Gm02:17315425-17315679
>Gm02:17315714-17318233
>Gm02:17318330-17318913
>Gm02:17321189-17321235
>Gm02:17321421-17321459
>Gm02:17321894-17322103
>Gm02:17322265-17322296
>Gm02:17322915-17322995
>Gm02:17323673-17323739
>Gm02:17323970-17324176
>Gm02:17328243-17328372
>Gm02:17329281-17329311
>Gm02:17329690-17344987
>Gm02:17345088-17345529
>Gm02:17345637-17345989
>Gm02:17346109-17346574
>Gm02:17353192-17353233
>Gm02:17354240-17354281
>Gm02:17357011-17357052
>Gm02:17357514-17357603
>Gm02:17357708-17358037
>Gm02:17358091-17358185
>Gm02:17358253-17358578
>Gm02:17359061-17359495
>Gm02:17359572-17359651
>Gm02:17362954-17363051
>Gm02:17369235-17369935
>Gm02:17369976-17372295
>Gm02:17372381-17372763
>Gm02:17372844-17373058
>Gm02:17373105-17373474
>Gm02:17373531-17374364
>Gm02:17374437-17375015
>Gm02:17375094-17386552
>Gm02:17386590-17397399
>Gm02:17397607-17397683
>Gm02:17397716-17397887
>Gm02:17397988-17398234
>Gm02:17398264-17399100
>Gm02:17399169-17399303
>Gm02:17399330-17399587
>Gm02:17399760-17400198
>Gm02:17400396-17400653
>Gm02:17400683-17400951
>Gm02:17401027-17401075
>Gm02:17401105-17413240
>Gm02:17413359-17413748
>Gm02:17413802-17413887
>Gm02:17414117-17414292
>Gm02:17414361-17415106
>Gm02:17415182-17415577
>Gm02:17415724-17416420
>Gm02:17416452-17416501
>Gm02:17417023-17417111
>Gm02:17417779-17419021
>Gm02:17419288-17419358
>Gm02:17419697-17419745
>Gm02:17420116-17420171
>Gm02:17420340-17420392
>Gm02:17420609-17420642
>Gm02:17420667-17420703
>Gm02:17421198-17421264
>Gm02:17421377-17421414
>Gm02:17423147-17423215
>Gm02:17423299-17423505
>Gm02:17423710-17423846
>Gm02:17423997-17424071
>Gm02:17424334-17424369
>Gm02:17424675-17424714
>Gm02:17424750-17424787
>Gm02:17425145-17425342
>Gm02:17425387-17425431
>Gm02:17425491-17426504
>Gm02:17426872-17426941
>Gm02:17427081-17427116
>Gm02:17428089-17428163
>Gm02:17428978-17429030
>Gm02:17429477-17429530
>Gm02:17429752-17430414
>Gm02:17430444-17430737
>Gm02:17430818-17431447
>Gm02:17431642-17431803
>Gm02:17431937-17432322
>Gm02:17432380-17432457
>Gm02:17432729-17432780
>Gm02:17432849-17432938
>Gm02:17433059-17433510
>Gm02:17433526-17433590
>Gm02:17433618-17433779
>Gm02:17433974-17434553
>Gm02:17434610-17435958
>Gm02:17437342-17437442
>Gm02:17437548-17437612
>Gm02:17437707-17437766
>Gm02:17438002-17441173
>Gm02:17441895-17443283
>Gm02:17443313-17447049
>Gm02:17447765-17447878
>Gm02:17448277-17449859
>Gm02:17449932-17449980
>Gm02:17453765-17457092
>Gm02:17457116-17457634
>Gm02:17460989-17461019
>Gm02:17463561-17463615
>Gm02:17464106-17464193
>Gm02:17464285-17464357
>Gm02:17464435-17464487
>Gm02:17464907-17465021
>Gm02:17467267-17467983
>Gm02:17468248-17468335
>Gm02:17468422-17469303
>Gm02:17469350-17469657
>Gm02:17470947-17473109
>Gm02:17476422-17476450
>Gm02:17477073-17477187
>Gm02:17477342-17477441
>Gm02:17477559-17477633
>Gm02:17478580-17478640
>Gm02:17479177-17479213
>Gm02:17479242-17479289
>Gm02:17479390-17480959
>Gm02:17481127-17481162
>Gm02:17481249-17481328
>Gm02:17481353-17481396
>Gm02:17481523-17481606
>Gm02:17481731-17481966
>Gm02:17482159-17482196
>Gm02:17482320-17482463
>Gm02:17486044-17486096
>Gm02:17489502-17489697
>Gm02:17489998-17490094
>Gm02:17490119-17490336
>Gm02:17490470-17491829
>Gm02:17491878-17492273
>Gm02:17495285-17495325
>Gm02:17496313-17496397
>Gm02:17497703-17498257
>Gm02:17499186-17499235
>Gm02:17499417-17499500
>Gm02:17503292-17503323
>Gm02:17503338-17503380
>Gm02:17504418-17504501
>Gm02:17506146-17506195
>Gm02:17506424-17506470
>Gm02:17507416-17508328
>Gm02:17513395-17513429
>Gm02:17515812-17515869
>Gm02:17516434-17516493
>Gm02:17517072-17517112
>Gm02:17517139-17517226
>Gm02:17517441-17517517
>Gm02:17517988-17518106
>Gm02:17518151-17518427
>Gm02:17521471-17521535
>Gm02:17521587-17523632
>Gm02:17523916-17523984
>Gm02:17524137-17529325
>Gm02:17530569-17530616
>Gm02:17531395-17531482
>Gm02:17531757-17532430
>Gm02:17532511-17532612
>Gm02:17532998-17533053
>Gm02:17533127-17533201
>Gm02:17533756-17533804
>Gm02:17535460-17535555
>Gm02:17535752-17535844
>Gm02:17536675-17536740
>Gm02:17538317-17538347
>Gm02:17538374-17538409
>Gm02:17538531-17538559
>Gm02:17539230-17548509
>Gm02:17548837-17548958
>Gm02:17549039-17549111
>Gm02:17549183-17556183
>Gm02:17556221-17557391
>Gm02:17557426-17559446
>Gm02:17559512-17562759
>Gm02:17562875-17563077
>Gm02:17563121-17567122
>Gm02:17567164-17579697
>Gm02:17579770-17581208
>Gm02:17581306-17582516
>Gm02:17582569-17585371
>Gm02:17585683-17587944
>Gm02:17588008-17588157
>Gm02:17588287-17588698
>Gm02:17588778-17589720
>Gm02:17589886-17590080
>Gm02:17590225-17629140
>Gm02:17629158-17630368
>Gm02:17630402-17630440
>Gm02:17630495-17630645
>Gm02:17631128-17631290
>Gm02:17631419-17631561
>Gm02:17631609-17631711
>Gm02:17631813-17631875
>Gm02:17631905-17631953
>Gm02:17632049-17632153
>Gm02:17632234-17632270
>Gm02:17632303-17632355
>Gm02:17632672-17632705
>Gm02:17632781-17632980
>Gm02:17633056-17633228
>Gm02:17633298-17633342
>Gm02:17633464-17633569
>Gm02:17633699-17633747
>Gm02:17633900-17634161
>Gm02:17634226-17634261
>Gm02:17634332-17634449
>Gm02:17634490-17634692
>Gm02:17634806-17635076
>Gm02:17635402-17635493
>Gm02:17635595-17635775
>Gm02:17635809-17635874
>Gm02:17635917-17636255
>Gm02:17636302-17636852
>Gm02:17636998-17637685
>Gm02:17637768-17637872
>Gm02:17637945-17639625
>Gm02:17639660-17640591
>Gm02:17640643-17650276
>Gm02:17650300-17675989
>Gm02:17676016-17697384
>Gm02:17697446-17700000
>Gm02:17700055-17703858
>Gm02:17703958-17710633
>Gm02:17710680-17711068
>Gm02:17711199-17711252
>Gm02:17711423-17711668
>Gm02:17711708-17711748
>Gm02:17711879-17712263
>Gm02:17712297-17712920
>Gm02:17714426-17714464
>Gm02:17714905-17715062
>Gm02:17715103-17715196
>Gm02:17715219-17715922
>Gm02:17715967-17716133
>Gm02:17716162-17718060
>Gm02:17718083-17718326
>Gm02:17718366-17719005
>Gm02:17719050-17719894
>Gm02:17720357-17720454
>Gm02:17720936-17721706
>Gm02:17722219-17722267
>Gm02:17722648-17722688
>Gm02:17722861-17723627
>Gm02:17723790-17725860
>Gm02:17725894-17736126
>Gm02:17736154-17767566
>Gm02:17767594-17787078
>Gm02:17787477-17787532
>Gm02:17787702-17787854
>Gm02:17787941-17787986
>Gm02:17788305-17788443
>Gm02:17789272-17789370
>Gm02:17790220-17790262
>Gm02:17790640-17790675
>Gm02:17790727-17790881
>Gm02:17797002-17797055
>Gm02:17797141-17797192
>Gm02:17797215-17797273
>Gm02:17797682-17797730
>Gm02:17797940-17798029
>Gm02:17798306-17799674
>Gm02:17802514-17802552
>Gm02:17804815-17804867
>Gm02:17804948-17805015
>Gm02:17805041-17805149
>Gm02:17805271-17805502
>Gm02:17805987-17806031
>Gm02:17806710-17808342
>Gm02:17808410-17808495
>Gm02:17808541-17808606
>Gm02:17808849-17808897
>Gm02:17809480-17810078
>Gm02:17810213-17820405
>Gm02:17820449-17826495
>Gm02:17826640-17826688
>Gm02:17827132-17827286
>Gm02:17827644-17827678
>Gm02:17827936-17827999
>Gm02:17829407-17830054
>Gm02:17831296-17831339
>Gm02:17831467-17831567
>Gm02:17831625-17831773
>Gm02:17831944-17832195
>Gm02:17832289-17832529
>Gm02:17832858-17832892
>Gm02:17833065-17833107
>Gm02:17833284-17833354
>Gm02:17833798-17833850
>Gm02:17834761-17844080
>Gm02:17845119-17845572
>Gm02:17845803-17856220
>Gm02:17856443-17864753
>Gm02:17864824-17865086
>Gm02:17865292-17865444
>Gm02:17865512-17865575
>Gm02:17865609-17883560
>Gm02:17883592-17895348
>Gm02:17895415-17930853
>Gm02:17930887-17940048
>Gm02:17940730-17977323
>Gm02:17977378-17980591
>Gm02:17980615-17981372
>Gm02:17981398-17998293
>Gm02:17998321-17998474
>Gm02:17998497-17999934
>Gm02:17999981-18001587
>Gm02:18001869-18001922
>Gm02:18001983-18002581
>Gm02:18006761-18012292
>Gm02:18016466-18016492
>Gm02:18017591-18017686
>Gm02:18017883-18017924
>Gm02:18018228-18018305
>Gm02:18018754-18018822
>Gm02:18019928-18020303
>Gm02:18020515-18020617
>Gm02:18021627-18021679
>Gm02:18025312-18027827
>Gm02:18028118-18028516
>Gm02:18028660-18029045
>Gm02:18029295-18029388
>Gm02:18029515-18030021
>Gm02:18030164-18030208
>Gm02:18030276-18030335
>Gm02:18030401-18030483
>Gm02:18030614-18031674
>Gm02:18031719-18031774
>Gm02:18031848-18031885
>Gm02:18031981-18032066
>Gm02:18032253-18032452
>Gm02:18032780-18032824
>Gm02:18032941-18033056
>Gm02:18033175-18033993
>Gm02:18034024-18034600
>Gm02:18034664-18034748
>Gm02:18034819-18035230
>Gm02:18035484-18035524
>Gm02:18035590-18036156
>Gm02:18036194-18036641
>Gm02:18036725-18040267
>Gm02:18040340-18042489
>Gm02:18042531-18045781
>Gm02:18045808-18046769
>Gm02:18046835-18047194
>Gm02:18047263-18047355
>Gm02:18047419-18048074
>Gm02:18048145-18050743
>Gm02:18050772-18050988
>Gm02:18051044-18052236
>Gm02:18052267-18053334
>Gm02:18053403-18054185
>Gm02:18054298-18055323
>Gm02:18055443-18056074
>Gm02:18056185-18056565
>Gm02:18056610-18058226
>Gm02:18058270-18062743
>Gm02:18062779-18063201
>Gm02:18063248-18063396
>Gm02:18063452-18063613
>Gm02:18063834-18064798
>Gm02:18064855-18064925
>Gm02:18064997-18065171
>Gm02:18065243-18065304
>Gm02:18065451-18065682
>Gm02:18065886-18066129
>Gm02:18066198-18066226
>Gm02:18066262-18066300
>Gm02:18066385-18066479
>Gm02:18066625-18070575
>Gm02:18070617-18084313
>Gm02:18084368-18084412
>Gm02:18090899-18095724
>Gm02:18095946-18102494
>Gm02:18102559-18123861
>Gm02:18124113-18124992
>Gm02:18125060-18125233
>Gm02:18125321-18126119
>Gm02:18126151-18126249
>Gm02:18126315-18126654
>Gm02:18126741-18127396
>Gm02:18127472-18127519
>Gm02:18127548-18128009
>Gm02:18128075-18129348
>Gm02:18129439-18131036
>Gm02:18131061-18133636
>Gm02:18133712-18133757
>Gm02:18133852-18141845
>Gm02:18141910-18142176
>Gm02:18142247-18142414
>Gm02:18142561-18143037
>Gm02:18143066-18144790
>Gm02:18144828-18149735
>Gm02:18149778-18151953
>Gm02:18151991-18152153
>Gm02:18152689-18153842
>Gm02:18155402-18156594
>Gm02:18157494-18158071
>Gm02:18158179-18159840
>Gm02:18159928-18159974
>Gm02:18160095-18160186
>Gm02:18160268-18160324
>Gm02:18160460-18160559
>Gm02:18160844-18164016
>Gm02:18164045-18168788
>Gm02:18168860-18171978
>Gm02:18172019-18180413
>Gm02:18180462-18187242
>Gm02:18187316-18188285
>Gm02:18188347-18190488
>Gm02:18193509-18205046
>Gm02:18205245-18211041
>Gm02:18211479-18211603
>Gm02:18211728-18211816
>Gm02:18212040-18212270
>Gm02:18216225-18216264
>Gm02:18216301-18216477
>Gm02:18216542-18216759
>Gm02:18216880-18218284
>Gm02:18219364-18219390
>Gm02:18220538-18220986
>Gm02:18221047-18221092
>Gm02:18221260-18221295
>Gm02:18221318-18221739
>Gm02:18221862-18221945
>Gm02:18222045-18222060
>Gm02:18222154-18225471
>Gm02:18225877-18226062
>Gm02:18226542-18226637
>Gm02:18226871-18227000
>Gm02:18227043-18227235
>Gm02:18227267-18228292
>Gm02:18229467-18229498
>Gm02:18231838-18231924
>Gm02:18232113-18232741
>Gm02:18232811-18233617
>Gm02:18233697-18235490
>Gm02:18235526-18235969
>Gm02:18236067-18237251
>Gm02:18238191-18238901
>Gm02:18239085-18239349
>Gm02:18245436-18245951
>Gm02:18245975-18249020
>Gm02:18249247-18249274
>Gm02:18249775-18249813
>Gm02:18249844-18250067
>Gm02:18250272-18250315
>Gm02:18251405-18251474
>Gm02:18251667-18252345
>Gm02:18252608-18252931
>Gm02:18252976-18253211
>Gm02:18258067-18258106
>Gm02:18258374-18258507
>Gm02:18258562-18258628
>Gm02:18258995-18259026
>Gm02:18259600-18261050
>Gm02:18261651-18261694
>Gm02:18261758-18261865
>Gm02:18262371-18262719
>Gm02:18268304-18269538
>Gm02:18269572-18270123
>Gm02:18270157-18271696
>Gm02:18271720-18272050
>Gm02:18273542-18275483
>Gm02:18275718-18276092
>Gm02:18276123-18276288
>Gm02:18276325-18277148
>Gm02:18277200-18279178
>Gm02:18279216-18280390
>Gm02:18280469-18280849
>Gm02:18280944-18281177
>Gm02:18281243-18281300
>Gm02:18281325-18281420
>Gm02:18281505-18281674
>Gm02:18281771-18281876
>Gm02:18281904-18282312
>Gm02:18282522-18282581
>Gm02:18282628-18282726
>Gm02:18282770-18283129
>Gm02:18283169-18296878
>Gm02:18296961-18298346
>Gm02:18298420-18298765
>Gm02:18298855-18299082
>Gm02:18299152-18299510
>Gm02:18299710-18299891
>Gm02:18299955-18300045
>Gm02:18300072-18300425
>Gm02:18300463-18300945
>Gm02:18300988-18302916
>Gm02:18303004-18303593
>Gm02:18303630-18304192
>Gm02:18304313-18304521
>Gm02:18304553-18305363
>Gm02:18306874-18306930
>Gm02:18307390-18307565
>Gm02:18307810-18307856
>Gm02:18307981-18308978
>Gm02:18309074-18309106
>Gm02:18309231-18309271
>Gm02:18309371-18309563
>Gm02:18309799-18309921
>Gm02:18312269-18313801
>Gm02:18314085-18314252
>Gm02:18314358-18315614
>Gm02:18315653-18316424
>Gm02:18316455-18318236
>Gm02:18318267-18318522
>Gm02:18318637-18318705
>Gm02:18318740-18321507
>Gm02:18321733-18321812
>Gm02:18324140-18353445
>Gm02:18353466-18365573
>Gm02:18365860-18365952
>Gm02:18366009-18366061
>Gm02:18366114-18366175
>Gm02:18366220-18366338
>Gm02:18366450-18366542
>Gm02:18366632-18367749
>Gm02:18367802-18370790
>Gm02:18370816-18382233
>Gm02:18382684-18382757
>Gm02:18382988-18383398
>Gm02:18383896-18383989
>Gm02:18386306-18391143
>Gm02:18392051-18392086
>Gm02:18395339-18395405
>Gm02:18396153-18396253
>Gm02:18400757-18400830
>Gm02:18400883-18400934
>Gm02:18402211-18402250
>Gm02:18402319-18402401
>Gm02:18403986-18404036
>Gm02:18404239-18404686
>Gm02:18404713-18406960
>Gm02:18407065-18407291
>Gm02:18407328-18407663
>Gm02:18407733-18407965
>Gm02:18408642-18409211
>Gm02:18409292-18409541
>Gm02:18409605-18409750
>Gm02:18409819-18409973
>Gm02:18410019-18410435
>Gm02:18410468-18410660
>Gm02:18410734-18411043
>Gm02:18411094-18411220
>Gm02:18411303-18411482
>Gm02:18411532-18411613
>Gm02:18411652-18411679
>Gm02:18411868-18412221
>Gm02:18412278-18420791
>Gm02:18420815-18421904
>Gm02:18421929-18424923
>Gm02:18424973-18425018
>Gm02:18425315-18435624
>Gm02:18436998-18437292
>Gm02:18437452-18438783
>Gm02:18442143-18442571
>Gm02:18442685-18442776
>Gm02:18442913-18443058
>Gm02:18443086-18443138
>Gm02:18443298-18443370
>Gm02:18444064-18444188
>Gm02:18444427-18444753
>Gm02:18448036-18448294
>Gm02:18448336-18448443
>Gm02:18448485-18448774
>Gm02:18448841-18449023
>Gm02:18449065-18449500
>Gm02:18454260-18454317
>Gm02:18454520-18454592
>Gm02:18458408-18458503
>Gm02:18461798-18461828
>Gm02:18461929-18462008
>Gm02:18462956-18463029
>Gm02:18463299-18465095
>Gm02:18465136-18465347
>Gm02:18465521-18466115
>Gm02:18466188-18466291
>Gm02:18466440-18467671
>Gm02:18467770-18468454
>Gm02:18468486-18468770
>Gm02:18468879-18468943
>Gm02:18468984-18469021
>Gm02:18469069-18469536
>Gm02:18469569-18471158
>Gm02:18471310-18471506
>Gm02:18471532-18472811
>Gm02:18472840-18473018
>Gm02:18473089-18473134
>Gm02:18473171-18473241
>Gm02:18473335-18473381
>Gm02:18473502-18473558
>Gm02:18473643-18473728
>Gm02:18473867-18473998
>Gm02:18474147-18474772
>Gm02:18474858-18474999
>Gm02:18475327-18475485
>Gm02:18475607-18475689
>Gm02:18475807-18475890
>Gm02:18476082-18476113
>Gm02:18476281-18476309
>Gm02:18476432-18476471
>Gm02:18476621-18478899
>Gm02:18478980-18479067
>Gm02:18479138-18479354
>Gm02:18479507-18479657
>Gm02:18479684-18479722
>Gm02:18479813-18479882
>Gm02:18479960-18480127
>Gm02:18480194-18480495
>Gm02:18480524-18480648
>Gm02:18480722-18481489
>Gm02:18481567-18481898
>Gm02:18481982-18492778
>Gm02:18492818-18494692
>Gm02:18494716-18519327
>Gm02:18519354-18522512
>Gm02:18522547-18541891
>Gm02:18541991-18546068
>Gm02:18546086-18570602
>Gm02:18570639-18571291
>Gm02:18571337-18573038
>Gm02:18573070-18574207
>Gm02:18574234-18583901
>Gm02:18583953-18584136
>Gm02:18584189-18585380
>Gm02:18585403-18586116
>Gm02:18586312-18586404
>Gm02:18586449-18586486
>Gm02:18586517-18586973
>Gm02:18587005-18587477
>Gm02:18587587-18587757
>Gm02:18587828-18588022
>Gm02:18588076-18593684
>Gm02:18593713-18594520
>Gm02:18594585-18595343
>Gm02:18595538-18595964
>Gm02:18596006-18597304
>Gm02:18597368-18599768
>Gm02:18599906-18600058
>Gm02:18600098-18601841
>Gm02:18601885-18604530
>Gm02:18604546-18605298
>Gm02:18605346-18610499
>Gm02:18610655-18613635
>Gm02:18613670-18632315
>Gm02:18632346-18632492
>Gm02:18632524-18636294
>Gm02:18636320-18636588
>Gm02:18636625-18638538
>Gm02:18638607-18640016
>Gm02:18640066-18640321
>Gm02:18640354-18641352
>Gm02:18641410-18648983
>Gm02:18649039-18649769
>Gm02:18649807-18650987
>Gm02:18651019-18652947
>Gm02:18653011-18653044
>Gm02:18653095-18653140
>Gm02:18653190-18653898
>Gm02:18653938-18653982
>Gm02:18654015-18654113
>Gm02:18654149-18654998
>Gm02:18655035-18655117
>Gm02:18655152-18655915
>Gm02:18655934-18663636
>Gm02:18663658-18678818
>Gm02:18678875-18680358
>Gm02:18680387-18686756
>Gm02:18686836-18686977
>Gm02:18687005-18687729
>Gm02:18687762-18694292
>Gm02:18694327-18694758
>Gm02:18694816-18699175
>Gm02:18699252-18699298
>Gm02:18699355-18699445
>Gm02:18699486-18738020
>Gm02:18738051-18738153
>Gm02:18738299-18784091
>Gm02:18784183-18784244
>Gm02:18784284-18784949
>Gm02:18784991-18785569
>Gm02:18785611-18796600
>Gm02:18796645-18796762
>Gm02:18796785-18798422
>Gm02:18798484-18808792
>Gm02:18808828-18809693
>Gm02:18809762-18810787
>Gm02:18810824-18811130
>Gm02:18811155-18814033
>Gm02:18814234-18814372
>Gm02:18814422-18814933
>Gm02:18814959-18816031
>Gm02:18816150-18817913
>Gm02:18818000-18818110
>Gm02:18818147-18819127
>Gm02:18819163-18819311
>Gm02:18819424-18820104
>Gm02:18820120-18820169
>Gm02:18820211-18820305
>Gm02:18820449-18820954
>Gm02:18821002-18821243
>Gm02:18821659-18821723
>Gm02:18821889-18821949
>Gm02:18823012-18823131
>Gm02:18823202-18823492
>Gm02:18823677-18823806
>Gm02:18823990-18841584
>Gm02:18842312-18842416
>Gm02:18842561-18842628
>Gm02:18842686-18842820
>Gm02:18843226-18843325
>Gm02:18843748-18870128
>Gm02:18870208-18871683
>Gm02:18871713-18877792
>Gm02:18877827-18886930
>Gm02:18886982-18893033
>Gm02:18893064-18893912
>Gm02:18894022-18894144
>Gm02:18894170-18895016
>Gm02:18895197-18896033
>Gm02:18896115-18896218
>Gm02:18896371-18896400
>Gm02:18896519-18896914
>Gm02:18896967-18906017
>Gm02:18906100-18907786
>Gm02:18908021-18908062
>Gm02:18909346-18909382
>Gm02:18909904-18909944
>Gm02:18910204-18918171
>Gm02:18918214-18918264
>Gm02:18922796-18922963
>Gm02:18923311-18923379
>Gm02:18923418-18923484
>Gm02:18923495-18924624
>Gm02:18924708-18924811
>Gm02:18925023-18925094
>Gm02:18925597-18925635
>Gm02:18925968-18926049
>Gm02:18926117-18926163
>Gm02:18926266-18926325
>Gm02:18926355-18926411
>Gm02:18926527-18926577
>Gm02:18929698-18929730
>Gm02:18932839-18932899
>Gm02:18933404-18933461
>Gm02:18934057-18934160
>Gm02:18934259-18934361
>Gm02:18934863-18934928
>Gm02:18934964-18935041
>Gm02:18935922-18935990
>Gm02:18936368-18936444
>Gm02:18938332-18938408
>Gm02:18938589-18938627
>Gm02:18938711-18939567
>Gm02:18939606-18939858
>Gm02:18939880-18939943
>Gm02:18939974-18949464
>Gm02:18949660-18949746
>Gm02:18950151-18950461
>Gm02:18950529-18950716
>Gm02:18951874-18951913
>Gm02:18954736-18955061
>Gm02:18955117-18955202
>Gm02:18955496-18965640
>Gm02:18965678-18967312
>Gm02:18967356-18987892
>Gm02:18988004-18988087
>Gm02:18988758-18988796
>Gm02:18988983-18989056
>Gm02:18989431-18989566
>Gm02:18989626-18989707
>Gm02:18990560-18990617
>Gm02:18990891-18990980
>Gm02:18991030-18991184
>Gm02:18996034-18996114
>Gm02:18996137-18997122
>Gm02:18997334-18997406
>Gm02:18997878-19005656
>Gm02:19009493-19009527
>Gm02:19009682-19009760
>Gm02:19009824-19009993
>Gm02:19010033-19010095
>Gm02:19010189-19010741
>Gm02:19010911-19011061
>Gm02:19011363-19011478
>Gm02:19011621-19011775
>Gm02:19012105-19012190
>Gm02:19012252-19012331
>Gm02:19012473-19014882
>Gm02:19014916-19015341
>Gm02:19015406-19016079
>Gm02:19016112-19016703
>Gm02:19016724-19018614
>Gm02:19018670-19021168
>Gm02:19021294-19044993
>Gm02:19045035-19045951
>Gm02:19045999-19047229
>Gm02:19047278-19048648
>Gm02:19048674-19076229
>Gm02:19076262-19078363
>Gm02:19078442-19079566
>Gm02:19079610-19080519
>Gm02:19080575-19081433
>Gm02:19081465-19086014
>Gm02:19086079-19086211
>Gm02:19086266-19087854
>Gm02:19087882-19088206
>Gm02:19088241-19089160
>Gm02:19089194-19089408
>Gm02:19089437-19089945
>Gm02:19089979-19090405
>Gm02:19090495-19091113
>Gm02:19091251-19091924
>Gm02:19091972-19092519
>Gm02:19092589-19093339
>Gm02:19093373-19093517
>Gm02:19093551-19093653
>Gm02:19093687-19094245
>Gm02:19094419-19095057
>Gm02:19095117-19095562
>Gm02:19095611-19096391
>Gm02:19096420-19097393
>Gm02:19097503-19097675
>Gm02:19097768-19098025
>Gm02:19098077-19098353
>Gm02:19098414-19099298
>Gm02:19099322-19102548
>Gm02:19102577-19103370
>Gm02:19103405-19103652
>Gm02:19103681-19110842
>Gm02:19110879-19131060
>Gm02:19131104-19152099
>Gm02:19152211-19152897
>Gm02:19152929-19160165
>Gm02:19160248-19160356
>Gm02:19160433-19161188
>Gm02:19161243-19163024
>Gm02:19163092-19164056
>Gm02:19164106-19166555
>Gm02:19166585-19171499
>Gm02:19171541-19171801
>Gm02:19172299-19172345
>Gm02:19178031-19183336
>Gm02:19183375-19183614
>Gm02:19183664-19184753
>Gm02:19184805-19187828
>Gm02:19187858-19187903
>Gm02:19187976-19188077
>Gm02:19188118-19188543
>Gm02:19188695-19188844
>Gm02:19188930-19189031
>Gm02:19189095-19218326
>Gm02:19218364-19218462
>Gm02:19218491-19227528
>Gm02:19227607-19248201
>Gm02:19248293-19249433
>Gm02:19249646-19249697
>Gm02:19249750-19249984
>Gm02:19250017-19250088
>Gm02:19250137-19250324
>Gm02:19250401-19250734
>Gm02:19250865-19251083
>Gm02:19251155-19251353
>Gm02:19251564-19251671
>Gm02:19251756-19252080
>Gm02:19252157-19252465
>Gm02:19252492-19253291
>Gm02:19253453-19254438
>Gm02:19254466-19254843
>Gm02:19254975-19255855
>Gm02:19255887-19256724
>Gm02:19256757-19256936
>Gm02:19257064-19257542
>Gm02:19257681-19257740
>Gm02:19257777-19257908
>Gm02:19258002-19258083
>Gm02:19258114-19258147
>Gm02:19258204-19258386
>Gm02:19258462-19259289
>Gm02:19259423-19259893
>Gm02:19259933-19260793
>Gm02:19260858-19260894
>Gm02:19261048-19262895
>Gm02:19262974-19265533
>Gm02:19265564-19269048
>Gm02:19269107-19269415
>Gm02:19269481-19271088
>Gm02:19271170-19271229
>Gm02:19271265-19271378
>Gm02:19271428-19271459
>Gm02:19271528-19271574
>Gm02:19271599-19272096
>Gm02:19272131-19272295
>Gm02:19272355-19273636
>Gm02:19273681-19274481
>Gm02:19274593-19274959
>Gm02:19275005-19275820
>Gm02:19275942-19276658
>Gm02:19276717-19276913
>Gm02:19276937-19279224
>Gm02:19279409-19282483
>Gm02:19282591-19285857
>Gm02:19286293-19291185
>Gm02:19291285-19304171
>Gm02:19304250-19305825
>Gm02:19305913-19306035
>Gm02:19306259-19306291
>Gm02:19308690-19309295
>Gm02:19309924-19311543
>Gm02:19311570-19314384
>Gm02:19314420-19314864
>Gm02:19314948-19315978
>Gm02:19316019-19316746
>Gm02:19316781-19317760
>Gm02:19317903-19318128
>Gm02:19318165-19318198
>Gm02:19318272-19318364
>Gm02:19318427-19318652
>Gm02:19318719-19320026
>Gm02:19320074-19321372
>Gm02:19321437-19322128
>Gm02:19322262-19324042
>Gm02:19324132-19324648
>Gm02:19324728-19325277
>Gm02:19325333-19326475
>Gm02:19326513-19326952
>Gm02:19326978-19332951
>Gm02:19332979-19336946
>Gm02:19337072-19360985
>Gm02:19361028-19382361
>Gm02:19382380-19392236
>Gm02:19392271-19397972
>Gm02:19398005-19403765
>Gm02:19403822-19405609
>Gm02:19405750-19405793
>Gm02:19406361-19406982
>Gm02:19407098-19407204
>Gm02:19407350-19407407
>Gm02:19409677-19409758
>Gm02:19415553-19423708
>Gm02:19423812-19424027
>Gm02:19424133-19424312
>Gm02:19424380-19424934
>Gm02:19425045-19425073
>Gm02:19425098-19425175
>Gm02:19425354-19426449
>Gm02:19426492-19433629
>Gm02:19433669-19433839
>Gm02:19433907-19434073
>Gm02:19434181-19434554
>Gm02:19434629-19434695
>Gm02:19434897-19436231
>Gm02:19436266-19437244
>Gm02:19437292-19437453
>Gm02:19437528-19437621
>Gm02:19437792-19437847
>Gm02:19437924-19438322
>Gm02:19438395-19439758
>Gm02:19440661-19443195
>Gm02:19443858-19443916
>Gm02:19444095-19447815
>Gm02:19447862-19448619
>Gm02:19448638-19449819
>Gm02:19450120-19450166
>Gm02:19450208-19451299
>Gm02:19451541-19455118
>Gm02:19455147-19457946
>Gm02:19457987-19461178
>Gm02:19461194-19462667
>Gm02:19462705-19464115
>Gm02:19464136-19492472
>Gm02:19494857-19495372
>Gm02:19495559-19496409
>Gm02:19498206-19499808
>Gm02:19500642-19502146
>Gm02:19502246-19504938
>Gm02:19505123-19505853
>Gm02:19506784-19507627
>Gm02:19508041-19508717
>Gm02:19508858-19509710
>Gm02:19510604-19515509
>Gm02:19515611-19517206
>Gm02:19518224-19529606
>Gm02:19529648-19529830
>Gm02:19530163-19530479
>Gm02:19530807-19537273
>Gm02:19537305-19537339
>Gm02:19537426-19537793
>Gm02:19537863-19538744
>Gm02:19538791-19550575
>Gm02:19550600-19555480
>Gm02:19555493-19572521
>Gm02:19572594-19584787
>Gm02:19584827-19585351
>Gm02:19585401-19585878
>Gm02:19585914-19662288
>Gm02:19662388-19662419
>Gm02:19662466-19670088
>Gm02:19670165-19670357
>Gm02:19670409-19670444
>Gm02:19670525-19671429
>Gm02:19671530-19671736
>Gm02:19671850-19687804
>Gm02:19687891-19696808
>Gm02:19696835-19700433
>Gm02:19700484-19707539
>Gm02:19707567-19709330
>Gm02:19709361-19710859
>Gm02:19711007-19712190
>Gm02:19712264-19712403
>Gm02:19712479-19712643
>Gm02:19712717-19712848
>Gm02:19712993-19713134
>Gm02:19713340-19713379
>Gm02:19713444-19713496
>Gm02:19714074-19720484
>Gm02:19720523-19767246
>Gm02:19767278-19769567
>Gm02:19769589-19793834
>Gm02:19793912-19793983
>Gm02:19794893-19794936
>Gm02:19795062-19795161
>Gm02:19796348-19796472
>Gm02:19796586-19796734
>Gm02:19796800-19797386
>Gm02:19797951-19798121
>Gm02:19798364-19799282
>Gm02:19799315-19800748
>Gm02:19800783-19801365
>Gm02:19801417-19802037
>Gm02:19802104-19802235
>Gm02:19802550-19804064
>Gm02:19804098-19807319
>Gm02:19807383-19807629
>Gm02:19807663-19808121
>Gm02:19808148-19808651
>Gm02:19808698-19810291
>Gm02:19810326-19810524
>Gm02:19810615-19810687
>Gm02:19810723-19811036
>Gm02:19811134-19812623
>Gm02:19813708-19813786
>Gm02:19813804-19813980
>Gm02:19814146-19814250
>Gm02:19814301-19814324
>Gm02:19814361-19814407
>Gm02:19814461-19814510
>Gm02:19816482-19816527
>Gm02:19820325-19820369
>Gm02:19820913-19821012
>Gm02:19821197-19821445
>Gm02:19821488-19821667
>Gm02:19821720-19822411
>Gm02:19822457-19823246
>Gm02:19823278-19826860
>Gm02:19827183-19827204
>Gm02:19827297-19827388
>Gm02:19827525-19827609
>Gm02:19827793-19828094
>Gm02:19828101-19828334
>Gm02:19828472-19828525
>Gm02:19828954-19828986
>Gm02:19829113-19829217
>Gm02:19829759-19829856
>Gm02:19830378-19830409
>Gm02:19830698-19830943
>Gm02:19831028-19833842
>Gm02:19833903-19836582
>Gm02:19836611-19838577
>Gm02:19838598-19839792
>Gm02:19839821-19859040
>Gm02:19859079-19868656
>Gm02:19868825-19900031
>Gm02:19900081-19900611
>Gm02:19900645-19900793
>Gm02:19900828-19901138
>Gm02:19901215-19901447
>Gm02:19901779-19907823
>Gm02:19908857-19908950
>Gm02:19909197-19909296
>Gm02:19911065-19915885
>Gm02:19916100-19916161
>Gm02:19916291-19916349
>Gm02:19916372-19916452
>Gm02:19916501-19916557
>Gm02:19916596-19916645
>Gm02:19916838-19917237
>Gm02:19917270-19917596
>Gm02:19917636-19918558
>Gm02:19918587-19919354
>Gm02:19919388-19919427
>Gm02:19919477-19919752
>Gm02:19919830-19920160
>Gm02:19920216-19921484
>Gm02:19921515-19921585
>Gm02:19925772-19925814
>Gm02:19926067-19927708
>Gm02:19928115-19928196
>Gm02:19928505-19928638
>Gm02:19928798-19928887
>Gm02:19928939-19928969
>Gm02:19929122-19929541
>Gm02:19929627-19929715
>Gm02:19930000-19930050
>Gm02:19930156-19930323
>Gm02:19930962-19931000
>Gm02:19931116-19931516
>Gm02:19931803-19931927
>Gm02:19931993-19933005
>Gm02:19933072-19933138
>Gm02:19933311-19933409
>Gm02:19933557-19933620
>Gm02:19933770-19935634
>Gm02:19935982-19936045
>Gm02:19937391-19937449
>Gm02:19937465-19937616
>Gm02:19937686-19937777
>Gm02:19937831-19937864
>Gm02:19937946-19938340
>Gm02:19938428-19940211
>Gm02:19940263-19943568
>Gm02:19943800-19944163
>Gm02:19944208-19944493
>Gm02:19944523-19944652
>Gm02:19944776-19944839
>Gm02:19944904-19945778
>Gm02:19945826-19945855
>Gm02:19946665-19964846
>Gm02:19965142-19975734
>Gm02:19975762-19982462
>Gm02:19982526-19982930
>Gm02:19983038-19983627
>Gm02:19983662-19985112
>Gm02:19985146-19985607
>Gm02:19985644-19985678
>Gm02:19985780-19986669
>Gm02:19986709-19987758
>Gm02:19987810-19989265
>Gm02:19989293-19989556
>Gm02:19989587-19990892
>Gm02:19990943-19993708
>Gm02:19993793-19993839
>Gm02:19993986-19994079
>Gm02:19994149-19994229
>Gm02:19994289-19994803
>Gm02:19994856-19995071
>Gm02:19995225-20011514
>Gm02:20011615-20034319
>Gm02:20034366-20047929
>Gm02:20047957-20048921
>Gm02:20048984-20049190
>Gm02:20049279-20049370
>Gm02:20052641-20054112
>Gm02:20054150-20055342
>Gm02:20055420-20058212
>Gm02:20058283-20073742
>Gm02:20073847-20074206
>Gm02:20074237-20075401
>Gm02:20075481-20162979
>Gm02:20163758-20163904
>Gm02:20164420-20164475
>Gm02:20164677-20165324
>Gm02:20166335-20166424
>Gm02:20167885-20167938
>Gm02:20168137-20168232
>Gm02:20168293-20168342
>Gm02:20171341-20171379
>Gm02:20172211-20172269
>Gm02:20173108-20173168
>Gm02:20176192-20176256
>Gm02:20176498-20176635
>Gm02:20176936-20177108
>Gm02:20177168-20177208
>Gm02:20177259-20177350
>Gm02:20178143-20178193
>Gm02:20178938-20196094
>Gm02:20196825-20196862
>Gm02:20197118-20197188
>Gm02:20199363-20216433
>Gm02:20216483-20216521
>Gm02:20216773-20216810
>Gm02:20217407-20221248
>Gm02:20222081-20222123
>Gm02:20222770-20222840
>Gm02:20224453-20224613
>Gm02:20224829-20224919
>Gm02:20225201-20225251
>Gm02:20227199-20227457
>Gm02:20227750-20227845
>Gm02:20229961-20230097
>Gm02:20230936-20231129
>Gm02:20235852-20235883
>Gm02:20236041-20236324
>Gm02:20236888-20237241
>Gm02:20237300-20237431
>Gm02:20237505-20237814
>Gm02:20237866-20239744
>Gm02:20239775-20239855
>Gm02:20239905-20241148
>Gm02:20241286-20241338
>Gm02:20241392-20241496
>Gm02:20241607-20241769
>Gm02:20241795-20243109
>Gm02:20243231-20243897
>Gm02:20243984-20244401
>Gm02:20244441-20264619
>Gm02:20264651-20269196
>Gm02:20269306-20269586
>Gm02:20269687-20269967
>Gm02:20270132-20270213
>Gm02:20270274-20271029
>Gm02:20271060-20271327
>Gm02:20271390-20273436
>Gm02:20273496-20273742
>Gm02:20273812-20273892
>Gm02:20273964-20274038
>Gm02:20274067-20274390
>Gm02:20274510-20274635
>Gm02:20274740-20274817
>Gm02:20276444-20276513
>Gm02:20276626-20280458
>Gm02:20280553-20283403
>Gm02:20283454-20285078
>Gm02:20285144-20322061
>Gm02:20324796-20354588
>Gm02:20354620-20359222
>Gm02:20359677-20359976
>Gm02:20360038-20360115
>Gm02:20360497-20360524
>Gm02:20360803-20362499
>Gm02:20362528-20366559
>Gm02:20366750-20366855
>Gm02:20367013-20383941
>Gm02:20384003-20384170
>Gm02:20384259-20400845
>Gm02:20400961-20401017
>Gm02:20401076-20401152
>Gm02:20401181-20401552
>Gm02:20401612-20401859
>Gm02:20401968-20404416
>Gm02:20404484-20404614
>Gm02:20404956-20404994
>Gm02:20405501-20405577
>Gm02:20405756-20405810
>Gm02:20406005-20406044
>Gm02:20406135-20406553
>Gm02:20406584-20406775
>Gm02:20406817-20407586
>Gm02:20407668-20407708
>Gm02:20407765-20407922
>Gm02:20407962-20408190
>Gm02:20408427-20408490
>Gm02:20408575-20408670
>Gm02:20408725-20408789
>Gm02:20408888-20409738
>Gm02:20409770-20410411
>Gm02:20410444-20410529
>Gm02:20410567-20410843
>Gm02:20410893-20415432
>Gm02:20415523-20415641
>Gm02:20415664-20416272
>Gm02:20416335-20416643
>Gm02:20416678-20420472
>Gm02:20420531-20425117
>Gm02:20425201-20426016
>Gm02:20426061-20426143
>Gm02:20426447-20426491
>Gm02:20426561-20426671
>Gm02:20426739-20426773
>Gm02:20426851-20429422
>Gm02:20429507-20458726
>Gm02:20458760-20483716
>Gm02:20483802-20485704
>Gm02:20485794-20485889
>Gm02:20485919-20486308
>Gm02:20486413-20486856
>Gm02:20486895-20486988
>Gm02:20487025-20489039
>Gm02:20489073-20489099
>Gm02:20489160-20493037
>Gm02:20493094-20495160
>Gm02:20495193-20496920
>Gm02:20496946-20497590
>Gm02:20497631-20502434
>Gm02:20502516-20502575
>Gm02:20502736-20502964
>Gm02:20503032-20503883
>Gm02:20503930-20505522
>Gm02:20505640-20506767
>Gm02:20506829-20506969
>Gm02:20506999-20507213
>Gm02:20507304-20507343
>Gm02:20507483-20507788
>Gm02:20508028-20508151
>Gm02:20508188-20509029
>Gm02:20509119-20509915
>Gm02:20509944-20510043
>Gm02:20510070-20527499
>Gm02:20527528-20527893
>Gm02:20527916-20529026
>Gm02:20529098-20530072
>Gm02:20530134-20538752
>Gm02:20538905-20557752
>Gm02:20557945-20559314
>Gm02:20559377-20560223
>Gm02:20560464-20560528
>Gm02:20560927-20560982
>Gm02:20561046-20561093
>Gm02:20561459-20561499
>Gm02:20561893-20561933
>Gm02:20562241-20562348
>Gm02:20563600-20563644
>Gm02:20563693-20563743
>Gm02:20563749-20563789
>Gm02:20563823-20563882
>Gm02:20563919-20567647
>Gm02:20568595-20568717
>Gm02:20569336-20569427
>Gm02:20571529-20571621
>Gm02:20571673-20571855
>Gm02:20574090-20574130
>Gm02:20575634-20575682
>Gm02:20576442-20576678
>Gm02:20580763-20581487
>Gm02:20581538-20581613
>Gm02:20581639-20583426
>Gm02:20583979-20584063
>Gm02:20584138-20584526
>Gm02:20584619-20585398
>Gm02:20585436-20589780
>Gm02:20589970-20630646
>Gm02:20630679-20636721
>Gm02:20637264-20640818
>Gm02:20640852-20646916
>Gm02:20646937-20652857
>Gm02:20652891-20653127
>Gm02:20653190-20656293
>Gm02:20656505-20664787
>Gm02:20664856-20665856
>Gm02:20665881-20666688
>Gm02:20666718-20670420
>Gm02:20670592-20670789
>Gm02:20670830-20671191
>Gm02:20671232-20671403
>Gm02:20671473-20671541
>Gm02:20671590-20672924
>Gm02:20673073-20673552
>Gm02:20673686-20673726
>Gm02:20673859-20673894
>Gm02:20673998-20674156
>Gm02:20674243-20676328
>Gm02:20676357-20677899
>Gm02:20677952-20678610
>Gm02:20678636-20704191
>Gm02:20704234-20704434
>Gm02:20704601-20704710
>Gm02:20704877-20704966
>Gm02:20705004-20705074
>Gm02:20705114-20706506
>Gm02:20706550-20707659
>Gm02:20707698-20715171
>Gm02:20715324-20715478
>Gm02:20715654-20715748
>Gm02:20716646-20716858
>Gm02:20716901-20718214
>Gm02:20718275-20720988
>Gm02:20721946-20723617
>Gm02:20723692-20726199
>Gm02:20726307-20729535
>Gm02:20729564-20730521
>Gm02:20730569-20730799
>Gm02:20730920-20734893
>Gm02:20734947-20736247
>Gm02:20736339-20736398
>Gm02:20736598-20736638
>Gm02:20736683-20736751
>Gm02:20738042-20738856
>Gm02:20738872-20739059
>Gm02:20740052-20740103
>Gm02:20742119-20742210
>Gm02:20742369-20742521
>Gm02:20746916-20747596
>Gm02:20747702-20747886
>Gm02:20748140-20748242
>Gm02:20748323-20748452
>Gm02:20748578-20748711
>Gm02:20748769-20748850
>Gm02:20748934-20749050
>Gm02:20749174-20749341
>Gm02:20749580-20749609
>Gm02:20749827-20749881
>Gm02:20750143-20750216
>Gm02:20750264-20750808
>Gm02:20750858-20750896
>Gm02:20750924-20750987
>Gm02:20751158-20751303
>Gm02:20751361-20751406
>Gm02:20751688-20751919
>Gm02:20751961-20754938
>Gm02:20756957-20757054
>Gm02:20763880-20763989
>Gm02:20769246-20769381
>Gm02:20769460-20772454
>Gm02:20772576-20773349
>Gm02:20773381-20773520
>Gm02:20773579-20773801
>Gm02:20773866-20774508
>Gm02:20774598-20775140
>Gm02:20775184-20775229
>Gm02:20775351-20777224
>Gm02:20777247-20781638
>Gm02:20781684-20783781
>Gm02:20783813-20790211
>Gm02:20790259-20791576
>Gm02:20791601-20791634
>Gm02:20791704-20792489
>Gm02:20792536-20799869
>Gm02:20801952-20801982
>Gm02:20802512-20802543
>Gm02:20802607-20802638
>Gm02:20802683-20802727
>Gm02:20803697-20803737
>Gm02:20808764-20808814
>Gm02:20809111-20809147
>Gm02:20812973-20813378
>Gm02:20813422-20813560
>Gm02:20813972-20814050
>Gm02:20814452-20814615
>Gm02:20814898-20814929
>Gm02:20815404-20815590
>Gm02:20815644-20816059
>Gm02:20816102-20817192
>Gm02:20817230-20817380
>Gm02:20817657-20817695
>Gm02:20817886-20817981
>Gm02:20818037-20818198
>Gm02:20818302-20818378
>Gm02:20818445-20822377
>Gm02:20822419-20822820
>Gm02:20822868-20824245
>Gm02:20824345-20824473
>Gm02:20824508-20824835
>Gm02:20824923-20825463
>Gm02:20825507-20825752
>Gm02:20825915-20826058
>Gm02:20826270-20826631
>Gm02:20826655-20826788
>Gm02:20826832-20827699
>Gm02:20827958-20827987
>Gm02:20828060-20828163
>Gm02:20828454-20828615
>Gm02:20828781-20828952
>Gm02:20828984-20829093
>Gm02:20829213-20829264
>Gm02:20829403-20829471
>Gm02:20829512-20829623
>Gm02:20829665-20830100
>Gm02:20830121-20830732
>Gm02:20830755-20848001
>Gm02:20848035-20848075
>Gm02:20848152-20848251
>Gm02:20848398-20850092
>Gm02:20850123-20873228
>Gm02:20873255-20873949
>Gm02:20873994-20874185
>Gm02:20874225-20876980
>Gm02:20877004-20880079
>Gm02:20880149-20881815
>Gm02:20881911-20893585
>Gm02:20893752-20899000
>Gm02:20899371-20899533
>Gm02:20899675-20899748
>Gm02:20899849-20901260
>Gm02:20901315-20902808
>Gm02:20902993-20904618
>Gm02:20904704-20905065
>Gm02:20905360-20905440
>Gm02:20905740-20905972
>Gm02:20906023-20906217
>Gm02:20906345-20906377
>Gm02:20906751-20907065
>Gm02:20907113-20908765
>Gm02:20908800-20909172
>Gm02:20909298-20911905
>Gm02:20911970-20912116
>Gm02:20912219-20912493
>Gm02:20912551-20913211
>Gm02:20913326-20916193
>Gm02:20916252-20924671
>Gm02:20924775-20925443
>Gm02:20925499-20925929
>Gm02:20926055-20926363
>Gm02:20926607-20926653
>Gm02:20926693-20929717
>Gm02:20929821-20930310
>Gm02:20934239-20934282
>Gm02:20934745-20934811
>Gm02:20935972-20936125
>Gm02:20936471-20936519
>Gm02:20938250-20938357
>Gm02:20939827-20939959
>Gm02:20940563-20940689
>Gm02:20940750-20940807
>Gm02:20941403-20951345
>Gm02:20952217-20952233
>Gm02:20952285-20952494
>Gm02:20952586-20952741
>Gm02:20954753-20954823
>Gm02:20957926-20958069
>Gm02:20959328-20959386
>Gm02:20959748-20959802
>Gm02:20961477-20961685
>Gm02:20962536-20963371
>Gm02:20963903-20965164
>Gm02:20965223-20972612
>Gm02:20972718-20972863
>Gm02:20973121-20973169
>Gm02:20974543-20974610
>Gm02:20977448-20977880
>Gm02:20981798-20981924
>Gm02:20985987-20986167
>Gm02:20986734-20986831
>Gm02:20986914-20986974
>Gm02:20987144-20988791
>Gm02:20988922-20989159
>Gm02:20989214-20989296
>Gm02:20989329-20989422
>Gm02:20989632-20998755
>Gm02:20998828-20998926
>Gm02:20998961-20999393
>Gm02:20999421-21001819
>Gm02:21001858-21002061
>Gm02:21002133-21002284
>Gm02:21002853-21003039
>Gm02:21003236-21003271
>Gm02:21003380-21003471
>Gm02:21003643-21003713
>Gm02:21003844-21004011
>Gm02:21004073-21004109
>Gm02:21004157-21004233
>Gm02:21004306-21004417
>Gm02:21004472-21004531
>Gm02:21004733-21005054
>Gm02:21005127-21005158
>Gm02:21005182-21005467
>Gm02:21005944-21006336
>Gm02:21006389-21007963
>Gm02:21008041-21008586
>Gm02:21008633-21008760
>Gm02:21009267-21009381
>Gm02:21010901-21012080
>Gm02:21012718-21023369
>Gm02:21023764-21023877
>Gm02:21023944-21024018
>Gm02:21025298-21025367
>Gm02:21025549-21025579
>Gm02:21027093-21027277
>Gm02:21030492-21030528
>Gm02:21030998-21031954
>Gm02:21031999-21032179
>Gm02:21032391-21032561
>Gm02:21032631-21033204
>Gm02:21033280-21033346
>Gm02:21033411-21033672
>Gm02:21033727-21033754
>Gm02:21035543-21035880
>Gm02:21036082-21036283
>Gm02:21036351-21036413
>Gm02:21036623-21036669
>Gm02:21037026-21037650
>Gm02:21037802-21037863
>Gm02:21038076-21038424
>Gm02:21038443-21038524
>Gm02:21038564-21040416
>Gm02:21040689-21041152
>Gm02:21041173-21041477
>Gm02:21041520-21049857
>Gm02:21049898-21051783
>Gm02:21051883-21052548
>Gm02:21052574-21052807
>Gm02:21052868-21053057
>Gm02:21053241-21053311
>Gm02:21053406-21064167
>Gm02:21064342-21064510
>Gm02:21064580-21064838
>Gm02:21064951-21064997
>Gm02:21065334-21065553
>Gm02:21065588-21065778
>Gm02:21066271-21095709
>Gm02:21095772-21095811
>Gm02:21096048-21096330
>Gm02:21096405-21096871
>Gm02:21096937-21097064
>Gm02:21097104-21097444
>Gm02:21097521-21099702
>Gm02:21099788-21099910
>Gm02:21099955-21100073
>Gm02:21100098-21100129
>Gm02:21100419-21100650
>Gm02:21100733-21100849
>Gm02:21100914-21101007
>Gm02:21101122-21101211
>Gm02:21101605-21101707
>Gm02:21101793-21101855
>Gm02:21102006-21102082
>Gm02:21102142-21102453
>Gm02:21102566-21102797
>Gm02:21102840-21102880
>Gm02:21103124-21103152
>Gm02:21103213-21103387
>Gm02:21103717-21103781
>Gm02:21103846-21104125
>Gm02:21104195-21104372
>Gm02:21104477-21104508
>Gm02:21104624-21110555
>Gm02:21110591-21116945
>Gm02:21116979-21119241
>Gm02:21119268-21120256
>Gm02:21120369-21121006
>Gm02:21121049-21121222
>Gm02:21121274-21121497
>Gm02:21121558-21123213
>Gm02:21123256-21123345
>Gm02:21123372-21123643
>Gm02:21123673-21123763
>Gm02:21123799-21124660
>Gm02:21124713-21125268
>Gm02:21125410-21125607
>Gm02:21125697-21125795
>Gm02:21125892-21125920
>Gm02:21126016-21126169
>Gm02:21126475-21126558
>Gm02:21126687-21127102
>Gm02:21127289-21127398
>Gm02:21127424-21127685
>Gm02:21127732-21128142
>Gm02:21128323-21128400
>Gm02:21128442-21128520
>Gm02:21128558-21128605
>Gm02:21128671-21128865
>Gm02:21128984-21129052
>Gm02:21129150-21130823
>Gm02:21130863-21133514
>Gm02:21133538-21133786
>Gm02:21133910-21134027
>Gm02:21134165-21134291
>Gm02:21134343-21134824
>Gm02:21134935-21135125
>Gm02:21135512-21136346
>Gm02:21136375-21137161
>Gm02:21137184-21139857
>Gm02:21139940-21145306
>Gm02:21145335-21148237
>Gm02:21149012-21149050
>Gm02:21149087-21149565
>Gm02:21149799-21149906
>Gm02:21150201-21150343
>Gm02:21150432-21151248
>Gm02:21151319-21161675
>Gm02:21161725-21172265
>Gm02:21172298-21174430
>Gm02:21174455-21179652
>Gm02:21179697-21180593
>Gm02:21180639-21181898
>Gm02:21181931-21182714
>Gm02:21183103-21183208
>Gm02:21183368-21183464
>Gm02:21183557-21183616
>Gm02:21183670-21183838
>Gm02:21184076-21187096
>Gm02:21187167-21236647
>Gm02:21236698-21238588
>Gm02:21238625-21239109
>Gm02:21239143-21244677
>Gm02:21244730-21244850
>Gm02:21244883-21288225
>Gm02:21288263-21293763
>Gm02:21293843-21296549
>Gm02:21296599-21301705
>Gm02:21301774-21322304
>Gm02:21322375-21330902
>Gm02:21332804-21332855
>Gm02:21333153-21333570
>Gm02:21334212-21334369
>Gm02:21334586-21334708
>Gm02:21334773-21334848
>Gm02:21335060-21335121
>Gm02:21335238-21335916
>Gm02:21335979-21336142
>Gm02:21336195-21336371
>Gm02:21336485-21336659
>Gm02:21336765-21338416
>Gm02:21338472-21341816
>Gm02:21341962-21342109
>Gm02:21342155-21342209
>Gm02:21342307-21343553
>Gm02:21343652-21353444
>Gm02:21353496-21354270
>Gm02:21354351-21354717
>Gm02:21354795-21354846
>Gm02:21355001-21355103
>Gm02:21355226-21355310
>Gm02:21355451-21357621
>Gm02:21357672-21358602
>Gm02:21359660-21359709
>Gm02:21360167-21360260
>Gm02:21360679-21360751
>Gm02:21360857-21363652
>Gm02:21364161-21365203
>Gm02:21366321-21366407
>Gm02:21367621-21367682
>Gm02:21368260-21368319
>Gm02:21368450-21368545
>Gm02:21368721-21368761
>Gm02:21368854-21368967
>Gm02:21369117-21369143
>Gm02:21369297-21369398
>Gm02:21369486-21369576
>Gm02:21369707-21369820
>Gm02:21370474-21370517
>Gm02:21371387-21371464
>Gm02:21371939-21371992
>Gm02:21373280-21378496
>Gm02:21379037-21379121
>Gm02:21379539-21379623
>Gm02:21379882-21379954
>Gm02:21382518-21383425
>Gm02:21385272-21385288
>Gm02:21385622-21385900
>Gm02:21385951-21386110
>Gm02:21386322-21386646
>Gm02:21389787-21389912
>Gm02:21389934-21390140
>Gm02:21390414-21390467
>Gm02:21390684-21390728
>Gm02:21390813-21391158
>Gm02:21391846-21392026
>Gm02:21392151-21392573
>Gm02:21392612-21392739
>Gm02:21393505-21393608
>Gm02:21393702-21393754
>Gm02:21393840-21393987
>Gm02:21394087-21394148
>Gm02:21394347-21394849
>Gm02:21395574-21395604
>Gm02:21395782-21395975
>Gm02:21396758-21396839
>Gm02:21398048-21399044
>Gm02:21399117-21399495
>Gm02:21401648-21401740
>Gm02:21402034-21402085
>Gm02:21403065-21403376
>Gm02:21404883-21405043
>Gm02:21406835-21406951
>Gm02:21407853-21407903
>Gm02:21408488-21408545
>Gm02:21408585-21408631
>Gm02:21409007-21409108
>Gm02:21410124-21410164
>Gm02:21413947-21414042
>Gm02:21414500-21414770
>Gm02:21414950-21415103
>Gm02:21415219-21415382
>Gm02:21415475-21415567
>Gm02:21415698-21415734
>Gm02:21415792-21415933
>Gm02:21415960-21416164
>Gm02:21416250-21416557
>Gm02:21416707-21416956
>Gm02:21416989-21417624
>Gm02:21417660-21420705
>Gm02:21420758-21422719
>Gm02:21422773-21423479
>Gm02:21423506-21424009
>Gm02:21424074-21443872
>Gm02:21443917-21445315
>Gm02:21445339-21485427
>Gm02:21485452-21500870
>Gm02:21500936-21501133
>Gm02:21501421-21501456
>Gm02:21501528-21501772
>Gm02:21501792-21505082
>Gm02:21505140-21507766
>Gm02:21507822-21508848
>Gm02:21508875-21513246
>Gm02:21513276-21513755
>Gm02:21513799-21515228
>Gm02:21515270-21539605
>Gm02:21539699-21539813
>Gm02:21540148-21540219
>Gm02:21540420-21540477
>Gm02:21541051-21541165
>Gm02:21541273-21541387
>Gm02:21541428-21541841
>Gm02:21541880-21542022
>Gm02:21542048-21542132
>Gm02:21542201-21542500
>Gm02:21542581-21542622
>Gm02:21545411-21545455
>Gm02:21549395-21549488
>Gm02:21550951-21550992
>Gm02:21551541-21551609
>Gm02:21551917-21551948
>Gm02:21552006-21552068
>Gm02:21552549-21552685
>Gm02:21553259-21553475
>Gm02:21554273-21554375
>Gm02:21554660-21554734
>Gm02:21554973-21556746
>Gm02:21556877-21556936
>Gm02:21557022-21557212
>Gm02:21557621-21557902
>Gm02:21557935-21564506
>Gm02:21564578-21570168
>Gm02:21570300-21571456
>Gm02:21571489-21575371
>Gm02:21575998-21576752
>Gm02:21576811-21578618
>Gm02:21578692-21580435
>Gm02:21580505-21581059
>Gm02:21581162-21587255
>Gm02:21589201-21589247
>Gm02:21589286-21589586
>Gm02:21589862-21590905
>Gm02:21590960-21591197
>Gm02:21591259-21592884
>Gm02:21592929-21594215
>Gm02:21594253-21594462
>Gm02:21594502-21595328
>Gm02:21595403-21595532
>Gm02:21595745-21598947
>Gm02:21598999-21599995
>Gm02:21600034-21610960
>Gm02:21615035-21615070
>Gm02:21615635-21620246
>Gm02:21620278-21627543
>Gm02:21627631-21627677
>Gm02:21628086-21628120
>Gm02:21628266-21628310
>Gm02:21628623-21628953
>Gm02:21629018-21629115
>Gm02:21629248-21629420
>Gm02:21629469-21629729
>Gm02:21629785-21629871
>Gm02:21629905-21629937
>Gm02:21629963-21630005
>Gm02:21630112-21630403
>Gm02:21630486-21630524
>Gm02:21630573-21630863
>Gm02:21632158-21633829
>Gm02:21635069-21635134
>Gm02:21635698-21635829
>Gm02:21636531-21636577
>Gm02:21637050-21637851
>Gm02:21638032-21638250
>Gm02:21638477-21638539
>Gm02:21640873-21641116
>Gm02:21641221-21641522
>Gm02:21641559-21641789
>Gm02:21641849-21642053
>Gm02:21642166-21642234
>Gm02:21642305-21646349
>Gm02:21646381-21648751
>Gm02:21649983-21650161
>Gm02:21650627-21651392
>Gm02:21651980-21652255
>Gm02:21652671-21652707
>Gm02:21653282-21653604
>Gm02:21653687-21653878
>Gm02:21654415-21654656
>Gm02:21654898-21655191
>Gm02:21655245-21660812
>Gm02:21660849-21662131
>Gm02:21662179-21663060
>Gm02:21663100-21663145
>Gm02:21663262-21663688
>Gm02:21663759-21663804
>Gm02:21663834-21664402
>Gm02:21664444-21665508
>Gm02:21665590-21686793
>Gm02:21687108-21692776
>Gm02:21692876-21701153
>Gm02:21701184-21706498
>Gm02:21706548-21706864
>Gm02:21707048-21707927
>Gm02:21708075-21708252
>Gm02:21708292-21708448
>Gm02:21708654-21708718
>Gm02:21708760-21708836
>Gm02:21708863-21712332
>Gm02:21712416-21712848
>Gm02:21712984-21713093
>Gm02:21713276-21713312
>Gm02:21713352-21723549
>Gm02:21723574-21728566
>Gm02:21728612-21731942
>Gm02:21732008-21737542
>Gm02:21737571-21738525
>Gm02:21738568-21739302
>Gm02:21739324-21740633
>Gm02:21740767-21742483
>Gm02:21742530-21744437
>Gm02:21744477-21744629
>Gm02:21744672-21744709
>Gm02:21744918-21750483
>Gm02:21750780-21751511
>Gm02:21751600-21752287
>Gm02:21752373-21754394
>Gm02:21755089-21755129
>Gm02:21755494-21759270
>Gm02:21760007-21760103
>Gm02:21760136-21763797
>Gm02:21766692-21768325
>Gm02:21769079-21769131
>Gm02:21775185-21775300
>Gm02:21775620-21786827
>Gm02:21791178-21791238
>Gm02:21793013-21793044
>Gm02:21793105-21793191
>Gm02:21794962-21794995
>Gm02:21795040-21795133
>Gm02:21795194-21795329
>Gm02:21795940-21796056
>Gm02:21796090-21796556
>Gm02:21796575-21799556
>Gm02:21804776-21804833
>Gm02:21805247-21805558
>Gm02:21806859-21807166
>Gm02:21807369-21807404
>Gm02:21808890-21810314
>Gm02:21810430-21810778
>Gm02:21810911-21811397
>Gm02:21811642-21812687
>Gm02:21812847-21812987
>Gm02:21813012-21814645
>Gm02:21814793-21814958
>Gm02:21815146-21815453
>Gm02:21815520-21815623
>Gm02:21815737-21815791
>Gm02:21816055-21816806
>Gm02:21816851-21816887
>Gm02:21817036-21817702
>Gm02:21817843-21817963
>Gm02:21818057-21818681
>Gm02:21818821-21819358
>Gm02:21819411-21820257
>Gm02:21821452-21821507
>Gm02:21822347-21822418
>Gm02:21823109-21823211
>Gm02:21823351-21823484
>Gm02:21823791-21823834
>Gm02:21827377-21827509
>Gm02:21827928-21827979
>Gm02:21829398-21830873
>Gm02:21830903-21831583
>Gm02:21831629-21831715
>Gm02:21831800-21833252
>Gm02:21833284-21833869
>Gm02:21835578-21835755
>Gm02:21838467-21838542
>Gm02:21838735-21838801
>Gm02:21839117-21848257
>Gm02:21848313-21854009
>Gm02:21854086-21854151
>Gm02:21854194-21854512
>Gm02:21856405-21856841
>Gm02:21857101-21857173
>Gm02:21857388-21857634
>Gm02:21857743-21857848
>Gm02:21857882-21858012
>Gm02:21858047-21858559
>Gm02:21858604-21858785
>Gm02:21858861-21858975
>Gm02:21859162-21860917
>Gm02:21860985-21861137
>Gm02:21861319-21861413
>Gm02:21861772-21861843
>Gm02:21861905-21861963
>Gm02:21862038-21870456
>Gm02:21870517-21879228
>Gm02:21879274-21879377
>Gm02:21879561-21879679
>Gm02:21879722-21879759
>Gm02:21880236-21888676
>Gm02:21888713-21889138
>Gm02:21889256-21889289
>Gm02:21889388-21889478
>Gm02:21889537-21889613
>Gm02:21889644-21889748
>Gm02:21890071-21890246
>Gm02:21890305-21890415
>Gm02:21890572-21895910
>Gm02:21895936-21896300
>Gm02:21896334-21896416
>Gm02:21896477-21899882
>Gm02:21899909-21904435
>Gm02:21904484-21904559
>Gm02:21904588-21905383
>Gm02:21905468-21915535
>Gm02:21915561-21916764
>Gm02:21917098-21920276
>Gm02:21920294-21927276
>Gm02:21927322-21927600
>Gm02:21927635-21928627
>Gm02:21933722-21933747
>Gm02:21934328-21934384
>Gm02:21937087-21937438
>Gm02:21937524-21937638
>Gm02:21937883-21938793
>Gm02:21938849-21948446
>Gm02:21948615-21948999
>Gm02:21949046-21949079
>Gm02:21949153-21949499
>Gm02:21949600-21949843
>Gm02:21949887-21950596
>Gm02:21950713-21950767
>Gm02:21950818-21951853
>Gm02:21951916-21952929
>Gm02:21953023-21957404
>Gm02:21957475-21957572
>Gm02:21957742-21957968
>Gm02:21958164-21958268
>Gm02:21958471-21958751
>Gm02:21959129-21959297
>Gm02:21959475-21959628
>Gm02:21959658-21960077
>Gm02:21960235-21960301
>Gm02:21961075-21961738
>Gm02:21961801-21961876
>Gm02:21963648-21963704
>Gm02:21966369-21966449
>Gm02:21968070-21968113
>Gm02:21969727-21969962
>Gm02:21970016-21970147
>Gm02:21970624-21970663
>Gm02:21970956-21970993
>Gm02:21971272-21971314
>Gm02:21971434-21973044
>Gm02:21973953-21974354
>Gm02:21974503-21974571
>Gm02:21974868-21974899
>Gm02:21975034-21975154
>Gm02:21975474-21975529
>Gm02:21975603-21975860
>Gm02:21976138-21976696
>Gm02:21976806-21976866
>Gm02:21977269-21977416
>Gm02:21977997-21978051
>Gm02:21978092-21979990
>Gm02:21980034-21981804
>Gm02:21981879-21989419
>Gm02:21989478-21989656
>Gm02:21990211-21990301
>Gm02:21990399-21992410
>Gm02:21992429-21992607
>Gm02:21992663-21995160
>Gm02:21995177-21997058
>Gm02:21997366-21997411
>Gm02:21997703-21997771
>Gm02:21997888-21998038
>Gm02:21998940-21999096
>Gm02:21999164-21999314
>Gm02:21999337-21999565
>Gm02:21999679-21999716
>Gm02:21999796-21999926
>Gm02:22000010-22000212
>Gm02:22000270-22000324
>Gm02:22000396-22000714
>Gm02:22000813-22000878
>Gm02:22000967-22001062
>Gm02:22001102-22001486
>Gm02:22001661-22002192
>Gm02:22002227-22002888
>Gm02:22002914-22002998
>Gm02:22003055-22003150
>Gm02:22003229-22003387
>Gm02:22003418-22007459
>Gm02:22007559-22031407
>Gm02:22031427-22034265
>Gm02:22034421-22034537
>Gm02:22034800-22034872
>Gm02:22034914-22035228
>Gm02:22035286-22035339
>Gm02:22035447-22036116
>Gm02:22036169-22038087
>Gm02:22038145-22038439
>Gm02:22038524-22038602
>Gm02:22038665-22038877
>Gm02:22038918-22039666
>Gm02:22039696-22039948
>Gm02:22039983-22040936
>Gm02:22041338-22044817
>Gm02:22044875-22049510
>Gm02:22049571-22050851
>Gm02:22050898-22053952
>Gm02:22053997-22060035
>Gm02:22060113-22060780
>Gm02:22060852-22062246
>Gm02:22062312-22063593
>Gm02:22063667-22065772
>Gm02:22065821-22066512
>Gm02:22066597-22067022
>Gm02:22067086-22067243
>Gm02:22067291-22068564
>Gm02:22068601-22084938
>Gm02:22085011-22085052
>Gm02:22085123-22085455
>Gm02:22085496-22090511
>Gm02:22090561-22100932
>Gm02:22100967-22103450
>Gm02:22103506-22103598
>Gm02:22103627-22140731
>Gm02:22140779-22157213
>Gm02:22158274-22158307
>Gm02:22158431-22159533
>Gm02:22172728-22174934
>Gm02:22175229-22176212
>Gm02:22176312-22180524
>Gm02:22180850-22181650
>Gm02:22182124-22186651
>Gm02:22186796-22188440
>Gm02:22189375-22190665
>Gm02:22191391-22192098
>Gm02:22192198-22192212
>Gm02:22192237-22194224
>Gm02:22194324-22195218
>Gm02:22196020-22196860
>Gm02:22197093-22201074
>Gm02:22201348-22202148
>Gm02:22202173-22202187
>Gm02:22209223-22232303
>Gm02:22245612-22246617
>Gm02:22247129-22250746
>Gm02:22250846-22251951
>Gm02:22252125-22252680
>Gm02:22252716-22252859
>Gm02:22252912-22254191
>Gm02:22255088-22257004
>Gm02:22259107-22261275
>Gm02:22261434-22263106
>Gm02:22276544-22283984
>Gm02:22284952-22285923
>Gm02:22287616-22288416
>Gm02:22289074-22289578
>Gm02:22302892-22304459
>Gm02:22305018-22306302
>Gm02:22306429-22308015
>Gm02:22309717-22310482
>Gm02:22310759-22312353
>Gm02:22312691-22316509
>Gm02:22317723-22319767
>Gm02:22319867-22326191
>Gm02:22326291-22327215
>Gm02:22327251-22327995
>Gm02:22328118-22330314
>Gm02:22330414-22330992
>Gm02:22332071-22333896
>Gm02:22343063-22343825
>Gm02:22344953-22346909
>Gm02:22348463-22350114
>Gm02:22354676-22356371
>Gm02:22356471-22356492
>Gm02:22356526-22358097
>Gm02:22362573-22363375
>Gm02:22364247-22365818
>Gm02:22377203-22378670
>Gm02:22384791-22385455
>Gm02:22386499-22387716
>Gm02:22388201-22388227
>Gm02:22388283-22392818
>Gm02:22392974-22394393
>Gm02:22394889-22395926
>Gm02:22396026-22403481
>Gm02:22403581-22405046
>Gm02:22405225-22406297
>Gm02:22406504-22407318
>Gm02:22418954-22422816
>Gm02:22423035-22431473
>Gm02:22431573-22432422
>Gm02:22432522-22433395
>Gm02:22433693-22435205
>Gm02:22435305-22439989
>Gm02:22440013-22466312
>Gm02:22467099-22470115
>Gm02:22470215-22470740
>Gm02:22470795-22474111
>Gm02:22474211-22477444
>Gm02:22477479-22477943
>Gm02:22490994-22499521
>Gm02:22499621-22501227
>Gm02:22501424-22501674
>Gm02:22502472-22502777
>Gm02:22503014-22508589
>Gm02:22508767-22511603
>Gm02:22511747-22512735
>Gm02:22512918-22513136
>Gm02:22513207-22514449
>Gm02:22514634-22515658
>Gm02:22517044-22518667
>Gm02:22519667-22519686
>Gm02:22519853-22519894
>Gm02:22520047-22520453
>Gm02:22520494-22520693
>Gm02:22521082-22521179
>Gm02:22521430-22521874
>Gm02:22521907-22522120
>Gm02:22522153-22523362
>Gm02:22523412-22528140
>Gm02:22528218-22528527
>Gm02:22528643-22532916
>Gm02:22532937-22548679
>Gm02:22548766-22549213
>Gm02:22549258-22549446
>Gm02:22549624-22550769
>Gm02:22550872-22551109
>Gm02:22551152-22551560
>Gm02:22551600-22551942
>Gm02:22551981-22552138
>Gm02:22552164-22552197
>Gm02:22552241-22558901
>Gm02:22558984-22559858
>Gm02:22559892-22560184
>Gm02:22560270-22561135
>Gm02:22561185-22561759
>Gm02:22561808-22579779
>Gm02:22580216-22580381
>Gm02:22580583-22587020
>Gm02:22587172-22588384
>Gm02:22588420-22588583
>Gm02:22588628-22670416
>Gm02:22670437-22677258
>Gm02:22677536-22678898
>Gm02:22678998-22686280
>Gm02:22686380-22686556
>Gm02:22686735-22687574
>Gm02:22687674-22699785
>Gm02:22699837-22702622
>Gm02:22702749-22704090
>Gm02:22704223-22704276
>Gm02:22705928-22707057
>Gm02:22708983-22734738
>Gm02:22734762-22778154
>Gm02:22778184-22779624
>Gm02:22779658-22785028
>Gm02:22785038-22786945
>Gm02:22786980-22787874
>Gm02:22791562-22795918
>Gm02:22795974-22803730
>Gm02:22803781-22830284
>Gm02:22830649-22831214
>Gm02:22831253-22834312
>Gm02:22834350-22835570
>Gm02:22835620-22836950
>Gm02:22837002-22850353
>Gm02:22850413-22868825
>Gm02:22868925-22870890
>Gm02:22870936-22870968
>Gm02:22871068-22873530
>Gm02:22873670-22897660
>Gm02:22897688-22898595
>Gm02:22898695-22907347
>Gm02:22911638-22933333
>Gm02:22934273-22937508
>Gm02:22937544-22937841
>Gm02:22937952-22938764
>Gm02:22946869-22947142
>Gm02:22947178-22948733
>Gm02:22951893-22954862
>Gm02:22954962-22957023
>Gm02:22957459-22958828
>Gm02:22958967-22961481
>Gm02:22961600-22967851
>Gm02:22968253-22968998
>Gm02:22969770-22973213
>Gm02:22973499-22974344
>Gm02:22974485-22990286
>Gm02:22990392-22991775
>Gm02:22991875-22992748
>Gm02:22996997-23030040
>Gm02:23031041-23094420
>Gm02:23094484-23094760
>Gm02:23094912-23095164
>Gm02:23095236-23095288
>Gm02:23095429-23095668
>Gm02:23095736-23095873
>Gm02:23095905-23102665
>Gm02:23102709-23102808
>Gm02:23102882-23104305
>Gm02:23104327-23107528
>Gm02:23107569-23107593
>Gm02:23107668-23108709
>Gm02:23108753-23110253
>Gm02:23110289-23110326
>Gm02:23110813-23110931
>Gm02:23111222-23111455
>Gm02:23111491-23111539
>Gm02:23111613-23111667
>Gm02:23111873-23112398
>Gm02:23112611-23112823
>Gm02:23112944-23113108
>Gm02:23113146-23113245
>Gm02:23113312-23113345
>Gm02:23113430-23113477
>Gm02:23113660-23113797
>Gm02:23114023-23114068
>Gm02:23114261-23114356
>Gm02:23114585-23114639
>Gm02:23114700-23114731
>Gm02:23114767-23115200
>Gm02:23115238-23115269
>Gm02:23115330-23115459
>Gm02:23115538-23116202
>Gm02:23116269-23116987
>Gm02:23117058-23117700
>Gm02:23117806-23118265
>Gm02:23118321-23120088
>Gm02:23120164-23120844
>Gm02:23120883-23121450
>Gm02:23121587-23173861
>Gm02:23173911-23177593
>Gm02:23177653-23177727
>Gm02:23177886-23178052
>Gm02:23178109-23178689
>Gm02:23178758-23178829
>Gm02:23179062-23179117
>Gm02:23179411-23179876
>Gm02:23179951-23180004
>Gm02:23180043-23180152
>Gm02:23180172-23180560
>Gm02:23180591-23181170
>Gm02:23181204-23181408
>Gm02:23181474-23187889
>Gm02:23187934-23188754
>Gm02:23189157-23189249
>Gm02:23189283-23190769
>Gm02:23193792-23193877
>Gm02:23193881-23194055
>Gm02:23194146-23194179
>Gm02:23198353-23198380
>Gm02:23198478-23198536
>Gm02:23199886-23199933
>Gm02:23200063-23200258
>Gm02:23201522-23201601
>Gm02:23201750-23201833
>Gm02:23203733-23204169
>Gm02:23206396-23208760
>Gm02:23208784-23233277
>Gm02:23233317-23242355
>Gm02:23242374-23263596
>Gm02:23263669-23264383
>Gm02:23264397-23288477
>Gm02:23288820-23288898
>Gm02:23288951-23289011
>Gm02:23289105-23289269
>Gm02:23289367-23289561
>Gm02:23289600-23289746
>Gm02:23289876-23290060
>Gm02:23290276-23293384
>Gm02:23293438-23296621
>Gm02:23296642-23297601
>Gm02:23297636-23298032
>Gm02:23298089-23298225
>Gm02:23298265-23298739
>Gm02:23298783-23304716
>Gm02:23304756-23376972
>Gm02:23376988-23377851
>Gm02:23377893-23378150
>Gm02:23378202-23382208
>Gm02:23382259-23384184
>Gm02:23384207-23384584
>Gm02:23384632-23384805
>Gm02:23384839-23391821
>Gm02:23391863-23392249
>Gm02:23392407-23392490
>Gm02:23392514-23392828
>Gm02:23392907-23393180
>Gm02:23393324-23416003
>Gm02:23416057-23416596
>Gm02:23416665-23417527
>Gm02:23417555-23418733
>Gm02:23418762-23419968
>Gm02:23420024-23422090
>Gm02:23422120-23422482
>Gm02:23422520-23425135
>Gm02:23425187-23427073
>Gm02:23427124-23445859
>Gm02:23445909-23445972
>Gm02:23446051-23463392
>Gm02:23463427-23473001
>Gm02:23473244-23485145
>Gm02:23485169-23487673
>Gm02:23487705-23490825
>Gm02:23490966-23494884
>Gm02:23494914-23496815
>Gm02:23496849-23497549
>Gm02:23497596-23499191
>Gm02:23499220-23506334
>Gm02:23506372-23530122
>Gm02:23530365-23541119
>Gm02:23541182-23541330
>Gm02:23541662-23541905
>Gm02:23541945-23549507
>Gm02:23549541-23549930
>Gm02:23549988-23564585
>Gm02:23564617-23566716
>Gm02:23566745-23590102
>Gm02:23590194-23591002
>Gm02:23591062-23591136
>Gm02:23591201-23591509
>Gm02:23591538-23591733
>Gm02:23591769-23592144
>Gm02:23592178-23592625
>Gm02:23592677-23592859
>Gm02:23592903-23592938
>Gm02:23593003-23593198
>Gm02:23593336-23593768
>Gm02:23593812-23593918
>Gm02:23593980-23594039
>Gm02:23594134-23594161
>Gm02:23594272-23595014
>Gm02:23595069-23595824
>Gm02:23595976-23596018
>Gm02:23596049-23596289
>Gm02:23596382-23596934
>Gm02:23596964-23598906
>Gm02:23598960-23599094
>Gm02:23599210-23599349
>Gm02:23599438-23599752
>Gm02:23599786-23599883
>Gm02:23600017-23600756
>Gm02:23600919-23600999
>Gm02:23601037-23602827
>Gm02:23602874-23603235
>Gm02:23603395-23603568
>Gm02:23603643-23603755
>Gm02:23603813-23611840
>Gm02:23611898-23624648
>Gm02:23624682-23624764
>Gm02:23624823-23624899
>Gm02:23624944-23629425
>Gm02:23629476-23629749
>Gm02:23629807-23630012
>Gm02:23630079-23630174
>Gm02:23630216-23630249
>Gm02:23630337-23630458
>Gm02:23630781-23630863
>Gm02:23631036-23631098
>Gm02:23631240-23633045
>Gm02:23633086-23633350
>Gm02:23633405-23633479
>Gm02:23633546-23634239
>Gm02:23634298-23636280
>Gm02:23636339-23638130
>Gm02:23638200-23639382
>Gm02:23639425-23639453
>Gm02:23639545-23641137
>Gm02:23641180-23641730
>Gm02:23641781-23642064
>Gm02:23642103-23642390
>Gm02:23642489-23643799
>Gm02:23643838-23644010
>Gm02:23644126-23644254
>Gm02:23644293-23644915
>Gm02:23645008-23646383
>Gm02:23646437-23647868
>Gm02:23647957-23648256
>Gm02:23648295-23648391
>Gm02:23648420-23648451
>Gm02:23648499-23648638
>Gm02:23648722-23648803
>Gm02:23648839-23649386
>Gm02:23649427-23649476
>Gm02:23649649-23649690
>Gm02:23649897-23650040
>Gm02:23650867-23651130
>Gm02:23651171-23652095
>Gm02:23652214-23685122
>Gm02:23685477-23686362
>Gm02:23686655-23688789
>Gm02:23688889-23689954
>Gm02:23690054-23691455
>Gm02:23692117-23692910
>Gm02:23692939-23694183
>Gm02:23694283-23695379
>Gm02:23695635-23696372
>Gm02:23696647-23698397
>Gm02:23698497-23698705
>Gm02:23698805-23699867
>Gm02:23699969-23700872
>Gm02:23703286-23704273
>Gm02:23704373-23705535
>Gm02:23722550-23722564
>Gm02:23722653-23724195
>Gm02:23725443-23730118
>Gm02:23730136-23730152
>Gm02:23731152-23738975
>Gm02:23739017-23739051
>Gm02:23739156-23739908
>Gm02:23739950-23742400
>Gm02:23742437-23757329
>Gm02:23757395-23757598
>Gm02:23757813-23757850
>Gm02:23758033-23758307
>Gm02:23758395-23759029
>Gm02:23759071-23759154
>Gm02:23759195-23759483
>Gm02:23759724-23759924
>Gm02:23760012-23760036
>Gm02:23760153-23760330
>Gm02:23760361-23760981
>Gm02:23761060-23761221
>Gm02:23761373-23761490
>Gm02:23761732-23761776
>Gm02:23761804-23761892
>Gm02:23761957-23762040
>Gm02:23762171-23806267
>Gm02:23806447-23806607
>Gm02:23807131-23808593
>Gm02:23808634-23810274
>Gm02:23810313-23819962
>Gm02:23820011-23821015
>Gm02:23821045-23850035
>Gm02:23850171-23868738
>Gm02:23868985-23869033
>Gm02:23869287-23869398
>Gm02:23869425-23869601
>Gm02:23869662-23869767
>Gm02:23870017-23870236
>Gm02:23870340-23870651
>Gm02:23870701-23874773
>Gm02:23874836-23874912
>Gm02:23875127-23875195
>Gm02:23875261-23875326
>Gm02:23875440-23875480
>Gm02:23875570-23875606
>Gm02:23875655-23875822
>Gm02:23875846-23876720
>Gm02:23876813-23877219
>Gm02:23877269-23877612
>Gm02:23877794-23877869
>Gm02:23878203-23878235
>Gm02:23878304-23878395
>Gm02:23878504-23878555
>Gm02:23878859-23878887
>Gm02:23879164-23879343
>Gm02:23879756-23879896
>Gm02:23880049-23880093
>Gm02:23880131-23880406
>Gm02:23880438-23880473
>Gm02:23880706-23880893
>Gm02:23881017-23881106
>Gm02:23881628-23882044
>Gm02:23882082-23882322
>Gm02:23882371-23885618
>Gm02:23885705-23885824
>Gm02:23885854-23885902
>Gm02:23885984-23886513
>Gm02:23886547-23888332
>Gm02:23888482-23888619
>Gm02:23888695-23894850
>Gm02:23894967-23895044
>Gm02:23895159-23895384
>Gm02:23896668-23896747
>Gm02:23896797-23897003
>Gm02:23897088-23897210
>Gm02:23898045-23902165
>Gm02:23905292-23905434
>Gm02:23906806-23906872
>Gm02:23907180-23907247
>Gm02:23907384-23907447
>Gm02:23907495-23907534
>Gm02:23908329-23908404
>Gm02:23908506-23908547
>Gm02:23908594-23908643
>Gm02:23908680-23908712
>Gm02:23908890-23911807
>Gm02:23911856-23911904
>Gm02:23911959-23912074
>Gm02:23912106-23912133
>Gm02:23912497-23912530
>Gm02:23912647-23912837
>Gm02:23913106-23913526
>Gm02:23913597-23913702
>Gm02:23913802-23914451
>Gm02:23914543-23914699
>Gm02:23914774-23914857
>Gm02:23914919-23914995
>Gm02:23915203-23915303
>Gm02:23915340-23915617
>Gm02:23915816-23916144
>Gm02:23917151-23917337
>Gm02:23917444-23917516
>Gm02:23917560-23917664
>Gm02:23918702-23918775
>Gm02:23919512-23919550
>Gm02:23920030-23921476
>Gm02:23921500-23922650
>Gm02:23922707-23922889
>Gm02:23924408-23924542
>Gm02:23924703-23924771
>Gm02:23924796-23925037
>Gm02:23925111-23925185
>Gm02:23925290-23925658
>Gm02:23925989-23926036
>Gm02:23926114-23926193
>Gm02:23926948-23927105
>Gm02:23928579-23928701
>Gm02:23929778-23929827
>Gm02:23930282-23930350
>Gm02:23930609-23930654
>Gm02:23931054-23931107
>Gm02:23931415-23931465
>Gm02:23931601-23931664
>Gm02:23931858-23932608
>Gm02:23932654-23932861
>Gm02:23932950-23933029
>Gm02:23933185-23933233
>Gm02:23933268-23933367
>Gm02:23933547-23933585
>Gm02:23933789-23934130
>Gm02:23934164-23947169
>Gm02:23947193-23952121
>Gm02:23952166-23964489
>Gm02:23964523-23965806
>Gm02:23965871-23977791
>Gm02:23992909-23998173
>Gm02:23998413-24002038
>Gm02:24002748-24017021
>Gm02:24017056-24019808
>Gm02:24020303-24024011
>Gm02:24024243-24024332
>Gm02:24024393-24024543
>Gm02:24024740-24024784
>Gm02:24024809-24024870
>Gm02:24026344-24047017
>Gm02:24047865-24049255
>Gm02:24049366-24049419
>Gm02:24049540-24050235
>Gm02:24050491-24050735
>Gm02:24050820-24050859
>Gm02:24051039-24051248
>Gm02:24051373-24051878
>Gm02:24051938-24054940
>Gm02:24055035-24055758
>Gm02:24057164-24057251
>Gm02:24057311-24057353
>Gm02:24059087-24059125
>Gm02:24059217-24064467
>Gm02:24064504-24069613
>Gm02:24069685-24069786
>Gm02:24069833-24069962
>Gm02:24070026-24070214
>Gm02:24070256-24071176
>Gm02:24071212-24071695
>Gm02:24071785-24072181
>Gm02:24072252-24072576
>Gm02:24072892-24076854
>Gm02:24077188-24077344
>Gm02:24077423-24077476
>Gm02:24077609-24077679
>Gm02:24078047-24078190
>Gm02:24078409-24078530
>Gm02:24078759-24078993
>Gm02:24079086-24079118
>Gm02:24079169-24079291
>Gm02:24079395-24079492
>Gm02:24079577-24079646
>Gm02:24079709-24083721
>Gm02:24083770-24083801
>Gm02:24083897-24083932
>Gm02:24083977-24084039
>Gm02:24084217-24084307
>Gm02:24084554-24085472
>Gm02:24085528-24086012
>Gm02:24086183-24086459
>Gm02:24086511-24087711
>Gm02:24087799-24087888
>Gm02:24087909-24087989
>Gm02:24088065-24088382
>Gm02:24088471-24088637
>Gm02:24088952-24089006
>Gm02:24089058-24089148
>Gm02:24089330-24089388
>Gm02:24089492-24089567
>Gm02:24089690-24089836
>Gm02:24089870-24089927
>Gm02:24089991-24090098
>Gm02:24090257-24090331
>Gm02:24090421-24090520
>Gm02:24090761-24090956
>Gm02:24091033-24091058
>Gm02:24091195-24091288
>Gm02:24091375-24093040
>Gm02:24093068-24093690
>Gm02:24093727-24094481
>Gm02:24094510-24094687
>Gm02:24094800-24095343
>Gm02:24095372-24096544
>Gm02:24096574-24098175
>Gm02:24098296-24099733
>Gm02:24099934-24102112
>Gm02:24102333-24102375
>Gm02:24103346-24103430
>Gm02:24105872-24105986
>Gm02:24106368-24106418
>Gm02:24106606-24111926
>Gm02:24111982-24112246
>Gm02:24112272-24115932
>Gm02:24115953-24124393
>Gm02:24124433-24134243
>Gm02:24134290-24135075
>Gm02:24135171-24136337
>Gm02:24136412-24154809
>Gm02:24154840-24158120
>Gm02:24158180-24161690
>Gm02:24161725-24176334
>Gm02:24176671-24176694
>Gm02:24177043-24193021
>Gm02:24193303-24205643
>Gm02:24205668-24220266
>Gm02:24220365-24223521
>Gm02:24223586-24223995
>Gm02:24224043-24224169
>Gm02:24224502-24224578
>Gm02:24225177-24230709
>Gm02:24232111-24232165
>Gm02:24233834-24234446
>Gm02:24234568-24234660
>Gm02:24235052-24239194
>Gm02:24239557-24239605
>Gm02:24239755-24243748
>Gm02:24243788-24244787
>Gm02:24244863-24245299
>Gm02:24245320-24245495
>Gm02:24245533-24245578
>Gm02:24246478-24246597
>Gm02:24246630-24246821
>Gm02:24248209-24248311
>Gm02:24248487-24248569
>Gm02:24249083-24249129
>Gm02:24251061-24251122
>Gm02:24254406-24254461
>Gm02:24254629-24254664
>Gm02:24257241-24257278
>Gm02:24257479-24257724
>Gm02:24257912-24258020
>Gm02:24258110-24258464
>Gm02:24258518-24258602
>Gm02:24258760-24259045
>Gm02:24259092-24260715
>Gm02:24263760-24263794
>Gm02:24264033-24264157
>Gm02:24264377-24264500
>Gm02:24264615-24264697
>Gm02:24264730-24264769
>Gm02:24264907-24264979
>Gm02:24265239-24265298
>Gm02:24265413-24265453
>Gm02:24265671-24265889
>Gm02:24266027-24266065
>Gm02:24266211-24266318
>Gm02:24266475-24269004
>Gm02:24269043-24273361
>Gm02:24273408-24273861
>Gm02:24273874-24299113
>Gm02:24299147-24318819
>Gm02:24318912-24322295
>Gm02:24322319-24322820
>Gm02:24322862-24331359
>Gm02:24331410-24331795
>Gm02:24331854-24333700
>Gm02:24333727-24334008
>Gm02:24334103-24334515
>Gm02:24334559-24334795
>Gm02:24334846-24334911
>Gm02:24334957-24335573
>Gm02:24335615-24336176
>Gm02:24336233-24336575
>Gm02:24336612-24341946
>Gm02:24342069-24342705
>Gm02:24342769-24342939
>Gm02:24343010-24343098
>Gm02:24343161-24343606
>Gm02:24343917-24344080
>Gm02:24344208-24344730
>Gm02:24345324-24346212
>Gm02:24346440-24346468
>Gm02:24346738-24346779
>Gm02:24347498-24347524
>Gm02:24348257-24348484
>Gm02:24348629-24348669
>Gm02:24348742-24349224
>Gm02:24349266-24349523
>Gm02:24349567-24349698
>Gm02:24349767-24350058
>Gm02:24350910-24350937
>Gm02:24350984-24351030
>Gm02:24351552-24353166
>Gm02:24356236-24356320
>Gm02:24356398-24356428
>Gm02:24356457-24356561
>Gm02:24356619-24356672
>Gm02:24356745-24356860
>Gm02:24357081-24357235
>Gm02:24357341-24357391
>Gm02:24357778-24357822
>Gm02:24358003-24358101
>Gm02:24360701-24360807
>Gm02:24361193-24361296
>Gm02:24361384-24361567
>Gm02:24362205-24377002
>Gm02:24377102-24377151
>Gm02:24377247-24379543
>Gm02:24379666-24383925
>Gm02:24390674-24404171
>Gm02:24404307-24405760
>Gm02:24405902-24412489
>Gm02:24412589-24430147
>Gm02:24430229-24431003
>Gm02:24431036-24431339
>Gm02:24431490-24431781
>Gm02:24431883-24432121
>Gm02:24432247-24432595
>Gm02:24432930-24433021
>Gm02:24433080-24433641
>Gm02:24433729-24433919
>Gm02:24433947-24434145
>Gm02:24434179-24434715
>Gm02:24434744-24434888
>Gm02:24434922-24439232
>Gm02:24441689-24441813
>Gm02:24442150-24443604
>Gm02:24443659-24443963
>Gm02:24443984-24444088
>Gm02:24444139-24444509
>Gm02:24445167-24445623
>Gm02:24445740-24446146
>Gm02:24446304-24446446
>Gm02:24446521-24446855
>Gm02:24446953-24447081
>Gm02:24447149-24447202
>Gm02:24447340-24447537
>Gm02:24447653-24447702
>Gm02:24447759-24447835
>Gm02:24448834-24449050
>Gm02:24449187-24449230
>Gm02:24449631-24449673
>Gm02:24449757-24449870
>Gm02:24450105-24450150
>Gm02:24450316-24450751
>Gm02:24452920-24453864
>Gm02:24454112-24454182
>Gm02:24454321-24454397
>Gm02:24454540-24455546
>Gm02:24455623-24455825
>Gm02:24455862-24459096
>Gm02:24459525-24459686
>Gm02:24459935-24459983
>Gm02:24460439-24465297
>Gm02:24465319-24465433
>Gm02:24465449-24475305
>Gm02:24475498-24475825
>Gm02:24475846-24476444
>Gm02:24476475-24477229
>Gm02:24477259-24477696
>Gm02:24477732-24478080
>Gm02:24478188-24478239
>Gm02:24478307-24478911
>Gm02:24478919-24479612
>Gm02:24479704-24480748
>Gm02:24480802-24480908
>Gm02:24480971-24481080
>Gm02:24481111-24481451
>Gm02:24481627-24481839
>Gm02:24481877-24482120
>Gm02:24482148-24482218
>Gm02:24482434-24482765
>Gm02:24483003-24483264
>Gm02:24483324-24483662
>Gm02:24483847-24483882
>Gm02:24483956-24484274
>Gm02:24484358-24484471
>Gm02:24484501-24484740
>Gm02:24484880-24484932
>Gm02:24484978-24485068
>Gm02:24485120-24485253
>Gm02:24485296-24488666
>Gm02:24488752-24489135
>Gm02:24489283-24489974
>Gm02:24490009-24490049
>Gm02:24490136-24490637
>Gm02:24490673-24490730
>Gm02:24490784-24490818
>Gm02:24490869-24490909
>Gm02:24490943-24491188
>Gm02:24491264-24491661
>Gm02:24491716-24501261
>Gm02:24502095-24504990
>Gm02:24505729-24507473
>Gm02:24508668-24550537
>Gm02:24550594-24551879
>Gm02:24551943-24559011
>Gm02:24559055-24559717
>Gm02:24559742-24568646
>Gm02:24568684-24569905
>Gm02:24569952-24570130
>Gm02:24570189-24600388
>Gm02:24600588-24606650
>Gm02:24606697-24607072
>Gm02:24607383-24607744
>Gm02:24607773-24608097
>Gm02:24608138-24614793
>Gm02:24614985-24615175
>Gm02:24615217-24615330
>Gm02:24615833-24615905
>Gm02:24615962-24616454
>Gm02:24616504-24617652
>Gm02:24617767-24619858
>Gm02:24619963-24620310
>Gm02:24620502-24622503
>Gm02:24622537-24623033
>Gm02:24623098-24623191
>Gm02:24623229-24634837
>Gm02:24634863-24649971
>Gm02:24650067-24657179
>Gm02:24657267-24657374
>Gm02:24657413-24657915
>Gm02:24657955-24659123
>Gm02:24659168-24660098
>Gm02:24660209-24676317
>Gm02:24676468-24677053
>Gm02:24677136-24677388
>Gm02:24677506-24677603
>Gm02:24677877-24677928
>Gm02:24678108-24678191
>Gm02:24678310-24678497
>Gm02:24678569-24678811
>Gm02:24679058-24679814
>Gm02:24679855-24682276
>Gm02:24682447-24682675
>Gm02:24682711-24684686
>Gm02:24684816-24684998
>Gm02:24685092-24685333
>Gm02:24685392-24686459
>Gm02:24686495-24686552
>Gm02:24686707-24686780
>Gm02:24686810-24718252
>Gm02:24718280-24733264
>Gm02:24733301-24733509
>Gm02:24733546-24733725
>Gm02:24733762-24733946
>Gm02:24733978-24734071
>Gm02:24734100-24736035
>Gm02:24736105-24739080
>Gm02:24739141-24739183
>Gm02:24739216-24739271
>Gm02:24739384-24739501
>Gm02:24739666-24742003
>Gm02:24742024-24742134
>Gm02:24742244-24743708
>Gm02:24743765-24744665
>Gm02:24744764-24746407
>Gm02:24746453-24749404
>Gm02:24749442-24749568
>Gm02:24749622-24749811
>Gm02:24749910-24750232
>Gm02:24750297-24750603
>Gm02:24750639-24751187
>Gm02:24751218-24751403
>Gm02:24751453-24751721
>Gm02:24751805-24760542
>Gm02:24760708-24760785
>Gm02:24761115-24761272
>Gm02:24761355-24761738
>Gm02:24761853-24762073
>Gm02:24762168-24762245
>Gm02:24762301-24762373
>Gm02:24762486-24762602
>Gm02:24762667-24763071
>Gm02:24763156-24763393
>Gm02:24763466-24764393
>Gm02:24764479-24771206
>Gm02:24771239-24771533
>Gm02:24771582-24772679
>Gm02:24772704-24772794
>Gm02:24772997-24773061
>Gm02:24773378-24773593
>Gm02:24773918-24773947
>Gm02:24774344-24774417
>Gm02:24774925-24775068
>Gm02:24775127-24776793
>Gm02:24777536-24777581
>Gm02:24777681-24777870
>Gm02:24777892-24778143
>Gm02:24778228-24779605
>Gm02:24779655-24798444
>Gm02:24798498-24799962
>Gm02:24800001-24804178
>Gm02:24804824-24825027
>Gm02:24825154-24825228
>Gm02:24825373-24826916
>Gm02:24826932-24827335
>Gm02:24827365-24828056
>Gm02:24828092-24832686
>Gm02:24832721-24840545
>Gm02:24840579-24845252
>Gm02:24845296-24845512
>Gm02:24845654-24845687
>Gm02:24845729-24845865
>Gm02:24846093-24846129
>Gm02:24846158-24846212
>Gm02:24846259-24846370
>Gm02:24846411-24846476
>Gm02:24846650-24846896
>Gm02:24846949-24847694
>Gm02:24847743-24847869
>Gm02:24847981-24848062
>Gm02:24848124-24848292
>Gm02:24848332-24848453
>Gm02:24848712-24848796
>Gm02:24850884-24850960
>Gm02:24851296-24851482
>Gm02:24853438-24853468
>Gm02:24854557-24854600
>Gm02:24854713-24854741
>Gm02:24854970-24855003
>Gm02:24858973-24859015
>Gm02:24860282-24860341
>Gm02:24860739-24860818
>Gm02:24862264-24862412
>Gm02:24862456-24862575
>Gm02:24862655-24862941
>Gm02:24863392-24863439
>Gm02:24863976-24864193
>Gm02:24864431-24864506
>Gm02:24864629-24864999
>Gm02:24865043-24865358
>Gm02:24865677-24865773
>Gm02:24866098-24866711
>Gm02:24866782-24866860
>Gm02:24867174-24867379
>Gm02:24867414-24867513
>Gm02:24868370-24868517
>Gm02:24868802-24868840
>Gm02:24869115-24869226
>Gm02:24869517-24869579
>Gm02:24872181-24872276
>Gm02:24873115-24873155
>Gm02:24873198-24873303
>Gm02:24873368-24873459
>Gm02:24873609-24873807
>Gm02:24873910-24873998
>Gm02:24874242-24874637
>Gm02:24874671-24878128
>Gm02:24878163-24880399
>Gm02:24880434-24880501
>Gm02:24880541-24880845
>Gm02:24880883-24882974
>Gm02:24883014-24887138
>Gm02:24887188-24887371
>Gm02:24887466-24919573
>Gm02:24919730-24920574
>Gm02:24920775-24924372
>Gm02:24924397-24925412
>Gm02:24925459-24925900
>Gm02:24926026-24926503
>Gm02:24926535-24928094
>Gm02:24928149-24949908
>Gm02:24950024-24950811
>Gm02:24950836-24950953
>Gm02:24951133-24951465
>Gm02:24951587-24951868
>Gm02:24952018-24957438
>Gm02:24957492-24958872
>Gm02:24958939-24960483
>Gm02:24960520-24962235
>Gm02:24962322-24962516
>Gm02:24962586-24962721
>Gm02:24962850-24964961
>Gm02:24965011-24969096
>Gm02:24969156-24969635
>Gm02:24969674-25012371
>Gm02:25012440-25014519
>Gm02:25014617-25014921
>Gm02:25015006-25015297
>Gm02:25015336-25016357
>Gm02:25016394-25017991
>Gm02:25018042-25018420
>Gm02:25018473-25018644
>Gm02:25018737-25018922
>Gm02:25018955-25018995
>Gm02:25019032-25019105
>Gm02:25019478-25019582
>Gm02:25019672-25019761
>Gm02:25019862-25019889
>Gm02:25019943-25019991
>Gm02:25020197-25020223
>Gm02:25020355-25021169
>Gm02:25021218-25021352
>Gm02:25021417-25021884
>Gm02:25021952-25022004
>Gm02:25022073-25022159
>Gm02:25022191-25022244
>Gm02:25022673-25022820
>Gm02:25023097-25023176
>Gm02:25023247-25028690
>Gm02:25028712-25034431
>Gm02:25034483-25034607
>Gm02:25034665-25035098
>Gm02:25035139-25036339
>Gm02:25036396-25039393
>Gm02:25039491-25039741
>Gm02:25039790-25039842
>Gm02:25039878-25044884
>Gm02:25044915-25049700
>Gm02:25049729-25051345
>Gm02:25051436-25115327
>Gm02:25115408-25115511
>Gm02:25115535-25120797
>Gm02:25120826-25131970
>Gm02:25132017-25133017
>Gm02:25133052-25133694
>Gm02:25133792-25133827
>Gm02:25134544-25134585
>Gm02:25139121-25148682
>Gm02:25149305-25149659
>Gm02:25149725-25149989
>Gm02:25150141-25150754
>Gm02:25151439-25151498
>Gm02:25151624-25152460
>Gm02:25152504-25153573
>Gm02:25154094-25154314
>Gm02:25154417-25155050
>Gm02:25155082-25156161
>Gm02:25156215-25158635
>Gm02:25158664-25158913
>Gm02:25158947-25159470
>Gm02:25159593-25163044
>Gm02:25163120-25163241
>Gm02:25163268-25163309
>Gm02:25164337-25164420
>Gm02:25164512-25164553
>Gm02:25164829-25165025
>Gm02:25167204-25167580
>Gm02:25167771-25168008
>Gm02:25168041-25168548
>Gm02:25168673-25168808
>Gm02:25169208-25178705
>Gm02:25180060-25180089
>Gm02:25180118-25180615
>Gm02:25180681-25180777
>Gm02:25181245-25181435
>Gm02:25181750-25181844
>Gm02:25182101-25182178
>Gm02:25182263-25182339
>Gm02:25182536-25182811
>Gm02:25182952-25183508
>Gm02:25183551-25184015
>Gm02:25184046-25184330
>Gm02:25184398-25189435
>Gm02:25189481-25190346
>Gm02:25190376-25196015
>Gm02:25196236-25196347
>Gm02:25196476-25197080
>Gm02:25197166-25218087
>Gm02:25218139-25218320
>Gm02:25218362-25230269
>Gm02:25230294-25231259
>Gm02:25231300-25232534
>Gm02:25232663-25235212
>Gm02:25235268-25236748
>Gm02:25237208-25239530
>Gm02:25239575-25251219
>Gm02:25251265-25251335
>Gm02:25251385-25251777
>Gm02:25251800-25252662
>Gm02:25252703-25252793
>Gm02:25252826-25254568
>Gm02:25254647-25255511
>Gm02:25255552-25255825
>Gm02:25255863-25263362
>Gm02:25263425-25264305
>Gm02:25264467-25264749
>Gm02:25264785-25264897
>Gm02:25264987-25265139
>Gm02:25265211-25265479
>Gm02:25265515-25266215
>Gm02:25266251-25272316
>Gm02:25272411-25280868
>Gm02:25280899-25283325
>Gm02:25283730-25283755
>Gm02:25284267-25284390
>Gm02:25284827-25285230
>Gm02:25285363-25286438
>Gm02:25286477-25286532
>Gm02:25286638-25300150
>Gm02:25300250-25345424
>Gm02:25345695-25352206
>Gm02:25352249-25352949
>Gm02:25352987-25372997
>Gm02:25373028-25419279
>Gm02:25419322-25422059
>Gm02:25422137-25439895
>Gm02:25439922-25446626
>Gm02:25446661-25446883
>Gm02:25446929-25448948
>Gm02:25448988-25466434
>Gm02:25466527-25470360
>Gm02:25470414-25470853
>Gm02:25470961-25471740
>Gm02:25471829-25471896
>Gm02:25472012-25472071
>Gm02:25472127-25472156
>Gm02:25472378-25473587
>Gm02:25473636-25474914
>Gm02:25474951-25475140
>Gm02:25475224-25476539
>Gm02:25476587-25477598
>Gm02:25477664-25477780
>Gm02:25477804-25478693
>Gm02:25478778-25479386
>Gm02:25479471-25480454
>Gm02:25480510-25480660
>Gm02:25480719-25498645
>Gm02:25498700-25499853
>Gm02:25500006-25501827
>Gm02:25501871-25506671
>Gm02:25506722-25511617
>Gm02:25511669-25512305
>Gm02:25512332-25513144
>Gm02:25513183-25513482
>Gm02:25513570-25518357
>Gm02:25518388-25522720
>Gm02:25522736-25531293
>Gm02:25531339-25534648
>Gm02:25534674-25535650
>Gm02:25535684-25536452
>Gm02:25536499-25538662
>Gm02:25538697-25539462
>Gm02:25539512-25542025
>Gm02:25542195-25542247
>Gm02:25542327-25542396
>Gm02:25542438-25543293
>Gm02:25543320-25544819
>Gm02:25544867-25549046
>Gm02:25549068-25549660
>Gm02:25549697-25552561
>Gm02:25552592-25554688
>Gm02:25554744-25556822
>Gm02:25556866-25557126
>Gm02:25557172-25558034
>Gm02:25558139-25560636
>Gm02:25560663-25561106
>Gm02:25561216-25561355
>Gm02:25561385-25561433
>Gm02:25561504-25561556
>Gm02:25561649-25561734
>Gm02:25561764-25561993
>Gm02:25562336-25562396
>Gm02:25562449-25562506
>Gm02:25562583-25562609
>Gm02:25562710-25562906
>Gm02:25563134-25563166
>Gm02:25563199-25563304
>Gm02:25563344-25563476
>Gm02:25563664-25569250
>Gm02:25569317-25569667
>Gm02:25570125-25570179
>Gm02:25570315-25570448
>Gm02:25570585-25570622
>Gm02:25570726-25571006
>Gm02:25571129-25571479
>Gm02:25571634-25571688
>Gm02:25571768-25572608
>Gm02:25572659-25572819
>Gm02:25573173-25578087
>Gm02:25578143-25584846
>Gm02:25585055-25585088
>Gm02:25585337-25585508
>Gm02:25585640-25585971
>Gm02:25586234-25586298
>Gm02:25586328-25586826
>Gm02:25587047-25588719
>Gm02:25589255-25589353
>Gm02:25589621-25589656
>Gm02:25592329-25592415
>Gm02:25598287-25598402
>Gm02:25598683-25598743
>Gm02:25598776-25598808
>Gm02:25598950-25598999
>Gm02:25599045-25599307
>Gm02:25599461-25599572
>Gm02:25599700-25600104
>Gm02:25600176-25600760
>Gm02:25600787-25600978
>Gm02:25601371-25601571
>Gm02:25601772-25602025
>Gm02:25602083-25602152
>Gm02:25603545-25603573
>Gm02:25604271-25604302
>Gm02:25607566-25607628
>Gm02:25608728-25608949
>Gm02:25609080-25609157
>Gm02:25609290-25609394
>Gm02:25610607-25610729
>Gm02:25610888-25610970
>Gm02:25611182-25611254
>Gm02:25611345-25611460
>Gm02:25611662-25611757
>Gm02:25615036-25615067
>Gm02:25616357-25616401
>Gm02:25616569-25616600
>Gm02:25616681-25616838
>Gm02:25617016-25617827
>Gm02:25617859-25621389
>Gm02:25622326-25622467
>Gm02:25622534-25623021
>Gm02:25623075-25623111
>Gm02:25623139-25624474
>Gm02:25624515-25624649
>Gm02:25624691-25625118
>Gm02:25625181-25625819
>Gm02:25625930-25625970
>Gm02:25626057-25626112
>Gm02:25627452-25628408
>Gm02:25628850-25629017
>Gm02:25629479-25629572
>Gm02:25629658-25629739
>Gm02:25630127-25630153
>Gm02:25631730-25633277
>Gm02:25634067-25634120
>Gm02:25634158-25634207
>Gm02:25634366-25634806
>Gm02:25634871-25634922
>Gm02:25634975-25637205
>Gm02:25637229-25640580
>Gm02:25640605-25641625
>Gm02:25641739-25645175
>Gm02:25645220-25646320
>Gm02:25646398-25646601
>Gm02:25646637-25652507
>Gm02:25652533-25653051
>Gm02:25653141-25653586
>Gm02:25653647-25654944
>Gm02:25654987-25672967
>Gm02:25673061-25693055
>Gm02:25693118-25694764
>Gm02:25694852-25695121
>Gm02:25695167-25696385
>Gm02:25696456-25697408
>Gm02:25697433-25701015
>Gm02:25701056-25703210
>Gm02:25703268-25720280
>Gm02:25720380-25723667
>Gm02:25723691-25723709
>Gm02:25736692-25745320
>Gm02:25745396-25746079
>Gm02:25746628-25747779
>Gm02:25747839-25756883
>Gm02:25756966-25759550
>Gm02:25760229-25761871
>Gm02:25761953-25762507
>Gm02:25762545-25763087
>Gm02:25763158-25830201
>Gm02:25830328-25832089
>Gm02:25832211-25832409
>Gm02:25832475-25832968
>Gm02:25833076-25833544
>Gm02:25833593-25833732
>Gm02:25833762-25833896
>Gm02:25833965-25834450
>Gm02:25834501-25835124
>Gm02:25835167-25836065
>Gm02:25836150-25837900
>Gm02:25838003-25839399
>Gm02:25839453-25839778
>Gm02:25839847-25840412
>Gm02:25840477-25840672
>Gm02:25840721-25841193
>Gm02:25841240-25853076
>Gm02:25853158-25853749
>Gm02:25853770-25860641
>Gm02:25860696-25860851
>Gm02:25862528-25862576
>Gm02:25864270-25864323
>Gm02:25864439-25876322
>Gm02:25876391-25876689
>Gm02:25878571-25878651
>Gm02:25878817-25878870
>Gm02:25878893-25878992
>Gm02:25879242-25879323
>Gm02:25879515-25879562
>Gm02:25879607-25879766
>Gm02:25879888-25879956
>Gm02:25880935-25880979
>Gm02:25881080-25881138
>Gm02:25881289-25881325
>Gm02:25881514-25881734
>Gm02:25881783-25882042
>Gm02:25882222-25884206
>Gm02:25884575-25884626
>Gm02:25884894-25885203
>Gm02:25885349-25885727
>Gm02:25885757-25885988
>Gm02:25886025-25886227
>Gm02:25886292-25886825
>Gm02:25886917-25887025
>Gm02:25887178-25888479
>Gm02:25888518-25889119
>Gm02:25889198-25889534
>Gm02:25889562-25890313
>Gm02:25890349-25890386
>Gm02:25890437-25890495
>Gm02:25890560-25890774
>Gm02:25890799-25890960
>Gm02:25891084-25891203
>Gm02:25891271-25891324
>Gm02:25891386-25891879
>Gm02:25892426-25892488
>Gm02:25892535-25892746
>Gm02:25892801-25893633
>Gm02:25893692-25894253
>Gm02:25894297-25894394
>Gm02:25894579-25894843
>Gm02:25895674-25895744
>Gm02:25895822-25895851
>Gm02:25895883-25895964
>Gm02:25896194-25896253
>Gm02:25896330-25905620
>Gm02:25910647-25910704
>Gm02:25911489-25911536
>Gm02:25914054-25914086
>Gm02:25914129-25914194
>Gm02:25914268-25914396
>Gm02:25914660-25914762
>Gm02:25915194-25915358
>Gm02:25915395-25915433
>Gm02:25915701-25915953
>Gm02:25917004-25917109
>Gm02:25919043-25919077
>Gm02:25920556-25920900
>Gm02:25922332-25922416
>Gm02:25922548-25923306
>Gm02:25923507-25923765
>Gm02:25923855-25923927
>Gm02:25924082-25924793
>Gm02:25924866-25924939
>Gm02:25925098-25925175
>Gm02:25927653-25927797
>Gm02:25929679-25929784
>Gm02:25929832-25930044
>Gm02:25931065-25931166
>Gm02:25931220-25931250
>Gm02:25932235-25932299
>Gm02:25932472-25933578
>Gm02:25934410-25934441
>Gm02:25934536-25934727
>Gm02:25934819-25934863
>Gm02:25935447-25935476
>Gm02:25935628-25935681
>Gm02:25935748-25935925
>Gm02:25937781-25938112
>Gm02:25938217-25938280
>Gm02:25938719-25938814
>Gm02:25939064-25939099
>Gm02:25939158-25939347
>Gm02:25940044-25940086
>Gm02:25941189-25941222
>Gm02:25944619-25944668
>Gm02:25954141-25954189
>Gm02:25954892-25955150
>Gm02:25955454-25955567
>Gm02:25955663-25955711
>Gm02:25956728-25956894
>Gm02:25959226-25959275
>Gm02:25962072-25962132
>Gm02:25964766-25964802
>Gm02:25965940-25965983
>Gm02:25967495-25968288
>Gm02:25971273-25971341
>Gm02:25973670-25973727
>Gm02:25975583-25975622
>Gm02:25981649-25981709
>Gm02:25981823-25981901
>Gm02:25982152-25982288
>Gm02:25982489-25982652
>Gm02:25983121-25983276
>Gm02:25985075-25985136
>Gm02:25992241-25992289
>Gm02:25994198-25994391
>Gm02:25994466-25994644
>Gm02:25996956-25997087
>Gm02:25997209-25997343
>Gm02:25997420-25997741
>Gm02:25999245-25999269
>Gm02:25999514-25999580
>Gm02:26006325-26006386
>Gm02:26012767-26012804
>Gm02:26013638-26013735
>Gm02:26015531-26015647
>Gm02:26015695-26015731
>Gm02:26015873-26016058
>Gm02:26016104-26016234
>Gm02:26016331-26016396
>Gm02:26016707-26017093
>Gm02:26017118-26017233
>Gm02:26017294-26017382
>Gm02:26017581-26017826
>Gm02:26017891-26018392
>Gm02:26018450-26018480
>Gm02:26018514-26018615
>Gm02:26018648-26018705
>Gm02:26019422-26019662
>Gm02:26019875-26019892
>Gm02:26022390-26022406
>Gm02:26025923-26027430
>Gm02:26027463-26027726
>Gm02:26031140-26031177
>Gm02:26031418-26031454
>Gm02:26031578-26031677
>Gm02:26031728-26031776
>Gm02:26038327-26038489
>Gm02:26038874-26038999
>Gm02:26039086-26039110
>Gm02:26040068-26040367
>Gm02:26040720-26040747
>Gm02:26043530-26043630
>Gm02:26045646-26045688
>Gm02:26047594-26048193
>Gm02:26049527-26050162
>Gm02:26050250-26051655
>Gm02:26051701-26052275
>Gm02:26052446-26052506
>Gm02:26055494-26055621
>Gm02:26056715-26056752
>Gm02:26058812-26058974
>Gm02:26059203-26059257
>Gm02:26059391-26059797
>Gm02:26059921-26059985
>Gm02:26060020-26060505
>Gm02:26060565-26060826
>Gm02:26061016-26061208
>Gm02:26061258-26061296
>Gm02:26061466-26061632
>Gm02:26062243-26062359
>Gm02:26062468-26062553
>Gm02:26064140-26064388
>Gm02:26064549-26064599
>Gm02:26065231-26065276
>Gm02:26065371-26065504
>Gm02:26066127-26066225
>Gm02:26067066-26067103
>Gm02:26068311-26068442
>Gm02:26068499-26068577
>Gm02:26068688-26068752
>Gm02:26068840-26068870
>Gm02:26069032-26069101
>Gm02:26069220-26069274
>Gm02:26069308-26069478
>Gm02:26069634-26069738
>Gm02:26069801-26069904
>Gm02:26069930-26070101
>Gm02:26070125-26070182
>Gm02:26070248-26070309
>Gm02:26070729-26070800
>Gm02:26071786-26071827
>Gm02:26072969-26073025
>Gm02:26073076-26073140
>Gm02:26073408-26073489
>Gm02:26073887-26073972
>Gm02:26074525-26074632
>Gm02:26077616-26081558
>Gm02:26081708-26100501
>Gm02:26100654-26100846
>Gm02:26100903-26101005
>Gm02:26101197-26101247
>Gm02:26103953-26104106
>Gm02:26104654-26104774
>Gm02:26105201-26105262
>Gm02:26106383-26107029
>Gm02:26107089-26107139
>Gm02:26107282-26107549
>Gm02:26107590-26108249
>Gm02:26108276-26108374
>Gm02:26108529-26112539
>Gm02:26112608-26114854
>Gm02:26114887-26118092
>Gm02:26118130-26126073
>Gm02:26126108-26126199
>Gm02:26126249-26135594
>Gm02:26135624-26159634
>Gm02:26160249-26161636
>Gm02:26163315-26173532
>Gm02:26173627-26204468
>Gm02:26204513-26204760
>Gm02:26204817-26205422
>Gm02:26205477-26206420
>Gm02:26206459-26206868
>Gm02:26206910-26207316
>Gm02:26207386-26207873
>Gm02:26207910-26208042
>Gm02:26208064-26213220
>Gm02:26213256-26215065
>Gm02:26215100-26215323
>Gm02:26215371-26215600
>Gm02:26215770-26242951
>Gm02:26243006-26243060
>Gm02:26243086-26255804
>Gm02:26255850-26265237
>Gm02:26265318-26265509
>Gm02:26265597-26265648
>Gm02:26265767-26265813
>Gm02:26266697-26266836
>Gm02:26266950-26267134
>Gm02:26267243-26267430
>Gm02:26267489-26267911
>Gm02:26269272-26269345
>Gm02:26273137-26273236
>Gm02:26273789-26273831
>Gm02:26273969-26274195
>Gm02:26279689-26279728
>Gm02:26280144-26280179
>Gm02:26281809-26282415
>Gm02:26282483-26282858
>Gm02:26282955-26282991
>Gm02:26283127-26283274
>Gm02:26283350-26290588
>Gm02:26290616-26296317
>Gm02:26296410-26296457
>Gm02:26296502-26296603
>Gm02:26296637-26297813
>Gm02:26297852-26298147
>Gm02:26298185-26298307
>Gm02:26298330-26320907
>Gm02:26320943-26321280
>Gm02:26321364-26321488
>Gm02:26321525-26322003
>Gm02:26322105-26322183
>Gm02:26322387-26322444
>Gm02:26322492-26322635
>Gm02:26322665-26322933
>Gm02:26322957-26323019
>Gm02:26323068-26323266
>Gm02:26323390-26323532
>Gm02:26323562-26323609
>Gm02:26323664-26323738
>Gm02:26323795-26323879
>Gm02:26323989-26328563
>Gm02:26328600-26328714
>Gm02:26328759-26329092
>Gm02:26329140-26329291
>Gm02:26329334-26329647
>Gm02:26329682-26329743
>Gm02:26329791-26330927
>Gm02:26331015-26331130
>Gm02:26331222-26331363
>Gm02:26331444-26331710
>Gm02:26331980-26332013
>Gm02:26332174-26332217
>Gm02:26332359-26332481
>Gm02:26332590-26333093
>Gm02:26333127-26333615
>Gm02:26333645-26334147
>Gm02:26334186-26334575
>Gm02:26334626-26336048
>Gm02:26336132-26338848
>Gm02:26338954-26339008
>Gm02:26339036-26339208
>Gm02:26339414-26339517
>Gm02:26339668-26340113
>Gm02:26340159-26343227
>Gm02:26343259-26349565
>Gm02:26349621-26358308
>Gm02:26358374-26362797
>Gm02:26362826-26363656
>Gm02:26363714-26363975
>Gm02:26364051-26364640
>Gm02:26364715-26364785
>Gm02:26364836-26364932
>Gm02:26364974-26365179
>Gm02:26365224-26365618
>Gm02:26365638-26370557
>Gm02:26370865-26370931
>Gm02:26370974-26371111
>Gm02:26371337-26371367
>Gm02:26371477-26371637
>Gm02:26371677-26372075
>Gm02:26372112-26372304
>Gm02:26372393-26372521
>Gm02:26372580-26374833
>Gm02:26374962-26375044
>Gm02:26375201-26375994
>Gm02:26376018-26376265
>Gm02:26376302-26376546
>Gm02:26376604-26378101
>Gm02:26378136-26389138
>Gm02:26389186-26390920
>Gm02:26390992-26391184
>Gm02:26391269-26393256
>Gm02:26393291-26395205
>Gm02:26395244-26395531
>Gm02:26395560-26399409
>Gm02:26399447-26399588
>Gm02:26399623-26401767
>Gm02:26401809-26402658
>Gm02:26402678-26404289
>Gm02:26404342-26404436
>Gm02:26406704-26406739
>Gm02:26407512-26407540
>Gm02:26407644-26409212
>Gm02:26409528-26410007
>Gm02:26410058-26410210
>Gm02:26410256-26411382
>Gm02:26411409-26411504
>Gm02:26411546-26415664
>Gm02:26415714-26418250
>Gm02:26418287-26418504
>Gm02:26418581-26418977
>Gm02:26419014-26419412
>Gm02:26419439-26419661
>Gm02:26419707-26422560
>Gm02:26422592-26442650
>Gm02:26442750-26466057
>Gm02:26466106-26467011
>Gm02:26467157-26467826
>Gm02:26467866-26468044
>Gm02:26468069-26468909
>Gm02:26469032-26469128
>Gm02:26469221-26469915
>Gm02:26469958-26470269
>Gm02:26470328-26470547
>Gm02:26470666-26479614
>Gm02:26479650-26508020
>Gm02:26508071-26530789
>Gm02:26530826-26551787
>Gm02:26551838-26555372
>Gm02:26555405-26558222
>Gm02:26558253-26563913
>Gm02:26563939-26566082
>Gm02:26566123-26575259
>Gm02:26575292-26584929
>Gm02:26584949-26598099
>Gm02:26598142-26598204
>Gm02:26598248-26598363
>Gm02:26598422-26601866
>Gm02:26601906-26602145
>Gm02:26602186-26602308
>Gm02:26602510-26602677
>Gm02:26602732-26602970
>Gm02:26603040-26603114
>Gm02:26603191-26611018
>Gm02:26611070-26612975
>Gm02:26613128-26614119
>Gm02:26614278-26614527
>Gm02:26614568-26615911
>Gm02:26615948-26617512
>Gm02:26617615-26617787
>Gm02:26617990-26618082
>Gm02:26618266-26618323
>Gm02:26618541-26618598
>Gm02:26618733-26618995
>Gm02:26619109-26619357
>Gm02:26619402-26619690
>Gm02:26619808-26620905
>Gm02:26621132-26621442
>Gm02:26621472-26621718
>Gm02:26621751-26621894
>Gm02:26621972-26622286
>Gm02:26622338-26622916
>Gm02:26623085-26623385
>Gm02:26623430-26623912
>Gm02:26623987-26625397
>Gm02:26625432-26625465
>Gm02:26625580-26625629
>Gm02:26625707-26625761
>Gm02:26625800-26625868
>Gm02:26625926-26628268
>Gm02:26628361-26629478
>Gm02:26629555-26631035
>Gm02:26631078-26631269
>Gm02:26631438-26631508
>Gm02:26631614-26632129
>Gm02:26632158-26632287
>Gm02:26632331-26632355
>Gm02:26632409-26633049
>Gm02:26633119-26633159
>Gm02:26633289-26633343
>Gm02:26633374-26633673
>Gm02:26633800-26633860
>Gm02:26633976-26634152
>Gm02:26634186-26634500
>Gm02:26634524-26634625
>Gm02:26634646-26634898
>Gm02:26634929-26635338
>Gm02:26635382-26688198
>Gm02:26688357-26688531
>Gm02:26688562-26689023
>Gm02:26689283-26689607
>Gm02:26689645-26691851
>Gm02:26691912-26691984
>Gm02:26692072-26692750
>Gm02:26692966-26693421
>Gm02:26693553-26693729
>Gm02:26693791-26694034
>Gm02:26694156-26694194
>Gm02:26694259-26696145
>Gm02:26696174-26696702
>Gm02:26696745-26696930
>Gm02:26697102-26697128
>Gm02:26697465-26697521
>Gm02:26697788-26697848
>Gm02:26698086-26699113
>Gm02:26699233-26699285
>Gm02:26699356-26699500
>Gm02:26699600-26700144
>Gm02:26700239-26701763
>Gm02:26701961-26701994
>Gm02:26702364-26702441
>Gm02:26702769-26703076
>Gm02:26703238-26705009
>Gm02:26705163-26705484
>Gm02:26705555-26705757
>Gm02:26705935-26706157
>Gm02:26706229-26706487
>Gm02:26706650-26707402
>Gm02:26707455-26707651
>Gm02:26707681-26707807
>Gm02:26707980-26708012
>Gm02:26708059-26708197
>Gm02:26708369-26708597
>Gm02:26708725-26708829
>Gm02:26708894-26708941
>Gm02:26709037-26709085
>Gm02:26709146-26709963
>Gm02:26709998-26710129
>Gm02:26710170-26710229
>Gm02:26710291-26710333
>Gm02:26710399-26710537
>Gm02:26710591-26710635
>Gm02:26710704-26710751
>Gm02:26710793-26710896
>Gm02:26710983-26711023
>Gm02:26711067-26711567
>Gm02:26711711-26711824
>Gm02:26711871-26712027
>Gm02:26712075-26713052
>Gm02:26713140-26713250
>Gm02:26713333-26713398
>Gm02:26713521-26713824
>Gm02:26713887-26714054
>Gm02:26714269-26714395
>Gm02:26714550-26714660
>Gm02:26714706-26718389
>Gm02:26718549-26718787
>Gm02:26718831-26718928
>Gm02:26719034-26719325
>Gm02:26719363-26721485
>Gm02:26721564-26723932
>Gm02:26724032-26724153
>Gm02:26724251-26729605
>Gm02:26729690-26738683
>Gm02:26738730-26747947
>Gm02:26747986-26748317
>Gm02:26748352-26749804
>Gm02:26749839-26750138
>Gm02:26750221-26750356
>Gm02:26750440-26750527
>Gm02:26750595-26751546
>Gm02:26751765-26752010
>Gm02:26752151-26752205
>Gm02:26752230-26752973
>Gm02:26753004-26754859
>Gm02:26755292-26755851
>Gm02:26755933-26756017
>Gm02:26756141-26761803
>Gm02:26761858-26761956
>Gm02:26762056-26762238
>Gm02:26762365-26762439
>Gm02:26762532-26763428
>Gm02:26763542-26763721
>Gm02:26766465-26767988
>Gm02:26768152-26768180
>Gm02:26768717-26768775
>Gm02:26768848-26768891
>Gm02:26772123-26772476
>Gm02:26772510-26772574
>Gm02:26772679-26773023
>Gm02:26773052-26773688
>Gm02:26773941-26774023
>Gm02:26774149-26774260
>Gm02:26774822-26774866
>Gm02:26774968-26775046
>Gm02:26775140-26775169
>Gm02:26775231-26783033
>Gm02:26783073-26783191
>Gm02:26783555-26783796
>Gm02:26783872-26784191
>Gm02:26784287-26784345
>Gm02:26784512-26784548
>Gm02:26784589-26784638
>Gm02:26784687-26785084
>Gm02:26785123-26786425
>Gm02:26786449-26786683
>Gm02:26786752-26786835
>Gm02:26786902-26787113
>Gm02:26787159-26787211
>Gm02:26787257-26789670
>Gm02:26789693-26791646
>Gm02:26791700-26791976
>Gm02:26791999-26792042
>Gm02:26792079-26793523
>Gm02:26793545-26793956
>Gm02:26793996-26811481
>Gm02:26811536-26813103
>Gm02:26813340-26813445
>Gm02:26813925-26814114
>Gm02:26815087-26816673
>Gm02:26816740-26820355
>Gm02:26820404-26825535
>Gm02:26826226-26826267
>Gm02:26827433-26827494
>Gm02:26827909-26832004
>Gm02:26832187-26832420
>Gm02:26836220-26836262
>Gm02:26837234-26837271
>Gm02:26837342-26842362
>Gm02:26842584-26842616
>Gm02:26843052-26843133
>Gm02:26843820-26843867
>Gm02:26847269-26848523
>Gm02:26848777-26848812
>Gm02:26848999-26849048
>Gm02:26849558-26849604
>Gm02:26849739-26849789
>Gm02:26850202-26850251
>Gm02:26850646-26850680
>Gm02:26850805-26863590
>Gm02:26863625-26868346
>Gm02:26869564-26869666
>Gm02:26869732-26869890
>Gm02:26870272-26870626
>Gm02:26870732-26870943
>Gm02:26871175-26871208
>Gm02:26873280-26873751
>Gm02:26873775-26883525
>Gm02:26883560-26884266
>Gm02:26884296-26886071
>Gm02:26889252-26889450
>Gm02:26889497-26889534
>Gm02:26890747-26890857
>Gm02:26890971-26897967
>Gm02:26898011-26898104
>Gm02:26898256-26898314
>Gm02:26898648-26914931
>Gm02:26915592-26915627
>Gm02:26920841-26920900
>Gm02:26921090-26921137
>Gm02:26923780-26924237
>Gm02:26924317-26935037
>Gm02:26935049-26972552
>Gm02:26973058-26973105
>Gm02:26973199-26973249
>Gm02:26973439-26973517
>Gm02:26973594-26973766
>Gm02:26973857-26973934
>Gm02:26974243-26974303
>Gm02:26974546-26974614
>Gm02:26974972-26975226
>Gm02:26975457-26975638
>Gm02:26975754-26976220
>Gm02:26976266-26976357
>Gm02:26976535-26976695
>Gm02:26977026-26977111
>Gm02:26977222-26977799
>Gm02:26977830-26978077
>Gm02:26978123-26978295
>Gm02:26978330-26978575
>Gm02:26978657-26978811
>Gm02:26978864-26978921
>Gm02:26979041-26979116
>Gm02:26979195-26979314
>Gm02:26979380-26979955
>Gm02:26980059-26980200
>Gm02:26980623-26980762
>Gm02:26980931-26981060
>Gm02:26982175-26982422
>Gm02:26982458-26985472
>Gm02:26987907-26987954
>Gm02:26988406-26988480
>Gm02:26988985-26989060
>Gm02:26990132-26990992
>Gm02:26992353-26992410
>Gm02:26992428-26992530
>Gm02:26993522-26993551
>Gm02:26993726-26993876
>Gm02:26994610-26994790
>Gm02:26995597-26999240
>Gm02:26999290-27002971
>Gm02:27002993-27003651
>Gm02:27003711-27004064
>Gm02:27004927-27005963
>Gm02:27006451-27006482
>Gm02:27006575-27006732
>Gm02:27009265-27009294
>Gm02:27014933-27014984
>Gm02:27015039-27015136
>Gm02:27015727-27015883
>Gm02:27015959-27016041
>Gm02:27016130-27016205
>Gm02:27017345-27021422
>Gm02:27021495-27021957
>Gm02:27022085-27022682
>Gm02:27022717-27029786
>Gm02:27029825-27031353
>Gm02:27031389-27031626
>Gm02:27031728-27031767
>Gm02:27031838-27031936
>Gm02:27032019-27045548
>Gm02:27045653-27045744
>Gm02:27045922-27052138
>Gm02:27052200-27052318
>Gm02:27052432-27052551
>Gm02:27052625-27052750
>Gm02:27052783-27054072
>Gm02:27054108-27054771
>Gm02:27054804-27055063
>Gm02:27055091-27055655
>Gm02:27055735-27056311
>Gm02:27056373-27057802
>Gm02:27057883-27060319
>Gm02:27060363-27060576
>Gm02:27060633-27060803
>Gm02:27060851-27061074
>Gm02:27061172-27061276
>Gm02:27061303-27061406
>Gm02:27061523-27063844
>Gm02:27063879-27064030
>Gm02:27064079-27064206
>Gm02:27064259-27066054
>Gm02:27066105-27066244
>Gm02:27066369-27066799
>Gm02:27066933-27066978
>Gm02:27067056-27068974
>Gm02:27069006-27082814
>Gm02:27082851-27083344
>Gm02:27083410-27084598
>Gm02:27084765-27084871
>Gm02:27084932-27085006
>Gm02:27085152-27085205
>Gm02:27085302-27085494
>Gm02:27085728-27086127
>Gm02:27086244-27086458
>Gm02:27086590-27086637
>Gm02:27086797-27086843
>Gm02:27086930-27087285
>Gm02:27087330-27087477
>Gm02:27087527-27089091
>Gm02:27089133-27089327
>Gm02:27089407-27089542
>Gm02:27089581-27089852
>Gm02:27089901-27090589
>Gm02:27090681-27091228
>Gm02:27091301-27091697
>Gm02:27091860-27092275
>Gm02:27092452-27092812
>Gm02:27092963-27093114
>Gm02:27093280-27093343
>Gm02:27093375-27093685
>Gm02:27093731-27094286
>Gm02:27094333-27095596
>Gm02:27095642-27096442
>Gm02:27096495-27098051
>Gm02:27098098-27098738
>Gm02:27098809-27099695
>Gm02:27099779-27129593
>Gm02:27129631-27129687
>Gm02:27129802-27130013
>Gm02:27130063-27130200
>Gm02:27130277-27130602
>Gm02:27130654-27130880
>Gm02:27130943-27131239
>Gm02:27131523-27131591
>Gm02:27131633-27131693
>Gm02:27131863-27131941
>Gm02:27132012-27139796
>Gm02:27139823-27153411
>Gm02:27153443-27154085
>Gm02:27154153-27154185
>Gm02:27154253-27154297
>Gm02:27154343-27154746
>Gm02:27154801-27155221
>Gm02:27155275-27155938
>Gm02:27155974-27160895
>Gm02:27160967-27182636
>Gm02:27182673-27192595
>Gm02:27192754-27193219
>Gm02:27193273-27193339
>Gm02:27193506-27193553
>Gm02:27193606-27193852
>Gm02:27193916-27194066
>Gm02:27194097-27194843
>Gm02:27194959-27195002
>Gm02:27195136-27195245
>Gm02:27195329-27195411
>Gm02:27195523-27195936
>Gm02:27196053-27196209
>Gm02:27196675-27196721
>Gm02:27196986-27197061
>Gm02:27198448-27199998
>Gm02:27200388-27200425
>Gm02:27204888-27204962
>Gm02:27208123-27211629
>Gm02:27211654-27212990
>Gm02:27213110-27215107
>Gm02:27215137-27215573
>Gm02:27215627-27216555
>Gm02:27216715-27217251
>Gm02:27217282-27217364
>Gm02:27217429-27217470
>Gm02:27217506-27218052
>Gm02:27218078-27218294
>Gm02:27218781-27218877
>Gm02:27219080-27219211
>Gm02:27219264-27219440
>Gm02:27219484-27219508
>Gm02:27219593-27219674
>Gm02:27219731-27222889
>Gm02:27222951-27223129
>Gm02:27223173-27224117
>Gm02:27224372-27224415
>Gm02:27224469-27224645
>Gm02:27224721-27224751
>Gm02:27224796-27224963
>Gm02:27225007-27225192
>Gm02:27225236-27225390
>Gm02:27225449-27225818
>Gm02:27225916-27226117
>Gm02:27226251-27226307
>Gm02:27226503-27227050
>Gm02:27227337-27227455
>Gm02:27227549-27228603
>Gm02:27228641-27229511
>Gm02:27229604-27230150
>Gm02:27230203-27230840
>Gm02:27230872-27232835
>Gm02:27232863-27234098
>Gm02:27234716-27234791
>Gm02:27234961-27235007
>Gm02:27235069-27235114
>Gm02:27235420-27235466
>Gm02:27236122-27236445
>Gm02:27236498-27237477
>Gm02:27237627-27238138
>Gm02:27238203-27240913
>Gm02:27241078-27241109
>Gm02:27241643-27241769
>Gm02:27242024-27242079
>Gm02:27242602-27242658
>Gm02:27243288-27243325
>Gm02:27251294-27251402
>Gm02:27251458-27251783
>Gm02:27251840-27251915
>Gm02:27252537-27252699
>Gm02:27253812-27253857
>Gm02:27253900-27255723
>Gm02:27255909-27255954
>Gm02:27256070-27257914
>Gm02:27258028-27258309
>Gm02:27258339-27258837
>Gm02:27258903-27261598
>Gm02:27261816-27261914
>Gm02:27261993-27262050
>Gm02:27262099-27262295
>Gm02:27262341-27262377
>Gm02:27265855-27265896
>Gm02:27268251-27268393
>Gm02:27270337-27273912
>Gm02:27277833-27277886
>Gm02:27277946-27279713
>Gm02:27280111-27280200
>Gm02:27280516-27280589
>Gm02:27280739-27280886
>Gm02:27281118-27281203
>Gm02:27281253-27281381
>Gm02:27281435-27281534
>Gm02:27282091-27282211
>Gm02:27282484-27282619
>Gm02:27282906-27282982
>Gm02:27283030-27283110
>Gm02:27283318-27283477
>Gm02:27283526-27284436
>Gm02:27284879-27284911
>Gm02:27285019-27285163
>Gm02:27286943-27287357
>Gm02:27287430-27287487
>Gm02:27288056-27288390
>Gm02:27288688-27288743
>Gm02:27289158-27289189
>Gm02:27292066-27292101
>Gm02:27292214-27292246
>Gm02:27292507-27292826
>Gm02:27293966-27294000
>Gm02:27294032-27294061
>Gm02:27295708-27295741
>Gm02:27296415-27296527
>Gm02:27296986-27297091
>Gm02:27297215-27297342
>Gm02:27298843-27298909
>Gm02:27299444-27299581
>Gm02:27301220-27302004
>Gm02:27302077-27302237
>Gm02:27302274-27302751
>Gm02:27302795-27302872
>Gm02:27302933-27302995
>Gm02:27303246-27303295
>Gm02:27303335-27303377
>Gm02:27304170-27305679
>Gm02:27308161-27308250
>Gm02:27310576-27310714
>Gm02:27314338-27314399
>Gm02:27315694-27315765
>Gm02:27326182-27326250
>Gm02:27327851-27327907
>Gm02:27330100-27330132
>Gm02:27332757-27332808
>Gm02:27333330-27333373
>Gm02:27333950-27334014
>Gm02:27334073-27334312
>Gm02:27334379-27334734
>Gm02:27334777-27335374
>Gm02:27335402-27335575
>Gm02:27335605-27335943
>Gm02:27335990-27336074
>Gm02:27336107-27336964
>Gm02:27337000-27337248
>Gm02:27337304-27337521
>Gm02:27337556-27338647
>Gm02:27339219-27339309
>Gm02:27339571-27339632
>Gm02:27342123-27343516
>Gm02:27344361-27345302
>Gm02:27346558-27346589
>Gm02:27346664-27346767
>Gm02:27348045-27348431
>Gm02:27348537-27348684
>Gm02:27348784-27348880
>Gm02:27348919-27349054
>Gm02:27349162-27351230
>Gm02:27351277-27353488
>Gm02:27353531-27354512
>Gm02:27356013-27356875
>Gm02:27357267-27358819
>Gm02:27358880-27359935
>Gm02:27359973-27360316
>Gm02:27360361-27360398
>Gm02:27360461-27360916
>Gm02:27360983-27361218
>Gm02:27363857-27363998
>Gm02:27364186-27364246
>Gm02:27366703-27366811
>Gm02:27368372-27368584
>Gm02:27370669-27370918
>Gm02:27371027-27371199
>Gm02:27371261-27371613
>Gm02:27371702-27372326
>Gm02:27372370-27372932
>Gm02:27372960-27373093
>Gm02:27375633-27381081
>Gm02:27383179-27383221
>Gm02:27383271-27383596
>Gm02:27385193-27392450
>Gm02:27393714-27393755
>Gm02:27394971-27395114
>Gm02:27395278-27395469
>Gm02:27395578-27395661
>Gm02:27395790-27396531
>Gm02:27396634-27396954
>Gm02:27397192-27397270
>Gm02:27404673-27404800
>Gm02:27408975-27409010
>Gm02:27412477-27412559
>Gm02:27412733-27412767
>Gm02:27413077-27413132
>Gm02:27413163-27413213
>Gm02:27413596-27413624
>Gm02:27415177-27415275
>Gm02:27415646-27415711
>Gm02:27415792-27415895
>Gm02:27415941-27416272
>Gm02:27416418-27416467
>Gm02:27417260-27417304
>Gm02:27418907-27418944
>Gm02:27419764-27420741
>Gm02:27420872-27420902
>Gm02:27420967-27421017
>Gm02:27422528-27422644
>Gm02:27422766-27422811
>Gm02:27423608-27423678
>Gm02:27423786-27423888
>Gm02:27424017-27424168
>Gm02:27424722-27424774
>Gm02:27424839-27424870
>Gm02:27425656-27425710
>Gm02:27425793-27425858
>Gm02:27426226-27426347
>Gm02:27426447-27426504
>Gm02:27428669-27429250
>Gm02:27429877-27430971
>Gm02:27431811-27431991
>Gm02:27432411-27432466
>Gm02:27434194-27435783
>Gm02:27435955-27436749
>Gm02:27436820-27440119
>Gm02:27440172-27440344
>Gm02:27440444-27440693
>Gm02:27440762-27440830
>Gm02:27440884-27441115
>Gm02:27441313-27441787
>Gm02:27441875-27441900
>Gm02:27441955-27442024
>Gm02:27444051-27444263
>Gm02:27444341-27444512
>Gm02:27444549-27449894
>Gm02:27452013-27453283
>Gm02:27453335-27454934
>Gm02:27455069-27455995
>Gm02:27456061-27456154
>Gm02:27456251-27456506
>Gm02:27456582-27456735
>Gm02:27456824-27457942
>Gm02:27457972-27458380
>Gm02:27458410-27458672
>Gm02:27458704-27458838
>Gm02:27458982-27462283
>Gm02:27462383-27462400
>Gm02:27462522-27472193
>Gm02:27472680-27472726
>Gm02:27475515-27475569
>Gm02:27481835-27481934
>Gm02:27484300-27484610
>Gm02:27484982-27485026
>Gm02:27486220-27488470
>Gm02:27489773-27489918
>Gm02:27490082-27490253
>Gm02:27495989-27496062
>Gm02:27496914-27496993
>Gm02:27498095-27499731
>Gm02:27499766-27500005
>Gm02:27500060-27502017
>Gm02:27502074-27502333
>Gm02:27502359-27502425
>Gm02:27502590-27504241
>Gm02:27504467-27509622
>Gm02:27517236-27517279
>Gm02:27517523-27517712
>Gm02:27517762-27518247
>Gm02:27518325-27518389
>Gm02:27518426-27518494
>Gm02:27522325-27523361
>Gm02:27524513-27524646
>Gm02:27524759-27524837
>Gm02:27525070-27525108
>Gm02:27525250-27525346
>Gm02:27525484-27525778
>Gm02:27525824-27525960
>Gm02:27526241-27526294
>Gm02:27526408-27526482
>Gm02:27526544-27526754
>Gm02:27527102-27527199
>Gm02:27527332-27528297
>Gm02:27528368-27528500
>Gm02:27528515-27528902
>Gm02:27529017-27532603
>Gm02:27532745-27533003
>Gm02:27533072-27533457
>Gm02:27533556-27533738
>Gm02:27533782-27534025
>Gm02:27534401-27534450
>Gm02:27534893-27535086
>Gm02:27537377-27537498
>Gm02:27539143-27539208
>Gm02:27540772-27540826
>Gm02:27543532-27543549
>Gm02:27543649-27543706
>Gm02:27547061-27547122
>Gm02:27547222-27547365
>Gm02:27547444-27547762
>Gm02:27547824-27548231
>Gm02:27548350-27551005
>Gm02:27551033-27551253
>Gm02:27551324-27551382
>Gm02:27551529-27551568
>Gm02:27551593-27551650
>Gm02:27551778-27551813
>Gm02:27551936-27552168
>Gm02:27552467-27552556
>Gm02:27552914-27552989
>Gm02:27553078-27553913
>Gm02:27554068-27554780
>Gm02:27557153-27577410
>Gm02:27577484-27577796
>Gm02:27577979-27578036
>Gm02:27578338-27578507
>Gm02:27578637-27578682
>Gm02:27578940-27579172
>Gm02:27579266-27579373
>Gm02:27579780-27579810
>Gm02:27579893-27579932
>Gm02:27580049-27580262
>Gm02:27580513-27580594
>Gm02:27580731-27581738
>Gm02:27581767-27589595
>Gm02:27589630-27594720
>Gm02:27594786-27594889
>Gm02:27594914-27595317
>Gm02:27595361-27595525
>Gm02:27597797-27598059
>Gm02:27599774-27599834
>Gm02:27603444-27603472
>Gm02:27603549-27603713
>Gm02:27604082-27604126
>Gm02:27607070-27607223
>Gm02:27607251-27607566
>Gm02:27607695-27608011
>Gm02:27609597-27609711
>Gm02:27609827-27609935
>Gm02:27615894-27615994
>Gm02:27616302-27616446
>Gm02:27616609-27616643
>Gm02:27616682-27616838
>Gm02:27616885-27616999
>Gm02:27617108-27619745
>Gm02:27619775-27620982
>Gm02:27621063-27622275
>Gm02:27622416-27622764
>Gm02:27630215-27631355
>Gm02:27632917-27633023
>Gm02:27633082-27633740
>Gm02:27633804-27633872
>Gm02:27634238-27634294
>Gm02:27635227-27635303
>Gm02:27636027-27636134
>Gm02:27636374-27636455
>Gm02:27636989-27637098
>Gm02:27637404-27637473
>Gm02:27638010-27638086
>Gm02:27638201-27638590
>Gm02:27639469-27639564
>Gm02:27640721-27640763
>Gm02:27643224-27643281
>Gm02:27646539-27646596
>Gm02:27649640-27649704
>Gm02:27649776-27649876
>Gm02:27649939-27649983
>Gm02:27650243-27650338
>Gm02:27650441-27650533
>Gm02:27650970-27651020
>Gm02:27651201-27651228
>Gm02:27651673-27651830
>Gm02:27651962-27652131
>Gm02:27652193-27652343
>Gm02:27652737-27652825
>Gm02:27652900-27653276
>Gm02:27653652-27653762
>Gm02:27653911-27653982
>Gm02:27654097-27654261
>Gm02:27654297-27654325
>Gm02:27654360-27654454
>Gm02:27654731-27655180
>Gm02:27655214-27656770
>Gm02:27656856-27656891
>Gm02:27656948-27657007
>Gm02:27661210-27661695
>Gm02:27663708-27668100
>Gm02:27668159-27668901
>Gm02:27669076-27669136
>Gm02:27669177-27669287
>Gm02:27669364-27669444
>Gm02:27669541-27670125
>Gm02:27670233-27670410
>Gm02:27670536-27670790
>Gm02:27671075-27671637
>Gm02:27671664-27671800
>Gm02:27676382-27676416
>Gm02:27679562-27679828
>Gm02:27680484-27680516
>Gm02:27680984-27681133
>Gm02:27681164-27681250
>Gm02:27683124-27683150
>Gm02:27683248-27684514
>Gm02:27684817-27684843
>Gm02:27686638-27686695
>Gm02:27690400-27691077
>Gm02:27692042-27692944
>Gm02:27693037-27693792
>Gm02:27694125-27694289
>Gm02:27695086-27695131
>Gm02:27695701-27695757
>Gm02:27696378-27696447
>Gm02:27698546-27698630
>Gm02:27699570-27699622
>Gm02:27699753-27699825
>Gm02:27700081-27700214
>Gm02:27703311-27703362
>Gm02:27707836-27708152
>Gm02:27708290-27708361
>Gm02:27708441-27708923
>Gm02:27708973-27715829
>Gm02:27718093-27719195
>Gm02:27719217-27719676
>Gm02:27719720-27719810
>Gm02:27719885-27719993
>Gm02:27720073-27721293
>Gm02:27721363-27722034
>Gm02:27722090-27722549
>Gm02:27723144-27723230
>Gm02:27725387-27725650
>Gm02:27725676-27726519
>Gm02:27726567-27727138
>Gm02:27727217-27727789
>Gm02:27727828-27727858
>Gm02:27729001-27729375
>Gm02:27729420-27729769
>Gm02:27729803-27730158
>Gm02:27730235-27730287
>Gm02:27730428-27730729
>Gm02:27730852-27730970
>Gm02:27731282-27731396
>Gm02:27731549-27731674
>Gm02:27731747-27731779
>Gm02:27731821-27731865
>Gm02:27731990-27732952
>Gm02:27733375-27733609
>Gm02:27733665-27733736
>Gm02:27734102-27734147
>Gm02:27734267-27734391
>Gm02:27734802-27734837
>Gm02:27735031-27735071
>Gm02:27735579-27735819
>Gm02:27735857-27735934
>Gm02:27739989-27740077
>Gm02:27740634-27740685
>Gm02:27741271-27741605
>Gm02:27743351-27743437
>Gm02:27750421-27750914
>Gm02:27750979-27751027
>Gm02:27751282-27751445
>Gm02:27751578-27751766
>Gm02:27753041-27753569
>Gm02:27756181-27756217
>Gm02:27756440-27756553
>Gm02:27758341-27758500
>Gm02:27761711-27761769
>Gm02:27764409-27764559
>Gm02:27764759-27765142
>Gm02:27766099-27766208
>Gm02:27767524-27767608
>Gm02:27767693-27767738
>Gm02:27767784-27767970
>Gm02:27768811-27768950
>Gm02:27769246-27769289
>Gm02:27769328-27770031
>Gm02:27770216-27774439
>Gm02:27774523-27776346
>Gm02:27776546-27776614
>Gm02:27776656-27776843
>Gm02:27778318-27778385
>Gm02:27778949-27779559
>Gm02:27780398-27780442
>Gm02:27780648-27780866
>Gm02:27781972-27782313
>Gm02:27782384-27782428
>Gm02:27782906-27782980
>Gm02:27783013-27783114
>Gm02:27783438-27783584
>Gm02:27783623-27783718
>Gm02:27785101-27785309
>Gm02:27785436-27785616
>Gm02:27785697-27785755
>Gm02:27786161-27786216
>Gm02:27791792-27791842
>Gm02:27792403-27792502
>Gm02:27793089-27793141
>Gm02:27794939-27795175
>Gm02:27795252-27795681
>Gm02:27795819-27796226
>Gm02:27796295-27797570
>Gm02:27799206-27809432
>Gm02:27809868-27809929
>Gm02:27810152-27810200
>Gm02:27810371-27810518
>Gm02:27811227-27811276
>Gm02:27811452-27811538
>Gm02:27812016-27812134
>Gm02:27812309-27812398
>Gm02:27812814-27812890
>Gm02:27814104-27814180
>Gm02:27818839-27818926
>Gm02:27823545-27823599
>Gm02:27824149-27824232
>Gm02:27824343-27824398
>Gm02:27824471-27824610
>Gm02:27824647-27824856
>Gm02:27825163-27825419
>Gm02:27825731-27825878
>Gm02:27826024-27826097
>Gm02:27826127-27826433
>Gm02:27826470-27827470
>Gm02:27827516-27827560
>Gm02:27827609-27827944
>Gm02:27828123-27828293
>Gm02:27828621-27828769
>Gm02:27828838-27829578
>Gm02:27829610-27829987
>Gm02:27830095-27833178
>Gm02:27833216-27833280
>Gm02:27833380-27833510
>Gm02:27833550-27833602
>Gm02:27834849-27834886
>Gm02:27835049-27835177
>Gm02:27835221-27837357
>Gm02:27837388-27837699
>Gm02:27837753-27839911
>Gm02:27840086-27840262
>Gm02:27840440-27841309
>Gm02:27841360-27842839
>Gm02:27842870-27843034
>Gm02:27845346-27845373
>Gm02:27845561-27845766
>Gm02:27846261-27846639
>Gm02:27846699-27846807
>Gm02:27846947-27848210
>Gm02:27849017-27849243
>Gm02:27850383-27850463
>Gm02:27851675-27851764
>Gm02:27852287-27853078
>Gm02:27853123-27854180
>Gm02:27854411-27854458
>Gm02:27855101-27855154
>Gm02:27858353-27858445
>Gm02:27858625-27858661
>Gm02:27858692-27858826
>Gm02:27858941-27859005
>Gm02:27859097-27859268
>Gm02:27859336-27859401
>Gm02:27859569-27859617
>Gm02:27859891-27859971
>Gm02:27860222-27860323
>Gm02:27860617-27860712
>Gm02:27861241-27861275
>Gm02:27861444-27863821
>Gm02:27863861-27866453
>Gm02:27871833-27871935
>Gm02:27873952-27874009
>Gm02:27877273-27877379
>Gm02:27877718-27877746
>Gm02:27878930-27879329
>Gm02:27880272-27880433
>Gm02:27880528-27880567
>Gm02:27881122-27881189
>Gm02:27881568-27881640
>Gm02:27887591-27887633
>Gm02:27887920-27887997
>Gm02:27894646-27897088
>Gm02:27897124-27897193
>Gm02:27897589-27897969
>Gm02:27897994-27898859
>Gm02:27904072-27904086
>Gm02:27908374-27908406
>Gm02:27908522-27908576
>Gm02:27909666-27909714
>Gm02:27910341-27910528
>Gm02:27910630-27910713
>Gm02:27910733-27910983
>Gm02:27911404-27911449
>Gm02:27911496-27911665
>Gm02:27911703-27917102
>Gm02:27917133-27918063
>Gm02:27918108-27919254
>Gm02:27921024-27922657
>Gm02:27925233-27925305
>Gm02:27927235-27927345
>Gm02:27928064-27928139
>Gm02:27930589-27930640
>Gm02:27934839-27935161
>Gm02:27935200-27935458
>Gm02:27935680-27935762
>Gm02:27935809-27935871
>Gm02:27936883-27936962
>Gm02:27936992-27937019
>Gm02:27937087-27937317
>Gm02:27937348-27937846
>Gm02:27937911-27937990
>Gm02:27938554-27938997
>Gm02:27939047-27939393
>Gm02:27939423-27939751
>Gm02:27939788-27941202
>Gm02:27941357-27944100
>Gm02:27944130-27945007
>Gm02:27945062-27945294
>Gm02:27949117-27949204
>Gm02:27949327-27949442
>Gm02:27953984-27954220
>Gm02:27954300-27954483
>Gm02:27954595-27957705
>Gm02:27957752-27958196
>Gm02:27958242-27958456
>Gm02:27959990-27960022
>Gm02:27960305-27960408
>Gm02:27969133-27969164
>Gm02:27969571-27971083
>Gm02:27971296-27971350
>Gm02:27972612-27972800
>Gm02:27972847-27972957
>Gm02:27973290-27974040
>Gm02:27974105-27974334
>Gm02:27974371-27974708
>Gm02:27974774-27974991
>Gm02:27977415-27977517
>Gm02:27977774-27978337
>Gm02:27978398-27980419
>Gm02:27980528-27980746
>Gm02:27980778-27980813
>Gm02:27980890-27981140
>Gm02:27981187-27981480
>Gm02:27981544-27981844
>Gm02:27981893-27982045
>Gm02:27982119-27982154
>Gm02:27982268-27982640
>Gm02:27982687-27984464
>Gm02:27985433-27989944
>Gm02:27989979-27992721
>Gm02:27992851-27992976
>Gm02:27994192-27994264
>Gm02:27998377-27998416
>Gm02:27998922-27999041
>Gm02:27999147-27999180
>Gm02:27999605-27999677
>Gm02:28000132-28000253
>Gm02:28000554-28000690
>Gm02:28001205-28001301
>Gm02:28002674-28002709
>Gm02:28002871-28002987
>Gm02:28004605-28004665
>Gm02:28005498-28005524
>Gm02:28006638-28007191
>Gm02:28009461-28009515
>Gm02:28010188-28010230
>Gm02:28013754-28014151
>Gm02:28014211-28015160
>Gm02:28015240-28015788
>Gm02:28015835-28016046
>Gm02:28016117-28018578
>Gm02:28018589-28019110
>Gm02:28019211-28019603
>Gm02:28019624-28020005
>Gm02:28021173-28021250
>Gm02:28021306-28021364
>Gm02:28022196-28022249
>Gm02:28022356-28022459
>Gm02:28022677-28022778
>Gm02:28023052-28023088
>Gm02:28023170-28023205
>Gm02:28023246-28023319
>Gm02:28023422-28023583
>Gm02:28023678-28023996
>Gm02:28024094-28024253
>Gm02:28024304-28024378
>Gm02:28024404-28024615
>Gm02:28024963-28024997
>Gm02:28025027-28025229
>Gm02:28025484-28025675
>Gm02:28025707-28026930
>Gm02:28026973-28029220
>Gm02:28029283-28030145
>Gm02:28030297-28036105
>Gm02:28036149-28036200
>Gm02:28036237-28036310
>Gm02:28036435-28036617
>Gm02:28036711-28036870
>Gm02:28036911-28037494
>Gm02:28037598-28037798
>Gm02:28037920-28038007
>Gm02:28038275-28038317
>Gm02:28038839-28040529
>Gm02:28041047-28041091
>Gm02:28041141-28041218
>Gm02:28041307-28041851
>Gm02:28041910-28041943
>Gm02:28042093-28042942
>Gm02:28043012-28043174
>Gm02:28043229-28043426
>Gm02:28043540-28043643
>Gm02:28043679-28044459
>Gm02:28044487-28044541
>Gm02:28044693-28045146
>Gm02:28045178-28045242
>Gm02:28045279-28045315
>Gm02:28045360-28045483
>Gm02:28045636-28045683
>Gm02:28045744-28045893
>Gm02:28045922-28046136
>Gm02:28046188-28046618
>Gm02:28046730-28047102
>Gm02:28047178-28047252
>Gm02:28047509-28048012
>Gm02:28048208-28053860
>Gm02:28054773-28054867
>Gm02:28055090-28055549
>Gm02:28059184-28066095
>Gm02:28066152-28067139
>Gm02:28067169-28068349
>Gm02:28068401-28069342
>Gm02:28069452-28069755
>Gm02:28069815-28069952
>Gm02:28072080-28072128
>Gm02:28072586-28072620
>Gm02:28073197-28073299
>Gm02:28074210-28074268
>Gm02:28074792-28074938
>Gm02:28075995-28076147
>Gm02:28077740-28080328
>Gm02:28082662-28082720
>Gm02:28082771-28083142
>Gm02:28083775-28084021
>Gm02:28084519-28084577
>Gm02:28084623-28084663
>Gm02:28085558-28086645
>Gm02:28088923-28089017
>Gm02:28089172-28089255
>Gm02:28090200-28090290
>Gm02:28093548-28096444
>Gm02:28097267-28097356
>Gm02:28103853-28103881
>Gm02:28104331-28108463
>Gm02:28108550-28108821
>Gm02:28108862-28109380
>Gm02:28109459-28109889
>Gm02:28109943-28110469
>Gm02:28110498-28110554
>Gm02:28110719-28111763
>Gm02:28111846-28112072
>Gm02:28112134-28112226
>Gm02:28112267-28112348
>Gm02:28112425-28112603
>Gm02:28112790-28112832
>Gm02:28112915-28112997
>Gm02:28113113-28113190
>Gm02:28113247-28113346
>Gm02:28113622-28114129
>Gm02:28114161-28115105
>Gm02:28115219-28115597
>Gm02:28115636-28115669
>Gm02:28115758-28116445
>Gm02:28116518-28116728
>Gm02:28116787-28117175
>Gm02:28117210-28117595
>Gm02:28117659-28118816
>Gm02:28118923-28119356
>Gm02:28119413-28119468
>Gm02:28119716-28120288
>Gm02:28120830-28120941
>Gm02:28120987-28121161
>Gm02:28121334-28121440
>Gm02:28121622-28121801
>Gm02:28121886-28122058
>Gm02:28122134-28122176
>Gm02:28122659-28122688
>Gm02:28122753-28122802
>Gm02:28122846-28123629
>Gm02:28123669-28123932
>Gm02:28124096-28124632
>Gm02:28124720-28125202
>Gm02:28125272-28125609
>Gm02:28125745-28125985
>Gm02:28126056-28126147
>Gm02:28126292-28126467
>Gm02:28126550-28126677
>Gm02:28126753-28126948
>Gm02:28127113-28127223
>Gm02:28127338-28127440
>Gm02:28127463-28127507
>Gm02:28127617-28127703
>Gm02:28127722-28127891
>Gm02:28127966-28128030
>Gm02:28128087-28128433
>Gm02:28128575-28128679
>Gm02:28128772-28129106
>Gm02:28129148-28130861
>Gm02:28131112-28131144
>Gm02:28131220-28134425
>Gm02:28134493-28134549
>Gm02:28134621-28134808
>Gm02:28134871-28138936
>Gm02:28139009-28153960
>Gm02:28154048-28154192
>Gm02:28154475-28154547
>Gm02:28154805-28156555
>Gm02:28156616-28156751
>Gm02:28156792-28156830
>Gm02:28156900-28157214
>Gm02:28157272-28157681
>Gm02:28157710-28158075
>Gm02:28158184-28159426
>Gm02:28159569-28161397
>Gm02:28161549-28162958
>Gm02:28163005-28163054
>Gm02:28163201-28164780
>Gm02:28164955-28165156
>Gm02:28165251-28165311
>Gm02:28165358-28165411
>Gm02:28165538-28165611
>Gm02:28165699-28165747
>Gm02:28165843-28166160
>Gm02:28166374-28166445
>Gm02:28166969-28167959
>Gm02:28169573-28169604
>Gm02:28170193-28170247
>Gm02:28176922-28177027
>Gm02:28177580-28177652
>Gm02:28177817-28177920
>Gm02:28178020-28178098
>Gm02:28178847-28178891
>Gm02:28179304-28179522
>Gm02:28179733-28179995
>Gm02:28180018-28180594
>Gm02:28180645-28181047
>Gm02:28181152-28181185
>Gm02:28181366-28181416
>Gm02:28182437-28183028
>Gm02:28183106-28183167
>Gm02:28183243-28183295
>Gm02:28183362-28183486
>Gm02:28183558-28183999
>Gm02:28184030-28184071
>Gm02:28184140-28185344
>Gm02:28186844-28187555
>Gm02:28187663-28188058
>Gm02:28188725-28189609
>Gm02:28190491-28190559
>Gm02:28191016-28191374
>Gm02:28191418-28191487
>Gm02:28191543-28192555
>Gm02:28192590-28203770
>Gm02:28203801-28206054
>Gm02:28206085-28206294
>Gm02:28206427-28206458
>Gm02:28206516-28207756
>Gm02:28207784-28208158
>Gm02:28208234-28208470
>Gm02:28208500-28208840
>Gm02:28208869-28210055
>Gm02:28210117-28210918
>Gm02:28210969-28212044
>Gm02:28212152-28212331
>Gm02:28212661-28212774
>Gm02:28213541-28213577
>Gm02:28213670-28213800
>Gm02:28214313-28214540
>Gm02:28217854-28218053
>Gm02:28218065-28227892
>Gm02:28228365-28230263
>Gm02:28230664-28230748
>Gm02:28230934-28230995
>Gm02:28231243-28235073
>Gm02:28236963-28237210
>Gm02:28237310-28239577
>Gm02:28239616-28239652
>Gm02:28239700-28239833
>Gm02:28239885-28240254
>Gm02:28240385-28240604
>Gm02:28240789-28240817
>Gm02:28241472-28241552
>Gm02:28242017-28242299
>Gm02:28242537-28242671
>Gm02:28242699-28242904
>Gm02:28244272-28244365
>Gm02:28244421-28244465
>Gm02:28244502-28244564
>Gm02:28247018-28247098
>Gm02:28247551-28247610
>Gm02:28248034-28248419
>Gm02:28248463-28248711
>Gm02:28249037-28249091
>Gm02:28251272-28251425
>Gm02:28251773-28251856
>Gm02:28251958-28252626
>Gm02:28253220-28253329
>Gm02:28256788-28256871
>Gm02:28257671-28260197
>Gm02:28261342-28261385
>Gm02:28262863-28262946
>Gm02:28263440-28263500
>Gm02:28265861-28265968
>Gm02:28266416-28266461
>Gm02:28266884-28266957
>Gm02:28267705-28267843
>Gm02:28268905-28268949
>Gm02:28269304-28269453
>Gm02:28270522-28270671
>Gm02:28271648-28271858
>Gm02:28272538-28272710
>Gm02:28272825-28272920
>Gm02:28273226-28273376
>Gm02:28273752-28273984
>Gm02:28274108-28274151
>Gm02:28274258-28274325
>Gm02:28274707-28274740
>Gm02:28274893-28274946
>Gm02:28276145-28276461
>Gm02:28276504-28276666
>Gm02:28276720-28282376
>Gm02:28285594-28287055
>Gm02:28287597-28287668
>Gm02:28290334-28290411
>Gm02:28290824-28290915
>Gm02:28292278-28292338
>Gm02:28292586-28292820
>Gm02:28292861-28293055
>Gm02:28293086-28294689
>Gm02:28294718-28309218
>Gm02:28309274-28309602
>Gm02:28309677-28309859
>Gm02:28309935-28310002
>Gm02:28310062-28310586
>Gm02:28310636-28310670
>Gm02:28310704-28315168
>Gm02:28316073-28319924
>Gm02:28320924-28320978
>Gm02:28321527-28321563
>Gm02:28322872-28323416
>Gm02:28323484-28324335
>Gm02:28324455-28326472
>Gm02:28326538-28326590
>Gm02:28326656-28326940
>Gm02:28327012-28327074
>Gm02:28327192-28327242
>Gm02:28327309-28327349
>Gm02:28327403-28327457
>Gm02:28327504-28327690
>Gm02:28327869-28327925
>Gm02:28328042-28328115
>Gm02:28328154-28328215
>Gm02:28328391-28328573
>Gm02:28328637-28328709
>Gm02:28328748-28328786
>Gm02:28328849-28329078
>Gm02:28329221-28329482
>Gm02:28329539-28331196
>Gm02:28331243-28331671
>Gm02:28331723-28332030
>Gm02:28332069-28332712
>Gm02:28332741-28335386
>Gm02:28335436-28337197
>Gm02:28337232-28382318
>Gm02:28382377-28383502
>Gm02:28383548-28417089
>Gm02:28417166-28418997
>Gm02:28419084-28420403
>Gm02:28420454-28420714
>Gm02:28420786-28421236
>Gm02:28421255-28422870
>Gm02:28423623-28423733
>Gm02:28423770-28423955
>Gm02:28424070-28424660
>Gm02:28424726-28425527
>Gm02:28425560-28425736
>Gm02:28426086-28426125
>Gm02:28426187-28426284
>Gm02:28426577-28426612
>Gm02:28426669-28426726
>Gm02:28427134-28427390
>Gm02:28427459-28427945
>Gm02:28428066-28439961
>Gm02:28440006-28445295
>Gm02:28445619-28445688
>Gm02:28448926-28449072
>Gm02:28450740-28450820
>Gm02:28450851-28450929
>Gm02:28450969-28451057
>Gm02:28451115-28451206
>Gm02:28451345-28452117
>Gm02:28452160-28452264
>Gm02:28452325-28452374
>Gm02:28452419-28452801
>Gm02:28452858-28452939
>Gm02:28452999-28453028
>Gm02:28453051-28453081
>Gm02:28453143-28453420
>Gm02:28455875-28455966
>Gm02:28455999-28456849
>Gm02:28456877-28457974
>Gm02:28458031-28458555
>Gm02:28458579-28459202
>Gm02:28459302-28459961
>Gm02:28460003-28460352
>Gm02:28461030-28461109
>Gm02:28461121-28461191
>Gm02:28461272-28461397
>Gm02:28461927-28461972
>Gm02:28463197-28463255
>Gm02:28463289-28463327
>Gm02:28468386-28468654
>Gm02:28469361-28469413
>Gm02:28469470-28469679
>Gm02:28469961-28470114
>Gm02:28470962-28471050
>Gm02:28471471-28471643
>Gm02:28471770-28471822
>Gm02:28476241-28476271
>Gm02:28476377-28479973
>Gm02:28480821-28480855
>Gm02:28483538-28483727
>Gm02:28486427-28486464
>Gm02:28486806-28496098
>Gm02:28496198-28498060
>Gm02:28498111-28498822
>Gm02:28498920-28498961
>Gm02:28499138-28499229
>Gm02:28499852-28500373
>Gm02:28500390-28500514
>Gm02:28500548-28500642
>Gm02:28500684-28500780
>Gm02:28501051-28501118
>Gm02:28504889-28506159
>Gm02:28506896-28507094
>Gm02:28507721-28507787
>Gm02:28508397-28508430
>Gm02:28508477-28508700
>Gm02:28510075-28510254
>Gm02:28510839-28510919
>Gm02:28511313-28511501
>Gm02:28512480-28517812
>Gm02:28518315-28520093
>Gm02:28520925-28520950
>Gm02:28522037-28525328
>Gm02:28525423-28529203
>Gm02:28529415-28529831
>Gm02:28530299-28531786
>Gm02:28533423-28533458
>Gm02:28535791-28536764
>Gm02:28537373-28537429
>Gm02:28540153-28540185
>Gm02:28541359-28541451
>Gm02:28541479-28541603
>Gm02:28541716-28542544
>Gm02:28543209-28543711
>Gm02:28545151-28545406
>Gm02:28545434-28547339
>Gm02:28547377-28547498
>Gm02:28547533-28547949
>Gm02:28547985-28548331
>Gm02:28548410-28565512
>Gm02:28565564-28565697
>Gm02:28565753-28565834
>Gm02:28565924-28566476
>Gm02:28566520-28566785
>Gm02:28566826-28566919
>Gm02:28566963-28567794
>Gm02:28568033-28568058
>Gm02:28568085-28568199
>Gm02:28568352-28568388
>Gm02:28568461-28568507
>Gm02:28568642-28601184
>Gm02:28601255-28601412
>Gm02:28601463-28601576
>Gm02:28601644-28602653
>Gm02:28602783-28602913
>Gm02:28602965-28603042
>Gm02:28603153-28603352
>Gm02:28603525-28603913
>Gm02:28604747-28606164
>Gm02:28606188-28608137
>Gm02:28610109-28610183
>Gm02:28614243-28615308
>Gm02:28619592-28620083
>Gm02:28620286-28620361
>Gm02:28620532-28620609
>Gm02:28620660-28621049
>Gm02:28621084-28621113
>Gm02:28621192-28621342
>Gm02:28621449-28622705
>Gm02:28622767-28623307
>Gm02:28623365-28623406
>Gm02:28623508-28623547
>Gm02:28623603-28623678
>Gm02:28623799-28623852
>Gm02:28623873-28623988
>Gm02:28624156-28624199
>Gm02:28624355-28624381
>Gm02:28624582-28624663
>Gm02:28624687-28624792
>Gm02:28625029-28625071
>Gm02:28625165-28625260
>Gm02:28625382-28626528
>Gm02:28627089-28627124
>Gm02:28627348-28627528
>Gm02:28627860-28627900
>Gm02:28627938-28628033
>Gm02:28631696-28631761
>Gm02:28633402-28633436
>Gm02:28634253-28634693
>Gm02:28634746-28635877
>Gm02:28636499-28636686
>Gm02:28647140-28647164
>Gm02:28647364-28647495
>Gm02:28647592-28647622
>Gm02:28648486-28649139
>Gm02:28649189-28649227
>Gm02:28649300-28649438
>Gm02:28649596-28649756
>Gm02:28649803-28650005
>Gm02:28650049-28650244
>Gm02:28650302-28650334
>Gm02:28650385-28651518
>Gm02:28651618-28651825
>Gm02:28651870-28652047
>Gm02:28652092-28652136
>Gm02:28652184-28652259
>Gm02:28652350-28652468
>Gm02:28652571-28652673
>Gm02:28652726-28653266
>Gm02:28653317-28653344
>Gm02:28653379-28654254
>Gm02:28654379-28659702
>Gm02:28659873-28660343
>Gm02:28660385-28660423
>Gm02:28660757-28661334
>Gm02:28661372-28661802
>Gm02:28661876-28662137
>Gm02:28662227-28662366
>Gm02:28662619-28662681
>Gm02:28663097-28663154
>Gm02:28663198-28663240
>Gm02:28663280-28663333
>Gm02:28663646-28664096
>Gm02:28664227-28664269
>Gm02:28664366-28664446
>Gm02:28664479-28664669
>Gm02:28664708-28664844
>Gm02:28664959-28665221
>Gm02:28665277-28665434
>Gm02:28665874-28665911
>Gm02:28666050-28666104
>Gm02:28666186-28666251
>Gm02:28666370-28667050
>Gm02:28667092-28667175
>Gm02:28667204-28682602
>Gm02:28683438-28683734
>Gm02:28683775-28692168
>Gm02:28696261-28696298
>Gm02:28696558-28696668
>Gm02:28697524-28748401
>Gm02:28748522-28748552
>Gm02:28749404-28749628
>Gm02:28749668-28749846
>Gm02:28751647-28751888
>Gm02:28752031-28752147
>Gm02:28752206-28752375
>Gm02:28752417-28752507
>Gm02:28752572-28752628
>Gm02:28752710-28753017
>Gm02:28753739-28753858
>Gm02:28754075-28763434
>Gm02:28764092-28764419
>Gm02:28764586-28764654
>Gm02:28764785-28764927
>Gm02:28764973-28775867
>Gm02:28775986-28776142
>Gm02:28776542-28776585
>Gm02:28777678-28777709
>Gm02:28778257-28778304
>Gm02:28778339-28779258
>Gm02:28779713-28779809
>Gm02:28779843-28780077
>Gm02:28780112-28780484
>Gm02:28780509-28789523
>Gm02:28789683-28789777
>Gm02:28789864-28790265
>Gm02:28790302-28790451
>Gm02:28790531-28790802
>Gm02:28790857-28791025
>Gm02:28791154-28791201
>Gm02:28791274-28791399
>Gm02:28791488-28791673
>Gm02:28792600-28792624
>Gm02:28792894-28792977
>Gm02:28793403-28793716
>Gm02:28795354-28796128
>Gm02:28796248-28797042
>Gm02:28797330-28812489
>Gm02:28812885-28812951
>Gm02:28813253-28813288
>Gm02:28813935-28813978
>Gm02:28814391-28814485
>Gm02:28814610-28814713
>Gm02:28815972-28816100
>Gm02:28817264-28817310
>Gm02:28817761-28817901
>Gm02:28820033-28820097
>Gm02:28820751-28820800
>Gm02:28820842-28821092
>Gm02:28821174-28821280
>Gm02:28824025-28824303
>Gm02:28824379-28824458
>Gm02:28825098-28825196
>Gm02:28826919-28826979
>Gm02:28827561-28827596
>Gm02:28828289-28828334
>Gm02:28828600-28828637
>Gm02:28829193-28829307
>Gm02:28829984-28830079
>Gm02:28830238-28830339
>Gm02:28830515-28830559
>Gm02:28830703-28830820
>Gm02:28830917-28830959
>Gm02:28831038-28831082
>Gm02:28831207-28831305
>Gm02:28831347-28831571
>Gm02:28835824-28836836
>Gm02:28837343-28837385
>Gm02:28837443-28837642
>Gm02:28837678-28837773
>Gm02:28838380-28838916
>Gm02:28841972-28842171
>Gm02:28842213-28842398
>Gm02:28842605-28842652
>Gm02:28843833-28843877
>Gm02:28844274-28844327
>Gm02:28847744-28847916
>Gm02:28847980-28848018
>Gm02:28848050-28853394
>Gm02:28853521-28853600
>Gm02:28853900-28853963
>Gm02:28854052-28854263
>Gm02:28854347-28854464
>Gm02:28854503-28854547
>Gm02:28854758-28854809
>Gm02:28854904-28855130
>Gm02:28855226-28855377
>Gm02:28855447-28855590
>Gm02:28855673-28856113
>Gm02:28857259-28857346
>Gm02:28857532-28857567
>Gm02:28857633-28857692
>Gm02:28857787-28857827
>Gm02:28857862-28858040
>Gm02:28858121-28858407
>Gm02:28858456-28858949
>Gm02:28859010-28859971
>Gm02:28860126-28860275
>Gm02:28861149-28861199
>Gm02:28862422-28864154
>Gm02:28864192-28912987
>Gm02:28913134-28913359
>Gm02:28913561-28913633
>Gm02:28913722-28913792
>Gm02:28913865-28913990
>Gm02:28914096-28914398
>Gm02:28914482-28914540
>Gm02:28914593-28917121
>Gm02:28917158-28917730
>Gm02:28917788-28973161
>Gm02:28973198-28984305
>Gm02:28984370-28999122
>Gm02:29000620-29000661
>Gm02:29000778-29001871
>Gm02:29001986-29002161
>Gm02:29005530-29006484
>Gm02:29007027-29007247
>Gm02:29007516-29007540
>Gm02:29007614-29007664
>Gm02:29007873-29007930
>Gm02:29008118-29008203
>Gm02:29008325-29008352
>Gm02:29008869-29009162
>Gm02:29009727-29009812
>Gm02:29009956-29010116
>Gm02:29011391-29011430
>Gm02:29012563-29012636
>Gm02:29016091-29016138
>Gm02:29017045-29017084
>Gm02:29017276-29017495
>Gm02:29017594-29017645
>Gm02:29018013-29018084
>Gm02:29018169-29018309
>Gm02:29018577-29018720
>Gm02:29018764-29018831
>Gm02:29019297-29019394
>Gm02:29019484-29019539
>Gm02:29019732-29019884
>Gm02:29020121-29020253
>Gm02:29020321-29020368
>Gm02:29020809-29020860
>Gm02:29022731-29022825
>Gm02:29026273-29026651
>Gm02:29026707-29026946
>Gm02:29026975-29027996
>Gm02:29028581-29030440
>Gm02:29030483-29031624
>Gm02:29035461-29035557
>Gm02:29037067-29037148
>Gm02:29038690-29038816
>Gm02:29038841-29038955
>Gm02:29039022-29039069
>Gm02:29039116-29039281
>Gm02:29042757-29042848
>Gm02:29044475-29044521
>Gm02:29046418-29046487
>Gm02:29046661-29046779
>Gm02:29046824-29049726
>Gm02:29049827-29050279
>Gm02:29050332-29055987
>Gm02:29056163-29056359
>Gm02:29056422-29056815
>Gm02:29056992-29057132
>Gm02:29057785-29057836
>Gm02:29057882-29058241
>Gm02:29058356-29058699
>Gm02:29058880-29058994
>Gm02:29059045-29060600
>Gm02:29060690-29060871
>Gm02:29061043-29061220
>Gm02:29061604-29061892
>Gm02:29061927-29062407
>Gm02:29062501-29063363
>Gm02:29063444-29063520
>Gm02:29063638-29064096
>Gm02:29064121-29064838
>Gm02:29064915-29065573
>Gm02:29066130-29066199
>Gm02:29067363-29068556
>Gm02:29068599-29068880
>Gm02:29068945-29069303
>Gm02:29069366-29070811
>Gm02:29070849-29070896
>Gm02:29070973-29076697
>Gm02:29076757-29076854
>Gm02:29076988-29077092
>Gm02:29077215-29088165
>Gm02:29088584-29088657
>Gm02:29089346-29091006
>Gm02:29092640-29092668
>Gm02:29093132-29093163
>Gm02:29093208-29093310
>Gm02:29093381-29093994
>Gm02:29094065-29094750
>Gm02:29094799-29094898
>Gm02:29094986-29095313
>Gm02:29095679-29095829
>Gm02:29095878-29096013
>Gm02:29096146-29105143
>Gm02:29106523-29107126
>Gm02:29108146-29108469
>Gm02:29108518-29109375
>Gm02:29109442-29118140
>Gm02:29118276-29125117
>Gm02:29125204-29128940
>Gm02:29129112-29129394
>Gm02:29129448-29133740
>Gm02:29134187-29163782
>Gm02:29164060-29164089
>Gm02:29164383-29164430
>Gm02:29165144-29165242
>Gm02:29165774-29165933
>Gm02:29165971-29166344
>Gm02:29166428-29166543
>Gm02:29166721-29166800
>Gm02:29166871-29166930
>Gm02:29167134-29167173
>Gm02:29167790-29167862
>Gm02:29170561-29170601
>Gm02:29171264-29171662
>Gm02:29172145-29172185
>Gm02:29172232-29172583
>Gm02:29172662-29172997
>Gm02:29173085-29173114
>Gm02:29173527-29173610
>Gm02:29173705-29173818
>Gm02:29173893-29186288
>Gm02:29186517-29186875
>Gm02:29187013-29187045
>Gm02:29187110-29187225
>Gm02:29187265-29194749
>Gm02:29194781-29194964
>Gm02:29195066-29195336
>Gm02:29195370-29195698
>Gm02:29195743-29195785
>Gm02:29199538-29199709
>Gm02:29200216-29201888
>Gm02:29203182-29207084
>Gm02:29207126-29207551
>Gm02:29207777-29207819
>Gm02:29208218-29208250
>Gm02:29208368-29208914
>Gm02:29208971-29213213
>Gm02:29213252-29236177
>Gm02:29238225-29240127
>Gm02:29241159-29241326
>Gm02:29241357-29241516
>Gm02:29241567-29241873
>Gm02:29242258-29242300
>Gm02:29242474-29242518
>Gm02:29242710-29242759
>Gm02:29242786-29242893
>Gm02:29242940-29243083
>Gm02:29243149-29243213
>Gm02:29243727-29243776
>Gm02:29244057-29244091
>Gm02:29244534-29245007
>Gm02:29245729-29246213
>Gm02:29246289-29247038
>Gm02:29247087-29247310
>Gm02:29247345-29247579
>Gm02:29247637-29247884
>Gm02:29247928-29248154
>Gm02:29248215-29249100
>Gm02:29249147-29249683
>Gm02:29249733-29250072
>Gm02:29250158-29250633
>Gm02:29254203-29254355
>Gm02:29254408-29254463
>Gm02:29254524-29254595
>Gm02:29254696-29254870
>Gm02:29254942-29256865
>Gm02:29256913-29258596
>Gm02:29258619-29259648
>Gm02:29259696-29259764
>Gm02:29260348-29262869
>Gm02:29262983-29263165
>Gm02:29263519-29264277
>Gm02:29264381-29264498
>Gm02:29264539-29264598
>Gm02:29264741-29264976
>Gm02:29265603-29265732
>Gm02:29266112-29266144
>Gm02:29266446-29266516
>Gm02:29267019-29267089
>Gm02:29267197-29268346
>Gm02:29268540-29268648
>Gm02:29268701-29269806
>Gm02:29272907-29273072
>Gm02:29274681-29274827
>Gm02:29275487-29276222
>Gm02:29276364-29276398
>Gm02:29281557-29281752
>Gm02:29281831-29296698
>Gm02:29296775-29298202
>Gm02:29298230-29298417
>Gm02:29299173-29299245
>Gm02:29299820-29301534
>Gm02:29301666-29307156
>Gm02:29307389-29307445
>Gm02:29307475-29307639
>Gm02:29307818-29307868
>Gm02:29309822-29310895
>Gm02:29313005-29313049
>Gm02:29313095-29313131
>Gm02:29313322-29314694
>Gm02:29314789-29315558
>Gm02:29315639-29316216
>Gm02:29316305-29316345
>Gm02:29316430-29316815
>Gm02:29316921-29319921
>Gm02:29319995-29320481
>Gm02:29320546-29321269
>Gm02:29321533-29321610
>Gm02:29323212-29326048
>Gm02:29326070-29329741
>Gm02:29330553-29330930
>Gm02:29332264-29332468
>Gm02:29332497-29332564
>Gm02:29332599-29333009
>Gm02:29333087-29333310
>Gm02:29333339-29333830
>Gm02:29333899-29334027
>Gm02:29334122-29334173
>Gm02:29334258-29334305
>Gm02:29334364-29334565
>Gm02:29334594-29334667
>Gm02:29334705-29334731
>Gm02:29334791-29334891
>Gm02:29335210-29335246
>Gm02:29335386-29335419
>Gm02:29335525-29335560
>Gm02:29335799-29336472
>Gm02:29336620-29336751
>Gm02:29336873-29337420
>Gm02:29337503-29337534
>Gm02:29337607-29339762
>Gm02:29339841-29340634
>Gm02:29340650-29341726
>Gm02:29341791-29341825
>Gm02:29341908-29342138
>Gm02:29343965-29344043
>Gm02:29347623-29347657
>Gm02:29355866-29363066
>Gm02:29363100-29378027
>Gm02:29378093-29378854
>Gm02:29378886-29379084
>Gm02:29379141-29379295
>Gm02:29382075-29382475
>Gm02:29382702-29384353
>Gm02:29384368-29387337
>Gm02:29387361-29387897
>Gm02:29387940-29390767
>Gm02:29390801-29394555
>Gm02:29394593-29399505
>Gm02:29399607-29399731
>Gm02:29399964-29400611
>Gm02:29400674-29401555
>Gm02:29401587-29401993
>Gm02:29402056-29402359
>Gm02:29402391-29421231
>Gm02:29421254-29423125
>Gm02:29423166-29423276
>Gm02:29423318-29441719
>Gm02:29443105-29444549
>Gm02:29444577-29446776
>Gm02:29446807-29453928
>Gm02:29455289-29456693
>Gm02:29457771-29457802
>Gm02:29462100-29467635
>Gm02:29470865-29470922
>Gm02:29471042-29484316
>Gm02:29484607-29484658
>Gm02:29484749-29497658
>Gm02:29497681-29510601
>Gm02:29510671-29510711
>Gm02:29511295-29511845
>Gm02:29512027-29512188
>Gm02:29512363-29512743
>Gm02:29512838-29512939
>Gm02:29513009-29513127
>Gm02:29513193-29513250
>Gm02:29513316-29513871
>Gm02:29514035-29514117
>Gm02:29514315-29514446
>Gm02:29514621-29514707
>Gm02:29514750-29515257
>Gm02:29515458-29515574
>Gm02:29515837-29515876
>Gm02:29516063-29516154
>Gm02:29518280-29518400
>Gm02:29518483-29518553
>Gm02:29518669-29518776
>Gm02:29518823-29518882
>Gm02:29519125-29519420
>Gm02:29519560-29519803
>Gm02:29519842-29520081
>Gm02:29520158-29520417
>Gm02:29520569-29520737
>Gm02:29520774-29521488
>Gm02:29521550-29521794
>Gm02:29521828-29521860
>Gm02:29521930-29522026
>Gm02:29522062-29522332
>Gm02:29525644-29525822
>Gm02:29525895-29526606
>Gm02:29526633-29526861
>Gm02:29527768-29527815
>Gm02:29529068-29529118
>Gm02:29529403-29529564
>Gm02:29530283-29530317
>Gm02:29530470-29530526
>Gm02:29530746-29530790
>Gm02:29530962-29531002
>Gm02:29531054-29531214
>Gm02:29531272-29531355
>Gm02:29532401-29532835
>Gm02:29532888-29533422
>Gm02:29535140-29535310
>Gm02:29536153-29536210
>Gm02:29537115-29537510
>Gm02:29537685-29537789
>Gm02:29537822-29538050
>Gm02:29538340-29538373
>Gm02:29538426-29538781
>Gm02:29538821-29539784
>Gm02:29539932-29540107
>Gm02:29540214-29540305
>Gm02:29540412-29540538
>Gm02:29540663-29540698
>Gm02:29541588-29541768
>Gm02:29541876-29541906
>Gm02:29541961-29542011
>Gm02:29542102-29542426
>Gm02:29542914-29543130
>Gm02:29545192-29545228
>Gm02:29547772-29547837
>Gm02:29548650-29548680
>Gm02:29548972-29549101
>Gm02:29549287-29549705
>Gm02:29549735-29550176
>Gm02:29550216-29550317
>Gm02:29550445-29550607
>Gm02:29550641-29550924
>Gm02:29551052-29551174
>Gm02:29554906-29555883
>Gm02:29560373-29560598
>Gm02:29560794-29560849
>Gm02:29560899-29561172
>Gm02:29561236-29561428
>Gm02:29561481-29561510
>Gm02:29563288-29563416
>Gm02:29564125-29564161
>Gm02:29565608-29565660
>Gm02:29568484-29568519
>Gm02:29568644-29568703
>Gm02:29569333-29569501
>Gm02:29570143-29570198
>Gm02:29572008-29572024
>Gm02:29573686-29573718
>Gm02:29573955-29573983
>Gm02:29574505-29574685
>Gm02:29574790-29574920
>Gm02:29575270-29575453
>Gm02:29575522-29575610
>Gm02:29576177-29576229
>Gm02:29576587-29576648
>Gm02:29578726-29578783
>Gm02:29580712-29580753
>Gm02:29581051-29581083
>Gm02:29582600-29583745
>Gm02:29585906-29586035
>Gm02:29586111-29586294
>Gm02:29586359-29586402
>Gm02:29590386-29590416
>Gm02:29592613-29592628
>Gm02:29593020-29593106
>Gm02:29593468-29593611
>Gm02:29593764-29593778
>Gm02:29594358-29594372
>Gm02:29596139-29596207
>Gm02:29596447-29596521
>Gm02:29596625-29596668
>Gm02:29596824-29596870
>Gm02:29596965-29597006
>Gm02:29597080-29597284
>Gm02:29598865-29598932
>Gm02:29599059-29599665
>Gm02:29599757-29599976
>Gm02:29600161-29600187
>Gm02:29600500-29600569
>Gm02:29601280-29601339
>Gm02:29603922-29604051
>Gm02:29605268-29605341
>Gm02:29605388-29605746
>Gm02:29605761-29606111
>Gm02:29607393-29607477
>Gm02:29607620-29607635
>Gm02:29607735-29607774
>Gm02:29608273-29608321
>Gm02:29609328-29609378
>Gm02:29612337-29612521
>Gm02:29615007-29615079
>Gm02:29616228-29616300
>Gm02:29617356-29617396
>Gm02:29617499-29617541
>Gm02:29620092-29620128
>Gm02:29623342-29623374
>Gm02:29623451-29623478
>Gm02:29623561-29623600
>Gm02:29624210-29624403
>Gm02:29624495-29624546
>Gm02:29624649-29624775
>Gm02:29624855-29625296
>Gm02:29625318-29625596
>Gm02:29628039-29628127
>Gm02:29628587-29629597
>Gm02:29631404-29631462
>Gm02:29634529-29635673
>Gm02:29636230-29636334
>Gm02:29636643-29636677
>Gm02:29636908-29637236
>Gm02:29637272-29637724
>Gm02:29638118-29638157
>Gm02:29638355-29638398
>Gm02:29638843-29639004
>Gm02:29639028-29639065
>Gm02:29639126-29639217
>Gm02:29639843-29639892
>Gm02:29642921-29643665
>Gm02:29643777-29644001
>Gm02:29644860-29644927
>Gm02:29645358-29646905
>Gm02:29648372-29648403
>Gm02:29648665-29648699
>Gm02:29648893-29649184
>Gm02:29649415-29649463
>Gm02:29654126-29654211
>Gm02:29654384-29654505
>Gm02:29655051-29655104
>Gm02:29655172-29655427
>Gm02:29656079-29656449
>Gm02:29658097-29658177
>Gm02:29658369-29658400
>Gm02:29659265-29659495
>Gm02:29659545-29659586
>Gm02:29659691-29660281
>Gm02:29660511-29660664
>Gm02:29660722-29660777
>Gm02:29660906-29661043
>Gm02:29661067-29661174
>Gm02:29661947-29662160
>Gm02:29662213-29662471
>Gm02:29662545-29662626
>Gm02:29662642-29662741
>Gm02:29662775-29662803
>Gm02:29662850-29663027
>Gm02:29666533-29666592
>Gm02:29666617-29667985
>Gm02:29668032-29670308
>Gm02:29670380-29672168
>Gm02:29672201-29673155
>Gm02:29673173-29673282
>Gm02:29673329-29682705
>Gm02:29682742-29683457
>Gm02:29683496-29687584
>Gm02:29687610-29690220
>Gm02:29690264-29692309
>Gm02:29692347-29692573
>Gm02:29692623-29693903
>Gm02:29693970-29694457
>Gm02:29694530-29699043
>Gm02:29699081-29699156
>Gm02:29699229-29699363
>Gm02:29699459-29699971
>Gm02:29700002-29704538
>Gm02:29704608-29705595
>Gm02:29705716-29708585
>Gm02:29708629-29708710
>Gm02:29708748-29711497
>Gm02:29711534-29711867
>Gm02:29711917-29712256
>Gm02:29712291-29712899
>Gm02:29713074-29713147
>Gm02:29713387-29730795
>Gm02:29730813-29732176
>Gm02:29739653-29740718
>Gm02:29740839-29741218
>Gm02:29741326-29743018
>Gm02:29744850-29744914
>Gm02:29755964-29756099
>Gm02:29756757-29757645
>Gm02:29757759-29758121
>Gm02:29758175-29758421
>Gm02:29760380-29760413
>Gm02:29762424-29762458
>Gm02:29762814-29762869
>Gm02:29762889-29762984
>Gm02:29763356-29763906
>Gm02:29763929-29765687
>Gm02:29765731-29765907
>Gm02:29768758-29768808
>Gm02:29769093-29771852
>Gm02:29773804-29773897
>Gm02:29774736-29774776
>Gm02:29775294-29775408
>Gm02:29776948-29776998
>Gm02:29777044-29777081
>Gm02:29777918-29778117
>Gm02:29778706-29778809
>Gm02:29780482-29780582
>Gm02:29782415-29782773
>Gm02:29783451-29783485
>Gm02:29783678-29783723
>Gm02:29794807-29794850
>Gm02:29795930-29796980
>Gm02:29797013-29797464
>Gm02:29797506-29797791
>Gm02:29797851-29797884
>Gm02:29797927-29798320
>Gm02:29799664-29801437
>Gm02:29806368-29807466
>Gm02:29810545-29810592
>Gm02:29812452-29812485
>Gm02:29813365-29813414
>Gm02:29813840-29813869
>Gm02:29814573-29814682
>Gm02:29815853-29815896
>Gm02:29816762-29818050
>Gm02:29818981-29819047
>Gm02:29820184-29820225
>Gm02:29822031-29822104
>Gm02:29826969-29827045
>Gm02:29827743-29827988
>Gm02:29830023-29836354
>Gm02:29836687-29836842
>Gm02:29838694-29838734
>Gm02:29840004-29840122
>Gm02:29840167-29840211
>Gm02:29840241-29840462
>Gm02:29841537-29841570
>Gm02:29842143-29842204
>Gm02:29842395-29842515
>Gm02:29843490-29843535
>Gm02:29843705-29843937
>Gm02:29844525-29844586
>Gm02:29844935-29845093
>Gm02:29845268-29845330
>Gm02:29845510-29845555
>Gm02:29846649-29846712
>Gm02:29846773-29846917
>Gm02:29847086-29847190
>Gm02:29847299-29847506
>Gm02:29847648-29847752
>Gm02:29848467-29851085
>Gm02:29851144-29851319
>Gm02:29851353-29852419
>Gm02:29852504-29853507
>Gm02:29854200-29854269
>Gm02:29854341-29854410
>Gm02:29854469-29856199
>Gm02:29856282-29856315
>Gm02:29856470-29856533
>Gm02:29856686-29856713
>Gm02:29856828-29856869
>Gm02:29856917-29856945
>Gm02:29856980-29857030
>Gm02:29857092-29857232
>Gm02:29857272-29857408
>Gm02:29857484-29857572
>Gm02:29857656-29857686
>Gm02:29858016-29858370
>Gm02:29859256-29859324
>Gm02:29859374-29859454
>Gm02:29859508-29859624
>Gm02:29859656-29862905
>Gm02:29862947-29863049
>Gm02:29863218-29863245
>Gm02:29863764-29863892
>Gm02:29864418-29870792
>Gm02:29870827-29870882
>Gm02:29870924-29871045
>Gm02:29871663-29872344
>Gm02:29873859-29873893
>Gm02:29874033-29874103
>Gm02:29874254-29874338
>Gm02:29874465-29874627
>Gm02:29875392-29875418
>Gm02:29875601-29875653
>Gm02:29876170-29876244
>Gm02:29880960-29880984
>Gm02:29882845-29882887
>Gm02:29891575-29891708
>Gm02:29895886-29895947
>Gm02:29896236-29897304
>Gm02:29897351-29897829
>Gm02:29897906-29898669
>Gm02:29898754-29898939
>Gm02:29899023-29899066
>Gm02:29899170-29899245
>Gm02:29899519-29899546
>Gm02:29899748-29899873
>Gm02:29899901-29900019
>Gm02:29901127-29901199
>Gm02:29901408-29901489
>Gm02:29901710-29901814
>Gm02:29901905-29902076
>Gm02:29902193-29902382
>Gm02:29902475-29905665
>Gm02:29905755-29905860
>Gm02:29905944-29905973
>Gm02:29907618-29907719
>Gm02:29908278-29908379
>Gm02:29908525-29908939
>Gm02:29909970-29909990
>Gm02:29910359-29910373
>Gm02:29910664-29910842
>Gm02:29911118-29911176
>Gm02:29911276-29911474
>Gm02:29911601-29911633
>Gm02:29911870-29911951
>Gm02:29912105-29912165
>Gm02:29912332-29912489
>Gm02:29913054-29913087
>Gm02:29914010-29914140
>Gm02:29914399-29914522
>Gm02:29914866-29915003
>Gm02:29915042-29915303
>Gm02:29915321-29925040
>Gm02:29926578-29926671
>Gm02:29926715-29928578
>Gm02:29928671-29929207
>Gm02:29930043-29930087
>Gm02:29930103-29930131
>Gm02:29930592-29930935
>Gm02:29931033-29931296
>Gm02:29931572-29931650
>Gm02:29931705-29931803
>Gm02:29934104-29934856
>Gm02:29935112-29943403
>Gm02:29943437-29947040
>Gm02:29947093-29954030
>Gm02:29955574-29957163
>Gm02:29957245-29957979
>Gm02:29958022-29958116
>Gm02:29958369-29958638
>Gm02:29958838-29958884
>Gm02:29958936-29959046
>Gm02:29959103-29959353
>Gm02:29959397-29959570
>Gm02:29959634-29959729
>Gm02:29959907-29960136
>Gm02:29960171-29960517
>Gm02:29960757-29961738
>Gm02:29961790-29962164
>Gm02:29962201-29963653
>Gm02:29963686-29964819
>Gm02:29964851-29965542
>Gm02:29965613-29965661
>Gm02:29965720-29968416
>Gm02:29968919-29968960
>Gm02:29972704-29973085
>Gm02:29973120-29985248
>Gm02:29985543-29985596
>Gm02:29985840-29985926
>Gm02:29985970-29986028
>Gm02:29986377-29986449
>Gm02:29987037-29987124
>Gm02:29987745-29988354
>Gm02:29988386-29988624
>Gm02:29988681-29989289
>Gm02:29989309-29994057
>Gm02:29994115-29994217
>Gm02:29994937-29994978
>Gm02:29999350-29999573
>Gm02:30003560-30003639
>Gm02:30004125-30005774
>Gm02:30005817-30006061
>Gm02:30006085-30006621
>Gm02:30006719-30011519
>Gm02:30012058-30012106
>Gm02:30012226-30012264
>Gm02:30012439-30012541
>Gm02:30014706-30014943
>Gm02:30015059-30015977
>Gm02:30016134-30016494
>Gm02:30016539-30016963
>Gm02:30017027-30017141
>Gm02:30017278-30017434
>Gm02:30017616-30017899
>Gm02:30018781-30018815
>Gm02:30018853-30018914
>Gm02:30018987-30019021
>Gm02:30019133-30019181
>Gm02:30019325-30019408
>Gm02:30019495-30019699
>Gm02:30019752-30019801
>Gm02:30020182-30020262
>Gm02:30020281-30020310
>Gm02:30020463-30020516
>Gm02:30020909-30021027
>Gm02:30021060-30021276
>Gm02:30021403-30021777
>Gm02:30022260-30022292
>Gm02:30024723-30025836
>Gm02:30026118-30026414
>Gm02:30026613-30026711
>Gm02:30026816-30026895
>Gm02:30027707-30028171
>Gm02:30028208-30030219
>Gm02:30030253-30031669
>Gm02:30031721-30032329
>Gm02:30032500-30033936
>Gm02:30033977-30035423
>Gm02:30036247-30036285
>Gm02:30036910-30036998
>Gm02:30037073-30037115
>Gm02:30037141-30037175
>Gm02:30037314-30037443
>Gm02:30038896-30038937
>Gm02:30039200-30039243
>Gm02:30039320-30039509
>Gm02:30040161-30040206
>Gm02:30040406-30040520
>Gm02:30041280-30041722
>Gm02:30041779-30041933
>Gm02:30041958-30042222
>Gm02:30042263-30043534
>Gm02:30043563-30043615
>Gm02:30043707-30043857
>Gm02:30044120-30044215
>Gm02:30045358-30045532
>Gm02:30045563-30045622
>Gm02:30045919-30046058
>Gm02:30046596-30046636
>Gm02:30046852-30046905
>Gm02:30047647-30048043
>Gm02:30048884-30048960
>Gm02:30050468-30050730
>Gm02:30051032-30051098
>Gm02:30051813-30051988
>Gm02:30052013-30052135
>Gm02:30052549-30052706
>Gm02:30056312-30056800
>Gm02:30056908-30056938
>Gm02:30056982-30057034
>Gm02:30057117-30057336
>Gm02:30057478-30057742
>Gm02:30057772-30057828
>Gm02:30057894-30057931
>Gm02:30057976-30058468
>Gm02:30058498-30058654
>Gm02:30058792-30058918
>Gm02:30058962-30059277
>Gm02:30059321-30059944
>Gm02:30060048-30060302
>Gm02:30060445-30060543
>Gm02:30060596-30061162
>Gm02:30061449-30061478
>Gm02:30061735-30061795
>Gm02:30063577-30063675
>Gm02:30063847-30063899
>Gm02:30064334-30066075
>Gm02:30068556-30069182
>Gm02:30071015-30071135
>Gm02:30071170-30071221
>Gm02:30072902-30072973
>Gm02:30073080-30073178
>Gm02:30074271-30074364
>Gm02:30076688-30076735
>Gm02:30077110-30077449
>Gm02:30077496-30078283
>Gm02:30078761-30079728
>Gm02:30079787-30079840
>Gm02:30080529-30080622
>Gm02:30081968-30083060
>Gm02:30083085-30083702
>Gm02:30083817-30084245
>Gm02:30084309-30085252
>Gm02:30085393-30085640
>Gm02:30085739-30085956
>Gm02:30085996-30086068
>Gm02:30086122-30087208
>Gm02:30087233-30088953
>Gm02:30088992-30089137
>Gm02:30091473-30091862
>Gm02:30092297-30092387
>Gm02:30093197-30093422
>Gm02:30095930-30095987
>Gm02:30097527-30097599
>Gm02:30098887-30098956
>Gm02:30099919-30100284
>Gm02:30100978-30101019
>Gm02:30101097-30101243
>Gm02:30104427-30110212
>Gm02:30111537-30111593
>Gm02:30111697-30111784
>Gm02:30113022-30113223
>Gm02:30114033-30114184
>Gm02:30115221-30115289
>Gm02:30116765-30116827
>Gm02:30117612-30117678
>Gm02:30118080-30118111
>Gm02:30118345-30118386
>Gm02:30118453-30118614
>Gm02:30118851-30118926
>Gm02:30119352-30119444
>Gm02:30123706-30123720
>Gm02:30123820-30123834
>Gm02:30124999-30125074
>Gm02:30125107-30125234
>Gm02:30125646-30125701
>Gm02:30127288-30127319
>Gm02:30127990-30128029
>Gm02:30128747-30128787
>Gm02:30128956-30129147
>Gm02:30129249-30130612
>Gm02:30133934-30133990
>Gm02:30137008-30137839
>Gm02:30138293-30138388
>Gm02:30138504-30138566
>Gm02:30139671-30139708
>Gm02:30140243-30140325
>Gm02:30141576-30141670
>Gm02:30141999-30142213
>Gm02:30142297-30142521
>Gm02:30142641-30142704
>Gm02:30142916-30142988
>Gm02:30143055-30148130
>Gm02:30148978-30163850
>Gm02:30163887-30164556
>Gm02:30164618-30165885
>Gm02:30165947-30166043
>Gm02:30166113-30169292
>Gm02:30169336-30170547
>Gm02:30170614-30173855
>Gm02:30174245-30174740
>Gm02:30174779-30174902
>Gm02:30176998-30177042
>Gm02:30177078-30177237
>Gm02:30177327-30177706
>Gm02:30177986-30178065
>Gm02:30178214-30178408
>Gm02:30178454-30178562
>Gm02:30178630-30178801
>Gm02:30178869-30178901
>Gm02:30178953-30179109
>Gm02:30179149-30179684
>Gm02:30180358-30180410
>Gm02:30180626-30180809
>Gm02:30181170-30181322
>Gm02:30181432-30181523
>Gm02:30181552-30181837
>Gm02:30182283-30182345
>Gm02:30182467-30182523
>Gm02:30183093-30183143
>Gm02:30183244-30183331
>Gm02:30183455-30183570
>Gm02:30184248-30184395
>Gm02:30184428-30193575
>Gm02:30193627-30204210
>Gm02:30210204-30210348
>Gm02:30210383-30210448
>Gm02:30210670-30210739
>Gm02:30211309-30211480
>Gm02:30211794-30211852
>Gm02:30211914-30212093
>Gm02:30212207-30213065
>Gm02:30213106-30213134
>Gm02:30213200-30213337
>Gm02:30213391-30213659
>Gm02:30213788-30214163
>Gm02:30214197-30214301
>Gm02:30214450-30214681
>Gm02:30214771-30215393
>Gm02:30215475-30215658
>Gm02:30215759-30217051
>Gm02:30217081-30217155
>Gm02:30217186-30218109
>Gm02:30218178-30218747
>Gm02:30218794-30218860
>Gm02:30219698-30219924
>Gm02:30219987-30220202
>Gm02:30220312-30220850
>Gm02:30220958-30221111
>Gm02:30221200-30221270
>Gm02:30221358-30221483
>Gm02:30221531-30221767
>Gm02:30222230-30222305
>Gm02:30222544-30222699
>Gm02:30222741-30222821
>Gm02:30222940-30223040
>Gm02:30223102-30223280
>Gm02:30223355-30223546
>Gm02:30223597-30224607
>Gm02:30224687-30224735
>Gm02:30224765-30225307
>Gm02:30225373-30225468
>Gm02:30226026-30226076
>Gm02:30229445-30229527
>Gm02:30229631-30229815
>Gm02:30229938-30230138
>Gm02:30230167-30230563
>Gm02:30230635-30230759
>Gm02:30230852-30231447
>Gm02:30231534-30232034
>Gm02:30232082-30232749
>Gm02:30232830-30232948
>Gm02:30233014-30233051
>Gm02:30233182-30233573
>Gm02:30233656-30233950
>Gm02:30233999-30235663
>Gm02:30235756-30235941
>Gm02:30238073-30239615
>Gm02:30240859-30240926
>Gm02:30242910-30242943
>Gm02:30244008-30248602
>Gm02:30252911-30254615
>Gm02:30256674-30256779
>Gm02:30259455-30259612
>Gm02:30260321-30260361
>Gm02:30261163-30266410
>Gm02:30267357-30267506
>Gm02:30272114-30272243
>Gm02:30272410-30272484
>Gm02:30272563-30272608
>Gm02:30272711-30272836
>Gm02:30272990-30273043
>Gm02:30273190-30273320
>Gm02:30273502-30273608
>Gm02:30273709-30273795
>Gm02:30273995-30274030
>Gm02:30274213-30274503
>Gm02:30274538-30274740
>Gm02:30274782-30275672
>Gm02:30277087-30277145
>Gm02:30277626-30277793
>Gm02:30278295-30278482
>Gm02:30278652-30278809
>Gm02:30278945-30279075
>Gm02:30279163-30285938
>Gm02:30286013-30286223
>Gm02:30286290-30286423
>Gm02:30286464-30292622
>Gm02:30292647-30292979
>Gm02:30293150-30293180
>Gm02:30293359-30293650
>Gm02:30293679-30293970
>Gm02:30294030-30295449
>Gm02:30295578-30296397
>Gm02:30296666-30296706
>Gm02:30297468-30297493
>Gm02:30300647-30300810
>Gm02:30301063-30301157
>Gm02:30301242-30301303
>Gm02:30301443-30301472
>Gm02:30303957-30304912
>Gm02:30304955-30308207
>Gm02:30308306-30310784
>Gm02:30310840-30311293
>Gm02:30311406-30311667
>Gm02:30312557-30314189
>Gm02:30314230-30315045
>Gm02:30315123-30315280
>Gm02:30315427-30316700
>Gm02:30317081-30317482
>Gm02:30317690-30317833
>Gm02:30317886-30318020
>Gm02:30318266-30318440
>Gm02:30318519-30318989
>Gm02:30319135-30319780
>Gm02:30319907-30320052
>Gm02:30320104-30329135
>Gm02:30329158-30329263
>Gm02:30329600-30329796
>Gm02:30330955-30330990
>Gm02:30336163-30336197
>Gm02:30336682-30340239
>Gm02:30340704-30340758
>Gm02:30341306-30341343
>Gm02:30344480-30344659
>Gm02:30346301-30348162
>Gm02:30348262-30348391
>Gm02:30348982-30348997
>Gm02:30349510-30349630
>Gm02:30349936-30350006
>Gm02:30354087-30354123
>Gm02:30356024-30356077
>Gm02:30356880-30357011
>Gm02:30357362-30357422
>Gm02:30357520-30357552
>Gm02:30357583-30357684
>Gm02:30358527-30358557
>Gm02:30358582-30358615
>Gm02:30360582-30360620
>Gm02:30365718-30365775
>Gm02:30366950-30366977
>Gm02:30373387-30373430
>Gm02:30373936-30374087
>Gm02:30375809-30375921
>Gm02:30377151-30377194
>Gm02:30382918-30382987
>Gm02:30383938-30383973
>Gm02:30387005-30388395
>Gm02:30389564-30389610
>Gm02:30390157-30390193
>Gm02:30390387-30390441
>Gm02:30390562-30398183
>Gm02:30398260-30398616
>Gm02:30398654-30398766
>Gm02:30398842-30398962
>Gm02:30403152-30403235
>Gm02:30404342-30404392
>Gm02:30404442-30404538
>Gm02:30406075-30406269
>Gm02:30407300-30407460
>Gm02:30408404-30408740
>Gm02:30408830-30408897
>Gm02:30408959-30408995
>Gm02:30409034-30409540
>Gm02:30409580-30409618
>Gm02:30411416-30411663
>Gm02:30411720-30413415
>Gm02:30413832-30413893
>Gm02:30415135-30416001
>Gm02:30416031-30421634
>Gm02:30422661-30433127
>Gm02:30435025-30436158
>Gm02:30436269-30436609
>Gm02:30436670-30436759
>Gm02:30436779-30436847
>Gm02:30437010-30437057
>Gm02:30437142-30437239
>Gm02:30437280-30437821
>Gm02:30438029-30438096
>Gm02:30438287-30438400
>Gm02:30438478-30438568
>Gm02:30438621-30438662
>Gm02:30438707-30438814
>Gm02:30438863-30438891
>Gm02:30439189-30439248
>Gm02:30439764-30439867
>Gm02:30439924-30440114
>Gm02:30440290-30442264
>Gm02:30442369-30442843
>Gm02:30442901-30443162
>Gm02:30443207-30443708
>Gm02:30443837-30444079
>Gm02:30444210-30444568
>Gm02:30444671-30444700
>Gm02:30444759-30444910
>Gm02:30444965-30446031
>Gm02:30446072-30446550
>Gm02:30446655-30446765
>Gm02:30447051-30472484
>Gm02:30474722-30485879
>Gm02:30489793-30490124
>Gm02:30493736-30493818
>Gm02:30493966-30494045
>Gm02:30494719-30495362
>Gm02:30498519-30498591
>Gm02:30498685-30498755
>Gm02:30499323-30502207
>Gm02:30502316-30502452
>Gm02:30503409-30503457
>Gm02:30504392-30504494
>Gm02:30505164-30505242
>Gm02:30507551-30507610
>Gm02:30507706-30507819
>Gm02:30509614-30509681
>Gm02:30509905-30511515
>Gm02:30511959-30512029
>Gm02:30512460-30512486
>Gm02:30517251-30517281
>Gm02:30517520-30517636
>Gm02:30517680-30518140
>Gm02:30518192-30518292
>Gm02:30518365-30518469
>Gm02:30519061-30525046
>Gm02:30525104-30526115
>Gm02:30526370-30530550
>Gm02:30530607-30530772
>Gm02:30530835-30531429
>Gm02:30531519-30531564
>Gm02:30531900-30531988
>Gm02:30532060-30532709
>Gm02:30532816-30532968
>Gm02:30533098-30533388
>Gm02:30533510-30533915
>Gm02:30533963-30534163
>Gm02:30538306-30540747
>Gm02:30540832-30541534
>Gm02:30541954-30542092
>Gm02:30542200-30542253
>Gm02:30542472-30542562
>Gm02:30542648-30542682
>Gm02:30542831-30542951
>Gm02:30543294-30543393
>Gm02:30543461-30543518
>Gm02:30543716-30543803
>Gm02:30543840-30544117
>Gm02:30544581-30544650
>Gm02:30545322-30545749
>Gm02:30545780-30545956
>Gm02:30546024-30546050
>Gm02:30550226-30553698
>Gm02:30553720-30553940
>Gm02:30555276-30555629
>Gm02:30555711-30555828
>Gm02:30555877-30555953
>Gm02:30557635-30557846
>Gm02:30558566-30558628
>Gm02:30559051-30559079
>Gm02:30561925-30571086
>Gm02:30574456-30575169
>Gm02:30575334-30575380
>Gm02:30575489-30575524
>Gm02:30575587-30576626
>Gm02:30576690-30577139
>Gm02:30577466-30577512
>Gm02:30577812-30577861
>Gm02:30578620-30578679
>Gm02:30578787-30578819
>Gm02:30583631-30583670
>Gm02:30584834-30585080
>Gm02:30585194-30585232
>Gm02:30585804-30586044
>Gm02:30586493-30586567
>Gm02:30586930-30587092
>Gm02:30587144-30590278
>Gm02:30590337-30591587
>Gm02:30591685-30591881
>Gm02:30591971-30592000
>Gm02:30592044-30592169
>Gm02:30592249-30592461
>Gm02:30592537-30593110
>Gm02:30593287-30593361
>Gm02:30593422-30593461
>Gm02:30593546-30593989
>Gm02:30594050-30594184
>Gm02:30594244-30594495
>Gm02:30594643-30594745
>Gm02:30594859-30596071
>Gm02:30596122-30598256
>Gm02:30598293-30598538
>Gm02:30598843-30599067
>Gm02:30599118-30599529
>Gm02:30599601-30599758
>Gm02:30599820-30599972
>Gm02:30600044-30600081
>Gm02:30600125-30600307
>Gm02:30600392-30600537
>Gm02:30600563-30600603
>Gm02:30600649-30600681
>Gm02:30600731-30602133
>Gm02:30602208-30602415
>Gm02:30602470-30602832
>Gm02:30602882-30604684
>Gm02:30604699-30605540
>Gm02:30605575-30605679
>Gm02:30607583-30607678
>Gm02:30607808-30608513
>Gm02:30608694-30611883
>Gm02:30614883-30615068
>Gm02:30615741-30615806
>Gm02:30616029-30616067
>Gm02:30618921-30618968
>Gm02:30619594-30619660
>Gm02:30620580-30620642
>Gm02:30621578-30621623
>Gm02:30623215-30623249
>Gm02:30625969-30626030
>Gm02:30629158-30629369
>Gm02:30629430-30629745
>Gm02:30629849-30629879
>Gm02:30632491-30632527
>Gm02:30635372-30635458
>Gm02:30635995-30636057
>Gm02:30636789-30636818
>Gm02:30636943-30640826
>Gm02:30640854-30640916
>Gm02:30641003-30641115
>Gm02:30641361-30641475
>Gm02:30642358-30642506
>Gm02:30642718-30642942
>Gm02:30642956-30642996
>Gm02:30643069-30643456
[truncated: 331,489 more chars]
