# Supplementary material for: Red: an intelligent, rapid, accurate tool for detecting repeats de-novo on the genomic scale
Source: BMC Bioinformatics. 2015 Jul 24;16:227. doi: 10.1186/s12859-015-0654-5 (PMC4513396; doi:10.1186/s12859-015-0654-5)
Supplement: Additional file 9 — Supplementary data set 8 — Red’s repeats of the Glycine max genome. The command “tar -xzf file” results in a directory that contains the locations of repeats found by Red in the genome of the Glycine max. [file 12859_2015_654_MOESM9_ESM.gz › GnmRptGm/Gm03.rpt]

>Gm03:27-830
>Gm03:892-980
>Gm03:1033-1619
>Gm03:1842-2232
>Gm03:2519-3652
>Gm03:3700-6551
>Gm03:6588-7039
>Gm03:7085-7234
>Gm03:7337-7391
>Gm03:7895-7998
>Gm03:8032-8184
>Gm03:10810-15078
>Gm03:15135-15396
>Gm03:15482-15632
>Gm03:16578-16665
>Gm03:20039-20075
>Gm03:20108-20181
>Gm03:20778-20841
>Gm03:24319-24355
>Gm03:24638-24859
>Gm03:24917-25426
>Gm03:25569-25934
>Gm03:25993-26492
>Gm03:26606-27922
>Gm03:27996-28052
>Gm03:28189-28223
>Gm03:28348-28414
>Gm03:30486-30667
>Gm03:33077-33128
>Gm03:36084-36310
>Gm03:36688-36824
>Gm03:37027-37096
>Gm03:39131-39272
>Gm03:39863-39938
>Gm03:40780-40818
>Gm03:41547-41721
>Gm03:46251-46301
>Gm03:47102-47138
>Gm03:48493-48998
>Gm03:49039-49463
>Gm03:49496-49653
>Gm03:49705-50124
>Gm03:50434-52466
>Gm03:52472-52994
>Gm03:53048-54200
>Gm03:55427-55490
>Gm03:56218-56272
>Gm03:57850-58008
>Gm03:58065-58439
>Gm03:58482-58577
>Gm03:58683-58817
>Gm03:60392-60424
>Gm03:62915-62970
>Gm03:63166-63343
>Gm03:71746-72452
>Gm03:72729-72811
>Gm03:74532-74690
>Gm03:78395-78484
>Gm03:79069-79266
>Gm03:79380-79543
>Gm03:79655-79938
>Gm03:80017-80231
>Gm03:80309-80408
>Gm03:80631-81086
>Gm03:81131-81231
>Gm03:81503-81631
>Gm03:81692-82298
>Gm03:82356-82845
>Gm03:82912-83096
>Gm03:83581-84649
>Gm03:87360-87419
>Gm03:91199-91338
>Gm03:91377-91446
>Gm03:91498-91587
>Gm03:91617-91655
>Gm03:91995-92074
>Gm03:92427-92526
>Gm03:92717-92869
>Gm03:92898-92936
>Gm03:94772-94827
>Gm03:95645-95771
>Gm03:95921-96207
>Gm03:96730-96785
>Gm03:97473-97508
>Gm03:97676-97747
>Gm03:97984-98184
>Gm03:99441-99564
>Gm03:99647-99713
>Gm03:101802-103055
>Gm03:103744-103794
>Gm03:103860-103932
>Gm03:103983-104042
>Gm03:104070-104236
>Gm03:104386-104519
>Gm03:104882-104981
>Gm03:105479-105577
>Gm03:106225-106355
>Gm03:108585-108673
>Gm03:108781-109012
>Gm03:109104-109161
>Gm03:109297-109333
>Gm03:112520-112608
>Gm03:113934-113986
>Gm03:121054-121272
>Gm03:121479-121520
>Gm03:122327-122426
>Gm03:124505-124639
>Gm03:124820-124925
>Gm03:125002-125174
>Gm03:125317-125465
>Gm03:125609-125691
>Gm03:126158-126212
>Gm03:126257-126304
>Gm03:126733-126809
>Gm03:126913-127224
>Gm03:127426-127453
>Gm03:127900-128015
>Gm03:129445-129497
>Gm03:131757-131788
>Gm03:132747-132787
>Gm03:132956-133064
>Gm03:133164-133207
>Gm03:133317-133352
>Gm03:133537-133631
>Gm03:134902-134946
>Gm03:135512-135543
>Gm03:138435-138487
>Gm03:138898-139296
>Gm03:140082-140124
>Gm03:141121-141205
>Gm03:141341-141443
>Gm03:148335-148398
>Gm03:151471-151538
>Gm03:153087-153172
>Gm03:154154-154181
>Gm03:159932-160011
>Gm03:163550-163658
>Gm03:163873-163912
>Gm03:164075-164151
>Gm03:166911-166934
>Gm03:167057-167107
>Gm03:167291-167318
>Gm03:167844-167883
>Gm03:168115-168188
>Gm03:168327-168393
>Gm03:170127-170210
>Gm03:177868-177965
>Gm03:180007-180081
>Gm03:182015-182118
>Gm03:182854-182927
>Gm03:183022-183062
>Gm03:183349-183444
>Gm03:183519-183562
>Gm03:184263-184364
>Gm03:185394-185444
>Gm03:187838-188121
>Gm03:189838-189874
>Gm03:192794-192871
>Gm03:194330-194374
>Gm03:199007-199099
>Gm03:204949-204997
>Gm03:206304-206376
>Gm03:208088-208125
>Gm03:208587-208675
>Gm03:210812-210895
>Gm03:214067-214117
>Gm03:214515-214637
>Gm03:220294-220335
>Gm03:220930-220978
>Gm03:221812-221972
>Gm03:222003-222065
>Gm03:224553-224654
>Gm03:226361-226466
>Gm03:231626-231775
>Gm03:231968-232031
>Gm03:232331-232478
>Gm03:232645-232818
>Gm03:239697-239748
>Gm03:246938-247017
>Gm03:249672-249775
>Gm03:250253-250350
>Gm03:250801-250815
>Gm03:253394-253469
>Gm03:257416-257602
>Gm03:260914-260944
>Gm03:264057-264153
>Gm03:264344-264392
>Gm03:264439-264499
>Gm03:264526-264562
>Gm03:265348-265388
>Gm03:268524-268671
>Gm03:274930-274998
>Gm03:275396-275456
>Gm03:276702-277513
>Gm03:277694-278154
>Gm03:278187-278637
>Gm03:278761-278997
>Gm03:279182-279260
>Gm03:280645-280702
>Gm03:281299-281500
>Gm03:281534-281668
>Gm03:285803-285906
>Gm03:288631-288679
>Gm03:289843-289983
>Gm03:291207-291262
>Gm03:294802-294855
>Gm03:295485-295601
>Gm03:295980-296088
>Gm03:296739-296811
>Gm03:296987-297065
>Gm03:297159-297293
>Gm03:297533-297565
>Gm03:298024-298100
>Gm03:309045-309180
>Gm03:311095-311207
>Gm03:312712-312772
>Gm03:313822-313886
>Gm03:319591-319655
>Gm03:319848-319915
>Gm03:328793-328827
>Gm03:332254-332299
>Gm03:333622-333704
>Gm03:333748-333786
>Gm03:334934-335019
>Gm03:335678-335775
>Gm03:335819-336039
>Gm03:337060-337127
>Gm03:337176-337295
>Gm03:337356-337488
>Gm03:337589-337695
>Gm03:341978-342012
>Gm03:343104-343233
>Gm03:343324-343390
>Gm03:345485-345548
>Gm03:345748-345852
>Gm03:347318-347373
>Gm03:348386-348418
>Gm03:349377-349600
>Gm03:349633-349732
>Gm03:363268-363353
>Gm03:363656-363697
>Gm03:363945-364084
>Gm03:364285-364335
>Gm03:365057-365120
>Gm03:366064-366110
>Gm03:370231-370379
>Gm03:372607-372647
>Gm03:372747-372764
>Gm03:375329-375459
>Gm03:375814-375854
>Gm03:384969-385023
>Gm03:385078-385550
>Gm03:385634-385868
>Gm03:385908-386055
>Gm03:386393-386585
>Gm03:386701-386752
>Gm03:387252-387302
>Gm03:387355-387440
>Gm03:392267-392770
>Gm03:397794-398144
>Gm03:398166-398213
>Gm03:400629-400696
>Gm03:401843-401969
>Gm03:405799-405957
>Gm03:405984-406135
>Gm03:407201-407381
>Gm03:409419-409510
>Gm03:409546-409613
>Gm03:410648-410902
>Gm03:411979-412072
>Gm03:412217-412258
>Gm03:412303-412336
>Gm03:412455-412495
>Gm03:412578-412813
>Gm03:414273-414337
>Gm03:414571-414643
>Gm03:417149-417421
>Gm03:426321-426476
>Gm03:427663-427792
>Gm03:430323-430366
>Gm03:430483-430533
>Gm03:432251-432405
>Gm03:433535-433629
>Gm03:433711-433744
>Gm03:433971-434002
>Gm03:434475-434518
>Gm03:434551-438543
>Gm03:441471-441612
>Gm03:444012-444081
>Gm03:444496-444543
>Gm03:449890-450067
>Gm03:453134-453161
>Gm03:458560-458678
>Gm03:458704-458740
>Gm03:458975-459016
>Gm03:461422-461511
>Gm03:463097-463164
>Gm03:463999-464065
>Gm03:464183-464238
>Gm03:464284-464324
>Gm03:464934-465047
>Gm03:466963-467069
>Gm03:469074-469120
>Gm03:469144-469187
>Gm03:471970-472074
>Gm03:472242-472320
>Gm03:472403-472528
>Gm03:472576-472713
>Gm03:472815-472857
>Gm03:472961-473182
>Gm03:473284-473565
>Gm03:473588-474014
>Gm03:474442-474499
>Gm03:475920-475971
>Gm03:476038-476080
>Gm03:478520-478899
>Gm03:478932-483323
>Gm03:483359-484339
>Gm03:485764-485831
>Gm03:486019-486128
>Gm03:486143-486215
>Gm03:488347-488742
>Gm03:489755-489815
>Gm03:490613-490694
>Gm03:490801-491001
>Gm03:492742-492881
>Gm03:492981-493203
>Gm03:493233-493767
>Gm03:494354-494423
>Gm03:495226-495300
>Gm03:499588-499702
>Gm03:499942-500096
>Gm03:500147-500457
>Gm03:500480-500536
>Gm03:500725-500755
>Gm03:500837-500949
>Gm03:503237-503340
>Gm03:503504-503557
>Gm03:504364-504553
>Gm03:504679-504725
>Gm03:504812-504848
>Gm03:505196-505257
>Gm03:512374-512421
>Gm03:512547-512688
>Gm03:514354-514464
>Gm03:514901-515100
>Gm03:515782-515864
>Gm03:515925-515973
>Gm03:517586-517633
>Gm03:521401-521550
>Gm03:528190-528291
>Gm03:528398-528465
>Gm03:528554-528600
>Gm03:530424-530871
>Gm03:530996-531262
>Gm03:531405-531674
>Gm03:531735-531793
>Gm03:531965-532196
>Gm03:532231-532312
>Gm03:532462-532593
>Gm03:532633-532804
>Gm03:532897-532949
>Gm03:533074-533177
>Gm03:533308-533334
>Gm03:533788-533869
>Gm03:533909-534260
>Gm03:534404-534505
>Gm03:534642-534841
>Gm03:534936-535122
>Gm03:535565-535608
>Gm03:536572-536695
>Gm03:537255-537348
>Gm03:537383-537461
>Gm03:538701-539073
>Gm03:539832-539950
>Gm03:542308-542491
>Gm03:542604-542702
>Gm03:547636-547668
>Gm03:547703-547759
>Gm03:551559-551610
>Gm03:552402-552550
>Gm03:554391-554483
>Gm03:554795-554868
>Gm03:555631-555721
>Gm03:560229-560287
>Gm03:560371-560549
>Gm03:561961-561994
>Gm03:563250-563292
>Gm03:563548-563661
>Gm03:570691-570740
>Gm03:574070-574131
>Gm03:574304-574380
>Gm03:574472-574499
>Gm03:575075-575115
>Gm03:575142-575215
>Gm03:578060-578088
>Gm03:579804-579834
>Gm03:580447-580478
>Gm03:583571-583646
>Gm03:587640-587674
>Gm03:589177-589345
>Gm03:589831-589904
>Gm03:590889-590964
>Gm03:601041-601087
>Gm03:602793-602824
>Gm03:607976-608114
>Gm03:609365-609453
>Gm03:610217-610290
>Gm03:612071-612148
>Gm03:614201-614238
>Gm03:619125-619156
>Gm03:621595-621645
>Gm03:624251-624285
>Gm03:624357-624417
>Gm03:624694-624729
>Gm03:625444-625478
>Gm03:626317-626451
>Gm03:628129-628234
>Gm03:631793-631870
>Gm03:632084-632129
>Gm03:632508-632738
>Gm03:633561-633719
>Gm03:634151-634281
>Gm03:634322-634425
>Gm03:635787-635836
>Gm03:636671-636726
>Gm03:638733-638784
>Gm03:638864-638955
>Gm03:642029-642102
>Gm03:643543-643662
>Gm03:643700-643955
>Gm03:644462-644555
>Gm03:644683-644737
>Gm03:646351-646499
>Gm03:648103-648160
>Gm03:648272-648320
>Gm03:648386-648545
>Gm03:648583-648796
>Gm03:649006-649044
>Gm03:650105-650141
>Gm03:651004-651083
>Gm03:655514-655547
>Gm03:656316-656389
>Gm03:657425-657546
>Gm03:657797-657854
>Gm03:661272-661305
>Gm03:662030-662129
>Gm03:662347-662432
>Gm03:664324-664376
>Gm03:666157-666207
>Gm03:671102-671159
>Gm03:671271-671386
>Gm03:672837-673169
>Gm03:676910-676973
>Gm03:679998-680294
>Gm03:680340-681358
>Gm03:683645-683701
>Gm03:685006-685054
>Gm03:685358-685401
>Gm03:688414-688442
>Gm03:690047-690094
>Gm03:691293-691326
>Gm03:691368-691471
>Gm03:691593-691695
>Gm03:691895-691926
>Gm03:691930-692055
>Gm03:692428-692462
>Gm03:692555-692627
>Gm03:694362-694503
>Gm03:702934-703152
>Gm03:704902-704930
>Gm03:704999-705027
>Gm03:705797-705878
>Gm03:708984-709065
>Gm03:712868-712911
>Gm03:713026-713060
>Gm03:714597-714635
>Gm03:717380-717435
>Gm03:719655-719744
>Gm03:724162-724188
>Gm03:724699-724818
>Gm03:727734-728016
>Gm03:728162-728373
>Gm03:729723-729790
>Gm03:733006-733062
>Gm03:737580-737613
>Gm03:741292-741379
>Gm03:741537-741628
>Gm03:743421-743469
>Gm03:744168-744239
>Gm03:746258-746336
>Gm03:746522-746673
>Gm03:746745-746847
>Gm03:746879-747047
>Gm03:747105-747469
>Gm03:748301-748360
>Gm03:754336-754393
>Gm03:754740-755101
>Gm03:755646-755693
>Gm03:757024-757069
>Gm03:758783-758829
>Gm03:759328-759387
>Gm03:759839-759879
>Gm03:760127-760329
>Gm03:761028-761077
>Gm03:761383-761443
>Gm03:762951-762965
>Gm03:763003-763065
>Gm03:763608-763701
>Gm03:763733-763979
>Gm03:764412-764556
>Gm03:764816-764875
>Gm03:765202-765417
>Gm03:766069-766127
>Gm03:767962-768090
>Gm03:768630-768668
>Gm03:769125-769169
>Gm03:772613-772654
>Gm03:775411-775451
>Gm03:775823-775867
>Gm03:776486-776621
>Gm03:776679-776751
>Gm03:776765-776970
>Gm03:778888-779073
>Gm03:779574-779690
>Gm03:792522-792604
>Gm03:793686-793721
>Gm03:793759-793899
>Gm03:795166-795254
>Gm03:795425-795485
>Gm03:796178-796261
>Gm03:797363-797443
>Gm03:798503-798535
>Gm03:802712-803317
>Gm03:803675-803732
>Gm03:804319-804408
>Gm03:808694-808839
>Gm03:810913-810963
>Gm03:812481-812609
>Gm03:812676-812723
>Gm03:813087-813137
>Gm03:815098-815313
>Gm03:821351-821381
>Gm03:830655-830706
>Gm03:830813-830890
>Gm03:832034-832092
>Gm03:832541-832733
>Gm03:833436-833510
>Gm03:841948-841979
>Gm03:847950-848110
>Gm03:848337-848519
>Gm03:848719-848761
>Gm03:851607-851695
>Gm03:852521-852566
>Gm03:853893-853946
>Gm03:863956-864009
>Gm03:870980-871034
>Gm03:874384-874533
>Gm03:874982-875056
>Gm03:875150-875217
>Gm03:876081-876206
>Gm03:878146-878210
>Gm03:878643-878672
>Gm03:880263-880308
>Gm03:880754-880787
>Gm03:885699-886014
>Gm03:888504-888641
>Gm03:893587-893628
>Gm03:894618-894717
>Gm03:894999-895120
>Gm03:895289-895349
>Gm03:897290-897327
>Gm03:900519-900568
>Gm03:913169-913194
>Gm03:913945-914105
>Gm03:915380-915443
>Gm03:916536-916633
>Gm03:917455-917585
>Gm03:917991-918045
>Gm03:919077-919330
>Gm03:919809-919948
>Gm03:922953-923042
>Gm03:923479-923544
>Gm03:924430-924504
>Gm03:924605-924711
>Gm03:926167-926205
>Gm03:926481-926518
>Gm03:926579-926698
>Gm03:926750-926817
>Gm03:927661-927791
>Gm03:928387-928431
>Gm03:928927-928969
>Gm03:929243-929313
>Gm03:929760-929802
>Gm03:930041-930097
>Gm03:930419-930474
>Gm03:932357-932405
>Gm03:938252-938292
>Gm03:938485-938536
>Gm03:939184-939249
>Gm03:940694-940893
>Gm03:944655-944669
>Gm03:945023-945122
>Gm03:945530-945624
>Gm03:951526-951599
>Gm03:954399-954450
>Gm03:954698-954750
>Gm03:957983-958051
>Gm03:958370-958447
>Gm03:958701-958768
>Gm03:958886-958945
>Gm03:963546-963618
>Gm03:972108-972152
>Gm03:973398-973437
>Gm03:975502-975954
>Gm03:976025-976110
>Gm03:979221-979378
>Gm03:979942-979989
>Gm03:982037-982078
>Gm03:988025-988185
>Gm03:989089-989195
>Gm03:993046-993167
>Gm03:996844-996878
>Gm03:998552-998712
>Gm03:1001912-1001993
>Gm03:1004269-1004359
>Gm03:1004764-1005004
>Gm03:1005457-1005646
>Gm03:1005747-1005812
>Gm03:1006366-1006401
>Gm03:1006941-1007101
>Gm03:1009512-1009584
>Gm03:1009616-1009666
>Gm03:1010401-1010463
>Gm03:1012909-1012950
>Gm03:1013267-1013305
>Gm03:1014193-1014237
>Gm03:1015150-1015183
>Gm03:1018337-1018389
>Gm03:1018617-1018692
>Gm03:1019933-1019975
>Gm03:1021388-1021524
>Gm03:1021573-1021621
>Gm03:1021806-1021890
>Gm03:1028048-1028091
>Gm03:1028188-1028273
>Gm03:1028359-1028385
>Gm03:1028515-1028636
>Gm03:1028993-1029094
>Gm03:1030803-1030830
>Gm03:1030994-1031053
>Gm03:1035376-1035409
>Gm03:1044075-1044355
>Gm03:1044517-1044626
>Gm03:1044697-1044935
>Gm03:1047696-1047781
>Gm03:1047838-1047935
>Gm03:1048418-1048544
>Gm03:1048939-1048989
>Gm03:1049563-1049612
>Gm03:1050432-1050506
>Gm03:1050645-1050681
>Gm03:1054823-1054867
>Gm03:1055875-1055948
>Gm03:1059413-1059441
>Gm03:1060730-1060786
>Gm03:1061527-1061580
>Gm03:1062562-1062638
>Gm03:1063596-1063639
>Gm03:1070763-1070840
>Gm03:1073933-1076582
>Gm03:1076803-1076852
>Gm03:1077537-1077671
>Gm03:1082012-1082072
>Gm03:1082794-1083154
>Gm03:1083816-1084675
>Gm03:1084728-1084832
>Gm03:1084976-1085178
>Gm03:1085334-1085451
>Gm03:1085518-1086232
>Gm03:1086296-1089218
>Gm03:1089241-1089793
>Gm03:1089837-1090054
>Gm03:1090249-1090521
>Gm03:1090563-1090649
>Gm03:1090703-1090915
>Gm03:1091027-1091135
>Gm03:1091189-1093411
>Gm03:1093598-1093733
>Gm03:1093875-1093917
>Gm03:1093997-1094116
>Gm03:1094217-1094438
>Gm03:1094497-1096168
>Gm03:1096379-1097084
>Gm03:1097232-1097504
>Gm03:1097554-1098710
>Gm03:1098790-1098954
>Gm03:1099582-1099630
>Gm03:1100143-1100367
>Gm03:1100518-1100850
>Gm03:1100889-1101389
>Gm03:1101439-1101615
>Gm03:1101665-1102067
>Gm03:1102142-1103038
>Gm03:1103073-1103738
>Gm03:1103824-1105651
>Gm03:1105684-1112240
>Gm03:1112305-1112357
>Gm03:1112388-1112438
>Gm03:1112781-1113416
>Gm03:1113596-1114117
>Gm03:1114240-1114269
>Gm03:1114483-1114826
>Gm03:1114872-1116372
>Gm03:1120859-1121019
>Gm03:1121770-1121865
>Gm03:1122497-1122630
>Gm03:1122710-1122792
>Gm03:1122820-1122950
>Gm03:1123182-1123218
>Gm03:1123412-1123460
>Gm03:1123815-1123945
>Gm03:1124049-1124086
>Gm03:1124140-1124304
>Gm03:1124482-1124536
>Gm03:1126150-1126186
>Gm03:1127438-1127488
>Gm03:1127630-1127688
>Gm03:1128026-1128308
>Gm03:1128372-1128426
>Gm03:1128494-1128672
>Gm03:1128842-1128867
>Gm03:1128945-1129020
>Gm03:1129044-1129137
>Gm03:1129271-1129902
>Gm03:1129986-1130257
>Gm03:1130292-1130774
>Gm03:1131041-1131328
>Gm03:1131387-1132327
>Gm03:1132554-1132728
>Gm03:1132862-1133010
>Gm03:1133412-1133447
>Gm03:1133461-1133487
>Gm03:1133531-1133739
>Gm03:1133917-1134010
>Gm03:1134086-1134220
>Gm03:1134301-1134434
>Gm03:1134603-1134667
>Gm03:1134782-1134920
>Gm03:1134998-1135102
>Gm03:1135250-1135310
>Gm03:1135432-1135490
>Gm03:1135531-1136125
>Gm03:1136303-1136573
>Gm03:1136662-1137295
>Gm03:1137329-1137403
>Gm03:1137590-1137728
>Gm03:1137771-1137857
>Gm03:1138501-1138606
>Gm03:1140857-1140920
>Gm03:1142109-1142394
>Gm03:1142649-1142781
>Gm03:1143179-1143215
>Gm03:1144125-1144202
>Gm03:1144320-1144397
>Gm03:1144483-1144560
>Gm03:1145605-1145670
>Gm03:1146017-1146072
>Gm03:1147215-1147482
>Gm03:1147775-1147847
>Gm03:1147953-1148084
>Gm03:1148251-1148340
>Gm03:1148485-1148558
>Gm03:1148962-1149153
>Gm03:1149362-1149399
>Gm03:1152827-1152890
>Gm03:1154383-1154397
>Gm03:1154696-1154962
>Gm03:1155559-1155618
>Gm03:1156649-1156841
>Gm03:1157571-1157636
>Gm03:1158254-1158322
>Gm03:1158422-1158462
>Gm03:1158592-1158779
>Gm03:1159076-1159155
>Gm03:1159286-1159404
>Gm03:1159946-1160203
>Gm03:1160233-1160307
>Gm03:1160396-1160506
>Gm03:1160858-1161283
>Gm03:1161341-1161630
>Gm03:1161683-1162014
>Gm03:1162123-1162175
>Gm03:1162330-1162420
>Gm03:1163980-1164077
>Gm03:1164519-1164631
>Gm03:1164837-1164974
>Gm03:1165217-1165498
>Gm03:1165835-1165983
>Gm03:1166030-1166128
>Gm03:1166207-1166340
>Gm03:1166522-1166782
>Gm03:1167130-1167199
>Gm03:1168354-1168403
>Gm03:1168452-1168609
>Gm03:1169354-1169435
>Gm03:1170557-1170881
>Gm03:1170971-1171098
>Gm03:1171779-1171875
>Gm03:1171951-1172034
>Gm03:1172086-1172228
>Gm03:1172376-1172427
>Gm03:1172493-1172571
>Gm03:1172643-1172701
>Gm03:1172749-1172812
>Gm03:1172849-1173136
>Gm03:1173521-1173558
>Gm03:1173962-1174042
>Gm03:1174101-1174163
>Gm03:1174372-1174409
>Gm03:1174496-1174547
>Gm03:1174679-1174731
>Gm03:1175242-1175281
>Gm03:1175797-1175908
>Gm03:1176455-1176505
>Gm03:1176568-1176603
>Gm03:1176741-1176792
>Gm03:1177104-1177154
>Gm03:1177206-1177349
>Gm03:1177391-1177488
>Gm03:1177570-1177725
>Gm03:1177855-1178045
>Gm03:1178114-1178416
>Gm03:1178453-1178671
>Gm03:1178842-1179523
>Gm03:1179574-1179620
>Gm03:1179930-1179974
>Gm03:1180013-1180219
>Gm03:1180312-1180386
>Gm03:1180437-1180908
>Gm03:1180978-1181321
>Gm03:1181451-1181663
>Gm03:1181756-1181909
>Gm03:1182588-1182642
>Gm03:1183258-1183453
>Gm03:1184078-1184109
>Gm03:1184738-1184813
>Gm03:1185036-1185375
>Gm03:1185520-1185642
>Gm03:1185674-1185722
>Gm03:1185857-1185988
>Gm03:1186157-1186206
>Gm03:1186755-1186961
>Gm03:1187028-1187129
>Gm03:1187213-1187700
>Gm03:1187805-1187911
>Gm03:1188221-1188362
>Gm03:1188474-1188702
>Gm03:1188772-1189047
>Gm03:1189174-1189248
>Gm03:1189440-1189800
>Gm03:1190475-1190550
>Gm03:1192855-1192940
>Gm03:1194232-1194517
>Gm03:1194772-1194904
>Gm03:1195626-1195667
>Gm03:1196243-1196320
>Gm03:1197136-1197180
>Gm03:1198360-1198465
>Gm03:1199281-1199361
>Gm03:1200400-1200455
>Gm03:1201046-1201148
>Gm03:1201201-1201280
>Gm03:1201418-1201602
>Gm03:1201828-1201901
>Gm03:1203054-1203137
>Gm03:1203187-1203301
>Gm03:1203568-1203952
>Gm03:1204080-1204111
>Gm03:1204270-1204344
>Gm03:1204494-1204621
>Gm03:1204745-1204940
>Gm03:1205268-1205319
>Gm03:1206247-1206338
>Gm03:1208150-1208455
>Gm03:1209557-1209607
>Gm03:1210542-1210794
>Gm03:1211796-1212216
>Gm03:1212928-1212995
>Gm03:1213116-1213376
>Gm03:1213474-1213840
>Gm03:1213935-1214046
>Gm03:1214165-1214241
>Gm03:1214442-1214995
>Gm03:1215030-1216831
>Gm03:1216895-1217112
>Gm03:1217313-1217354
>Gm03:1218185-1218227
>Gm03:1219154-1219199
>Gm03:1219325-1219354
>Gm03:1219540-1219732
>Gm03:1219765-1219875
>Gm03:1219906-1220073
>Gm03:1220378-1220580
>Gm03:1220651-1220703
>Gm03:1220801-1220854
>Gm03:1220920-1221291
>Gm03:1221459-1221804
>Gm03:1221967-1222392
>Gm03:1223067-1223121
>Gm03:1225086-1225356
>Gm03:1225575-1225833
>Gm03:1225952-1226047
>Gm03:1226401-1226495
>Gm03:1226603-1226740
>Gm03:1226854-1226983
>Gm03:1227067-1227125
>Gm03:1227166-1227760
>Gm03:1227938-1228192
>Gm03:1228374-1228427
>Gm03:1228519-1228667
>Gm03:1228789-1228896
>Gm03:1228962-1229096
>Gm03:1229298-1229538
>Gm03:1229602-1229737
>Gm03:1230326-1230421
>Gm03:1231173-1231333
>Gm03:1234487-1234538
>Gm03:1234575-1234783
>Gm03:1234876-1235316
>Gm03:1235381-1236026
>Gm03:1236075-1236306
>Gm03:1236394-1236757
>Gm03:1238720-1251867
>Gm03:1252392-1252487
>Gm03:1252937-1253274
>Gm03:1253344-1253598
>Gm03:1253663-1254329
>Gm03:1254421-1254796
>Gm03:1254836-1255222
>Gm03:1263230-1263283
>Gm03:1264070-1264659
>Gm03:1264708-1264745
>Gm03:1265902-1266493
>Gm03:1266601-1266642
>Gm03:1266951-1267051
>Gm03:1268123-1268783
>Gm03:1274103-1274141
>Gm03:1274636-1274784
>Gm03:1274988-1275057
>Gm03:1275114-1275179
>Gm03:1275229-1275362
>Gm03:1276682-1276747
>Gm03:1277101-1277143
>Gm03:1280262-1280338
>Gm03:1281007-1281154
>Gm03:1281190-1282210
>Gm03:1283534-1283599
>Gm03:1284005-1284058
>Gm03:1288062-1288089
>Gm03:1292382-1292445
>Gm03:1294266-1294398
>Gm03:1294464-1294670
>Gm03:1295448-1295555
>Gm03:1296117-1296217
>Gm03:1296639-1296711
>Gm03:1299367-1299392
>Gm03:1300569-1300623
>Gm03:1301677-1301764
>Gm03:1302689-1302738
>Gm03:1304226-1304265
>Gm03:1304869-1305091
>Gm03:1305852-1305890
>Gm03:1305938-1306109
>Gm03:1306489-1306645
>Gm03:1306825-1306992
>Gm03:1308351-1308400
>Gm03:1309041-1309068
>Gm03:1311615-1311693
>Gm03:1311895-1312065
>Gm03:1314062-1314141
>Gm03:1314400-1314497
>Gm03:1314536-1314579
>Gm03:1314908-1314959
>Gm03:1315026-1315105
>Gm03:1315554-1315708
>Gm03:1316288-1316698
>Gm03:1317343-1317381
>Gm03:1317982-1318204
>Gm03:1318301-1318357
>Gm03:1318937-1318975
>Gm03:1319023-1319194
>Gm03:1319386-1319607
>Gm03:1319779-1319966
>Gm03:1323355-1323560
>Gm03:1326903-1326960
>Gm03:1327499-1327561
>Gm03:1328624-1328679
>Gm03:1328751-1329102
>Gm03:1329638-1329724
>Gm03:1333532-1333636
>Gm03:1333897-1334038
>Gm03:1334042-1334445
>Gm03:1335031-1335086
>Gm03:1337704-1337756
>Gm03:1341948-1342023
>Gm03:1343565-1343641
>Gm03:1343933-1343985
>Gm03:1347533-1347582
>Gm03:1347811-1347881
>Gm03:1348761-1348860
>Gm03:1350098-1350147
>Gm03:1350296-1350637
>Gm03:1350709-1350742
>Gm03:1351934-1351983
>Gm03:1355955-1356113
>Gm03:1357814-1357877
>Gm03:1358957-1359019
>Gm03:1359903-1360063
>Gm03:1360549-1360832
>Gm03:1360939-1361291
>Gm03:1361430-1361504
>Gm03:1361564-1362623
>Gm03:1362675-1363222
>Gm03:1363345-1365089
>Gm03:1365272-1365454
>Gm03:1365524-1365998
>Gm03:1366455-1366487
>Gm03:1366529-1366567
>Gm03:1367811-1367885
>Gm03:1370956-1371147
>Gm03:1372950-1373315
>Gm03:1373936-1373981
>Gm03:1376299-1376347
>Gm03:1378118-1378221
>Gm03:1381731-1381836
>Gm03:1383082-1383160
>Gm03:1383255-1383291
>Gm03:1388345-1388384
>Gm03:1389525-1389651
>Gm03:1389923-1390019
>Gm03:1390910-1390963
>Gm03:1398171-1398376
>Gm03:1399100-1399223
>Gm03:1405225-1405332
>Gm03:1405379-1405472
>Gm03:1406891-1407560
>Gm03:1409221-1409312
>Gm03:1411404-1411510
>Gm03:1411655-1411733
>Gm03:1411764-1412260
>Gm03:1413800-1413906
>Gm03:1415055-1415098
>Gm03:1416109-1416173
>Gm03:1417945-1418060
>Gm03:1418313-1418389
>Gm03:1418739-1418833
>Gm03:1421537-1422027
>Gm03:1422213-1422380
>Gm03:1422540-1422654
>Gm03:1424818-1424910
>Gm03:1425220-1425300
>Gm03:1425431-1425528
>Gm03:1428268-1428376
>Gm03:1428551-1428610
>Gm03:1430206-1430278
>Gm03:1432014-1432099
>Gm03:1432825-1433000
>Gm03:1433155-1433231
>Gm03:1433886-1433935
>Gm03:1436099-1436224
>Gm03:1436469-1436577
>Gm03:1436796-1436860
>Gm03:1437988-1438107
>Gm03:1443143-1443306
>Gm03:1443343-1443431
>Gm03:1449322-1449359
>Gm03:1450713-1450769
>Gm03:1451787-1451880
>Gm03:1452732-1452844
>Gm03:1457422-1457652
>Gm03:1460294-1460326
>Gm03:1466003-1466085
>Gm03:1466664-1466723
>Gm03:1466847-1466900
>Gm03:1467547-1467665
>Gm03:1468627-1468752
>Gm03:1468834-1468876
>Gm03:1469099-1469205
>Gm03:1470118-1470268
>Gm03:1481078-1481331
>Gm03:1481409-1481792
>Gm03:1481828-1481980
>Gm03:1482271-1482355
>Gm03:1482432-1482469
>Gm03:1484354-1484413
>Gm03:1484617-1484906
>Gm03:1485543-1485686
>Gm03:1486512-1486589
>Gm03:1488671-1488700
>Gm03:1492296-1492329
>Gm03:1492753-1492804
>Gm03:1493353-1493521
>Gm03:1493578-1493639
>Gm03:1493678-1494306
>Gm03:1494429-1494655
>Gm03:1495092-1495123
>Gm03:1495714-1495753
>Gm03:1497008-1497112
>Gm03:1497194-1497361
>Gm03:1497533-1497562
>Gm03:1499837-1499901
>Gm03:1499948-1499982
>Gm03:1500261-1500557
>Gm03:1508079-1508103
>Gm03:1514836-1514895
>Gm03:1524032-1524107
>Gm03:1525535-1525584
>Gm03:1526431-1526479
>Gm03:1526671-1526706
>Gm03:1527037-1527080
>Gm03:1532337-1532371
>Gm03:1532404-1532449
>Gm03:1533678-1533710
>Gm03:1534996-1535065
>Gm03:1535236-1535327
>Gm03:1535788-1535842
>Gm03:1535909-1535998
>Gm03:1536134-1536209
>Gm03:1536320-1536393
>Gm03:1538394-1538518
>Gm03:1539752-1539791
>Gm03:1539910-1539990
>Gm03:1540836-1541624
>Gm03:1541653-1541983
>Gm03:1542043-1553022
>Gm03:1553065-1553822
>Gm03:1553851-1553927
>Gm03:1554625-1554743
>Gm03:1555186-1555260
>Gm03:1559438-1559467
>Gm03:1560470-1560504
>Gm03:1563086-1563195
>Gm03:1567555-1567837
>Gm03:1567875-1567991
>Gm03:1568123-1568387
>Gm03:1568759-1568814
>Gm03:1572650-1572761
>Gm03:1576035-1576066
>Gm03:1576558-1576590
>Gm03:1577884-1577941
>Gm03:1580832-1580910
>Gm03:1581936-1581971
>Gm03:1587751-1587801
>Gm03:1589457-1589557
>Gm03:1593142-1593211
>Gm03:1593369-1593412
>Gm03:1593877-1594071
>Gm03:1594121-1594222
>Gm03:1594239-1594315
>Gm03:1596849-1596883
>Gm03:1599754-1599816
>Gm03:1602246-1602282
>Gm03:1603022-1603053
>Gm03:1603157-1603204
>Gm03:1603718-1603757
>Gm03:1604904-1604944
>Gm03:1605141-1605229
>Gm03:1605636-1605677
>Gm03:1606122-1606206
>Gm03:1608721-1608798
>Gm03:1610052-1610096
>Gm03:1611851-1611886
>Gm03:1616145-1616239
>Gm03:1617403-1617478
>Gm03:1617978-1618013
>Gm03:1618134-1618180
>Gm03:1619779-1619841
>Gm03:1620009-1620585
>Gm03:1620617-1621263
>Gm03:1623200-1623282
>Gm03:1628064-1628112
>Gm03:1636123-1636169
>Gm03:1636219-1636347
>Gm03:1637926-1637960
>Gm03:1638382-1638465
>Gm03:1640211-1640269
>Gm03:1644147-1644712
>Gm03:1645956-1646102
>Gm03:1647830-1647863
>Gm03:1648193-1648396
>Gm03:1649249-1649605
>Gm03:1650367-1655086
>Gm03:1660723-1661029
>Gm03:1664945-1665116
>Gm03:1665252-1665286
>Gm03:1665364-1665428
>Gm03:1666558-1666692
>Gm03:1667254-1667371
>Gm03:1668143-1668174
>Gm03:1669866-1669902
>Gm03:1670932-1670968
>Gm03:1672250-1672418
>Gm03:1673388-1673422
>Gm03:1673473-1673516
>Gm03:1674207-1674236
>Gm03:1674662-1674713
>Gm03:1674803-1674902
>Gm03:1677236-1677267
>Gm03:1678144-1678181
>Gm03:1679946-1679991
>Gm03:1680986-1681063
>Gm03:1681146-1681223
>Gm03:1681727-1681804
>Gm03:1683071-1683177
>Gm03:1683833-1683890
>Gm03:1683957-1684055
>Gm03:1686324-1686372
>Gm03:1688512-1688929
>Gm03:1689127-1689201
>Gm03:1689307-1689351
>Gm03:1689420-1689475
>Gm03:1689566-1689610
>Gm03:1690921-1690976
>Gm03:1691366-1691504
>Gm03:1691824-1692150
>Gm03:1695426-1695510
>Gm03:1697973-1698007
>Gm03:1698150-1698328
>Gm03:1699353-1699385
>Gm03:1700048-1700100
>Gm03:1701312-1701407
>Gm03:1702023-1702056
>Gm03:1702108-1702490
>Gm03:1702566-1702665
>Gm03:1702735-1702808
>Gm03:1702916-1703019
>Gm03:1703419-1703550
>Gm03:1703611-1703725
>Gm03:1704088-1704226
>Gm03:1704439-1704570
>Gm03:1704727-1704955
>Gm03:1705014-1705192
>Gm03:1705280-1705341
>Gm03:1705377-1705425
>Gm03:1705463-1705608
>Gm03:1711947-1712023
>Gm03:1717204-1717246
>Gm03:1719310-1719338
>Gm03:1719547-1719664
>Gm03:1720205-1720255
>Gm03:1720608-1720676
>Gm03:1721217-1721350
>Gm03:1721355-1721404
>Gm03:1722735-1722773
>Gm03:1726074-1726117
>Gm03:1728259-1728385
>Gm03:1728681-1728740
>Gm03:1728984-1729137
>Gm03:1729489-1729520
>Gm03:1729783-1729894
>Gm03:1729926-1730020
>Gm03:1730620-1730735
>Gm03:1732988-1733117
>Gm03:1741485-1741519
>Gm03:1742209-1742263
>Gm03:1745891-1746747
>Gm03:1748278-1748382
>Gm03:1748448-1748569
>Gm03:1748638-1748703
>Gm03:1748900-1749094
>Gm03:1750128-1750169
>Gm03:1755769-1755799
>Gm03:1756789-1756904
>Gm03:1756955-1756985
>Gm03:1758901-1758931
>Gm03:1765207-1765280
>Gm03:1765376-1765428
>Gm03:1766016-1766125
>Gm03:1766433-1766470
>Gm03:1767230-1767263
>Gm03:1774810-1775240
>Gm03:1776016-1776076
>Gm03:1776139-1776223
>Gm03:1777638-1777849
>Gm03:1778024-1778088
>Gm03:1778133-1778273
>Gm03:1778899-1779080
>Gm03:1779270-1779351
>Gm03:1780011-1780078
>Gm03:1780179-1780236
>Gm03:1780996-1781118
>Gm03:1781904-1782168
>Gm03:1782955-1783168
>Gm03:1783246-1783308
>Gm03:1783385-1783467
>Gm03:1783506-1783588
>Gm03:1784606-1784745
>Gm03:1784804-1784851
>Gm03:1784993-1785367
>Gm03:1785495-1785820
>Gm03:1785980-1786259
>Gm03:1786316-1786375
>Gm03:1787205-1787284
>Gm03:1787432-1787596
>Gm03:1787781-1787883
>Gm03:1788717-1788765
>Gm03:1789119-1789152
>Gm03:1789246-1789283
>Gm03:1790009-1790228
>Gm03:1790361-1790425
>Gm03:1790514-1790620
>Gm03:1791813-1792245
>Gm03:1792868-1793049
>Gm03:1793239-1793320
>Gm03:1793980-1794047
>Gm03:1794148-1794205
>Gm03:1794964-1795086
>Gm03:1795872-1796136
>Gm03:1796924-1797137
>Gm03:1797215-1797277
>Gm03:1797354-1797436
>Gm03:1797475-1797557
>Gm03:1798575-1798714
>Gm03:1798773-1798820
>Gm03:1798962-1799336
>Gm03:1799464-1799789
>Gm03:1799949-1800226
>Gm03:1800285-1800344
>Gm03:1801174-1801253
>Gm03:1801401-1801565
>Gm03:1801750-1801852
>Gm03:1802686-1802734
>Gm03:1803088-1803121
>Gm03:1803215-1803252
>Gm03:1803978-1804197
>Gm03:1804330-1804394
>Gm03:1804483-1804589
>Gm03:1805782-1805979
>Gm03:1806008-1806191
>Gm03:1806849-1807030
>Gm03:1807220-1807301
>Gm03:1807961-1808028
>Gm03:1808129-1808186
>Gm03:1808945-1809067
>Gm03:1809853-1810117
>Gm03:1810904-1811117
>Gm03:1811195-1811257
>Gm03:1811334-1811416
>Gm03:1811455-1811537
>Gm03:1812557-1812696
>Gm03:1812756-1812803
>Gm03:1812945-1813319
>Gm03:1813460-1813758
>Gm03:1813932-1814211
>Gm03:1814268-1814327
>Gm03:1814761-1814840
>Gm03:1815006-1815068
>Gm03:1815145-1815227
>Gm03:1815262-1815344
>Gm03:1815853-1815986
>Gm03:1816292-1816353
>Gm03:1817332-1817486
>Gm03:1817552-1817633
>Gm03:1821403-1824024
>Gm03:1824687-1824914
>Gm03:1825655-1825697
>Gm03:1826620-1826658
>Gm03:1826727-1827071
>Gm03:1827119-1827175
>Gm03:1827220-1827443
>Gm03:1827497-1827555
>Gm03:1827650-1827800
>Gm03:1827941-1827989
>Gm03:1828157-1828189
>Gm03:1828617-1828666
>Gm03:1829322-1829405
>Gm03:1829460-1829548
>Gm03:1830091-1830213
>Gm03:1831185-1831273
>Gm03:1831519-1831608
>Gm03:1831642-1832067
>Gm03:1834540-1834642
>Gm03:1834786-1834947
>Gm03:1835658-1835694
>Gm03:1835975-1836003
>Gm03:1836102-1836161
>Gm03:1836210-1836269
>Gm03:1836313-1836415
>Gm03:1836695-1836792
>Gm03:1837155-1837263
>Gm03:1837822-1837874
>Gm03:1838230-1838310
>Gm03:1838388-1838511
>Gm03:1838838-1838896
>Gm03:1839566-1839609
>Gm03:1840417-1840459
>Gm03:1844475-1844533
>Gm03:1847150-1847547
>Gm03:1847675-1847990
>Gm03:1848057-1848312
>Gm03:1852236-1852319
>Gm03:1857909-1858044
>Gm03:1859102-1859167
>Gm03:1860131-1860177
>Gm03:1862272-1862327
>Gm03:1862938-1862984
>Gm03:1863774-1863862
>Gm03:1866488-1866522
>Gm03:1867192-1867234
>Gm03:1867552-1867631
>Gm03:1867994-1868045
>Gm03:1868744-1868783
>Gm03:1871856-1871994
>Gm03:1872146-1872255
>Gm03:1872762-1872829
>Gm03:1872905-1872944
>Gm03:1875191-1875242
>Gm03:1877169-1877281
>Gm03:1877700-1877871
>Gm03:1883320-1883403
>Gm03:1883533-1883637
>Gm03:1884245-1884289
>Gm03:1885063-1885145
>Gm03:1886444-1886480
>Gm03:1887580-1887625
>Gm03:1891755-1891782
>Gm03:1891879-1892004
>Gm03:1894562-1895363
>Gm03:1895397-1895716
>Gm03:1896576-1896679
>Gm03:1899664-1899719
>Gm03:1902946-1902988
>Gm03:1903405-1903499
>Gm03:1905462-1905524
>Gm03:1905654-1905761
>Gm03:1905978-1906011
>Gm03:1906272-1906327
>Gm03:1907666-1907702
>Gm03:1907758-1907789
>Gm03:1910034-1910115
>Gm03:1916196-1916280
>Gm03:1917922-1918134
>Gm03:1918263-1918320
>Gm03:1918383-1919167
>Gm03:1919279-1919401
>Gm03:1919434-1920668
>Gm03:1920701-1922121
>Gm03:1922649-1922771
>Gm03:1923576-1923655
>Gm03:1923731-1924076
>Gm03:1924444-1924536
>Gm03:1924619-1925532
>Gm03:1925678-1925725
>Gm03:1926707-1926734
>Gm03:1927841-1927982
>Gm03:1928083-1928130
>Gm03:1929568-1929613
>Gm03:1929804-1929845
>Gm03:1931208-1931269
>Gm03:1931823-1933521
>Gm03:1934971-1935203
>Gm03:1935252-1935462
>Gm03:1935567-1936325
>Gm03:1937235-1937450
>Gm03:1937491-1938174
>Gm03:1940202-1940268
>Gm03:1942281-1942368
>Gm03:1942484-1942558
>Gm03:1943147-1943171
>Gm03:1944372-1944417
>Gm03:1945229-1945253
>Gm03:1946982-1947067
>Gm03:1950532-1950562
>Gm03:1954347-1954401
>Gm03:1955455-1955498
>Gm03:1956301-1956337
>Gm03:1957736-1957902
>Gm03:1958773-1958902
>Gm03:1959132-1959314
>Gm03:1961260-1961305
>Gm03:1966303-1966351
>Gm03:1967062-1967225
>Gm03:1967519-1967625
>Gm03:1970405-1970935
>Gm03:1972290-1972364
>Gm03:1973967-1974006
>Gm03:1975302-1975341
>Gm03:1976284-1976331
>Gm03:1979920-1980013
>Gm03:1980218-1980290
>Gm03:1980567-1980623
>Gm03:1982439-1982512
>Gm03:1982660-1982732
>Gm03:1985474-1985689
>Gm03:1986131-1986286
>Gm03:1987715-1987791
>Gm03:1993903-1993970
>Gm03:1999281-1999327
>Gm03:2001054-2001197
>Gm03:2001549-2001585
>Gm03:2010041-2010091
>Gm03:2010711-2010809
>Gm03:2011874-2011905
>Gm03:2013463-2013581
>Gm03:2014751-2014828
>Gm03:2014962-2015048
>Gm03:2015387-2015426
>Gm03:2015736-2015842
>Gm03:2018377-2018426
>Gm03:2020510-2020569
>Gm03:2023180-2023195
>Gm03:2023295-2023320
>Gm03:2024487-2024765
>Gm03:2025924-2025950
>Gm03:2027883-2027907
>Gm03:2029039-2029108
>Gm03:2033163-2033305
>Gm03:2042896-2042926
>Gm03:2053190-2053224
>Gm03:2056177-2056208
>Gm03:2056421-2056534
>Gm03:2058993-2059089
>Gm03:2059730-2059798
>Gm03:2059920-2060030
>Gm03:2063558-2063593
>Gm03:2063947-2063997
>Gm03:2064363-2064913
>Gm03:2065820-2067859
>Gm03:2068228-2068346
>Gm03:2070360-2070397
>Gm03:2071176-2071228
>Gm03:2071302-2071885
>Gm03:2071940-2071995
>Gm03:2072119-2072147
>Gm03:2072217-2072479
>Gm03:2073812-2073876
>Gm03:2074784-2074839
>Gm03:2075128-2077521
>Gm03:2079546-2079586
>Gm03:2079887-2080047
>Gm03:2080629-2080684
>Gm03:2082788-2082877
>Gm03:2082917-2082958
>Gm03:2086120-2086159
>Gm03:2087338-2087420
>Gm03:2087469-2087536
>Gm03:2088689-2088845
>Gm03:2088903-2089036
>Gm03:2089176-2089974
>Gm03:2090034-2090215
>Gm03:2090256-2090395
>Gm03:2090428-2091136
>Gm03:2091168-2091204
>Gm03:2094271-2094491
>Gm03:2094508-2094611
>Gm03:2094895-2094965
>Gm03:2095308-2095340
>Gm03:2095405-2095683
>Gm03:2096764-2097185
>Gm03:2100398-2100431
>Gm03:2103143-2103249
>Gm03:2103319-2103360
>Gm03:2103842-2103911
>Gm03:2104114-2104211
>Gm03:2107777-2107876
>Gm03:2107940-2107981
>Gm03:2108837-2108924
>Gm03:2109055-2109224
>Gm03:2109649-2109848
>Gm03:2110155-2110196
>Gm03:2110245-2110333
>Gm03:2110852-2111018
>Gm03:2115199-2115309
>Gm03:2117521-2117564
>Gm03:2117962-2118059
>Gm03:2119172-2119217
>Gm03:2122140-2122326
>Gm03:2123845-2123883
>Gm03:2125437-2125469
>Gm03:2126661-2126780
>Gm03:2133782-2133813
>Gm03:2134320-2134494
>Gm03:2135916-2136033
>Gm03:2136954-2137069
>Gm03:2137989-2138088
>Gm03:2138750-2138907
>Gm03:2147043-2147399
>Gm03:2147618-2147728
>Gm03:2147790-2147915
>Gm03:2148145-2148363
>Gm03:2153208-2153264
>Gm03:2158607-2158737
>Gm03:2160311-2160351
>Gm03:2161473-2161515
>Gm03:2164316-2164411
>Gm03:2165594-2165684
>Gm03:2165888-2167408
>Gm03:2167662-2167690
>Gm03:2168476-2168572
>Gm03:2168683-2168779
>Gm03:2170320-2170417
>Gm03:2170440-2170896
>Gm03:2171980-2172036
>Gm03:2173500-2173604
>Gm03:2174477-2174538
>Gm03:2174921-2174960
>Gm03:2175077-2175145
>Gm03:2175199-2175302
>Gm03:2175425-2175667
>Gm03:2177878-2178350
>Gm03:2178421-2179026
>Gm03:2179068-2179196
>Gm03:2180025-2181352
>Gm03:2184130-2184184
>Gm03:2185308-2185561
>Gm03:2186020-2186075
>Gm03:2186495-2186519
>Gm03:2186619-2186633
>Gm03:2189493-2189717
>Gm03:2190088-2190129
>Gm03:2190780-2190815
>Gm03:2192139-2192225
>Gm03:2195650-2195724
>Gm03:2212003-2212276
>Gm03:2212503-2212644
>Gm03:2212684-2212878
>Gm03:2213122-2213363
>Gm03:2213472-2213565
>Gm03:2213662-2213699
>Gm03:2213746-2213796
>Gm03:2214093-2214205
>Gm03:2214422-2214580
>Gm03:2214621-2214702
>Gm03:2214725-2214936
>Gm03:2215149-2215269
>Gm03:2215371-2215473
>Gm03:2215706-2215857
>Gm03:2226665-2226831
>Gm03:2227005-2227155
>Gm03:2228205-2228283
>Gm03:2229637-2230216
>Gm03:2230421-2230475
>Gm03:2231033-2231064
>Gm03:2232030-2232107
>Gm03:2232348-2232394
>Gm03:2233030-2233089
>Gm03:2234393-2234676
>Gm03:2234725-2234753
>Gm03:2234844-2235193
>Gm03:2235265-2235474
>Gm03:2235547-2235604
>Gm03:2235648-2235682
>Gm03:2236483-2236520
>Gm03:2238826-2238880
>Gm03:2242819-2242864
>Gm03:2242958-2243074
>Gm03:2243118-2243473
>Gm03:2244041-2244214
>Gm03:2245010-2250396
>Gm03:2253545-2253590
>Gm03:2253750-2253808
>Gm03:2255972-2256040
>Gm03:2257574-2257614
>Gm03:2260881-2261198
>Gm03:2261409-2261485
>Gm03:2262597-2262629
>Gm03:2262670-2262731
>Gm03:2263784-2263899
>Gm03:2264116-2264811
>Gm03:2264837-2274946
>Gm03:2280438-2280614
>Gm03:2280648-2280768
>Gm03:2280804-2280866
>Gm03:2280897-2281124
>Gm03:2281342-2281402
>Gm03:2281564-2282513
>Gm03:2282545-2282841
>Gm03:2285433-2285506
>Gm03:2286649-2286744
>Gm03:2298965-2299059
>Gm03:2299264-2299359
>Gm03:2302245-2302730
>Gm03:2303621-2303711
>Gm03:2307774-2307826
>Gm03:2307858-2308026
>Gm03:2308684-2308747
>Gm03:2309257-2309290
>Gm03:2309460-2309560
>Gm03:2310055-2310177
>Gm03:2310435-2310502
>Gm03:2311802-2311893
>Gm03:2312027-2312063
>Gm03:2312597-2312799
>Gm03:2312847-2312916
>Gm03:2313285-2313335
>Gm03:2313620-2313701
>Gm03:2315971-2316050
>Gm03:2317416-2317503
>Gm03:2318205-2318312
>Gm03:2319020-2319042
>Gm03:2321130-2321170
>Gm03:2324089-2324129
>Gm03:2324671-2324911
>Gm03:2328532-2328624
>Gm03:2329631-2329675
>Gm03:2333959-2333990
>Gm03:2336406-2336455
>Gm03:2336657-2336816
>Gm03:2339567-2339751
>Gm03:2339931-2340312
>Gm03:2340396-2341160
>Gm03:2341190-2341327
>Gm03:2341600-2341898
>Gm03:2341929-2342322
>Gm03:2342469-2342521
>Gm03:2342655-2342704
>Gm03:2344437-2344497
>Gm03:2347658-2347719
>Gm03:2351397-2351479
>Gm03:2352308-2352362
>Gm03:2353070-2353167
>Gm03:2353422-2353553
>Gm03:2353734-2353865
>Gm03:2354866-2354898
>Gm03:2356136-2356237
>Gm03:2357270-2357355
>Gm03:2357946-2358004
>Gm03:2358107-2358201
>Gm03:2358679-2358783
>Gm03:2358964-2359062
>Gm03:2359106-2359208
>Gm03:2359445-2359526
>Gm03:2362855-2362898
>Gm03:2364882-2365132
>Gm03:2365172-2365204
>Gm03:2365299-2365823
>Gm03:2365891-2366043
>Gm03:2366146-2367412
>Gm03:2367472-2367649
>Gm03:2370384-2370454
>Gm03:2370594-2370643
>Gm03:2371410-2371488
>Gm03:2371777-2371854
>Gm03:2374172-2374322
>Gm03:2375229-2375291
>Gm03:2376395-2376466
>Gm03:2378041-2378083
>Gm03:2379071-2379111
>Gm03:2379733-2379763
>Gm03:2384506-2384601
>Gm03:2384809-2384845
>Gm03:2386599-2386641
>Gm03:2386764-2386851
>Gm03:2386987-2387023
>Gm03:2387068-2387721
>Gm03:2387771-2387822
>Gm03:2387989-2389313
>Gm03:2389384-2391351
>Gm03:2391436-2391923
>Gm03:2391967-2392094
>Gm03:2392159-2392210
>Gm03:2392234-2392412
>Gm03:2392506-2392733
>Gm03:2392769-2393296
>Gm03:2393448-2393516
>Gm03:2393569-2393660
>Gm03:2393750-2394112
>Gm03:2394153-2394334
>Gm03:2394433-2394929
>Gm03:2394970-2395424
>Gm03:2395538-2395623
>Gm03:2395656-2395733
>Gm03:2395872-2395958
>Gm03:2396636-2396746
>Gm03:2411954-2412181
>Gm03:2412920-2413030
>Gm03:2414287-2414322
>Gm03:2414843-2414908
>Gm03:2415277-2415440
>Gm03:2415472-2415595
>Gm03:2420284-2420346
>Gm03:2420581-2420621
>Gm03:2422823-2423012
>Gm03:2423241-2423320
>Gm03:2424172-2424227
>Gm03:2427540-2427616
>Gm03:2428693-2428743
>Gm03:2429781-2429895
>Gm03:2433477-2433566
>Gm03:2434754-2434789
>Gm03:2434939-2435031
>Gm03:2447717-2447774
>Gm03:2448173-2448224
>Gm03:2448345-2448477
>Gm03:2448611-2448800
>Gm03:2448873-2449020
>Gm03:2449563-2449614
>Gm03:2450085-2450257
>Gm03:2450297-2450428
>Gm03:2452157-2452266
>Gm03:2454421-2454742
>Gm03:2456180-2456256
>Gm03:2457260-2457295
>Gm03:2458934-2458990
>Gm03:2460966-2461033
>Gm03:2461407-2461483
>Gm03:2462152-2462235
>Gm03:2463117-2463171
>Gm03:2464747-2464832
>Gm03:2464977-2465185
>Gm03:2465234-2465379
>Gm03:2465400-2465930
>Gm03:2466031-2466493
>Gm03:2466553-2466711
>Gm03:2466728-2466758
>Gm03:2466999-2467039
>Gm03:2467182-2467456
>Gm03:2467525-2467602
>Gm03:2467646-2467901
>Gm03:2468038-2468144
>Gm03:2468173-2468271
>Gm03:2468427-2468460
>Gm03:2468593-2468653
>Gm03:2468700-2468763
>Gm03:2468854-2468913
>Gm03:2468966-2469241
>Gm03:2469321-2469549
>Gm03:2469627-2469871
>Gm03:2471032-2471158
>Gm03:2473474-2473532
>Gm03:2474205-2474261
>Gm03:2475547-2475681
>Gm03:2476331-2476362
>Gm03:2477158-2477197
>Gm03:2479847-2479883
>Gm03:2485369-2485383
>Gm03:2486820-2487748
>Gm03:2487776-2487943
>Gm03:2487992-2488878
>Gm03:2489019-2489472
>Gm03:2489501-2490319
>Gm03:2500880-2500936
>Gm03:2501352-2501531
>Gm03:2501551-2501580
>Gm03:2501648-2501715
>Gm03:2502862-2502936
>Gm03:2503001-2504007
>Gm03:2504060-2504178
>Gm03:2506758-2506856
>Gm03:2507536-2507678
>Gm03:2507851-2507935
>Gm03:2508044-2508431
>Gm03:2508475-2508587
>Gm03:2508695-2508730
>Gm03:2509070-2509096
>Gm03:2509780-2509819
>Gm03:2510381-2510412
>Gm03:2511037-2511260
>Gm03:2511313-2511613
>Gm03:2511716-2511849
>Gm03:2511962-2512015
>Gm03:2512083-2512405
>Gm03:2512462-2512740
>Gm03:2512802-2513049
>Gm03:2513505-2513559
>Gm03:2515189-2515941
>Gm03:2516044-2521937
>Gm03:2525179-2525242
>Gm03:2525481-2525516
>Gm03:2526307-2526355
>Gm03:2527249-2527344
>Gm03:2527597-2527636
>Gm03:2528817-2528906
>Gm03:2534458-2534539
>Gm03:2544323-2544372
>Gm03:2544500-2545112
>Gm03:2545894-2545941
>Gm03:2546031-2546141
>Gm03:2546231-2546292
>Gm03:2546410-2546457
>Gm03:2546679-2546711
>Gm03:2546783-2547265
>Gm03:2547602-2547665
>Gm03:2548323-2548354
>Gm03:2548489-2548519
>Gm03:2558725-2558766
>Gm03:2560345-2560378
>Gm03:2561446-2561563
>Gm03:2562534-2562849
>Gm03:2562902-2563119
>Gm03:2563279-2563309
>Gm03:2564045-2564406
>Gm03:2564763-2564803
>Gm03:2565193-2565253
>Gm03:2566742-2566796
>Gm03:2567024-2567468
>Gm03:2572568-2572592
>Gm03:2573150-2573193
>Gm03:2573269-2573342
>Gm03:2574005-2574208
>Gm03:2574443-2574540
>Gm03:2574629-2574676
>Gm03:2574731-2574795
>Gm03:2575404-2575445
>Gm03:2575511-2575710
>Gm03:2576145-2576182
>Gm03:2576309-2576356
>Gm03:2576540-2576619
>Gm03:2578216-2578260
>Gm03:2579300-2579325
>Gm03:2580340-2580605
>Gm03:2580649-2580679
>Gm03:2580737-2580904
>Gm03:2581386-2581424
>Gm03:2581927-2582083
>Gm03:2582242-2582617
>Gm03:2582668-2582717
>Gm03:2584220-2584285
>Gm03:2585285-2585328
>Gm03:2585533-2585610
>Gm03:2585863-2586342
>Gm03:2587334-2588070
>Gm03:2588260-2588366
>Gm03:2589135-2589317
>Gm03:2590045-2590162
>Gm03:2590370-2590454
>Gm03:2591383-2591474
>Gm03:2591618-2591661
>Gm03:2591908-2591972
>Gm03:2592040-2592154
>Gm03:2592197-2593320
>Gm03:2593741-2593863
>Gm03:2594762-2594838
>Gm03:2595376-2595639
>Gm03:2595744-2595837
>Gm03:2595893-2595976
>Gm03:2596389-2596436
>Gm03:2596737-2596813
>Gm03:2597066-2597227
>Gm03:2598307-2598343
>Gm03:2598990-2599052
>Gm03:2599100-2599130
>Gm03:2599210-2599270
>Gm03:2599335-2599404
>Gm03:2599436-2599526
>Gm03:2599574-2599709
>Gm03:2600072-2600254
>Gm03:2600339-2600438
>Gm03:2600920-2601066
>Gm03:2601279-2601447
>Gm03:2601539-2601653
>Gm03:2601697-2602021
>Gm03:2602183-2602314
>Gm03:2602781-2602860
>Gm03:2603391-2604514
>Gm03:2604557-2604671
>Gm03:2604739-2604803
>Gm03:2605049-2605092
>Gm03:2605236-2605327
>Gm03:2605431-2605476
>Gm03:2606257-2606341
>Gm03:2606549-2606666
>Gm03:2607086-2607101
>Gm03:2608673-2608738
>Gm03:2608818-2609270
>Gm03:2609601-2609687
>Gm03:2609798-2609889
>Gm03:2610034-2610077
>Gm03:2610324-2610375
>Gm03:2610456-2610570
>Gm03:2610613-2611736
>Gm03:2612565-2612755
>Gm03:2613415-2613470
>Gm03:2613600-2613637
>Gm03:2613777-2613904
>Gm03:2614229-2614288
>Gm03:2614375-2614425
>Gm03:2615882-2615916
>Gm03:2616155-2616318
>Gm03:2618958-2620660
>Gm03:2622927-2626696
>Gm03:2627091-2627167
>Gm03:2628085-2628156
>Gm03:2628726-2628865
>Gm03:2629012-2629105
>Gm03:2629161-2629261
>Gm03:2630082-2630482
>Gm03:2630577-2630805
>Gm03:2630885-2630990
>Gm03:2631288-2631341
>Gm03:2631617-2631811
>Gm03:2631880-2631939
>Gm03:2632859-2632897
>Gm03:2633004-2633031
>Gm03:2633080-2633220
>Gm03:2633291-2633406
>Gm03:2633754-2633806
>Gm03:2634363-2634806
>Gm03:2634861-2635188
>Gm03:2635413-2635561
>Gm03:2636258-2636440
>Gm03:2637010-2637106
>Gm03:2637248-2637488
>Gm03:2637514-2638574
>Gm03:2639500-2639538
>Gm03:2641315-2641375
>Gm03:2641730-2641826
>Gm03:2642266-2643326
>Gm03:2643410-2643557
>Gm03:2644470-2644699
>Gm03:2644782-2645121
>Gm03:2645254-2645309
>Gm03:2646493-2646745
>Gm03:2646977-2647133
>Gm03:2647508-2647569
>Gm03:2648783-2648842
>Gm03:2649718-2649951
>Gm03:2650086-2650138
>Gm03:2650187-2650292
>Gm03:2650474-2650622
>Gm03:2650831-2651064
>Gm03:2651199-2651255
>Gm03:2651416-2651627
>Gm03:2651856-2651904
>Gm03:2652463-2652517
>Gm03:2652962-2652999
>Gm03:2653132-2653191
>Gm03:2653340-2653418
>Gm03:2656898-2657070
>Gm03:2657791-2657902
>Gm03:2659707-2659769
>Gm03:2660326-2660382
>Gm03:2661495-2661533
>Gm03:2661766-2661808
>Gm03:2661965-2662001
>Gm03:2662501-2662534
>Gm03:2663757-2663854
>Gm03:2664527-2664560
>Gm03:2665414-2665457
>Gm03:2665602-2665652
>Gm03:2666796-2666928
>Gm03:2667094-2667822
>Gm03:2668403-2668499
>Gm03:2668809-2668948
>Gm03:2669265-2669317
>Gm03:2669388-2669426
>Gm03:2669534-2669867
>Gm03:2670202-2670260
>Gm03:2671781-2671895
>Gm03:2672202-2672256
>Gm03:2672362-2672469
>Gm03:2672683-2672852
>Gm03:2673036-2673073
>Gm03:2673203-2673247
>Gm03:2674499-2674566
>Gm03:2675419-2675503
>Gm03:2677433-2677523
>Gm03:2677907-2677986
>Gm03:2678432-2679492
>Gm03:2679518-2679767
>Gm03:2680299-2680338
>Gm03:2681085-2681199
>Gm03:2681337-2681411
>Gm03:2681637-2681886
>Gm03:2681912-2682972
>Gm03:2683418-2683497
>Gm03:2683894-2683984
>Gm03:2684410-2684447
>Gm03:2684649-2684693
>Gm03:2684823-2684860
>Gm03:2685044-2685239
>Gm03:2685498-2685531
>Gm03:2685640-2685694
>Gm03:2687979-2688130
>Gm03:2688201-2688389
>Gm03:2688495-2688588
>Gm03:2688636-2688726
>Gm03:2688769-2688801
>Gm03:2688891-2689094
>Gm03:2689258-2690295
>Gm03:2691321-2691383
>Gm03:2691616-2691745
>Gm03:2692755-2692847
>Gm03:2693206-2693248
>Gm03:2695691-2695943
>Gm03:2695969-2696286
>Gm03:2696339-2696407
>Gm03:2696442-2696536
>Gm03:2696573-2697021
>Gm03:2697571-2697656
>Gm03:2704562-2705443
>Gm03:2705554-2706715
>Gm03:2706750-2707464
>Gm03:2707507-2707570
>Gm03:2708211-2708315
>Gm03:2708372-2708504
>Gm03:2708552-2708574
>Gm03:2708648-2708682
>Gm03:2708753-2709131
>Gm03:2709185-2709247
>Gm03:2709489-2710062
>Gm03:2710114-2710341
>Gm03:2710400-2710755
>Gm03:2710966-2711001
>Gm03:2711333-2711636
>Gm03:2711726-2711801
>Gm03:2712129-2713226
>Gm03:2713378-2713543
>Gm03:2713693-2713843
>Gm03:2714054-2714128
>Gm03:2714424-2714505
>Gm03:2715091-2715135
>Gm03:2715578-2715768
>Gm03:2716159-2716250
>Gm03:2719480-2720612
>Gm03:2720706-2722455
>Gm03:2722540-2726640
>Gm03:2727021-2727060
>Gm03:2727176-2728100
>Gm03:2728147-2728471
>Gm03:2728534-2729175
>Gm03:2729213-2730957
>Gm03:2730990-2731162
>Gm03:2734552-2734633
>Gm03:2734743-2734818
>Gm03:2735001-2735048
>Gm03:2735141-2735173
>Gm03:2736073-2736301
>Gm03:2737972-2738083
>Gm03:2738632-2738733
>Gm03:2748651-2748678
>Gm03:2750311-2750472
>Gm03:2750533-2750648
>Gm03:2758713-2758855
>Gm03:2762817-2762873
>Gm03:2763049-2763367
>Gm03:2763578-2763610
>Gm03:2763672-2764584
>Gm03:2764621-2764802
>Gm03:2765316-2765380
>Gm03:2765497-2765608
>Gm03:2767530-2767631
>Gm03:2769605-2769837
>Gm03:2770645-2770728
>Gm03:2773517-2773568
>Gm03:2774043-2774074
>Gm03:2774969-2775030
>Gm03:2775184-2775291
>Gm03:2775487-2775645
>Gm03:2775741-2775777
>Gm03:2777605-2777724
>Gm03:2778030-2778336
>Gm03:2779614-2779725
>Gm03:2786396-2786467
>Gm03:2786481-2786561
>Gm03:2787572-2787690
>Gm03:2787753-2787900
>Gm03:2788169-2788358
>Gm03:2788407-2788458
>Gm03:2788606-2788720
>Gm03:2788777-2789132
>Gm03:2789165-2789790
>Gm03:2789826-2792654
>Gm03:2792763-2792794
>Gm03:2792835-2792932
>Gm03:2793835-2793950
>Gm03:2794852-2795390
>Gm03:2795626-2795672
>Gm03:2795730-2797468
>Gm03:2797664-2797735
>Gm03:2798921-2799014
>Gm03:2799291-2799475
>Gm03:2800756-2800796
>Gm03:2800880-2801003
>Gm03:2801359-2801583
>Gm03:2801978-2802287
>Gm03:2802348-2802556
>Gm03:2802599-2802792
>Gm03:2802842-2802898
>Gm03:2803009-2803174
>Gm03:2803517-2803593
>Gm03:2803722-2803995
>Gm03:2805196-2805676
>Gm03:2806117-2806293
>Gm03:2806357-2806451
>Gm03:2806485-2807753
>Gm03:2807805-2807998
>Gm03:2808035-2808158
>Gm03:2808202-2808372
>Gm03:2808657-2808991
>Gm03:2809090-2809504
>Gm03:2809562-2809625
>Gm03:2809858-2809912
>Gm03:2811816-2811964
>Gm03:2812021-2812233
>Gm03:2812321-2812484
>Gm03:2812705-2812803
>Gm03:2812846-2813011
>Gm03:2813104-2813326
>Gm03:2813388-2813615
>Gm03:2813690-2813805
>Gm03:2814384-2814416
>Gm03:2814778-2814817
>Gm03:2815521-2815575
>Gm03:2816382-2816418
>Gm03:2816516-2816555
>Gm03:2817016-2817053
>Gm03:2818200-2818238
>Gm03:2818792-2818913
>Gm03:2819603-2819770
>Gm03:2819866-2820310
>Gm03:2820358-2820444
>Gm03:2820816-2820876
>Gm03:2820942-2821161
>Gm03:2821265-2821428
>Gm03:2821696-2821747
>Gm03:2821790-2822003
>Gm03:2822119-2822174
>Gm03:2822220-2822911
>Gm03:2823126-2823201
>Gm03:2823387-2824195
>Gm03:2824437-2824824
>Gm03:2824853-2825085
>Gm03:2825181-2825342
>Gm03:2825537-2825891
>Gm03:2825953-2826586
>Gm03:2827086-2827142
>Gm03:2827442-2827853
>Gm03:2827910-2828705
>Gm03:2828820-2828854
>Gm03:2828890-2829876
>Gm03:2829910-2832532
>Gm03:2832572-2832617
>Gm03:2832798-2832854
>Gm03:2833798-2833913
>Gm03:2834750-2835110
>Gm03:2835230-2835452
>Gm03:2835515-2835550
>Gm03:2835631-2835678
>Gm03:2835700-2835745
>Gm03:2835803-2837591
>Gm03:2837739-2838191
>Gm03:2838277-2838305
>Gm03:2838367-2838419
>Gm03:2838447-2838550
>Gm03:2841528-2841633
>Gm03:2841746-2842003
>Gm03:2842097-2842752
>Gm03:2844197-2844296
>Gm03:2846034-2846097
>Gm03:2846173-2846229
>Gm03:2846698-2846776
>Gm03:2847197-2847247
>Gm03:2848299-2848347
>Gm03:2849443-2849552
>Gm03:2849885-2850109
>Gm03:2850255-2850468
>Gm03:2850693-2850798
>Gm03:2851708-2851864
>Gm03:2851913-2851998
>Gm03:2852081-2852186
>Gm03:2852398-2852701
>Gm03:2852765-2853522
>Gm03:2853550-2853800
>Gm03:2853840-2854879
>Gm03:2854908-2854990
>Gm03:2855185-2855566
>Gm03:2855660-2856285
>Gm03:2856665-2856737
>Gm03:2856889-2857185
>Gm03:2857279-2857873
>Gm03:2860137-2860477
>Gm03:2862792-2862937
>Gm03:2863846-2863992
>Gm03:2864330-2864554
>Gm03:2864970-2865196
>Gm03:2865274-2865310
>Gm03:2865687-2865810
>Gm03:2865871-2866263
>Gm03:2866287-2866360
>Gm03:2866597-2866891
>Gm03:2866984-2867609
>Gm03:2869000-2869156
>Gm03:2869205-2869478
>Gm03:2870679-2870789
>Gm03:2870936-2871159
>Gm03:2871601-2871777
>Gm03:2871841-2873130
>Gm03:2873203-2873347
>Gm03:2873408-2873799
>Gm03:2874091-2875177
>Gm03:2875301-2875373
>Gm03:2875488-2875889
>Gm03:2875949-2876524
>Gm03:2876691-2876722
>Gm03:2877338-2877378
>Gm03:2879031-2879188
>Gm03:2879397-2879687
>Gm03:2879750-2879803
>Gm03:2881502-2881674
>Gm03:2882225-2882255
>Gm03:2882810-2882950
>Gm03:2883009-2883147
>Gm03:2883238-2883339
>Gm03:2883577-2883708
>Gm03:2883734-2883783
>Gm03:2884606-2884620
>Gm03:2886359-2886429
>Gm03:2886638-2886683
>Gm03:2888960-2889033
>Gm03:2894094-2894168
>Gm03:2897176-2897190
>Gm03:2898382-2898424
>Gm03:2898491-2898562
>Gm03:2899565-2899609
>Gm03:2900331-2900397
>Gm03:2902101-2902255
>Gm03:2905326-2905357
>Gm03:2905457-2905800
>Gm03:2905938-2906080
>Gm03:2912873-2912959
>Gm03:2913965-2914011
>Gm03:2914126-2914164
>Gm03:2918828-2919036
>Gm03:2920751-2920790
>Gm03:2920804-2920856
>Gm03:2921130-2921196
>Gm03:2921572-2921667
>Gm03:2922098-2922272
>Gm03:2923819-2924296
>Gm03:2925392-2925663
>Gm03:2925749-2925972
>Gm03:2926413-2926553
>Gm03:2926653-2926704
>Gm03:2928940-2929297
>Gm03:2933850-2933958
>Gm03:2934518-2934662
>Gm03:2938443-2938495
>Gm03:2939108-2939191
>Gm03:2941480-2941657
>Gm03:2941865-2941916
>Gm03:2947490-2947540
>Gm03:2947879-2947912
>Gm03:2950312-2950354
>Gm03:2950502-2951130
>Gm03:2952771-2952861
>Gm03:2953502-2953541
>Gm03:2955035-2955059
>Gm03:2955631-2955658
>Gm03:2955719-2955852
>Gm03:2955871-2956037
>Gm03:2963878-2964103
>Gm03:2966161-2966265
>Gm03:2966562-2966648
>Gm03:2971675-2971717
>Gm03:2975390-2975436
>Gm03:2984137-2984205
>Gm03:2984288-2984535
>Gm03:2988626-2988658
>Gm03:2991203-2991316
>Gm03:2991609-2991660
>Gm03:2991914-2991975
>Gm03:2997923-2997966
>Gm03:2998308-2998352
>Gm03:2998800-2999193
>Gm03:2999269-2999358
>Gm03:3000130-3000193
>Gm03:3001191-3001245
>Gm03:3005085-3005165
>Gm03:3006194-3006277
>Gm03:3007792-3007851
>Gm03:3009651-3009809
>Gm03:3012507-3012553
>Gm03:3015167-3015266
>Gm03:3018041-3018089
>Gm03:3022730-3022768
>Gm03:3022788-3022852
>Gm03:3023786-3023859
>Gm03:3027502-3027537
>Gm03:3028022-3028158
>Gm03:3028205-3028294
>Gm03:3028872-3028936
>Gm03:3029248-3029435
>Gm03:3030822-3030896
>Gm03:3032584-3032718
>Gm03:3032747-3032791
>Gm03:3032896-3033234
>Gm03:3033284-3033528
>Gm03:3033635-3033731
>Gm03:3033794-3033871
>Gm03:3034120-3034157
>Gm03:3034254-3034446
>Gm03:3035002-3035026
>Gm03:3039617-3039690
>Gm03:3040603-3040720
>Gm03:3044957-3044999
>Gm03:3048988-3049002
>Gm03:3049294-3049308
>Gm03:3050833-3050872
>Gm03:3051917-3051962
>Gm03:3053626-3053716
>Gm03:3054154-3054235
>Gm03:3054957-3055012
>Gm03:3056236-3056343
>Gm03:3056753-3056938
>Gm03:3057059-3057590
>Gm03:3057720-3057788
>Gm03:3057834-3058029
>Gm03:3058151-3058230
>Gm03:3058686-3058792
>Gm03:3059150-3059260
>Gm03:3059663-3059846
>Gm03:3059961-3059993
>Gm03:3060263-3060312
>Gm03:3060722-3060797
>Gm03:3061072-3061159
>Gm03:3061190-3061493
>Gm03:3062941-3063234
>Gm03:3063296-3063445
>Gm03:3063920-3063992
>Gm03:3068318-3068499
>Gm03:3068641-3068669
>Gm03:3069677-3069818
>Gm03:3074132-3074198
>Gm03:3078706-3078769
>Gm03:3083271-3083319
>Gm03:3087409-3087446
>Gm03:3088154-3088192
>Gm03:3088222-3088259
>Gm03:3088523-3088567
>Gm03:3088725-3088750
>Gm03:3089040-3089100
>Gm03:3093104-3093139
>Gm03:3093462-3093530
>Gm03:3093596-3093800
>Gm03:3094306-3094349
>Gm03:3094524-3094634
>Gm03:3094697-3094767
>Gm03:3094916-3095006
>Gm03:3095072-3095126
>Gm03:3099068-3099163
>Gm03:3103879-3103914
>Gm03:3106702-3106737
>Gm03:3112251-3112366
>Gm03:3113753-3113898
>Gm03:3113982-3114080
>Gm03:3114162-3114476
>Gm03:3115085-3115240
>Gm03:3117907-3117947
>Gm03:3120008-3120077
>Gm03:3120473-3120514
>Gm03:3122339-3122367
>Gm03:3125319-3125373
>Gm03:3125713-3125859
>Gm03:3126337-3126445
>Gm03:3126794-3126831
>Gm03:3126986-3127060
>Gm03:3127281-3127396
>Gm03:3129056-3129093
>Gm03:3129303-3129339
>Gm03:3129368-3129421
>Gm03:3139623-3139674
>Gm03:3141259-3141304
>Gm03:3152030-3152084
>Gm03:3152124-3152418
>Gm03:3153745-3153784
>Gm03:3155329-3155414
>Gm03:3155628-3155689
>Gm03:3155926-3156022
>Gm03:3157447-3157545
>Gm03:3159262-3159313
>Gm03:3163440-3163494
>Gm03:3164707-3164738
>Gm03:3167686-3167733
>Gm03:3168020-3168057
>Gm03:3170047-3170104
>Gm03:3171379-3171437
>Gm03:3174110-3174155
>Gm03:3175541-3175827
>Gm03:3177424-3177542
>Gm03:3180212-3180250
>Gm03:3182934-3182965
>Gm03:3183816-3183847
>Gm03:3183896-3186038
>Gm03:3186075-3187941
>Gm03:3187981-3188903
>Gm03:3189212-3189238
>Gm03:3189798-3189979
>Gm03:3190012-3190237
>Gm03:3190670-3190844
>Gm03:3190924-3191107
>Gm03:3191156-3192376
>Gm03:3192511-3192774
>Gm03:3193102-3193380
>Gm03:3193460-3193506
>Gm03:3193970-3194030
>Gm03:3194324-3194460
>Gm03:3198026-3198140
>Gm03:3198582-3198807
>Gm03:3201343-3201357
>Gm03:3205029-3205204
>Gm03:3206639-3206751
>Gm03:3207061-3207171
>Gm03:3207639-3207676
>Gm03:3208913-3208939
>Gm03:3212599-3213322
>Gm03:3213405-3214487
>Gm03:3214676-3214779
>Gm03:3214878-3215091
>Gm03:3215766-3215910
>Gm03:3216063-3216287
>Gm03:3219262-3219321
>Gm03:3219472-3219486
>Gm03:3220701-3220718
>Gm03:3220968-3221022
>Gm03:3221331-3221482
>Gm03:3223597-3223633
>Gm03:3224461-3224504
>Gm03:3226509-3226543
>Gm03:3229107-3229266
>Gm03:3229495-3229559
>Gm03:3229946-3229984
>Gm03:3230134-3230189
>Gm03:3232431-3232477
>Gm03:3233903-3233954
>Gm03:3234293-3234754
>Gm03:3234960-3235042
>Gm03:3236470-3236532
>Gm03:3236840-3237079
>Gm03:3237918-3238006
>Gm03:3238622-3238724
>Gm03:3239161-3239255
>Gm03:3240753-3240794
>Gm03:3242582-3242673
>Gm03:3242921-3242967
>Gm03:3243232-3243321
>Gm03:3243504-3243626
>Gm03:3243656-3246362
>Gm03:3246406-3246880
>Gm03:3246954-3246997
>Gm03:3247033-3247491
>Gm03:3247546-3247842
>Gm03:3247890-3248281
>Gm03:3248314-3248355
>Gm03:3248445-3248641
>Gm03:3248893-3249277
>Gm03:3251016-3251060
>Gm03:3255766-3255795
>Gm03:3256292-3256397
>Gm03:3270981-3271017
>Gm03:3272901-3272970
>Gm03:3277563-3277750
>Gm03:3277952-3278783
>Gm03:3279576-3279883
>Gm03:3280128-3280193
>Gm03:3280431-3280580
>Gm03:3280641-3280779
>Gm03:3280879-3280902
>Gm03:3286142-3286267
>Gm03:3287213-3287299
>Gm03:3287751-3290467
>Gm03:3290501-3290619
>Gm03:3291774-3291830
>Gm03:3293194-3293225
>Gm03:3293547-3293735
>Gm03:3293772-3294502
>Gm03:3294766-3294840
>Gm03:3294938-3295467
>Gm03:3295891-3295961
>Gm03:3296044-3296131
>Gm03:3296227-3296252
>Gm03:3299798-3299834
>Gm03:3301252-3301310
>Gm03:3303166-3303223
>Gm03:3303326-3303376
>Gm03:3303526-3303586
>Gm03:3303725-3303789
>Gm03:3305555-3305622
>Gm03:3305783-3305824
>Gm03:3305950-3306047
>Gm03:3306138-3306613
>Gm03:3306818-3307300
>Gm03:3307377-3307511
>Gm03:3307596-3307723
>Gm03:3308422-3309620
>Gm03:3309695-3309739
>Gm03:3309895-3310253
>Gm03:3310358-3310915
>Gm03:3311014-3311852
>Gm03:3311935-3312040
>Gm03:3312088-3312183
>Gm03:3312244-3312593
>Gm03:3312680-3312793
>Gm03:3313433-3313469
>Gm03:3313728-3313819
>Gm03:3313916-3314048
>Gm03:3314165-3314218
>Gm03:3314260-3314442
>Gm03:3314468-3314589
>Gm03:3314619-3315142
>Gm03:3315499-3315558
>Gm03:3315608-3315657
>Gm03:3315685-3315763
>Gm03:3316304-3316367
>Gm03:3316411-3316760
>Gm03:3319471-3319554
>Gm03:3321997-3322049
>Gm03:3322298-3322406
>Gm03:3322971-3323025
>Gm03:3323031-3323094
>Gm03:3323189-3323220
>Gm03:3324419-3324476
>Gm03:3324639-3324713
>Gm03:3324866-3325079
>Gm03:3326366-3326454
>Gm03:3326565-3326844
>Gm03:3326873-3327224
>Gm03:3328311-3328459
>Gm03:3332328-3332423
>Gm03:3338344-3338402
>Gm03:3339138-3339718
>Gm03:3340786-3340836
>Gm03:3347999-3348074
>Gm03:3354526-3354561
>Gm03:3356498-3356545
>Gm03:3356602-3357141
>Gm03:3357488-3357959
>Gm03:3358056-3358111
>Gm03:3358269-3358542
>Gm03:3358677-3358773
>Gm03:3358957-3359049
>Gm03:3359198-3359275
>Gm03:3359365-3359420
>Gm03:3359463-3359609
>Gm03:3359695-3359931
>Gm03:3360154-3360181
>Gm03:3360222-3360601
>Gm03:3360679-3361111
>Gm03:3361198-3361241
>Gm03:3361266-3362213
>Gm03:3362345-3362609
>Gm03:3362703-3363267
>Gm03:3365449-3365563
>Gm03:3366137-3366204
>Gm03:3367751-3370329
>Gm03:3372222-3372259
>Gm03:3372491-3372525
>Gm03:3379139-3379198
>Gm03:3379739-3380002
>Gm03:3380204-3380276
>Gm03:3380328-3380382
>Gm03:3380779-3380890
>Gm03:3382443-3382549
>Gm03:3383356-3383391
>Gm03:3383676-3383714
>Gm03:3384198-3384238
>Gm03:3385237-3385298
>Gm03:3385893-3385932
>Gm03:3385975-3386004
>Gm03:3386980-3387149
>Gm03:3387299-3387445
>Gm03:3387477-3388427
>Gm03:3388529-3388752
>Gm03:3388802-3388849
>Gm03:3388933-3388970
>Gm03:3391831-3391914
>Gm03:3392207-3392257
>Gm03:3392356-3392400
>Gm03:3392648-3393327
>Gm03:3393375-3393541
>Gm03:3393627-3393920
>Gm03:3394435-3394740
>Gm03:3394772-3394853
>Gm03:3394969-3395078
>Gm03:3395587-3395691
>Gm03:3395921-3396244
>Gm03:3396355-3396839
>Gm03:3400172-3400205
>Gm03:3401701-3405958
>Gm03:3406069-3411166
>Gm03:3411256-3413772
>Gm03:3413899-3414103
>Gm03:3414142-3416303
>Gm03:3416397-3416439
>Gm03:3416691-3416837
>Gm03:3418738-3418883
>Gm03:3419671-3419727
>Gm03:3420509-3420557
>Gm03:3421555-3421621
>Gm03:3421892-3421939
>Gm03:3423082-3423126
>Gm03:3423482-3424667
>Gm03:3424888-3426946
>Gm03:3427059-3427194
>Gm03:3427226-3427425
>Gm03:3429231-3429267
>Gm03:3431201-3431258
>Gm03:3437866-3437929
>Gm03:3438032-3438120
>Gm03:3438188-3438253
>Gm03:3438331-3438396
>Gm03:3439639-3439690
>Gm03:3440599-3440679
>Gm03:3440903-3441013
>Gm03:3441259-3441335
>Gm03:3441928-3442576
>Gm03:3442653-3442734
>Gm03:3443974-3444039
>Gm03:3444698-3448762
>Gm03:3448804-3449052
>Gm03:3449092-3449596
>Gm03:3449618-3449658
>Gm03:3449748-3449796
>Gm03:3449907-3449957
>Gm03:3449995-3450682
>Gm03:3450823-3452154
>Gm03:3452248-3453415
>Gm03:3453492-3453793
>Gm03:3454911-3455466
>Gm03:3455538-3456453
>Gm03:3456605-3456671
>Gm03:3456695-3456754
>Gm03:3456806-3457300
>Gm03:3463423-3463491
>Gm03:3464538-3464566
>Gm03:3465835-3465954
>Gm03:3467611-3467772
>Gm03:3471008-3471285
>Gm03:3471363-3471414
>Gm03:3471462-3471640
>Gm03:3472518-3476220
>Gm03:3476266-3478864
>Gm03:3482854-3485197
>Gm03:3485207-3485406
>Gm03:3486008-3486983
>Gm03:3487330-3487361
>Gm03:3487993-3488064
>Gm03:3488214-3488322
>Gm03:3488857-3488897
>Gm03:3490011-3494668
>Gm03:3495133-3495247
>Gm03:3495596-3495637
>Gm03:3505275-3505414
>Gm03:3505683-3505725
>Gm03:3506146-3506187
>Gm03:3507458-3507572
>Gm03:3508119-3508595
>Gm03:3509790-3509949
>Gm03:3510043-3510118
>Gm03:3510383-3510459
>Gm03:3512234-3512613
>Gm03:3513186-3513225
>Gm03:3513364-3513431
>Gm03:3515881-3516169
>Gm03:3517715-3517783
>Gm03:3518872-3519400
>Gm03:3523417-3523484
>Gm03:3525109-3525134
>Gm03:3527625-3527745
>Gm03:3534202-3534251
>Gm03:3536837-3536992
>Gm03:3537000-3537096
>Gm03:3537752-3537856
>Gm03:3538065-3538241
>Gm03:3542248-3542294
>Gm03:3544558-3544776
>Gm03:3548182-3548242
>Gm03:3551199-3551307
>Gm03:3551391-3551439
>Gm03:3552844-3552891
>Gm03:3553176-3553313
>Gm03:3553987-3554166
>Gm03:3555053-3555105
>Gm03:3555224-3555417
>Gm03:3555442-3555575
>Gm03:3555682-3556330
>Gm03:3556425-3556463
>Gm03:3556507-3556904
>Gm03:3556936-3557095
>Gm03:3557135-3557381
>Gm03:3557425-3557524
>Gm03:3557557-3558020
>Gm03:3558049-3558164
>Gm03:3558234-3558776
>Gm03:3558885-3558921
>Gm03:3558967-3558992
>Gm03:3559055-3559307
>Gm03:3559417-3559670
>Gm03:3560317-3560577
>Gm03:3560834-3561189
>Gm03:3563643-3563658
>Gm03:3566266-3566312
>Gm03:3568558-3568597
>Gm03:3569153-3569188
>Gm03:3570207-3570260
>Gm03:3572915-3573130
>Gm03:3573160-3573227
>Gm03:3573282-3573365
>Gm03:3575785-3575911
>Gm03:3576068-3576148
>Gm03:3576776-3576809
>Gm03:3577561-3577647
>Gm03:3577884-3577921
>Gm03:3578671-3578840
>Gm03:3579515-3579647
>Gm03:3584986-3585037
>Gm03:3585123-3585201
>Gm03:3585573-3585641
>Gm03:3595402-3595451
>Gm03:3596001-3596075
>Gm03:3596848-3596881
>Gm03:3598309-3598360
>Gm03:3600883-3601269
>Gm03:3601349-3602119
>Gm03:3602836-3603100
>Gm03:3603116-3603349
>Gm03:3605578-3605625
>Gm03:3606105-3606163
>Gm03:3608237-3608271
>Gm03:3611105-3611175
>Gm03:3611776-3611950
>Gm03:3612186-3612214
>Gm03:3619209-3619278
>Gm03:3619382-3619446
>Gm03:3619534-3620273
>Gm03:3620357-3622041
>Gm03:3622328-3624703
>Gm03:3624784-3625267
>Gm03:3625303-3625397
>Gm03:3625780-3625860
>Gm03:3625945-3626077
>Gm03:3626334-3626437
>Gm03:3626520-3626595
>Gm03:3638317-3638717
>Gm03:3639913-3640061
>Gm03:3643555-3643648
>Gm03:3643748-3643763
>Gm03:3645117-3645131
>Gm03:3648007-3648125
>Gm03:3648217-3648274
>Gm03:3649693-3649711
>Gm03:3650233-3650490
>Gm03:3650587-3650636
>Gm03:3651753-3651817
>Gm03:3653513-3653609
>Gm03:3655373-3656146
>Gm03:3656356-3656436
>Gm03:3659283-3659337
>Gm03:3667094-3667130
>Gm03:3675301-3675355
>Gm03:3676632-3676740
>Gm03:3677317-3677404
>Gm03:3679181-3679230
>Gm03:3679919-3680600
>Gm03:3680889-3682437
>Gm03:3682663-3682713
>Gm03:3682952-3684040
>Gm03:3684120-3685307
>Gm03:3686762-3686995
>Gm03:3687111-3687287
>Gm03:3687531-3687628
>Gm03:3689821-3690051
>Gm03:3690081-3690492
>Gm03:3690728-3690820
>Gm03:3690851-3691189
>Gm03:3691440-3691709
>Gm03:3691771-3691806
>Gm03:3691857-3692379
>Gm03:3692896-3693474
>Gm03:3693730-3694251
>Gm03:3694511-3694790
>Gm03:3694913-3695402
>Gm03:3696865-3696897
>Gm03:3699566-3699674
>Gm03:3699699-3699738
>Gm03:3700171-3700318
>Gm03:3700391-3700433
>Gm03:3700527-3700969
>Gm03:3701017-3701569
>Gm03:3701978-3718113
>Gm03:3718900-3718932
>Gm03:3719611-3719693
>Gm03:3720067-3720260
>Gm03:3720340-3720382
>Gm03:3721087-3721123
>Gm03:3723593-3723757
>Gm03:3723777-3724311
>Gm03:3724494-3724602
>Gm03:3724725-3724827
>Gm03:3725095-3725137
>Gm03:3725406-3737623
>Gm03:3737724-3738339
>Gm03:3739692-3741827
>Gm03:3741895-3742136
>Gm03:3743459-3745443
>Gm03:3745488-3745591
>Gm03:3745619-3747896
>Gm03:3747929-3766643
>Gm03:3767367-3767399
>Gm03:3770288-3770591
>Gm03:3770617-3770968
>Gm03:3771064-3771271
>Gm03:3771321-3771567
>Gm03:3771795-3772383
>Gm03:3773671-3773749
>Gm03:3776341-3777320
>Gm03:3777360-3778818
>Gm03:3781516-3781636
>Gm03:3781662-3781725
>Gm03:3781749-3781819
>Gm03:3781894-3781934
>Gm03:3782005-3782042
>Gm03:3782099-3782160
>Gm03:3782461-3782922
>Gm03:3783109-3783147
>Gm03:3783216-3783243
>Gm03:3784495-3784574
>Gm03:3784896-3784944
>Gm03:3784994-3785242
>Gm03:3785323-3789515
>Gm03:3789576-3789921
>Gm03:3790095-3790146
>Gm03:3790434-3790544
>Gm03:3791159-3791208
>Gm03:3792174-3792248
>Gm03:3794006-3794035
>Gm03:3801434-3801464
>Gm03:3801809-3801899
>Gm03:3802021-3802141
>Gm03:3805313-3805384
>Gm03:3806879-3806945
>Gm03:3808314-3808427
>Gm03:3809458-3809597
>Gm03:3810119-3810413
>Gm03:3812174-3812340
>Gm03:3812491-3812544
>Gm03:3813671-3813700
>Gm03:3822324-3822402
>Gm03:3822533-3822578
>Gm03:3822724-3822813
>Gm03:3828089-3828123
>Gm03:3829134-3829175
>Gm03:3829875-3829944
>Gm03:3830161-3830213
>Gm03:3830324-3830365
>Gm03:3830473-3830597
>Gm03:3830973-3831033
>Gm03:3831194-3831254
>Gm03:3835183-3835217
>Gm03:3835338-3835420
>Gm03:3836262-3836292
>Gm03:3837319-3837363
>Gm03:3837688-3837728
>Gm03:3839185-3839275
>Gm03:3839656-3839706
>Gm03:3847077-3847114
>Gm03:3847151-3847754
>Gm03:3847984-3848201
>Gm03:3849036-3849076
>Gm03:3851308-3851385
>Gm03:3851536-3851572
>Gm03:3851617-3851870
>Gm03:3851915-3852565
>Gm03:3852603-3852710
>Gm03:3855043-3855115
>Gm03:3859228-3859310
>Gm03:3859609-3859655
>Gm03:3859826-3859956
>Gm03:3860591-3860696
>Gm03:3861306-3861335
>Gm03:3862812-3862884
>Gm03:3862975-3863056
>Gm03:3863434-3863604
>Gm03:3866909-3866968
>Gm03:3869220-3869275
>Gm03:3870001-3870159
>Gm03:3871421-3871470
>Gm03:3871533-3871628
>Gm03:3871789-3871845
>Gm03:3874292-3874622
>Gm03:3875621-3875672
>Gm03:3878313-3878453
>Gm03:3878687-3878737
>Gm03:3879336-3879424
>Gm03:3882247-3882262
>Gm03:3884078-3884207
>Gm03:3884704-3884901
>Gm03:3885481-3885495
>Gm03:3886241-3886343
>Gm03:3886757-3886826
>Gm03:3887011-3887140
>Gm03:3887357-3887448
>Gm03:3887736-3887913
>Gm03:3888253-3888303
>Gm03:3888577-3888737
>Gm03:3891468-3891510
>Gm03:3891557-3891602
>Gm03:3892525-3893376
>Gm03:3893412-3897752
>Gm03:3897774-3899613
>Gm03:3899770-3899896
>Gm03:3899973-3900447
>Gm03:3900489-3901129
>Gm03:3901295-3901406
>Gm03:3901447-3901629
>Gm03:3901663-3902903
>Gm03:3904770-3904826
>Gm03:3906950-3907017
>Gm03:3907319-3907396
>Gm03:3908023-3908200
>Gm03:3912127-3912211
>Gm03:3913208-3913247
>Gm03:3913390-3913421
>Gm03:3913732-3913797
>Gm03:3913997-3914061
>Gm03:3917324-3917419
>Gm03:3918420-3919396
>Gm03:3919534-3920050
>Gm03:3920236-3920484
>Gm03:3920523-3920823
>Gm03:3920858-3921002
>Gm03:3921076-3921343
>Gm03:3921401-3921765
>Gm03:3921825-3921927
>Gm03:3921961-3923206
>Gm03:3924607-3924645
>Gm03:3926914-3926939
>Gm03:3928566-3928906
>Gm03:3929002-3929282
>Gm03:3929460-3929573
>Gm03:3930676-3930744
>Gm03:3939911-3939966
>Gm03:3943129-3943758
>Gm03:3947010-3947142
>Gm03:3947244-3947307
>Gm03:3947594-3947641
>Gm03:3947895-3947962
>Gm03:3948053-3948288
>Gm03:3952496-3952532
>Gm03:3952880-3952943
>Gm03:3953647-3953698
>Gm03:3954041-3954112
>Gm03:3954194-3954264
>Gm03:3955084-3955222
>Gm03:3955492-3955670
>Gm03:3955724-3956019
>Gm03:3956046-3956906
>Gm03:3957004-3957477
>Gm03:3957529-3959712
>Gm03:3959753-3960274
>Gm03:3960378-3960547
>Gm03:3960576-3960700
>Gm03:3960776-3961084
>Gm03:3961176-3961347
>Gm03:3961403-3961682
>Gm03:3961767-3962056
>Gm03:3962123-3962822
>Gm03:3963053-3963098
>Gm03:3967324-3967374
>Gm03:3972892-3972998
>Gm03:3973065-3973140
>Gm03:3974556-3974615
>Gm03:3975962-3976000
>Gm03:3976324-3976367
>Gm03:3976464-3976514
>Gm03:3977172-3977209
>Gm03:3977756-3978421
>Gm03:3978506-3979036
>Gm03:3979168-3979327
>Gm03:3981722-3981765
>Gm03:3983261-3983467
>Gm03:3983675-3983764
>Gm03:3983950-3983988
>Gm03:3984665-3984799
>Gm03:3985720-3985756
>Gm03:3985993-3986042
>Gm03:3986147-3986213
>Gm03:3986566-3986651
>Gm03:3987154-3987262
>Gm03:3987310-3987348
>Gm03:3987846-3988198
>Gm03:3988275-3988291
>Gm03:3989816-3989881
>Gm03:3990996-3991244
>Gm03:3991291-3991425
>Gm03:3991540-3991942
>Gm03:3992103-3992291
>Gm03:3992322-3993603
>Gm03:3993638-3995257
>Gm03:3995294-3995535
>Gm03:3995678-3996445
>Gm03:3996600-3996702
>Gm03:3996762-3996829
>Gm03:3997185-3997220
>Gm03:3997292-3997483
>Gm03:3997667-3997717
>Gm03:3997936-3998003
>Gm03:3998046-3998154
>Gm03:3998221-3998450
>Gm03:4002399-4002508
>Gm03:4003361-4003401
>Gm03:4005418-4005500
>Gm03:4005543-4005650
>Gm03:4005710-4005763
>Gm03:4005961-4005997
>Gm03:4006129-4006232
>Gm03:4007020-4007256
>Gm03:4007401-4007671
>Gm03:4007728-4007934
>Gm03:4008009-4008057
>Gm03:4008596-4008661
>Gm03:4009645-4009725
>Gm03:4009917-4009966
>Gm03:4010071-4010136
>Gm03:4011072-4011180
>Gm03:4011717-4012120
>Gm03:4012578-4012654
>Gm03:4012657-4012798
>Gm03:4014186-4014251
>Gm03:4015367-4015611
>Gm03:4015662-4015794
>Gm03:4015890-4016272
>Gm03:4017652-4017732
>Gm03:4017792-4018423
>Gm03:4018566-4019333
>Gm03:4019549-4019675
>Gm03:4020295-4020334
>Gm03:4020956-4020982
>Gm03:4021529-4021682
>Gm03:4021960-4022089
>Gm03:4022200-4022238
>Gm03:4022286-4022500
>Gm03:4022812-4022893
>Gm03:4023161-4024427
>Gm03:4024515-4024567
>Gm03:4024952-4024979
>Gm03:4025291-4025439
>Gm03:4025654-4026274
>Gm03:4026329-4026526
>Gm03:4027265-4027336
>Gm03:4027812-4027876
>Gm03:4028209-4028331
>Gm03:4028558-4028644
>Gm03:4029919-4030001
>Gm03:4030171-4030264
>Gm03:4031189-4031242
>Gm03:4031738-4031892
>Gm03:4033693-4033776
>Gm03:4033872-4033909
>Gm03:4033947-4034140
>Gm03:4035161-4035259
>Gm03:4035331-4035406
>Gm03:4035744-4035837
>Gm03:4036114-4036183
>Gm03:4036411-4036510
>Gm03:4036579-4036751
>Gm03:4036782-4038250
>Gm03:4038296-4038413
>Gm03:4038628-4038967
>Gm03:4039028-4040170
>Gm03:4040354-4041076
>Gm03:4042155-4042255
>Gm03:4042334-4042404
>Gm03:4042575-4042753
>Gm03:4042904-4042962
>Gm03:4043036-4043098
>Gm03:4043189-4043245
>Gm03:4043476-4043513
>Gm03:4043731-4043811
>Gm03:4043919-4044108
>Gm03:4044962-4045013
>Gm03:4045659-4045693
>Gm03:4045872-4045911
>Gm03:4045948-4046045
>Gm03:4046127-4046208
>Gm03:4046275-4046487
>Gm03:4046657-4046794
>Gm03:4047075-4047126
>Gm03:4047308-4047383
>Gm03:4047651-4047737
>Gm03:4047787-4047916
>Gm03:4048232-4048531
>Gm03:4048582-4048628
>Gm03:4048698-4048733
>Gm03:4048850-4048981
>Gm03:4049039-4049116
>Gm03:4049314-4050002
>Gm03:4050232-4050323
>Gm03:4050973-4051226
>Gm03:4051268-4051507
>Gm03:4051647-4051750
>Gm03:4051889-4051976
>Gm03:4052129-4052180
>Gm03:4052623-4052698
>Gm03:4052990-4053182
>Gm03:4053316-4053479
>Gm03:4053790-4053824
>Gm03:4053866-4053980
>Gm03:4054009-4054261
>Gm03:4054371-4054468
>Gm03:4054545-4054923
>Gm03:4055031-4055194
>Gm03:4055270-4055434
>Gm03:4055855-4056004
>Gm03:4056344-4056396
>Gm03:4056647-4056731
>Gm03:4057163-4057524
>Gm03:4058646-4058818
>Gm03:4058884-4059018
>Gm03:4059564-4059626
>Gm03:4061427-4061461
>Gm03:4062198-4062274
>Gm03:4062751-4062854
>Gm03:4063741-4063781
>Gm03:4069716-4069793
>Gm03:4070807-4070920
>Gm03:4071782-4071890
>Gm03:4071986-4072099
>Gm03:4072158-4072229
>Gm03:4072452-4072491
>Gm03:4072623-4072737
>Gm03:4072925-4073070
>Gm03:4073275-4073383
>Gm03:4074128-4074259
>Gm03:4074305-4074407
>Gm03:4074443-4074525
>Gm03:4074659-4075194
>Gm03:4075235-4075423
>Gm03:4075561-4076254
>Gm03:4076296-4076398
>Gm03:4076442-4077270
>Gm03:4077481-4077530
>Gm03:4077589-4078011
>Gm03:4078074-4078421
>Gm03:4078594-4078773
>Gm03:4078874-4079084
>Gm03:4079231-4080080
>Gm03:4080436-4080487
>Gm03:4080544-4080731
>Gm03:4081792-4081938
>Gm03:4082089-4082175
>Gm03:4082236-4082282
>Gm03:4082607-4082764
>Gm03:4083073-4083156
>Gm03:4083402-4083460
>Gm03:4083588-4086170
>Gm03:4086234-4086449
>Gm03:4086505-4087035
>Gm03:4087081-4087265
>Gm03:4087307-4087439
>Gm03:4087489-4087619
>Gm03:4087796-4088410
>Gm03:4088513-4088662
>Gm03:4088707-4088775
>Gm03:4090704-4090764
>Gm03:4091805-4091845
>Gm03:4092063-4092208
>Gm03:4092325-4092426
>Gm03:4092523-4092645
>Gm03:4093051-4093111
>Gm03:4093145-4093194
>Gm03:4093328-4093382
>Gm03:4094089-4094218
>Gm03:4096724-4096772
>Gm03:4098153-4098239
>Gm03:4098404-4098496
>Gm03:4098632-4098958
>Gm03:4099311-4099726
>Gm03:4099797-4100609
>Gm03:4101508-4101877
>Gm03:4101935-4102043
>Gm03:4102097-4102138
>Gm03:4102214-4102375
>Gm03:4102541-4102679
>Gm03:4102772-4103319
>Gm03:4103479-4103831
>Gm03:4104817-4104883
>Gm03:4105005-4105155
>Gm03:4105827-4106038
>Gm03:4106345-4106378
>Gm03:4106550-4106667
>Gm03:4106704-4106741
>Gm03:4107235-4107340
>Gm03:4107816-4107903
>Gm03:4108178-4108233
>Gm03:4108625-4108663
>Gm03:4109080-4109187
>Gm03:4109283-4109475
>Gm03:4109711-4109763
>Gm03:4109885-4109972
>Gm03:4110051-4110100
>Gm03:4110201-4110238
>Gm03:4110725-4110858
>Gm03:4111059-4111163
>Gm03:4111509-4111552
>Gm03:4111849-4112152
>Gm03:4113323-4113424
>Gm03:4113579-4113924
>Gm03:4114134-4119240
>Gm03:4119384-4124946
>Gm03:4126380-4126563
>Gm03:4126715-4126887
>Gm03:4128256-4128285
>Gm03:4128704-4128757
>Gm03:4129865-4130320
>Gm03:4130870-4131017
>Gm03:4131095-4131366
>Gm03:4131434-4131483
>Gm03:4131780-4139071
>Gm03:4139207-4139394
>Gm03:4139448-4139501
>Gm03:4139569-4140608
>Gm03:4140758-4140952
>Gm03:4140976-4141006
>Gm03:4141229-4141794
>Gm03:4141831-4142089
>Gm03:4142196-4142264
>Gm03:4142694-4142952
>Gm03:4142994-4144098
>Gm03:4144146-4144175
>Gm03:4144225-4145141
>Gm03:4145198-4145736
>Gm03:4145767-4145819
>Gm03:4145887-4145955
>Gm03:4146007-4146089
>Gm03:4146162-4146988
>Gm03:4147100-4147634
>Gm03:4147692-4153151
>Gm03:4153352-4153753
>Gm03:4153802-4153872
>Gm03:4154086-4154450
>Gm03:4154713-4155181
>Gm03:4155222-4156058
>Gm03:4156190-4156217
>Gm03:4156256-4156708
>Gm03:4156826-4157089
>Gm03:4157163-4157353
>Gm03:4157419-4157809
>Gm03:4157833-4158412
>Gm03:4158438-4158991
>Gm03:4159253-4159439
>Gm03:4159531-4159654
>Gm03:4160194-4160286
>Gm03:4160630-4160886
>Gm03:4161171-4161367
>Gm03:4161596-4161662
>Gm03:4161984-4162188
>Gm03:4162483-4162536
>Gm03:4162797-4164048
>Gm03:4164138-4164212
>Gm03:4164635-4164718
>Gm03:4164970-4165086
>Gm03:4165207-4165709
>Gm03:4165803-4165904
>Gm03:4165970-4166156
>Gm03:4167456-4167577
>Gm03:4169696-4169841
>Gm03:4170945-4171026
>Gm03:4171540-4171687
>Gm03:4172986-4173050
>Gm03:4173146-4173195
>Gm03:4173309-4173414
>Gm03:4174434-4174551
>Gm03:4175287-4175353
>Gm03:4175386-4175455
>Gm03:4175683-4175817
>Gm03:4175852-4176334
>Gm03:4176430-4177055
>Gm03:4177105-4177534
>Gm03:4177761-4178099
>Gm03:4178199-4179306
>Gm03:4179490-4180212
>Gm03:4181139-4181191
>Gm03:4181342-4181442
>Gm03:4181809-4181898
>Gm03:4181995-4182024
>Gm03:4182200-4182287
>Gm03:4182355-4182531
>Gm03:4182641-4182678
>Gm03:4183084-4183273
>Gm03:4183755-4183888
>Gm03:4184864-4184898
>Gm03:4185077-4185130
>Gm03:4185171-4185223
>Gm03:4185400-4185430
>Gm03:4185467-4185709
>Gm03:4185879-4186085
>Gm03:4186483-4186549
>Gm03:4186832-4186861
>Gm03:4187109-4187204
>Gm03:4187401-4187542
>Gm03:4187642-4187678
>Gm03:4187908-4187943
>Gm03:4188141-4188198
>Gm03:4188248-4188326
>Gm03:4188523-4188956
>Gm03:4189016-4189084
>Gm03:4189113-4189349
>Gm03:4189376-4189439
>Gm03:4189492-4189718
>Gm03:4189767-4189934
>Gm03:4190075-4190668
>Gm03:4190693-4191060
>Gm03:4191114-4192460
>Gm03:4192507-4193028
>Gm03:4193110-4195907
>Gm03:4195972-4196063
>Gm03:4196104-4196276
>Gm03:4196338-4196879
>Gm03:4197221-4197436
>Gm03:4197506-4197539
>Gm03:4197859-4197902
>Gm03:4198055-4198184
>Gm03:4198404-4198519
>Gm03:4198603-4198693
>Gm03:4199438-4199478
>Gm03:4199605-4199788
>Gm03:4199938-4200059
>Gm03:4200563-4200612
>Gm03:4200731-4201011
>Gm03:4201385-4201571
>Gm03:4202046-4202175
>Gm03:4202224-4202305
>Gm03:4202344-4202583
>Gm03:4202689-4202826
>Gm03:4202996-4203036
>Gm03:4205718-4205773
>Gm03:4207470-4207511
>Gm03:4208409-4209531
>Gm03:4209612-4213167
>Gm03:4213212-4215683
>Gm03:4215721-4216617
>Gm03:4216783-4217019
>Gm03:4218132-4218349
>Gm03:4219159-4219203
>Gm03:4219270-4219321
>Gm03:4219354-4219813
>Gm03:4220149-4220264
>Gm03:4221149-4221189
>Gm03:4221708-4221774
>Gm03:4222499-4223685
>Gm03:4223714-4226943
>Gm03:4227868-4228050
>Gm03:4228125-4228243
>Gm03:4228301-4228330
>Gm03:4228589-4228628
>Gm03:4228761-4228837
>Gm03:4229069-4229135
>Gm03:4230220-4230271
>Gm03:4230322-4230618
>Gm03:4230701-4230801
>Gm03:4230952-4230986
>Gm03:4231780-4231813
>Gm03:4232286-4232387
>Gm03:4232456-4232596
>Gm03:4232906-4232953
>Gm03:4237609-4237767
>Gm03:4238303-4238970
>Gm03:4238998-4240728
>Gm03:4240900-4241105
>Gm03:4241148-4241360
>Gm03:4241381-4241557
>Gm03:4241597-4241888
>Gm03:4241921-4242131
>Gm03:4242216-4242589
>Gm03:4242645-4242948
>Gm03:4243073-4247025
>Gm03:4247121-4247215
>Gm03:4247275-4247386
>Gm03:4247793-4247867
>Gm03:4248804-4248951
>Gm03:4248981-4249085
>Gm03:4249131-4249554
>Gm03:4249662-4249802
>Gm03:4250266-4250530
>Gm03:4250581-4250886
>Gm03:4251119-4253680
>Gm03:4254494-4254623
>Gm03:4254648-4255035
>Gm03:4255118-4255165
>Gm03:4255233-4255576
>Gm03:4255699-4256403
>Gm03:4256444-4256639
>Gm03:4256696-4256972
>Gm03:4257043-4257760
>Gm03:4258821-4258902
>Gm03:4259000-4259132
>Gm03:4259729-4259792
>Gm03:4259946-4260168
>Gm03:4260679-4260716
>Gm03:4261114-4261299
>Gm03:4261515-4261581
>Gm03:4261688-4261856
>Gm03:4262257-4262287
>Gm03:4262395-4262450
>Gm03:4262803-4264425
>Gm03:4264454-4267459
>Gm03:4267501-4267566
>Gm03:4267836-4267891
>Gm03:4268109-4268351
>Gm03:4268457-4268594
>Gm03:4268769-4268801
>Gm03:4269203-4269476
>Gm03:4269594-4269695
>Gm03:4270177-4270435
>Gm03:4270598-4270784
>Gm03:4273611-4273664
>Gm03:4273893-4273920
>Gm03:4275173-4275222
>Gm03:4275334-4275417
>Gm03:4275453-4275720
>Gm03:4275814-4276027
>Gm03:4276074-4276502
>Gm03:4276947-4277096
>Gm03:4277388-4277434
>Gm03:4277683-4277756
>Gm03:4277927-4289927
>Gm03:4289966-4295470
>Gm03:4296207-4296310
>Gm03:4296411-4296916
>Gm03:4297379-4297486
>Gm03:4298693-4298745
>Gm03:4299437-4299481
>Gm03:4299553-4299633
>Gm03:4299900-4300085
>Gm03:4300509-4300543
>Gm03:4301843-4301924
>Gm03:4301986-4302087
>Gm03:4303005-4303138
>Gm03:4303241-4303499
>Gm03:4303616-4303662
>Gm03:4304462-4304788
>Gm03:4304906-4304942
>Gm03:4305555-4305610
>Gm03:4305918-4305950
>Gm03:4307596-4307728
>Gm03:4308480-4308622
>Gm03:4309512-4309672
>Gm03:4309820-4310046
>Gm03:4310088-4310157
>Gm03:4310310-4310507
>Gm03:4310745-4311002
>Gm03:4311046-4312086
>Gm03:4312137-4312481
>Gm03:4312669-4312781
>Gm03:4312921-4313545
>Gm03:4313614-4314575
>Gm03:4314625-4315031
>Gm03:4315058-4315518
>Gm03:4315551-4315765
>Gm03:4315810-4316507
>Gm03:4316549-4316776
>Gm03:4316809-4317088
>Gm03:4317122-4317907
>Gm03:4318482-4318529
>Gm03:4318663-4318934
>Gm03:4319618-4319765
>Gm03:4319845-4319877
>Gm03:4320019-4320058
>Gm03:4320168-4320224
>Gm03:4320448-4320485
>Gm03:4320734-4320783
>Gm03:4320886-4321086
>Gm03:4321312-4321416
>Gm03:4321597-4321671
>Gm03:4321984-4322075
>Gm03:4322232-4322290
>Gm03:4322915-4322968
>Gm03:4323204-4323266
>Gm03:4323302-4328417
>Gm03:4328619-4328671
>Gm03:4328976-4329038
>Gm03:4329435-4329555
>Gm03:4329817-4329862
>Gm03:4330022-4330419
>Gm03:4330714-4330832
>Gm03:4330873-4331112
>Gm03:4331155-4331589
>Gm03:4332013-4332162
>Gm03:4332508-4332599
>Gm03:4332703-4332792
>Gm03:4333331-4333523
>Gm03:4333566-4333745
>Gm03:4333852-4333907
>Gm03:4334815-4334916
>Gm03:4335072-4335173
>Gm03:4335615-4338336
>Gm03:4338463-4338538
>Gm03:4338896-4339262
>Gm03:4339536-4339884
>Gm03:4339936-4340008
>Gm03:4340094-4340275
>Gm03:4340675-4340726
>Gm03:4341368-4341453
>Gm03:4341659-4341795
>Gm03:4342277-4342469
>Gm03:4342512-4342793
>Gm03:4345333-4346480
>Gm03:4347182-4347267
>Gm03:4347590-4347640
>Gm03:4347924-4347965
>Gm03:4348075-4348315
>Gm03:4348441-4348487
>Gm03:4348546-4348665
>Gm03:4350703-4350857
>Gm03:4350888-4351149
>Gm03:4354779-4354813
>Gm03:4355303-4355527
>Gm03:4356028-4360777
>Gm03:4361670-4361710
>Gm03:4361980-4362023
>Gm03:4362940-4363054
>Gm03:4364062-4364137
>Gm03:4364189-4364296
>Gm03:4364356-4364409
>Gm03:4364470-4384970
>Gm03:4385095-4385131
>Gm03:4385194-4385366
>Gm03:4385784-4385850
>Gm03:4386150-4386386
>Gm03:4386481-4386620
>Gm03:4386663-4386802
>Gm03:4386859-4387061
>Gm03:4387139-4387187
>Gm03:4387726-4387791
>Gm03:4388076-4388258
>Gm03:4389052-4389198
>Gm03:4389366-4389454
>Gm03:4389595-4389958
>Gm03:4390193-4390275
>Gm03:4390301-4391157
>Gm03:4391188-4392281
>Gm03:4392395-4392945
>Gm03:4393011-4393668
>Gm03:4393785-4394724
>Gm03:4395093-4395136
>Gm03:4395516-4395591
>Gm03:4395855-4395888
>Gm03:4396135-4396230
>Gm03:4396420-4396595
>Gm03:4396653-4396763
>Gm03:4396815-4396868
>Gm03:4396987-4397137
>Gm03:4397199-4397275
>Gm03:4397412-4397551
>Gm03:4398028-4398092
>Gm03:4398510-4398598
>Gm03:4398674-4398803
>Gm03:4398836-4399261
>Gm03:4399283-4399363
>Gm03:4399468-4399564
>Gm03:4399667-4399842
>Gm03:4400956-4401076
>Gm03:4401350-4401966
>Gm03:4403154-4403178
>Gm03:4404741-4404807
>Gm03:4405606-4405703
>Gm03:4406380-4406459
>Gm03:4406522-4406861
>Gm03:4407055-4407208
>Gm03:4407617-4407780
>Gm03:4407863-4407982
>Gm03:4408100-4408403
>Gm03:4408980-4409051
>Gm03:4409564-4409685
>Gm03:4410059-4410112
>Gm03:4410147-4410384
>Gm03:4410580-4410899
>Gm03:4410991-4411577
>Gm03:4411622-4411748
>Gm03:4412003-4412032
>Gm03:4412080-4412127
>Gm03:4412264-4412467
>Gm03:4412559-4412965
>Gm03:4413016-4413260
>Gm03:4413301-4413367
>Gm03:4413465-4413704
>Gm03:4414272-4414302
>Gm03:4414410-4414516
>Gm03:4414566-4414737
>Gm03:4414767-4414799
>Gm03:4415052-4415247
>Gm03:4415351-4415444
>Gm03:4415588-4415935
>Gm03:4415982-4416601
>Gm03:4416890-4420040
>Gm03:4420077-4420683
>Gm03:4420754-4420934
>Gm03:4420961-4421033
>Gm03:4421073-4421342
>Gm03:4421419-4421752
>Gm03:4421807-4422328
>Gm03:4422394-4422465
>Gm03:4422591-4423068
>Gm03:4423112-4423729
>Gm03:4423819-4424101
>Gm03:4424783-4432873
>Gm03:4432883-4434469
>Gm03:4434511-4443873
>Gm03:4444047-4444135
>Gm03:4444262-4444330
>Gm03:4444536-4444630
>Gm03:4444761-4444848
>Gm03:4444927-4445018
>Gm03:4445166-4445198
>Gm03:4446857-4447900
>Gm03:4447925-4448104
>Gm03:4448204-4448427
>Gm03:4448712-4448753
>Gm03:4449294-4449323
>Gm03:4450093-4450183
>Gm03:4453162-4453272
>Gm03:4453512-4453619
>Gm03:4453678-4453713
>Gm03:4454934-4455201
>Gm03:4470628-4470709
>Gm03:4476712-4476771
>Gm03:4477180-4477210
>Gm03:4477993-4478065
>Gm03:4478754-4478781
>Gm03:4479047-4479093
>Gm03:4479229-4479274
>Gm03:4479713-4479778
>Gm03:4488192-4488235
>Gm03:4488285-4492491
>Gm03:4495519-4495578
>Gm03:4496188-4496264
>Gm03:4496567-4496672
>Gm03:4498461-4498585
>Gm03:4499618-4499661
>Gm03:4501025-4501076
>Gm03:4502459-4502531
>Gm03:4503456-4503537
>Gm03:4503591-4503619
>Gm03:4503993-4504044
>Gm03:4505380-4505675
>Gm03:4505980-4506283
>Gm03:4509504-4509677
>Gm03:4512433-4512575
>Gm03:4515210-4515387
>Gm03:4516065-4516088
>Gm03:4517567-4517716
>Gm03:4518627-4518689
>Gm03:4522035-4522143
>Gm03:4522883-4523096
>Gm03:4524312-4524370
>Gm03:4525602-4525709
>Gm03:4531169-4531216
>Gm03:4533552-4533686
>Gm03:4533864-4534062
>Gm03:4534112-4534135
>Gm03:4535473-4535712
>Gm03:4536572-4536637
>Gm03:4537483-4537561
>Gm03:4539030-4541635
>Gm03:4541796-4541829
>Gm03:4542005-4543427
>Gm03:4544392-4544714
>Gm03:4544744-4545424
>Gm03:4548965-4549021
>Gm03:4549295-4549337
>Gm03:4558468-4558515
>Gm03:4560421-4560522
>Gm03:4560650-4560695
>Gm03:4560776-4560920
>Gm03:4560966-4561050
>Gm03:4561092-4561389
>Gm03:4561486-4561516
>Gm03:4561710-4561759
>Gm03:4562221-4562267
>Gm03:4566342-4566463
>Gm03:4566523-4566555
>Gm03:4566580-4566794
>Gm03:4567173-4567246
>Gm03:4567743-4567876
>Gm03:4568313-4568626
>Gm03:4569553-4569945
>Gm03:4570493-4570538
>Gm03:4570898-4570979
>Gm03:4571039-4571085
>Gm03:4571602-4571642
>Gm03:4571961-4572211
>Gm03:4572239-4572569
>Gm03:4572661-4572887
>Gm03:4572967-4573105
>Gm03:4573624-4573656
>Gm03:4573705-4573761
>Gm03:4574258-4574301
>Gm03:4581003-4581041
>Gm03:4581127-4581195
>Gm03:4581254-4581479
>Gm03:4584062-4584082
>Gm03:4585364-4585499
>Gm03:4588084-4588193
>Gm03:4588320-4588379
>Gm03:4588486-4588615
>Gm03:4589301-4589399
>Gm03:4592529-4592658
>Gm03:4592915-4592953
>Gm03:4595032-4595073
>Gm03:4596924-4596967
>Gm03:4606967-4607031
>Gm03:4607472-4607621
>Gm03:4608742-4608809
>Gm03:4609231-4609326
>Gm03:4609806-4609984
>Gm03:4611485-4611555
>Gm03:4611702-4612221
>Gm03:4612335-4612779
>Gm03:4613707-4613927
>Gm03:4614738-4614787
>Gm03:4615997-4616054
>Gm03:4616658-4616708
>Gm03:4617471-4617519
>Gm03:4618522-4618578
>Gm03:4627639-4627737
>Gm03:4629590-4630012
>Gm03:4630825-4630861
>Gm03:4634542-4634661
>Gm03:4638477-4638511
>Gm03:4638759-4643406
>Gm03:4643914-4643944
>Gm03:4647927-4648097
>Gm03:4650390-4653250
>Gm03:4653647-4653694
>Gm03:4653933-4654256
>Gm03:4654319-4654820
>Gm03:4658805-4658987
>Gm03:4661982-4662077
>Gm03:4662522-4662570
>Gm03:4662651-4662711
>Gm03:4662756-4662837
>Gm03:4668802-4668881
>Gm03:4676128-4676511
>Gm03:4676544-4676792
>Gm03:4676879-4676951
>Gm03:4677160-4677343
>Gm03:4677557-4677854
>Gm03:4677936-4678112
>Gm03:4678169-4678273
>Gm03:4678743-4678776
>Gm03:4679046-4680022
>Gm03:4680139-4681058
>Gm03:4681096-4681562
>Gm03:4684782-4684847
>Gm03:4685423-4685518
>Gm03:4686225-4686256
>Gm03:4686307-4686640
>Gm03:4686796-4686859
>Gm03:4687118-4687159
>Gm03:4687917-4687990
>Gm03:4689685-4689785
>Gm03:4690038-4690262
>Gm03:4690403-4690501
>Gm03:4690644-4690769
>Gm03:4690809-4690886
>Gm03:4690922-4691179
>Gm03:4691220-4691273
>Gm03:4691884-4691944
>Gm03:4692630-4694047
>Gm03:4694085-4694562
>Gm03:4694599-4694709
>Gm03:4694784-4695995
>Gm03:4696047-4696276
>Gm03:4696306-4696923
>Gm03:4696964-4697809
>Gm03:4697837-4697925
>Gm03:4698077-4700730
>Gm03:4700774-4702873
>Gm03:4703385-4703448
>Gm03:4703966-4704140
>Gm03:4704235-4704309
>Gm03:4704484-4704541
>Gm03:4704585-4704668
>Gm03:4705427-4705512
>Gm03:4705575-4705725
>Gm03:4706628-4706721
>Gm03:4706945-4706998
>Gm03:4707054-4707624
>Gm03:4707896-4707922
>Gm03:4707950-4708020
>Gm03:4708082-4708431
>Gm03:4708505-4709003
>Gm03:4709118-4709759
>Gm03:4709782-4711082
>Gm03:4711331-4711471
>Gm03:4711579-4711760
>Gm03:4712035-4712130
>Gm03:4712168-4712253
>Gm03:4713625-4713689
>Gm03:4715046-4717735
>Gm03:4719207-4719273
>Gm03:4720509-4720584
>Gm03:4723411-4723460
>Gm03:4723902-4723988
>Gm03:4725330-4725423
>Gm03:4725534-4725585
>Gm03:4725784-4725879
>Gm03:4726101-4726148
>Gm03:4726534-4726585
>Gm03:4726975-4727004
>Gm03:4727556-4727628
>Gm03:4728439-4728489
>Gm03:4729232-4729382
>Gm03:4729575-4729765
>Gm03:4730304-4730346
>Gm03:4731823-4731942
>Gm03:4732291-4732329
>Gm03:4732713-4733431
>Gm03:4733549-4733941
>Gm03:4733995-4734822
>Gm03:4734943-4736552
>Gm03:4736642-4736852
>Gm03:4737501-4737580
>Gm03:4737678-4737810
>Gm03:4737980-4738018
>Gm03:4739369-4739727
>Gm03:4741388-4741462
>Gm03:4741809-4741842
>Gm03:4742370-4742401
>Gm03:4742710-4743890
>Gm03:4744021-4744161
>Gm03:4744430-4744527
>Gm03:4744774-4744890
>Gm03:4745071-4745280
>Gm03:4745559-4745645
>Gm03:4745740-4745814
>Gm03:4745888-4746190
>Gm03:4746420-4746463
>Gm03:4747664-4748994
>Gm03:4749069-4749145
>Gm03:4749188-4749458
>Gm03:4750020-4750120
>Gm03:4750373-4750435
>Gm03:4750530-4750570
>Gm03:4750740-4750790
>Gm03:4750973-4751215
>Gm03:4751251-4751332
>Gm03:4751779-4751813
>Gm03:4752220-4752275
>Gm03:4752776-4752900
>Gm03:4752940-4753007
>Gm03:4753101-4753247
>Gm03:4753548-4753719
>Gm03:4753818-4753926
>Gm03:4754016-4754048
>Gm03:4754146-4754337
>Gm03:4755950-4756025
>Gm03:4756118-4756177
>Gm03:4756539-4756578
>Gm03:4757353-4757485
>Gm03:4757710-4758455
>Gm03:4758526-4759098
>Gm03:4759269-4759343
>Gm03:4759365-4759441
>Gm03:4759516-4759559
>Gm03:4759615-4759849
>Gm03:4759882-4760518
>Gm03:4760546-4760902
>Gm03:4761003-4761268
>Gm03:4761311-4761636
>Gm03:4761658-4761835
>Gm03:4762100-4762179
>Gm03:4762352-4762426
>Gm03:4762449-4762506
>Gm03:4762754-4762814
>Gm03:4764614-4764721
>Gm03:4765130-4765209
>Gm03:4765686-4765786
>Gm03:4765831-4765898
>Gm03:4767702-4767750
>Gm03:4767881-4767980
>Gm03:4768093-4768159
>Gm03:4768193-4768263
>Gm03:4768884-4769126
>Gm03:4769691-4769856
>Gm03:4770983-4771023
>Gm03:4771311-4771457
>Gm03:4772260-4772309
>Gm03:4776599-4778855
>Gm03:4780203-4780260
>Gm03:4780472-4780502
>Gm03:4784014-4784161
>Gm03:4784664-4785324
>Gm03:4785441-4785618
>Gm03:4785646-4786119
>Gm03:4786164-4786501
>Gm03:4786756-4787408
>Gm03:4787511-4787638
>Gm03:4787780-4787979
>Gm03:4788031-4788384
>Gm03:4788474-4788726
>Gm03:4789078-4789131
>Gm03:4789255-4789520
>Gm03:4789615-4789747
>Gm03:4789793-4789884
>Gm03:4789907-4789992
>Gm03:4790494-4790689
>Gm03:4790751-4790898
>Gm03:4791819-4791887
>Gm03:4792323-4792354
>Gm03:4792708-4792723
>Gm03:4792756-4793379
>Gm03:4793408-4795375
>Gm03:4795425-4795706
>Gm03:4795762-4795907
>Gm03:4796026-4796289
>Gm03:4796362-4796876
>Gm03:4796929-4797213
>Gm03:4797265-4797626
>Gm03:4797726-4797809
>Gm03:4800093-4800130
>Gm03:4801523-4801563
>Gm03:4802748-4802869
>Gm03:4805409-4806060
>Gm03:4806165-4811497
>Gm03:4811531-4811932
>Gm03:4811976-4812226
>Gm03:4812716-4812750
>Gm03:4812884-4812918
>Gm03:4812970-4813015
>Gm03:4813801-4813859
>Gm03:4815540-4815574
>Gm03:4816828-4817019
>Gm03:4817440-4817517
>Gm03:4821697-4821916
>Gm03:4822569-4822660
>Gm03:4822931-4824509
>Gm03:4824540-4827042
>Gm03:4831417-4831448
>Gm03:4834292-4836632
>Gm03:4839054-4841203
>Gm03:4841234-4841412
>Gm03:4841432-4841732
>Gm03:4841872-4842556
>Gm03:4842588-4843896
>Gm03:4843990-4844181
>Gm03:4844223-4844275
>Gm03:4844375-4844389
>Gm03:4844389-4845525
>Gm03:4850441-4850518
>Gm03:4851156-4851323
>Gm03:4853004-4853036
>Gm03:4854444-4854508
>Gm03:4856602-4861251
>Gm03:4864396-4864452
>Gm03:4864734-4864796
>Gm03:4866361-4866537
>Gm03:4866568-4866606
>Gm03:4866699-4866880
>Gm03:4866953-4867024
>Gm03:4867238-4867374
>Gm03:4867580-4867737
>Gm03:4867893-4867925
>Gm03:4867998-4868029
>Gm03:4868086-4868812
>Gm03:4868850-4876024
>Gm03:4876070-4876112
>Gm03:4877783-4877826
>Gm03:4878398-4878513
>Gm03:4879230-4879317
>Gm03:4879353-4879401
>Gm03:4879607-4879672
>Gm03:4879714-4880679
>Gm03:4880746-4882383
>Gm03:4882714-4882749
>Gm03:4882819-4882946
>Gm03:4883380-4883759
>Gm03:4884046-4884259
>Gm03:4884504-4884534
>Gm03:4884759-4884908
>Gm03:4885045-4885127
>Gm03:4885217-4885268
>Gm03:4885992-4886044
>Gm03:4887465-4887574
>Gm03:4888718-4888782
>Gm03:4893227-4893256
>Gm03:4893408-4893442
>Gm03:4895267-4895446
>Gm03:4895531-4895668
>Gm03:4896423-4896659
>Gm03:4897063-4897151
>Gm03:4897196-4897270
>Gm03:4899894-4899928
>Gm03:4900007-4900044
>Gm03:4906178-4906296
>Gm03:4906503-4906579
>Gm03:4907375-4907509
>Gm03:4907594-4907790
>Gm03:4908141-4908374
>Gm03:4909086-4909178
>Gm03:4911123-4911160
>Gm03:4913204-4913252
>Gm03:4915048-4915076
>Gm03:4917357-4917536
>Gm03:4917623-4917758
>Gm03:4918619-4923754
>Gm03:4924120-4924475
>Gm03:4925043-4925195
>Gm03:4926943-4926996
>Gm03:4927057-4927094
>Gm03:4932625-4932665
>Gm03:4932921-4932974
>Gm03:4933036-4933148
>Gm03:4933182-4933460
>Gm03:4933540-4933576
>Gm03:4933821-4934353
>Gm03:4934398-4935078
>Gm03:4935117-4935264
>Gm03:4937570-4937596
>Gm03:4941997-4942176
>Gm03:4942263-4942398
>Gm03:4943169-4943238
>Gm03:4943296-4943547
>Gm03:4943896-4943977
>Gm03:4945517-4945557
>Gm03:4947060-4947089
>Gm03:4947467-4947533
>Gm03:4948513-4957769
>Gm03:4966177-4966259
>Gm03:4966731-4966821
>Gm03:4966849-4966997
>Gm03:4969258-4969311
>Gm03:4970615-4970656
>Gm03:4976726-4977994
>Gm03:4980687-4980727
>Gm03:4981537-4981657
>Gm03:4981774-4981877
>Gm03:4981998-4982533
>Gm03:4982562-4982796
>Gm03:4982914-4983306
>Gm03:4983360-4984129
>Gm03:4984302-4984635
>Gm03:4984742-4984884
>Gm03:4984949-4985424
>Gm03:4985449-4985867
>Gm03:4985907-4986218
>Gm03:4986510-4986543
>Gm03:4986588-4986965
>Gm03:4987061-4987195
>Gm03:4987262-4987508
>Gm03:4988595-4988660
>Gm03:4989197-4989245
>Gm03:4989325-4989437
>Gm03:4989518-4989822
>Gm03:4989917-4990142
>Gm03:4990454-4990480
>Gm03:4990702-4990741
>Gm03:4990941-4991003
>Gm03:4991176-4991277
>Gm03:4991522-4991632
>Gm03:4992821-4992935
>Gm03:4993766-4993913
>Gm03:4994364-4994543
>Gm03:4996491-4996545
>Gm03:4996678-4997006
>Gm03:4997056-4997154
>Gm03:4997295-4997565
>Gm03:4997600-4997695
>Gm03:4997849-4997940
>Gm03:4997996-4998115
>Gm03:4998143-4998327
>Gm03:4998470-4998562
>Gm03:4998626-4998658
>Gm03:4999014-4999118
>Gm03:4999319-4999511
>Gm03:5000068-5000168
>Gm03:5000399-5000448
>Gm03:5000754-5000827
>Gm03:5000984-5001226
>Gm03:5002239-5002298
>Gm03:5002775-5002882
>Gm03:5003374-5003566
>Gm03:5004234-5004328
>Gm03:5004493-5005855
>Gm03:5006294-5006368
>Gm03:5006572-5006653
>Gm03:5006851-5006904
>Gm03:5007079-5007117
>Gm03:5007512-5007567
>Gm03:5007675-5007731
>Gm03:5008087-5008292
>Gm03:5008408-5008445
>Gm03:5009618-5010393
>Gm03:5010553-5011354
>Gm03:5011385-5011627
>Gm03:5011665-5011708
>Gm03:5011750-5012402
>Gm03:5012470-5013635
>Gm03:5013734-5014043
>Gm03:5014172-5014274
>Gm03:5014347-5014499
>Gm03:5014538-5014617
>Gm03:5015000-5015150
>Gm03:5015939-5015992
>Gm03:5016504-5016567
>Gm03:5018144-5018239
>Gm03:5018278-5018320
>Gm03:5018535-5018657
>Gm03:5019153-5019203
>Gm03:5019277-5019318
>Gm03:5019699-5019734
>Gm03:5021125-5021229
>Gm03:5021376-5026359
>Gm03:5026608-5027745
>Gm03:5027824-5028045
>Gm03:5028713-5028747
>Gm03:5029088-5029267
>Gm03:5029327-5029499
>Gm03:5029967-5030063
>Gm03:5030291-5030366
>Gm03:5030818-5030879
>Gm03:5031296-5031401
>Gm03:5031537-5031607
>Gm03:5031666-5031936
>Gm03:5031967-5032194
>Gm03:5032257-5032382
>Gm03:5032641-5032708
>Gm03:5032784-5032852
>Gm03:5032894-5032926
>Gm03:5033340-5033461
>Gm03:5033644-5033842
>Gm03:5034270-5034387
>Gm03:5034583-5034645
>Gm03:5034720-5034807
>Gm03:5034946-5035019
>Gm03:5037579-5037792
>Gm03:5037881-5038423
>Gm03:5041411-5041910
>Gm03:5042124-5042171
>Gm03:5042226-5042293
>Gm03:5042478-5042630
>Gm03:5044569-5045447
>Gm03:5046136-5046199
>Gm03:5046239-5046321
>Gm03:5046605-5046685
>Gm03:5046801-5047032
>Gm03:5047135-5047287
>Gm03:5049085-5050471
>Gm03:5050643-5050683
>Gm03:5055040-5055067
>Gm03:5057756-5061142
>Gm03:5061186-5061313
>Gm03:5061513-5061712
>Gm03:5062281-5062329
>Gm03:5063303-5063479
>Gm03:5063741-5063782
>Gm03:5066822-5066855
>Gm03:5069911-5070535
>Gm03:5077386-5077444
>Gm03:5085298-5085618
>Gm03:5085853-5085912
>Gm03:5087420-5087602
>Gm03:5088940-5089000
>Gm03:5089446-5089514
>Gm03:5089651-5090074
>Gm03:5091327-5091435
>Gm03:5091626-5091688
>Gm03:5091791-5091902
>Gm03:5091955-5092820
>Gm03:5093149-5093840
>Gm03:5093899-5094008
>Gm03:5094045-5094273
>Gm03:5094683-5094833
>Gm03:5094883-5094991
>Gm03:5095364-5095513
>Gm03:5096334-5096412
>Gm03:5096505-5101301
>Gm03:5103059-5103165
>Gm03:5103197-5103257
>Gm03:5104336-5104481
>Gm03:5104972-5105030
>Gm03:5108829-5108907
>Gm03:5109294-5109379
>Gm03:5110365-5110411
>Gm03:5110492-5114438
>Gm03:5114739-5117535
>Gm03:5117590-5117906
>Gm03:5117995-5118141
>Gm03:5118185-5118628
>Gm03:5118710-5118840
>Gm03:5118882-5118964
>Gm03:5119700-5119736
>Gm03:5121257-5121298
>Gm03:5121468-5121550
>Gm03:5123130-5123190
>Gm03:5124596-5125143
>Gm03:5125531-5125816
>Gm03:5126161-5127511
>Gm03:5127777-5127844
>Gm03:5130608-5130641
>Gm03:5133499-5133551
>Gm03:5136837-5137009
>Gm03:5137533-5137645
>Gm03:5138004-5138074
>Gm03:5138327-5138722
>Gm03:5138776-5138893
>Gm03:5139327-5139431
>Gm03:5141027-5141216
>Gm03:5142799-5143013
>Gm03:5143132-5143302
>Gm03:5143466-5143605
>Gm03:5143719-5143974
>Gm03:5144444-5144480
>Gm03:5144627-5144739
>Gm03:5146149-5146229
>Gm03:5146347-5146532
>Gm03:5146554-5146789
>Gm03:5146852-5147035
>Gm03:5148698-5148745
>Gm03:5152525-5152557
>Gm03:5152669-5152701
>Gm03:5152872-5152952
>Gm03:5153010-5154910
>Gm03:5154952-5156115
>Gm03:5157472-5157544
>Gm03:5160067-5160122
>Gm03:5165808-5165837
>Gm03:5166115-5166264
>Gm03:5166617-5166690
>Gm03:5166780-5166863
>Gm03:5167018-5167081
>Gm03:5170654-5170712
>Gm03:5172898-5173088
>Gm03:5173167-5173259
>Gm03:5173435-5173467
>Gm03:5173808-5173981
>Gm03:5174018-5174143
>Gm03:5174234-5174390
>Gm03:5174430-5174667
>Gm03:5174707-5174762
>Gm03:5174831-5175182
>Gm03:5175246-5175299
>Gm03:5175465-5175520
>Gm03:5175577-5175701
>Gm03:5175772-5176199
>Gm03:5176273-5176396
>Gm03:5176425-5176962
>Gm03:5177008-5177539
>Gm03:5177581-5177829
>Gm03:5177862-5178081
>Gm03:5178140-5178410
>Gm03:5178519-5178572
>Gm03:5178636-5178913
>Gm03:5179338-5179371
>Gm03:5187988-5188078
>Gm03:5188225-5188307
>Gm03:5193159-5193275
>Gm03:5194484-5194789
>Gm03:5195573-5195721
>Gm03:5195966-5195997
>Gm03:5199046-5199092
>Gm03:5200664-5202338
>Gm03:5202471-5202746
>Gm03:5202855-5203265
>Gm03:5204603-5204701
>Gm03:5204774-5209126
>Gm03:5209230-5209323
>Gm03:5216092-5216120
>Gm03:5217770-5217807
>Gm03:5218762-5218853
>Gm03:5219250-5219305
>Gm03:5221170-5221205
>Gm03:5221256-5221316
>Gm03:5223062-5223141
>Gm03:5224118-5224169
>Gm03:5224444-5224488
>Gm03:5225509-5225568
>Gm03:5228814-5230445
>Gm03:5231507-5235077
>Gm03:5236896-5237019
>Gm03:5240200-5240319
>Gm03:5241017-5241055
>Gm03:5241735-5241840
>Gm03:5243006-5243162
>Gm03:5253351-5253442
>Gm03:5254550-5254609
>Gm03:5254667-5254734
>Gm03:5254917-5255290
>Gm03:5255332-5255973
>Gm03:5256032-5256784
>Gm03:5256816-5257672
>Gm03:5257789-5257907
>Gm03:5258029-5258192
>Gm03:5258331-5258418
>Gm03:5258685-5258716
>Gm03:5258904-5258983
>Gm03:5259272-5259343
>Gm03:5260238-5260270
>Gm03:5261652-5261702
>Gm03:5261906-5262115
>Gm03:5262598-5262664
>Gm03:5262732-5262766
>Gm03:5264116-5264312
>Gm03:5264394-5264542
>Gm03:5264662-5264693
>Gm03:5264759-5264897
>Gm03:5265051-5266668
>Gm03:5269226-5269278
>Gm03:5271779-5271859
>Gm03:5274655-5274734
>Gm03:5277407-5277454
>Gm03:5278200-5278298
>Gm03:5279064-5279097
>Gm03:5279430-5279491
>Gm03:5279771-5280595
>Gm03:5280643-5280865
>Gm03:5281092-5281146
>Gm03:5281225-5281487
>Gm03:5281526-5282210
>Gm03:5282292-5282547
>Gm03:5282614-5282697
>Gm03:5282711-5285186
>Gm03:5285215-5285715
>Gm03:5286417-5286452
>Gm03:5286961-5287031
>Gm03:5287421-5287547
>Gm03:5287762-5287831
>Gm03:5289071-5289128
>Gm03:5291358-5291390
>Gm03:5294363-5294456
>Gm03:5295465-5295535
>Gm03:5298450-5299487
>Gm03:5301578-5301691
>Gm03:5304745-5304843
>Gm03:5304952-5305002
>Gm03:5312414-5312453
>Gm03:5313656-5313790
>Gm03:5314084-5314162
>Gm03:5314365-5314816
>Gm03:5315008-5315085
>Gm03:5315327-5315397
>Gm03:5315871-5315906
>Gm03:5316182-5317045
>Gm03:5317289-5317503
>Gm03:5319114-5319371
>Gm03:5319443-5319507
>Gm03:5320125-5320228
>Gm03:5320989-5321112
>Gm03:5322129-5322221
>Gm03:5324284-5324414
>Gm03:5326650-5326884
>Gm03:5329584-5329612
>Gm03:5330907-5330934
>Gm03:5331944-5332244
>Gm03:5333687-5333723
>Gm03:5334081-5334110
>Gm03:5335507-5336128
>Gm03:5336790-5336923
>Gm03:5337455-5337492
>Gm03:5337744-5337802
>Gm03:5337956-5338013
>Gm03:5340189-5340261
>Gm03:5341736-5341785
>Gm03:5341858-5341938
>Gm03:5342982-5343061
>Gm03:5345237-5345296
>Gm03:5350939-5351017
>Gm03:5351794-5351917
>Gm03:5351968-5352061
>Gm03:5352098-5352136
>Gm03:5352224-5352381
>Gm03:5352523-5352623
>Gm03:5352838-5352907
>Gm03:5353719-5353956
>Gm03:5354147-5354211
>Gm03:5354365-5354652
>Gm03:5354782-5354865
>Gm03:5354910-5355320
>Gm03:5355365-5355407
>Gm03:5355557-5355753
>Gm03:5356426-5356565
>Gm03:5357459-5357577
>Gm03:5357655-5357839
>Gm03:5358037-5358195
>Gm03:5358237-5358333
>Gm03:5359094-5359171
>Gm03:5359210-5359442
>Gm03:5361643-5361729
>Gm03:5363072-5363103
>Gm03:5363738-5363813
>Gm03:5364672-5364713
>Gm03:5364989-5365053
>Gm03:5365710-5365880
>Gm03:5372081-5372128
>Gm03:5372618-5373017
>Gm03:5375096-5375166
>Gm03:5377683-5377780
>Gm03:5379123-5379161
>Gm03:5379405-5379482
>Gm03:5380187-5380217
>Gm03:5380860-5381169
>Gm03:5389511-5389601
>Gm03:5389809-5389978
>Gm03:5390466-5390544
>Gm03:5390619-5390812
>Gm03:5391122-5391242
>Gm03:5391289-5391315
>Gm03:5391578-5391675
>Gm03:5391769-5391803
>Gm03:5392879-5392911
>Gm03:5394464-5394535
>Gm03:5394749-5394784
>Gm03:5394919-5394984
>Gm03:5395047-5395107
>Gm03:5395612-5395682
>Gm03:5396485-5396578
>Gm03:5396678-5396704
>Gm03:5396757-5396953
>Gm03:5397371-5397455
>Gm03:5397492-5397582
>Gm03:5397638-5398272
>Gm03:5398381-5398618
>Gm03:5398683-5399602
>Gm03:5399652-5399804
>Gm03:5399854-5399911
>Gm03:5400000-5401053
>Gm03:5401084-5402247
>Gm03:5402310-5402521
>Gm03:5403671-5403760
>Gm03:5403970-5404008
>Gm03:5404763-5404815
>Gm03:5405016-5405061
>Gm03:5407166-5407635
>Gm03:5409574-5409749
>Gm03:5410009-5410059
>Gm03:5411728-5411823
>Gm03:5414928-5415009
>Gm03:5415576-5415616
>Gm03:5415652-5416517
>Gm03:5416547-5426218
>Gm03:5426333-5426460
>Gm03:5426486-5426806
>Gm03:5426841-5426984
>Gm03:5427150-5428155
>Gm03:5428251-5428280
>Gm03:5428308-5428376
>Gm03:5428420-5429402
>Gm03:5429464-5429745
>Gm03:5431649-5431741
>Gm03:5431831-5431876
>Gm03:5438341-5438381
>Gm03:5438957-5438988
>Gm03:5439175-5439557
>Gm03:5440714-5440777
>Gm03:5442021-5442087
>Gm03:5443683-5443757
>Gm03:5445585-5445661
>Gm03:5445999-5446063
>Gm03:5446796-5446886
>Gm03:5447760-5447804
>Gm03:5450302-5450374
>Gm03:5451458-5451511
>Gm03:5451563-5451605
>Gm03:5451742-5452340
>Gm03:5452490-5452579
>Gm03:5453097-5453282
>Gm03:5455486-5455545
>Gm03:5457461-5457493
>Gm03:5460004-5460116
>Gm03:5463373-5463433
>Gm03:5467493-5467526
>Gm03:5468080-5470814
>Gm03:5470854-5471440
>Gm03:5471851-5473961
>Gm03:5474017-5478721
>Gm03:5478821-5479579
>Gm03:5481318-5481388
>Gm03:5481975-5482026
>Gm03:5482532-5482619
>Gm03:5483585-5483771
>Gm03:5488036-5488075
>Gm03:5488690-5488764
>Gm03:5489061-5489101
>Gm03:5489294-5489340
>Gm03:5495960-5495988
>Gm03:5497645-5498122
>Gm03:5498154-5498433
>Gm03:5498828-5498922
>Gm03:5499706-5499733
>Gm03:5500354-5500433
>Gm03:5500729-5500873
>Gm03:5501356-5501394
>Gm03:5502590-5502619
>Gm03:5505060-5505131
>Gm03:5506971-5507003
>Gm03:5509735-5509796
>Gm03:5512752-5512897
>Gm03:5518060-5518124
>Gm03:5519447-5519562
>Gm03:5520900-5521116
>Gm03:5521516-5521561
>Gm03:5522636-5522679
>Gm03:5524526-5524688
>Gm03:5524936-5524983
>Gm03:5527131-5527170
>Gm03:5532016-5532114
>Gm03:5533076-5533180
>Gm03:5533246-5533340
>Gm03:5533405-5534051
>Gm03:5534082-5535350
>Gm03:5535445-5535482
>Gm03:5535604-5535877
>Gm03:5537195-5537313
>Gm03:5537864-5537926
>Gm03:5539935-5540026
>Gm03:5540150-5540775
>Gm03:5540964-5541441
>Gm03:5542674-5543462
>Gm03:5543562-5543906
>Gm03:5545205-5545226
>Gm03:5545362-5545513
>Gm03:5545662-5545911
>Gm03:5547242-5547491
>Gm03:5547589-5547934
>Gm03:5548069-5548083
>Gm03:5554160-5554182
>Gm03:5555559-5555640
>Gm03:5555980-5557713
>Gm03:5557863-5560589
>Gm03:5560622-5560785
>Gm03:5561079-5561233
>Gm03:5561431-5563377
>Gm03:5563436-5565324
>Gm03:5565753-5565919
>Gm03:5565978-5566759
>Gm03:5567029-5567076
>Gm03:5567316-5567399
>Gm03:5567893-5568165
>Gm03:5568205-5568410
>Gm03:5568739-5568849
>Gm03:5569026-5569058
>Gm03:5569315-5569645
>Gm03:5569681-5569721
>Gm03:5569807-5569953
>Gm03:5570085-5570410
>Gm03:5570875-5571012
>Gm03:5571090-5571128
>Gm03:5571231-5571263
>Gm03:5571291-5571352
>Gm03:5572614-5574259
>Gm03:5574284-5575158
>Gm03:5576191-5576456
>Gm03:5576516-5576591
>Gm03:5576738-5577541
>Gm03:5577605-5579723
>Gm03:5579944-5580275
>Gm03:5580324-5580363
>Gm03:5582771-5582835
>Gm03:5583526-5583567
>Gm03:5584979-5585144
>Gm03:5585814-5585879
>Gm03:5585964-5586044
>Gm03:5586178-5586493
>Gm03:5586596-5586909
>Gm03:5586971-5587105
>Gm03:5587198-5587227
>Gm03:5587537-5587664
>Gm03:5588027-5588366
>Gm03:5588469-5588917
>Gm03:5588988-5589220
>Gm03:5589359-5589599
>Gm03:5589725-5589781
>Gm03:5589832-5589976
>Gm03:5590457-5590559
>Gm03:5590629-5591152
>Gm03:5591192-5591475
>Gm03:5592311-5592374
>Gm03:5592584-5592628
>Gm03:5592750-5592802
>Gm03:5593590-5593616
>Gm03:5593860-5594399
>Gm03:5594721-5595894
>Gm03:5595956-5597106
>Gm03:5600151-5600449
>Gm03:5600577-5600625
>Gm03:5602130-5602181
>Gm03:5603425-5603479
>Gm03:5604356-5604396
>Gm03:5605477-5605716
>Gm03:5606246-5606285
>Gm03:5606918-5607157
>Gm03:5609144-5609203
>Gm03:5609658-5609736
>Gm03:5609878-5610077
>Gm03:5610177-5610223
>Gm03:5610374-5610840
>Gm03:5610951-5611141
>Gm03:5611260-5611542
>Gm03:5611670-5611696
>Gm03:5612722-5612813
>Gm03:5612937-5613562
>Gm03:5613751-5613804
>Gm03:5614000-5614143
>Gm03:5614398-5615084
>Gm03:5615117-5615391
>Gm03:5615454-5615571
>Gm03:5615656-5615978
>Gm03:5616016-5616738
>Gm03:5616846-5617740
>Gm03:5617802-5618147
>Gm03:5618251-5618309
>Gm03:5618418-5618621
>Gm03:5618864-5618918
>Gm03:5618982-5619204
>Gm03:5619306-5619754
>Gm03:5619825-5620198
>Gm03:5620296-5620644
>Gm03:5621019-5621134
>Gm03:5621375-5621433
>Gm03:5621730-5621853
>Gm03:5621908-5621999
>Gm03:5622501-5622615
>Gm03:5622773-5622843
>Gm03:5623141-5623287
>Gm03:5624088-5624212
>Gm03:5625430-5625502
>Gm03:5626058-5626121
>Gm03:5626747-5626826
>Gm03:5627278-5627369
>Gm03:5627493-5627705
>Gm03:5627807-5628105
>Gm03:5628307-5628847
>Gm03:5628954-5629098
>Gm03:5629159-5629733
>Gm03:5629846-5629947
>Gm03:5630013-5630139
>Gm03:5630218-5631781
>Gm03:5631840-5632318
>Gm03:5632380-5632513
>Gm03:5632998-5633108
>Gm03:5633441-5633495
>Gm03:5633546-5633781
>Gm03:5633960-5634162
>Gm03:5634417-5634564
>Gm03:5634665-5634798
>Gm03:5634841-5634942
>Gm03:5635115-5635226
>Gm03:5635317-5635350
>Gm03:5635403-5635494
>Gm03:5635542-5635616
>Gm03:5635810-5635944
>Gm03:5636084-5636412
>Gm03:5636556-5636901
>Gm03:5637276-5637402
>Gm03:5637895-5638041
>Gm03:5638892-5638969
>Gm03:5639339-5639438
>Gm03:5641366-5641450
>Gm03:5641510-5641591
>Gm03:5642358-5643463
>Gm03:5643733-5643881
>Gm03:5644324-5644787
>Gm03:5644820-5645794
>Gm03:5646103-5646278
>Gm03:5646449-5646721
>Gm03:5646775-5646870
>Gm03:5646901-5647103
>Gm03:5647386-5647583
>Gm03:5647665-5647721
>Gm03:5648193-5648249
>Gm03:5648405-5648599
>Gm03:5648731-5648839
>Gm03:5649042-5649145
>Gm03:5649201-5649561
>Gm03:5649871-5650073
>Gm03:5650664-5650697
>Gm03:5650801-5650846
>Gm03:5650936-5651051
>Gm03:5651120-5651220
>Gm03:5651964-5652015
>Gm03:5652176-5652249
>Gm03:5652402-5652593
>Gm03:5652936-5653426
>Gm03:5654041-5654145
>Gm03:5654341-5654449
>Gm03:5654800-5654945
>Gm03:5655012-5655047
>Gm03:5655381-5655458
>Gm03:5655582-5655894
>Gm03:5655922-5656092
>Gm03:5656353-5656484
>Gm03:5656513-5656630
>Gm03:5657517-5662149
>Gm03:5662441-5662549
>Gm03:5662852-5662895
>Gm03:5663133-5663311
>Gm03:5663845-5663971
>Gm03:5664148-5664259
>Gm03:5665316-5665414
>Gm03:5665578-5665663
>Gm03:5665870-5666081
>Gm03:5666183-5666259
>Gm03:5666381-5666478
>Gm03:5668163-5668211
>Gm03:5668706-5669717
>Gm03:5669825-5669865
>Gm03:5669924-5670570
>Gm03:5670630-5671669
>Gm03:5672487-5672512
>Gm03:5672571-5674198
>Gm03:5674274-5674488
>Gm03:5674519-5676006
>Gm03:5676132-5677513
>Gm03:5677601-5677727
>Gm03:5677992-5678738
>Gm03:5678852-5679310
>Gm03:5679411-5679480
>Gm03:5680100-5680179
>Gm03:5680848-5680939
>Gm03:5681063-5681688
>Gm03:5681877-5681930
>Gm03:5682010-5682417
>Gm03:5682524-5683451
>Gm03:5683583-5683747
>Gm03:5683784-5685886
>Gm03:5685948-5686181
>Gm03:5686220-5686291
>Gm03:5686566-5686766
>Gm03:5687008-5687348
>Gm03:5687450-5687898
>Gm03:5687969-5688304
>Gm03:5688441-5688702
>Gm03:5688906-5689032
>Gm03:5689588-5689745
>Gm03:5689870-5689913
>Gm03:5691938-5691969
>Gm03:5692254-5692303
>Gm03:5693476-5693521
>Gm03:5693721-5693778
>Gm03:5694153-5694206
>Gm03:5695368-5695450
>Gm03:5695664-5695724
>Gm03:5701276-5701408
>Gm03:5701845-5701904
>Gm03:5703208-5704103
>Gm03:5707728-5707776
>Gm03:5707855-5707896
>Gm03:5708712-5708763
>Gm03:5709056-5709099
>Gm03:5714526-5714575
>Gm03:5714767-5714828
>Gm03:5714879-5715547
>Gm03:5715627-5715751
>Gm03:5716158-5716199
>Gm03:5716353-5717521
>Gm03:5718655-5718700
>Gm03:5720556-5720596
>Gm03:5721683-5721773
>Gm03:5722025-5722070
>Gm03:5722434-5722490
>Gm03:5723074-5723110
>Gm03:5726877-5726928
>Gm03:5729392-5729417
>Gm03:5730603-5730711
>Gm03:5731020-5731107
>Gm03:5731337-5731363
>Gm03:5731495-5731629
>Gm03:5735360-5735406
>Gm03:5735985-5736075
>Gm03:5737539-5737563
>Gm03:5737764-5738035
>Gm03:5738341-5739055
>Gm03:5740368-5740402
>Gm03:5741096-5741126
>Gm03:5741600-5741787
>Gm03:5743951-5744000
>Gm03:5745619-5745669
>Gm03:5745783-5746055
>Gm03:5746105-5746154
>Gm03:5746247-5746663
>Gm03:5746963-5747248
>Gm03:5748037-5749852
>Gm03:5749896-5751550
>Gm03:5754452-5754755
>Gm03:5754879-5754932
>Gm03:5754979-5755044
>Gm03:5755209-5755224
>Gm03:5755694-5755777
>Gm03:5755997-5756064
>Gm03:5756456-5756498
>Gm03:5756947-5757111
>Gm03:5757354-5757426
>Gm03:5758849-5758975
>Gm03:5759033-5759155
>Gm03:5759344-5759688
>Gm03:5760779-5761037
>Gm03:5761086-5761338
>Gm03:5763463-5764384
>Gm03:5764448-5764793
>Gm03:5765086-5765302
>Gm03:5766429-5766446
>Gm03:5766753-5766793
>Gm03:5766948-5766991
>Gm03:5768136-5768151
>Gm03:5769074-5769113
>Gm03:5769143-5770598
>Gm03:5771089-5771521
>Gm03:5772203-5772611
>Gm03:5774331-5774347
>Gm03:5774447-5774462
>Gm03:5774693-5774800
>Gm03:5775296-5775313
>Gm03:5775413-5775430
>Gm03:5777463-5777506
>Gm03:5778576-5778626
>Gm03:5778750-5779036
>Gm03:5779081-5779132
>Gm03:5779304-5779743
>Gm03:5780042-5780327
>Gm03:5781116-5782890
>Gm03:5782949-5784637
>Gm03:5785807-5785867
>Gm03:5787454-5787499
>Gm03:5787817-5788029
>Gm03:5788136-5788249
>Gm03:5788281-5788463
>Gm03:5788559-5788789
>Gm03:5789107-5789143
>Gm03:5789296-5789438
>Gm03:5789626-5789678
>Gm03:5790085-5790127
>Gm03:5792418-5792544
>Gm03:5792574-5793172
>Gm03:5793658-5793730
>Gm03:5794540-5794721
>Gm03:5794770-5795035
>Gm03:5796978-5797188
>Gm03:5797248-5798403
>Gm03:5798797-5798970
>Gm03:5798994-5799138
>Gm03:5799173-5799398
>Gm03:5801562-5801648
>Gm03:5801753-5801813
>Gm03:5803216-5805968
>Gm03:5806170-5806217
>Gm03:5806644-5806754
>Gm03:5806796-5807037
>Gm03:5809053-5809177
>Gm03:5813852-5813887
>Gm03:5813978-5814012
>Gm03:5814531-5814575
>Gm03:5814597-5814704
>Gm03:5815885-5815977
>Gm03:5816344-5816411
>Gm03:5818780-5818834
>Gm03:5821207-5821224
>Gm03:5821664-5821696
>Gm03:5823361-5823389
>Gm03:5823469-5823540
>Gm03:5824751-5824988
>Gm03:5825071-5825284
>Gm03:5825604-5825706
>Gm03:5825825-5826129
>Gm03:5828371-5829472
>Gm03:5829619-5829705
>Gm03:5831909-5832469
>Gm03:5833903-5833979
>Gm03:5834003-5834311
>Gm03:5834456-5835552
>Gm03:5835626-5835854
>Gm03:5836455-5836507
>Gm03:5838834-5838896
>Gm03:5840531-5841563
>Gm03:5841650-5842562
>Gm03:5842608-5842991
>Gm03:5843119-5843260
>Gm03:5846621-5846648
>Gm03:5847012-5847152
>Gm03:5847562-5847610
>Gm03:5848324-5848360
>Gm03:5848413-5849422
>Gm03:5849515-5849876
>Gm03:5852515-5852623
>Gm03:5852942-5855427
>Gm03:5857916-5857943
>Gm03:5859028-5859087
>Gm03:5859483-5859611
>Gm03:5859750-5859790
>Gm03:5859829-5859872
>Gm03:5859934-5859987
>Gm03:5861151-5861189
>Gm03:5861795-5861841
>Gm03:5861925-5861981
>Gm03:5862154-5862390
>Gm03:5863931-5865463
>Gm03:5867269-5868047
>Gm03:5868074-5868815
>Gm03:5869907-5869942
>Gm03:5872883-5872938
>Gm03:5873919-5874029
>Gm03:5877004-5877105
>Gm03:5883581-5884119
>Gm03:5884288-5885786
>Gm03:5885856-5885893
>Gm03:5886031-5886071
>Gm03:5886394-5886497
>Gm03:5887066-5887123
>Gm03:5887434-5889022
>Gm03:5891433-5891486
>Gm03:5891769-5891855
>Gm03:5892046-5892088
>Gm03:5892306-5892385
>Gm03:5893841-5893953
>Gm03:5895085-5900026
>Gm03:5900206-5900445
>Gm03:5900486-5900802
>Gm03:5900830-5900966
>Gm03:5901029-5901336
>Gm03:5901398-5901571
>Gm03:5901827-5901896
>Gm03:5902504-5902625
>Gm03:5902744-5902880
>Gm03:5903992-5904055
>Gm03:5904169-5904228
>Gm03:5904285-5904524
>Gm03:5904565-5904839
>Gm03:5904909-5905045
>Gm03:5905173-5905455
>Gm03:5905513-5906084
>Gm03:5909262-5909281
>Gm03:5909781-5909819
>Gm03:5909995-5910154
>Gm03:5912877-5912939
>Gm03:5913309-5913349
>Gm03:5913431-5913476
>Gm03:5914060-5914103
>Gm03:5914449-5914490
>Gm03:5917012-5917087
>Gm03:5917554-5917619
>Gm03:5920927-5920958
>Gm03:5922772-5922803
>Gm03:5927788-5927902
>Gm03:5927983-5930701
>Gm03:5930746-5930796
>Gm03:5930846-5931526
>Gm03:5931560-5932302
>Gm03:5935237-5935401
>Gm03:5936608-5936624
>Gm03:5936781-5936846
>Gm03:5937075-5937155
>Gm03:5938990-5939048
>Gm03:5939793-5939906
>Gm03:5944587-5944627
>Gm03:5945152-5945178
>Gm03:5945626-5945704
>Gm03:5948902-5948934
>Gm03:5952395-5952437
>Gm03:5952493-5952582
>Gm03:5953229-5953314
>Gm03:5954148-5954232
>Gm03:5956279-5956331
>Gm03:5956434-5956487
>Gm03:5957238-5957271
>Gm03:5957506-5957572
>Gm03:5957804-5957930
>Gm03:5958177-5958202
>Gm03:5958264-5958481
>Gm03:5958556-5958587
>Gm03:5958869-5958912
>Gm03:5959113-5959227
>Gm03:5959468-5959617
>Gm03:5963712-5963739
>Gm03:5963795-5963844
>Gm03:5964832-5964949
>Gm03:5965136-5965188
>Gm03:5966631-5966676
>Gm03:5966834-5966867
>Gm03:5969779-5969869
>Gm03:5969909-5974134
>Gm03:5975371-5975406
>Gm03:5976170-5976278
>Gm03:5976375-5976677
>Gm03:5976811-5976910
>Gm03:5976987-5977153
>Gm03:5977507-5977547
>Gm03:5977601-5977651
>Gm03:5977797-5978202
>Gm03:5978314-5978500
>Gm03:5978563-5978954
>Gm03:5979030-5980127
>Gm03:5980683-5981425
>Gm03:5981457-5984482
>Gm03:5984625-5984690
>Gm03:5984775-5984855
>Gm03:5984989-5985719
>Gm03:5987760-5987795
>Gm03:5987919-5987993
>Gm03:5988826-5988858
>Gm03:5989649-5989696
>Gm03:5990265-5990336
>Gm03:5990691-5990705
>Gm03:5994739-5994935
>Gm03:5996771-5996810
>Gm03:5997009-5997085
>Gm03:5997156-5997737
>Gm03:5997882-5998019
>Gm03:5998079-5998157
>Gm03:5998826-5998882
>Gm03:5999288-6006667
>Gm03:6006813-6006846
>Gm03:6007588-6007651
>Gm03:6009972-6010007
>Gm03:6010133-6010292
>Gm03:6010356-6010749
>Gm03:6010805-6011133
>Gm03:6011249-6011312
>Gm03:6011706-6011777
>Gm03:6012152-6012187
>Gm03:6012947-6013055
>Gm03:6013152-6013454
>Gm03:6013764-6013888
>Gm03:6014284-6014324
>Gm03:6014378-6014428
>Gm03:6014573-6015277
>Gm03:6015343-6015734
>Gm03:6015950-6016074
>Gm03:6016102-6016538
>Gm03:6017752-6017784
>Gm03:6018332-6018369
>Gm03:6019244-6019347
>Gm03:6020425-6020466
>Gm03:6024989-6025292
>Gm03:6027789-6027815
>Gm03:6027879-6027993
>Gm03:6028212-6028264
>Gm03:6028327-6028395
>Gm03:6029114-6029164
>Gm03:6029316-6029427
>Gm03:6030026-6030059
>Gm03:6030697-6030731
>Gm03:6030845-6030888
>Gm03:6035997-6036070
>Gm03:6040532-6040750
>Gm03:6040903-6041453
>Gm03:6041544-6042180
>Gm03:6042245-6043228
>Gm03:6043324-6043541
>Gm03:6043581-6044391
>Gm03:6044538-6044667
>Gm03:6046820-6046984
>Gm03:6047169-6047346
>Gm03:6047832-6047923
>Gm03:6049744-6049854
>Gm03:6056854-6056869
>Gm03:6057060-6057102
>Gm03:6059747-6059793
>Gm03:6060803-6060897
>Gm03:6064826-6064931
>Gm03:6066783-6066819
>Gm03:6067015-6067055
>Gm03:6067664-6067690
>Gm03:6067711-6067931
>Gm03:6068451-6068481
>Gm03:6068554-6068586
>Gm03:6068686-6068813
>Gm03:6069898-6070910
>Gm03:6070953-6071334
>Gm03:6073399-6073515
>Gm03:6073605-6073751
>Gm03:6073766-6073806
>Gm03:6073867-6074071
>Gm03:6074548-6075292
>Gm03:6075978-6076585
>Gm03:6076709-6076869
>Gm03:6077266-6077341
>Gm03:6077486-6077658
>Gm03:6077882-6077986
>Gm03:6078068-6078135
>Gm03:6078532-6078656
>Gm03:6078977-6079080
>Gm03:6079556-6080414
>Gm03:6080573-6080772
>Gm03:6081479-6081555
>Gm03:6084226-6084267
>Gm03:6085791-6085822
>Gm03:6086111-6090044
>Gm03:6090105-6090273
>Gm03:6090314-6090493
>Gm03:6090624-6090839
>Gm03:6090940-6091076
>Gm03:6091135-6091253
>Gm03:6091367-6091706
>Gm03:6091923-6092489
>Gm03:6093432-6093490
>Gm03:6094792-6094851
>Gm03:6095279-6095336
>Gm03:6095643-6095695
>Gm03:6100364-6100454
>Gm03:6100970-6101099
>Gm03:6101355-6101934
>Gm03:6102057-6102152
>Gm03:6102287-6102350
>Gm03:6102782-6103394
>Gm03:6103600-6103834
>Gm03:6103894-6104003
>Gm03:6104131-6104233
>Gm03:6104399-6104442
>Gm03:6104549-6104737
>Gm03:6104775-6104837
>Gm03:6104991-6105036
>Gm03:6105061-6105483
>Gm03:6105781-6105950
>Gm03:6109061-6109605
>Gm03:6110002-6114858
>Gm03:6114951-6115002
>Gm03:6115181-6115276
>Gm03:6115311-6115566
>Gm03:6115642-6115747
>Gm03:6115929-6116452
>Gm03:6116740-6116840
>Gm03:6117189-6117228
>Gm03:6117352-6117381
>Gm03:6117563-6117607
>Gm03:6117848-6117877
>Gm03:6118182-6118272
>Gm03:6120583-6120613
>Gm03:6120920-6120959
>Gm03:6120975-6121018
>Gm03:6122204-6122299
>Gm03:6122338-6122371
>Gm03:6123713-6123761
>Gm03:6124549-6124748
>Gm03:6124954-6125020
>Gm03:6125067-6125135
>Gm03:6125697-6125763
>Gm03:6126802-6126942
>Gm03:6127848-6127913
>Gm03:6128797-6129074
>Gm03:6129441-6129475
>Gm03:6129697-6129791
>Gm03:6129847-6129892
>Gm03:6134059-6134149
>Gm03:6134548-6134675
>Gm03:6135067-6135165
>Gm03:6135523-6135671
>Gm03:6136092-6136718
>Gm03:6136917-6137078
>Gm03:6139100-6139136
>Gm03:6139162-6139208
>Gm03:6139264-6139315
>Gm03:6143754-6143981
>Gm03:6144570-6144629
>Gm03:6146458-6146644
>Gm03:6146870-6147992
>Gm03:6148034-6148245
>Gm03:6148277-6148525
>Gm03:6148591-6148878
>Gm03:6148964-6149216
>Gm03:6149248-6150433
>Gm03:6150601-6150721
>Gm03:6156049-6156063
>Gm03:6156735-6156775
>Gm03:6159285-6159299
>Gm03:6164535-6164627
>Gm03:6167856-6167890
>Gm03:6169404-6169432
>Gm03:6169916-6169988
>Gm03:6170583-6170680
>Gm03:6171014-6171400
>Gm03:6171469-6171828
>Gm03:6171865-6171955
>Gm03:6172031-6172103
>Gm03:6172357-6172630
>Gm03:6174398-6174552
>Gm03:6177592-6177673
>Gm03:6178087-6178153
>Gm03:6178340-6178776
>Gm03:6179231-6179274
>Gm03:6179902-6180082
>Gm03:6180182-6180230
>Gm03:6180635-6180710
>Gm03:6181917-6181948
>Gm03:6183270-6183288
>Gm03:6183996-6185243
>Gm03:6188322-6188336
>Gm03:6188437-6188866
>Gm03:6189320-6189359
>Gm03:6189434-6189553
>Gm03:6193953-6193995
>Gm03:6196677-6196731
>Gm03:6197477-6199910
>Gm03:6200207-6200543
>Gm03:6200566-6200817
>Gm03:6202394-6202423
>Gm03:6203259-6203371
>Gm03:6203638-6204028
>Gm03:6204090-6204354
>Gm03:6205098-6205139
>Gm03:6206327-6206843
>Gm03:6207322-6208570
>Gm03:6208781-6208929
>Gm03:6209592-6209977
>Gm03:6210083-6210656
>Gm03:6210906-6211142
>Gm03:6213032-6213271
>Gm03:6213684-6213750
>Gm03:6213936-6214314
>Gm03:6214342-6214426
>Gm03:6214825-6214868
>Gm03:6215552-6215617
>Gm03:6215717-6215765
>Gm03:6216169-6216244
>Gm03:6216690-6217442
>Gm03:6219018-6219270
>Gm03:6219301-6220258
>Gm03:6220308-6223316
>Gm03:6223341-6223664
>Gm03:6223980-6227735
>Gm03:6230334-6230710
>Gm03:6230742-6231055
>Gm03:6236040-6236114
>Gm03:6237157-6239231
>Gm03:6239317-6239381
>Gm03:6242965-6243068
>Gm03:6243722-6243820
>Gm03:6244742-6244787
>Gm03:6247647-6247680
>Gm03:6250504-6250560
>Gm03:6251887-6251968
>Gm03:6252826-6253143
>Gm03:6253191-6253253
>Gm03:6253368-6253459
>Gm03:6253619-6253740
>Gm03:6253822-6253874
>Gm03:6254505-6254577
>Gm03:6254598-6254642
>Gm03:6254681-6254771
>Gm03:6255161-6255228
>Gm03:6255589-6255751
>Gm03:6256041-6256079
>Gm03:6258076-6258142
>Gm03:6258192-6258280
>Gm03:6258613-6259142
>Gm03:6259476-6259849
>Gm03:6263552-6263566
>Gm03:6269159-6269648
>Gm03:6270216-6270273
>Gm03:6285770-6285784
>Gm03:6303251-6303266
>Gm03:6303357-6303439
>Gm03:6303886-6304013
>Gm03:6304149-6304322
>Gm03:6304371-6304405
>Gm03:6309621-6309855
>Gm03:6309919-6309976
>Gm03:6310019-6310419
>Gm03:6310527-6312509
>Gm03:6312539-6312613
>Gm03:6312639-6312909
>Gm03:6313038-6313081
>Gm03:6313300-6313528
>Gm03:6315187-6315234
>Gm03:6316158-6316172
>Gm03:6317476-6317943
>Gm03:6318236-6321237
>Gm03:6321270-6323188
>Gm03:6323380-6323537
>Gm03:6323887-6323935
>Gm03:6330077-6330092
>Gm03:6330713-6330768
>Gm03:6330881-6330921
>Gm03:6331650-6331665
>Gm03:6331854-6331870
>Gm03:6332176-6332214
>Gm03:6333047-6333107
>Gm03:6333911-6333962
>Gm03:6334841-6334981
>Gm03:6335032-6336175
>Gm03:6337276-6337315
>Gm03:6338092-6338148
>Gm03:6338205-6338260
>Gm03:6338907-6338993
>Gm03:6339019-6339033
>Gm03:6340033-6340697
>Gm03:6340859-6340891
>Gm03:6362192-6362285
>Gm03:6362476-6362951
>Gm03:6363047-6363247
>Gm03:6363331-6363683
>Gm03:6363739-6363794
>Gm03:6363898-6364303
>Gm03:6364345-6364374
>Gm03:6364436-6364715
>Gm03:6364894-6365995
>Gm03:6366045-6366149
>Gm03:6367792-6367914
>Gm03:6368119-6368133
>Gm03:6368290-6368465
>Gm03:6368633-6368703
>Gm03:6368759-6368831
>Gm03:6369314-6369389
>Gm03:6371215-6371338
>Gm03:6373127-6373167
>Gm03:6373201-6373329
>Gm03:6375272-6375392
>Gm03:6375586-6375629
>Gm03:6377656-6377806
>Gm03:6377864-6378574
>Gm03:6378669-6378706
>Gm03:6378743-6378929
>Gm03:6378992-6379162
>Gm03:6379185-6379210
>Gm03:6379376-6379424
>Gm03:6379470-6379543
>Gm03:6379808-6380499
>Gm03:6380534-6380659
>Gm03:6380729-6381007
>Gm03:6381082-6381241
>Gm03:6381375-6381559
>Gm03:6381745-6381978
>Gm03:6384517-6384560
>Gm03:6384690-6386110
>Gm03:6386497-6386617
>Gm03:6386660-6386736
>Gm03:6387261-6387319
>Gm03:6387410-6387479
>Gm03:6388103-6388147
>Gm03:6388487-6388535
>Gm03:6390628-6390788
>Gm03:6390873-6393265
>Gm03:6393290-6395307
>Gm03:6397944-6398011
>Gm03:6398132-6398167
>Gm03:6401205-6405651
>Gm03:6406487-6407141
>Gm03:6408379-6408393
>Gm03:6410096-6410200
>Gm03:6412814-6413528
>Gm03:6413571-6413701
>Gm03:6413893-6419442
>Gm03:6421698-6421859
>Gm03:6421946-6421985
>Gm03:6422118-6422387
>Gm03:6424561-6424630
>Gm03:6427136-6427195
>Gm03:6427366-6429019
>Gm03:6429073-6430822
>Gm03:6431011-6431110
>Gm03:6432857-6432890
>Gm03:6433881-6433895
>Gm03:6436027-6436041
>Gm03:6437172-6437212
>Gm03:6438116-6438132
>Gm03:6442396-6442410
>Gm03:6442882-6442974
>Gm03:6445035-6445051
>Gm03:6449716-6449837
>Gm03:6450170-6450556
>Gm03:6450697-6451229
>Gm03:6451505-6451803
>Gm03:6453616-6453723
>Gm03:6456716-6456797
>Gm03:6457212-6457278
>Gm03:6458007-6458049
>Gm03:6459184-6459225
>Gm03:6459297-6459372
>Gm03:6459931-6460317
>Gm03:6460345-6461730
>Gm03:6462418-6462457
>Gm03:6462892-6462916
>Gm03:6463021-6464958
>Gm03:6465255-6465549
>Gm03:6465720-6465872
>Gm03:6466097-6466369
>Gm03:6466517-6466705
>Gm03:6468280-6468309
>Gm03:6468442-6468609
>Gm03:6469357-6469398
>Gm03:6471104-6472202
>Gm03:6472391-6472539
>Gm03:6472837-6472869
>Gm03:6473202-6474274
>Gm03:6474383-6474728
>Gm03:6476588-6476654
>Gm03:6476746-6476827
>Gm03:6477193-6477207
>Gm03:6477498-6477617
>Gm03:6477717-6477784
>Gm03:6478168-6478243
>Gm03:6478689-6479434
>Gm03:6482004-6483112
>Gm03:6483179-6484018
>Gm03:6484199-6484246
>Gm03:6484939-6486493
>Gm03:6487678-6488589
>Gm03:6488665-6492040
>Gm03:6492121-6492199
>Gm03:6493428-6493529
>Gm03:6498114-6498215
>Gm03:6498511-6498565
>Gm03:6498872-6498953
>Gm03:6499770-6499797
>Gm03:6500962-6501065
>Gm03:6501740-6501768
>Gm03:6502844-6502924
>Gm03:6502980-6503164
>Gm03:6503399-6503480
>Gm03:6507387-6507484
>Gm03:6508529-6510714
>Gm03:6514435-6514589
>Gm03:6516732-6517204
>Gm03:6517483-6518030
>Gm03:6522345-6522359
>Gm03:6524649-6524760
>Gm03:6524818-6525781
>Gm03:6525806-6526148
>Gm03:6526213-6526347
>Gm03:6526423-6526447
>Gm03:6526484-6526512
>Gm03:6526640-6526818
>Gm03:6526851-6526885
>Gm03:6527146-6527643
>Gm03:6528211-6528254
>Gm03:6528324-6528374
>Gm03:6528407-6528607
>Gm03:6528936-6529203
>Gm03:6529229-6529690
>Gm03:6529751-6529850
>Gm03:6529996-6530163
>Gm03:6535863-6535930
>Gm03:6537067-6537093
>Gm03:6542975-6543033
>Gm03:6547157-6547384
>Gm03:6548295-6549807
>Gm03:6550043-6550085
>Gm03:6551032-6551070
>Gm03:6552380-6552448
>Gm03:6554225-6554252
>Gm03:6555062-6555147
>Gm03:6555308-6555437
>Gm03:6558247-6558286
>Gm03:6558910-6558955
>Gm03:6559079-6559277
>Gm03:6561592-6561645
>Gm03:6563564-6563644
>Gm03:6563780-6563955
>Gm03:6563998-6564485
>Gm03:6564632-6564814
>Gm03:6564917-6565136
>Gm03:6565240-6565329
>Gm03:6565466-6565838
>Gm03:6565867-6566954
>Gm03:6566976-6568248
>Gm03:6568299-6568362
>Gm03:6568399-6568662
>Gm03:6569066-6569294
>Gm03:6569839-6570982
>Gm03:6574109-6576922
>Gm03:6577477-6579462
>Gm03:6579574-6583611
>Gm03:6584302-6584322
>Gm03:6584688-6584702
>Gm03:6585037-6585225
>Gm03:6585584-6585632
>Gm03:6587036-6589613
>Gm03:6589646-6590081
>Gm03:6590207-6591329
>Gm03:6591521-6591678
>Gm03:6592013-6592061
>Gm03:6594667-6594708
>Gm03:6597363-6597562
>Gm03:6599511-6599571
>Gm03:6601302-6601450
>Gm03:6601462-6601477
>Gm03:6601630-6601662
>Gm03:6601694-6602612
>Gm03:6603418-6603735
>Gm03:6603867-6603979
>Gm03:6604023-6604083
>Gm03:6604114-6604182
>Gm03:6604777-6604792
>Gm03:6605528-6605584
>Gm03:6605754-6605882
>Gm03:6606135-6606158
>Gm03:6609440-6609526
>Gm03:6609729-6609805
>Gm03:6617122-6618550
>Gm03:6623638-6623674
>Gm03:6624987-6625017
>Gm03:6625060-6625113
>Gm03:6625287-6625328
>Gm03:6625537-6625639
>Gm03:6625807-6625946
>Gm03:6626317-6626375
>Gm03:6626549-6626590
>Gm03:6629334-6629596
>Gm03:6629807-6629921
>Gm03:6630026-6630056
>Gm03:6631887-6632037
>Gm03:6634865-6634924
>Gm03:6642585-6642625
>Gm03:6644872-6645041
>Gm03:6648395-6648564
>Gm03:6650543-6650609
>Gm03:6651192-6651237
>Gm03:6653754-6653912
>Gm03:6654410-6654440
>Gm03:6654489-6654566
>Gm03:6654623-6655051
>Gm03:6658598-6658706
>Gm03:6658757-6660748
>Gm03:6660789-6660847
>Gm03:6660919-6661504
>Gm03:6663268-6664726
>Gm03:6665723-6665752
>Gm03:6666469-6666915
>Gm03:6667831-6667896
>Gm03:6667920-6667960
>Gm03:6668286-6668387
>Gm03:6668450-6668552
>Gm03:6669511-6672077
>Gm03:6672232-6672351
>Gm03:6672395-6672602
>Gm03:6672669-6673269
>Gm03:6673487-6673561
>Gm03:6673612-6673645
>Gm03:6674639-6674706
>Gm03:6675934-6677081
>Gm03:6677160-6677214
>Gm03:6677340-6677377
>Gm03:6682741-6682812
>Gm03:6683434-6683526
>Gm03:6683736-6683792
>Gm03:6688373-6688479
>Gm03:6693664-6693690
>Gm03:6694238-6694306
>Gm03:6694336-6694367
>Gm03:6695306-6695351
>Gm03:6697471-6697505
>Gm03:6698540-6698765
>Gm03:6698803-6699389
>Gm03:6699422-6699479
>Gm03:6701364-6701406
>Gm03:6704203-6704433
>Gm03:6706317-6706466
>Gm03:6706538-6706736
>Gm03:6706775-6707016
>Gm03:6707058-6707257
>Gm03:6707285-6707405
>Gm03:6709307-6709357
>Gm03:6709537-6709638
>Gm03:6709834-6710313
>Gm03:6711240-6711301
>Gm03:6711767-6711819
>Gm03:6720287-6720320
>Gm03:6721548-6721589
>Gm03:6723807-6723856
>Gm03:6723941-6724049
>Gm03:6725154-6725303
>Gm03:6725361-6727210
>Gm03:6727423-6732411
>Gm03:6732479-6732548
>Gm03:6732582-6733289
>Gm03:6733861-6733916
>Gm03:6734657-6734685
>Gm03:6741799-6741868
>Gm03:6742122-6742158
>Gm03:6742438-6742481
>Gm03:6744278-6744351
>Gm03:6755352-6755430
>Gm03:6755496-6755577
>Gm03:6755651-6755969
>Gm03:6757457-6757581
>Gm03:6758015-6758079
>Gm03:6760811-6760861
>Gm03:6761656-6761759
>Gm03:6761957-6762045
>Gm03:6762411-6762464
>Gm03:6762930-6762964
>Gm03:6763922-6764025
>Gm03:6764204-6764685
>Gm03:6766081-6766160
>Gm03:6767116-6767173
>Gm03:6771933-6771960
>Gm03:6772579-6773112
>Gm03:6783351-6783407
>Gm03:6783565-6783641
>Gm03:6784008-6784049
>Gm03:6785045-6785716
>Gm03:6785745-6786373
>Gm03:6786408-6787705
>Gm03:6787737-6788066
>Gm03:6788111-6789197
>Gm03:6789257-6789309
>Gm03:6789348-6789398
>Gm03:6789415-6793105
>Gm03:6793396-6793537
>Gm03:6795150-6795182
>Gm03:6798187-6798218
>Gm03:6798543-6798692
>Gm03:6798876-6799003
>Gm03:6799317-6799359
>Gm03:6799418-6799566
>Gm03:6799627-6799689
>Gm03:6800647-6800686
>Gm03:6800771-6800811
>Gm03:6800970-6802355
>Gm03:6802899-6804964
>Gm03:6805406-6810582
>Gm03:6813085-6817824
>Gm03:6818695-6818765
>Gm03:6818846-6819085
>Gm03:6823992-6824144
>Gm03:6825004-6825301
>Gm03:6827780-6827848
>Gm03:6828050-6828219
>Gm03:6828300-6828558
>Gm03:6828628-6828721
>Gm03:6828801-6829000
>Gm03:6829055-6829352
>Gm03:6829855-6829883
>Gm03:6830321-6830477
>Gm03:6830612-6830648
>Gm03:6830843-6830870
>Gm03:6831117-6832949
>Gm03:6833278-6833532
>Gm03:6834713-6834775
>Gm03:6834799-6834906
>Gm03:6838509-6838640
>Gm03:6840962-6841037
>Gm03:6841088-6842425
>Gm03:6843091-6843159
>Gm03:6843666-6843748
>Gm03:6845388-6845473
>Gm03:6846545-6846587
>Gm03:6847990-6848024
>Gm03:6855504-6855568
>Gm03:6858538-6858574
>Gm03:6858704-6859020
>Gm03:6860970-6861046
>Gm03:6862681-6862797
>Gm03:6862930-6863331
>Gm03:6863394-6863480
>Gm03:6863544-6864123
>Gm03:6864246-6864551
>Gm03:6864605-6865163
>Gm03:6865364-6865462
>Gm03:6865576-6865762
>Gm03:6866109-6866188
>Gm03:6866239-6866277
>Gm03:6866373-6866400
>Gm03:6866503-6866582
>Gm03:6866631-6866663
>Gm03:6866752-6867151
>Gm03:6867171-6867319
>Gm03:6867403-6867589
>Gm03:6867913-6867966
>Gm03:6868061-6868480
>Gm03:6868690-6868745
>Gm03:6868880-6868937
>Gm03:6869125-6869215
>Gm03:6869790-6869865
>Gm03:6869901-6870094
>Gm03:6870578-6870825
>Gm03:6870866-6870980
>Gm03:6871042-6871228
>Gm03:6871258-6871443
>Gm03:6871819-6871874
>Gm03:6871943-6872005
>Gm03:6872064-6872432
>Gm03:6872478-6872647
>Gm03:6872798-6872872
>Gm03:6873060-6882847
>Gm03:6882908-6883246
>Gm03:6883320-6883512
>Gm03:6883725-6884843
>Gm03:6884928-6885072
>Gm03:6885095-6885199
>Gm03:6885269-6885351
>Gm03:6887264-6887357
>Gm03:6891699-6891735
>Gm03:6896476-6896510
>Gm03:6897275-6897715
>Gm03:6899022-6899066
>Gm03:6900336-6900403
>Gm03:6902368-6902403
>Gm03:6903067-6903139
>Gm03:6903759-6903929
>Gm03:6904689-6904749
>Gm03:6905612-6905652
>Gm03:6905713-6905750
>Gm03:6905904-6906578
>Gm03:6913430-6913464
>Gm03:6922452-6922502
>Gm03:6922530-6922565
>Gm03:6922950-6923014
>Gm03:6923412-6923445
>Gm03:6923550-6924015
>Gm03:6924093-6924262
>Gm03:6924326-6924598
>Gm03:6924622-6925232
>Gm03:6925534-6925579
>Gm03:6926003-6926073
>Gm03:6926238-6926350
>Gm03:6926398-6926580
>Gm03:6926620-6926678
>Gm03:6926811-6926969
>Gm03:6927069-6927224
>Gm03:6927851-6927962
>Gm03:6928016-6928085
>Gm03:6928286-6928524
>Gm03:6929360-6929423
>Gm03:6929939-6930104
>Gm03:6930310-6930351
>Gm03:6931834-6932025
>Gm03:6934003-6934145
>Gm03:6934245-6934326
>Gm03:6934365-6934889
>Gm03:6935060-6935090
>Gm03:6935170-6935246
>Gm03:6935483-6938476
>Gm03:6941652-6941709
>Gm03:6941802-6941880
>Gm03:6942779-6942895
>Gm03:6943264-6947964
>Gm03:6948155-6948245
>Gm03:6948490-6948666
>Gm03:6948692-6948773
>Gm03:6949011-6949066
>Gm03:6949308-6949358
>Gm03:6949498-6949587
>Gm03:6950057-6950111
>Gm03:6953682-6953730
>Gm03:6955450-6955548
>Gm03:6955630-6955781
>Gm03:6956195-6956309
>Gm03:6960405-6960433
>Gm03:6960477-6960603
>Gm03:6960757-6960798
>Gm03:6960834-6960929
>Gm03:6961428-6961479
>Gm03:6963919-6963982
>Gm03:6966513-6966565
>Gm03:6971413-6971477
>Gm03:6972423-6972477
>Gm03:6972790-6972952
>Gm03:6973232-6973426
>Gm03:6973940-6974120
>Gm03:6979651-6981679
>Gm03:6981707-6982436
>Gm03:6982506-6982967
>Gm03:6983072-6983276
>Gm03:6983303-6983475
>Gm03:6983586-6984077
>Gm03:6984239-6984401
>Gm03:6984532-6984703
>Gm03:6984763-6985029
>Gm03:6986407-6986436
>Gm03:6990268-6990460
>Gm03:6990545-6990578
>Gm03:6990630-6990793
>Gm03:6991228-6991404
>Gm03:6991615-6991750
>Gm03:6991860-6992712
>Gm03:6992753-6993917
>Gm03:6994012-6994107
>Gm03:6994191-6994361
>Gm03:6994395-6994619
>Gm03:6994811-6994948
>Gm03:6995030-6995618
>Gm03:6996258-6996297
>Gm03:6996574-6996614
>Gm03:6996666-6996765
>Gm03:7002113-7002695
>Gm03:7002729-7002844
>Gm03:7004592-7004631
>Gm03:7004901-7005100
>Gm03:7005610-7005701
>Gm03:7005813-7005965
>Gm03:7006016-7006241
>Gm03:7006442-7006495
>Gm03:7009155-7009362
>Gm03:7009489-7009839
>Gm03:7013757-7013790
>Gm03:7014006-7014169
>Gm03:7014367-7017137
>Gm03:7017934-7018012
>Gm03:7018466-7018592
>Gm03:7021681-7022548
>Gm03:7022706-7022863
>Gm03:7023349-7023510
>Gm03:7023771-7023871
>Gm03:7025200-7025253
>Gm03:7025450-7025489
>Gm03:7026576-7026621
>Gm03:7027396-7027414
>Gm03:7027818-7027874
>Gm03:7028016-7028099
>Gm03:7029361-7029461
>Gm03:7030349-7030382
>Gm03:7033677-7037296
>Gm03:7037706-7038075
>Gm03:7040520-7040588
>Gm03:7040794-7040943
>Gm03:7041038-7041088
>Gm03:7041317-7041482
>Gm03:7041982-7042143
>Gm03:7042369-7042566
>Gm03:7044152-7044191
>Gm03:7044638-7044686
>Gm03:7044735-7044782
>Gm03:7045010-7045074
>Gm03:7045376-7045464
>Gm03:7045505-7045570
>Gm03:7048084-7053389
>Gm03:7053468-7053566
>Gm03:7054956-7055022
>Gm03:7055097-7055331
>Gm03:7058644-7058715
>Gm03:7060729-7060776
>Gm03:7060914-7060979
>Gm03:7066894-7070817
>Gm03:7072007-7072151
>Gm03:7072297-7072406
>Gm03:7074211-7074278
>Gm03:7075149-7075332
>Gm03:7075384-7075418
>Gm03:7075652-7075733
>Gm03:7081060-7081632
>Gm03:7082570-7082604
>Gm03:7084327-7086424
>Gm03:7087668-7088026
>Gm03:7088517-7094730
>Gm03:7094764-7095191
>Gm03:7095272-7095365
>Gm03:7095574-7095611
>Gm03:7096542-7096596
>Gm03:7097693-7097720
>Gm03:7098289-7099632
>Gm03:7099670-7100676
>Gm03:7100757-7100927
>Gm03:7101373-7101448
>Gm03:7102095-7102140
>Gm03:7103281-7103450
>Gm03:7103533-7103571
>Gm03:7103758-7103875
>Gm03:7103987-7104148
>Gm03:7104290-7104354
>Gm03:7104569-7106198
>Gm03:7106241-7106767
>Gm03:7106797-7109069
>Gm03:7109119-7109385
>Gm03:7110822-7110926
>Gm03:7111068-7111104
>Gm03:7111183-7111291
>Gm03:7111365-7111402
>Gm03:7112946-7112992
>Gm03:7115140-7115553
>Gm03:7115634-7115684
>Gm03:7115722-7115757
>Gm03:7115821-7115960
>Gm03:7116461-7116534
>Gm03:7117220-7117390
>Gm03:7117449-7117555
>Gm03:7117671-7118167
>Gm03:7121036-7121103
>Gm03:7121390-7121438
>Gm03:7121559-7121778
>Gm03:7121876-7122168
>Gm03:7122189-7122504
>Gm03:7122703-7122752
>Gm03:7122832-7124009
>Gm03:7124661-7124698
>Gm03:7124904-7126979
>Gm03:7127014-7127674
>Gm03:7128233-7128313
>Gm03:7128378-7132057
>Gm03:7132103-7132894
>Gm03:7133375-7133430
>Gm03:7133619-7133686
>Gm03:7133948-7133982
>Gm03:7134955-7135002
>Gm03:7135037-7135128
>Gm03:7139089-7139204
>Gm03:7141443-7141506
>Gm03:7145783-7145831
>Gm03:7146359-7146401
>Gm03:7148443-7148698
>Gm03:7148780-7148796
>Gm03:7148896-7148954
>Gm03:7153873-7153975
>Gm03:7157449-7157667
>Gm03:7158961-7159066
>Gm03:7159147-7159269
>Gm03:7159293-7159811
>Gm03:7159890-7160288
>Gm03:7160359-7160557
>Gm03:7160605-7161075
>Gm03:7161113-7161244
>Gm03:7161316-7161653
>Gm03:7161712-7161962
>Gm03:7162093-7162425
>Gm03:7162705-7162737
>Gm03:7163124-7163405
>Gm03:7163479-7165029
>Gm03:7165114-7165531
>Gm03:7165652-7166096
>Gm03:7166184-7166271
>Gm03:7166366-7166399
>Gm03:7166431-7166845
>Gm03:7166881-7172904
>Gm03:7172991-7173155
>Gm03:7173264-7175294
>Gm03:7175335-7175798
>Gm03:7175987-7176088
>Gm03:7176240-7176274
>Gm03:7178463-7178493
>Gm03:7178534-7178694
>Gm03:7178783-7178831
>Gm03:7178955-7178981
>Gm03:7179048-7179299
>Gm03:7180017-7180136
>Gm03:7180207-7180814
>Gm03:7180937-7182509
>Gm03:7182551-7182618
>Gm03:7182695-7183002
>Gm03:7183503-7183539
>Gm03:7183656-7183858
>Gm03:7183910-7184011
>Gm03:7184578-7184617
>Gm03:7184751-7184836
>Gm03:7185014-7185052
>Gm03:7185172-7185280
>Gm03:7185521-7185687
>Gm03:7185807-7185882
>Gm03:7186126-7186402
>Gm03:7187095-7187153
>Gm03:7188479-7188706
>Gm03:7191337-7191378
>Gm03:7196821-7196871
>Gm03:7197041-7197160
>Gm03:7199818-7199866
>Gm03:7200125-7200163
>Gm03:7204095-7204330
>Gm03:7204384-7204660
>Gm03:7204801-7204947
>Gm03:7205009-7205352
>Gm03:7205376-7205656
>Gm03:7205896-7206035
>Gm03:7206258-7206456
>Gm03:7206526-7207100
>Gm03:7207155-7207209
>Gm03:7207332-7207680
>Gm03:7207752-7208313
>Gm03:7208393-7208997
>Gm03:7209039-7209321
>Gm03:7209364-7209772
>Gm03:7209809-7212024
>Gm03:7212072-7212430
>Gm03:7213293-7213340
>Gm03:7213540-7213582
>Gm03:7213907-7213943
>Gm03:7214747-7214814
>Gm03:7215358-7215427
>Gm03:7215576-7215643
>Gm03:7215941-7216234
>Gm03:7216875-7216953
>Gm03:7217149-7217302
>Gm03:7219655-7219784
>Gm03:7221637-7221671
>Gm03:7221739-7221797
>Gm03:7223136-7223203
>Gm03:7223402-7223451
>Gm03:7225767-7225977
>Gm03:7227657-7227729
>Gm03:7228134-7228210
>Gm03:7229359-7229396
>Gm03:7229951-7229999
>Gm03:7230300-7230392
>Gm03:7231343-7231525
>Gm03:7231611-7231806
>Gm03:7231993-7232056
>Gm03:7233716-7239056
>Gm03:7240878-7243721
>Gm03:7244511-7245080
>Gm03:7246071-7246111
>Gm03:7246224-7246258
>Gm03:7246485-7248167
>Gm03:7250465-7250526
>Gm03:7250959-7250997
>Gm03:7251471-7251977
>Gm03:7253907-7253967
>Gm03:7254089-7254301
>Gm03:7254355-7254688
>Gm03:7256523-7256566
>Gm03:7256977-7257335
>Gm03:7257397-7257558
>Gm03:7257605-7257891
>Gm03:7257953-7258607
>Gm03:7262238-7262253
>Gm03:7262631-7262677
>Gm03:7263139-7263194
>Gm03:7264741-7266798
>Gm03:7266868-7267178
>Gm03:7267262-7267514
>Gm03:7268978-7269029
>Gm03:7271073-7271162
>Gm03:7271526-7271571
>Gm03:7273234-7273720
>Gm03:7273776-7274492
>Gm03:7274893-7274969
>Gm03:7275332-7275391
>Gm03:7275580-7275647
>Gm03:7275669-7275708
>Gm03:7275921-7275956
>Gm03:7276991-7277078
>Gm03:7277905-7277998
>Gm03:7278268-7278331
>Gm03:7280018-7280093
>Gm03:7280342-7281511
>Gm03:7282492-7282510
>Gm03:7288683-7288764
>Gm03:7291362-7291443
>Gm03:7291493-7291533
>Gm03:7291790-7291871
>Gm03:7292618-7292703
>Gm03:7292873-7292967
>Gm03:7296884-7296932
>Gm03:7297067-7297130
>Gm03:7297460-7297502
>Gm03:7298073-7298506
>Gm03:7300051-7300198
>Gm03:7301279-7301472
>Gm03:7302027-7302108
>Gm03:7304114-7304300
>Gm03:7304383-7304423
>Gm03:7304633-7304698
>Gm03:7304759-7304842
>Gm03:7304874-7305095
>Gm03:7305568-7306380
>Gm03:7306401-7306688
>Gm03:7306930-7307039
>Gm03:7307128-7307462
>Gm03:7307623-7307705
>Gm03:7307743-7307831
>Gm03:7308267-7308533
>Gm03:7308617-7308690
>Gm03:7308737-7308853
>Gm03:7309061-7309816
>Gm03:7309843-7310368
>Gm03:7313682-7314126
>Gm03:7314345-7314359
>Gm03:7316044-7316177
>Gm03:7316218-7316561
>Gm03:7317066-7317113
>Gm03:7317308-7317484
>Gm03:7317535-7317940
>Gm03:7318053-7318385
>Gm03:7318597-7318637
>Gm03:7318964-7319011
>Gm03:7319136-7319310
>Gm03:7319701-7319849
>Gm03:7320368-7320405
>Gm03:7320595-7320726
>Gm03:7323115-7323153
>Gm03:7327861-7329588
>Gm03:7330388-7330465
>Gm03:7330786-7330834
>Gm03:7330943-7331023
>Gm03:7332062-7332682
>Gm03:7334221-7334267
>Gm03:7334419-7334460
>Gm03:7335172-7335996
>Gm03:7336032-7336873
>Gm03:7340985-7344148
>Gm03:7344298-7344429
>Gm03:7344619-7344656
>Gm03:7345175-7345323
>Gm03:7345714-7345888
>Gm03:7346013-7346060
>Gm03:7346387-7346427
>Gm03:7346639-7346971
>Gm03:7347084-7347489
>Gm03:7347540-7347716
>Gm03:7347911-7347958
>Gm03:7348463-7348806
>Gm03:7348847-7348980
>Gm03:7350622-7351066
>Gm03:7352489-7352579
>Gm03:7352899-7352972
>Gm03:7353114-7353263
>Gm03:7353681-7353989
>Gm03:7354586-7354623
>Gm03:7354758-7354910
>Gm03:7354984-7355132
>Gm03:7357521-7357651
>Gm03:7358770-7358838
>Gm03:7360143-7380932
>Gm03:7381137-7381214
>Gm03:7381456-7381607
>Gm03:7381654-7381734
>Gm03:7381859-7382493
>Gm03:7382692-7382795
>Gm03:7383134-7388833
>Gm03:7388885-7388920
>Gm03:7390610-7390663
>Gm03:7392775-7392841
>Gm03:7393039-7402605
>Gm03:7403421-7403477
>Gm03:7405809-7405892
>Gm03:7406507-7406657
>Gm03:7406766-7407297
>Gm03:7407335-7420242
>Gm03:7420260-7426356
>Gm03:7426368-7426438
>Gm03:7428591-7430376
>Gm03:7430476-7430490
>Gm03:7430532-7431083
>Gm03:7431174-7431937
>Gm03:7432127-7433128
>Gm03:7433297-7433737
>Gm03:7433777-7433837
>Gm03:7435185-7435218
>Gm03:7438326-7438472
>Gm03:7438544-7439876
>Gm03:7440132-7440324
>Gm03:7440391-7440462
>Gm03:7440516-7440553
>Gm03:7440857-7440932
>Gm03:7440997-7441047
>Gm03:7441298-7441354
>Gm03:7441388-7441418
>Gm03:7441801-7441902
>Gm03:7441989-7442086
>Gm03:7442321-7442360
>Gm03:7442427-7442464
>Gm03:7442604-7442670
>Gm03:7442729-7443309
>Gm03:7443396-7443471
>Gm03:7443655-7443735
>Gm03:7443776-7444190
>Gm03:7444235-7444269
>Gm03:7444380-7444599
>Gm03:7444671-7445072
>Gm03:7445106-7445374
>Gm03:7445488-7445754
>Gm03:7445818-7447498
>Gm03:7447641-7447942
>Gm03:7448139-7448172
>Gm03:7448320-7449034
>Gm03:7449105-7450189
>Gm03:7450232-7450336
>Gm03:7450381-7450493
>Gm03:7450772-7456286
>Gm03:7456321-7457166
>Gm03:7458251-7458290
>Gm03:7459122-7459189
>Gm03:7460198-7460243
>Gm03:7460348-7460423
>Gm03:7463526-7463581
>Gm03:7464303-7464893
>Gm03:7465072-7465489
>Gm03:7465532-7467753
>Gm03:7471410-7471460
>Gm03:7471502-7471708
>Gm03:7477636-7477674
>Gm03:7477933-7477977
>Gm03:7478116-7478179
>Gm03:7478509-7478551
>Gm03:7479492-7479612
>Gm03:7480853-7480947
>Gm03:7482391-7482473
>Gm03:7483025-7483047
>Gm03:7483359-7483604
>Gm03:7484053-7484088
>Gm03:7488898-7488938
>Gm03:7492461-7493257
>Gm03:7493369-7493456
>Gm03:7493519-7493718
>Gm03:7493788-7493883
>Gm03:7493910-7493994
>Gm03:7494114-7500598
>Gm03:7500698-7506482
>Gm03:7506527-7514521
>Gm03:7514555-7514630
>Gm03:7514672-7514732
>Gm03:7514851-7515098
>Gm03:7515209-7515257
>Gm03:7515306-7515444
>Gm03:7515508-7515568
>Gm03:7515619-7515654
>Gm03:7515848-7515936
>Gm03:7516192-7516265
>Gm03:7516444-7516638
>Gm03:7516665-7516763
>Gm03:7516828-7516957
>Gm03:7517014-7519669
>Gm03:7519783-7520608
>Gm03:7522257-7522294
>Gm03:7526237-7526875
>Gm03:7529902-7529936
>Gm03:7532278-7532314
>Gm03:7532800-7544351
>Gm03:7548579-7548685
>Gm03:7550789-7550998
>Gm03:7551071-7551131
>Gm03:7553259-7553301
>Gm03:7553631-7553694
>Gm03:7553838-7559402
>Gm03:7565355-7570202
>Gm03:7571520-7571591
>Gm03:7573577-7573654
>Gm03:7574484-7574518
>Gm03:7575039-7575098
>Gm03:7577193-7580241
>Gm03:7580308-7580611
>Gm03:7580643-7580690
>Gm03:7580805-7580906
>Gm03:7580960-7581057
>Gm03:7581140-7581224
>Gm03:7581281-7581369
>Gm03:7581487-7581548
>Gm03:7581622-7581662
>Gm03:7581699-7581736
>Gm03:7581769-7581834
>Gm03:7582072-7582409
>Gm03:7582430-7583940
>Gm03:7583992-7584276
>Gm03:7584312-7585111
>Gm03:7585136-7585875
>Gm03:7585930-7587405
>Gm03:7587430-7587846
>Gm03:7588371-7588401
>Gm03:7590282-7590544
>Gm03:7590645-7590732
>Gm03:7590798-7591345
>Gm03:7591375-7592336
>Gm03:7592362-7592696
>Gm03:7594470-7594524
>Gm03:7595548-7595592
>Gm03:7596410-7596469
>Gm03:7597948-7597992
>Gm03:7598990-7599226
>Gm03:7599756-7599828
>Gm03:7600206-7600293
>Gm03:7600322-7600408
>Gm03:7600501-7600537
>Gm03:7601319-7601333
>Gm03:7601433-7601447
>Gm03:7601773-7601843
>Gm03:7601915-7602351
>Gm03:7602422-7602456
>Gm03:7602494-7602684
>Gm03:7603632-7603646
>Gm03:7603801-7603816
>Gm03:7608418-7608452
>Gm03:7609402-7609509
>Gm03:7609801-7609992
>Gm03:7610079-7610520
>Gm03:7610598-7611926
>Gm03:7612004-7614909
>Gm03:7617096-7617241
>Gm03:7617517-7617543
>Gm03:7617585-7617679
>Gm03:7617910-7618024
>Gm03:7618207-7618248
>Gm03:7619076-7619109
>Gm03:7619579-7619625
>Gm03:7620480-7620514
>Gm03:7622954-7623070
>Gm03:7623477-7623506
>Gm03:7623771-7623824
>Gm03:7624519-7626179
>Gm03:7627586-7627628
>Gm03:7630311-7630338
>Gm03:7631646-7631660
>Gm03:7632137-7632177
>Gm03:7632232-7635078
>Gm03:7635190-7635439
>Gm03:7635509-7636688
>Gm03:7636790-7637216
>Gm03:7637495-7637581
>Gm03:7637655-7637758
>Gm03:7637981-7638074
>Gm03:7638205-7638431
>Gm03:7638520-7638588
>Gm03:7638635-7638755
>Gm03:7639041-7639135
>Gm03:7639531-7639593
>Gm03:7639652-7639821
>Gm03:7639882-7640041
>Gm03:7640221-7640368
>Gm03:7640437-7640535
>Gm03:7640689-7640729
>Gm03:7642147-7642176
>Gm03:7646159-7646174
>Gm03:7647860-7647990
>Gm03:7648049-7648082
>Gm03:7648450-7648539
>Gm03:7648849-7648901
>Gm03:7649057-7649101
>Gm03:7649563-7649639
>Gm03:7650936-7650951
>Gm03:7651242-7651258
>Gm03:7651724-7651878
>Gm03:7653245-7653426
>Gm03:7656354-7657856
>Gm03:7657923-7658048
>Gm03:7666384-7667300
>Gm03:7667460-7668447
>Gm03:7671352-7671425
>Gm03:7673663-7677910
>Gm03:7677977-7678072
>Gm03:7678457-7678506
>Gm03:7678705-7678898
>Gm03:7679889-7680114
>Gm03:7680294-7680323
>Gm03:7680698-7683112
>Gm03:7683205-7683280
>Gm03:7683372-7683829
>Gm03:7684004-7684127
>Gm03:7684227-7684293
>Gm03:7684333-7684399
>Gm03:7684557-7684613
>Gm03:7684696-7684879
>Gm03:7684979-7685280
>Gm03:7685366-7685788
>Gm03:7685888-7686315
>Gm03:7686359-7686400
>Gm03:7686477-7686573
>Gm03:7686618-7686778
>Gm03:7686916-7687110
>Gm03:7716756-7717261
>Gm03:7717347-7717642
>Gm03:7717737-7718174
>Gm03:7722695-7722752
>Gm03:7723406-7723444
>Gm03:7723486-7723529
>Gm03:7723825-7723868
>Gm03:7727129-7727173
>Gm03:7727185-7727885
>Gm03:7729138-7729328
>Gm03:7731390-7731584
>Gm03:7732403-7732577
>Gm03:7732895-7732941
>Gm03:7732975-7733051
>Gm03:7735026-7735067
>Gm03:7735674-7735720
>Gm03:7738511-7738526
>Gm03:7740884-7740942
>Gm03:7741698-7741819
>Gm03:7742321-7742349
>Gm03:7742581-7743274
>Gm03:7744112-7744193
>Gm03:7747315-7747376
>Gm03:7747987-7748026
>Gm03:7748263-7748290
>Gm03:7748431-7748618
>Gm03:7748927-7749026
>Gm03:7749127-7749272
>Gm03:7749661-7749711
>Gm03:7753114-7753383
>Gm03:7753538-7753613
>Gm03:7753773-7753840
>Gm03:7755984-7756036
>Gm03:7758770-7762079
>Gm03:7762179-7765640
>Gm03:7765687-7766006
>Gm03:7766072-7766353
>Gm03:7766357-7766681
>Gm03:7766761-7767477
>Gm03:7767503-7767875
>Gm03:7768739-7769494
>Gm03:7769518-7769532
>Gm03:7769722-7773408
>Gm03:7773902-7773991
>Gm03:7774790-7774820
>Gm03:7774910-7775002
>Gm03:7775825-7775896
>Gm03:7776073-7776101
>Gm03:7776143-7776201
>Gm03:7776260-7776298
>Gm03:7776356-7776468
>Gm03:7776503-7776617
>Gm03:7776758-7776853
>Gm03:7776915-7777068
>Gm03:7777160-7777469
>Gm03:7777667-7777778
>Gm03:7777923-7778114
>Gm03:7778168-7778364
>Gm03:7778557-7778604
>Gm03:7778925-7778950
>Gm03:7779067-7779160
>Gm03:7779262-7779318
>Gm03:7779397-7779528
>Gm03:7780137-7780209
>Gm03:7780238-7780401
>Gm03:7780509-7780813
>Gm03:7781121-7781379
>Gm03:7781446-7781950
>Gm03:7782060-7783027
>Gm03:7783060-7783345
>Gm03:7783421-7783547
>Gm03:7783610-7783785
>Gm03:7783826-7784662
>Gm03:7784749-7785306
>Gm03:7785337-7785379
>Gm03:7785923-7785978
>Gm03:7786023-7786069
>Gm03:7786151-7786187
>Gm03:7786253-7786376
>Gm03:7786864-7786939
>Gm03:7787263-7787333
>Gm03:7787961-7788010
>Gm03:7788176-7788247
>Gm03:7788294-7788473
>Gm03:7788555-7788686
>Gm03:7789316-7789386
>Gm03:7793490-7793966
>Gm03:7794087-7794567
>Gm03:7795080-7795166
>Gm03:7795598-7795678
>Gm03:7795819-7795859
>Gm03:7795935-7796559
>Gm03:7796584-7797372
>Gm03:7797523-7797681
>Gm03:7797881-7798071
>Gm03:7800371-7800430
>Gm03:7800578-7801081
>Gm03:7801161-7801490
>Gm03:7801521-7801907
>Gm03:7801965-7802030
>Gm03:7802110-7802418
>Gm03:7802505-7803200
>Gm03:7803224-7803425
>Gm03:7803565-7803608
>Gm03:7803641-7803842
>Gm03:7803894-7804303
>Gm03:7804398-7804467
>Gm03:7804557-7804730
>Gm03:7804831-7804885
>Gm03:7805459-7805530
>Gm03:7805723-7806418
>Gm03:7806615-7806803
>Gm03:7806961-7807298
>Gm03:7807346-7807506
>Gm03:7808038-7808235
>Gm03:7808343-7808376
>Gm03:7808570-7808647
>Gm03:7808755-7809110
>Gm03:7809321-7809581
>Gm03:7809673-7809945
>Gm03:7809996-7810173
>Gm03:7810294-7810912
>Gm03:7810917-7811287
>Gm03:7811403-7811541
>Gm03:7811609-7811722
>Gm03:7811925-7812505
>Gm03:7812550-7812596
>Gm03:7812708-7812776
>Gm03:7812970-7813467
>Gm03:7813513-7814029
>Gm03:7814113-7814407
>Gm03:7814486-7814776
>Gm03:7815207-7815623
>Gm03:7815802-7819522
>Gm03:7820074-7820132
>Gm03:7820170-7820222
>Gm03:7820727-7820763
>Gm03:7820817-7821747
>Gm03:7821794-7821921
>Gm03:7822095-7822125
>Gm03:7831470-7831586
>Gm03:7831993-7832022
>Gm03:7832705-7835448
>Gm03:7835704-7835795
>Gm03:7835998-7837596
>Gm03:7843530-7843570
>Gm03:7843661-7844186
>Gm03:7844249-7844335
>Gm03:7844442-7844691
>Gm03:7844809-7845741
>Gm03:7845943-7846484
>Gm03:7846535-7846586
>Gm03:7846688-7847030
>Gm03:7847075-7847113
>Gm03:7847427-7847498
>Gm03:7847550-7847653
>Gm03:7847876-7847911
>Gm03:7848102-7848312
>Gm03:7848415-7848483
>Gm03:7848558-7848650
>Gm03:7848773-7849084
>Gm03:7849426-7849488
>Gm03:7849547-7849716
>Gm03:7849784-7849936
>Gm03:7850038-7850078
>Gm03:7850116-7850263
>Gm03:7850332-7850484
>Gm03:7850584-7850624
>Gm03:7862578-7862592
>Gm03:7862828-7862982
>Gm03:7866357-7866371
>Gm03:7867125-7868008
>Gm03:7868978-7869089
>Gm03:7869354-7869397
>Gm03:7870138-7870537
>Gm03:7872605-7873067
>Gm03:7873134-7873259
>Gm03:7873683-7873794
>Gm03:7874059-7874102
>Gm03:7874515-7874535
>Gm03:7874697-7876746
>Gm03:7876846-7876860
>Gm03:7877116-7877255
>Gm03:7877350-7877411
>Gm03:7877515-7877587
>Gm03:7877696-7878141
>Gm03:7878260-7878404
>Gm03:7878493-7878569
>Gm03:7878660-7879123
>Gm03:7879288-7879411
>Gm03:7879467-7879588
>Gm03:7879616-7879682
>Gm03:7879840-7879900
>Gm03:7879953-7880143
>Gm03:7880198-7880614
>Gm03:7880684-7881100
>Gm03:7881232-7881357
>Gm03:7881503-7881519
>Gm03:7881619-7881810
>Gm03:7881887-7881983
>Gm03:7882028-7882138
>Gm03:7882326-7883913
>Gm03:7883990-7886094
>Gm03:7886216-7889633
>Gm03:7889664-7891604
>Gm03:7891661-7893649
>Gm03:7893731-7893745
>Gm03:7893879-7895620
>Gm03:7904614-7906677
>Gm03:7906701-7906715
>Gm03:7906815-7908211
>Gm03:7908266-7908752
>Gm03:7908851-7908910
>Gm03:7909759-7909839
>Gm03:7909962-7910015
>Gm03:7910389-7910429
>Gm03:7910577-7910617
>Gm03:7910885-7910975
>Gm03:7911203-7911249
>Gm03:7911424-7911613
>Gm03:7911672-7911751
>Gm03:7911846-7912189
>Gm03:7916652-7916739
>Gm03:7916808-7916850
>Gm03:7917520-7917557
>Gm03:7917599-7917642
>Gm03:7917937-7917981
>Gm03:7919079-7919143
>Gm03:7919227-7919318
>Gm03:7920179-7920251
>Gm03:7920449-7920662
>Gm03:7920733-7920841
>Gm03:7920875-7921008
>Gm03:7923445-7923489
>Gm03:7923501-7924125
>Gm03:7925392-7925584
>Gm03:7927731-7927864
>Gm03:7929241-7930880
>Gm03:7933013-7933070
>Gm03:7938010-7938050
>Gm03:7938128-7938174
>Gm03:7938926-7939003
>Gm03:7939568-7939596
>Gm03:7939647-7939747
>Gm03:7939792-7939957
>Gm03:7939993-7940060
>Gm03:7941565-7941897
>Gm03:7942701-7942804
>Gm03:7942851-7942878
>Gm03:7946695-7946722
>Gm03:7946863-7946994
>Gm03:7947094-7947160
>Gm03:7947179-7947263
>Gm03:7947430-7947556
>Gm03:7948497-7948565
>Gm03:7948614-7948676
>Gm03:7949049-7949097
>Gm03:7949180-7949217
>Gm03:7956316-7956763
>Gm03:7959519-7959588
>Gm03:7959720-7959784
>Gm03:7960090-7960177
>Gm03:7960304-7960349
>Gm03:7963166-7963276
>Gm03:7963781-7963818
>Gm03:7964578-7964638
>Gm03:7966759-7966829
>Gm03:7967015-7967166
>Gm03:7967466-7967719
>Gm03:7968535-7968584
>Gm03:7969200-7969396
>Gm03:7969702-7969733
>Gm03:7971400-7971432
>Gm03:7971468-7971990
>Gm03:7972395-7972463
>Gm03:7974011-7974093
>Gm03:7974588-7974621
>Gm03:7974961-7975005
>Gm03:7975044-7975088
>Gm03:7975175-7975278
>Gm03:7975344-7975376
>Gm03:7975485-7975658
>Gm03:7975999-7976128
>Gm03:7976850-7976895
>Gm03:7977169-7977380
>Gm03:7977691-7977734
>Gm03:7978016-7978047
>Gm03:7978574-7978649
>Gm03:7979025-7979126
>Gm03:7979237-7979309
>Gm03:7979622-7979776
>Gm03:7980062-7980130
>Gm03:7980506-7980559
>Gm03:7980590-7981058
>Gm03:7981147-7981267
>Gm03:7981301-7981334
>Gm03:7982318-7982394
>Gm03:7983062-7983684
>Gm03:7984016-7984084
>Gm03:7984539-7984649
>Gm03:7984864-7991497
>Gm03:7992574-7992614
>Gm03:7992867-7992921
>Gm03:7993368-7993491
>Gm03:7993551-7993587
>Gm03:7993660-7993819
>Gm03:7993894-7993931
>Gm03:7994217-7994349
>Gm03:7994467-7994528
>Gm03:7994883-7994956
>Gm03:7996064-7996244
>Gm03:7996471-7996602
>Gm03:7996625-7996769
>Gm03:7997053-7997394
>Gm03:7997771-7997804
>Gm03:7997846-7997945
>Gm03:7998031-7998048
>Gm03:7998203-7998263
>Gm03:7998455-7998560
>Gm03:7998580-7998639
>Gm03:7998728-7998881
>Gm03:7999181-7999388
>Gm03:7999401-7999430
>Gm03:7999503-7999581
>Gm03:8005948-8006187
>Gm03:8006356-8007265
>Gm03:8011200-8011346
>Gm03:8011468-8011668
>Gm03:8013186-8013410
>Gm03:8013596-8013800
>Gm03:8013945-8013980
>Gm03:8014255-8014400
>Gm03:8014565-8014910
>Gm03:8015372-8015424
>Gm03:8015948-8019782
>Gm03:8020041-8030215
>Gm03:8030999-8031074
>Gm03:8031175-8031314
>Gm03:8031674-8031800
>Gm03:8031898-8032277
>Gm03:8032884-8032915
>Gm03:8033440-8033512
>Gm03:8033824-8033935
>Gm03:8034236-8034317
>Gm03:8035059-8035181
>Gm03:8036544-8036624
>Gm03:8036720-8036760
>Gm03:8036933-8036977
>Gm03:8037147-8037318
>Gm03:8037381-8037434
>Gm03:8038071-8038178
>Gm03:8038224-8038267
>Gm03:8039138-8039297
>Gm03:8045989-8046026
>Gm03:8046180-8046252
>Gm03:8057047-8057134
>Gm03:8060853-8061043
>Gm03:8061134-8061273
>Gm03:8062794-8062829
>Gm03:8063577-8063612
>Gm03:8063880-8063953
>Gm03:8065741-8065780
>Gm03:8066130-8066225
>Gm03:8066964-8067311
>Gm03:8067662-8067760
>Gm03:8067829-8067923
>Gm03:8068193-8068586
>Gm03:8070807-8071037
>Gm03:8071065-8072031
>Gm03:8076212-8078739
>Gm03:8079047-8081028
>Gm03:8082308-8082368
>Gm03:8083020-8083138
>Gm03:8083278-8083334
>Gm03:8087001-8087028
>Gm03:8088091-8088138
>Gm03:8088388-8088416
>Gm03:8091190-8091234
>Gm03:8091875-8091919
>Gm03:8091960-8092000
>Gm03:8092956-8093015
>Gm03:8094613-8094648
>Gm03:8098224-8098448
>Gm03:8098611-8099123
>Gm03:8099161-8099192
>Gm03:8099218-8099349
>Gm03:8099629-8099734
>Gm03:8099960-8100230
>Gm03:8101366-8101657
>Gm03:8105502-8105537
>Gm03:8108479-8109941
>Gm03:8110021-8110074
>Gm03:8110998-8111055
>Gm03:8114879-8114965
>Gm03:8120658-8120745
>Gm03:8121861-8121939
>Gm03:8122054-8122111
>Gm03:8122726-8122778
>Gm03:8124602-8124636
>Gm03:8125432-8125878
>Gm03:8126941-8126975
>Gm03:8129055-8129152
>Gm03:8129242-8129344
>Gm03:8132078-8132835
>Gm03:8132878-8132973
>Gm03:8133107-8133499
>Gm03:8133530-8133586
>Gm03:8133713-8134418
>Gm03:8134470-8134849
>Gm03:8135053-8136445
>Gm03:8136699-8136725
>Gm03:8136848-8136992
>Gm03:8137110-8137274
>Gm03:8137312-8137712
>Gm03:8137782-8137932
>Gm03:8140757-8140798
>Gm03:8142982-8144056
>Gm03:8145244-8150534
>Gm03:8151175-8151287
>Gm03:8151565-8151599
>Gm03:8151815-8152254
>Gm03:8152405-8152513
>Gm03:8152618-8152707
>Gm03:8152739-8153008
>Gm03:8153740-8154237
>Gm03:8154338-8154365
>Gm03:8154408-8154523
>Gm03:8154542-8154574
>Gm03:8155723-8155756
>Gm03:8163140-8163254
>Gm03:8165815-8167172
>Gm03:8169581-8169679
>Gm03:8169785-8169838
>Gm03:8172169-8172890
>Gm03:8172926-8173910
>Gm03:8176203-8176290
>Gm03:8176673-8176747
>Gm03:8177072-8177109
>Gm03:8177408-8177484
>Gm03:8177543-8178338
>Gm03:8178415-8182356
>Gm03:8182403-8183402
>Gm03:8183446-8187170
>Gm03:8187331-8187362
>Gm03:8187391-8187677
>Gm03:8187806-8187859
>Gm03:8190479-8190580
>Gm03:8193975-8197089
>Gm03:8197661-8197741
>Gm03:8198029-8198219
>Gm03:8198373-8198492
>Gm03:8200712-8200804
>Gm03:8201415-8202164
>Gm03:8202213-8202389
>Gm03:8202464-8203640
>Gm03:8203690-8203949
>Gm03:8204032-8204460
>Gm03:8204490-8205146
>Gm03:8206293-8206332
>Gm03:8206527-8206754
>Gm03:8206792-8206927
>Gm03:8208340-8208472
>Gm03:8213379-8213441
>Gm03:8217276-8217304
>Gm03:8218362-8218451
>Gm03:8221042-8221158
>Gm03:8224223-8224263
>Gm03:8224982-8225129
>Gm03:8225269-8225307
>Gm03:8226683-8226720
>Gm03:8229079-8229100
>Gm03:8229250-8229264
>Gm03:8229266-8229435
>Gm03:8229491-8229554
>Gm03:8229677-8229872
>Gm03:8229977-8230652
>Gm03:8230714-8230884
>Gm03:8230913-8230962
>Gm03:8231127-8231520
>Gm03:8231591-8231869
>Gm03:8231906-8232227
>Gm03:8232479-8232594
>Gm03:8232654-8232977
>Gm03:8233065-8233364
>Gm03:8233583-8233670
>Gm03:8233806-8233890
>Gm03:8233976-8234020
>Gm03:8234303-8235094
>Gm03:8235136-8237029
>Gm03:8237057-8239681
>Gm03:8239754-8240582
>Gm03:8240608-8241943
>Gm03:8241994-8242198
>Gm03:8243456-8244589
>Gm03:8245990-8246027
>Gm03:8246992-8247010
>Gm03:8248483-8248569
>Gm03:8248669-8248691
>Gm03:8248962-8249809
>Gm03:8254213-8254404
>Gm03:8254576-8255014
>Gm03:8255132-8255167
>Gm03:8255858-8255905
>Gm03:8256357-8256462
>Gm03:8257628-8257660
>Gm03:8257858-8257921
>Gm03:8258159-8258203
>Gm03:8258416-8258517
>Gm03:8259311-8259376
>Gm03:8259490-8259524
>Gm03:8260911-8261111
>Gm03:8261343-8261780
>Gm03:8262010-8265253
>Gm03:8266058-8266109
>Gm03:8266428-8266507
>Gm03:8266567-8273914
>Gm03:8275419-8275436
>Gm03:8277224-8277263
>Gm03:8277344-8277381
>Gm03:8277493-8277541
>Gm03:8277814-8277861
>Gm03:8281603-8287697
>Gm03:8287760-8287976
>Gm03:8288612-8288729
>Gm03:8290592-8290632
>Gm03:8294902-8294979
>Gm03:8298580-8298626
>Gm03:8298912-8299192
>Gm03:8299369-8302434
>Gm03:8302638-8302678
>Gm03:8303572-8303627
>Gm03:8304167-8304236
>Gm03:8304717-8304791
>Gm03:8304985-8305023
>Gm03:8305994-8306195
>Gm03:8307278-8307362
>Gm03:8309605-8309649
>Gm03:8309690-8309865
>Gm03:8309931-8310198
>Gm03:8311171-8311196
>Gm03:8312413-8312500
>Gm03:8312730-8312849
>Gm03:8312913-8313308
>Gm03:8313354-8313398
>Gm03:8313493-8313642
>Gm03:8313746-8313795
>Gm03:8313858-8314037
>Gm03:8314108-8314639
>Gm03:8314732-8315931
>Gm03:8315993-8316089
>Gm03:8316159-8316758
>Gm03:8316932-8317292
>Gm03:8317360-8317786
>Gm03:8318061-8318124
>Gm03:8318251-8318613
>Gm03:8318670-8318857
>Gm03:8319627-8319690
>Gm03:8319745-8319872
>Gm03:8319902-8319967
>Gm03:8320340-8320398
>Gm03:8320483-8320554
>Gm03:8321445-8321541
>Gm03:8322188-8322268
>Gm03:8322408-8322902
>Gm03:8322969-8323018
>Gm03:8323156-8323205
>Gm03:8323276-8323521
>Gm03:8324057-8324467
>Gm03:8324503-8324587
>Gm03:8324657-8324714
>Gm03:8324845-8325946
>Gm03:8325979-8326920
>Gm03:8327133-8327485
>Gm03:8327571-8327690
>Gm03:8327764-8328065
>Gm03:8328251-8328303
>Gm03:8328587-8328660
>Gm03:8328804-8328860
>Gm03:8329015-8329441
>Gm03:8330015-8330199
>Gm03:8330237-8330790
>Gm03:8330991-8331107
>Gm03:8331182-8331415
>Gm03:8331810-8331865
>Gm03:8333993-8334040
>Gm03:8337065-8337209
>Gm03:8338311-8338352
>Gm03:8338509-8338557
>Gm03:8338585-8338684
>Gm03:8338797-8338881
>Gm03:8339385-8339523
>Gm03:8339770-8339944
>Gm03:8340053-8340088
>Gm03:8340150-8340197
>Gm03:8340249-8340278
>Gm03:8340477-8340552
>Gm03:8340594-8340677
>Gm03:8341633-8341684
>Gm03:8341763-8341796
>Gm03:8342841-8343059
>Gm03:8343130-8343242
>Gm03:8343401-8343509
>Gm03:8346267-8346323
>Gm03:8346400-8346622
>Gm03:8346658-8346785
>Gm03:8346823-8347618
>Gm03:8347719-8347799
>Gm03:8348310-8348384
>Gm03:8348435-8348489
>Gm03:8352036-8355142
>Gm03:8355244-8355486
>Gm03:8357866-8357959
>Gm03:8358334-8358517
>Gm03:8360918-8360971
>Gm03:8361317-8361422
>Gm03:8361460-8361622
>Gm03:8363153-8371920
>Gm03:8372109-8372150
>Gm03:8372230-8372324
>Gm03:8372525-8378026
>Gm03:8378522-8378596
>Gm03:8379168-8379243
>Gm03:8381507-8381633
>Gm03:8382391-8382543
>Gm03:8383377-8383433
>Gm03:8383459-8383528
>Gm03:8384026-8384258
>Gm03:8384334-8384423
>Gm03:8384782-8384874
>Gm03:8385018-8385065
>Gm03:8385242-8385293
>Gm03:8386173-8387763
>Gm03:8387829-8388264
>Gm03:8388364-8388761
>Gm03:8392289-8392677
>Gm03:8393616-8393710
>Gm03:8394840-8394912
>Gm03:8395941-8395975
>Gm03:8396127-8396220
>Gm03:8396506-8396762
>Gm03:8396844-8397588
>Gm03:8397607-8397828
>Gm03:8397881-8398200
>Gm03:8398301-8398399
>Gm03:8399676-8401353
>Gm03:8401985-8402050
>Gm03:8402569-8402787
>Gm03:8403134-8403203
>Gm03:8405616-8405653
>Gm03:8406675-8406889
>Gm03:8407048-8407510
>Gm03:8407689-8407817
>Gm03:8407948-8407962
>Gm03:8410400-8410434
>Gm03:8412009-8412034
>Gm03:8412691-8412802
>Gm03:8413988-8414091
>Gm03:8414241-8414278
>Gm03:8414361-8414397
>Gm03:8414427-8414504
>Gm03:8415160-8415189
>Gm03:8415832-8415916
>Gm03:8417328-8417402
>Gm03:8418862-8418936
>Gm03:8426583-8426641
>Gm03:8428571-8428607
>Gm03:8430355-8430460
>Gm03:8430537-8430638
>Gm03:8430720-8430777
>Gm03:8430873-8430921
>Gm03:8430992-8431050
>Gm03:8431099-8431138
>Gm03:8432938-8432998
>Gm03:8433713-8433781
>Gm03:8433914-8434033
>Gm03:8434141-8434216
>Gm03:8435925-8436977
>Gm03:8437043-8437147
>Gm03:8437351-8437380
>Gm03:8437766-8437893
>Gm03:8438201-8438230
>Gm03:8439821-8440471
>Gm03:8440542-8440676
>Gm03:8440742-8441395
>Gm03:8441515-8442202
>Gm03:8442333-8443941
>Gm03:8443979-8444616
>Gm03:8444661-8444719
>Gm03:8444747-8445171
>Gm03:8445230-8445278
>Gm03:8445311-8445339
>Gm03:8445665-8445724
>Gm03:8445786-8446637
>Gm03:8447037-8447270
>Gm03:8447300-8447871
>Gm03:8447918-8447999
>Gm03:8448046-8448134
>Gm03:8448266-8448306
>Gm03:8448351-8448562
>Gm03:8448624-8448778
>Gm03:8448884-8448946
>Gm03:8448971-8449062
>Gm03:8449151-8449272
>Gm03:8449371-8449919
>Gm03:8449994-8450039
>Gm03:8450105-8451792
>Gm03:8451822-8451912
>Gm03:8452560-8452759
>Gm03:8453034-8453096
>Gm03:8453392-8453504
>Gm03:8454172-8454186
>Gm03:8455662-8455688
>Gm03:8455976-8456108
>Gm03:8456134-8456218
>Gm03:8456251-8456323
>Gm03:8456822-8463163
>Gm03:8463295-8463707
>Gm03:8463737-8463850
>Gm03:8463912-8463943
>Gm03:8463989-8464528
>Gm03:8464675-8464717
>Gm03:8464832-8464863
>Gm03:8464907-8464964
>Gm03:8465042-8465225
>Gm03:8465265-8465885
>Gm03:8466069-8466097
>Gm03:8466122-8467005
>Gm03:8467031-8467087
>Gm03:8467134-8467443
>Gm03:8467482-8467518
>Gm03:8467567-8467784
>Gm03:8467863-8468524
>Gm03:8468704-8469171
>Gm03:8469246-8471124
>Gm03:8475925-8475954
>Gm03:8478554-8478700
>Gm03:8480166-8480205
>Gm03:8481010-8481189
>Gm03:8481361-8481391
>Gm03:8481651-8481692
>Gm03:8487397-8487455
>Gm03:8487931-8488071
>Gm03:8489480-8489543
>Gm03:8490253-8490297
>Gm03:8491039-8491274
>Gm03:8491333-8491630
>Gm03:8493276-8493305
>Gm03:8493540-8493722
>Gm03:8493869-8495186
>Gm03:8495246-8495438
>Gm03:8495497-8500693
>Gm03:8500748-8514280
>Gm03:8517782-8517821
>Gm03:8517899-8517985
>Gm03:8518205-8518245
>Gm03:8518802-8518832
>Gm03:8522104-8522697
>Gm03:8522774-8523267
>Gm03:8523395-8523519
>Gm03:8523543-8530610
>Gm03:8530655-8531185
>Gm03:8531239-8533088
>Gm03:8533188-8534256
>Gm03:8538240-8538355
>Gm03:8538391-8538501
>Gm03:8538529-8538608
>Gm03:8540481-8540525
>Gm03:8540681-8540715
>Gm03:8547130-8547175
>Gm03:8550485-8550565
>Gm03:8551816-8551991
>Gm03:8552573-8552601
>Gm03:8553042-8553085
>Gm03:8553198-8553262
>Gm03:8553660-8553692
>Gm03:8554028-8554110
>Gm03:8554162-8554196
>Gm03:8554595-8554626
>Gm03:8554974-8555093
>Gm03:8555725-8555852
>Gm03:8556623-8556674
>Gm03:8558233-8558296
>Gm03:8558853-8558918
>Gm03:8558986-8559037
>Gm03:8559609-8559745
>Gm03:8560025-8560094
>Gm03:8560365-8560396
>Gm03:8560501-8560613
>Gm03:8560833-8560966
>Gm03:8562466-8562511
>Gm03:8565107-8565297
>Gm03:8565506-8565543
>Gm03:8565698-8565833
>Gm03:8565857-8566016
>Gm03:8570899-8570934
>Gm03:8571016-8571050
>Gm03:8572312-8575830
>Gm03:8577001-8577284
>Gm03:8577398-8577730
>Gm03:8580762-8580884
>Gm03:8581231-8584865
>Gm03:8587047-8587114
>Gm03:8589604-8589646
>Gm03:8589712-8589810
>Gm03:8591538-8591677
>Gm03:8591955-8591991
>Gm03:8592088-8592377
>Gm03:8592962-8593147
>Gm03:8593173-8593352
>Gm03:8593376-8593483
>Gm03:8593603-8593627
>Gm03:8593694-8593755
>Gm03:8593864-8593961
>Gm03:8593995-8594077
>Gm03:8594108-8594209
>Gm03:8594403-8594469
>Gm03:8594544-8594643
>Gm03:8594690-8594730
>Gm03:8594783-8594975
>Gm03:8595155-8595304
>Gm03:8595366-8595435
>Gm03:8595617-8596086
>Gm03:8596283-8596341
>Gm03:8596486-8596622
>Gm03:8596668-8596847
>Gm03:8596913-8597053
>Gm03:8597076-8597159
>Gm03:8597307-8597826
>Gm03:8597918-8598013
>Gm03:8598436-8598491
>Gm03:8598533-8598715
>Gm03:8598784-8598862
>Gm03:8598958-8599026
>Gm03:8599084-8599189
>Gm03:8599226-8599308
>Gm03:8602462-8602648
>Gm03:8604521-8604657
>Gm03:8607423-8607492
>Gm03:8607517-8607573
>Gm03:8611768-8611793
>Gm03:8611853-8611912
>Gm03:8612064-8612145
>Gm03:8612231-8612334
>Gm03:8612446-8612705
>Gm03:8612758-8612862
>Gm03:8612959-8614006
>Gm03:8614101-8614677
>Gm03:8614859-8614979
>Gm03:8615490-8615528
>Gm03:8615680-8616132
>Gm03:8616169-8616588
>Gm03:8616703-8617383
>Gm03:8617572-8617602
>Gm03:8617930-8617960
>Gm03:8619173-8619302
>Gm03:8619911-8620025
>Gm03:8620191-8620239
>Gm03:8620283-8620452
>Gm03:8633200-8633261
>Gm03:8633913-8633990
>Gm03:8635009-8635076
>Gm03:8637900-8637961
>Gm03:8638093-8638691
>Gm03:8643920-8643956
>Gm03:8648214-8648258
>Gm03:8648584-8649345
>Gm03:8649387-8649467
>Gm03:8649569-8649721
>Gm03:8650063-8650121
>Gm03:8651737-8651764
>Gm03:8652424-8652460
>Gm03:8655757-8655810
>Gm03:8656948-8659781
>Gm03:8661040-8661596
>Gm03:8661682-8670842
>Gm03:8670917-8671252
>Gm03:8671300-8671401
>Gm03:8671470-8671690
>Gm03:8671868-8672034
>Gm03:8673518-8673593
>Gm03:8673669-8673866
>Gm03:8673918-8674051
>Gm03:8674086-8674244
>Gm03:8674288-8674447
>Gm03:8675020-8675149
>Gm03:8675285-8675490
>Gm03:8675544-8676634
>Gm03:8680107-8680149
>Gm03:8680241-8680320
>Gm03:8681645-8681805
>Gm03:8682305-8682456
>Gm03:8682732-8682905
>Gm03:8684681-8685659
>Gm03:8688532-8688575
>Gm03:8688884-8688921
>Gm03:8689219-8689256
>Gm03:8691871-8694695
>Gm03:8695116-8695309
>Gm03:8697128-8697504
>Gm03:8697547-8697688
>Gm03:8697735-8697905
>Gm03:8697962-8698519
>Gm03:8699688-8699736
>Gm03:8700261-8700565
>Gm03:8704090-8704175
>Gm03:8704246-8704443
>Gm03:8705569-8709854
>Gm03:8709897-8710949
>Gm03:8714954-8714990
>Gm03:8717452-8717506
>Gm03:8718985-8719109
>Gm03:8719834-8719948
>Gm03:8720086-8720214
>Gm03:8720282-8720569
>Gm03:8721034-8721146
>Gm03:8721272-8721301
>Gm03:8727113-8727181
>Gm03:8727450-8727670
>Gm03:8727809-8728144
>Gm03:8728421-8728457
>Gm03:8728730-8728758
>Gm03:8728929-8728971
>Gm03:8729002-8729140
>Gm03:8729254-8729336
>Gm03:8729436-8729466
>Gm03:8729737-8729797
>Gm03:8729861-8730013
>Gm03:8730283-8730380
>Gm03:8730420-8731032
>Gm03:8731215-8731244
>Gm03:8731368-8734248
>Gm03:8734307-8735150
>Gm03:8735218-8735421
>Gm03:8735462-8735563
>Gm03:8735662-8736191
>Gm03:8739335-8740608
>Gm03:8740655-8741012
>Gm03:8742430-8742575
>Gm03:8744794-8744808
>Gm03:8745252-8751112
>Gm03:8751139-8751568
>Gm03:8751692-8751799
>Gm03:8754063-8754143
>Gm03:8754328-8754502
>Gm03:8755042-8755096
>Gm03:8755665-8761058
>Gm03:8761324-8762030
>Gm03:8762324-8765692
>Gm03:8765739-8767036
>Gm03:8767815-8767924
>Gm03:8768396-8768439
>Gm03:8768947-8769059
>Gm03:8769272-8769350
>Gm03:8769379-8769416
>Gm03:8770303-8770411
>Gm03:8770536-8770621
>Gm03:8770700-8770794
>Gm03:8770818-8770872
>Gm03:8772078-8772444
>Gm03:8773083-8773614
>Gm03:8773647-8781265
>Gm03:8781290-8786196
>Gm03:8786259-8789953
>Gm03:8791170-8791204
>Gm03:8792592-8792654
>Gm03:8794779-8794922
>Gm03:8794960-8795018
>Gm03:8798160-8802210
>Gm03:8802238-8824043
>Gm03:8824098-8826992
>Gm03:8827026-8828533
>Gm03:8828575-8828741
>Gm03:8828856-8828962
>Gm03:8828996-8829210
>Gm03:8829388-8829778
>Gm03:8829808-8830403
>Gm03:8831613-8831900
>Gm03:8831954-8832019
>Gm03:8832061-8832147
>Gm03:8832451-8833986
>Gm03:8834049-8834238
>Gm03:8834338-8834368
>Gm03:8834412-8834989
>Gm03:8835128-8835760
>Gm03:8835796-8838648
>Gm03:8840077-8840440
>Gm03:8840605-8840657
>Gm03:8841485-8841546
>Gm03:8841913-8841956
>Gm03:8843139-8843207
>Gm03:8845275-8845448
>Gm03:8845726-8845944
>Gm03:8846181-8846221
>Gm03:8846402-8846936
>Gm03:8847316-8847406
>Gm03:8847944-8847996
>Gm03:8848087-8848137
>Gm03:8849178-8849295
>Gm03:8850095-8850125
>Gm03:8850616-8850746
>Gm03:8851713-8851786
>Gm03:8852843-8853741
>Gm03:8853816-8853932
>Gm03:8853952-8854097
>Gm03:8854128-8857198
>Gm03:8857224-8859189
>Gm03:8860594-8860663
>Gm03:8862157-8862337
>Gm03:8862548-8864739
>Gm03:8864841-8868150
>Gm03:8868194-8868663
>Gm03:8868756-8868998
>Gm03:8869119-8869339
>Gm03:8869395-8869435
>Gm03:8869491-8869769
>Gm03:8869826-8869879
>Gm03:8869924-8872105
>Gm03:8872187-8872773
>Gm03:8872806-8873221
>Gm03:8873249-8875242
>Gm03:8875307-8875606
>Gm03:8875707-8876760
>Gm03:8876843-8876887
>Gm03:8876995-8877064
>Gm03:8877101-8877155
>Gm03:8877194-8877436
>Gm03:8877700-8878001
>Gm03:8878070-8878737
>Gm03:8878882-8879236
>Gm03:8881574-8881864
>Gm03:8882000-8882526
>Gm03:8882665-8882856
>Gm03:8882889-8883043
>Gm03:8883080-8883298
>Gm03:8883400-8883453
>Gm03:8883568-8883807
>Gm03:8884016-8884881
>Gm03:8885546-8885592
>Gm03:8885631-8885765
>Gm03:8886354-8886664
>Gm03:8886841-8886892
>Gm03:8887141-8887180
>Gm03:8887201-8889775
>Gm03:8889820-8889863
>Gm03:8889961-8890069
>Gm03:8890229-8890295
>Gm03:8890441-8890514
>Gm03:8891282-8891413
>Gm03:8891462-8891512
>Gm03:8892080-8892142
>Gm03:8892224-8892256
>Gm03:8892729-8892800
>Gm03:8893372-8893457
>Gm03:8898654-8898705
>Gm03:8899895-8900978
>Gm03:8901387-8902587
>Gm03:8903679-8903750
>Gm03:8903785-8908054
>Gm03:8908246-8909749
>Gm03:8909815-8910449
>Gm03:8910643-8910862
>Gm03:8912795-8913795
>Gm03:8913835-8914554
>Gm03:8917190-8917393
>Gm03:8917738-8919376
>Gm03:8919491-8919758
>Gm03:8919907-8919959
>Gm03:8920613-8920646
>Gm03:8920873-8920959
>Gm03:8921059-8927162
>Gm03:8927184-8930136
>Gm03:8932391-8932585
>Gm03:8932972-8933027
>Gm03:8933268-8933530
>Gm03:8940912-8940926
>Gm03:8943503-8943641
>Gm03:8945169-8946027
>Gm03:8946401-8946435
>Gm03:8946665-8946723
>Gm03:8946780-8946813
>Gm03:8946886-8949829
>Gm03:8949900-8951341
>Gm03:8951378-8952870
>Gm03:8952918-8962058
>Gm03:8962093-8965072
>Gm03:8965105-8965216
>Gm03:8965731-8965779
>Gm03:8968242-8968295
>Gm03:8973732-8974307
>Gm03:8975184-8975236
>Gm03:8975624-8975705
>Gm03:8981642-8981702
>Gm03:8981853-8981941
>Gm03:8985168-8985212
>Gm03:8985761-8992812
>Gm03:8994424-8994748
>Gm03:8994814-8994920
>Gm03:8994960-8995402
>Gm03:8995458-8995591
>Gm03:8996083-8996399
>Gm03:8996499-8998927
>Gm03:8999210-9001206
>Gm03:9004303-9004519
>Gm03:9004582-9004747
>Gm03:9004785-9006793
>Gm03:9006893-9006953
>Gm03:9007098-9007148
>Gm03:9007184-9007325
>Gm03:9007425-9007439
>Gm03:9007775-9007932
>Gm03:9007960-9008248
>Gm03:9008346-9010001
>Gm03:9010043-9010368
>Gm03:9010410-9010734
>Gm03:9010775-9011013
>Gm03:9011463-9011847
>Gm03:9012002-9012497
>Gm03:9012529-9012562
>Gm03:9012787-9012872
>Gm03:9012903-9013236
>Gm03:9013423-9013735
>Gm03:9014183-9014303
>Gm03:9014331-9014382
>Gm03:9014647-9014743
>Gm03:9014789-9016513
>Gm03:9018992-9019024
>Gm03:9019638-9019672
>Gm03:9019865-9020120
>Gm03:9020198-9027057
>Gm03:9027277-9028675
>Gm03:9028911-9028928
>Gm03:9028977-9029015
>Gm03:9029061-9030165
>Gm03:9030428-9030824
>Gm03:9031121-9031217
>Gm03:9031836-9031958
>Gm03:9032225-9037793
>Gm03:9037883-9038589
>Gm03:9039434-9039466
>Gm03:9039561-9039649
>Gm03:9039701-9039843
>Gm03:9040082-9041610
>Gm03:9041735-9041820
>Gm03:9041880-9042104
>Gm03:9042772-9042853
>Gm03:9043576-9043611
>Gm03:9043776-9043886
>Gm03:9043971-9043997
>Gm03:9044125-9044454
>Gm03:9044704-9044788
>Gm03:9044976-9045007
>Gm03:9046074-9046259
>Gm03:9046442-9046472
>Gm03:9047278-9047340
>Gm03:9049747-9049810
>Gm03:9050009-9050277
>Gm03:9050632-9050726
>Gm03:9050780-9050897
>Gm03:9051052-9051092
>Gm03:9051182-9051671
>Gm03:9051705-9051821
>Gm03:9052315-9052606
>Gm03:9052676-9052713
>Gm03:9052828-9052887
>Gm03:9052963-9053675
>Gm03:9053775-9054747
>Gm03:9054921-9054937
>Gm03:9055037-9055573
>Gm03:9056588-9056999
>Gm03:9057169-9057208
>Gm03:9057245-9057531
>Gm03:9057580-9057878
>Gm03:9059225-9059771
>Gm03:9059843-9060191
>Gm03:9060237-9060494
>Gm03:9062284-9062403
>Gm03:9062597-9062637
>Gm03:9062973-9063118
>Gm03:9064260-9064318
>Gm03:9065384-9065426
>Gm03:9065755-9065813
>Gm03:9065859-9065891
>Gm03:9066029-9066667
>Gm03:9066767-9066958
>Gm03:9067001-9067570
>Gm03:9067668-9068238
>Gm03:9068268-9069190
>Gm03:9069219-9070538
>Gm03:9071399-9071500
>Gm03:9071796-9071900
>Gm03:9073405-9073435
>Gm03:9073522-9073810
>Gm03:9076138-9076174
>Gm03:9076378-9076522
>Gm03:9078905-9079136
>Gm03:9086942-9086994
>Gm03:9087029-9087710
>Gm03:9087778-9088166
>Gm03:9088727-9088791
>Gm03:9088891-9088942
>Gm03:9089021-9089107
>Gm03:9089596-9089723
>Gm03:9089992-9090060
>Gm03:9090294-9090391
>Gm03:9092159-9092221
>Gm03:9092304-9092398
>Gm03:9092472-9092527
>Gm03:9092590-9092666
>Gm03:9092729-9092772
>Gm03:9092859-9093003
>Gm03:9093034-9093142
>Gm03:9093184-9093245
>Gm03:9093738-9093840
>Gm03:9093907-9094028
>Gm03:9098067-9098139
>Gm03:9099057-9099158
>Gm03:9099900-9099979
>Gm03:9105086-9105138
>Gm03:9106162-9106390
>Gm03:9106624-9106746
>Gm03:9113841-9113963
>Gm03:9114276-9114331
>Gm03:9115212-9115419
>Gm03:9115914-9116053
>Gm03:9116305-9116377
>Gm03:9119146-9119268
>Gm03:9119580-9119642
>Gm03:9120280-9120325
>Gm03:9120744-9120981
>Gm03:9122431-9122477
>Gm03:9123964-9124044
>Gm03:9127358-9127409
>Gm03:9128527-9128585
>Gm03:9129278-9129671
>Gm03:9131174-9131238
>Gm03:9131326-9131355
>Gm03:9131471-9131663
>Gm03:9133087-9133128
>Gm03:9134826-9134915
>Gm03:9136790-9136913
>Gm03:9138090-9138199
>Gm03:9138855-9138918
>Gm03:9139074-9139201
>Gm03:9140436-9140681
>Gm03:9140723-9141251
>Gm03:9141495-9141585
>Gm03:9141628-9142279
>Gm03:9142337-9142486
>Gm03:9142540-9144891
>Gm03:9147211-9147361
>Gm03:9147681-9150046
>Gm03:9150209-9150341
>Gm03:9150414-9150443
>Gm03:9150504-9150573
>Gm03:9150962-9151241
>Gm03:9151404-9151619
>Gm03:9151833-9153674
>Gm03:9153811-9154071
>Gm03:9154169-9154551
>Gm03:9158129-9158161
>Gm03:9159577-9167972
>Gm03:9169243-9169591
>Gm03:9169624-9170651
>Gm03:9170710-9170820
>Gm03:9170916-9170979
>Gm03:9171163-9171212
>Gm03:9171481-9171605
>Gm03:9171645-9171830
>Gm03:9172255-9172356
>Gm03:9172531-9172575
>Gm03:9172666-9172769
>Gm03:9172992-9173145
>Gm03:9173198-9173667
>Gm03:9173743-9173813
>Gm03:9174095-9174145
>Gm03:9174180-9174792
>Gm03:9174844-9174889
>Gm03:9175201-9175462
>Gm03:9175756-9176189
>Gm03:9176260-9176303
>Gm03:9176368-9176941
>Gm03:9177000-9177479
>Gm03:9180409-9180423
>Gm03:9180580-9180595
>Gm03:9181998-9182704
>Gm03:9182909-9183053
>Gm03:9183963-9184189
>Gm03:9184251-9184379
>Gm03:9184419-9184709
>Gm03:9184812-9184901
>Gm03:9184974-9185362
>Gm03:9185397-9186297
>Gm03:9186324-9186582
>Gm03:9186624-9188525
>Gm03:9188578-9188802
>Gm03:9189547-9189666
>Gm03:9189698-9189749
>Gm03:9189828-9190362
>Gm03:9190459-9190522
>Gm03:9190608-9192863
>Gm03:9192912-9194057
>Gm03:9194165-9194305
>Gm03:9194871-9194958
>Gm03:9195672-9196015
>Gm03:9196039-9196119
>Gm03:9196241-9196322
>Gm03:9196444-9196663
>Gm03:9196711-9197043
>Gm03:9197176-9197244
>Gm03:9197425-9197639
>Gm03:9197864-9197917
>Gm03:9198315-9199061
>Gm03:9199188-9199463
>Gm03:9199637-9201690
>Gm03:9202161-9206763
>Gm03:9206793-9206815
>Gm03:9206997-9207026
>Gm03:9207341-9209591
>Gm03:9209836-9217810
>Gm03:9217841-9219538
>Gm03:9219625-9221290
>Gm03:9227909-9228228
>Gm03:9228263-9229387
>Gm03:9229456-9229505
>Gm03:9229605-9229627
>Gm03:9229653-9229875
>Gm03:9229934-9230213
>Gm03:9230250-9230928
>Gm03:9231261-9231283
>Gm03:9231356-9231864
>Gm03:9231894-9231965
>Gm03:9232065-9232670
>Gm03:9232789-9233728
>Gm03:9233804-9234826
>Gm03:9234972-9235084
>Gm03:9235123-9235406
>Gm03:9235475-9235658
>Gm03:9235714-9235848
>Gm03:9235965-9237043
>Gm03:9237076-9237240
>Gm03:9237300-9237425
>Gm03:9237462-9237568
>Gm03:9237715-9237846
>Gm03:9237958-9238364
>Gm03:9238553-9238695
>Gm03:9238781-9238877
>Gm03:9238954-9239101
>Gm03:9239245-9239303
>Gm03:9239573-9239688
>Gm03:9239764-9240351
>Gm03:9240475-9240651
>Gm03:9240762-9240860
>Gm03:9240911-9245024
>Gm03:9245138-9247013
>Gm03:9247580-9248159
>Gm03:9248242-9249879
>Gm03:9250672-9252645
>Gm03:9252780-9260019
>Gm03:9260055-9261680
>Gm03:9261782-9263178
>Gm03:9263459-9263475
>Gm03:9263478-9270504
>Gm03:9270913-9271096
>Gm03:9271181-9271959
>Gm03:9272073-9272292
>Gm03:9272324-9272760
>Gm03:9272794-9272866
>Gm03:9272905-9272948
>Gm03:9273000-9273484
>Gm03:9273537-9273777
>Gm03:9274369-9274523
>Gm03:9274577-9275423
>Gm03:9275509-9281785
>Gm03:9281808-9281872
>Gm03:9281901-9282576
>Gm03:9282649-9283463
>Gm03:9283529-9283985
>Gm03:9284019-9284157
>Gm03:9284242-9287190
>Gm03:9287232-9287265
>Gm03:9287366-9289167
>Gm03:9289200-9289284
>Gm03:9289356-9289828
>Gm03:9289906-9290592
>Gm03:9290836-9290882
>Gm03:9290928-9291002
>Gm03:9291065-9291239
>Gm03:9291303-9291594
>Gm03:9291645-9291780
>Gm03:9291826-9292768
>Gm03:9292807-9293325
>Gm03:9293359-9293764
>Gm03:9298208-9298325
>Gm03:9298451-9298539
>Gm03:9301327-9302213
>Gm03:9302337-9302558
>Gm03:9302579-9303734
>Gm03:9304175-9304218
>Gm03:9304265-9304348
>Gm03:9304452-9305233
>Gm03:9305234-9305282
>Gm03:9305318-9305470
>Gm03:9305614-9306495
>Gm03:9306532-9307308
>Gm03:9307394-9307455
>Gm03:9307539-9308355
>Gm03:9308441-9310928
>Gm03:9311068-9315762
>Gm03:9315816-9316338
>Gm03:9316436-9317714
>Gm03:9317760-9317834
>Gm03:9317897-9318429
>Gm03:9318477-9318597
>Gm03:9318659-9320795
>Gm03:9320928-9321806
>Gm03:9321861-9322283
>Gm03:9322316-9322478
>Gm03:9322598-9323231
>Gm03:9323589-9323649
>Gm03:9323688-9324154
>Gm03:9324254-9324995
>Gm03:9325037-9325084
>Gm03:9325128-9325600
>Gm03:9325684-9326033
>Gm03:9326454-9326469
>Gm03:9326516-9326612
>Gm03:9326699-9326859
>Gm03:9327345-9327417
>Gm03:9327470-9327694
>Gm03:9327719-9328138
>Gm03:9328209-9328380
>Gm03:9328485-9328958
>Gm03:9329125-9329163
>Gm03:9329228-9329281
>Gm03:9329360-9329419
>Gm03:9329931-9330621
>Gm03:9330674-9330690
>Gm03:9334456-9335154
>Gm03:9335239-9335335
>Gm03:9336199-9336373
>Gm03:9336448-9336883
>Gm03:9336914-9337711
>Gm03:9337741-9338737
>Gm03:9338837-9338977
>Gm03:9339031-9339201
>Gm03:9339324-9339395
>Gm03:9339463-9339501
>Gm03:9340044-9340733
>Gm03:9340759-9341264
>Gm03:9341319-9341972
>Gm03:9342003-9342235
>Gm03:9342272-9343894
>Gm03:9343969-9344634
>Gm03:9344713-9345650
>Gm03:9345731-9346070
>Gm03:9346107-9346386
>Gm03:9346425-9346956
>Gm03:9347013-9347069
>Gm03:9347161-9347195
>Gm03:9348439-9349786
>Gm03:9350268-9353559
>Gm03:9381249-9381269
>Gm03:9381313-9381771
>Gm03:9381915-9382195
>Gm03:9382231-9382253
>Gm03:9382353-9382875
>Gm03:9382935-9383261
>Gm03:9383350-9383524
>Gm03:9383582-9383879
>Gm03:9383930-9384065
>Gm03:9384111-9384195
>Gm03:9384207-9384701
>Gm03:9384748-9385056
>Gm03:9385095-9385613
>Gm03:9385638-9385951
>Gm03:9385977-9386332
>Gm03:9386439-9386599
>Gm03:9386707-9387226
>Gm03:9390468-9390645
>Gm03:9391193-9391769
>Gm03:9391825-9392431
>Gm03:9392465-9393380
>Gm03:9393427-9394070
>Gm03:9395898-9395935
>Gm03:9399415-9399471
>Gm03:9399493-9399950
>Gm03:9400052-9400100
>Gm03:9400172-9403199
>Gm03:9403273-9403353
>Gm03:9403390-9403545
>Gm03:9403602-9404797
>Gm03:9404849-9405337
>Gm03:9405431-9405571
>Gm03:9405611-9406005
>Gm03:9406080-9406245
>Gm03:9406308-9407663
>Gm03:9407702-9407794
>Gm03:9407822-9408681
>Gm03:9410482-9411269
>Gm03:9411359-9411485
>Gm03:9411523-9412096
>Gm03:9412150-9413212
>Gm03:9413628-9415907
>Gm03:9416140-9421776
>Gm03:9421815-9422153
>Gm03:9422343-9423397
>Gm03:9423526-9424006
>Gm03:9424083-9424534
>Gm03:9424744-9424866
>Gm03:9424911-9425099
>Gm03:9425182-9425442
>Gm03:9425521-9426187
>Gm03:9426305-9426632
>Gm03:9426819-9426895
>Gm03:9427029-9427071
>Gm03:9427123-9427360
>Gm03:9427397-9428159
>Gm03:9428192-9428553
>Gm03:9428580-9429100
>Gm03:9429162-9429849
>Gm03:9429924-9430299
>Gm03:9430338-9430920
>Gm03:9432835-9432922
>Gm03:9433013-9433552
>Gm03:9433835-9433855
>Gm03:9434061-9434218
>Gm03:9434295-9435430
>Gm03:9435488-9435736
>Gm03:9435788-9436029
>Gm03:9436097-9436167
>Gm03:9436193-9436249
>Gm03:9436337-9436614
>Gm03:9440001-9440141
>Gm03:9440189-9441644
>Gm03:9441771-9442514
>Gm03:9442550-9442570
>Gm03:9444060-9445921
>Gm03:9446003-9446328
>Gm03:9446434-9448293
>Gm03:9448348-9448713
>Gm03:9449304-9450757
>Gm03:9450790-9451120
>Gm03:9451178-9451290
>Gm03:9451333-9451411
>Gm03:9451567-9451724
>Gm03:9451841-9452972
>Gm03:9453005-9453738
>Gm03:9453858-9453877
>Gm03:9454312-9454480
>Gm03:9454573-9454774
>Gm03:9455040-9455765
>Gm03:9455853-9455946
>Gm03:9456032-9456146
>Gm03:9456260-9456370
>Gm03:9456638-9456736
>Gm03:9456800-9457007
>Gm03:9457054-9457315
>Gm03:9457353-9460108
>Gm03:9460127-9460180
>Gm03:9460221-9464021
>Gm03:9464121-9464329
>Gm03:9464359-9466302
>Gm03:9466435-9468031
>Gm03:9468192-9468292
>Gm03:9468780-9469535
>Gm03:9469536-9469584
>Gm03:9469620-9469772
>Gm03:9469916-9470797
>Gm03:9470834-9470988
>Gm03:9471058-9471608
>Gm03:9471694-9471755
>Gm03:9471794-9478788
>Gm03:9478820-9478901
>Gm03:9478950-9480098
>Gm03:9480152-9480406
>Gm03:9483656-9483671
>Gm03:9483709-9484369
>Gm03:9484431-9484602
>Gm03:9484850-9485944
>Gm03:9486044-9487177
>Gm03:9488160-9488470
>Gm03:9488503-9488665
>Gm03:9488787-9488998
>Gm03:9489009-9489024
>Gm03:9494323-9495063
>Gm03:9495089-9495594
>Gm03:9495646-9495855
>Gm03:9495912-9496233
>Gm03:9500491-9500706
>Gm03:9500733-9500845
>Gm03:9500884-9501305
>Gm03:9501355-9501642
>Gm03:9501704-9503330
>Gm03:9503682-9503941
>Gm03:9503983-9504030
>Gm03:9504074-9504424
>Gm03:9504560-9504619
>Gm03:9504666-9505025
>Gm03:9505154-9505269
>Gm03:9505347-9505495
>Gm03:9505572-9506935
>Gm03:9507018-9507089
>Gm03:9507157-9507195
>Gm03:9507789-9507923
>Gm03:9507950-9508547
>Gm03:9508586-9508751
>Gm03:9508789-9508942
>Gm03:9508991-9509463
>Gm03:9509492-9509538
>Gm03:9510159-9510216
>Gm03:9510316-9510351
>Gm03:9510401-9514648
>Gm03:9514720-9514907
>Gm03:9515030-9516863
>Gm03:9516940-9517318
>Gm03:9517370-9517885
>Gm03:9517993-9518406
>Gm03:9518487-9519723
>Gm03:9519750-9519862
>Gm03:9519920-9519983
>Gm03:9520066-9520694
>Gm03:9521011-9521792
>Gm03:9521825-9522013
>Gm03:9522173-9523047
>Gm03:9523258-9523899
>Gm03:9523946-9524289
>Gm03:9524357-9524852
>Gm03:9524930-9525064
>Gm03:9525168-9525278
>Gm03:9525545-9525643
>Gm03:9525709-9525900
>Gm03:9525947-9526367
>Gm03:9526423-9527079
>Gm03:9527133-9527375
>Gm03:9527428-9527497
>Gm03:9527565-9527603
>Gm03:9528257-9528330
>Gm03:9528386-9529157
>Gm03:9529195-9529348
>Gm03:9529388-9529870
>Gm03:9529899-9529972
>Gm03:9530564-9530677
>Gm03:9530736-9533464
>Gm03:9535937-9535970
>Gm03:9537869-9537941
>Gm03:9538031-9545794
>Gm03:9545889-9545928
>Gm03:9546098-9546128
>Gm03:9546660-9546702
>Gm03:9548596-9548635
>Gm03:9550811-9551001
>Gm03:9552026-9552059
>Gm03:9552235-9552346
>Gm03:9552440-9556341
>Gm03:9556599-9556805
>Gm03:9556878-9556939
>Gm03:9557760-9558160
>Gm03:9558254-9558341
>Gm03:9558568-9558739
>Gm03:9561275-9561305
>Gm03:9561465-9564569
>Gm03:9564596-9565032
>Gm03:9565095-9566294
>Gm03:9566330-9566744
>Gm03:9566786-9567175
>Gm03:9567230-9567960
>Gm03:9568001-9568375
>Gm03:9569647-9570307
>Gm03:9570357-9571085
>Gm03:9571147-9571194
>Gm03:9571492-9572548
>Gm03:9572709-9573030
>Gm03:9573083-9573812
>Gm03:9573874-9573951
>Gm03:9573990-9574058
>Gm03:9574318-9574709
>Gm03:9574815-9574956
>Gm03:9575063-9575130
>Gm03:9575267-9575451
>Gm03:9575481-9577860
>Gm03:9577943-9578023
>Gm03:9578079-9578140
>Gm03:9578369-9578438
>Gm03:9578701-9578923
>Gm03:9579253-9579466
>Gm03:9581324-9581449
>Gm03:9581634-9581694
>Gm03:9581733-9582864
>Gm03:9583402-9583503
>Gm03:9583637-9583734
>Gm03:9583772-9583808
>Gm03:9584018-9584122
>Gm03:9584547-9584632
>Gm03:9584732-9584815
>Gm03:9584949-9585059
>Gm03:9585371-9585443
>Gm03:9585496-9585984
>Gm03:9586027-9586139
>Gm03:9586179-9586527
>Gm03:9586575-9586884
>Gm03:9587028-9587071
>Gm03:9587556-9587637
>Gm03:9588151-9588187
>Gm03:9588248-9588409
>Gm03:9588749-9588819
>Gm03:9588881-9589224
>Gm03:9589647-9589713
>Gm03:9589804-9589957
>Gm03:9590005-9590045
>Gm03:9590114-9590589
>Gm03:9590642-9590954
>Gm03:9591182-9591295
>Gm03:9592894-9592958
>Gm03:9593053-9593233
>Gm03:9593273-9594320
>Gm03:9594335-9594457
>Gm03:9594518-9594941
>Gm03:9595070-9595215
>Gm03:9595261-9598639
>Gm03:9598669-9599896
>Gm03:9599931-9599992
>Gm03:9600059-9600851
>Gm03:9600997-9601361
>Gm03:9601628-9601738
>Gm03:9602076-9602239
>Gm03:9602545-9602713
>Gm03:9602772-9602891
>Gm03:9602930-9603044
>Gm03:9603102-9603522
>Gm03:9603590-9604339
>Gm03:9604375-9605424
>Gm03:9605459-9605662
>Gm03:9605700-9605808
>Gm03:9605925-9606041
>Gm03:9606070-9606321
>Gm03:9606364-9606620
>Gm03:9606839-9606878
>Gm03:9608474-9608869
>Gm03:9608907-9609121
>Gm03:9609326-9609440
>Gm03:9609974-9610012
>Gm03:9610515-9610597
>Gm03:9612332-9612603
>Gm03:9612795-9612850
>Gm03:9612936-9612978
>Gm03:9614192-9614272
>Gm03:9616697-9619783
>Gm03:9619878-9620084
>Gm03:9620127-9621288
>Gm03:9621313-9621700
>Gm03:9621789-9622381
>Gm03:9622414-9623825
>Gm03:9623862-9623938
>Gm03:9624422-9624515
>Gm03:9624537-9624576
>Gm03:9624727-9624808
>Gm03:9625678-9625790
>Gm03:9625861-9626912
>Gm03:9628525-9633963
>Gm03:9636197-9636548
>Gm03:9636599-9636658
>Gm03:9638974-9639057
>Gm03:9639148-9639241
>Gm03:9641611-9641705
>Gm03:9641754-9641858
>Gm03:9642203-9644371
>Gm03:9644462-9644491
>Gm03:9644771-9645021
>Gm03:9645071-9645169
>Gm03:9645334-9645602
>Gm03:9645626-9645709
>Gm03:9645944-9646105
>Gm03:9646146-9646176
>Gm03:9646242-9646428
>Gm03:9646451-9646620
>Gm03:9646839-9657503
>Gm03:9657776-9658036
>Gm03:9658143-9658256
>Gm03:9658480-9658638
>Gm03:9658712-9658742
>Gm03:9658833-9659324
>Gm03:9659407-9659686
>Gm03:9659712-9660216
>Gm03:9660330-9663159
>Gm03:9663202-9663278
>Gm03:9666714-9667856
>Gm03:9667931-9668569
>Gm03:9668592-9668921
>Gm03:9668964-9669408
>Gm03:9669431-9669458
>Gm03:9669690-9670723
>Gm03:9670751-9671615
>Gm03:9671748-9671830
>Gm03:9671865-9671916
>Gm03:9671983-9672966
>Gm03:9673038-9673969
>Gm03:9674226-9674502
>Gm03:9674529-9674655
>Gm03:9674823-9675057
>Gm03:9675138-9675206
>Gm03:9675243-9675304
>Gm03:9675583-9676013
>Gm03:9676046-9676238
>Gm03:9676599-9676858
>Gm03:9676906-9677159
>Gm03:9677289-9677413
>Gm03:9677547-9677658
>Gm03:9677721-9677963
>Gm03:9677992-9681188
>Gm03:9681223-9681565
>Gm03:9681635-9682179
>Gm03:9682387-9682731
>Gm03:9682768-9683636
>Gm03:9683666-9684827
>Gm03:9684860-9686049
>Gm03:9686130-9688984
>Gm03:9689017-9689197
>Gm03:9689295-9689458
>Gm03:9689499-9690404
>Gm03:9690439-9692250
>Gm03:9692506-9693266
>Gm03:9693449-9699620
>Gm03:9700044-9700192
>Gm03:9700372-9700448
>Gm03:9703030-9703081
>Gm03:9703323-9703366
>Gm03:9703435-9706364
>Gm03:9706496-9707833
>Gm03:9708764-9709141
>Gm03:9712733-9712922
>Gm03:9712973-9713259
>Gm03:9713868-9714838
>Gm03:9715753-9719665
>Gm03:9721673-9722865
>Gm03:9723259-9723335
>Gm03:9723364-9723766
>Gm03:9723819-9724480
>Gm03:9724577-9726804
>Gm03:9726866-9726927
>Gm03:9727251-9727315
>Gm03:9729052-9729156
>Gm03:9731118-9731198
>Gm03:9731281-9731346
>Gm03:9731958-9732137
>Gm03:9734713-9734822
>Gm03:9736501-9736553
>Gm03:9736607-9736677
>Gm03:9736828-9736857
>Gm03:9737904-9737939
>Gm03:9739365-9739379
>Gm03:9744559-9744588
>Gm03:9744893-9745053
>Gm03:9745119-9745224
>Gm03:9746541-9746638
>Gm03:9748090-9748131
>Gm03:9748681-9748748
>Gm03:9749149-9749193
>Gm03:9750853-9751075
>Gm03:9751208-9751264
>Gm03:9751569-9751628
>Gm03:9755050-9755955
>Gm03:9756498-9757274
>Gm03:9757308-9757798
>Gm03:9757832-9757953
>Gm03:9758073-9758182
>Gm03:9759519-9760807
>Gm03:9760875-9761369
>Gm03:9761646-9761749
>Gm03:9762418-9768966
>Gm03:9770580-9770627
>Gm03:9771219-9771261
>Gm03:9771354-9771497
>Gm03:9772628-9773111
>Gm03:9773173-9776625
>Gm03:9776711-9779368
>Gm03:9780119-9784856
>Gm03:9784895-9786487
>Gm03:9786536-9787017
>Gm03:9787069-9787449
>Gm03:9788361-9788402
>Gm03:9788611-9788679
>Gm03:9789783-9790570
>Gm03:9790589-9790709
>Gm03:9790957-9790996
>Gm03:9791056-9791166
>Gm03:9791328-9791367
>Gm03:9792968-9793037
>Gm03:9793145-9793206
>Gm03:9793505-9793744
>Gm03:9793790-9800213
>Gm03:9800313-9810275
>Gm03:9810375-9811113
>Gm03:9811451-9811639
>Gm03:9812444-9812653
>Gm03:9812696-9812799
>Gm03:9812852-9813646
>Gm03:9813720-9813770
>Gm03:9813956-9814130
>Gm03:9814170-9814455
>Gm03:9814532-9814889
>Gm03:9815286-9815696
>Gm03:9815902-9816289
>Gm03:9817300-9817344
>Gm03:9817734-9818770
>Gm03:9818860-9819224
>Gm03:9819693-9819948
>Gm03:9820101-9820416
>Gm03:9820437-9820559
>Gm03:9821348-9821459
>Gm03:9821745-9821899
>Gm03:9822615-9822743
>Gm03:9823058-9823117
>Gm03:9823228-9824289
>Gm03:9824324-9839757
>Gm03:9839914-9847782
>Gm03:9847922-9848118
>Gm03:9848401-9848642
>Gm03:9848674-9850093
>Gm03:9850174-9850581
>Gm03:9850676-9850720
>Gm03:9850927-9850961
>Gm03:9851187-9851221
>Gm03:9851378-9851449
>Gm03:9852319-9852427
>Gm03:9854007-9858775
>Gm03:9861134-9863258
>Gm03:9863808-9863851
>Gm03:9864817-9872763
>Gm03:9872780-9874553
>Gm03:9874691-9875123
>Gm03:9875249-9875388
>Gm03:9875578-9876530
>Gm03:9876727-9879089
>Gm03:9879116-9879145
>Gm03:9879245-9879379
>Gm03:9879529-9879766
>Gm03:9879895-9880462
>Gm03:9880488-9881561
>Gm03:9881654-9883689
>Gm03:9884372-9884450
>Gm03:9884498-9884639
>Gm03:9884953-9885130
>Gm03:9885891-9886657
>Gm03:9887017-9887388
>Gm03:9887523-9887637
>Gm03:9888260-9888689
>Gm03:9889364-9889413
>Gm03:9891740-9891878
>Gm03:9891957-9892018
>Gm03:9892101-9892170
>Gm03:9892267-9892350
>Gm03:9892853-9892902
>Gm03:9895511-9895593
>Gm03:9895738-9896535
>Gm03:9896595-9896824
>Gm03:9896873-9896906
>Gm03:9896950-9897248
>Gm03:9899983-9900086
>Gm03:9900160-9900254
>Gm03:9900323-9900920
>Gm03:9901005-9901496
>Gm03:9901541-9904254
>Gm03:9904313-9904672
>Gm03:9904729-9905088
>Gm03:9905123-9905876
>Gm03:9905980-9906694
>Gm03:9906722-9906755
>Gm03:9906814-9907157
>Gm03:9907230-9907543
>Gm03:9907648-9908309
>Gm03:9908403-9908470
>Gm03:9908620-9908737
>Gm03:9908825-9908978
>Gm03:9910225-9910314
>Gm03:9913193-9913469
>Gm03:9913637-9914366
>Gm03:9914383-9914397
>Gm03:9919613-9926128
>Gm03:9929245-9929855
>Gm03:9929919-9930325
>Gm03:9930361-9934882
>Gm03:9934922-9934968
>Gm03:9935384-9936320
>Gm03:9936900-9937007
>Gm03:9937216-9937685
>Gm03:9937711-9939256
>Gm03:9939289-9939795
>Gm03:9939842-9940234
>Gm03:9940257-9940368
>Gm03:9940494-9940522
>Gm03:9940592-9940621
>Gm03:9941023-9941074
>Gm03:9941420-9941481
>Gm03:9942121-9944477
>Gm03:9944518-9944627
>Gm03:9944660-9946734
>Gm03:9946797-9964741
>Gm03:9965055-9978721
>Gm03:9978748-9983853
>Gm03:9983912-9984220
>Gm03:9984324-9984420
>Gm03:9985353-9985531
>Gm03:9985565-9985634
>Gm03:9985822-9985869
>Gm03:9986022-9986142
>Gm03:9986514-9994165
>Gm03:9994235-9995037
>Gm03:9995101-9995849
>Gm03:9995897-9995956
>Gm03:9996549-9996930
>Gm03:9996972-9997211
>Gm03:9997261-9997308
>Gm03:9997337-9997453
>Gm03:9997629-9997782
>Gm03:9997986-9998050
>Gm03:9998108-9998171
>Gm03:9998332-9998389
>Gm03:9998436-9998470
>Gm03:9998567-9998639
>Gm03:10000845-10000931
>Gm03:10001224-10001315
>Gm03:10002326-10002366
>Gm03:10002487-10002574
>Gm03:10002624-10004766
>Gm03:10004811-10004994
>Gm03:10005610-10005717
>Gm03:10005759-10005820
>Gm03:10005979-10006024
>Gm03:10006139-10010948
>Gm03:10011040-10012017
>Gm03:10012046-10012219
>Gm03:10012266-10012340
>Gm03:10012381-10012851
>Gm03:10012923-10012954
>Gm03:10013819-10014185
>Gm03:10014266-10014330
>Gm03:10014468-10014588
>Gm03:10014745-10014807
>Gm03:10014945-10015063
>Gm03:10015426-10023532
>Gm03:10023578-10024037
>Gm03:10024076-10026275
>Gm03:10026305-10026947
>Gm03:10027004-10027087
>Gm03:10027146-10027295
>Gm03:10027612-10027814
>Gm03:10027994-10028114
>Gm03:10028166-10028706
>Gm03:10028753-10029699
>Gm03:10030703-10032820
>Gm03:10032853-10034487
>Gm03:10034590-10037793
>Gm03:10038203-10038247
>Gm03:10040012-10040131
>Gm03:10040443-10040945
>Gm03:10040974-10041560
>Gm03:10041639-10043200
>Gm03:10043265-10043403
>Gm03:10043447-10043837
>Gm03:10043923-10051482
>Gm03:10051533-10056149
>Gm03:10056230-10057046
>Gm03:10057160-10060357
>Gm03:10060748-10060966
>Gm03:10061010-10062674
>Gm03:10062716-10062741
>Gm03:10063127-10063194
>Gm03:10064522-10065208
>Gm03:10065369-10065789
>Gm03:10065809-10065864
>Gm03:10065895-10066661
>Gm03:10066758-10069057
>Gm03:10069102-10069243
>Gm03:10069619-10073569
>Gm03:10073608-10074005
>Gm03:10074032-10077057
>Gm03:10077079-10079713
>Gm03:10079837-10081146
>Gm03:10081177-10081324
>Gm03:10081423-10081738
>Gm03:10081797-10082272
>Gm03:10082470-10082521
>Gm03:10082554-10082692
>Gm03:10082748-10082805
>Gm03:10082849-10083119
>Gm03:10083184-10084835
>Gm03:10084892-10085767
>Gm03:10085950-10086116
>Gm03:10086439-10087253
>Gm03:10087272-10087334
>Gm03:10087656-10089975
>Gm03:10090538-10090699
>Gm03:10090760-10090803
>Gm03:10090906-10091174
>Gm03:10091294-10096054
>Gm03:10096083-10097107
>Gm03:10097572-10099372
>Gm03:10099427-10101121
>Gm03:10101178-10101916
>Gm03:10101999-10102034
>Gm03:10102182-10102565
>Gm03:10102609-10105960
>Gm03:10106279-10107318
>Gm03:10107377-10110274
>Gm03:10110305-10110592
>Gm03:10110661-10111334
>Gm03:10111893-10112069
>Gm03:10112098-10115154
>Gm03:10115224-10115898
>Gm03:10117094-10119447
>Gm03:10119478-10120711
>Gm03:10120816-10121109
>Gm03:10121153-10124439
>Gm03:10124476-10125188
>Gm03:10125467-10125510
>Gm03:10125554-10125945
>Gm03:10126031-10126117
>Gm03:10126157-10127232
>Gm03:10127269-10127688
>Gm03:10129442-10133588
>Gm03:10133664-10134160
>Gm03:10134297-10135407
>Gm03:10135447-10136022
>Gm03:10136179-10136352
>Gm03:10136416-10136743
>Gm03:10139728-10139957
>Gm03:10140237-10140357
>Gm03:10140683-10141749
>Gm03:10141799-10143400
>Gm03:10143442-10143628
>Gm03:10143943-10143996
>Gm03:10144141-10144197
>Gm03:10144222-10144344
>Gm03:10144382-10144581
>Gm03:10144634-10144716
>Gm03:10144771-10144871
>Gm03:10144890-10145101
>Gm03:10145160-10145381
>Gm03:10146428-10148111
>Gm03:10148918-10149011
>Gm03:10149429-10160254
>Gm03:10160485-10160518
>Gm03:10160666-10160736
>Gm03:10162570-10162733
>Gm03:10162958-10162997
>Gm03:10165339-10166155
>Gm03:10166215-10166685
>Gm03:10166721-10166845
>Gm03:10166967-10167026
>Gm03:10167064-10167398
>Gm03:10168171-10168356
>Gm03:10168473-10168539
>Gm03:10170584-10172464
>Gm03:10172489-10173172
>Gm03:10173301-10174692
>Gm03:10174726-10174942
>Gm03:10175081-10175493
>Gm03:10175534-10175941
>Gm03:10176160-10176238
>Gm03:10176359-10176548
>Gm03:10177256-10177319
>Gm03:10179121-10179158
>Gm03:10180831-10182478
>Gm03:10183988-10185020
>Gm03:10185113-10185148
>Gm03:10185281-10185356
>Gm03:10186174-10186223
>Gm03:10186252-10186310
>Gm03:10186747-10186777
>Gm03:10187384-10187469
>Gm03:10187567-10187599
>Gm03:10187983-10188018
>Gm03:10188120-10188212
>Gm03:10188462-10188501
>Gm03:10188842-10189403
>Gm03:10189468-10190032
>Gm03:10190279-10190618
>Gm03:10190742-10190816
>Gm03:10190910-10190958
>Gm03:10191188-10191233
>Gm03:10191393-10191469
>Gm03:10191528-10191735
>Gm03:10191781-10192366
>Gm03:10192394-10192866
>Gm03:10192948-10193156
>Gm03:10193406-10193784
>Gm03:10193818-10193942
>Gm03:10194189-10194321
>Gm03:10194367-10194411
>Gm03:10194442-10194747
>Gm03:10195085-10195277
>Gm03:10195311-10195390
>Gm03:10195430-10195503
>Gm03:10195605-10195639
>Gm03:10195703-10195758
>Gm03:10195835-10195895
>Gm03:10196057-10196098
>Gm03:10196169-10196254
>Gm03:10196604-10196636
>Gm03:10196779-10196827
>Gm03:10197905-10197961
>Gm03:10197994-10198042
>Gm03:10198866-10199085
>Gm03:10199119-10210614
>Gm03:10210664-10212426
>Gm03:10214892-10214935
>Gm03:10215552-10215611
>Gm03:10215922-10215968
>Gm03:10216082-10216269
>Gm03:10216384-10216440
>Gm03:10216572-10217309
>Gm03:10217435-10217895
>Gm03:10220657-10220713
>Gm03:10221339-10221476
>Gm03:10222608-10222641
>Gm03:10222839-10222884
>Gm03:10223220-10223268
>Gm03:10223379-10223469
>Gm03:10223586-10223616
>Gm03:10223661-10223736
>Gm03:10223802-10223878
>Gm03:10223955-10223986
>Gm03:10224151-10224212
>Gm03:10224289-10224344
>Gm03:10224408-10224442
>Gm03:10224467-10224740
>Gm03:10224768-10225032
>Gm03:10225291-10225602
>Gm03:10225634-10225830
>Gm03:10226102-10227797
>Gm03:10228207-10228675
>Gm03:10228702-10228996
>Gm03:10229053-10229112
>Gm03:10229159-10230326
>Gm03:10230432-10231565
>Gm03:10231592-10231806
>Gm03:10231919-10232295
>Gm03:10232356-10232427
>Gm03:10232515-10234429
>Gm03:10234516-10234680
>Gm03:10234780-10234809
>Gm03:10234901-10235430
>Gm03:10235665-10237560
>Gm03:10237671-10238208
>Gm03:10238349-10238633
>Gm03:10238826-10239139
>Gm03:10239286-10239328
>Gm03:10239568-10244443
>Gm03:10244498-10244528
>Gm03:10244586-10250724
>Gm03:10250754-10254620
>Gm03:10254628-10256656
>Gm03:10256706-10256993
>Gm03:10257351-10257386
>Gm03:10258280-10258930
>Gm03:10259390-10259480
>Gm03:10259723-10259966
>Gm03:10260099-10260174
>Gm03:10260212-10262432
>Gm03:10262533-10263057
>Gm03:10263190-10263234
>Gm03:10263343-10263496
>Gm03:10263592-10263774
>Gm03:10263886-10264198
>Gm03:10264270-10265653
>Gm03:10265684-10266361
>Gm03:10269524-10269631
>Gm03:10269690-10269728
>Gm03:10270091-10270580
>Gm03:10270655-10271206
>Gm03:10271245-10271405
>Gm03:10271578-10272050
>Gm03:10272952-10273043
>Gm03:10273395-10273668
>Gm03:10273808-10273868
>Gm03:10274030-10274111
>Gm03:10274200-10274394
>Gm03:10274694-10274850
>Gm03:10274977-10275101
>Gm03:10275418-10275576
>Gm03:10275652-10276092
>Gm03:10276175-10276497
>Gm03:10276721-10276763
>Gm03:10276801-10276997
>Gm03:10277816-10277860
>Gm03:10278052-10278108
>Gm03:10278283-10278333
>Gm03:10278410-10278471
>Gm03:10279076-10279123
>Gm03:10279653-10279720
>Gm03:10280137-10280271
>Gm03:10280548-10280611
>Gm03:10280752-10280898
>Gm03:10281120-10281289
>Gm03:10281310-10281526
>Gm03:10281949-10282130
>Gm03:10282174-10282250
>Gm03:10282338-10282571
>Gm03:10282683-10282863
>Gm03:10282932-10283029
>Gm03:10283059-10283245
>Gm03:10283315-10283490
>Gm03:10283517-10283584
>Gm03:10283773-10292410
>Gm03:10292455-10299208
>Gm03:10299365-10299607
>Gm03:10299685-10299718
>Gm03:10300919-10300954
>Gm03:10301003-10301040
>Gm03:10301196-10301268
>Gm03:10301285-10301430
>Gm03:10301598-10301649
>Gm03:10302443-10303105
>Gm03:10304615-10304678
>Gm03:10306345-10306752
>Gm03:10310698-10320835
>Gm03:10320956-10332126
>Gm03:10333843-10333875
>Gm03:10335646-10335689
>Gm03:10336656-10336781
>Gm03:10337104-10337391
>Gm03:10337448-10346797
>Gm03:10347730-10348543
>Gm03:10348764-10350853
>Gm03:10350883-10352279
>Gm03:10352556-10352595
>Gm03:10352919-10352959
>Gm03:10353233-10353341
>Gm03:10354320-10354379
>Gm03:10354714-10354728
>Gm03:10356434-10356711
>Gm03:10356802-10357194
>Gm03:10358577-10358691
>Gm03:10358794-10362500
>Gm03:10363145-10363269
>Gm03:10363878-10363927
>Gm03:10364021-10364077
>Gm03:10365081-10365390
>Gm03:10365417-10365495
>Gm03:10365631-10365664
>Gm03:10365721-10366032
>Gm03:10366364-10366672
>Gm03:10366705-10367551
>Gm03:10367602-10368117
>Gm03:10368157-10368343
>Gm03:10368377-10368502
>Gm03:10368530-10370276
>Gm03:10370513-10370616
>Gm03:10371428-10371466
>Gm03:10371924-10372424
>Gm03:10378431-10397812
>Gm03:10399921-10400389
>Gm03:10400512-10400922
>Gm03:10401099-10401464
>Gm03:10401571-10401736
>Gm03:10401781-10402070
>Gm03:10402161-10402830
>Gm03:10402861-10403944
>Gm03:10404028-10404321
>Gm03:10404903-10406502
>Gm03:10406544-10407130
>Gm03:10407199-10407634
>Gm03:10407780-10408456
>Gm03:10408576-10408815
>Gm03:10408865-10409158
>Gm03:10409313-10409423
>Gm03:10409558-10409623
>Gm03:10409804-10410148
>Gm03:10410174-10410226
>Gm03:10410295-10410699
>Gm03:10410835-10410971
>Gm03:10411038-10413903
>Gm03:10413932-10414039
>Gm03:10414096-10414157
>Gm03:10414190-10414461
>Gm03:10414531-10423961
>Gm03:10424045-10425761
>Gm03:10425800-10426026
>Gm03:10426068-10426096
>Gm03:10426153-10427841
>Gm03:10427907-10428004
>Gm03:10428814-10428868
>Gm03:10429292-10429641
>Gm03:10429671-10431323
>Gm03:10431383-10431916
>Gm03:10431955-10432402
>Gm03:10432513-10432584
>Gm03:10432824-10432970
>Gm03:10433013-10433201
>Gm03:10433238-10433329
>Gm03:10433418-10435404
>Gm03:10435486-10435713
>Gm03:10435762-10436013
>Gm03:10436047-10436318
>Gm03:10436352-10436578
>Gm03:10436628-10436760
>Gm03:10437089-10437228
>Gm03:10437297-10437390
>Gm03:10437500-10437543
>Gm03:10437594-10437627
>Gm03:10437680-10437941
>Gm03:10438109-10438163
>Gm03:10438240-10438320
>Gm03:10438499-10438569
>Gm03:10438729-10438801
>Gm03:10442658-10442765
>Gm03:10442985-10443085
>Gm03:10443142-10443224
>Gm03:10443459-10443599
>Gm03:10443680-10443727
>Gm03:10443768-10443852
>Gm03:10444834-10445328
>Gm03:10446652-10446710
>Gm03:10447574-10447830
>Gm03:10447921-10448295
>Gm03:10448405-10448495
>Gm03:10448548-10448794
>Gm03:10448900-10451367
>Gm03:10451409-10462810
>Gm03:10462954-10463229
>Gm03:10463344-10463441
>Gm03:10464483-10464652
>Gm03:10465707-10465805
>Gm03:10465851-10466077
>Gm03:10466098-10466176
>Gm03:10466309-10470275
>Gm03:10474773-10474818
>Gm03:10474859-10475191
>Gm03:10475223-10475881
>Gm03:10475929-10477112
>Gm03:10477157-10488370
>Gm03:10488497-10488530
>Gm03:10488621-10488653
>Gm03:10491866-10491892
>Gm03:10495833-10495871
>Gm03:10496065-10496208
>Gm03:10496392-10496432
>Gm03:10499026-10499067
>Gm03:10501094-10502046
>Gm03:10502147-10502653
>Gm03:10503475-10503505
>Gm03:10503548-10503578
>Gm03:10506067-10506136
>Gm03:10507016-10507090
>Gm03:10507746-10507822
>Gm03:10508415-10508549
>Gm03:10510821-10510863
>Gm03:10512419-10512493
>Gm03:10512547-10512927
>Gm03:10514267-10514302
>Gm03:10516566-10516683
>Gm03:10516786-10516935
>Gm03:10517220-10518338
>Gm03:10518444-10519154
>Gm03:10519194-10519858
>Gm03:10520048-10527280
>Gm03:10527762-10527989
>Gm03:10528071-10528168
>Gm03:10528217-10528256
>Gm03:10529449-10529579
>Gm03:10529636-10531421
>Gm03:10531540-10531880
>Gm03:10531915-10532520
>Gm03:10532577-10534459
>Gm03:10534876-10535033
>Gm03:10536675-10536728
>Gm03:10538429-10538474
>Gm03:10538567-10538688
>Gm03:10542098-10542140
>Gm03:10542344-10542397
>Gm03:10542472-10542526
>Gm03:10546490-10546554
>Gm03:10551500-10551547
>Gm03:10551694-10551884
>Gm03:10551941-10552069
>Gm03:10552130-10552174
>Gm03:10552297-10552385
>Gm03:10552425-10552454
>Gm03:10553092-10553120
>Gm03:10553301-10553376
>Gm03:10553494-10553727
>Gm03:10553807-10553846
>Gm03:10553910-10553973
>Gm03:10554674-10554707
>Gm03:10554972-10555002
>Gm03:10555214-10555434
>Gm03:10555539-10555868
>Gm03:10556049-10556339
>Gm03:10556462-10556874
>Gm03:10556953-10557004
>Gm03:10557035-10557136
>Gm03:10557222-10558357
>Gm03:10558406-10558512
>Gm03:10558606-10558660
>Gm03:10558713-10559246
>Gm03:10559281-10561827
>Gm03:10561954-10562062
>Gm03:10562086-10562433
>Gm03:10562585-10562692
>Gm03:10562854-10563055
>Gm03:10563142-10563213
>Gm03:10563379-10563503
>Gm03:10563598-10563634
>Gm03:10563682-10563716
>Gm03:10563886-10564172
>Gm03:10564230-10564315
>Gm03:10564350-10564440
>Gm03:10564489-10564565
>Gm03:10564605-10564651
>Gm03:10564686-10564717
>Gm03:10564975-10565253
>Gm03:10565291-10566294
>Gm03:10566406-10566595
>Gm03:10566620-10577293
>Gm03:10577347-10578011
>Gm03:10578091-10586272
>Gm03:10586317-10590100
>Gm03:10590157-10592252
>Gm03:10592511-10592579
>Gm03:10592822-10594337
>Gm03:10594367-10594513
>Gm03:10594580-10595015
>Gm03:10595219-10595264
>Gm03:10595704-10595802
>Gm03:10595934-10596137
>Gm03:10596187-10596234
>Gm03:10596862-10596934
>Gm03:10597819-10597879
>Gm03:10601988-10602047
>Gm03:10602232-10602308
>Gm03:10602375-10602429
>Gm03:10602948-10602988
>Gm03:10603041-10603152
>Gm03:10604143-10604204
>Gm03:10605560-10605601
>Gm03:10609725-10609838
>Gm03:10610797-10610831
>Gm03:10611785-10611852
>Gm03:10612123-10612260
>Gm03:10612348-10612451
>Gm03:10613722-10613801
>Gm03:10614814-10614858
>Gm03:10616778-10616929
>Gm03:10617214-10617281
>Gm03:10617451-10617481
>Gm03:10619170-10619359
>Gm03:10620725-10620758
>Gm03:10620828-10620856
>Gm03:10621694-10621787
>Gm03:10621894-10621954
>Gm03:10622077-10625333
>Gm03:10625464-10626199
>Gm03:10629288-10629332
>Gm03:10629841-10629934
>Gm03:10631320-10631352
>Gm03:10633098-10633132
>Gm03:10633836-10634377
>Gm03:10634486-10634512
>Gm03:10634877-10634931
>Gm03:10635013-10635472
>Gm03:10635573-10636718
>Gm03:10636757-10637449
>Gm03:10637466-10637790
>Gm03:10637887-10638330
>Gm03:10638400-10638729
>Gm03:10638762-10639469
>Gm03:10639541-10639954
>Gm03:10642482-10642626
>Gm03:10645023-10645068
>Gm03:10645137-10645303
>Gm03:10645385-10645621
>Gm03:10645693-10645768
>Gm03:10645820-10645967
>Gm03:10646041-10646270
>Gm03:10646310-10646470
>Gm03:10646505-10646677
>Gm03:10646905-10646944
>Gm03:10647033-10647101
>Gm03:10647131-10647219
>Gm03:10647272-10647570
>Gm03:10647609-10647658
>Gm03:10647768-10647946
>Gm03:10647984-10648067
>Gm03:10648166-10648201
>Gm03:10648266-10648386
>Gm03:10648426-10648468
>Gm03:10648552-10649614
>Gm03:10649783-10649903
>Gm03:10650105-10650290
>Gm03:10650351-10650388
>Gm03:10650411-10650512
>Gm03:10650546-10650919
>Gm03:10651253-10651377
>Gm03:10651529-10651565
>Gm03:10651618-10651816
>Gm03:10651911-10651952
>Gm03:10652017-10652086
>Gm03:10652225-10652325
>Gm03:10652367-10652464
>Gm03:10652500-10653161
>Gm03:10653243-10653719
>Gm03:10653754-10655956
>Gm03:10656003-10658785
>Gm03:10658816-10658900
>Gm03:10658977-10661034
>Gm03:10661088-10661156
>Gm03:10661321-10661369
>Gm03:10661449-10661737
>Gm03:10662520-10664066
>Gm03:10664482-10664532
>Gm03:10664996-10666975
>Gm03:10667030-10668382
>Gm03:10668428-10670994
>Gm03:10671011-10677137
>Gm03:10677253-10679867
>Gm03:10680928-10684067
>Gm03:10684109-10684638
>Gm03:10685435-10685522
>Gm03:10685568-10687235
>Gm03:10688156-10688241
>Gm03:10688265-10688588
>Gm03:10689199-10689267
>Gm03:10689311-10689470
>Gm03:10690165-10690202
>Gm03:10690264-10690300
>Gm03:10690448-10690718
>Gm03:10690742-10690886
>Gm03:10690986-10691300
>Gm03:10691369-10691429
>Gm03:10691554-10691601
>Gm03:10691620-10692035
>Gm03:10693292-10693367
>Gm03:10694036-10694963
>Gm03:10694989-10695808
>Gm03:10695873-10696719
>Gm03:10697028-10697362
>Gm03:10697477-10697821
>Gm03:10698198-10698239
>Gm03:10698271-10703986
>Gm03:10704445-10705587
>Gm03:10705629-10705747
>Gm03:10705774-10707863
>Gm03:10707898-10708726
>Gm03:10708951-10711237
>Gm03:10711295-10711436
>Gm03:10711678-10711720
>Gm03:10711890-10712111
>Gm03:10712380-10712505
>Gm03:10713478-10713507
>Gm03:10714167-10714197
>Gm03:10714985-10715048
>Gm03:10715290-10715374
>Gm03:10717488-10717539
>Gm03:10718018-10718048
>Gm03:10718443-10718512
>Gm03:10720176-10720210
>Gm03:10721147-10721242
>Gm03:10721724-10721835
>Gm03:10724604-10724710
>Gm03:10731332-10731392
>Gm03:10731638-10731676
>Gm03:10731891-10731959
>Gm03:10732825-10732873
>Gm03:10735224-10735260
>Gm03:10737577-10737627
>Gm03:10738846-10738933
>Gm03:10740681-10740723
>Gm03:10740798-10741312
>Gm03:10741373-10741691
>Gm03:10741719-10742757
>Gm03:10742779-10745608
>Gm03:10745649-10750262
>Gm03:10750573-10759869
>Gm03:10759905-10787969
>Gm03:10788454-10788571
>Gm03:10788660-10788706
>Gm03:10789452-10789523
>Gm03:10790828-10790900
>Gm03:10791782-10791889
>Gm03:10793027-10796198
>Gm03:10797956-10798468
>Gm03:10799581-10799610
>Gm03:10799994-10800055
>Gm03:10801010-10801102
>Gm03:10801883-10801963
>Gm03:10802030-10802285
>Gm03:10802351-10802438
>Gm03:10802607-10802702
>Gm03:10802817-10803154
>Gm03:10803820-10804094
>Gm03:10806969-10808859
>Gm03:10809238-10811807
>Gm03:10813300-10813394
>Gm03:10813509-10813548
>Gm03:10814263-10814310
>Gm03:10816498-10817183
>Gm03:10817222-10818441
>Gm03:10818493-10818742
>Gm03:10818773-10819104
>Gm03:10819159-10820942
>Gm03:10821026-10821104
>Gm03:10821201-10821237
>Gm03:10821385-10822300
>Gm03:10822330-10822727
>Gm03:10822809-10823652
>Gm03:10823749-10823975
>Gm03:10824046-10825043
>Gm03:10825114-10825164
>Gm03:10825230-10825417
>Gm03:10825460-10825941
>Gm03:10825997-10827638
>Gm03:10827691-10828584
>Gm03:10828625-10829094
>Gm03:10829118-10830018
>Gm03:10830045-10830098
>Gm03:10830149-10830388
>Gm03:10830416-10830453
>Gm03:10834034-10834084
>Gm03:10834184-10834263
>Gm03:10834407-10835841
>Gm03:10835890-10836288
>Gm03:10836368-10836603
>Gm03:10836635-10837002
>Gm03:10837048-10837518
>Gm03:10837547-10837878
>Gm03:10837992-10838086
>Gm03:10838204-10839003
>Gm03:10839062-10839318
>Gm03:10839384-10839444
>Gm03:10839519-10839570
>Gm03:10840552-10840869
>Gm03:10840945-10840990
>Gm03:10841041-10841087
>Gm03:10841224-10841251
>Gm03:10841342-10841372
>Gm03:10841418-10841508
>Gm03:10841570-10841737
>Gm03:10841800-10842303
>Gm03:10842344-10842418
>Gm03:10842537-10842691
>Gm03:10844344-10844374
>Gm03:10844426-10844456
>Gm03:10844885-10844962
>Gm03:10845323-10845374
>Gm03:10846393-10846479
>Gm03:10847200-10847644
>Gm03:10849909-10849969
>Gm03:10852651-10852686
>Gm03:10852911-10853002
>Gm03:10853047-10853233
>Gm03:10854627-10854655
>Gm03:10856786-10856825
>Gm03:10856883-10870201
>Gm03:10874579-10874628
>Gm03:10874868-10880023
>Gm03:10880057-10881485
>Gm03:10881534-10882449
>Gm03:10882592-10887175
>Gm03:10887476-10887717
>Gm03:10887787-10887848
>Gm03:10888707-10889202
>Gm03:10889313-10889654
>Gm03:10889723-10889826
>Gm03:10890632-10890669
>Gm03:10891982-10892127
>Gm03:10892396-10892472
>Gm03:10892524-10892573
>Gm03:10892978-10893023
>Gm03:10893882-10895002
>Gm03:10895089-10897433
>Gm03:10897837-10897955
>Gm03:10898297-10898359
>Gm03:10898389-10898417
>Gm03:10898655-10898707
>Gm03:10898775-10898882
>Gm03:10899089-10899146
>Gm03:10899186-10899260
>Gm03:10899330-10902022
>Gm03:10902100-10902128
>Gm03:10902311-10902342
>Gm03:10902369-10902461
>Gm03:10902528-10902833
>Gm03:10903151-10903400
>Gm03:10903599-10903707
>Gm03:10903781-10903997
>Gm03:10904030-10909980
>Gm03:10910059-10910319
>Gm03:10910394-10911099
>Gm03:10911140-10914851
>Gm03:10914985-10915226
>Gm03:10915247-10915415
>Gm03:10915459-10917005
>Gm03:10917046-10917108
>Gm03:10917171-10920012
>Gm03:10921985-10922022
>Gm03:10922073-10922211
>Gm03:10922530-10922575
>Gm03:10922715-10922817
>Gm03:10923545-10924012
>Gm03:10924078-10924131
>Gm03:10924174-10924620
>Gm03:10924658-10925493
>Gm03:10925531-10925597
>Gm03:10925658-10925840
>Gm03:10925913-10926190
>Gm03:10926320-10926416
>Gm03:10926508-10935097
>Gm03:10935144-10949465
>Gm03:10949505-10949939
>Gm03:10949990-10950096
>Gm03:10950137-10950357
>Gm03:10950589-10950619
>Gm03:10950691-10950718
>Gm03:10950934-10951020
>Gm03:10951303-10951379
>Gm03:10951612-10952455
>Gm03:10952556-10955796
>Gm03:10955881-10956083
>Gm03:10956111-10961639
>Gm03:10961773-10962309
>Gm03:10962331-10962448
>Gm03:10962497-10962812
>Gm03:10962872-10963409
>Gm03:10963478-10963548
>Gm03:10963713-10964075
>Gm03:10964772-10965902
>Gm03:10966134-10966288
>Gm03:10966448-10966741
>Gm03:10967132-10967359
>Gm03:10967461-10967513
>Gm03:10967554-10967633
>Gm03:10967771-10967841
>Gm03:10967963-10970437
>Gm03:10970483-10971032
>Gm03:10971085-10971115
>Gm03:10971157-10971248
>Gm03:10971287-10971330
>Gm03:10971862-10971912
>Gm03:10972376-10972427
>Gm03:10972534-10972683
>Gm03:10973326-10973427
>Gm03:10973672-10973721
>Gm03:10973998-10974359
>Gm03:10976030-10976109
>Gm03:10976400-10976592
>Gm03:10976620-10977421
>Gm03:10977659-10977737
>Gm03:10977808-10977919
>Gm03:10978089-10978218
>Gm03:10978291-10978553
>Gm03:10978596-10978798
>Gm03:10978877-10978976
>Gm03:10979058-10979366
>Gm03:10979575-10980335
>Gm03:10980376-10980473
>Gm03:10980564-10981043
>Gm03:10981140-10981197
>Gm03:10981236-10981649
>Gm03:10981764-10981821
>Gm03:10981860-10982147
>Gm03:10982231-10982287
>Gm03:10982350-10982450
>Gm03:10982465-10982506
>Gm03:10982579-10982634
>Gm03:10982755-10983375
>Gm03:10983457-10984003
>Gm03:10984039-10987046
>Gm03:10987071-10989568
>Gm03:10989682-10989918
>Gm03:10990338-10992050
>Gm03:10994547-10994622
>Gm03:10996068-10997846
>Gm03:10998040-10998174
>Gm03:10998246-10998423
>Gm03:10998493-10998547
>Gm03:10998699-10999874
>Gm03:10999927-11000065
>Gm03:11000100-11000270
>Gm03:11000354-11001650
>Gm03:11001744-11002116
>Gm03:11002196-11002223
>Gm03:11002263-11002306
>Gm03:11002372-11006534
>Gm03:11006643-11006957
>Gm03:11007033-11007234
>Gm03:11007289-11007500
>Gm03:11007569-11007607
>Gm03:11007703-11007820
>Gm03:11007924-11011076
>Gm03:11011131-11011498
>Gm03:11011580-11011616
>Gm03:11012542-11012585
>Gm03:11013214-11013614
>Gm03:11013731-11014988
>Gm03:11015073-11015240
>Gm03:11015341-11015664
>Gm03:11015763-11016149
>Gm03:11016616-11016714
>Gm03:11017284-11017396
>Gm03:11017643-11017746
>Gm03:11018292-11018352
>Gm03:11018649-11018724
>Gm03:11019006-11019057
>Gm03:11019425-11019498
>Gm03:11020814-11020893
>Gm03:11024232-11024246
>Gm03:11027547-11027680
>Gm03:11027718-11027769
>Gm03:11028068-11028106
>Gm03:11028266-11028373
>Gm03:11029017-11036037
>Gm03:11036071-11036657
>Gm03:11037280-11037452
>Gm03:11037529-11038925
>Gm03:11039016-11039891
>Gm03:11040426-11043986
>Gm03:11044051-11046278
>Gm03:11046378-11047012
>Gm03:11047166-11048352
>Gm03:11048401-11048475
>Gm03:11048518-11048794
>Gm03:11048834-11049111
>Gm03:11049430-11049465
>Gm03:11049540-11053995
>Gm03:11054673-11054843
>Gm03:11055016-11057726
>Gm03:11057973-11062907
>Gm03:11063270-11063481
>Gm03:11063549-11063577
>Gm03:11063886-11063928
>Gm03:11064162-11064637
>Gm03:11067135-11067262
>Gm03:11067679-11067726
>Gm03:11069237-11069341
>Gm03:11069846-11069915
>Gm03:11071072-11071213
>Gm03:11071255-11071408
>Gm03:11072544-11072583
>Gm03:11074388-11074759
>Gm03:11075039-11075236
>Gm03:11075350-11075395
>Gm03:11075450-11075490
>Gm03:11076400-11076463
>Gm03:11076535-11076567
>Gm03:11077070-11077323
>Gm03:11079638-11080374
>Gm03:11080445-11080642
>Gm03:11083184-11083216
>Gm03:11083951-11084992
>Gm03:11085037-11085632
>Gm03:11085706-11085783
>Gm03:11085866-11086239
>Gm03:11088874-11088921
>Gm03:11089092-11089137
>Gm03:11089451-11089489
>Gm03:11090331-11090435
>Gm03:11090454-11090482
>Gm03:11090544-11090656
>Gm03:11090713-11093915
>Gm03:11094001-11094033
>Gm03:11094087-11094264
>Gm03:11094461-11094493
>Gm03:11094577-11094647
>Gm03:11094699-11094878
>Gm03:11094956-11095014
>Gm03:11095104-11095131
>Gm03:11095351-11095475
>Gm03:11095682-11096180
>Gm03:11096229-11096440
>Gm03:11096490-11096652
>Gm03:11096814-11096848
>Gm03:11096903-11097411
>Gm03:11097523-11097911
>Gm03:11097945-11098335
>Gm03:11098444-11098757
>Gm03:11098797-11098855
>Gm03:11100853-11100910
>Gm03:11101336-11101361
>Gm03:11101718-11102286
>Gm03:11102746-11102788
>Gm03:11103323-11103486
>Gm03:11104317-11104565
>Gm03:11104675-11104806
>Gm03:11105086-11105226
>Gm03:11106655-11108435
>Gm03:11110167-11110255
>Gm03:11110318-11110427
>Gm03:11111070-11111898
>Gm03:11111944-11112713
>Gm03:11112741-11112890
>Gm03:11112932-11113175
>Gm03:11113229-11113531
>Gm03:11113558-11113985
>Gm03:11114016-11114475
>Gm03:11114513-11114634
>Gm03:11114733-11115199
>Gm03:11115288-11115341
>Gm03:11115423-11115478
>Gm03:11115569-11115683
>Gm03:11115743-11122788
>Gm03:11122832-11132096
>Gm03:11132165-11132363
>Gm03:11132506-11132605
>Gm03:11132650-11132818
>Gm03:11132936-11133178
>Gm03:11133239-11133403
>Gm03:11133491-11133618
>Gm03:11133701-11133736
>Gm03:11133844-11133915
>Gm03:11134017-11134162
>Gm03:11135869-11136041
>Gm03:11136482-11142726
>Gm03:11142755-11143183
>Gm03:11143215-11143310
>Gm03:11143345-11143519
>Gm03:11143619-11146952
>Gm03:11147057-11147839
>Gm03:11147881-11150910
>Gm03:11151013-11151060
>Gm03:11151104-11152193
>Gm03:11152236-11173218
>Gm03:11173256-11174690
>Gm03:11174819-11174969
>Gm03:11175000-11175154
>Gm03:11175321-11175348
>Gm03:11176006-11176043
>Gm03:11176316-11176346
>Gm03:11176625-11176675
>Gm03:11176911-11194191
>Gm03:11194291-11219196
>Gm03:11219282-11219309
>Gm03:11219699-11219796
>Gm03:11219838-11219915
>Gm03:11221447-11221476
>Gm03:11221917-11221984
>Gm03:11222382-11226437
>Gm03:11227500-11228140
>Gm03:11229038-11238312
>Gm03:11238352-11238796
>Gm03:11238828-11243162
>Gm03:11243204-11261204
>Gm03:11261305-11261470
>Gm03:11261671-11261816
>Gm03:11263614-11263682
>Gm03:11263802-11263925
>Gm03:11264153-11264190
>Gm03:11264998-11265110
>Gm03:11265189-11265267
>Gm03:11265782-11265912
>Gm03:11266758-11267862
>Gm03:11269094-11269141
>Gm03:11269506-11269595
>Gm03:11270351-11270560
>Gm03:11270671-11270728
>Gm03:11270869-11270916
>Gm03:11272187-11272290
>Gm03:11274871-11274897
>Gm03:11280223-11280420
>Gm03:11283397-11283889
>Gm03:11283940-11284560
>Gm03:11284615-11284741
>Gm03:11284802-11284828
>Gm03:11284858-11285194
>Gm03:11285236-11285445
>Gm03:11285486-11285580
>Gm03:11285651-11286217
>Gm03:11286256-11286347
>Gm03:11286375-11286415
>Gm03:11286607-11286836
>Gm03:11286943-11288139
>Gm03:11288259-11288705
>Gm03:11288889-11300053
>Gm03:11300103-11300197
>Gm03:11300315-11301522
>Gm03:11301650-11302603
>Gm03:11302703-11305154
>Gm03:11305179-11307489
>Gm03:11307589-11308162
>Gm03:11308199-11325692
>Gm03:11325722-11328188
>Gm03:11328230-11331953
>Gm03:11331974-11333438
>Gm03:11333487-11335725
>Gm03:11335831-11362343
>Gm03:11362443-11365985
>Gm03:11366159-11368153
>Gm03:11368331-11387332
>Gm03:11387949-11387971
>Gm03:11388019-11390109
>Gm03:11390676-11395910
>Gm03:11395964-11396454
>Gm03:11396510-11400703
>Gm03:11400846-11400902
>Gm03:11400971-11401252
>Gm03:11401325-11401696
>Gm03:11401829-11403071
>Gm03:11403111-11435223
>Gm03:11435251-11435550
>Gm03:11435594-11435930
>Gm03:11435967-11436357
>Gm03:11436400-11437364
>Gm03:11437516-11439235
>Gm03:11439283-11439330
>Gm03:11439383-11443729
>Gm03:11443784-11454256
>Gm03:11454314-11463785
>Gm03:11463822-11464296
>Gm03:11464336-11466048
>Gm03:11466157-11467265
>Gm03:11467388-11468776
>Gm03:11468808-11469159
>Gm03:11469201-11470121
>Gm03:11470183-11474886
>Gm03:11474966-11482409
>Gm03:11482447-11483615
>Gm03:11483649-11484323
>Gm03:11484462-11486292
>Gm03:11486337-11486940
>Gm03:11486977-11488352
>Gm03:11488507-11488903
>Gm03:11488956-11489077
>Gm03:11489104-11489176
>Gm03:11489288-11489423
>Gm03:11489658-11489741
>Gm03:11490172-11490356
>Gm03:11490443-11490840
>Gm03:11490893-11491165
>Gm03:11491216-11491646
>Gm03:11491727-11491941
>Gm03:11491999-11492035
>Gm03:11492192-11495367
>Gm03:11495440-11495675
>Gm03:11495700-11512259
>Gm03:11512309-11513046
>Gm03:11513061-11513272
>Gm03:11513309-11513565
>Gm03:11513629-11513873
>Gm03:11513926-11514865
>Gm03:11514920-11515498
>Gm03:11515528-11516455
>Gm03:11516518-11516895
>Gm03:11516939-11519832
>Gm03:11519950-11520463
>Gm03:11520506-11520604
>Gm03:11520707-11520785
>Gm03:11520836-11520882
>Gm03:11520919-11521328
>Gm03:11521424-11521544
>Gm03:11521635-11521683
>Gm03:11521737-11521955
>Gm03:11522045-11523662
>Gm03:11523685-11523714
>Gm03:11523825-11523928
>Gm03:11523988-11524027
>Gm03:11524093-11524590
>Gm03:11524695-11524879
>Gm03:11524918-11525749
>Gm03:11525826-11525950
>Gm03:11525986-11526862
>Gm03:11526991-11527356
>Gm03:11527486-11527525
>Gm03:11528099-11528625
>Gm03:11528794-11528944
>Gm03:11529435-11529510
>Gm03:11529569-11529883
>Gm03:11529923-11530115
>Gm03:11530145-11583519
>Gm03:11583571-11590654
>Gm03:11590699-11613912
>Gm03:11613938-11628930
>Gm03:11628959-11629690
>Gm03:11629790-11630017
>Gm03:11630081-11645299
>Gm03:11645399-11648118
>Gm03:11648147-11688876
>Gm03:11689008-11692690
>Gm03:11692813-11702693
>Gm03:11702725-11727520
>Gm03:11727563-11733069
>Gm03:11733103-11741065
>Gm03:11741115-11754752
>Gm03:11754987-11771315
>Gm03:11771369-11775275
>Gm03:11775367-11787222
>Gm03:11787248-11789138
>Gm03:11789176-11813435
>Gm03:11813560-11814355
>Gm03:11814457-11819076
>Gm03:11819183-11824487
>Gm03:11824516-11825811
>Gm03:11825867-11826545
>Gm03:11826677-11826923
>Gm03:11826960-11827350
>Gm03:11827384-11827736
>Gm03:11827792-11833358
>Gm03:11833409-11835044
>Gm03:11835163-11838628
>Gm03:11838666-11839705
>Gm03:11839813-11842242
>Gm03:11842360-11842590
>Gm03:11842671-11842842
>Gm03:11842998-11843199
>Gm03:11843298-11843328
>Gm03:11843682-11843726
>Gm03:11843773-11843868
>Gm03:11843913-11843957
>Gm03:11844460-11846406
>Gm03:11846452-11850901
>Gm03:11851002-11851089
>Gm03:11851567-11851658
>Gm03:11851842-11852163
>Gm03:11852286-11852330
>Gm03:11852395-11852540
>Gm03:11852728-11852880
>Gm03:11855348-11855397
>Gm03:11855507-11855558
>Gm03:11856443-11862377
>Gm03:11862398-11871117
>Gm03:11871142-11876118
>Gm03:11877051-11877329
>Gm03:11877403-11877479
>Gm03:11877517-11877557
>Gm03:11877678-11879725
>Gm03:11879807-11880073
>Gm03:11880129-11880154
>Gm03:11880263-11880467
>Gm03:11880493-11880609
>Gm03:11880640-11880749
>Gm03:11880844-11883797
>Gm03:11884635-11884724
>Gm03:11884858-11885069
>Gm03:11885646-11885682
>Gm03:11889083-11889547
>Gm03:11889667-11890322
>Gm03:11890516-11890559
>Gm03:11890780-11891505
>Gm03:11891680-11891714
>Gm03:11892355-11894219
>Gm03:11894244-11895894
>Gm03:11895966-11897467
>Gm03:11897507-11900283
>Gm03:11900519-11900565
>Gm03:11900923-11901368
>Gm03:11901404-11901506
>Gm03:11901575-11901687
>Gm03:11901719-11901885
>Gm03:11901933-11902085
>Gm03:11902111-11902333
>Gm03:11902368-11902688
>Gm03:11902750-11903204
>Gm03:11903321-11903684
>Gm03:11903727-11903782
>Gm03:11903868-11903970
>Gm03:11904027-11904166
>Gm03:11904204-11905158
>Gm03:11905248-11905334
>Gm03:11905519-11905550
>Gm03:11905623-11905652
>Gm03:11905766-11905975
>Gm03:11906086-11906259
>Gm03:11906305-11906372
>Gm03:11906426-11906661
>Gm03:11906745-11906923
>Gm03:11906943-11907206
>Gm03:11907302-11908813
>Gm03:11908893-11908998
>Gm03:11909055-11909692
>Gm03:11909719-11911995
>Gm03:11912335-11912433
>Gm03:11912541-11912892
>Gm03:11912930-11913097
>Gm03:11913142-11913196
>Gm03:11913425-11913662
>Gm03:11913690-11913977
>Gm03:11914174-11914468
>Gm03:11914640-11914766
>Gm03:11914800-11914970
>Gm03:11915145-11915257
>Gm03:11915451-11915504
>Gm03:11915619-11915725
>Gm03:11916122-11916261
>Gm03:11916315-11916401
>Gm03:11916460-11917418
>Gm03:11917724-11917830
>Gm03:11917919-11917974
>Gm03:11919661-11920197
>Gm03:11920419-11920486
>Gm03:11922674-11922752
>Gm03:11922909-11923049
>Gm03:11923104-11923208
>Gm03:11923260-11923364
>Gm03:11924983-11925099
>Gm03:11925532-11925563
>Gm03:11925735-11925876
>Gm03:11926117-11926148
>Gm03:11926487-11926593
>Gm03:11926669-11926830
>Gm03:11926970-11927023
>Gm03:11927092-11927127
>Gm03:11928482-11928558
>Gm03:11929487-11929540
>Gm03:11929637-11929734
>Gm03:11929909-11930004
>Gm03:11930971-11932574
>Gm03:11932896-11933038
>Gm03:11933499-11935387
>Gm03:11935416-11935430
>Gm03:11935530-11935711
>Gm03:11936014-11936223
>Gm03:11936324-11936522
>Gm03:11936536-11937248
>Gm03:11937442-11937504
>Gm03:11939236-11939293
>Gm03:11939454-11939650
>Gm03:11939706-11939929
>Gm03:11939974-11940045
>Gm03:11940080-11940180
>Gm03:11940215-11940258
>Gm03:11940404-11940481
>Gm03:11940953-11941002
>Gm03:11941445-11942425
>Gm03:11943290-11944303
>Gm03:11944381-11944611
>Gm03:11944650-11944811
>Gm03:11944868-11946394
>Gm03:11946425-11950718
>Gm03:11950745-11950946
>Gm03:11951001-11951752
>Gm03:11951767-11951820
>Gm03:11951892-11952659
>Gm03:11954100-11954153
>Gm03:11954388-11954417
>Gm03:11954600-11954660
>Gm03:11955399-11955482
>Gm03:11955548-11955614
>Gm03:11955851-11955922
>Gm03:11956428-11956475
>Gm03:11957036-11957080
>Gm03:11957134-11957203
>Gm03:11957284-11957393
>Gm03:11958026-11958065
>Gm03:11958786-11958898
>Gm03:11959178-11959252
>Gm03:11959436-11959471
>Gm03:11959753-11959828
>Gm03:11960220-11960275
>Gm03:11960521-11961199
>Gm03:11961767-11962846
>Gm03:11963037-11963064
>Gm03:11964169-11964367
>Gm03:11964434-11974994
>Gm03:11975478-11975661
>Gm03:11975857-11976008
>Gm03:11976151-11976314
>Gm03:11976597-11976673
>Gm03:11976743-11977311
>Gm03:11977380-11977463
>Gm03:11977534-11977642
>Gm03:11977718-11977770
>Gm03:11977903-11977935
>Gm03:11978036-11984769
>Gm03:11984809-11989425
>Gm03:11989463-11991844
>Gm03:11991873-11994915
>Gm03:11995035-11995390
>Gm03:11995567-11995622
>Gm03:11995633-11996192
>Gm03:11996302-11996458
>Gm03:11996508-11996651
>Gm03:11996894-11997102
>Gm03:11997152-11997233
>Gm03:11997265-11997419
>Gm03:11997480-11997568
>Gm03:11998170-11998218
>Gm03:11998272-11998371
>Gm03:11998514-11998615
>Gm03:11998729-11998885
>Gm03:11998957-11998983
>Gm03:11999113-11999578
>Gm03:11999697-11999817
>Gm03:11999941-12000234
>Gm03:12000309-12000373
>Gm03:12000481-12002136
>Gm03:12002202-12002434
>Gm03:12002826-12002973
>Gm03:12004008-12011674
>Gm03:12011709-12012112
>Gm03:12012176-12018194
>Gm03:12018235-12020554
>Gm03:12020589-12026650
>Gm03:12026779-12028281
>Gm03:12029001-12029277
>Gm03:12029421-12029555
>Gm03:12029652-12078186
>Gm03:12078351-12078439
>Gm03:12078529-12084203
>Gm03:12084490-12087661
>Gm03:12088134-12089624
>Gm03:12089731-12099011
>Gm03:12099068-12100017
>Gm03:12100089-12101081
>Gm03:12101150-12102306
>Gm03:12102372-12106377
>Gm03:12106397-12121347
>Gm03:12121430-12137058
>Gm03:12138048-12138622
>Gm03:12139325-12139397
>Gm03:12139494-12139582
>Gm03:12139639-12139675
>Gm03:12140387-12140813
>Gm03:12140883-12142803
>Gm03:12142840-12143262
>Gm03:12143342-12143820
>Gm03:12143866-12145292
>Gm03:12145319-12145856
>Gm03:12145895-12152143
>Gm03:12152198-12153608
>Gm03:12155943-12156246
>Gm03:12156270-12158227
>Gm03:12160051-12163079
>Gm03:12163910-12163946
>Gm03:12164096-12165128
>Gm03:12165460-12165492
>Gm03:12165528-12165618
>Gm03:12166839-12166927
>Gm03:12167050-12167083
>Gm03:12167575-12167860
>Gm03:12168003-12171640
>Gm03:12171710-12171938
>Gm03:12172026-12173638
>Gm03:12173681-12173781
>Gm03:12173890-12173922
>Gm03:12173959-12174292
>Gm03:12174350-12174385
>Gm03:12174431-12174540
>Gm03:12174583-12185026
>Gm03:12185066-12185289
>Gm03:12185388-12185424
>Gm03:12185507-12185736
>Gm03:12185791-12186190
>Gm03:12186232-12186384
>Gm03:12186426-12202275
>Gm03:12202481-12202603
>Gm03:12202692-12203030
>Gm03:12203075-12203146
>Gm03:12203253-12203313
>Gm03:12203345-12203473
>Gm03:12203611-12203795
>Gm03:12203850-12221351
>Gm03:12221368-12258713
>Gm03:12258783-12259583
>Gm03:12259637-12268155
>Gm03:12268255-12269940
>Gm03:12270044-12274964
>Gm03:12275067-12276304
>Gm03:12276404-12277463
>Gm03:12277698-12278817
>Gm03:12281540-12282894
>Gm03:12282994-12284573
>Gm03:12285276-12320391
>Gm03:12320947-12324215
>Gm03:12324258-12324446
>Gm03:12324487-12325318
>Gm03:12334465-12336830
>Gm03:12339059-12339774
>Gm03:12339823-12356920
>Gm03:12358996-12361039
>Gm03:12365973-12366022
>Gm03:12366159-12392261
>Gm03:12404081-12404510
>Gm03:12404567-12405551
>Gm03:12405591-12407788
>Gm03:12407862-12408111
>Gm03:12408206-12408262
>Gm03:12408332-12409570
>Gm03:12409605-12409834
>Gm03:12410417-12412465
>Gm03:12413581-12415243
>Gm03:12415343-12416118
>Gm03:12417091-12418884
>Gm03:12420083-12420554
>Gm03:12422256-12425154
>Gm03:12425183-12426941
>Gm03:12427116-12428303
>Gm03:12428403-12433281
>Gm03:12433330-12433355
>Gm03:12433468-12434360
>Gm03:12436730-12439625
>Gm03:12440999-12442476
>Gm03:12442576-12448006
>Gm03:12450245-12450261
>Gm03:12450300-12451842
>Gm03:12451947-12452117
>Gm03:12452237-12453837
>Gm03:12457147-12458301
>Gm03:12458355-12458417
>Gm03:12460855-12462146
>Gm03:12462221-12462597
>Gm03:12462626-12463124
>Gm03:12463145-12466526
>Gm03:12466549-12472862
>Gm03:12473009-12475980
>Gm03:12476006-12479590
>Gm03:12479645-12479829
>Gm03:12479964-12480400
>Gm03:12480442-12480757
>Gm03:12480783-12481117
>Gm03:12481180-12481240
>Gm03:12481267-12481339
>Gm03:12481378-12481903
>Gm03:12482009-12488979
>Gm03:12492680-12492695
>Gm03:12492736-12515686
>Gm03:12516253-12520981
>Gm03:12521081-12527573
>Gm03:12528472-12532505
>Gm03:12532766-12535175
>Gm03:12535263-12536469
>Gm03:12540920-12543716
>Gm03:12543761-12544181
>Gm03:12544240-12544604
>Gm03:12544655-12546450
>Gm03:12546859-12552878
>Gm03:12552960-12553010
>Gm03:12553251-12553298
>Gm03:12553424-12553612
>Gm03:12553755-12554113
>Gm03:12554166-12555986
>Gm03:12556086-12556640
>Gm03:12556680-12556857
>Gm03:12556891-12557742
>Gm03:12557807-12559002
>Gm03:12559041-12559138
>Gm03:12559208-12559351
>Gm03:12559440-12559664
>Gm03:12559741-12560590
>Gm03:12560704-12561162
>Gm03:12561241-12561992
>Gm03:12562078-12562147
>Gm03:12562433-12562592
>Gm03:12563059-12563287
>Gm03:12563471-12565402
>Gm03:12565451-12565509
>Gm03:12565689-12565737
>Gm03:12566652-12566917
>Gm03:12567414-12567587
>Gm03:12568001-12568185
>Gm03:12568471-12568621
>Gm03:12568667-12568867
>Gm03:12569031-12569073
>Gm03:12569134-12570524
>Gm03:12570558-12570614
>Gm03:12570637-12571586
>Gm03:12571627-12573091
>Gm03:12573154-12573186
>Gm03:12573248-12573518
>Gm03:12573597-12573662
>Gm03:12574044-12575178
>Gm03:12575597-12576387
>Gm03:12577122-12579743
>Gm03:12579772-12579787
>Gm03:12582427-12582587
>Gm03:12582663-12582752
>Gm03:12584224-12584269
>Gm03:12587143-12587256
>Gm03:12587316-12587569
>Gm03:12587691-12587854
>Gm03:12587994-12588152
>Gm03:12588289-12588403
>Gm03:12588472-12588625
>Gm03:12588727-12589063
>Gm03:12589111-12589283
>Gm03:12589541-12589743
>Gm03:12589927-12591710
>Gm03:12591828-12591942
>Gm03:12592082-12592121
>Gm03:12592289-12592326
>Gm03:12593413-12593618
>Gm03:12593646-12594537
>Gm03:12594790-12595751
>Gm03:12595781-12606414
>Gm03:12607435-12607980
>Gm03:12608024-12608625
>Gm03:12609333-12609376
>Gm03:12609782-12609877
>Gm03:12615536-12624477
>Gm03:12624717-12624778
>Gm03:12624872-12624980
>Gm03:12625256-12625494
>Gm03:12625515-12626317
>Gm03:12627009-12627047
>Gm03:12627762-12627898
>Gm03:12628249-12628314
>Gm03:12628358-12628405
>Gm03:12628433-12628694
>Gm03:12628834-12628871
>Gm03:12628970-12629065
>Gm03:12629088-12629120
>Gm03:12629216-12629332
>Gm03:12629429-12629607
>Gm03:12630045-12630159
>Gm03:12630290-12630483
>Gm03:12630654-12630793
>Gm03:12630862-12630923
>Gm03:12631028-12631054
>Gm03:12631159-12632311
>Gm03:12632351-12632499
>Gm03:12632539-12632654
>Gm03:12632756-12632782
>Gm03:12633162-12633215
>Gm03:12633698-12633777
>Gm03:12633920-12633959
>Gm03:12635350-12635417
>Gm03:12635777-12635845
>Gm03:12638452-12638485
>Gm03:12638996-12639962
>Gm03:12643697-12645353
>Gm03:12645407-12646466
>Gm03:12646631-12646909
>Gm03:12647030-12647105
>Gm03:12647238-12647481
>Gm03:12647882-12648149
>Gm03:12648180-12648474
>Gm03:12648510-12648877
>Gm03:12648905-12649128
>Gm03:12649195-12649709
>Gm03:12650030-12650343
>Gm03:12650425-12652183
>Gm03:12652197-12652318
>Gm03:12652345-12706385
>Gm03:12706420-12706436
>Gm03:12706557-12712969
>Gm03:12714864-12716560
>Gm03:12716842-12716918
>Gm03:12717450-12718105
>Gm03:12718203-12718309
>Gm03:12718336-12719160
>Gm03:12722165-12723136
>Gm03:12723848-12726697
>Gm03:12726742-12732993
>Gm03:12733522-12740527
>Gm03:12740585-12741364
>Gm03:12741417-12741805
>Gm03:12741875-12742324
>Gm03:12742516-12742566
>Gm03:12742737-12742767
>Gm03:12743158-12743786
>Gm03:12743816-12744685
>Gm03:12744742-12744841
>Gm03:12745168-12745251
>Gm03:12745334-12745465
>Gm03:12746539-12746590
>Gm03:12746695-12746815
>Gm03:12746980-12750029
>Gm03:12750058-12752215
>Gm03:12752609-12753738
>Gm03:12755619-12755951
>Gm03:12755980-12756065
>Gm03:12756384-12756436
>Gm03:12757083-12757168
>Gm03:12757508-12759042
>Gm03:12759105-12759705
>Gm03:12761601-12761670
>Gm03:12761757-12761792
>Gm03:12763215-12763278
>Gm03:12763839-12769702
>Gm03:12772350-12772388
>Gm03:12773477-12773625
>Gm03:12773741-12773924
>Gm03:12774510-12774650
>Gm03:12774989-12775032
>Gm03:12776575-12776802
>Gm03:12776921-12778281
>Gm03:12779910-12780038
>Gm03:12780631-12780721
>Gm03:12783487-12783579
>Gm03:12783776-12784015
>Gm03:12785145-12785226
>Gm03:12785284-12785375
>Gm03:12785692-12785828
>Gm03:12785989-12786256
>Gm03:12786535-12786609
>Gm03:12787208-12787257
>Gm03:12787617-12787686
>Gm03:12788831-12788969
>Gm03:12790052-12790170
>Gm03:12792160-12793159
>Gm03:12793517-12793546
>Gm03:12796650-12796707
>Gm03:12796785-12800375
>Gm03:12800494-12800869
>Gm03:12800941-12801141
>Gm03:12801200-12801427
>Gm03:12801539-12801906
>Gm03:12801934-12803186
>Gm03:12803299-12803440
>Gm03:12803689-12803764
>Gm03:12804323-12806241
>Gm03:12806380-12812877
>Gm03:12816525-12816577
>Gm03:12816831-12816872
>Gm03:12817366-12817424
>Gm03:12817542-12817849
>Gm03:12817990-12821314
>Gm03:12821355-12822341
>Gm03:12822380-12823476
>Gm03:12823510-12826892
>Gm03:12827153-12827683
>Gm03:12827932-12828018
>Gm03:12830607-12830656
>Gm03:12833549-12833610
>Gm03:12833891-12833935
>Gm03:12834169-12834237
>Gm03:12835202-12836273
>Gm03:12836311-12836699
>Gm03:12836728-12873494
>Gm03:12873548-12882338
>Gm03:12882384-12894889
>Gm03:12895113-12896568
>Gm03:12896670-12896824
>Gm03:12896874-12900795
>Gm03:12900864-12901031
>Gm03:12901110-12903232
>Gm03:12903312-12903416
>Gm03:12903465-12903714
>Gm03:12903746-12903790
>Gm03:12903840-12904042
>Gm03:12904134-12904172
>Gm03:12904223-12904269
>Gm03:12904451-12904544
>Gm03:12904594-12904702
>Gm03:12904804-12904831
>Gm03:12904881-12904976
>Gm03:12905122-12905249
>Gm03:12905299-12905407
>Gm03:12905549-12905663
>Gm03:12905885-12905922
>Gm03:12906285-12906321
>Gm03:12906620-12906871
>Gm03:12907049-12907106
>Gm03:12907223-12907675
>Gm03:12907753-12907994
>Gm03:12908283-12908618
>Gm03:12908644-12908680
>Gm03:12908889-12909269
>Gm03:12909335-12909893
>Gm03:12909991-12911778
>Gm03:12911895-12914003
>Gm03:12914065-12915258
>Gm03:12915293-12919503
>Gm03:12919533-12925959
>Gm03:12925982-12926174
>Gm03:12926204-12926516
>Gm03:12926566-12927424
>Gm03:12927479-12936528
>Gm03:12936570-12937879
>Gm03:12937971-12942736
>Gm03:12944513-12945975
>Gm03:12946037-12959249
>Gm03:12959282-12963725
>Gm03:12963818-12964038
>Gm03:12964644-12964834
>Gm03:12966383-12966957
>Gm03:12967152-12967398
>Gm03:12967446-12969397
>Gm03:12969459-12970349
>Gm03:12970393-12970849
>Gm03:12970911-12971212
>Gm03:12971241-12971520
>Gm03:12971568-12978308
>Gm03:12978342-12982078
>Gm03:12982118-12986296
>Gm03:12986338-12988011
>Gm03:12988104-13000456
>Gm03:13000514-13002759
>Gm03:13002859-13004087
>Gm03:13004145-13004598
>Gm03:13004701-13014764
>Gm03:13014789-13023885
>Gm03:13023977-13029897
>Gm03:13029936-13030494
>Gm03:13030520-13041825
>Gm03:13041933-13044560
>Gm03:13044587-13047416
>Gm03:13047448-13047991
>Gm03:13048025-13051873
>Gm03:13051916-13052729
>Gm03:13052776-13055850
>Gm03:13055880-13055975
>Gm03:13056380-13065175
>Gm03:13065196-13067110
>Gm03:13067172-13071306
>Gm03:13071341-13079613
>Gm03:13079717-13082311
>Gm03:13082367-13084923
>Gm03:13084954-13086264
>Gm03:13086297-13086692
>Gm03:13086725-13091052
>Gm03:13091085-13094564
>Gm03:13094597-13101431
>Gm03:13101486-13102344
>Gm03:13102402-13104378
>Gm03:13104402-13104987
>Gm03:13105014-13105120
>Gm03:13105200-13110390
>Gm03:13110545-13110614
>Gm03:13110658-13112634
>Gm03:13112865-13112981
>Gm03:13113109-13113203
>Gm03:13113293-13113623
>Gm03:13113746-13113808
>Gm03:13113878-13123726
>Gm03:13130565-13131424
>Gm03:13132392-13145827
>Gm03:13145854-13146530
>Gm03:13146638-13154548
>Gm03:13154693-13154948
>Gm03:13155010-13165334
>Gm03:13165762-13167614
>Gm03:13167902-13187524
>Gm03:13200181-13214416
>Gm03:13214566-13216421
>Gm03:13217421-13219036
>Gm03:13219072-13222120
>Gm03:13225673-13226746
>Gm03:13228782-13230435
>Gm03:13230866-13230896
>Gm03:13231977-13232121
>Gm03:13232347-13232399
>Gm03:13234803-13239300
>Gm03:13239465-13241131
>Gm03:13243626-13243641
>Gm03:13244005-13244071
>Gm03:13244316-13244397
>Gm03:13244582-13244794
>Gm03:13245367-13245454
>Gm03:13247414-13248236
>Gm03:13248885-13250201
>Gm03:13251530-13251739
>Gm03:13252033-13256762
>Gm03:13257550-13257605
>Gm03:13257736-13257815
>Gm03:13258122-13258165
>Gm03:13258673-13258785
>Gm03:13258998-13259076
>Gm03:13259105-13259142
>Gm03:13260452-13260518
>Gm03:13260542-13260596
>Gm03:13261200-13261271
>Gm03:13261913-13261936
>Gm03:13262068-13262599
>Gm03:13262632-13268189
>Gm03:13268311-13269478
>Gm03:13271154-13272317
>Gm03:13296739-13297549
>Gm03:13297612-13298343
>Gm03:13329449-13330936
>Gm03:13330972-13330991
>Gm03:13353047-13353061
>Gm03:13353879-13353952
>Gm03:13354860-13354875
>Gm03:13354975-13354992
>Gm03:13355066-13355963
>Gm03:13356040-13356154
>Gm03:13356174-13356319
>Gm03:13356350-13357114
>Gm03:13357871-13361101
>Gm03:13361434-13361827
>Gm03:13362366-13362380
>Gm03:13364369-13364383
>Gm03:13365442-13365616
>Gm03:13365790-13366191
>Gm03:13366460-13366477
>Gm03:13367309-13367701
>Gm03:13367839-13368195
>Gm03:13368258-13368378
>Gm03:13368480-13368606
>Gm03:13368698-13368799
>Gm03:13368873-13368916
>Gm03:13368938-13369792
>Gm03:13370457-13370503
>Gm03:13370615-13370676
>Gm03:13371265-13371561
>Gm03:13372113-13373088
>Gm03:13373305-13374680
>Gm03:13374726-13374769
>Gm03:13374867-13374975
>Gm03:13375349-13375406
>Gm03:13376748-13378302
>Gm03:13378422-13378485
>Gm03:13378564-13378612
>Gm03:13385060-13385111
>Gm03:13386298-13387373
>Gm03:13388908-13388979
>Gm03:13389014-13392320
>Gm03:13392399-13392428
>Gm03:13392504-13393909
>Gm03:13394004-13394651
>Gm03:13394759-13394807
>Gm03:13394836-13395171
>Gm03:13395194-13396660
>Gm03:13396734-13397013
>Gm03:13397042-13397109
>Gm03:13397161-13397234
>Gm03:13397798-13397831
>Gm03:13397925-13398089
>Gm03:13398122-13398922
>Gm03:13401167-13401183
>Gm03:13401367-13401584
>Gm03:13403503-13405264
>Gm03:13407899-13408081
>Gm03:13408425-13410055
>Gm03:13410170-13410437
>Gm03:13410586-13410638
>Gm03:13411291-13411324
>Gm03:13411410-13411518
>Gm03:13411609-13411703
>Gm03:13411822-13413280
>Gm03:13413375-13414849
>Gm03:13415942-13417001
>Gm03:13417120-13417328
>Gm03:13417335-13418380
>Gm03:13418423-13421372
>Gm03:13423661-13423822
>Gm03:13424209-13424264
>Gm03:13424540-13424569
>Gm03:13424625-13424796
>Gm03:13426445-13426488
>Gm03:13427657-13427745
>Gm03:13429152-13429168
>Gm03:13433432-13433570
>Gm03:13434199-13434337
>Gm03:13435866-13436534
>Gm03:13436634-13436664
>Gm03:13436708-13436741
>Gm03:13436814-13450964
>Gm03:13451001-13452493
>Gm03:13452541-13457514
>Gm03:13457517-13459718
>Gm03:13460970-13461575
>Gm03:13461647-13462466
>Gm03:13462630-13463377
>Gm03:13463492-13463526
>Gm03:13474760-13475357
>Gm03:13476289-13476341
>Gm03:13476476-13476505
>Gm03:13476728-13476798
>Gm03:13483019-13483068
>Gm03:13487657-13487696
>Gm03:13487785-13487894
>Gm03:13489050-13489095
>Gm03:13489314-13489529
>Gm03:13489593-13489802
>Gm03:13489970-13490050
>Gm03:13490117-13490818
>Gm03:13492305-13492684
>Gm03:13492740-13492986
>Gm03:13493082-13493135
>Gm03:13493422-13493520
>Gm03:13493854-13493881
>Gm03:13494290-13494335
>Gm03:13494676-13494775
>Gm03:13494812-13495131
>Gm03:13495147-13495298
>Gm03:13495522-13495537
>Gm03:13500219-13503256
>Gm03:13503596-13503702
>Gm03:13503749-13503867
>Gm03:13504182-13505497
>Gm03:13506109-13506714
>Gm03:13506759-13509271
>Gm03:13509398-13509451
>Gm03:13509604-13510221
>Gm03:13510415-13510498
>Gm03:13510694-13510786
>Gm03:13512558-13512741
>Gm03:13512766-13517303
>Gm03:13517375-13517648
>Gm03:13517701-13517752
>Gm03:13517806-13517840
>Gm03:13519651-13519720
>Gm03:13519768-13521261
>Gm03:13521412-13526090
>Gm03:13527060-13527148
>Gm03:13527200-13527342
>Gm03:13534409-13534476
>Gm03:13535165-13535212
>Gm03:13535918-13535951
>Gm03:13536118-13536209
>Gm03:13536313-13536362
>Gm03:13536466-13536765
>Gm03:13536913-13536929
>Gm03:13537094-13537179
>Gm03:13537369-13537401
>Gm03:13538469-13538527
>Gm03:13541876-13542028
>Gm03:13542221-13542275
>Gm03:13542839-13542942
>Gm03:13543111-13543146
>Gm03:13543241-13543692
>Gm03:13543767-13543883
>Gm03:13544361-13544649
>Gm03:13544749-13544812
>Gm03:13544886-13544987
>Gm03:13545074-13546237
>Gm03:13546279-13546985
>Gm03:13547066-13547672
>Gm03:13548725-13549135
>Gm03:13549304-13549343
>Gm03:13549380-13549683
>Gm03:13549714-13549999
>Gm03:13551133-13551243
>Gm03:13551419-13551953
>Gm03:13552026-13552280
>Gm03:13552306-13552374
>Gm03:13552420-13552677
>Gm03:13553202-13553260
>Gm03:13554469-13554588
>Gm03:13554780-13554820
>Gm03:13555082-13555302
>Gm03:13556446-13556504
>Gm03:13557943-13558001
>Gm03:13558050-13558083
>Gm03:13558196-13558270
>Gm03:13558288-13558454
>Gm03:13558513-13558944
>Gm03:13559097-13563220
>Gm03:13564220-13564235
>Gm03:13564290-13564556
>Gm03:13565020-13565175
>Gm03:13565205-13565291
>Gm03:13565475-13566009
>Gm03:13566842-13566948
>Gm03:13567202-13609821
>Gm03:13609869-13640260
>Gm03:13640445-13640494
>Gm03:13640538-13640568
>Gm03:13640714-13640757
>Gm03:13641106-13641152
>Gm03:13641422-13641482
>Gm03:13641948-13642316
>Gm03:13642461-13642574
>Gm03:13642628-13642663
>Gm03:13642793-13642877
>Gm03:13642989-13643168
>Gm03:13643311-13643356
>Gm03:13643491-13643561
>Gm03:13643615-13643880
>Gm03:13643939-13644232
>Gm03:13644283-13644618
>Gm03:13644646-13663598
>Gm03:13663664-13665654
>Gm03:13665714-13666743
>Gm03:13666799-13667421
>Gm03:13667481-13674031
>Gm03:13674034-13675026
>Gm03:13675058-13679532
>Gm03:13679565-13679850
>Gm03:13679904-13679968
>Gm03:13680045-13680244
>Gm03:13680297-13681015
>Gm03:13681302-13681359
>Gm03:13681400-13683120
>Gm03:13683143-13684259
>Gm03:13684369-13685709
>Gm03:13685791-13686817
>Gm03:13686866-13687350
>Gm03:13687375-13688608
>Gm03:13688638-13697256
>Gm03:13697356-13713248
>Gm03:13713385-13714755
>Gm03:13714792-13714873
>Gm03:13714897-13715152
>Gm03:13715178-13716388
>Gm03:13716451-13717366
>Gm03:13717408-13718162
>Gm03:13718194-13720770
>Gm03:13721330-13721402
>Gm03:13722112-13722163
>Gm03:13722290-13723971
>Gm03:13724115-13724611
>Gm03:13724660-13727325
>Gm03:13727338-13728878
>Gm03:13728978-13730675
>Gm03:13730818-13739724
>Gm03:13739766-13762719
>Gm03:13762779-13762978
>Gm03:13763046-13763202
>Gm03:13763334-13763444
>Gm03:13763651-13763718
>Gm03:13763765-13764295
>Gm03:13764407-13770518
>Gm03:13770549-13772070
>Gm03:13772148-13774329
>Gm03:13774375-13774874
>Gm03:13774941-13776030
>Gm03:13776063-13776268
>Gm03:13776309-13776336
>Gm03:13776380-13777921
>Gm03:13777943-13779469
>Gm03:13779491-13780043
>Gm03:13780145-13791751
>Gm03:13791851-13821155
>Gm03:13821199-13823253
>Gm03:13823309-13827637
>Gm03:13827858-13829412
>Gm03:13829764-13841311
>Gm03:13841352-13846872
>Gm03:13846933-13853719
>Gm03:13853819-13859861
>Gm03:13859900-13862654
>Gm03:13862689-13890233
>Gm03:13890838-13890863
>Gm03:13890958-13890994
>Gm03:13891222-13891255
>Gm03:13891778-13893653
>Gm03:13894517-13894555
>Gm03:13894859-13896276
>Gm03:13896560-13896609
>Gm03:13896843-13896884
>Gm03:13897375-13897464
>Gm03:13897710-13897865
>Gm03:13897892-13897961
>Gm03:13900339-13900573
>Gm03:13900712-13900829
>Gm03:13900882-13900982
>Gm03:13901112-13901236
>Gm03:13901336-13901436
>Gm03:13901484-13901723
>Gm03:13901841-13901922
>Gm03:13902072-13902180
>Gm03:13902486-13902548
>Gm03:13902751-13902814
>Gm03:13903191-13903324
>Gm03:13903667-13903769
>Gm03:13903823-13903856
>Gm03:13906144-13906187
>Gm03:13911119-13911702
>Gm03:13911749-13912110
>Gm03:13912184-13912240
>Gm03:13912266-13912805
>Gm03:13912938-13912992
>Gm03:13913024-13913283
>Gm03:13913361-13913888
>Gm03:13913977-13914100
>Gm03:13914150-13914318
>Gm03:13914522-13914552
>Gm03:13914678-13914791
>Gm03:13914868-13915010
>Gm03:13915042-13917534
>Gm03:13917685-13917756
>Gm03:13919951-13920219
>Gm03:13920963-13924474
>Gm03:13924520-13924816
>Gm03:13928510-13928564
>Gm03:13929050-13932861
>Gm03:13932885-13932922
>Gm03:13933395-13941069
>Gm03:13941133-13944390
>Gm03:13944447-13945001
>Gm03:13945542-13945586
>Gm03:13946339-13946364
>Gm03:13949175-13949222
>Gm03:13949884-13950855
>Gm03:13952705-13953068
>Gm03:13953199-13953357
>Gm03:13953421-13953636
>Gm03:13953753-13954097
>Gm03:13954137-13955025
>Gm03:13955067-13955306
>Gm03:13955348-13956914
>Gm03:13956962-13957447
>Gm03:13957497-13960848
>Gm03:13960887-13968091
>Gm03:13968174-13969211
>Gm03:13969530-13970967
>Gm03:13971067-13977075
>Gm03:13977102-13988886
>Gm03:13988921-13993240
>Gm03:13993340-13995687
>Gm03:13995887-13996556
>Gm03:13997259-13997975
>Gm03:13998036-13998719
>Gm03:13998748-14015664
>Gm03:14021681-14026612
>Gm03:14026645-14028502
>Gm03:14028537-14028800
>Gm03:14028825-14031915
>Gm03:14031943-14034360
>Gm03:14034395-14035556
>Gm03:14035591-14038524
>Gm03:14038589-14041447
>Gm03:14041534-14041553
>Gm03:14042562-14042847
>Gm03:14042869-14043066
>Gm03:14043102-14044509
>Gm03:14044652-14055845
>Gm03:14066481-14068958
>Gm03:14069245-14072560
>Gm03:14072970-14078009
>Gm03:14078733-14081286
>Gm03:14081428-14082571
>Gm03:14082608-14083857
>Gm03:14084058-14087915
>Gm03:14088113-14092704
>Gm03:14117914-14119047
>Gm03:14119080-14119673
>Gm03:14123016-14123031
>Gm03:14124194-14124289
>Gm03:14126524-14126621
>Gm03:14126683-14127563
>Gm03:14152206-14152328
>Gm03:14152390-14157665
>Gm03:14157692-14159843
>Gm03:14160597-14162986
>Gm03:14163036-14163403
>Gm03:14163451-14163674
>Gm03:14164001-14164674
>Gm03:14164942-14165952
>Gm03:14166011-14167066
>Gm03:14167214-14168119
>Gm03:14168244-14173976
>Gm03:14174247-14175466
>Gm03:14175515-14175580
>Gm03:14175637-14175742
>Gm03:14175967-14176550
>Gm03:14176704-14176977
>Gm03:14177042-14177095
>Gm03:14177151-14178601
>Gm03:14178701-14178735
>Gm03:14178872-14179033
>Gm03:14179090-14179140
>Gm03:14179213-14179297
>Gm03:14179366-14180050
>Gm03:14180124-14181473
>Gm03:14181542-14181626
>Gm03:14181699-14181749
>Gm03:14181806-14183617
>Gm03:14183673-14183726
>Gm03:14183791-14184064
>Gm03:14184218-14184801
>Gm03:14185026-14185131
>Gm03:14185188-14185253
>Gm03:14185302-14186520
>Gm03:14186791-14195209
>Gm03:14195268-14196278
>Gm03:14196546-14196823
>Gm03:14196879-14197219
>Gm03:14197546-14197769
>Gm03:14197817-14198184
>Gm03:14198234-14199255
>Gm03:14199696-14200632
>Gm03:14200717-14200733
>Gm03:14201385-14203536
>Gm03:14203563-14205272
>Gm03:14205334-14212189
>Gm03:14212284-14216623
>Gm03:14216642-14220561
>Gm03:14220661-14222841
>Gm03:14222903-14223000
>Gm03:14225236-14225331
>Gm03:14228768-14230044
>Gm03:14230077-14233967
>Gm03:14235792-14235848
>Gm03:14237278-14263628
>Gm03:14263752-14268174
>Gm03:14268533-14270924
>Gm03:14270959-14271534
>Gm03:14271580-14273407
>Gm03:14273464-14276530
>Gm03:14276606-14279325
>Gm03:14279350-14281327
>Gm03:14281425-14281648
>Gm03:14281690-14281923
>Gm03:14282076-14282211
>Gm03:14282272-14282457
>Gm03:14282571-14283095
>Gm03:14283135-14283633
>Gm03:14283687-14287911
>Gm03:14287939-14288736
>Gm03:14289452-14289491
>Gm03:14289521-14289611
>Gm03:14289634-14291448
>Gm03:14291466-14291616
>Gm03:14291686-14293365
>Gm03:14293405-14293942
>Gm03:14293966-14294385
>Gm03:14294407-14294649
>Gm03:14295422-14295998
>Gm03:14296056-14298110
>Gm03:14300253-14300307
>Gm03:14301179-14302778
>Gm03:14304767-14304796
>Gm03:14304946-14305030
>Gm03:14305071-14306711
>Gm03:14306837-14320346
>Gm03:14320397-14322538
>Gm03:14322573-14322619
>Gm03:14323788-14323821
>Gm03:14326686-14326762
>Gm03:14330913-14330968
>Gm03:14337106-14337353
>Gm03:14337453-14337467
>Gm03:14338646-14338726
>Gm03:14343157-14343177
>Gm03:14345936-14346306
>Gm03:14351157-14351291
>Gm03:14352862-14352916
>Gm03:14354431-14354501
>Gm03:14357997-14358071
>Gm03:14360176-14364366
>Gm03:14364532-14364608
>Gm03:14364948-14365288
>Gm03:14365453-14365766
>Gm03:14365795-14365956
>Gm03:14366109-14366204
>Gm03:14366269-14366396
>Gm03:14366528-14371443
>Gm03:14371628-14371807
>Gm03:14371941-14372245
>Gm03:14372471-14373524
>Gm03:14373596-14374086
>Gm03:14374117-14374231
>Gm03:14374410-14374647
>Gm03:14374674-14376108
>Gm03:14376147-14376324
>Gm03:14376450-14376479
>Gm03:14376757-14377425
>Gm03:14377483-14377513
>Gm03:14377628-14378036
>Gm03:14378123-14378426
>Gm03:14378492-14378600
>Gm03:14378717-14378960
>Gm03:14379122-14379313
>Gm03:14379349-14381351
>Gm03:14381497-14381600
>Gm03:14382761-14384664
>Gm03:14384727-14385962
>Gm03:14385985-14386568
>Gm03:14386598-14388258
>Gm03:14390233-14391480
>Gm03:14391930-14392188
>Gm03:14394466-14398871
>Gm03:14398997-14399475
>Gm03:14399525-14399598
>Gm03:14399649-14399891
>Gm03:14399921-14400032
>Gm03:14400075-14400189
>Gm03:14400244-14400626
>Gm03:14400743-14401136
>Gm03:14401215-14401914
>Gm03:14401957-14402034
>Gm03:14402096-14402143
>Gm03:14402205-14402257
>Gm03:14402323-14402431
>Gm03:14402463-14402730
>Gm03:14402838-14405425
>Gm03:14405455-14405547
>Gm03:14405584-14405936
>Gm03:14405975-14407460
>Gm03:14407621-14407744
>Gm03:14407832-14407949
>Gm03:14408107-14408137
>Gm03:14408257-14409074
>Gm03:14409189-14409596
>Gm03:14409641-14409728
>Gm03:14409845-14410058
>Gm03:14410155-14410209
>Gm03:14410257-14410340
>Gm03:14410377-14410681
>Gm03:14410718-14412868
>Gm03:14412916-14412946
>Gm03:14412996-14413838
>Gm03:14413873-14414079
>Gm03:14414167-14414682
>Gm03:14414742-14415225
>Gm03:14415279-14415314
>Gm03:14415376-14415418
>Gm03:14415541-14416277
>Gm03:14416350-14417024
>Gm03:14417986-14418398
>Gm03:14420678-14420868
>Gm03:14420919-14421029
>Gm03:14421063-14421201
>Gm03:14421962-14422006
>Gm03:14422098-14422185
>Gm03:14423042-14423088
>Gm03:14423174-14423244
>Gm03:14424770-14424887
>Gm03:14424973-14425027
>Gm03:14427230-14427319
>Gm03:14427546-14427610
>Gm03:14427962-14428067
>Gm03:14428208-14428754
>Gm03:14429267-14429976
>Gm03:14430024-14430617
>Gm03:14430662-14432160
>Gm03:14432211-14432251
>Gm03:14432277-14433122
>Gm03:14433170-14433518
>Gm03:14433713-14433797
>Gm03:14433867-14433907
>Gm03:14434024-14434198
>Gm03:14434277-14434419
>Gm03:14434519-14434649
>Gm03:14434732-14434910
>Gm03:14435097-14435299
>Gm03:14435371-14435914
>Gm03:14435958-14437459
>Gm03:14438145-14438234
>Gm03:14440068-14440190
>Gm03:14440905-14440962
>Gm03:14442084-14442152
>Gm03:14442265-14443521
>Gm03:14443648-14444147
>Gm03:14444259-14444289
>Gm03:14444450-14444958
>Gm03:14445077-14449985
>Gm03:14450055-14450142
>Gm03:14453056-14461917
>Gm03:14461960-14464020
>Gm03:14466411-14467910
>Gm03:14470086-14470252
>Gm03:14470341-14470429
>Gm03:14470543-14470701
>Gm03:14470827-14471062
>Gm03:14473121-14473135
>Gm03:14473235-14489077
>Gm03:14489101-14491456
>Gm03:14491490-14494386
>Gm03:14494434-14494811
>Gm03:14494865-14496410
>Gm03:14496467-14496761
>Gm03:14496820-14497507
>Gm03:14497541-14499701
>Gm03:14499728-14500685
>Gm03:14500746-14507329
>Gm03:14508879-14509258
>Gm03:14510352-14510650
>Gm03:14511414-14513352
>Gm03:14513402-14513980
>Gm03:14514001-14515513
>Gm03:14515549-14520338
>Gm03:14520375-14520516
>Gm03:14520885-14529198
>Gm03:14529238-14532601
>Gm03:14533899-14534542
>Gm03:14534616-14536055
>Gm03:14536107-14536176
>Gm03:14536249-14536362
>Gm03:14536392-14536628
>Gm03:14536705-14536796
>Gm03:14536990-14541871
>Gm03:14543131-14543490
>Gm03:14543621-14546088
>Gm03:14546140-14546711
>Gm03:14546959-14547024
>Gm03:14547202-14547241
>Gm03:14547295-14553732
>Gm03:14554023-14554056
>Gm03:14554284-14554319
>Gm03:14554386-14554557
>Gm03:14554920-14554989
>Gm03:14555233-14555345
>Gm03:14555603-14555802
>Gm03:14556076-14556129
>Gm03:14556198-14556280
>Gm03:14556440-14556601
>Gm03:14556730-14556809
>Gm03:14557449-14557507
>Gm03:14557722-14557772
>Gm03:14558289-14558538
>Gm03:14558681-14559114
>Gm03:14559285-14559408
>Gm03:14559527-14559741
>Gm03:14559807-14562946
>Gm03:14563007-14570891
>Gm03:14571059-14576752
>Gm03:14576836-14586894
>Gm03:14590856-14595192
>Gm03:14595305-14596978
>Gm03:14597040-14597065
>Gm03:14597138-14597351
>Gm03:14597399-14597504
>Gm03:14597606-14597720
>Gm03:14597809-14601416
>Gm03:14601670-14602187
>Gm03:14602220-14602390
>Gm03:14602566-14602593
>Gm03:14602825-14602909
>Gm03:14603109-14603225
>Gm03:14603605-14603875
>Gm03:14603950-14604543
>Gm03:14604587-14604622
>Gm03:14604676-14604938
>Gm03:14605215-14605533
>Gm03:14605581-14605699
>Gm03:14605968-14608069
>Gm03:14608090-14608445
>Gm03:14610348-14611244
>Gm03:14611285-14611840
>Gm03:14612872-14613148
>Gm03:14615693-14615936
>Gm03:14617382-14617410
>Gm03:14619467-14619496
>Gm03:14619896-14620109
>Gm03:14620182-14620381
>Gm03:14620453-14620688
>Gm03:14620737-14620817
>Gm03:14620859-14621130
>Gm03:14621738-14622803
>Gm03:14623068-14623354
>Gm03:14623378-14623472
>Gm03:14623500-14624210
>Gm03:14624427-14636153
>Gm03:14636193-14638397
>Gm03:14638497-14653015
>Gm03:14653060-14656430
>Gm03:14656459-14664348
>Gm03:14664967-14665008
>Gm03:14665950-14665985
>Gm03:14666245-14666432
>Gm03:14666497-14666622
>Gm03:14666749-14666880
>Gm03:14666924-14666974
>Gm03:14667111-14667142
>Gm03:14667230-14667330
>Gm03:14668249-14668639
>Gm03:14668740-14690775
>Gm03:14690934-14696270
>Gm03:14696657-14699016
>Gm03:14699147-14699817
>Gm03:14705165-14706935
>Gm03:14707628-14708294
>Gm03:14708325-14710312
>Gm03:14710412-14710628
>Gm03:14712581-14712682
>Gm03:14713026-14713075
>Gm03:14715694-14715837
>Gm03:14717692-14717730
>Gm03:14720654-14720859
>Gm03:14720948-14722728
>Gm03:14722743-14722957
>Gm03:14723060-14723401
>Gm03:14723451-14724005
>Gm03:14724089-14724296
>Gm03:14724501-14725395
>Gm03:14725673-14725852
>Gm03:14731596-14731640
>Gm03:14732639-14732707
>Gm03:14735024-14735083
>Gm03:14738247-14744485
>Gm03:14744843-14745620
>Gm03:14745720-14753692
>Gm03:14753792-14767133
>Gm03:14767805-14768547
>Gm03:14769466-14769518
>Gm03:14770051-14770218
>Gm03:14771400-14771429
>Gm03:14772251-14774020
>Gm03:14774597-14774637
>Gm03:14774815-14774864
>Gm03:14777496-14777583
>Gm03:14777942-14778065
>Gm03:14778222-14778304
>Gm03:14778539-14778572
>Gm03:14778616-14778755
>Gm03:14778833-14778907
>Gm03:14779048-14779251
>Gm03:14779511-14779549
>Gm03:14779948-14779991
>Gm03:14780033-14780073
>Gm03:14780165-14780310
>Gm03:14780365-14780455
>Gm03:14780516-14780619
>Gm03:14780708-14780779
>Gm03:14781026-14781137
>Gm03:14781344-14783487
>Gm03:14783540-14785412
>Gm03:14785472-14787593
>Gm03:14787702-14787911
>Gm03:14787941-14788222
>Gm03:14788237-14788624
>Gm03:14788671-14788709
>Gm03:14788800-14788826
>Gm03:14789022-14789399
>Gm03:14789719-14789927
>Gm03:14789993-14790111
>Gm03:14790252-14790666
>Gm03:14790876-14791092
>Gm03:14791130-14791197
>Gm03:14791301-14791495
>Gm03:14792082-14792122
>Gm03:14792693-14792744
>Gm03:14792850-14793075
>Gm03:14793125-14793148
>Gm03:14793199-14793309
>Gm03:14793608-14793695
>Gm03:14793834-14793892
>Gm03:14793948-14794000
>Gm03:14795175-14796471
>Gm03:14796508-14797819
>Gm03:14797889-14800838
>Gm03:14800871-14816252
>Gm03:14816452-14816528
>Gm03:14816780-14820266
>Gm03:14820303-14824954
>Gm03:14825059-14829531
>Gm03:14829683-14832693
>Gm03:14832821-14834878
>Gm03:14834910-14836178
>Gm03:14836496-14836594
>Gm03:14836933-14837035
>Gm03:14837194-14837238
>Gm03:14837281-14837523
>Gm03:14838465-14838590
>Gm03:14838813-14839251
>Gm03:14843517-14843548
>Gm03:14845628-14846296
>Gm03:14846324-14847004
>Gm03:14847042-14847125
>Gm03:14847209-14847921
>Gm03:14848075-14848652
>Gm03:14848705-14848866
>Gm03:14848903-14849013
>Gm03:14849209-14849441
>Gm03:14849606-14849655
>Gm03:14849702-14849792
>Gm03:14849896-14849962
>Gm03:14850023-14850305
>Gm03:14850398-14850499
>Gm03:14852089-14852517
>Gm03:14852783-14852887
>Gm03:14853121-14853360
>Gm03:14853391-14853422
>Gm03:14853494-14853538
>Gm03:14855210-14855245
>Gm03:14855380-14856487
>Gm03:14857712-14857801
>Gm03:14857936-14858104
>Gm03:14859835-14859864
>Gm03:14861817-14861901
>Gm03:14862185-14862357
>Gm03:14862428-14862513
>Gm03:14862555-14862662
>Gm03:14862729-14862954
>Gm03:14863044-14863535
>Gm03:14863652-14863882
>Gm03:14863935-14864563
>Gm03:14864660-14864813
>Gm03:14864877-14865262
>Gm03:14865330-14870842
>Gm03:14870956-14870988
>Gm03:14871015-14871335
>Gm03:14871376-14871497
>Gm03:14871609-14872452
>Gm03:14872588-14872731
>Gm03:14873438-14873484
>Gm03:14874584-14874670
>Gm03:14874973-14875003
>Gm03:14875336-14875400
>Gm03:14875659-14875689
>Gm03:14877158-14891097
>Gm03:14891197-14891595
>Gm03:14892231-14892305
>Gm03:14893074-14893171
>Gm03:14893289-14893563
>Gm03:14893689-14895527
>Gm03:14895580-14896376
>Gm03:14896564-14896649
>Gm03:14897400-14897733
>Gm03:14898079-14898253
>Gm03:14898353-14898386
>Gm03:14898429-14898797
>Gm03:14898849-14899113
>Gm03:14899184-14899533
>Gm03:14899573-14899701
>Gm03:14899750-14900075
>Gm03:14900155-14900479
>Gm03:14901045-14901666
>Gm03:14901697-14901795
>Gm03:14901918-14907235
>Gm03:14907288-14907422
>Gm03:14907468-14907877
>Gm03:14907937-14908742
>Gm03:14908807-14908848
>Gm03:14908897-14909092
>Gm03:14910087-14910201
>Gm03:14910296-14910341
>Gm03:14910985-14911018
>Gm03:14911397-14911474
>Gm03:14911897-14911959
>Gm03:14912018-14912251
>Gm03:14913912-14914413
>Gm03:14914493-14920524
>Gm03:14920625-14923895
>Gm03:14923903-14955870
>Gm03:14955926-14961127
>Gm03:14961207-14961494
>Gm03:14961522-14964325
>Gm03:14964363-14965295
>Gm03:14965326-14965429
>Gm03:14968453-14968661
>Gm03:14969308-14969432
>Gm03:14971112-14972788
>Gm03:14972990-14973445
>Gm03:14974096-14974134
>Gm03:14977136-14977350
>Gm03:14977418-14977621
>Gm03:14977659-14978033
>Gm03:14978157-14980218
>Gm03:14980278-14981466
>Gm03:14981530-14983169
>Gm03:14983236-14985279
>Gm03:14985559-14985614
>Gm03:14985962-14986006
>Gm03:14986549-14986601
>Gm03:14987547-14987613
>Gm03:14988819-14988906
>Gm03:14989018-14989054
>Gm03:14989306-14989752
>Gm03:14989814-14990306
>Gm03:14990363-14990927
>Gm03:14991003-14991483
>Gm03:14991509-14991743
>Gm03:14991777-14992053
>Gm03:14992106-14992776
>Gm03:14992820-14992939
>Gm03:14992969-14993063
>Gm03:14993100-14993346
>Gm03:14995994-14996026
>Gm03:14998260-14998354
>Gm03:14999733-14999856
>Gm03:14999937-15004591
>Gm03:15004631-15005542
>Gm03:15005782-15005980
>Gm03:15006268-15007241
>Gm03:15007322-15007465
>Gm03:15007500-15007600
>Gm03:15007646-15007748
>Gm03:15009575-15009631
>Gm03:15011344-15011448
>Gm03:15011824-15011912
>Gm03:15012261-15012308
>Gm03:15012377-15012439
>Gm03:15012512-15012745
>Gm03:15013002-15013072
>Gm03:15013305-15013380
>Gm03:15013530-15013570
>Gm03:15013611-15014242
>Gm03:15014272-15014549
>Gm03:15014773-15015044
>Gm03:15015199-15015298
>Gm03:15015472-15015653
>Gm03:15016059-15016371
>Gm03:15016420-15016477
>Gm03:15016822-15017173
>Gm03:15017263-15017492
>Gm03:15017547-15017733
>Gm03:15018174-15018638
>Gm03:15018763-15019002
>Gm03:15019215-15019253
>Gm03:15019359-15019453
>Gm03:15019731-15019903
>Gm03:15019929-15020117
>Gm03:15020297-15020458
>Gm03:15020862-15020962
>Gm03:15021106-15021140
>Gm03:15021180-15021282
>Gm03:15021387-15021508
>Gm03:15021696-15021777
>Gm03:15021849-15021954
>Gm03:15024852-15024902
>Gm03:15025261-15032149
>Gm03:15032176-15032450
>Gm03:15033167-15033579
>Gm03:15033654-15033692
>Gm03:15033832-15033916
>Gm03:15033992-15034822
>Gm03:15034849-15036071
>Gm03:15036129-15036882
>Gm03:15036940-15037276
>Gm03:15037322-15038236
>Gm03:15038305-15038543
>Gm03:15039318-15039404
>Gm03:15041092-15041168
>Gm03:15041407-15041485
>Gm03:15041553-15041588
>Gm03:15041741-15041844
>Gm03:15041979-15042305
>Gm03:15042418-15042470
>Gm03:15042604-15042744
>Gm03:15042794-15042876
>Gm03:15043106-15043176
>Gm03:15043972-15044133
>Gm03:15044785-15044878
>Gm03:15045071-15045140
>Gm03:15045228-15045280
>Gm03:15045426-15045501
>Gm03:15045673-15045763
>Gm03:15046794-15047227
>Gm03:15047320-15047776
>Gm03:15047926-15050662
>Gm03:15050672-15050686
>Gm03:15050786-15053608
>Gm03:15053661-15053790
>Gm03:15053847-15055074
>Gm03:15055682-15055901
>Gm03:15056029-15057230
>Gm03:15057544-15059583
>Gm03:15059609-15060617
>Gm03:15060651-15061339
>Gm03:15061350-15061941
>Gm03:15061967-15065312
>Gm03:15065367-15066002
>Gm03:15066035-15066732
>Gm03:15067291-15067405
>Gm03:15069243-15069289
>Gm03:15071397-15071445
>Gm03:15071879-15071951
>Gm03:15072063-15072200
>Gm03:15072249-15072321
>Gm03:15073091-15073141
>Gm03:15075528-15075596
>Gm03:15076253-15076457
>Gm03:15078016-15082847
>Gm03:15083669-15083814
>Gm03:15084058-15084186
>Gm03:15084297-15084423
>Gm03:15084981-15085021
>Gm03:15085113-15085161
>Gm03:15085198-15085265
>Gm03:15086383-15087171
>Gm03:15088582-15089035
>Gm03:15089285-15089327
>Gm03:15089736-15089839
>Gm03:15090051-15090094
>Gm03:15090164-15090561
>Gm03:15090740-15090820
>Gm03:15090859-15091431
>Gm03:15091481-15091799
>Gm03:15091839-15091914
>Gm03:15091949-15091996
>Gm03:15092029-15092708
>Gm03:15092947-15093033
>Gm03:15093068-15093114
>Gm03:15093173-15093447
>Gm03:15093845-15093891
>Gm03:15095405-15095531
>Gm03:15096633-15096724
>Gm03:15096853-15096892
>Gm03:15097859-15098268
>Gm03:15098443-15098537
>Gm03:15099541-15100850
>Gm03:15101028-15101088
>Gm03:15105290-15105362
>Gm03:15105477-15105545
>Gm03:15105639-15105673
>Gm03:15105749-15105845
>Gm03:15106057-15106209
>Gm03:15108169-15108353
>Gm03:15110067-15110189
>Gm03:15110346-15110630
>Gm03:15110679-15111293
>Gm03:15111347-15111445
>Gm03:15111560-15111586
>Gm03:15111695-15111793
>Gm03:15111844-15112135
>Gm03:15112201-15112465
>Gm03:15112629-15112653
>Gm03:15112774-15112821
>Gm03:15112849-15112908
>Gm03:15112950-15113048
>Gm03:15113315-15115095
>Gm03:15115156-15121711
>Gm03:15121764-15122115
>Gm03:15122169-15123575
>Gm03:15123604-15124612
>Gm03:15124784-15124843
>Gm03:15124878-15125093
>Gm03:15125166-15125276
>Gm03:15127289-15127403
>Gm03:15127691-15127777
>Gm03:15127862-15128082
>Gm03:15128193-15128332
>Gm03:15128517-15128548
>Gm03:15128637-15128696
>Gm03:15128787-15130641
>Gm03:15130674-15140206
>Gm03:15140895-15140917
>Gm03:15141003-15144318
>Gm03:15144456-15145954
>Gm03:15145995-15146516
>Gm03:15146823-15147182
>Gm03:15147215-15149867
>Gm03:15150155-15151617
>Gm03:15156305-15158170
>Gm03:15158198-15158429
>Gm03:15158480-15159766
>Gm03:15159864-15159904
>Gm03:15160000-15160153
>Gm03:15160188-15160230
>Gm03:15160400-15160550
>Gm03:15160844-15160888
>Gm03:15161023-15161066
>Gm03:15161271-15161319
>Gm03:15161425-15164626
>Gm03:15164653-15165958
>Gm03:15166004-15177446
>Gm03:15177679-15190551
>Gm03:15190712-15190744
>Gm03:15190797-15190862
>Gm03:15190956-15190990
>Gm03:15191109-15191264
>Gm03:15192574-15196252
>Gm03:15196387-15197500
>Gm03:15197665-15197854
>Gm03:15197964-15204976
>Gm03:15206051-15206090
>Gm03:15210135-15210167
>Gm03:15210372-15210872
>Gm03:15211148-15213175
>Gm03:15216415-15216856
>Gm03:15216915-15216981
>Gm03:15217230-15217258
>Gm03:15218866-15219699
>Gm03:15219804-15225051
>Gm03:15225465-15225743
>Gm03:15225775-15225941
>Gm03:15226096-15226170
>Gm03:15226213-15226239
>Gm03:15226311-15226378
>Gm03:15226437-15226534
>Gm03:15226765-15226935
>Gm03:15227074-15227130
>Gm03:15227446-15227523
>Gm03:15227909-15227933
>Gm03:15228044-15228265
>Gm03:15228353-15228566
>Gm03:15228921-15229265
>Gm03:15229345-15229496
>Gm03:15229605-15229633
>Gm03:15229800-15231301
>Gm03:15231366-15231413
>Gm03:15231651-15231686
>Gm03:15231863-15231958
>Gm03:15233836-15233890
>Gm03:15234645-15234681
>Gm03:15235317-15235342
>Gm03:15235515-15235643
>Gm03:15235818-15235949
>Gm03:15236303-15236337
>Gm03:15237636-15237733
>Gm03:15239730-15239761
>Gm03:15239863-15240055
>Gm03:15240331-15240365
>Gm03:15240383-15242437
>Gm03:15242484-15242791
>Gm03:15242831-15243542
>Gm03:15243578-15244421
>Gm03:15244469-15245179
>Gm03:15245268-15245446
>Gm03:15247135-15247177
>Gm03:15248999-15249368
>Gm03:15249468-15249482
>Gm03:15249509-15249763
>Gm03:15249811-15252549
>Gm03:15252595-15258940
>Gm03:15259038-15259226
>Gm03:15259274-15259417
>Gm03:15259647-15259715
>Gm03:15259774-15269878
>Gm03:15269939-15280725
>Gm03:15280802-15287495
>Gm03:15287553-15288972
>Gm03:15289002-15289277
>Gm03:15290442-15292127
>Gm03:15294550-15294594
>Gm03:15294672-15294768
>Gm03:15294995-15295028
>Gm03:15295062-15295118
>Gm03:15295198-15296604
>Gm03:15296684-15297034
>Gm03:15297785-15297832
>Gm03:15299031-15299091
>Gm03:15300008-15300060
>Gm03:15301402-15301877
>Gm03:15304390-15304443
>Gm03:15307116-15307501
>Gm03:15307545-15307723
>Gm03:15310300-15310363
>Gm03:15310441-15310550
>Gm03:15311307-15311341
>Gm03:15313092-15313132
>Gm03:15313180-15313215
>Gm03:15313257-15313370
>Gm03:15313399-15313501
>Gm03:15313919-15313969
>Gm03:15314037-15314177
>Gm03:15314367-15314875
>Gm03:15316690-15316958
>Gm03:15317930-15318085
>Gm03:15318144-15322572
>Gm03:15322605-15327552
>Gm03:15327661-15330524
>Gm03:15332880-15333084
>Gm03:15333116-15333714
>Gm03:15334090-15334133
>Gm03:15334550-15334585
>Gm03:15336059-15336138
>Gm03:15338646-15338694
>Gm03:15340187-15340311
>Gm03:15340498-15340538
>Gm03:15341126-15341453
>Gm03:15341560-15342351
>Gm03:15342375-15342764
>Gm03:15351968-15352015
>Gm03:15352083-15352306
>Gm03:15353076-15353136
>Gm03:15355495-15355529
>Gm03:15356693-15357821
>Gm03:15357844-15357917
>Gm03:15358139-15358348
>Gm03:15358453-15359357
>Gm03:15359543-15359710
>Gm03:15359960-15360062
>Gm03:15360129-15360257
>Gm03:15360599-15360674
>Gm03:15361391-15361557
>Gm03:15361758-15361830
>Gm03:15362653-15370584
>Gm03:15371221-15371303
>Gm03:15371515-15371552
>Gm03:15372612-15372655
>Gm03:15373767-15373808
>Gm03:15374933-15375891
>Gm03:15376558-15376647
>Gm03:15376706-15377080
>Gm03:15377424-15377578
>Gm03:15378120-15378243
>Gm03:15381379-15381438
>Gm03:15381979-15382121
>Gm03:15382283-15382335
>Gm03:15383519-15383562
>Gm03:15384525-15384780
>Gm03:15384929-15385048
>Gm03:15385174-15385203
>Gm03:15385529-15385554
>Gm03:15385890-15386039
>Gm03:15386091-15386176
>Gm03:15387584-15387623
>Gm03:15390697-15390807
>Gm03:15391808-15391919
>Gm03:15392240-15392301
>Gm03:15393071-15393117
>Gm03:15394456-15396669
>Gm03:15397506-15397749
>Gm03:15397829-15397937
>Gm03:15398008-15398053
>Gm03:15398266-15398328
>Gm03:15399913-15399994
>Gm03:15400086-15400161
>Gm03:15400258-15400340
>Gm03:15400807-15400838
>Gm03:15400902-15401027
>Gm03:15401092-15401173
>Gm03:15401375-15401427
>Gm03:15401504-15401534
>Gm03:15401611-15401767
>Gm03:15402147-15402194
>Gm03:15403380-15403512
>Gm03:15403568-15403668
>Gm03:15403722-15403773
>Gm03:15407427-15407478
>Gm03:15407724-15407756
>Gm03:15409067-15409102
>Gm03:15409142-15409260
>Gm03:15410337-15410370
>Gm03:15411618-15411649
>Gm03:15412182-15412217
>Gm03:15415974-15416025
>Gm03:15416137-15416590
>Gm03:15416622-15416701
>Gm03:15416758-15416823
>Gm03:15416913-15417327
>Gm03:15417363-15417560
>Gm03:15417648-15417830
>Gm03:15417896-15417984
>Gm03:15418067-15418201
>Gm03:15419101-15419187
>Gm03:15419540-15419618
>Gm03:15420171-15420316
>Gm03:15420398-15420603
>Gm03:15420932-15420992
>Gm03:15425152-15425186
>Gm03:15425264-15425316
>Gm03:15426951-15426995
>Gm03:15428321-15428406
>Gm03:15429980-15430010
>Gm03:15430368-15430402
>Gm03:15430709-15430766
>Gm03:15435104-15435257
>Gm03:15437921-15437967
>Gm03:15438665-15438782
>Gm03:15438936-15439008
>Gm03:15439121-15439330
>Gm03:15439418-15439509
>Gm03:15440737-15440969
>Gm03:15441007-15441071
>Gm03:15441112-15444250
>Gm03:15444293-15445916
>Gm03:15445951-15446416
>Gm03:15446479-15447660
>Gm03:15447705-15447902
>Gm03:15447985-15449006
>Gm03:15449044-15450211
>Gm03:15450264-15450414
>Gm03:15450443-15450481
>Gm03:15450587-15450657
>Gm03:15450690-15451737
>Gm03:15451798-15463480
>Gm03:15463512-15469951
>Gm03:15470019-15470092
>Gm03:15470186-15470851
>Gm03:15470934-15471630
>Gm03:15471674-15474371
>Gm03:15474786-15475747
>Gm03:15475804-15476058
>Gm03:15476077-15476514
>Gm03:15476553-15476737
>Gm03:15476815-15477508
>Gm03:15482006-15487327
>Gm03:15488422-15488463
>Gm03:15488565-15488607
>Gm03:15488670-15488730
>Gm03:15488910-15489011
>Gm03:15489349-15491421
>Gm03:15491441-15491745
>Gm03:15491777-15496716
>Gm03:15496852-15496900
>Gm03:15496915-15496962
>Gm03:15497126-15497335
>Gm03:15497383-15497491
>Gm03:15497555-15497678
>Gm03:15497758-15498458
>Gm03:15498517-15498577
>Gm03:15498616-15498738
>Gm03:15498800-15498833
>Gm03:15499019-15499128
>Gm03:15499162-15499231
>Gm03:15499352-15499518
>Gm03:15499768-15501908
>Gm03:15501974-15510374
>Gm03:15510410-15510740
>Gm03:15510894-15527231
>Gm03:15527323-15527902
>Gm03:15527929-15529489
>Gm03:15529539-15529646
>Gm03:15529733-15529828
>Gm03:15530004-15530293
>Gm03:15530386-15530583
>Gm03:15530671-15530849
>Gm03:15530913-15530993
>Gm03:15531032-15531100
>Gm03:15531154-15531897
>Gm03:15532053-15532110
>Gm03:15532235-15535236
>Gm03:15535313-15535403
>Gm03:15535541-15535673
>Gm03:15535949-15536021
>Gm03:15536032-15536082
>Gm03:15536151-15536378
>Gm03:15536434-15536598
>Gm03:15536846-15537427
>Gm03:15537521-15538367
>Gm03:15538397-15539068
>Gm03:15539102-15539612
>Gm03:15539672-15539764
>Gm03:15539839-15540220
>Gm03:15540347-15560421
>Gm03:15560487-15560622
>Gm03:15560915-15560946
>Gm03:15561143-15561497
>Gm03:15561565-15562594
>Gm03:15562693-15562825
>Gm03:15563413-15563539
>Gm03:15563592-15563639
>Gm03:15563699-15564017
>Gm03:15564076-15564105
>Gm03:15564172-15564250
>Gm03:15564283-15564428
>Gm03:15564450-15565238
>Gm03:15565287-15565379
>Gm03:15565424-15570673
>Gm03:15570707-15587129
>Gm03:15587169-15587238
>Gm03:15588898-15595940
>Gm03:15595965-15602032
>Gm03:15602090-15602155
>Gm03:15602522-15602592
>Gm03:15602656-15602717
>Gm03:15602848-15603135
>Gm03:15603251-15603295
>Gm03:15603339-15603880
>Gm03:15605482-15605587
>Gm03:15605614-15605676
>Gm03:15606064-15606118
>Gm03:15606417-15606598
>Gm03:15606854-15606945
>Gm03:15607061-15607105
>Gm03:15607140-15607634
>Gm03:15609253-15609304
>Gm03:15609528-15609578
>Gm03:15609717-15609749
>Gm03:15610136-15610181
>Gm03:15610341-15610397
>Gm03:15610424-15610664
>Gm03:15611919-15613359
>Gm03:15613382-15614693
>Gm03:15616365-15616402
>Gm03:15616675-15616852
>Gm03:15616889-15617609
>Gm03:15617669-15617805
>Gm03:15618507-15618550
>Gm03:15624930-15625054
>Gm03:15625712-15625752
>Gm03:15626097-15626152
>Gm03:15626640-15626700
>Gm03:15626878-15633824
>Gm03:15633877-15634844
>Gm03:15634886-15697155
>Gm03:15697212-15697608
>Gm03:15697648-15703987
>Gm03:15704025-15707431
>Gm03:15707496-15708768
>Gm03:15709079-15709116
>Gm03:15709243-15709288
>Gm03:15709417-15733363
>Gm03:15733400-15742883
>Gm03:15742957-15743103
>Gm03:15743178-15743333
>Gm03:15743387-15756189
>Gm03:15758641-15763111
>Gm03:15763802-15776423
>Gm03:15776512-15792014
>Gm03:15792108-15793906
>Gm03:15793998-15797122
>Gm03:15797167-15797463
>Gm03:15797622-15798129
>Gm03:15798154-15798865
>Gm03:15798902-15799046
>Gm03:15800322-15801200
>Gm03:15801426-15801512
>Gm03:15803147-15803174
>Gm03:15803653-15803737
>Gm03:15803866-15804076
>Gm03:15804176-15804938
>Gm03:15804978-15815761
>Gm03:15815785-15818055
>Gm03:15818085-15818922
>Gm03:15819056-15819682
>Gm03:15819735-15820341
>Gm03:15820470-15821917
>Gm03:15821932-15822015
>Gm03:15822059-15824318
>Gm03:15824362-15825808
>Gm03:15825848-15827805
>Gm03:15827925-15828226
>Gm03:15828264-15836951
>Gm03:15837029-15837318
>Gm03:15837342-15837459
>Gm03:15837500-15837772
>Gm03:15837809-15837934
>Gm03:15838034-15838069
>Gm03:15838243-15838440
>Gm03:15838503-15839806
>Gm03:15839920-15845331
>Gm03:15845383-15850440
>Gm03:15850507-15865462
>Gm03:15865483-15869483
>Gm03:15869650-15903231
>Gm03:15903259-15910045
>Gm03:15910083-15912121
>Gm03:15912181-15916970
>Gm03:15916991-15919346
>Gm03:15919386-15921358
>Gm03:15921402-15923684
>Gm03:15923821-15926313
>Gm03:15926345-15926653
>Gm03:15926701-15926956
>Gm03:15926984-15934245
>Gm03:15934282-15934828
>Gm03:15934862-15969436
>Gm03:15969507-15969819
>Gm03:15969907-15976344
>Gm03:15976394-15976761
>Gm03:15976864-15977119
>Gm03:15977194-15977927
>Gm03:15978036-15979828
>Gm03:15979860-15979980
>Gm03:15980038-15981113
>Gm03:15981279-15984080
>Gm03:15984117-15984934
>Gm03:15985000-15985164
>Gm03:15985191-15986086
>Gm03:15986142-15987863
>Gm03:15987920-15988562
>Gm03:15988687-15988892
>Gm03:15989061-16003584
>Gm03:16003614-16007573
>Gm03:16007679-16008275
>Gm03:16008331-16011014
>Gm03:16011039-16011282
>Gm03:16011310-16013914
>Gm03:16013946-16014173
>Gm03:16014277-16015446
>Gm03:16015614-16015769
>Gm03:16015862-16016672
>Gm03:16016758-16017958
>Gm03:16017993-16020812
>Gm03:16020854-16020995
>Gm03:16021097-16024435
>Gm03:16024474-16024563
>Gm03:16024610-16024927
>Gm03:16024958-16032897
>Gm03:16033009-16033664
>Gm03:16033709-16034500
>Gm03:16034532-16037756
>Gm03:16037817-16040637
>Gm03:16040676-16040820
>Gm03:16040860-16043503
>Gm03:16043551-16043584
>Gm03:16043638-16044259
>Gm03:16044326-16045142
>Gm03:16045167-16045317
>Gm03:16045432-16046210
>Gm03:16046255-16047906
>Gm03:16047975-16048154
>Gm03:16048234-16048341
>Gm03:16048389-16048430
>Gm03:16048621-16048660
>Gm03:16048671-16048751
>Gm03:16048810-16049913
>Gm03:16049970-16050245
>Gm03:16050305-16050487
>Gm03:16050530-16050582
>Gm03:16050609-16051282
>Gm03:16051349-16051830
>Gm03:16051862-16052262
>Gm03:16052313-16052699
>Gm03:16052775-16059918
>Gm03:16059995-16064127
>Gm03:16064257-16072913
>Gm03:16072955-16073280
>Gm03:16073303-16073406
>Gm03:16073467-16074434
>Gm03:16074586-16074795
>Gm03:16074847-16074879
>Gm03:16074931-16119793
>Gm03:16119844-16120162
>Gm03:16120208-16120460
>Gm03:16120506-16125804
>Gm03:16125899-16125927
>Gm03:16125960-16127466
>Gm03:16127574-16127682
>Gm03:16127773-16127896
>Gm03:16127954-16128056
>Gm03:16128099-16138812
>Gm03:16138872-16138943
>Gm03:16138975-16139263
>Gm03:16139372-16139711
>Gm03:16139780-16140003
>Gm03:16140070-16140422
>Gm03:16140519-16140834
>Gm03:16140866-16141331
>Gm03:16141384-16141526
>Gm03:16141632-16141742
>Gm03:16141800-16142803
>Gm03:16142848-16145256
>Gm03:16145341-16148141
>Gm03:16148184-16148677
>Gm03:16148768-16151192
>Gm03:16151260-16155560
>Gm03:16156024-16156179
>Gm03:16156209-16156295
>Gm03:16156479-16157013
>Gm03:16158200-16158389
>Gm03:16158430-16158603
>Gm03:16158652-16161216
>Gm03:16161727-16178481
>Gm03:16178509-16199400
>Gm03:16199456-16199497
>Gm03:16199535-16201078
>Gm03:16201120-16201178
>Gm03:16201512-16201567
>Gm03:16201614-16201674
>Gm03:16202014-16210617
>Gm03:16210642-16212081
>Gm03:16212561-16213740
>Gm03:16213801-16218555
>Gm03:16218600-16218736
>Gm03:16218790-16218830
>Gm03:16218884-16219614
>Gm03:16219688-16220530
>Gm03:16220588-16220681
>Gm03:16220842-16226197
>Gm03:16226227-16254207
>Gm03:16254258-16254287
>Gm03:16254583-16254690
>Gm03:16254975-16275650
>Gm03:16276545-16276602
>Gm03:16276979-16280913
>Gm03:16281375-16286948
>Gm03:16287059-16287132
>Gm03:16287434-16287523
>Gm03:16288201-16288237
>Gm03:16288679-16288862
>Gm03:16288896-16290501
>Gm03:16290542-16290572
>Gm03:16290611-16290964
>Gm03:16291098-16297989
>Gm03:16298067-16298238
>Gm03:16298709-16299524
>Gm03:16300938-16301029
>Gm03:16303686-16303912
>Gm03:16306681-16306922
>Gm03:16306987-16307366
>Gm03:16307760-16308122
>Gm03:16308435-16317766
>Gm03:16318704-16318737
>Gm03:16319239-16319384
>Gm03:16319426-16319779
>Gm03:16319815-16319885
>Gm03:16319938-16320147
>Gm03:16320228-16320759
>Gm03:16320833-16321204
>Gm03:16321283-16321325
>Gm03:16321398-16321510
>Gm03:16321598-16333464
>Gm03:16333528-16334133
>Gm03:16334166-16335587
>Gm03:16335621-16342061
>Gm03:16342205-16342256
>Gm03:16342345-16345197
>Gm03:16345223-16345689
>Gm03:16347680-16348439
>Gm03:16348468-16349014
>Gm03:16349133-16351073
>Gm03:16351119-16351593
>Gm03:16351667-16351849
>Gm03:16351888-16351931
>Gm03:16351989-16359657
>Gm03:16359838-16361567
>Gm03:16361724-16361966
>Gm03:16361996-16362169
>Gm03:16362251-16362486
>Gm03:16362549-16363141
>Gm03:16363330-16363401
>Gm03:16363427-16363531
>Gm03:16363597-16363630
>Gm03:16363644-16363858
>Gm03:16363893-16378153
>Gm03:16378175-16387229
>Gm03:16387272-16387969
>Gm03:16388125-16388139
>Gm03:16388153-16391669
>Gm03:16391769-16397598
>Gm03:16397782-16411364
>Gm03:16411615-16411926
>Gm03:16412184-16412347
>Gm03:16412590-16413433
>Gm03:16413497-16433825
>Gm03:16433881-16434588
>Gm03:16434639-16434974
>Gm03:16435017-16435825
>Gm03:16435852-16436537
>Gm03:16436588-16436670
>Gm03:16436723-16437307
>Gm03:16437360-16438938
>Gm03:16438987-16442420
>Gm03:16442517-16442721
>Gm03:16442775-16444393
>Gm03:16444485-16444520
>Gm03:16444739-16446057
>Gm03:16446109-16446172
>Gm03:16446208-16446766
>Gm03:16446825-16446951
>Gm03:16446975-16448779
>Gm03:16448877-16449191
>Gm03:16449219-16449423
>Gm03:16449773-16450136
>Gm03:16450249-16450458
>Gm03:16450540-16450590
>Gm03:16450689-16453432
>Gm03:16453724-16453832
>Gm03:16453918-16453963
>Gm03:16454755-16473195
>Gm03:16473420-16474350
>Gm03:16474539-16475323
>Gm03:16476859-16480633
>Gm03:16480955-16483890
>Gm03:16483937-16484034
>Gm03:16484246-16484531
>Gm03:16484578-16484673
>Gm03:16484737-16488385
>Gm03:16488606-16488633
>Gm03:16488749-16488800
>Gm03:16488866-16490524
>Gm03:16490582-16490688
>Gm03:16490726-16491395
>Gm03:16491445-16491494
>Gm03:16491522-16491826
>Gm03:16491877-16492410
>Gm03:16492434-16494691
>Gm03:16494725-16498065
>Gm03:16498537-16498596
>Gm03:16498836-16498977
>Gm03:16499113-16504651
>Gm03:16504895-16504930
>Gm03:16505042-16505089
>Gm03:16505133-16505159
>Gm03:16505182-16505292
>Gm03:16505580-16505645
>Gm03:16506235-16506268
>Gm03:16506433-16506514
>Gm03:16506600-16506828
>Gm03:16506859-16506952
>Gm03:16508155-16508305
>Gm03:16509278-16509348
>Gm03:16513122-16513171
>Gm03:16513803-16513993
>Gm03:16514039-16514066
>Gm03:16514403-16514541
>Gm03:16514597-16514675
>Gm03:16514709-16514773
>Gm03:16514789-16515771
>Gm03:16515802-16517298
>Gm03:16518206-16518849
>Gm03:16519048-16519113
>Gm03:16519656-16519754
>Gm03:16520690-16522090
>Gm03:16522111-16522301
>Gm03:16522332-16523106
>Gm03:16523147-16525774
>Gm03:16525807-16529420
>Gm03:16529504-16529585
>Gm03:16529743-16529957
>Gm03:16530079-16530246
>Gm03:16530330-16530542
>Gm03:16530947-16530978
>Gm03:16531040-16531885
>Gm03:16531982-16532247
>Gm03:16532285-16532348
>Gm03:16532475-16532513
>Gm03:16532649-16533081
>Gm03:16533201-16535127
>Gm03:16535164-16535300
>Gm03:16535377-16535477
>Gm03:16535555-16535976
>Gm03:16536052-16536090
>Gm03:16536124-16536260
>Gm03:16536297-16536336
>Gm03:16536400-16536497
>Gm03:16536570-16536660
>Gm03:16536865-16536969
>Gm03:16537042-16537163
>Gm03:16537224-16537840
>Gm03:16537878-16537938
>Gm03:16537966-16538966
>Gm03:16539007-16539411
>Gm03:16539576-16539633
>Gm03:16539848-16540250
>Gm03:16540312-16540497
>Gm03:16540524-16541293
>Gm03:16541376-16541765
>Gm03:16541788-16548820
>Gm03:16548877-16549035
>Gm03:16549071-16551690
>Gm03:16551779-16553755
>Gm03:16553823-16558954
>Gm03:16558979-16560910
>Gm03:16560945-16561692
>Gm03:16561726-16561795
>Gm03:16561855-16562172
>Gm03:16562253-16562316
>Gm03:16562579-16562641
>Gm03:16562879-16563084
>Gm03:16563205-16563653
>Gm03:16563740-16563853
>Gm03:16563905-16563938
>Gm03:16563995-16564045
>Gm03:16564117-16564330
>Gm03:16564903-16565048
>Gm03:16565085-16565372
>Gm03:16565427-16565801
>Gm03:16565929-16566930
>Gm03:16567149-16567542
>Gm03:16567605-16568048
>Gm03:16568113-16568894
>Gm03:16568976-16569084
>Gm03:16569175-16569314
>Gm03:16569365-16569616
>Gm03:16569651-16569930
>Gm03:16570044-16570294
>Gm03:16570588-16570667
>Gm03:16570862-16570930
>Gm03:16571024-16571101
>Gm03:16571301-16571333
>Gm03:16571458-16571529
>Gm03:16571578-16571624
>Gm03:16571670-16572066
>Gm03:16572185-16572251
>Gm03:16572382-16580012
>Gm03:16580121-16580485
>Gm03:16580592-16580641
>Gm03:16580741-16580846
>Gm03:16580961-16581354
>Gm03:16581504-16581723
>Gm03:16581815-16581934
>Gm03:16582094-16582202
>Gm03:16582399-16582614
>Gm03:16582686-16582751
>Gm03:16582843-16583481
>Gm03:16583544-16583614
>Gm03:16583864-16583929
>Gm03:16584022-16584094
>Gm03:16584421-16587090
>Gm03:16587174-16588859
>Gm03:16589325-16589575
>Gm03:16589720-16589804
>Gm03:16590069-16590120
>Gm03:16590222-16590254
>Gm03:16590350-16592038
>Gm03:16592409-16592579
>Gm03:16592669-16592702
>Gm03:16592759-16596162
>Gm03:16596255-16596326
>Gm03:16596435-16596476
>Gm03:16596504-16599438
>Gm03:16599500-16599627
>Gm03:16599939-16600011
>Gm03:16600175-16600238
>Gm03:16600489-16600714
>Gm03:16600799-16600888
>Gm03:16600921-16601353
>Gm03:16601402-16601562
>Gm03:16601694-16601785
>Gm03:16602308-16602419
>Gm03:16605531-16610972
>Gm03:16611007-16611181
>Gm03:16611208-16612315
>Gm03:16613468-16621248
>Gm03:16621296-16632916
>Gm03:16634701-16634734
>Gm03:16634906-16635275
>Gm03:16635320-16635432
>Gm03:16635484-16635516
>Gm03:16635574-16635628
>Gm03:16635676-16636362
>Gm03:16636410-16636707
>Gm03:16636769-16640019
>Gm03:16640041-16640527
>Gm03:16640596-16642435
>Gm03:16642466-16645397
>Gm03:16645460-16645618
>Gm03:16645711-16647842
>Gm03:16647880-16652360
>Gm03:16652396-16652614
>Gm03:16654421-16654476
>Gm03:16654907-16654942
>Gm03:16655059-16655092
>Gm03:16655911-16655964
>Gm03:16656005-16656075
>Gm03:16656166-16656215
>Gm03:16656422-16656478
>Gm03:16656655-16656713
>Gm03:16656741-16656780
>Gm03:16656988-16657036
>Gm03:16657581-16657638
>Gm03:16657879-16657922
>Gm03:16659024-16659140
>Gm03:16659150-16662144
>Gm03:16662170-16662711
>Gm03:16663851-16663902
>Gm03:16664546-16664623
>Gm03:16664922-16665063
>Gm03:16665774-16666010
>Gm03:16668506-16668600
>Gm03:16668654-16668884
>Gm03:16668969-16669020
>Gm03:16669815-16669850
>Gm03:16670105-16670146
>Gm03:16670172-16670211
>Gm03:16670642-16670724
>Gm03:16670847-16670879
>Gm03:16671473-16671510
>Gm03:16671737-16672163
>Gm03:16672734-16672828
>Gm03:16674676-16674789
>Gm03:16675864-16675915
>Gm03:16676342-16676472
>Gm03:16676580-16676694
>Gm03:16677007-16677078
>Gm03:16677149-16677185
>Gm03:16677337-16679858
>Gm03:16680515-16680557
>Gm03:16680655-16680790
>Gm03:16683735-16683863
>Gm03:16683894-16684025
>Gm03:16684090-16684391
>Gm03:16684452-16684707
>Gm03:16684791-16684930
>Gm03:16685333-16685407
>Gm03:16687074-16688251
>Gm03:16688286-16709708
>Gm03:16709793-16709833
>Gm03:16710200-16714775
>Gm03:16714804-16722313
>Gm03:16722388-16723789
>Gm03:16723825-16724395
>Gm03:16725013-16725030
>Gm03:16725134-16727019
>Gm03:16727079-16728219
>Gm03:16728260-16728501
>Gm03:16728553-16728694
>Gm03:16728721-16730108
>Gm03:16730140-16731048
>Gm03:16731094-16732615
>Gm03:16733983-16734477
>Gm03:16734546-16734919
>Gm03:16734943-16737160
>Gm03:16737270-16737881
>Gm03:16738691-16741177
>Gm03:16741277-16742852
>Gm03:16742896-16742988
>Gm03:16743019-16782000
>Gm03:16782024-16782124
>Gm03:16782185-16782869
>Gm03:16782907-16783681
>Gm03:16783777-16785306
>Gm03:16785630-16791133
>Gm03:16791453-16800995
>Gm03:16801069-16803058
>Gm03:16803139-16803290
>Gm03:16803326-16803462
>Gm03:16803525-16807703
>Gm03:16807875-16812594
>Gm03:16812637-16813128
>Gm03:16813161-16816074
>Gm03:16818287-16818341
>Gm03:16818410-16818466
>Gm03:16818550-16818718
>Gm03:16819233-16819296
>Gm03:16820066-16820706
>Gm03:16820853-16821337
>Gm03:16822062-16822132
>Gm03:16822863-16825517
>Gm03:16825554-16826893
>Gm03:16827014-16827264
>Gm03:16827409-16827493
>Gm03:16827758-16827809
>Gm03:16827911-16827943
>Gm03:16828039-16831009
>Gm03:16831091-16831240
>Gm03:16831316-16838333
>Gm03:16838389-16838448
>Gm03:16838522-16840279
>Gm03:16840350-16840471
>Gm03:16845495-16845532
>Gm03:16846036-16846113
>Gm03:16847643-16847674
>Gm03:16849396-16849434
>Gm03:16849768-16849830
>Gm03:16850061-16850097
>Gm03:16850159-16850198
>Gm03:16850302-16850491
>Gm03:16850655-16851148
>Gm03:16853290-16853681
>Gm03:16855776-16855848
>Gm03:16856274-16856858
>Gm03:16857923-16857960
>Gm03:16858744-16859022
>Gm03:16861058-16861519
>Gm03:16862062-16865250
>Gm03:16865358-16869749
>Gm03:16869806-16875223
>Gm03:16876248-16876316
>Gm03:16876742-16884467
>Gm03:16884491-16887930
>Gm03:16888028-16888080
>Gm03:16888785-16888832
>Gm03:16888895-16888939
>Gm03:16889485-16889523
>Gm03:16889802-16889939
>Gm03:16889996-16890035
>Gm03:16890143-16890686
>Gm03:16890793-16891071
>Gm03:16891139-16891188
>Gm03:16891339-16891460
>Gm03:16891504-16891693
>Gm03:16891772-16892868
>Gm03:16892932-16931925
>Gm03:16931954-16932351
>Gm03:16932386-16932501
>Gm03:16932905-16933692
>Gm03:16933820-16955192
>Gm03:16955292-16958660
>Gm03:16958689-16960463
>Gm03:16960732-16962863
>Gm03:16962940-16962986
>Gm03:16963079-16963170
>Gm03:16963213-16963832
>Gm03:16964008-16964096
>Gm03:16964321-16964369
>Gm03:16964488-16964634
>Gm03:16964701-16977776
>Gm03:16977812-16979375
>Gm03:16979418-16980303
>Gm03:16980351-16980681
>Gm03:16980798-16980911
>Gm03:16980963-16981072
>Gm03:16981163-16981231
>Gm03:16981343-16991269
>Gm03:16991404-16991556
>Gm03:16991630-16991810
>Gm03:16991945-16991995
>Gm03:16992038-16992091
>Gm03:16992387-16993148
>Gm03:16993196-16993288
>Gm03:16993397-16993717
>Gm03:16993747-16993910
>Gm03:16994302-16994449
>Gm03:16994487-16994523
>Gm03:16994594-16994634
>Gm03:16994836-16994926
>Gm03:16994969-16995045
>Gm03:16995227-16995708
>Gm03:16995763-16995939
>Gm03:16996015-16996343
>Gm03:16996392-16996733
>Gm03:16996887-16997333
>Gm03:16997359-16997619
>Gm03:16997719-16997849
>Gm03:16997883-16998562
>Gm03:16998627-16998704
>Gm03:16998753-16998791
>Gm03:16998901-16999149
>Gm03:16999355-17000028
>Gm03:17000190-17000338
>Gm03:17000422-17000590
>Gm03:17000730-17000899
>Gm03:17000932-17000995
>Gm03:17001033-17001150
>Gm03:17001200-17001704
>Gm03:17001739-17002690
>Gm03:17002715-17003399
>Gm03:17003433-17003476
>Gm03:17003554-17003929
>Gm03:17003991-17004108
>Gm03:17004153-17004481
>Gm03:17004511-17004920
>Gm03:17004946-17005150
>Gm03:17005251-17005669
>Gm03:17005743-17007904
>Gm03:17007975-17008291
>Gm03:17008351-17019859
>Gm03:17020073-17020830
>Gm03:17020850-17021060
>Gm03:17021129-17021235
>Gm03:17021308-17021358
>Gm03:17021415-17021508
>Gm03:17021612-17021714
>Gm03:17021758-17025535
>Gm03:17025595-17048255
>Gm03:17048482-17049069
>Gm03:17049118-17049586
>Gm03:17049649-17049715
>Gm03:17049752-17057002
>Gm03:17057089-17057189
>Gm03:17057349-17058143
>Gm03:17058174-17058207
>Gm03:17058228-17060854
>Gm03:17060904-17064826
>Gm03:17065039-17079614
>Gm03:17079702-17079809
>Gm03:17079852-17081080
>Gm03:17081127-17091129
>Gm03:17091176-17130559
>Gm03:17130599-17132352
>Gm03:17132394-17135015
>Gm03:17137464-17137505
>Gm03:17137955-17138227
>Gm03:17139008-17151720
>Gm03:17152996-17153649
>Gm03:17153829-17154964
>Gm03:17154977-17155184
>Gm03:17155211-17157761
>Gm03:17157790-17158718
>Gm03:17158902-17158951
>Gm03:17159063-17159134
>Gm03:17160644-17160676
>Gm03:17161130-17161168
>Gm03:17162051-17162084
>Gm03:17166503-17168795
>Gm03:17169723-17169916
>Gm03:17169974-17170222
>Gm03:17170259-17170296
>Gm03:17170568-17170733
>Gm03:17170751-17170863
>Gm03:17172304-17172340
>Gm03:17174944-17176124
>Gm03:17176228-17176402
>Gm03:17176431-17177141
>Gm03:17177899-17178024
>Gm03:17178486-17178632
>Gm03:17180148-17181022
>Gm03:17181037-17186504
>Gm03:17186529-17189563
>Gm03:17190036-17190250
>Gm03:17190518-17190638
>Gm03:17192255-17192287
>Gm03:17192484-17192514
>Gm03:17193386-17193988
>Gm03:17195096-17195137
>Gm03:17196482-17196704
>Gm03:17197337-17197478
>Gm03:17197582-17197770
>Gm03:17197831-17197947
>Gm03:17197992-17198144
>Gm03:17198228-17198263
>Gm03:17198292-17198459
>Gm03:17198590-17198690
>Gm03:17198823-17198885
>Gm03:17199139-17199260
>Gm03:17199395-17199425
>Gm03:17199679-17199737
>Gm03:17199839-17216122
>Gm03:17216192-17217509
>Gm03:17217930-17218020
>Gm03:17220919-17221894
>Gm03:17223029-17223081
>Gm03:17223153-17223191
>Gm03:17223874-17223942
>Gm03:17224473-17224551
>Gm03:17224753-17224791
>Gm03:17225021-17225090
>Gm03:17225230-17225270
>Gm03:17225892-17226068
>Gm03:17228708-17228802
>Gm03:17229380-17229917
>Gm03:17229962-17234545
>Gm03:17234569-17234820
>Gm03:17234853-17235431
>Gm03:17235483-17239046
>Gm03:17239089-17247139
>Gm03:17247439-17248037
>Gm03:17248135-17248242
>Gm03:17248339-17248418
>Gm03:17248842-17307490
>Gm03:17307529-17309783
>Gm03:17309823-17311708
>Gm03:17311767-17312090
>Gm03:17312353-17315085
>Gm03:17315171-17319017
>Gm03:17319028-17320881
>Gm03:17320899-17320914
>Gm03:17321154-17322923
>Gm03:17324752-17326426
>Gm03:17326627-17326676
>Gm03:17326727-17326761
>Gm03:17326808-17326896
>Gm03:17327142-17327434
>Gm03:17327463-17329336
>Gm03:17329379-17329830
>Gm03:17329930-17331628
>Gm03:17331701-17332312
>Gm03:17332392-17332817
>Gm03:17332987-17333096
>Gm03:17333237-17333294
>Gm03:17333426-17333596
>Gm03:17333732-17333765
>Gm03:17333821-17333900
>Gm03:17334176-17334241
>Gm03:17334291-17334318
>Gm03:17335168-17335248
>Gm03:17337618-17337687
>Gm03:17339001-17352980
>Gm03:17353034-17353480
>Gm03:17353587-17354592
>Gm03:17354639-17355278
>Gm03:17355353-17355755
>Gm03:17355818-17355904
>Gm03:17355946-17356497
>Gm03:17356591-17356686
>Gm03:17356775-17356925
>Gm03:17356996-17357053
>Gm03:17357159-17357262
>Gm03:17357368-17357686
>Gm03:17357821-17358194
>Gm03:17360424-17360457
>Gm03:17361476-17361538
>Gm03:17363419-17363496
>Gm03:17365748-17365851
>Gm03:17367802-17372269
>Gm03:17373956-17407548
>Gm03:17407697-17407976
>Gm03:17408009-17411532
>Gm03:17411567-17412940
>Gm03:17414307-17414524
>Gm03:17414647-17414745
>Gm03:17415256-17417875
>Gm03:17418019-17418077
>Gm03:17418143-17418172
>Gm03:17418246-17418862
>Gm03:17418910-17419027
>Gm03:17419177-17419225
>Gm03:17419257-17419448
>Gm03:17419479-17419545
>Gm03:17419637-17420036
>Gm03:17420190-17420294
>Gm03:17420691-17422751
>Gm03:17422817-17431089
>Gm03:17431145-17432292
>Gm03:17432384-17434148
>Gm03:17434185-17434324
>Gm03:17434377-17434497
>Gm03:17434532-17434803
>Gm03:17435006-17440966
>Gm03:17441099-17441129
>Gm03:17441183-17441590
>Gm03:17441655-17442179
>Gm03:17442229-17446040
>Gm03:17446078-17447162
>Gm03:17447645-17447892
>Gm03:17448073-17448154
>Gm03:17448608-17449743
>Gm03:17449783-17449834
>Gm03:17450288-17495698
>Gm03:17496875-17498266
>Gm03:17501195-17502574
>Gm03:17503692-17512976
>Gm03:17513082-17513126
>Gm03:17513304-17513361
>Gm03:17513418-17513494
>Gm03:17513616-17513798
>Gm03:17513853-17515003
>Gm03:17515190-17515254
>Gm03:17515550-17515606
>Gm03:17516161-17517256
>Gm03:17517286-17518600
>Gm03:17518638-17519997
>Gm03:17520038-17520561
>Gm03:17520784-17523235
>Gm03:17523283-17523659
>Gm03:17523691-17524298
>Gm03:17524336-17524806
>Gm03:17524910-17525125
>Gm03:17525182-17536823
>Gm03:17536875-17537212
>Gm03:17537272-17540155
>Gm03:17540783-17540923
>Gm03:17541081-17541204
>Gm03:17542540-17542612
>Gm03:17544394-17544480
>Gm03:17546051-17546154
>Gm03:17547610-17547757
>Gm03:17547930-17548249
>Gm03:17548636-17548750
>Gm03:17548834-17549148
>Gm03:17549237-17549387
>Gm03:17551058-17551560
>Gm03:17551610-17551971
>Gm03:17552021-17553168
>Gm03:17553204-17553450
>Gm03:17553544-17553722
>Gm03:17553846-17554243
>Gm03:17554301-17554958
>Gm03:17555036-17555072
>Gm03:17555167-17555619
>Gm03:17555769-17556179
>Gm03:17556346-17556856
>Gm03:17556897-17556942
>Gm03:17562120-17563487
>Gm03:17563517-17564402
>Gm03:17564434-17566651
>Gm03:17567417-17569074
>Gm03:17570154-17570187
>Gm03:17570228-17570266
>Gm03:17570776-17570807
>Gm03:17573222-17573295
>Gm03:17573696-17573746
>Gm03:17573759-17573845
>Gm03:17573867-17573932
>Gm03:17573960-17574018
>Gm03:17575908-17576097
>Gm03:17576387-17576758
>Gm03:17576826-17577087
>Gm03:17577411-17577492
>Gm03:17577536-17577885
>Gm03:17577933-17577961
>Gm03:17578032-17578476
>Gm03:17578502-17579302
>Gm03:17579318-17581670
>Gm03:17581722-17582129
>Gm03:17582159-17584198
>Gm03:17584410-17584564
>Gm03:17584665-17584695
>Gm03:17584740-17584811
>Gm03:17585020-17585106
>Gm03:17585181-17586214
>Gm03:17586294-17586365
>Gm03:17586415-17587785
>Gm03:17587835-17597706
>Gm03:17597825-17598874
>Gm03:17598926-17599366
>Gm03:17599431-17599580
>Gm03:17599610-17599650
>Gm03:17599727-17599933
>Gm03:17600025-17609406
>Gm03:17609432-17610192
>Gm03:17610438-17610509
>Gm03:17610550-17610591
>Gm03:17610627-17610791
>Gm03:17610823-17610927
>Gm03:17611056-17611140
>Gm03:17611180-17611217
>Gm03:17612510-17612975
>Gm03:17613963-17614105
>Gm03:17614333-17614376
>Gm03:17615130-17615170
>Gm03:17615282-17625126
>Gm03:17626349-17627956
>Gm03:17628804-17628870
>Gm03:17629362-17634979
>Gm03:17634995-17647344
>Gm03:17647368-17649464
>Gm03:17649509-17649976
>Gm03:17650057-17650943
>Gm03:17651046-17651164
>Gm03:17652254-17652433
>Gm03:17652698-17652979
>Gm03:17653088-17653222
>Gm03:17655077-17656190
>Gm03:17656214-17656702
>Gm03:17657424-17657565
>Gm03:17657799-17657914
>Gm03:17657961-17664105
>Gm03:17664131-17667057
>Gm03:17667105-17667227
>Gm03:17667440-17667545
>Gm03:17667570-17667634
>Gm03:17667872-17668095
>Gm03:17668166-17668312
>Gm03:17668458-17672167
>Gm03:17672296-17677104
>Gm03:17677362-17684468
>Gm03:17684534-17684649
>Gm03:17684708-17684801
>Gm03:17684930-17685727
>Gm03:17685896-17685934
>Gm03:17686179-17686242
>Gm03:17686394-17686480
>Gm03:17686519-17686614
>Gm03:17686784-17686902
>Gm03:17686987-17687025
>Gm03:17687061-17687131
>Gm03:17687254-17687465
>Gm03:17687523-17687881
>Gm03:17687963-17688013
>Gm03:17688048-17688114
>Gm03:17688168-17688200
>Gm03:17688304-17688336
>Gm03:17688611-17688719
>Gm03:17689582-17689761
>Gm03:17689888-17690284
>Gm03:17690318-17690802
>Gm03:17692213-17692287
>Gm03:17692372-17692523
>Gm03:17693360-17693396
>Gm03:17693893-17693935
>Gm03:17694276-17694402
>Gm03:17694966-17695161
>Gm03:17695224-17699546
>Gm03:17699573-17700930
>Gm03:17701030-17707146
>Gm03:17707178-17713187
>Gm03:17713223-17713341
>Gm03:17713368-17713792
>Gm03:17714160-17714411
>Gm03:17714476-17714678
>Gm03:17716205-17716296
>Gm03:17716485-17716600
>Gm03:17716879-17716952
>Gm03:17717599-17717644
>Gm03:17720641-17720682
>Gm03:17721962-17723656
>Gm03:17727786-17728117
>Gm03:17728200-17728311
>Gm03:17728412-17728643
>Gm03:17729122-17729192
>Gm03:17729269-17729314
>Gm03:17730507-17730593
>Gm03:17731565-17731653
>Gm03:17732102-17732140
>Gm03:17733962-17734101
>Gm03:17736736-17738176
>Gm03:17739183-17739351
>Gm03:17739650-17741799
>Gm03:17741838-17753237
>Gm03:17755829-17755923
>Gm03:17756071-17756578
>Gm03:17756611-17756719
>Gm03:17756866-17757104
>Gm03:17757655-17757701
>Gm03:17757835-17758344
>Gm03:17760117-17760546
>Gm03:17761266-17761316
>Gm03:17762036-17763005
>Gm03:17765171-17783481
>Gm03:17784032-17784120
>Gm03:17784250-17784292
>Gm03:17784834-17784892
>Gm03:17785415-17785974
>Gm03:17786023-17786553
>Gm03:17786711-17786819
>Gm03:17788922-17788985
>Gm03:17789046-17789278
>Gm03:17789610-17789688
>Gm03:17789850-17790046
>Gm03:17790084-17790243
>Gm03:17790984-17791089
>Gm03:17791707-17792351
>Gm03:17792385-17792646
>Gm03:17793969-17793998
>Gm03:17795500-17795599
>Gm03:17795762-17805919
>Gm03:17805964-17808373
>Gm03:17808399-17816953
>Gm03:17817021-17841544
>Gm03:17841585-17841824
>Gm03:17841900-17842447
>Gm03:17842614-17843800
>Gm03:17843877-17844459
>Gm03:17844531-17847136
>Gm03:17847265-17847810
>Gm03:17847879-17848188
>Gm03:17848348-17849271
>Gm03:17849394-17849758
>Gm03:17849831-17850051
>Gm03:17850092-17852112
>Gm03:17852168-17852615
>Gm03:17852973-17853143
>Gm03:17853229-17853305
>Gm03:17854487-17854674
>Gm03:17854819-17854947
>Gm03:17855260-17855483
>Gm03:17855562-17855599
>Gm03:17855889-17856040
>Gm03:17856163-17856228
>Gm03:17856275-17856460
>Gm03:17856614-17856670
>Gm03:17856766-17856815
>Gm03:17857177-17857263
>Gm03:17857421-17857698
>Gm03:17857743-17859259
>Gm03:17859372-17860090
>Gm03:17860191-17860452
>Gm03:17860495-17877059
>Gm03:17877088-17882896
>Gm03:17882944-17887233
>Gm03:17887301-17887880
>Gm03:17887963-17888324
>Gm03:17888542-17888584
>Gm03:17888739-17888803
>Gm03:17888943-17889060
>Gm03:17889170-17889639
>Gm03:17889673-17889811
>Gm03:17889898-17890026
>Gm03:17891502-17891584
>Gm03:17891683-17891726
>Gm03:17892055-17892109
>Gm03:17892175-17892484
>Gm03:17892818-17892935
>Gm03:17893116-17893272
>Gm03:17894981-17895144
>Gm03:17895367-17895858
>Gm03:17895892-17896086
>Gm03:17896142-17896636
>Gm03:17896844-17896890
>Gm03:17897090-17899167
>Gm03:17899275-17920443
>Gm03:17920469-17920831
>Gm03:17920875-17926902
>Gm03:17926983-17929696
>Gm03:17929730-17930078
>Gm03:17930140-17930221
>Gm03:17930248-17930274
>Gm03:17930312-17930585
>Gm03:17930654-17931008
>Gm03:17931045-17952247
>Gm03:17952347-17962324
>Gm03:17962439-17965176
>Gm03:17965263-17968274
>Gm03:17968366-17974311
>Gm03:17976076-17976490
>Gm03:17977056-17978664
>Gm03:17979269-17979420
>Gm03:17979895-17979923
>Gm03:17979986-17980256
>Gm03:17980494-17984541
>Gm03:17986592-17986841
>Gm03:17988341-17988419
>Gm03:17988507-17988645
>Gm03:17989663-17989735
>Gm03:17991632-17992178
>Gm03:17993393-17993461
>Gm03:17994012-17994094
>Gm03:17994210-17994445
>Gm03:17994476-17994516
>Gm03:17994549-17995184
>Gm03:17995283-17996988
>Gm03:17997035-17997597
>Gm03:17997689-17997775
>Gm03:17997850-17998116
>Gm03:17998197-17998778
>Gm03:17998856-18006156
>Gm03:18006198-18006345
>Gm03:18006421-18006489
>Gm03:18006518-18007658
>Gm03:18008211-18009901
>Gm03:18011822-18011848
>Gm03:18015707-18017315
>Gm03:18017754-18017806
>Gm03:18019160-18019252
>Gm03:18019918-18019981
>Gm03:18020686-18020913
>Gm03:18022328-18023612
>Gm03:18023700-18024314
>Gm03:18024664-18025429
>Gm03:18026071-18026262
>Gm03:18026432-18027441
>Gm03:18027513-18027593
>Gm03:18027669-18028177
>Gm03:18028215-18028396
>Gm03:18028492-18028601
>Gm03:18028649-18028883
>Gm03:18028914-18029107
>Gm03:18031116-18039098
>Gm03:18040698-18041596
>Gm03:18041673-18043699
>Gm03:18043747-18044803
>Gm03:18044860-18045517
>Gm03:18045617-18045784
>Gm03:18045868-18045918
>Gm03:18046021-18047533
>Gm03:18047586-18050229
>Gm03:18050253-18050741
>Gm03:18053193-18053536
>Gm03:18054219-18054437
>Gm03:18054472-18054742
>Gm03:18057896-18057943
>Gm03:18057971-18058117
>Gm03:18058152-18058204
>Gm03:18058286-18058353
>Gm03:18058390-18058798
>Gm03:18058862-18059238
>Gm03:18059325-18059358
>Gm03:18064670-18064729
>Gm03:18065680-18065711
>Gm03:18065770-18065812
>Gm03:18067306-18067339
>Gm03:18067412-18067566
>Gm03:18067663-18067822
>Gm03:18067944-18067981
>Gm03:18068025-18068086
>Gm03:18070037-18070108
>Gm03:18070192-18070408
>Gm03:18070697-18070780
>Gm03:18070824-18071638
>Gm03:18071701-18071883
>Gm03:18071919-18072185
>Gm03:18076805-18077175
>Gm03:18079600-18079788
>Gm03:18080505-18080557
>Gm03:18080901-18080935
>Gm03:18081063-18083000
>Gm03:18083064-18083641
>Gm03:18084485-18084591
>Gm03:18086094-18086214
>Gm03:18086554-18086619
>Gm03:18086782-18086807
>Gm03:18087423-18087482
>Gm03:18087533-18087607
>Gm03:18087669-18087705
>Gm03:18087755-18087802
>Gm03:18088590-18088666
>Gm03:18089583-18089635
>Gm03:18089801-18089922
>Gm03:18090166-18090329
>Gm03:18090773-18090972
>Gm03:18091016-18091111
>Gm03:18091179-18091246
>Gm03:18091276-18091506
>Gm03:18091643-18091907
>Gm03:18091934-18092099
>Gm03:18092237-18092741
>Gm03:18092793-18093166
>Gm03:18093309-18093434
>Gm03:18093460-18093661
>Gm03:18093699-18105470
>Gm03:18105610-18105646
>Gm03:18105712-18105752
>Gm03:18105858-18105932
>Gm03:18108054-18108174
>Gm03:18108329-18108507
>Gm03:18108605-18108757
>Gm03:18109407-18109447
>Gm03:18110686-18110742
>Gm03:18111559-18111603
>Gm03:18111816-18112643
>Gm03:18112682-18112977
>Gm03:18112998-18113160
>Gm03:18114842-18115003
>Gm03:18119168-18119388
>Gm03:18119500-18120867
>Gm03:18122481-18123752
>Gm03:18125190-18125284
>Gm03:18126170-18127414
>Gm03:18127467-18127637
>Gm03:18127769-18127890
>Gm03:18128904-18129256
>Gm03:18129639-18129677
>Gm03:18130822-18130881
>Gm03:18132228-18132268
>Gm03:18134111-18134157
>Gm03:18135177-18135254
>Gm03:18137852-18138400
>Gm03:18139999-18140079
>Gm03:18142463-18142509
>Gm03:18143026-18143117
>Gm03:18151329-18151407
>Gm03:18152791-18152823
>Gm03:18153113-18153143
>Gm03:18153484-18153515
>Gm03:18153812-18153839
>Gm03:18154280-18154321
>Gm03:18155916-18155960
>Gm03:18161479-18164556
>Gm03:18166361-18166422
>Gm03:18168332-18169350
>Gm03:18173191-18173233
>Gm03:18178959-18179716
>Gm03:18179743-18194571
>Gm03:18194607-18194721
>Gm03:18194785-18196122
>Gm03:18196611-18196661
>Gm03:18199212-18199237
>Gm03:18202198-18202492
>Gm03:18204362-18209985
>Gm03:18210085-18212261
>Gm03:18212316-18212348
>Gm03:18212441-18212651
>Gm03:18212753-18212820
>Gm03:18212872-18213001
>Gm03:18213271-18213342
>Gm03:18213661-18213837
>Gm03:18214083-18214175
>Gm03:18214515-18214624
>Gm03:18214688-18214778
>Gm03:18215443-18216777
>Gm03:18217695-18217874
>Gm03:18218168-18218467
>Gm03:18221070-18221121
>Gm03:18221956-18224004
>Gm03:18224035-18227232
>Gm03:18227289-18229369
>Gm03:18229495-18229707
>Gm03:18230176-18230311
>Gm03:18232285-18232369
>Gm03:18232574-18233688
>Gm03:18233746-18233933
>Gm03:18233980-18237475
>Gm03:18237535-18238367
>Gm03:18238415-18238615
>Gm03:18239203-18241370
>Gm03:18241452-18242197
>Gm03:18242277-18242442
>Gm03:18242672-18243437
>Gm03:18243510-18243828
>Gm03:18243857-18243935
>Gm03:18244062-18246351
>Gm03:18246632-18246690
>Gm03:18246729-18247134
>Gm03:18247571-18247649
>Gm03:18247698-18247956
>Gm03:18248041-18248154
>Gm03:18248230-18248468
>Gm03:18248612-18248939
>Gm03:18249049-18249096
>Gm03:18249278-18249469
>Gm03:18249624-18249787
>Gm03:18249861-18250030
>Gm03:18250243-18250545
>Gm03:18250618-18250712
>Gm03:18250949-18251132
>Gm03:18251191-18251221
>Gm03:18251312-18251953
>Gm03:18251977-18253937
>Gm03:18254411-18254456
>Gm03:18254875-18255842
>Gm03:18256029-18259269
>Gm03:18259304-18259467
>Gm03:18259514-18259618
>Gm03:18259784-18260128
>Gm03:18260157-18270376
>Gm03:18270430-18270611
>Gm03:18270677-18271017
>Gm03:18271111-18272009
>Gm03:18272203-18272247
>Gm03:18272376-18272579
>Gm03:18272671-18273019
>Gm03:18273065-18273302
>Gm03:18273366-18273855
>Gm03:18273927-18274355
>Gm03:18274400-18274606
>Gm03:18274708-18275034
>Gm03:18275140-18275312
>Gm03:18275378-18275433
>Gm03:18275514-18275638
>Gm03:18275715-18276645
>Gm03:18276684-18276799
>Gm03:18276991-18277090
>Gm03:18277188-18277728
>Gm03:18277764-18278092
>Gm03:18278131-18278812
>Gm03:18280960-18281008
>Gm03:18281807-18282565
>Gm03:18282633-18299722
>Gm03:18299819-18315482
>Gm03:18315553-18315988
>Gm03:18316011-18319539
>Gm03:18319567-18327141
>Gm03:18327196-18327953
>Gm03:18328005-18328452
>Gm03:18328490-18328533
>Gm03:18328604-18328681
>Gm03:18328727-18328812
>Gm03:18328842-18329309
>Gm03:18329344-18329483
>Gm03:18329521-18329789
>Gm03:18330076-18330413
>Gm03:18330431-18330462
>Gm03:18330667-18330769
>Gm03:18331146-18331532
>Gm03:18331572-18331870
>Gm03:18331946-18332099
>Gm03:18333504-18343598
>Gm03:18343827-18347529
>Gm03:18347665-18350471
>Gm03:18351825-18351900
>Gm03:18352825-18352893
>Gm03:18352944-18353672
>Gm03:18354232-18354269
>Gm03:18355217-18355259
>Gm03:18355296-18355685
>Gm03:18355714-18356432
>Gm03:18356767-18356877
>Gm03:18358044-18358555
>Gm03:18358654-18358702
>Gm03:18358786-18358934
>Gm03:18359010-18359062
>Gm03:18359127-18359211
>Gm03:18359288-18359708
>Gm03:18359811-18360094
>Gm03:18360173-18360461
>Gm03:18360574-18361934
>Gm03:18362036-18366506
>Gm03:18366623-18366743
>Gm03:18367307-18368122
>Gm03:18368791-18369078
>Gm03:18369188-18369253
>Gm03:18369313-18369371
>Gm03:18369516-18369625
>Gm03:18369872-18369924
>Gm03:18370391-18370436
>Gm03:18371171-18371215
>Gm03:18371240-18371295
>Gm03:18371342-18371592
>Gm03:18371847-18372002
>Gm03:18372139-18372232
>Gm03:18372505-18372612
>Gm03:18372875-18373034
>Gm03:18376112-18376197
>Gm03:18379642-18379704
>Gm03:18379905-18379983
>Gm03:18380037-18380110
>Gm03:18380175-18380265
>Gm03:18380401-18380434
>Gm03:18380676-18380736
>Gm03:18381277-18382477
>Gm03:18382748-18382936
>Gm03:18383102-18383152
>Gm03:18383257-18383310
>Gm03:18384157-18384255
>Gm03:18384476-18384527
>Gm03:18384586-18384723
>Gm03:18384777-18384886
>Gm03:18385667-18385832
>Gm03:18386227-18387773
>Gm03:18388083-18388219
>Gm03:18389066-18389096
>Gm03:18392046-18392098
>Gm03:18394255-18394334
>Gm03:18394780-18394895
>Gm03:18399544-18399572
>Gm03:18402284-18402407
>Gm03:18404814-18404857
>Gm03:18406230-18406295
>Gm03:18407033-18407074
>Gm03:18410647-18410696
>Gm03:18410922-18412959
>Gm03:18413687-18414957
>Gm03:18416710-18417098
>Gm03:18417187-18417408
>Gm03:18417476-18417616
>Gm03:18417766-18417862
>Gm03:18417914-18418011
>Gm03:18418054-18418112
>Gm03:18418142-18418589
>Gm03:18418622-18419122
>Gm03:18419171-18419216
>Gm03:18419247-18419672
>Gm03:18424582-18425359
>Gm03:18429384-18429448
>Gm03:18431345-18431411
>Gm03:18431649-18431694
>Gm03:18433020-18433110
>Gm03:18433213-18433883
>Gm03:18434817-18434977
>Gm03:18436625-18438511
>Gm03:18440526-18440571
>Gm03:18440712-18442343
>Gm03:18442396-18442601
>Gm03:18442852-18443585
>Gm03:18443787-18443827
>Gm03:18443877-18444012
>Gm03:18444061-18444777
>Gm03:18444843-18445171
>Gm03:18445224-18445432
>Gm03:18445552-18445765
>Gm03:18445813-18447810
>Gm03:18448046-18448205
>Gm03:18448254-18448393
>Gm03:18448448-18448530
>Gm03:18449062-18449102
>Gm03:18450529-18450666
>Gm03:18450761-18450797
>Gm03:18450924-18450965
>Gm03:18451195-18451357
>Gm03:18451433-18452044
>Gm03:18452083-18453516
>Gm03:18453588-18453722
>Gm03:18454009-18454182
>Gm03:18454511-18454560
>Gm03:18454837-18454900
>Gm03:18455684-18465461
>Gm03:18470614-18470680
>Gm03:18474244-18474346
>Gm03:18474591-18474734
>Gm03:18474782-18474833
>Gm03:18474922-18475048
>Gm03:18477374-18477466
>Gm03:18477493-18477538
>Gm03:18479329-18479431
>Gm03:18479595-18479677
>Gm03:18480583-18480659
>Gm03:18481060-18481202
>Gm03:18481408-18481474
>Gm03:18483718-18483800
>Gm03:18484800-18484910
>Gm03:18489336-18489402
>Gm03:18490851-18491185
>Gm03:18494204-18495670
>Gm03:18497646-18497706
>Gm03:18499730-18499761
>Gm03:18500372-18500445
>Gm03:18500597-18500642
>Gm03:18501770-18501865
>Gm03:18501931-18502168
>Gm03:18502228-18507886
>Gm03:18507918-18510627
>Gm03:18510711-18510988
>Gm03:18513528-18513649
>Gm03:18514727-18515327
>Gm03:18515873-18515908
>Gm03:18516160-18516284
>Gm03:18516390-18516838
>Gm03:18516961-18517084
>Gm03:18517124-18517232
>Gm03:18517370-18517775
>Gm03:18517895-18517992
>Gm03:18518162-18518417
>Gm03:18518579-18518685
>Gm03:18518961-18519015
>Gm03:18519105-18519289
>Gm03:18519410-18519506
>Gm03:18519730-18519835
>Gm03:18519916-18519981
>Gm03:18520019-18520524
>Gm03:18521224-18521249
>Gm03:18521960-18522362
>Gm03:18523920-18524020
>Gm03:18524039-18524227
>Gm03:18524333-18524689
>Gm03:18524720-18525211
>Gm03:18525343-18525591
>Gm03:18525626-18525685
>Gm03:18525753-18525896
>Gm03:18525949-18526076
>Gm03:18526235-18526295
>Gm03:18526371-18526409
>Gm03:18526486-18526571
>Gm03:18526679-18526782
>Gm03:18527510-18527583
>Gm03:18527664-18527887
>Gm03:18527926-18529534
>Gm03:18529566-18530271
>Gm03:18531463-18531565
>Gm03:18531595-18531651
>Gm03:18531783-18531914
>Gm03:18532601-18532786
>Gm03:18533198-18533242
>Gm03:18534719-18535888
>Gm03:18535977-18537276
>Gm03:18537321-18539261
>Gm03:18539340-18539714
>Gm03:18540017-18540191
>Gm03:18540315-18540440
>Gm03:18540567-18541067
>Gm03:18541224-18541322
>Gm03:18541573-18541599
>Gm03:18545057-18546073
>Gm03:18546933-18546957
>Gm03:18549111-18549221
>Gm03:18550221-18550299
>Gm03:18552547-18552613
>Gm03:18552745-18552961
>Gm03:18553314-18553369
>Gm03:18553530-18553581
>Gm03:18554558-18554603
>Gm03:18555394-18555858
>Gm03:18557316-18557400
>Gm03:18559519-18559589
>Gm03:18559626-18559667
>Gm03:18559722-18559760
>Gm03:18560297-18560601
>Gm03:18560697-18564934
>Gm03:18564993-18568476
>Gm03:18568564-18568648
>Gm03:18568711-18568916
>Gm03:18569192-18569222
>Gm03:18569916-18570015
>Gm03:18571301-18571337
>Gm03:18572621-18572671
>Gm03:18572841-18572896
>Gm03:18573060-18573161
>Gm03:18574439-18574498
>Gm03:18574634-18574866
>Gm03:18574959-18575070
>Gm03:18575196-18575409
>Gm03:18575478-18575511
>Gm03:18575658-18575695
>Gm03:18575830-18575893
>Gm03:18575963-18576373
>Gm03:18576468-18576512
>Gm03:18576803-18576955
>Gm03:18577104-18577849
>Gm03:18578123-18578277
>Gm03:18578577-18578602
>Gm03:18578636-18578693
>Gm03:18578741-18578833
>Gm03:18579018-18579613
>Gm03:18579729-18579833
>Gm03:18580825-18580859
>Gm03:18580968-18581015
>Gm03:18582287-18582327
>Gm03:18582448-18582795
>Gm03:18583207-18583295
>Gm03:18584980-18585059
>Gm03:18585491-18585516
>Gm03:18593985-18594170
>Gm03:18597094-18597134
>Gm03:18598963-18598997
>Gm03:18600326-18600399
>Gm03:18603177-18603231
>Gm03:18603508-18603553
>Gm03:18604178-18604249
>Gm03:18605573-18605625
>Gm03:18605652-18605709
>Gm03:18606535-18606574
>Gm03:18607198-18607698
>Gm03:18607757-18607840
>Gm03:18608424-18608488
>Gm03:18608551-18608583
>Gm03:18608716-18609317
>Gm03:18609364-18609601
>Gm03:18609892-18609942
>Gm03:18611221-18611316
>Gm03:18611533-18611576
>Gm03:18612542-18612637
>Gm03:18613099-18613135
>Gm03:18614855-18614967
>Gm03:18619737-18619858
>Gm03:18620644-18620713
>Gm03:18620956-18620987
>Gm03:18621592-18621688
>Gm03:18623790-18623981
>Gm03:18624459-18624507
>Gm03:18628432-18628466
>Gm03:18628523-18628600
>Gm03:18628629-18628668
>Gm03:18628791-18628861
>Gm03:18629317-18629391
>Gm03:18629885-18630062
>Gm03:18630531-18630637
>Gm03:18630868-18630906
>Gm03:18631062-18631178
>Gm03:18631258-18631354
>Gm03:18631519-18631556
>Gm03:18631818-18631872
>Gm03:18631981-18632099
>Gm03:18632199-18632934
>Gm03:18632953-18634702
>Gm03:18634755-18634913
>Gm03:18635378-18635442
>Gm03:18635532-18635585
>Gm03:18635745-18635791
>Gm03:18635920-18635991
>Gm03:18636202-18636286
>Gm03:18636953-18637050
>Gm03:18637114-18637151
>Gm03:18637265-18637376
>Gm03:18637425-18637552
>Gm03:18637614-18639433
>Gm03:18639481-18641893
>Gm03:18641975-18642499
>Gm03:18642600-18642658
>Gm03:18642699-18646745
>Gm03:18646778-18648330
>Gm03:18648541-18648692
>Gm03:18648755-18648890
>Gm03:18648990-18649041
>Gm03:18649099-18649353
>Gm03:18649493-18649553
>Gm03:18649669-18650009
>Gm03:18650051-18650077
>Gm03:18650133-18650248
>Gm03:18650373-18650722
>Gm03:18650822-18650898
>Gm03:18650974-18653384
>Gm03:18653414-18654205
>Gm03:18654243-18674116
>Gm03:18674162-18674365
>Gm03:18674475-18683395
>Gm03:18683495-18684317
>Gm03:18684456-18690861
>Gm03:18690969-18691800
>Gm03:18691831-18691870
>Gm03:18691907-18691991
>Gm03:18692025-18692764
>Gm03:18692880-18693691
>Gm03:18694009-18694165
>Gm03:18694477-18694504
>Gm03:18694597-18694662
>Gm03:18694719-18694802
>Gm03:18695244-18695548
>Gm03:18695590-18695644
>Gm03:18695697-18695784
>Gm03:18695813-18696325
>Gm03:18696476-18696549
>Gm03:18696651-18697010
>Gm03:18697057-18697161
>Gm03:18697254-18697459
>Gm03:18697485-18697605
>Gm03:18697715-18697786
>Gm03:18697851-18698343
>Gm03:18698416-18699266
>Gm03:18699331-18699463
>Gm03:18699516-18699566
>Gm03:18699728-18699756
>Gm03:18699885-18699921
>Gm03:18701247-18701312
>Gm03:18701500-18701624
>Gm03:18701718-18702634
>Gm03:18702756-18702838
>Gm03:18703195-18703251
>Gm03:18703687-18705347
>Gm03:18707359-18707581
>Gm03:18709007-18709067
>Gm03:18710125-18710162
>Gm03:18710510-18710605
>Gm03:18711890-18711935
>Gm03:18712800-18712873
>Gm03:18714380-18714406
>Gm03:18714989-18715019
>Gm03:18715404-18735375
>Gm03:18735969-18736027
>Gm03:18736162-18736280
>Gm03:18737161-18737225
>Gm03:18738798-18738996
>Gm03:18739339-18739473
>Gm03:18740396-18740431
>Gm03:18740461-18741973
>Gm03:18743758-18743834
>Gm03:18744449-18744480
>Gm03:18744968-18744995
>Gm03:18745216-18745359
>Gm03:18746277-18746510
>Gm03:18746642-18746698
>Gm03:18746768-18746956
>Gm03:18747132-18747244
>Gm03:18747523-18747643
>Gm03:18747898-18747941
>Gm03:18747992-18748211
>Gm03:18748309-18748336
>Gm03:18753506-18753789
>Gm03:18754236-18754316
>Gm03:18759718-18759753
>Gm03:18759834-18759925
>Gm03:18761908-18761959
>Gm03:18763420-18763475
>Gm03:18763974-18764012
>Gm03:18774745-18774777
>Gm03:18778989-18779073
>Gm03:18783309-18783900
>Gm03:18784022-18785831
>Gm03:18786023-18786335
>Gm03:18786441-18786580
>Gm03:18786675-18786923
>Gm03:18787004-18791373
>Gm03:18791419-18791505
>Gm03:18791956-18792289
>Gm03:18792975-18793027
>Gm03:18793214-18793432
>Gm03:18793510-18793564
>Gm03:18793675-18794493
>Gm03:18794543-18795319
>Gm03:18795464-18795747
>Gm03:18795791-18796007
>Gm03:18797703-18798064
>Gm03:18798116-18798948
>Gm03:18799811-18799938
>Gm03:18799999-18800037
>Gm03:18800125-18800405
>Gm03:18800763-18800797
>Gm03:18801506-18801581
>Gm03:18801706-18801783
>Gm03:18801976-18802025
>Gm03:18802327-18805590
>Gm03:18806034-18806118
>Gm03:18809148-18809319
>Gm03:18809812-18809963
>Gm03:18810040-18810262
>Gm03:18810461-18810559
>Gm03:18810628-18810668
>Gm03:18811135-18811369
>Gm03:18811467-18813197
>Gm03:18813238-18813507
>Gm03:18813558-18814608
>Gm03:18814738-18814859
>Gm03:18815591-18815721
>Gm03:18815768-18815935
>Gm03:18819195-18819234
>Gm03:18819346-18819425
>Gm03:18821214-18821257
>Gm03:18821433-18821910
>Gm03:18825297-18825960
>Gm03:18826111-18827275
>Gm03:18827622-18827660
>Gm03:18827910-18828063
>Gm03:18828106-18828385
>Gm03:18828650-18828826
>Gm03:18829062-18829516
>Gm03:18829730-18838997
>Gm03:18839073-18839109
>Gm03:18839178-18839236
>Gm03:18839376-18839420
>Gm03:18839477-18839534
>Gm03:18839773-18840171
>Gm03:18840223-18840415
>Gm03:18840494-18840789
>Gm03:18840814-18840992
>Gm03:18841079-18841149
>Gm03:18841208-18841286
>Gm03:18841403-18841507
>Gm03:18841554-18841796
>Gm03:18841899-18842157
>Gm03:18842238-18842352
>Gm03:18842457-18842539
>Gm03:18842592-18844010
>Gm03:18844113-18844223
>Gm03:18844267-18844753
>Gm03:18844920-18845044
>Gm03:18845144-18845296
>Gm03:18845359-18845405
>Gm03:18845984-18846877
>Gm03:18847540-18847584
>Gm03:18847914-18847968
>Gm03:18848570-18848629
>Gm03:18848765-18848871
>Gm03:18849022-18849140
>Gm03:18849469-18849594
>Gm03:18849656-18849690
>Gm03:18850455-18850991
>Gm03:18851120-18851263
>Gm03:18851340-18851367
>Gm03:18853349-18861389
>Gm03:18861431-18861663
>Gm03:18861720-18861850
>Gm03:18862058-18862509
>Gm03:18862567-18862642
>Gm03:18862699-18862877
>Gm03:18864277-18865351
>Gm03:18865737-18866719
>Gm03:18866970-18867012
>Gm03:18867160-18867796
>Gm03:18867917-18868394
>Gm03:18874333-18874610
>Gm03:18874699-18874931
>Gm03:18875142-18875188
>Gm03:18875515-18875835
>Gm03:18875910-18876360
>Gm03:18876540-18880024
>Gm03:18880309-18884386
>Gm03:18884672-18884708
>Gm03:18884764-18884822
>Gm03:18884852-18884960
>Gm03:18885041-18885680
>Gm03:18885772-18885859
>Gm03:18885931-18886242
>Gm03:18886307-18886557
>Gm03:18886614-18886773
>Gm03:18886798-18886945
>Gm03:18887065-18887162
>Gm03:18888111-18888179
>Gm03:18889084-18889135
>Gm03:18889411-18891232
>Gm03:18891395-18891571
>Gm03:18891606-18926350
>Gm03:18926380-18928906
>Gm03:18929051-18929116
>Gm03:18929153-18929269
>Gm03:18929369-18930715
>Gm03:18930774-18932425
>Gm03:18932534-18932654
>Gm03:18932686-18933822
>Gm03:18934487-18934627
>Gm03:18935679-18935702
>Gm03:18938996-18939049
>Gm03:18939566-18939653
>Gm03:18940561-18940623
>Gm03:18940671-18941192
>Gm03:18941423-18941511
>Gm03:18941595-18942392
>Gm03:18942481-18942751
>Gm03:18942844-18943364
>Gm03:18943408-18943523
>Gm03:18948399-18948475
>Gm03:18949042-18949136
>Gm03:18949313-18949404
>Gm03:18950527-18950612
>Gm03:18954485-18954552
>Gm03:18957438-18957501
>Gm03:18964495-18964591
>Gm03:18964697-18964751
>Gm03:18964820-18965006
>Gm03:18966184-18966216
>Gm03:18966310-18966529
>Gm03:18966590-18966639
>Gm03:18966738-18967021
>Gm03:18967046-18967757
>Gm03:18967808-18968195
>Gm03:18968306-18968328
>Gm03:18968691-18968738
>Gm03:18968760-18968858
>Gm03:18968885-18969937
>Gm03:18969978-18970976
>Gm03:18971329-18971431
>Gm03:18976166-18976201
>Gm03:18976747-18976831
>Gm03:18976979-18977689
>Gm03:18977751-18978087
>Gm03:18978158-18978236
>Gm03:18978292-18978356
>Gm03:18978476-18978841
>Gm03:18978904-18979010
>Gm03:18979075-18979357
>Gm03:18979478-18979514
>Gm03:18979567-18979777
>Gm03:18979921-18980026
>Gm03:18980064-18980244
>Gm03:18980984-18981087
>Gm03:18981142-18981711
>Gm03:18981769-18983914
>Gm03:18984025-18984514
>Gm03:18984547-18984577
>Gm03:18984614-18984739
>Gm03:18984963-18985017
>Gm03:18985093-18985134
>Gm03:18986372-18986442
>Gm03:18986487-18986600
>Gm03:18987145-18987207
>Gm03:18987244-18987351
>Gm03:18987536-18987581
>Gm03:18988165-18988350
>Gm03:18990360-18990452
>Gm03:18990694-18991011
>Gm03:18992641-18992700
>Gm03:18998050-18998249
>Gm03:18998289-18998470
>Gm03:18998572-18998634
>Gm03:18998731-19007286
>Gm03:19007654-19008790
>Gm03:19010306-19011289
>Gm03:19011475-19013702
>Gm03:19013748-19014003
>Gm03:19014033-19014475
>Gm03:19014578-19014623
>Gm03:19015061-19015202
>Gm03:19015270-19015318
>Gm03:19015392-19015530
>Gm03:19016354-19016413
>Gm03:19016678-19016764
>Gm03:19018426-19018480
>Gm03:19019215-19019317
>Gm03:19019467-19019508
>Gm03:19019611-19019658
>Gm03:19019778-19019867
>Gm03:19019983-19020047
>Gm03:19020125-19020154
>Gm03:19021651-19021971
>Gm03:19022331-19022444
>Gm03:19022980-19023084
>Gm03:19023213-19023243
>Gm03:19023648-19023689
>Gm03:19023909-19024044
>Gm03:19024207-19024334
>Gm03:19024377-19024468
>Gm03:19024505-19024547
>Gm03:19024623-19025782
>Gm03:19026235-19026381
>Gm03:19026714-19026803
>Gm03:19027051-19027178
>Gm03:19031542-19033224
>Gm03:19033399-19033441
>Gm03:19033561-19033589
>Gm03:19033639-19033718
>Gm03:19033836-19033960
>Gm03:19034003-19034354
>Gm03:19034608-19034687
>Gm03:19034758-19038467
>Gm03:19038517-19039057
>Gm03:19039111-19039364
>Gm03:19039393-19040414
>Gm03:19040480-19046935
>Gm03:19047024-19047446
>Gm03:19047530-19049447
>Gm03:19049505-19056865
>Gm03:19057122-19057969
>Gm03:19058030-19065408
>Gm03:19065439-19065560
>Gm03:19065818-19066934
>Gm03:19067785-19067814
>Gm03:19076241-19076370
>Gm03:19076600-19076711
>Gm03:19077572-19077618
>Gm03:19077808-19078003
>Gm03:19078120-19078158
>Gm03:19078206-19079592
>Gm03:19079611-19080081
>Gm03:19080266-19080403
>Gm03:19080486-19080571
>Gm03:19080612-19080693
>Gm03:19082192-19082242
>Gm03:19087910-19087945
>Gm03:19088207-19088250
>Gm03:19090031-19090174
>Gm03:19090530-19090654
>Gm03:19090723-19090792
>Gm03:19090845-19090898
>Gm03:19091658-19091775
>Gm03:19092746-19093065
>Gm03:19093262-19093932
>Gm03:19094013-19095173
>Gm03:19096165-19096354
>Gm03:19097502-19097556
>Gm03:19097904-19098132
>Gm03:19098274-19098588
>Gm03:19098667-19098759
>Gm03:19099246-19099318
>Gm03:19099443-19099557
>Gm03:19100267-19100379
>Gm03:19101384-19101452
>Gm03:19101580-19101644
>Gm03:19104971-19105037
>Gm03:19106567-19107694
>Gm03:19108403-19113969
>Gm03:19114478-19114625
>Gm03:19114678-19114796
>Gm03:19114852-19114930
>Gm03:19119262-19119380
>Gm03:19119524-19119640
>Gm03:19119699-19120077
>Gm03:19120282-19120562
>Gm03:19120660-19120747
>Gm03:19120817-19120986
>Gm03:19121076-19121445
>Gm03:19121564-19121603
>Gm03:19121735-19122324
>Gm03:19122434-19122517
>Gm03:19122543-19122577
>Gm03:19122652-19123078
>Gm03:19123226-19123313
>Gm03:19123507-19124070
>Gm03:19124190-19125030
>Gm03:19125132-19125263
>Gm03:19125402-19125508
>Gm03:19126262-19126370
>Gm03:19126477-19126548
>Gm03:19126607-19127015
>Gm03:19127771-19128014
>Gm03:19128140-19128190
>Gm03:19128213-19147964
>Gm03:19147995-19148034
>Gm03:19148069-19148212
>Gm03:19148270-19148298
>Gm03:19148400-19148473
>Gm03:19148582-19148670
>Gm03:19148910-19149051
>Gm03:19149091-19149144
>Gm03:19149215-19149250
>Gm03:19149406-19149480
>Gm03:19149516-19149629
>Gm03:19149807-19149890
>Gm03:19150052-19150095
>Gm03:19150216-19150257
>Gm03:19150484-19150538
>Gm03:19150638-19150790
>Gm03:19150826-19150885
>Gm03:19150964-19151088
>Gm03:19151860-19151938
>Gm03:19152327-19152412
>Gm03:19152629-19152898
>Gm03:19152929-19152963
>Gm03:19153104-19153141
>Gm03:19153203-19153232
>Gm03:19153272-19153394
>Gm03:19153436-19153562
>Gm03:19153908-19153945
>Gm03:19155461-19155549
>Gm03:19156584-19156673
>Gm03:19157012-19157046
>Gm03:19158701-19158740
>Gm03:19159874-19159900
>Gm03:19164603-19164696
>Gm03:19168973-19169022
>Gm03:19169159-19169363
>Gm03:19169473-19169521
>Gm03:19171379-19171431
>Gm03:19171497-19174605
>Gm03:19175795-19175943
>Gm03:19176299-19176378
>Gm03:19176404-19176479
>Gm03:19176786-19176881
>Gm03:19183199-19183271
>Gm03:19183871-19184116
>Gm03:19185166-19185788
>Gm03:19187352-19187456
>Gm03:19187886-19188000
>Gm03:19188415-19188455
>Gm03:19188541-19188644
>Gm03:19189129-19189180
>Gm03:19189695-19189729
>Gm03:19190037-19190075
>Gm03:19190297-19190383
>Gm03:19191027-19191379
>Gm03:19191419-19191450
>Gm03:19191779-19191836
>Gm03:19192563-19192643
>Gm03:19192859-19192958
>Gm03:19194410-19194463
>Gm03:19196352-19196462
>Gm03:19197748-19197913
>Gm03:19197988-19198078
>Gm03:19199696-19199835
>Gm03:19200582-19200730
>Gm03:19204743-19204868
>Gm03:19205675-19205745
>Gm03:19207606-19207651
>Gm03:19209339-19211037
>Gm03:19211455-19211821
>Gm03:19211921-19212025
>Gm03:19212438-19212528
>Gm03:19213130-19213210
>Gm03:19213542-19213607
>Gm03:19213736-19213798
>Gm03:19214852-19214940
>Gm03:19220093-19220149
>Gm03:19224536-19224635
>Gm03:19224997-19225418
>Gm03:19225482-19226922
>Gm03:19226953-19227495
>Gm03:19227942-19227994
>Gm03:19228020-19228100
>Gm03:19228448-19228519
>Gm03:19229112-19229174
>Gm03:19229562-19229602
>Gm03:19231389-19231441
>Gm03:19231586-19231611
>Gm03:19231855-19232052
>Gm03:19232124-19232509
>Gm03:19232560-19232617
>Gm03:19233162-19233779
>Gm03:19233811-19233922
>Gm03:19233972-19234041
>Gm03:19234161-19235010
>Gm03:19235042-19235195
>Gm03:19235304-19235876
>Gm03:19235905-19235959
>Gm03:19236016-19236159
>Gm03:19236233-19236385
>Gm03:19237406-19238159
>Gm03:19238296-19238328
>Gm03:19238923-19239675
>Gm03:19239745-19240116
>Gm03:19240493-19240706
>Gm03:19240853-19242387
>Gm03:19242845-19247815
>Gm03:19250636-19251080
>Gm03:19251180-19252195
>Gm03:19254226-19254344
>Gm03:19255055-19255667
>Gm03:19255698-19255784
>Gm03:19255805-19255852
>Gm03:19256348-19256440
>Gm03:19265204-19265286
>Gm03:19266135-19266301
>Gm03:19267943-19267983
>Gm03:19268517-19268572
>Gm03:19269081-19269240
>Gm03:19269259-19269938
>Gm03:19270313-19270432
>Gm03:19271429-19271474
>Gm03:19271749-19271862
>Gm03:19272978-19273046
>Gm03:19274320-19274334
>Gm03:19274434-19274896
>Gm03:19275129-19275172
>Gm03:19279020-19279098
>Gm03:19279287-19279308
>Gm03:19279327-19279359
>Gm03:19279662-19279703
>Gm03:19280211-19280305
>Gm03:19280756-19280770
>Gm03:19280931-19281047
>Gm03:19281167-19282459
>Gm03:19282489-19282628
>Gm03:19282667-19282911
>Gm03:19282949-19283721
>Gm03:19283780-19283921
>Gm03:19284112-19284164
>Gm03:19285759-19285806
>Gm03:19287323-19289545
>Gm03:19289593-19289952
>Gm03:19290738-19290808
>Gm03:19291803-19292077
>Gm03:19292110-19292374
>Gm03:19292414-19292607
>Gm03:19292753-19292790
>Gm03:19292916-19292994
>Gm03:19293983-19294024
>Gm03:19294570-19294662
>Gm03:19298666-19298749
>Gm03:19299273-19299336
>Gm03:19299645-19299706
>Gm03:19299990-19300134
>Gm03:19300993-19301060
>Gm03:19301825-19302063
>Gm03:19305080-19305561
>Gm03:19305742-19306029
>Gm03:19306147-19307754
>Gm03:19307803-19307914
>Gm03:19308022-19308118
>Gm03:19308200-19309261
>Gm03:19309326-19310398
>Gm03:19310437-19312254
>Gm03:19312326-19312923
>Gm03:19313077-19313985
>Gm03:19314088-19316893
>Gm03:19316958-19317689
>Gm03:19317751-19318281
>Gm03:19318309-19320338
>Gm03:19320371-19320456
>Gm03:19320505-19320544
>Gm03:19320827-19320891
>Gm03:19321377-19321454
>Gm03:19321632-19321790
>Gm03:19322461-19322613
>Gm03:19322770-19322874
>Gm03:19323077-19323112
>Gm03:19323158-19323346
>Gm03:19323463-19323570
>Gm03:19325408-19327609
>Gm03:19327747-19327793
>Gm03:19328364-19338398
>Gm03:19338444-19343562
>Gm03:19344673-19344741
>Gm03:19347993-19348062
>Gm03:19348160-19350842
>Gm03:19352357-19352420
>Gm03:19353171-19354597
>Gm03:19354842-19354894
>Gm03:19358179-19358736
>Gm03:19358929-19359252
>Gm03:19361647-19361674
>Gm03:19362238-19362269
>Gm03:19362375-19362461
>Gm03:19362563-19364309
>Gm03:19364362-19364405
>Gm03:19364512-19364596
>Gm03:19364668-19364706
>Gm03:19365557-19365968
>Gm03:19367295-19367370
>Gm03:19367783-19367860
>Gm03:19369142-19369186
>Gm03:19369618-19370459
>Gm03:19370667-19370714
>Gm03:19370872-19371002
>Gm03:19371872-19371996
>Gm03:19374788-19374923
>Gm03:19375076-19375184
>Gm03:19375587-19375751
>Gm03:19376013-19376306
>Gm03:19376336-19376915
>Gm03:19377031-19377114
>Gm03:19377398-19377518
>Gm03:19377689-19377793
>Gm03:19378239-19378306
>Gm03:19379211-19379346
>Gm03:19381553-19381596
>Gm03:19381642-19382233
>Gm03:19382273-19383253
>Gm03:19383340-19384710
>Gm03:19384867-19385462
>Gm03:19385596-19385672
>Gm03:19385934-19386020
>Gm03:19386077-19386473
>Gm03:19386574-19386917
>Gm03:19386966-19387662
>Gm03:19387857-19387972
>Gm03:19388123-19388926
>Gm03:19389339-19390305
>Gm03:19390408-19390957
>Gm03:19391026-19391816
>Gm03:19392462-19392892
>Gm03:19392982-19394134
>Gm03:19394527-19394557
>Gm03:19395786-19395820
>Gm03:19397264-19397330
>Gm03:19397788-19399019
>Gm03:19401632-19402134
>Gm03:19406002-19406093
>Gm03:19407299-19407405
>Gm03:19408961-19409146
>Gm03:19409191-19409270
>Gm03:19409301-19409479
>Gm03:19409565-19409604
>Gm03:19410117-19410160
>Gm03:19410225-19410352
>Gm03:19410379-19410724
>Gm03:19414115-19414144
>Gm03:19414365-19414497
>Gm03:19415744-19415778
>Gm03:19419921-19420006
>Gm03:19423028-19423062
>Gm03:19423705-19423756
>Gm03:19423914-19423951
>Gm03:19424770-19424897
>Gm03:19425115-19425164
>Gm03:19426563-19426597
>Gm03:19428308-19428335
>Gm03:19428508-19435901
>Gm03:19436001-19436015
>Gm03:19436040-19452134
>Gm03:19452166-19454763
>Gm03:19455940-19455986
>Gm03:19456403-19457455
>Gm03:19457848-19457931
>Gm03:19457980-19458039
>Gm03:19458097-19458252
>Gm03:19458440-19461750
>Gm03:19461874-19461943
>Gm03:19462062-19462323
>Gm03:19462520-19462580
>Gm03:19464802-19465259
>Gm03:19465326-19465367
>Gm03:19465844-19465947
>Gm03:19466159-19466984
>Gm03:19467084-19468856
>Gm03:19468956-19471216
>Gm03:19471659-19473388
>Gm03:19473707-19476005
>Gm03:19478131-19485201
>Gm03:19485301-19486322
>Gm03:19486424-19496437
>Gm03:19496454-19496576
>Gm03:19497051-19497142
>Gm03:19498321-19500421
>Gm03:19500508-19502116
>Gm03:19502139-19503670
>Gm03:19503729-19503939
>Gm03:19503975-19511403
>Gm03:19511436-19511625
>Gm03:19511750-19511793
>Gm03:19513244-19513306
>Gm03:19518120-19518472
>Gm03:19518516-19518692
>Gm03:19518754-19519092
>Gm03:19519154-19519185
>Gm03:19519305-19519334
>Gm03:19519365-19519523
>Gm03:19519587-19519635
>Gm03:19519695-19519735
>Gm03:19519802-19519865
>Gm03:19519959-19520206
>Gm03:19520322-19520481
>Gm03:19520660-19520922
>Gm03:19521116-19521226
>Gm03:19521256-19521337
>Gm03:19521645-19522748
>Gm03:19523072-19523220
>Gm03:19523516-19523730
>Gm03:19523919-19523989
>Gm03:19524732-19524852
>Gm03:19524939-19525201
>Gm03:19525324-19525350
>Gm03:19525593-19525639
>Gm03:19525742-19525822
>Gm03:19526906-19526939
>Gm03:19527449-19527504
>Gm03:19527905-19527947
>Gm03:19528254-19528315
>Gm03:19529012-19529067
>Gm03:19529556-19529608
>Gm03:19529686-19529785
>Gm03:19529821-19532131
>Gm03:19532158-19534506
>Gm03:19534544-19535914
>Gm03:19535960-19536462
>Gm03:19536594-19537130
>Gm03:19537587-19537928
>Gm03:19538743-19538787
>Gm03:19538877-19538954
>Gm03:19541333-19541377
>Gm03:19541464-19541550
>Gm03:19542561-19542736
>Gm03:19543246-19543281
>Gm03:19543381-19543420
>Gm03:19543581-19543619
>Gm03:19543691-19543719
>Gm03:19544122-19544174
>Gm03:19544512-19544586
>Gm03:19545229-19545261
>Gm03:19545406-19545650
>Gm03:19545764-19545840
>Gm03:19545934-19545982
>Gm03:19546188-19546239
>Gm03:19546616-19546721
>Gm03:19547183-19547245
>Gm03:19548200-19548240
>Gm03:19548318-19548345
>Gm03:19549027-19549077
>Gm03:19549450-19549532
>Gm03:19549827-19549881
>Gm03:19550166-19551377
>Gm03:19551548-19551595
>Gm03:19555723-19555775
>Gm03:19556001-19565132
>Gm03:19565250-19570537
>Gm03:19571992-19576066
>Gm03:19576123-19576150
>Gm03:19576302-19576316
>Gm03:19576416-19578330
>Gm03:19578788-19584703
>Gm03:19584810-19585625
>Gm03:19585725-19593247
>Gm03:19593828-19593863
>Gm03:19593967-19594067
>Gm03:19594722-19594778
>Gm03:19596010-19596083
>Gm03:19597444-19598537
>Gm03:19599107-19601556
>Gm03:19604661-19606862
>Gm03:19631935-19633744
>Gm03:19634126-19636093
>Gm03:19636193-19644958
>Gm03:19644994-19645141
>Gm03:19645166-19645197
>Gm03:19645260-19645497
>Gm03:19645684-19645748
>Gm03:19645786-19645839
>Gm03:19646151-19646444
>Gm03:19646575-19646605
>Gm03:19646671-19646699
>Gm03:19646912-19646941
>Gm03:19647025-19647101
>Gm03:19647279-19648424
>Gm03:19649349-19649403
>Gm03:19649518-19649620
>Gm03:19649708-19650296
>Gm03:19650333-19650456
>Gm03:19650468-19650963
>Gm03:19651218-19651271
>Gm03:19651691-19651832
>Gm03:19652021-19652153
>Gm03:19652183-19652724
>Gm03:19652783-19653338
>Gm03:19653504-19653585
>Gm03:19653621-19653963
>Gm03:19654608-19654748
>Gm03:19655000-19655691
>Gm03:19655757-19655800
>Gm03:19655843-19655893
>Gm03:19656164-19656230
>Gm03:19656360-19656583
>Gm03:19657111-19657162
>Gm03:19657439-19657495
>Gm03:19657572-19659743
>Gm03:19660831-19660969
>Gm03:19662447-19662476
>Gm03:19662732-19662783
>Gm03:19663403-19663482
>Gm03:19664055-19664259
>Gm03:19666005-19666223
>Gm03:19666398-19668594
>Gm03:19668885-19668950
>Gm03:19670121-19670166
>Gm03:19670332-19670481
>Gm03:19670710-19670766
>Gm03:19670882-19670953
>Gm03:19671104-19671144
>Gm03:19671482-19671527
>Gm03:19671638-19671705
>Gm03:19671738-19671806
>Gm03:19672287-19672364
>Gm03:19672575-19672985
>Gm03:19673088-19673129
>Gm03:19673157-19673228
>Gm03:19673263-19673304
>Gm03:19673517-19674474
>Gm03:19674685-19674723
>Gm03:19675723-19676028
>Gm03:19676325-19676367
>Gm03:19676496-19676548
>Gm03:19676980-19677010
>Gm03:19677107-19677591
>Gm03:19677670-19678001
>Gm03:19678344-19679582
>Gm03:19679649-19679983
>Gm03:19680016-19682531
>Gm03:19682595-19682792
>Gm03:19682962-19683269
>Gm03:19683337-19683448
>Gm03:19683618-19683657
>Gm03:19686477-19686857
>Gm03:19686955-19688201
>Gm03:19688301-19688361
>Gm03:19689398-19689433
>Gm03:19691158-19691204
>Gm03:19691610-19691788
>Gm03:19691962-19691996
>Gm03:19692821-19693814
>Gm03:19693857-19696407
>Gm03:19696445-19697111
>Gm03:19697182-19702506
>Gm03:19702556-19704649
>Gm03:19704749-19706972
>Gm03:19707072-19725027
>Gm03:19725076-19725163
>Gm03:19725200-19725380
>Gm03:19725432-19726466
>Gm03:19726553-19726754
>Gm03:19726966-19727042
>Gm03:19727120-19727148
>Gm03:19727373-19728804
>Gm03:19728875-19729814
>Gm03:19729849-19732111
>Gm03:19732194-19734250
>Gm03:19734321-19735047
>Gm03:19735575-19738045
>Gm03:19738140-19741262
>Gm03:19741321-19741764
>Gm03:19741835-19741927
>Gm03:19742102-19743219
>Gm03:19743250-19743307
>Gm03:19743398-19744643
>Gm03:19744731-19744793
>Gm03:19744875-19745102
>Gm03:19745155-19745717
>Gm03:19745922-19746109
>Gm03:19746190-19746219
>Gm03:19746764-19746842
>Gm03:19747083-19747231
>Gm03:19747341-19747662
>Gm03:19747706-19748316
>Gm03:19748402-19748625
>Gm03:19748978-19749663
>Gm03:19749717-19750053
>Gm03:19750172-19751563
>Gm03:19751611-19752632
>Gm03:19752777-19758260
>Gm03:19758627-19758756
>Gm03:19758877-19759004
>Gm03:19759566-19759677
>Gm03:19759834-19759886
>Gm03:19760245-19760285
>Gm03:19760441-19760479
>Gm03:19760627-19760781
>Gm03:19760845-19760951
>Gm03:19761132-19761319
>Gm03:19761527-19761651
>Gm03:19761852-19761901
>Gm03:19762027-19762124
>Gm03:19762291-19762512
>Gm03:19762548-19763130
>Gm03:19763226-19763605
>Gm03:19763727-19768907
>Gm03:19769015-19769366
>Gm03:19769474-19770154
>Gm03:19770310-19772619
>Gm03:19772657-19774976
>Gm03:19775009-19778991
>Gm03:19779018-19781861
>Gm03:19781895-19786918
>Gm03:19787123-19787203
>Gm03:19787278-19788612
>Gm03:19788753-19788789
>Gm03:19788867-19793107
>Gm03:19793353-19796076
>Gm03:19796316-19796454
>Gm03:19796552-19796610
>Gm03:19796738-19796776
>Gm03:19796849-19796930
>Gm03:19797051-19797091
>Gm03:19797396-19797489
>Gm03:19797575-19797648
>Gm03:19798071-19798103
>Gm03:19798128-19798166
>Gm03:19799067-19799457
>Gm03:19799545-19799696
>Gm03:19799727-19800496
>Gm03:19800656-19803483
>Gm03:19803535-19803801
>Gm03:19803825-19803878
>Gm03:19803931-19805270
>Gm03:19805313-19805586
>Gm03:19805744-19806189
>Gm03:19806462-19806578
>Gm03:19807076-19807158
>Gm03:19807327-19807390
>Gm03:19807566-19807613
>Gm03:19807721-19807778
>Gm03:19807937-19810795
>Gm03:19811312-19811373
>Gm03:19811751-19811866
>Gm03:19812091-19812129
>Gm03:19812594-19812714
>Gm03:19812977-19813029
>Gm03:19813109-19813227
>Gm03:19813319-19813381
>Gm03:19813448-19813502
>Gm03:19813812-19813849
>Gm03:19813989-19814044
>Gm03:19814273-19814407
>Gm03:19814651-19814799
>Gm03:19814968-19815014
>Gm03:19815211-19815409
>Gm03:19815592-19816154
>Gm03:19816218-19816663
>Gm03:19816793-19817304
>Gm03:19817908-19821041
>Gm03:19821147-19821244
>Gm03:19821734-19821850
>Gm03:19821902-19822017
>Gm03:19822133-19822175
>Gm03:19822236-19825575
>Gm03:19825696-19832228
>Gm03:19832496-19860547
>Gm03:19860647-19863219
>Gm03:19863883-19864302
>Gm03:19864386-19865318
>Gm03:19865491-19865605
>Gm03:19865658-19867425
>Gm03:19867539-19867606
>Gm03:19868194-19868260
>Gm03:19868325-19868488
>Gm03:19868721-19868839
>Gm03:19868867-19869157
>Gm03:19869224-19869278
>Gm03:19869345-19869441
>Gm03:19869581-19869624
>Gm03:19869803-19869896
>Gm03:19870095-19870337
>Gm03:19870471-19870670
>Gm03:19870769-19870835
>Gm03:19871076-19871262
>Gm03:19871465-19871835
>Gm03:19871968-19874654
>Gm03:19874842-19875421
>Gm03:19875441-19876743
>Gm03:19877708-19878963
>Gm03:19880764-19881446
>Gm03:19881492-19882449
>Gm03:19882620-19882641
>Gm03:19882699-19885533
>Gm03:19885918-19887526
>Gm03:19887554-19888212
>Gm03:19888416-19888477
>Gm03:19888648-19888711
>Gm03:19888887-19889712
>Gm03:19890144-19890203
>Gm03:19890567-19890699
>Gm03:19891356-19891508
>Gm03:19891763-19891998
>Gm03:19892053-19892168
>Gm03:19892241-19892295
>Gm03:19892518-19892679
>Gm03:19892744-19892836
>Gm03:19893043-19893057
>Gm03:19893159-19893183
>Gm03:19893297-19893496
>Gm03:19893595-19893708
>Gm03:19893899-19894081
>Gm03:19894364-19894538
>Gm03:19894722-19894851
>Gm03:19894911-19895119
>Gm03:19895197-19895295
>Gm03:19895490-19895548
>Gm03:19895597-19895913
>Gm03:19896605-19897862
>Gm03:19897904-19899709
>Gm03:19899746-19901167
>Gm03:19901273-19901370
>Gm03:19901514-19901641
>Gm03:19901875-19902017
>Gm03:19902096-19902158
>Gm03:19902255-19902301
>Gm03:19902355-19902626
>Gm03:19902956-19903002
>Gm03:19903108-19903181
>Gm03:19903343-19904503
>Gm03:19904629-19904734
>Gm03:19904949-19905092
>Gm03:19905712-19906459
>Gm03:19906539-19907011
>Gm03:19907035-19907088
>Gm03:19907156-19907185
>Gm03:19907227-19907327
>Gm03:19907403-19907490
>Gm03:19907589-19909159
>Gm03:19909276-19909343
>Gm03:19909790-19909943
>Gm03:19910249-19910284
>Gm03:19910330-19910633
>Gm03:19910700-19910778
>Gm03:19911055-19911165
>Gm03:19911238-19911370
>Gm03:19911575-19911813
>Gm03:19911947-19912147
>Gm03:19912245-19912336
>Gm03:19912376-19914093
>Gm03:19914133-19915431
>Gm03:19915485-19915698
>Gm03:19915828-19916682
>Gm03:19916762-19921657
>Gm03:19921812-19921826
>Gm03:19921926-19926846
>Gm03:19927002-19927283
>Gm03:19927772-19927954
>Gm03:19928011-19929219
>Gm03:19929486-19929608
>Gm03:19929839-19930024
>Gm03:19930108-19930196
>Gm03:19930365-19930428
>Gm03:19930604-19930651
>Gm03:19930906-19930944
>Gm03:19931771-19931823
>Gm03:19932883-19933153
>Gm03:19933439-19933474
>Gm03:19933537-19934105
>Gm03:19934245-19934363
>Gm03:19934428-19934560
>Gm03:19934769-19935004
>Gm03:19935138-19935245
>Gm03:19935333-19935350
>Gm03:19935450-19935469
>Gm03:19935740-19935922
>Gm03:19936128-19936560
>Gm03:19936775-19936912
>Gm03:19937009-19937229
>Gm03:19937351-19937875
>Gm03:19938444-19940536
>Gm03:19940636-19956972
>Gm03:19957013-19965430
>Gm03:19965496-19976613
>Gm03:19976649-19981064
>Gm03:19981170-19981267
>Gm03:19981457-19981538
>Gm03:19981772-19982039
>Gm03:19982163-19982207
>Gm03:19982263-19982560
>Gm03:19982837-19982930
>Gm03:19983016-19983159
>Gm03:19983512-19983543
>Gm03:19983679-19983841
>Gm03:19984503-19985466
>Gm03:19985562-19985669
>Gm03:19986379-19986506
>Gm03:19986739-19986826
>Gm03:19986889-19987175
>Gm03:19987242-19987295
>Gm03:19987376-19987462
>Gm03:19987602-19987720
>Gm03:19987797-19987917
>Gm03:19987964-19994500
>Gm03:19994611-19995754
>Gm03:19995888-19996464
>Gm03:19996588-19996604
>Gm03:20002455-20003258
>Gm03:20003505-20003705
>Gm03:20003771-20004352
>Gm03:20004468-20004898
>Gm03:20005046-20005587
>Gm03:20005859-20006255
>Gm03:20006532-20021893
>Gm03:20021923-20025509
>Gm03:20025856-20025954
>Gm03:20026019-20026180
>Gm03:20026249-20026627
>Gm03:20027718-20028040
>Gm03:20028103-20028295
>Gm03:20028375-20028666
>Gm03:20028753-20028891
>Gm03:20028950-20029117
>Gm03:20030219-20030295
>Gm03:20031083-20031131
>Gm03:20031294-20031386
>Gm03:20032982-20033025
>Gm03:20033370-20033489
>Gm03:20035349-20035420
>Gm03:20035749-20035804
>Gm03:20036451-20036511
>Gm03:20041837-20041879
>Gm03:20041952-20041994
>Gm03:20043541-20043608
>Gm03:20046801-20046892
>Gm03:20051371-20051436
>Gm03:20055283-20055413
>Gm03:20055636-20055696
>Gm03:20055823-20056349
>Gm03:20056400-20056556
>Gm03:20056644-20056933
>Gm03:20057184-20057324
>Gm03:20057362-20057439
>Gm03:20057586-20057656
>Gm03:20059211-20059276
>Gm03:20060108-20060195
>Gm03:20060899-20060966
>Gm03:20061430-20061511
>Gm03:20061599-20061678
>Gm03:20061901-20061978
>Gm03:20064382-20065306
>Gm03:20065482-20065557
>Gm03:20065701-20066252
>Gm03:20066294-20066403
>Gm03:20066463-20066737
>Gm03:20067032-20067101
>Gm03:20067559-20067607
>Gm03:20069073-20069191
>Gm03:20069291-20069386
>Gm03:20069582-20069634
>Gm03:20069746-20069816
>Gm03:20070026-20070059
>Gm03:20070164-20071063
>Gm03:20071526-20071974
>Gm03:20072753-20072768
>Gm03:20081203-20081220
>Gm03:20081757-20081804
>Gm03:20084012-20084051
>Gm03:20084192-20085589
>Gm03:20085721-20085849
>Gm03:20085983-20086067
>Gm03:20086596-20086632
>Gm03:20086725-20086855
>Gm03:20087071-20087110
>Gm03:20087460-20087557
>Gm03:20087771-20087978
>Gm03:20088520-20088631
>Gm03:20088686-20088736
>Gm03:20088793-20089003
>Gm03:20089268-20089426
>Gm03:20089591-20089768
>Gm03:20089924-20090038
>Gm03:20090390-20090430
>Gm03:20090657-20090907
>Gm03:20090974-20091023
>Gm03:20091140-20091217
>Gm03:20091345-20091399
>Gm03:20091504-20095476
>Gm03:20095608-20095661
>Gm03:20096138-20096205
>Gm03:20096525-20096600
>Gm03:20098055-20098095
>Gm03:20102128-20102181
>Gm03:20104053-20104103
>Gm03:20104635-20104797
>Gm03:20108120-20108201
>Gm03:20108763-20108804
>Gm03:20109042-20109207
>Gm03:20109269-20109319
>Gm03:20109435-20109473
>Gm03:20109738-20109809
>Gm03:20110043-20110102
>Gm03:20110442-20110513
>Gm03:20110637-20110694
>Gm03:20110824-20110910
>Gm03:20111819-20111883
>Gm03:20112313-20112365
>Gm03:20112552-20112672
>Gm03:20113368-20113525
>Gm03:20113619-20114004
>Gm03:20114117-20114165
>Gm03:20114219-20114332
>Gm03:20114366-20114577
>Gm03:20114620-20114938
>Gm03:20115700-20116157
>Gm03:20116266-20116420
>Gm03:20116657-20116746
>Gm03:20116808-20116968
>Gm03:20117862-20117924
>Gm03:20118933-20118989
>Gm03:20119092-20119381
>Gm03:20119473-20119528
>Gm03:20119789-20119858
>Gm03:20119931-20120060
>Gm03:20120307-20120357
>Gm03:20120432-20120462
>Gm03:20120777-20120837
>Gm03:20121950-20123361
>Gm03:20123385-20123506
>Gm03:20123771-20123821
>Gm03:20124197-20124237
>Gm03:20124282-20124314
>Gm03:20124374-20124413
>Gm03:20124745-20125384
>Gm03:20125430-20126141
>Gm03:20126205-20126400
>Gm03:20126436-20126471
>Gm03:20126517-20127112
>Gm03:20127144-20127844
>Gm03:20127917-20128016
>Gm03:20128099-20128249
>Gm03:20128319-20130402
>Gm03:20130571-20130840
>Gm03:20131060-20131167
>Gm03:20131293-20131416
>Gm03:20131492-20131701
>Gm03:20132364-20132395
>Gm03:20132469-20132603
>Gm03:20132656-20133098
>Gm03:20133195-20133491
>Gm03:20133545-20133633
>Gm03:20133699-20134162
>Gm03:20134314-20134370
>Gm03:20134396-20135115
>Gm03:20135210-20135275
>Gm03:20135439-20135505
>Gm03:20135693-20135779
>Gm03:20138119-20138191
>Gm03:20138313-20138355
>Gm03:20138367-20138424
>Gm03:20138550-20138590
>Gm03:20144451-20144542
>Gm03:20145863-20145971
>Gm03:20150102-20150178
>Gm03:20154503-20154591
>Gm03:20155577-20155708
>Gm03:20157077-20157220
>Gm03:20157303-20157682
>Gm03:20157779-20157850
>Gm03:20157906-20158021
>Gm03:20158066-20158359
>Gm03:20158454-20160244
>Gm03:20160412-20161311
>Gm03:20161370-20162064
>Gm03:20162151-20162699
>Gm03:20163237-20163560
>Gm03:20163782-20163893
>Gm03:20164330-20164382
>Gm03:20164703-20164746
>Gm03:20164878-20164925
>Gm03:20165058-20165092
>Gm03:20165363-20165400
>Gm03:20166509-20166567
>Gm03:20166712-20166747
>Gm03:20166867-20166901
>Gm03:20167623-20167669
>Gm03:20169931-20170052
>Gm03:20172224-20172317
>Gm03:20175063-20175123
>Gm03:20175815-20175914
>Gm03:20176083-20176367
>Gm03:20176417-20176464
>Gm03:20176944-20177168
>Gm03:20177777-20177866
>Gm03:20178277-20178414
>Gm03:20180438-20180507
>Gm03:20182972-20183043
>Gm03:20183080-20183121
>Gm03:20183195-20183225
>Gm03:20183409-20183459
>Gm03:20183957-20184236
>Gm03:20184699-20184765
>Gm03:20184797-20184882
>Gm03:20185787-20185866
>Gm03:20186642-20186779
>Gm03:20188709-20188822
>Gm03:20196752-20196829
>Gm03:20197075-20197106
>Gm03:20198083-20198128
>Gm03:20198806-20198844
>Gm03:20200788-20200822
>Gm03:20201240-20201359
>Gm03:20202321-20202380
>Gm03:20202467-20202563
>Gm03:20203044-20204048
>Gm03:20205208-20205267
>Gm03:20205462-20205490
>Gm03:20205558-20205656
>Gm03:20207064-20207118
>Gm03:20207577-20207833
>Gm03:20208638-20208674
>Gm03:20209921-20210018
>Gm03:20211499-20211762
>Gm03:20212071-20212116
>Gm03:20212351-20212448
>Gm03:20212643-20212752
>Gm03:20212876-20212929
>Gm03:20215033-20215105
>Gm03:20215244-20215278
>Gm03:20215440-20215493
>Gm03:20216003-20216069
>Gm03:20225798-20225833
>Gm03:20227963-20228448
>Gm03:20228492-20228521
>Gm03:20228811-20230018
>Gm03:20230094-20230266
>Gm03:20230312-20231167
>Gm03:20231207-20231930
>Gm03:20232058-20232161
>Gm03:20232217-20232429
>Gm03:20233242-20233288
>Gm03:20234730-20234764
>Gm03:20235305-20238420
>Gm03:20238445-20246341
>Gm03:20246649-20247685
>Gm03:20247891-20247937
>Gm03:20247977-20248134
>Gm03:20248170-20248234
>Gm03:20248567-20248618
>Gm03:20248745-20248821
>Gm03:20249100-20249195
>Gm03:20249382-20249561
>Gm03:20249842-20250142
>Gm03:20250419-20250658
>Gm03:20250710-20251001
>Gm03:20251032-20252347
>Gm03:20252402-20252977
>Gm03:20253386-20253484
>Gm03:20253522-20253569
>Gm03:20253684-20255624
>Gm03:20255676-20256415
>Gm03:20256458-20256828
>Gm03:20256875-20257645
>Gm03:20257763-20258054
>Gm03:20258143-20258368
>Gm03:20258422-20259573
>Gm03:20259642-20259687
>Gm03:20259938-20260017
>Gm03:20260071-20260365
>Gm03:20260430-20260535
>Gm03:20261849-20262952
>Gm03:20264546-20264666
>Gm03:20265665-20265765
>Gm03:20267129-20267202
>Gm03:20270100-20270126
>Gm03:20271154-20271240
>Gm03:20271434-20271553
>Gm03:20273943-20273987
>Gm03:20274122-20274207
>Gm03:20274633-20274724
>Gm03:20275724-20275741
>Gm03:20277650-20278193
>Gm03:20278231-20278380
>Gm03:20278425-20278616
>Gm03:20278665-20280008
>Gm03:20280030-20280132
>Gm03:20286873-20287191
>Gm03:20287287-20287344
>Gm03:20287571-20292261
>Gm03:20292361-20298837
>Gm03:20298950-20299210
>Gm03:20299250-20300667
>Gm03:20300796-20301408
>Gm03:20301452-20301559
>Gm03:20301606-20302457
>Gm03:20302534-20302762
>Gm03:20302861-20303376
>Gm03:20303461-20304675
>Gm03:20304741-20305134
>Gm03:20305225-20305533
>Gm03:20305614-20306680
>Gm03:20308776-20308813
>Gm03:20310736-20310929
>Gm03:20311290-20311321
>Gm03:20311676-20311741
>Gm03:20312283-20312394
>Gm03:20312527-20312593
>Gm03:20312743-20322406
>Gm03:20322451-20324171
>Gm03:20324225-20324527
>Gm03:20324672-20325433
>Gm03:20325472-20325990
>Gm03:20327763-20327903
>Gm03:20327980-20328946
>Gm03:20330364-20330459
>Gm03:20331884-20334203
>Gm03:20337124-20337214
>Gm03:20337557-20337648
>Gm03:20338379-20338416
>Gm03:20338650-20342059
>Gm03:20342098-20343919
>Gm03:20344315-20344361
>Gm03:20344414-20344444
>Gm03:20344520-20344706
>Gm03:20344739-20344765
>Gm03:20344813-20344849
>Gm03:20344917-20345033
>Gm03:20345604-20350344
>Gm03:20350390-20351455
>Gm03:20351494-20354608
>Gm03:20354652-20354894
>Gm03:20356493-20356795
>Gm03:20356993-20357128
>Gm03:20357173-20357270
>Gm03:20357472-20357914
>Gm03:20358004-20358042
>Gm03:20358258-20358292
>Gm03:20358372-20359855
>Gm03:20359924-20363220
>Gm03:20363260-20364120
>Gm03:20364193-20364274
>Gm03:20364405-20364438
>Gm03:20364513-20364549
>Gm03:20364704-20364907
>Gm03:20365634-20365796
>Gm03:20365963-20367188
>Gm03:20367296-20367321
>Gm03:20367382-20367504
>Gm03:20367575-20367630
>Gm03:20367915-20367954
>Gm03:20368108-20368136
>Gm03:20368199-20368244
>Gm03:20368620-20368689
>Gm03:20368783-20368884
>Gm03:20368997-20369093
>Gm03:20369618-20369655
>Gm03:20369758-20369886
>Gm03:20369926-20369958
>Gm03:20370144-20370330
>Gm03:20370408-20370696
>Gm03:20370752-20370942
>Gm03:20371010-20371202
>Gm03:20371283-20371375
>Gm03:20372968-20373014
>Gm03:20374762-20374858
>Gm03:20374927-20375775
>Gm03:20375819-20376076
>Gm03:20376111-20380071
>Gm03:20380142-20380790
>Gm03:20392047-20403176
>Gm03:20403276-20404565
>Gm03:20404670-20404700
>Gm03:20404808-20404879
>Gm03:20405029-20405185
>Gm03:20405279-20405473
>Gm03:20405504-20405674
>Gm03:20405699-20405944
>Gm03:20406012-20406149
>Gm03:20406419-20406843
>Gm03:20406878-20407465
>Gm03:20407538-20407740
>Gm03:20407771-20408741
>Gm03:20408791-20408970
>Gm03:20409033-20409203
>Gm03:20409314-20410507
>Gm03:20410532-20413408
>Gm03:20413449-20414163
>Gm03:20414607-20421509
>Gm03:20421540-20427114
>Gm03:20427153-20428383
>Gm03:20428694-20429514
>Gm03:20429780-20430945
>Gm03:20430979-20431051
>Gm03:20431083-20432109
>Gm03:20432303-20432430
>Gm03:20432523-20432628
>Gm03:20432717-20433112
>Gm03:20433193-20433399
>Gm03:20433436-20435355
>Gm03:20435725-20435763
>Gm03:20435799-20435846
>Gm03:20436091-20437256
>Gm03:20437282-20437685
>Gm03:20437742-20442737
>Gm03:20442764-20445452
>Gm03:20445520-20445560
>Gm03:20445579-20445616
>Gm03:20445820-20445919
>Gm03:20445973-20446013
>Gm03:20446029-20446082
>Gm03:20446300-20446329
>Gm03:20446408-20446476
>Gm03:20446537-20446572
>Gm03:20446608-20446709
>Gm03:20446891-20446979
>Gm03:20447063-20447327
>Gm03:20447383-20447553
>Gm03:20447620-20448051
>Gm03:20448144-20448548
>Gm03:20448577-20448698
>Gm03:20448949-20449000
>Gm03:20449041-20449976
>Gm03:20450039-20450771
>Gm03:20450818-20451198
>Gm03:20451309-20451340
>Gm03:20451372-20452002
>Gm03:20452155-20452302
>Gm03:20452374-20452446
>Gm03:20452504-20452622
>Gm03:20452717-20452813
>Gm03:20452939-20452970
>Gm03:20453025-20453761
>Gm03:20453813-20453974
>Gm03:20454018-20454066
>Gm03:20454177-20454288
>Gm03:20454558-20454734
>Gm03:20454935-20455088
>Gm03:20455140-20455305
>Gm03:20455348-20455523
>Gm03:20455609-20455827
>Gm03:20455943-20456188
>Gm03:20456328-20457273
>Gm03:20457375-20457889
>Gm03:20458086-20458371
>Gm03:20459570-20459652
>Gm03:20459713-20461448
>Gm03:20466490-20466528
>Gm03:20466865-20466907
>Gm03:20467605-20467761
>Gm03:20467877-20468061
>Gm03:20468582-20468780
>Gm03:20469873-20469997
>Gm03:20471667-20471833
>Gm03:20472788-20472843
>Gm03:20473798-20473859
>Gm03:20474957-20475009
>Gm03:20478025-20478117
>Gm03:20479302-20479371
>Gm03:20479375-20479509
>Gm03:20481154-20481191
>Gm03:20481245-20481371
>Gm03:20481498-20482121
>Gm03:20482291-20483329
>Gm03:20483514-20486023
>Gm03:20486934-20486965
>Gm03:20487913-20488176
>Gm03:20488966-20489073
>Gm03:20489781-20489815
>Gm03:20493287-20493365
>Gm03:20493821-20493874
>Gm03:20496507-20496602
>Gm03:20496695-20496807
>Gm03:20497238-20497281
>Gm03:20497436-20497820
>Gm03:20497951-20498025
>Gm03:20500487-20500686
>Gm03:20500760-20500835
>Gm03:20500878-20501015
>Gm03:20501252-20501300
>Gm03:20501524-20501717
>Gm03:20501907-20502262
>Gm03:20502421-20502927
>Gm03:20503090-20503161
>Gm03:20503306-20503530
>Gm03:20503598-20503847
>Gm03:20503884-20504327
>Gm03:20504701-20504775
>Gm03:20504817-20504849
>Gm03:20504873-20504902
>Gm03:20505018-20505111
>Gm03:20509385-20509424
>Gm03:20511643-20511693
>Gm03:20514076-20514136
>Gm03:20514261-20515700
>Gm03:20515741-20516628
>Gm03:20517047-20525647
>Gm03:20525705-20555215
>Gm03:20555264-20562821
>Gm03:20563024-20563596
>Gm03:20569125-20569174
>Gm03:20569885-20583799
>Gm03:20583899-20586280
>Gm03:20588612-20588661
>Gm03:20590384-20590411
>Gm03:20593387-20593461
>Gm03:20597178-20597244
>Gm03:20597326-20597847
>Gm03:20597915-20599292
>Gm03:20599324-20602719
>Gm03:20602758-20603195
>Gm03:20603250-20603327
>Gm03:20603571-20603694
>Gm03:20603873-20603917
>Gm03:20604766-20609078
>Gm03:20610683-20610832
>Gm03:20610919-20613327
>Gm03:20613415-20613667
>Gm03:20613875-20613926
>Gm03:20614251-20614304
>Gm03:20614397-20614584
>Gm03:20615301-20615339
>Gm03:20617371-20622259
>Gm03:20623134-20623295
>Gm03:20624929-20625047
>Gm03:20625142-20625195
>Gm03:20625609-20625652
>Gm03:20625711-20625806
>Gm03:20625939-20626046
>Gm03:20626120-20626264
>Gm03:20630163-20630234
>Gm03:20631072-20633648
>Gm03:20639049-20639099
>Gm03:20639218-20640898
>Gm03:20640933-20649166
>Gm03:20654178-20658086
>Gm03:20658221-20659641
>Gm03:20662259-20662377
>Gm03:20664118-20664198
>Gm03:20664254-20664563
>Gm03:20668517-20668560
>Gm03:20668618-20668735
>Gm03:20671213-20671276
>Gm03:20671448-20671531
>Gm03:20671690-20671809
>Gm03:20672564-20672650
>Gm03:20674925-20691166
>Gm03:20691394-20697853
>Gm03:20705589-20706015
>Gm03:20706087-20706814
>Gm03:20708572-20708632
>Gm03:20710982-20711021
>Gm03:20713565-20713984
>Gm03:20714063-20714124
>Gm03:20715897-20715934
>Gm03:20716176-20716755
>Gm03:20716809-20717089
>Gm03:20717143-20718468
>Gm03:20719052-20719121
>Gm03:20719584-20719747
>Gm03:20719810-20719899
>Gm03:20720038-20720103
>Gm03:20720487-20720699
>Gm03:20720833-20720889
>Gm03:20721001-20721234
>Gm03:20721303-20721378
>Gm03:20721686-20721806
>Gm03:20722812-20722880
>Gm03:20723137-20723547
>Gm03:20723581-20723632
>Gm03:20723896-20723973
>Gm03:20724051-20724193
>Gm03:20725113-20730471
>Gm03:20730850-20731053
>Gm03:20731120-20731267
>Gm03:20731306-20731449
>Gm03:20731503-20731590
>Gm03:20731737-20731859
>Gm03:20732313-20732445
>Gm03:20732610-20732698
>Gm03:20733401-20733530
>Gm03:20734939-20735072
>Gm03:20735302-20735432
>Gm03:20736146-20736185
>Gm03:20736247-20736435
>Gm03:20736493-20736692
>Gm03:20736782-20737051
>Gm03:20738524-20738643
>Gm03:20738733-20738858
>Gm03:20739549-20739628
>Gm03:20740447-20741364
>Gm03:20741595-20741645
>Gm03:20741895-20741958
>Gm03:20742015-20742658
>Gm03:20742930-20742961
>Gm03:20747106-20747142
>Gm03:20747476-20747523
>Gm03:20750086-20750336
>Gm03:20750389-20750918
>Gm03:20750994-20751393
>Gm03:20753665-20753705
>Gm03:20754618-20754661
>Gm03:20755730-20758928
>Gm03:20758952-20761301
>Gm03:20761345-20764757
>Gm03:20764787-20768010
>Gm03:20768583-20768692
>Gm03:20769476-20769598
>Gm03:20769647-20769678
>Gm03:20771262-20771361
>Gm03:20773365-20773602
>Gm03:20773723-20773768
>Gm03:20773916-20773972
>Gm03:20774541-20774598
>Gm03:20774797-20774824
>Gm03:20774854-20775149
>Gm03:20775217-20775450
>Gm03:20775500-20778272
>Gm03:20778371-20778421
>Gm03:20778551-20778589
>Gm03:20778710-20778989
>Gm03:20779124-20779522
>Gm03:20779736-20779814
>Gm03:20779938-20779972
>Gm03:20780054-20780220
>Gm03:20780287-20780337
>Gm03:20780372-20780404
>Gm03:20780602-20780646
>Gm03:20780891-20781339
>Gm03:20781434-20781613
>Gm03:20781710-20782118
>Gm03:20782169-20782427
>Gm03:20782529-20782585
>Gm03:20782630-20782723
>Gm03:20783847-20783882
>Gm03:20784050-20786063
>Gm03:20786129-20786186
>Gm03:20786304-20786337
>Gm03:20786585-20786628
>Gm03:20786656-20786729
>Gm03:20786886-20786920
>Gm03:20786957-20787891
>Gm03:20787945-20788739
>Gm03:20788815-20788845
>Gm03:20788986-20789447
>Gm03:20789602-20789627
>Gm03:20789682-20789809
>Gm03:20789856-20789940
>Gm03:20789967-20790158
>Gm03:20790499-20790537
>Gm03:20790572-20790618
>Gm03:20790735-20793053
>Gm03:20793075-20793916
>Gm03:20793962-20797895
>Gm03:20797928-20798535
>Gm03:20798565-20798928
>Gm03:20798968-20803690
>Gm03:20803764-20803999
>Gm03:20804072-20804174
>Gm03:20804215-20804265
>Gm03:20804291-20804318
>Gm03:20804764-20804863
>Gm03:20805111-20805166
>Gm03:20805301-20805423
>Gm03:20805499-20805549
>Gm03:20805594-20805735
>Gm03:20806265-20806294
>Gm03:20806330-20806369
>Gm03:20806442-20806559
>Gm03:20806767-20806949
>Gm03:20807017-20807309
>Gm03:20807361-20807394
>Gm03:20808780-20809078
>Gm03:20810489-20811583
>Gm03:20813141-20813176
>Gm03:20815159-20815221
>Gm03:20816945-20817009
>Gm03:20818367-20818475
>Gm03:20818567-20818687
>Gm03:20818825-20818890
>Gm03:20819633-20819757
>Gm03:20819951-20820078
>Gm03:20820297-20820335
>Gm03:20820583-20820649
>Gm03:20820940-20821080
>Gm03:20821702-20821825
>Gm03:20822329-20822394
>Gm03:20823704-20823812
>Gm03:20826563-20830867
>Gm03:20830891-20833331
>Gm03:20836915-20836964
>Gm03:20838174-20838220
>Gm03:20838805-20838819
>Gm03:20839765-20839829
>Gm03:20839906-20839992
>Gm03:20840017-20840281
>Gm03:20841053-20841084
>Gm03:20841520-20841557
>Gm03:20842811-20842931
>Gm03:20842953-20843525
>Gm03:20843557-20843583
>Gm03:20843634-20843909
>Gm03:20843931-20844633
>Gm03:20844875-20845059
>Gm03:20846769-20846815
>Gm03:20846902-20847021
>Gm03:20848151-20848188
>Gm03:20848678-20849421
>Gm03:20849458-20849517
>Gm03:20849638-20849723
>Gm03:20850090-20850130
>Gm03:20853430-20853529
>Gm03:20854114-20854146
>Gm03:20855263-20856181
>Gm03:20856221-20856362
>Gm03:20858072-20858128
>Gm03:20861739-20861771
>Gm03:20861855-20862570
>Gm03:20862662-20862692
>Gm03:20868591-20868670
>Gm03:20872893-20872962
>Gm03:20874903-20874953
>Gm03:20874997-20875058
>Gm03:20875121-20875194
>Gm03:20881036-20881223
>Gm03:20881345-20881795
>Gm03:20881857-20883736
>Gm03:20883759-20884937
>Gm03:20889021-20889130
>Gm03:20901012-20902101
>Gm03:20902184-20902271
>Gm03:20902687-20902755
>Gm03:20904207-20904404
>Gm03:20904599-20904735
>Gm03:20906118-20906193
>Gm03:20907158-20907297
>Gm03:20907648-20907778
>Gm03:20907855-20908268
>Gm03:20912120-20912182
>Gm03:20913071-20913099
>Gm03:20914341-20914442
>Gm03:20916265-20916303
>Gm03:20917180-20917236
>Gm03:20918560-20918602
>Gm03:20923182-20923220
>Gm03:20924301-20924448
>Gm03:20924572-20924651
>Gm03:20924889-20924947
>Gm03:20925421-20925480
>Gm03:20925949-20926041
>Gm03:20926125-20926193
>Gm03:20926293-20926307
>Gm03:20926948-20926978
>Gm03:20927675-20927690
>Gm03:20932881-20932975
>Gm03:20933075-20933110
>Gm03:20933168-20933511
>Gm03:20933676-20933814
>Gm03:20933980-20934140
>Gm03:20935133-20935217
>Gm03:20935321-20935480
>Gm03:20935885-20935968
>Gm03:20936138-20936367
>Gm03:20936601-20936652
>Gm03:20936723-20936779
>Gm03:20936991-20937033
>Gm03:20937107-20937151
>Gm03:20937471-20937540
>Gm03:20937698-20937798
>Gm03:20937893-20937950
>Gm03:20938126-20938433
>Gm03:20938578-20939363
>Gm03:20939413-20939668
>Gm03:20939765-20939865
>Gm03:20939919-20940083
>Gm03:20940171-20940803
>Gm03:20940872-20940986
>Gm03:20941090-20941232
>Gm03:20941286-20941494
>Gm03:20941521-20941741
>Gm03:20941819-20941914
>Gm03:20942131-20942158
>Gm03:20948559-20948618
>Gm03:20948809-20948929
>Gm03:20949454-20949522
>Gm03:20950220-20950250
>Gm03:20951108-20951156
>Gm03:20951180-20951572
>Gm03:20951681-20951759
>Gm03:20952935-20952971
>Gm03:20953995-20955680
>Gm03:20956125-20956161
>Gm03:20958301-20958705
>Gm03:20959604-20959711
>Gm03:20961640-20961703
>Gm03:20962922-20963014
>Gm03:20963102-20963286
>Gm03:20964586-20964626
>Gm03:20966088-20966353
>Gm03:20966397-20966437
>Gm03:20966987-20967021
>Gm03:20967104-20967349
>Gm03:20967372-20967414
>Gm03:20968126-20968179
>Gm03:20968338-20968378
>Gm03:20969716-20969969
>Gm03:20970764-20970827
>Gm03:20977748-20977795
>Gm03:20980805-20980862
>Gm03:20981005-20981282
>Gm03:20981410-20981570
>Gm03:20981635-20983563
>Gm03:20988263-20988400
>Gm03:20989715-20989841
>Gm03:20991579-20991623
>Gm03:20993552-20993654
>Gm03:20995716-20995804
>Gm03:21000144-21000188
>Gm03:21000354-21000486
>Gm03:21000864-21000942
>Gm03:21001024-21001070
>Gm03:21001102-21001338
>Gm03:21006668-21006717
>Gm03:21006822-21006855
>Gm03:21008779-21008912
>Gm03:21010748-21010808
>Gm03:21011039-21011101
>Gm03:21012989-21013051
>Gm03:21013180-21013217
>Gm03:21013662-21013704
>Gm03:21014157-21014212
>Gm03:21014540-21014777
>Gm03:21015056-21015111
>Gm03:21015319-21015370
>Gm03:21015652-21015731
>Gm03:21015862-21015922
>Gm03:21018885-21018964
>Gm03:21020073-21020131
>Gm03:21022900-21022971
>Gm03:21024580-21024772
>Gm03:21024838-21025251
>Gm03:21025863-21025951
>Gm03:21028056-21028104
>Gm03:21029226-21029305
>Gm03:21029480-21030059
>Gm03:21030163-21030349
>Gm03:21030482-21030623
>Gm03:21030659-21031460
>Gm03:21031545-21031932
>Gm03:21031981-21034510
>Gm03:21034535-21038260
>Gm03:21038292-21041695
>Gm03:21041761-21044478
>Gm03:21044629-21044815
>Gm03:21044948-21045089
>Gm03:21045125-21045929
>Gm03:21046014-21046398
>Gm03:21046479-21046636
>Gm03:21046719-21046799
>Gm03:21046949-21047009
>Gm03:21047051-21047099
>Gm03:21050655-21050883
>Gm03:21051579-21051717
>Gm03:21051757-21052140
>Gm03:21052190-21052360
>Gm03:21052418-21053742
>Gm03:21053785-21054752
>Gm03:21054792-21055062
>Gm03:21055100-21055158
>Gm03:21055227-21055394
>Gm03:21055453-21055522
>Gm03:21055626-21055719
>Gm03:21055821-21055864
>Gm03:21056032-21056437
>Gm03:21056474-21056572
>Gm03:21056611-21057285
>Gm03:21057471-21057554
>Gm03:21060968-21061022
>Gm03:21062765-21062853
>Gm03:21063061-21063100
>Gm03:21065249-21065286
>Gm03:21065362-21065585
>Gm03:21066093-21067931
>Gm03:21067962-21069657
>Gm03:21069687-21071372
>Gm03:21071402-21076304
>Gm03:21076390-21076603
>Gm03:21077813-21077841
>Gm03:21080307-21080352
>Gm03:21080421-21080498
>Gm03:21080704-21080959
>Gm03:21081315-21081428
>Gm03:21082117-21082170
>Gm03:21082327-21082367
>Gm03:21082418-21082477
>Gm03:21085426-21085626
>Gm03:21086160-21086194
>Gm03:21086658-21086720
>Gm03:21086847-21086914
>Gm03:21088211-21088376
>Gm03:21088483-21088520
>Gm03:21088539-21089510
>Gm03:21089585-21091378
>Gm03:21091460-21092307
>Gm03:21092338-21092484
>Gm03:21092558-21093040
>Gm03:21093112-21096967
>Gm03:21097723-21097785
>Gm03:21097815-21097870
>Gm03:21099365-21099397
>Gm03:21099686-21100544
>Gm03:21100610-21100783
>Gm03:21100864-21101610
>Gm03:21101709-21103290
>Gm03:21103684-21103817
>Gm03:21105574-21105647
>Gm03:21106022-21106395
>Gm03:21106418-21106508
>Gm03:21106610-21106866
>Gm03:21106912-21107079
>Gm03:21107236-21107279
>Gm03:21107302-21109603
>Gm03:21109703-21109717
>Gm03:21110311-21110556
>Gm03:21111349-21111601
>Gm03:21111744-21111805
>Gm03:21111900-21112349
>Gm03:21112483-21112630
>Gm03:21112685-21113030
>Gm03:21113434-21113476
>Gm03:21116776-21116921
>Gm03:21117818-21117906
>Gm03:21122583-21122615
>Gm03:21125775-21125856
>Gm03:21127785-21127948
>Gm03:21133098-21133149
>Gm03:21133337-21133446
>Gm03:21133989-21134168
>Gm03:21135269-21135496
>Gm03:21135535-21135705
>Gm03:21135791-21135913
>Gm03:21135971-21137536
>Gm03:21137591-21137747
>Gm03:21139160-21140643
>Gm03:21140714-21141452
>Gm03:21141495-21141880
>Gm03:21141964-21142075
>Gm03:21142974-21143051
>Gm03:21143130-21143303
>Gm03:21143409-21144332
>Gm03:21145406-21145603
>Gm03:21145801-21145853
>Gm03:21146125-21146473
>Gm03:21146536-21146623
>Gm03:21146791-21146914
>Gm03:21147056-21147197
>Gm03:21148445-21148516
>Gm03:21148535-21148593
>Gm03:21148928-21148957
>Gm03:21149297-21149519
>Gm03:21149675-21149976
>Gm03:21150120-21150172
>Gm03:21151211-21151386
>Gm03:21152343-21152456
>Gm03:21153268-21153319
>Gm03:21153447-21153486
>Gm03:21153938-21153989
>Gm03:21154137-21157525
>Gm03:21157968-21158020
>Gm03:21158343-21158386
>Gm03:21161643-21161740
>Gm03:21162286-21162331
>Gm03:21162446-21162558
>Gm03:21162585-21162816
>Gm03:21163100-21163167
>Gm03:21165349-21165386
>Gm03:21165566-21165739
>Gm03:21165833-21165867
>Gm03:21165896-21166547
>Gm03:21166597-21167026
>Gm03:21167114-21168046
>Gm03:21168125-21168179
>Gm03:21169509-21169659
>Gm03:21169779-21169817
>Gm03:21170733-21170849
>Gm03:21171893-21172037
>Gm03:21172231-21172359
>Gm03:21172617-21172959
>Gm03:21173634-21174089
>Gm03:21174191-21174595
>Gm03:21174631-21174758
>Gm03:21179204-21179353
>Gm03:21179458-21179492
>Gm03:21179577-21179606
>Gm03:21179736-21179779
>Gm03:21179859-21179900
>Gm03:21180711-21180816
>Gm03:21181036-21181160
>Gm03:21181507-21181562
>Gm03:21182016-21182069
>Gm03:21182195-21182346
>Gm03:21182393-21182423
>Gm03:21182450-21182640
>Gm03:21183889-21183971
>Gm03:21184083-21184181
>Gm03:21184518-21184684
>Gm03:21184929-21184957
>Gm03:21185453-21185563
>Gm03:21186074-21186181
>Gm03:21186303-21186376
>Gm03:21194810-21194844
>Gm03:21197270-21197314
>Gm03:21201216-21201248
>Gm03:21202385-21202415
>Gm03:21202536-21202570
>Gm03:21202698-21202761
>Gm03:21204816-21205029
>Gm03:21205184-21205218
>Gm03:21205565-21205947
>Gm03:21207088-21207216
>Gm03:21210648-21210777
>Gm03:21210906-21211001
>Gm03:21211301-21211357
>Gm03:21211760-21211876
>Gm03:21213438-21214086
>Gm03:21214235-21214355
>Gm03:21217350-21217437
>Gm03:21219575-21219718
>Gm03:21220050-21220097
>Gm03:21220838-21220907
>Gm03:21220973-21221159
>Gm03:21221184-21221299
>Gm03:21221395-21221463
>Gm03:21221592-21221723
>Gm03:21222657-21222722
>Gm03:21222778-21222828
>Gm03:21222904-21222937
>Gm03:21224990-21225056
>Gm03:21225311-21225411
>Gm03:21225665-21225706
>Gm03:21227686-21228582
>Gm03:21229197-21229350
>Gm03:21229416-21229498
>Gm03:21229555-21230247
>Gm03:21230278-21230453
>Gm03:21230744-21231011
>Gm03:21231183-21231608
>Gm03:21231696-21231761
>Gm03:21231875-21231913
>Gm03:21232550-21232589
>Gm03:21232847-21232896
>Gm03:21232981-21233023
>Gm03:21233321-21234492
>Gm03:21234517-21234662
>Gm03:21234935-21240846
>Gm03:21240946-21255658
>Gm03:21255696-21255772
>Gm03:21255859-21256095
>Gm03:21256131-21256445
>Gm03:21256518-21256682
>Gm03:21256724-21256895
>Gm03:21256966-21257610
>Gm03:21257727-21260415
>Gm03:21260462-21260556
>Gm03:21260634-21265025
>Gm03:21265083-21266681
>Gm03:21266757-21267094
>Gm03:21267149-21267464
>Gm03:21267507-21268782
>Gm03:21268959-21269851
>Gm03:21269887-21270180
>Gm03:21270278-21270359
>Gm03:21270655-21270705
>Gm03:21270831-21270918
>Gm03:21271133-21271725
>Gm03:21271874-21274771
>Gm03:21274838-21275541
>Gm03:21275574-21275602
>Gm03:21275669-21276074
>Gm03:21276128-21278924
>Gm03:21279354-21279410
>Gm03:21279642-21281202
>Gm03:21281359-21281412
>Gm03:21281588-21281726
>Gm03:21281764-21281810
>Gm03:21282577-21282649
>Gm03:21282955-21283044
>Gm03:21283536-21283586
>Gm03:21283669-21283767
>Gm03:21284347-21284493
>Gm03:21284681-21284775
>Gm03:21285362-21285443
>Gm03:21285521-21285593
>Gm03:21285789-21285890
>Gm03:21285979-21286377
>Gm03:21286495-21297960
>Gm03:21297974-21299696
>Gm03:21299796-21307495
>Gm03:21307523-21307597
>Gm03:21307638-21307821
>Gm03:21310717-21336482
>Gm03:21340358-21340393
>Gm03:21343628-21343793
>Gm03:21344130-21344193
>Gm03:21344250-21344282
>Gm03:21344660-21345082
>Gm03:21345173-21345213
>Gm03:21345444-21345497
>Gm03:21349481-21349522
>Gm03:21351757-21352026
>Gm03:21352072-21352211
>Gm03:21352632-21353023
>Gm03:21353157-21353288
>Gm03:21353384-21353461
>Gm03:21353496-21354089
>Gm03:21354121-21355271
>Gm03:21359107-21359193
>Gm03:21359489-21359589
>Gm03:21359662-21359931
>Gm03:21360013-21360936
>Gm03:21361029-21361761
>Gm03:21361867-21362029
>Gm03:21362390-21362696
>Gm03:21363566-21367064
>Gm03:21367123-21371093
>Gm03:21371125-21371204
>Gm03:21371281-21371418
>Gm03:21371480-21371591
>Gm03:21371771-21371811
>Gm03:21372366-21372546
>Gm03:21372834-21372983
>Gm03:21373124-21373218
>Gm03:21373765-21373839
>Gm03:21375397-21375548
>Gm03:21375729-21376169
>Gm03:21376401-21376460
>Gm03:21376775-21376884
>Gm03:21377000-21377127
>Gm03:21377173-21377536
>Gm03:21377565-21377640
>Gm03:21377754-21377844
>Gm03:21378435-21378604
>Gm03:21379331-21379412
>Gm03:21379534-21379604
>Gm03:21380678-21380726
>Gm03:21381399-21381503
>Gm03:21381640-21381924
>Gm03:21382144-21382268
>Gm03:21382836-21382885
>Gm03:21382987-21383064
>Gm03:21383426-21383493
>Gm03:21383596-21383851
>Gm03:21383993-21384090
>Gm03:21384498-21384581
>Gm03:21387008-21387162
>Gm03:21387249-21387286
>Gm03:21387507-21387975
>Gm03:21388074-21388450
>Gm03:21391830-21397079
>Gm03:21397174-21406673
>Gm03:21406768-21438488
>Gm03:21438510-21453449
>Gm03:21453468-21455939
>Gm03:21455985-21476485
>Gm03:21478997-21479674
>Gm03:21479695-21480422
>Gm03:21480493-21482512
>Gm03:21483429-21483486
>Gm03:21483774-21483968
>Gm03:21484048-21484088
>Gm03:21484468-21484511
>Gm03:21485064-21485108
>Gm03:21486378-21489314
>Gm03:21489963-21492955
>Gm03:21493032-21493094
>Gm03:21493146-21493356
>Gm03:21493430-21493675
>Gm03:21493726-21494113
>Gm03:21494157-21495890
>Gm03:21496049-21496099
>Gm03:21496193-21496679
>Gm03:21496750-21496963
>Gm03:21497056-21497203
>Gm03:21497298-21497563
>Gm03:21497767-21497912
>Gm03:21506859-21508522
>Gm03:21512251-21512297
>Gm03:21512318-21515084
>Gm03:21515184-21523005
>Gm03:21524086-21524182
>Gm03:21527887-21543684
>Gm03:21543821-21545525
>Gm03:21546586-21546753
>Gm03:21546831-21546972
>Gm03:21547149-21547227
>Gm03:21548198-21556478
>Gm03:21556947-21557200
>Gm03:21557332-21557400
>Gm03:21558067-21558146
>Gm03:21559855-21559922
>Gm03:21560038-21560128
>Gm03:21560554-21561169
>Gm03:21561200-21561919
>Gm03:21561979-21562006
>Gm03:21562056-21562533
>Gm03:21562597-21562723
>Gm03:21562928-21563307
>Gm03:21563385-21563453
>Gm03:21563757-21563833
>Gm03:21564392-21564465
>Gm03:21566555-21566580
>Gm03:21566825-21566936
>Gm03:21567288-21567600
>Gm03:21567682-21567906
>Gm03:21567964-21568755
>Gm03:21568903-21568934
>Gm03:21568986-21569042
>Gm03:21569068-21569181
>Gm03:21569358-21569401
>Gm03:21569592-21570041
>Gm03:21570181-21570229
>Gm03:21570996-21571073
>Gm03:21572147-21572202
>Gm03:21575755-21575807
>Gm03:21575953-21575984
>Gm03:21576179-21576205
>Gm03:21576253-21576285
>Gm03:21580152-21580198
>Gm03:21580751-21580989
>Gm03:21581628-21581687
>Gm03:21583738-21583816
>Gm03:21584248-21584283
>Gm03:21584955-21585286
>Gm03:21585380-21587932
>Gm03:21592498-21592736
>Gm03:21593747-21593991
>Gm03:21594067-21594119
>Gm03:21594190-21594294
>Gm03:21594325-21594675
>Gm03:21594825-21595166
>Gm03:21595187-21595240
>Gm03:21595288-21595428
>Gm03:21595493-21595533
>Gm03:21595576-21595617
>Gm03:21595716-21595766
>Gm03:21595815-21595897
>Gm03:21595933-21596062
>Gm03:21596503-21596529
>Gm03:21597543-21597569
>Gm03:21597643-21597727
>Gm03:21599361-21599398
>Gm03:21599810-21599887
>Gm03:21599948-21600150
>Gm03:21601445-21601531
>Gm03:21602212-21602301
>Gm03:21602715-21602762
>Gm03:21604636-21604761
>Gm03:21605522-21605770
>Gm03:21605851-21605883
>Gm03:21605939-21606068
>Gm03:21606100-21606139
>Gm03:21606775-21607319
>Gm03:21607384-21607473
>Gm03:21609801-21612467
>Gm03:21613720-21614217
>Gm03:21614247-21615337
>Gm03:21615889-21616123
>Gm03:21616452-21616624
>Gm03:21617719-21617857
>Gm03:21620653-21620796
>Gm03:21620906-21620950
>Gm03:21621410-21621468
>Gm03:21621887-21621955
>Gm03:21622061-21622150
>Gm03:21622179-21622280
>Gm03:21622319-21622478
>Gm03:21623971-21624016
>Gm03:21624069-21624247
>Gm03:21624279-21624416
>Gm03:21624456-21624554
>Gm03:21625342-21625487
>Gm03:21625822-21625967
>Gm03:21626065-21626130
>Gm03:21626948-21627035
>Gm03:21627073-21627123
>Gm03:21627178-21627222
>Gm03:21630013-21630155
>Gm03:21632422-21632447
>Gm03:21632952-21633010
>Gm03:21634042-21634249
>Gm03:21634729-21634911
>Gm03:21635829-21637697
>Gm03:21637769-21637890
>Gm03:21638770-21638896
>Gm03:21639648-21639715
>Gm03:21643272-21644238
>Gm03:21645436-21645536
>Gm03:21645613-21645659
>Gm03:21645793-21645946
>Gm03:21647298-21647477
>Gm03:21647643-21647703
>Gm03:21648176-21648409
>Gm03:21648478-21648505
>Gm03:21648809-21648854
>Gm03:21648923-21648956
>Gm03:21649018-21650953
>Gm03:21651064-21651097
>Gm03:21651151-21651231
>Gm03:21651741-21651824
>Gm03:21652037-21653071
>Gm03:21653217-21653366
>Gm03:21653486-21653807
>Gm03:21653963-21654026
>Gm03:21654177-21654257
>Gm03:21654293-21654387
>Gm03:21654421-21677387
>Gm03:21677783-21677902
>Gm03:21677942-21678088
>Gm03:21678181-21678302
>Gm03:21678362-21678975
>Gm03:21679138-21679272
>Gm03:21679370-21679960
>Gm03:21680374-21680418
>Gm03:21681116-21681159
>Gm03:21681315-21681368
>Gm03:21681488-21681542
>Gm03:21681609-21681820
>Gm03:21682236-21682475
>Gm03:21682534-21682690
>Gm03:21684270-21684587
>Gm03:21684632-21684968
>Gm03:21685102-21685458
>Gm03:21685498-21686531
>Gm03:21686694-21688168
>Gm03:21688322-21688601
>Gm03:21688654-21688748
>Gm03:21688787-21689135
>Gm03:21690614-21690838
>Gm03:21690994-21691047
>Gm03:21691167-21691221
>Gm03:21691288-21691499
>Gm03:21691916-21692155
>Gm03:21692214-21692370
>Gm03:21693950-21694267
>Gm03:21694312-21694648
>Gm03:21694782-21695138
>Gm03:21695178-21696211
>Gm03:21696374-21697848
>Gm03:21698002-21698281
>Gm03:21698334-21698428
>Gm03:21698467-21698815
>Gm03:21699938-21699970
>Gm03:21700296-21700520
>Gm03:21700685-21700729
>Gm03:21700849-21700903
>Gm03:21700970-21701181
>Gm03:21701598-21701837
>Gm03:21701896-21702052
>Gm03:21703631-21703948
>Gm03:21703993-21704329
>Gm03:21704463-21704819
>Gm03:21704859-21705370
>Gm03:21705411-21706024
>Gm03:21706124-21707637
>Gm03:21707769-21708044
>Gm03:21708154-21713656
>Gm03:21713729-21713763
>Gm03:21713880-21715996
>Gm03:21716063-21717278
>Gm03:21717416-21736532
>Gm03:21736586-21737702
>Gm03:21737739-21743379
>Gm03:21743432-21743771
>Gm03:21743795-21743978
>Gm03:21744036-21745618
>Gm03:21745654-21745758
>Gm03:21745831-21746287
>Gm03:21746358-21747171
>Gm03:21747237-21747388
>Gm03:21747642-21756456
>Gm03:21756512-21758197
>Gm03:21758269-21783395
>Gm03:21783471-21786601
>Gm03:21788090-21788386
>Gm03:21788854-21789619
>Gm03:21789650-21792856
>Gm03:21792938-21805233
>Gm03:21806189-21806228
>Gm03:21807479-21807506
>Gm03:21807661-21807721
>Gm03:21808011-21808589
>Gm03:21808940-21810252
>Gm03:21810873-21814041
>Gm03:21814614-21839576
>Gm03:21839606-21848411
>Gm03:21848530-21849581
>Gm03:21850622-21850694
>Gm03:21855130-21855184
>Gm03:21855443-21855486
>Gm03:21856032-21857016
>Gm03:21859451-21862485
>Gm03:21862994-21863047
>Gm03:21863291-21863382
>Gm03:21868993-21869059
>Gm03:21869297-21869364
>Gm03:21876224-21876303
>Gm03:21876492-21876719
>Gm03:21876795-21876889
>Gm03:21876950-21877074
>Gm03:21877098-21877156
>Gm03:21877216-21877538
>Gm03:21877691-21877880
>Gm03:21877988-21878021
>Gm03:21878203-21878284
>Gm03:21878345-21878402
>Gm03:21878551-21878764
>Gm03:21878787-21878999
>Gm03:21879183-21879281
>Gm03:21880868-21880897
>Gm03:21882553-21882869
>Gm03:21883051-21883156
>Gm03:21883482-21883541
>Gm03:21883941-21884044
>Gm03:21884245-21884535
>Gm03:21885564-21885677
>Gm03:21885924-21885998
>Gm03:21886475-21886549
>Gm03:21887007-21887338
>Gm03:21887848-21887927
>Gm03:21890369-21890451
>Gm03:21891569-21891626
>Gm03:21893388-21893456
>Gm03:21894611-21894695
>Gm03:21899187-21899231
>Gm03:21901440-21902889
>Gm03:21902917-21904230
>Gm03:21904261-21904928
>Gm03:21904996-21905703
>Gm03:21905790-21905899
>Gm03:21906742-21906880
>Gm03:21906957-21910979
>Gm03:21911056-21911127
>Gm03:21911589-21911648
>Gm03:21911715-21911760
>Gm03:21911940-21912106
>Gm03:21912178-21912276
>Gm03:21912324-21912368
>Gm03:21916200-21916417
>Gm03:21916438-21916480
>Gm03:21916554-21916644
>Gm03:21916680-21916816
>Gm03:21917005-21917046
>Gm03:21919628-21920522
>Gm03:21922133-21922277
>Gm03:21922333-21922361
>Gm03:21923049-21923086
>Gm03:21923653-21923716
>Gm03:21924555-21924589
>Gm03:21924710-21924822
>Gm03:21925295-21925876
>Gm03:21925906-21926435
>Gm03:21926488-21928237
>Gm03:21928308-21928589
>Gm03:21928636-21928693
>Gm03:21928870-21928928
>Gm03:21929228-21929287
>Gm03:21929385-21929518
>Gm03:21929566-21929620
>Gm03:21929754-21929840
>Gm03:21930007-21930528
>Gm03:21930588-21930863
>Gm03:21930960-21932553
>Gm03:21932621-21932843
>Gm03:21932955-21933679
>Gm03:21934987-21935656
>Gm03:21935701-21936020
>Gm03:21939329-21939403
>Gm03:21940524-21941504
>Gm03:21941660-21941703
>Gm03:21941800-21941837
>Gm03:21942675-21942740
>Gm03:21943096-21943380
>Gm03:21943466-21943558
>Gm03:21943607-21943753
>Gm03:21944021-21944056
>Gm03:21944173-21944290
>Gm03:21944593-21944642
>Gm03:21944717-21945936
>Gm03:21946157-21946968
>Gm03:21947025-21947075
>Gm03:21949053-21949113
>Gm03:21949560-21949604
>Gm03:21953739-21953778
>Gm03:21960314-21960344
>Gm03:21960441-21960598
>Gm03:21962188-21962255
>Gm03:21962332-21962466
>Gm03:21962537-21962701
>Gm03:21962873-21962929
>Gm03:21963253-21963566
>Gm03:21963660-21963751
>Gm03:21964281-21964603
>Gm03:21964940-21965022
>Gm03:21965223-21965272
>Gm03:21965563-21965652
>Gm03:21965935-21965962
>Gm03:21966319-21966359
>Gm03:21966676-21966798
>Gm03:21966909-21967106
>Gm03:21967167-21967274
>Gm03:21967811-21967888
>Gm03:21970857-21970931
>Gm03:21972471-21972640
>Gm03:21972803-21972892
>Gm03:21972949-21973141
>Gm03:21973279-21973322
>Gm03:21973668-21973704
>Gm03:21973772-21973841
>Gm03:21973884-21974211
>Gm03:21974311-21974436
>Gm03:21974616-21974850
>Gm03:21975073-21976145
>Gm03:21976198-21976257
>Gm03:21976359-21976389
>Gm03:21977154-21977218
>Gm03:21977415-21977523
>Gm03:21977697-21977732
>Gm03:21977770-21977869
>Gm03:21978115-21978473
>Gm03:21978736-21978831
>Gm03:21979060-21979378
>Gm03:21985511-21985584
>Gm03:21985754-21985908
>Gm03:21986323-21986573
>Gm03:21986675-21986714
>Gm03:21986809-21987226
>Gm03:21987273-21987677
>Gm03:21987718-21987808
>Gm03:21987921-21994823
>Gm03:21994919-21994946
>Gm03:21995010-21995036
>Gm03:21995088-21995149
>Gm03:21995186-21995462
>Gm03:21995553-21995598
>Gm03:21995861-21995921
>Gm03:21996895-21996929
>Gm03:21997789-21997863
>Gm03:21998040-21998070
>Gm03:21998232-21998313
>Gm03:21998548-21998625
>Gm03:21998727-21998766
>Gm03:21998834-21998899
>Gm03:22001224-22001320
>Gm03:22003622-22004172
>Gm03:22004212-22004501
>Gm03:22004558-22004606
>Gm03:22004690-22004714
>Gm03:22005768-22006106
>Gm03:22006141-22008489
>Gm03:22008633-22008661
>Gm03:22010096-22011053
>Gm03:22011162-22011878
>Gm03:22011953-22028903
>Gm03:22029272-22029631
>Gm03:22030696-22030789
>Gm03:22031131-22032194
>Gm03:22032230-22032742
>Gm03:22032814-22032898
>Gm03:22034747-22035190
>Gm03:22035237-22035350
>Gm03:22035539-22035589
>Gm03:22035765-22035861
>Gm03:22039774-22039841
>Gm03:22040216-22040274
>Gm03:22040822-22041110
>Gm03:22041195-22041241
>Gm03:22041490-22041619
>Gm03:22042975-22045593
>Gm03:22046987-22047064
>Gm03:22048225-22048272
>Gm03:22049340-22049410
>Gm03:22049684-22049728
>Gm03:22049812-22049853
>Gm03:22050419-22050548
>Gm03:22052943-22052982
>Gm03:22054323-22054383
>Gm03:22054679-22054714
>Gm03:22055510-22055544
>Gm03:22056415-22056584
>Gm03:22056658-22058081
>Gm03:22059900-22059952
>Gm03:22060050-22060096
>Gm03:22060400-22060723
>Gm03:22060866-22061034
>Gm03:22061687-22061724
>Gm03:22061807-22061875
>Gm03:22065712-22066671
>Gm03:22068983-22069061
>Gm03:22070287-22070317
>Gm03:22070473-22070567
>Gm03:22071064-22071212
>Gm03:22071895-22071950
>Gm03:22072453-22072493
>Gm03:22075436-22076382
>Gm03:22076845-22076893
>Gm03:22077034-22077144
>Gm03:22079045-22079075
>Gm03:22079124-22080785
>Gm03:22080824-22081028
>Gm03:22081142-22084515
>Gm03:22084565-22091835
>Gm03:22092599-22092634
>Gm03:22092756-22092800
>Gm03:22094258-22094317
>Gm03:22094458-22094502
>Gm03:22094667-22094726
>Gm03:22095438-22095544
>Gm03:22095678-22095722
>Gm03:22095944-22095980
>Gm03:22096192-22096370
>Gm03:22099465-22099529
>Gm03:22101826-22101882
>Gm03:22102739-22102826
>Gm03:22104440-22104514
>Gm03:22107166-22107267
>Gm03:22107646-22107678
>Gm03:22109567-22109632
>Gm03:22109995-22110166
>Gm03:22110302-22110473
>Gm03:22112115-22112162
>Gm03:22114079-22114393
>Gm03:22119797-22119911
>Gm03:22121318-22121453
>Gm03:22121512-22121549
>Gm03:22122577-22122650
>Gm03:22122848-22122902
>Gm03:22123063-22123144
>Gm03:22123182-22123298
>Gm03:22123482-22123657
>Gm03:22123706-22123819
>Gm03:22123964-22124651
>Gm03:22124896-22124941
>Gm03:22125031-22125107
>Gm03:22125228-22125426
>Gm03:22125498-22125809
>Gm03:22125973-22126677
>Gm03:22127434-22127680
>Gm03:22127780-22128350
>Gm03:22130343-22130422
>Gm03:22132618-22132735
>Gm03:22133232-22133321
>Gm03:22134745-22134789
>Gm03:22136025-22136158
>Gm03:22140995-22141045
>Gm03:22141251-22141301
>Gm03:22141469-22141512
>Gm03:22141683-22141782
>Gm03:22142016-22142123
>Gm03:22142473-22142505
>Gm03:22142552-22142694
>Gm03:22142927-22142960
>Gm03:22143135-22143327
>Gm03:22145811-22145873
>Gm03:22147536-22147597
>Gm03:22147712-22147925
>Gm03:22150434-22150471
>Gm03:22150684-22150794
>Gm03:22153668-22153704
>Gm03:22154995-22155072
>Gm03:22155190-22155293
>Gm03:22156520-22156560
>Gm03:22158686-22158860
>Gm03:22159244-22161262
>Gm03:22161827-22161867
>Gm03:22163318-22163405
>Gm03:22163551-22163616
>Gm03:22165856-22165965
>Gm03:22166022-22166061
>Gm03:22166501-22167059
>Gm03:22167235-22167277
>Gm03:22167535-22168323
>Gm03:22168391-22169580
>Gm03:22169677-22169769
>Gm03:22169826-22170487
>Gm03:22171995-22172080
>Gm03:22173815-22173852
>Gm03:22174232-22174298
>Gm03:22176819-22176904
>Gm03:22177758-22178548
>Gm03:22178622-22178830
>Gm03:22178916-22183493
>Gm03:22184596-22184659
>Gm03:22185029-22185083
>Gm03:22185526-22185557
>Gm03:22185669-22185736
>Gm03:22186222-22186263
>Gm03:22186374-22186433
>Gm03:22187290-22187403
>Gm03:22187512-22188364
>Gm03:22188410-22188452
>Gm03:22189128-22189203
>Gm03:22189535-22189573
>Gm03:22190087-22190330
>Gm03:22190398-22192382
>Gm03:22192436-22192475
>Gm03:22193071-22193085
>Gm03:22198052-22198120
>Gm03:22200059-22200094
>Gm03:22200506-22200570
>Gm03:22201657-22201706
>Gm03:22203780-22203815
>Gm03:22205879-22205913
>Gm03:22210053-22210109
>Gm03:22212943-22212981
>Gm03:22214275-22214314
>Gm03:22215198-22215339
>Gm03:22215681-22215724
>Gm03:22216601-22216653
>Gm03:22217963-22218024
>Gm03:22219147-22219295
>Gm03:22219367-22219408
>Gm03:22220239-22220282
>Gm03:22221368-22221416
>Gm03:22224396-22224471
>Gm03:22224517-22224596
>Gm03:22224642-22224743
>Gm03:22224805-22224866
>Gm03:22224951-22225157
>Gm03:22225281-22225358
>Gm03:22226848-22226885
>Gm03:22227237-22227276
>Gm03:22227531-22227572
>Gm03:22227813-22227880
>Gm03:22227982-22228052
>Gm03:22228246-22228448
>Gm03:22228484-22228610
>Gm03:22228910-22229250
>Gm03:22229299-22229396
>Gm03:22229521-22230477
>Gm03:22231877-22232040
>Gm03:22232093-22232309
>Gm03:22232409-22232574
>Gm03:22238835-22238875
>Gm03:22239202-22239399
>Gm03:22240078-22240119
>Gm03:22241157-22241234
>Gm03:22241303-22241365
>Gm03:22241437-22241539
>Gm03:22241784-22241835
>Gm03:22241886-22241942
>Gm03:22242141-22242232
>Gm03:22242261-22251252
>Gm03:22251337-22251598
>Gm03:22251795-22251824
>Gm03:22251923-22254222
>Gm03:22254326-22257417
>Gm03:22257453-22258475
>Gm03:22258669-22258761
>Gm03:22258822-22259100
>Gm03:22259185-22259843
>Gm03:22260170-22262139
>Gm03:22262159-22262711
>Gm03:22262711-22268076
>Gm03:22268180-22269935
>Gm03:22270055-22273189
>Gm03:22273224-22273587
>Gm03:22273651-22273712
>Gm03:22274045-22274116
>Gm03:22274150-22275290
>Gm03:22275394-22283452
>Gm03:22283694-22288067
>Gm03:22288431-22294162
>Gm03:22294247-22294572
>Gm03:22294605-22294786
>Gm03:22294848-22294918
>Gm03:22294975-22295927
>Gm03:22296241-22296446
>Gm03:22296714-22296784
>Gm03:22296839-22296987
>Gm03:22297071-22297120
>Gm03:22297226-22297316
>Gm03:22297530-22297615
>Gm03:22297705-22297891
>Gm03:22297925-22298751
>Gm03:22298880-22298979
>Gm03:22299030-22299077
>Gm03:22299295-22299944
>Gm03:22300154-22300589
>Gm03:22300845-22301147
>Gm03:22301328-22301689
>Gm03:22301779-22301878
>Gm03:22301986-22302029
>Gm03:22302101-22303328
>Gm03:22303424-22303481
>Gm03:22303521-22303699
>Gm03:22303764-22307683
>Gm03:22307724-22310389
>Gm03:22310515-22310817
>Gm03:22311025-22311156
>Gm03:22311274-22311722
>Gm03:22311760-22312094
>Gm03:22312174-22313472
>Gm03:22313506-22316360
>Gm03:22316464-22316939
>Gm03:22317022-22317938
>Gm03:22318120-22318361
>Gm03:22318401-22318615
>Gm03:22318713-22319396
>Gm03:22319461-22341506
>Gm03:22341547-22344071
>Gm03:22344208-22344287
>Gm03:22344338-22346992
>Gm03:22347029-22347137
>Gm03:22347188-22347768
>Gm03:22348683-22348826
>Gm03:22348859-22352982
>Gm03:22353028-22353877
>Gm03:22354012-22354114
>Gm03:22354202-22354230
>Gm03:22354362-22354450
>Gm03:22354589-22354776
>Gm03:22354857-22354972
>Gm03:22355094-22355161
>Gm03:22355263-22355541
>Gm03:22355629-22356326
>Gm03:22356593-22356739
>Gm03:22356908-22357133
>Gm03:22357342-22357599
>Gm03:22357679-22358072
>Gm03:22358111-22358210
>Gm03:22358312-22358386
>Gm03:22358468-22358816
>Gm03:22358872-22359031
>Gm03:22359060-22359169
>Gm03:22359200-22361078
>Gm03:22361150-22366038
>Gm03:22366072-22366242
>Gm03:22366266-22366391
>Gm03:22368829-22369704
>Gm03:22370094-22370203
>Gm03:22370247-22370439
>Gm03:22371986-22378991
>Gm03:22379167-22380621
>Gm03:22381754-22381821
>Gm03:22382462-22385151
>Gm03:22385251-22388749
>Gm03:22389872-22390119
>Gm03:22390419-22393680
>Gm03:22393709-22394664
>Gm03:22394839-22395484
>Gm03:22395535-22399451
>Gm03:22399496-22399796
>Gm03:22399846-22404930
>Gm03:22404952-22408413
>Gm03:22408455-22412755
>Gm03:22412806-22413503
>Gm03:22413548-22416807
>Gm03:22416941-22417887
>Gm03:22417916-22417996
>Gm03:22418138-22421175
>Gm03:22421238-22421376
>Gm03:22421471-22421586
>Gm03:22421636-22422036
>Gm03:22422194-22422250
>Gm03:22422384-22422769
>Gm03:22422838-22423352
>Gm03:22423501-22443178
>Gm03:22444523-22446166
>Gm03:22446911-22448576
>Gm03:22448682-22449035
>Gm03:22449079-22449386
>Gm03:22449462-22449661
>Gm03:22449761-22451023
>Gm03:22451120-22451928
>Gm03:22452577-22454998
>Gm03:22455263-22458838
>Gm03:22459536-22462946
>Gm03:22463046-22463557
>Gm03:22463596-22469726
>Gm03:22469756-22469775
>Gm03:22470100-22474417
>Gm03:22474457-22474608
>Gm03:22474653-22474734
>Gm03:22474811-22475112
>Gm03:22475156-22475194
>Gm03:22475281-22475828
>Gm03:22475856-22476713
>Gm03:22476922-22477050
>Gm03:22477294-22477397
>Gm03:22477513-22477677
>Gm03:22478124-22481331
>Gm03:22481363-22491679
>Gm03:22491701-22493970
>Gm03:22494021-22494977
>Gm03:22495004-22495046
>Gm03:22499901-22508750
>Gm03:22508789-22510493
>Gm03:22510545-22510842
>Gm03:22510974-22516215
>Gm03:22516519-22516571
>Gm03:22516673-22516799
>Gm03:22518082-22519394
>Gm03:22519432-22521332
>Gm03:22521392-22521720
>Gm03:22521769-22522020
>Gm03:22522055-22522181
>Gm03:22522228-22522993
>Gm03:22523024-22523225
>Gm03:22523288-22524097
>Gm03:22524201-22524248
>Gm03:22524448-22524586
>Gm03:22524618-22524890
>Gm03:22525100-22534744
>Gm03:22541803-22543221
>Gm03:22543248-22543310
>Gm03:22543629-22547945
>Gm03:22547975-22554087
>Gm03:22554127-22565257
>Gm03:22565296-22573642
>Gm03:22573675-22578064
>Gm03:22578097-22579033
>Gm03:22579066-22579830
>Gm03:22579975-22580070
>Gm03:22584599-22585498
>Gm03:22586169-22586289
>Gm03:22586387-22586441
>Gm03:22586758-22587292
>Gm03:22587309-22587745
>Gm03:22587799-22588411
>Gm03:22588522-22589504
>Gm03:22589532-22591811
>Gm03:22591899-22592625
>Gm03:22592691-22593601
>Gm03:22593727-22594533
>Gm03:22594689-22594831
>Gm03:22594963-22595408
>Gm03:22595465-22595732
>Gm03:22595835-22595908
>Gm03:22596002-22596198
>Gm03:22596370-22596546
>Gm03:22596585-22596853
>Gm03:22596923-22596983
>Gm03:22597010-22597318
>Gm03:22597362-22597803
>Gm03:22597866-22598380
>Gm03:22598441-22599642
>Gm03:22601582-22601860
>Gm03:22601928-22602020
>Gm03:22602107-22604197
>Gm03:22604233-22604295
>Gm03:22604401-22604975
>Gm03:22605105-22605156
>Gm03:22605434-22605638
>Gm03:22605786-22607280
>Gm03:22607320-22608609
>Gm03:22608802-22608995
>Gm03:22609121-22610872
>Gm03:22611197-22611365
>Gm03:22611788-22616877
>Gm03:22616942-22616990
>Gm03:22617221-22617290
>Gm03:22617731-22617778
>Gm03:22618684-22618717
>Gm03:22618886-22618932
>Gm03:22618991-22619052
>Gm03:22619197-22619666
>Gm03:22619785-22619874
>Gm03:22620024-22620193
>Gm03:22620327-22620483
>Gm03:22620606-22620727
>Gm03:22620839-22620871
>Gm03:22620969-22621020
>Gm03:22621091-22621192
>Gm03:22621263-22621383
>Gm03:22621703-22621747
>Gm03:22621838-22623223
>Gm03:22623256-22623358
>Gm03:22623400-22623758
>Gm03:22623828-22624223
>Gm03:22624251-22624954
>Gm03:22626484-22626520
>Gm03:22627293-22629973
>Gm03:22632498-22632809
>Gm03:22635167-22635224
>Gm03:22635439-22635527
>Gm03:22635895-22636762
>Gm03:22636797-22636864
>Gm03:22637219-22637625
>Gm03:22638463-22638557
>Gm03:22639026-22639235
>Gm03:22640950-22641935
>Gm03:22641970-22643424
>Gm03:22646420-22646515
>Gm03:22647167-22647357
>Gm03:22647476-22647643
>Gm03:22648101-22648179
>Gm03:22648226-22648505
>Gm03:22648558-22648590
>Gm03:22648725-22648913
>Gm03:22649899-22649996
>Gm03:22650182-22650286
>Gm03:22650669-22650711
>Gm03:22651119-22651168
>Gm03:22651991-22652101
>Gm03:22653399-22653597
>Gm03:22653634-22654682
>Gm03:22654724-22654899
>Gm03:22654935-22656361
>Gm03:22656420-22660792
>Gm03:22660821-22661014
>Gm03:22664149-22664215
>Gm03:22667079-22667129
>Gm03:22669495-22674104
>Gm03:22679742-22679790
>Gm03:22680187-22680217
>Gm03:22681097-22681144
>Gm03:22681930-22682898
>Gm03:22683066-22683111
>Gm03:22684867-22685003
>Gm03:22686421-22686508
>Gm03:22686560-22686624
>Gm03:22686670-22686724
>Gm03:22687107-22687139
>Gm03:22689677-22689731
>Gm03:22690322-22690367
>Gm03:22690480-22690563
>Gm03:22691066-22691459
>Gm03:22691646-22691708
>Gm03:22691802-22693560
>Gm03:22693817-22694083
>Gm03:22696212-22696372
>Gm03:22696410-22696649
>Gm03:22696743-22697058
>Gm03:22697086-22697811
>Gm03:22697893-22709606
>Gm03:22709700-22710701
>Gm03:22710759-22710807
>Gm03:22710874-22711111
>Gm03:22711162-22711232
>Gm03:22711290-22711552
>Gm03:22711585-22711952
>Gm03:22711998-22712224
>Gm03:22712281-22732069
>Gm03:22732117-22735446
>Gm03:22735491-22736785
>Gm03:22736902-22737114
>Gm03:22737207-22737268
>Gm03:22737335-22737873
>Gm03:22737920-22738199
>Gm03:22738387-22738504
>Gm03:22738672-22739051
>Gm03:22739142-22739285
>Gm03:22739305-22739399
>Gm03:22739494-22739603
>Gm03:22741226-22741566
>Gm03:22741598-22741686
>Gm03:22741753-22741784
>Gm03:22741818-22742040
>Gm03:22742231-22746827
>Gm03:22746875-22749368
>Gm03:22749429-22750733
>Gm03:22750812-22752594
>Gm03:22752623-22752649
>Gm03:22752746-22752774
>Gm03:22754416-22754521
>Gm03:22755995-22756206
>Gm03:22756524-22756730
>Gm03:22757256-22757390
>Gm03:22757438-22757705
>Gm03:22757728-22757930
>Gm03:22758010-22759671
>Gm03:22759708-22769189
>Gm03:22769230-22769474
>Gm03:22769500-22769893
>Gm03:22772319-22772498
>Gm03:22772911-22772962
>Gm03:22781564-22781674
>Gm03:22781785-22781839
>Gm03:22782063-22782410
>Gm03:22782504-22782568
>Gm03:22782605-22783048
>Gm03:22784362-22784505
>Gm03:22785478-22785567
>Gm03:22785748-22785773
>Gm03:22789011-22789039
>Gm03:22789066-22789280
>Gm03:22789324-22789571
>Gm03:22789756-22789803
>Gm03:22791048-22791326
>Gm03:22791417-22791682
>Gm03:22791779-22791861
>Gm03:22791895-22791961
>Gm03:22792172-22792189
>Gm03:22792256-22794541
>Gm03:22794933-22796759
>Gm03:22796816-22797469
>Gm03:22797527-22797783
>Gm03:22798085-22798388
>Gm03:22798427-22802251
>Gm03:22802363-22802661
>Gm03:22802955-22804674
>Gm03:22806139-22806264
>Gm03:22806322-22807038
>Gm03:22807060-22807142
>Gm03:22807199-22807780
>Gm03:22807810-22807866
>Gm03:22807940-22807984
>Gm03:22808176-22820640
>Gm03:22820680-22820836
>Gm03:22820870-22821097
>Gm03:22821138-22821174
>Gm03:22821233-22821380
>Gm03:22821729-22821882
>Gm03:22821974-22823432
>Gm03:22823536-22823689
>Gm03:22823832-22824024
>Gm03:22824077-22824160
>Gm03:22825368-22825775
>Gm03:22825875-22825890
>Gm03:22825920-22827307
>Gm03:22827387-22827423
>Gm03:22827565-22827770
>Gm03:22827820-22828786
>Gm03:22828867-22829816
>Gm03:22831196-22831963
>Gm03:22832063-22833990
>Gm03:22834027-22834409
>Gm03:22835582-22835661
>Gm03:22836963-22844199
>Gm03:22844299-22857551
>Gm03:22857631-22857667
>Gm03:22857809-22858014
>Gm03:22858064-22859030
>Gm03:22859111-22861960
>Gm03:22861980-22862021
>Gm03:22862211-22862443
>Gm03:22863742-22864545
>Gm03:22864721-22878215
>Gm03:22879383-22881907
>Gm03:22882007-22895002
>Gm03:22895881-22953514
>Gm03:22953750-22960958
>Gm03:22961058-22962310
>Gm03:22962335-22991336
>Gm03:22991447-22991461
>Gm03:22991503-23025511
>Gm03:23026352-23027021
>Gm03:23027203-23028238
>Gm03:23028338-23030514
>Gm03:23030940-23032928
>Gm03:23034501-23038249
>Gm03:23038360-23038675
>Gm03:23039176-23039787
>Gm03:23040157-23044607
>Gm03:23044635-23058320
>Gm03:23058338-23058411
>Gm03:23058470-23059314
>Gm03:23059363-23059509
>Gm03:23059699-23059819
>Gm03:23059921-23060751
>Gm03:23060918-23060990
>Gm03:23061034-23062347
>Gm03:23062555-23063725
>Gm03:23065247-23065499
>Gm03:23065610-23065818
>Gm03:23065892-23066076
>Gm03:23066461-23066636
>Gm03:23066733-23066771
>Gm03:23067018-23067354
>Gm03:23067422-23071416
>Gm03:23071457-23071642
>Gm03:23071687-23071740
>Gm03:23072002-23072163
>Gm03:23072218-23072529
>Gm03:23072866-23073052
>Gm03:23073118-23073159
>Gm03:23074228-23074254
>Gm03:23077714-23077803
>Gm03:23080585-23080719
>Gm03:23081219-23081369
>Gm03:23081511-23081594
>Gm03:23081824-23081851
>Gm03:23081939-23082001
>Gm03:23082290-23082341
>Gm03:23082420-23082985
>Gm03:23083086-23083318
>Gm03:23083356-23083494
>Gm03:23083561-23083608
>Gm03:23083686-23083798
>Gm03:23083893-23084116
>Gm03:23084186-23084404
>Gm03:23084464-23084659
>Gm03:23084723-23085942
>Gm03:23086149-23086220
>Gm03:23086326-23089975
>Gm03:23090060-23090684
>Gm03:23090775-23091508
>Gm03:23091560-23115265
>Gm03:23115305-23115345
>Gm03:23115448-23115532
>Gm03:23115566-23116251
>Gm03:23116283-23119515
>Gm03:23119600-23121938
>Gm03:23121968-23122779
>Gm03:23122916-23123071
>Gm03:23123106-23123141
>Gm03:23123266-23123354
>Gm03:23123395-23123423
>Gm03:23123589-23123686
>Gm03:23123769-23130347
>Gm03:23131413-23131971
>Gm03:23132084-23132774
>Gm03:23132820-23133257
>Gm03:23133437-23133525
>Gm03:23133636-23133752
>Gm03:23133919-23134444
>Gm03:23134578-23134635
>Gm03:23134762-23134832
>Gm03:23135287-23135350
>Gm03:23135466-23135547
>Gm03:23135779-23135823
>Gm03:23136012-23136124
>Gm03:23136416-23136482
>Gm03:23136541-23136690
>Gm03:23136804-23138264
>Gm03:23138301-23138368
>Gm03:23138517-23144898
>Gm03:23144923-23146994
>Gm03:23147022-23147153
>Gm03:23147183-23147473
>Gm03:23147511-23147636
>Gm03:23147659-23147852
>Gm03:23147961-23148041
>Gm03:23148270-23149385
>Gm03:23149463-23149575
>Gm03:23149600-23149701
>Gm03:23149795-23150128
>Gm03:23150172-23150427
>Gm03:23150745-23150891
>Gm03:23150974-23151033
>Gm03:23151152-23151239
>Gm03:23151510-23151634
>Gm03:23151690-23151884
>Gm03:23152003-23152082
>Gm03:23152132-23152203
>Gm03:23152239-23152316
>Gm03:23152349-23152376
>Gm03:23152898-23153173
>Gm03:23153207-23156504
>Gm03:23156647-23157623
>Gm03:23157798-23157895
>Gm03:23157938-23157978
>Gm03:23158089-23158389
>Gm03:23158422-23159235
>Gm03:23159737-23159850
>Gm03:23160832-23160861
>Gm03:23161891-23161931
>Gm03:23162134-23164908
>Gm03:23165008-23167268
>Gm03:23167309-23169921
>Gm03:23170008-23170094
>Gm03:23170608-23170748
>Gm03:23170827-23170869
>Gm03:23170934-23171041
>Gm03:23171109-23171583
>Gm03:23171611-23172136
>Gm03:23172176-23172239
>Gm03:23172270-23172445
>Gm03:23172482-23181253
>Gm03:23181434-23187545
>Gm03:23187610-23187670
>Gm03:23187897-23188147
>Gm03:23188687-23188990
>Gm03:23189482-23191509
>Gm03:23191523-23192149
>Gm03:23192214-23194102
>Gm03:23194140-23194543
>Gm03:23194587-23199341
>Gm03:23199653-23200303
>Gm03:23200747-23200819
>Gm03:23201013-23201761
>Gm03:23201892-23202040
>Gm03:23202083-23203058
>Gm03:23203093-23203473
>Gm03:23203531-23203558
>Gm03:23203586-23203711
>Gm03:23204040-23204069
>Gm03:23204263-23204389
>Gm03:23204426-23204458
>Gm03:23204599-23206273
>Gm03:23206980-23207019
>Gm03:23208980-23209015
>Gm03:23209869-23209937
>Gm03:23210326-23210435
>Gm03:23210950-23211370
>Gm03:23211500-23211660
>Gm03:23212530-23212671
>Gm03:23213296-23213330
>Gm03:23213759-23213848
>Gm03:23214372-23214422
>Gm03:23214488-23215514
>Gm03:23215623-23215692
>Gm03:23216013-23216293
>Gm03:23216355-23216593
>Gm03:23216614-23216966
>Gm03:23217014-23217233
>Gm03:23217272-23217440
>Gm03:23217686-23217838
>Gm03:23217950-23221094
>Gm03:23221176-23221209
>Gm03:23221380-23221439
>Gm03:23222888-23223675
>Gm03:23223771-23223888
>Gm03:23224729-23247921
>Gm03:23247983-23250931
>Gm03:23251160-23265292
>Gm03:23266043-23266858
>Gm03:23266898-23267695
>Gm03:23267837-23268004
>Gm03:23268066-23269369
>Gm03:23271766-23271908
>Gm03:23272485-23272654
>Gm03:23273435-23273528
>Gm03:23275625-23275785
>Gm03:23275942-23275975
>Gm03:23276038-23276275
>Gm03:23276543-23282048
>Gm03:23282119-23282152
>Gm03:23282343-23282517
>Gm03:23282734-23282820
>Gm03:23282865-23283124
>Gm03:23283192-23283299
>Gm03:23283320-23283386
>Gm03:23285479-23285766
>Gm03:23285836-23285936
>Gm03:23285974-23286170
>Gm03:23287000-23287270
>Gm03:23287774-23287828
>Gm03:23287872-23287985
>Gm03:23288024-23288070
>Gm03:23288187-23288346
>Gm03:23289867-23289934
>Gm03:23293214-23293282
>Gm03:23294843-23294912
>Gm03:23295410-23295475
>Gm03:23295784-23295867
>Gm03:23298588-23298713
>Gm03:23298904-23299290
>Gm03:23299361-23299496
>Gm03:23299523-23299557
>Gm03:23299593-23299830
>Gm03:23301916-23302227
>Gm03:23302515-23303071
>Gm03:23303396-23303624
>Gm03:23304227-23304334
>Gm03:23304368-23304405
>Gm03:23305266-23305505
>Gm03:23305954-23306201
>Gm03:23306629-23306643
>Gm03:23307415-23307749
>Gm03:23307795-23308166
>Gm03:23308973-23309326
>Gm03:23310627-23310687
>Gm03:23311185-23311249
>Gm03:23311400-23311613
>Gm03:23311699-23311773
>Gm03:23311830-23311983
>Gm03:23312060-23312189
>Gm03:23312989-23313030
>Gm03:23315996-23316242
>Gm03:23317763-23317989
>Gm03:23318899-23318949
>Gm03:23319420-23319475
>Gm03:23320031-23320344
>Gm03:23320459-23320495
>Gm03:23324256-23325663
>Gm03:23330443-23332358
>Gm03:23332432-23344455
>Gm03:23344793-23350122
>Gm03:23350352-23352175
>Gm03:23353244-23353258
>Gm03:23353358-23353556
>Gm03:23354063-23354289
>Gm03:23354363-23354519
>Gm03:23355220-23355262
>Gm03:23355598-23355636
>Gm03:23356384-23356461
>Gm03:23360756-23385859
>Gm03:23389144-23389949
>Gm03:23390049-23398347
>Gm03:23398447-23398856
>Gm03:23398928-23399062
>Gm03:23399172-23399249
>Gm03:23399297-23399390
>Gm03:23399999-23400318
>Gm03:23400403-23400485
>Gm03:23401082-23401234
>Gm03:23401298-23401453
>Gm03:23401667-23401837
>Gm03:23402100-23402211
>Gm03:23402332-23402371
>Gm03:23402415-23402576
>Gm03:23402628-23402808
>Gm03:23402916-23403363
>Gm03:23403405-23403460
>Gm03:23403576-23403672
>Gm03:23403767-23404239
>Gm03:23404309-23405016
>Gm03:23405048-23405114
>Gm03:23405160-23405570
>Gm03:23405617-23406350
>Gm03:23406413-23406591
>Gm03:23406689-23406707
>Gm03:23411652-23411669
>Gm03:23411691-23411721
>Gm03:23411815-23412250
>Gm03:23412359-23412388
>Gm03:23412429-23412481
>Gm03:23412740-23412861
>Gm03:23412890-23413294
>Gm03:23413387-23413819
>Gm03:23413863-23414055
>Gm03:23414132-23414374
>Gm03:23414458-23414546
>Gm03:23414619-23414843
>Gm03:23414865-23414894
>Gm03:23414950-23415029
>Gm03:23415108-23415137
>Gm03:23415219-23415279
>Gm03:23415355-23415408
>Gm03:23415429-23415464
>Gm03:23415821-23415851
>Gm03:23415985-23416083
>Gm03:23416111-23417196
>Gm03:23417201-23417215
>Gm03:23417344-23417486
>Gm03:23417551-23418423
>Gm03:23418523-23421251
>Gm03:23421291-23421613
>Gm03:23421670-23422049
>Gm03:23422128-23422851
>Gm03:23423502-23423516
>Gm03:23423567-23425380
>Gm03:23425503-23425709
>Gm03:23425790-23425978
>Gm03:23426343-23426357
>Gm03:23426618-23426806
>Gm03:23426933-23427455
>Gm03:23427718-23429173
>Gm03:23433312-23438025
>Gm03:23438171-23438359
>Gm03:23438391-23439439
>Gm03:23439539-23446429
>Gm03:23447607-23449127
>Gm03:23449967-23456197
>Gm03:23456235-23456670
>Gm03:23456738-23459055
>Gm03:23459870-23461436
>Gm03:23470578-23471577
>Gm03:23471650-23471707
>Gm03:23471739-23472259
>Gm03:23473074-23473297
>Gm03:23473323-23473506
>Gm03:23473540-23473557
>Gm03:23473930-23473968
>Gm03:23474118-23474189
>Gm03:23474297-23474326
>Gm03:23474432-23474502
>Gm03:23474584-23474936
>Gm03:23474968-23475543
>Gm03:23475576-23475774
>Gm03:23475824-23483592
>Gm03:23483729-23487232
>Gm03:23488054-23488972
>Gm03:23496258-23500333
>Gm03:23500363-23501528
>Gm03:23501562-23501600
>Gm03:23501700-23505223
>Gm03:23505285-23505840
>Gm03:23505877-23508054
>Gm03:23509022-23509043
>Gm03:23511331-23511705
>Gm03:23511764-23511954
>Gm03:23512010-23512325
>Gm03:23512365-23512563
>Gm03:23513050-23513087
>Gm03:23513618-23513708
>Gm03:23513824-23513874
>Gm03:23514019-23514088
>Gm03:23514439-23514493
>Gm03:23514572-23514606
>Gm03:23515078-23515133
>Gm03:23515177-23515326
>Gm03:23515387-23515412
>Gm03:23515520-23516731
>Gm03:23516898-23516971
>Gm03:23517804-23517836
>Gm03:23517911-23517963
>Gm03:23518257-23518375
>Gm03:23518551-23519436
>Gm03:23519476-23522003
>Gm03:23522041-23524243
>Gm03:23524323-23524357
>Gm03:23524573-23524611
>Gm03:23524701-23525126
>Gm03:23525345-23525442
>Gm03:23525594-23525713
>Gm03:23525929-23526122
>Gm03:23527128-23527143
>Gm03:23536562-23541828
>Gm03:23541968-23552087
>Gm03:23552128-23553396
>Gm03:23553442-23557822
>Gm03:23558393-23558496
>Gm03:23558577-23558613
>Gm03:23558660-23558906
>Gm03:23558981-23559012
>Gm03:23559508-23561341
>Gm03:23561376-23561677
>Gm03:23561683-23561705
>Gm03:23570310-23570857
>Gm03:23570898-23571149
>Gm03:23572575-23572670
>Gm03:23574080-23574490
>Gm03:23574580-23575053
>Gm03:23575130-23575270
>Gm03:23577043-23577594
>Gm03:23577652-23578828
>Gm03:23578879-23579431
>Gm03:23579498-23582272
>Gm03:23583592-23593806
>Gm03:23593906-23596262
>Gm03:23596362-23597794
>Gm03:23597894-23597940
>Gm03:23598041-23599423
>Gm03:23599523-23601059
>Gm03:23605945-23610171
>Gm03:23610229-23610348
>Gm03:23610498-23610590
>Gm03:23610704-23610869
>Gm03:23611010-23611036
>Gm03:23611350-23611405
>Gm03:23611770-23611801
>Gm03:23612196-23612355
>Gm03:23614278-23614315
>Gm03:23616373-23616442
>Gm03:23616508-23616988
>Gm03:23617176-23618347
>Gm03:23618447-23619514
>Gm03:23620805-23620963
>Gm03:23621035-23621234
>Gm03:23621333-23621561
>Gm03:23621638-23621714
>Gm03:23622495-23622764
>Gm03:23622811-23622918
>Gm03:23622962-23623582
>Gm03:23623619-23625115
>Gm03:23625155-23625415
>Gm03:23625528-23626848
>Gm03:23627075-23627132
>Gm03:23627333-23627547
>Gm03:23629941-23629980
>Gm03:23632960-23633240
>Gm03:23633313-23633380
>Gm03:23633436-23633528
>Gm03:23633581-23633633
>Gm03:23633684-23633745
>Gm03:23633786-23634067
>Gm03:23634127-23634352
>Gm03:23634513-23634786
>Gm03:23634816-23635587
>Gm03:23635753-23637910
>Gm03:23637942-23638280
>Gm03:23638311-23638437
>Gm03:23638499-23651593
>Gm03:23651625-23651765
>Gm03:23651836-23651879
>Gm03:23651983-23652200
>Gm03:23653070-23667257
>Gm03:23667297-23669190
>Gm03:23669222-23681960
>Gm03:23681982-23682115
>Gm03:23682144-23696904
>Gm03:23696968-23698904
>Gm03:23698948-23699410
>Gm03:23699543-23699629
>Gm03:23699762-23699788
>Gm03:23700006-23700033
>Gm03:23702069-23702098
>Gm03:23703367-23703403
>Gm03:23705241-23705292
>Gm03:23705426-23705496
>Gm03:23705896-23713244
>Gm03:23713548-23713587
>Gm03:23713614-23715505
>Gm03:23716580-23716667
>Gm03:23717210-23718112
>Gm03:23718140-23718185
>Gm03:23721013-23721084
>Gm03:23723222-23723715
>Gm03:23726762-23728258
>Gm03:23728845-23729384
>Gm03:23729562-23730272
>Gm03:23730344-23730718
>Gm03:23730785-23731923
>Gm03:23731984-23732193
>Gm03:23732259-23732310
>Gm03:23732355-23732527
>Gm03:23732589-23732676
>Gm03:23732764-23732823
>Gm03:23733156-23733248
>Gm03:23733340-23733428
>Gm03:23733649-23733694
>Gm03:23733936-23733977
>Gm03:23734083-23735497
>Gm03:23735623-23735668
>Gm03:23735754-23735873
>Gm03:23735958-23737861
>Gm03:23737944-23737980
>Gm03:23738216-23738264
>Gm03:23738325-23738371
>Gm03:23738815-23738955
>Gm03:23739257-23740098
>Gm03:23740250-23740621
>Gm03:23741409-23743184
>Gm03:23743432-23743466
>Gm03:23747240-23747288
>Gm03:23747567-23748770
>Gm03:23748795-23749707
>Gm03:23752296-23752405
>Gm03:23752966-23753070
>Gm03:23753198-23753308
>Gm03:23753684-23757112
>Gm03:23757350-23757418
>Gm03:23757573-23757669
>Gm03:23757717-23757825
>Gm03:23757966-23758239
>Gm03:23758287-23758320
>Gm03:23758353-23758485
>Gm03:23758586-23758670
>Gm03:23759835-23764956
>Gm03:23767713-23768400
>Gm03:23768500-23768515
>Gm03:23768572-23770072
>Gm03:23772827-23772901
>Gm03:23772956-23773000
>Gm03:23775086-23775557
>Gm03:23775649-23775764
>Gm03:23775800-23775916
>Gm03:23775986-23777688
>Gm03:23777779-23777852
>Gm03:23777920-23778020
>Gm03:23778106-23778192
>Gm03:23779051-23779110
>Gm03:23779687-23779760
>Gm03:23780141-23780244
>Gm03:23780299-23780394
>Gm03:23781079-23781126
>Gm03:23781196-23783679
>Gm03:23785218-23785704
>Gm03:23786682-23786836
>Gm03:23787125-23787508
>Gm03:23787573-23787766
>Gm03:23787802-23788136
>Gm03:23788162-23790979
>Gm03:23791056-23791522
>Gm03:23791625-23791685
>Gm03:23791722-23791790
>Gm03:23791867-23792890
>Gm03:23792963-23793414
>Gm03:23793542-23794399
>Gm03:23794448-23794507
>Gm03:23794636-23795869
>Gm03:23795900-23798279
>Gm03:23798518-23799483
>Gm03:23802103-23802149
>Gm03:23802223-23802306
>Gm03:23802576-23802627
>Gm03:23802792-23802853
>Gm03:23803255-23803331
>Gm03:23803352-23806798
>Gm03:23806836-23806880
>Gm03:23806914-23811757
>Gm03:23811796-23812092
>Gm03:23812632-23812687
>Gm03:23814565-23814887
>Gm03:23814991-23815563
>Gm03:23815677-23815810
>Gm03:23816534-23818118
>Gm03:23818190-23819926
>Gm03:23819966-23821533
>Gm03:23822770-23822825
>Gm03:23823930-23824475
>Gm03:23825203-23826328
>Gm03:23827329-23827522
>Gm03:23830416-23830464
>Gm03:23831741-23831807
>Gm03:23833085-23834671
>Gm03:23834728-23835738
>Gm03:23835920-23835953
>Gm03:23836188-23836233
>Gm03:23836660-23836714
>Gm03:23836908-23837020
>Gm03:23837090-23837156
>Gm03:23837329-23837358
>Gm03:23837469-23837850
>Gm03:23840719-23840884
>Gm03:23841312-23841350
>Gm03:23843461-23843550
>Gm03:23846572-23846743
>Gm03:23847856-23852076
>Gm03:23852112-23853615
>Gm03:23853666-23855763
>Gm03:23855878-23855931
>Gm03:23856013-23856075
>Gm03:23856154-23856269
>Gm03:23857228-23857370
>Gm03:23857623-23857719
>Gm03:23858460-23858506
>Gm03:23858786-23859083
>Gm03:23859116-23859776
>Gm03:23859842-23860013
>Gm03:23860265-23860304
>Gm03:23860415-23860481
>Gm03:23860587-23860857
>Gm03:23860965-23861200
>Gm03:23861267-23861304
>Gm03:23861831-23861856
>Gm03:23862052-23862142
>Gm03:23862235-23862293
>Gm03:23862410-23862480
>Gm03:23862513-23862573
>Gm03:23862652-23862967
>Gm03:23863456-23863547
>Gm03:23863639-23877543
>Gm03:23877710-23877860
>Gm03:23877933-23879874
>Gm03:23879980-23880018
>Gm03:23880044-23881137
>Gm03:23881170-23881233
>Gm03:23881285-23881337
>Gm03:23881378-23883447
>Gm03:23883552-23883649
>Gm03:23883680-23883746
>Gm03:23883802-23884398
>Gm03:23884449-23884564
>Gm03:23884652-23884916
>Gm03:23884976-23885030
>Gm03:23885126-23885278
>Gm03:23885589-23885863
>Gm03:23885941-23885973
>Gm03:23886042-23887318
>Gm03:23887424-23887702
>Gm03:23887976-23888061
>Gm03:23888119-23888232
>Gm03:23888640-23888674
>Gm03:23888762-23889120
>Gm03:23889159-23889802
>Gm03:23889913-23890019
>Gm03:23890126-23890155
>Gm03:23890199-23890251
>Gm03:23890866-23890900
>Gm03:23891375-23891438
>Gm03:23891652-23891803
>Gm03:23892271-23892371
>Gm03:23892447-23892494
>Gm03:23892660-23892712
>Gm03:23892850-23892932
>Gm03:23894930-23894961
>Gm03:23894995-23895077
>Gm03:23895364-23895544
>Gm03:23897299-23897404
>Gm03:23897914-23897943
>Gm03:23900974-23901162
>Gm03:23901211-23901936
>Gm03:23902254-23905867
>Gm03:23905977-23906538
>Gm03:23906688-23906727
>Gm03:23906803-23907116
>Gm03:23908419-23908459
>Gm03:23911596-23911642
>Gm03:23911884-23912047
>Gm03:23912094-23912132
>Gm03:23918944-23919009
>Gm03:23919465-23919554
>Gm03:23919697-23919728
>Gm03:23919894-23919920
>Gm03:23920524-23920582
>Gm03:23921565-23922475
>Gm03:23922630-23922712
>Gm03:23922731-23922768
>Gm03:23923165-23923499
>Gm03:23923703-23923729
>Gm03:23923860-23924145
>Gm03:23926087-23926121
>Gm03:23926164-23926192
>Gm03:23926537-23926572
>Gm03:23926681-23926715
>Gm03:23930223-23930336
>Gm03:23930553-23930644
>Gm03:23931086-23931154
>Gm03:23932125-23932164
>Gm03:23934739-23938621
>Gm03:23938656-23939660
>Gm03:23941306-23945291
>Gm03:23945866-23945992
>Gm03:23946289-23946443
>Gm03:23946764-23946898
>Gm03:23947077-23947325
>Gm03:23947370-23948449
>Gm03:23948533-23948719
>Gm03:23948763-23948820
>Gm03:23948925-23948981
>Gm03:23949088-23949198
>Gm03:23949229-23951934
>Gm03:23953506-23953580
>Gm03:23953965-23954032
>Gm03:23954095-23954141
>Gm03:23954205-23954259
>Gm03:23954549-23954609
>Gm03:23954704-23954799
>Gm03:23955569-23955683
>Gm03:23960121-23960386
>Gm03:23962434-23962545
>Gm03:23962673-23962729
>Gm03:23962823-23963027
>Gm03:23963240-23963285
>Gm03:23964116-23965831
>Gm03:23966423-23990469
>Gm03:23991496-23992462
>Gm03:23993858-23993910
>Gm03:23993962-23994033
>Gm03:23994167-23994223
>Gm03:23994356-23994419
>Gm03:23994516-24002737
>Gm03:24002787-24003752
>Gm03:24003756-24033837
>Gm03:24033873-24046172
>Gm03:24046241-24062842
>Gm03:24062906-24063197
>Gm03:24063573-24072945
>Gm03:24073019-24073360
>Gm03:24073404-24075624
>Gm03:24075697-24109810
>Gm03:24111452-24145265
>Gm03:24145306-24146704
>Gm03:24146767-24146982
>Gm03:24147041-24147100
>Gm03:24147284-24147964
>Gm03:24148023-24148375
>Gm03:24148403-24148750
>Gm03:24148912-24149014
>Gm03:24149066-24149509
>Gm03:24149550-24159415
>Gm03:24159443-24165353
>Gm03:24165399-24165720
>Gm03:24165750-24171716
>Gm03:24171756-24171927
>Gm03:24171976-24172040
>Gm03:24173758-24175031
>Gm03:24175057-24201282
>Gm03:24201332-24203690
>Gm03:24203920-24204016
>Gm03:24205856-24205934
>Gm03:24210175-24210348
>Gm03:24211018-24214438
>Gm03:24214479-24214621
>Gm03:24214640-24224647
>Gm03:24224712-24225065
>Gm03:24225180-24225390
>Gm03:24225428-24227010
>Gm03:24227103-24243926
>Gm03:24243977-24244112
>Gm03:24244303-24244686
>Gm03:24244720-24248028
>Gm03:24248118-24248145
>Gm03:24248202-24248299
>Gm03:24249204-24250028
>Gm03:24250090-24256701
>Gm03:24256736-24266290
>Gm03:24266327-24268701
>Gm03:24268796-24270168
>Gm03:24270259-24271599
>Gm03:24271625-24272626
>Gm03:24272792-24273199
>Gm03:24273246-24277237
>Gm03:24277309-24278135
>Gm03:24278167-24284401
>Gm03:24284445-24286308
>Gm03:24286345-24287237
>Gm03:24287263-24287352
>Gm03:24287558-24287621
>Gm03:24287696-24287753
>Gm03:24287837-24288131
>Gm03:24291160-24291412
>Gm03:24291454-24292656
>Gm03:24293044-24293266
>Gm03:24294135-24294268
>Gm03:24295681-24295788
>Gm03:24295856-24296091
>Gm03:24302668-24302701
>Gm03:24302741-24302900
>Gm03:24303026-24303055
>Gm03:24303237-24303298
>Gm03:24303510-24303598
>Gm03:24305245-24305375
>Gm03:24305404-24305560
>Gm03:24305677-24321244
>Gm03:24321276-24322356
>Gm03:24322388-24322683
>Gm03:24322786-24323158
>Gm03:24323293-24323417
>Gm03:24324753-24324844
>Gm03:24326012-24326073
>Gm03:24326748-24326786
>Gm03:24327049-24327523
>Gm03:24327557-24328066
>Gm03:24328109-24328142
>Gm03:24328238-24328696
>Gm03:24328817-24329294
>Gm03:24329342-24329554
>Gm03:24329597-24330804
>Gm03:24330835-24332248
>Gm03:24332348-24350622
>Gm03:24350654-24366937
>Gm03:24366961-24375038
>Gm03:24375073-24376352
>Gm03:24376391-24377734
>Gm03:24377783-24379564
>Gm03:24379623-24383389
>Gm03:24383442-24383499
>Gm03:24383606-24383769
>Gm03:24388093-24388559
>Gm03:24389754-24389800
>Gm03:24391109-24391225
>Gm03:24391535-24391563
>Gm03:24392451-24392577
>Gm03:24392685-24392724
>Gm03:24393462-24393509
>Gm03:24394027-24394059
>Gm03:24394451-24394494
>Gm03:24394889-24394926
>Gm03:24395190-24395301
>Gm03:24395529-24395787
>Gm03:24397118-24397145
>Gm03:24398179-24403406
>Gm03:24403505-24403593
>Gm03:24407068-24407094
>Gm03:24407127-24407245
>Gm03:24407561-24407617
>Gm03:24407652-24407992
>Gm03:24408018-24408059
>Gm03:24408208-24408371
>Gm03:24408520-24408593
>Gm03:24408639-24408852
>Gm03:24409124-24425839
>Gm03:24426413-24426447
>Gm03:24426503-24426592
>Gm03:24426752-24426795
>Gm03:24426839-24426917
>Gm03:24426986-24427013
>Gm03:24427103-24427296
>Gm03:24427337-24427596
>Gm03:24427642-24433248
>Gm03:24433292-24433605
>Gm03:24433666-24434376
>Gm03:24434531-24434649
>Gm03:24434736-24434818
>Gm03:24434884-24434934
>Gm03:24435072-24435101
>Gm03:24435260-24435324
>Gm03:24435352-24435569
>Gm03:24435840-24435922
>Gm03:24436120-24436155
>Gm03:24436180-24436545
>Gm03:24436628-24441552
>Gm03:24441595-24447175
>Gm03:24447210-24447544
>Gm03:24447599-24447753
>Gm03:24447785-24448060
>Gm03:24448105-24448393
>Gm03:24448527-24450331
>Gm03:24450410-24450586
>Gm03:24450620-24450810
>Gm03:24450864-24451141
>Gm03:24451256-24451288
>Gm03:24451460-24451607
>Gm03:24451694-24451729
>Gm03:24451776-24452100
>Gm03:24452331-24452384
>Gm03:24452438-24452904
>Gm03:24452970-24453085
>Gm03:24453175-24453276
>Gm03:24453471-24453528
>Gm03:24453770-24453827
>Gm03:24454211-24455218
>Gm03:24455284-24455408
>Gm03:24455509-24455587
>Gm03:24455956-24471771
>Gm03:24471919-24481688
>Gm03:24481806-24481851
>Gm03:24482180-24482628
>Gm03:24482700-24482727
>Gm03:24482901-24483284
>Gm03:24483417-24483711
>Gm03:24483744-24484133
>Gm03:24484209-24484666
>Gm03:24484692-24484768
>Gm03:24484843-24486475
>Gm03:24486523-24486618
>Gm03:24486674-24486739
>Gm03:24486817-24489009
>Gm03:24489107-24489166
>Gm03:24489243-24503288
>Gm03:24503308-24503999
>Gm03:24504066-24504644
>Gm03:24504688-24504963
>Gm03:24504991-24505313
>Gm03:24505362-24505437
>Gm03:24505817-24506056
>Gm03:24506417-24506584
>Gm03:24506671-24506953
>Gm03:24507031-24519996
>Gm03:24520034-24562930
>Gm03:24563094-24567605
>Gm03:24567718-24569470
>Gm03:24569514-24571728
>Gm03:24571857-24576260
>Gm03:24576358-24576475
>Gm03:24576545-24577499
>Gm03:24577522-24577703
>Gm03:24577725-24577844
>Gm03:24577892-24578414
>Gm03:24578469-24578795
>Gm03:24578845-24579567
>Gm03:24579824-24579908
>Gm03:24580097-24580443
>Gm03:24580536-24580809
>Gm03:24580927-24583246
>Gm03:24583299-24583797
>Gm03:24583890-24584796
>Gm03:24587584-24587642
>Gm03:24590687-24590731
>Gm03:24591463-24591542
>Gm03:24591629-24591658
>Gm03:24591964-24596988
>Gm03:24597029-24602084
>Gm03:24602134-24608438
>Gm03:24608501-24612910
>Gm03:24613106-24615609
>Gm03:24615634-24615913
>Gm03:24615956-24616389
>Gm03:24616431-24618270
>Gm03:24619661-24619712
>Gm03:24619904-24620048
>Gm03:24620143-24620242
>Gm03:24620272-24620331
>Gm03:24620738-24620786
>Gm03:24620808-24620856
>Gm03:24620932-24620987
>Gm03:24621173-24622748
>Gm03:24624290-24625688
>Gm03:24625730-24625792
>Gm03:24625988-24641526
>Gm03:24641574-24643128
>Gm03:24644519-24649944
>Gm03:24650023-24650137
>Gm03:24650174-24650227
>Gm03:24650299-24650343
>Gm03:24650386-24651634
>Gm03:24651699-24651824
>Gm03:24651851-24652066
>Gm03:24652128-24652180
>Gm03:24652239-24652633
>Gm03:24653076-24653100
>Gm03:24653204-24653262
[truncated: 367,729 more chars]
