# Supplementary material for: Red: an intelligent, rapid, accurate tool for detecting repeats de-novo on the genomic scale
Source: BMC Bioinformatics. 2015 Jul 24;16:227. doi: 10.1186/s12859-015-0654-5 (PMC4513396; doi:10.1186/s12859-015-0654-5)
Supplement: Additional file 9 — Supplementary data set 8 — Red’s repeats of the Glycine max genome. The command “tar -xzf file” results in a directory that contains the locations of repeats found by Red in the genome of the Glycine max. [file 12859_2015_654_MOESM9_ESM.gz › GnmRptGm/Gm04.rpt]

>Gm04:993-6268
>Gm04:10182-10221
>Gm04:11218-11255
>Gm04:13235-13293
>Gm04:13358-14293
>Gm04:15172-15646
>Gm04:16407-16998
>Gm04:18847-18865
>Gm04:21510-21535
>Gm04:21593-21715
>Gm04:23195-23325
>Gm04:23422-23656
>Gm04:23826-23966
>Gm04:26050-26157
>Gm04:26777-26962
>Gm04:29385-29424
>Gm04:31613-31657
>Gm04:32514-32551
>Gm04:34536-34758
>Gm04:35362-35569
>Gm04:36736-36778
>Gm04:38773-38918
>Gm04:41143-41185
>Gm04:41471-41548
>Gm04:43021-43151
>Gm04:43806-43889
>Gm04:44603-44702
>Gm04:44902-45198
>Gm04:45704-45880
>Gm04:50699-50718
>Gm04:50843-50933
>Gm04:51133-51429
>Gm04:51935-52111
>Gm04:52647-52774
>Gm04:52911-52925
>Gm04:53186-53237
>Gm04:57469-57494
>Gm04:57679-57760
>Gm04:58206-58243
>Gm04:58441-58485
>Gm04:61896-62132
>Gm04:62171-62235
>Gm04:65479-65567
>Gm04:70113-70146
>Gm04:70293-70435
>Gm04:70478-70672
>Gm04:70757-70876
>Gm04:71131-71435
>Gm04:74846-74902
>Gm04:77214-77396
>Gm04:77938-78469
>Gm04:78549-78984
>Gm04:80218-80433
>Gm04:80484-80657
>Gm04:84482-84541
>Gm04:87361-87757
>Gm04:90577-90764
>Gm04:91266-91316
>Gm04:91842-91908
>Gm04:92554-92616
>Gm04:95472-95510
>Gm04:100436-100487
>Gm04:101423-101470
>Gm04:101551-101613
>Gm04:102161-102315
>Gm04:105467-105539
>Gm04:108914-108945
>Gm04:109117-109279
>Gm04:112146-112208
>Gm04:112415-112633
>Gm04:113391-113425
>Gm04:115627-115698
>Gm04:123152-123195
>Gm04:123393-123478
>Gm04:125456-125631
>Gm04:125672-125706
>Gm04:129870-129984
>Gm04:130017-130123
>Gm04:130167-130292
>Gm04:130366-130825
>Gm04:131734-131766
>Gm04:132596-132626
>Gm04:133223-133255
>Gm04:133537-133573
>Gm04:133667-133850
>Gm04:140105-140131
>Gm04:141250-141293
>Gm04:141692-141732
>Gm04:141784-141927
>Gm04:142308-142400
>Gm04:146144-146218
>Gm04:152557-152588
>Gm04:159080-159144
>Gm04:162993-163058
>Gm04:163287-163328
>Gm04:163818-163888
>Gm04:163962-164026
>Gm04:164043-164085
>Gm04:165604-165643
>Gm04:166022-166101
>Gm04:169162-169231
>Gm04:174537-174683
>Gm04:186031-186067
>Gm04:186126-186323
>Gm04:193216-193324
>Gm04:196376-196482
>Gm04:204200-204298
>Gm04:204428-204495
>Gm04:210866-211040
>Gm04:217723-217790
>Gm04:220692-220756
>Gm04:220851-220931
>Gm04:221185-221217
>Gm04:221278-221309
>Gm04:226310-226348
>Gm04:229181-229265
>Gm04:229692-229996
>Gm04:230021-230069
>Gm04:230125-230534
>Gm04:231421-231493
>Gm04:232271-232345
>Gm04:233476-233555
>Gm04:237329-237359
>Gm04:237741-237809
>Gm04:238035-238295
>Gm04:239476-239507
>Gm04:240839-241042
>Gm04:241092-241250
>Gm04:241283-241335
>Gm04:241386-241871
>Gm04:242179-242261
>Gm04:242271-242342
>Gm04:242542-242586
>Gm04:242677-242806
>Gm04:242936-243025
>Gm04:249915-249993
>Gm04:253789-253833
>Gm04:256842-256882
>Gm04:260048-260128
>Gm04:260184-260372
>Gm04:263967-264020
>Gm04:265188-265355
>Gm04:266694-266729
>Gm04:266921-266971
>Gm04:267648-267702
>Gm04:270153-270191
>Gm04:270346-270412
>Gm04:271412-271490
>Gm04:271741-271832
>Gm04:284008-284092
>Gm04:284133-284258
>Gm04:284294-284348
>Gm04:284399-284487
>Gm04:284621-284670
>Gm04:284849-284898
>Gm04:284939-285002
>Gm04:294362-294455
>Gm04:296972-297070
>Gm04:298104-298318
>Gm04:298380-298407
>Gm04:298567-298596
>Gm04:298705-298847
>Gm04:299732-299759
>Gm04:305759-305797
>Gm04:308097-308163
>Gm04:308395-308491
>Gm04:310615-310719
>Gm04:311160-311207
>Gm04:312337-312409
>Gm04:312751-312850
>Gm04:313111-313192
>Gm04:315221-315262
>Gm04:315503-316831
>Gm04:319688-319721
>Gm04:320928-321129
>Gm04:322767-322823
>Gm04:327133-327183
>Gm04:328485-328524
>Gm04:329227-329257
>Gm04:330800-330841
>Gm04:333201-333216
>Gm04:333627-333699
>Gm04:338252-338359
>Gm04:340093-340140
>Gm04:341896-341945
>Gm04:344005-344071
>Gm04:344893-344955
>Gm04:351087-351165
>Gm04:351562-352019
>Gm04:352375-352535
>Gm04:352575-352628
>Gm04:352732-352775
>Gm04:354768-354844
>Gm04:356715-356865
>Gm04:358551-358592
>Gm04:359235-359278
>Gm04:363724-363809
>Gm04:366641-366716
>Gm04:367324-367456
>Gm04:367736-367770
>Gm04:368246-368358
>Gm04:368465-368500
>Gm04:368540-368575
>Gm04:374667-374711
>Gm04:379786-379815
>Gm04:380962-381061
>Gm04:381503-381664
>Gm04:381780-382006
>Gm04:382330-382508
>Gm04:382568-382641
>Gm04:383708-383755
>Gm04:386227-386289
>Gm04:387001-387091
>Gm04:387573-387653
>Gm04:388101-388410
>Gm04:388487-388568
>Gm04:392697-393170
>Gm04:397342-397374
>Gm04:398533-398565
>Gm04:401366-401421
>Gm04:401849-401917
>Gm04:410749-410821
>Gm04:411118-411247
>Gm04:411307-411376
>Gm04:411430-411566
>Gm04:411727-411802
>Gm04:415741-415790
>Gm04:417899-417955
>Gm04:418631-418778
>Gm04:418837-418885
>Gm04:419396-419494
>Gm04:419569-419980
>Gm04:420076-420560
>Gm04:427826-427862
>Gm04:433924-433962
>Gm04:434127-434340
>Gm04:434914-435003
>Gm04:438129-438354
>Gm04:438601-438707
>Gm04:439016-439063
>Gm04:440184-440333
>Gm04:441515-441544
>Gm04:442430-442469
>Gm04:444631-444676
>Gm04:446173-446279
>Gm04:446918-447065
>Gm04:447117-447180
>Gm04:447279-447341
>Gm04:447495-447579
>Gm04:448121-448275
>Gm04:450241-452811
>Gm04:456022-456126
>Gm04:456177-456236
>Gm04:456579-456614
>Gm04:457421-457554
>Gm04:459533-459587
>Gm04:460641-460718
>Gm04:461555-461617
>Gm04:461848-461960
>Gm04:463150-463274
>Gm04:463801-463911
>Gm04:464839-464915
>Gm04:465944-465991
>Gm04:467005-467057
>Gm04:470307-470411
>Gm04:471359-471656
>Gm04:473158-473191
>Gm04:475093-475202
>Gm04:485863-485920
>Gm04:486370-486406
>Gm04:489661-489696
>Gm04:492187-492304
>Gm04:492986-493102
>Gm04:493456-493512
>Gm04:493616-493759
>Gm04:494158-494315
>Gm04:500861-500890
>Gm04:501324-501391
>Gm04:501970-502050
>Gm04:502388-502506
>Gm04:503104-503141
>Gm04:503365-503552
>Gm04:505223-505265
>Gm04:505561-505633
>Gm04:507599-507670
>Gm04:508561-508783
>Gm04:512822-512964
>Gm04:513055-513990
>Gm04:514830-514864
>Gm04:515674-515789
>Gm04:521954-521999
>Gm04:523820-523875
>Gm04:524069-524640
>Gm04:524833-524923
>Gm04:525612-525648
>Gm04:529956-530005
>Gm04:530093-530126
>Gm04:532267-532306
>Gm04:540385-540416
>Gm04:541871-541899
>Gm04:541921-541994
>Gm04:542057-542197
>Gm04:542648-542772
>Gm04:543359-543407
>Gm04:546088-546139
>Gm04:546631-546679
>Gm04:548256-548343
>Gm04:550072-550150
>Gm04:550714-550763
>Gm04:552108-552185
>Gm04:552516-552586
>Gm04:552758-552813
>Gm04:553117-553181
>Gm04:553533-553608
>Gm04:554306-554372
>Gm04:554613-554646
>Gm04:555703-555771
>Gm04:556062-557264
>Gm04:557381-557414
>Gm04:558268-558318
>Gm04:558426-558666
>Gm04:558703-558757
>Gm04:561689-561729
>Gm04:565485-565668
>Gm04:566231-566283
>Gm04:566685-566752
>Gm04:567298-567380
>Gm04:568747-568799
>Gm04:584770-584877
>Gm04:588986-589016
>Gm04:589317-589393
>Gm04:592641-592707
>Gm04:593317-593855
>Gm04:594863-594911
>Gm04:594977-595018
>Gm04:597029-597186
>Gm04:597208-597396
>Gm04:597469-597605
>Gm04:598527-598874
>Gm04:599060-599127
>Gm04:600700-600781
>Gm04:602537-602617
>Gm04:603395-603456
>Gm04:604739-604798
>Gm04:606671-606754
>Gm04:606807-606874
>Gm04:609272-609386
>Gm04:615797-615836
>Gm04:615890-616236
>Gm04:621114-621150
>Gm04:623311-623359
>Gm04:623888-623936
>Gm04:624070-624104
>Gm04:625220-625276
>Gm04:626860-627036
>Gm04:638387-638896
>Gm04:640121-640379
>Gm04:641949-642061
>Gm04:642345-642473
>Gm04:642592-643215
>Gm04:647275-647351
>Gm04:650612-650687
>Gm04:650907-650969
>Gm04:651096-651145
>Gm04:651195-651372
>Gm04:652524-652609
>Gm04:653570-653632
>Gm04:657092-657153
>Gm04:658357-658394
>Gm04:658745-658810
>Gm04:659204-659230
>Gm04:659686-659729
>Gm04:661200-661268
>Gm04:667661-667763
>Gm04:668273-668391
>Gm04:669253-669310
>Gm04:670018-670075
>Gm04:671274-671426
>Gm04:674467-674532
>Gm04:676460-676551
>Gm04:676642-676795
>Gm04:678696-678736
>Gm04:682855-682894
>Gm04:685312-685431
>Gm04:689127-690719
>Gm04:698552-698598
>Gm04:701865-701929
>Gm04:703613-703651
>Gm04:704549-704584
>Gm04:705574-705629
>Gm04:708374-708510
>Gm04:708851-708886
>Gm04:709634-709673
>Gm04:711596-711661
>Gm04:712659-712730
>Gm04:713630-713803
>Gm04:713845-713910
>Gm04:717768-717858
>Gm04:717994-718156
>Gm04:720082-720148
>Gm04:723177-723282
>Gm04:724453-724536
>Gm04:729710-729754
>Gm04:729904-729946
>Gm04:730610-730657
>Gm04:732152-732179
>Gm04:746991-747655
>Gm04:747748-748275
>Gm04:748380-748769
>Gm04:749742-749784
>Gm04:751375-751413
>Gm04:751458-751497
>Gm04:751528-761557
>Gm04:761623-761826
>Gm04:761905-762435
>Gm04:762526-762556
>Gm04:768750-768817
>Gm04:770319-770402
>Gm04:770495-770655
>Gm04:770756-770810
>Gm04:770982-771128
>Gm04:776345-776529
>Gm04:778768-778806
>Gm04:779252-779400
>Gm04:780009-780556
>Gm04:780771-781046
>Gm04:781242-781375
>Gm04:782507-782578
>Gm04:783309-783509
>Gm04:784756-784818
>Gm04:786631-786675
>Gm04:791138-791241
>Gm04:791534-791587
>Gm04:792110-792160
>Gm04:792668-792696
>Gm04:793100-793170
>Gm04:796867-797031
>Gm04:803483-804024
>Gm04:805037-805101
>Gm04:810783-810833
>Gm04:819803-819879
>Gm04:820242-820284
>Gm04:820860-821123
>Gm04:821314-821345
>Gm04:825188-825308
>Gm04:825769-825809
>Gm04:828472-831864
>Gm04:832060-832239
>Gm04:839237-840760
>Gm04:843440-843483
>Gm04:843967-844084
>Gm04:848021-848096
>Gm04:850781-850881
>Gm04:852256-852652
>Gm04:852695-852940
>Gm04:853455-853493
>Gm04:854138-854172
>Gm04:859488-859524
>Gm04:859782-859831
>Gm04:863657-863743
>Gm04:865064-865095
>Gm04:868617-868657
>Gm04:868781-868839
>Gm04:869532-869580
>Gm04:869688-869768
>Gm04:874561-874766
>Gm04:875226-875339
>Gm04:876648-876732
>Gm04:877111-877275
>Gm04:877598-877713
>Gm04:882018-882068
>Gm04:882189-882229
>Gm04:882338-882470
>Gm04:885524-885553
>Gm04:889555-889734
>Gm04:889941-890005
>Gm04:896281-896321
>Gm04:897054-897139
>Gm04:898146-900431
>Gm04:900795-900851
>Gm04:905116-905144
>Gm04:905232-905299
>Gm04:905346-905481
>Gm04:907792-907867
>Gm04:908961-909055
>Gm04:912748-912783
>Gm04:913136-913196
>Gm04:915830-915902
>Gm04:916138-916219
>Gm04:916455-916567
>Gm04:916672-916790
>Gm04:919541-919581
>Gm04:922432-922502
>Gm04:924556-924608
>Gm04:925551-925632
>Gm04:927227-927321
>Gm04:935545-935625
>Gm04:935794-935824
>Gm04:936432-936505
>Gm04:936970-937191
>Gm04:938560-938614
>Gm04:938739-938910
>Gm04:942983-943065
>Gm04:944582-944678
>Gm04:945409-945890
>Gm04:946821-946871
>Gm04:952461-952529
>Gm04:952812-952972
>Gm04:953130-953205
>Gm04:954624-954665
>Gm04:954957-954990
>Gm04:970937-970988
>Gm04:978138-978342
>Gm04:979642-979691
>Gm04:980645-980685
>Gm04:981642-981687
>Gm04:983069-983108
>Gm04:983174-983252
>Gm04:984276-984325
>Gm04:984602-984693
>Gm04:986857-986902
>Gm04:987211-987248
>Gm04:988801-988815
>Gm04:990086-990321
>Gm04:992464-992582
>Gm04:996824-996858
>Gm04:998263-998344
>Gm04:998958-999002
>Gm04:1003280-1003338
>Gm04:1003488-1003545
>Gm04:1003611-1003803
>Gm04:1004480-1004541
>Gm04:1004880-1004929
>Gm04:1005143-1005180
>Gm04:1005555-1005586
>Gm04:1006268-1006338
>Gm04:1008275-1008319
>Gm04:1008362-1008394
>Gm04:1011319-1011361
>Gm04:1011419-1011446
>Gm04:1011515-1011649
>Gm04:1018142-1018272
>Gm04:1019399-1019430
>Gm04:1022639-1022695
>Gm04:1028144-1028245
>Gm04:1029614-1029646
>Gm04:1029660-1029821
>Gm04:1030035-1030088
>Gm04:1032825-1032866
>Gm04:1035606-1035660
>Gm04:1035912-1035944
>Gm04:1037184-1037245
>Gm04:1042274-1042316
>Gm04:1044759-1044819
>Gm04:1044885-1045073
>Gm04:1045179-1045402
>Gm04:1051524-1051598
>Gm04:1052396-1052436
>Gm04:1059056-1059101
>Gm04:1059758-1059933
>Gm04:1060987-1061411
>Gm04:1068591-1068795
>Gm04:1068901-1069094
>Gm04:1069164-1069535
>Gm04:1069643-1069961
>Gm04:1070029-1070062
>Gm04:1070251-1070321
>Gm04:1074323-1074364
>Gm04:1074675-1074739
>Gm04:1078400-1078445
>Gm04:1078498-1078538
>Gm04:1079198-1079374
>Gm04:1080905-1080954
>Gm04:1081074-1081102
>Gm04:1081700-1081734
>Gm04:1081911-1081975
>Gm04:1085423-1085580
>Gm04:1087229-1087279
>Gm04:1089523-1089686
>Gm04:1095560-1095598
>Gm04:1101693-1101749
>Gm04:1106110-1106178
>Gm04:1106817-1106880
>Gm04:1106933-1107026
>Gm04:1109214-1109275
>Gm04:1116198-1116390
>Gm04:1119844-1119952
>Gm04:1120347-1120457
>Gm04:1121845-1122110
>Gm04:1122507-1122679
>Gm04:1124453-1124515
>Gm04:1124609-1124637
>Gm04:1125853-1125883
>Gm04:1127134-1127203
>Gm04:1129788-1130164
>Gm04:1133507-1133587
>Gm04:1134120-1134159
>Gm04:1134448-1134495
>Gm04:1136125-1136156
>Gm04:1138512-1138541
>Gm04:1142583-1142659
>Gm04:1150583-1150627
>Gm04:1150771-1150831
>Gm04:1151045-1151112
>Gm04:1155951-1155989
>Gm04:1158469-1158506
>Gm04:1158609-1158666
>Gm04:1160897-1161021
>Gm04:1161101-1161135
>Gm04:1166098-1166124
>Gm04:1171376-1171425
>Gm04:1178347-1178408
>Gm04:1178625-1178665
>Gm04:1179530-1179563
>Gm04:1180932-1180978
>Gm04:1187753-1187916
>Gm04:1190937-1191046
>Gm04:1194801-1194882
>Gm04:1195402-1195451
>Gm04:1198638-1198721
>Gm04:1198788-1198836
>Gm04:1198896-1198921
>Gm04:1202949-1203015
>Gm04:1203455-1203523
>Gm04:1203732-1203807
>Gm04:1204075-1204140
>Gm04:1205306-1205345
>Gm04:1210184-1210234
>Gm04:1210820-1211016
>Gm04:1211984-1212055
>Gm04:1221936-1221976
>Gm04:1226345-1226506
>Gm04:1228487-1228577
>Gm04:1229184-1229220
>Gm04:1230350-1230454
>Gm04:1238615-1238735
>Gm04:1239118-1239155
>Gm04:1243625-1243667
>Gm04:1243769-1243872
>Gm04:1244557-1244675
>Gm04:1245063-1245128
>Gm04:1249519-1249553
>Gm04:1249718-1249788
>Gm04:1253237-1253321
>Gm04:1253804-1253856
>Gm04:1257675-1257748
>Gm04:1260343-1261018
>Gm04:1261429-1261858
>Gm04:1263075-1263257
>Gm04:1263491-1263538
>Gm04:1265382-1265457
>Gm04:1266685-1266721
>Gm04:1266783-1266894
>Gm04:1269854-1269955
>Gm04:1271635-1271799
>Gm04:1271860-1271912
>Gm04:1272731-1272834
>Gm04:1273342-1273520
>Gm04:1276088-1276102
>Gm04:1278327-1278430
>Gm04:1278571-1278733
>Gm04:1280459-1280504
>Gm04:1280764-1280870
>Gm04:1281308-1281923
>Gm04:1281976-1282123
>Gm04:1288493-1288521
>Gm04:1292007-1292142
>Gm04:1301216-1301312
>Gm04:1303692-1303786
>Gm04:1311993-1312081
>Gm04:1312126-1312202
>Gm04:1314637-1315161
>Gm04:1316306-1316351
>Gm04:1316518-1316586
>Gm04:1317238-1317298
>Gm04:1322006-1322093
>Gm04:1329723-1329800
>Gm04:1330096-1330283
>Gm04:1331536-1331569
>Gm04:1332707-1332938
>Gm04:1333127-1333167
>Gm04:1335540-1335648
>Gm04:1343275-1343389
>Gm04:1346446-1346488
>Gm04:1346691-1346835
>Gm04:1353670-1353820
>Gm04:1353958-1354044
>Gm04:1355531-1355708
>Gm04:1358798-1358826
>Gm04:1359449-1359482
>Gm04:1361256-1366193
>Gm04:1369008-1369063
>Gm04:1369125-1369229
>Gm04:1369340-1369549
>Gm04:1369758-1369841
>Gm04:1378357-1378628
>Gm04:1378994-1379057
>Gm04:1380273-1380339
>Gm04:1384430-1384464
>Gm04:1391430-1391463
>Gm04:1405202-1405416
>Gm04:1405479-1405534
>Gm04:1408759-1408817
>Gm04:1409689-1409722
>Gm04:1410555-1410703
>Gm04:1410794-1410864
>Gm04:1411139-1411476
>Gm04:1412474-1412532
>Gm04:1412586-1412652
>Gm04:1413044-1413078
>Gm04:1413209-1415562
>Gm04:1417400-1417450
>Gm04:1419281-1419349
>Gm04:1421429-1421471
>Gm04:1424283-1424613
>Gm04:1425075-1425145
>Gm04:1425430-1425464
>Gm04:1428176-1428379
>Gm04:1428425-1428483
>Gm04:1428532-1428562
>Gm04:1428723-1428773
>Gm04:1430328-1430386
>Gm04:1433951-1433994
>Gm04:1434509-1434593
>Gm04:1435703-1435840
>Gm04:1438574-1438639
>Gm04:1444050-1444088
>Gm04:1446323-1446400
>Gm04:1448002-1448031
>Gm04:1455740-1455826
>Gm04:1455863-1455912
>Gm04:1459964-1460041
>Gm04:1460750-1460795
>Gm04:1461075-1461124
>Gm04:1461226-1461412
>Gm04:1461540-1461601
>Gm04:1462667-1462743
>Gm04:1463443-1463501
>Gm04:1463723-1464037
>Gm04:1464066-1464259
>Gm04:1464955-1465112
>Gm04:1465176-1465333
>Gm04:1468829-1468869
>Gm04:1470957-1471001
>Gm04:1475297-1475356
>Gm04:1479591-1479641
>Gm04:1479723-1479798
>Gm04:1483867-1483909
>Gm04:1486165-1486216
>Gm04:1486379-1486456
>Gm04:1491256-1491285
>Gm04:1492438-1492512
>Gm04:1500253-1500757
>Gm04:1501329-1501784
>Gm04:1501828-1502554
>Gm04:1504336-1504581
>Gm04:1504633-1504892
>Gm04:1504995-1505097
>Gm04:1505284-1505387
>Gm04:1505829-1505968
>Gm04:1512675-1512797
>Gm04:1513126-1513280
>Gm04:1514078-1514157
>Gm04:1516066-1516173
>Gm04:1517013-1517056
>Gm04:1525614-1525691
>Gm04:1526123-1526204
>Gm04:1526946-1526978
>Gm04:1530907-1530944
>Gm04:1531440-1531478
>Gm04:1533608-1533648
>Gm04:1533688-1533740
>Gm04:1542390-1542426
>Gm04:1542907-1542936
>Gm04:1543547-1543612
>Gm04:1544821-1544895
>Gm04:1545021-1545077
>Gm04:1546496-1546629
>Gm04:1547086-1547169
>Gm04:1548017-1548089
>Gm04:1551231-1551299
>Gm04:1553768-1554320
>Gm04:1554929-1555015
>Gm04:1557631-1557756
>Gm04:1557811-1557890
>Gm04:1557922-1558110
>Gm04:1563324-1563395
>Gm04:1570663-1570741
>Gm04:1570825-1570864
>Gm04:1575111-1575173
>Gm04:1575855-1575895
>Gm04:1576989-1577050
>Gm04:1579762-1579844
>Gm04:1581020-1581149
>Gm04:1584770-1585035
>Gm04:1585060-1585161
>Gm04:1586817-1586843
>Gm04:1588414-1588477
>Gm04:1588521-1588604
>Gm04:1593548-1593574
>Gm04:1596191-1596232
>Gm04:1597173-1597256
>Gm04:1597593-1597651
>Gm04:1598027-1598090
>Gm04:1604086-1604185
>Gm04:1604244-1604289
>Gm04:1606615-1606686
>Gm04:1608209-1608293
>Gm04:1609780-1609834
>Gm04:1613597-1613675
>Gm04:1614631-1614779
>Gm04:1615786-1615833
>Gm04:1616720-1616846
>Gm04:1617047-1617229
>Gm04:1617272-1617420
>Gm04:1620046-1620087
>Gm04:1621327-1621363
>Gm04:1626266-1626337
>Gm04:1629292-1629343
>Gm04:1629432-1629508
>Gm04:1630489-1630651
>Gm04:1631102-1631275
>Gm04:1631320-1631414
>Gm04:1635067-1635139
>Gm04:1635275-1635322
>Gm04:1635711-1635880
>Gm04:1635920-1636137
>Gm04:1636246-1636524
>Gm04:1636549-1636638
>Gm04:1636704-1636803
>Gm04:1636864-1636914
>Gm04:1637060-1637194
>Gm04:1637495-1637593
>Gm04:1640444-1640508
>Gm04:1646571-1646631
>Gm04:1647977-1648079
>Gm04:1648496-1649478
>Gm04:1649526-1649626
>Gm04:1649752-1650322
>Gm04:1650544-1650642
>Gm04:1651012-1651039
>Gm04:1651480-1651533
>Gm04:1651842-1651910
>Gm04:1653091-1653288
>Gm04:1654840-1654889
>Gm04:1658334-1658536
>Gm04:1658663-1658814
>Gm04:1658922-1659113
>Gm04:1660441-1660490
>Gm04:1660810-1660893
>Gm04:1661108-1661185
>Gm04:1662049-1662121
>Gm04:1662212-1662302
>Gm04:1664462-1664512
>Gm04:1671480-1671605
>Gm04:1672052-1672305
>Gm04:1676802-1676889
>Gm04:1678737-1678761
>Gm04:1680649-1680741
>Gm04:1683604-1683699
>Gm04:1684912-1684955
>Gm04:1685493-1685584
>Gm04:1685985-1686025
>Gm04:1686173-1686199
>Gm04:1686328-1686388
>Gm04:1686452-1686557
>Gm04:1686818-1686857
>Gm04:1687295-1687427
>Gm04:1689637-1689707
>Gm04:1689803-1689862
>Gm04:1693207-1693296
>Gm04:1693395-1693617
>Gm04:1694622-1694694
>Gm04:1694735-1694791
>Gm04:1699026-1699100
>Gm04:1700008-1700051
>Gm04:1700288-1700368
>Gm04:1700611-1700711
>Gm04:1700766-1700916
>Gm04:1701050-1701121
>Gm04:1703724-1703790
>Gm04:1704809-1704939
>Gm04:1704949-1705026
>Gm04:1705271-1705323
>Gm04:1707577-1707620
>Gm04:1713183-1713292
>Gm04:1713712-1713760
>Gm04:1717763-1717819
>Gm04:1718107-1718344
>Gm04:1720540-1720583
>Gm04:1726592-1726635
>Gm04:1728657-1728839
>Gm04:1729296-1729384
>Gm04:1730761-1730878
>Gm04:1731614-1731954
>Gm04:1733879-1733915
>Gm04:1734155-1734273
>Gm04:1734397-1734422
>Gm04:1734623-1734678
>Gm04:1734921-1735189
>Gm04:1735246-1735607
>Gm04:1742955-1743193
>Gm04:1745566-1745627
>Gm04:1745798-1745842
>Gm04:1746693-1746781
>Gm04:1746964-1747028
>Gm04:1754326-1754412
>Gm04:1754874-1754916
>Gm04:1754931-1754974
>Gm04:1756277-1756336
>Gm04:1756447-1756474
>Gm04:1756711-1756743
>Gm04:1757151-1757186
>Gm04:1757404-1757527
>Gm04:1757938-1757983
>Gm04:1758425-1758504
>Gm04:1759199-1759238
>Gm04:1759581-1759611
>Gm04:1759822-1759927
>Gm04:1760700-1760758
>Gm04:1761603-1761650
>Gm04:1764789-1764836
>Gm04:1766212-1766266
>Gm04:1766347-1766460
>Gm04:1768875-1769166
>Gm04:1770218-1770287
>Gm04:1771705-1771725
>Gm04:1771825-1771843
>Gm04:1772694-1772796
>Gm04:1773589-1773651
>Gm04:1774723-1774773
>Gm04:1775102-1775208
>Gm04:1775453-1775551
>Gm04:1780206-1780263
>Gm04:1782752-1782819
>Gm04:1782841-1782998
>Gm04:1783949-1784052
>Gm04:1787601-1787747
>Gm04:1791611-1791667
>Gm04:1795174-1795280
>Gm04:1797981-1798026
>Gm04:1802490-1802530
>Gm04:1802683-1802776
>Gm04:1803325-1803371
>Gm04:1803547-1803740
>Gm04:1804148-1804247
>Gm04:1804839-1804873
>Gm04:1805108-1805233
>Gm04:1809629-1809748
>Gm04:1812110-1812137
>Gm04:1812250-1812365
>Gm04:1812764-1812814
>Gm04:1813915-1814042
>Gm04:1814363-1814377
>Gm04:1815958-1816118
>Gm04:1824192-1824286
>Gm04:1824465-1824584
>Gm04:1826130-1826194
>Gm04:1828077-1828208
>Gm04:1832836-1832896
>Gm04:1835340-1835397
>Gm04:1836940-1836982
>Gm04:1837063-1837094
>Gm04:1838785-1838832
>Gm04:1839659-1839691
>Gm04:1840225-1840642
>Gm04:1840682-1840747
>Gm04:1841889-1841975
>Gm04:1843485-1843616
>Gm04:1844359-1844461
>Gm04:1846356-1846393
>Gm04:1854806-1854862
>Gm04:1855757-1855776
>Gm04:1856014-1856043
>Gm04:1856312-1856445
>Gm04:1856918-1856959
>Gm04:1860438-1860475
>Gm04:1866263-1866403
>Gm04:1866599-1866724
>Gm04:1867136-1867333
>Gm04:1867644-1867705
>Gm04:1867788-1867857
>Gm04:1871621-1871684
>Gm04:1874054-1874120
>Gm04:1874580-1874686
>Gm04:1879566-1880313
>Gm04:1880350-1880760
>Gm04:1883673-1883702
>Gm04:1885946-1886052
>Gm04:1886372-1886420
>Gm04:1886479-1886504
>Gm04:1887136-1887223
>Gm04:1888744-1889488
>Gm04:1892255-1892408
>Gm04:1893153-1893244
>Gm04:1894419-1894501
>Gm04:1898531-1898571
>Gm04:1906443-1906570
>Gm04:1906873-1906916
>Gm04:1907008-1907102
>Gm04:1909115-1909274
>Gm04:1909377-1909445
>Gm04:1912403-1912452
>Gm04:1914632-1914709
>Gm04:1914808-1914841
>Gm04:1915189-1915275
>Gm04:1920008-1920185
>Gm04:1921833-1921871
>Gm04:1923062-1923125
>Gm04:1925402-1925476
>Gm04:1926215-1926289
>Gm04:1929432-1929502
>Gm04:1929775-1930025
>Gm04:1930062-1930134
>Gm04:1931185-1931223
>Gm04:1931382-1931424
>Gm04:1931722-1931914
>Gm04:1932174-1932200
>Gm04:1932268-1932359
>Gm04:1934748-1934818
>Gm04:1938434-1939668
>Gm04:1942726-1942776
>Gm04:1943565-1943653
>Gm04:1944858-1944895
>Gm04:1944986-1945055
>Gm04:1945685-1945841
>Gm04:1946042-1946117
>Gm04:1946495-1946545
>Gm04:1946702-1946762
>Gm04:1946887-1946935
>Gm04:1950320-1950388
>Gm04:1953705-1953743
>Gm04:1953764-1953814
>Gm04:1953995-1954044
>Gm04:1954097-1954331
>Gm04:1957290-1957327
>Gm04:1959186-1959221
>Gm04:1959910-1959938
>Gm04:1964608-1964771
>Gm04:1966936-1966999
>Gm04:1967875-1967967
>Gm04:1968817-1968883
>Gm04:1970768-1970800
>Gm04:1972161-1972251
>Gm04:1973787-1973802
>Gm04:1976139-1976226
>Gm04:1976322-1976374
>Gm04:1976982-1976996
>Gm04:1977096-1977110
>Gm04:1977798-1977852
>Gm04:1980945-1980975
>Gm04:1981018-1982418
>Gm04:1983154-1983220
>Gm04:1984859-1984902
>Gm04:1986535-1986570
>Gm04:1986884-1986911
>Gm04:1994032-1994173
>Gm04:1994203-1994432
>Gm04:1995112-1995178
>Gm04:1996572-1996684
>Gm04:1997312-1997372
>Gm04:2000090-2000119
>Gm04:2000241-2000414
>Gm04:2006673-2006749
>Gm04:2007052-2007114
>Gm04:2007272-2007397
>Gm04:2007885-2007940
>Gm04:2010211-2010294
>Gm04:2010357-2010438
>Gm04:2011206-2011291
>Gm04:2023813-2024238
>Gm04:2025317-2025371
>Gm04:2029276-2029356
>Gm04:2029555-2029663
>Gm04:2032695-2032880
>Gm04:2036226-2036258
>Gm04:2038019-2038061
>Gm04:2038964-2039003
>Gm04:2039886-2039930
>Gm04:2041109-2041168
>Gm04:2041812-2041905
>Gm04:2056634-2056671
>Gm04:2057209-2057366
>Gm04:2064133-2064182
>Gm04:2064605-2064773
>Gm04:2064842-2064938
>Gm04:2065115-2065150
>Gm04:2065651-2065682
>Gm04:2065932-2065959
>Gm04:2066486-2066532
>Gm04:2066658-2066698
>Gm04:2066934-2067012
>Gm04:2069105-2069201
>Gm04:2074656-2074706
>Gm04:2075924-2076054
>Gm04:2078374-2078534
>Gm04:2078585-2078754
>Gm04:2079003-2079042
>Gm04:2081840-2081866
>Gm04:2086527-2086557
>Gm04:2089072-2089400
>Gm04:2089561-2089633
>Gm04:2089657-2089764
>Gm04:2091431-2091504
>Gm04:2092135-2092191
>Gm04:2093873-2094041
>Gm04:2094492-2094511
>Gm04:2097132-2097265
>Gm04:2102278-2102339
>Gm04:2113950-2114002
>Gm04:2114617-2114739
>Gm04:2115708-2115796
>Gm04:2116399-2116486
>Gm04:2116768-2116822
>Gm04:2116887-2116943
>Gm04:2117876-2118156
>Gm04:2121633-2121752
>Gm04:2131203-2131253
>Gm04:2131842-2131871
>Gm04:2133019-2133049
>Gm04:2137649-2137689
>Gm04:2138472-2138793
>Gm04:2143500-2143555
>Gm04:2143665-2143839
>Gm04:2143975-2144160
>Gm04:2144978-2145204
>Gm04:2145313-2145432
>Gm04:2145484-2145703
>Gm04:2145851-2146274
>Gm04:2146421-2146467
>Gm04:2153473-2153565
>Gm04:2153774-2153799
>Gm04:2155014-2155042
>Gm04:2155105-2155353
>Gm04:2156725-2156840
>Gm04:2156872-2156962
>Gm04:2158404-2158443
>Gm04:2158543-2158567
>Gm04:2158687-2158762
>Gm04:2158815-2158916
>Gm04:2159004-2159264
>Gm04:2159611-2159670
>Gm04:2164059-2164164
>Gm04:2164292-2164349
>Gm04:2166118-2166204
>Gm04:2166704-2166780
>Gm04:2167392-2167423
>Gm04:2168649-2168722
>Gm04:2169140-2169190
>Gm04:2169954-2170036
>Gm04:2170407-2170557
>Gm04:2170596-2170680
>Gm04:2170692-2170748
>Gm04:2172855-2172920
>Gm04:2174492-2174617
>Gm04:2182109-2182252
>Gm04:2182422-2182565
>Gm04:2185124-2185176
>Gm04:2186027-2186253
>Gm04:2189633-2189675
>Gm04:2193663-2194128
>Gm04:2196571-2196619
>Gm04:2197193-2197261
>Gm04:2197327-2197385
>Gm04:2204528-2204616
>Gm04:2206744-2206827
>Gm04:2207723-2207793
>Gm04:2211164-2211238
>Gm04:2213448-2213493
>Gm04:2214451-2214493
>Gm04:2214837-2214938
>Gm04:2217007-2217115
>Gm04:2217917-2218310
>Gm04:2220191-2220452
>Gm04:2220650-2220743
>Gm04:2224166-2224267
>Gm04:2224294-2224363
>Gm04:2224579-2224644
>Gm04:2225421-2225470
>Gm04:2225529-2225606
>Gm04:2226734-2226916
>Gm04:2226949-2227204
>Gm04:2227239-2227326
>Gm04:2235731-2235827
>Gm04:2238397-2238465
>Gm04:2242019-2242059
>Gm04:2242275-2242348
>Gm04:2245055-2245139
>Gm04:2245900-2245981
>Gm04:2252489-2252540
>Gm04:2257579-2257611
>Gm04:2262253-2262300
>Gm04:2262728-2262813
>Gm04:2262840-2262893
>Gm04:2263148-2263334
>Gm04:2267130-2267276
>Gm04:2268429-2268509
>Gm04:2269332-2269385
>Gm04:2271645-2271743
>Gm04:2272205-2272345
>Gm04:2272663-2272752
>Gm04:2276119-2276133
>Gm04:2276235-2276337
>Gm04:2276956-2276997
>Gm04:2280494-2280537
>Gm04:2281050-2281077
>Gm04:2282440-2282513
>Gm04:2282748-2282887
>Gm04:2283698-2283734
>Gm04:2284199-2284538
>Gm04:2284732-2285169
>Gm04:2285355-2285438
>Gm04:2286296-2286618
>Gm04:2286688-2286852
>Gm04:2287102-2287424
>Gm04:2287519-2287579
>Gm04:2287900-2287977
>Gm04:2288093-2289107
>Gm04:2291494-2291646
>Gm04:2293413-2293508
>Gm04:2294364-2294401
>Gm04:2296085-2296146
>Gm04:2296310-2297128
>Gm04:2299562-2299712
>Gm04:2300964-2301122
>Gm04:2301998-2302044
>Gm04:2309318-2309354
>Gm04:2310105-2310178
>Gm04:2313481-2313617
>Gm04:2319659-2319708
>Gm04:2320153-2320187
>Gm04:2320244-2320389
>Gm04:2320520-2320610
>Gm04:2324512-2324564
>Gm04:2329498-2329598
>Gm04:2329789-2329822
>Gm04:2331486-2331654
>Gm04:2332566-2332685
>Gm04:2333245-2333298
>Gm04:2335429-2335485
>Gm04:2336216-2336253
>Gm04:2337867-2337918
>Gm04:2339773-2339948
>Gm04:2340168-2340213
>Gm04:2342166-2342224
>Gm04:2342743-2342773
>Gm04:2343239-2343296
>Gm04:2345016-2345064
>Gm04:2345807-2345888
>Gm04:2346027-2346078
>Gm04:2346212-2346358
>Gm04:2350780-2350839
>Gm04:2351180-2351219
>Gm04:2352152-2352184
>Gm04:2357825-2357856
>Gm04:2361439-2361499
>Gm04:2362725-2362758
>Gm04:2363157-2363254
>Gm04:2363321-2363370
>Gm04:2364902-2364934
>Gm04:2370638-2370695
>Gm04:2373167-2373206
>Gm04:2374013-2374046
>Gm04:2375406-2375440
>Gm04:2375743-2375802
>Gm04:2376018-2376782
>Gm04:2376876-2377003
>Gm04:2377996-2378042
>Gm04:2380541-2380633
>Gm04:2380680-2380729
>Gm04:2380753-2380836
>Gm04:2380911-2380961
>Gm04:2381223-2381260
>Gm04:2382714-2382784
>Gm04:2386539-2386605
>Gm04:2387520-2387610
>Gm04:2391041-2391140
>Gm04:2391709-2391788
>Gm04:2394646-2394693
>Gm04:2395533-2395620
>Gm04:2395977-2396020
>Gm04:2397557-2397646
>Gm04:2399707-2399788
>Gm04:2400521-2400651
>Gm04:2402980-2403024
>Gm04:2406208-2406243
>Gm04:2409988-2410039
>Gm04:2412268-2412282
>Gm04:2416254-2416328
>Gm04:2416917-2417008
>Gm04:2418098-2418187
>Gm04:2418286-2418372
>Gm04:2420532-2420620
>Gm04:2422856-2422987
>Gm04:2423013-2423091
>Gm04:2427062-2430228
>Gm04:2431159-2431213
>Gm04:2438426-2438550
>Gm04:2438925-2439341
>Gm04:2442361-2442521
>Gm04:2447693-2447727
>Gm04:2447811-2447863
>Gm04:2447895-2447963
>Gm04:2448062-2448100
>Gm04:2448924-2449145
>Gm04:2449344-2449408
>Gm04:2449599-2449645
>Gm04:2450214-2450280
>Gm04:2455135-2455163
>Gm04:2455277-2455348
>Gm04:2459565-2459619
>Gm04:2460619-2460672
>Gm04:2462763-2462796
>Gm04:2463095-2463129
>Gm04:2463634-2463696
>Gm04:2463759-2463821
>Gm04:2471604-2471711
>Gm04:2472201-2472229
>Gm04:2476236-2476351
>Gm04:2479029-2479234
>Gm04:2479291-2479409
>Gm04:2479466-2479541
>Gm04:2479643-2480059
>Gm04:2480255-2480648
>Gm04:2480739-2480769
>Gm04:2480855-2480885
>Gm04:2480930-2480976
>Gm04:2485508-2485740
>Gm04:2487598-2487822
>Gm04:2489233-2489483
>Gm04:2489789-2489893
>Gm04:2491824-2491925
>Gm04:2493322-2493753
>Gm04:2499658-2500028
>Gm04:2500081-2500185
>Gm04:2502313-2502380
>Gm04:2502709-2502779
>Gm04:2503082-2503253
>Gm04:2511295-2511398
>Gm04:2512551-2512621
>Gm04:2512959-2513158
>Gm04:2513739-2514009
>Gm04:2515067-2515182
>Gm04:2517193-2517270
>Gm04:2520901-2520955
>Gm04:2523301-2523340
>Gm04:2523590-2523678
>Gm04:2523832-2523890
>Gm04:2526366-2526441
>Gm04:2526483-2526527
>Gm04:2531110-2531286
>Gm04:2532840-2532903
>Gm04:2532990-2533049
>Gm04:2538319-2538450
>Gm04:2541302-2541405
>Gm04:2542382-2542420
>Gm04:2553608-2553668
>Gm04:2554182-2554231
>Gm04:2555538-2555656
>Gm04:2557533-2557611
>Gm04:2558998-2559023
>Gm04:2564013-2564115
>Gm04:2565577-2565727
>Gm04:2565811-2565861
>Gm04:2565916-2566005
>Gm04:2568102-2568132
>Gm04:2568353-2568430
>Gm04:2569751-2569786
>Gm04:2585304-2585384
>Gm04:2588245-2588450
>Gm04:2592676-2592962
>Gm04:2598507-2598595
>Gm04:2601466-2601537
>Gm04:2602264-2602306
>Gm04:2602359-2602532
>Gm04:2606929-2607065
>Gm04:2608038-2608103
>Gm04:2608184-2608226
>Gm04:2614638-2615173
>Gm04:2615984-2616043
>Gm04:2616232-2616534
>Gm04:2616627-2616699
>Gm04:2621363-2621414
>Gm04:2624024-2624100
>Gm04:2624595-2624632
>Gm04:2625246-2625326
>Gm04:2627463-2627529
>Gm04:2632976-2633064
>Gm04:2633173-2633286
>Gm04:2633327-2633569
>Gm04:2633813-2634104
>Gm04:2634377-2634456
>Gm04:2635411-2635485
>Gm04:2637707-2637751
>Gm04:2638675-2638740
>Gm04:2645850-2645925
>Gm04:2647190-2647216
>Gm04:2647606-2647726
>Gm04:2651779-2651814
>Gm04:2654632-2654674
>Gm04:2656992-2657112
>Gm04:2660866-2660921
>Gm04:2664074-2664177
>Gm04:2665584-2665688
>Gm04:2666857-2666984
>Gm04:2670530-2670620
>Gm04:2671844-2671878
>Gm04:2672673-2672861
>Gm04:2674435-2674872
>Gm04:2674897-2674930
>Gm04:2674987-2675134
>Gm04:2675218-2675509
>Gm04:2675598-2675688
>Gm04:2675921-2676029
>Gm04:2682100-2682156
>Gm04:2682699-2682858
>Gm04:2689167-2689220
>Gm04:2690128-2690195
>Gm04:2690447-2690482
>Gm04:2691756-2691813
>Gm04:2692678-2692732
>Gm04:2698294-2698369
>Gm04:2708384-2708445
>Gm04:2709199-2709298
>Gm04:2709374-2709586
>Gm04:2709630-2709878
>Gm04:2710154-2710199
>Gm04:2710897-2710968
>Gm04:2711527-2711726
>Gm04:2715049-2715083
>Gm04:2719458-2719529
>Gm04:2719687-2719750
>Gm04:2720615-2720654
>Gm04:2720871-2720965
>Gm04:2726379-2726457
>Gm04:2727401-2727578
>Gm04:2729527-2729848
>Gm04:2735431-2735511
>Gm04:2737883-2737921
>Gm04:2739351-2739440
>Gm04:2741571-2741606
>Gm04:2741878-2742105
>Gm04:2742255-2742349
>Gm04:2742483-2742675
>Gm04:2742731-2742995
>Gm04:2743143-2743295
>Gm04:2743348-2743439
>Gm04:2743569-2743786
>Gm04:2744203-2744243
>Gm04:2744410-2744470
>Gm04:2744552-2744719
>Gm04:2744744-2744825
>Gm04:2744871-2744903
>Gm04:2744982-2745020
>Gm04:2745182-2745325
>Gm04:2749593-2749678
>Gm04:2757638-2757705
>Gm04:2759064-2759246
>Gm04:2761247-2761322
>Gm04:2764906-2765003
>Gm04:2773262-2773395
>Gm04:2774156-2774228
>Gm04:2779713-2779779
>Gm04:2779905-2779966
>Gm04:2786404-2786613
>Gm04:2789287-2789587
>Gm04:2790280-2790321
>Gm04:2794324-2794373
>Gm04:2799927-2799987
>Gm04:2803025-2803063
>Gm04:2804438-2804737
>Gm04:2809760-2809815
>Gm04:2810327-2810423
>Gm04:2812697-2812796
>Gm04:2813619-2813667
>Gm04:2813741-2813883
>Gm04:2815801-2815919
>Gm04:2818108-2818229
>Gm04:2822608-2822645
>Gm04:2834832-2834881
>Gm04:2841972-2842068
>Gm04:2842086-2842149
>Gm04:2847693-2847747
>Gm04:2848349-2848424
>Gm04:2850142-2850282
>Gm04:2851690-2851724
>Gm04:2853088-2853413
>Gm04:2853526-2853937
>Gm04:2857142-2857225
>Gm04:2857687-2857716
>Gm04:2861367-2861445
>Gm04:2861655-2861792
>Gm04:2869504-2869619
>Gm04:2871465-2871494
>Gm04:2873037-2873166
>Gm04:2873246-2873355
>Gm04:2876753-2876908
>Gm04:2877086-2877166
>Gm04:2877203-2877229
>Gm04:2877543-2877604
>Gm04:2878086-2878125
>Gm04:2879457-2879656
>Gm04:2884001-2884180
>Gm04:2888513-2888689
>Gm04:2888816-2888869
>Gm04:2889801-2890028
>Gm04:2894405-2894465
>Gm04:2895520-2895565
>Gm04:2899314-2899348
>Gm04:2902070-2902124
>Gm04:2902575-2902654
>Gm04:2908712-2908757
>Gm04:2909094-2909152
>Gm04:2909991-2910047
>Gm04:2910216-2910252
>Gm04:2910607-2910649
>Gm04:2915983-2916238
>Gm04:2916424-2916487
>Gm04:2916682-2917211
>Gm04:2918670-2918786
>Gm04:2918817-2918890
>Gm04:2919300-2919362
>Gm04:2919928-2919978
>Gm04:2924812-2924848
>Gm04:2927051-2927170
>Gm04:2927315-2927452
>Gm04:2928947-2929201
>Gm04:2930496-2930598
>Gm04:2931086-2931147
>Gm04:2931393-2931438
>Gm04:2932272-2932308
>Gm04:2933010-2933204
>Gm04:2935251-2935312
>Gm04:2936976-2937051
>Gm04:2938807-2938845
>Gm04:2939607-2939688
>Gm04:2939766-2939812
>Gm04:2940319-2940368
>Gm04:2940489-2940594
>Gm04:2945998-2946023
>Gm04:2947898-2948033
>Gm04:2948814-2948949
>Gm04:2949515-2949762
>Gm04:2949813-2949976
>Gm04:2950636-2950670
>Gm04:2958283-2958329
>Gm04:2958378-2958480
>Gm04:2962100-2962234
>Gm04:2962416-2962465
>Gm04:2964302-2964354
>Gm04:2969954-2970020
>Gm04:2970519-2970591
>Gm04:2972385-2972433
>Gm04:2972843-2972869
>Gm04:2974073-2974153
>Gm04:2974457-2974548
>Gm04:2977770-2977827
>Gm04:2981106-2981138
>Gm04:2985495-2985658
>Gm04:2987033-2987195
>Gm04:2989423-2989496
>Gm04:2995870-2995919
>Gm04:2996277-2996311
>Gm04:2997104-2997138
>Gm04:3003351-3003390
>Gm04:3004333-3004460
>Gm04:3008926-3008965
>Gm04:3008997-3009082
>Gm04:3009697-3009749
>Gm04:3015764-3015921
>Gm04:3016655-3016774
>Gm04:3020447-3020498
>Gm04:3025188-3025388
>Gm04:3028579-3028616
>Gm04:3028692-3028814
>Gm04:3030395-3030465
>Gm04:3030643-3030750
>Gm04:3032827-3033014
>Gm04:3042205-3042611
>Gm04:3042964-3043030
>Gm04:3044447-3044536
>Gm04:3045143-3045206
>Gm04:3049555-3049627
>Gm04:3057010-3057115
>Gm04:3058106-3058138
>Gm04:3059492-3059543
>Gm04:3067843-3067908
>Gm04:3069579-3069647
>Gm04:3069834-3070062
>Gm04:3071411-3073678
>Gm04:3074657-3074716
>Gm04:3076108-3076135
>Gm04:3076546-3076603
>Gm04:3076841-3076913
>Gm04:3078854-3078893
>Gm04:3080904-3080966
>Gm04:3081212-3081298
>Gm04:3085737-3085771
>Gm04:3086334-3086375
>Gm04:3088343-3088372
>Gm04:3090099-3090196
>Gm04:3093357-3093394
>Gm04:3096530-3096580
>Gm04:3096961-3097004
>Gm04:3097026-3097086
>Gm04:3099740-3099838
>Gm04:3100647-3100737
>Gm04:3100799-3101002
>Gm04:3101217-3101266
>Gm04:3101889-3101929
>Gm04:3103914-3103964
>Gm04:3108382-3108421
>Gm04:3119060-3119091
>Gm04:3119602-3119642
>Gm04:3120315-3120357
>Gm04:3121014-3121220
>Gm04:3121260-3121489
>Gm04:3123055-3123186
>Gm04:3123481-3123560
>Gm04:3123852-3123897
>Gm04:3125514-3125568
>Gm04:3125744-3125871
>Gm04:3126124-3126186
>Gm04:3126528-3126625
>Gm04:3126662-3126846
>Gm04:3127341-3127490
>Gm04:3127765-3127946
>Gm04:3132832-3133251
>Gm04:3133278-3133308
>Gm04:3133399-3135057
>Gm04:3137757-3137797
>Gm04:3139176-3139214
>Gm04:3141134-3141176
>Gm04:3141270-3141376
>Gm04:3142252-3143171
>Gm04:3143549-3143578
>Gm04:3143955-3144048
>Gm04:3146522-3146578
>Gm04:3148575-3148620
>Gm04:3149458-3149514
>Gm04:3149568-3149615
>Gm04:3150783-3150852
>Gm04:3151168-3151215
>Gm04:3151237-3151315
>Gm04:3153048-3153088
>Gm04:3155719-3155795
>Gm04:3156840-3156921
>Gm04:3158463-3158525
>Gm04:3161273-3161347
>Gm04:3163366-3163408
>Gm04:3165183-3165253
>Gm04:3169486-3169532
>Gm04:3170144-3170226
>Gm04:3174667-3174713
>Gm04:3176575-3176667
>Gm04:3176808-3176868
>Gm04:3176974-3177197
>Gm04:3177272-3177410
>Gm04:3177897-3177942
>Gm04:3178003-3178169
>Gm04:3182707-3182849
>Gm04:3187326-3187402
>Gm04:3188345-3188414
>Gm04:3188466-3188639
>Gm04:3190974-3191049
>Gm04:3191368-3191421
>Gm04:3197737-3197954
>Gm04:3198071-3198352
>Gm04:3199095-3199208
>Gm04:3199321-3199382
>Gm04:3200069-3200119
>Gm04:3200226-3200283
>Gm04:3200319-3200523
>Gm04:3210072-3210152
>Gm04:3216501-3216559
>Gm04:3216669-3216762
>Gm04:3218089-3218194
>Gm04:3218342-3218378
>Gm04:3218443-3218498
>Gm04:3218854-3218964
>Gm04:3219017-3219080
>Gm04:3219263-3219300
>Gm04:3219329-3219388
>Gm04:3226659-3226782
>Gm04:3227855-3227904
>Gm04:3228583-3228629
>Gm04:3236878-3236909
>Gm04:3246808-3246869
>Gm04:3252358-3252550
>Gm04:3262346-3262393
>Gm04:3266336-3266467
>Gm04:3273806-3273845
>Gm04:3275660-3275698
>Gm04:3275722-3275861
>Gm04:3275883-3276325
>Gm04:3278065-3278100
>Gm04:3282873-3282930
>Gm04:3283362-3283479
>Gm04:3284151-3284195
>Gm04:3284225-3284277
>Gm04:3286881-3286950
>Gm04:3289686-3289763
>Gm04:3289821-3289917
>Gm04:3290779-3290834
>Gm04:3291285-3291363
>Gm04:3291508-3291577
>Gm04:3291615-3291696
>Gm04:3292868-3292947
>Gm04:3293916-3294017
>Gm04:3294043-3294100
>Gm04:3299414-3299565
>Gm04:3302140-3302235
>Gm04:3302750-3302854
>Gm04:3307247-3307278
>Gm04:3312309-3312429
>Gm04:3314305-3314383
>Gm04:3315291-3315389
>Gm04:3318121-3318201
>Gm04:3321257-3321406
>Gm04:3321661-3321782
>Gm04:3322011-3322165
>Gm04:3322264-3322297
>Gm04:3325343-3325391
>Gm04:3333253-3333293
>Gm04:3333416-3333536
>Gm04:3333613-3333628
>Gm04:3337548-3337608
>Gm04:3337666-3337708
>Gm04:3338173-3338280
>Gm04:3338330-3338393
>Gm04:3338439-3338629
>Gm04:3339495-3339546
>Gm04:3343615-3343664
>Gm04:3347049-3347088
>Gm04:3350381-3350410
>Gm04:3350464-3350537
>Gm04:3350568-3350652
>Gm04:3350663-3350705
>Gm04:3350785-3351385
>Gm04:3353043-3353079
>Gm04:3353931-3354220
>Gm04:3355243-3355477
>Gm04:3356578-3356630
>Gm04:3358771-3358900
>Gm04:3360922-3360957
>Gm04:3361096-3361224
>Gm04:3361335-3361410
>Gm04:3361451-3361518
>Gm04:3361557-3361661
>Gm04:3361783-3361849
>Gm04:3362048-3362161
>Gm04:3362298-3362332
>Gm04:3362405-3362512
>Gm04:3364344-3364379
>Gm04:3364519-3364589
>Gm04:3365596-3365671
>Gm04:3366309-3366379
>Gm04:3369348-3369448
>Gm04:3370613-3370721
>Gm04:3371741-3371793
>Gm04:3377464-3379084
>Gm04:3381140-3385873
>Gm04:3391599-3391629
>Gm04:3393111-3393162
>Gm04:3393292-3393356
>Gm04:3393784-3393852
>Gm04:3394166-3394279
>Gm04:3398260-3398324
>Gm04:3403438-3403479
>Gm04:3403512-3403600
>Gm04:3403762-3403970
>Gm04:3404919-3405016
>Gm04:3405655-3405683
>Gm04:3406146-3406160
>Gm04:3407045-3407096
>Gm04:3408051-3408096
>Gm04:3410620-3410689
>Gm04:3410784-3410896
>Gm04:3411993-3412041
>Gm04:3412356-3412442
>Gm04:3418077-3418108
>Gm04:3419593-3419635
>Gm04:3419751-3419784
>Gm04:3421132-3421214
>Gm04:3423596-3423637
>Gm04:3423828-3423865
>Gm04:3426973-3427084
>Gm04:3429067-3429109
>Gm04:3430220-3430261
>Gm04:3433426-3433462
>Gm04:3434076-3434113
>Gm04:3434372-3434859
>Gm04:3435010-3435036
>Gm04:3438599-3438718
>Gm04:3438793-3438857
>Gm04:3442230-3442267
>Gm04:3443703-3443768
>Gm04:3443835-3443992
>Gm04:3450154-3450220
>Gm04:3450315-3450367
>Gm04:3450449-3450477
>Gm04:3450938-3450971
>Gm04:3451157-3451221
>Gm04:3451447-3451544
>Gm04:3457691-3457728
>Gm04:3461740-3462188
>Gm04:3463988-3464048
>Gm04:3465064-3465109
>Gm04:3466574-3466622
>Gm04:3467030-3467136
>Gm04:3470302-3470356
>Gm04:3471010-3471043
>Gm04:3471766-3471820
>Gm04:3472752-3472917
>Gm04:3474168-3474348
>Gm04:3474883-3474939
>Gm04:3476346-3476594
>Gm04:3478588-3478630
>Gm04:3478712-3479469
>Gm04:3480646-3480697
>Gm04:3482829-3482933
>Gm04:3483067-3483156
>Gm04:3483240-3483290
>Gm04:3485120-3485158
>Gm04:3485491-3485608
>Gm04:3485736-3485968
>Gm04:3498258-3498332
>Gm04:3499478-3499538
>Gm04:3507751-3507901
>Gm04:3508221-3508794
>Gm04:3508990-3509117
>Gm04:3509144-3509591
>Gm04:3509836-3509878
>Gm04:3510011-3510061
>Gm04:3510356-3510407
>Gm04:3510656-3510810
>Gm04:3522740-3522779
>Gm04:3522895-3522961
>Gm04:3525018-3525186
>Gm04:3526056-3526104
>Gm04:3526378-3526420
>Gm04:3528543-3528578
>Gm04:3530767-3530825
>Gm04:3532524-3532549
>Gm04:3534151-3534232
>Gm04:3535313-3535376
>Gm04:3535530-3535672
>Gm04:3536115-3536158
>Gm04:3538687-3538742
>Gm04:3543187-3543309
>Gm04:3547166-3547242
>Gm04:3547313-3547359
>Gm04:3552616-3552658
>Gm04:3557439-3557478
>Gm04:3559210-3559376
>Gm04:3560161-3560231
>Gm04:3560383-3560428
>Gm04:3564439-3564542
>Gm04:3564575-3564745
>Gm04:3566426-3566541
>Gm04:3574108-3574153
>Gm04:3574513-3574549
>Gm04:3574661-3574762
>Gm04:3574916-3574965
>Gm04:3575894-3575983
>Gm04:3576121-3576237
>Gm04:3576367-3576445
>Gm04:3576483-3576534
>Gm04:3577897-3578065
>Gm04:3579016-3579067
>Gm04:3582464-3582639
>Gm04:3583882-3584002
>Gm04:3586723-3586789
>Gm04:3587119-3587241
>Gm04:3588007-3588051
>Gm04:3589555-3589661
>Gm04:3589747-3589859
>Gm04:3592575-3592725
>Gm04:3593449-3593521
>Gm04:3594133-3594273
>Gm04:3594324-3594680
>Gm04:3596904-3596953
>Gm04:3598475-3598581
>Gm04:3599803-3599846
>Gm04:3611404-3611528
>Gm04:3614875-3614914
>Gm04:3619136-3619275
>Gm04:3619461-3619627
>Gm04:3619687-3619715
>Gm04:3619775-3619991
>Gm04:3620095-3620157
>Gm04:3620330-3620416
>Gm04:3622041-3622148
>Gm04:3622955-3622995
>Gm04:3625466-3625484
>Gm04:3626201-3626268
>Gm04:3627012-3627553
>Gm04:3628259-3628334
>Gm04:3628388-3628445
>Gm04:3633612-3633903
>Gm04:3633980-3634212
>Gm04:3634428-3634508
>Gm04:3640347-3640464
>Gm04:3641190-3641231
>Gm04:3643011-3643063
>Gm04:3643442-3643479
>Gm04:3643968-3644013
>Gm04:3644113-3644163
>Gm04:3644264-3644371
>Gm04:3644439-3644475
>Gm04:3645121-3645165
>Gm04:3645687-3645733
>Gm04:3650001-3650071
>Gm04:3657070-3657109
>Gm04:3657231-3657282
>Gm04:3660044-3660100
>Gm04:3666315-3666388
>Gm04:3670957-3670989
>Gm04:3674078-3674272
>Gm04:3680122-3680162
>Gm04:3680460-3680503
>Gm04:3683594-3683726
>Gm04:3685272-3685477
>Gm04:3687390-3687421
>Gm04:3687510-3687560
>Gm04:3687719-3687792
>Gm04:3692409-3692537
>Gm04:3692688-3692722
>Gm04:3692990-3693030
>Gm04:3693635-3693726
>Gm04:3693803-3693860
>Gm04:3696708-3696757
>Gm04:3697663-3697784
>Gm04:3699781-3699830
>Gm04:3700660-3700714
>Gm04:3704392-3704426
>Gm04:3709158-3709240
>Gm04:3709916-3709988
>Gm04:3710796-3710835
>Gm04:3711038-3711135
>Gm04:3711929-3711974
>Gm04:3712011-3712182
>Gm04:3713847-3713961
>Gm04:3717662-3717872
>Gm04:3717910-3717988
>Gm04:3718621-3718703
>Gm04:3721205-3721252
>Gm04:3724200-3724300
>Gm04:3724945-3724997
>Gm04:3725640-3725699
>Gm04:3733887-3733940
>Gm04:3740366-3740407
>Gm04:3744191-3744226
>Gm04:3746351-3746482
>Gm04:3746625-3746725
>Gm04:3747884-3747927
>Gm04:3752813-3752853
>Gm04:3755499-3755618
>Gm04:3757069-3757219
>Gm04:3758700-3758776
>Gm04:3763195-3763258
>Gm04:3765206-3765236
>Gm04:3771435-3771575
>Gm04:3772302-3772404
>Gm04:3773628-3773699
>Gm04:3775760-3775852
>Gm04:3777778-3777792
>Gm04:3780026-3780060
>Gm04:3780137-3780213
>Gm04:3780859-3780992
>Gm04:3781252-3781385
>Gm04:3781485-3781560
>Gm04:3782057-3782171
>Gm04:3783489-3783715
>Gm04:3783748-3783787
>Gm04:3783847-3783953
>Gm04:3783981-3784024
>Gm04:3785844-3785926
>Gm04:3787035-3787093
>Gm04:3788474-3788538
>Gm04:3794219-3794416
>Gm04:3801696-3801729
>Gm04:3803488-3803541
>Gm04:3803629-3803745
>Gm04:3804495-3804651
>Gm04:3804914-3804947
>Gm04:3805013-3805475
>Gm04:3805538-3805600
>Gm04:3805722-3805817
>Gm04:3805878-3805973
>Gm04:3806641-3806739
>Gm04:3809966-3810084
>Gm04:3810178-3810222
>Gm04:3814485-3814525
>Gm04:3814895-3814941
>Gm04:3815462-3815511
>Gm04:3818073-3818129
>Gm04:3822835-3822888
>Gm04:3825904-3825975
>Gm04:3826245-3826259
>Gm04:3826359-3826595
>Gm04:3826859-3826964
>Gm04:3827005-3827084
>Gm04:3828765-3828876
>Gm04:3836890-3837024
>Gm04:3837418-3837473
>Gm04:3837649-3837870
>Gm04:3847793-3847840
>Gm04:3848294-3849351
>Gm04:3850714-3850752
>Gm04:3851316-3851363
>Gm04:3853788-3853817
>Gm04:3854628-3855040
>Gm04:3856127-3856604
>Gm04:3856638-3856675
>Gm04:3856726-3858220
>Gm04:3858269-3858708
>Gm04:3861861-3861902
>Gm04:3865096-3865330
>Gm04:3865423-3865554
>Gm04:3867406-3867442
>Gm04:3872335-3872478
>Gm04:3872744-3872790
>Gm04:3873063-3873143
>Gm04:3874075-3874112
>Gm04:3874397-3874451
>Gm04:3876041-3876163
>Gm04:3876955-3877943
>Gm04:3877991-3878401
>Gm04:3878434-3879254
>Gm04:3879297-3881578
>Gm04:3883158-3883189
>Gm04:3883715-3883918
>Gm04:3884330-3884377
>Gm04:3885397-3885477
>Gm04:3885615-3885656
>Gm04:3885859-3885941
>Gm04:3886169-3886222
>Gm04:3886808-3886837
>Gm04:3887184-3887217
>Gm04:3890465-3890540
>Gm04:3890887-3890970
>Gm04:3891366-3891474
>Gm04:3891887-3891927
>Gm04:3894942-3894973
>Gm04:3895307-3895382
>Gm04:3906745-3906811
>Gm04:3906850-3906986
>Gm04:3907202-3907230
>Gm04:3907354-3907478
>Gm04:3909730-3909764
>Gm04:3910683-3910737
>Gm04:3915107-3915158
>Gm04:3916993-3917064
>Gm04:3917130-3917171
>Gm04:3918104-3918130
>Gm04:3921242-3921375
>Gm04:3922620-3922672
>Gm04:3927955-3928027
>Gm04:3928889-3929074
>Gm04:3933157-3933227
>Gm04:3934843-3934900
>Gm04:3935158-3935223
>Gm04:3935613-3935729
>Gm04:3935841-3935898
>Gm04:3936016-3936070
>Gm04:3941372-3941386
>Gm04:3947839-3947857
>Gm04:3947992-3948106
>Gm04:3948554-3948664
>Gm04:3949116-3949214
>Gm04:3949327-3949709
>Gm04:3951896-3952047
>Gm04:3955033-3955121
>Gm04:3955926-3956024
>Gm04:3959370-3959491
>Gm04:3959628-3959827
>Gm04:3962379-3962490
>Gm04:3963723-3963767
>Gm04:3964383-3964432
>Gm04:3968833-3968890
>Gm04:3968980-3969064
>Gm04:3969253-3969310
>Gm04:3969378-3969443
>Gm04:3972824-3972907
>Gm04:3973814-3976721
>Gm04:3976866-3977001
>Gm04:3977129-3977613
>Gm04:3977685-3978433
>Gm04:3978518-3978731
>Gm04:3984326-3984888
>Gm04:3984927-3985185
>Gm04:3985216-3985309
>Gm04:3985381-3985533
>Gm04:3986042-3986085
>Gm04:3986306-3986708
>Gm04:3986740-3987050
>Gm04:3987164-3987376
>Gm04:3987496-3987562
>Gm04:3988550-3988617
>Gm04:3988697-3988777
>Gm04:3991701-3991739
>Gm04:3995252-3995347
>Gm04:3995823-3995897
>Gm04:4005896-4005926
>Gm04:4011874-4011906
>Gm04:4017836-4017903
>Gm04:4017974-4018088
>Gm04:4022167-4022236
>Gm04:4022349-4022452
>Gm04:4023221-4023311
>Gm04:4032791-4032859
>Gm04:4033336-4033414
>Gm04:4033812-4033870
>Gm04:4034610-4034639
>Gm04:4035513-4035553
>Gm04:4035727-4035793
>Gm04:4036317-4036697
>Gm04:4036725-4037001
>Gm04:4037322-4037408
>Gm04:4038137-4038237
>Gm04:4039513-4039564
>Gm04:4040290-4040330
>Gm04:4041551-4041619
>Gm04:4041633-4041838
>Gm04:4042172-4042235
>Gm04:4045959-4046057
>Gm04:4050802-4051211
>Gm04:4051411-4051460
>Gm04:4051646-4051761
>Gm04:4055736-4055785
>Gm04:4056033-4056115
>Gm04:4064471-4064533
>Gm04:4066740-4066897
>Gm04:4067419-4067459
>Gm04:4067884-4068168
>Gm04:4068226-4068307
>Gm04:4068346-4068484
>Gm04:4068552-4069017
>Gm04:4069075-4069737
>Gm04:4069811-4069903
>Gm04:4069929-4069953
>Gm04:4069996-4070154
>Gm04:4070854-4070892
>Gm04:4071092-4071147
>Gm04:4071248-4071323
>Gm04:4071385-4071978
>Gm04:4072402-4072454
>Gm04:4072490-4072524
>Gm04:4072591-4072713
>Gm04:4072747-4073667
>Gm04:4073707-4074225
>Gm04:4074258-4074627
>Gm04:4083590-4083619
>Gm04:4086765-4086800
>Gm04:4087267-4087338
>Gm04:4090028-4090090
>Gm04:4090366-4090449
>Gm04:4096335-4096368
>Gm04:4101642-4101691
>Gm04:4101786-4101809
>Gm04:4103562-4103634
>Gm04:4103659-4103687
>Gm04:4111622-4111676
>Gm04:4112371-4112575
>Gm04:4115639-4115728
>Gm04:4118158-4118391
>Gm04:4118789-4118841
>Gm04:4127911-4127963
>Gm04:4128358-4128537
>Gm04:4129008-4129046
>Gm04:4129698-4129759
>Gm04:4130260-4130296
>Gm04:4132226-4132294
>Gm04:4133715-4133777
>Gm04:4133786-4133833
>Gm04:4138575-4138599
>Gm04:4140964-4141034
>Gm04:4141580-4141610
>Gm04:4141918-4141983
>Gm04:4142026-4142085
>Gm04:4142122-4142179
>Gm04:4143737-4143782
>Gm04:4144735-4144766
>Gm04:4145940-4146006
>Gm04:4146398-4146454
>Gm04:4158914-4159024
>Gm04:4164234-4164287
>Gm04:4164361-4164392
>Gm04:4164903-4165379
>Gm04:4166479-4166521
>Gm04:4173423-4173585
>Gm04:4173837-4175633
>Gm04:4175726-4175813
>Gm04:4175883-4176014
>Gm04:4176217-4176262
>Gm04:4176375-4176494
>Gm04:4182776-4182834
>Gm04:4183865-4183897
>Gm04:4187508-4187916
>Gm04:4189160-4189199
>Gm04:4189595-4189677
>Gm04:4191011-4191064
>Gm04:4191674-4191759
>Gm04:4192253-4192290
>Gm04:4192485-4192606
>Gm04:4193514-4193603
>Gm04:4194260-4194319
>Gm04:4197525-4197607
>Gm04:4202364-4202426
>Gm04:4204614-4204776
>Gm04:4204908-4205028
>Gm04:4207545-4207633
>Gm04:4207863-4207899
>Gm04:4207988-4208030
>Gm04:4208414-4208529
>Gm04:4208720-4210414
>Gm04:4210523-4210566
>Gm04:4210676-4210824
>Gm04:4211020-4211231
>Gm04:4217552-4217600
>Gm04:4223130-4223208
>Gm04:4225849-4225891
>Gm04:4226737-4226777
>Gm04:4227633-4227699
>Gm04:4230679-4230743
>Gm04:4230882-4230975
>Gm04:4232452-4232567
>Gm04:4237357-4237398
>Gm04:4238022-4238129
>Gm04:4238158-4238331
>Gm04:4239392-4239463
>Gm04:4240790-4241468
>Gm04:4241527-4241761
>Gm04:4241847-4242249
>Gm04:4242297-4242461
>Gm04:4242542-4242596
>Gm04:4242832-4242982
>Gm04:4243434-4243486
>Gm04:4244496-4244546
>Gm04:4245373-4245408
>Gm04:4246719-4246765
>Gm04:4247574-4247690
>Gm04:4248534-4248629
>Gm04:4248950-4249099
>Gm04:4249345-4249437
>Gm04:4250147-4251558
>Gm04:4254442-4254545
>Gm04:4255228-4255335
>Gm04:4255416-4255484
>Gm04:4255910-4255965
>Gm04:4256083-4256158
>Gm04:4259812-4260089
>Gm04:4261182-4261290
>Gm04:4269878-4269908
>Gm04:4270796-4270843
>Gm04:4272166-4272358
>Gm04:4272414-4272451
>Gm04:4272583-4273093
>Gm04:4273190-4273397
>Gm04:4273820-4273906
>Gm04:4274020-4274109
>Gm04:4274536-4274591
>Gm04:4281200-4283074
>Gm04:4283101-4283777
>Gm04:4283874-4285442
>Gm04:4285465-4286784
>Gm04:4287091-4287117
>Gm04:4287964-4288059
>Gm04:4289578-4289658
>Gm04:4291099-4291200
>Gm04:4292674-4292846
>Gm04:4297059-4297248
>Gm04:4297618-4298243
>Gm04:4298429-4298486
>Gm04:4298575-4298611
>Gm04:4299906-4300448
>Gm04:4300886-4300955
>Gm04:4301079-4301162
>Gm04:4301258-4301381
>Gm04:4301467-4301508
>Gm04:4303394-4303454
>Gm04:4312839-4312872
>Gm04:4313142-4313238
>Gm04:4316141-4316213
>Gm04:4316242-4316283
>Gm04:4317664-4317782
>Gm04:4320830-4320920
>Gm04:4321124-4321153
>Gm04:4322639-4322680
>Gm04:4323488-4323522
>Gm04:4330080-4330126
>Gm04:4331210-4331313
>Gm04:4332781-4332830
>Gm04:4332907-4332962
>Gm04:4333772-4333838
>Gm04:4335405-4335459
>Gm04:4341143-4341183
>Gm04:4341408-4341456
>Gm04:4341638-4341664
>Gm04:4342818-4342880
>Gm04:4344532-4344591
>Gm04:4344671-4344714
>Gm04:4344780-4344842
>Gm04:4344966-4344995
>Gm04:4345070-4345145
>Gm04:4345186-4345266
>Gm04:4345441-4345517
>Gm04:4347652-4347768
>Gm04:4348298-4348415
>Gm04:4348715-4348819
>Gm04:4349224-4349257
>Gm04:4354702-4354740
>Gm04:4357359-4357397
>Gm04:4367157-4367207
>Gm04:4369213-4369261
>Gm04:4370094-4370179
>Gm04:4370683-4370913
>Gm04:4372368-4372408
>Gm04:4374570-4374651
>Gm04:4375618-4375869
>Gm04:4376749-4376785
>Gm04:4377413-4377441
>Gm04:4388475-4388528
>Gm04:4389032-4389170
>Gm04:4393431-4393564
>Gm04:4393928-4394016
>Gm04:4397146-4397175
>Gm04:4399870-4399984
>Gm04:4400695-4400722
>Gm04:4400797-4400874
>Gm04:4403684-4403754
>Gm04:4403894-4403915
>Gm04:4405895-4405924
>Gm04:4407223-4407261
>Gm04:4407447-4407529
>Gm04:4408330-4408359
>Gm04:4412901-4412978
>Gm04:4417419-4417569
>Gm04:4418284-4418321
>Gm04:4418441-4418655
>Gm04:4418738-4418779
>Gm04:4420409-4420486
>Gm04:4422141-4422201
>Gm04:4424724-4425078
>Gm04:4425369-4425982
>Gm04:4426015-4426142
>Gm04:4426246-4426330
>Gm04:4428565-4428655
>Gm04:4429893-4429942
>Gm04:4429989-4430268
>Gm04:4430305-4430427
>Gm04:4430808-4430838
>Gm04:4431812-4431864
>Gm04:4432076-4432145
>Gm04:4432528-4432666
>Gm04:4433143-4433229
>Gm04:4437497-4437562
>Gm04:4438071-4438126
>Gm04:4439751-4439808
>Gm04:4441249-4441281
>Gm04:4442658-4442833
>Gm04:4450503-4450571
>Gm04:4450898-4451046
>Gm04:4453095-4453269
>Gm04:4458233-4458282
>Gm04:4459134-4459179
>Gm04:4460529-4460586
>Gm04:4461336-4461369
>Gm04:4461897-4461937
>Gm04:4464823-4464899
>Gm04:4469012-4469493
>Gm04:4482131-4482175
>Gm04:4483058-4483239
>Gm04:4485979-4486078
>Gm04:4490679-4490719
>Gm04:4491051-4491112
>Gm04:4492097-4492248
>Gm04:4492352-4492889
>Gm04:4493205-4493495
>Gm04:4493559-4494013
>Gm04:4494447-4494513
>Gm04:4495445-4495644
>Gm04:4497252-4497298
>Gm04:4497664-4497721
>Gm04:4498002-4498073
>Gm04:4502956-4502990
>Gm04:4503143-4503203
>Gm04:4503277-4503367
>Gm04:4503627-4503685
>Gm04:4504692-4505056
>Gm04:4505095-4505141
>Gm04:4505254-4505318
>Gm04:4515402-4515428
>Gm04:4516946-4517068
>Gm04:4517153-4517413
>Gm04:4517516-4517971
>Gm04:4518167-4518247
>Gm04:4536446-4536480
>Gm04:4537732-4537837
>Gm04:4539217-4539312
>Gm04:4540979-4541035
>Gm04:4542556-4542638
>Gm04:4547898-4548100
>Gm04:4548298-4548385
>Gm04:4548665-4548726
>Gm04:4548838-4548902
>Gm04:4550243-4550316
>Gm04:4553152-4553196
>Gm04:4555784-4555897
>Gm04:4556269-4556458
>Gm04:4557563-4557810
>Gm04:4559799-4559842
>Gm04:4562589-4562625
>Gm04:4562653-4562793
>Gm04:4562859-4563002
>Gm04:4563720-4563786
>Gm04:4564991-4565180
>Gm04:4565257-4565295
>Gm04:4568644-4568728
>Gm04:4568769-4568922
>Gm04:4569600-4569657
>Gm04:4574418-4574455
>Gm04:4574899-4574916
>Gm04:4574984-4575512
>Gm04:4576864-4576896
>Gm04:4580989-4581793
>Gm04:4581822-4581888
>Gm04:4588909-4589016
>Gm04:4589201-4589642
>Gm04:4590378-4590513
>Gm04:4590666-4590712
>Gm04:4590953-4591005
>Gm04:4594520-4594575
>Gm04:4599080-4599273
>Gm04:4600036-4600079
>Gm04:4600716-4600764
>Gm04:4600852-4600957
>Gm04:4601084-4601584
>Gm04:4602365-4602431
>Gm04:4605151-4605346
>Gm04:4606652-4606676
>Gm04:4608567-4608642
>Gm04:4617081-4617113
>Gm04:4629282-4629563
>Gm04:4631724-4631758
>Gm04:4632012-4632155
>Gm04:4632296-4632378
>Gm04:4632409-4633638
>Gm04:4636006-4636073
>Gm04:4639939-4640014
>Gm04:4641298-4641373
>Gm04:4641667-4641704
>Gm04:4642763-4642959
>Gm04:4644764-4644869
>Gm04:4645533-4645652
>Gm04:4645703-4645925
>Gm04:4646460-4646555
>Gm04:4646840-4646879
>Gm04:4647438-4647483
>Gm04:4648517-4648585
>Gm04:4650518-4650556
>Gm04:4653133-4653185
>Gm04:4655874-4655922
>Gm04:4658061-4658177
>Gm04:4660155-4660232
>Gm04:4662026-4662174
>Gm04:4662583-4662676
>Gm04:4663975-4664104
>Gm04:4665112-4665216
>Gm04:4665661-4665753
>Gm04:4665861-4665910
>Gm04:4666074-4666134
>Gm04:4667070-4667193
>Gm04:4667524-4667578
>Gm04:4668127-4668157
>Gm04:4668330-4668389
>Gm04:4668505-4668917
>Gm04:4668949-4669141
>Gm04:4669265-4669844
>Gm04:4669947-4670076
>Gm04:4671000-4671059
>Gm04:4672257-4672446
>Gm04:4672495-4672588
>Gm04:4675186-4675252
>Gm04:4678072-4678160
>Gm04:4678610-4679023
>Gm04:4681108-4681211
>Gm04:4683308-4683342
>Gm04:4684011-4684124
>Gm04:4685495-4685528
>Gm04:4685671-4685718
>Gm04:4685740-4686009
>Gm04:4686073-4686264
>Gm04:4686383-4686490
>Gm04:4686606-4686758
>Gm04:4687387-4687441
>Gm04:4688633-4688715
>Gm04:4694412-4694477
>Gm04:4694672-4694713
>Gm04:4695694-4695724
>Gm04:4697016-4697065
>Gm04:4697557-4697614
>Gm04:4697770-4697820
>Gm04:4697940-4697992
>Gm04:4701110-4701514
>Gm04:4706418-4706485
>Gm04:4711096-4711196
>Gm04:4711352-4711427
>Gm04:4712152-4712212
>Gm04:4716393-4716440
>Gm04:4724810-4724847
>Gm04:4726153-4726230
>Gm04:4726423-4726583
>Gm04:4732175-4732300
>Gm04:4733862-4734210
>Gm04:4734275-4734324
>Gm04:4734373-4734417
>Gm04:4734465-4734748
>Gm04:4735307-4735428
>Gm04:4736531-4736580
>Gm04:4736874-4736906
>Gm04:4738467-4738527
>Gm04:4739318-4739387
>Gm04:4745368-4745401
>Gm04:4745511-4745587
>Gm04:4745894-4745955
>Gm04:4746278-4746347
>Gm04:4751084-4751133
>Gm04:4752239-4752290
>Gm04:4752315-4752342
>Gm04:4752399-4752478
>Gm04:4752597-4752633
>Gm04:4753381-4753662
>Gm04:4755316-4755360
>Gm04:4763093-4763143
>Gm04:4765614-4765688
>Gm04:4766419-4766447
>Gm04:4769198-4769310
>Gm04:4770298-4770312
>Gm04:4773434-4773489
>Gm04:4774699-4774758
>Gm04:4775305-4775341
>Gm04:4776574-4776792
>Gm04:4776939-4777171
>Gm04:4777325-4777432
>Gm04:4778248-4778375
>Gm04:4786451-4786555
>Gm04:4790392-4790429
>Gm04:4790948-4790989
>Gm04:4800521-4800556
>Gm04:4801946-4802142
>Gm04:4806409-4806581
>Gm04:4806900-4807295
>Gm04:4807432-4808095
>Gm04:4808189-4808716
>Gm04:4808772-4808817
>Gm04:4810436-4810537
>Gm04:4811364-4811446
>Gm04:4811504-4811557
>Gm04:4812773-4812836
>Gm04:4813872-4813926
>Gm04:4814251-4814413
>Gm04:4819478-4819567
>Gm04:4823259-4831745
>Gm04:4834253-4834435
>Gm04:4834757-4834880
>Gm04:4834964-4835499
>Gm04:4840486-4840530
>Gm04:4842886-4842941
>Gm04:4849758-4849816
>Gm04:4850605-4850797
>Gm04:4851890-4852097
>Gm04:4852150-4852221
>Gm04:4855071-4855217
>Gm04:4855292-4855444
>Gm04:4855474-4855816
>Gm04:4855969-4856328
>Gm04:4856380-4856781
>Gm04:4857043-4857119
>Gm04:4857224-4857401
>Gm04:4857457-4857508
>Gm04:4858137-4858318
>Gm04:4859023-4859088
>Gm04:4859437-4859508
>Gm04:4861795-4861870
>Gm04:4867967-4868003
>Gm04:4871384-4871503
>Gm04:4872713-4872798
>Gm04:4873089-4873260
>Gm04:4873581-4873677
>Gm04:4876000-4876046
>Gm04:4876170-4876212
>Gm04:4876763-4877403
>Gm04:4878510-4878547
>Gm04:4878597-4878681
>Gm04:4880070-4880116
>Gm04:4889370-4889400
>Gm04:4899411-4899479
>Gm04:4900019-4900228
>Gm04:4900265-4900328
>Gm04:4900468-4900525
>Gm04:4900768-4900904
>Gm04:4901320-4901412
>Gm04:4901455-4901541
>Gm04:4902520-4902566
>Gm04:4908606-4908640
>Gm04:4916036-4916118
>Gm04:4916406-4916515
>Gm04:4916934-4916961
>Gm04:4922385-4922427
>Gm04:4923174-4923231
>Gm04:4925514-4925558
>Gm04:4933690-4933780
>Gm04:4933973-4934054
>Gm04:4934533-4934565
>Gm04:4940989-4941115
>Gm04:4941137-4941227
>Gm04:4941295-4941411
>Gm04:4942530-4942579
>Gm04:4943778-4943824
>Gm04:4943892-4944138
>Gm04:4946492-4946630
>Gm04:4946943-4947014
>Gm04:4947084-4947166
>Gm04:4948262-4948356
>Gm04:4950366-4950439
>Gm04:4951435-4951462
>Gm04:4951768-4951823
>Gm04:4952642-4952728
>Gm04:4952821-4952902
>Gm04:4953200-4953324
>Gm04:4953797-4954029
>Gm04:4954093-4954158
>Gm04:4954192-4954373
>Gm04:4954770-4954921
>Gm04:4956983-4957062
>Gm04:4957240-4957295
>Gm04:4957923-4957987
>Gm04:4958908-4958961
>Gm04:4961657-4961720
>Gm04:4967828-4967986
>Gm04:4968399-4968479
>Gm04:4968907-4968947
>Gm04:4971358-4971557
>Gm04:4972790-4972825
>Gm04:4974273-4974312
>Gm04:4974571-4974615
>Gm04:4979523-4979554
>Gm04:4984866-4984901
>Gm04:4987988-4988044
>Gm04:4992742-4992837
>Gm04:4993712-4993839
>Gm04:4993869-4993933
>Gm04:4994085-4994216
>Gm04:4995254-4995429
>Gm04:4995545-4995789
>Gm04:4995823-4996102
>Gm04:4996147-4997753
>Gm04:4999747-4999778
>Gm04:5001224-5001257
>Gm04:5001929-5001980
>Gm04:5002332-5002391
>Gm04:5003641-5003694
>Gm04:5004699-5004734
>Gm04:5005182-5005212
>Gm04:5006507-5006568
>Gm04:5007810-5007842
>Gm04:5010812-5010849
>Gm04:5010963-5011165
>Gm04:5014108-5014146
>Gm04:5014521-5014614
>Gm04:5016878-5017050
>Gm04:5017101-5017189
>Gm04:5019280-5019384
>Gm04:5019592-5019629
>Gm04:5019773-5019796
>Gm04:5020966-5021066
>Gm04:5022090-5022132
>Gm04:5022321-5022455
>Gm04:5028639-5028676
>Gm04:5029616-5029772
>Gm04:5029947-5030017
>Gm04:5030918-5030949
>Gm04:5031018-5031071
>Gm04:5035296-5035377
>Gm04:5035760-5035838
>Gm04:5037083-5037118
>Gm04:5038725-5038767
>Gm04:5041049-5041101
>Gm04:5046235-5046549
>Gm04:5046634-5046656
>Gm04:5047213-5047312
>Gm04:5047896-5047972
>Gm04:5055091-5055119
>Gm04:5057661-5057721
>Gm04:5058907-5059269
>Gm04:5060400-5060474
>Gm04:5061617-5061686
>Gm04:5063676-5063748
>Gm04:5064051-5064136
>Gm04:5064857-5064929
>Gm04:5065232-5065305
>Gm04:5066811-5066950
>Gm04:5067844-5067976
>Gm04:5068146-5068230
>Gm04:5068473-5069025
>Gm04:5069089-5069244
>Gm04:5069283-5069338
>Gm04:5069462-5069620
>Gm04:5069758-5069794
>Gm04:5069980-5070058
>Gm04:5071163-5071244
>Gm04:5071582-5071792
>Gm04:5073435-5073526
>Gm04:5077268-5077328
>Gm04:5077361-5077534
>Gm04:5077651-5077705
>Gm04:5080919-5080977
>Gm04:5081500-5081534
>Gm04:5084144-5084230
>Gm04:5084289-5084486
>Gm04:5093029-5093072
>Gm04:5094185-5094222
>Gm04:5097783-5097943
>Gm04:5101695-5101765
>Gm04:5104545-5104615
>Gm04:5104701-5104746
>Gm04:5109051-5109089
>Gm04:5110929-5110961
>Gm04:5111184-5111250
>Gm04:5112496-5112566
>Gm04:5114867-5115362
>Gm04:5121433-5121470
>Gm04:5121638-5121688
>Gm04:5121877-5122027
>Gm04:5122741-5122890
>Gm04:5122924-5123139
>Gm04:5123850-5123935
>Gm04:5126293-5126350
>Gm04:5128653-5128776
>Gm04:5129078-5129127
>Gm04:5131747-5131786
>Gm04:5133225-5133274
>Gm04:5134540-5134590
>Gm04:5135576-5135630
>Gm04:5137928-5138030
>Gm04:5139555-5139642
>Gm04:5141981-5142026
>Gm04:5142321-5142356
>Gm04:5144435-5144505
>Gm04:5145505-5145598
>Gm04:5146112-5146256
>Gm04:5146513-5146569
>Gm04:5149447-5149575
>Gm04:5151683-5151753
>Gm04:5152153-5152234
>Gm04:5152393-5152424
>Gm04:5153496-5153600
>Gm04:5153820-5153939
>Gm04:5154106-5154179
>Gm04:5154216-5154397
>Gm04:5155267-5155311
>Gm04:5155480-5155549
>Gm04:5155844-5156717
>Gm04:5156910-5157160
>Gm04:5169226-5169260
>Gm04:5169290-5170760
>Gm04:5170865-5170915
>Gm04:5174138-5174254
>Gm04:5176042-5176085
>Gm04:5177276-5177335
>Gm04:5180842-5180898
>Gm04:5182115-5182156
>Gm04:5185024-5185056
>Gm04:5185123-5185180
>Gm04:5185525-5185678
>Gm04:5185897-5185933
>Gm04:5186504-5186542
>Gm04:5186616-5186683
>Gm04:5186826-5186955
>Gm04:5187457-5187523
>Gm04:5187550-5187694
>Gm04:5189926-5191708
>Gm04:5191767-5192152
>Gm04:5192196-5192752
>Gm04:5192795-5192853
>Gm04:5193472-5193521
>Gm04:5194570-5194710
>Gm04:5194749-5194892
>Gm04:5197615-5197645
>Gm04:5197944-5198119
>Gm04:5201004-5201398
>Gm04:5202153-5202191
>Gm04:5202207-5202247
>Gm04:5204169-5204204
>Gm04:5204474-5204593
>Gm04:5204964-5205078
>Gm04:5206115-5206154
>Gm04:5209427-5209471
>Gm04:5212276-5212325
>Gm04:5212966-5213050
>Gm04:5216087-5216149
>Gm04:5218895-5218970
>Gm04:5220026-5220107
>Gm04:5221012-5221054
>Gm04:5221166-5221349
>Gm04:5227803-5227863
>Gm04:5228503-5228537
>Gm04:5229143-5229212
>Gm04:5234876-5234917
>Gm04:5235515-5235605
>Gm04:5240934-5240969
>Gm04:5241198-5241295
>Gm04:5241821-5241906
>Gm04:5242266-5242344
>Gm04:5242433-5242505
>Gm04:5248783-5248851
>Gm04:5251436-5251488
>Gm04:5254664-5254761
>Gm04:5256210-5256265
>Gm04:5256697-5256817
>Gm04:5256995-5257060
>Gm04:5258588-5258611
>Gm04:5260309-5260359
>Gm04:5260842-5260909
>Gm04:5261457-5261502
>Gm04:5261599-5261721
>Gm04:5262700-5262788
>Gm04:5264137-5264173
>Gm04:5264989-5265025
>Gm04:5266546-5266668
>Gm04:5267496-5267521
>Gm04:5269314-5269520
>Gm04:5270487-5270587
>Gm04:5271145-5271183
>Gm04:5271334-5271512
>Gm04:5271536-5271685
>Gm04:5271786-5271859
>Gm04:5271970-5272122
>Gm04:5272425-5272524
>Gm04:5274618-5274697
>Gm04:5275342-5275441
>Gm04:5275638-5275687
>Gm04:5278119-5278218
>Gm04:5280506-5280798
>Gm04:5280852-5281009
>Gm04:5281106-5281465
>Gm04:5285768-5285825
>Gm04:5294351-5294385
>Gm04:5295348-5295385
>Gm04:5296269-5296590
>Gm04:5296708-5296807
>Gm04:5298749-5298799
>Gm04:5299456-5299491
>Gm04:5299959-5300023
>Gm04:5300553-5300597
>Gm04:5301563-5301636
>Gm04:5308405-5308482
>Gm04:5316480-5316527
>Gm04:5317377-5317431
>Gm04:5319108-5319156
>Gm04:5319334-5319364
>Gm04:5321525-5321593
>Gm04:5321703-5321746
>Gm04:5327981-5328168
>Gm04:5336876-5337031
>Gm04:5337341-5337477
>Gm04:5337856-5337979
>Gm04:5338084-5338226
>Gm04:5339112-5339237
>Gm04:5339380-5339421
>Gm04:5339521-5339538
>Gm04:5339587-5339642
>Gm04:5339735-5339805
>Gm04:5340213-5340305
>Gm04:5340327-5340397
>Gm04:5340435-5340973
>Gm04:5341019-5342007
>Gm04:5342555-5342622
>Gm04:5344219-5344276
>Gm04:5348328-5348398
>Gm04:5348498-5348558
>Gm04:5349571-5349598
>Gm04:5349843-5350638
>Gm04:5354938-5355073
>Gm04:5355162-5355660
>Gm04:5355867-5355905
>Gm04:5361323-5361363
>Gm04:5361702-5361728
>Gm04:5362211-5362405
>Gm04:5363025-5363090
>Gm04:5364910-5364953
>Gm04:5365666-5365739
>Gm04:5366759-5366787
>Gm04:5372151-5372366
>Gm04:5372405-5372490
>Gm04:5372685-5373068
>Gm04:5373211-5373377
>Gm04:5373553-5373590
>Gm04:5373611-5373771
>Gm04:5373836-5374181
>Gm04:5376025-5376072
>Gm04:5377616-5377656
>Gm04:5385214-5385320
>Gm04:5386037-5386062
>Gm04:5386789-5386829
>Gm04:5387554-5387623
>Gm04:5389562-5389600
>Gm04:5389940-5389991
>Gm04:5392761-5392858
>Gm04:5393585-5393652
>Gm04:5393954-5394007
>Gm04:5394845-5395123
>Gm04:5395184-5395413
>Gm04:5395491-5396118
>Gm04:5397567-5397599
>Gm04:5400361-5400714
>Gm04:5400773-5400863
>Gm04:5403007-5403044
>Gm04:5410758-5410830
>Gm04:5412747-5412818
>Gm04:5417612-5417659
>Gm04:5417968-5418030
>Gm04:5418393-5418449
>Gm04:5421297-5421378
>Gm04:5422055-5422126
>Gm04:5424403-5424433
>Gm04:5428013-5428062
>Gm04:5429010-5429054
>Gm04:5429132-5429217
>Gm04:5429559-5429601
>Gm04:5429794-5429896
>Gm04:5430883-5430908
>Gm04:5431067-5431104
>Gm04:5431201-5431660
>Gm04:5431795-5431845
>Gm04:5435009-5435113
>Gm04:5435274-5435309
>Gm04:5435529-5435620
>Gm04:5438924-5438977
>Gm04:5439600-5439756
>Gm04:5439942-5440015
>Gm04:5440167-5440280
>Gm04:5445526-5445611
>Gm04:5446851-5446988
>Gm04:5447034-5447093
>Gm04:5448706-5448883
>Gm04:5450180-5450249
>Gm04:5450398-5450467
>Gm04:5451471-5452090
>Gm04:5452190-5453060
>Gm04:5453615-5453650
>Gm04:5456374-5456437
>Gm04:5456698-5456792
>Gm04:5463569-5463641
>Gm04:5469597-5469666
>Gm04:5473779-5473930
>Gm04:5479487-5479538
>Gm04:5479929-5479996
>Gm04:5482194-5482254
>Gm04:5483653-5483709
>Gm04:5484541-5484571
>Gm04:5484608-5484649
>Gm04:5488092-5488126
>Gm04:5488245-5488316
>Gm04:5488615-5488679
>Gm04:5488712-5488743
>Gm04:5490428-5490478
>Gm04:5492779-5493433
>Gm04:5493572-5493652
>Gm04:5493674-5493759
>Gm04:5495112-5495200
>Gm04:5495601-5495678
>Gm04:5496293-5496329
>Gm04:5496396-5497079
>Gm04:5497104-5498030
>Gm04:5498800-5498865
>Gm04:5499198-5499270
>Gm04:5499623-5499833
>Gm04:5500660-5500701
>Gm04:5500790-5500835
>Gm04:5500912-5500957
>Gm04:5511184-5513563
>Gm04:5515101-5515147
>Gm04:5519116-5519161
>Gm04:5522061-5522218
>Gm04:5522751-5522848
>Gm04:5522958-5523003
>Gm04:5523503-5523560
>Gm04:5528591-5528626
>Gm04:5529189-5529243
>Gm04:5530018-5530132
>Gm04:5530587-5530796
>Gm04:5531182-5531231
>Gm04:5539948-5540117
>Gm04:5540171-5540424
>Gm04:5540462-5540566
>Gm04:5542551-5542683
>Gm04:5546715-5546824
>Gm04:5546923-5546966
>Gm04:5548816-5548898
>Gm04:5549226-5549338
>Gm04:5549449-5549479
>Gm04:5549579-5549648
>Gm04:5550385-5550481
>Gm04:5551740-5551785
>Gm04:5553365-5553439
>Gm04:5553499-5553587
>Gm04:5555384-5556049
>Gm04:5556584-5556651
>Gm04:5558731-5558765
>Gm04:5558818-5559315
>Gm04:5559377-5559410
>Gm04:5560310-5560504
>Gm04:5568416-5568458
>Gm04:5573301-5574040
>Gm04:5574582-5574682
>Gm04:5574770-5574856
>Gm04:5575320-5575349
>Gm04:5575764-5575920
>Gm04:5576031-5576103
>Gm04:5576238-5576288
>Gm04:5582296-5582370
>Gm04:5585287-5585377
>Gm04:5587315-5587400
>Gm04:5588657-5588712
>Gm04:5589725-5589765
>Gm04:5589843-5590154
>Gm04:5590694-5590807
>Gm04:5591219-5591263
>Gm04:5592147-5592204
>Gm04:5592652-5592719
>Gm04:5593426-5593528
>Gm04:5595121-5595249
>Gm04:5600753-5600789
>Gm04:5601001-5601083
>Gm04:5601195-5601294
>Gm04:5601413-5601560
>Gm04:5604995-5605029
>Gm04:5605155-5605389
>Gm04:5605456-5606352
>Gm04:5606557-5606733
>Gm04:5608026-5608063
>Gm04:5608375-5608424
>Gm04:5609855-5609898
>Gm04:5610274-5610485
>Gm04:5610847-5610981
>Gm04:5611472-5611773
>Gm04:5612127-5612168
>Gm04:5612619-5612718
>Gm04:5613101-5613151
>Gm04:5616097-5616290
>Gm04:5618291-5618394
>Gm04:5618771-5618969
>Gm04:5627633-5627690
>Gm04:5631684-5631754
>Gm04:5633170-5633240
>Gm04:5638675-5638776
>Gm04:5638813-5638951
>Gm04:5639424-5639472
>Gm04:5644702-5644739
>Gm04:5645159-5645210
>Gm04:5655256-5655440
>Gm04:5662618-5662662
>Gm04:5663339-5663433
>Gm04:5669500-5669798
>Gm04:5674980-5675087
>Gm04:5675163-5675306
>Gm04:5675398-5675433
>Gm04:5678331-5678572
>Gm04:5683642-5683718
>Gm04:5684229-5684410
>Gm04:5687561-5687772
>Gm04:5687852-5687890
>Gm04:5687964-5688005
>Gm04:5688072-5688099
>Gm04:5688185-5688586
>Gm04:5698620-5698664
>Gm04:5699182-5699283
>Gm04:5700769-5700799
>Gm04:5701116-5701174
>Gm04:5701701-5701788
>Gm04:5702591-5702627
>Gm04:5704467-5704507
>Gm04:5704802-5704954
>Gm04:5707285-5707337
>Gm04:5707539-5707615
>Gm04:5707772-5707903
>Gm04:5711868-5711919
>Gm04:5712068-5712113
>Gm04:5712370-5712446
>Gm04:5714145-5714190
>Gm04:5715177-5715263
>Gm04:5715349-5715415
>Gm04:5715481-5716613
>Gm04:5717112-5717309
>Gm04:5717576-5717661
>Gm04:5739114-5739149
>Gm04:5740823-5740891
>Gm04:5742052-5742076
>Gm04:5742551-5742582
>Gm04:5743745-5743862
>Gm04:5747697-5747740
>Gm04:5748090-5748144
>Gm04:5748177-5748242
>Gm04:5754040-5754084
>Gm04:5767393-5767419
>Gm04:5767885-5767923
>Gm04:5768945-5769020
>Gm04:5771445-5771499
>Gm04:5771539-5771576
>Gm04:5774067-5774098
>Gm04:5778242-5778509
>Gm04:5779381-5779579
>Gm04:5780395-5780503
>Gm04:5783349-5783751
>Gm04:5786208-5786267
>Gm04:5788431-5788569
>Gm04:5789577-5789630
>Gm04:5790120-5790212
>Gm04:5790448-5790619
>Gm04:5790715-5790776
>Gm04:5790980-5791042
>Gm04:5792870-5792908
>Gm04:5793150-5793204
>Gm04:5793297-5793336
>Gm04:5793479-5793559
>Gm04:5800000-5800115
>Gm04:5800788-5800830
>Gm04:5801912-5801981
>Gm04:5802109-5802150
>Gm04:5802214-5802305
>Gm04:5802394-5802794
>Gm04:5802831-5803030
>Gm04:5803161-5803240
>Gm04:5803484-5803813
>Gm04:5803871-5803919
>Gm04:5804025-5804158
>Gm04:5804324-5804369
>Gm04:5806159-5806253
>Gm04:5809280-5809361
>Gm04:5812106-5812220
>Gm04:5814192-5814401
>Gm04:5822753-5822812
>Gm04:5824874-5824948
>Gm04:5827026-5827105
>Gm04:5827630-5827661
>Gm04:5828078-5828132
>Gm04:5829815-5829851
>Gm04:5829979-5830145
>Gm04:5830579-5830651
>Gm04:5831749-5831789
>Gm04:5834464-5834655
>Gm04:5836084-5836192
>Gm04:5837516-5837565
>Gm04:5837569-5837620
>Gm04:5838956-5839006
>Gm04:5842984-5843075
>Gm04:5849830-5849953
>Gm04:5852494-5852524
>Gm04:5856211-5856282
>Gm04:5856409-5856442
>Gm04:5857249-5857308
>Gm04:5859371-5859401
>Gm04:5860051-5860146
>Gm04:5860647-5860687
>Gm04:5863677-5863706
>Gm04:5867697-5867739
>Gm04:5870223-5870309
>Gm04:5873991-5874020
>Gm04:5874220-5874259
>Gm04:5875366-5875417
>Gm04:5875447-5875487
>Gm04:5880234-5880311
>Gm04:5881781-5881875
>Gm04:5882352-5882527
>Gm04:5885506-5885752
>Gm04:5886892-5886923
>Gm04:5887840-5887883
>Gm04:5888248-5888380
>Gm04:5889746-5889835
>Gm04:5896745-5902018
>Gm04:5903613-5903743
>Gm04:5903861-5903901
>Gm04:5904170-5904237
>Gm04:5910689-5917726
>Gm04:5920697-5920731
>Gm04:5921259-5921289
>Gm04:5921522-5922246
>Gm04:5925369-5925403
>Gm04:5927336-5927379
>Gm04:5927718-5927787
>Gm04:5928365-5928399
>Gm04:5929013-5929056
>Gm04:5931513-5931560
>Gm04:5932733-5932769
>Gm04:5933081-5933270
>Gm04:5937485-5937533
>Gm04:5942122-5942242
>Gm04:5942282-5942778
>Gm04:5943283-5943905
>Gm04:5944879-5945067
>Gm04:5947047-5947096
>Gm04:5948498-5948524
>Gm04:5948574-5948763
>Gm04:5949307-5949356
>Gm04:5949457-5949620
>Gm04:5949736-5949861
>Gm04:5951212-5951246
>Gm04:5952791-5953066
>Gm04:5953182-5953366
>Gm04:5953687-5954347
>Gm04:5954386-5954472
>Gm04:5962011-5962102
>Gm04:5962836-5964851
>Gm04:5965296-5966193
>Gm04:5966250-5966320
>Gm04:5966487-5966567
>Gm04:5966618-5966816
>Gm04:5967025-5967287
>Gm04:5967826-5967988
>Gm04:5968385-5968508
>Gm04:5969159-5969268
>Gm04:5969397-5974150
>Gm04:5978288-5978372
>Gm04:5980622-5980686
>Gm04:5980733-5980771
>Gm04:5983093-5983204
>Gm04:5986255-5986435
>Gm04:5988710-5988741
>Gm04:5991181-5991232
>Gm04:5991305-5991370
>Gm04:5992510-5992557
>Gm04:5994031-5994061
>Gm04:5996023-5996051
>Gm04:5997159-5997220
>Gm04:6000597-6000658
>Gm04:6001331-6001399
>Gm04:6001612-6001692
>Gm04:6004173-6004211
>Gm04:6004501-6004532
>Gm04:6006931-6007070
>Gm04:6007212-6007262
>Gm04:6007704-6007791
>Gm04:6009407-6009435
>Gm04:6009898-6009965
>Gm04:6010075-6010142
>Gm04:6010161-6010372
>Gm04:6012453-6012505
>Gm04:6018114-6018212
>Gm04:6018928-6019003
>Gm04:6020645-6020734
>Gm04:6023536-6024310
>Gm04:6024956-6024997
>Gm04:6025444-6025656
>Gm04:6029518-6029555
>Gm04:6031835-6031918
>Gm04:6038532-6038651
>Gm04:6038922-6038960
>Gm04:6041631-6041725
>Gm04:6044438-6044500
>Gm04:6051288-6051331
>Gm04:6058556-6058618
>Gm04:6063680-6063705
>Gm04:6063719-6063785
>Gm04:6067085-6067116
>Gm04:6067852-6067926
>Gm04:6067963-6068045
>Gm04:6071558-6071634
>Gm04:6072158-6072235
>Gm04:6074368-6074400
>Gm04:6077081-6077123
>Gm04:6079801-6079954
>Gm04:6080468-6080797
>Gm04:6080831-6082259
>Gm04:6082465-6082558
>Gm04:6082791-6083069
>Gm04:6087062-6087106
>Gm04:6092686-6092730
>Gm04:6092978-6093065
>Gm04:6096919-6097015
>Gm04:6099120-6099175
>Gm04:6102432-6102487
>Gm04:6102665-6102859
>Gm04:6103516-6103544
>Gm04:6121211-6121287
>Gm04:6122044-6122224
>Gm04:6124810-6124893
>Gm04:6125028-6125107
>Gm04:6125745-6125825
>Gm04:6127866-6127909
>Gm04:6128733-6128747
>Gm04:6133799-6133857
>Gm04:6141943-6142044
>Gm04:6142524-6142560
>Gm04:6142698-6142798
>Gm04:6143686-6143730
>Gm04:6143846-6143948
>Gm04:6144209-6144322
>Gm04:6145572-6147782
>Gm04:6147935-6148037
>Gm04:6148431-6148468
>Gm04:6149973-6150033
>Gm04:6150762-6150818
>Gm04:6151576-6151614
>Gm04:6152766-6152928
>Gm04:6153276-6153523
>Gm04:6154561-6154639
>Gm04:6156176-6156456
>Gm04:6156747-6156784
>Gm04:6157014-6157051
>Gm04:6157574-6157911
>Gm04:6158039-6158099
>Gm04:6162942-6163052
>Gm04:6163269-6163329
>Gm04:6163386-6163597
>Gm04:6163727-6163800
>Gm04:6164817-6164859
>Gm04:6164907-6165161
>Gm04:6165212-6165472
>Gm04:6165551-6165583
>Gm04:6166369-6166436
>Gm04:6167917-6167978
>Gm04:6168353-6168397
>Gm04:6169502-6169530
>Gm04:6170830-6170893
>Gm04:6173192-6173280
>Gm04:6173394-6173495
>Gm04:6174389-6174604
>Gm04:6174675-6174711
>Gm04:6176510-6176551
>Gm04:6177037-6177167
>Gm04:6177229-6177412
>Gm04:6177562-6177896
>Gm04:6178208-6178322
>Gm04:6178417-6178491
>Gm04:6178571-6178609
>Gm04:6178710-6178905
>Gm04:6178954-6179003
>Gm04:6179015-6179094
>Gm04:6180470-6181027
>Gm04:6181744-6182364
>Gm04:6182484-6182552
>Gm04:6183166-6183199
>Gm04:6183266-6183298
>Gm04:6183599-6183648
>Gm04:6183877-6183934
>Gm04:6190371-6190592
>Gm04:6192482-6192536
>Gm04:6193578-6193635
>Gm04:6193840-6193878
>Gm04:6194245-6194440
>Gm04:6194551-6194792
>Gm04:6194819-6195185
>Gm04:6196147-6196232
>Gm04:6206497-6206540
>Gm04:6207084-6207182
>Gm04:6210338-6210390
>Gm04:6210797-6210830
>Gm04:6214256-6214315
>Gm04:6215744-6215826
>Gm04:6217731-6217807
>Gm04:6221997-6222030
>Gm04:6225383-6225417
>Gm04:6228149-6228277
>Gm04:6228554-6228603
>Gm04:6230418-6230585
>Gm04:6237689-6237748
>Gm04:6237801-6237842
>Gm04:6244712-6244780
>Gm04:6248671-6248709
>Gm04:6248749-6248795
>Gm04:6250200-6250358
>Gm04:6253926-6254013
>Gm04:6254104-6254162
>Gm04:6254852-6254964
>Gm04:6256177-6256318
>Gm04:6258749-6258817
>Gm04:6259347-6259550
>Gm04:6259679-6259791
>Gm04:6264660-6264705
>Gm04:6264754-6264831
>Gm04:6266959-6267057
>Gm04:6270963-6270996
>Gm04:6271076-6271430
>Gm04:6271494-6271625
>Gm04:6271688-6272050
>Gm04:6272085-6272383
>Gm04:6272418-6272636
>Gm04:6272852-6272883
>Gm04:6272982-6273234
>Gm04:6273314-6273416
>Gm04:6273471-6273544
>Gm04:6273644-6273851
>Gm04:6274016-6274150
>Gm04:6274233-6274311
>Gm04:6274373-6274676
>Gm04:6274730-6276050
>Gm04:6276372-6276412
>Gm04:6276453-6276488
>Gm04:6276549-6276597
>Gm04:6279590-6279644
>Gm04:6283036-6283134
>Gm04:6284551-6284605
>Gm04:6290593-6290714
>Gm04:6291625-6291667
>Gm04:6291935-6291987
>Gm04:6292291-6292336
>Gm04:6292816-6292931
>Gm04:6293027-6293077
>Gm04:6294350-6294560
>Gm04:6297773-6297875
>Gm04:6301074-6301122
>Gm04:6303064-6303124
>Gm04:6311341-6311468
>Gm04:6311583-6311635
>Gm04:6311778-6311814
>Gm04:6312810-6312842
>Gm04:6312942-6313156
>Gm04:6313294-6313389
>Gm04:6313719-6313908
>Gm04:6313994-6314162
>Gm04:6314245-6314306
>Gm04:6314431-6314463
>Gm04:6314521-6314557
>Gm04:6314820-6315293
>Gm04:6315342-6315420
>Gm04:6316009-6316084
>Gm04:6316356-6316388
>Gm04:6316746-6316818
>Gm04:6317042-6317072
>Gm04:6317122-6317163
>Gm04:6318865-6319118
>Gm04:6319234-6319908
>Gm04:6319941-6320511
>Gm04:6320538-6320893
>Gm04:6320939-6320975
>Gm04:6321797-6321941
>Gm04:6323762-6323803
>Gm04:6324882-6324957
>Gm04:6325659-6325704
>Gm04:6331861-6331948
>Gm04:6335380-6335429
>Gm04:6336504-6336619
>Gm04:6340603-6340659
>Gm04:6341870-6341966
>Gm04:6342710-6342761
>Gm04:6342985-6343054
>Gm04:6343752-6343880
>Gm04:6344203-6344276
>Gm04:6350720-6350817
>Gm04:6351365-6351395
>Gm04:6354002-6354349
>Gm04:6354757-6354789
>Gm04:6354909-6355011
>Gm04:6358345-6358469
>Gm04:6358819-6358911
>Gm04:6364508-6364744
>Gm04:6364794-6365092
>Gm04:6365201-6365446
>Gm04:6365582-6365665
>Gm04:6365714-6365847
>Gm04:6365865-6365932
>Gm04:6366519-6366754
>Gm04:6367043-6367241
>Gm04:6367297-6367438
>Gm04:6367520-6367551
>Gm04:6367581-6367641
>Gm04:6367918-6367946
>Gm04:6368204-6368309
>Gm04:6368601-6368667
>Gm04:6369109-6369214
>Gm04:6369685-6369722
>Gm04:6370121-6370167
>Gm04:6370283-6370331
>Gm04:6382074-6382213
>Gm04:6386709-6386874
>Gm04:6387086-6387371
>Gm04:6387436-6387922
>Gm04:6387972-6388095
>Gm04:6388290-6388334
>Gm04:6388437-6388588
>Gm04:6388736-6389224
>Gm04:6389309-6389490
>Gm04:6389566-6389617
>Gm04:6389689-6391477
>Gm04:6391837-6392001
>Gm04:6392082-6392336
>Gm04:6392406-6392819
>Gm04:6392932-6392992
>Gm04:6393037-6393094
>Gm04:6395019-6395150
>Gm04:6396719-6396756
>Gm04:6396857-6397041
>Gm04:6397549-6397606
>Gm04:6398009-6398078
>Gm04:6402334-6402386
>Gm04:6405446-6405490
>Gm04:6405558-6405634
>Gm04:6416041-6416088
>Gm04:6416806-6416838
>Gm04:6417078-6417116
>Gm04:6418150-6418266
>Gm04:6418780-6418812
>Gm04:6418856-6419050
>Gm04:6419111-6419163
>Gm04:6424929-6424989
>Gm04:6425016-6425222
>Gm04:6429879-6429919
>Gm04:6432684-6432718
>Gm04:6432892-6433222
>Gm04:6433317-6433376
>Gm04:6433401-6433566
>Gm04:6433661-6433737
>Gm04:6436613-6436663
>Gm04:6440623-6440767
>Gm04:6440910-6440943
>Gm04:6442124-6442169
>Gm04:6450060-6450157
>Gm04:6451046-6451098
>Gm04:6451674-6451742
>Gm04:6453133-6453167
>Gm04:6453257-6453293
>Gm04:6453332-6453419
>Gm04:6453456-6453744
>Gm04:6453869-6453940
>Gm04:6453988-6454017
>Gm04:6454070-6454443
>Gm04:6455783-6456019
>Gm04:6456708-6456957
>Gm04:6458514-6458574
>Gm04:6458599-6458663
>Gm04:6458705-6458751
>Gm04:6458779-6458805
>Gm04:6461556-6461711
>Gm04:6463282-6463344
>Gm04:6463447-6463572
>Gm04:6464090-6464156
>Gm04:6464533-6464574
>Gm04:6470797-6470857
>Gm04:6473456-6473526
>Gm04:6477437-6477476
>Gm04:6477499-6477558
>Gm04:6478331-6478376
>Gm04:6478772-6478856
>Gm04:6480740-6480845
>Gm04:6481735-6481799
>Gm04:6481841-6481896
>Gm04:6483377-6483489
>Gm04:6484487-6484520
>Gm04:6485366-6485393
>Gm04:6486251-6486422
>Gm04:6489759-6489798
>Gm04:6490451-6490499
>Gm04:6491225-6491298
>Gm04:6491350-6491386
>Gm04:6491404-6491436
>Gm04:6491486-6491664
>Gm04:6491776-6492509
>Gm04:6492652-6492805
>Gm04:6493041-6493136
>Gm04:6493188-6493260
>Gm04:6493372-6493507
>Gm04:6495141-6495234
>Gm04:6495700-6495742
>Gm04:6495966-6496031
>Gm04:6496416-6496480
>Gm04:6498225-6498286
>Gm04:6498820-6498854
>Gm04:6499490-6499522
>Gm04:6502951-6502987
>Gm04:6505525-6505613
>Gm04:6505952-6506023
>Gm04:6506050-6506108
>Gm04:6506204-6506238
>Gm04:6506776-6506814
>Gm04:6506978-6507055
>Gm04:6507131-6507237
>Gm04:6507792-6507854
>Gm04:6507957-6508042
>Gm04:6508383-6508452
>Gm04:6508532-6508591
>Gm04:6508914-6509111
>Gm04:6509227-6509280
>Gm04:6509391-6509792
>Gm04:6509912-6510006
>Gm04:6510183-6510280
>Gm04:6513876-6514016
>Gm04:6514283-6514717
>Gm04:6521098-6521171
>Gm04:6521768-6521935
>Gm04:6522231-6522346
>Gm04:6522510-6522587
>Gm04:6524296-6524330
>Gm04:6524765-6526669
>Gm04:6532884-6533240
>Gm04:6538988-6539002
>Gm04:6539909-6539938
>Gm04:6540699-6540941
>Gm04:6541786-6541828
>Gm04:6541987-6542027
>Gm04:6551463-6551612
>Gm04:6552291-6552334
>Gm04:6552601-6552689
>Gm04:6553134-6553176
>Gm04:6555966-6556013
>Gm04:6558230-6558306
>Gm04:6558750-6558795
>Gm04:6559428-6559535
>Gm04:6559653-6559701
>Gm04:6560005-6560119
>Gm04:6560393-6560459
>Gm04:6561876-6561921
>Gm04:6569341-6569412
>Gm04:6571305-6571380
>Gm04:6576876-6576905
>Gm04:6578563-6578617
>Gm04:6580979-6581039
>Gm04:6584015-6584162
>Gm04:6584267-6584771
>Gm04:6584821-6585263
>Gm04:6586872-6586910
>Gm04:6587364-6587474
>Gm04:6587750-6588018
>Gm04:6589355-6589558
>Gm04:6590752-6590822
>Gm04:6591411-6591443
>Gm04:6597082-6597841
>Gm04:6598452-6598588
>Gm04:6602116-6602201
>Gm04:6603023-6603077
>Gm04:6608259-6608368
>Gm04:6608930-6608962
>Gm04:6610544-6610593
>Gm04:6610876-6610946
>Gm04:6611275-6611317
>Gm04:6611392-6612175
>Gm04:6612263-6612317
>Gm04:6612398-6612524
>Gm04:6620562-6620613
>Gm04:6621662-6621762
>Gm04:6621856-6621928
>Gm04:6624859-6624894
>Gm04:6627324-6627429
>Gm04:6627578-6627652
>Gm04:6637299-6637345
>Gm04:6638674-6638727
>Gm04:6638761-6638915
>Gm04:6639586-6639615
>Gm04:6639900-6639950
>Gm04:6640215-6640245
>Gm04:6640651-6640688
>Gm04:6641577-6641634
>Gm04:6641913-6642002
>Gm04:6642341-6642410
>Gm04:6642879-6642919
>Gm04:6642955-6643025
>Gm04:6644832-6644904
>Gm04:6650518-6650603
>Gm04:6654985-6655146
>Gm04:6655659-6655706
>Gm04:6655833-6656019
>Gm04:6667018-6667099
>Gm04:6671707-6671899
>Gm04:6673674-6673712
>Gm04:6674458-6674566
>Gm04:6675186-6675403
>Gm04:6676036-6676174
>Gm04:6678228-6678306
>Gm04:6678356-6678415
>Gm04:6679920-6679982
>Gm04:6680019-6680054
>Gm04:6681780-6681821
>Gm04:6686729-6686824
>Gm04:6689250-6689298
>Gm04:6689323-6689360
>Gm04:6690801-6690870
>Gm04:6692056-6692145
>Gm04:6706271-6706300
>Gm04:6706748-6706798
>Gm04:6709917-6709957
>Gm04:6712953-6713240
>Gm04:6713499-6713549
>Gm04:6713629-6713711
>Gm04:6713871-6713946
>Gm04:6714025-6714144
>Gm04:6719639-6719684
>Gm04:6720139-6720234
>Gm04:6723983-6724191
>Gm04:6726781-6728425
>Gm04:6729336-6729375
>Gm04:6729923-6730011
>Gm04:6730403-6730470
>Gm04:6732426-6732493
>Gm04:6735326-6735467
>Gm04:6736801-6736836
>Gm04:6737645-6737725
>Gm04:6739663-6739922
>Gm04:6742206-6742280
>Gm04:6742346-6742428
>Gm04:6746622-6746742
>Gm04:6746817-6746931
>Gm04:6747050-6747123
>Gm04:6751469-6751573
>Gm04:6751839-6752206
>Gm04:6753666-6753696
>Gm04:6754538-6754578
>Gm04:6755527-6755565
>Gm04:6756793-6756839
>Gm04:6758669-6758723
>Gm04:6759031-6762894
>Gm04:6767275-6767310
>Gm04:6767605-6767716
>Gm04:6767855-6768736
>Gm04:6769066-6769099
>Gm04:6769927-6769963
>Gm04:6771151-6771185
>Gm04:6771572-6771611
>Gm04:6772424-6772491
>Gm04:6772577-6772629
>Gm04:6772693-6773275
>Gm04:6773994-6774197
>Gm04:6774480-6774505
>Gm04:6775038-6775138
>Gm04:6779257-6779313
>Gm04:6779334-6779367
>Gm04:6779843-6779877
>Gm04:6782963-6783080
>Gm04:6783938-6783966
>Gm04:6784992-6785040
>Gm04:6785349-6785436
>Gm04:6785523-6785576
>Gm04:6786033-6786065
>Gm04:6786239-6786522
>Gm04:6786540-6786715
>Gm04:6786988-6787112
>Gm04:6788327-6788516
>Gm04:6788837-6788875
>Gm04:6789750-6789785
>Gm04:6789822-6789952
>Gm04:6790054-6790115
>Gm04:6790592-6791150
>Gm04:6791819-6791871
>Gm04:6792932-6793047
>Gm04:6796658-6796694
>Gm04:6798109-6798207
>Gm04:6798489-6798678
>Gm04:6800753-6800803
>Gm04:6800879-6800982
>Gm04:6802815-6802859
>Gm04:6804239-6804313
>Gm04:6813577-6813603
>Gm04:6819703-6819744
>Gm04:6821085-6821120
>Gm04:6822827-6822910
>Gm04:6826889-6827306
>Gm04:6827545-6828434
>Gm04:6828472-6828553
>Gm04:6828697-6828722
>Gm04:6828766-6828957
>Gm04:6829023-6829114
>Gm04:6829142-6829177
>Gm04:6829329-6829428
>Gm04:6829511-6829590
>Gm04:6830352-6830479
>Gm04:6831788-6831996
>Gm04:6833075-6833154
>Gm04:6835711-6835757
>Gm04:6837730-6837749
>Gm04:6838130-6838144
>Gm04:6845564-6845605
>Gm04:6848910-6848976
>Gm04:6852176-6852258
>Gm04:6852378-6852424
>Gm04:6852502-6852775
>Gm04:6852790-6852839
>Gm04:6852859-6852990
>Gm04:6853090-6853281
>Gm04:6853357-6853407
>Gm04:6859452-6859484
>Gm04:6859509-6859625
>Gm04:6859834-6859910
>Gm04:6860027-6860186
>Gm04:6860221-6860308
>Gm04:6860885-6860952
>Gm04:6861000-6861097
>Gm04:6861931-6862008
>Gm04:6862064-6862125
>Gm04:6862296-6862389
>Gm04:6862469-6862529
>Gm04:6864613-6864665
>Gm04:6864798-6864907
>Gm04:6865255-6865305
>Gm04:6867168-6867311
>Gm04:6868558-6868716
>Gm04:6872366-6872416
>Gm04:6875223-6875261
>Gm04:6878318-6878347
>Gm04:6878881-6878941
>Gm04:6879016-6879049
>Gm04:6880745-6880834
>Gm04:6881422-6881470
>Gm04:6882365-6882409
>Gm04:6882524-6882795
>Gm04:6883122-6883227
>Gm04:6883441-6883505
>Gm04:6884254-6884315
>Gm04:6884496-6884535
>Gm04:6886223-6886351
>Gm04:6887474-6887532
>Gm04:6888767-6888967
>Gm04:6889326-6889340
>Gm04:6893093-6893202
>Gm04:6893987-6894124
>Gm04:6895514-6895597
>Gm04:6898148-6898223
>Gm04:6898333-6898382
>Gm04:6900283-6900313
>Gm04:6900506-6900810
>Gm04:6901006-6901053
>Gm04:6901603-6901660
>Gm04:6903200-6904435
>Gm04:6905264-6905305
>Gm04:6905967-6906030
>Gm04:6909220-6909247
>Gm04:6909666-6911397
>Gm04:6911474-6911641
>Gm04:6911696-6913960
>Gm04:6914013-6914580
>Gm04:6914648-6915139
>Gm04:6915231-6915645
>Gm04:6915729-6915859
>Gm04:6915901-6915949
>Gm04:6916086-6916171
>Gm04:6916460-6916567
>Gm04:6916607-6916677
>Gm04:6918553-6918596
>Gm04:6922391-6922428
>Gm04:6923177-6923250
>Gm04:6927774-6927832
>Gm04:6933319-6938436
>Gm04:6939469-6939533
>Gm04:6940935-6941005
>Gm04:6941021-6941086
>Gm04:6942289-6942329
>Gm04:6942743-6942821
>Gm04:6943845-6943889
>Gm04:6945070-6945100
>Gm04:6946337-6946416
>Gm04:6946532-6946583
>Gm04:6946614-6946651
>Gm04:6946722-6946763
>Gm04:6946798-6946872
>Gm04:6947011-6947046
>Gm04:6947413-6947442
>Gm04:6947645-6947712
>Gm04:6947928-6948124
>Gm04:6948311-6948386
>Gm04:6948452-6948492
>Gm04:6948580-6948672
>Gm04:6949058-6949116
>Gm04:6950187-6950231
>Gm04:6950563-6950729
>Gm04:6950769-6951916
>Gm04:6952349-6952416
>Gm04:6952736-6952764
>Gm04:6954259-6954274
>Gm04:6956283-6956327
>Gm04:6957386-6957622
>Gm04:6958626-6958651
>Gm04:6959139-6959524
>Gm04:6959598-6959744
>Gm04:6962881-6962980
>Gm04:6963164-6963194
>Gm04:6965156-6965271
>Gm04:6965327-6965468
>Gm04:6965633-6965853
>Gm04:6966592-6966657
>Gm04:6967218-6967278
>Gm04:6969150-6969181
>Gm04:6977324-6977355
>Gm04:6980009-6980053
>Gm04:6980160-6980215
>Gm04:6980261-6980310
>Gm04:6980354-6981089
>Gm04:6981656-6981869
>Gm04:6982062-6982320
>Gm04:6982428-6982472
>Gm04:6982540-6982570
>Gm04:6982619-6982653
>Gm04:6982699-6982823
>Gm04:6983846-6983947
>Gm04:6989859-6989902
>Gm04:6990406-6990510
>Gm04:6990590-6990635
>Gm04:6990875-6991359
>Gm04:6991413-6991939
>Gm04:6992041-6992229
>Gm04:6993493-6994651
>Gm04:6994694-6994763
>Gm04:7003007-7003062
>Gm04:7011058-7011201
>Gm04:7012432-7012477
>Gm04:7012878-7012930
>Gm04:7013154-7013188
>Gm04:7014427-7014492
>Gm04:7016113-7016156
>Gm04:7019523-7019552
>Gm04:7019668-7019758
>Gm04:7020524-7020616
>Gm04:7022694-7022741
>Gm04:7023257-7023394
>Gm04:7024143-7024201
>Gm04:7025731-7025847
>Gm04:7026883-7026990
>Gm04:7027028-7027158
>Gm04:7027230-7027283
>Gm04:7027442-7027529
>Gm04:7027588-7027699
>Gm04:7029521-7029593
>Gm04:7030089-7030193
>Gm04:7030974-7031021
>Gm04:7031389-7031494
>Gm04:7031829-7031854
>Gm04:7034670-7034719
>Gm04:7035135-7035578
>Gm04:7035944-7036190
>Gm04:7036499-7036535
>Gm04:7037132-7037257
>Gm04:7037660-7037697
>Gm04:7038182-7038233
>Gm04:7038531-7038579
>Gm04:7039098-7039187
>Gm04:7039960-7040084
>Gm04:7040126-7040159
>Gm04:7042520-7042645
>Gm04:7042973-7043046
>Gm04:7043644-7043736
>Gm04:7044028-7044095
>Gm04:7045925-7046004
>Gm04:7046713-7046825
>Gm04:7047337-7047438
>Gm04:7053976-7054025
>Gm04:7054837-7055052
>Gm04:7055300-7055373
>Gm04:7055615-7055715
>Gm04:7056167-7056199
>Gm04:7057187-7057287
>Gm04:7057357-7057461
>Gm04:7062172-7062348
>Gm04:7062415-7062590
>Gm04:7064840-7069131
>Gm04:7070995-7071065
>Gm04:7075689-7075748
>Gm04:7076221-7076398
>Gm04:7077155-7077227
>Gm04:7079129-7079147
>Gm04:7080103-7080155
>Gm04:7085558-7085622
>Gm04:7086402-7086462
>Gm04:7086550-7086744
>Gm04:7086963-7087046
>Gm04:7087278-7087319
>Gm04:7087486-7087518
>Gm04:7092594-7092731
>Gm04:7093449-7093497
>Gm04:7093628-7093764
>Gm04:7094132-7094178
>Gm04:7094411-7094482
>Gm04:7094535-7094614
>Gm04:7095512-7095527
>Gm04:7095627-7095659
>Gm04:7097866-7097893
>Gm04:7098015-7102954
>Gm04:7103021-7103069
>Gm04:7103386-7103566
>Gm04:7104250-7104299
>Gm04:7104978-7105015
>Gm04:7105060-7105350
>Gm04:7105909-7106092
>Gm04:7106966-7107029
>Gm04:7107176-7107233
>Gm04:7107727-7107776
>Gm04:7108326-7108395
>Gm04:7108536-7108588
>Gm04:7108917-7109024
>Gm04:7112851-7112888
>Gm04:7113863-7114184
>Gm04:7114331-7114880
>Gm04:7114906-7114949
>Gm04:7115710-7115748
>Gm04:7117682-7117715
>Gm04:7118372-7118388
>Gm04:7120663-7121351
>Gm04:7121513-7121550
>Gm04:7121738-7121784
>Gm04:7121885-7122015
>Gm04:7131128-7131185
>Gm04:7132204-7132362
>Gm04:7133361-7133409
>Gm04:7135053-7135188
>Gm04:7135231-7135259
>Gm04:7139233-7139277
>Gm04:7141424-7141459
>Gm04:7145204-7145322
>Gm04:7145425-7145538
>Gm04:7146520-7146644
>Gm04:7146839-7146883
>Gm04:7157368-7157605
>Gm04:7157660-7157828
>Gm04:7158008-7158146
>Gm04:7160492-7160524
>Gm04:7160881-7160987
>Gm04:7162846-7162881
>Gm04:7163708-7163872
>Gm04:7168743-7169181
>Gm04:7169414-7169470
>Gm04:7169499-7169578
>Gm04:7169662-7170154
>Gm04:7171139-7171210
>Gm04:7171246-7171285
>Gm04:7172372-7172415
>Gm04:7179190-7179361
>Gm04:7179429-7179519
>Gm04:7179544-7181222
>Gm04:7181280-7181415
>Gm04:7181454-7181647
>Gm04:7181786-7181819
>Gm04:7181950-7181993
>Gm04:7182239-7183676
>Gm04:7183708-7183922
>Gm04:7185576-7185608
>Gm04:7185966-7186016
>Gm04:7186505-7186579
>Gm04:7188225-7188256
>Gm04:7188978-7189054
>Gm04:7194220-7194317
>Gm04:7194601-7195327
>Gm04:7195368-7195412
>Gm04:7196202-7196275
>Gm04:7199596-7199652
>Gm04:7199697-7199778
>Gm04:7201521-7201581
>Gm04:7201960-7202010
>Gm04:7202199-7202318
>Gm04:7203758-7203784
>Gm04:7203824-7205065
>Gm04:7205093-7208618
>Gm04:7208663-7208965
>Gm04:7209073-7209203
>Gm04:7209276-7209665
>Gm04:7209734-7211335
>Gm04:7213357-7213439
>Gm04:7213647-7213681
>Gm04:7213788-7213964
>Gm04:7215792-7215837
>Gm04:7216507-7216561
>Gm04:7220571-7221225
>Gm04:7222692-7222988
>Gm04:7225354-7225471
>Gm04:7231962-7232125
>Gm04:7233614-7233667
>Gm04:7236132-7236178
>Gm04:7236347-7236395
>Gm04:7238507-7238591
>Gm04:7238628-7238730
>Gm04:7238816-7238930
>Gm04:7246674-7246726
>Gm04:7247095-7247210
>Gm04:7247385-7247432
>Gm04:7260463-7260703
>Gm04:7261075-7261193
>Gm04:7261330-7261450
>Gm04:7263811-7263886
>Gm04:7270339-7270442
>Gm04:7273574-7273987
>Gm04:7276387-7276437
>Gm04:7277328-7277371
>Gm04:7277579-7277702
>Gm04:7277717-7277850
>Gm04:7282462-7282511
>Gm04:7286321-7286373
>Gm04:7289865-7289902
>Gm04:7290867-7290948
>Gm04:7293857-7293929
>Gm04:7295016-7295077
>Gm04:7298015-7298103
>Gm04:7298410-7298722
>Gm04:7299768-7299824
>Gm04:7301620-7301659
>Gm04:7307451-7307479
>Gm04:7307651-7307685
>Gm04:7307955-7308016
>Gm04:7308504-7308539
>Gm04:7309346-7310721
>Gm04:7310775-7310914
>Gm04:7311371-7311468
>Gm04:7311540-7311608
>Gm04:7311751-7312323
>Gm04:7312387-7312980
>Gm04:7314576-7314629
>Gm04:7326330-7326433
>Gm04:7327194-7327231
>Gm04:7328599-7328650
>Gm04:7329425-7329477
>Gm04:7330258-7330306
>Gm04:7336191-7336373
>Gm04:7336432-7336495
>Gm04:7336573-7336826
>Gm04:7336876-7337125
>Gm04:7337262-7337464
>Gm04:7338353-7338385
>Gm04:7342417-7345700
>Gm04:7345799-7345890
>Gm04:7345962-7346006
>Gm04:7346076-7346171
>Gm04:7346273-7346442
>Gm04:7346472-7347197
>Gm04:7347266-7347401
>Gm04:7347493-7347618
>Gm04:7347762-7348728
>Gm04:7349914-7350950
>Gm04:7351272-7351345
>Gm04:7351472-7351512
>Gm04:7351563-7351685
>Gm04:7351948-7352155
>Gm04:7354484-7354534
>Gm04:7354859-7355040
>Gm04:7355514-7355543
>Gm04:7357673-7357844
>Gm04:7360283-7360401
>Gm04:7360517-7360598
>Gm04:7360958-7361003
>Gm04:7362132-7362179
>Gm04:7362454-7362598
>Gm04:7363495-7363540
>Gm04:7365549-7365619
>Gm04:7365650-7366174
>Gm04:7379158-7379191
>Gm04:7379402-7379441
>Gm04:7382637-7382722
>Gm04:7390528-7390615
>Gm04:7395552-7395850
>Gm04:7396162-7396211
>Gm04:7396774-7396832
>Gm04:7397035-7397122
>Gm04:7397260-7397295
>Gm04:7397655-7397747
>Gm04:7406410-7406458
>Gm04:7407160-7407317
>Gm04:7407564-7407600
>Gm04:7407745-7407816
>Gm04:7407875-7407990
>Gm04:7408099-7408186
>Gm04:7410135-7410432
>Gm04:7410488-7410530
>Gm04:7410576-7410613
>Gm04:7410711-7410844
>Gm04:7410903-7410954
>Gm04:7411059-7411222
>Gm04:7411478-7411758
>Gm04:7411886-7412296
>Gm04:7412324-7412372
>Gm04:7414738-7414798
>Gm04:7415570-7415657
>Gm04:7418211-7418264
>Gm04:7418320-7418409
>Gm04:7418530-7418693
>Gm04:7418754-7418789
>Gm04:7422651-7427010
>Gm04:7427024-7430723
>Gm04:7431046-7431075
>Gm04:7431965-7431996
>Gm04:7432093-7432559
>Gm04:7433558-7433584
>Gm04:7437883-7438012
>Gm04:7438294-7438375
>Gm04:7438939-7438997
>Gm04:7441215-7441256
>Gm04:7441576-7441705
>Gm04:7442279-7442325
>Gm04:7442786-7442847
>Gm04:7443432-7443513
>Gm04:7443761-7443829
>Gm04:7443954-7444082
>Gm04:7447113-7447165
>Gm04:7447317-7447407
>Gm04:7447739-7447762
>Gm04:7448890-7448935
>Gm04:7450222-7450905
>Gm04:7460677-7460712
>Gm04:7461206-7461278
>Gm04:7462270-7462320
>Gm04:7463952-7464018
>Gm04:7464672-7464724
>Gm04:7464985-7465041
>Gm04:7465521-7465611
>Gm04:7473206-7473236
>Gm04:7473492-7474368
>Gm04:7475956-7476024
>Gm04:7477199-7477245
>Gm04:7478960-7479411
>Gm04:7479756-7479797
>Gm04:7481953-7481994
>Gm04:7482027-7482093
>Gm04:7482246-7482400
>Gm04:7485821-7485856
>Gm04:7495322-7495360
>Gm04:7497457-7497552
>Gm04:7498905-7498965
>Gm04:7502753-7502928
>Gm04:7505065-7505250
>Gm04:7510218-7510278
>Gm04:7510346-7510411
>Gm04:7510563-7510621
>Gm04:7512081-7512132
>Gm04:7515677-7515718
>Gm04:7517147-7517209
>Gm04:7519901-7519955
>Gm04:7520381-7520425
>Gm04:7521164-7521292
>Gm04:7521427-7521880
>Gm04:7521934-7522127
>Gm04:7522293-7522419
>Gm04:7522468-7522650
>Gm04:7522717-7522867
>Gm04:7523078-7523534
>Gm04:7523673-7524219
>Gm04:7524294-7524324
>Gm04:7525740-7525774
>Gm04:7525838-7525913
>Gm04:7531327-7531367
>Gm04:7533472-7533518
>Gm04:7535380-7535431
>Gm04:7535813-7535878
>Gm04:7536443-7536785
>Gm04:7536826-7536971
>Gm04:7537054-7537167
>Gm04:7546350-7546427
>Gm04:7546569-7546606
>Gm04:7547069-7547185
>Gm04:7549861-7549914
>Gm04:7549952-7549988
>Gm04:7553178-7553255
>Gm04:7553966-7554222
>Gm04:7561758-7564711
>Gm04:7564753-7566235
>Gm04:7567597-7567634
>Gm04:7567723-7567784
>Gm04:7567883-7568023
>Gm04:7568460-7568542
>Gm04:7568797-7569033
>Gm04:7569595-7569668
>Gm04:7570324-7570436
>Gm04:7572552-7572618
>Gm04:7574379-7574408
>Gm04:7574492-7574676
>Gm04:7575059-7575125
>Gm04:7576014-7576266
>Gm04:7576915-7577382
>Gm04:7577490-7582047
>Gm04:7582240-7582555
>Gm04:7582595-7582759
>Gm04:7582963-7583032
>Gm04:7585717-7585770
>Gm04:7585840-7586133
>Gm04:7586268-7586308
>Gm04:7586411-7586813
>Gm04:7586959-7586991
>Gm04:7588220-7588331
>Gm04:7588805-7588871
>Gm04:7588923-7589356
>Gm04:7589690-7589862
>Gm04:7592199-7592237
>Gm04:7597256-7597342
>Gm04:7598152-7598260
>Gm04:7598699-7598777
>Gm04:7601087-7601795
>Gm04:7601840-7602314
>Gm04:7602347-7602701
>Gm04:7603750-7603894
>Gm04:7604018-7604195
>Gm04:7604815-7604854
>Gm04:7606047-7606344
>Gm04:7606444-7606934
>Gm04:7607859-7607873
>Gm04:7608188-7608287
>Gm04:7608806-7608964
>Gm04:7609997-7610029
>Gm04:7610637-7610794
>Gm04:7612507-7613106
>Gm04:7615174-7615314
>Gm04:7620358-7620410
>Gm04:7621186-7621598
>Gm04:7621635-7622903
>Gm04:7623002-7623223
>Gm04:7623273-7623340
>Gm04:7623387-7623547
>Gm04:7623619-7623706
>Gm04:7623779-7624442
>Gm04:7624513-7624868
>Gm04:7624939-7624980
>Gm04:7625061-7625095
>Gm04:7625135-7625209
>Gm04:7625427-7625507
>Gm04:7625561-7625614
>Gm04:7625718-7625926
>Gm04:7626132-7626280
>Gm04:7626334-7626768
>Gm04:7626795-7626852
>Gm04:7627072-7627155
>Gm04:7627248-7627648
>Gm04:7627775-7627902
>Gm04:7627936-7628109
>Gm04:7629964-7630030
>Gm04:7630418-7630491
>Gm04:7631432-7631475
>Gm04:7634328-7634688
>Gm04:7634756-7634835
>Gm04:7634934-7635002
>Gm04:7636514-7642013
>Gm04:7644801-7644864
>Gm04:7646032-7646298
>Gm04:7646398-7646412
>Gm04:7648360-7648420
>Gm04:7650663-7650790
>Gm04:7650873-7650965
>Gm04:7655521-7655590
>Gm04:7655673-7655765
>Gm04:7660934-7660985
>Gm04:7661111-7661447
>Gm04:7664676-7664942
>Gm04:7664987-7665931
>Gm04:7666243-7666276
>Gm04:7668730-7668791
>Gm04:7670164-7670519
>Gm04:7674290-7674327
>Gm04:7676059-7676086
>Gm04:7677566-7677655
>Gm04:7677990-7678023
>Gm04:7678084-7678136
>Gm04:7678178-7678379
>Gm04:7678438-7678524
>Gm04:7678894-7678938
>Gm04:7679204-7679249
>Gm04:7681157-7681467
>Gm04:7681539-7681642
>Gm04:7681724-7682449
>Gm04:7682536-7682743
>Gm04:7683130-7683268
>Gm04:7683391-7684686
>Gm04:7684719-7684758
>Gm04:7685794-7685850
>Gm04:7686151-7686273
>Gm04:7688378-7688456
>Gm04:7695080-7695149
>Gm04:7698125-7698566
>Gm04:7699043-7699149
>Gm04:7699266-7699431
>Gm04:7699469-7699501
>Gm04:7700805-7700868
>Gm04:7703391-7703426
>Gm04:7704427-7704561
>Gm04:7708821-7708893
>Gm04:7711968-7712288
>Gm04:7712980-7713096
>Gm04:7716657-7716704
>Gm04:7716885-7716980
>Gm04:7720901-7720972
>Gm04:7721013-7721043
>Gm04:7733133-7733204
>Gm04:7735597-7735646
>Gm04:7736893-7736984
>Gm04:7739335-7739379
>Gm04:7740044-7740193
>Gm04:7741216-7741298
>Gm04:7741566-7741630
>Gm04:7742078-7742119
>Gm04:7742328-7742468
>Gm04:7744506-7744573
>Gm04:7747142-7748415
>Gm04:7751522-7751974
>Gm04:7753790-7753822
>Gm04:7759126-7759159
>Gm04:7762324-7762355
>Gm04:7762461-7762595
>Gm04:7762642-7762671
>Gm04:7762755-7762932
>Gm04:7765588-7765675
>Gm04:7765775-7767075
>Gm04:7767221-7767263
>Gm04:7770712-7771243
>Gm04:7771749-7771820
>Gm04:7771921-7771963
>Gm04:7772066-7772154
>Gm04:7772246-7772400
>Gm04:7772547-7772598
>Gm04:7772844-7772893
>Gm04:7773119-7773227
>Gm04:7773313-7773643
>Gm04:7773716-7773926
>Gm04:7774237-7774347
>Gm04:7781281-7781356
>Gm04:7782489-7782535
>Gm04:7782730-7782823
>Gm04:7783218-7783287
>Gm04:7784401-7784616
>Gm04:7785606-7785791
>Gm04:7786066-7786238
>Gm04:7787134-7787185
>Gm04:7787449-7787541
>Gm04:7787772-7787807
>Gm04:7788715-7788826
>Gm04:7789673-7789840
>Gm04:7790109-7790167
>Gm04:7790342-7790451
>Gm04:7791305-7791405
>Gm04:7791882-7792540
>Gm04:7797103-7798205
>Gm04:7798618-7799352
>Gm04:7801411-7801436
>Gm04:7802401-7802500
>Gm04:7802667-7802829
>Gm04:7802895-7803069
>Gm04:7804838-7804929
>Gm04:7805361-7805439
>Gm04:7806835-7807221
>Gm04:7808088-7808169
>Gm04:7808367-7808411
>Gm04:7815068-7815181
>Gm04:7815799-7815830
>Gm04:7816917-7816959
>Gm04:7817533-7817566
>Gm04:7818359-7818424
>Gm04:7826199-7826302
>Gm04:7826330-7826478
>Gm04:7826638-7826690
>Gm04:7826823-7826896
>Gm04:7827120-7827281
>Gm04:7827501-7827576
>Gm04:7829198-7829236
>Gm04:7830083-7830140
>Gm04:7831474-7831533
>Gm04:7831562-7833137
>Gm04:7834383-7834578
>Gm04:7835572-7835616
>Gm04:7835657-7835795
>Gm04:7835917-7835957
>Gm04:7837962-7838001
>Gm04:7839212-7839247
>Gm04:7840463-7840518
>Gm04:7842245-7842290
>Gm04:7843950-7844074
>Gm04:7844428-7844564
>Gm04:7845082-7845122
>Gm04:7845429-7845575
>Gm04:7845873-7849574
>Gm04:7850739-7850842
>Gm04:7852376-7852446
>Gm04:7855167-7855258
>Gm04:7856332-7856398
>Gm04:7857234-7857353
>Gm04:7857942-7857970
>Gm04:7858273-7858372
>Gm04:7861419-7861496
>Gm04:7863074-7863347
>Gm04:7863422-7863700
>Gm04:7863761-7863821
>Gm04:7864119-7864160
>Gm04:7865470-7865512
>Gm04:7868523-7868585
>Gm04:7869367-7869403
>Gm04:7869583-7869647
>Gm04:7869777-7870352
>Gm04:7870420-7870607
>Gm04:7870702-7870961
>Gm04:7871081-7871127
>Gm04:7871177-7871470
>Gm04:7871638-7871713
>Gm04:7871849-7872420
>Gm04:7872496-7872626
>Gm04:7872739-7872912
>Gm04:7873007-7873082
>Gm04:7873123-7873278
>Gm04:7873309-7873517
>Gm04:7873558-7874003
>Gm04:7874067-7874339
>Gm04:7876204-7876241
>Gm04:7881515-7881637
>Gm04:7888874-7888995
>Gm04:7889186-7889214
>Gm04:7896621-7896703
>Gm04:7896911-7896958
>Gm04:7896994-7897076
>Gm04:7898121-7898163
>Gm04:7901245-7901309
>Gm04:7903391-7904564
>Gm04:7904672-7916506
>Gm04:7917275-7917406
>Gm04:7917458-7917486
>Gm04:7925233-7925397
>Gm04:7932651-7932850
>Gm04:7932939-7933017
>Gm04:7939679-7945091
>Gm04:7945275-7945995
>Gm04:7946832-7946900
>Gm04:7948283-7948352
>Gm04:7950015-7950089
>Gm04:7951285-7951315
>Gm04:7952738-7952812
>Gm04:7952934-7953303
>Gm04:7957420-7957454
>Gm04:7962249-7962284
>Gm04:7965240-7965300
>Gm04:7967825-7968062
>Gm04:7968440-7968561
>Gm04:7968585-7969272
>Gm04:7970334-7970430
>Gm04:7970733-7970975
>Gm04:7971270-7971353
>Gm04:7975802-7975828
>Gm04:7980419-7980449
>Gm04:7982974-7983029
>Gm04:7987135-7987181
>Gm04:7988783-7988823
>Gm04:7992443-7992932
>Gm04:7993017-7993246
>Gm04:7993897-7993987
>Gm04:7995474-7995520
>Gm04:7995570-7995746
>Gm04:7996491-7996656
>Gm04:7996940-7997723
>Gm04:7999591-7999673
>Gm04:7999849-8000693
>Gm04:8002681-8002723
>Gm04:8002985-8003054
>Gm04:8003590-8003620
>Gm04:8004826-8004861
>Gm04:8007497-8007536
>Gm04:8008035-8008084
>Gm04:8008184-8008280
>Gm04:8008493-8008608
>Gm04:8009050-8009203
>Gm04:8009459-8009532
>Gm04:8009631-8009688
>Gm04:8011956-8012022
>Gm04:8013025-8013093
>Gm04:8014860-8014908
>Gm04:8014995-8015023
>Gm04:8015631-8015689
>Gm04:8025968-8026018
>Gm04:8026202-8026264
>Gm04:8026614-8026657
>Gm04:8029184-8029264
>Gm04:8029341-8029414
>Gm04:8029644-8029697
>Gm04:8036954-8037029
>Gm04:8037263-8037795
>Gm04:8037825-8037885
>Gm04:8038379-8038428
>Gm04:8044132-8044193
>Gm04:8046009-8046039
>Gm04:8046197-8046343
>Gm04:8049414-8049505
>Gm04:8051846-8051952
>Gm04:8058331-8058405
>Gm04:8060081-8060245
>Gm04:8060700-8060853
>Gm04:8061088-8061142
>Gm04:8062035-8062197
>Gm04:8066345-8066376
>Gm04:8067860-8067898
>Gm04:8067954-8068066
>Gm04:8069990-8070062
>Gm04:8070849-8070973
>Gm04:8078864-8078998
>Gm04:8079043-8079099
>Gm04:8079137-8079274
>Gm04:8079336-8079984
>Gm04:8080224-8080363
>Gm04:8080586-8081261
>Gm04:8081355-8081777
>Gm04:8081826-8082081
>Gm04:8082143-8082434
>Gm04:8082483-8082816
>Gm04:8082854-8083177
>Gm04:8083208-8083513
>Gm04:8083979-8084054
>Gm04:8084207-8084305
>Gm04:8091816-8091844
>Gm04:8093647-8093713
>Gm04:8093844-8094143
>Gm04:8094955-8095086
>Gm04:8095719-8095755
>Gm04:8099784-8099815
>Gm04:8100409-8100493
>Gm04:8101972-8102029
>Gm04:8104334-8104392
>Gm04:8110469-8110548
>Gm04:8110685-8110782
>Gm04:8111149-8112836
>Gm04:8112932-8113022
>Gm04:8113116-8113189
>Gm04:8114101-8114144
>Gm04:8117490-8117517
>Gm04:8118482-8118523
>Gm04:8119024-8119059
>Gm04:8119223-8119259
>Gm04:8119358-8119430
>Gm04:8119982-8120533
>Gm04:8122719-8122847
>Gm04:8126547-8126677
>Gm04:8126822-8126878
>Gm04:8127058-8127102
>Gm04:8127315-8127512
>Gm04:8127581-8127654
>Gm04:8128408-8128492
>Gm04:8129481-8131055
>Gm04:8131634-8131717
>Gm04:8132287-8132483
>Gm04:8132801-8133134
>Gm04:8133196-8133473
>Gm04:8133655-8133752
>Gm04:8133786-8133907
>Gm04:8134362-8134413
>Gm04:8134535-8134633
>Gm04:8134801-8134907
>Gm04:8134976-8135058
>Gm04:8135090-8135246
>Gm04:8135328-8135642
>Gm04:8135831-8135899
>Gm04:8136052-8136153
>Gm04:8136187-8136227
>Gm04:8136408-8136586
>Gm04:8136879-8136928
>Gm04:8137131-8137284
>Gm04:8137563-8137746
>Gm04:8141070-8141109
>Gm04:8141355-8141401
>Gm04:8150305-8150510
>Gm04:8153326-8153362
>Gm04:8155106-8155441
>Gm04:8155471-8155555
>Gm04:8155649-8155770
>Gm04:8156067-8156229
>Gm04:8156926-8157388
>Gm04:8157418-8157565
>Gm04:8157713-8157737
>Gm04:8157868-8157989
>Gm04:8158264-8158347
>Gm04:8159722-8159768
>Gm04:8166337-8166749
>Gm04:8166798-8166830
>Gm04:8166851-8167171
>Gm04:8167222-8167285
>Gm04:8167374-8167749
>Gm04:8167865-8167933
>Gm04:8167985-8168159
>Gm04:8168305-8168403
>Gm04:8169543-8169644
>Gm04:8169947-8170064
>Gm04:8170719-8170793
>Gm04:8170931-8171381
>Gm04:8171488-8171676
>Gm04:8171863-8171912
>Gm04:8172060-8172105
>Gm04:8172170-8172518
>Gm04:8172868-8173318
>Gm04:8173406-8173482
>Gm04:8173539-8173990
>Gm04:8174042-8174313
>Gm04:8174393-8174455
>Gm04:8174575-8174634
>Gm04:8178280-8178323
>Gm04:8181310-8181353
>Gm04:8182847-8182897
>Gm04:8186505-8186743
>Gm04:8190165-8190205
>Gm04:8191965-8192059
>Gm04:8192112-8192189
>Gm04:8192706-8192760
>Gm04:8195403-8195457
>Gm04:8205186-8205427
>Gm04:8205460-8205523
>Gm04:8205640-8205770
>Gm04:8205832-8205970
>Gm04:8206007-8206247
>Gm04:8206368-8207047
>Gm04:8207074-8207337
>Gm04:8207382-8207648
>Gm04:8207770-8207820
>Gm04:8207890-8208402
>Gm04:8208688-8210997
>Gm04:8211026-8213282
>Gm04:8213307-8213341
>Gm04:8213397-8213969
>Gm04:8214066-8214097
>Gm04:8214439-8214602
>Gm04:8214857-8215130
>Gm04:8216097-8216173
>Gm04:8216217-8216269
>Gm04:8216417-8217108
>Gm04:8219652-8219690
>Gm04:8220203-8220261
>Gm04:8221466-8221514
>Gm04:8225352-8225450
>Gm04:8230044-8230090
>Gm04:8230783-8234220
>Gm04:8234259-8234649
>Gm04:8234702-8235012
>Gm04:8235041-8236113
>Gm04:8236167-8236274
>Gm04:8236507-8236721
>Gm04:8236885-8237033
>Gm04:8237241-8238051
>Gm04:8238165-8238320
>Gm04:8246432-8246509
>Gm04:8249964-8250142
>Gm04:8251352-8251436
>Gm04:8258767-8258854
>Gm04:8258924-8258998
>Gm04:8265050-8265110
>Gm04:8265195-8265294
>Gm04:8268545-8268573
>Gm04:8270990-8271033
>Gm04:8272422-8272510
>Gm04:8273383-8273481
>Gm04:8275124-8275277
>Gm04:8279011-8279062
>Gm04:8279366-8280614
>Gm04:8282351-8282451
>Gm04:8283576-8283711
>Gm04:8284226-8284308
>Gm04:8284765-8284836
>Gm04:8286174-8286266
>Gm04:8287459-8287503
>Gm04:8291221-8291260
>Gm04:8295664-8295755
>Gm04:8298279-8298451
>Gm04:8299839-8299876
>Gm04:8299924-8300072
>Gm04:8300142-8300291
>Gm04:8300327-8300521
>Gm04:8300615-8300858
>Gm04:8300910-8301099
>Gm04:8306761-8306819
>Gm04:8306902-8306928
>Gm04:8307504-8307554
>Gm04:8307660-8307722
>Gm04:8307805-8307879
>Gm04:8307920-8308043
>Gm04:8309352-8309551
>Gm04:8309590-8309677
>Gm04:8309739-8309886
>Gm04:8309917-8310073
>Gm04:8310328-8310402
>Gm04:8310659-8310697
>Gm04:8311231-8311271
>Gm04:8311836-8311874
>Gm04:8312680-8312812
>Gm04:8315459-8316408
>Gm04:8316579-8316933
>Gm04:8316975-8317402
>Gm04:8317480-8317571
>Gm04:8317905-8317964
>Gm04:8318767-8318847
>Gm04:8319095-8319373
>Gm04:8319487-8319736
>Gm04:8319796-8320314
>Gm04:8320418-8321334
>Gm04:8321384-8321528
>Gm04:8321568-8321725
>Gm04:8321772-8321887
>Gm04:8322053-8322115
>Gm04:8324148-8324177
>Gm04:8330296-8330355
>Gm04:8330800-8330855
>Gm04:8332584-8332628
>Gm04:8342786-8342869
>Gm04:8343993-8344066
>Gm04:8345298-8345339
>Gm04:8345678-8346134
>Gm04:8346318-8346364
>Gm04:8347089-8347172
>Gm04:8351033-8351141
>Gm04:8354194-8354233
>Gm04:8354305-8354350
>Gm04:8354704-8354799
>Gm04:8355468-8355508
>Gm04:8359595-8359730
>Gm04:8359783-8359824
>Gm04:8360403-8360457
>Gm04:8360985-8361027
>Gm04:8361120-8361160
>Gm04:8361211-8361686
>Gm04:8361771-8362035
>Gm04:8362159-8362583
>Gm04:8362717-8362912
>Gm04:8362952-8363312
>Gm04:8363466-8364050
>Gm04:8364105-8364327
>Gm04:8364695-8364731
>Gm04:8367283-8367336
>Gm04:8371263-8371409
>Gm04:8371947-8373019
>Gm04:8373035-8373918
>Gm04:8374003-8374034
>Gm04:8374068-8374151
>Gm04:8374190-8374438
>Gm04:8374607-8374671
>Gm04:8377174-8377288
>Gm04:8378245-8378411
>Gm04:8379066-8379143
>Gm04:8381369-8381424
>Gm04:8381613-8381772
>Gm04:8381824-8381933
>Gm04:8382053-8386968
>Gm04:8387757-8387787
>Gm04:8393107-8393280
>Gm04:8394423-8397963
>Gm04:8398018-8398092
>Gm04:8398863-8399056
>Gm04:8400837-8400884
>Gm04:8406120-8406218
>Gm04:8406273-8406325
>Gm04:8406430-8406526
>Gm04:8408732-8409099
>Gm04:8414319-8414498
>Gm04:8414842-8414900
>Gm04:8417702-8417742
>Gm04:8420542-8420642
>Gm04:8420758-8420783
>Gm04:8420906-8420982
>Gm04:8422580-8422629
>Gm04:8423873-8423923
>Gm04:8424000-8424036
>Gm04:8425286-8425637
>Gm04:8425896-8426028
>Gm04:8430446-8430511
>Gm04:8433486-8433567
>Gm04:8434507-8434539
>Gm04:8434954-8435006
>Gm04:8435837-8436088
>Gm04:8437246-8437279
>Gm04:8437522-8437699
>Gm04:8437781-8437828
>Gm04:8438112-8438176
>Gm04:8438603-8438676
>Gm04:8439116-8439290
>Gm04:8439717-8439802
>Gm04:8441820-8441858
>Gm04:8442551-8442632
>Gm04:8442713-8442736
>Gm04:8442830-8442925
>Gm04:8443008-8443478
>Gm04:8443685-8443731
>Gm04:8443891-8444016
>Gm04:8444780-8444959
>Gm04:8445093-8445182
>Gm04:8445357-8445440
>Gm04:8445561-8445701
>Gm04:8445775-8445817
>Gm04:8445860-8445956
>Gm04:8446149-8446220
>Gm04:8449971-8450008
>Gm04:8454105-8454154
>Gm04:8457439-8457546
>Gm04:8457762-8457882
>Gm04:8458287-8458356
>Gm04:8460349-8460718
>Gm04:8463415-8463469
>Gm04:8465600-8465658
>Gm04:8465798-8465891
>Gm04:8473857-8473885
>Gm04:8481033-8481074
>Gm04:8481376-8481418
>Gm04:8482641-8482680
>Gm04:8483800-8483840
>Gm04:8484412-8484465
>Gm04:8485566-8485615
>Gm04:8486925-8487162
>Gm04:8490005-8490151
>Gm04:8491388-8491455
>Gm04:8492301-8492401
>Gm04:8493471-8493506
>Gm04:8493792-8493866
>Gm04:8496754-8496784
>Gm04:8496968-8497133
>Gm04:8497190-8497390
>Gm04:8497699-8497724
>Gm04:8501135-8501193
>Gm04:8501910-8502047
>Gm04:8502405-8502437
>Gm04:8502611-8502679
>Gm04:8503542-8503690
>Gm04:8503783-8503887
>Gm04:8504108-8504142
>Gm04:8504180-8504260
>Gm04:8504616-8504808
>Gm04:8507845-8507938
>Gm04:8508055-8508167
>Gm04:8508225-8508417
>Gm04:8508719-8508901
>Gm04:8509013-8509069
>Gm04:8509349-8509414
>Gm04:8509568-8509626
>Gm04:8509769-8509795
>Gm04:8510031-8510073
>Gm04:8510996-8511151
>Gm04:8511525-8511573
>Gm04:8511629-8511730
>Gm04:8513263-8513303
>Gm04:8514701-8515047
>Gm04:8518501-8518568
>Gm04:8518603-8518678
>Gm04:8519696-8519757
>Gm04:8519898-8520127
>Gm04:8520189-8520236
>Gm04:8520271-8520335
>Gm04:8520621-8520659
>Gm04:8521189-8521248
>Gm04:8521635-8521733
>Gm04:8522244-8522271
>Gm04:8522318-8522383
>Gm04:8530559-8530644
>Gm04:8538230-8538360
>Gm04:8539168-8539267
>Gm04:8539844-8539905
>Gm04:8540155-8540197
>Gm04:8540686-8540715
>Gm04:8540959-8541008
>Gm04:8541070-8541158
>Gm04:8541273-8541309
>Gm04:8541874-8541943
>Gm04:8544143-8544193
>Gm04:8544974-8545012
>Gm04:8545304-8545382
>Gm04:8546571-8546626
>Gm04:8546749-8546780
>Gm04:8546867-8546911
>Gm04:8547390-8547422
>Gm04:8549448-8549733
>Gm04:8549802-8549889
>Gm04:8550015-8550066
>Gm04:8551987-8552221
>Gm04:8553607-8553711
>Gm04:8554701-8554779
>Gm04:8555803-8555955
>Gm04:8556425-8556476
>Gm04:8561398-8561559
>Gm04:8562240-8562383
>Gm04:8562484-8562539
>Gm04:8563934-8563983
>Gm04:8564355-8564430
>Gm04:8565874-8566151
>Gm04:8566233-8566321
>Gm04:8567856-8567897
>Gm04:8568256-8568325
>Gm04:8568924-8568983
>Gm04:8569807-8569830
>Gm04:8569877-8572220
>Gm04:8572250-8572355
>Gm04:8572611-8572718
>Gm04:8572890-8573030
>Gm04:8573093-8573222
>Gm04:8577285-8577776
>Gm04:8577826-8577988
>Gm04:8578251-8579109
>Gm04:8579136-8579765
>Gm04:8580176-8580260
>Gm04:8580544-8580661
>Gm04:8580772-8580911
>Gm04:8581123-8581552
>Gm04:8581695-8582210
>Gm04:8582367-8582429
>Gm04:8582807-8582862
>Gm04:8582883-8582928
>Gm04:8587519-8587676
>Gm04:8591955-8592036
>Gm04:8593762-8594469
>Gm04:8594682-8595773
>Gm04:8596642-8596768
>Gm04:8596800-8597329
>Gm04:8597816-8597851
>Gm04:8598364-8598436
>Gm04:8599127-8599178
>Gm04:8599313-8599364
>Gm04:8599568-8599629
>Gm04:8600146-8600178
>Gm04:8600367-8600400
>Gm04:8600616-8600647
>Gm04:8601767-8601942
>Gm04:8602136-8602201
>Gm04:8602583-8602655
>Gm04:8603630-8603739
>Gm04:8604394-8604978
>Gm04:8605042-8605462
>Gm04:8605515-8606266
>Gm04:8606860-8607110
>Gm04:8607153-8607245
>Gm04:8607261-8608667
>Gm04:8608702-8609466
>Gm04:8609531-8609972
>Gm04:8610001-8610475
>Gm04:8610529-8610673
>Gm04:8610734-8610798
>Gm04:8610854-8610920
>Gm04:8610962-8611697
>Gm04:8611738-8611856
>Gm04:8611900-8613049
>Gm04:8613161-8613287
>Gm04:8613729-8614003
>Gm04:8614336-8614390
>Gm04:8614442-8614493
>Gm04:8616003-8616049
>Gm04:8623308-8623340
>Gm04:8624263-8624339
>Gm04:8625873-8625941
>Gm04:8626401-8626454
>Gm04:8626476-8626565
>Gm04:8626639-8626666
>Gm04:8626759-8626821
>Gm04:8627144-8627211
>Gm04:8627481-8627765
>Gm04:8627842-8627964
>Gm04:8628813-8628901
>Gm04:8639017-8639193
>Gm04:8639303-8639348
>Gm04:8640092-8640142
>Gm04:8640714-8641195
>Gm04:8642580-8642782
>Gm04:8645803-8645854
>Gm04:8645930-8646009
>Gm04:8646205-8646290
>Gm04:8646366-8646504
>Gm04:8646725-8646813
>Gm04:8648824-8648850
>Gm04:8648920-8648958
>Gm04:8649021-8649082
>Gm04:8650151-8650165
>Gm04:8652419-8652555
>Gm04:8653103-8653500
>Gm04:8654015-8655127
>Gm04:8655942-8656060
>Gm04:8656969-8657008
>Gm04:8657841-8660133
>Gm04:8660171-8660235
>Gm04:8660260-8660902
>Gm04:8660928-8662323
>Gm04:8662777-8662808
>Gm04:8665859-8665934
>Gm04:8665957-8666010
>Gm04:8670425-8670473
>Gm04:8670527-8670567
>Gm04:8670726-8670757
>Gm04:8672823-8672870
>Gm04:8674101-8674208
>Gm04:8677606-8677888
>Gm04:8677918-8677983
>Gm04:8679667-8679845
>Gm04:8680215-8680316
>Gm04:8680422-8680462
>Gm04:8680803-8680998
>Gm04:8681057-8681345
>Gm04:8681432-8681644
>Gm04:8681824-8681886
>Gm04:8681973-8682173
>Gm04:8687140-8687174
>Gm04:8687237-8687281
>Gm04:8687774-8687927
>Gm04:8688397-8688430
>Gm04:8688590-8688625
>Gm04:8688870-8688913
>Gm04:8688980-8689014
>Gm04:8690362-8690469
>Gm04:8690532-8690657
>Gm04:8690703-8691336
>Gm04:8691447-8691575
>Gm04:8691784-8691849
>Gm04:8692004-8692254
>Gm04:8692270-8692588
>Gm04:8692641-8692869
>Gm04:8692991-8693032
>Gm04:8693115-8693338
>Gm04:8693439-8693493
>Gm04:8694134-8694187
>Gm04:8695111-8695155
>Gm04:8695753-8695786
>Gm04:8696441-8696580
>Gm04:8696871-8696929
>Gm04:8697105-8697183
>Gm04:8697713-8698073
>Gm04:8698147-8698204
>Gm04:8698280-8698822
>Gm04:8699051-8699149
>Gm04:8702172-8702281
>Gm04:8702845-8703453
>Gm04:8703699-8703773
>Gm04:8703904-8703954
>Gm04:8717338-8717388
>Gm04:8718450-8718480
>Gm04:8719626-8719686
>Gm04:8720169-8720261
>Gm04:8720917-8720989
>Gm04:8731181-8731218
>Gm04:8735909-8735955
>Gm04:8736716-8736787
>Gm04:8741688-8741748
>Gm04:8741805-8741895
>Gm04:8743304-8743512
>Gm04:8743771-8743825
>Gm04:8745336-8745405
>Gm04:8745633-8745655
>Gm04:8745817-8745907
>Gm04:8745994-8746085
>Gm04:8746488-8746531
>Gm04:8747086-8747487
>Gm04:8747580-8747616
>Gm04:8749126-8749228
>Gm04:8749374-8749468
>Gm04:8750132-8750206
>Gm04:8750534-8750736
>Gm04:8750786-8750872
>Gm04:8751501-8751912
>Gm04:8753533-8753679
>Gm04:8753866-8753985
>Gm04:8754151-8754190
>Gm04:8754201-8754255
>Gm04:8754328-8754381
>Gm04:8754685-8754728
>Gm04:8754760-8755076
>Gm04:8755169-8755332
>Gm04:8755518-8755788
>Gm04:8755854-8755931
>Gm04:8756125-8756176
>Gm04:8756227-8756317
>Gm04:8756501-8756642
>Gm04:8756845-8757135
>Gm04:8758377-8758847
>Gm04:8767032-8767132
>Gm04:8767947-8768028
>Gm04:8768592-8768685
>Gm04:8768927-8769380
>Gm04:8769421-8769741
>Gm04:8769763-8770198
>Gm04:8770269-8770478
>Gm04:8770641-8770856
>Gm04:8771195-8771345
>Gm04:8771398-8771581
>Gm04:8771654-8772049
>Gm04:8772154-8772260
>Gm04:8772317-8772759
>Gm04:8772787-8772928
>Gm04:8772968-8774056
>Gm04:8774137-8774188
>Gm04:8774406-8774972
>Gm04:8775015-8775703
>Gm04:8775758-8776672
>Gm04:8776896-8776974
>Gm04:8777121-8777151
>Gm04:8777319-8777476
>Gm04:8777521-8777660
>Gm04:8779221-8779398
>Gm04:8779443-8779478
>Gm04:8779951-8780165
>Gm04:8780449-8780525
>Gm04:8783332-8783432
>Gm04:8784620-8784665
>Gm04:8785560-8786221
>Gm04:8788656-8788706
>Gm04:8789507-8789644
>Gm04:8790017-8790053
>Gm04:8790560-8790645
>Gm04:8790749-8790788
>Gm04:8790838-8790878
>Gm04:8790956-8791158
>Gm04:8791247-8791366
>Gm04:8791424-8792043
>Gm04:8794101-8794148
>Gm04:8794362-8794392
>Gm04:8795961-8796010
>Gm04:8797199-8797238
>Gm04:8798076-8798120
>Gm04:8799084-8803975
>Gm04:8804007-8804071
>Gm04:8804173-8804227
>Gm04:8804297-8804358
>Gm04:8804399-8804535
>Gm04:8804592-8804699
>Gm04:8805085-8805938
>Gm04:8806075-8807199
>Gm04:8807314-8807703
>Gm04:8807982-8808044
>Gm04:8808915-8808951
>Gm04:8810028-8810156
>Gm04:8813378-8813451
>Gm04:8814127-8814164
>Gm04:8814431-8814628
>Gm04:8814685-8814724
>Gm04:8815148-8816773
>Gm04:8816804-8818027
>Gm04:8818172-8818616
>Gm04:8819916-8820057
>Gm04:8820211-8820237
>Gm04:8822037-8822173
>Gm04:8822950-8823067
>Gm04:8823507-8823717
>Gm04:8824770-8824799
>Gm04:8827072-8827189
>Gm04:8827380-8827466
>Gm04:8827742-8827802
>Gm04:8827906-8828344
>Gm04:8828558-8828863
>Gm04:8828912-8828949
>Gm04:8831483-8831507
>Gm04:8831782-8831856
>Gm04:8833974-8834019
>Gm04:8836095-8836117
>Gm04:8836217-8836236
>Gm04:8840835-8840904
>Gm04:8841948-8842022
>Gm04:8842766-8842836
>Gm04:8844949-8845017
>Gm04:8845866-8845914
>Gm04:8847211-8847251
>Gm04:8847823-8850949
>Gm04:8852608-8853000
>Gm04:8853576-8853609
>Gm04:8854050-8854090
>Gm04:8855190-8856704
>Gm04:8856717-8856911
>Gm04:8857409-8857929
>Gm04:8861296-8862442
>Gm04:8864909-8864937
>Gm04:8866061-8866162
>Gm04:8868957-8869010
>Gm04:8869122-8869389
>Gm04:8869415-8869532
>Gm04:8869581-8869715
>Gm04:8869938-8870134
>Gm04:8870271-8870313
>Gm04:8871211-8871368
>Gm04:8871526-8871714
>Gm04:8872490-8872505
>Gm04:8873698-8873769
>Gm04:8874354-8874385
>Gm04:8874975-8875022
>Gm04:8876421-8876753
>Gm04:8876853-8879365
>Gm04:8879430-8880298
>Gm04:8880339-8881739
>Gm04:8881769-8882229
>Gm04:8882266-8884536
>Gm04:8884613-8884648
>Gm04:8884856-8885034
>Gm04:8885052-8885185
>Gm04:8885189-8894844
>Gm04:8895114-8895743
>Gm04:8896897-8896944
>Gm04:8897921-8897970
>Gm04:8901625-8901653
>Gm04:8901787-8901834
>Gm04:8902017-8902072
>Gm04:8902102-8902158
>Gm04:8907038-8907190
>Gm04:8908653-8908696
>Gm04:8909656-8909681
>Gm04:8911246-8911289
>Gm04:8911378-8911414
>Gm04:8911495-8911526
>Gm04:8918563-8918749
>Gm04:8921116-8921167
>Gm04:8925379-8925533
>Gm04:8926065-8926109
>Gm04:8926231-8926345
>Gm04:8926607-8926643
>Gm04:8926686-8929936
>Gm04:8930018-8930111
>Gm04:8930720-8930765
>Gm04:8932144-8932233
>Gm04:8932359-8932405
>Gm04:8932799-8932847
>Gm04:8935406-8935464
>Gm04:8940870-8940980
>Gm04:8941850-8941935
>Gm04:8942039-8942097
>Gm04:8944143-8944378
>Gm04:8944488-8944541
>Gm04:8944629-8945598
>Gm04:8945674-8947381
>Gm04:8947445-8947577
>Gm04:8947618-8948331
>Gm04:8948475-8948523
>Gm04:8948652-8948710
>Gm04:8961427-8961479
>Gm04:8962457-8962517
>Gm04:8963686-8963724
>Gm04:8967809-8967885
>Gm04:8968678-8968733
>Gm04:8968974-8969019
>Gm04:8970459-8970515
>Gm04:8970575-8970606
>Gm04:8971152-8971291
>Gm04:8971698-8971807
>Gm04:8971836-8972067
>Gm04:8972124-8972830
>Gm04:8972864-8973943
>Gm04:8974030-8975425
>Gm04:8975476-8976216
>Gm04:8976258-8977213
>Gm04:8977283-8977415
>Gm04:8977774-8977851
>Gm04:8977945-8978012
>Gm04:8980954-8980991
>Gm04:8981173-8981247
>Gm04:8981509-8981583
>Gm04:8982233-8982270
>Gm04:8984966-8985124
>Gm04:8985275-8985313
>Gm04:8987091-8987214
>Gm04:8989838-8989998
>Gm04:8990034-8990222
>Gm04:8992227-8992398
>Gm04:8992427-8992559
>Gm04:8992639-8993543
>Gm04:8993629-8993849
>Gm04:8993991-8994027
>Gm04:8994119-8994351
>Gm04:8994433-8994462
>Gm04:8994590-8994761
>Gm04:8994804-8995243
>Gm04:8995333-8995446
>Gm04:8995543-8995672
>Gm04:8996277-8996348
>Gm04:8996786-8996825
>Gm04:9000062-9000286
>Gm04:9002920-9002965
>Gm04:9003086-9004339
>Gm04:9004402-9007793
>Gm04:9007827-9008231
>Gm04:9010253-9010313
>Gm04:9010717-9010748
>Gm04:9010903-9010968
>Gm04:9011608-9011710
>Gm04:9014255-9014311
>Gm04:9014610-9015601
>Gm04:9015773-9015968
>Gm04:9017284-9017328
>Gm04:9017481-9017587
>Gm04:9017775-9018194
>Gm04:9018251-9018320
>Gm04:9018524-9018572
>Gm04:9018661-9018730
>Gm04:9018784-9018919
>Gm04:9019025-9019245
>Gm04:9019337-9019529
>Gm04:9019590-9019613
>Gm04:9019748-9019831
>Gm04:9020382-9020427
>Gm04:9020429-9020552
>Gm04:9022267-9022354
>Gm04:9023349-9023441
>Gm04:9023556-9023714
>Gm04:9026015-9026155
>Gm04:9027831-9027925
>Gm04:9028565-9028679
>Gm04:9028828-9028885
>Gm04:9028984-9029056
>Gm04:9029722-9029787
>Gm04:9031775-9031811
>Gm04:9032069-9032261
>Gm04:9035628-9035685
>Gm04:9035785-9035799
>Gm04:9036029-9036068
>Gm04:9037878-9037935
>Gm04:9039529-9039556
>Gm04:9040058-9040134
>Gm04:9040491-9040542
>Gm04:9041067-9041244
>Gm04:9041426-9041462
>Gm04:9042697-9042772
>Gm04:9043844-9046505
>Gm04:9046551-9048825
>Gm04:9049200-9049239
>Gm04:9049489-9049525
>Gm04:9052835-9052880
>Gm04:9054588-9054618
>Gm04:9055450-9055590
>Gm04:9056100-9056139
>Gm04:9061023-9061123
>Gm04:9064976-9066554
>Gm04:9066608-9067506
>Gm04:9067533-9067707
>Gm04:9070607-9070680
>Gm04:9071558-9071670
>Gm04:9072912-9072946
>Gm04:9073118-9073183
>Gm04:9073345-9073526
>Gm04:9073698-9073818
>Gm04:9074042-9074103
>Gm04:9074150-9074343
>Gm04:9074532-9074606
>Gm04:9074755-9074798
>Gm04:9074881-9075202
>Gm04:9075233-9075287
>Gm04:9075534-9075750
>Gm04:9077046-9077088
>Gm04:9077197-9077606
>Gm04:9082212-9082420
>Gm04:9085627-9085665
>Gm04:9090138-9090196
>Gm04:9093492-9093537
>Gm04:9094377-9094413
>Gm04:9094807-9094821
>Gm04:9098187-9098254
>Gm04:9098603-9098837
>Gm04:9098917-9099215
>Gm04:9099395-9099527
>Gm04:9100377-9100596
>Gm04:9100746-9100799
>Gm04:9101634-9101735
>Gm04:9105230-9105331
>Gm04:9105453-9105491
>Gm04:9105563-9105594
>Gm04:9105689-9105737
>Gm04:9107887-9107953
>Gm04:9114879-9114915
>Gm04:9115148-9115285
>Gm04:9115337-9115379
>Gm04:9117486-9117522
>Gm04:9118406-9118459
>Gm04:9118664-9118697
>Gm04:9124847-9124902
>Gm04:9125038-9125140
>Gm04:9125195-9127147
>Gm04:9127227-9127629
>Gm04:9128865-9128927
>Gm04:9128990-9129043
>Gm04:9129444-9129553
>Gm04:9129604-9129647
>Gm04:9130084-9130111
>Gm04:9130394-9130421
>Gm04:9130657-9130822
>Gm04:9130905-9130960
>Gm04:9131148-9131202
>Gm04:9131312-9131460
>Gm04:9131632-9131733
>Gm04:9131817-9131956
>Gm04:9132011-9132048
>Gm04:9132127-9132366
>Gm04:9132477-9132811
>Gm04:9132959-9133560
>Gm04:9133746-9133857
>Gm04:9134577-9134702
>Gm04:9134992-9135021
>Gm04:9135347-9135519
>Gm04:9136014-9136320
>Gm04:9136378-9138900
>Gm04:9138931-9139222
>Gm04:9140089-9140124
>Gm04:9140219-9140349
>Gm04:9140401-9140535
>Gm04:9140571-9140599
>Gm04:9140642-9141816
>Gm04:9141840-9142982
>Gm04:9143137-9143176
>Gm04:9143235-9143311
>Gm04:9143794-9143823
>Gm04:9145715-9145752
>Gm04:9146812-9152202
>Gm04:9152487-9152572
>Gm04:9153158-9153203
>Gm04:9155454-9155523
>Gm04:9160028-9160080
>Gm04:9160709-9160746
>Gm04:9161581-9161700
>Gm04:9165822-9165911
>Gm04:9169586-9169646
>Gm04:9170911-9170998
>Gm04:9171194-9172842
>Gm04:9173222-9174042
>Gm04:9174159-9174191
>Gm04:9174251-9174301
>Gm04:9174478-9174685
>Gm04:9175179-9175343
>Gm04:9175356-9175405
>Gm04:9176347-9176409
>Gm04:9176914-9176950
>Gm04:9178267-9178317
>Gm04:9180386-9180503
>Gm04:9180625-9180725
>Gm04:9183385-9183852
>Gm04:9183902-9184075
>Gm04:9186045-9186245
>Gm04:9187152-9187734
>Gm04:9188287-9188490
>Gm04:9189731-9189818
>Gm04:9190236-9190302
>Gm04:9190693-9190837
>Gm04:9201053-9201156
>Gm04:9208489-9208601
>Gm04:9208724-9208826
>Gm04:9209386-9209605
>Gm04:9210238-9210540
>Gm04:9211697-9211755
>Gm04:9215091-9215141
>Gm04:9217343-9217391
>Gm04:9219020-9219098
>Gm04:9219328-9219422
>Gm04:9219640-9219710
>Gm04:9220041-9220295
>Gm04:9220373-9220565
>Gm04:9220676-9220705
>Gm04:9220841-9220911
>Gm04:9220944-9221049
>Gm04:9221251-9221323
>Gm04:9221404-9221493
>Gm04:9222824-9222883
>Gm04:9223220-9223300
>Gm04:9223742-9223794
>Gm04:9224601-9224722
>Gm04:9225175-9225218
>Gm04:9225438-9225496
>Gm04:9225561-9225611
>Gm04:9225632-9225686
>Gm04:9225750-9225854
>Gm04:9226042-9226090
>Gm04:9226241-9226330
>Gm04:9226587-9226757
>Gm04:9227582-9227649
>Gm04:9227836-9227910
>Gm04:9228110-9228187
>Gm04:9228413-9228506
>Gm04:9228539-9228584
>Gm04:9228844-9228991
>Gm04:9229024-9229079
>Gm04:9229461-9229626
>Gm04:9229847-9230347
>Gm04:9230608-9230803
>Gm04:9230918-9231129
>Gm04:9231522-9231632
>Gm04:9239971-9240049
>Gm04:9242702-9242734
>Gm04:9246004-9246038
>Gm04:9254123-9254217
>Gm04:9256969-9257095
>Gm04:9260921-9260957
>Gm04:9261208-9261247
>Gm04:9267126-9267164
>Gm04:9267601-9267680
>Gm04:9267932-9268032
>Gm04:9268257-9268352
>Gm04:9268444-9268497
>Gm04:9268543-9268819
>Gm04:9268914-9269086
>Gm04:9269291-9269332
>Gm04:9269450-9269525
>Gm04:9269701-9269770
>Gm04:9269931-9270257
>Gm04:9270307-9270816
>Gm04:9270862-9271063
>Gm04:9271104-9272182
>Gm04:9272218-9272581
>Gm04:9272713-9272783
>Gm04:9272864-9272929
>Gm04:9274171-9274300
>Gm04:9274373-9274766
>Gm04:9274929-9274993
>Gm04:9275086-9275425
>Gm04:9275557-9275770
>Gm04:9275886-9276055
>Gm04:9276134-9277971
>Gm04:9278051-9279136
>Gm04:9279162-9279561
>Gm04:9279646-9279703
>Gm04:9279732-9279875
>Gm04:9279930-9280052
>Gm04:9280219-9280368
>Gm04:9280446-9280823
>Gm04:9280887-9281122
>Gm04:9281250-9281279
>Gm04:9281320-9281637
>Gm04:9281702-9281763
>Gm04:9281869-9282026
>Gm04:9282136-9282211
>Gm04:9282319-9282488
>Gm04:9282753-9282800
>Gm04:9282872-9283072
>Gm04:9283121-9283365
>Gm04:9283383-9283737
>Gm04:9283785-9284248
>Gm04:9284374-9284438
>Gm04:9284491-9284933
>Gm04:9285048-9285117
>Gm04:9285486-9285538
>Gm04:9285893-9285983
>Gm04:9286235-9286298
>Gm04:9286383-9286557
>Gm04:9286752-9286901
>Gm04:9287026-9287118
>Gm04:9287206-9287365
>Gm04:9287511-9287552
>Gm04:9287600-9287642
>Gm04:9288525-9288650
>Gm04:9290163-9290437
>Gm04:9290875-9290949
>Gm04:9291008-9291088
>Gm04:9292420-9292487
>Gm04:9295093-9295125
>Gm04:9297461-9297537
>Gm04:9299549-9299607
>Gm04:9299655-9299732
>Gm04:9300210-9300308
>Gm04:9301857-9302147
>Gm04:9303165-9303321
>Gm04:9303950-9304017
>Gm04:9305192-9305220
>Gm04:9306133-9306206
>Gm04:9309125-9309292
>Gm04:9320986-9321020
>Gm04:9323078-9323404
>Gm04:9324865-9324915
>Gm04:9327350-9327677
>Gm04:9327718-9327984
>Gm04:9328075-9328975
>Gm04:9329003-9329114
>Gm04:9329280-9329380
>Gm04:9329476-9329525
>Gm04:9330228-9330302
>Gm04:9330599-9330634
>Gm04:9330666-9330729
>Gm04:9330982-9331067
>Gm04:9331204-9331469
>Gm04:9331536-9331619
>Gm04:9331705-9331750
>Gm04:9331977-9332651
>Gm04:9332717-9332946
>Gm04:9333124-9333156
>Gm04:9335774-9335840
>Gm04:9343935-9343964
>Gm04:9345259-9345330
>Gm04:9345472-9345557
>Gm04:9346622-9346694
>Gm04:9355875-9356201
>Gm04:9356288-9356329
>Gm04:9356403-9356440
>Gm04:9360896-9361178
>Gm04:9361756-9361835
>Gm04:9363986-9364092
>Gm04:9364319-9364383
>Gm04:9364745-9364896
>Gm04:9366865-9366907
>Gm04:9367980-9368028
>Gm04:9368184-9368334
>Gm04:9368476-9368526
>Gm04:9368851-9368896
>Gm04:9368981-9369040
>Gm04:9369606-9369701
>Gm04:9369818-9370798
>Gm04:9370835-9373149
>Gm04:9373176-9373557
>Gm04:9373626-9374549
>Gm04:9376375-9376407
>Gm04:9376640-9376826
>Gm04:9377937-9378018
>Gm04:9378627-9378761
>Gm04:9378783-9379025
>Gm04:9379449-9379521
>Gm04:9379897-9379971
>Gm04:9380127-9380328
>Gm04:9380404-9380434
>Gm04:9380462-9380603
>Gm04:9380627-9380738
>Gm04:9381080-9381117
>Gm04:9381203-9381256
>Gm04:9382168-9382211
>Gm04:9382296-9382422
>Gm04:9382458-9382624
>Gm04:9383221-9383358
>Gm04:9383641-9383720
>Gm04:9384716-9384852
>Gm04:9384976-9385890
>Gm04:9387061-9387143
>Gm04:9389720-9389758
>Gm04:9390801-9390888
>Gm04:9391030-9391107
>Gm04:9391208-9391316
>Gm04:9391587-9391912
>Gm04:9392152-9392965
>Gm04:9393006-9393900
>Gm04:9394087-9394341
>Gm04:9394466-9395352
>Gm04:9402503-9404932
>Gm04:9408644-9411530
>Gm04:9411581-9411809
>Gm04:9411846-9412050
>Gm04:9412275-9412468
>Gm04:9416362-9416430
>Gm04:9417072-9417129
>Gm04:9417720-9417877
>Gm04:9418454-9418533
>Gm04:9419203-9419234
>Gm04:9419389-9419442
>Gm04:9426084-9426283
>Gm04:9426796-9426859
>Gm04:9427737-9427784
>Gm04:9428622-9428660
>Gm04:9428960-9429014
>Gm04:9432378-9432459
>Gm04:9432485-9432543
>Gm04:9432555-9432628
>Gm04:9433798-9433860
>Gm04:9434699-9434745
>Gm04:9439674-9439732
>Gm04:9439738-9439784
>Gm04:9448538-9448575
>Gm04:9449678-9449739
>Gm04:9450513-9450557
>Gm04:9451017-9451125
>Gm04:9453072-9453131
>Gm04:9458131-9458288
>Gm04:9459175-9459231
>Gm04:9459442-9459481
>Gm04:9460895-9460941
>Gm04:9468081-9468248
>Gm04:9469181-9469257
>Gm04:9469510-9469674
>Gm04:9469728-9470147
>Gm04:9470199-9470384
>Gm04:9470507-9470707
>Gm04:9470785-9470829
>Gm04:9470882-9470935
>Gm04:9470992-9471017
>Gm04:9471165-9471254
>Gm04:9471351-9471387
>Gm04:9471617-9471740
>Gm04:9471803-9471844
>Gm04:9471947-9472033
>Gm04:9472164-9472205
>Gm04:9472289-9472319
>Gm04:9472641-9472814
>Gm04:9472862-9473573
>Gm04:9476176-9476217
>Gm04:9477058-9477135
>Gm04:9477318-9477370
>Gm04:9477897-9478572
>Gm04:9482010-9482864
>Gm04:9483263-9483326
>Gm04:9484711-9484781
>Gm04:9484830-9484898
>Gm04:9485013-9485043
>Gm04:9485080-9485856
>Gm04:9485891-9486195
>Gm04:9490758-9490840
>Gm04:9491081-9491188
>Gm04:9493179-9493289
>Gm04:9493464-9493515
>Gm04:9493585-9493676
>Gm04:9495336-9495448
>Gm04:9495792-9495861
>Gm04:9496701-9496853
>Gm04:9497449-9497862
>Gm04:9498038-9498067
>Gm04:9498290-9498360
>Gm04:9498479-9498506
>Gm04:9500913-9501024
>Gm04:9503511-9503554
>Gm04:9505237-9505312
>Gm04:9506056-9506091
>Gm04:9507261-9507437
>Gm04:9507490-9507552
>Gm04:9507605-9507734
>Gm04:9507777-9508080
>Gm04:9508171-9508630
>Gm04:9508713-9508960
>Gm04:9509072-9509332
>Gm04:9509451-9509578
>Gm04:9509758-9509855
>Gm04:9510262-9510291
>Gm04:9510393-9510457
>Gm04:9510705-9510745
>Gm04:9514060-9514148
>Gm04:9517930-9518004
>Gm04:9518108-9518222
>Gm04:9518323-9518683
>Gm04:9518765-9518874
>Gm04:9519004-9519053
>Gm04:9519119-9523704
>Gm04:9523765-9523854
>Gm04:9523889-9524060
>Gm04:9524102-9524354
>Gm04:9524388-9525472
>Gm04:9525519-9526575
>Gm04:9527215-9527252
>Gm04:9528560-9528603
>Gm04:9531062-9531306
>Gm04:9531356-9531896
>Gm04:9533449-9533576
>Gm04:9535114-9535176
>Gm04:9535286-9535375
>Gm04:9536212-9536364
>Gm04:9538559-9538801
>Gm04:9540743-9540772
>Gm04:9541031-9541087
>Gm04:9542154-9542194
>Gm04:9542441-9542547
>Gm04:9542912-9542950
>Gm04:9545372-9545488
>Gm04:9545850-9545907
>Gm04:9548614-9548649
>Gm04:9549998-9550029
>Gm04:9551125-9551180
>Gm04:9551677-9551982
>Gm04:9552331-9552435
>Gm04:9560273-9560399
>Gm04:9560497-9566103
>Gm04:9566162-9566349
>Gm04:9566405-9566454
>Gm04:9566482-9566647
>Gm04:9566690-9566880
>Gm04:9566907-9567257
>Gm04:9567332-9568288
>Gm04:9568364-9568614
>Gm04:9568640-9568942
>Gm04:9569163-9569236
>Gm04:9571186-9571392
>Gm04:9572035-9572138
>Gm04:9574095-9574202
>Gm04:9575904-9575956
>Gm04:9579655-9579742
>Gm04:9581796-9582208
>Gm04:9582469-9583007
>Gm04:9583045-9583471
>Gm04:9583538-9583569
>Gm04:9583610-9584912
>Gm04:9584985-9585574
>Gm04:9585624-9586061
>Gm04:9586128-9586257
>Gm04:9586348-9587248
>Gm04:9587980-9590972
>Gm04:9595921-9595974
>Gm04:9596374-9596467
>Gm04:9596595-9596637
>Gm04:9597668-9597887
>Gm04:9597992-9598039
>Gm04:9598954-9599163
>Gm04:9599984-9600011
>Gm04:9600028-9600788
>Gm04:9604404-9604429
>Gm04:9604975-9605008
>Gm04:9605319-9605511
>Gm04:9605579-9605690
>Gm04:9605955-9605983
>Gm04:9607060-9607266
>Gm04:9608693-9608810
>Gm04:9609269-9609317
>Gm04:9610123-9610300
>Gm04:9610314-9610402
>Gm04:9610564-9610627
>Gm04:9610897-9610940
>Gm04:9611499-9611595
>Gm04:9611694-9611731
>Gm04:9612020-9612090
>Gm04:9612340-9612414
>Gm04:9617225-9617270
>Gm04:9619686-9620716
>Gm04:9620810-9625612
>Gm04:9628661-9628699
>Gm04:9633130-9633144
>Gm04:9633816-9633893
>Gm04:9634076-9634212
>Gm04:9634279-9644463
>Gm04:9644492-9644539
>Gm04:9644644-9644734
>Gm04:9644791-9644915
>Gm04:9645511-9645615
>Gm04:9645656-9645760
>Gm04:9645910-9645966
>Gm04:9646224-9646288
>Gm04:9647425-9647577
>Gm04:9648154-9648253
>Gm04:9648465-9648525
>Gm04:9652655-9652691
>Gm04:9654559-9654764
>Gm04:9655484-9655511
>Gm04:9660746-9660865
>Gm04:9660940-9660972
>Gm04:9661117-9661941
>Gm04:9661986-9664950
>Gm04:9665361-9669704
>Gm04:9669752-9670013
>Gm04:9670955-9671179
>Gm04:9671805-9671848
>Gm04:9673851-9674918
>Gm04:9675041-9675306
>Gm04:9675836-9675912
>Gm04:9676774-9677005
>Gm04:9677849-9678596
>Gm04:9678633-9679555
>Gm04:9679968-9680000
>Gm04:9681773-9681877
>Gm04:9681903-9681993
>Gm04:9682075-9682141
>Gm04:9682211-9682783
>Gm04:9682884-9682943
>Gm04:9683099-9683140
>Gm04:9683616-9683696
>Gm04:9683817-9683928
>Gm04:9684047-9684081
>Gm04:9684193-9685990
>Gm04:9686040-9686339
>Gm04:9686378-9687164
>Gm04:9687202-9688435
>Gm04:9688528-9688568
>Gm04:9688693-9692162
>Gm04:9692201-9692274
>Gm04:9692306-9692350
>Gm04:9692383-9692591
>Gm04:9692734-9692818
>Gm04:9692913-9692954
>Gm04:9693008-9693189
>Gm04:9693248-9693641
>Gm04:9693671-9693703
>Gm04:9693743-9693819
>Gm04:9693870-9694341
>Gm04:9694372-9695404
>Gm04:9695469-9697972
>Gm04:9698031-9698255
>Gm04:9698377-9698408
>Gm04:9698489-9699038
>Gm04:9699266-9699807
>Gm04:9699856-9700109
>Gm04:9700168-9701814
>Gm04:9701835-9702348
>Gm04:9702393-9702478
>Gm04:9702620-9702801
>Gm04:9702883-9703307
>Gm04:9703411-9706114
>Gm04:9706527-9706582
>Gm04:9706600-9706720
>Gm04:9706887-9707030
>Gm04:9707336-9707588
>Gm04:9707669-9708578
>Gm04:9709231-9709292
>Gm04:9709415-9709489
>Gm04:9710761-9710853
>Gm04:9711043-9711290
>Gm04:9711844-9711964
>Gm04:9712013-9712071
>Gm04:9712337-9712412
>Gm04:9712540-9712588
>Gm04:9712654-9712698
>Gm04:9712874-9712966
>Gm04:9713013-9713127
>Gm04:9713165-9713254
>Gm04:9713353-9713416
>Gm04:9713445-9713496
>Gm04:9713528-9713564
>Gm04:9713605-9714216
>Gm04:9714257-9714473
>Gm04:9714497-9714567
>Gm04:9714668-9714717
>Gm04:9714800-9714838
>Gm04:9714872-9715261
>Gm04:9715327-9716002
>Gm04:9716066-9716470
>Gm04:9716522-9718313
>Gm04:9718357-9719071
>Gm04:9719164-9719830
>Gm04:9719904-9720260
>Gm04:9720555-9720600
>Gm04:9726467-9726536
>Gm04:9727834-9727892
>Gm04:9727940-9728508
>Gm04:9730889-9730926
>Gm04:9731214-9731250
>Gm04:9731325-9731394
>Gm04:9731528-9731721
>Gm04:9732482-9732516
>Gm04:9732886-9732925
>Gm04:9739457-9740187
>Gm04:9740304-9740533
>Gm04:9741239-9741366
>Gm04:9741858-9741917
>Gm04:9746301-9746886
>Gm04:9747171-9752599
>Gm04:9752975-9753075
>Gm04:9753222-9753322
>Gm04:9753546-9755216
>Gm04:9755243-9756079
>Gm04:9756208-9757255
>Gm04:9757277-9757539
>Gm04:9757647-9758786
>Gm04:9758877-9760517
>Gm04:9760554-9760607
>Gm04:9760643-9762162
>Gm04:9762475-9763011
>Gm04:9763156-9763204
>Gm04:9763357-9763615
>Gm04:9763653-9763836
>Gm04:9763925-9763990
>Gm04:9764046-9764119
>Gm04:9764543-9764720
>Gm04:9766132-9766308
>Gm04:9766486-9767011
>Gm04:9767470-9767743
>Gm04:9767798-9768631
>Gm04:9768693-9770299
>Gm04:9770395-9770491
>Gm04:9770578-9770730
>Gm04:9770823-9770877
>Gm04:9770908-9771185
>Gm04:9771237-9771398
>Gm04:9771596-9771631
>Gm04:9771896-9771953
>Gm04:9772554-9772612
>Gm04:9773104-9773137
>Gm04:9773251-9773335
>Gm04:9773655-9773709
>Gm04:9773772-9773806
>Gm04:9773901-9774015
>Gm04:9774045-9775616
>Gm04:9775684-9775828
>Gm04:9775910-9775959
>Gm04:9776010-9781579
>Gm04:9782176-9782248
>Gm04:9782428-9782496
>Gm04:9782535-9782603
>Gm04:9782625-9782926
>Gm04:9782990-9783201
>Gm04:9783281-9785433
>Gm04:9785531-9785619
>Gm04:9785711-9786203
>Gm04:9786353-9786390
>Gm04:9786444-9786615
>Gm04:9786655-9786778
>Gm04:9786841-9787033
>Gm04:9787051-9787721
>Gm04:9788040-9788137
>Gm04:9789509-9789613
>Gm04:9789653-9790439
>Gm04:9790473-9790731
>Gm04:9791809-9791863
>Gm04:9791922-9791991
>Gm04:9792035-9792130
>Gm04:9792717-9792946
>Gm04:9793012-9793081
>Gm04:9793160-9793281
>Gm04:9793389-9793653
>Gm04:9793690-9793805
>Gm04:9794235-9794293
>Gm04:9794325-9794378
>Gm04:9794403-9794470
>Gm04:9794600-9794645
>Gm04:9794683-9794730
>Gm04:9794965-9795020
>Gm04:9795165-9795228
>Gm04:9796024-9796409
>Gm04:9799237-9799513
>Gm04:9800807-9800882
>Gm04:9801029-9801044
>Gm04:9801144-9801263
>Gm04:9801555-9801587
>Gm04:9802025-9803633
>Gm04:9804759-9804836
>Gm04:9808723-9808811
>Gm04:9809712-9810271
>Gm04:9811661-9811675
>Gm04:9820090-9820141
>Gm04:9820825-9820897
>Gm04:9821064-9821112
>Gm04:9821596-9821710
>Gm04:9822206-9822266
>Gm04:9822523-9822645
>Gm04:9822794-9822902
>Gm04:9822989-9823067
>Gm04:9823296-9823334
>Gm04:9823398-9823522
>Gm04:9823561-9823591
>Gm04:9824747-9824852
>Gm04:9826561-9826660
>Gm04:9833482-9833544
>Gm04:9833747-9833823
>Gm04:9833997-9834059
>Gm04:9834210-9834267
>Gm04:9834724-9834767
>Gm04:9834905-9835306
>Gm04:9835372-9835707
>Gm04:9835808-9836006
>Gm04:9837796-9837880
>Gm04:9837949-9838676
>Gm04:9838749-9839177
>Gm04:9839251-9839408
>Gm04:9839627-9839807
>Gm04:9839856-9839973
>Gm04:9840024-9840293
>Gm04:9840392-9840918
>Gm04:9841158-9841219
>Gm04:9841586-9841600
>Gm04:9844137-9844231
>Gm04:9844299-9844340
>Gm04:9844937-9844993
>Gm04:9845243-9846776
>Gm04:9846801-9848682
>Gm04:9850221-9850321
>Gm04:9850364-9851090
>Gm04:9851120-9851398
>Gm04:9851797-9851930
>Gm04:9852001-9852042
>Gm04:9852153-9852186
>Gm04:9852310-9852340
>Gm04:9852620-9852734
>Gm04:9852876-9852905
>Gm04:9854034-9854225
>Gm04:9855379-9856011
>Gm04:9856076-9856183
>Gm04:9856232-9856298
>Gm04:9856344-9856473
>Gm04:9856564-9856604
>Gm04:9856925-9857063
>Gm04:9857356-9857401
>Gm04:9857491-9857588
>Gm04:9857797-9857921
>Gm04:9858590-9858896
>Gm04:9859065-9859171
>Gm04:9859311-9859792
>Gm04:9860366-9860794
>Gm04:9860826-9861359
>Gm04:9861399-9861717
>Gm04:9861880-9861909
>Gm04:9861963-9862198
>Gm04:9863788-9864325
>Gm04:9864392-9865139
>Gm04:9865174-9866193
>Gm04:9867273-9867579
>Gm04:9867646-9867831
>Gm04:9868010-9868160
>Gm04:9868203-9871328
>Gm04:9871397-9871431
>Gm04:9871552-9871627
>Gm04:9874839-9881776
>Gm04:9882592-9882620
>Gm04:9885390-9885518
>Gm04:9885733-9885859
>Gm04:9886210-9886244
>Gm04:9886273-9887906
>Gm04:9888775-9888996
>Gm04:9889130-9889188
>Gm04:9889270-9889357
>Gm04:9892353-9892416
>Gm04:9894128-9894163
>Gm04:9895229-9895372
>Gm04:9895443-9895484
>Gm04:9902608-9902640
>Gm04:9902819-9902876
>Gm04:9903722-9903785
>Gm04:9905207-9905419
>Gm04:9905860-9905916
>Gm04:9906090-9906998
>Gm04:9907044-9907356
>Gm04:9907378-9914008
>Gm04:9914123-9915510
>Gm04:9917066-9918485
>Gm04:9918553-9921271
>Gm04:9921339-9921939
>Gm04:9922031-9927834
>Gm04:9927971-9928075
>Gm04:9928144-9928458
>Gm04:9928528-9928702
>Gm04:9933803-9933856
>Gm04:9936096-9936133
>Gm04:9936233-9936346
>Gm04:9936882-9936981
>Gm04:9937011-9937494
>Gm04:9937599-9937793
>Gm04:9938021-9938060
>Gm04:9938456-9938558
>Gm04:9939614-9939680
>Gm04:9940031-9940089
>Gm04:9940848-9941347
>Gm04:9941826-9941936
>Gm04:9942098-9942205
>Gm04:9946335-9953167
>Gm04:9953467-9953499
>Gm04:9955271-9955305
>Gm04:9956986-9972006
>Gm04:9972190-9972296
>Gm04:9973073-9973160
>Gm04:9974598-9975343
>Gm04:9975369-9977495
>Gm04:9977673-9977938
>Gm04:9977974-9978143
>Gm04:9978185-9980258
>Gm04:9980313-9980759
>Gm04:9981002-9981206
>Gm04:9987143-9987182
>Gm04:9987283-9987320
>Gm04:9988185-9988298
>Gm04:9992380-9992457
>Gm04:9992561-9992618
>Gm04:9995514-9995544
>Gm04:9998709-9998756
>Gm04:10002030-10002139
>Gm04:10004153-10004254
>Gm04:10005730-10005763
>Gm04:10005870-10006089
>Gm04:10006133-10006349
>Gm04:10006495-10007278
>Gm04:10007346-10010814
>Gm04:10010851-10010907
>Gm04:10010944-10011327
>Gm04:10011424-10016034
>Gm04:10016141-10016535
>Gm04:10016592-10020205
>Gm04:10020243-10020523
>Gm04:10020570-10021150
>Gm04:10021192-10021268
>Gm04:10021339-10022811
>Gm04:10022856-10027627
>Gm04:10028110-10028273
>Gm04:10028564-10028735
>Gm04:10029021-10029117
>Gm04:10031108-10033631
>Gm04:10033707-10033735
>Gm04:10036675-10036872
>Gm04:10036924-10036962
>Gm04:10036999-10037409
>Gm04:10038008-10038134
>Gm04:10038153-10038551
>Gm04:10039371-10040252
>Gm04:10040314-10040351
>Gm04:10040604-10040670
>Gm04:10040896-10040994
>Gm04:10041377-10045985
>Gm04:10046125-10046164
>Gm04:10048386-10048428
>Gm04:10049499-10050543
>Gm04:10051033-10052929
>Gm04:10052992-10053368
>Gm04:10053613-10053798
>Gm04:10054252-10055156
>Gm04:10055424-10056024
>Gm04:10056132-10056205
>Gm04:10056355-10056644
>Gm04:10057992-10058117
>Gm04:10058228-10058387
>Gm04:10058428-10058481
>Gm04:10058842-10059569
>Gm04:10059658-10060437
>Gm04:10060482-10060696
>Gm04:10060806-10064474
>Gm04:10064976-10065083
>Gm04:10065646-10066676
>Gm04:10066696-10067572
>Gm04:10067628-10068017
>Gm04:10068127-10068915
>Gm04:10068958-10069596
>Gm04:10069633-10069874
>Gm04:10069924-10070032
>Gm04:10070106-10070556
>Gm04:10070593-10071508
>Gm04:10071552-10071955
>Gm04:10071992-10072600
>Gm04:10072658-10073523
>Gm04:10073579-10073797
>Gm04:10073847-10074504
>Gm04:10074561-10074681
>Gm04:10074739-10075340
>Gm04:10075402-10075802
>Gm04:10075909-10075963
>Gm04:10075986-10076483
>Gm04:10076520-10077876
>Gm04:10077899-10078177
>Gm04:10078193-10078271
>Gm04:10078330-10079631
>Gm04:10079698-10080257
>Gm04:10080320-10082620
>Gm04:10082744-10082760
>Gm04:10083262-10083278
>Gm04:10083311-10083856
>Gm04:10084000-10084640
>Gm04:10084729-10084891
>Gm04:10084964-10085136
>Gm04:10085204-10085295
>Gm04:10085903-10086876
>Gm04:10088242-10088372
>Gm04:10091431-10091468
>Gm04:10092374-10092467
>Gm04:10093039-10093111
>Gm04:10096545-10096576
>Gm04:10097795-10097843
>Gm04:10098370-10098447
>Gm04:10098768-10099494
>Gm04:10099523-10100727
>Gm04:10100765-10101352
>Gm04:10102658-10102752
>Gm04:10102804-10102975
>Gm04:10104147-10104226
>Gm04:10105061-10105136
>Gm04:10105532-10105646
>Gm04:10106148-10106217
>Gm04:10106870-10106907
>Gm04:10107650-10107680
>Gm04:10108668-10108724
>Gm04:10108943-10109051
>Gm04:10109265-10109377
>Gm04:10109607-10109724
>Gm04:10109786-10110315
>Gm04:10111515-10112534
>Gm04:10112593-10112823
>Gm04:10112888-10112943
>Gm04:10113436-10113563
>Gm04:10113810-10113911
>Gm04:10114007-10114216
>Gm04:10114307-10114380
>Gm04:10114646-10114841
>Gm04:10114892-10115371
>Gm04:10115428-10115703
>Gm04:10115772-10115854
>Gm04:10116054-10116849
>Gm04:10116887-10117234
>Gm04:10117358-10117567
>Gm04:10117840-10117922
>Gm04:10118420-10118454
>Gm04:10118491-10118609
>Gm04:10119092-10119171
>Gm04:10119236-10119425
>Gm04:10120121-10120339
>Gm04:10120532-10120684
>Gm04:10121865-10121985
>Gm04:10122898-10123041
>Gm04:10123065-10123512
>Gm04:10123581-10123781
>Gm04:10123935-10124098
>Gm04:10124544-10124957
>Gm04:10126247-10129248
>Gm04:10129251-10129266
>Gm04:10129404-10132421
>Gm04:10132631-10132652
>Gm04:10132805-10133116
>Gm04:10133173-10134104
>Gm04:10134157-10134526
>Gm04:10134602-10135096
>Gm04:10135133-10136480
>Gm04:10136671-10137478
>Gm04:10137511-10137882
>Gm04:10138089-10140830
>Gm04:10140864-10141561
>Gm04:10141687-10145731
>Gm04:10145786-10147027
>Gm04:10147106-10150303
>Gm04:10150351-10154397
>Gm04:10154491-10154529
>Gm04:10156021-10161349
>Gm04:10161396-10161719
>Gm04:10161752-10162308
>Gm04:10162352-10163969
>Gm04:10164012-10164732
>Gm04:10164768-10165194
>Gm04:10165228-10165365
>Gm04:10165410-10166339
>Gm04:10166393-10171707
>Gm04:10171750-10174860
>Gm04:10174877-10175299
>Gm04:10175334-10176960
>Gm04:10177039-10181038
>Gm04:10181099-10184249
>Gm04:10184270-10186996
>Gm04:10187133-10187435
>Gm04:10187504-10188580
>Gm04:10188764-10190370
>Gm04:10190525-10191306
>Gm04:10191406-10192753
>Gm04:10192889-10195633
>Gm04:10195655-10196251
>Gm04:10196296-10197175
>Gm04:10197279-10199399
>Gm04:10199429-10201265
>Gm04:10201367-10202696
>Gm04:10202731-10203573
>Gm04:10203600-10203633
>Gm04:10203695-10204923
>Gm04:10204969-10205070
>Gm04:10205100-10207080
>Gm04:10208837-10209388
>Gm04:10209443-10210595
>Gm04:10217824-10217969
>Gm04:10218067-10223671
>Gm04:10223742-10224300
>Gm04:10224329-10224418
>Gm04:10224451-10224481
>Gm04:10224517-10224918
>Gm04:10224993-10225139
>Gm04:10225181-10225789
>Gm04:10225844-10225983
>Gm04:10226037-10229063
>Gm04:10229163-10230942
>Gm04:10231053-10235916
>Gm04:10235949-10238812
>Gm04:10238839-10238921
>Gm04:10238993-10240324
>Gm04:10240352-10240410
>Gm04:10240478-10240642
>Gm04:10240696-10240767
>Gm04:10240940-10241000
>Gm04:10241048-10241152
>Gm04:10241234-10243981
>Gm04:10244026-10244372
>Gm04:10244495-10244661
>Gm04:10244960-10245163
>Gm04:10245512-10245701
>Gm04:10246184-10246263
>Gm04:10246328-10246517
>Gm04:10247202-10247728
>Gm04:10248928-10248993
>Gm04:10249025-10253729
>Gm04:10253883-10254050
>Gm04:10255382-10256574
>Gm04:10256620-10257029
>Gm04:10257076-10259076
>Gm04:10262960-10262993
>Gm04:10263137-10263209
>Gm04:10263305-10263372
>Gm04:10263737-10266964
>Gm04:10267002-10267750
>Gm04:10268271-10268313
>Gm04:10268594-10268824
>Gm04:10268852-10269242
>Gm04:10269419-10270553
>Gm04:10270624-10270776
>Gm04:10270832-10271671
>Gm04:10271876-10272544
>Gm04:10274820-10275075
>Gm04:10275346-10275573
>Gm04:10276108-10276195
>Gm04:10276818-10276886
>Gm04:10277997-10278037
>Gm04:10278532-10278576
>Gm04:10279268-10279379
>Gm04:10279437-10279625
>Gm04:10279854-10280265
>Gm04:10280773-10281005
>Gm04:10281114-10281172
>Gm04:10281369-10281408
>Gm04:10281799-10284871
>Gm04:10285894-10289888
>Gm04:10289932-10290102
>Gm04:10290119-10290227
>Gm04:10290494-10290586
>Gm04:10292862-10293320
>Gm04:10293360-10293528
>Gm04:10294910-10295108
>Gm04:10295419-10295677
>Gm04:10295752-10295793
>Gm04:10296266-10296336
>Gm04:10296452-10296639
>Gm04:10296705-10296993
>Gm04:10297130-10297166
>Gm04:10297304-10297521
>Gm04:10297576-10297713
>Gm04:10297796-10297876
>Gm04:10299538-10299659
>Gm04:10300023-10309007
>Gm04:10309151-10309311
>Gm04:10309366-10309541
>Gm04:10309711-10309854
>Gm04:10309951-10310021
>Gm04:10310617-10310727
>Gm04:10311487-10311670
>Gm04:10311788-10312102
>Gm04:10312193-10312371
>Gm04:10312584-10314737
>Gm04:10314837-10317276
>Gm04:10317671-10317723
>Gm04:10317798-10318054
>Gm04:10318095-10319682
>Gm04:10319723-10320833
>Gm04:10320952-10321018
>Gm04:10321096-10321132
>Gm04:10321177-10324028
>Gm04:10324367-10324427
>Gm04:10324460-10324664
>Gm04:10324747-10324799
>Gm04:10324879-10324971
>Gm04:10325089-10327093
>Gm04:10327265-10327374
>Gm04:10327436-10327609
>Gm04:10327772-10327998
>Gm04:10328550-10332610
>Gm04:10332709-10333195
>Gm04:10333219-10333508
>Gm04:10333545-10333654
>Gm04:10333806-10334203
>Gm04:10334460-10334552
>Gm04:10334721-10334761
>Gm04:10334898-10335283
>Gm04:10335356-10335533
>Gm04:10335550-10335669
>Gm04:10336080-10336232
>Gm04:10336287-10336573
>Gm04:10336654-10336689
>Gm04:10336745-10336803
>Gm04:10336893-10337372
>Gm04:10337410-10337574
>Gm04:10337655-10337693
>Gm04:10337744-10337795
>Gm04:10337861-10337919
>Gm04:10338215-10338242
>Gm04:10338322-10338639
>Gm04:10338676-10338836
>Gm04:10339138-10339177
>Gm04:10339364-10339592
>Gm04:10340145-10340185
>Gm04:10340566-10340611
>Gm04:10340637-10340783
>Gm04:10342114-10344888
>Gm04:10345684-10345739
>Gm04:10346431-10346474
>Gm04:10346699-10346782
>Gm04:10346871-10346905
>Gm04:10347056-10347162
>Gm04:10347283-10347309
>Gm04:10347446-10347484
>Gm04:10347597-10347758
>Gm04:10348094-10352551
>Gm04:10352616-10354319
>Gm04:10354377-10355759
>Gm04:10356925-10357068
>Gm04:10357113-10357289
>Gm04:10357348-10357492
>Gm04:10357623-10357706
>Gm04:10357772-10358170
>Gm04:10358212-10358310
>Gm04:10358374-10358766
>Gm04:10358793-10358831
>Gm04:10358886-10358934
>Gm04:10358996-10359021
>Gm04:10359128-10359217
>Gm04:10359276-10359392
>Gm04:10359446-10359927
>Gm04:10360039-10360146
>Gm04:10360234-10361572
>Gm04:10361600-10362755
>Gm04:10363096-10363240
>Gm04:10363293-10363427
>Gm04:10363522-10366370
>Gm04:10368972-10371315
>Gm04:10375376-10375463
>Gm04:10378175-10378217
>Gm04:10379344-10379384
>Gm04:10379444-10379480
>Gm04:10379821-10379917
>Gm04:10380173-10380424
>Gm04:10381002-10381066
>Gm04:10384987-10385036
>Gm04:10385262-10385339
>Gm04:10389197-10389304
>Gm04:10389448-10389559
>Gm04:10392369-10392466
>Gm04:10392621-10392952
>Gm04:10393084-10393140
>Gm04:10393858-10393959
>Gm04:10394294-10394351
>Gm04:10394429-10394609
>Gm04:10395491-10395538
>Gm04:10396128-10396191
>Gm04:10396349-10396549
>Gm04:10396734-10396817
>Gm04:10396951-10397065
>Gm04:10398070-10398226
>Gm04:10398292-10398369
>Gm04:10398769-10398827
>Gm04:10399342-10399482
>Gm04:10399582-10399596
>Gm04:10399918-10400390
>Gm04:10401270-10401328
>Gm04:10402014-10402150
>Gm04:10402325-10402364
>Gm04:10402649-10402870
>Gm04:10402987-10403038
>Gm04:10403150-10403269
>Gm04:10404058-10404214
>Gm04:10406155-10406243
>Gm04:10407541-10407603
>Gm04:10408412-10408456
>Gm04:10410013-10410052
>Gm04:10410646-10410685
>Gm04:10410799-10410935
>Gm04:10411982-10412025
>Gm04:10412400-10412461
>Gm04:10414916-10414998
>Gm04:10415564-10415673
>Gm04:10416569-10416612
>Gm04:10417171-10417296
>Gm04:10417449-10421994
>Gm04:10422478-10422549
>Gm04:10423408-10423447
>Gm04:10424564-10425194
>Gm04:10426451-10426483
>Gm04:10426636-10426669
>Gm04:10427097-10427151
>Gm04:10427250-10427300
>Gm04:10427662-10427757
>Gm04:10427814-10433492
>Gm04:10433737-10434018
>Gm04:10435710-10435782
>Gm04:10436786-10436812
>Gm04:10437030-10437071
>Gm04:10437186-10437548
>Gm04:10437895-10437950
>Gm04:10438364-10438478
>Gm04:10438653-10438765
>Gm04:10439112-10439251
>Gm04:10439359-10439481
>Gm04:10439580-10439999
>Gm04:10440196-10440884
>Gm04:10440925-10440992
>Gm04:10441092-10441781
>Gm04:10441945-10441990
>Gm04:10442233-10442268
>Gm04:10442295-10442421
>Gm04:10442992-10443033
>Gm04:10443196-10443413
>Gm04:10444537-10444656
>Gm04:10445726-10445777
>Gm04:10446130-10446288
>Gm04:10446428-10446483
>Gm04:10446516-10446574
>Gm04:10446628-10446698
>Gm04:10448930-10450424
>Gm04:10450507-10450977
>Gm04:10451060-10451100
>Gm04:10451139-10451241
>Gm04:10451441-10452413
>Gm04:10452526-10452875
>Gm04:10452951-10453344
>Gm04:10453427-10460466
>Gm04:10460566-10463675
>Gm04:10463702-10469312
>Gm04:10471423-10471494
>Gm04:10474349-10474449
>Gm04:10474557-10474885
>Gm04:10475037-10475110
>Gm04:10475166-10475264
>Gm04:10476532-10476575
>Gm04:10477196-10480948
>Gm04:10481023-10481264
>Gm04:10482075-10482803
>Gm04:10482828-10483135
>Gm04:10483168-10483312
>Gm04:10483366-10483511
>Gm04:10483562-10483943
>Gm04:10484218-10485085
>Gm04:10485129-10485536
>Gm04:10485581-10485792
>Gm04:10485966-10486365
>Gm04:10486407-10486858
>Gm04:10486916-10487067
>Gm04:10487152-10487188
>Gm04:10487222-10487255
>Gm04:10487284-10487352
>Gm04:10487543-10487623
>Gm04:10487671-10489144
>Gm04:10489247-10491195
>Gm04:10491745-10491925
>Gm04:10492006-10492077
>Gm04:10492540-10492590
>Gm04:10492925-10492998
>Gm04:10494021-10494190
>Gm04:10494568-10494613
>Gm04:10495858-10495922
>Gm04:10497251-10498958
>Gm04:10500268-10500460
>Gm04:10500778-10501222
>Gm04:10501263-10501505
>Gm04:10501539-10501626
>Gm04:10501693-10501765
>Gm04:10501817-10502156
>Gm04:10502261-10502468
>Gm04:10502580-10502690
>Gm04:10502759-10502806
>Gm04:10502848-10502901
>Gm04:10502980-10503038
>Gm04:10503318-10503861
>Gm04:10503945-10504267
>Gm04:10504301-10504467
>Gm04:10504570-10504834
>Gm04:10504908-10505781
>Gm04:10505824-10505911
>Gm04:10505967-10508317
>Gm04:10508400-10508455
>Gm04:10508532-10508619
>Gm04:10508717-10517982
>Gm04:10518010-10519184
>Gm04:10519285-10519326
>Gm04:10519428-10520470
>Gm04:10520855-10520941
>Gm04:10521007-10522798
>Gm04:10522849-10523241
>Gm04:10523288-10523491
>Gm04:10523559-10523694
>Gm04:10524121-10534014
>Gm04:10534221-10547518
>Gm04:10547548-10547714
>Gm04:10547794-10548149
>Gm04:10548182-10548459
>Gm04:10548484-10548604
>Gm04:10548708-10549812
>Gm04:10549944-10550843
>Gm04:10552384-10552402
>Gm04:10552428-10552466
>Gm04:10552510-10553719
>Gm04:10553742-10560379
>Gm04:10560404-10563151
>Gm04:10563270-10563667
>Gm04:10563718-10565069
>Gm04:10565100-10567211
>Gm04:10567369-10569250
>Gm04:10569277-10569476
>Gm04:10569503-10570182
>Gm04:10570215-10571139
>Gm04:10571204-10571550
>Gm04:10571623-10573416
>Gm04:10573448-10574027
>Gm04:10574133-10575719
>Gm04:10575753-10575910
>Gm04:10575945-10576828
>Gm04:10576894-10576950
>Gm04:10577154-10577292
>Gm04:10577685-10577884
>Gm04:10578312-10578453
>Gm04:10578553-10578664
>Gm04:10578885-10578981
>Gm04:10579282-10579347
>Gm04:10579406-10579598
>Gm04:10579694-10579784
>Gm04:10579863-10579917
>Gm04:10580166-10580267
>Gm04:10580476-10580571
>Gm04:10580733-10580819
>Gm04:10580863-10581174
>Gm04:10581297-10581357
>Gm04:10581591-10583162
>Gm04:10583197-10583897
>Gm04:10583933-10584029
>Gm04:10584122-10584426
>Gm04:10584787-10584976
>Gm04:10585459-10585538
>Gm04:10585603-10585792
>Gm04:10586536-10587052
>Gm04:10588267-10588379
>Gm04:10589370-10589869
>Gm04:10589963-10590079
>Gm04:10590136-10590177
>Gm04:10590331-10590498
>Gm04:10591831-10594083
>Gm04:10594237-10597023
>Gm04:10597206-10597290
>Gm04:10597379-10597413
>Gm04:10598558-10598960
>Gm04:10600244-10604072
>Gm04:10607043-10607076
>Gm04:10607875-10607908
>Gm04:10608052-10608124
>Gm04:10608465-10612681
>Gm04:10613002-10613095
>Gm04:10613460-10614100
>Gm04:10614303-10614612
>Gm04:10614641-10614760
>Gm04:10614898-10616581
>Gm04:10616607-10617446
>Gm04:10617578-10617874
>Gm04:10617902-10618666
>Gm04:10620471-10620536
>Gm04:10620952-10621207
>Gm04:10622032-10622119
>Gm04:10622718-10622808
>Gm04:10623840-10623962
>Gm04:10624455-10624493
>Gm04:10624681-10624737
>Gm04:10625212-10625323
>Gm04:10625442-10625600
>Gm04:10626134-10626240
>Gm04:10626891-10626960
>Gm04:10627325-10627364
>Gm04:10627404-10627443
>Gm04:10628947-10629230
>Gm04:10629247-10629365
>Gm04:10629648-10629743
>Gm04:10632049-10632450
>Gm04:10632490-10632658
>Gm04:10634033-10634231
>Gm04:10634542-10634711
>Gm04:10634858-10634956
>Gm04:10635244-10635303
>Gm04:10635371-10635443
>Gm04:10635606-10635746
>Gm04:10635812-10636061
>Gm04:10636237-10636273
>Gm04:10636370-10636417
>Gm04:10636466-10636600
>Gm04:10636666-10636803
>Gm04:10636873-10636969
>Gm04:10638621-10638768
>Gm04:10639166-10641395
>Gm04:10641435-10644563
>Gm04:10644608-10646925
>Gm04:10646951-10652417
>Gm04:10652501-10658211
>Gm04:10658305-10658578
>Gm04:10658644-10658822
>Gm04:10658864-10658902
>Gm04:10658962-10659072
>Gm04:10659174-10660882
>Gm04:10660909-10660967
>Gm04:10660980-10661248
>Gm04:10661296-10661481
>Gm04:10661630-10661785
>Gm04:10661840-10662042
>Gm04:10662095-10662129
>Gm04:10662268-10662380
>Gm04:10662430-10662494
>Gm04:10663975-10664175
>Gm04:10664217-10664800
>Gm04:10665017-10665068
>Gm04:10665198-10665588
>Gm04:10665803-10665900
>Gm04:10666013-10678376
>Gm04:10678695-10678885
>Gm04:10679030-10679255
>Gm04:10679529-10679614
>Gm04:10679807-10682096
>Gm04:10682142-10682932
>Gm04:10683099-10683317
>Gm04:10683392-10683420
>Gm04:10683480-10683910
>Gm04:10683923-10684025
>Gm04:10684506-10684558
>Gm04:10684584-10685174
>Gm04:10685237-10685342
>Gm04:10685386-10685416
>Gm04:10685804-10685982
>Gm04:10686183-10686517
>Gm04:10686571-10686635
>Gm04:10686699-10686747
>Gm04:10686833-10687126
>Gm04:10687204-10687370
>Gm04:10687472-10687754
>Gm04:10687813-10687871
>Gm04:10687993-10688880
>Gm04:10688952-10688997
>Gm04:10689119-10692494
>Gm04:10692553-10692611
>Gm04:10692825-10692978
>Gm04:10693024-10693511
>Gm04:10693680-10693738
>Gm04:10694195-10694833
>Gm04:10694843-10694917
>Gm04:10695133-10695166
>Gm04:10695237-10695267
>Gm04:10695361-10695540
>Gm04:10696142-10696182
>Gm04:10696564-10696782
>Gm04:10698022-10700835
>Gm04:10702680-10702751
>Gm04:10702813-10703147
>Gm04:10703252-10703341
>Gm04:10703415-10703453
>Gm04:10703596-10703805
>Gm04:10704197-10704712
>Gm04:10704822-10705111
>Gm04:10705146-10707769
>Gm04:10707836-10707965
>Gm04:10709080-10709495
>Gm04:10709554-10709770
>Gm04:10709826-10710373
>Gm04:10710415-10710513
>Gm04:10710580-10711039
>Gm04:10711089-10711137
>Gm04:10711335-10712357
>Gm04:10712427-10713845
>Gm04:10713898-10714943
>Gm04:10715343-10715429
>Gm04:10715744-10716714
>Gm04:10716767-10717496
>Gm04:10717522-10718499
>Gm04:10721108-10723452
>Gm04:10727515-10727626
>Gm04:10730318-10730360
>Gm04:10731490-10731530
>Gm04:10731589-10731626
>Gm04:10731949-10732245
>Gm04:10732310-10735531
>Gm04:10735798-10735909
>Gm04:10736180-10736416
>Gm04:10736951-10737015
>Gm04:10739064-10739080
>Gm04:10740171-10740210
>Gm04:10740387-10740769
>Gm04:10740820-10741668
>Gm04:10741773-10743147
>Gm04:10744303-10744332
>Gm04:10745140-10745247
>Gm04:10745391-10745489
>Gm04:10748317-10748414
>Gm04:10748687-10748829
>Gm04:10748829-10748844
>Gm04:10748944-10749025
>Gm04:10750057-10750226
>Gm04:10750423-10750488
>Gm04:10751368-10751415
>Gm04:10751997-10752060
>Gm04:10752218-10752561
>Gm04:10753598-10753754
>Gm04:10753820-10753897
>Gm04:10754297-10754355
>Gm04:10754870-10754945
>Gm04:10755438-10755740
>Gm04:10755827-10755910
>Gm04:10757223-10757359
>Gm04:10757398-10757475
>Gm04:10757528-10757567
>Gm04:10757852-10758073
>Gm04:10758190-10758241
>Gm04:10758991-10759084
>Gm04:10759201-10759252
>Gm04:10759364-10759483
>Gm04:10760272-10760428
>Gm04:10762376-10762439
>Gm04:10763787-10763834
>Gm04:10764660-10764704
>Gm04:10765910-10765949
>Gm04:10766568-10766607
>Gm04:10767899-10767942
>Gm04:10768858-10768919
>Gm04:10770472-10770567
>Gm04:10771696-10771778
>Gm04:10772348-10772457
>Gm04:10773356-10773399
>Gm04:10773957-10774096
>Gm04:10774731-10774802
>Gm04:10775461-10778188
>Gm04:10778344-10778382
>Gm04:10779561-10779682
>Gm04:10779759-10779820
>Gm04:10779985-10780132
>Gm04:10780682-10780779
>Gm04:10780814-10781251
>Gm04:10781800-10781818
>Gm04:10781860-10781892
>Gm04:10782399-10782555
>Gm04:10782622-10782699
>Gm04:10783101-10783157
>Gm04:10783222-10783329
>Gm04:10783615-10783690
>Gm04:10784402-10784496
>Gm04:10784545-10784684
>Gm04:10786378-10786457
>Gm04:10787446-10787480
>Gm04:10787700-10787741
>Gm04:10787856-10788020
>Gm04:10788085-10788149
>Gm04:10788466-10788580
>Gm04:10788755-10788867
>Gm04:10789213-10789338
>Gm04:10789460-10789582
>Gm04:10789635-10789667
>Gm04:10791532-10792282
>Gm04:10792322-10792477
>Gm04:10792513-10793107
>Gm04:10793270-10793387
>Gm04:10793559-10793597
>Gm04:10793648-10793750
>Gm04:10794321-10794362
>Gm04:10794525-10794742
>Gm04:10797060-10797110
>Gm04:10797463-10797621
>Gm04:10797761-10797892
>Gm04:10800399-10800474
>Gm04:10802721-10802804
>Gm04:10805666-10805767
>Gm04:10805875-10806203
>Gm04:10807341-10815499
>Gm04:10816672-10818230
>Gm04:10819067-10819795
>Gm04:10819866-10820116
>Gm04:10820152-10820474
>Gm04:10820554-10820958
>Gm04:10821107-10822539
>Gm04:10822571-10822646
>Gm04:10822677-10822782
>Gm04:10822959-10823335
>Gm04:10823379-10823858
>Gm04:10823906-10823986
>Gm04:10824108-10824181
>Gm04:10824215-10824345
>Gm04:10824537-10825105
>Gm04:10825146-10826171
>Gm04:10826280-10832854
>Gm04:10832895-10833020
>Gm04:10833254-10833602
>Gm04:10834051-10834107
>Gm04:10834469-10834507
>Gm04:10835530-10835698
>Gm04:10836086-10836131
>Gm04:10836520-10836642
>Gm04:10837372-10837420
>Gm04:10838680-10840336
>Gm04:10841647-10841848
>Gm04:10841947-10841990
>Gm04:10842147-10842685
>Gm04:10842774-10843151
>Gm04:10843203-10843457
>Gm04:10843490-10843542
>Gm04:10843641-10843919
>Gm04:10843966-10844041
>Gm04:10844234-10844287
>Gm04:10844366-10844424
>Gm04:10844498-10844615
>Gm04:10844811-10845247
>Gm04:10845350-10845851
>Gm04:10845904-10846136
>Gm04:10846210-10847184
>Gm04:10847315-10850400
>Gm04:10850424-10850510
>Gm04:10850549-10850696
>Gm04:10850789-10850844
>Gm04:10850921-10851004
>Gm04:10851050-10853876
>Gm04:10853925-10855228
>Gm04:10855438-10855471
>Gm04:10855515-10856139
>Gm04:10856170-10859259
>Gm04:10859280-10860119
>Gm04:10860149-10861948
>Gm04:10861999-10874920
>Gm04:10874962-10875355
>Gm04:10875392-10875444
>Gm04:10875954-10876001
>Gm04:10876769-10877038
>Gm04:10877072-10877261
>Gm04:10877356-10877719
>Gm04:10877824-10889390
>Gm04:10889539-10890694
>Gm04:10890741-10891059
>Gm04:10891444-10902853
>Gm04:10903399-10903492
>Gm04:10903524-10903799
>Gm04:10903966-10904035
>Gm04:10904089-10905973
>Gm04:10906608-10906652
>Gm04:10906715-10906959
>Gm04:10907309-10907385
>Gm04:10907435-10907471
>Gm04:10907714-10907829
>Gm04:10908425-10909263
>Gm04:10909300-10909592
>Gm04:10909664-10909697
>Gm04:10912119-10912175
>Gm04:10912601-10912744
>Gm04:10912934-10913148
>Gm04:10913194-10913354
>Gm04:10913491-10913738
>Gm04:10913838-10915292
>Gm04:10915397-10915545
>Gm04:10915579-10916475
>Gm04:10916491-10917495
>Gm04:10917511-10921647
>Gm04:10921709-10926978
>Gm04:10927037-10927068
>Gm04:10927239-10927283
>Gm04:10927369-10927401
>Gm04:10927511-10927539
>Gm04:10927726-10927870
>Gm04:10928037-10928138
>Gm04:10928290-10928336
>Gm04:10928750-10928784
>Gm04:10929146-10929182
>Gm04:10929235-10929322
>Gm04:10929350-10929454
>Gm04:10929467-10929506
>Gm04:10929602-10929715
>Gm04:10930337-10930509
>Gm04:10930615-10930687
>Gm04:10931193-10931228
>Gm04:10931374-10931411
>Gm04:10931556-10931665
>Gm04:10931862-10931923
>Gm04:10931952-10938855
>Gm04:10938932-10938975
>Gm04:10939282-10939435
>Gm04:10939524-10939658
>Gm04:10939786-10940367
>Gm04:10940563-10940593
>Gm04:10942048-10942410
>Gm04:10942453-10946445
>Gm04:10947012-10947145
>Gm04:10947203-10951238
>Gm04:10951266-10951362
>Gm04:10951457-10951481
>Gm04:10951538-10951644
>Gm04:10953954-10954014
>Gm04:10954620-10954793
>Gm04:10954853-10955100
>Gm04:10955455-10956023
>Gm04:10957482-10957562
>Gm04:10958820-10958903
>Gm04:10960411-10960445
>Gm04:10960547-10960682
>Gm04:10960863-10961024
>Gm04:10961160-10961260
>Gm04:10961320-10961834
>Gm04:10962134-10962201
>Gm04:10963118-10963193
>Gm04:10963380-10963532
>Gm04:10963590-10963647
>Gm04:10963795-10964455
>Gm04:10964520-10964996
>Gm04:10965049-10965289
>Gm04:10965349-10966039
>Gm04:10966090-10966859
>Gm04:10966909-10966937
>Gm04:10967007-10967178
>Gm04:10967897-10967937
>Gm04:10968011-10968048
>Gm04:10969024-10969142
>Gm04:10970166-10970231
>Gm04:10972312-10972338
>Gm04:10972865-10972912
>Gm04:10973856-10973877
>Gm04:10974276-10974426
>Gm04:10974979-10975009
>Gm04:10975188-10975258
>Gm04:10975669-10975775
>Gm04:10977242-10977314
>Gm04:10977492-10977550
>Gm04:10981863-10981901
>Gm04:10982249-10982286
>Gm04:10982440-10982503
>Gm04:10982683-10982725
>Gm04:10983344-10983381
>Gm04:10983791-10983881
>Gm04:10986255-10986371
>Gm04:10986406-10986693
>Gm04:10987166-10987223
>Gm04:10987651-10988088
>Gm04:10988361-10988796
>Gm04:10989353-10989502
>Gm04:10989623-10989668
>Gm04:10990060-10995164
>Gm04:10995228-10995268
>Gm04:10995568-10995604
>Gm04:10995646-10996165
>Gm04:10996859-10996917
>Gm04:10998261-10998315
>Gm04:10998462-11000127
>Gm04:11002350-11002390
>Gm04:11002682-11002741
>Gm04:11002896-11004624
>Gm04:11004904-11004938
>Gm04:11007472-11007540
>Gm04:11009243-11009290
>Gm04:11009981-11010111
>Gm04:11010656-11010864
>Gm04:11012405-11012437
>Gm04:11012486-11012662
>Gm04:11013242-11014355
>Gm04:11018493-11018657
>Gm04:11019201-11019385
>Gm04:11019487-11019560
>Gm04:11020191-11020278
>Gm04:11021056-11021257
>Gm04:11021296-11021415
>Gm04:11023905-11024023
>Gm04:11024109-11024369
>Gm04:11027066-11027093
>Gm04:11027201-11027579
>Gm04:11027632-11028477
>Gm04:11028527-11029108
>Gm04:11029168-11031783
>Gm04:11034053-11034121
>Gm04:11035824-11036237
>Gm04:11036271-11037600
>Gm04:11037700-11037775
>Gm04:11037809-11038294
>Gm04:11041075-11041156
>Gm04:11041887-11042274
>Gm04:11042434-11042531
>Gm04:11042783-11042895
>Gm04:11043848-11043888
>Gm04:11047611-11047804
>Gm04:11047882-11048059
>Gm04:11048145-11048950
>Gm04:11048993-11049298
>Gm04:11049406-11049466
>Gm04:11049526-11049727
>Gm04:11049790-11049869
>Gm04:11049935-11050117
>Gm04:11050297-11050735
>Gm04:11050796-11050999
>Gm04:11051268-11051305
>Gm04:11051416-11051467
>Gm04:11051575-11051663
>Gm04:11055936-11055997
>Gm04:11057073-11057115
>Gm04:11061772-11061832
>Gm04:11069468-11069505
>Gm04:11072275-11072337
>Gm04:11076852-11076973
>Gm04:11077029-11077157
>Gm04:11077357-11085137
>Gm04:11085233-11085408
>Gm04:11085719-11089388
>Gm04:11089480-11089628
>Gm04:11093091-11093203
>Gm04:11093259-11093346
>Gm04:11093385-11093550
>Gm04:11093857-11094097
>Gm04:11094428-11094581
>Gm04:11095302-11095354
>Gm04:11097925-11098147
>Gm04:11098829-11098887
>Gm04:11099019-11099065
>Gm04:11099158-11099201
>Gm04:11108130-11108457
>Gm04:11108508-11111086
>Gm04:11111157-11112536
>Gm04:11112596-11112960
>Gm04:11113034-11113404
>Gm04:11113461-11113932
>Gm04:11114011-11114347
>Gm04:11114423-11115698
>Gm04:11115739-11116404
>Gm04:11116439-11116852
>Gm04:11116902-11116992
>Gm04:11117033-11117403
>Gm04:11117543-11117834
>Gm04:11117991-11118277
>Gm04:11118362-11118420
>Gm04:11118769-11118881
>Gm04:11118998-11119033
>Gm04:11119186-11119259
>Gm04:11120452-11120551
>Gm04:11120590-11120735
>Gm04:11120813-11121312
>Gm04:11121516-11121592
>Gm04:11121692-11121718
>Gm04:11121819-11121976
>Gm04:11122084-11122148
>Gm04:11122260-11123052
>Gm04:11123079-11123235
>Gm04:11123279-11123484
>Gm04:11123535-11123828
>Gm04:11123845-11124097
>Gm04:11128996-11129037
>Gm04:11129224-11129294
>Gm04:11129565-11129673
>Gm04:11129790-11130031
>Gm04:11130088-11130177
>Gm04:11131324-11131355
>Gm04:11131632-11131807
>Gm04:11131865-11132367
>Gm04:11132568-11132616
>Gm04:11132909-11133439
>Gm04:11133508-11133729
>Gm04:11133934-11134035
>Gm04:11134086-11134154
>Gm04:11134524-11134581
>Gm04:11134873-11134910
>Gm04:11135109-11135228
>Gm04:11135252-11135326
>Gm04:11136078-11136202
>Gm04:11136275-11136601
>Gm04:11136786-11136853
>Gm04:11136967-11137041
>Gm04:11137370-11137401
>Gm04:11137575-11137790
>Gm04:11137831-11137985
>Gm04:11140191-11140274
>Gm04:11140693-11140830
>Gm04:11141014-11141098
>Gm04:11141206-11141236
>Gm04:11141288-11141340
>Gm04:11141377-11141509
>Gm04:11141590-11141652
>Gm04:11141860-11141993
>Gm04:11142210-11142475
>Gm04:11142574-11142665
>Gm04:11142864-11143151
>Gm04:11143187-11143377
>Gm04:11143444-11144219
>Gm04:11144353-11144819
>Gm04:11144854-11144963
>Gm04:11151974-11152073
>Gm04:11152171-11152589
>Gm04:11152628-11152659
>Gm04:11152688-11152778
>Gm04:11152826-11153012
>Gm04:11153176-11153251
>Gm04:11153286-11153451
>Gm04:11153517-11153588
>Gm04:11153644-11155008
>Gm04:11155055-11155162
>Gm04:11155196-11156094
>Gm04:11156140-11156163
>Gm04:11156288-11156474
>Gm04:11156540-11157819
>Gm04:11157897-11158025
>Gm04:11158080-11159562
>Gm04:11159780-11160147
>Gm04:11160195-11160415
>Gm04:11160686-11160857
>Gm04:11160972-11161046
>Gm04:11161270-11161360
>Gm04:11161417-11161593
>Gm04:11161652-11161940
>Gm04:11161998-11162022
>Gm04:11162063-11162609
>Gm04:11162727-11162820
>Gm04:11162860-11163012
>Gm04:11163114-11163389
>Gm04:11163462-11163549
>Gm04:11163591-11164157
>Gm04:11164224-11164300
>Gm04:11164361-11165137
>Gm04:11165202-11166150
>Gm04:11170606-11170699
>Gm04:11170745-11171670
>Gm04:11171700-11171779
>Gm04:11172011-11172189
>Gm04:11175410-11175439
>Gm04:11175497-11175578
>Gm04:11179100-11179329
>Gm04:11179354-11180154
>Gm04:11180198-11181125
>Gm04:11181175-11181317
>Gm04:11186224-11186251
>Gm04:11186300-11186337
>Gm04:11186500-11186551
>Gm04:11187579-11187611
>Gm04:11188364-11188414
>Gm04:11190213-11190269
>Gm04:11191121-11191179
>Gm04:11191289-11191687
>Gm04:11191751-11192725
>Gm04:11192761-11192886
>Gm04:11192994-11193393
>Gm04:11193503-11193541
>Gm04:11193598-11193933
>Gm04:11194086-11194189
>Gm04:11201170-11201198
>Gm04:11201486-11201572
>Gm04:11201626-11201702
>Gm04:11202046-11202163
>Gm04:11203215-11203259
>Gm04:11203609-11203713
>Gm04:11203825-11204004
>Gm04:11204367-11204494
>Gm04:11204696-11204841
>Gm04:11204934-11205138
>Gm04:11205214-11205494
>Gm04:11205635-11205654
>Gm04:11206654-11206688
>Gm04:11206854-11206934
>Gm04:11207575-11207612
>Gm04:11209240-11209286
>Gm04:11213012-11213199
>Gm04:11214956-11215041
>Gm04:11215990-11216228
>Gm04:11219169-11219298
>Gm04:11219497-11219539
>Gm04:11219632-11219820
>Gm04:11219869-11219920
>Gm04:11220009-11220043
>Gm04:11221928-11221978
>Gm04:11222193-11222222
>Gm04:11223015-11223110
>Gm04:11224166-11224340
>Gm04:11225442-11225588
>Gm04:11226168-11226235
>Gm04:11228437-11228576
>Gm04:11228660-11228735
>Gm04:11229147-11229202
>Gm04:11233453-11233538
>Gm04:11233891-11234038
>Gm04:11234444-11234491
>Gm04:11236929-11237018
>Gm04:11237107-11237230
>Gm04:11240616-11240643
>Gm04:11240778-11240872
>Gm04:11241188-11241432
>Gm04:11242626-11242666
>Gm04:11243672-11243989
>Gm04:11244111-11244687
>Gm04:11248138-11248200
>Gm04:11249403-11249833
>Gm04:11253335-11253385
>Gm04:11253609-11253787
>Gm04:11254110-11254231
>Gm04:11254332-11254448
>Gm04:11254637-11254685
>Gm04:11254866-11255878
>Gm04:11255947-11256130
>Gm04:11256204-11257396
>Gm04:11257587-11257784
>Gm04:11257882-11258323
>Gm04:11262636-11262690
>Gm04:11263792-11263854
>Gm04:11263882-11264181
>Gm04:11264801-11264876
>Gm04:11266685-11266715
>Gm04:11268828-11268917
>Gm04:11271480-11271562
>Gm04:11273317-11273364
>Gm04:11275526-11275630
>Gm04:11276557-11278355
>Gm04:11278380-11278908
>Gm04:11279164-11279225
>Gm04:11279315-11279648
>Gm04:11279750-11279934
>Gm04:11279976-11280892
>Gm04:11281004-11282897
>Gm04:11282980-11283174
>Gm04:11283440-11283510
>Gm04:11283615-11283661
>Gm04:11283734-11283787
>Gm04:11283958-11284104
>Gm04:11284136-11284182
>Gm04:11284236-11284267
>Gm04:11284574-11290147
>Gm04:11290337-11290445
>Gm04:11290470-11290639
>Gm04:11290663-11291635
>Gm04:11291825-11291899
>Gm04:11291947-11292016
>Gm04:11292095-11292216
>Gm04:11292316-11292351
>Gm04:11292394-11292759
>Gm04:11292932-11293088
>Gm04:11293185-11302993
>Gm04:11303117-11303167
>Gm04:11303223-11303838
>Gm04:11304118-11304160
>Gm04:11304244-11304499
>Gm04:11304631-11305254
>Gm04:11305353-11305821
>Gm04:11305845-11307035
>Gm04:11307178-11307208
>Gm04:11307229-11325867
>Gm04:11325946-11326172
>Gm04:11326247-11326332
>Gm04:11326369-11326528
>Gm04:11326576-11326627
>Gm04:11326712-11328650
>Gm04:11328800-11328968
>Gm04:11329008-11329972
>Gm04:11331577-11331611
>Gm04:11335693-11335807
>Gm04:11335912-11336039
>Gm04:11336255-11336377
>Gm04:11336735-11336863
>Gm04:11339518-11339635
>Gm04:11339975-11340006
>Gm04:11340398-11340641
>Gm04:11341175-11341224
>Gm04:11341973-11342101
>Gm04:11345450-11345489
>Gm04:11345698-11345726
>Gm04:11345821-11345876
>Gm04:11349142-11349192
>Gm04:11349837-11349888
>Gm04:11353467-11353536
>Gm04:11354036-11354244
>Gm04:11354737-11354776
>Gm04:11355723-11355754
>Gm04:11362355-11362387
>Gm04:11365755-11365991
>Gm04:11366137-11366215
>Gm04:11366261-11366296
>Gm04:11366682-11366726
>Gm04:11366927-11366991
>Gm04:11368000-11368081
>Gm04:11369490-11371189
>Gm04:11371212-11373328
>Gm04:11374188-11374359
>Gm04:11374685-11374746
>Gm04:11374996-11375158
>Gm04:11377498-11377712
>Gm04:11379897-11380104
>Gm04:11380420-11380444
>Gm04:11380742-11380784
>Gm04:11381158-11381251
>Gm04:11381397-11381425
>Gm04:11383553-11383586
>Gm04:11383989-11384024
>Gm04:11384530-11384585
>Gm04:11384756-11384790
>Gm04:11384993-11385039
>Gm04:11387256-11387428
>Gm04:11388341-11388420
>Gm04:11392912-11393114
>Gm04:11393486-11393591
>Gm04:11395462-11395494
>Gm04:11400897-11401005
>Gm04:11404010-11404153
>Gm04:11404434-11404770
>Gm04:11404797-11404993
>Gm04:11405497-11407821
>Gm04:11407936-11408438
>Gm04:11408685-11408828
>Gm04:11408927-11409201
>Gm04:11409360-11409607
>Gm04:11409726-11409824
>Gm04:11409986-11410014
>Gm04:11410047-11410146
>Gm04:11410191-11410343
>Gm04:11410389-11410522
>Gm04:11410640-11410673
>Gm04:11410722-11410809
>Gm04:11411012-11411061
>Gm04:11411224-11411330
>Gm04:11411444-11411480
>Gm04:11411671-11411698
>Gm04:11411814-11411853
>Gm04:11411924-11411986
>Gm04:11412023-11412073
>Gm04:11412099-11412138
>Gm04:11412281-11412520
>Gm04:11412575-11412613
>Gm04:11412659-11412705
>Gm04:11412781-11412815
>Gm04:11412895-11413189
>Gm04:11413237-11413358
>Gm04:11413403-11413468
>Gm04:11413709-11414086
>Gm04:11414141-11414260
>Gm04:11414351-11414378
>Gm04:11414453-11414522
>Gm04:11414594-11414667
>Gm04:11414769-11415356
>Gm04:11415502-11415821
>Gm04:11416030-11416096
>Gm04:11416522-11416569
>Gm04:11416711-11416780
>Gm04:11417083-11418610
>Gm04:11418918-11418975
>Gm04:11419206-11419261
>Gm04:11419490-11419520
>Gm04:11419716-11420590
>Gm04:11420627-11420930
>Gm04:11422001-11422295
>Gm04:11422432-11422484
>Gm04:11422645-11422820
>Gm04:11422984-11423091
>Gm04:11423247-11427139
>Gm04:11427266-11428909
>Gm04:11428965-11429135
>Gm04:11429351-11429635
>Gm04:11429669-11429713
>Gm04:11429773-11429900
>Gm04:11430683-11430727
>Gm04:11430814-11430842
>Gm04:11434134-11434173
>Gm04:11434569-11435417
>Gm04:11435476-11438928
>Gm04:11438953-11441436
>Gm04:11441461-11442321
>Gm04:11443277-11443351
>Gm04:11444371-11444417
>Gm04:11445169-11445227
>Gm04:11447478-11447567
>Gm04:11449685-11449770
>Gm04:11451165-11451236
>Gm04:11459678-11459712
>Gm04:11459780-11460259
>Gm04:11465588-11465820
>Gm04:11467323-11467433
>Gm04:11467680-11467813
>Gm04:11467921-11467989
>Gm04:11468076-11468134
>Gm04:11468851-11468908
>Gm04:11470278-11470365
>Gm04:11470558-11470702
>Gm04:11470931-11470986
>Gm04:11471038-11471305
>Gm04:11474212-11474246
>Gm04:11474417-11474460
>Gm04:11474535-11474954
>Gm04:11475030-11475382
>Gm04:11475461-11476273
>Gm04:11476905-11476941
>Gm04:11477236-11477296
>Gm04:11477668-11477950
>Gm04:11478020-11478501
>Gm04:11478689-11478764
>Gm04:11479166-11483715
>Gm04:11484482-11484771
>Gm04:11485571-11485613
>Gm04:11486352-11486443
>Gm04:11486581-11486735
>Gm04:11487972-11487986
>Gm04:11492761-11494703
>Gm04:11494847-11495408
>Gm04:11496718-11496922
>Gm04:11497762-11497843
>Gm04:11497877-11498285
>Gm04:11498506-11498603
>Gm04:11498693-11498760
>Gm04:11498784-11499088
>Gm04:11499144-11499344
>Gm04:11499372-11502881
>Gm04:11503145-11503198
>Gm04:11503442-11503474
>Gm04:11503723-11503768
>Gm04:11504100-11504207
>Gm04:11504352-11504429
>Gm04:11504829-11504870
>Gm04:11505381-11506168
>Gm04:11506219-11506302
>Gm04:11507008-11507084
>Gm04:11507540-11507888
>Gm04:11507937-11508622
>Gm04:11508783-11509154
>Gm04:11509276-11509814
>Gm04:11509852-11518486
>Gm04:11518547-11518619
>Gm04:11518768-11518856
>Gm04:11518941-11519297
>Gm04:11519778-11519846
>Gm04:11519887-11520001
>Gm04:11521718-11521760
>Gm04:11524709-11525695
>Gm04:11527706-11527836
>Gm04:11529119-11529183
>Gm04:11530496-11530535
>Gm04:11531799-11531842
>Gm04:11531930-11531964
>Gm04:11539223-11539261
>Gm04:11539296-11539348
>Gm04:11539643-11539739
>Gm04:11541769-11541834
>Gm04:11542474-11542507
>Gm04:11542632-11542661
>Gm04:11543461-11543520
>Gm04:11543623-11543677
>Gm04:11544250-11544309
>Gm04:11544643-11544724
>Gm04:11545844-11545979
>Gm04:11546486-11546529
>Gm04:11546837-11546920
>Gm04:11548789-11548896
>Gm04:11548959-11549509
>Gm04:11549561-11549701
>Gm04:11549734-11550048
>Gm04:11550847-11550892
>Gm04:11551013-11551066
>Gm04:11551205-11551250
>Gm04:11551625-11552856
>Gm04:11554343-11554372
>Gm04:11554838-11554963
>Gm04:11555163-11555234
>Gm04:11555324-11555366
>Gm04:11555506-11555557
>Gm04:11555657-11555691
>Gm04:11556041-11556274
>Gm04:11556840-11557069
>Gm04:11557132-11557285
>Gm04:11557481-11557580
>Gm04:11557839-11557881
>Gm04:11557962-11558036
>Gm04:11559285-11559344
>Gm04:11564221-11564520
>Gm04:11568865-11568908
>Gm04:11572383-11572473
>Gm04:11572754-11572860
>Gm04:11573114-11573265
>Gm04:11573758-11573983
>Gm04:11574393-11574459
>Gm04:11576281-11579617
>Gm04:11579653-11580392
>Gm04:11583751-11583868
>Gm04:11584219-11584246
>Gm04:11585912-11585961
>Gm04:11586372-11586397
>Gm04:11588662-11588724
>Gm04:11588821-11588894
>Gm04:11588930-11589000
>Gm04:11589156-11589231
>Gm04:11589659-11589823
>Gm04:11592090-11592291
>Gm04:11595734-11595776
>Gm04:11599787-11599816
>Gm04:11606544-11606640
>Gm04:11606722-11606830
>Gm04:11608261-11610470
>Gm04:11611067-11611097
>Gm04:11611185-11611221
>Gm04:11612445-11613839
>Gm04:11613869-11613949
>Gm04:11614257-11614380
>Gm04:11614467-11614558
>Gm04:11615284-11615343
>Gm04:11616765-11616806
>Gm04:11617073-11617382
>Gm04:11617430-11617642
>Gm04:11617678-11617869
>Gm04:11617930-11618283
>Gm04:11622095-11622137
>Gm04:11622356-11624316
>Gm04:11624360-11624441
>Gm04:11624470-11630019
>Gm04:11630132-11631075
>Gm04:11631127-11631328
>Gm04:11631342-11631492
>Gm04:11631622-11631864
>Gm04:11631925-11632458
>Gm04:11632557-11632849
>Gm04:11632947-11635017
>Gm04:11635101-11635152
>Gm04:11635214-11636595
>Gm04:11636621-11636836
>Gm04:11636861-11644552
>Gm04:11644642-11644809
>Gm04:11644846-11645089
>Gm04:11645129-11645872
>Gm04:11645939-11645968
>Gm04:11646441-11646561
>Gm04:11646820-11646927
>Gm04:11647403-11647448
>Gm04:11650161-11650213
>Gm04:11650257-11650346
>Gm04:11650623-11650696
>Gm04:11654695-11654799
>Gm04:11655213-11689108
>Gm04:11689141-11694228
>Gm04:11696878-11696906
>Gm04:11699548-11699642
>Gm04:11699898-11699991
>Gm04:11700049-11700116
>Gm04:11700250-11700282
>Gm04:11700482-11700618
>Gm04:11704769-11705009
>Gm04:11705162-11705253
>Gm04:11705301-11705363
>Gm04:11705458-11706166
>Gm04:11706292-11706348
>Gm04:11709152-11709197
>Gm04:11709562-11711208
>Gm04:11711796-11711838
>Gm04:11712060-11713590
>Gm04:11713689-11713764
>Gm04:11713872-11714153
>Gm04:11714209-11714667
>Gm04:11717415-11717518
>Gm04:11718401-11718435
>Gm04:11718495-11718533
>Gm04:11718577-11718620
>Gm04:11718809-11718901
>Gm04:11719006-11719122
>Gm04:11719432-11719659
>Gm04:11719712-11720786
>Gm04:11725627-11725693
>Gm04:11727736-11727827
>Gm04:11728104-11728191
>Gm04:11728291-11728347
>Gm04:11728424-11728484
>Gm04:11728616-11728660
>Gm04:11728736-11728852
>Gm04:11728956-11729426
>Gm04:11729535-11729638
>Gm04:11729778-11729819
>Gm04:11730086-11730159
>Gm04:11730204-11730338
>Gm04:11730459-11730598
>Gm04:11730818-11731211
>Gm04:11731313-11731515
>Gm04:11731795-11731884
>Gm04:11731959-11732125
>Gm04:11732190-11732709
>Gm04:11732756-11732818
>Gm04:11732954-11733007
>Gm04:11733143-11733354
>Gm04:11733506-11733667
>Gm04:11733721-11733745
>Gm04:11733987-11734025
>Gm04:11734146-11734181
>Gm04:11734496-11734553
>Gm04:11734861-11734914
>Gm04:11735540-11736540
>Gm04:11738054-11738087
>Gm04:11738158-11738215
>Gm04:11740761-11740803
>Gm04:11742368-11742405
>Gm04:11742614-11742765
>Gm04:11747404-11747446
>Gm04:11747593-11747648
>Gm04:11748190-11755287
>Gm04:11756078-11756111
>Gm04:11756206-11756236
>Gm04:11757811-11757840
>Gm04:11758502-11758539
>Gm04:11758940-11758966
>Gm04:11759357-11759418
>Gm04:11759489-11759755
>Gm04:11759840-11759890
>Gm04:11760155-11760361
>Gm04:11760431-11760706
>Gm04:11760747-11760799
>Gm04:11761088-11761310
>Gm04:11761350-11761602
>Gm04:11761820-11762245
>Gm04:11762283-11762608
>Gm04:11762639-11762807
>Gm04:11762972-11763136
>Gm04:11763892-11763943
>Gm04:11764987-11765030
>Gm04:11765308-11765436
>Gm04:11765583-11765656
>Gm04:11766337-11766384
>Gm04:11766506-11766654
>Gm04:11766753-11766787
>Gm04:11766865-11766902
>Gm04:11767237-11767287
>Gm04:11767407-11767527
>Gm04:11768528-11768561
>Gm04:11768852-11768888
>Gm04:11769052-11769229
>Gm04:11769613-11769645
>Gm04:11769739-11769782
>Gm04:11769963-11770263
>Gm04:11770330-11770598
>Gm04:11771101-11771161
>Gm04:11771816-11771842
>Gm04:11772050-11772492
>Gm04:11772538-11776567
>Gm04:11778869-11778918
>Gm04:11779423-11779451
>Gm04:11780311-11780367
>Gm04:11782144-11782240
>Gm04:11782951-11783019
>Gm04:11783071-11788095
>Gm04:11788653-11789067
>Gm04:11789195-11789308
>Gm04:11790514-11790635
>Gm04:11790741-11790802
>Gm04:11791589-11791739
>Gm04:11793346-11793374
>Gm04:11793666-11793704
>Gm04:11798340-11798499
>Gm04:11799081-11799117
>Gm04:11799970-11800027
>Gm04:11800217-11800321
>Gm04:11800419-11800518
>Gm04:11800969-11801032
>Gm04:11801382-11802620
>Gm04:11803989-11804013
>Gm04:11805478-11805513
>Gm04:11806696-11806741
>Gm04:11806937-11807115
>Gm04:11807166-11807277
>Gm04:11807373-11807459
>Gm04:11807490-11807698
>Gm04:11807751-11807832
>Gm04:11807945-11808097
>Gm04:11808122-11808202
>Gm04:11808321-11808904
>Gm04:11808988-11809100
>Gm04:11809130-11809895
>Gm04:11810013-11810069
>Gm04:11810142-11810425
>Gm04:11810482-11810619
>Gm04:11810664-11810714
>Gm04:11810744-11810916
>Gm04:11811256-11811625
>Gm04:11811789-11812033
>Gm04:11812226-11812296
>Gm04:11812354-11812545
>Gm04:11812580-11812738
>Gm04:11813654-11813721
>Gm04:11813986-11814017
>Gm04:11814116-11814331
>Gm04:11814452-11814511
>Gm04:11815010-11824263
>Gm04:11824724-11826160
>Gm04:11826761-11828789
>Gm04:11828834-11831257
>Gm04:11831352-11831551
>Gm04:11831638-11834240
>Gm04:11835085-11835164
>Gm04:11835418-11838145
>Gm04:11838330-11841330
>Gm04:11842332-11842379
>Gm04:11843671-11845096
>Gm04:11845373-11845412
>Gm04:11846174-11846210
>Gm04:11846305-11846349
>Gm04:11846638-11846845
>Gm04:11846889-11847213
>Gm04:11847285-11847444
>Gm04:11847498-11847528
>Gm04:11847911-11847964
>Gm04:11848008-11849365
>Gm04:11849515-11849539
>Gm04:11849620-11849691
>Gm04:11849890-11849927
>Gm04:11849985-11850256
>Gm04:11850356-11850790
>Gm04:11850977-11851020
>Gm04:11851189-11851227
>Gm04:11851327-11851357
>Gm04:11851386-11851825
>Gm04:11852120-11852145
>Gm04:11852202-11852313
>Gm04:11852364-11852531
>Gm04:11852657-11852733
>Gm04:11852759-11852783
>Gm04:11852914-11852981
>Gm04:11853023-11853254
>Gm04:11853415-11853443
>Gm04:11853522-11853660
>Gm04:11853826-11853857
>Gm04:11853955-11854104
>Gm04:11854168-11855314
>Gm04:11855418-11855843
>Gm04:11855936-11856122
>Gm04:11856203-11856328
>Gm04:11856343-11856394
>Gm04:11857136-11857528
>Gm04:11857638-11858517
>Gm04:11858587-11859092
>Gm04:11860029-11860060
>Gm04:11860152-11860200
>Gm04:11861051-11861205
>Gm04:11861340-11861365
>Gm04:11861499-11861595
>Gm04:11863407-11864322
>Gm04:11864427-11866556
>Gm04:11869256-11869270
>Gm04:11871764-11871804
>Gm04:11876717-11880269
>Gm04:11881213-11881338
>Gm04:11882050-11882137
>Gm04:11882253-11882467
>Gm04:11887216-11887256
>Gm04:11887895-11887973
>Gm04:11891542-11891954
>Gm04:11894977-11895259
>Gm04:11895286-11896400
>Gm04:11896451-11897162
>Gm04:11897491-11897609
>Gm04:11897723-11897923
>Gm04:11898013-11898063
>Gm04:11898076-11898126
>Gm04:11898216-11898284
>Gm04:11898396-11900080
>Gm04:11900172-11900556
>Gm04:11900679-11901135
>Gm04:11901812-11901838
>Gm04:11902845-11902921
>Gm04:11903890-11903956
>Gm04:11904419-11904451
>Gm04:11905244-11905304
>Gm04:11907321-11912724
>Gm04:11915223-11915301
>Gm04:11915322-11916123
>Gm04:11916150-11917619
>Gm04:11917664-11918131
>Gm04:11918195-11918928
>Gm04:11919013-11919321
>Gm04:11919386-11920673
>Gm04:11920940-11921359
>Gm04:11922166-11922286
>Gm04:11923870-11924068
>Gm04:11924131-11924376
>Gm04:11924554-11924716
>Gm04:11924757-11924859
>Gm04:11924879-11924913
>Gm04:11925153-11925253
>Gm04:11925471-11925902
>Gm04:11926042-11926088
>Gm04:11926120-11926205
>Gm04:11926299-11926535
>Gm04:11926815-11926897
>Gm04:11928398-11928766
>Gm04:11928903-11929256
>Gm04:11929391-11929437
>Gm04:11929494-11929987
>Gm04:11930169-11930231
>Gm04:11930422-11930792
>Gm04:11930836-11931185
>Gm04:11931226-11931499
>Gm04:11932073-11932110
>Gm04:11932180-11932582
>Gm04:11938473-11940027
>Gm04:11940071-11940357
>Gm04:11940434-11943374
>Gm04:11946664-11946953
>Gm04:11947030-11947642
>Gm04:11947750-11947845
>Gm04:11952324-11952434
>Gm04:11952639-11952766
>Gm04:11952998-11953151
>Gm04:11953344-11953470
>Gm04:11953930-11953962
>Gm04:11954324-11954629
>Gm04:11955116-11955630
>Gm04:11960362-11960409
>Gm04:11960478-11960605
>Gm04:11965491-11966010
>Gm04:11966678-11966766
>Gm04:11967229-11967300
>Gm04:11975742-11975838
>Gm04:11976040-11976119
>Gm04:11976200-11976259
>Gm04:11976440-11976541
>Gm04:11976624-11976805
>Gm04:11976905-11976940
>Gm04:11977036-11977278
>Gm04:11977335-11977457
>Gm04:11977559-11977769
>Gm04:11977802-11977857
>Gm04:11977912-11977984
>Gm04:11978178-11978219
>Gm04:11978245-11978335
>Gm04:11978419-11978519
>Gm04:11978562-11979064
>Gm04:11979108-11979458
>Gm04:11979495-11981294
>Gm04:11981353-11990611
>Gm04:11990689-11990729
>Gm04:11990781-11990888
>Gm04:11990966-11991002
>Gm04:11991358-11991544
>Gm04:11991743-11991793
>Gm04:11991821-11992020
>Gm04:11992282-11992543
>Gm04:11992878-11992971
>Gm04:11993070-11993111
>Gm04:11993196-11993356
>Gm04:11993460-11993694
>Gm04:11993881-11994007
>Gm04:11994162-11994189
>Gm04:11994316-11994409
>Gm04:11994917-11995317
>Gm04:11995429-11995468
>Gm04:11995772-11996023
>Gm04:11996070-11996131
>Gm04:11996496-11996541
>Gm04:11996633-11996692
>Gm04:11996750-11996821
>Gm04:11997368-11997451
>Gm04:11998170-11998340
>Gm04:11998401-11998477
>Gm04:11998576-11998674
>Gm04:11999112-11999562
>Gm04:11999592-12001093
>Gm04:12001218-12001667
>Gm04:12001781-12001834
>Gm04:12001998-12002209
>Gm04:12002304-12002405
>Gm04:12002552-12002840
>Gm04:12002862-12002998
>Gm04:12003264-12003378
>Gm04:12003447-12003614
>Gm04:12003692-12003855
>Gm04:12003952-12004099
>Gm04:12004891-12005399
>Gm04:12009558-12009782
>Gm04:12009850-12010108
>Gm04:12010306-12010691
>Gm04:12010747-12011053
>Gm04:12011209-12011255
>Gm04:12012586-12012634
>Gm04:12015108-12015234
>Gm04:12015289-12016956
>Gm04:12017037-12017118
>Gm04:12017312-12017571
>Gm04:12019954-12024090
>Gm04:12024172-12024197
>Gm04:12024484-12024602
>Gm04:12024871-12024942
>Gm04:12025818-12025857
>Gm04:12027618-12027660
>Gm04:12028527-12028685
>Gm04:12029040-12029079
>Gm04:12029191-12032829
>Gm04:12035506-12035568
>Gm04:12036654-12037556
>Gm04:12037599-12038156
>Gm04:12038457-12038541
>Gm04:12039921-12040026
>Gm04:12040215-12040294
>Gm04:12040630-12040783
>Gm04:12041396-12041449
>Gm04:12041714-12041889
>Gm04:12042113-12042148
>Gm04:12043146-12043205
>Gm04:12044267-12049161
>Gm04:12049198-12049457
>Gm04:12049498-12049549
>Gm04:12052561-12052862
>Gm04:12053288-12053327
>Gm04:12055672-12056102
>Gm04:12056154-12056231
>Gm04:12056464-12056504
>Gm04:12056571-12056597
>Gm04:12056726-12056788
>Gm04:12056866-12056947
>Gm04:12057696-12057862
>Gm04:12057985-12058146
>Gm04:12058221-12058589
>Gm04:12058679-12059005
>Gm04:12059043-12059398
>Gm04:12059476-12059688
>Gm04:12059780-12063640
>Gm04:12063687-12064646
>Gm04:12064688-12064759
>Gm04:12064786-12066001
>Gm04:12066100-12066448
>Gm04:12066579-12066877
>Gm04:12066943-12067330
>Gm04:12067368-12067659
>Gm04:12067718-12067824
>Gm04:12067883-12069693
>Gm04:12069728-12070281
>Gm04:12070331-12070509
>Gm04:12070609-12070974
>Gm04:12071296-12071342
>Gm04:12071529-12071559
>Gm04:12074904-12074972
>Gm04:12076679-12080472
>Gm04:12080500-12081309
>Gm04:12081354-12088292
>Gm04:12088317-12101180
>Gm04:12101306-12101920
>Gm04:12102200-12102273
>Gm04:12103060-12103182
>Gm04:12104125-12104319
>Gm04:12104419-12104459
>Gm04:12104834-12105953
>Gm04:12108363-12108391
>Gm04:12108888-12108916
>Gm04:12110919-12111477
>Gm04:12111565-12111842
>Gm04:12112035-12112981
>Gm04:12113037-12113478
>Gm04:12113541-12113584
>Gm04:12113659-12113936
>Gm04:12113998-12114080
>Gm04:12114478-12114724
>Gm04:12114872-12118514
>Gm04:12118553-12118812
>Gm04:12119167-12119223
>Gm04:12119363-12123474
>Gm04:12123532-12123772
>Gm04:12123878-12124053
>Gm04:12125100-12125249
>Gm04:12125534-12125762
>Gm04:12125804-12127644
>Gm04:12127689-12127905
>Gm04:12127948-12128048
>Gm04:12128208-12128290
>Gm04:12128871-12128966
>Gm04:12129018-12130938
>Gm04:12130995-12139985
>Gm04:12140126-12140319
>Gm04:12140715-12140766
>Gm04:12140777-12140858
>Gm04:12140925-12141534
>Gm04:12141576-12141629
>Gm04:12142155-12142221
>Gm04:12142343-12142385
>Gm04:12143183-12144861
>Gm04:12145445-12145476
>Gm04:12145635-12145682
>Gm04:12146092-12146230
>Gm04:12146321-12146431
>Gm04:12146479-12146512
>Gm04:12146544-12146866
>Gm04:12146928-12147109
>Gm04:12147612-12147689
>Gm04:12147724-12148145
>Gm04:12148636-12148739
>Gm04:12149514-12149832
>Gm04:12151438-12151529
>Gm04:12151651-12151920
>Gm04:12152125-12152159
>Gm04:12152585-12152685
>Gm04:12153173-12154813
>Gm04:12155875-12156395
>Gm04:12156487-12156653
>Gm04:12157378-12157740
>Gm04:12157841-12159239
>Gm04:12159283-12161097
>Gm04:12161146-12162279
>Gm04:12163440-12163506
>Gm04:12163662-12163706
>Gm04:12163754-12164003
>Gm04:12164180-12164650
>Gm04:12164759-12165186
>Gm04:12165242-12166848
>Gm04:12166908-12167611
>Gm04:12167642-12168256
>Gm04:12168331-12169285
>Gm04:12169315-12170228
>Gm04:12170268-12170488
>Gm04:12170536-12171904
>Gm04:12172066-12172224
>Gm04:12172268-12172399
>Gm04:12172492-12172873
>Gm04:12172920-12172968
>Gm04:12173057-12173128
>Gm04:12173225-12173674
>Gm04:12173763-12174129
>Gm04:12174245-12174289
>Gm04:12175694-12175853
>Gm04:12178506-12179135
>Gm04:12179202-12179921
>Gm04:12179957-12180166
>Gm04:12180350-12180416
>Gm04:12185597-12185645
>Gm04:12187307-12188059
>Gm04:12189006-12190005
>Gm04:12190507-12192585
>Gm04:12192685-12192725
>Gm04:12193018-12194731
>Gm04:12194914-12196333
>Gm04:12196787-12199367
>Gm04:12200004-12200084
>Gm04:12200149-12202134
>Gm04:12202200-12202363
>Gm04:12202407-12202470
>Gm04:12202632-12202854
>Gm04:12203009-12204823
>Gm04:12204864-12205183
>Gm04:12205297-12206116
>Gm04:12206141-12207642
>Gm04:12207675-12210000
>Gm04:12210420-12210511
>Gm04:12210567-12211388
>Gm04:12211441-12211600
>Gm04:12211957-12212131
>Gm04:12212152-12212185
>Gm04:12212245-12212434
>Gm04:12212499-12212566
>Gm04:12212911-12213150
>Gm04:12213450-12213508
>Gm04:12213583-12213727
>Gm04:12216882-12216941
>Gm04:12219557-12219628
>Gm04:12221443-12221554
>Gm04:12221928-12221981
>Gm04:12223714-12223777
>Gm04:12224294-12224551
>Gm04:12224633-12224784
>Gm04:12224846-12225336
>Gm04:12225500-12225937
>Gm04:12226168-12226374
>Gm04:12226445-12226607
>Gm04:12226774-12226965
>Gm04:12232103-12232165
>Gm04:12238927-12238982
>Gm04:12243310-12248390
>Gm04:12248443-12248586
>Gm04:12249116-12249404
>Gm04:12249512-12249624
>Gm04:12251926-12251956
>Gm04:12252125-12252202
>Gm04:12252307-12252900
>Gm04:12252946-12253913
>Gm04:12254033-12254129
>Gm04:12254167-12254633
>Gm04:12254799-12254945
>Gm04:12254988-12255305
>Gm04:12255482-12255547
>Gm04:12256039-12256108
>Gm04:12257444-12257522
>Gm04:12257929-12258266
>Gm04:12258424-12259005
>Gm04:12259034-12259167
>Gm04:12259389-12260162
>Gm04:12260221-12260415
>Gm04:12260459-12261800
>Gm04:12261888-12261916
>Gm04:12262004-12262316
>Gm04:12262364-12262542
>Gm04:12262587-12262685
>Gm04:12262765-12263245
>Gm04:12263322-12263419
>Gm04:12263518-12263550
>Gm04:12263632-12263774
>Gm04:12263880-12263951
>Gm04:12264056-12265767
>Gm04:12265795-12265893
>Gm04:12266051-12266179
>Gm04:12266343-12266431
>Gm04:12266543-12266714
>Gm04:12266828-12267110
>Gm04:12267166-12267227
>Gm04:12267763-12267882
>Gm04:12268091-12268171
>Gm04:12269318-12269351
>Gm04:12269613-12269702
>Gm04:12269772-12269807
>Gm04:12269879-12270085
>Gm04:12270210-12270265
>Gm04:12270308-12270337
>Gm04:12272552-12273216
>Gm04:12275523-12275582
>Gm04:12275718-12281268
>Gm04:12281539-12282697
>Gm04:12282734-12283010
>Gm04:12287002-12287138
>Gm04:12287457-12287597
>Gm04:12287765-12289281
>Gm04:12289723-12289793
>Gm04:12291753-12291787
>Gm04:12295011-12295126
>Gm04:12295791-12295822
>Gm04:12296203-12296241
>Gm04:12296325-12298198
>Gm04:12298212-12298343
>Gm04:12298408-12298454
>Gm04:12298473-12298585
>Gm04:12298722-12298769
>Gm04:12298904-12299652
>Gm04:12299735-12302543
>Gm04:12302629-12303453
>Gm04:12303519-12304307
>Gm04:12304343-12304480
>Gm04:12304580-12304686
>Gm04:12304873-12304911
>Gm04:12305465-12305800
>Gm04:12305959-12306136
>Gm04:12307507-12307586
>Gm04:12307663-12307758
>Gm04:12308386-12308512
>Gm04:12308558-12308805
>Gm04:12309431-12309584
>Gm04:12309630-12309758
>Gm04:12310396-12310558
>Gm04:12310658-12310755
>Gm04:12310830-12310938
>Gm04:12310993-12311501
>Gm04:12311539-12311732
>Gm04:12311768-12312547
>Gm04:12312674-12313663
>Gm04:12313760-12314880
>Gm04:12314937-12315466
>Gm04:12315490-12316591
>Gm04:12316634-12316867
>Gm04:12316898-12319946
>Gm04:12320073-12320185
>Gm04:12320270-12320369
>Gm04:12320518-12320844
>Gm04:12320935-12321894
>Gm04:12322217-12324417
>Gm04:12324604-12324642
>Gm04:12324666-12324730
>Gm04:12325198-12325600
>Gm04:12325723-12325872
>Gm04:12327209-12327288
>Gm04:12327365-12327460
>Gm04:12328073-12328219
>Gm04:12328272-12328416
>Gm04:12328588-12328721
>Gm04:12328807-12328871
>Gm04:12329347-12329499
>Gm04:12329581-12329671
>Gm04:12330312-12330474
>Gm04:12330574-12330671
>Gm04:12330753-12331099
>Gm04:12331226-12331380
>Gm04:12331418-12333456
>Gm04:12333496-12334157
>Gm04:12334212-12334962
>Gm04:12335000-12336418
>Gm04:12336445-12336775
>Gm04:12337218-12337473
>Gm04:12337662-12337908
>Gm04:12338053-12338111
>Gm04:12338217-12338268
>Gm04:12338410-12338989
>Gm04:12339032-12339603
>Gm04:12339707-12340128
>Gm04:12340169-12340495
>Gm04:12340534-12340722
>Gm04:12340778-12340884
>Gm04:12340945-12340978
>Gm04:12341080-12341208
>Gm04:12341297-12341438
>Gm04:12341497-12341601
>Gm04:12341928-12341994
>Gm04:12342066-12342130
>Gm04:12342250-12343431
>Gm04:12344989-12345195
>Gm04:12345218-12345309
>Gm04:12345439-12345650
>Gm04:12345722-12345847
>Gm04:12345882-12349192
>Gm04:12349250-12349457
>Gm04:12349480-12355054
>Gm04:12355098-12355438
>Gm04:12355659-12355758
>Gm04:12356627-12356726
>Gm04:12356985-12357027
>Gm04:12357515-12357572
>Gm04:12357764-12357827
>Gm04:12358085-12358130
>Gm04:12358247-12358291
>Gm04:12358392-12358475
>Gm04:12358745-12358817
>Gm04:12359171-12359225
>Gm04:12359597-12359755
>Gm04:12359850-12359923
>Gm04:12359998-12360038
>Gm04:12360120-12360281
>Gm04:12360879-12360915
>Gm04:12361528-12361616
>Gm04:12361701-12361861
>Gm04:12363543-12363662
>Gm04:12363695-12363782
>Gm04:12363914-12364010
>Gm04:12364118-12364208
>Gm04:12364381-12364807
>Gm04:12364899-12364943
>Gm04:12367436-12368060
>Gm04:12368121-12368159
>Gm04:12368214-12368361
>Gm04:12369045-12369095
>Gm04:12369443-12369485
>Gm04:12369725-12369984
>Gm04:12370144-12372867
>Gm04:12375681-12375908
>Gm04:12375955-12375984
>Gm04:12376033-12376107
>Gm04:12376131-12376225
>Gm04:12377434-12377523
>Gm04:12378539-12378579
>Gm04:12379095-12379348
>Gm04:12380018-12380139
>Gm04:12380244-12380292
>Gm04:12382966-12383000
>Gm04:12383627-12383818
>Gm04:12383849-12383977
>Gm04:12384820-12384926
>Gm04:12385344-12385420
>Gm04:12388324-12389718
>Gm04:12393676-12393718
>Gm04:12393875-12393929
>Gm04:12394253-12394283
>Gm04:12394391-12394426
>Gm04:12394480-12394546
>Gm04:12394808-12394851
>Gm04:12395193-12395285
>Gm04:12396078-12396141
>Gm04:12397285-12397498
>Gm04:12397544-12397619
>Gm04:12398181-12398218
>Gm04:12398322-12398369
>Gm04:12398452-12398480
>Gm04:12405647-12405677
>Gm04:12405752-12406560
>Gm04:12411364-12412183
>Gm04:12412212-12412247
>Gm04:12412414-12412529
>Gm04:12412569-12412662
>Gm04:12412756-12414283
>Gm04:12414344-12414507
>Gm04:12415909-12416007
>Gm04:12416131-12416182
>Gm04:12416469-12416576
>Gm04:12416633-12416673
>Gm04:12418412-12418443
>Gm04:12421541-12448265
>Gm04:12448366-12448537
>Gm04:12449342-12450021
>Gm04:12450085-12450745
>Gm04:12450856-12450882
>Gm04:12451111-12451159
>Gm04:12451462-12451498
>Gm04:12452769-12452833
>Gm04:12452948-12453315
>Gm04:12453537-12453640
>Gm04:12453905-12454037
>Gm04:12454164-12454253
>Gm04:12455918-12455975
>Gm04:12456111-12456290
>Gm04:12456577-12456731
>Gm04:12456852-12456895
>Gm04:12456969-12456995
>Gm04:12457093-12457136
>Gm04:12457178-12457210
>Gm04:12457704-12457759
>Gm04:12457951-12457982
>Gm04:12458023-12458067
>Gm04:12458493-12458556
>Gm04:12458745-12458843
>Gm04:12459271-12459344
>Gm04:12459530-12459703
>Gm04:12459746-12459971
>Gm04:12460145-12460188
>Gm04:12460259-12460382
>Gm04:12460408-12460897
>Gm04:12460932-12461208
>Gm04:12461249-12463907
>Gm04:12464080-12464143
>Gm04:12464245-12464310
>Gm04:12464382-12465137
>Gm04:12465174-12465244
>Gm04:12465270-12465585
>Gm04:12465633-12465939
>Gm04:12466325-12466545
>Gm04:12466578-12467148
>Gm04:12467267-12467437
>Gm04:12467670-12467806
>Gm04:12468214-12468253
>Gm04:12469486-12472114
>Gm04:12472454-12472564
>Gm04:12474209-12474312
>Gm04:12474823-12474907
>Gm04:12475108-12475154
>Gm04:12477910-12478304
>Gm04:12479541-12479573
>Gm04:12479787-12479838
>Gm04:12480213-12480526
>Gm04:12480562-12481264
>Gm04:12481477-12481508
>Gm04:12481574-12481695
>Gm04:12481990-12482184
>Gm04:12482214-12482299
>Gm04:12482330-12482423
>Gm04:12484572-12484647
>Gm04:12484776-12485854
>Gm04:12486050-12486186
>Gm04:12486769-12486835
>Gm04:12487173-12487242
>Gm04:12489766-12489874
>Gm04:12492001-12492147
>Gm04:12492552-12492604
>Gm04:12493196-12493234
>Gm04:12493517-12493542
>Gm04:12494563-12494641
>Gm04:12496788-12496828
>Gm04:12498486-12498668
>Gm04:12499136-12499191
>Gm04:12501173-12501264
>Gm04:12501509-12503871
>Gm04:12503923-12504021
>Gm04:12504061-12504689
>Gm04:12504735-12504794
>Gm04:12505026-12505695
>Gm04:12505733-12505869
>Gm04:12505903-12505944
>Gm04:12506157-12506202
>Gm04:12506254-12506424
>Gm04:12506478-12506607
>Gm04:12506711-12506864
>Gm04:12506914-12507057
>Gm04:12507500-12507769
>Gm04:12507837-12507911
>Gm04:12508003-12508087
>Gm04:12508141-12508263
>Gm04:12510744-12510782
>Gm04:12511500-12511552
>Gm04:12513152-12513260
>Gm04:12513380-12513439
>Gm04:12513587-12513622
>Gm04:12516188-12521592
>Gm04:12521934-12522008
>Gm04:12522052-12523700
>Gm04:12523767-12524450
>Gm04:12527321-12527462
>Gm04:12527525-12527589
>Gm04:12527681-12527813
>Gm04:12527857-12527919
>Gm04:12527978-12528338
>Gm04:12528443-12528471
>Gm04:12528501-12528608
>Gm04:12528658-12528690
>Gm04:12528808-12529229
>Gm04:12529333-12530094
>Gm04:12530141-12534130
>Gm04:12536175-12539526
>Gm04:12539635-12539804
>Gm04:12540000-12540180
>Gm04:12540271-12540330
>Gm04:12540401-12541005
>Gm04:12541114-12541178
>Gm04:12541230-12541483
>Gm04:12541603-12541826
>Gm04:12541846-12541889
>Gm04:12541975-12542180
>Gm04:12542415-12542492
>Gm04:12542528-12542611
>Gm04:12542636-12542679
>Gm04:12543035-12543088
>Gm04:12543153-12544536
>Gm04:12544588-12544748
>Gm04:12544841-12545333
>Gm04:12545487-12546293
>Gm04:12546416-12547536
>Gm04:12547565-12549232
>Gm04:12549282-12555162
>Gm04:12555229-12556385
>Gm04:12556459-12556499
>Gm04:12556704-12556751
>Gm04:12560098-12560157
>Gm04:12563035-12563065
>Gm04:12563326-12563353
>Gm04:12563808-12563861
>Gm04:12568407-12568448
>Gm04:12568609-12568743
>Gm04:12569523-12569555
>Gm04:12569579-12569675
>Gm04:12569830-12570089
>Gm04:12570898-12570961
>Gm04:12571637-12571707
>Gm04:12574356-12577019
>Gm04:12578149-12578178
>Gm04:12580874-12605046
>Gm04:12605783-12605810
>Gm04:12607444-12609234
>Gm04:12609283-12609392
>Gm04:12609530-12609646
>Gm04:12614468-12614607
>Gm04:12616540-12616584
>Gm04:12617341-12617379
>Gm04:12617612-12617661
>Gm04:12617885-12617966
>Gm04:12618756-12618826
>Gm04:12619108-12619394
>Gm04:12619756-12619886
>Gm04:12620074-12620934
>Gm04:12620992-12621107
>Gm04:12621147-12621527
>Gm04:12621575-12630697
>Gm04:12633017-12633057
>Gm04:12633245-12633297
>Gm04:12633644-12633681
>Gm04:12634297-12634380
>Gm04:12635139-12635238
>Gm04:12637660-12640071
>Gm04:12642067-12642097
>Gm04:12642357-12642547
>Gm04:12642680-12642761
>Gm04:12643450-12643483
>Gm04:12645938-12646394
>Gm04:12646433-12647091
>Gm04:12647166-12647383
>Gm04:12648893-12648918
>Gm04:12649140-12649260
>Gm04:12651282-12651399
>Gm04:12651433-12658293
>Gm04:12658351-12658417
>Gm04:12659702-12659753
>Gm04:12662213-12662250
>Gm04:12662727-12663011
>Gm04:12663121-12663246
>Gm04:12663342-12663467
>Gm04:12664008-12664044
>Gm04:12664240-12664285
>Gm04:12667433-12667589
>Gm04:12667747-12667780
>Gm04:12667847-12667890
>Gm04:12669004-12669062
>Gm04:12669248-12669350
>Gm04:12669701-12669753
>Gm04:12670113-12670321
>Gm04:12673062-12673122
>Gm04:12676651-12676838
>Gm04:12677692-12677762
>Gm04:12678463-12679456
>Gm04:12679663-12679735
>Gm04:12679784-12679912
>Gm04:12679941-12679967
>Gm04:12680013-12680344
>Gm04:12680463-12680639
>Gm04:12681189-12681252
>Gm04:12681405-12681569
>Gm04:12681688-12681888
>Gm04:12681987-12682022
>Gm04:12682866-12682964
>Gm04:12683936-12684176
>Gm04:12686194-12686257
>Gm04:12687436-12687469
>Gm04:12688038-12688080
>Gm04:12688391-12688540
>Gm04:12689883-12689997
>Gm04:12692328-12692888
>Gm04:12695980-12696023
>Gm04:12696082-12696363
>Gm04:12696722-12696778
>Gm04:12701384-12701542
>Gm04:12703593-12703656
>Gm04:12703714-12703823
>Gm04:12704141-12704378
>Gm04:12704429-12707541
>Gm04:12707656-12707746
>Gm04:12708887-12709000
>Gm04:12709425-12709457
>Gm04:12713442-12713485
>Gm04:12713513-12713793
>Gm04:12716775-12716812
>Gm04:12716936-12716978
>Gm04:12721985-12722018
>Gm04:12722897-12722986
>Gm04:12723045-12723103
>Gm04:12723167-12723807
>Gm04:12723932-12724411
>Gm04:12724533-12725924
>Gm04:12725975-12726020
>Gm04:12726050-12726099
>Gm04:12726197-12726246
>Gm04:12728999-12729027
>Gm04:12729928-12729968
>Gm04:12730037-12730091
>Gm04:12731066-12731103
>Gm04:12731176-12731313
>Gm04:12736631-12736807
>Gm04:12737961-12738064
>Gm04:12738734-12738767
>Gm04:12740982-12741077
>Gm04:12741526-12741596
>Gm04:12742131-12750038
>Gm04:12751558-12751679
>Gm04:12751710-12751839
>Gm04:12752198-12752283
>Gm04:12752555-12752595
>Gm04:12754392-12754441
>Gm04:12754641-12754681
>Gm04:12755196-12755398
>Gm04:12755442-12755486
>Gm04:12756016-12756165
>Gm04:12756202-12756242
>Gm04:12756358-12756406
>Gm04:12756454-12756534
>Gm04:12756674-12756747
>Gm04:12758816-12758864
>Gm04:12759368-12759431
>Gm04:12761971-12762040
>Gm04:12765201-12765238
>Gm04:12766183-12768736
>Gm04:12769827-12770000
>Gm04:12770756-12770863
>Gm04:12772451-12772500
>Gm04:12772957-12772994
>Gm04:12773365-12773443
>Gm04:12773789-12773926
>Gm04:12774035-12774097
>Gm04:12774291-12775632
>Gm04:12775664-12776322
>Gm04:12776355-12776633
>Gm04:12776666-12779559
>Gm04:12780102-12780147
>Gm04:12785124-12785568
>Gm04:12785661-12785726
>Gm04:12788206-12789775
>Gm04:12789856-12790035
>Gm04:12790125-12790326
>Gm04:12790367-12790515
>Gm04:12790646-12790721
>Gm04:12790957-12791227
>Gm04:12791785-12792088
>Gm04:12792124-12792336
>Gm04:12792999-12793964
>Gm04:12794381-12794450
>Gm04:12795457-12795553
>Gm04:12796618-12796660
>Gm04:12797453-12797483
>Gm04:12799900-12799914
>Gm04:12805741-12805755
>Gm04:12805847-12805950
>Gm04:12806055-12806970
>Gm04:12807114-12809427
>Gm04:12809501-12815393
>Gm04:12815446-12817638
>Gm04:12817703-12817806
>Gm04:12817911-12818825
>Gm04:12818962-12819931
>Gm04:12819975-12826918
>Gm04:12826993-12829495
>Gm04:12829560-12829663
>Gm04:12829768-12830682
>Gm04:12830826-12831784
>Gm04:12831828-12833136
>Gm04:12833210-12837755
>Gm04:12837842-12839104
>Gm04:12839157-12841347
>Gm04:12841412-12841541
>Gm04:12841620-12842534
>Gm04:12842678-12843627
>Gm04:12843671-12850949
>Gm04:12851002-12853192
>Gm04:12853257-12853360
>Gm04:12853465-12854380
>Gm04:12854524-12855495
>Gm04:12855538-12856509
>Gm04:12856536-12856898
>Gm04:12857001-12857543
>Gm04:12857588-12858011
>Gm04:12858092-12858320
>Gm04:12858351-12858515
>Gm04:12858543-12861209
>Gm04:12861262-12874515
>Gm04:12874551-12877131
>Gm04:12877297-12877384
>Gm04:12877506-12878597
>Gm04:12878640-12878984
>Gm04:12879055-12879106
>Gm04:12879588-12880057
>Gm04:12880103-12880521
>Gm04:12880602-12880831
>Gm04:12880865-12881034
>Gm04:12881064-12883376
>Gm04:12884440-12884481
>Gm04:12884546-12884675
>Gm04:12884754-12885673
>Gm04:12885817-12887350
>Gm04:12887405-12887423
>Gm04:12887549-12893996
>Gm04:12894049-12896239
>Gm04:12896304-12896433
>Gm04:12896512-12925034
>Gm04:12944536-12946009
>Gm04:12947597-12951788
>Gm04:12951888-12954211
>Gm04:12955015-12956958
>Gm04:12958707-12976466
>Gm04:12977614-12979491
>Gm04:12980843-12982507
>Gm04:12994943-12994960
>Gm04:12995004-12997756
>Gm04:12997857-12998534
>Gm04:12998678-12999501
>Gm04:12999762-12999956
>Gm04:13000044-13000180
>Gm04:13000545-13000579
>Gm04:13000640-13000691
>Gm04:13001104-13001159
>Gm04:13001183-13001860
>Gm04:13001884-13008175
>Gm04:13009165-13009258
>Gm04:13009386-13009429
>Gm04:13010448-13010491
>Gm04:13012400-13012452
>Gm04:13012660-13012764
>Gm04:13016460-13016500
>Gm04:13018547-13018603
>Gm04:13019247-13019283
>Gm04:13020367-13020451
>Gm04:13022487-13037096
>Gm04:13041066-13046417
>Gm04:13051335-13060940
>Gm04:13060960-13072897
>Gm04:13073109-13073215
>Gm04:13073258-13073354
>Gm04:13076160-13077818
>Gm04:13080561-13080649
>Gm04:13081069-13081312
>Gm04:13082500-13082566
>Gm04:13082707-13082876
>Gm04:13086076-13087472
>Gm04:13089511-13089605
>Gm04:13089751-13090058
>Gm04:13090114-13090280
>Gm04:13090364-13090683
>Gm04:13091685-13091734
>Gm04:13091813-13091852
>Gm04:13092183-13092226
>Gm04:13092306-13092411
>Gm04:13092470-13092501
>Gm04:13092617-13092681
>Gm04:13093558-13094516
>Gm04:13096624-13096712
>Gm04:13096747-13097023
>Gm04:13097083-13097121
>Gm04:13097289-13097351
>Gm04:13097458-13097515
>Gm04:13097627-13097740
>Gm04:13099349-13099821
>Gm04:13099873-13100814
>Gm04:13101150-13101420
>Gm04:13101518-13102449
>Gm04:13103247-13103300
>Gm04:13103640-13103688
>Gm04:13103969-13104262
>Gm04:13105437-13105711
>Gm04:13106341-13106389
>Gm04:13107358-13107445
>Gm04:13109273-13109335
>Gm04:13109859-13109890
>Gm04:13111637-13111677
>Gm04:13113729-13113850
>Gm04:13113898-13115280
>Gm04:13118750-13118802
>Gm04:13119050-13119411
>Gm04:13119579-13119765
>Gm04:13121989-13122092
>Gm04:13122146-13122193
>Gm04:13123081-13123113
>Gm04:13123202-13123277
>Gm04:13124899-13124975
>Gm04:13125442-13125481
>Gm04:13125587-13125626
>Gm04:13126038-13126208
>Gm04:13126304-13126493
>Gm04:13126578-13126715
>Gm04:13126866-13126928
>Gm04:13127018-13127242
>Gm04:13127405-13127456
>Gm04:13127545-13127600
>Gm04:13127640-13127675
>Gm04:13127830-13128290
>Gm04:13128312-13128399
>Gm04:13128444-13128779
>Gm04:13129002-13129092
>Gm04:13129187-13129355
>Gm04:13129406-13129899
>Gm04:13129993-13130205
>Gm04:13130357-13130399
>Gm04:13130492-13131004
>Gm04:13131170-13131321
>Gm04:13131388-13131513
>Gm04:13131564-13131777
>Gm04:13131943-13132001
>Gm04:13132086-13132159
>Gm04:13132253-13132348
>Gm04:13132719-13132789
>Gm04:13133557-13133616
>Gm04:13133679-13133728
>Gm04:13134451-13134701
>Gm04:13135849-13135976
>Gm04:13136920-13136966
>Gm04:13138295-13138574
>Gm04:13138679-13138719
>Gm04:13138787-13138848
>Gm04:13140869-13149973
>Gm04:13152826-13153921
>Gm04:13154522-13154555
>Gm04:13154614-13154802
>Gm04:13158085-13158146
>Gm04:13161998-13162025
>Gm04:13162674-13162732
>Gm04:13169411-13169578
>Gm04:13169846-13170961
>Gm04:13171340-13171568
>Gm04:13172003-13172069
>Gm04:13173310-13173351
>Gm04:13173517-13173857
>Gm04:13173892-13174995
>Gm04:13176258-13176323
>Gm04:13177406-13177502
>Gm04:13181102-13181160
>Gm04:13182343-13182559
>Gm04:13182739-13182774
>Gm04:13184990-13185150
>Gm04:13185294-13185396
>Gm04:13186252-13186309
>Gm04:13186445-13186627
>Gm04:13187800-13187876
>Gm04:13196421-13196491
>Gm04:13198427-13198775
>Gm04:13199038-13199067
>Gm04:13199703-13199752
>Gm04:13199900-13199988
>Gm04:13200179-13200216
>Gm04:13200314-13200414
>Gm04:13200454-13200509
>Gm04:13200916-13200951
>Gm04:13200994-13201028
>Gm04:13201098-13201204
>Gm04:13201375-13201436
>Gm04:13201664-13201789
>Gm04:13201861-13201973
>Gm04:13202027-13202115
>Gm04:13202285-13203822
>Gm04:13204372-13204407
>Gm04:13204508-13204543
>Gm04:13205082-13205125
>Gm04:13205356-13205393
>Gm04:13205694-13205747
>Gm04:13205922-13205954
>Gm04:13205993-13206034
>Gm04:13206362-13215079
>Gm04:13215161-13215839
>Gm04:13215954-13216450
>Gm04:13216490-13217020
>Gm04:13217067-13217599
>Gm04:13217618-13222450
>Gm04:13222492-13224295
>Gm04:13224347-13224492
>Gm04:13224528-13224978
>Gm04:13225089-13225403
>Gm04:13225562-13226577
>Gm04:13226691-13227128
>Gm04:13227183-13228132
>Gm04:13228173-13228200
>Gm04:13228235-13228267
>Gm04:13228299-13228327
>Gm04:13228380-13228511
>Gm04:13228547-13228660
>Gm04:13228716-13228823
>Gm04:13228915-13229213
>Gm04:13229405-13229445
>Gm04:13229584-13229753
>Gm04:13229877-13229908
>Gm04:13230081-13230122
>Gm04:13230163-13230258
>Gm04:13230509-13230778
>Gm04:13230921-13231137
>Gm04:13231207-13231447
>Gm04:13231583-13231846
>Gm04:13231892-13232541
>Gm04:13232582-13232899
>Gm04:13232923-13233148
>Gm04:13233179-13233360
>Gm04:13233387-13234121
>Gm04:13234148-13234329
>Gm04:13234370-13234447
>Gm04:13234490-13234829
>Gm04:13234893-13235437
>Gm04:13235473-13235845
>Gm04:13235884-13235960
>Gm04:13236005-13236226
>Gm04:13236289-13236744
>Gm04:13236835-13236920
>Gm04:13237121-13238517
>Gm04:13238549-13238891
>Gm04:13238930-13239382
>Gm04:13239475-13239665
>Gm04:13239792-13241239
>Gm04:13241282-13241611
>Gm04:13241793-13242276
>Gm04:13242417-13242446
>Gm04:13242478-13242941
>Gm04:13242967-13244598
>Gm04:13244633-13246111
>Gm04:13246200-13246456
>Gm04:13246875-13246898
>Gm04:13247356-13247432
>Gm04:13247498-13249154
>Gm04:13249532-13252349
>Gm04:13252375-13257498
>Gm04:13257540-13257561
>Gm04:13257815-13265658
>Gm04:13265961-13265993
>Gm04:13266487-13266523
>Gm04:13267230-13267256
>Gm04:13267349-13267382
>Gm04:13270599-13272830
>Gm04:13272884-13273061
>Gm04:13273116-13273789
>Gm04:13275104-13275249
>Gm04:13275972-13276065
>Gm04:13276332-13276372
>Gm04:13276457-13277327
>Gm04:13277357-13277595
>Gm04:13277650-13277892
>Gm04:13277962-13278396
>Gm04:13278467-13278589
>Gm04:13278683-13278769
>Gm04:13278881-13278921
>Gm04:13278956-13279031
>Gm04:13279136-13279322
>Gm04:13279504-13279575
>Gm04:13279805-13279847
>Gm04:13279912-13280052
>Gm04:13280118-13280662
>Gm04:13280698-13281493
>Gm04:13282879-13282921
>Gm04:13284406-13285296
>Gm04:13289945-13289984
>Gm04:13296996-13297122
>Gm04:13297245-13297323
>Gm04:13297510-13297561
>Gm04:13297654-13297811
>Gm04:13297873-13298125
>Gm04:13298223-13298610
>Gm04:13298683-13299014
>Gm04:13299049-13299081
>Gm04:13299173-13307672
>Gm04:13307715-13307869
>Gm04:13308364-13308402
>Gm04:13308483-13314532
>Gm04:13314617-13314709
>Gm04:13314894-13314954
>Gm04:13320423-13325231
>Gm04:13328236-13328509
>Gm04:13328547-13328696
>Gm04:13328727-13329424
>Gm04:13331085-13331712
>Gm04:13331767-13331822
>Gm04:13331925-13332052
>Gm04:13332171-13332253
>Gm04:13332513-13332562
>Gm04:13332600-13332636
>Gm04:13334380-13334561
>Gm04:13335630-13335681
>Gm04:13335732-13336010
>Gm04:13337357-13337553
>Gm04:13337626-13337727
>Gm04:13341301-13344234
>Gm04:13344314-13344351
>Gm04:13344575-13351554
>Gm04:13351583-13352488
>Gm04:13352753-13352955
>Gm04:13355862-13355933
>Gm04:13357124-13357150
>Gm04:13357265-13357309
>Gm04:13357727-13357763
>Gm04:13357869-13357904
>Gm04:13358173-13358417
>Gm04:13358516-13362986
>Gm04:13363016-13367978
>Gm04:13369179-13369324
>Gm04:13369371-13370401
>Gm04:13370546-13371925
>Gm04:13371984-13372195
>Gm04:13372771-13372868
>Gm04:13376526-13376602
>Gm04:13376706-13376744
>Gm04:13378989-13379021
>Gm04:13379196-13379229
>Gm04:13379453-13379514
>Gm04:13382782-13383752
>Gm04:13389092-13389143
>Gm04:13390664-13390840
>Gm04:13391037-13391108
>Gm04:13392645-13396368
>Gm04:13396398-13396972
>Gm04:13397021-13397391
>Gm04:13397445-13404957
>Gm04:13405801-13405941
>Gm04:13406170-13406264
>Gm04:13411182-13411232
>Gm04:13414330-13414362
>Gm04:13418328-13418579
>Gm04:13418841-13418879
>Gm04:13420235-13420337
>Gm04:13420687-13420744
>Gm04:13421680-13421733
>Gm04:13427311-13427490
>Gm04:13427525-13427700
>Gm04:13427879-13427957
>Gm04:13428109-13428206
>Gm04:13428770-13428834
>Gm04:13428909-13428964
>Gm04:13429521-13429579
>Gm04:13429771-13429868
>Gm04:13430398-13430463
>Gm04:13430526-13430585
>Gm04:13430941-13431014
>Gm04:13431281-13431344
>Gm04:13431704-13431905
>Gm04:13432050-13432128
>Gm04:13432290-13432334
>Gm04:13432578-13432697
>Gm04:13432736-13436449
>Gm04:13437065-13437127
>Gm04:13437420-13437518
>Gm04:13437712-13439055
>Gm04:13439342-13440015
>Gm04:13440130-13440408
>Gm04:13440437-13440614
>Gm04:13440708-13440958
>Gm04:13441084-13441756
>Gm04:13441873-13441998
>Gm04:13442231-13442264
>Gm04:13442304-13442452
>Gm04:13443283-13443326
>Gm04:13443402-13449455
>Gm04:13449540-13449615
>Gm04:13449830-13449903
>Gm04:13449993-13450025
>Gm04:13450109-13450327
>Gm04:13450606-13450766
>Gm04:13451122-13451327
>Gm04:13452079-13452168
>Gm04:13452270-13452339
>Gm04:13452945-13453132
>Gm04:13453165-13453344
>Gm04:13453618-13453834
>Gm04:13456404-13456486
>Gm04:13457464-13457532
>Gm04:13458493-13458654
>Gm04:13458724-13458779
>Gm04:13463491-13463692
>Gm04:13463792-13463838
>Gm04:13463885-13464003
>Gm04:13464067-13464120
>Gm04:13464293-13465758
>Gm04:13465781-13466005
>Gm04:13466199-13467654
>Gm04:13467757-13468215
>Gm04:13468309-13469429
>Gm04:13470926-13470976
>Gm04:13472961-13472995
>Gm04:13473259-13473294
>Gm04:13473386-13473455
>Gm04:13473544-13473605
>Gm04:13475978-13476070
>Gm04:13476162-13476445
>Gm04:13476475-13476525
>Gm04:13476583-13476881
>Gm04:13476953-13479872
>Gm04:13479911-13480523
>Gm04:13480566-13480800
>Gm04:13481610-13481642
>Gm04:13481821-13481983
>Gm04:13482204-13482242
>Gm04:13482371-13482586
>Gm04:13483437-13483475
>Gm04:13483585-13483656
>Gm04:13484863-13484919
>Gm04:13489962-13490038
>Gm04:13490104-13498044
>Gm04:13498087-13498800
>Gm04:13502450-13505621
>Gm04:13505751-13509011
>Gm04:13509811-13509881
>Gm04:13509997-13510124
>Gm04:13510532-13510621
>Gm04:13510760-13510794
>Gm04:13511065-13532175
>Gm04:13532299-13532332
>Gm04:13536420-13536485
>Gm04:13536728-13536772
>Gm04:13536804-13536912
>Gm04:13537093-13537461
>Gm04:13537500-13537695
>Gm04:13537760-13537810
>Gm04:13537860-13558594
>Gm04:13558634-13558744
>Gm04:13559132-13559183
>Gm04:13559374-13559407
>Gm04:13559459-13559498
>Gm04:13559570-13559605
>Gm04:13559724-13559798
>Gm04:13559924-13560086
>Gm04:13560187-13560228
>Gm04:13560349-13560472
>Gm04:13560548-13565233
>Gm04:13565295-13565508
>Gm04:13565665-13566498
>Gm04:13566624-13566822
>Gm04:13566845-13567115
>Gm04:13567151-13567235
>Gm04:13567290-13567834
>Gm04:13567955-13569123
>Gm04:13569143-13569885
>Gm04:13569949-13569976
>Gm04:13570050-13570114
>Gm04:13570150-13570241
>Gm04:13570362-13570606
>Gm04:13570636-13571255
>Gm04:13571520-13571664
>Gm04:13571712-13572389
>Gm04:13572435-13585570
>Gm04:13585621-13591928
>Gm04:13592115-13596051
>Gm04:13596223-13596261
>Gm04:13601133-13601161
>Gm04:13605916-13605987
>Gm04:13606032-13606092
>Gm04:13606502-13606624
>Gm04:13608214-13608278
>Gm04:13609158-13610622
>Gm04:13610655-13614452
>Gm04:13614527-13616048
>Gm04:13616148-13616187
>Gm04:13616221-13616770
>Gm04:13616824-13617079
>Gm04:13617115-13617873
>Gm04:13617943-13618172
>Gm04:13618259-13618370
>Gm04:13618477-13618602
>Gm04:13618670-13618747
>Gm04:13618882-13618942
>Gm04:13618973-13626058
>Gm04:13626315-13626343
>Gm04:13626416-13626465
>Gm04:13630630-13630780
>Gm04:13630800-13631152
>Gm04:13631191-13631227
>Gm04:13631433-13631489
>Gm04:13631513-13631588
>Gm04:13631632-13631688
>Gm04:13631791-13631888
>Gm04:13632216-13651699
>Gm04:13651804-13651923
>Gm04:13652014-13652045
>Gm04:13652089-13659012
>Gm04:13659102-13659176
>Gm04:13659244-13659285
>Gm04:13659390-13659442
>Gm04:13659528-13659556
>Gm04:13659693-13659736
>Gm04:13659887-13659966
>Gm04:13660012-13660261
>Gm04:13660302-13660602
>Gm04:13660626-13660744
>Gm04:13660816-13660958
>Gm04:13661120-13661548
>Gm04:13661581-13661726
>Gm04:13661840-13661924
>Gm04:13662120-13662322
>Gm04:13663083-13663155
>Gm04:13663221-13663271
>Gm04:13663801-13664047
>Gm04:13665094-13665194
>Gm04:13665610-13665644
>Gm04:13666201-13667560
>Gm04:13667660-13667760
>Gm04:13668696-13668803
>Gm04:13672149-13672188
>Gm04:13672796-13672849
>Gm04:13673171-13673224
>Gm04:13673774-13674024
>Gm04:13674041-13674248
>Gm04:13674490-13674565
>Gm04:13674880-13674944
>Gm04:13675063-13675181
>Gm04:13677266-13677350
>Gm04:13679521-13679656
>Gm04:13679948-13679989
>Gm04:13680287-13680726
>Gm04:13680987-13681021
>Gm04:13681169-13681233
>Gm04:13681280-13681318
>Gm04:13681388-13681566
>Gm04:13681625-13681665
>Gm04:13681736-13681764
>Gm04:13681794-13681983
>Gm04:13683125-13683157
>Gm04:13685230-13685518
>Gm04:13685925-13685997
>Gm04:13687031-13687070
>Gm04:13687589-13687631
>Gm04:13688982-13689027
>Gm04:13692221-13692261
>Gm04:13693117-13693161
>Gm04:13694044-13694184
>Gm04:13694215-13694267
>Gm04:13694557-13694617
>Gm04:13695016-13695065
>Gm04:13695222-13695403
>Gm04:13695634-13695680
>Gm04:13696949-13697017
>Gm04:13697569-13697698
>Gm04:13697812-13699951
>Gm04:13700160-13700357
>Gm04:13701067-13701135
>Gm04:13703947-13705038
>Gm04:13706670-13706784
>Gm04:13707051-13707420
>Gm04:13707745-13707792
>Gm04:13708180-13708223
>Gm04:13708320-13708414
>Gm04:13709435-13709486
>Gm04:13709520-13711264
>Gm04:13711322-13711540
>Gm04:13711622-13712051
>Gm04:13712121-13712325
>Gm04:13712449-13712525
>Gm04:13712618-13712666
>Gm04:13712819-13712898
>Gm04:13713064-13713105
>Gm04:13713222-13713400
>Gm04:13713420-13713869
>Gm04:13713934-13714022
>Gm04:13714060-13714119
>Gm04:13714240-13714373
>Gm04:13714433-13714602
>Gm04:13714772-13715000
>Gm04:13715050-13715081
>Gm04:13715262-13715405
>Gm04:13715630-13715806
>Gm04:13715932-13716008
>Gm04:13716087-13716140
>Gm04:13716208-13716339
>Gm04:13716466-13716549
>Gm04:13716589-13716717
>Gm04:13720964-13721119
>Gm04:13721341-13721937
>Gm04:13721975-13722696
>Gm04:13723347-13723380
>Gm04:13723762-13723878
>Gm04:13724041-13724177
>Gm04:13724261-13724359
>Gm04:13724449-13724570
>Gm04:13724639-13725422
>Gm04:13725543-13725601
>Gm04:13725716-13725754
>Gm04:13726302-13726420
>Gm04:13728959-13729076
>Gm04:13731257-13731311
>Gm04:13733344-13735223
>Gm04:13735278-13735334
>Gm04:13735374-13736044
>Gm04:13737020-13737068
>Gm04:13737478-13737925
>Gm04:13738055-13738080
>Gm04:13738686-13738747
>Gm04:13738953-13739322
>Gm04:13739491-13739563
>Gm04:13739830-13739871
>Gm04:13740788-13740839
>Gm04:13741358-13741425
>Gm04:13742264-13742536
>Gm04:13742678-13742788
>Gm04:13742844-13742996
>Gm04:13743077-13743231
>Gm04:13743290-13743528
>Gm04:13743702-13743911
>Gm04:13743991-13744158
>Gm04:13744227-13744382
>Gm04:13744474-13744544
>Gm04:13744822-13745177
>Gm04:13745238-13745322
>Gm04:13745354-13745459
>Gm04:13745509-13745635
>Gm04:13745909-13746335
>Gm04:13747518-13747597
>Gm04:13748774-13748859
>Gm04:13749683-13749759
>Gm04:13749817-13749937
>Gm04:13750033-13750088
>Gm04:13750788-13750834
>Gm04:13751223-13751264
>Gm04:13752315-13752333
>Gm04:13752433-13752482
>Gm04:13752565-13752628
>Gm04:13753231-13754202
>Gm04:13755453-13755498
>Gm04:13756281-13756326
>Gm04:13757569-13758413
>Gm04:13763182-13763704
>Gm04:13763782-13763889
>Gm04:13763932-13766060
>Gm04:13766102-13766717
>Gm04:13766829-13767598
>Gm04:13767647-13767775
>Gm04:13767899-13768137
>Gm04:13768621-13768904
>Gm04:13769073-13769204
>Gm04:13769254-13769317
>Gm04:13771485-13771599
>Gm04:13771699-13771974
>Gm04:13772057-13772172
>Gm04:13772302-13772581
>Gm04:13772684-13772748
>Gm04:13772818-13773059
>Gm04:13773344-13773619
>Gm04:13774308-13774403
>Gm04:13774817-13774892
>Gm04:13775367-13775478
>Gm04:13775603-13775645
>Gm04:13775852-13775883
>Gm04:13777060-13777211
>Gm04:13777924-13778172
>Gm04:13781243-13781309
>Gm04:13782351-13782381
>Gm04:13783686-13783738
>Gm04:13783834-13784001
>Gm04:13784093-13784320
>Gm04:13784387-13784531
>Gm04:13784650-13784849
>Gm04:13784986-13785567
>Gm04:13787611-13787683
>Gm04:13788045-13788150
>Gm04:13789085-13789191
>Gm04:13789392-13789433
>Gm04:13790734-13790781
>Gm04:13793876-13793938
>Gm04:13796634-13796741
>Gm04:13796771-13796888
>Gm04:13797203-13797286
>Gm04:13797898-13797966
>Gm04:13798028-13798145
>Gm04:13798878-13799321
>Gm04:13804201-13804236
>Gm04:13804451-13805476
>Gm04:13809636-13809681
>Gm04:13816639-13819793
>Gm04:13830420-13831960
>Gm04:13832265-13832339
>Gm04:13832512-13832608
>Gm04:13832681-13832749
>Gm04:13832955-13834569
>Gm04:13834784-13834951
>Gm04:13835332-13835367
>Gm04:13835414-13835462
>Gm04:13835777-13855421
>Gm04:13855476-13855550
>Gm04:13855581-13858974
>Gm04:13859412-13859470
>Gm04:13859830-13859862
>Gm04:13859897-13859973
>Gm04:13860006-13860302
>Gm04:13865432-13865478
>Gm04:13870439-13923674
>Gm04:13923727-13924852
>Gm04:13925529-13926127
>Gm04:13926267-13926362
>Gm04:13926394-13926676
>Gm04:13926702-13927200
>Gm04:13927228-13927994
>Gm04:13928031-13930065
>Gm04:13930092-13932721
>Gm04:13932783-13933127
>Gm04:13933170-13934687
>Gm04:13934750-13935785
>Gm04:13935838-13936090
>Gm04:13936220-13936286
>Gm04:13936779-13936828
>Gm04:13937006-13937340
>Gm04:13939830-13939903
>Gm04:13941058-13941086
>Gm04:13941589-13942994
>Gm04:13943046-13944688
>Gm04:13944733-13963476
>Gm04:13963646-13963842
>Gm04:13964250-13964499
>Gm04:13964838-13964905
>Gm04:13965064-13965148
>Gm04:13965399-13965631
>Gm04:13965658-13965745
>Gm04:13965801-13966136
>Gm04:13966332-13966367
>Gm04:13966665-13966714
>Gm04:13966778-13966849
>Gm04:13966926-13967049
>Gm04:13967110-13967176
>Gm04:13967532-13968426
>Gm04:13969053-13969226
>Gm04:13969501-13985347
>Gm04:13985455-13985563
>Gm04:13985680-13985823
>Gm04:13985928-13986240
>Gm04:13986357-13986412
>Gm04:13986569-13986644
>Gm04:13987059-13987992
>Gm04:13988056-13988137
>Gm04:13988184-13992234
>Gm04:13992286-13994295
>Gm04:13994595-14004375
>Gm04:14005531-14005622
>Gm04:14006155-14006247
>Gm04:14006952-14007001
>Gm04:14007070-14007584
>Gm04:14007661-14028114
>Gm04:14028141-14032485
>Gm04:14032651-14033168
>Gm04:14033195-14033260
>Gm04:14033307-14033401
>Gm04:14033443-14033747
>Gm04:14034449-14034799
>Gm04:14036562-14043237
>Gm04:14043378-14043419
>Gm04:14043878-14043959
>Gm04:14044675-14045052
>Gm04:14045101-14045222
>Gm04:14046194-14046236
>Gm04:14046669-14048369
>Gm04:14048404-14076247
>Gm04:14085500-14085980
>Gm04:14086038-14086070
>Gm04:14086215-14087452
>Gm04:14087519-14087925
>Gm04:14087986-14088325
>Gm04:14088355-14090187
>Gm04:14090315-14090546
>Gm04:14090595-14090873
>Gm04:14090911-14091016
>Gm04:14091281-14091371
>Gm04:14091434-14091466
>Gm04:14091543-14091766
>Gm04:14091981-14092010
>Gm04:14092067-14092311
>Gm04:14092501-14092570
>Gm04:14092755-14092781
>Gm04:14092852-14092918
>Gm04:14093042-14093186
>Gm04:14093294-14093368
>Gm04:14093448-14093497
>Gm04:14093614-14093735
>Gm04:14093853-14093902
>Gm04:14097360-14097491
>Gm04:14099915-14100575
>Gm04:14100610-14101501
>Gm04:14101735-14104257
>Gm04:14104631-14114936
>Gm04:14114991-14115477
>Gm04:14115508-14115937
>Gm04:14116004-14116323
>Gm04:14116395-14116911
>Gm04:14117036-14117262
>Gm04:14117457-14118154
>Gm04:14118313-14118375
>Gm04:14118473-14118582
>Gm04:14118663-14119179
>Gm04:14119423-14119720
>Gm04:14119849-14119935
>Gm04:14119992-14120241
>Gm04:14120474-14120780
>Gm04:14120827-14120998
>Gm04:14121120-14121210
>Gm04:14121325-14121467
>Gm04:14121855-14122232
>Gm04:14122267-14122383
>Gm04:14122554-14123519
>Gm04:14123581-14124093
>Gm04:14124131-14124354
>Gm04:14124534-14124593
>Gm04:14124704-14124849
>Gm04:14125704-14125813
>Gm04:14126835-14126989
>Gm04:14127052-14127349
>Gm04:14127400-14127530
>Gm04:14127579-14127784
>Gm04:14135619-14135668
>Gm04:14136878-14136936
>Gm04:14137574-14137614
>Gm04:14137750-14137782
>Gm04:14137973-14138004
>Gm04:14138154-14138611
>Gm04:14138711-14138808
>Gm04:14138862-14139038
>Gm04:14139093-14139234
>Gm04:14139282-14139352
>Gm04:14139385-14139508
>Gm04:14141643-14141719
>Gm04:14141797-14141845
>Gm04:14142475-14142543
>Gm04:14142994-14143197
>Gm04:14143347-14144026
>Gm04:14144066-14144790
>Gm04:14144838-14144866
>Gm04:14144902-14145110
>Gm04:14145180-14146819
>Gm04:14146892-14146983
>Gm04:14147046-14147606
>Gm04:14147654-14147775
>Gm04:14147870-14147962
>Gm04:14148918-14148962
>Gm04:14149279-14149346
>Gm04:14151186-14151235
>Gm04:14157810-14157849
>Gm04:14158082-14158145
>Gm04:14158334-14158374
>Gm04:14158676-14158872
>Gm04:14158913-14160121
>Gm04:14161104-14161161
>Gm04:14161420-14161632
>Gm04:14161712-14161977
>Gm04:14162042-14162380
>Gm04:14162464-14162971
>Gm04:14163183-14163355
>Gm04:14163498-14163543
>Gm04:14163585-14163808
>Gm04:14163866-14163985
>Gm04:14164024-14164946
>Gm04:14165294-14165463
>Gm04:14165546-14168197
>Gm04:14168391-14168453
>Gm04:14170389-14170519
>Gm04:14170711-14170784
>Gm04:14170830-14170901
>Gm04:14170964-14170999
>Gm04:14171899-14171942
>Gm04:14172885-14172919
>Gm04:14175150-14175385
>Gm04:14177204-14177340
>Gm04:14177482-14177595
>Gm04:14179735-14179811
>Gm04:14181452-14181551
>Gm04:14182308-14182564
>Gm04:14189029-14192949
>Gm04:14192988-14195889
>Gm04:14195947-14199074
>Gm04:14199324-14199366
>Gm04:14199659-14199701
>Gm04:14199963-14199987
>Gm04:14200256-14200335
>Gm04:14200431-14200517
>Gm04:14200574-14200654
>Gm04:14200772-14200937
>Gm04:14203523-14203562
>Gm04:14203642-14203734
>Gm04:14204094-14204144
>Gm04:14204511-14204569
>Gm04:14204687-14204716
>Gm04:14205127-14205178
>Gm04:14207101-14207154
>Gm04:14207406-14207446
>Gm04:14207714-14207765
>Gm04:14208363-14208399
>Gm04:14208638-14208702
>Gm04:14208998-14209059
>Gm04:14209427-14209526
>Gm04:14209962-14210017
>Gm04:14211013-14211059
>Gm04:14211456-14211520
>Gm04:14213690-14213817
>Gm04:14215881-14215914
>Gm04:14218597-14218700
>Gm04:14218939-14218999
>Gm04:14219509-14219564
>Gm04:14219751-14220029
>Gm04:14220091-14220207
>Gm04:14220570-14222309
>Gm04:14222509-14222624
>Gm04:14222653-14222739
>Gm04:14223537-14224561
>Gm04:14224603-14227509
>Gm04:14227595-14228113
>Gm04:14228141-14228276
>Gm04:14228478-14228585
>Gm04:14228636-14229523
>Gm04:14229641-14230003
>Gm04:14230058-14230180
>Gm04:14230234-14230833
>Gm04:14230916-14231082
>Gm04:14231818-14231954
>Gm04:14234665-14236238
>Gm04:14242060-14243749
>Gm04:14245888-14246218
>Gm04:14249597-14249634
>Gm04:14250653-14250812
>Gm04:14251469-14251581
>Gm04:14251885-14251978
>Gm04:14252031-14252146
>Gm04:14252184-14252294
>Gm04:14252377-14252516
>Gm04:14252605-14252926
>Gm04:14253004-14253246
>Gm04:14253276-14253315
>Gm04:14253389-14253425
>Gm04:14253544-14253577
>Gm04:14253637-14254956
>Gm04:14254988-14255432
>Gm04:14255519-14256087
>Gm04:14256124-14256356
>Gm04:14256496-14256706
>Gm04:14256802-14256888
>Gm04:14256970-14257067
>Gm04:14257106-14257192
>Gm04:14257365-14257488
>Gm04:14257536-14257566
>Gm04:14257600-14257891
>Gm04:14257924-14258143
>Gm04:14258318-14258648
>Gm04:14261197-14262150
>Gm04:14262291-14262629
>Gm04:14262698-14263430
>Gm04:14263531-14263810
>Gm04:14263849-14263940
>Gm04:14264085-14266823
>Gm04:14267295-14267343
>Gm04:14268373-14268519
>Gm04:14268554-14268609
>Gm04:14268690-14268816
>Gm04:14268973-14269011
>Gm04:14269116-14276349
>Gm04:14276506-14281210
>Gm04:14281281-14281313
>Gm04:14281355-14282087
>Gm04:14282109-14282334
>Gm04:14282377-14283316
>Gm04:14283398-14283714
>Gm04:14283745-14283983
>Gm04:14284016-14284096
>Gm04:14284210-14284696
>Gm04:14284725-14286766
>Gm04:14286883-14286954
>Gm04:14287061-14287087
>Gm04:14287216-14287382
>Gm04:14287478-14287572
>Gm04:14287614-14287966
>Gm04:14288069-14288140
>Gm04:14288219-14288313
>Gm04:14289465-14289550
>Gm04:14289640-14289665
>Gm04:14289856-14290180
>Gm04:14291778-14291818
>Gm04:14292792-14292895
>Gm04:14293340-14293410
>Gm04:14293478-14293629
>Gm04:14293728-14293768
>Gm04:14293982-14294225
>Gm04:14294317-14294459
>Gm04:14294506-14294641
>Gm04:14294733-14295777
>Gm04:14296148-14296402
>Gm04:14296454-14297099
>Gm04:14297129-14297271
>Gm04:14297357-14297517
>Gm04:14297577-14297611
>Gm04:14297654-14298064
>Gm04:14298241-14298303
>Gm04:14298354-14298787
>Gm04:14298852-14298933
>Gm04:14299007-14299058
>Gm04:14299222-14299325
>Gm04:14300646-14300694
>Gm04:14300744-14300896
>Gm04:14301097-14301133
>Gm04:14301621-14301719
>Gm04:14301814-14301964
>Gm04:14302107-14302233
>Gm04:14302391-14302531
>Gm04:14302671-14302748
>Gm04:14303848-14303948
>Gm04:14304222-14304293
>Gm04:14304449-14304533
>Gm04:14305159-14305190
>Gm04:14309753-14309853
>Gm04:14309993-14310053
>Gm04:14310184-14310224
>Gm04:14310368-14310792
>Gm04:14310824-14311182
>Gm04:14311446-14311608
>Gm04:14311739-14311801
>Gm04:14311863-14311968
>Gm04:14312022-14312357
>Gm04:14312544-14312628
>Gm04:14312680-14312733
>Gm04:14312872-14312979
>Gm04:14313298-14313756
>Gm04:14313787-14314168
>Gm04:14314252-14314386
>Gm04:14314521-14314588
>Gm04:14314670-14314770
>Gm04:14314828-14314962
>Gm04:14314995-14315081
>Gm04:14315130-14315170
>Gm04:14315330-14315361
>Gm04:14315514-14315672
>Gm04:14315773-14315811
>Gm04:14316314-14316465
>Gm04:14316680-14317081
>Gm04:14317788-14317854
>Gm04:14319745-14319781
>Gm04:14319911-14320319
>Gm04:14320497-14320581
>Gm04:14320753-14320947
>Gm04:14320997-14321098
>Gm04:14321309-14321341
>Gm04:14321708-14321835
>Gm04:14321862-14321943
>Gm04:14322163-14322280
>Gm04:14322461-14322529
>Gm04:14322658-14322709
>Gm04:14323684-14323842
>Gm04:14324003-14324090
>Gm04:14324223-14331155
>Gm04:14332098-14334697
>Gm04:14334764-14339065
>Gm04:14339100-14351882
>Gm04:14351933-14353510
>Gm04:14353571-14353718
>Gm04:14361138-14361216
>Gm04:14361408-14361563
>Gm04:14362359-14363185
>Gm04:14363218-14363308
>Gm04:14363446-14363716
>Gm04:14364420-14364526
>Gm04:14364927-14364999
>Gm04:14365444-14365482
>Gm04:14365833-14365885
>Gm04:14366375-14366427
>Gm04:14366655-14366701
>Gm04:14366852-14399454
>Gm04:14399501-14399543
>Gm04:14399629-14405403
>Gm04:14405602-14405714
>Gm04:14406194-14415849
>Gm04:14415911-14417121
>Gm04:14417197-14418364
>Gm04:14418426-14419347
>Gm04:14419391-14421109
>Gm04:14421167-14423797
>Gm04:14424617-14444664
>Gm04:14444900-14445010
>Gm04:14445543-14445623
>Gm04:14446998-14447134
>Gm04:14447459-14447528
>Gm04:14451452-14457935
>Gm04:14460653-14462780
>Gm04:14463308-14463576
>Gm04:14463601-14463835
>Gm04:14463874-14463938
>Gm04:14463988-14464334
>Gm04:14464467-14464739
>Gm04:14466234-14466278
>Gm04:14466612-14466650
>Gm04:14467043-14467079
>Gm04:14469553-14476622
>Gm04:14476656-14477198
>Gm04:14477569-14479163
>Gm04:14479250-14479547
>Gm04:14479623-14479746
>Gm04:14480809-14483000
>Gm04:14485676-14486778
>Gm04:14489255-14489297
>Gm04:14489529-14489599
>Gm04:14490209-14490277
>Gm04:14490414-14491346
>Gm04:14491406-14494312
>Gm04:14494339-14498839
>Gm04:14498998-14499146
>Gm04:14499360-14499472
>Gm04:14499796-14499970
>Gm04:14500128-14500195
>Gm04:14500242-14500333
>Gm04:14500475-14500532
>Gm04:14500784-14500913
>Gm04:14501182-14501430
>Gm04:14501624-14501659
>Gm04:14502068-14502197
>Gm04:14502665-14502748
>Gm04:14503066-14503259
>Gm04:14503372-14504657
>Gm04:14504695-14504786
>Gm04:14504823-14504980
>Gm04:14505087-14505597
>Gm04:14505690-14505793
>Gm04:14505833-14506011
>Gm04:14506411-14506450
>Gm04:14506799-14506859
>Gm04:14509079-14509245
>Gm04:14509312-14509409
>Gm04:14509565-14509746
>Gm04:14509798-14510038
>Gm04:14510173-14510273
>Gm04:14511222-14511274
>Gm04:14513066-14514768
>Gm04:14515498-14515526
>Gm04:14515953-14516007
>Gm04:14516521-14516551
>Gm04:14516684-14516798
>Gm04:14516841-14516884
>Gm04:14518256-14518309
>Gm04:14519112-14519151
>Gm04:14519668-14520106
>Gm04:14520209-14520248
>Gm04:14521354-14521403
>Gm04:14523806-14523851
>Gm04:14524054-14524264
>Gm04:14524742-14524790
>Gm04:14524816-14525098
>Gm04:14525123-14526364
>Gm04:14526412-14526468
>Gm04:14526901-14526976
>Gm04:14529096-14529147
>Gm04:14530227-14531820
>Gm04:14531850-14532417
>Gm04:14532463-14532509
>Gm04:14532707-14532760
>Gm04:14532790-14532992
>Gm04:14534472-14535817
>Gm04:14535882-14535932
>Gm04:14535979-14536146
>Gm04:14536321-14536505
>Gm04:14536694-14536869
>Gm04:14537217-14537295
>Gm04:14537395-14537427
>Gm04:14537762-14537807
>Gm04:14538406-14538525
>Gm04:14538705-14538742
>Gm04:14538969-14539065
>Gm04:14539284-14539356
>Gm04:14539444-14539481
>Gm04:14539543-14539582
>Gm04:14539702-14539736
>Gm04:14547450-14547498
>Gm04:14551806-14551942
>Gm04:14553785-14553985
>Gm04:14559180-14559265
>Gm04:14559339-14559411
>Gm04:14561153-14561275
>Gm04:14564719-14564796
>Gm04:14567407-14569416
>Gm04:14569486-14570553
>Gm04:14570577-14571884
>Gm04:14571968-14574150
>Gm04:14574301-14574515
>Gm04:14574583-14574714
>Gm04:14574776-14574809
>Gm04:14574916-14575340
>Gm04:14575408-14575695
>Gm04:14575818-14575865
>Gm04:14575937-14577473
>Gm04:14577574-14577892
>Gm04:14578180-14578348
>Gm04:14578437-14578626
>Gm04:14578674-14578713
>Gm04:14581095-14585766
>Gm04:14585809-14586096
>Gm04:14586259-14586357
>Gm04:14586846-14587291
>Gm04:14588018-14588298
>Gm04:14588329-14588369
>Gm04:14591710-14591862
>Gm04:14595994-14596242
>Gm04:14596287-14596545
>Gm04:14597526-14597849
>Gm04:14598583-14598675
>Gm04:14599236-14599286
>Gm04:14599996-14600066
>Gm04:14600263-14600322
>Gm04:14600530-14601241
>Gm04:14605214-14605253
>Gm04:14606979-14607103
>Gm04:14609239-14609257
>Gm04:14609357-14609371
>Gm04:14611884-14611965
>Gm04:14611988-14612229
>Gm04:14612376-14612443
>Gm04:14612731-14612844
>Gm04:14613051-14613311
>Gm04:14613571-14613693
>Gm04:14613796-14613829
>Gm04:14613954-14614190
>Gm04:14614296-14614568
>Gm04:14614648-14615425
>Gm04:14615950-14616013
>Gm04:14616070-14616131
>Gm04:14616176-14616305
>Gm04:14616456-14616993
>Gm04:14617024-14619372
>Gm04:14619395-14619581
>Gm04:14619667-14619784
>Gm04:14619858-14620036
>Gm04:14620142-14620182
>Gm04:14620278-14620518
>Gm04:14620586-14620715
>Gm04:14620888-14621002
>Gm04:14621200-14621606
>Gm04:14624260-14624322
>Gm04:14624548-14624849
>Gm04:14627632-14627694
>Gm04:14627811-14627837
>Gm04:14627860-14628017
>Gm04:14628144-14635627
>Gm04:14635672-14637219
>Gm04:14637304-14637394
>Gm04:14638507-14638542
>Gm04:14641932-14642121
>Gm04:14643554-14643624
>Gm04:14643696-14643887
>Gm04:14644445-14644483
>Gm04:14644700-14644763
>Gm04:14645081-14645221
>Gm04:14645430-14645469
>Gm04:14645663-14645693
>Gm04:14645746-14645870
>Gm04:14646208-14646255
>Gm04:14646375-14646471
>Gm04:14646789-14646896
>Gm04:14647205-14647247
>Gm04:14647322-14647471
>Gm04:14648056-14649181
>Gm04:14649603-14649636
>Gm04:14649782-14649844
>Gm04:14650531-14650835
>Gm04:14651416-14651452
>Gm04:14652739-14652793
>Gm04:14653801-14653835
>Gm04:14653865-14654061
>Gm04:14654156-14654195
>Gm04:14654323-14654354
>Gm04:14654371-14654401
>Gm04:14654467-14654645
>Gm04:14655512-14655539
>Gm04:14656750-14656795
>Gm04:14659968-14660009
>Gm04:14660658-14660703
>Gm04:14665659-14682532
>Gm04:14682567-14683789
>Gm04:14683833-14686299
>Gm04:14686499-14686626
>Gm04:14692778-14693052
>Gm04:14696961-14697085
>Gm04:14697617-14697700
>Gm04:14697776-14697858
>Gm04:14697904-14697937
>Gm04:14698026-14698073
>Gm04:14698134-14698572
>Gm04:14698649-14698803
>Gm04:14698833-14698879
>Gm04:14699049-14699245
>Gm04:14699339-14699426
>Gm04:14699613-14699710
>Gm04:14699784-14699871
>Gm04:14699939-14699973
>Gm04:14700015-14700313
>Gm04:14700424-14700465
>Gm04:14700516-14701082
>Gm04:14701240-14701648
>Gm04:14701671-14702546
>Gm04:14702660-14702709
>Gm04:14703064-14703138
>Gm04:14703203-14703321
>Gm04:14703734-14703816
>Gm04:14704831-14704872
>Gm04:14705536-14705570
>Gm04:14707163-14708525
>Gm04:14708653-14708679
>Gm04:14711412-14711439
>Gm04:14711610-14711654
>Gm04:14711846-14712040
>Gm04:14713539-14713646
>Gm04:14714328-14715951
>Gm04:14716026-14716729
>Gm04:14716941-14716981
>Gm04:14717060-14717228
>Gm04:14719560-14719830
>Gm04:14719870-14719991
>Gm04:14721558-14721652
>Gm04:14722472-14722558
>Gm04:14722608-14723831
>Gm04:14723904-14724152
>Gm04:14724341-14724370
>Gm04:14724509-14724586
>Gm04:14724629-14724766
>Gm04:14725991-14726662
>Gm04:14726704-14726926
>Gm04:14726972-14728539
>Gm04:14729751-14729821
>Gm04:14730526-14730591
>Gm04:14730824-14730856
>Gm04:14731192-14731252
>Gm04:14731806-14731990
>Gm04:14732187-14732385
>Gm04:14732670-14732742
>Gm04:14733869-14733958
>Gm04:14734158-14734253
>Gm04:14734299-14734388
>Gm04:14735581-14735657
>Gm04:14744280-14744348
>Gm04:14746133-14746171
>Gm04:14746177-14746239
>Gm04:14746396-14746460
>Gm04:14746514-14746612
>Gm04:14747005-14747034
>Gm04:14747173-14747215
>Gm04:14747520-14748271
>Gm04:14748327-14749149
>Gm04:14749185-14749264
>Gm04:14749658-14750189
>Gm04:14750219-14750331
>Gm04:14750375-14750530
>Gm04:14750633-14750698
>Gm04:14750799-14750997
>Gm04:14751088-14751166
>Gm04:14751813-14751901
>Gm04:14752087-14752369
>Gm04:14753930-14753981
>Gm04:14754171-14754205
>Gm04:14754241-14755401
>Gm04:14755440-14757482
>Gm04:14757555-14758178
>Gm04:14758295-14758556
>Gm04:14758637-14758807
>Gm04:14758852-14758965
>Gm04:14759074-14759135
>Gm04:14759252-14759490
>Gm04:14759529-14762338
>Gm04:14762392-14762454
>Gm04:14762510-14762722
>Gm04:14762788-14763120
>Gm04:14763162-14763384
>Gm04:14763408-14763762
>Gm04:14764033-14767247
>Gm04:14767424-14768304
>Gm04:14768414-14768492
>Gm04:14768943-14769026
>Gm04:14769392-14769452
>Gm04:14773325-14773371
>Gm04:14775398-14775437
>Gm04:14775554-14775615
>Gm04:14775739-14775890
>Gm04:14776025-14776386
>Gm04:14776513-14776549
>Gm04:14776698-14776726
>Gm04:14776891-14776955
>Gm04:14777021-14777060
>Gm04:14777085-14777159
>Gm04:14777562-14777594
>Gm04:14777761-14777820
>Gm04:14778005-14778080
>Gm04:14778128-14778158
>Gm04:14778365-14778504
>Gm04:14778792-14778877
>Gm04:14779207-14779334
>Gm04:14779451-14779538
>Gm04:14779659-14779719
>Gm04:14779789-14779865
>Gm04:14779929-14780081
>Gm04:14780355-14780409
>Gm04:14781095-14781127
>Gm04:14781272-14781311
>Gm04:14781741-14781878
>Gm04:14781960-14782034
>Gm04:14782162-14782391
>Gm04:14782428-14782554
>Gm04:14782761-14782933
>Gm04:14782996-14783107
>Gm04:14783164-14783281
>Gm04:14783569-14783738
>Gm04:14783792-14784231
>Gm04:14784610-14784811
>Gm04:14784852-14784928
>Gm04:14784975-14785192
>Gm04:14785228-14785497
>Gm04:14785601-14785955
>Gm04:14785992-14787374
>Gm04:14787468-14787526
>Gm04:14787604-14787631
>Gm04:14787804-14787928
>Gm04:14788222-14788298
>Gm04:14788453-14788500
>Gm04:14788581-14788620
>Gm04:14790550-14790603
>Gm04:14794691-14794743
>Gm04:14796853-14797221
>Gm04:14797254-14797331
>Gm04:14797448-14797630
>Gm04:14798534-14798587
>Gm04:14798813-14800372
>Gm04:14800512-14800669
>Gm04:14800816-14801414
>Gm04:14801546-14801645
>Gm04:14801734-14802642
>Gm04:14802886-14802941
>Gm04:14803027-14803780
>Gm04:14803910-14803956
>Gm04:14804029-14804764
>Gm04:14804809-14804862
>Gm04:14804916-14805849
>Gm04:14805923-14806705
>Gm04:14807042-14807093
>Gm04:14815395-14818053
>Gm04:14826412-14826453
>Gm04:14826901-14826944
>Gm04:14828768-14828835
>Gm04:14829026-14829167
>Gm04:14829456-14829593
>Gm04:14831356-14833540
>Gm04:14833595-14833685
>Gm04:14833729-14838896
>Gm04:14839026-14841316
>Gm04:14842849-14842909
>Gm04:14844125-14847661
>Gm04:14847715-14852128
>Gm04:14852250-14870926
>Gm04:14871329-14871374
>Gm04:14872357-14872457
>Gm04:14872562-14873978
>Gm04:14874384-14874485
>Gm04:14874626-14874685
>Gm04:14875448-14875497
>Gm04:14876393-14876444
>Gm04:14876705-14876762
>Gm04:14878827-14879102
>Gm04:14879122-14887635
>Gm04:14887697-14888008
>Gm04:14888106-14888251
>Gm04:14888299-14888338
>Gm04:14888379-14888575
>Gm04:14888691-14888959
>Gm04:14889010-14889234
>Gm04:14889268-14889813
>Gm04:14889914-14892490
>Gm04:14892542-14892709
>Gm04:14892770-14893026
>Gm04:14893933-14893979
>Gm04:14894965-14895035
>Gm04:14895134-14895638
>Gm04:14895768-14896160
>Gm04:14896218-14896494
>Gm04:14896517-14896588
>Gm04:14896690-14897914
>Gm04:14897977-14898123
>Gm04:14898555-14898590
>Gm04:14898923-14899129
>Gm04:14899180-14899308
>Gm04:14899546-14899700
>Gm04:14899875-14899983
>Gm04:14900095-14900136
>Gm04:14900284-14900453
>Gm04:14900860-14900961
>Gm04:14901057-14901109
>Gm04:14902571-14902604
>Gm04:14903105-14903495
>Gm04:14903647-14905255
>Gm04:14906391-14906458
>Gm04:14906554-14906654
>Gm04:14910156-14910210
>Gm04:14910667-14910704
>Gm04:14910954-14911041
>Gm04:14918586-14918620
>Gm04:14918680-14918828
>Gm04:14918858-14918918
>Gm04:14919037-14919071
>Gm04:14921917-14921952
>Gm04:14922834-14922952
>Gm04:14923228-14923425
>Gm04:14923636-14924316
>Gm04:14924540-14924589
>Gm04:14924695-14924775
>Gm04:14928225-14928378
>Gm04:14928546-14928664
>Gm04:14938010-14938251
>Gm04:14941398-14941475
>Gm04:14943577-14943729
>Gm04:14944079-14944204
>Gm04:14944249-14944393
>Gm04:14944530-14944594
>Gm04:14944715-14944796
>Gm04:14944869-14945178
>Gm04:14945985-14946249
>Gm04:14947097-14947135
>Gm04:14947253-14947326
>Gm04:14948471-14948518
>Gm04:14948992-14949022
>Gm04:14949801-14950943
>Gm04:14950997-14951224
>Gm04:14951263-14951294
>Gm04:14951363-14951408
>Gm04:14951507-14951595
>Gm04:14951637-14952304
>Gm04:14952435-14952500
>Gm04:14952969-14953007
>Gm04:14953939-14953999
>Gm04:14955287-14955316
>Gm04:14955370-14955486
>Gm04:14956057-14956202
>Gm04:14956492-14956522
>Gm04:14956871-14956906
>Gm04:14957061-14957106
>Gm04:14960488-14960537
>Gm04:14962002-14962044
>Gm04:14964596-14964654
>Gm04:14964696-14964729
>Gm04:14965847-14965881
>Gm04:14966103-14966442
>Gm04:14969802-14969835
>Gm04:14969849-14970021
>Gm04:14970980-14971157
>Gm04:14971502-14971646
>Gm04:14978199-14978306
>Gm04:14978345-14978379
>Gm04:14980531-14980607
>Gm04:14981726-14981779
>Gm04:14987368-14987731
>Gm04:14987777-14988103
>Gm04:14989806-14989874
>Gm04:14999500-14999673
>Gm04:15000761-15000905
>Gm04:15000972-15001018
>Gm04:15001129-15001174
>Gm04:15001213-15001257
>Gm04:15001345-15001500
>Gm04:15001601-15001680
>Gm04:15001780-15001826
>Gm04:15002041-15002318
>Gm04:15002378-15002527
>Gm04:15002831-15002907
>Gm04:15003008-15003086
>Gm04:15003285-15003326
>Gm04:15003641-15003747
>Gm04:15003935-15003984
>Gm04:15004076-15004159
>Gm04:15004270-15004316
>Gm04:15004561-15004599
>Gm04:15005565-15005616
>Gm04:15006545-15006588
>Gm04:15006710-15006760
>Gm04:15006909-15006946
>Gm04:15007159-15007332
>Gm04:15007363-15007417
>Gm04:15007429-15007503
>Gm04:15007628-15007716
>Gm04:15007744-15007814
>Gm04:15007924-15008008
>Gm04:15008060-15008221
>Gm04:15008277-15008340
>Gm04:15008389-15008519
>Gm04:15008728-15008762
>Gm04:15009021-15009166
>Gm04:15009198-15009232
>Gm04:15009336-15009362
>Gm04:15009811-15009892
>Gm04:15009936-15010110
>Gm04:15010196-15010250
>Gm04:15010365-15010435
>Gm04:15010484-15010634
>Gm04:15010695-15010914
>Gm04:15010960-15011017
>Gm04:15011070-15011169
>Gm04:15011339-15011399
>Gm04:15011432-15011465
>Gm04:15011706-15011744
>Gm04:15011813-15011836
>Gm04:15011881-15011913
>Gm04:15011950-15012015
>Gm04:15012087-15012259
>Gm04:15012290-15012447
>Gm04:15012526-15012677
>Gm04:15012722-15012761
>Gm04:15012793-15012889
>Gm04:15012935-15013035
>Gm04:15013100-15013237
>Gm04:15013369-15013400
>Gm04:15013544-15013628
>Gm04:15013678-15013712
>Gm04:15013859-15013931
>Gm04:15014019-15014071
>Gm04:15014502-15016199
>Gm04:15017204-15017257
>Gm04:15018894-15018953
>Gm04:15019044-15019272
>Gm04:15019372-15019444
>Gm04:15020103-15020244
>Gm04:15020354-15020398
>Gm04:15021284-15022293
>Gm04:15023095-15023153
>Gm04:15023261-15023422
>Gm04:15023714-15024031
>Gm04:15024134-15024170
>Gm04:15024223-15024422
>Gm04:15024814-15024884
>Gm04:15024943-15025063
>Gm04:15025091-15025115
>Gm04:15025160-15025307
>Gm04:15025317-15025567
>Gm04:15025649-15026584
>Gm04:15026632-15027468
>Gm04:15028100-15028146
>Gm04:15028201-15028327
>Gm04:15028698-15028799
>Gm04:15028930-15029022
>Gm04:15029101-15029200
>Gm04:15029209-15029303
>Gm04:15029459-15029566
>Gm04:15029678-15029712
>Gm04:15029795-15030193
>Gm04:15030323-15030420
>Gm04:15030978-15031038
>Gm04:15031707-15031965
>Gm04:15031999-15032094
>Gm04:15032495-15033143
>Gm04:15033869-15033907
>Gm04:15034673-15034740
>Gm04:15034929-15035302
>Gm04:15035372-15035702
>Gm04:15035809-15036664
>Gm04:15036712-15037431
>Gm04:15037479-15037556
>Gm04:15037595-15037842
>Gm04:15038577-15038711
>Gm04:15039827-15039970
>Gm04:15040062-15040187
>Gm04:15049662-15049740
>Gm04:15050648-15050677
>Gm04:15051176-15051203
>Gm04:15051491-15051584
>Gm04:15051949-15052024
>Gm04:15052689-15052751
>Gm04:15054155-15054189
>Gm04:15055267-15055308
>Gm04:15055977-15056113
>Gm04:15056383-15056470
>Gm04:15059146-15059220
>Gm04:15059431-15059459
>Gm04:15064665-15064770
>Gm04:15065146-15065161
>Gm04:15065261-15065275
>Gm04:15066167-15066264
>Gm04:15066342-15066383
>Gm04:15066950-15067000
>Gm04:15067556-15067646
>Gm04:15067868-15067942
>Gm04:15068222-15068253
>Gm04:15068391-15068443
>Gm04:15071401-15071458
>Gm04:15071584-15072081
>Gm04:15076282-15076611
>Gm04:15076868-15077301
>Gm04:15077569-15077610
>Gm04:15078115-15078251
>Gm04:15078451-15078666
>Gm04:15078805-15078887
>Gm04:15079037-15079644
>Gm04:15079676-15081185
>Gm04:15082491-15082517
>Gm04:15082918-15083519
>Gm04:15083555-15083878
>Gm04:15083989-15084175
>Gm04:15084734-15085041
>Gm04:15085085-15085123
>Gm04:15088681-15088723
>Gm04:15092557-15092622
>Gm04:15093946-15095957
>Gm04:15096129-15096499
>Gm04:15096560-15096784
>Gm04:15096850-15107209
>Gm04:15107282-15111899
>Gm04:15111935-15124454
>Gm04:15126336-15126484
>Gm04:15127395-15127429
>Gm04:15127861-15127949
>Gm04:15128029-15128084
>Gm04:15128603-15128754
>Gm04:15128931-15129077
>Gm04:15129143-15129208
>Gm04:15129741-15131311
>Gm04:15131696-15131727
>Gm04:15131754-15131892
>Gm04:15132032-15132068
>Gm04:15132219-15132326
>Gm04:15132416-15132447
>Gm04:15133121-15133195
>Gm04:15133294-15133358
>Gm04:15133455-15133486
>Gm04:15133544-15133612
>Gm04:15133771-15133806
>Gm04:15134296-15134358
>Gm04:15134523-15134553
>Gm04:15134905-15135008
>Gm04:15135298-15135363
>Gm04:15135674-15135706
>Gm04:15136339-15136422
>Gm04:15140883-15140939
>Gm04:15143920-15145344
>Gm04:15147381-15147450
>Gm04:15147479-15147545
>Gm04:15147683-15147738
>Gm04:15147769-15147916
>Gm04:15148095-15148266
>Gm04:15148923-15149056
>Gm04:15149196-15149295
>Gm04:15149365-15149458
>Gm04:15149630-15149707
>Gm04:15149812-15149908
>Gm04:15150767-15152258
>Gm04:15152454-15152724
>Gm04:15152813-15152919
>Gm04:15152961-15153227
>Gm04:15153297-15153390
>Gm04:15153720-15153934
>Gm04:15155811-15156011
>Gm04:15156112-15175834
>Gm04:15175873-15175986
>Gm04:15180040-15185561
>Gm04:15186540-15187514
>Gm04:15188271-15190096
>Gm04:15190168-15190956
>Gm04:15190991-15192286
>Gm04:15192345-15192425
>Gm04:15192461-15193694
>Gm04:15193739-15195069
>Gm04:15195124-15195276
>Gm04:15195322-15195626
>Gm04:15199087-15199269
>Gm04:15199345-15199485
>Gm04:15199546-15199664
>Gm04:15199732-15199780
>Gm04:15200124-15200221
>Gm04:15200465-15200550
>Gm04:15200758-15200812
>Gm04:15202196-15202249
>Gm04:15203282-15203445
>Gm04:15204380-15204429
>Gm04:15204794-15204872
>Gm04:15205043-15205211
>Gm04:15205749-15205854
>Gm04:15206539-15206708
>Gm04:15206883-15206921
>Gm04:15207949-15207973
>Gm04:15208106-15208157
>Gm04:15209223-15209368
>Gm04:15210055-15210085
>Gm04:15213997-15214030
>Gm04:15214075-15214329
>Gm04:15214342-15217230
>Gm04:15218825-15218970
>Gm04:15219039-15220093
>Gm04:15220121-15220644
>Gm04:15220679-15221439
>Gm04:15221486-15221712
>Gm04:15221752-15222216
>Gm04:15222267-15222337
>Gm04:15222427-15222585
>Gm04:15222778-15222839
>Gm04:15223081-15223194
>Gm04:15224779-15224836
>Gm04:15225065-15225153
>Gm04:15225182-15226036
>Gm04:15226451-15226504
>Gm04:15227813-15227882
>Gm04:15228055-15228694
>Gm04:15228825-15228864
>Gm04:15228928-15228971
>Gm04:15230889-15239029
>Gm04:15239055-15243893
>Gm04:15243990-15244046
>Gm04:15244124-15244401
>Gm04:15244479-15244553
>Gm04:15244621-15244678
>Gm04:15245822-15245863
>Gm04:15246821-15246981
>Gm04:15247928-15248007
>Gm04:15250461-15250499
>Gm04:15251872-15251914
>Gm04:15252010-15252053
>Gm04:15253239-15254195
>Gm04:15254472-15254507
>Gm04:15255284-15255340
>Gm04:15255529-15255567
>Gm04:15255901-15256196
>Gm04:15256939-15257007
>Gm04:15257368-15257605
>Gm04:15257879-15257955
>Gm04:15257994-15258028
>Gm04:15258100-15258191
>Gm04:15260532-15260594
>Gm04:15261851-15261912
>Gm04:15262112-15262214
>Gm04:15262268-15262296
>Gm04:15262744-15262773
>Gm04:15264095-15264178
>Gm04:15264500-15264599
>Gm04:15264692-15264783
>Gm04:15264914-15264953
>Gm04:15265662-15265691
>Gm04:15266444-15266547
>Gm04:15267836-15267881
>Gm04:15267964-15268130
>Gm04:15268185-15268601
>Gm04:15268809-15268880
>Gm04:15268980-15269063
>Gm04:15269086-15269175
>Gm04:15269222-15269251
>Gm04:15269342-15269374
>Gm04:15269409-15269565
>Gm04:15269681-15269784
>Gm04:15269835-15269973
>Gm04:15270054-15270135
>Gm04:15270347-15270638
>Gm04:15270728-15270842
>Gm04:15272451-15272873
>Gm04:15272956-15273078
>Gm04:15273121-15273385
>Gm04:15273468-15273554
>Gm04:15273581-15273625
>Gm04:15273718-15273867
>Gm04:15273957-15274111
>Gm04:15274773-15274806
>Gm04:15276557-15276634
>Gm04:15277730-15277760
>Gm04:15279058-15279259
>Gm04:15280116-15286523
>Gm04:15288259-15288305
>Gm04:15288927-15288992
>Gm04:15289065-15289233
>Gm04:15289261-15289341
>Gm04:15292242-15293222
>Gm04:15295380-15295428
>Gm04:15295551-15295702
>Gm04:15295741-15295834
>Gm04:15295961-15295993
>Gm04:15296192-15296354
>Gm04:15296414-15296449
>Gm04:15296485-15296520
>Gm04:15296546-15296754
>Gm04:15297095-15297190
>Gm04:15297244-15297279
>Gm04:15297552-15297699
>Gm04:15299052-15299113
>Gm04:15299550-15299684
>Gm04:15299747-15299820
>Gm04:15300089-15300136
>Gm04:15300254-15300282
>Gm04:15300504-15300547
>Gm04:15301033-15301134
>Gm04:15301349-15301411
>Gm04:15301535-15301601
>Gm04:15301679-15301936
>Gm04:15302000-15302797
>Gm04:15302962-15303038
>Gm04:15303243-15303522
>Gm04:15303667-15303904
>Gm04:15304007-15304478
>Gm04:15305422-15306142
>Gm04:15306174-15306768
>Gm04:15308017-15308075
>Gm04:15308279-15308328
>Gm04:15310010-15310160
>Gm04:15310267-15310463
>Gm04:15310976-15311526
>Gm04:15311733-15312019
>Gm04:15312085-15312506
>Gm04:15312614-15312812
>Gm04:15312832-15313012
>Gm04:15313151-15315987
>Gm04:15316071-15316704
>Gm04:15316799-15316863
>Gm04:15316904-15316969
>Gm04:15318049-15318319
>Gm04:15318417-15318661
>Gm04:15318733-15323245
>Gm04:15323272-15327871
>Gm04:15327907-15328646
>Gm04:15328737-15329137
>Gm04:15329604-15329727
>Gm04:15329778-15330015
>Gm04:15330093-15330136
>Gm04:15330169-15330224
>Gm04:15330582-15330637
>Gm04:15334158-15337210
>Gm04:15346857-15347252
>Gm04:15348730-15348913
>Gm04:15349110-15349242
>Gm04:15349973-15350062
>Gm04:15350143-15350315
>Gm04:15355567-15355599
>Gm04:15356333-15356480
>Gm04:15356657-15356697
>Gm04:15356766-15356862
>Gm04:15357022-15357526
>Gm04:15358332-15358928
>Gm04:15358981-15361422
>Gm04:15367068-15367107
>Gm04:15368289-15368387
>Gm04:15368411-15368453
>Gm04:15371288-15371386
>Gm04:15378499-15379151
>Gm04:15379248-15380499
>Gm04:15380537-15385376
>Gm04:15385426-15385773
>Gm04:15385841-15386207
>Gm04:15386827-15387034
>Gm04:15387080-15387177
>Gm04:15387213-15392441
>Gm04:15392480-15392511
>Gm04:15392558-15392657
>Gm04:15392762-15392849
>Gm04:15393176-15393239
>Gm04:15393260-15393295
>Gm04:15393440-15393625
>Gm04:15393907-15393941
>Gm04:15395265-15395379
>Gm04:15396793-15396928
>Gm04:15398195-15398515
>Gm04:15398565-15398648
>Gm04:15398687-15398794
>Gm04:15398927-15399190
>Gm04:15399250-15399481
>Gm04:15399522-15400158
>Gm04:15400243-15400945
>Gm04:15400985-15401535
>Gm04:15401789-15401915
>Gm04:15401975-15402001
>Gm04:15402106-15402417
>Gm04:15402574-15404189
>Gm04:15404929-15405926
>Gm04:15408579-15410465
>Gm04:15410566-15410632
>Gm04:15411221-15411726
>Gm04:15411792-15412175
>Gm04:15412218-15413117
>Gm04:15413146-15414915
>Gm04:15414965-15415915
>Gm04:15416280-15416526
>Gm04:15416551-15419712
>Gm04:15421029-15421173
>Gm04:15421272-15421373
>Gm04:15422059-15422115
>Gm04:15422179-15422250
>Gm04:15423258-15423882
>Gm04:15425163-15425204
>Gm04:15427361-15428672
>Gm04:15428711-15428875
>Gm04:15429312-15429467
>Gm04:15430346-15430434
>Gm04:15431010-15431615
>Gm04:15432575-15432647
>Gm04:15435489-15435723
>Gm04:15441755-15441851
>Gm04:15442839-15442910
>Gm04:15443110-15443183
>Gm04:15443226-15443336
>Gm04:15443404-15444503
>Gm04:15444560-15444765
>Gm04:15444855-15445302
>Gm04:15445350-15445724
>Gm04:15445782-15446578
>Gm04:15446659-15446749
>Gm04:15446781-15446915
>Gm04:15447077-15447124
>Gm04:15447154-15447223
>Gm04:15447292-15447447
>Gm04:15447587-15447640
>Gm04:15447758-15447793
>Gm04:15447908-15447967
>Gm04:15448002-15448397
>Gm04:15448446-15448677
>Gm04:15448785-15449524
>Gm04:15449576-15449686
>Gm04:15449781-15449939
>Gm04:15450126-15455457
>Gm04:15455489-15455850
>Gm04:15455914-15456000
>Gm04:15456187-15456416
>Gm04:15456463-15456589
>Gm04:15456955-15457011
>Gm04:15457200-15457233
>Gm04:15457664-15458003
>Gm04:15458061-15459134
>Gm04:15459229-15459304
>Gm04:15461248-15461354
>Gm04:15461381-15461601
>Gm04:15462899-15467851
>Gm04:15468257-15469086
>Gm04:15469124-15471414
>Gm04:15471603-15472611
>Gm04:15472649-15472712
>Gm04:15475419-15475453
>Gm04:15475536-15475597
>Gm04:15476114-15476226
>Gm04:15476287-15476493
>Gm04:15476565-15476864
>Gm04:15477583-15477812
>Gm04:15479891-15479920
>Gm04:15481347-15481403
>Gm04:15483125-15483185
>Gm04:15486269-15488584
>Gm04:15496209-15496279
>Gm04:15496489-15496534
>Gm04:15497149-15497193
>Gm04:15497574-15497608
>Gm04:15497671-15497709
>Gm04:15497736-15497963
>Gm04:15498510-15498883
>Gm04:15499125-15499166
>Gm04:15501791-15501873
>Gm04:15502038-15502063
>Gm04:15502102-15502199
>Gm04:15502700-15503169
>Gm04:15503255-15503646
>Gm04:15503740-15503916
>Gm04:15503963-15505509
>Gm04:15505588-15505713
>Gm04:15505854-15505996
>Gm04:15506148-15506548
>Gm04:15506657-15506691
>Gm04:15506750-15506816
>Gm04:15507131-15507235
>Gm04:15507318-15513325
>Gm04:15513353-15516753
>Gm04:15516776-15516820
>Gm04:15517020-15517050
>Gm04:15517119-15517284
>Gm04:15517322-15518626
>Gm04:15519625-15519726
>Gm04:15524333-15524434
>Gm04:15526351-15526381
>Gm04:15526822-15526994
>Gm04:15529847-15529889
>Gm04:15530040-15530136
>Gm04:15530188-15530244
>Gm04:15530293-15530504
>Gm04:15530764-15530806
>Gm04:15530832-15530884
>Gm04:15531092-15531126
>Gm04:15531482-15531512
>Gm04:15531892-15533206
>Gm04:15533237-15533270
>Gm04:15533324-15533353
>Gm04:15533713-15533761
>Gm04:15534605-15534639
>Gm04:15534863-15534915
>Gm04:15535005-15535069
>Gm04:15535334-15549813
>Gm04:15549898-15549997
>Gm04:15550031-15550201
>Gm04:15550294-15550446
>Gm04:15550512-15550665
>Gm04:15551054-15551249
>Gm04:15551304-15551392
>Gm04:15551869-15551955
>Gm04:15551992-15552094
>Gm04:15552171-15552243
>Gm04:15552327-15552361
>Gm04:15552503-15552580
>Gm04:15552686-15553296
>Gm04:15553670-15553703
>Gm04:15553980-15554049
>Gm04:15554083-15554149
>Gm04:15555833-15555939
>Gm04:15556043-15556330
>Gm04:15556556-15556591
>Gm04:15556684-15556719
>Gm04:15556791-15556872
>Gm04:15557268-15557317
>Gm04:15557379-15558753
>Gm04:15558844-15559943
>Gm04:15559969-15563529
>Gm04:15563621-15566106
>Gm04:15566155-15566485
>Gm04:15569681-15569725
>Gm04:15569861-15570608
>Gm04:15570652-15570699
>Gm04:15571261-15571355
>Gm04:15571415-15571905
>Gm04:15571949-15580161
>Gm04:15580204-15582299
>Gm04:15583244-15583285
>Gm04:15584360-15584930
>Gm04:15584975-15585425
>Gm04:15588030-15588074
>Gm04:15588622-15588694
>Gm04:15589606-15589656
>Gm04:15589748-15589807
>Gm04:15589848-15589893
>Gm04:15590056-15590509
>Gm04:15590541-15591345
>Gm04:15591812-15591860
>Gm04:15591998-15592063
>Gm04:15596196-15596276
>Gm04:15596943-15597083
>Gm04:15599427-15599454
>Gm04:15599589-15599697
>Gm04:15599963-15602192
>Gm04:15602218-15603745
>Gm04:15604313-15605212
>Gm04:15605315-15605638
>Gm04:15606077-15606123
>Gm04:15607035-15607065
>Gm04:15608034-15608083
>Gm04:15609164-15609216
>Gm04:15611025-15611059
>Gm04:15611164-15611206
>Gm04:15611758-15611814
>Gm04:15612705-15612762
>Gm04:15615415-15615450
>Gm04:15615526-15615562
>Gm04:15616855-15616899
>Gm04:15617169-15617233
>Gm04:15617357-15617438
>Gm04:15618075-15618228
>Gm04:15618329-15618427
>Gm04:15618664-15619065
>Gm04:15619476-15620512
>Gm04:15620528-15621217
>Gm04:15621373-15621538
>Gm04:15621646-15621704
>Gm04:15622044-15622076
>Gm04:15622166-15622265
>Gm04:15622600-15622729
>Gm04:15622930-15623019
>Gm04:15623137-15623286
>Gm04:15623355-15623776
>Gm04:15623875-15624081
>Gm04:15624128-15624216
>Gm04:15624409-15624636
>Gm04:15625322-15628419
>Gm04:15634390-15636027
>Gm04:15636121-15636356
>Gm04:15636400-15636876
>Gm04:15638819-15638877
>Gm04:15639982-15640018
>Gm04:15641237-15642445
>Gm04:15642626-15642881
>Gm04:15643244-15643497
>Gm04:15643540-15644239
>Gm04:15644284-15644390
>Gm04:15644739-15644803
>Gm04:15644879-15646091
>Gm04:15646145-15646196
>Gm04:15646303-15646412
>Gm04:15646469-15648784
>Gm04:15648891-15649391
>Gm04:15649459-15655360
>Gm04:15655633-15655883
>Gm04:15655923-15656949
>Gm04:15656978-15665613
>Gm04:15665908-15665939
>Gm04:15667714-15667850
>Gm04:15670125-15670156
>Gm04:15676215-15676334
>Gm04:15676686-15676804
>Gm04:15676855-15676957
>Gm04:15677053-15677190
>Gm04:15677266-15677379
>Gm04:15677445-15684015
>Gm04:15684110-15684240
>Gm04:15684353-15684663
>Gm04:15684718-15684825
>Gm04:15689822-15689938
>Gm04:15691807-15694226
>Gm04:15694256-15694576
>Gm04:15694658-15696441
>Gm04:15699689-15699754
>Gm04:15699802-15699863
>Gm04:15699986-15700186
>Gm04:15700225-15700386
>Gm04:15700492-15711013
>Gm04:15711055-15715852
>Gm04:15715888-15716275
>Gm04:15716358-15717060
>Gm04:15717196-15717233
>Gm04:15717293-15717357
>Gm04:15717540-15717598
>Gm04:15717656-15717693
>Gm04:15717761-15717885
>Gm04:15717987-15718187
>Gm04:15719586-15719770
>Gm04:15719964-15720047
>Gm04:15720401-15720949
>Gm04:15720993-15725405
>Gm04:15725523-15731104
>Gm04:15731137-15731265
>Gm04:15731308-15731356
>Gm04:15731408-15731588
>Gm04:15731650-15731704
>Gm04:15731845-15731895
>Gm04:15732296-15732331
>Gm04:15732389-15732458
>Gm04:15732760-15732994
>Gm04:15734041-15734151
>Gm04:15735684-15736331
>Gm04:15736421-15737388
>Gm04:15737411-15738356
>Gm04:15738464-15738610
>Gm04:15739087-15739291
>Gm04:15739342-15739484
>Gm04:15739528-15739797
>Gm04:15740605-15740638
>Gm04:15742209-15742241
>Gm04:15742838-15742918
>Gm04:15743149-15743234
>Gm04:15743303-15743336
>Gm04:15745122-15746818
>Gm04:15746853-15746913
>Gm04:15747091-15747170
>Gm04:15749018-15749107
>Gm04:15750141-15750363
>Gm04:15750454-15750638
>Gm04:15750701-15755664
>Gm04:15755697-15758136
>Gm04:15758196-15758374
>Gm04:15760455-15760507
>Gm04:15760608-15760707
>Gm04:15760741-15764595
>Gm04:15764624-15764803
>Gm04:15765898-15765940
>Gm04:15766032-15766313
>Gm04:15766927-15767349
>Gm04:15767430-15768451
>Gm04:15778989-15779072
>Gm04:15779606-15779686
>Gm04:15779798-15779875
>Gm04:15780230-15780344
>Gm04:15781659-15781741
>Gm04:15781818-15781932
>Gm04:15781977-15782509
>Gm04:15782540-15784601
>Gm04:15784755-15784844
>Gm04:15785662-15785915
>Gm04:15786411-15787438
>Gm04:15791530-15791613
>Gm04:15794552-15794667
>Gm04:15794996-15795056
>Gm04:15796240-15796298
>Gm04:15796380-15796536
>Gm04:15802971-15803049
>Gm04:15803144-15804790
>Gm04:15804954-15805109
>Gm04:15805187-15805386
>Gm04:15805505-15805712
>Gm04:15805801-15805936
>Gm04:15805977-15807632
>Gm04:15807691-15810611
>Gm04:15810658-15816808
>Gm04:15816870-15816957
>Gm04:15817005-15817848
>Gm04:15817881-15818427
>Gm04:15818519-15818762
>Gm04:15818811-15819010
>Gm04:15819206-15819267
>Gm04:15819320-15820923
>Gm04:15820956-15822643
>Gm04:15822675-15823771
>Gm04:15823818-15823998
>Gm04:15824031-15824457
>Gm04:15824521-15824676
>Gm04:15824780-15824839
>Gm04:15825420-15825532
>Gm04:15825575-15825669
>Gm04:15826034-15826823
>Gm04:15826865-15828378
>Gm04:15830426-15830478
>Gm04:15831428-15832962
>Gm04:15833590-15834271
>Gm04:15834341-15834869
>Gm04:15834928-15835147
>Gm04:15837708-15837813
>Gm04:15837873-15875194
>Gm04:15875252-15880448
>Gm04:15881208-15881286
>Gm04:15883185-15883496
>Gm04:15883655-15883811
>Gm04:15884591-15885464
>Gm04:15885531-15885673
>Gm04:15885773-15885916
>Gm04:15885998-15886081
>Gm04:15886235-15886337
>Gm04:15887320-15887354
>Gm04:15887436-15887474
>Gm04:15887700-15887975
>Gm04:15888131-15888210
>Gm04:15888286-15888397
>Gm04:15888433-15889925
>Gm04:15890048-15890109
>Gm04:15890419-15890493
>Gm04:15890682-15891002
>Gm04:15891098-15891162
>Gm04:15891293-15891332
>Gm04:15891388-15891668
>Gm04:15891824-15893462
>Gm04:15893505-15893598
>Gm04:15899003-15899034
>Gm04:15899237-15899298
>Gm04:15899369-15900123
>Gm04:15900162-15900948
>Gm04:15902388-15905294
>Gm04:15907955-15917081
>Gm04:15922651-15922684
>Gm04:15922984-15923014
>Gm04:15923312-15927837
>Gm04:15927875-15937074
>Gm04:15937118-15937304
>Gm04:15937394-15938514
>Gm04:15938598-15939183
>Gm04:15939504-15939610
>Gm04:15939870-15939910
>Gm04:15943136-15943163
>Gm04:15945868-15945907
>Gm04:15948907-15949112
>Gm04:15951525-15951577
>Gm04:15952810-15952846
>Gm04:15953095-15953131
>Gm04:15954567-15954628
>Gm04:15955900-15955994
>Gm04:15962618-15962677
>Gm04:15963723-15963779
>Gm04:15964891-15964940
>Gm04:15965021-15965137
>Gm04:15965257-15965294
>Gm04:15965380-15965420
>Gm04:15970538-15970621
>Gm04:15973388-15973528
>Gm04:15973576-15973605
>Gm04:15976975-15977149
>Gm04:15977237-15977363
>Gm04:15979710-15980130
>Gm04:15980405-15980579
>Gm04:15980689-15981136
>Gm04:15982996-15983027
>Gm04:15983187-15983252
>Gm04:15983454-15983497
>Gm04:15983748-15983786
>Gm04:15984209-15984257
>Gm04:15988157-15988204
>Gm04:15988273-15988307
>Gm04:15988415-15988476
>Gm04:15988525-15988611
>Gm04:15988684-15988750
>Gm04:15988910-15989014
>Gm04:15989086-15989178
>Gm04:15989245-15989617
>Gm04:15989764-15989901
>Gm04:15989962-15990145
>Gm04:15990248-15993669
>Gm04:15993810-15993855
>Gm04:15994155-15994201
>Gm04:15994372-15998992
>Gm04:15999018-16000676
>Gm04:16000817-16002439
>Gm04:16002847-16003581
>Gm04:16004420-16004662
>Gm04:16004682-16006447
>Gm04:16006475-16006632
>Gm04:16008024-16008067
>Gm04:16008595-16009617
>Gm04:16009659-16010906
>Gm04:16010948-16011043
>Gm04:16013321-16013814
>Gm04:16014060-16014103
>Gm04:16014684-16014737
>Gm04:16015642-16015694
>Gm04:16017036-16017159
>Gm04:16017413-16017447
>Gm04:16017536-16017788
>Gm04:16018736-16019034
>Gm04:16019100-16020127
>Gm04:16024356-16024416
>Gm04:16024666-16024825
>Gm04:16024862-16024981
>Gm04:16025047-16025645
>Gm04:16028537-16030198
>Gm04:16031405-16031444
>Gm04:16031708-16032480
>Gm04:16032645-16032803
>Gm04:16034774-16034844
>Gm04:16035127-16035159
>Gm04:16036550-16036655
>Gm04:16038064-16044865
>Gm04:16044889-16045079
>Gm04:16045120-16045211
>Gm04:16045255-16045555
>Gm04:16048869-16048909
>Gm04:16048937-16049220
>Gm04:16049443-16050803
>Gm04:16050891-16050974
>Gm04:16051021-16051339
>Gm04:16054878-16054934
>Gm04:16054995-16055187
>Gm04:16055319-16055415
>Gm04:16056756-16056793
>Gm04:16057164-16057244
>Gm04:16059112-16059666
>Gm04:16059702-16059994
>Gm04:16060037-16061085
>Gm04:16061130-16061350
>Gm04:16061401-16078853
>Gm04:16079127-16079225
>Gm04:16081654-16081779
>Gm04:16082929-16082962
>Gm04:16083429-16083462
>Gm04:16086912-16086959
>Gm04:16095434-16095471
>Gm04:16096735-16096802
>Gm04:16097420-16098535
>Gm04:16098998-16099546
>Gm04:16099584-16099779
>Gm04:16099860-16099975
>Gm04:16100984-16101893
>Gm04:16105100-16107010
>Gm04:16107883-16108396
>Gm04:16108470-16109393
>Gm04:16109463-16109581
>Gm04:16109753-16110005
>Gm04:16110093-16110745
>Gm04:16110880-16110952
>Gm04:16110997-16111056
>Gm04:16111097-16111336
>Gm04:16111666-16111708
>Gm04:16111731-16111886
>Gm04:16111989-16112081
>Gm04:16112330-16112379
>Gm04:16112505-16112546
>Gm04:16112877-16112903
>Gm04:16113130-16113195
>Gm04:16113203-16113248
>Gm04:16113305-16113353
>Gm04:16113543-16113597
>Gm04:16113674-16113733
>Gm04:16114099-16114132
>Gm04:16114409-16114529
>Gm04:16114686-16114728
>Gm04:16115763-16116736
>Gm04:16120019-16137456
>Gm04:16138362-16139305
>Gm04:16139903-16141528
>Gm04:16141626-16141781
>Gm04:16142094-16142239
>Gm04:16142424-16142516
>Gm04:16142984-16143048
>Gm04:16143073-16143128
>Gm04:16143228-16143646
>Gm04:16143674-16143753
>Gm04:16143803-16144030
>Gm04:16144159-16144376
>Gm04:16144468-16144559
>Gm04:16144612-16144696
>Gm04:16144786-16145195
>Gm04:16145235-16145511
>Gm04:16146229-16146266
>Gm04:16147438-16147630
>Gm04:16147929-16163196
>Gm04:16163249-16163351
>Gm04:16163403-16163437
>Gm04:16163508-16163565
>Gm04:16163824-16163887
>Gm04:16163975-16164088
>Gm04:16164162-16164318
>Gm04:16164558-16164743
>Gm04:16164790-16164866
>Gm04:16165082-16165178
>Gm04:16165281-16165505
>Gm04:16165705-16165769
>Gm04:16165960-16166395
>Gm04:16166493-16166728
>Gm04:16166778-16167428
>Gm04:16167482-16167786
>Gm04:16167823-16168166
>Gm04:16168209-16168411
>Gm04:16168521-16176884
>Gm04:16176946-16177482
>Gm04:16179538-16179594
>Gm04:16179619-16179710
>Gm04:16183054-16183101
>Gm04:16184384-16184434
>Gm04:16184699-16184731
>Gm04:16185008-16185082
>Gm04:16185851-16185960
>Gm04:16186121-16186313
>Gm04:16189201-16190396
>Gm04:16190443-16190740
>Gm04:16190793-16191082
>Gm04:16191146-16191233
>Gm04:16191316-16193302
>Gm04:16193360-16193848
>Gm04:16193915-16194244
>Gm04:16194287-16194753
>Gm04:16194946-16195200
>Gm04:16195269-16195322
>Gm04:16195379-16195544
>Gm04:16195618-16196847
>Gm04:16196872-16202876
>Gm04:16202885-16203237
>Gm04:16205874-16205970
>Gm04:16206627-16206667
>Gm04:16207705-16207758
>Gm04:16207785-16207880
>Gm04:16217527-16223309
>Gm04:16223691-16223719
>Gm04:16223775-16223812
>Gm04:16227023-16227118
>Gm04:16227531-16229554
>Gm04:16229636-16229756
>Gm04:16229898-16230152
>Gm04:16230238-16230275
>Gm04:16230348-16230716
>Gm04:16230863-16230976
>Gm04:16231038-16231108
>Gm04:16231504-16231746
>Gm04:16231801-16233498
>Gm04:16233642-16233851
>Gm04:16233940-16233995
>Gm04:16234051-16234137
>Gm04:16234183-16234239
>Gm04:16234300-16234343
>Gm04:16238410-16238531
>Gm04:16239893-16240020
>Gm04:16241086-16241150
>Gm04:16243840-16243948
>Gm04:16244084-16244601
>Gm04:16244641-16244967
>Gm04:16245123-16245197
>Gm04:16246006-16246079
>Gm04:16246735-16246838
>Gm04:16246918-16246971
>Gm04:16247177-16247223
>Gm04:16247493-16247638
>Gm04:16247672-16248606
>Gm04:16248857-16250741
>Gm04:16250976-16251123
>Gm04:16251374-16251594
>Gm04:16251635-16251804
>Gm04:16251871-16251901
>Gm04:16252009-16252088
>Gm04:16252304-16252549
>Gm04:16252681-16252917
>Gm04:16252953-16253172
>Gm04:16254338-16257316
>Gm04:16257348-16268544
>Gm04:16268576-16276837
>Gm04:16277608-16277626
>Gm04:16278539-16278564
>Gm04:16279552-16279653
>Gm04:16280076-16280292
>Gm04:16280489-16280530
>Gm04:16280669-16280700
>Gm04:16280825-16286070
>Gm04:16286123-16286365
>Gm04:16286439-16288533
>Gm04:16288556-16289403
>Gm04:16289456-16289840
>Gm04:16290076-16290168
>Gm04:16290222-16290292
>Gm04:16290347-16290623
>Gm04:16290730-16292228
>Gm04:16292283-16293356
>Gm04:16293387-16293758
>Gm04:16294459-16294496
>Gm04:16294555-16294661
>Gm04:16294815-16294865
>Gm04:16295065-16295230
>Gm04:16295283-16295334
>Gm04:16295372-16295622
>Gm04:16295922-16295954
>Gm04:16296022-16296046
>Gm04:16296307-16296426
>Gm04:16296903-16296982
>Gm04:16298769-16300408
>Gm04:16300651-16303320
>Gm04:16303469-16303554
>Gm04:16303782-16303827
>Gm04:16304321-16304372
>Gm04:16304439-16304678
>Gm04:16304779-16304891
>Gm04:16305175-16306166
>Gm04:16308329-16308360
>Gm04:16308846-16308883
>Gm04:16309743-16309856
>Gm04:16309917-16310391
>Gm04:16310431-16310735
>Gm04:16310817-16311108
>Gm04:16311250-16311305
>Gm04:16311385-16311503
>Gm04:16311541-16311908
>Gm04:16312159-16312230
>Gm04:16312300-16312346
>Gm04:16312546-16312678
>Gm04:16313195-16315673
>Gm04:16315719-16316089
>Gm04:16316147-16316388
>Gm04:16316442-16337324
>Gm04:16337431-16337581
>Gm04:16340742-16340811
>Gm04:16340963-16343007
>Gm04:16343021-16345033
>Gm04:16345074-16345168
>Gm04:16345553-16345603
>Gm04:16345679-16345715
>Gm04:16345906-16348142
>Gm04:16348190-16349060
>Gm04:16349098-16355745
>Gm04:16355806-16356870
>Gm04:16356962-16369146
>Gm04:16369330-16370017
>Gm04:16370466-16382206
>Gm04:16383303-16383338
>Gm04:16385544-16385576
>Gm04:16385674-16385832
>Gm04:16385940-16385973
>Gm04:16386021-16386101
>Gm04:16386345-16386386
>Gm04:16386521-16386568
>Gm04:16386858-16386917
>Gm04:16387031-16387114
>Gm04:16387447-16387512
>Gm04:16387812-16387884
>Gm04:16387938-16387972
>Gm04:16388297-16388336
>Gm04:16388407-16388527
>Gm04:16388681-16388776
>Gm04:16388839-16389006
>Gm04:16389176-16389257
>Gm04:16389783-16389861
>Gm04:16392033-16392243
>Gm04:16392286-16392837
>Gm04:16392953-16396160
>Gm04:16396202-16396321
>Gm04:16396380-16396500
>Gm04:16396637-16407645
>Gm04:16407745-16409797
>Gm04:16409897-16412288
>Gm04:16412393-16422479
>Gm04:16422501-16422666
>Gm04:16422726-16424479
>Gm04:16424587-16426611
>Gm04:16426714-16426837
>Gm04:16426895-16427493
>Gm04:16427530-16427790
>Gm04:16427929-16427966
>Gm04:16428317-16428497
>Gm04:16428538-16430688
>Gm04:16430722-16439586
>Gm04:16439612-16440397
>Gm04:16440460-16440506
>Gm04:16440668-16451489
>Gm04:16451547-16452197
>Gm04:16453541-16453615
>Gm04:16453903-16469713
>Gm04:16470038-16470102
>Gm04:16470251-16470560
>Gm04:16470681-16470751
>Gm04:16470972-16471816
>Gm04:16472159-16472381
>Gm04:16472457-16472839
>Gm04:16472894-16473132
>Gm04:16478221-16478626
>Gm04:16479278-16479376
>Gm04:16482290-16483936
>Gm04:16485296-16485544
>Gm04:16485639-16486024
>Gm04:16486059-16487176
>Gm04:16487218-16487580
>Gm04:16487657-16489258
>Gm04:16489589-16489632
>Gm04:16489775-16489811
>Gm04:16489927-16496491
>Gm04:16496549-16497096
>Gm04:16497122-16497485
>Gm04:16497512-16499085
>Gm04:16499123-16499552
>Gm04:16499602-16499745
>Gm04:16499832-16501312
>Gm04:16501351-16501903
>Gm04:16501969-16503462
>Gm04:16503529-16503833
>Gm04:16503995-16504796
>Gm04:16504920-16504967
>Gm04:16504996-16505087
>Gm04:16505134-16505378
>Gm04:16505428-16531092
>Gm04:16531205-16531286
>Gm04:16531401-16531569
>Gm04:16531731-16531846
>Gm04:16531921-16532074
>Gm04:16532234-16532564
>Gm04:16532880-16543433
>Gm04:16543674-16543715
>Gm04:16545405-16545452
>Gm04:16545767-16545897
>Gm04:16546073-16546169
>Gm04:16547220-16547252
>Gm04:16547440-16559026
>Gm04:16559183-16559259
>Gm04:16559589-16559629
>Gm04:16560007-16560039
>Gm04:16560106-16560207
>Gm04:16560233-16560301
>Gm04:16560480-16560960
>Gm04:16561082-16561246
>Gm04:16561348-16561467
>Gm04:16561534-16562419
>Gm04:16562729-16562920
>Gm04:16566346-16569235
>Gm04:16569259-16580705
>Gm04:16580756-16581417
>Gm04:16581443-16587655
>Gm04:16587681-16589903
>Gm04:16589971-16590266
>Gm04:16590314-16595118
>Gm04:16595172-16595703
>Gm04:16596146-16596182
>Gm04:16596880-16596920
>Gm04:16598619-16598647
>Gm04:16600814-16600846
>Gm04:16600882-16601037
>Gm04:16601322-16601513
>Gm04:16601597-16601765
>Gm04:16601878-16601946
>Gm04:16602200-16602839
>Gm04:16602894-16602945
>Gm04:16603048-16603093
>Gm04:16603912-16607380
>Gm04:16607461-16607504
>Gm04:16608166-16608192
>Gm04:16608557-16608730
>Gm04:16610377-16610811
>Gm04:16611107-16611150
>Gm04:16612600-16612639
>Gm04:16614010-16614036
>Gm04:16614523-16626322
>Gm04:16626365-16626576
>Gm04:16626604-16626961
>Gm04:16627013-16627353
>Gm04:16627384-16627599
>Gm04:16627627-16627734
>Gm04:16627766-16627804
>Gm04:16627857-16628226
>Gm04:16628919-16628954
>Gm04:16630846-16631825
>Gm04:16631885-16642382
>Gm04:16642813-16643085
>Gm04:16643158-16643348
>Gm04:16643404-16643588
>Gm04:16643830-16644000
>Gm04:16644071-16644131
>Gm04:16644467-16644578
>Gm04:16644904-16644984
>Gm04:16645220-16645474
>Gm04:16646474-16646524
>Gm04:16646575-16646617
>Gm04:16647125-16656860
>Gm04:16656962-16657025
>Gm04:16657571-16657743
>Gm04:16657802-16658000
>Gm04:16658924-16658963
>Gm04:16659093-16659131
>Gm04:16659278-16660657
>Gm04:16661272-16661347
>Gm04:16661436-16661480
>Gm04:16661530-16661835
>Gm04:16661858-16661934
>Gm04:16662444-16662496
>Gm04:16664012-16664069
>Gm04:16665108-16665142
>Gm04:16666183-16666219
>Gm04:16666573-16667266
>Gm04:16667992-16668193
>Gm04:16668219-16668291
>Gm04:16668342-16668540
>Gm04:16668710-16668890
>Gm04:16669166-16669332
>Gm04:16670262-16670672
>Gm04:16670996-16671065
>Gm04:16671125-16671283
>Gm04:16671460-16671580
>Gm04:16672674-16672738
>Gm04:16672982-16673142
>Gm04:16673186-16673235
>Gm04:16673888-16673924
>Gm04:16678355-16678847
>Gm04:16682713-16682746
>Gm04:16686418-16687217
>Gm04:16687276-16687373
>Gm04:16687734-16687790
>Gm04:16687886-16688122
>Gm04:16688188-16689514
>Gm04:16690007-16690057
>Gm04:16690101-16690128
>Gm04:16690173-16691204
>Gm04:16691247-16691306
>Gm04:16691479-16691630
>Gm04:16691663-16691812
>Gm04:16691888-16692473
>Gm04:16692513-16692758
>Gm04:16692789-16692815
>Gm04:16692840-16693229
>Gm04:16693350-16693509
>Gm04:16693546-16693832
>Gm04:16693884-16694115
>Gm04:16694173-16696129
>Gm04:16696157-16696746
>Gm04:16696781-16697011
>Gm04:16697081-16697201
>Gm04:16697455-16697620
>Gm04:16697667-16698017
>Gm04:16698097-16698883
>Gm04:16698935-16699524
>Gm04:16699605-16699717
>Gm04:16701018-16701087
>Gm04:16701390-16701438
>Gm04:16701505-16701708
>Gm04:16702943-16702979
>Gm04:16703874-16704492
>Gm04:16704542-16706524
>Gm04:16706857-16706925
>Gm04:16707537-16707592
>Gm04:16707651-16707691
>Gm04:16708627-16708658
>Gm04:16712113-16712139
>Gm04:16712526-16718279
>Gm04:16720095-16720404
>Gm04:16720434-16720669
>Gm04:16720725-16720805
>Gm04:16720887-16720961
>Gm04:16721116-16721169
>Gm04:16721209-16721406
>Gm04:16721453-16721488
>Gm04:16721622-16721699
>Gm04:16722093-16722158
>Gm04:16722278-16722380
>Gm04:16722566-16722672
>Gm04:16722869-16723081
>Gm04:16723263-16723315
>Gm04:16723447-16723486
>Gm04:16723533-16723603
>Gm04:16723631-16723778
>Gm04:16724955-16725360
>Gm04:16725408-16725521
>Gm04:16725583-16726463
>Gm04:16726776-16727088
>Gm04:16727117-16727224
>Gm04:16727388-16727585
>Gm04:16730178-16730389
>Gm04:16730702-16730747
>Gm04:16730923-16730952
>Gm04:16731095-16731453
>Gm04:16731725-16731787
>Gm04:16732103-16732216
>Gm04:16733490-16733679
>Gm04:16736636-16736938
>Gm04:16737228-16737282
>Gm04:16737352-16737454
>Gm04:16737767-16737818
>Gm04:16737868-16737925
>Gm04:16738693-16738862
>Gm04:16738950-16739007
>Gm04:16739115-16739147
>Gm04:16739594-16739628
>Gm04:16739701-16739732
>Gm04:16741609-16741685
>Gm04:16741787-16742013
>Gm04:16742047-16742216
>Gm04:16742259-16742335
>Gm04:16742405-16751706
>Gm04:16751956-16752030
>Gm04:16752138-16752202
>Gm04:16752343-16752594
>Gm04:16752684-16752725
>Gm04:16752776-16752868
>Gm04:16752929-16753411
>Gm04:16753455-16754474
>Gm04:16754592-16754674
>Gm04:16754704-16754748
>Gm04:16754806-16754885
>Gm04:16754965-16755071
>Gm04:16755162-16755219
>Gm04:16755275-16755437
>Gm04:16755497-16756089
>Gm04:16756120-16756500
>Gm04:16756526-16757474
>Gm04:16757531-16757563
>Gm04:16757663-16757678
>Gm04:16757769-16758153
>Gm04:16758979-16764038
>Gm04:16764071-16764291
>Gm04:16764391-16768994
>Gm04:16769163-16769215
>Gm04:16769337-16769384
>Gm04:16769425-16769543
>Gm04:16769788-16769876
>Gm04:16770303-16770672
>Gm04:16770709-16776017
>Gm04:16777815-16780282
>Gm04:16780382-16781356
>Gm04:16781657-16782222
>Gm04:16782289-16782674
>Gm04:16785565-16785632
>Gm04:16786800-16786886
>Gm04:16786930-16787026
>Gm04:16787112-16787144
>Gm04:16787301-16787579
>Gm04:16787644-16787750
>Gm04:16788090-16788145
>Gm04:16792733-16792974
>Gm04:16793019-16793069
>Gm04:16793140-16793181
>Gm04:16793954-16793995
>Gm04:16794185-16794266
>Gm04:16794392-16794563
>Gm04:16795133-16795173
>Gm04:16796459-16796493
>Gm04:16796549-16796619
>Gm04:16797069-16797285
>Gm04:16797688-16797715
>Gm04:16797908-16797964
>Gm04:16800840-16801019
>Gm04:16803941-16804078
>Gm04:16804314-16804391
>Gm04:16804531-16804600
>Gm04:16804672-16805198
>Gm04:16805296-16805514
>Gm04:16805585-16805793
>Gm04:16805836-16806871
>Gm04:16806981-16807322
>Gm04:16807405-16808816
>Gm04:16808852-16809179
>Gm04:16809237-16809409
>Gm04:16809479-16810342
>Gm04:16810696-16811686
>Gm04:16812285-16812326
>Gm04:16812646-16812675
>Gm04:16812952-16813019
>Gm04:16813280-16813337
>Gm04:16813724-16813761
>Gm04:16813855-16813949
>Gm04:16814011-16814038
>Gm04:16814132-16814226
>Gm04:16814318-16814631
>Gm04:16814701-16824171
>Gm04:16824437-16824489
>Gm04:16824536-16824624
>Gm04:16824657-16824721
>Gm04:16825002-16825126
>Gm04:16825160-16826412
>Gm04:16826497-16826537
>Gm04:16827241-16832978
>Gm04:16833222-16833292
>Gm04:16833451-16833500
>Gm04:16833738-16833764
>Gm04:16833853-16833890
>Gm04:16834175-16834306
>Gm04:16834337-16834373
>Gm04:16834436-16834585
>Gm04:16834617-16834690
>Gm04:16834761-16835020
>Gm04:16835114-16835367
>Gm04:16835406-16836168
>Gm04:16836247-16836678
>Gm04:16837146-16837229
>Gm04:16837268-16837320
>Gm04:16837370-16837437
>Gm04:16838296-16839481
>Gm04:16839700-16839746
>Gm04:16839978-16841670
>Gm04:16843552-16843875
>Gm04:16843939-16844140
>Gm04:16844498-16844660
>Gm04:16844842-16844881
>Gm04:16845272-16845480
>Gm04:16845553-16845624
>Gm04:16845967-16845993
>Gm04:16846053-16846302
>Gm04:16846678-16846732
>Gm04:16847012-16847271
>Gm04:16847740-16848509
>Gm04:16848608-16848799
>Gm04:16848914-16849045
>Gm04:16849143-16849338
>Gm04:16849377-16849952
>Gm04:16850012-16850417
>Gm04:16851036-16851177
>Gm04:16851248-16851288
>Gm04:16851429-16851570
>Gm04:16852145-16854036
>Gm04:16854101-16854171
>Gm04:16854249-16854808
>Gm04:16855203-16855283
>Gm04:16855332-16855380
>Gm04:16856531-16856593
>Gm04:16859452-16859525
>Gm04:16859912-16859973
>Gm04:16863749-16863792
>Gm04:16865714-16865728
>Gm04:16866212-16866274
>Gm04:16866473-16866977
>Gm04:16867067-16867106
>Gm04:16867146-16867302
>Gm04:16867404-16867586
>Gm04:16867702-16867881
>Gm04:16867997-16868043
>Gm04:16868184-16868654
>Gm04:16868952-16869117
>Gm04:16869284-16869323
>Gm04:16869477-16869632
>Gm04:16869798-16869905
>Gm04:16870036-16870141
>Gm04:16872641-16872853
>Gm04:16873933-16874006
>Gm04:16874064-16874419
>Gm04:16876748-16877228
>Gm04:16877255-16877403
>Gm04:16877585-16877909
>Gm04:16878916-16878997
>Gm04:16884525-16884574
>Gm04:16887841-16887888
>Gm04:16888281-16888356
>Gm04:16888503-16888587
>Gm04:16888652-16888815
>Gm04:16891322-16891365
>Gm04:16892367-16892434
>Gm04:16895033-16895189
>Gm04:16895351-16895420
>Gm04:16895478-16895721
>Gm04:16896209-16896340
>Gm04:16899500-16899529
>Gm04:16899904-16899951
>Gm04:16900130-16900222
>Gm04:16901929-16902062
>Gm04:16902111-16902195
>Gm04:16912590-16913184
>Gm04:16913788-16915050
>Gm04:16915080-16915735
>Gm04:16916037-16916137
>Gm04:16916476-16916572
>Gm04:16916826-16917002
>Gm04:16917424-16917522
>Gm04:16918875-16918962
>Gm04:16919055-16919129
>Gm04:16919229-16919295
>Gm04:16919478-16919702
>Gm04:16919754-16919814
>Gm04:16920119-16920166
>Gm04:16920220-16920353
>Gm04:16920449-16920664
>Gm04:16920805-16920843
>Gm04:16920969-16921088
>Gm04:16921645-16921990
>Gm04:16922180-16922349
>Gm04:16922639-16922724
>Gm04:16922895-16922987
>Gm04:16923103-16923229
>Gm04:16925560-16925621
>Gm04:16925999-16926147
>Gm04:16926418-16926634
>Gm04:16926707-16926885
>Gm04:16927002-16928502
>Gm04:16928561-16928693
>Gm04:16928846-16928960
>Gm04:16930302-16930408
>Gm04:16930514-16930612
>Gm04:16930775-16930808
>Gm04:16932001-16932038
>Gm04:16932244-16932463
>Gm04:16932558-16932662
>Gm04:16932922-16933042
>Gm04:16933223-16933284
>Gm04:16933490-16933562
>Gm04:16933995-16934484
>Gm04:16934588-16934633
>Gm04:16934700-16935235
>Gm04:16935337-16935448
>Gm04:16936009-16936043
>Gm04:16936229-16936302
>Gm04:16937242-16937328
>Gm04:16938055-16938164
>Gm04:16938400-16938428
>Gm04:16938555-16938610
>Gm04:16941666-16941712
>Gm04:16944318-16944387
>Gm04:16945529-16945776
>Gm04:16945785-16945872
>Gm04:16946620-16946734
>Gm04:16946997-16947046
>Gm04:16947462-16947497
>Gm04:16949311-16949457
>Gm04:16952721-16952757
>Gm04:16953202-16953249
>Gm04:16953314-16953433
>Gm04:16953490-16953571
>Gm04:16954098-16954155
>Gm04:16956150-16958030
>Gm04:16958062-16959522
>Gm04:16959533-16960781
>Gm04:16960876-16964167
>Gm04:16964212-16964892
>Gm04:16964957-16968132
>Gm04:16968178-16968347
>Gm04:16973197-16973235
>Gm04:16973960-16973987
>Gm04:16975711-16975841
>Gm04:16975954-16976393
>Gm04:16976536-16976618
>Gm04:16976712-16976909
>Gm04:16976972-16977154
>Gm04:16977326-16977379
>Gm04:16980747-16980781
>Gm04:16981776-16983641
>Gm04:16983676-16985021
>Gm04:16985321-16985351
>Gm04:16987459-16987566
>Gm04:16987600-16988277
>Gm04:16988442-16988503
>Gm04:16988636-16988697
>Gm04:16988954-16989117
>Gm04:16989196-16989341
>Gm04:16989659-16989931
>Gm04:16989985-16990033
>Gm04:16990406-16990542
>Gm04:16991883-16991910
>Gm04:16992653-16994398
>Gm04:16994476-16994514
>Gm04:16994578-16994617
>Gm04:16994664-16994705
>Gm04:16995560-16995679
>Gm04:16995974-16996163
>Gm04:16996339-16996393
>Gm04:16996504-16996566
>Gm04:16996595-16996744
>Gm04:16997607-16997736
>Gm04:16997823-16997857
>Gm04:16997921-16997998
>Gm04:17011045-17011113
>Gm04:17011411-17011523
>Gm04:17012272-17012323
>Gm04:17012721-17016620
>Gm04:17016647-17016809
>Gm04:17016857-17017774
>Gm04:17017814-17018040
>Gm04:17018127-17018678
>Gm04:17018857-17018969
>Gm04:17019024-17019158
>Gm04:17019210-17019236
>Gm04:17019446-17019536
>Gm04:17019593-17019724
>Gm04:17019765-17020221
>Gm04:17020467-17020499
>Gm04:17020615-17020703
>Gm04:17020861-17020917
>Gm04:17021155-17024728
>Gm04:17024794-17025047
>Gm04:17025089-17025279
>Gm04:17025408-17025523
>Gm04:17025609-17025661
>Gm04:17025714-17028344
>Gm04:17028439-17031799
>Gm04:17035553-17044625
>Gm04:17045588-17045612
>Gm04:17045752-17045778
>Gm04:17050211-17050364
>Gm04:17050553-17050697
>Gm04:17050864-17050909
>Gm04:17052432-17052467
>Gm04:17053981-17054582
>Gm04:17054729-17056156
>Gm04:17056185-17056830
>Gm04:17057104-17057199
>Gm04:17059264-17059394
>Gm04:17059892-17059929
>Gm04:17060255-17060308
>Gm04:17060799-17061058
>Gm04:17061094-17061935
>Gm04:17061956-17062051
>Gm04:17062372-17062408
>Gm04:17063451-17064036
>Gm04:17064388-17064499
>Gm04:17064576-17064692
>Gm04:17064883-17066766
>Gm04:17066863-17067309
>Gm04:17067412-17067454
>Gm04:17067638-17068311
>Gm04:17068603-17068674
>Gm04:17075487-17075591
>Gm04:17075638-17075807
>Gm04:17075981-17076020
>Gm04:17076061-17076267
>Gm04:17077125-17077209
>Gm04:17078627-17078674
>Gm04:17084919-17084954
>Gm04:17085386-17085435
>Gm04:17088934-17088968
>Gm04:17089809-17089834
>Gm04:17090256-17090442
>Gm04:17091190-17091279
>Gm04:17091492-17091557
>Gm04:17091845-17091879
>Gm04:17092758-17092923
>Gm04:17096894-17096942
>Gm04:17097834-17097877
>Gm04:17098453-17098493
>Gm04:17098651-17098673
>Gm04:17098818-17098849
>Gm04:17099604-17099742
>Gm04:17099882-17099966
>Gm04:17100012-17100097
>Gm04:17100131-17100808
>Gm04:17100843-17101737
>Gm04:17101765-17101810
>Gm04:17101839-17105804
>Gm04:17105884-17106440
>Gm04:17107392-17108786
>Gm04:17109202-17109325
>Gm04:17110045-17110170
>Gm04:17111356-17111404
>Gm04:17111690-17111786
>Gm04:17111807-17111894
>Gm04:17111930-17112220
>Gm04:17112303-17113173
>Gm04:17113470-17113545
>Gm04:17114952-17115038
>Gm04:17117033-17117918
>Gm04:17118369-17118454
>Gm04:17119320-17119373
>Gm04:17119770-17119834
>Gm04:17119924-17119979
>Gm04:17120269-17120299
>Gm04:17120858-17120999
>Gm04:17122270-17122340
>Gm04:17122663-17122839
>Gm04:17123507-17123751
>Gm04:17124146-17124441
>Gm04:17125776-17135996
>Gm04:17137715-17139080
>Gm04:17139148-17144106
>Gm04:17144131-17147664
>Gm04:17148991-17149473
>Gm04:17149512-17151986
>Gm04:17153644-17157271
>Gm04:17162748-17163257
>Gm04:17164579-17164740
>Gm04:17165141-17165187
>Gm04:17165369-17165472
>Gm04:17170654-17170702
>Gm04:17170963-17170990
>Gm04:17172166-17172255
>Gm04:17172311-17172470
>Gm04:17172500-17172623
>Gm04:17172680-17178201
>Gm04:17178305-17181000
>Gm04:17181047-17181434
>Gm04:17181606-17181677
>Gm04:17181941-17182239
>Gm04:17182324-17182505
>Gm04:17183316-17183916
>Gm04:17183996-17184085
>Gm04:17184192-17185670
>Gm04:17185728-17189958
>Gm04:17195192-17195855
>Gm04:17195907-17196008
>Gm04:17196055-17196232
>Gm04:17196296-17196991
>Gm04:17197083-17197353
>Gm04:17197380-17197700
>Gm04:17197919-17198038
>Gm04:17198167-17198471
>Gm04:17198939-17199039
>Gm04:17204835-17204889
>Gm04:17204943-17205851
>Gm04:17206437-17206789
>Gm04:17206818-17206876
>Gm04:17206949-17206978
>Gm04:17207092-17207822
>Gm04:17207892-17208413
>Gm04:17208492-17208532
>Gm04:17208566-17209242
>Gm04:17211654-17212159
>Gm04:17212240-17212485
>Gm04:17212507-17212577
>Gm04:17214118-17220049
>Gm04:17221432-17221521
>Gm04:17221862-17221949
>Gm04:17222149-17222181
>Gm04:17222208-17222446
>Gm04:17222536-17222695
>Gm04:17224124-17224162
>Gm04:17224942-17225138
>Gm04:17225203-17230461
>Gm04:17230500-17232464
>Gm04:17232494-17233173
>Gm04:17233213-17234714
>Gm04:17244680-17244799
>Gm04:17245548-17245709
>Gm04:17247796-17247837
>Gm04:17248506-17248538
>Gm04:17248874-17249030
>Gm04:17251210-17251365
>Gm04:17251459-17251533
>Gm04:17251633-17251824
>Gm04:17253440-17254112
>Gm04:17254239-17255391
>Gm04:17255417-17256294
>Gm04:17256327-17256706
>Gm04:17264060-17264148
>Gm04:17264208-17264274
>Gm04:17264310-17264386
>Gm04:17264452-17264508
>Gm04:17269206-17269303
>Gm04:17269347-17269499
>Gm04:17269582-17269623
>Gm04:17269699-17269741
>Gm04:17269797-17274408
>Gm04:17274466-17274614
>Gm04:17274660-17274698
>Gm04:17274775-17274952
>Gm04:17275160-17275320
>Gm04:17275536-17275590
>Gm04:17275762-17275842
>Gm04:17275886-17275998
>Gm04:17276176-17276375
>Gm04:17276521-17276565
>Gm04:17276634-17276670
>Gm04:17276793-17276839
>Gm04:17276927-17277070
>Gm04:17277119-17277356
>Gm04:17277402-17277504
>Gm04:17277640-17277691
>Gm04:17277730-17277884
>Gm04:17278074-17278167
>Gm04:17278469-17278537
>Gm04:17279131-17279863
>Gm04:17279923-17279970
>Gm04:17280142-17280444
>Gm04:17280522-17280590
>Gm04:17280800-17280926
>Gm04:17281134-17281386
>Gm04:17285773-17285827
>Gm04:17286078-17286125
>Gm04:17287172-17287306
>Gm04:17287350-17287454
>Gm04:17289692-17289727
>Gm04:17289850-17289881
>Gm04:17290343-17290429
>Gm04:17290488-17290529
>Gm04:17291132-17291583
>Gm04:17291679-17291792
>Gm04:17291964-17292368
>Gm04:17292461-17292564
>Gm04:17292717-17292921
>Gm04:17293085-17293372
>Gm04:17293423-17293500
>Gm04:17294821-17294856
>Gm04:17296180-17296401
>Gm04:17299067-17300330
>Gm04:17300433-17300778
>Gm04:17300896-17302974
>Gm04:17303028-17305045
>Gm04:17305107-17305225
>Gm04:17305299-17318641
>Gm04:17319832-17319860
>Gm04:17320491-17320538
>Gm04:17320622-17320790
>Gm04:17320912-17320957
>Gm04:17324535-17324564
>Gm04:17325526-17326807
>Gm04:17328815-17328892
>Gm04:17329081-17329459
>Gm04:17329529-17329708
>Gm04:17329742-17330061
>Gm04:17330293-17330387
>Gm04:17331719-17331763
>Gm04:17334316-17334393
>Gm04:17338924-17338949
>Gm04:17339584-17339881
>Gm04:17340007-17340038
>Gm04:17340128-17341847
>Gm04:17342546-17342589
>Gm04:17344035-17344126
>Gm04:17345071-17345098
>Gm04:17346361-17346553
>Gm04:17348888-17348932
>Gm04:17349273-17349502
>Gm04:17349585-17349671
>Gm04:17349882-17350100
>Gm04:17350215-17350253
>Gm04:17350560-17350673
>Gm04:17350756-17350818
>Gm04:17350934-17351098
>Gm04:17351147-17351304
>Gm04:17351380-17352581
>Gm04:17352643-17352715
>Gm04:17355209-17355279
>Gm04:17358116-17358406
>Gm04:17358760-17358837
>Gm04:17358974-17359030
>Gm04:17359129-17359178
>Gm04:17359620-17359678
>Gm04:17360140-17360211
>Gm04:17361625-17361677
>Gm04:17362265-17362312
>Gm04:17364480-17364566
>Gm04:17365561-17365833
>Gm04:17366585-17366630
>Gm04:17367515-17367657
>Gm04:17367715-17367840
>Gm04:17368035-17373355
>Gm04:17373402-17376777
>Gm04:17376887-17376929
>Gm04:17377036-17377596
>Gm04:17377684-17377796
>Gm04:17377857-17378146
>Gm04:17378180-17378851
>Gm04:17378909-17384224
>Gm04:17384259-17387133
>Gm04:17387370-17387684
>Gm04:17387820-17387882
>Gm04:17389964-17390029
>Gm04:17390278-17390464
>Gm04:17390551-17390744
>Gm04:17390989-17391034
>Gm04:17391402-17391859
>Gm04:17392443-17392541
>Gm04:17392703-17392770
>Gm04:17394529-17396277
>Gm04:17397264-17397339
>Gm04:17397615-17397651
>Gm04:17398766-17398837
>Gm04:17400122-17400160
>Gm04:17400929-17400997
>Gm04:17401766-17401840
>Gm04:17402369-17402420
>Gm04:17404023-17404189
>Gm04:17404830-17405346
>Gm04:17405575-17405624
>Gm04:17405653-17405751
>Gm04:17405883-17405971
>Gm04:17406044-17406126
>Gm04:17406205-17406285
>Gm04:17406335-17406506
>Gm04:17406816-17406843
>Gm04:17406982-17407008
>Gm04:17407287-17407379
>Gm04:17407452-17407479
>Gm04:17407526-17407571
>Gm04:17409354-17409494
>Gm04:17409990-17410039
>Gm04:17410052-17410185
>Gm04:17413296-17413353
>Gm04:17413511-17413667
>Gm04:17413822-17413941
>Gm04:17415628-17415722
>Gm04:17416612-17416656
>Gm04:17417639-17417739
>Gm04:17417771-17417970
>Gm04:17418087-17418410
>Gm04:17418809-17418843
>Gm04:17425190-17425285
>Gm04:17425461-17426104
>Gm04:17426454-17426505
>Gm04:17426607-17426643
>Gm04:17426709-17426873
>Gm04:17427110-17427190
>Gm04:17427270-17427315
>Gm04:17427593-17427662
>Gm04:17427804-17427928
>Gm04:17427992-17428034
>Gm04:17428060-17428088
>Gm04:17428199-17438585
>Gm04:17442190-17442270
>Gm04:17442369-17442416
>Gm04:17442489-17442569
>Gm04:17443838-17444164
>Gm04:17444210-17444269
>Gm04:17444309-17445135
>Gm04:17445205-17445439
>Gm04:17445483-17446660
>Gm04:17446739-17446926
>Gm04:17446967-17447082
>Gm04:17447172-17447220
>Gm04:17447965-17449644
>Gm04:17457223-17457325
>Gm04:17458090-17458152
>Gm04:17461415-17461457
>Gm04:17464272-17464323
>Gm04:17465514-17468860
>Gm04:17469914-17469988
>Gm04:17470368-17470423
>Gm04:17470611-17470909
>Gm04:17471093-17471173
>Gm04:17471219-17471273
>Gm04:17471285-17471542
>Gm04:17471684-17471788
>Gm04:17471883-17472421
>Gm04:17472757-17472813
>Gm04:17473095-17473274
>Gm04:17473318-17473415
>Gm04:17474673-17479316
>Gm04:17479575-17479620
>Gm04:17480376-17480510
>Gm04:17480731-17481268
>Gm04:17481648-17481694
>Gm04:17481793-17481894
>Gm04:17481935-17482185
>Gm04:17482322-17482478
>Gm04:17482595-17482659
>Gm04:17489062-17489112
>Gm04:17490233-17491610
>Gm04:17495842-17496812
>Gm04:17497161-17502549
>Gm04:17504594-17504675
>Gm04:17504717-17504781
>Gm04:17504905-17504937
>Gm04:17505186-17505232
>Gm04:17505401-17505465
>Gm04:17511462-17511540
>Gm04:17511643-17511669
>Gm04:17512038-17512069
>Gm04:17512525-17512574
>Gm04:17513220-17513281
>Gm04:17514295-17514345
>Gm04:17514514-17514555
>Gm04:17514832-17514861
>Gm04:17515567-17515625
>Gm04:17516474-17516517
>Gm04:17518862-17519047
>Gm04:17520372-17520416
>Gm04:17522201-17522538
>Gm04:17522619-17523271
>Gm04:17523323-17524580
>Gm04:17524625-17526794
>Gm04:17527362-17527391
>Gm04:17532047-17532083
>Gm04:17533178-17533220
>Gm04:17534288-17534355
>Gm04:17534811-17534866
>Gm04:17534936-17539923
>Gm04:17542328-17542427
>Gm04:17544188-17544355
>Gm04:17544422-17544588
>Gm04:17544647-17544780
>Gm04:17544814-17544913
>Gm04:17544988-17545408
>Gm04:17545479-17546722
>Gm04:17546769-17546982
>Gm04:17547030-17547614
>Gm04:17547688-17547923
>Gm04:17548076-17548224
>Gm04:17548343-17548449
>Gm04:17548483-17549922
>Gm04:17549976-17550027
>Gm04:17550129-17552047
>Gm04:17552611-17554325
>Gm04:17554379-17554417
>Gm04:17554475-17554537
>Gm04:17556368-17556434
>Gm04:17557007-17557044
>Gm04:17557093-17557203
>Gm04:17557332-17557447
>Gm04:17557834-17557850
>Gm04:17557921-17558008
>Gm04:17558051-17558133
>Gm04:17558170-17560634
>Gm04:17561085-17561109
>Gm04:17561165-17561258
>Gm04:17561524-17561665
>Gm04:17563522-17566373
>Gm04:17567619-17567678
>Gm04:17571312-17571639
>Gm04:17571667-17572374
>Gm04:17572408-17575815
>Gm04:17575896-17576806
>Gm04:17576979-17577181
>Gm04:17577298-17577422
>Gm04:17578813-17578912
>Gm04:17579024-17579054
>Gm04:17579574-17579674
>Gm04:17580366-17580428
>Gm04:17580743-17580884
>Gm04:17580964-17581037
>Gm04:17581094-17581120
>Gm04:17581622-17581665
>Gm04:17584741-17584812
>Gm04:17584898-17588709
>Gm04:17588787-17593292
>Gm04:17593331-17597371
>Gm04:17598811-17598852
>Gm04:17601545-17601762
>Gm04:17602569-17602621
>Gm04:17603901-17603977
>Gm04:17604642-17604677
>Gm04:17606306-17607540
>Gm04:17607694-17610298
>Gm04:17610341-17611896
>Gm04:17612007-17612889
>Gm04:17612978-17613079
>Gm04:17613166-17613271
>Gm04:17613335-17613667
>Gm04:17613694-17615256
>Gm04:17615295-17615426
>Gm04:17615482-17622819
>Gm04:17626248-17626343
>Gm04:17627901-17627998
>Gm04:17628109-17630446
>Gm04:17630539-17630633
>Gm04:17630709-17631036
>Gm04:17631148-17631246
>Gm04:17631570-17631782
>Gm04:17631829-17639798
>Gm04:17640523-17640553
>Gm04:17641119-17641183
>Gm04:17641220-17641445
>Gm04:17642436-17642475
>Gm04:17644429-17644488
>Gm04:17645978-17646063
>Gm04:17646285-17646316
>Gm04:17648128-17648199
>Gm04:17648350-17648429
>Gm04:17648467-17649181
>Gm04:17649230-17649563
>Gm04:17649589-17649773
>Gm04:17649801-17651824
>Gm04:17651858-17652336
>Gm04:17652374-17653133
>Gm04:17653188-17653313
>Gm04:17653602-17653718
>Gm04:17653768-17654046
>Gm04:17655499-17656385
>Gm04:17656813-17656933
>Gm04:17661788-17661822
>Gm04:17661916-17661946
>Gm04:17661982-17662019
>Gm04:17663326-17663370
>Gm04:17663443-17663479
>Gm04:17664213-17664251
>Gm04:17664848-17664893
>Gm04:17665147-17665793
>Gm04:17665889-17665968
>Gm04:17667606-17667654
>Gm04:17670096-17670133
>Gm04:17670345-17670476
>Gm04:17670743-17670876
>Gm04:17671213-17672930
>Gm04:17673390-17674939
>Gm04:17675633-17676169
>Gm04:17676231-17676277
>Gm04:17676336-17676480
>Gm04:17676549-17676955
>Gm04:17676981-17677322
>Gm04:17677368-17677582
>Gm04:17677749-17679113
>Gm04:17679155-17679598
>Gm04:17679624-17679739
>Gm04:17680011-17680186
>Gm04:17680427-17681451
>Gm04:17681575-17681669
>Gm04:17681737-17683740
>Gm04:17683765-17684171
>Gm04:17684231-17684393
>Gm04:17684519-17687030
>Gm04:17687083-17687281
>Gm04:17687324-17687727
>Gm04:17687768-17687941
>Gm04:17687993-17688288
>Gm04:17688340-17688577
>Gm04:17688616-17688676
>Gm04:17688728-17695047
>Gm04:17695101-17726175
>Gm04:17726414-17726495
>Gm04:17727027-17727067
>Gm04:17727315-17727420
>Gm04:17728297-17728463
>Gm04:17728617-17728663
>Gm04:17728949-17729134
>Gm04:17729242-17731348
>Gm04:17731437-17731589
>Gm04:17731632-17732142
>Gm04:17732179-17732379
>Gm04:17732463-17732554
>Gm04:17732704-17732792
>Gm04:17732895-17732993
>Gm04:17733230-17733344
>Gm04:17733386-17733527
>Gm04:17733875-17733912
>Gm04:17739652-17739718
>Gm04:17743765-17744998
>Gm04:17745062-17745238
>Gm04:17747269-17747298
>Gm04:17747482-17747704
>Gm04:17747802-17747837
>Gm04:17750616-17750655
>Gm04:17750757-17750826
>Gm04:17750888-17751124
>Gm04:17751174-17751264
>Gm04:17752250-17752281
>Gm04:17752750-17752794
>Gm04:17760218-17760336
>Gm04:17760457-17760533
>Gm04:17761293-17761382
>Gm04:17763056-17763146
>Gm04:17763547-17763613
>Gm04:17763680-17766039
>Gm04:17766066-17766218
>Gm04:17766469-17766555
>Gm04:17769244-17769288
>Gm04:17771079-17771094
>Gm04:17771179-17771300
>Gm04:17773205-17774232
>Gm04:17774405-17774580
>Gm04:17775341-17775750
>Gm04:17775874-17776045
>Gm04:17777946-17778009
>Gm04:17778487-17778555
>Gm04:17779934-17780095
>Gm04:17780367-17780511
>Gm04:17781275-17781301
>Gm04:17782002-17782041
>Gm04:17783077-17783107
>Gm04:17784505-17784565
>Gm04:17787283-17787311
>Gm04:17787383-17787432
>Gm04:17787838-17788799
>Gm04:17788861-17789431
>Gm04:17789493-17790371
>Gm04:17790608-17790644
>Gm04:17793477-17793558
>Gm04:17794128-17794163
>Gm04:17795781-17795828
>Gm04:17801547-17801864
>Gm04:17801923-17802113
>Gm04:17806020-17806053
>Gm04:17807502-17808613
>Gm04:17809477-17809533
>Gm04:17809664-17810377
>Gm04:17810407-17810536
>Gm04:17810593-17810867
>Gm04:17810917-17811857
>Gm04:17811885-17815334
>Gm04:17815370-17817124
>Gm04:17817264-17817591
>Gm04:17819738-17824463
>Gm04:17824564-17824677
>Gm04:17824887-17824976
>Gm04:17825102-17825186
>Gm04:17825223-17825334
>Gm04:17825533-17825608
>Gm04:17826307-17826380
>Gm04:17826427-17826512
>Gm04:17826742-17827046
>Gm04:17828786-17829866
>Gm04:17829888-17831771
>Gm04:17832318-17832420
>Gm04:17833176-17833610
>Gm04:17833718-17833771
>Gm04:17833923-17838760
>Gm04:17841280-17841328
>Gm04:17849119-17849222
>Gm04:17850494-17850579
>Gm04:17851062-17851097
>Gm04:17851226-17851344
>Gm04:17851455-17851492
>Gm04:17851541-17851625
>Gm04:17851889-17851936
>Gm04:17852165-17852212
>Gm04:17852271-17852436
>Gm04:17852489-17852544
>Gm04:17852660-17852708
>Gm04:17853312-17853349
>Gm04:17855458-17855507
>Gm04:17856938-17858036
>Gm04:17859119-17859156
>Gm04:17861508-17861575
>Gm04:17861684-17861891
>Gm04:17864898-17867025
>Gm04:17867060-17867120
>Gm04:17867248-17867356
>Gm04:17867420-17867909
>Gm04:17867976-17868235
>Gm04:17868293-17871257
>Gm04:17871306-17871831
>Gm04:17871997-17872167
>Gm04:17872342-17872422
>Gm04:17872452-17872865
>Gm04:17872980-17873024
>Gm04:17873552-17873617
>Gm04:17873700-17873762
>Gm04:17875789-17876078
>Gm04:17879487-17879588
>Gm04:17879693-17879811
>Gm04:17880248-17880275
>Gm04:17880726-17880822
>Gm04:17883325-17883395
>Gm04:17884020-17884412
>Gm04:17884646-17884786
>Gm04:17884945-17885033
>Gm04:17885077-17885141
>Gm04:17885288-17885370
>Gm04:17885701-17888071
>Gm04:17888104-17893433
>Gm04:17893491-17895003
>Gm04:17895206-17895293
>Gm04:17895394-17895491
>Gm04:17895538-17895743
>Gm04:17895957-17895990
>Gm04:17896314-17896425
>Gm04:17896605-17896881
>Gm04:17896911-17897010
>Gm04:17897484-17897563
>Gm04:17897608-17897733
>Gm04:17897780-17897856
>Gm04:17897917-17898022
>Gm04:17899908-17899961
>Gm04:17900116-17900913
>Gm04:17900943-17901752
>Gm04:17903413-17904334
>Gm04:17906019-17906256
>Gm04:17906309-17906382
>Gm04:17906741-17906778
>Gm04:17910059-17910274
>Gm04:17910305-17910333
>Gm04:17910455-17910583
>Gm04:17910896-17911000
>Gm04:17911042-17911207
>Gm04:17911257-17911393
>Gm04:17911803-17911891
>Gm04:17911985-17912326
>Gm04:17912754-17912796
>Gm04:17912915-17913031
>Gm04:17913629-17913713
>Gm04:17913840-17913917
>Gm04:17914067-17914251
>Gm04:17914294-17914328
>Gm04:17914412-17914883
>Gm04:17915081-17915344
>Gm04:17915539-17915574
>Gm04:17915754-17916547
>Gm04:17916581-17916622
>Gm04:17917406-17917442
>Gm04:17917533-17917588
>Gm04:17917876-17918018
>Gm04:17918302-17918343
>Gm04:17918929-17918973
>Gm04:17920724-17920886
>Gm04:17921088-17921203
>Gm04:17921265-17921716
>Gm04:17921801-17921824
>Gm04:17922077-17922397
>Gm04:17922441-17923694
>Gm04:17924920-17928803
>Gm04:17928838-17938033
>Gm04:17938065-17949337
>Gm04:17949464-17949638
>Gm04:17949667-17950118
>Gm04:17950839-17950869
>Gm04:17951047-17951119
>Gm04:17951263-17953027
>Gm04:17953752-17953798
>Gm04:17955198-17955426
>Gm04:17955467-17956616
>Gm04:17959399-17959504
>Gm04:17960783-17960885
>Gm04:17961165-17961272
>Gm04:17962271-17962302
>Gm04:17966813-17966941
>Gm04:17967242-17967505
>Gm04:17967668-17967750
>Gm04:17967798-17967990
>Gm04:17968137-17968230
>Gm04:17968730-17968868
>Gm04:17968921-17968993
>Gm04:17969467-17969503
>Gm04:17969602-17969632
>Gm04:17969674-17969799
>Gm04:17970111-17970387
>Gm04:17970521-17970691
>Gm04:17970837-17970893
>Gm04:17971101-17971289
>Gm04:17971328-17971450
>Gm04:17973893-17973996
>Gm04:17974112-17975106
>Gm04:17976477-17976594
>Gm04:17978080-17978843
>Gm04:17978884-17978944
>Gm04:17979047-17979246
>Gm04:17979292-17979369
>Gm04:17979417-17979881
>Gm04:17979992-17980075
>Gm04:17980214-17980447
>Gm04:17980598-17980726
>Gm04:17980760-17980871
>Gm04:17980929-17981143
>Gm04:17981172-17981612
>Gm04:17983554-17983594
>Gm04:17984065-17984101
>Gm04:17984321-17984562
>Gm04:17986537-17986597
>Gm04:17989475-17989566
>Gm04:17990726-17990752
>Gm04:17991048-17991266
>Gm04:17991320-17993525
>Gm04:17994184-17994215
>Gm04:17994561-17994687
>Gm04:17995533-17995565
>Gm04:17996198-17996339
>Gm04:18000554-18000595
>Gm04:18002137-18002171
>Gm04:18002229-18012935
>Gm04:18012980-18013175
>Gm04:18013243-18013331
>Gm04:18013383-18013480
>Gm04:18013677-18013791
>Gm04:18013840-18014413
>Gm04:18014451-18014669
>Gm04:18014709-18014815
>Gm04:18014902-18015040
>Gm04:18015082-18016176
>Gm04:18016349-18017520
>Gm04:18017546-18025590
>Gm04:18025653-18025783
>Gm04:18025928-18026311
>Gm04:18026452-18026929
>Gm04:18027091-18027208
>Gm04:18029475-18030514
>Gm04:18030531-18033193
>Gm04:18033768-18033805
>Gm04:18033839-18036946
>Gm04:18040141-18040170
>Gm04:18045665-18045694
>Gm04:18047144-18047196
>Gm04:18048668-18049227
>Gm04:18049263-18049483
>Gm04:18049801-18049894
>Gm04:18050353-18050395
>Gm04:18054413-18054494
>Gm04:18055449-18056430
>Gm04:18057779-18057925
>Gm04:18057998-18058074
>Gm04:18059347-18059455
>Gm04:18059511-18059543
>Gm04:18060145-18060179
>Gm04:18060524-18060625
>Gm04:18060881-18061172
>Gm04:18061267-18061329
>Gm04:18065057-18065207
>Gm04:18065334-18065480
>Gm04:18065544-18065846
>Gm04:18065883-18066375
>Gm04:18067155-18067372
>Gm04:18067435-18067906
>Gm04:18067972-18069822
>Gm04:18069879-18070491
>Gm04:18070557-18070982
>Gm04:18071112-18071635
>Gm04:18071733-18071842
>Gm04:18073033-18073150
>Gm04:18073536-18073704
>Gm04:18073796-18073997
>Gm04:18074056-18074171
>Gm04:18074221-18074548
>Gm04:18074765-18074859
>Gm04:18075970-18076181
>Gm04:18076243-18076357
>Gm04:18076435-18076579
>Gm04:18076633-18076730
>Gm04:18076885-18076944
>Gm04:18077022-18077124
>Gm04:18077427-18077492
>Gm04:18080813-18080862
>Gm04:18083802-18083891
>Gm04:18084101-18084140
>Gm04:18085311-18085430
>Gm04:18088949-18089933
>Gm04:18090001-18090367
>Gm04:18090489-18090544
>Gm04:18090661-18101050
>Gm04:18101190-18101214
>Gm04:18101252-18101323
>Gm04:18101821-18102038
>Gm04:18102098-18102132
>Gm04:18102530-18103795
>Gm04:18104187-18104217
>Gm04:18104532-18104719
>Gm04:18104772-18104810
>Gm04:18105278-18105384
>Gm04:18105541-18105592
>Gm04:18105698-18105916
>Gm04:18105955-18106013
>Gm04:18106035-18106248
>Gm04:18106290-18106353
>Gm04:18106505-18107581
>Gm04:18107629-18108031
>Gm04:18108078-18109551
>Gm04:18109819-18110375
>Gm04:18110453-18110973
>Gm04:18110998-18112828
>Gm04:18113965-18114016
>Gm04:18114316-18115629
>Gm04:18115706-18116079
>Gm04:18116160-18116187
>Gm04:18116228-18116720
>Gm04:18116770-18117126
>Gm04:18117164-18120219
>Gm04:18120289-18122914
>Gm04:18123170-18123300
>Gm04:18125128-18125851
>Gm04:18129252-18129291
>Gm04:18129945-18130336
>Gm04:18130406-18130655
>Gm04:18133249-18133284
>Gm04:18135548-18135729
>Gm04:18135773-18135825
>Gm04:18135881-18136301
>Gm04:18136967-18137064
>Gm04:18137169-18138330
>Gm04:18138552-18138585
>Gm04:18138930-18139021
>Gm04:18139084-18139112
>Gm04:18139157-18140651
>Gm04:18141580-18143951
>Gm04:18143980-18144167
>Gm04:18144254-18144298
>Gm04:18144816-18144916
>Gm04:18147681-18147757
>Gm04:18147835-18147960
>Gm04:18148856-18149846
>Gm04:18149897-18150214
>Gm04:18150526-18151193
>Gm04:18151238-18151435
>Gm04:18151588-18151895
>Gm04:18151981-18152034
>Gm04:18152075-18152167
>Gm04:18152496-18153001
>Gm04:18153028-18153460
>Gm04:18154556-18154606
>Gm04:18154709-18154848
>Gm04:18154875-18154978
>Gm04:18155223-18156317
>Gm04:18156453-18156494
>Gm04:18156649-18156770
>Gm04:18157032-18157075
>Gm04:18157145-18157664
>Gm04:18157696-18157981
>Gm04:18158055-18167622
>Gm04:18167860-18168013
>Gm04:18168151-18168329
>Gm04:18168489-18168763
>Gm04:18171618-18173540
>Gm04:18174262-18174310
>Gm04:18175178-18175211
>Gm04:18177585-18177618
>Gm04:18178478-18189566
>Gm04:18189593-18196008
>Gm04:18196065-18220027
>Gm04:18220165-18220745
>Gm04:18220775-18222488
>Gm04:18222528-18227605
>Gm04:18227627-18240062
>Gm04:18240105-18244261
>Gm04:18244306-18245750
>Gm04:18251746-18251852
>Gm04:18253682-18254308
>Gm04:18254408-18254427
>Gm04:18254466-18255084
>Gm04:18255361-18260940
>Gm04:18260968-18261301
>Gm04:18262826-18263063
>Gm04:18263139-18264019
>Gm04:18266557-18266640
>Gm04:18266687-18266824
>Gm04:18266850-18266967
>Gm04:18269442-18270550
>Gm04:18270576-18270888
>Gm04:18272545-18272610
>Gm04:18273002-18273141
>Gm04:18273268-18273367
>Gm04:18280515-18280579
>Gm04:18280642-18280745
>Gm04:18288814-18288863
>Gm04:18295537-18295807
>Gm04:18295885-18296069
>Gm04:18296108-18297504
>Gm04:18297580-18298099
>Gm04:18298134-18298263
>Gm04:18298293-18298334
>Gm04:18298378-18298697
>Gm04:18298804-18298944
>Gm04:18298977-18299056
>Gm04:18299094-18300433
>Gm04:18300488-18301523
>Gm04:18301587-18301772
>Gm04:18302016-18302452
>Gm04:18302560-18302762
>Gm04:18302854-18302887
>Gm04:18302981-18303043
>Gm04:18303122-18303626
>Gm04:18304269-18304716
>Gm04:18304761-18304844
>Gm04:18305010-18305204
>Gm04:18305294-18305600
>Gm04:18305675-18305734
>Gm04:18305813-18305881
>Gm04:18305936-18306042
>Gm04:18306120-18306325
>Gm04:18306837-18307070
>Gm04:18307101-18307231
>Gm04:18307278-18307325
>Gm04:18307418-18307721
>Gm04:18307768-18308222
>Gm04:18308294-18308860
>Gm04:18308914-18309164
>Gm04:18309335-18309384
>Gm04:18309459-18309545
>Gm04:18309655-18309885
>Gm04:18309935-18310100
>Gm04:18310291-18310577
>Gm04:18312223-18312271
>Gm04:18316814-18317195
>Gm04:18318033-18318102
>Gm04:18318163-18318205
>Gm04:18322132-18322319
>Gm04:18324213-18324239
>Gm04:18324474-18324586
>Gm04:18324650-18324756
>Gm04:18325467-18325535
>Gm04:18325858-18326076
>Gm04:18326110-18326226
>Gm04:18326773-18327009
>Gm04:18327048-18327942
>Gm04:18328057-18328524
>Gm04:18328621-18329740
>Gm04:18329864-18330091
>Gm04:18330185-18330373
>Gm04:18330411-18331953
>Gm04:18331991-18332116
>Gm04:18332273-18332375
>Gm04:18332402-18341289
>Gm04:18341357-18341518
>Gm04:18341568-18341716
>Gm04:18341797-18342248
>Gm04:18342291-18342336
>Gm04:18342374-18342674
>Gm04:18342761-18342836
>Gm04:18342918-18343115
>Gm04:18343207-18344275
>Gm04:18344300-18344455
>Gm04:18344538-18344971
>Gm04:18345059-18345125
>Gm04:18345177-18345413
>Gm04:18345465-18345516
>Gm04:18345689-18345719
>Gm04:18345828-18346162
>Gm04:18346375-18362033
>Gm04:18362064-18362154
>Gm04:18362342-18362613
>Gm04:18362660-18362714
>Gm04:18362752-18362854
>Gm04:18362891-18363071
>Gm04:18363134-18363175
>Gm04:18363383-18363672
>Gm04:18363818-18364191
>Gm04:18364262-18365693
>Gm04:18365819-18366012
>Gm04:18366087-18366118
>Gm04:18366358-18366444
>Gm04:18366510-18366635
>Gm04:18367309-18367340
>Gm04:18367420-18367478
>Gm04:18367904-18367946
>Gm04:18367985-18368058
>Gm04:18368125-18368231
>Gm04:18368372-18368400
>Gm04:18369096-18369233
>Gm04:18369316-18369567
>Gm04:18369704-18369868
>Gm04:18369963-18370021
>Gm04:18370327-18370384
>Gm04:18372058-18372119
>Gm04:18372666-18372834
>Gm04:18373055-18374802
>Gm04:18374843-18374880
>Gm04:18374973-18375044
>Gm04:18375271-18375546
>Gm04:18375718-18375757
>Gm04:18375887-18375938
>Gm04:18377880-18377989
>Gm04:18379143-18379352
>Gm04:18379396-18379459
>Gm04:18379885-18379992
>Gm04:18380066-18380152
>Gm04:18380292-18380325
>Gm04:18380631-18380662
>Gm04:18381286-18381521
>Gm04:18382102-18382144
>Gm04:18382296-18382391
>Gm04:18382491-18382926
>Gm04:18382984-18383233
>Gm04:18383314-18383485
>Gm04:18383591-18383755
>Gm04:18383794-18384362
>Gm04:18384487-18384586
>Gm04:18384722-18384815
>Gm04:18385219-18385392
>Gm04:18385629-18385917
>Gm04:18385992-18386506
>Gm04:18386606-18386742
>Gm04:18386992-18387143
>Gm04:18387224-18387433
>Gm04:18387629-18388087
>Gm04:18388331-18388380
>Gm04:18389418-18389534
>Gm04:18389959-18389987
>Gm04:18390018-18390045
>Gm04:18390481-18390508
>Gm04:18390615-18390866
>Gm04:18390915-18395608
>Gm04:18395927-18395996
>Gm04:18396028-18400990
>Gm04:18401017-18402308
>Gm04:18402343-18402901
>Gm04:18403001-18403279
>Gm04:18405739-18407974
>Gm04:18408004-18409314
>Gm04:18409390-18409493
>Gm04:18409620-18409693
>Gm04:18410004-18410165
>Gm04:18410327-18410441
>Gm04:18410554-18410709
>Gm04:18410862-18411058
>Gm04:18411174-18412116
>Gm04:18412290-18412353
>Gm04:18412464-18412494
>Gm04:18412911-18413004
>Gm04:18413385-18413564
>Gm04:18413631-18413763
>Gm04:18413799-18413998
>Gm04:18414130-18414204
>Gm04:18414240-18414400
>Gm04:18414431-18414541
>Gm04:18414639-18414899
>Gm04:18414932-18415025
>Gm04:18415224-18415348
>Gm04:18415695-18415798
>Gm04:18418991-18419036
>Gm04:18419113-18419158
>Gm04:18420299-18420331
>Gm04:18421456-18421542
>Gm04:18421615-18421682
>Gm04:18422087-18422203
>Gm04:18422514-18422569
>Gm04:18422741-18422868
>Gm04:18424491-18424571
>Gm04:18428648-18428942
>Gm04:18428996-18429068
>Gm04:18429112-18430375
>Gm04:18431063-18431101
>Gm04:18431434-18431500
>Gm04:18431712-18431745
>Gm04:18432848-18432987
>Gm04:18433053-18433080
>Gm04:18434440-18438938
>Gm04:18439045-18439632
>Gm04:18439668-18439897
>Gm04:18439933-18440100
>Gm04:18440169-18440393
>Gm04:18441316-18441733
>Gm04:18441816-18444282
>Gm04:18448440-18448538
>Gm04:18448979-18449020
>Gm04:18451012-18451053
>Gm04:18452166-18455759
>Gm04:18455859-18460036
>Gm04:18460167-18460318
>Gm04:18460418-18479785
>Gm04:18481747-18485925
>Gm04:18486895-18486947
>Gm04:18487051-18487266
>Gm04:18488271-18488664
>Gm04:18492779-18492817
>Gm04:18492873-18493096
>Gm04:18493195-18493431
>Gm04:18493505-18493575
>Gm04:18493644-18493726
>Gm04:18493766-18494362
>Gm04:18497600-18497680
>Gm04:18498444-18498475
>Gm04:18498579-18498617
>Gm04:18498856-18499065
>Gm04:18499706-18499800
>Gm04:18501215-18501253
>Gm04:18502015-18502045
>Gm04:18502876-18502918
>Gm04:18504322-18505052
>Gm04:18505105-18505163
>Gm04:18505257-18506004
>Gm04:18507149-18507215
>Gm04:18507677-18507762
>Gm04:18510348-18510398
>Gm04:18511482-18511536
>Gm04:18512045-18512082
>Gm04:18514243-18514265
>Gm04:18515698-18517168
>Gm04:18517455-18517500
>Gm04:18517527-18518234
>Gm04:18518262-18520332
>Gm04:18520360-18520862
>Gm04:18520932-18521308
>Gm04:18521378-18521569
>Gm04:18521590-18521708
>Gm04:18522652-18522711
>Gm04:18522848-18522934
>Gm04:18523760-18523976
>Gm04:18524048-18524085
>Gm04:18524569-18524603
>Gm04:18525641-18526333
>Gm04:18526371-18526908
>Gm04:18526947-18527181
>Gm04:18527252-18527297
>Gm04:18527479-18527580
>Gm04:18527727-18527780
>Gm04:18527836-18528145
>Gm04:18530104-18530453
>Gm04:18530543-18530753
>Gm04:18530872-18530909
>Gm04:18530952-18530986
>Gm04:18530997-18531277
>Gm04:18531364-18531572
>Gm04:18531744-18531807
>Gm04:18531845-18532391
>Gm04:18533036-18550165
>Gm04:18550639-18551744
>Gm04:18552655-18552804
>Gm04:18552855-18553292
>Gm04:18553567-18553757
>Gm04:18553931-18554741
>Gm04:18554828-18554887
>Gm04:18554962-18555022
>Gm04:18555083-18555409
>Gm04:18555442-18555567
>Gm04:18555648-18555907
>Gm04:18556087-18556261
>Gm04:18556400-18557184
>Gm04:18557218-18557409
>Gm04:18557489-18557719
>Gm04:18557739-18558800
>Gm04:18558892-18559337
>Gm04:18559388-18560102
>Gm04:18560170-18561277
>Gm04:18561322-18561912
>Gm04:18561977-18563478
>Gm04:18563627-18563803
>Gm04:18564326-18564395
>Gm04:18564458-18564569
>Gm04:18564619-18565001
>Gm04:18565401-18565596
>Gm04:18565652-18565923
>Gm04:18566034-18566166
>Gm04:18566362-18574249
>Gm04:18574303-18574428
>Gm04:18574497-18574583
>Gm04:18574620-18574702
>Gm04:18574738-18574835
>Gm04:18575093-18575724
>Gm04:18575934-18576006
>Gm04:18576091-18576418
>Gm04:18577324-18578852
>Gm04:18579038-18579268
>Gm04:18579381-18579435
>Gm04:18579471-18579525
>Gm04:18579672-18579780
>Gm04:18579947-18580054
>Gm04:18580202-18580281
>Gm04:18580325-18580835
>Gm04:18580887-18581001
>Gm04:18581749-18582087
>Gm04:18582139-18582444
>Gm04:18582571-18582701
>Gm04:18583848-18584252
>Gm04:18584907-18585006
>Gm04:18585214-18585565
>Gm04:18587319-18587419
>Gm04:18594392-18594513
>Gm04:18594573-18594686
>Gm04:18594746-18594994
>Gm04:18595120-18595243
>Gm04:18595328-18595416
>Gm04:18595454-18595489
>Gm04:18595600-18595651
>Gm04:18595870-18596048
>Gm04:18596151-18596396
>Gm04:18596478-18596719
>Gm04:18596804-18596928
>Gm04:18596967-18597077
>Gm04:18597222-18597246
>Gm04:18597645-18598131
>Gm04:18598363-18598705
>Gm04:18598737-18598828
>Gm04:18598888-18599314
>Gm04:18599370-18599742
>Gm04:18599797-18599912
>Gm04:18599967-18600195
>Gm04:18600234-18600269
>Gm04:18600395-18600983
>Gm04:18602409-18603522
>Gm04:18603741-18605449
>Gm04:18605905-18608057
>Gm04:18608097-18608930
>Gm04:18608959-18609967
>Gm04:18609999-18610051
>Gm04:18610080-18610673
>Gm04:18610709-18610970
>Gm04:18611040-18611329
>Gm04:18611415-18611787
>Gm04:18611880-18612169
>Gm04:18612276-18612642
>Gm04:18612691-18612883
>Gm04:18613059-18613178
>Gm04:18613228-18613373
>Gm04:18613420-18613448
>Gm04:18613482-18615009
>Gm04:18615055-18615977
>Gm04:18616422-18617382
>Gm04:18619809-18619848
>Gm04:18621051-18621136
>Gm04:18621289-18638968
>Gm04:18639009-18650764
>Gm04:18654596-18654785
>Gm04:18654871-18655354
>Gm04:18655481-18655550
>Gm04:18655678-18655823
>Gm04:18655893-18656603
>Gm04:18656650-18657032
>Gm04:18657085-18657275
>Gm04:18662254-18670661
>Gm04:18671575-18676224
>Gm04:18676243-18678295
>Gm04:18678461-18678518
>Gm04:18678618-18679158
>Gm04:18679200-18680094
>Gm04:18680150-18682119
>Gm04:18683254-18683454
>Gm04:18683744-18683798
>Gm04:18683841-18684142
>Gm04:18684296-18684329
>Gm04:18684638-18685683
>Gm04:18685800-18685869
>Gm04:18685994-18686176
>Gm04:18686606-18686645
>Gm04:18686713-18686813
>Gm04:18687036-18687102
>Gm04:18687143-18687218
>Gm04:18687366-18687392
>Gm04:18687621-18687706
>Gm04:18687957-18688066
>Gm04:18688098-18688244
>Gm04:18688353-18688415
>Gm04:18688826-18691428
>Gm04:18691793-18691830
>Gm04:18691969-18692059
>Gm04:18692188-18692231
>Gm04:18692785-18692835
>Gm04:18692919-18693011
>Gm04:18693364-18693520
>Gm04:18693556-18694140
>Gm04:18694185-18694848
>Gm04:18694905-18695996
>Gm04:18696169-18696718
>Gm04:18697091-18698742
>Gm04:18699214-18699274
>Gm04:18699397-18699458
>Gm04:18699541-18700308
>Gm04:18700347-18704010
>Gm04:18704139-18705984
>Gm04:18706042-18724362
>Gm04:18724403-18724484
>Gm04:18724544-18724569
>Gm04:18724765-18724913
>Gm04:18725307-18727373
>Gm04:18727413-18727744
>Gm04:18727787-18728755
>Gm04:18728847-18728872
>Gm04:18729013-18729108
>Gm04:18729236-18729394
>Gm04:18729514-18729652
>Gm04:18729806-18729848
>Gm04:18730123-18730200
>Gm04:18730341-18730474
>Gm04:18731229-18731373
>Gm04:18732152-18733454
>Gm04:18733504-18738748
>Gm04:18738791-18738918
>Gm04:18739054-18739403
>Gm04:18739431-18740047
>Gm04:18740074-18740104
>Gm04:18740253-18740357
>Gm04:18740581-18743667
>Gm04:18743726-18744040
>Gm04:18744093-18744415
>Gm04:18744453-18745975
>Gm04:18746043-18747279
>Gm04:18747298-18747792
>Gm04:18749947-18750017
>Gm04:18750259-18750615
>Gm04:18751088-18757571
>Gm04:18757914-18758323
>Gm04:18761012-18761049
>Gm04:18763868-18763993
>Gm04:18764051-18764195
>Gm04:18765716-18765749
>Gm04:18766968-18767004
>Gm04:18767065-18767122
>Gm04:18767727-18767762
>Gm04:18768654-18768687
>Gm04:18768812-18768854
>Gm04:18769219-18774614
>Gm04:18777161-18777232
>Gm04:18777343-18777388
>Gm04:18786250-18786332
>Gm04:18787541-18787642
>Gm04:18787715-18787750
>Gm04:18787830-18787932
>Gm04:18787968-18788062
>Gm04:18788120-18788261
>Gm04:18788395-18788456
>Gm04:18788616-18788650
>Gm04:18788708-18788894
>Gm04:18789046-18789103
>Gm04:18789534-18789610
>Gm04:18789660-18789719
>Gm04:18789931-18790206
>Gm04:18790297-18790425
>Gm04:18790490-18790717
>Gm04:18790749-18790851
>Gm04:18790890-18791353
>Gm04:18791570-18791909
>Gm04:18792019-18792224
>Gm04:18792302-18792574
>Gm04:18792768-18793298
>Gm04:18793420-18793530
>Gm04:18793606-18795679
>Gm04:18795767-18795822
>Gm04:18795968-18796086
>Gm04:18796764-18796787
>Gm04:18797068-18797117
>Gm04:18797242-18797268
>Gm04:18797322-18797441
>Gm04:18797510-18797557
>Gm04:18797919-18797957
>Gm04:18798462-18798500
>Gm04:18798548-18798581
>Gm04:18798645-18798789
>Gm04:18798900-18798976
>Gm04:18799111-18799609
>Gm04:18803656-18803708
>Gm04:18811561-18811720
>Gm04:18812666-18813039
>Gm04:18815239-18815280
>Gm04:18818200-18818266
>Gm04:18818362-18820083
>Gm04:18820361-18820398
>Gm04:18822107-18822237
>Gm04:18822277-18822337
>Gm04:18822604-18829315
>Gm04:18831257-18831551
>Gm04:18831594-18832647
>Gm04:18832803-18833119
>Gm04:18833206-18834771
>Gm04:18834813-18835562
>Gm04:18835590-18835955
>Gm04:18836006-18836284
>Gm04:18836431-18836616
>Gm04:18836655-18836953
>Gm04:18836978-18837069
>Gm04:18837316-18837503
>Gm04:18837543-18837633
>Gm04:18837851-18838008
>Gm04:18838078-18838112
>Gm04:18838130-18838370
>Gm04:18838402-18839011
>Gm04:18839053-18839124
>Gm04:18839267-18839430
>Gm04:18839505-18839563
>Gm04:18839618-18841249
>Gm04:18841290-18842519
>Gm04:18842578-18842716
>Gm04:18842743-18843367
>Gm04:18843774-18843932
>Gm04:18844128-18844292
>Gm04:18844330-18844447
>Gm04:18844535-18844803
>Gm04:18844881-18845138
>Gm04:18845188-18845270
>Gm04:18845296-18845329
>Gm04:18845368-18845429
>Gm04:18845463-18845634
>Gm04:18845756-18845843
>Gm04:18845983-18847356
>Gm04:18847432-18847465
>Gm04:18847653-18849481
>Gm04:18849517-18850439
>Gm04:18852302-18852348
>Gm04:18852407-18864844
>Gm04:18864899-18865515
>Gm04:18865564-18866062
>Gm04:18866106-18868231
>Gm04:18869669-18869872
>Gm04:18869879-18871595
>Gm04:18871665-18872104
>Gm04:18872132-18873055
>Gm04:18873082-18873707
>Gm04:18873738-18886534
>Gm04:18886772-18889171
>Gm04:18889225-18889419
>Gm04:18889829-18889871
>Gm04:18889919-18889954
>Gm04:18889986-18890158
>Gm04:18890214-18890375
>Gm04:18890422-18890479
>Gm04:18890940-18891003
>Gm04:18891607-18891770
>Gm04:18891880-18891916
>Gm04:18891953-18892081
>Gm04:18892217-18892318
>Gm04:18892369-18892468
>Gm04:18892508-18892628
>Gm04:18892652-18892699
>Gm04:18892742-18892815
>Gm04:18892876-18893079
>Gm04:18893156-18893690
>Gm04:18893722-18894026
>Gm04:18894065-18894300
>Gm04:18894353-18894474
>Gm04:18894646-18894757
>Gm04:18894947-18899194
>Gm04:18899273-18899538
>Gm04:18899603-18899680
>Gm04:18899718-18899748
>Gm04:18899881-18900107
>Gm04:18900213-18900291
>Gm04:18900466-18900503
>Gm04:18900621-18901861
>Gm04:18901975-18902016
>Gm04:18902078-18902110
>Gm04:18902190-18902627
>Gm04:18902689-18902730
>Gm04:18902799-18902827
>Gm04:18902983-18903104
>Gm04:18903261-18903318
>Gm04:18903388-18903498
>Gm04:18903681-18903921
>Gm04:18903974-18904172
>Gm04:18904278-18904901
>Gm04:18904935-18904967
>Gm04:18905577-18905606
>Gm04:18905644-18905901
>Gm04:18906012-18906054
>Gm04:18906250-18906324
>Gm04:18906411-18906468
>Gm04:18906645-18906699
>Gm04:18908238-18908314
>Gm04:18908438-18909297
>Gm04:18909667-18910300
>Gm04:18910329-18910846
>Gm04:18910970-18911000
>Gm04:18911069-18922465
>Gm04:18922539-18922852
>Gm04:18922897-18923384
>Gm04:18923428-18923481
>Gm04:18923696-18923775
>Gm04:18923835-18923888
>Gm04:18924013-18924038
>Gm04:18924475-18924513
>Gm04:18924535-18924593
>Gm04:18925441-18925506
>Gm04:18926522-18928632
>Gm04:18928678-18928904
>Gm04:18928958-18933280
>Gm04:18933352-18933482
>Gm04:18933534-18936457
>Gm04:18936482-18937115
>Gm04:18937147-18940931
>Gm04:18940966-18944495
>Gm04:18944555-18972123
>Gm04:18972222-18972277
>Gm04:18972386-18972729
>Gm04:18973473-18973511
>Gm04:18973567-18973606
>Gm04:18973654-18973717
>Gm04:18977916-18977960
>Gm04:18978055-18978136
>Gm04:18978814-18978837
>Gm04:18979134-18979160
>Gm04:18979240-18979308
>Gm04:18981179-18981217
>Gm04:18981236-18981367
>Gm04:18982277-18982358
>Gm04:18982501-18982593
>Gm04:18982651-18982809
>Gm04:18982857-18984290
>Gm04:18984344-18985821
>Gm04:18985939-18986205
>Gm04:18986423-18986448
>Gm04:18986492-18986646
>Gm04:18986687-18986871
>Gm04:18986999-18987623
>Gm04:18987660-18988366
>Gm04:18988450-18988847
>Gm04:18988890-18989002
>Gm04:18989117-18989245
>Gm04:18989421-18989573
>Gm04:18990124-18990330
>Gm04:18990432-18990488
>Gm04:18990981-18991025
>Gm04:18991881-18991988
>Gm04:18993479-19007630
>Gm04:19007651-19010784
>Gm04:19011775-19011824
>Gm04:19012163-19012570
>Gm04:19012672-19013112
>Gm04:19013157-19013301
>Gm04:19013774-19013800
>Gm04:19015245-19015369
>Gm04:19015411-19015461
>Gm04:19015572-19015632
>Gm04:19015708-19018425
>Gm04:19024376-19024417
>Gm04:19025958-19026389
>Gm04:19026445-19026492
>Gm04:19026676-19026846
>Gm04:19031334-19031945
>Gm04:19032404-19036351
>Gm04:19036390-19039640
>Gm04:19039719-19039860
>Gm04:19041086-19041124
>Gm04:19043934-19044280
>Gm04:19044857-19044930
>Gm04:19045254-19045279
>Gm04:19046992-19047100
>Gm04:19047167-19047266
>Gm04:19049636-19049676
>Gm04:19049720-19049929
>Gm04:19050077-19050228
>Gm04:19050316-19050381
>Gm04:19050411-19050983
>Gm04:19051019-19051139
>Gm04:19051303-19051400
>Gm04:19052708-19052742
>Gm04:19056013-19056074
>Gm04:19056187-19057645
>Gm04:19057724-19057909
>Gm04:19057962-19058006
>Gm04:19058338-19058495
>Gm04:19060648-19060725
>Gm04:19060800-19060870
>Gm04:19061094-19061159
>Gm04:19061568-19061639
>Gm04:19062507-19062583
>Gm04:19067433-19067561
>Gm04:19068879-19068911
>Gm04:19068999-19069185
>Gm04:19069260-19069321
>Gm04:19069531-19070000
>Gm04:19070039-19070154
>Gm04:19070329-19070520
>Gm04:19070748-19070811
>Gm04:19070854-19071001
>Gm04:19071077-19071183
>Gm04:19071287-19071705
>Gm04:19071891-19072293
>Gm04:19072397-19072447
>Gm04:19072750-19072795
>Gm04:19072859-19072890
>Gm04:19073113-19073140
>Gm04:19073538-19073603
>Gm04:19074104-19074299
>Gm04:19074352-19074550
>Gm04:19082973-19083133
>Gm04:19083452-19083529
>Gm04:19083648-19083764
>Gm04:19083908-19084065
>Gm04:19084492-19084562
>Gm04:19084797-19084976
>Gm04:19085208-19085839
>Gm04:19086420-19086471
>Gm04:19086558-19086806
>Gm04:19086859-19086910
>Gm04:19087015-19087080
>Gm04:19087129-19087243
>Gm04:19087323-19087537
>Gm04:19087560-19087662
>Gm04:19087991-19088156
>Gm04:19088383-19088795
>Gm04:19088845-19088924
>Gm04:19088975-19090357
>Gm04:19090408-19093386
>Gm04:19093481-19093574
>Gm04:19093678-19095146
>Gm04:19095401-19097348
>Gm04:19099837-19100064
>Gm04:19100132-19100159
>Gm04:19100602-19100619
>Gm04:19100753-19100798
>Gm04:19100880-19103965
>Gm04:19104390-19104442
>Gm04:19104596-19104738
>Gm04:19104861-19104955
>Gm04:19105429-19105616
>Gm04:19105782-19105858
>Gm04:19105946-19105987
>Gm04:19106550-19106638
>Gm04:19106946-19106960
>Gm04:19107815-19107877
>Gm04:19109296-19109429
>Gm04:19109491-19109703
>Gm04:19111365-19111409
>Gm04:19111467-19111498
>Gm04:19111810-19111878
>Gm04:19112421-19112462
>Gm04:19113925-19114018
>Gm04:19114649-19114687
>Gm04:19115210-19115352
>Gm04:19115462-19115526
>Gm04:19115561-19116429
>Gm04:19116460-19117514
>Gm04:19117645-19118206
>Gm04:19118242-19118273
>Gm04:19119976-19120020
>Gm04:19120995-19121029
>Gm04:19121116-19121144
>Gm04:19121585-19121630
>Gm04:19122400-19122529
>Gm04:19123142-19123189
>Gm04:19123704-19123826
>Gm04:19123974-19124090
>Gm04:19124213-19124261
>Gm04:19124337-19124443
>Gm04:19124465-19124522
>Gm04:19124573-19124641
>Gm04:19124813-19124838
>Gm04:19125009-19125107
>Gm04:19125225-19125293
>Gm04:19129132-19129176
>Gm04:19129357-19129383
>Gm04:19129581-19129645
>Gm04:19130367-19130513
>Gm04:19130847-19130975
>Gm04:19131074-19131113
>Gm04:19131201-19131659
>Gm04:19132652-19139095
>Gm04:19139150-19140571
>Gm04:19142138-19142207
>Gm04:19142228-19142404
>Gm04:19146704-19146796
>Gm04:19146830-19147270
>Gm04:19147549-19147704
>Gm04:19148821-19149124
>Gm04:19150319-19150419
>Gm04:19151537-19151568
>Gm04:19151722-19151780
>Gm04:19152350-19152399
>Gm04:19152871-19152934
>Gm04:19153086-19153225
>Gm04:19153485-19154193
>Gm04:19154289-19154758
>Gm04:19154799-19155250
>Gm04:19155348-19155534
>Gm04:19156123-19156170
>Gm04:19156495-19156580
>Gm04:19157894-19157966
>Gm04:19158929-19158963
>Gm04:19159326-19159386
>Gm04:19160884-19160984
>Gm04:19162159-19162196
>Gm04:19162874-19163004
>Gm04:19163128-19163170
>Gm04:19164432-19164540
>Gm04:19168820-19168850
>Gm04:19170033-19170107
>Gm04:19171238-19171286
>Gm04:19171386-19171580
>Gm04:19171589-19171677
>Gm04:19171678-19171766
>Gm04:19172520-19172705
>Gm04:19172847-19173026
>Gm04:19173574-19173609
>Gm04:19174018-19174081
>Gm04:19174164-19176653
>Gm04:19176684-19177161
>Gm04:19177205-19177618
>Gm04:19177704-19179038
>Gm04:19179074-19179135
>Gm04:19179164-19179219
>Gm04:19179538-19179652
>Gm04:19181195-19199323
>Gm04:19202767-19206803
>Gm04:19211207-19211267
>Gm04:19211298-19211487
>Gm04:19211880-19211987
>Gm04:19212507-19212616
>Gm04:19212673-19212786
>Gm04:19213469-19213830
>Gm04:19213883-19214028
>Gm04:19214372-19214445
>Gm04:19214487-19214560
>Gm04:19215673-19215783
>Gm04:19216710-19216887
>Gm04:19217196-19217286
>Gm04:19217331-19217663
>Gm04:19217703-19217859
>Gm04:19217953-19218168
>Gm04:19218643-19218748
>Gm04:19219186-19219254
>Gm04:19223828-19223899
>Gm04:19224276-19224337
>Gm04:19224412-19225271
>Gm04:19225419-19226004
>Gm04:19226045-19237898
>Gm04:19237921-19238227
>Gm04:19238286-19239017
>Gm04:19239053-19248788
>Gm04:19248861-19249215
>Gm04:19251714-19252180
>Gm04:19252245-19252296
>Gm04:19252482-19252941
>Gm04:19253328-19254189
>Gm04:19254212-19254435
>Gm04:19254865-19255450
>Gm04:19258621-19258656
>Gm04:19258853-19259830
>Gm04:19260280-19260333
>Gm04:19263193-19263240
>Gm04:19264060-19264110
>Gm04:19266159-19266321
>Gm04:19269388-19269458
>Gm04:19270634-19270804
>Gm04:19272020-19272090
>Gm04:19272197-19272271
>Gm04:19272789-19272869
>Gm04:19274618-19274769
>Gm04:19275131-19275203
>Gm04:19275545-19275587
>Gm04:19275676-19275693
>Gm04:19275793-19275814
>Gm04:19275929-19276088
>Gm04:19276128-19277345
>Gm04:19277369-19278083
>Gm04:19278288-19278513
>Gm04:19278580-19278615
>Gm04:19278664-19278716
>Gm04:19278879-19279499
>Gm04:19279603-19280505
>Gm04:19280573-19280602
>Gm04:19280693-19280765
>Gm04:19280810-19280974
>Gm04:19281313-19281395
>Gm04:19281653-19281796
>Gm04:19281875-19281912
>Gm04:19282136-19282248
>Gm04:19282478-19282663
>Gm04:19282720-19282910
>Gm04:19282962-19284932
>Gm04:19285004-19285323
>Gm04:19286199-19286241
>Gm04:19286953-19287016
>Gm04:19287393-19287513
>Gm04:19287985-19288417
>Gm04:19288536-19288648
>Gm04:19288820-19288994
>Gm04:19289129-19289206
>Gm04:19289375-19289526
>Gm04:19289634-19291729
>Gm04:19291813-19291920
>Gm04:19291954-19292818
>Gm04:19292869-19294585
>Gm04:19294618-19294733
>Gm04:19294841-19295889
>Gm04:19296060-19304373
>Gm04:19304490-19304698
>Gm04:19304786-19305503
>Gm04:19305594-19305759
>Gm04:19305823-19306578
>Gm04:19306608-19307363
>Gm04:19307426-19308307
>Gm04:19308360-19320157
>Gm04:19320256-19321291
>Gm04:19321351-19322721
>Gm04:19322791-19327057
>Gm04:19327112-19327777
>Gm04:19327837-19328024
>Gm04:19328080-19328150
>Gm04:19328243-19328627
>Gm04:19328683-19329883
>Gm04:19329974-19330195
>Gm04:19330245-19330418
>Gm04:19330464-19330896
>Gm04:19330926-19332130
>Gm04:19332232-19332449
>Gm04:19332572-19332998
>Gm04:19333084-19333316
>Gm04:19333373-19333672
>Gm04:19333877-19333947
>Gm04:19334489-19334532
>Gm04:19335446-19335495
>Gm04:19335961-19336207
>Gm04:19336300-19336332
>Gm04:19336682-19336790
>Gm04:19336927-19337028
>Gm04:19337092-19337237
>Gm04:19337295-19337576
>Gm04:19337654-19338058
>Gm04:19338116-19340536
>Gm04:19340707-19341566
>Gm04:19342010-19342086
>Gm04:19342170-19342276
>Gm04:19342750-19342795
>Gm04:19347981-19348047
>Gm04:19348325-19348540
>Gm04:19348640-19348671
>Gm04:19348803-19348859
>Gm04:19349074-19349215
>Gm04:19350343-19350389
>Gm04:19351623-19351658
>Gm04:19351932-19352024
>Gm04:19352818-19352892
>Gm04:19352992-19353046
>Gm04:19353090-19368206
>Gm04:19368377-19368739
>Gm04:19368799-19369134
>Gm04:19369181-19369221
>Gm04:19369292-19369381
>Gm04:19369458-19370441
>Gm04:19370836-19371005
>Gm04:19371055-19371115
>Gm04:19371149-19371219
>Gm04:19371309-19371495
>Gm04:19371585-19371653
>Gm04:19371749-19371863
>Gm04:19371901-19372000
>Gm04:19372043-19372085
>Gm04:19372334-19372430
>Gm04:19372644-19372814
>Gm04:19372884-19372932
>Gm04:19373338-19373370
>Gm04:19373432-19373612
>Gm04:19373942-19374509
>Gm04:19374672-19374742
>Gm04:19374809-19374853
>Gm04:19374886-19374932
>Gm04:19375048-19375186
>Gm04:19379372-19379424
>Gm04:19380104-19380189
>Gm04:19380400-19380509
>Gm04:19380567-19382690
>Gm04:19382849-19383030
>Gm04:19383130-19383209
>Gm04:19383314-19383792
>Gm04:19384102-19384138
>Gm04:19384760-19384801
>Gm04:19387550-19388720
>Gm04:19389682-19389781
>Gm04:19389904-19389961
>Gm04:19390030-19390291
>Gm04:19390665-19390739
>Gm04:19390919-19391229
>Gm04:19391323-19391357
>Gm04:19391452-19391517
>Gm04:19391556-19391590
>Gm04:19391731-19391781
>Gm04:19392339-19392471
>Gm04:19392810-19392970
>Gm04:19393056-19393319
>Gm04:19393709-19393889
>Gm04:19393919-19394039
>Gm04:19394232-19394318
>Gm04:19394536-19394678
>Gm04:19394901-19394949
>Gm04:19394983-19395046
>Gm04:19395118-19395343
>Gm04:19395395-19395438
>Gm04:19395498-19395524
>Gm04:19396005-19400682
>Gm04:19400811-19400884
>Gm04:19401150-19402810
>Gm04:19403466-19403568
>Gm04:19404056-19404093
>Gm04:19404321-19419332
>Gm04:19419354-19424391
>Gm04:19424529-19424596
>Gm04:19424669-19424771
>Gm04:19424975-19425056
>Gm04:19425075-19425108
>Gm04:19425222-19425407
>Gm04:19425460-19425622
>Gm04:19425686-19426086
>Gm04:19426095-19426160
>Gm04:19426449-19433775
>Gm04:19434309-19434463
>Gm04:19434718-19434774
>Gm04:19435422-19435552
>Gm04:19436151-19436215
>Gm04:19438203-19438242
>Gm04:19439116-19439243
>Gm04:19439452-19439477
>Gm04:19442378-19442443
>Gm04:19446068-19446196
>Gm04:19450919-19451117
>Gm04:19451246-19451290
>Gm04:19451513-19451630
>Gm04:19451715-19452007
>Gm04:19452150-19452183
>Gm04:19452667-19452808
>Gm04:19454094-19454156
>Gm04:19454567-19454593
>Gm04:19454705-19454769
>Gm04:19455797-19456085
>Gm04:19456200-19456261
>Gm04:19456310-19457019
>Gm04:19457113-19459961
>Gm04:19461429-19465340
>Gm04:19465517-19465734
>Gm04:19465967-19466171
>Gm04:19466215-19466433
>Gm04:19466495-19467222
>Gm04:19467261-19467542
>Gm04:19467642-19468328
>Gm04:19472956-19474121
>Gm04:19476261-19477360
>Gm04:19477629-19479039
>Gm04:19483116-19483183
>Gm04:19483205-19483238
>Gm04:19485137-19486105
>Gm04:19486125-19493377
>Gm04:19493435-19496684
>Gm04:19496750-19496967
>Gm04:19497224-19497286
>Gm04:19497397-19497423
>Gm04:19498240-19498274
>Gm04:19498411-19502888
>Gm04:19502928-19503345
>Gm04:19503496-19503535
>Gm04:19503969-19504048
>Gm04:19504496-19504617
>Gm04:19504763-19504893
>Gm04:19504957-19504988
>Gm04:19506971-19516483
>Gm04:19516543-19520592
>Gm04:19520629-19521175
>Gm04:19521217-19521424
>Gm04:19521451-19521896
>Gm04:19521931-19525651
>Gm04:19525705-19531107
>Gm04:19532113-19554391
>Gm04:19554462-19554654
>Gm04:19556888-19557107
>Gm04:19557162-19557352
>Gm04:19557400-19557490
>Gm04:19557513-19557886
>Gm04:19558002-19558117
>Gm04:19558261-19558444
>Gm04:19558533-19558572
>Gm04:19558929-19559179
>Gm04:19559374-19559512
>Gm04:19559590-19559785
>Gm04:19559874-19560005
>Gm04:19560121-19560352
>Gm04:19560415-19560840
>Gm04:19561029-19561055
>Gm04:19561087-19561300
>Gm04:19561351-19561594
>Gm04:19561754-19562492
>Gm04:19562678-19565211
>Gm04:19565311-19573929
>Gm04:19574120-19574461
>Gm04:19574498-19574564
>Gm04:19574651-19574705
>Gm04:19574723-19575346
>Gm04:19575391-19575461
>Gm04:19575645-19575957
>Gm04:19576019-19576194
>Gm04:19576262-19576335
>Gm04:19576419-19576467
>Gm04:19576583-19576833
>Gm04:19577119-19577223
>Gm04:19577406-19577442
>Gm04:19577494-19577539
>Gm04:19577631-19577660
>Gm04:19577800-19577901
>Gm04:19577964-19578310
>Gm04:19578508-19578641
>Gm04:19578679-19578736
>Gm04:19578861-19579278
>Gm04:19579320-19579352
>Gm04:19579680-19579759
>Gm04:19580170-19581010
>Gm04:19581172-19581223
>Gm04:19581308-19581517
>Gm04:19581925-19581989
>Gm04:19583753-19583823
>Gm04:19585212-19586905
>Gm04:19589585-19589970
>Gm04:19590059-19590095
>Gm04:19590257-19590317
>Gm04:19590727-19590777
>Gm04:19595585-19595614
>Gm04:19597578-19597892
>Gm04:19598610-19617234
>Gm04:19617315-19619298
>Gm04:19619314-19623888
>Gm04:19625637-19625682
>Gm04:19626255-19628939
>Gm04:19629017-19630452
>Gm04:19630487-19631929
>Gm04:19632002-19632157
>Gm04:19633135-19633257
>Gm04:19635209-19635246
>Gm04:19637669-19641806
>Gm04:19642658-19648002
>Gm04:19650001-19655380
>Gm04:19656165-19658770
>Gm04:19660799-19660870
>Gm04:19661905-19662138
>Gm04:19662706-19663025
>Gm04:19663084-19667271
>Gm04:19670905-19672764
>Gm04:19672829-19673141
>Gm04:19673162-19673374
>Gm04:19673397-19673646
>Gm04:19673700-19673799
>Gm04:19673897-19674060
>Gm04:19674100-19674266
>Gm04:19674399-19674542
>Gm04:19674657-19674731
>Gm04:19674852-19674905
>Gm04:19674980-19675074
>Gm04:19675119-19675214
>Gm04:19675350-19675559
>Gm04:19675603-19682370
>Gm04:19682407-19683009
>Gm04:19683031-19683231
>Gm04:19683332-19684092
>Gm04:19684157-19684970
>Gm04:19685024-19693869
>Gm04:19693925-19695332
>Gm04:19695414-19706578
>Gm04:19706653-19715423
>Gm04:19715572-19717624
>Gm04:19720234-19720329
>Gm04:19720493-19720663
>Gm04:19720760-19721004
>Gm04:19721028-19721156
>Gm04:19721204-19722644
>Gm04:19722752-19722948
>Gm04:19722988-19724555
>Gm04:19724584-19738194
>Gm04:19738239-19745334
>Gm04:19745407-19745432
>Gm04:19745459-19745567
>Gm04:19745677-19746291
>Gm04:19746322-19747434
>Gm04:19747558-19748199
>Gm04:19748226-19748373
>Gm04:19748408-19748519
>Gm04:19748545-19751339
>Gm04:19751368-19763454
>Gm04:19767143-19767325
>Gm04:19767706-19771657
>Gm04:19771685-19771803
>Gm04:19771966-19772007
>Gm04:19772247-19772556
>Gm04:19772619-19772715
>Gm04:19774403-19776214
>Gm04:19776276-19776316
>Gm04:19777143-19777217
>Gm04:19777243-19777314
>Gm04:19777375-19777427
>Gm04:19777502-19791211
>Gm04:19799644-19800573
>Gm04:19807595-19808176
>Gm04:19808261-19819976
>Gm04:19820007-19829274
>Gm04:19829392-19885959
>Gm04:19886579-19886641
>Gm04:19886926-19886943
>Gm04:19887522-19887724
>Gm04:19887931-19888111
>Gm04:19888218-19888388
>Gm04:19888812-19888879
>Gm04:19889814-19889884
>Gm04:19890684-19890932
>Gm04:19891056-19891874
>Gm04:19893712-19893766
>Gm04:19896536-19896591
>Gm04:19897104-19897201
>Gm04:19897480-19897560
>Gm04:19897585-19897701
>Gm04:19897837-19898123
>Gm04:19898426-19898467
>Gm04:19898792-19898819
>Gm04:19898884-19899027
>Gm04:19899083-19899121
>Gm04:19899486-19899536
>Gm04:19899748-19899808
>Gm04:19899998-19900231
>Gm04:19900352-19900383
>Gm04:19900429-19901582
>Gm04:19901799-19901898
>Gm04:19902063-19902188
>Gm04:19902648-19902713
>Gm04:19902817-19902957
>Gm04:19903611-19911880
>Gm04:19912753-19921366
>Gm04:19921726-19922156
>Gm04:19922178-19922456
>Gm04:19923162-19923223
>Gm04:19923310-19925480
>Gm04:19925526-19925876
>Gm04:19926151-19926179
>Gm04:19926423-19926478
>Gm04:19927286-19927383
>Gm04:19927443-19927579
>Gm04:19927673-19927777
>Gm04:19927812-19928510
>Gm04:19928805-19929123
>Gm04:19929454-19929646
>Gm04:19930297-19930403
>Gm04:19930558-19930760
>Gm04:19931750-19932994
>Gm04:19933085-19933168
>Gm04:19933535-19933761
>Gm04:19938409-19938778
>Gm04:19938802-19938918
>Gm04:19939051-19939219
>Gm04:19943227-19943406
>Gm04:19943534-19943734
>Gm04:19944070-19944188
>Gm04:19945595-19945641
>Gm04:19947916-19947979
>Gm04:19948059-19948165
>Gm04:19948219-19948300
>Gm04:19949352-19949482
>Gm04:19949589-19949816
>Gm04:19950142-19950186
>Gm04:19950330-19950376
>Gm04:19951157-19951383
>Gm04:19953879-19953934
>Gm04:19954422-19954501
>Gm04:19954794-19954808
>Gm04:19954860-19954919
>Gm04:19954970-19955000
>Gm04:19955057-19961910
>Gm04:19961949-19964566
>Gm04:19964596-19967977
>Gm04:19968611-19971605
>Gm04:19971705-19982605
>Gm04:19982661-19983003
>Gm04:19983021-19991373
>Gm04:19991482-19992287
>Gm04:19992365-19993723
>Gm04:19993768-19993798
>Gm04:19993918-19995542
>Gm04:19995589-19995767
>Gm04:19995817-19996273
>Gm04:19996345-19997945
>Gm04:19998077-19998426
>Gm04:19998539-20006594
>Gm04:20006632-20012064
>Gm04:20012102-20017261
>Gm04:20017303-20033772
>Gm04:20033817-20035376
>Gm04:20035415-20035844
>Gm04:20035876-20060128
>Gm04:20060162-20061692
>Gm04:20061728-20063138
>Gm04:20063163-20101518
>Gm04:20101558-20131657
>Gm04:20131702-20132256
>Gm04:20132288-20132370
>Gm04:20132409-20132807
>Gm04:20132890-20138695
>Gm04:20138775-20140243
>Gm04:20140281-20148297
>Gm04:20148353-20159653
>Gm04:20163398-20176804
>Gm04:20177684-20178035
>Gm04:20178181-20178224
>Gm04:20178502-20179875
>Gm04:20179895-20180221
>Gm04:20181629-20181681
>Gm04:20182170-20182242
>Gm04:20182894-20182947
>Gm04:20183931-20183993
>Gm04:20185061-20185554
>Gm04:20188662-20188906
>Gm04:20189216-20191003
>Gm04:20191719-20191778
>Gm04:20192768-20193194
>Gm04:20193220-20193759
>Gm04:20193794-20195821
>Gm04:20195853-20197212
>Gm04:20197374-20197800
>Gm04:20197845-20200177
>Gm04:20200210-20218502
>Gm04:20218705-20218745
>Gm04:20218850-20218949
>Gm04:20219018-20219158
>Gm04:20223081-20223259
>Gm04:20223444-20223739
>Gm04:20223837-20224253
>Gm04:20224283-20224539
>Gm04:20224639-20224735
>Gm04:20224772-20224825
>Gm04:20224857-20246801
>Gm04:20247001-20247374
>Gm04:20247441-20247506
>Gm04:20247596-20247682
>Gm04:20247773-20247871
>Gm04:20247916-20248129
>Gm04:20248321-20248600
>Gm04:20248691-20248789
>Gm04:20248945-20249615
>Gm04:20249637-20249703
>Gm04:20251408-20251754
>Gm04:20251831-20251934
>Gm04:20252206-20252518
>Gm04:20252578-20253621
>Gm04:20255061-20255113
>Gm04:20255602-20255750
>Gm04:20256307-20256380
>Gm04:20257986-20258479
>Gm04:20261626-20261848
>Gm04:20262158-20263874
>Gm04:20264601-20264663
>Gm04:20265650-20285483
>Gm04:20285952-20292945
>Gm04:20293034-20293513
>Gm04:20293563-20294437
>Gm04:20296385-20299660
>Gm04:20299708-20299792
>Gm04:20299832-20301124
>Gm04:20301214-20301280
>Gm04:20301357-20301468
>Gm04:20301563-20301710
>Gm04:20301759-20301867
>Gm04:20302007-20303728
>Gm04:20303830-20306310
>Gm04:20306366-20307083
>Gm04:20307113-20307147
>Gm04:20307992-20321729
>Gm04:20321752-20323793
>Gm04:20327217-20327258
>Gm04:20334922-20334951
>Gm04:20335163-20335244
>Gm04:20336000-20345735
>Gm04:20345768-20346195
>Gm04:20346626-20346657
>Gm04:20347313-20349853
>Gm04:20349879-20352712
>Gm04:20352758-20355779
>Gm04:20355813-20380734
>Gm04:20380768-20395442
>Gm04:20395457-20418552
>Gm04:20418792-20419185
>Gm04:20419305-20420009
>Gm04:20420156-20420290
>Gm04:20420352-20420450
>Gm04:20420499-20420540
>Gm04:20420675-20421505
>Gm04:20421539-20423930
>Gm04:20423989-20425720
>Gm04:20425838-20426115
>Gm04:20426192-20428559
>Gm04:20428627-20433976
>Gm04:20434019-20441815
>Gm04:20441863-20444074
>Gm04:20444115-20447041
>Gm04:20447084-20447405
>Gm04:20447487-20447580
>Gm04:20447653-20448592
>Gm04:20448657-20450459
>Gm04:20450491-20457993
>Gm04:20458031-20458377
>Gm04:20458440-20459340
>Gm04:20459397-20524213
>Gm04:20524252-20526279
>Gm04:20526336-20561851
>Gm04:20561960-20564048
>Gm04:20564083-20574936
>Gm04:20574969-20575893
>Gm04:20575919-20579035
>Gm04:20579073-20579682
>Gm04:20579767-20581977
>Gm04:20582021-20582805
>Gm04:20582852-20584770
>Gm04:20584923-20584961
>Gm04:20585382-20585484
>Gm04:20585556-20585651
>Gm04:20585755-20585889
>Gm04:20586009-20586103
>Gm04:20586140-20586262
>Gm04:20586320-20586633
>Gm04:20586677-20586882
>Gm04:20586916-20587018
>Gm04:20587146-20587210
>Gm04:20587290-20587479
>Gm04:20587507-20588550
>Gm04:20588597-20589214
>Gm04:20589322-20589853
>Gm04:20589902-20592924
>Gm04:20592964-20593156
>Gm04:20593188-20594609
>Gm04:20594672-20604490
>Gm04:20604530-20618463
>Gm04:20618513-20618597
>Gm04:20618672-20619359
>Gm04:20619393-20619599
>Gm04:20619626-20619854
>Gm04:20619882-20619923
>Gm04:20619989-20620928
>Gm04:20621266-20621506
>Gm04:20621562-20627840
>Gm04:20630498-20631475
>Gm04:20631982-20632043
>Gm04:20632158-20640115
>Gm04:20640165-20643285
>Gm04:20643373-20643481
>Gm04:20643537-20646482
>Gm04:20646531-20647715
>Gm04:20647964-20650406
>Gm04:20650688-20650739
>Gm04:20652474-20652528
>Gm04:20652575-20663765
>Gm04:20663798-20666448
>Gm04:20666487-20668671
>Gm04:20668704-20668737
>Gm04:20668935-20669722
>Gm04:20669780-20670181
>Gm04:20670234-20670385
>Gm04:20670459-20671385
>Gm04:20671735-20671815
>Gm04:20673552-20673779
>Gm04:20673848-20673971
>Gm04:20674076-20674492
>Gm04:20674538-20674746
>Gm04:20674805-20675333
>Gm04:20675375-20675495
>Gm04:20675686-20675772
>Gm04:20675843-20676042
>Gm04:20676155-20676324
>Gm04:20676352-20676731
>Gm04:20676759-20676908
>Gm04:20676989-20677035
>Gm04:20678882-20678930
>Gm04:20681422-20681489
>Gm04:20684803-20684852
>Gm04:20686449-20690334
>Gm04:20690915-20691075
>Gm04:20692600-20692809
>Gm04:20692869-20711026
>Gm04:20711066-20712826
>Gm04:20712888-20713173
>Gm04:20713215-20717448
>Gm04:20717919-20717969
>Gm04:20718534-20719849
>Gm04:20720038-20721652
>Gm04:20721774-20721864
>Gm04:20722227-20723207
>Gm04:20724255-20724285
>Gm04:20725358-20725392
>Gm04:20726178-20726206
>Gm04:20726279-20726331
>Gm04:20727592-20727674
>Gm04:20727709-20728031
>Gm04:20728318-20728350
>Gm04:20728427-20728491
>Gm04:20728828-20728943
>Gm04:20729520-20729553
>Gm04:20729814-20729959
>Gm04:20730033-20730336
>Gm04:20731413-20731452
>Gm04:20731872-20731901
>Gm04:20732230-20732271
>Gm04:20732595-20732643
>Gm04:20732848-20734544
>Gm04:20737528-20737589
>Gm04:20737652-20737692
>Gm04:20738355-20738384
>Gm04:20738679-20738727
>Gm04:20739288-20739329
>Gm04:20739457-20739499
>Gm04:20739617-20739707
>Gm04:20743271-20743347
>Gm04:20743458-20743897
>Gm04:20746397-20746559
>Gm04:20747636-20758689
>Gm04:20758864-20758980
>Gm04:20761744-20762883
>Gm04:20763153-20765980
>Gm04:20766133-20766305
>Gm04:20766419-20766523
>Gm04:20766577-20766823
>Gm04:20766940-20767002
>Gm04:20767071-20767183
>Gm04:20767218-20767374
>Gm04:20767408-20767509
>Gm04:20767553-20768610
>Gm04:20771391-20771488
>Gm04:20772057-20772129
>Gm04:20772541-20772592
>Gm04:20774824-20780472
>Gm04:20784386-20784561
>Gm04:20784595-20784678
>Gm04:20784764-20785021
>Gm04:20785332-20785374
>Gm04:20785771-20788587
>Gm04:20788674-20789085
>Gm04:20789145-20789432
>Gm04:20790337-20790474
>Gm04:20790553-20790685
>Gm04:20791049-20791176
>Gm04:20791655-20791696
>Gm04:20793284-20793385
>Gm04:20793501-20793578
>Gm04:20793656-20793813
>Gm04:20793888-20794097
>Gm04:20794320-20794402
>Gm04:20794712-20794755
>Gm04:20795054-20795963
>Gm04:20796690-20801920
>Gm04:20801951-20804118
>Gm04:20804159-20807190
>Gm04:20807296-20807463
>Gm04:20807511-20807732
>Gm04:20809508-20809629
>Gm04:20809653-20809687
>Gm04:20811976-20812013
>Gm04:20812067-20813109
>Gm04:20815866-20817177
>Gm04:20817208-20822295
>Gm04:20822395-20822544
>Gm04:20822604-20825762
>Gm04:20825931-20825976
>Gm04:20830620-20833079
>Gm04:20833199-20834790
>Gm04:20835840-20835981
>Gm04:20836009-20836045
>Gm04:20840512-20840651
>Gm04:20841587-20841646
>Gm04:20841705-20841740
>Gm04:20842165-20842718
>Gm04:20842794-20842853
>Gm04:20842908-20843552
>Gm04:20843617-20843840
>Gm04:20843914-20847888
>Gm04:20847944-20848321
>Gm04:20848452-20848469
>Gm04:20848814-20848880
>Gm04:20849278-20849422
>Gm04:20850707-20850766
>Gm04:20850847-20850885
>Gm04:20851026-20851335
>Gm04:20851479-20851559
>Gm04:20851952-20852050
>Gm04:20852562-20853599
>Gm04:20853672-20855600
>Gm04:20855851-20855884
>Gm04:20856370-20856430
>Gm04:20856640-20856677
>Gm04:20857197-20857227
>Gm04:20857981-20858045
>Gm04:20858838-20859006
>Gm04:20859231-20859305
>Gm04:20859513-20859987
>Gm04:20866256-20866371
>Gm04:20867019-20867058
>Gm04:20867178-20868999
>Gm04:20869061-20869197
>Gm04:20869298-20870578
>Gm04:20870617-20870879
>Gm04:20871298-20871515
>Gm04:20871598-20871722
>Gm04:20871834-20871880
>Gm04:20872086-20872159
>Gm04:20872245-20872304
>Gm04:20872411-20872454
>Gm04:20872568-20872649
>Gm04:20872708-20872818
>Gm04:20873235-20873549
>Gm04:20873671-20873949
>Gm04:20873989-20874168
>Gm04:20874222-20874451
>Gm04:20874917-20875007
>Gm04:20875145-20877721
>Gm04:20877748-20877900
>Gm04:20877955-20878791
>Gm04:20879177-20879215
>Gm04:20879884-20879938
>Gm04:20881780-20920384
>Gm04:20921646-20921694
>Gm04:20922127-20922872
>Gm04:20922964-20924521
>Gm04:20924589-20925671
>Gm04:20925847-20926150
>Gm04:20926239-20947260
>Gm04:20947341-20947418
>Gm04:20948927-20949431
>Gm04:20949454-20963067
>Gm04:20963095-20963937
>Gm04:20964037-20964297
>Gm04:20964349-20964463
>Gm04:20964509-20965282
>Gm04:20965326-20969604
>Gm04:20969707-20983365
>Gm04:20985376-20985583
>Gm04:20985608-20985781
>Gm04:20985891-20986106
>Gm04:20986193-20986625
>Gm04:20986690-20987346
>Gm04:20987452-20987575
>Gm04:20987605-20987757
>Gm04:20987922-20988354
>Gm04:20988431-20988780
>Gm04:20988937-20989130
>Gm04:20989181-20989321
>Gm04:20989427-20989678
>Gm04:20989980-20990020
>Gm04:20990159-20990250
>Gm04:20990482-21027159
>Gm04:21028658-21028867
>Gm04:21028939-21029476
>Gm04:21030140-21030188
>Gm04:21031840-21036265
>Gm04:21036295-21037578
>Gm04:21037623-21040026
>Gm04:21040055-21048058
>Gm04:21048849-21049062
>Gm04:21049496-21049677
>Gm04:21049737-21049797
>Gm04:21050456-21050543
>Gm04:21050611-21050656
>Gm04:21050738-21050967
>Gm04:21051018-21051076
>Gm04:21051126-21052158
>Gm04:21053227-21053264
>Gm04:21054805-21054843
>Gm04:21055578-21055675
>Gm04:21056516-21056640
>Gm04:21056783-21058510
>Gm04:21058572-21058857
>Gm04:21059037-21059120
>Gm04:21059285-21059343
>Gm04:21059558-21059641
>Gm04:21059713-21059858
>Gm04:21059912-21060042
>Gm04:21060068-21060293
>Gm04:21060368-21060566
>Gm04:21060729-21061089
>Gm04:21061117-21061256
>Gm04:21061315-21063482
>Gm04:21063513-21065871
>Gm04:21065937-21068007
>Gm04:21068042-21081768
>Gm04:21081799-21089955
>Gm04:21090163-21090863
>Gm04:21090894-21091524
>Gm04:21091754-21092006
>Gm04:21092075-21092146
>Gm04:21092196-21092860
>Gm04:21092898-21103679
>Gm04:21103721-21116139
>Gm04:21116181-21130325
>Gm04:21130371-21133123
>Gm04:21133277-21154908
>Gm04:21155075-21155508
>Gm04:21155540-21155578
>Gm04:21155725-21156024
>Gm04:21157755-21157811
>Gm04:21157933-21158213
>Gm04:21158428-21162783
>Gm04:21163492-21163562
>Gm04:21164279-21168193
>Gm04:21168317-21168409
>Gm04:21168439-21168704
>Gm04:21168852-21168985
>Gm04:21169070-21169110
>Gm04:21169197-21171828
>Gm04:21172055-21172439
>Gm04:21172600-21172629
>Gm04:21172713-21172875
>Gm04:21172929-21172964
>Gm04:21173016-21173110
>Gm04:21173243-21173434
>Gm04:21173791-21174037
>Gm04:21174092-21174212
>Gm04:21174250-21174282
>Gm04:21174375-21174543
>Gm04:21174590-21174845
>Gm04:21174872-21175642
>Gm04:21179630-21188150
>Gm04:21188240-21188318
>Gm04:21188456-21193154
>Gm04:21198419-21198485
>Gm04:21198770-21198823
>Gm04:21200174-21215835
>Gm04:21215890-21246417
>Gm04:21247052-21249555
>Gm04:21249607-21253592
>Gm04:21253656-21259545
>Gm04:21259635-21259681
>Gm04:21259803-21263886
>Gm04:21263978-21264878
>Gm04:21264930-21265446
>Gm04:21265475-21268629
>Gm04:21268665-21268862
>Gm04:21269626-21269829
>Gm04:21269930-21269970
>Gm04:21270031-21286593
>Gm04:21286619-21287594
>Gm04:21287636-21289067
>Gm04:21289254-21289569
>Gm04:21289601-21289973
>Gm04:21290125-21290207
>Gm04:21290245-21290445
>Gm04:21290529-21290712
>Gm04:21290753-21310890
>Gm04:21310914-21341320
>Gm04:21341492-21369153
>Gm04:21369621-21369679
>Gm04:21372537-21372717
>Gm04:21379854-21379987
>Gm04:21380682-21380732
>Gm04:21381221-21381305
>Gm04:21382412-21382459
>Gm04:21382627-21382700
>Gm04:21382767-21382819
>Gm04:21382923-21382976
>Gm04:21383110-21383155
>Gm04:21383638-21383727
>Gm04:21384346-21384443
>Gm04:21384873-21385083
>Gm04:21385400-21385414
>Gm04:21386221-21386276
>Gm04:21386562-21386683
>Gm04:21387052-21387137
>Gm04:21387510-21387563
>Gm04:21387929-21388390
>Gm04:21388419-21388627
>Gm04:21388672-21391238
>Gm04:21391520-21391590
>Gm04:21392554-21394809
>Gm04:21394880-21395907
>Gm04:21395937-21397280
>Gm04:21397322-21398521
>Gm04:21398581-21398746
>Gm04:21398853-21399629
>Gm04:21399703-21400011
>Gm04:21400058-21400340
>Gm04:21400470-21406140
>Gm04:21406369-21406396
>Gm04:21406441-21406481
>Gm04:21406615-21407959
>Gm04:21408066-21408294
>Gm04:21408384-21408465
>Gm04:21408507-21408610
>Gm04:21408668-21408799
>Gm04:21409453-21409515
>Gm04:21409759-21410074
>Gm04:21410458-21413176
>Gm04:21413329-21413426
>Gm04:21413474-21413514
>Gm04:21413591-21413711
>Gm04:21414135-21414351
>Gm04:21414802-21420264
>Gm04:21420368-21420404
>Gm04:21420491-21420524
>Gm04:21421538-21421590
>Gm04:21421794-21421996
>Gm04:21422110-21422268
>Gm04:21422399-21422444
>Gm04:21422541-21422789
>Gm04:21423500-21423532
>Gm04:21423720-21423747
>Gm04:21423810-21447206
>Gm04:21447679-21478963
>Gm04:21478989-21513503
>Gm04:21513547-21513580
>Gm04:21513614-21515048
>Gm04:21515079-21516024
>Gm04:21516087-21516279
>Gm04:21516341-21536832
>Gm04:21536864-21537497
>Gm04:21539267-21539333
>Gm04:21539671-21539716
>Gm04:21540743-21540845
>Gm04:21540953-21541040
>Gm04:21542818-21542911
>Gm04:21542947-21543033
>Gm04:21543195-21543310
>Gm04:21543397-21543442
>Gm04:21543946-21544045
>Gm04:21544180-21544386
>Gm04:21544479-21544555
>Gm04:21544628-21544696
>Gm04:21545091-21545303
>Gm04:21545717-21545753
>Gm04:21546870-21548508
>Gm04:21548568-21553021
>Gm04:21553440-21553474
>Gm04:21553954-21554151
>Gm04:21554281-21582191
>Gm04:21582616-21582735
>Gm04:21583598-21583651
>Gm04:21583799-21583987
>Gm04:21585642-21585766
>Gm04:21586521-21586581
>Gm04:21586791-21586926
>Gm04:21587473-21587559
>Gm04:21587686-21587757
>Gm04:21587819-21587986
>Gm04:21588107-21588766
>Gm04:21588935-21589011
>Gm04:21589084-21589543
>Gm04:21589606-21589749
>Gm04:21589818-21590081
>Gm04:21590172-21590509
>Gm04:21590547-21590792
>Gm04:21590825-21591022
>Gm04:21591058-21591157
>Gm04:21591192-21591257
>Gm04:21591301-21593155
>Gm04:21593374-21593425
>Gm04:21593533-21593593
>Gm04:21593710-21593744
>Gm04:21593812-21593850
>Gm04:21594062-21594132
>Gm04:21594291-21594358
>Gm04:21594578-21594666
>Gm04:21594774-21594803
>Gm04:21594828-21594865
>Gm04:21594922-21595071
>Gm04:21595153-21595207
>Gm04:21595278-21595411
>Gm04:21595440-21596081
>Gm04:21596128-21597842
>Gm04:21597876-21597949
>Gm04:21598348-21598376
>Gm04:21598787-21598825
>Gm04:21599478-21611061
>Gm04:21611156-21612266
>Gm04:21612373-21632594
>Gm04:21632716-21632760
>Gm04:21632780-21632876
>Gm04:21633023-21633098
>Gm04:21633240-21633313
>Gm04:21633534-21633652
>Gm04:21633853-21635097
>Gm04:21635572-21635706
>Gm04:21636064-21636097
>Gm04:21636884-21636948
>Gm04:21637103-21637167
>Gm04:21637998-21638241
>Gm04:21638281-21638446
>Gm04:21638501-21638568
>Gm04:21638607-21639057
>Gm04:21639093-21639371
>Gm04:21640914-21642005
>Gm04:21642056-21642356
>Gm04:21642406-21642796
>Gm04:21642900-21643385
>Gm04:21643449-21643510
>Gm04:21643546-21643731
>Gm04:21643798-21644007
>Gm04:21644162-21644474
>Gm04:21644536-21644624
>Gm04:21644759-21644784
>Gm04:21645291-21645337
>Gm04:21645375-21645551
>Gm04:21645612-21645876
>Gm04:21645917-21645946
>Gm04:21646161-21646215
>Gm04:21646848-21646952
>Gm04:21647359-21647645
>Gm04:21647684-21648260
>Gm04:21648330-21648447
>Gm04:21648484-21648605
>Gm04:21648710-21648921
>Gm04:21649155-21649199
>Gm04:21649276-21650139
>Gm04:21650200-21650237
>Gm04:21650281-21650331
>Gm04:21650975-21651005
>Gm04:21651045-21651077
>Gm04:21652633-21652846
>Gm04:21653015-21662898
>Gm04:21662998-21665518
>Gm04:21667777-21673170
>Gm04:21673251-21673460
>Gm04:21673527-21673710
>Gm04:21673760-21674343
>Gm04:21674485-21675525
>Gm04:21675558-21677914
>Gm04:21680461-21680491
>Gm04:21682097-21682135
>Gm04:21682689-21682729
>Gm04:21682859-21683093
>Gm04:21683514-21683571
>Gm04:21683628-21683660
>Gm04:21683854-21683879
>Gm04:21684496-21684566
>Gm04:21685103-21685276
>Gm04:21686105-21686148
>Gm04:21686225-21686267
>Gm04:21686357-21686485
>Gm04:21686624-21688720
>Gm04:21688769-21690462
>Gm04:21690519-21690639
>Gm04:21691515-21691622
>Gm04:21692179-21692250
>Gm04:21693864-21694118
>Gm04:21694425-21694826
>Gm04:21695465-21695530
>Gm04:21695687-21695720
>Gm04:21695785-21695820
>Gm04:21695897-21695926
>Gm04:21696116-21696212
>Gm04:21696288-21696411
>Gm04:21696807-21696907
>Gm04:21699801-21700044
>Gm04:21700088-21700155
>Gm04:21700187-21700605
>Gm04:21700666-21700741
>Gm04:21700783-21700892
>Gm04:21700921-21701589
>Gm04:21701647-21701807
>Gm04:21706508-21706613
>Gm04:21706704-21706767
>Gm04:21706814-21707282
>Gm04:21708676-21710286
>Gm04:21713220-21713258
>Gm04:21717467-21717558
>Gm04:21717842-21717879
>Gm04:21718555-21718655
>Gm04:21718839-21718991
>Gm04:21721572-21722001
>Gm04:21722026-21728998
>Gm04:21729027-21729400
>Gm04:21729471-21729508
>Gm04:21729558-21730664
>Gm04:21730697-21732193
>Gm04:21732298-21732360
>Gm04:21732414-21732824
>Gm04:21732877-21733005
>Gm04:21733147-21733657
>Gm04:21733705-21734336
>Gm04:21734420-21734451
>Gm04:21734495-21734670
>Gm04:21734730-21734878
>Gm04:21735024-21735108
>Gm04:21735297-21735328
>Gm04:21735445-21735537
>Gm04:21735573-21736201
>Gm04:21736235-21736267
>Gm04:21736361-21736442
>Gm04:21736470-21736503
>Gm04:21736537-21749320
>Gm04:21749344-21752915
>Gm04:21753003-21753043
>Gm04:21753163-21753414
>Gm04:21753466-21756251
>Gm04:21756274-21756357
>Gm04:21756417-21758929
>Gm04:21760080-21760249
>Gm04:21760365-21760438
>Gm04:21760591-21761139
>Gm04:21761217-21761312
>Gm04:21761353-21761382
>Gm04:21761622-21761680
>Gm04:21762093-21762223
>Gm04:21762482-21762534
>Gm04:21763141-21763191
>Gm04:21763261-21763308
>Gm04:21763365-21763943
>Gm04:21764016-21767057
>Gm04:21767082-21779464
>Gm04:21779554-21779594
>Gm04:21779621-21780244
>Gm04:21780292-21797884
>Gm04:21797920-21797976
>Gm04:21798003-21806832
>Gm04:21806868-21806924
>Gm04:21806951-21808569
>Gm04:21808612-21809534
>Gm04:21809582-21809607
>Gm04:21809637-21811018
>Gm04:21811068-21812347
>Gm04:21812377-21812652
>Gm04:21812705-21812827
>Gm04:21812893-21812953
>Gm04:21813073-21813107
>Gm04:21813210-21813272
>Gm04:21813467-21813563
>Gm04:21813770-21814045
>Gm04:21814378-21814609
>Gm04:21814909-21817758
>Gm04:21817820-21818278
>Gm04:21818300-21825693
>Gm04:21825741-21825790
>Gm04:21825838-21846871
>Gm04:21846911-21849504
>Gm04:21849604-21849693
>Gm04:21850055-21851061
>Gm04:21853695-21853725
>Gm04:21854240-21856048
>Gm04:21856081-21872386
>Gm04:21872423-21872486
>Gm04:21872552-21872941
>Gm04:21872974-21873710
>Gm04:21873741-21874605
>Gm04:21874658-21876358
>Gm04:21876385-21878560
>Gm04:21879473-21879649
>Gm04:21880318-21882017
>Gm04:21882969-21883146
>Gm04:21883935-21884109
>Gm04:21884374-21884404
>Gm04:21889367-21890730
>Gm04:21890912-21891022
>Gm04:21891043-21891358
>Gm04:21891554-21892001
>Gm04:21895897-21895942
>Gm04:21896558-21896671
>Gm04:21897737-21897829
>Gm04:21897930-21898444
>Gm04:21898474-21899652
>Gm04:21899723-21900166
>Gm04:21901134-21901651
>Gm04:21901695-21903812
>Gm04:21903848-21906735
>Gm04:21906771-21909702
>Gm04:21909738-21917418
>Gm04:21917457-21917665
>Gm04:21917701-21918121
>Gm04:21918178-21921533
>Gm04:21921566-21921690
>Gm04:21921780-21922994
>Gm04:21923021-21923214
>Gm04:21923289-21928512
>Gm04:21928586-21932128
>Gm04:21932216-21932418
>Gm04:21932460-21932588
>Gm04:21932771-21949900
>Gm04:21949990-21950119
>Gm04:21950168-21950255
>Gm04:21950400-21950719
>Gm04:21950810-21951149
>Gm04:21951204-21951299
>Gm04:21951379-21951623
>Gm04:21951702-21951895
>Gm04:21952004-21952634
>Gm04:21952749-21953496
>Gm04:21953587-21954097
>Gm04:21954173-21954441
>Gm04:21954540-21954609
>Gm04:21954666-21954849
>Gm04:21954876-21955106
>Gm04:21955169-21955943
>Gm04:21956054-21956169
>Gm04:21956215-22039075
>Gm04:22039150-22039209
>Gm04:22039243-22039430
>Gm04:22039617-22039664
>Gm04:22039994-22042017
>Gm04:22042064-22042578
>Gm04:22042612-22042691
>Gm04:22043269-22043407
>Gm04:22043509-22043591
>Gm04:22043623-22043691
>Gm04:22043728-22043823
>Gm04:22043852-22075951
>Gm04:22076008-22076439
>Gm04:22076469-22077115
>Gm04:22077155-22077325
>Gm04:22077392-22079616
>Gm04:22079689-22079744
>Gm04:22079776-22080051
>Gm04:22080716-22081368
>Gm04:22081433-22081491
>Gm04:22081552-22081723
>Gm04:22081834-22081976
>Gm04:22082100-22084591
>Gm04:22084762-22084879
>Gm04:22084997-22085105
>Gm04:22085229-22085593
>Gm04:22085626-22085652
>Gm04:22085687-22085868
>Gm04:22085947-22086593
>Gm04:22086632-22097576
>Gm04:22097711-22097830
>Gm04:22098023-22098052
>Gm04:22098253-22099624
>Gm04:22099712-22099808
>Gm04:22100074-22100119
>Gm04:22100142-22100389
>Gm04:22100508-22100541
>Gm04:22100676-22100739
>Gm04:22100850-22100910
>Gm04:22100946-22101010
>Gm04:22101196-22101243
>Gm04:22101444-22101490
>Gm04:22102491-22102588
>Gm04:22103231-22103425
>Gm04:22103559-22103642
>Gm04:22105286-22105365
>Gm04:22105624-22105716
>Gm04:22105923-22105974
>Gm04:22106714-22106778
>Gm04:22107768-22107810
>Gm04:22107858-22116184
>Gm04:22116478-22116747
>Gm04:22116803-22117788
>Gm04:22117901-22118886
>Gm04:22118961-22119069
>Gm04:22119154-22140590
>Gm04:22140608-22147607
>Gm04:22147633-22151297
>Gm04:22151322-22153329
>Gm04:22153457-22160639
>Gm04:22160697-22160726
>Gm04:22161176-22161255
>Gm04:22162447-22163269
>Gm04:22163298-22163981
>Gm04:22164527-22164579
>Gm04:22165060-22165104
>Gm04:22165219-22165913
>Gm04:22165970-22180115
>Gm04:22180121-22188251
>Gm04:22188312-22190514
>Gm04:22190569-22190697
>Gm04:22190776-22191240
>Gm04:22191283-22215968
>Gm04:22216419-22216456
>Gm04:22216888-22217056
>Gm04:22217086-22217327
>Gm04:22217405-22217450
>Gm04:22217527-22217629
>Gm04:22217694-22218003
>Gm04:22218218-22219917
>Gm04:22220008-22220052
>Gm04:22220176-22220246
>Gm04:22220277-22220316
>Gm04:22220927-22220994
>Gm04:22221108-22221215
>Gm04:22221616-22221653
>Gm04:22222419-22222451
>Gm04:22223751-22224494
>Gm04:22224775-22227407
>Gm04:22227484-22227609
>Gm04:22227647-22227971
>Gm04:22228005-22229060
>Gm04:22229087-22232804
>Gm04:22232838-22237463
>Gm04:22237596-22242596
>Gm04:22242763-22243465
>Gm04:22243526-22243633
>Gm04:22243680-22244201
>Gm04:22244275-22245106
>Gm04:22245158-22246119
>Gm04:22246175-22246229
>Gm04:22246399-22246498
>Gm04:22246532-22252010
>Gm04:22252063-22252087
>Gm04:22252174-22252636
>Gm04:22252680-22253073
>Gm04:22253131-22253914
>Gm04:22253979-22255675
>Gm04:22255762-22258120
>Gm04:22258385-22258432
>Gm04:22258625-22260686
>Gm04:22260752-22284191
>Gm04:22284585-22284633
>Gm04:22284744-22285188
>Gm04:22286284-22286361
>Gm04:22289505-22289868
>Gm04:22289903-22290094
>Gm04:22290150-22290429
>Gm04:22290769-22290846
>Gm04:22291275-22291434
>Gm04:22291609-22291747
>Gm04:22291853-22291909
>Gm04:22292236-22292376
>Gm04:22292412-22292604
>Gm04:22298561-22298740
>Gm04:22301133-22301161
>Gm04:22301847-22301875
>Gm04:22303454-22303596
>Gm04:22303725-22303882
>Gm04:22304006-22305437
>Gm04:22305661-22305761
>Gm04:22305980-22316219
>Gm04:22316302-22316485
>Gm04:22317045-22318719
>Gm04:22318764-22323400
>Gm04:22323443-22342459
>Gm04:22342533-22343532
>Gm04:22343592-22344284
>Gm04:22344361-22346658
>Gm04:22346697-22349736
>Gm04:22349840-22349897
>Gm04:22350214-22350241
>Gm04:22350845-22353119
>Gm04:22353519-22353554
>Gm04:22353764-22354062
>Gm04:22354103-22355113
>Gm04:22356592-22356621
>Gm04:22360562-22360601
>Gm04:22360687-22360784
>Gm04:22360852-22361021
>Gm04:22361169-22361631
>Gm04:22361751-22362158
>Gm04:22362210-22363108
>Gm04:22363230-22363293
>Gm04:22363422-22364108
>Gm04:22364280-22364438
>Gm04:22364461-22364624
>Gm04:22364810-22364885
>Gm04:22364971-22365093
>Gm04:22365239-22365530
>Gm04:22365937-22365977
>Gm04:22366186-22366352
>Gm04:22366458-22366544
>Gm04:22366576-22366707
>Gm04:22366876-22367101
>Gm04:22367287-22367407
>Gm04:22367523-22367591
>Gm04:22369649-22369879
>Gm04:22370465-22371177
>Gm04:22371200-22372266
>Gm04:22372300-22372441
>Gm04:22372494-22372543
>Gm04:22373832-22373996
>Gm04:22376252-22377452
>Gm04:22377507-22378817
>Gm04:22378872-22378930
>Gm04:22378969-22379196
>Gm04:22379440-22379474
>Gm04:22379531-22379674
>Gm04:22381765-22381979
>Gm04:22386063-22386111
>Gm04:22386240-22386291
>Gm04:22386437-22386525
>Gm04:22386930-22386972
>Gm04:22387060-22413856
>Gm04:22415873-22416257
>Gm04:22416290-22416317
>Gm04:22416351-22416845
>Gm04:22416887-22416954
>Gm04:22417653-22423527
>Gm04:22423565-22423987
>Gm04:22424024-22425200
>Gm04:22427019-22427070
>Gm04:22427202-22427239
>Gm04:22427650-22427681
>Gm04:22428217-22428300
>Gm04:22431306-22431373
>Gm04:22436092-22436129
>Gm04:22436136-22436311
>Gm04:22437788-22437815
>Gm04:22437936-22438229
>Gm04:22442184-22442786
>Gm04:22444214-22444256
>Gm04:22444306-22444422
>Gm04:22444465-22444573
>Gm04:22444665-22444700
>Gm04:22444799-22444829
>Gm04:22445070-22445133
>Gm04:22445227-22445296
>Gm04:22445464-22447250
>Gm04:22447370-22447504
>Gm04:22447590-22447679
>Gm04:22448020-22448405
>Gm04:22448444-22448475
>Gm04:22448687-22449653
>Gm04:22449710-22449782
>Gm04:22450780-22450837
>Gm04:22451159-22475377
>Gm04:22477958-22477992
>Gm04:22479501-22481209
>Gm04:22481297-22486666
>Gm04:22486729-22488171
>Gm04:22488216-22489663
>Gm04:22489692-22490813
>Gm04:22490868-22491917
>Gm04:22492153-22494760
>Gm04:22495684-22506997
>Gm04:22507022-22515143
>Gm04:22521287-22521301
>Gm04:22521329-22522821
>Gm04:22546221-22562627
>Gm04:22563293-22563348
>Gm04:22565783-22565814
>Gm04:22566190-22566220
>Gm04:22566314-22566370
>Gm04:22566449-22566479
>Gm04:22566997-22567066
>Gm04:22567451-22567521
>Gm04:22568317-22568357
>Gm04:22568525-22568566
>Gm04:22568790-22575674
>Gm04:22575957-22576017
>Gm04:22576898-22576999
>Gm04:22577222-22577315
>Gm04:22577425-22577492
>Gm04:22577587-22577856
>Gm04:22578372-22578455
>Gm04:22578518-22579640
>Gm04:22579697-22581904
>Gm04:22582016-22582823
>Gm04:22582865-22585401
>Gm04:22585435-22586100
>Gm04:22586374-22586460
>Gm04:22586554-22587428
>Gm04:22587492-22587552
>Gm04:22587658-22587714
>Gm04:22587848-22587918
>Gm04:22587997-22605824
>Gm04:22607271-22607285
>Gm04:22607573-22607725
>Gm04:22608005-22609696
>Gm04:22609739-22611349
>Gm04:22611452-22614231
>Gm04:22614274-22614548
>Gm04:22614621-22614846
>Gm04:22614966-22615224
>Gm04:22615277-22615383
>Gm04:22615583-22673771
>Gm04:22673813-22689925
>Gm04:22689986-22690422
>Gm04:22690467-22692144
>Gm04:22692189-22692385
>Gm04:22693999-22694921
>Gm04:22694965-22695280
>Gm04:22695322-22695629
>Gm04:22695691-22695749
>Gm04:22695780-22695824
>Gm04:22695883-22697129
>Gm04:22697152-22698108
>Gm04:22698152-22698190
>Gm04:22698230-22702389
>Gm04:22702440-22704297
>Gm04:22704386-22705477
>Gm04:22705505-22706146
>Gm04:22706174-22706669
>Gm04:22706753-22706788
>Gm04:22706820-22707697
>Gm04:22707733-22713778
>Gm04:22713817-22730207
>Gm04:22730441-22730486
>Gm04:22730511-22731585
>Gm04:22731610-22732695
>Gm04:22732734-22733407
>Gm04:22733439-22733520
>Gm04:22733559-22733683
>Gm04:22733738-22734136
>Gm04:22734182-22734412
>Gm04:22734443-22736011
>Gm04:22736086-22736468
>Gm04:22736602-22739311
>Gm04:22739364-22807409
>Gm04:22807436-22808678
>Gm04:22808712-22808968
>Gm04:22809000-22810300
>Gm04:22810379-22810465
>Gm04:22810503-22810647
>Gm04:22810702-22811387
>Gm04:22811443-22823561
>Gm04:22823659-22824096
>Gm04:22824134-22827803
>Gm04:22827858-22828218
>Gm04:22828275-22829153
>Gm04:22829200-22829884
>Gm04:22829918-22830077
>Gm04:22830122-22834261
>Gm04:22834387-22834472
>Gm04:22834527-22834628
>Gm04:22834646-22835044
>Gm04:22835137-22835226
>Gm04:22835302-22836144
>Gm04:22836201-22838846
>Gm04:22838922-22843000
>Gm04:22856829-22858750
>Gm04:22858933-22869316
>Gm04:22869340-22870473
>Gm04:22870520-22871078
>Gm04:22871113-22886450
>Gm04:22899797-22902350
>Gm04:22902515-22910141
>Gm04:22910252-22912721
>Gm04:22913912-22927744
>Gm04:22929095-22929550
>Gm04:22929650-22931045
>Gm04:22932121-22932904
>Gm04:22933237-22942431
>Gm04:22942460-22944076
>Gm04:22944127-22948213
>Gm04:22948235-22950393
>Gm04:22950415-22954902
>Gm04:22954952-22955266
>Gm04:22955317-22999324
>Gm04:22999357-23000825
>Gm04:23002213-23003845
>Gm04:23003945-23005515
>Gm04:23005717-23012559
>Gm04:23012645-23013685
>Gm04:23013785-23014646
>Gm04:23014752-23015274
>Gm04:23015296-23022635
>Gm04:23023055-23029811
>Gm04:23029859-23042273
>Gm04:23042309-23043355
>Gm04:23043405-23044460
>Gm04:23044489-23046261
>Gm04:23046329-23055698
>Gm04:23055729-23057033
>Gm04:23057096-23062997
>Gm04:23063997-23066909
>Gm04:23067010-23076203
>Gm04:23076416-23093903
>Gm04:23094060-23094240
>Gm04:23094396-23094571
>Gm04:23094632-23094666
>Gm04:23094721-23094790
>Gm04:23095098-23105549
>Gm04:23106809-23106823
>Gm04:23106886-23117077
>Gm04:23117972-23123483
>Gm04:23123518-23123621
>Gm04:23123716-23126904
>Gm04:23126940-23129119
>Gm04:23129163-23131911
>Gm04:23131965-23132128
>Gm04:23132192-23132222
>Gm04:23132628-23132687
>Gm04:23133690-23135309
>Gm04:23135645-23136559
>Gm04:23136776-23136820
>Gm04:23137042-23137074
>Gm04:23137405-23137518
>Gm04:23140128-23142563
>Gm04:23142594-23143080
>Gm04:23143156-23143202
>Gm04:23143321-23143678
>Gm04:23143769-23151766
>Gm04:23151834-23164374
>Gm04:23164377-23165995
>Gm04:23166588-23166695
>Gm04:23166843-23184930
>Gm04:23184983-23191064
>Gm04:23191938-23191961
>Gm04:23192032-23192068
>Gm04:23192189-23195883
>Gm04:23195983-23198731
>Gm04:23198765-23200215
>Gm04:23200261-23201078
>Gm04:23201221-23205087
>Gm04:23205115-23205605
>Gm04:23205648-23206353
>Gm04:23206422-23210826
>Gm04:23211011-23211123
>Gm04:23211187-23212731
>Gm04:23212787-23226197
>Gm04:23226287-23228985
>Gm04:23229033-23229494
>Gm04:23229533-23229566
>Gm04:23229601-23229644
>Gm04:23229796-23229862
>Gm04:23230024-23230188
>Gm04:23230318-23230476
>Gm04:23230649-23231203
>Gm04:23231250-23233535
>Gm04:23233569-23234588
>Gm04:23234639-23236309
>Gm04:23236345-23236532
>Gm04:23236555-23238455
>Gm04:23238496-23238953
>Gm04:23239056-23243117
>Gm04:23243148-23244096
>Gm04:23244159-23246287
>Gm04:23246337-23246452
>Gm04:23246574-23246768
>Gm04:23246854-23246898
>Gm04:23247026-23247055
>Gm04:23247167-23247293
>Gm04:23247325-23248240
>Gm04:23248304-23248401
>Gm04:23248452-23248734
>Gm04:23248762-23251565
>Gm04:23251573-23251606
>Gm04:23251606-23251677
>Gm04:23251724-23252083
>Gm04:23252145-23256216
>Gm04:23256281-23257188
>Gm04:23257219-23257551
>Gm04:23257669-23257780
>Gm04:23257970-23258050
>Gm04:23258256-23258293
>Gm04:23258375-23258876
>Gm04:23258939-23258993
>Gm04:23259078-23259220
>Gm04:23259373-23259507
>Gm04:23259645-23259747
>Gm04:23259800-23260468
>Gm04:23260505-23260572
>Gm04:23260642-23260978
>Gm04:23261008-23261185
>Gm04:23261305-23261692
>Gm04:23261740-23263193
>Gm04:23263444-23263492
>Gm04:23263750-23272342
>Gm04:23272384-23286030
>Gm04:23286116-23307795
>Gm04:23307858-23308307
>Gm04:23308348-23310719
>Gm04:23310751-23316207
>Gm04:23316307-23370717
>Gm04:23370746-23372086
>Gm04:23372125-23377400
>Gm04:23377908-23377991
>Gm04:23378608-23378754
>Gm04:23380105-23380149
>Gm04:23385029-23385072
>Gm04:23385138-23385190
>Gm04:23385349-23385436
>Gm04:23386517-23386583
>Gm04:23386820-23386885
>Gm04:23386921-23388065
>Gm04:23388102-23389090
>Gm04:23389151-23389379
>Gm04:23390093-23391645
>Gm04:23398164-23398205
>Gm04:23400415-23400559
>Gm04:23400759-23401019
>Gm04:23401083-23401163
>Gm04:23401418-23401489
>Gm04:23401625-23401723
>Gm04:23401754-23401899
>Gm04:23401962-23402110
>Gm04:23402142-23402637
>Gm04:23402755-23402852
>Gm04:23402957-23403154
>Gm04:23403310-23403798
>Gm04:23403973-23404017
>Gm04:23404137-23404185
>Gm04:23404264-23404451
>Gm04:23404546-23404764
>Gm04:23404965-23405292
>Gm04:23405307-23405610
>Gm04:23405632-23405737
>Gm04:23405816-23406023
>Gm04:23406078-23406125
>Gm04:23406361-23406417
>Gm04:23406872-23406908
>Gm04:23407918-23407950
>Gm04:23409259-23410504
>Gm04:23411820-23411869
>Gm04:23411927-23411975
>Gm04:23412056-23412108
>Gm04:23412252-23416953
>Gm04:23419144-23419181
>Gm04:23419605-23419666
>Gm04:23419916-23420196
>Gm04:23420496-23420690
>Gm04:23421022-23421129
>Gm04:23421333-23421396
>Gm04:23421456-23421575
>Gm04:23421990-23422061
>Gm04:23422683-23423197
>Gm04:23423257-23423357
>Gm04:23423493-23423654
>Gm04:23423835-23423970
>Gm04:23424072-23424106
>Gm04:23425615-23425698
>Gm04:23428453-23429023
>Gm04:23430088-23430372
>Gm04:23430631-23430697
>Gm04:23430767-23430847
>Gm04:23432364-23432405
>Gm04:23433997-23434114
>Gm04:23434712-23435246
>Gm04:23435400-23435537
>Gm04:23435700-23435766
>Gm04:23435830-23435868
>Gm04:23435914-23436014
>Gm04:23436116-23438312
>Gm04:23438347-23438411
>Gm04:23438478-23438649
>Gm04:23438677-23438701
>Gm04:23438793-23439070
>Gm04:23439093-23440778
>Gm04:23440818-23467663
>Gm04:23467702-23467958
>Gm04:23468037-23468409
>Gm04:23468753-23468974
>Gm04:23469024-23469704
>Gm04:23469754-23470299
>Gm04:23470349-23471739
>Gm04:23471782-23476082
>Gm04:23476130-23479904
>Gm04:23479940-23486698
>Gm04:23486724-23490138
>Gm04:23490265-23490863
>Gm04:23494656-23494701
>Gm04:23494926-23495059
>Gm04:23495098-23496037
>Gm04:23496119-23497011
>Gm04:23497148-23534750
>Gm04:23535054-23535068
>Gm04:23537532-23537712
>Gm04:23537772-23537838
>Gm04:23537906-23538015
>Gm04:23538101-23538264
>Gm04:23538333-23539028
>Gm04:23539052-23539425
>Gm04:23539543-23539660
>Gm04:23539947-23539961
>Gm04:23540516-23541901
>Gm04:23542006-23542347
>Gm04:23542594-23543118
>Gm04:23543231-23551972
>Gm04:23552035-23552208
>Gm04:23552241-23552297
>Gm04:23552357-23552384
>Gm04:23552436-23555136
>Gm04:23555211-23555407
>Gm04:23555444-23555693
>Gm04:23555753-23555843
>Gm04:23555899-23557173
>Gm04:23557227-23559872
>Gm04:23560006-23560409
>Gm04:23560463-23561123
>Gm04:23561156-23565821
>Gm04:23565853-23566145
>Gm04:23566175-23566764
>Gm04:23566833-23566995
>Gm04:23567068-23567316
>Gm04:23567366-23570079
>Gm04:23570167-23570277
>Gm04:23570359-23571817
>Gm04:23572519-23586844
>Gm04:23587726-23600318
>Gm04:23600355-23616342
>Gm04:23618958-23632118
>Gm04:23632136-23653357
>Gm04:23653419-23653490
>Gm04:23653551-23654006
>Gm04:23654041-23654659
>Gm04:23654691-23655677
>Gm04:23655707-23668537
>Gm04:23668587-23669030
>Gm04:23669060-23674146
>Gm04:23675352-23675662
>Gm04:23675694-23691691
>Gm04:23691732-23691789
>Gm04:23691889-23692385
>Gm04:23692432-23692498
>Gm04:23692575-23692734
>Gm04:23692928-23693578
>Gm04:23693616-23693886
>Gm04:23693914-23694492
>Gm04:23694538-23694835
>Gm04:23694869-23694958
>Gm04:23695129-23695332
>Gm04:23695582-23695683
>Gm04:23695715-23695757
>Gm04:23695881-23696627
>Gm04:23696785-23697527
>Gm04:23697555-23698474
>Gm04:23698541-23698923
>Gm04:23699012-23699074
>Gm04:23699109-23699555
>Gm04:23699598-23700037
>Gm04:23700341-23700414
>Gm04:23700747-23700830
>Gm04:23700908-23700955
>Gm04:23701226-23701285
>Gm04:23703180-23703231
>Gm04:23705376-23705445
>Gm04:23710385-23710479
>Gm04:23711274-23711402
>Gm04:23712009-23712066
>Gm04:23712204-23712341
>Gm04:23717145-23720031
>Gm04:23720269-23721355
>Gm04:23722251-23722298
>Gm04:23722853-23722896
>Gm04:23723589-23724274
>Gm04:23724344-23724791
>Gm04:23724816-23726741
>Gm04:23726798-23756887
>Gm04:23756954-23769680
>Gm04:23769721-23769844
>Gm04:23770017-23770377
>Gm04:23770467-23772503
>Gm04:23772565-23774484
>Gm04:23774596-23774752
>Gm04:23774784-23775262
>Gm04:23775353-23777573
>Gm04:23777648-23780499
>Gm04:23780576-23780741
>Gm04:23780842-23785462
>Gm04:23785509-23786300
>Gm04:23786332-23786489
>Gm04:23786530-23786784
>Gm04:23786905-23787522
>Gm04:23787584-23788716
>Gm04:23788765-23788920
>Gm04:23788984-23789182
>Gm04:23789217-23790100
>Gm04:23790151-23790201
>Gm04:23790497-23790543
>Gm04:23790798-23791407
>Gm04:23791501-23791551
>Gm04:23792753-23792797
>Gm04:23793100-23793126
>Gm04:23793224-23793318
>Gm04:23793715-23793764
>Gm04:23793927-23794086
>Gm04:23795588-23795731
>Gm04:23798004-23798167
>Gm04:23799150-23799297
>Gm04:23800000-23801647
>Gm04:23802612-23804104
>Gm04:23804199-23804699
>Gm04:23804808-23805137
>Gm04:23805203-23806267
>Gm04:23806294-23806647
>Gm04:23806697-23807440
>Gm04:23807481-23808059
>Gm04:23808138-23808491
>Gm04:23808565-23808839
>Gm04:23808870-23809040
>Gm04:23809102-23809165
>Gm04:23809236-23810520
>Gm04:23810585-23812994
>Gm04:23813023-23813803
>Gm04:23813935-23814766
>Gm04:23814826-23814860
>Gm04:23814962-23815026
>Gm04:23815138-23815186
>Gm04:23815342-23816030
>Gm04:23816184-23816401
>Gm04:23816423-23816460
>Gm04:23816522-23816905
>Gm04:23817071-23817132
>Gm04:23817169-23817329
>Gm04:23817381-23827081
>Gm04:23827115-23827255
>Gm04:23827382-23827570
>Gm04:23827619-23827896
>Gm04:23827944-23828375
>Gm04:23828405-23828932
>Gm04:23828992-23829791
>Gm04:23829874-23841641
>Gm04:23841661-23861155
>Gm04:23861242-23861401
>Gm04:23861438-23861521
>Gm04:23861635-23861708
>Gm04:23861788-23861842
>Gm04:23868535-23869788
>Gm04:23869835-23870290
>Gm04:23870340-23870643
>Gm04:23870683-23879869
>Gm04:23879896-23888703
>Gm04:23892089-23892131
>Gm04:23892205-23892355
>Gm04:23893989-23894038
>Gm04:23894382-23894672
>Gm04:23897443-23897974
>Gm04:23900546-23908882
>Gm04:23910103-23911443
>Gm04:23911474-23912369
>Gm04:23912415-23912504
>Gm04:23912531-23914243
>Gm04:23914278-23916989
>Gm04:23917071-23918657
>Gm04:23918707-23919043
>Gm04:23919116-23921569
>Gm04:23921604-23921884
>Gm04:23921930-23922718
>Gm04:23922899-23923418
>Gm04:23923458-23923808
>Gm04:23925551-23926604
>Gm04:23926684-23926878
>Gm04:23926921-23929279
>Gm04:23929341-23930137
>Gm04:23930163-23932041
>Gm04:23932106-23936419
>Gm04:23936450-23936479
>Gm04:23936584-23937139
>Gm04:23938348-23938374
>Gm04:23940718-23940814
>Gm04:23943403-23943429
>Gm04:23943531-23943596
>Gm04:23945791-23945821
>Gm04:23947324-23947448
>Gm04:23947804-23947958
>Gm04:23948113-23948155
>Gm04:23948213-23952749
>Gm04:23952786-23952840
>Gm04:23952879-23952905
>Gm04:23953679-23953720
>Gm04:23955094-23955142
>Gm04:23955431-23955509
>Gm04:23955628-23955675
>Gm04:23955836-23955942
>Gm04:23956701-23956757
>Gm04:23956821-23956947
>Gm04:23957017-23957055
>Gm04:23957230-23957263
>Gm04:23957345-23957447
>Gm04:23957583-23957813
>Gm04:23957983-23958164
>Gm04:23958341-23960021
>Gm04:23960069-23962716
>Gm04:23962741-23963840
>Gm04:23963954-23964101
>Gm04:23964178-23964308
>Gm04:23964359-23965782
>Gm04:23966074-23966126
>Gm04:23968848-23969063
>Gm04:23969179-23969216
>Gm04:23969266-23969394
>Gm04:23969437-23969465
>Gm04:23969551-23971081
>Gm04:23971143-23972435
>Gm04:23972536-23972833
>Gm04:23973007-23980762
>Gm04:23980874-23988204
>Gm04:23988231-23992413
>Gm04:23992444-24019752
>Gm04:24019779-24021103
>Gm04:24021218-24021383
>Gm04:24021489-24021550
>Gm04:24021603-24022011
>Gm04:24022046-24023213
>Gm04:24024091-24024121
>Gm04:24024180-24024240
>Gm04:24024363-24024435
>Gm04:24024711-24024823
>Gm04:24024934-24024962
>Gm04:24025363-24025472
>Gm04:24025576-24025787
>Gm04:24025859-24025961
>Gm04:24026053-24026182
>Gm04:24026252-24026294
>Gm04:24026520-24026618
>Gm04:24027246-24027290
>Gm04:24027372-24027500
>Gm04:24027596-24027666
>Gm04:24027740-24027829
>Gm04:24027865-24028032
>Gm04:24028375-24028449
>Gm04:24028505-24028561
>Gm04:24028726-24044701
>Gm04:24044734-24058371
>Gm04:24058386-24064059
>Gm04:24065210-24065240
>Gm04:24065415-24068111
>Gm04:24068342-24070380
>Gm04:24070476-24070909
>Gm04:24071469-24079952
>Gm04:24080690-24080744
>Gm04:24081145-24081275
>Gm04:24081386-24081466
>Gm04:24081898-24082475
>Gm04:24082516-24082593
>Gm04:24082959-24083033
>Gm04:24083131-24083196
>Gm04:24083366-24085588
>Gm04:24085625-24086156
>Gm04:24086191-24086254
>Gm04:24086370-24093586
>Gm04:24094103-24094222
>Gm04:24094260-24094436
>Gm04:24094584-24094747
>Gm04:24094821-24095099
>Gm04:24096191-24097092
>Gm04:24098819-24098920
>Gm04:24107959-24108069
>Gm04:24108178-24108239
>Gm04:24108392-24108550
>Gm04:24108903-24108959
>Gm04:24109534-24109607
>Gm04:24115464-24115526
>Gm04:24116205-24116238
>Gm04:24118939-24119035
>Gm04:24119095-24119573
>Gm04:24119665-24120010
>Gm04:24120057-24120184
>Gm04:24120228-24120337
>Gm04:24120522-24120703
>Gm04:24120829-24120871
>Gm04:24121184-24121288
>Gm04:24121948-24121992
>Gm04:24122021-24123396
>Gm04:24123457-24123506
>Gm04:24123561-24123593
>Gm04:24124955-24126579
>Gm04:24127201-24127353
>Gm04:24127507-24127633
>Gm04:24127987-24128026
>Gm04:24128096-24128127
>Gm04:24128260-24128341
>Gm04:24128425-24128451
>Gm04:24128516-24128626
>Gm04:24128927-24129137
>Gm04:24129231-24129267
>Gm04:24129434-24129511
>Gm04:24129670-24129848
>Gm04:24129966-24130010
>Gm04:24130032-24130072
>Gm04:24130288-24130333
>Gm04:24130918-24130982
>Gm04:24131270-24133011
>Gm04:24133322-24133415
>Gm04:24133522-24133552
>Gm04:24133675-24133818
>Gm04:24133938-24134168
>Gm04:24134623-24134729
>Gm04:24134887-24134937
>Gm04:24135464-24135544
>Gm04:24137203-24137236
>Gm04:24137287-24142189
>Gm04:24142378-24142392
>Gm04:24145133-24149840
>Gm04:24150081-24152148
>Gm04:24152181-24152247
>Gm04:24152376-24152521
>Gm04:24152604-24152807
>Gm04:24153117-24153157
>Gm04:24153255-24153386
>Gm04:24153516-24153577
>Gm04:24153610-24154448
>Gm04:24154489-24156978
>Gm04:24157012-24157102
>Gm04:24157158-24157548
>Gm04:24157592-24159774
>Gm04:24159851-24160187
>Gm04:24160426-24160729
>Gm04:24160953-24161204
>Gm04:24161238-24161278
>Gm04:24161446-24161541
>Gm04:24161622-24161830
>Gm04:24161872-24161949
>Gm04:24161983-24162166
>Gm04:24162296-24162423
>Gm04:24162448-24162559
>Gm04:24162664-24162723
>Gm04:24162757-24162790
>Gm04:24162980-24163076
>Gm04:24163340-24163758
>Gm04:24163847-24163937
>Gm04:24164116-24164245
>Gm04:24164391-24164421
>Gm04:24164535-24164577
>Gm04:24164599-24165504
>Gm04:24165592-24166111
>Gm04:24166269-24166326
>Gm04:24166609-24166665
>Gm04:24166708-24166738
>Gm04:24166785-24166912
>Gm04:24167270-24167337
>Gm04:24167415-24167458
>Gm04:24167703-24167757
>Gm04:24168915-24187261
>Gm04:24187330-24189555
>Gm04:24189612-24190405
>Gm04:24190852-24191014
>Gm04:24191170-24191299
>Gm04:24191334-24191449
>Gm04:24191850-24191914
>Gm04:24192490-24192567
>Gm04:24192595-24192822
>Gm04:24192948-24192973
>Gm04:24193082-24193587
>Gm04:24193638-24193831
>Gm04:24193888-24194040
>Gm04:24194084-24194191
>Gm04:24195892-24196218
>Gm04:24196272-24196907
>Gm04:24196933-24200621
>Gm04:24202095-24202271
>Gm04:24203421-24206358
>Gm04:24206436-24215015
>Gm04:24215124-24215685
>Gm04:24215712-24234687
>Gm04:24234720-24234898
>Gm04:24234970-24235109
>Gm04:24235152-24235195
>Gm04:24235284-24235698
>Gm04:24235736-24235825
>Gm04:24235864-24236568
>Gm04:24236625-24269221
>Gm04:24269268-24274732
>Gm04:24274796-24274874
>Gm04:24275323-24275359
>Gm04:24275533-24275584
>Gm04:24275937-24276049
>Gm04:24276093-24277467
>Gm04:24277500-24279526
>Gm04:24279614-24280076
>Gm04:24280184-24280278
>Gm04:24280480-24283695
>Gm04:24283789-24284258
>Gm04:24284413-24284490
>Gm04:24284553-24284830
>Gm04:24284874-24284920
>Gm04:24285012-24285309
>Gm04:24285383-24288015
>Gm04:24288089-24288324
>Gm04:24288369-24288489
>Gm04:24288527-24288641
>Gm04:24288701-24289323
>Gm04:24289351-24289414
>Gm04:24289666-24289715
>Gm04:24290568-24290621
>Gm04:24291224-24291374
>Gm04:24291636-24291731
>Gm04:24292106-24293020
>Gm04:24294390-24295667
>Gm04:24295788-24295850
>Gm04:24300520-24301600
>Gm04:24301663-24308262
>Gm04:24308310-24308823
>Gm04:24310039-24312548
>Gm04:24312600-24313102
>Gm04:24313130-24319820
>Gm04:24319871-24320109
>Gm04:24320149-24334639
>Gm04:24334739-24345680
>Gm04:24345851-24358306
>Gm04:24358339-24359033
>Gm04:24359306-24359348
>Gm04:24359452-24359508
>Gm04:24359535-24359570
>Gm04:24359709-24359967
>Gm04:24360780-24360822
>Gm04:24360894-24360956
>Gm04:24360991-24361036
>Gm04:24361155-24361240
>Gm04:24361264-24361312
>Gm04:24361523-24361562
>Gm04:24361606-24361797
>Gm04:24364667-24364705
>Gm04:24364771-24364800
>Gm04:24365082-24365201
>Gm04:24365258-24365347
>Gm04:24365438-24365573
>Gm04:24365713-24369823
>Gm04:24369923-24370598
>Gm04:24370832-24375913
>Gm04:24376542-24376843
>Gm04:24377013-24377064
>Gm04:24377143-24378070
>Gm04:24379602-24379987
>Gm04:24380013-24380045
>Gm04:24380110-24380215
>Gm04:24384501-24384634
>Gm04:24384737-24384779
>Gm04:24390880-24391003
>Gm04:24392068-24392107
>Gm04:24393974-24394004
>Gm04:24394222-24394292
>Gm04:24394358-24394533
>Gm04:24396071-24397056
>Gm04:24397881-24398043
>Gm04:24398146-24400154
>Gm04:24400219-24400967
>Gm04:24403783-24404646
>Gm04:24405237-24406242
>Gm04:24406281-24412359
>Gm04:24412409-24412815
>Gm04:24412862-24415153
>Gm04:24415986-24416879
>Gm04:24417164-24417254
>Gm04:24418379-24418465
>Gm04:24421003-24421940
>Gm04:24422328-24422571
>Gm04:24422609-24422637
>Gm04:24422675-24422940
>Gm04:24422971-24426334
>Gm04:24426361-24427138
>Gm04:24427179-24428878
>Gm04:24428902-24430567
>Gm04:24430612-24430740
>Gm04:24430785-24431128
>Gm04:24431531-24431640
>Gm04:24431905-24432029
>Gm04:24432606-24432927
>Gm04:24433059-24433121
>Gm04:24434439-24434502
>Gm04:24434652-24445888
>Gm04:24446158-24446224
>Gm04:24446380-24446470
>Gm04:24446499-24446523
>Gm04:24446619-24446802
>Gm04:24446888-24447076
>Gm04:24447181-24448171
>Gm04:24448206-24448389
>Gm04:24448496-24448659
>Gm04:24448685-24449062
>Gm04:24449112-24449386
>Gm04:24449540-24452577
>Gm04:24452612-24453247
>Gm04:24453286-24453373
>Gm04:24453552-24453726
>Gm04:24456065-24456143
>Gm04:24457121-24457220
>Gm04:24458702-24458770
>Gm04:24458873-24458946
>Gm04:24461958-24463045
>Gm04:24463192-24467128
>Gm04:24467228-24467244
>Gm04:24467269-24470281
>Gm04:24471139-24471222
>Gm04:24471241-24471335
>Gm04:24472924-24473359
>Gm04:24473397-24473623
>Gm04:24474803-24474838
>Gm04:24477044-24477133
>Gm04:24478189-24478332
>Gm04:24478454-24479194
>Gm04:24479248-24479310
>Gm04:24479368-24479609
>Gm04:24479723-24480473
>Gm04:24480515-24481053
>Gm04:24481080-24481207
>Gm04:24481255-24482037
>Gm04:24482107-24482472
>Gm04:24482521-24483412
>Gm04:24487825-24491745
>Gm04:24494147-24503878
>Gm04:24503978-24503992
>Gm04:24504550-24504617
>Gm04:24505918-24505995
>Gm04:24506177-24506293
>Gm04:24506354-24506450
>Gm04:24506559-24506648
>Gm04:24506732-24506873
>Gm04:24507076-24507442
>Gm04:24507511-24507731
>Gm04:24508293-24508809
>Gm04:24508868-24509250
>Gm04:24509282-24509732
>Gm04:24509836-24510081
>Gm04:24511449-24511529
>Gm04:24512831-24513052
>Gm04:24513076-24513447
>Gm04:24513483-24515062
>Gm04:24515114-24515157
>Gm04:24515184-24515471
>Gm04:24515554-24520409
>Gm04:24520473-24521528
>Gm04:24524219-24524254
>Gm04:24525502-24525587
>Gm04:24525793-24525889
>Gm04:24525983-24526079
>Gm04:24526389-24528473
>Gm04:24528945-24529091
>Gm04:24529228-24529257
>Gm04:24529740-24540077
>Gm04:24541455-24541552
>Gm04:24541629-24541682
>Gm04:24541951-24542006
>Gm04:24542121-24542209
>Gm04:24542416-24542620
>Gm04:24543080-24543167
>Gm04:24543242-24543540
>Gm04:24543578-24543812
>Gm04:24544458-24546749
>Gm04:24547916-24548060
>Gm04:24548357-24548390
>Gm04:24548797-24548883
>Gm04:24549037-24549140
>Gm04:24549305-24550357
>Gm04:24550386-24550417
>Gm04:24550575-24562602
>Gm04:24562987-24563024
>Gm04:24563105-24563137
>Gm04:24563230-24564054
>Gm04:24564085-24564799
>Gm04:24564902-24572422
>Gm04:24573079-24573110
>Gm04:24573154-24573232
>Gm04:24573269-24573304
>Gm04:24573365-24573496
>Gm04:24573553-24573722
>Gm04:24573757-24573912
>Gm04:24573956-24574042
>Gm04:24574105-24574421
>Gm04:24574495-24574815
>Gm04:24574872-24574927
>Gm04:24575143-24575208
>Gm04:24575249-24575396
>Gm04:24575624-24575666
>Gm04:24575757-24575813
>Gm04:24576035-24576101
>Gm04:24576161-24576234
>Gm04:24576437-24576479
>Gm04:24576782-24576838
>Gm04:24577198-24577227
>Gm04:24579540-24579639
>Gm04:24580616-24589838
>Gm04:24589861-24589976
>Gm04:24590595-24590627
>Gm04:24600862-24600919
>Gm04:24603079-24603137
>Gm04:24604071-24604190
>Gm04:24604417-24604498
>Gm04:24604805-24605017
>Gm04:24609863-24609955
>Gm04:24610458-24610529
>Gm04:24611201-24611675
>Gm04:24611719-24611788
>Gm04:24611836-24612060
>Gm04:24612159-24613301
>Gm04:24613556-24613694
>Gm04:24613919-24614409
>Gm04:24614583-24616007
>Gm04:24616062-24616597
>Gm04:24618826-24618922
>Gm04:24619009-24619069
>Gm04:24619235-24619519
>Gm04:24619856-24620033
>Gm04:24620145-24620203
>Gm04:24620253-24622742
>Gm04:24622937-24623981
>Gm04:24624020-24627314
>Gm04:24627383-24630145
>Gm04:24630212-24630877
>Gm04:24630947-24631010
>Gm04:24631053-24631494
>Gm04:24631634-24631734
>Gm04:24631770-24631864
>Gm04:24632081-24632145
>Gm04:24632261-24632297
>Gm04:24632476-24632929
>Gm04:24633007-24633753
>Gm04:24633784-24633889
>Gm04:24634109-24636318
>Gm04:24636379-24636433
>Gm04:24636469-24636700
>Gm04:24636732-24636764
>Gm04:24636856-24638120
>Gm04:24638187-24638578
>Gm04:24638839-24638958
>Gm04:24639357-24639616
>Gm04:24639671-24639874
>Gm04:24640020-24640052
>Gm04:24642097-24643029
>Gm04:24643055-24643779
>Gm04:24643810-24644944
>Gm04:24645091-24645288
>Gm04:24645408-24645724
>Gm04:24645773-24646125
>Gm04:24646174-24647042
>Gm04:24647238-24647560
>Gm04:24647591-24648057
>Gm04:24648205-24651430
>Gm04:24651456-24652610
>Gm04:24652673-24652772
>Gm04:24652906-24653289
>Gm04:24653419-24653514
>Gm04:24653561-24655586
>Gm04:24655640-24655687
>Gm04:24655759-24656367
>Gm04:24656440-24656705
>Gm04:24656763-24656849
>Gm04:24657059-24657096
>Gm04:24659704-24673296
>Gm04:24674674-24674737
>Gm04:24675360-24675393
>Gm04:24675437-24675610
>Gm04:24675647-24675739
>Gm04:24675887-24688083
>Gm04:24688190-24690119
>Gm04:24690219-24690469
>Gm04:24690521-24690607
>Gm04:24690658-24692104
>Gm04:24692219-24695817
>Gm04:24695849-24696171
>Gm04:24696266-24696363
>Gm04:24696438-24696802
>Gm04:24697192-24697223
>Gm04:24697971-24698004
>Gm04:24698048-24698098
>Gm04:24698176-24698233
>Gm04:24699094-24699183
>Gm04:24699272-24699303
>Gm04:24700234-24700289
>Gm04:24700457-24700488
>Gm04:24700810-24700944
>Gm04:24701060-24702404
>Gm04:24702628-24702681
>Gm04:24705234-24705708
>Gm04:24705831-24705901
>Gm04:24705954-24706785
>Gm04:24706883-24707135
>Gm04:24707204-24707294
>Gm04:24707377-24708238
>Gm04:24708347-24708766
>Gm04:24708789-24709035
>Gm04:24709091-24709755
>Gm04:24709880-24710086
>Gm04:24710138-24710243
>Gm04:24710427-24710462
>Gm04:24710581-24711053
>Gm04:24711102-24711244
>Gm04:24711313-24711436
>Gm04:24711560-24711933
>Gm04:24711997-24712308
>Gm04:24712348-24712470
>Gm04:24712628-24712795
>Gm04:24712896-24713358
>Gm04:24713427-24713802
>Gm04:24713904-24716322
>Gm04:24716403-24716987
>Gm04:24717158-24717208
>Gm04:24717241-24717567
>Gm04:24717932-24718078
>Gm04:24718140-24735305
>Gm04:24735337-24751398
>Gm04:24751463-24754244
>Gm04:24754301-24762494
>Gm04:24762545-24763061
>Gm04:24763097-24782202
>Gm04:24782654-24784226
>Gm04:24784428-24784671
>Gm04:24784737-24785493
>Gm04:24786075-24797964
>Gm04:24799054-24799791
>Gm04:24799840-24813247
>Gm04:24813303-24813814
>Gm04:24814138-24819409
>Gm04:24819644-24820163
>Gm04:24820189-24820282
>Gm04:24820326-24820632
>Gm04:24820732-24820817
>Gm04:24820914-24821117
>Gm04:24821296-24821491
>Gm04:24821579-24821688
>Gm04:24821750-24822062
>Gm04:24822089-24822588
>Gm04:24822630-24822812
>Gm04:24822999-24823215
>Gm04:24823276-24823496
>Gm04:24823563-24824097
>Gm04:24824164-24824312
>Gm04:24824521-24825137
>Gm04:24825271-24827952
>Gm04:24828001-24830447
>Gm04:24830587-24831760
>Gm04:24831791-24832650
>Gm04:24832769-24834871
>Gm04:24834917-24835126
>Gm04:24835180-24835259
>Gm04:24835298-24835512
>Gm04:24835647-24835689
>Gm04:24835886-24835920
>Gm04:24836025-24836120
>Gm04:24836305-24836892
>Gm04:24836940-24837146
>Gm04:24837189-24837276
>Gm04:24837311-24837872
>Gm04:24837915-24838798
>Gm04:24838850-24839338
>Gm04:24839418-24839781
>Gm04:24839816-24839845
>Gm04:24839913-24840032
>Gm04:24840082-24840117
>Gm04:24840195-24840277
>Gm04:24840436-24840469
>Gm04:24840561-24840753
>Gm04:24840777-24840820
>Gm04:24840890-24840950
>Gm04:24841143-24841230
>Gm04:24841444-24841573
>Gm04:24841624-24842153
>Gm04:24842245-24847637
>Gm04:24847743-24852978
>Gm04:24853009-24853120
>Gm04:24853363-24853493
>Gm04:24853546-24853687
>Gm04:24853786-24854377
>Gm04:24854461-24854599
>Gm04:24854679-24857445
>Gm04:24857481-24857947
>Gm04:24857984-24860365
>Gm04:24860388-24862010
>Gm04:24862042-24863240
>Gm04:24863298-24865115
>Gm04:24865154-24866756
>Gm04:24866863-24867450
>Gm04:24870557-24875967
>Gm04:24876483-24877664
>Gm04:24879788-24879883
>Gm04:24880278-24880384
>Gm04:24880459-24880566
>Gm04:24880728-24880803
>Gm04:24881293-24881431
>Gm04:24882118-24882726
>Gm04:24891779-24891860
>Gm04:24892911-24892944
>Gm04:24895207-24895272
>Gm04:24896281-24896320
>Gm04:24898527-24898915
>Gm04:24898990-24899423
>Gm04:24899455-24899656
>Gm04:24899696-24921500
>Gm04:24924051-24924280
>Gm04:24924396-24924434
>Gm04:24924473-24924563
>Gm04:24925621-24927344
>Gm04:24927574-24927876
>Gm04:24928020-24929471
>Gm04:24929602-24929632
>Gm04:24929673-24929866
>Gm04:24929893-24930004
>Gm04:24930030-24930438
>Gm04:24930463-24930551
>Gm04:24930583-24930638
>Gm04:24930690-24931008
>Gm04:24931721-24931772
>Gm04:24932115-24932212
>Gm04:24932528-24932583
>Gm04:24933209-24933342
>Gm04:24933472-24943393
>Gm04:24943442-24943535
>Gm04:24944029-24944156
>Gm04:24944634-24945013
>Gm04:24945050-24945647
>Gm04:24945843-24946009
>Gm04:24946097-24947787
>Gm04:24947849-24947970
>Gm04:24948119-24948475
>Gm04:24948975-24949022
>Gm04:24949247-24949281
>Gm04:24950094-24950131
>Gm04:24952518-24952584
>Gm04:24955777-24955818
>Gm04:24956353-24956596
>Gm04:24956890-24956945
>Gm04:24957814-24957837
>Gm04:24958844-24958931
>Gm04:24960023-24960061
>Gm04:24961829-24964238
>Gm04:24964272-24990661
>Gm04:24990711-24990950
>Gm04:24991143-24991236
>Gm04:24991313-24991890
>Gm04:24993159-24993213
>Gm04:24993414-24994714
>Gm04:24995044-24995098
>Gm04:24996452-24997600
>Gm04:24998018-24998760
>Gm04:24999006-24999212
>Gm04:24999249-24999317
>Gm04:25000091-25000157
>Gm04:25002383-25020834
>Gm04:25022690-25022761
>Gm04:25022943-25023134
>Gm04:25023184-25023416
>Gm04:25023910-25024042
>Gm04:25024382-25024869
>Gm04:25024948-25025736
>Gm04:25026880-25026973
>Gm04:25027008-25027036
>Gm04:25027295-25027461
>Gm04:25027516-25027784
>Gm04:25027950-25027991
>Gm04:25029262-25029434
>Gm04:25029485-25029732
>Gm04:25029761-25033953
>Gm04:25034053-25034945
>Gm04:25034979-25035025
>Gm04:25035060-25036333
>Gm04:25036466-25037650
>Gm04:25037796-25038342
>Gm04:25038393-25045080
>Gm04:25048720-25053228
>Gm04:25053511-25054440
>Gm04:25054520-25054671
>Gm04:25054728-25059632
>Gm04:25059669-25062196
>Gm04:25064274-25065627
>Gm04:25065851-25066496
>Gm04:25066604-25066682
>Gm04:25066689-25066703
>Gm04:25066803-25067359
>Gm04:25067424-25067544
>Gm04:25067589-25067676
>Gm04:25067710-25069655
>Gm04:25069800-25069904
>Gm04:25070032-25070073
>Gm04:25070199-25070412
>Gm04:25070609-25070705
>Gm04:25070928-25071077
>Gm04:25071139-25071324
>Gm04:25071511-25072276
>Gm04:25072357-25072623
>Gm04:25072780-25072854
>Gm04:25073196-25074258
>Gm04:25074297-25074390
>Gm04:25074431-25074468
>Gm04:25074614-25074933
>Gm04:25075021-25079333
>Gm04:25079704-25079761
>Gm04:25079916-25080000
>Gm04:25081108-25091017
>Gm04:25092473-25092623
>Gm04:25092760-25093159
>Gm04:25093217-25093666
>Gm04:25093789-25093818
>Gm04:25093849-25093884
>Gm04:25097557-25097708
>Gm04:25097899-25097952
>Gm04:25098028-25098172
>Gm04:25100319-25100525
>Gm04:25101622-25101663
>Gm04:25101979-25102039
>Gm04:25103215-25103283
>Gm04:25105403-25105418
>Gm04:25105518-25105532
>Gm04:25106773-25106828
>Gm04:25107347-25107413
>Gm04:25107813-25107884
>Gm04:25108068-25108118
>Gm04:25108988-25109020
>Gm04:25109432-25109494
>Gm04:25109521-25109556
>Gm04:25111311-25111603
>Gm04:25111674-25111889
>Gm04:25113459-25113510
>Gm04:25114026-25114082
>Gm04:25114785-25114836
>Gm04:25115586-25115739
>Gm04:25117048-25118293
>Gm04:25118929-25118965
>Gm04:25119604-25119792
>Gm04:25119857-25119888
>Gm04:25119983-25120028
>Gm04:25121327-25121367
>Gm04:25127033-25127123
>Gm04:25127225-25127282
>Gm04:25127480-25127637
>Gm04:25127918-25127948
>Gm04:25128310-25129919
>Gm04:25130125-25130216
>Gm04:25130261-25130291
>Gm04:25132934-25133790
>Gm04:25133873-25134483
>Gm04:25142191-25143108
>Gm04:25144873-25144901
>Gm04:25147380-25148488
>Gm04:25148775-25148838
>Gm04:25148905-25149114
>Gm04:25149509-25149568
>Gm04:25149592-25149981
>Gm04:25150036-25150359
>Gm04:25150818-25150933
>Gm04:25151309-25151391
>Gm04:25151535-25157030
>Gm04:25157105-25157960
>Gm04:25158015-25158092
>Gm04:25158474-25158608
>Gm04:25158922-25159217
>Gm04:25159307-25159335
>Gm04:25159475-25166382
>Gm04:25166433-25170268
>Gm04:25170332-25170666
>Gm04:25172877-25172943
>Gm04:25173255-25173306
>Gm04:25173766-25173881
>Gm04:25173972-25174178
>Gm04:25174440-25175754
>Gm04:25175808-25176262
>Gm04:25176358-25179187
>Gm04:25179229-25179430
>Gm04:25181057-25181102
>Gm04:25181676-25181756
>Gm04:25182627-25182687
>Gm04:25184892-25184953
>Gm04:25185098-25185241
>Gm04:25185669-25185732
>Gm04:25185999-25186363
>Gm04:25186401-25186544
>Gm04:25187671-25187725
>Gm04:25187949-25190150
>Gm04:25190235-25192927
>Gm04:25193019-25193567
>Gm04:25193835-25193873
>Gm04:25194020-25194093
>Gm04:25194192-25194248
>Gm04:25194322-25194458
>Gm04:25194515-25194811
>Gm04:25194862-25195151
>Gm04:25195316-25195469
>Gm04:25195531-25195812
>Gm04:25195879-25195932
>Gm04:25196151-25196194
>Gm04:25196278-25196583
>Gm04:25196669-25196722
>Gm04:25196759-25196853
>Gm04:25196880-25197101
>Gm04:25197146-25197368
>Gm04:25197429-25197474
>Gm04:25197521-25197683
>Gm04:25197738-25197956
>Gm04:25198062-25198920
>Gm04:25198982-25199296
>Gm04:25199391-25200582
>Gm04:25200614-25201169
>Gm04:25201198-25201410
>Gm04:25201449-25202989
>Gm04:25203137-25203229
>Gm04:25203269-25203357
>Gm04:25205721-25205812
>Gm04:25207304-25207354
>Gm04:25210183-25210238
>Gm04:25210499-25210548
>Gm04:25212241-25212380
>Gm04:25214064-25214533
>Gm04:25218515-25218544
>Gm04:25220551-25220588
>Gm04:25221439-25221597
>Gm04:25221684-25222066
>Gm04:25222167-25222210
>Gm04:25222250-25222281
>Gm04:25222329-25222491
>Gm04:25222608-25222651
>Gm04:25222714-25222846
>Gm04:25223046-25223271
>Gm04:25223459-25223574
>Gm04:25223643-25223782
>Gm04:25223874-25224361
>Gm04:25224409-25224481
>Gm04:25224651-25224729
>Gm04:25224758-25224813
>Gm04:25225023-25225065
>Gm04:25225147-25225307
>Gm04:25225454-25225744
>Gm04:25225847-25226127
>Gm04:25228905-25230068
>Gm04:25230538-25232489
>Gm04:25232531-25233160
>Gm04:25236346-25236553
>Gm04:25237163-25237224
>Gm04:25237424-25238263
>Gm04:25238301-25238387
>Gm04:25238452-25238971
>Gm04:25239410-25239439
>Gm04:25239640-25239691
>Gm04:25239917-25240069
>Gm04:25240109-25241636
>Gm04:25242973-25243108
>Gm04:25243148-25243183
>Gm04:25243436-25243535
>Gm04:25244110-25244165
>Gm04:25244751-25244913
>Gm04:25246937-25248467
>Gm04:25248679-25248749
>Gm04:25248829-25248896
>Gm04:25249063-25249277
>Gm04:25249316-25249424
>Gm04:25250898-25250947
>Gm04:25251268-25251317
>Gm04:25251559-25251651
>Gm04:25251834-25251853
>Gm04:25252257-25252293
>Gm04:25252332-25252356
>Gm04:25252719-25252781
>Gm04:25252830-25252934
>Gm04:25253094-25253128
>Gm04:25253156-25253227
>Gm04:25253354-25253388
>Gm04:25253596-25253758
>Gm04:25253967-25254132
>Gm04:25254385-25254470
>Gm04:25255041-25255131
>Gm04:25255308-25255331
>Gm04:25255621-25255702
>Gm04:25255784-25255831
>Gm04:25255906-25255971
>Gm04:25256184-25256231
>Gm04:25256342-25256464
>Gm04:25256535-25256610
>Gm04:25256760-25256830
>Gm04:25256937-25256965
>Gm04:25257452-25257494
>Gm04:25258398-25258537
>Gm04:25258695-25258767
>Gm04:25259221-25259313
>Gm04:25259791-25259836
>Gm04:25259890-25260023
>Gm04:25261240-25261307
>Gm04:25262577-25262715
>Gm04:25265695-25268393
>Gm04:25268436-25274187
>Gm04:25274256-25275422
>Gm04:25275467-25287508
>Gm04:25289349-25289519
>Gm04:25289608-25289744
>Gm04:25290000-25290885
>Gm04:25290917-25291762
>Gm04:25291873-25291986
>Gm04:25292111-25292491
>Gm04:25292599-25292798
>Gm04:25292930-25292976
>Gm04:25293049-25298711
>Gm04:25298759-25298919
>Gm04:25298949-25298976
>Gm04:25299022-25299289
>Gm04:25299347-25299442
>Gm04:25299721-25299854
>Gm04:25300060-25322232
>Gm04:25322291-25328122
>Gm04:25328159-25335149
>Gm04:25335225-25335243
>Gm04:25335915-25337704
>Gm04:25337804-25343750
>Gm04:25343807-25344150
>Gm04:25344458-25344607
>Gm04:25344653-25344686
>Gm04:25344797-25344825
>Gm04:25345218-25345339
>Gm04:25345693-25345786
>Gm04:25345907-25345990
>Gm04:25346469-25346515
>Gm04:25347341-25348698
>Gm04:25348763-25348924
>Gm04:25348960-25350456
>Gm04:25350666-25350759
>Gm04:25350839-25350874
>Gm04:25350972-25351096
>Gm04:25351496-25351546
>Gm04:25354439-25354740
>Gm04:25354803-25354845
>Gm04:25354890-25354946
>Gm04:25357706-25357747
>Gm04:25358197-25358775
>Gm04:25359849-25359913
>Gm04:25360938-25361061
>Gm04:25362780-25362817
>Gm04:25363293-25363328
>Gm04:25363910-25363953
>Gm04:25364843-25365029
>Gm04:25365161-25365238
>Gm04:25365317-25365816
>Gm04:25365932-25366018
>Gm04:25366072-25366130
>Gm04:25366311-25366389
>Gm04:25366428-25366539
>Gm04:25366589-25366637
>Gm04:25366678-25366990
>Gm04:25367078-25367186
>Gm04:25367453-25367520
>Gm04:25367652-25367986
>Gm04:25368119-25368768
>Gm04:25368890-25368969
>Gm04:25369066-25369613
>Gm04:25369641-25369901
>Gm04:25369977-25370005
>Gm04:25370043-25370517
>Gm04:25370672-25371909
>Gm04:25372870-25372913
>Gm04:25373611-25373654
>Gm04:25374158-25375261
>Gm04:25375623-25381562
>Gm04:25382493-25382584
>Gm04:25385824-25385899
>Gm04:25386531-25386760
>Gm04:25386892-25387122
>Gm04:25387474-25390106
>Gm04:25390808-25404768
>Gm04:25404916-25405002
>Gm04:25405217-25410901
>Gm04:25411265-25420253
>Gm04:25421015-25427664
>Gm04:25427970-25428051
>Gm04:25428324-25428387
>Gm04:25428471-25428527
>Gm04:25428738-25428801
>Gm04:25429162-25429196
>Gm04:25429367-25429607
>Gm04:25429698-25429976
>Gm04:25430019-25430963
>Gm04:25431013-25431441
>Gm04:25431473-25431586
>Gm04:25431628-25432495
>Gm04:25432574-25433066
>Gm04:25433114-25433774
>Gm04:25433819-25434003
>Gm04:25434145-25434247
>Gm04:25434321-25434546
>Gm04:25434849-25435725
>Gm04:25435785-25435833
>Gm04:25435972-25436052
>Gm04:25436102-25436306
>Gm04:25436348-25436531
>Gm04:25436656-25436706
>Gm04:25436882-25436976
>Gm04:25437717-25437753
>Gm04:25438699-25438845
>Gm04:25438894-25439041
>Gm04:25439215-25440203
>Gm04:25440240-25440666
>Gm04:25440700-25441226
>Gm04:25441343-25441381
>Gm04:25441519-25442713
>Gm04:25442732-25450419
>Gm04:25450549-25452490
>Gm04:25452594-25452763
>Gm04:25453036-25453062
>Gm04:25453093-25453757
>Gm04:25453796-25454055
>Gm04:25454142-25454383
>Gm04:25454541-25454696
>Gm04:25454946-25455116
>Gm04:25455190-25455232
>Gm04:25455266-25455315
>Gm04:25455516-25455612
>Gm04:25456026-25456608
>Gm04:25456661-25456719
>Gm04:25456770-25457846
>Gm04:25457888-25457974
>Gm04:25458022-25461703
>Gm04:25461849-25461938
>Gm04:25461997-25462220
>Gm04:25463685-25463802
>Gm04:25463905-25464001
>Gm04:25464555-25464586
>Gm04:25465971-25466039
>Gm04:25467749-25467825
>Gm04:25472581-25472626
>Gm04:25472829-25473101
>Gm04:25473185-25473697
>Gm04:25473726-25474074
>Gm04:25474117-25475570
>Gm04:25475644-25475856
>Gm04:25475899-25475943
>Gm04:25475994-25477226
>Gm04:25477293-25477389
>Gm04:25477427-25477587
>Gm04:25477672-25477791
>Gm04:25477844-25478208
>Gm04:25478262-25478553
>Gm04:25478629-25478698
>Gm04:25478746-25478844
>Gm04:25479175-25479420
>Gm04:25479484-25479569
>Gm04:25479907-25479998
>Gm04:25480318-25480393
>Gm04:25480878-25481137
>Gm04:25481168-25481453
>Gm04:25481541-25481616
>Gm04:25481728-25482107
>Gm04:25483509-25483563
>Gm04:25483609-25483654
>Gm04:25484139-25484184
>Gm04:25486889-25486918
>Gm04:25487252-25487461
>Gm04:25488927-25488984
>Gm04:25491268-25491383
>Gm04:25491464-25491774
>Gm04:25491816-25492370
>Gm04:25492449-25492777
>Gm04:25492820-25492836
>Gm04:25493354-25495640
>Gm04:25495970-25499946
>Gm04:25499976-25500028
>Gm04:25500083-25500366
>Gm04:25504707-25504803
>Gm04:25504890-25504959
>Gm04:25505076-25505111
>Gm04:25506652-25506702
>Gm04:25507277-25507512
>Gm04:25510298-25510362
>Gm04:25510451-25510936
>Gm04:25510965-25511042
>Gm04:25511227-25511354
>Gm04:25512298-25512332
>Gm04:25514216-25514298
>Gm04:25514555-25514611
>Gm04:25514968-25516715
>Gm04:25516746-25517237
>Gm04:25517285-25517627
>Gm04:25517655-25517707
>Gm04:25517806-25517916
>Gm04:25517981-25518037
>Gm04:25518086-25518896
>Gm04:25518976-25519094
>Gm04:25519122-25520184
>Gm04:25520214-25520452
>Gm04:25520501-25520796
>Gm04:25520928-25521042
>Gm04:25524208-25525616
>Gm04:25526006-25526058
>Gm04:25526169-25527346
>Gm04:25527406-25527443
>Gm04:25527643-25527792
>Gm04:25528830-25530137
>Gm04:25530190-25532003
>Gm04:25532054-25533221
>Gm04:25533265-25535959
>Gm04:25535988-25537733
>Gm04:25538349-25538457
>Gm04:25538676-25541415
>Gm04:25541580-25547563
>Gm04:25547591-25551881
>Gm04:25551916-25552212
>Gm04:25552262-25552589
>Gm04:25555034-25555126
>Gm04:25555196-25555374
>Gm04:25558889-25560986
>Gm04:25561026-25567960
>Gm04:25568026-25568566
>Gm04:25568623-25568682
>Gm04:25568734-25570062
>Gm04:25570124-25571956
>Gm04:25572638-25572678
>Gm04:25572859-25572923
>Gm04:25572981-25573136
>Gm04:25573189-25573239
>Gm04:25573465-25573583
>Gm04:25574273-25596383
>Gm04:25596421-25598310
>Gm04:25598382-25598439
>Gm04:25599158-25599195
>Gm04:25603136-25603341
>Gm04:25603791-25603891
>Gm04:25603994-25604038
>Gm04:25604210-25604613
>Gm04:25604708-25604743
>Gm04:25605133-25607985
>Gm04:25608015-25608576
>Gm04:25608900-25613690
>Gm04:25613722-25617058
>Gm04:25617161-25619833
>Gm04:25619866-25643641
>Gm04:25644957-25645404
>Gm04:25645456-25645486
>Gm04:25646068-25646119
>Gm04:25650532-25650568
>Gm04:25652749-25652787
>Gm04:25653340-25653374
>Gm04:25656284-25658385
>Gm04:25658498-25658807
>Gm04:25660861-25662556
>Gm04:25666778-25667038
>Gm04:25668598-25668633
>Gm04:25668959-25669503
>Gm04:25671715-25674240
>Gm04:25675040-25675568
>Gm04:25675632-25678085
>Gm04:25678176-25678501
>Gm04:25678526-25679140
>Gm04:25679291-25679385
>Gm04:25679582-25679652
>Gm04:25679742-25679855
>Gm04:25679937-25680193
>Gm04:25680279-25680553
>Gm04:25680709-25681086
>Gm04:25681126-25681330
>Gm04:25681398-25681543
>Gm04:25681665-25681878
>Gm04:25682044-25684098
>Gm04:25684334-25684484
>Gm04:25684633-25686163
>Gm04:25686187-25691335
>Gm04:25691371-25694852
>Gm04:25694909-25695139
>Gm04:25695315-25696889
>Gm04:25696920-25697399
>Gm04:25697509-25697542
>Gm04:25697668-25697714
>Gm04:25697767-25697863
>Gm04:25697898-25697957
>Gm04:25698005-25698052
>Gm04:25698127-25698190
>Gm04:25698336-25698411
>Gm04:25698482-25699055
>Gm04:25699087-25699143
>Gm04:25699274-25699604
>Gm04:25699741-25700224
>Gm04:25700300-25700383
>Gm04:25700507-25700569
>Gm04:25700634-25700666
>Gm04:25700868-25700926
>Gm04:25701048-25701091
>Gm04:25701186-25701225
>Gm04:25701294-25702383
>Gm04:25702429-25714867
>Gm04:25714928-25715163
>Gm04:25715229-25715267
>Gm04:25715311-25715365
>Gm04:25715415-25716256
>Gm04:25716488-25716521
>Gm04:25716576-25716666
>Gm04:25716960-25717187
>Gm04:25717369-25718168
>Gm04:25718225-25718273
>Gm04:25718534-25718804
>Gm04:25718890-25719276
>Gm04:25719309-25720503
>Gm04:25720533-25720838
>Gm04:25720923-25720964
>Gm04:25721001-25721054
>Gm04:25721086-25724826
>Gm04:25724858-25725539
>Gm04:25725564-25726741
>Gm04:25726808-25726877
>Gm04:25727102-25727242
>Gm04:25727436-25727506
>Gm04:25729307-25729349
>Gm04:25736109-25736146
>Gm04:25736357-25736415
>Gm04:25738148-25738330
>Gm04:25739754-25739805
>Gm04:25741114-25741393
>Gm04:25741414-25741480
>Gm04:25741893-25741997
>Gm04:25742208-25742282
>Gm04:25742423-25742598
>Gm04:25742674-25742714
>Gm04:25742919-25742951
>Gm04:25743220-25744989
>Gm04:25745068-25745098
>Gm04:25745378-25745713
>Gm04:25745848-25745941
>Gm04:25746017-25746142
>Gm04:25746408-25746528
>Gm04:25746577-25746772
>Gm04:25746915-25747060
>Gm04:25747227-25747259
>Gm04:25750945-25750976
>Gm04:25751004-25751172
>Gm04:25751219-25751249
>Gm04:25751399-25751556
>Gm04:25751698-25751729
>Gm04:25751797-25752094
>Gm04:25752141-25752283
>Gm04:25752514-25753004
>Gm04:25753076-25754591
>Gm04:25754725-25755309
>Gm04:25755381-25755455
>Gm04:25755577-25755616
>Gm04:25756161-25756705
>Gm04:25756912-25757152
>Gm04:25757218-25757250
>Gm04:25757295-25757348
>Gm04:25757443-25757710
>Gm04:25757778-25757904
>Gm04:25758175-25758327
>Gm04:25758384-25758581
>Gm04:25758944-25759039
>Gm04:25759174-25759210
>Gm04:25759586-25759716
>Gm04:25759758-25760151
>Gm04:25760259-25765436
>Gm04:25765547-25765692
>Gm04:25766034-25766926
>Gm04:25767188-25769625
>Gm04:25769659-25769823
>Gm04:25769856-25770275
>Gm04:25772408-25772511
>Gm04:25772543-25772701
>Gm04:25772743-25772810
>Gm04:25772902-25773003
>Gm04:25773069-25773378
>Gm04:25773427-25773715
>Gm04:25773784-25775688
>Gm04:25775770-25775807
>Gm04:25775835-25776366
>Gm04:25776402-25776432
>Gm04:25776531-25776567
>Gm04:25776738-25778169
>Gm04:25778281-25778940
>Gm04:25779084-25779429
>Gm04:25779553-25779778
>Gm04:25779817-25780140
>Gm04:25780230-25780382
>Gm04:25780449-25780581
>Gm04:25780627-25781082
>Gm04:25781268-25781369
>Gm04:25781422-25781548
>Gm04:25781598-25781827
>Gm04:25782785-25783492
>Gm04:25783586-25783795
>Gm04:25783967-25784011
>Gm04:25784553-25784615
>Gm04:25784702-25784839
>Gm04:25785418-25785654
>Gm04:25786287-25787152
>Gm04:25787187-25787470
>Gm04:25787935-25787965
>Gm04:25788079-25788178
>Gm04:25789242-25789305
>Gm04:25789883-25789914
>Gm04:25790227-25790259
>Gm04:25790289-25790320
>Gm04:25790379-25790435
>Gm04:25790506-25790615
>Gm04:25791233-25791275
>Gm04:25791445-25791501
>Gm04:25791753-25791835
>Gm04:25792053-25792173
>Gm04:25793057-25793375
>Gm04:25793481-25793665
>Gm04:25793710-25793820
>Gm04:25793910-25793992
>Gm04:25794033-25794655
>Gm04:25797266-25797329
>Gm04:25797600-25798570
>Gm04:25798671-25798747
>Gm04:25799240-25806448
>Gm04:25806475-25806952
>Gm04:25807063-25807131
>Gm04:25807157-25807275
>Gm04:25807406-25808378
>Gm04:25808468-25809386
>Gm04:25810016-25810296
>Gm04:25811934-25812474
>Gm04:25812755-25812879
>Gm04:25812931-25813000
>Gm04:25813086-25813292
>Gm04:25813383-25813467
>Gm04:25813613-25813706
>Gm04:25813910-25814007
>Gm04:25814043-25814349
>Gm04:25814394-25816139
>Gm04:25819400-25821469
>Gm04:25821501-25824268
>Gm04:25824928-25824989
>Gm04:25826761-25827008
>Gm04:25827086-25827140
>Gm04:25827226-25827283
>Gm04:25827395-25834176
>Gm04:25834292-25834373
>Gm04:25834411-25834446
>Gm04:25834541-25834726
>Gm04:25834851-25834969
>Gm04:25835134-25835256
>Gm04:25835534-25835730
>Gm04:25835822-25835933
>Gm04:25836201-25836240
>Gm04:25836495-25836531
>Gm04:25836619-25836648
>Gm04:25836807-25837496
>Gm04:25837760-25837869
>Gm04:25837922-25838052
>Gm04:25838104-25838209
>Gm04:25838306-25838350
>Gm04:25838518-25838782
>Gm04:25838818-25839048
>Gm04:25839148-25839163
>Gm04:25839258-25844408
>Gm04:25845415-25853719
>Gm04:25853820-25854004
>Gm04:25857992-25858077
>Gm04:25858381-25858430
>Gm04:25858896-25858930
>Gm04:25859114-25859152
>Gm04:25859223-25863047
>Gm04:25863088-25868687
>Gm04:25868719-25877851
>Gm04:25878028-25878082
>Gm04:25878219-25878476
>Gm04:25878562-25878604
>Gm04:25878771-25878824
>Gm04:25878909-25879042
>Gm04:25879108-25879345
>Gm04:25879400-25879781
>Gm04:25879815-25879897
>Gm04:25880014-25880157
>Gm04:25880206-25880520
>Gm04:25880609-25880657
>Gm04:25880732-25880854
>Gm04:25880953-25881091
>Gm04:25881145-25881317
>Gm04:25881499-25882970
>Gm04:25883013-25889046
>Gm04:25889122-25891101
>Gm04:25891232-25891295
>Gm04:25891343-25891648
>Gm04:25891694-25891953
>Gm04:25892129-25892168
>Gm04:25892237-25892303
>Gm04:25892438-25894353
>Gm04:25894398-25894448
>Gm04:25894581-25894671
>Gm04:25894715-25901730
>Gm04:25901777-25903760
>Gm04:25903810-25904035
>Gm04:25904071-25904140
>Gm04:25904202-25904515
>Gm04:25904545-25904844
>Gm04:25904882-25905102
>Gm04:25905147-25905182
>Gm04:25905239-25905267
>Gm04:25905320-25905507
>Gm04:25905531-25908446
>Gm04:25908496-25909532
>Gm04:25909804-25909938
>Gm04:25909971-25910025
>Gm04:25910086-25910348
>Gm04:25910389-25910940
>Gm04:25911008-25911323
>Gm04:25911374-25912021
>Gm04:25912068-25912298
>Gm04:25912360-25912518
>Gm04:25912623-25913010
>Gm04:25913136-25913235
>Gm04:25913285-25913646
>Gm04:25913686-25913949
>Gm04:25914019-25914387
>Gm04:25914426-25914643
>Gm04:25914701-25914805
>Gm04:25915050-25915224
>Gm04:25915266-25916437
>Gm04:25916524-25923721
>Gm04:25923807-25923888
>Gm04:25923943-25925550
>Gm04:25926487-25926542
>Gm04:25928049-25928112
>Gm04:25928154-25928949
>Gm04:25929156-25929203
>Gm04:25929399-25929435
>Gm04:25930830-25932762
>Gm04:25932790-25933421
>Gm04:25933572-25933606
>Gm04:25933637-25939518
>Gm04:25939652-25941861
>Gm04:25941887-25941936
>Gm04:25941982-25942105
>Gm04:25942152-25942520
>Gm04:25942568-25943829
>Gm04:25943857-25944002
>Gm04:25944051-25945283
>Gm04:25945537-25950491
>Gm04:25950590-25950657
>Gm04:25950754-25952925
>Gm04:25952961-25953170
>Gm04:25953196-25953329
>Gm04:25953371-25953435
>Gm04:25953473-25953883
>Gm04:25953909-25954120
>Gm04:25954154-25954438
>Gm04:25954677-25955200
>Gm04:25956052-25956201
>Gm04:25956270-25956414
>Gm04:25957198-25957224
>Gm04:25958493-26030755
>Gm04:26030784-26031411
>Gm04:26031534-26032372
>Gm04:26032408-26032815
>Gm04:26032895-26033313
>Gm04:26033336-26051329
>Gm04:26051377-26051539
>Gm04:26051589-26051885
>Gm04:26051934-26052146
>Gm04:26052216-26052482
>Gm04:26052553-26052720
>Gm04:26052768-26052860
>Gm04:26052934-26054823
>Gm04:26054863-26077811
>Gm04:26077878-26078844
>Gm04:26078894-26079047
>Gm04:26079100-26079759
>Gm04:26079788-26080261
>Gm04:26084448-26084549
>Gm04:26084881-26084997
>Gm04:26085347-26085390
>Gm04:26086718-26086748
>Gm04:26089596-26089625
>Gm04:26089809-26089937
>Gm04:26090029-26090070
>Gm04:26090110-26090172
>Gm04:26090259-26090329
>Gm04:26090725-26090895
>Gm04:26090997-26091083
>Gm04:26091451-26091518
>Gm04:26091682-26091719
>Gm04:26091805-26091940
[truncated: 343,513 more chars]
