# Supplementary material for: Red: an intelligent, rapid, accurate tool for detecting repeats de-novo on the genomic scale
Source: BMC Bioinformatics. 2015 Jul 24;16:227. doi: 10.1186/s12859-015-0654-5 (PMC4513396; doi:10.1186/s12859-015-0654-5)
Supplement: Additional file 9 — Supplementary data set 8 — Red’s repeats of the Glycine max genome. The command “tar -xzf file” results in a directory that contains the locations of repeats found by Red in the genome of the Glycine max. [file 12859_2015_654_MOESM9_ESM.gz › GnmRptGm/Gm05.rpt]

>Gm05:1332-1384
>Gm05:5844-5923
>Gm05:6161-6310
>Gm05:6530-6823
>Gm05:7300-7411
>Gm05:7782-7840
>Gm05:15126-15254
>Gm05:15893-15942
>Gm05:18807-18865
>Gm05:23023-23067
>Gm05:23371-23525
>Gm05:23648-23712
>Gm05:25971-26086
>Gm05:33169-33279
>Gm05:36789-36856
>Gm05:40126-40186
>Gm05:41670-41829
>Gm05:43188-43271
>Gm05:43678-43708
>Gm05:44351-44381
>Gm05:44869-45091
>Gm05:45711-45783
>Gm05:47892-47939
>Gm05:47959-48035
>Gm05:48573-48625
>Gm05:56070-56155
>Gm05:58488-58544
>Gm05:58909-59092
>Gm05:59594-59755
>Gm05:60802-60839
>Gm05:61218-61286
>Gm05:62239-62306
>Gm05:62357-62420
>Gm05:62872-62928
>Gm05:72877-73024
>Gm05:76598-76671
>Gm05:78941-78971
>Gm05:79157-79538
>Gm05:81886-81955
>Gm05:83367-83416
>Gm05:91250-91331
>Gm05:92081-92181
>Gm05:98902-98979
>Gm05:99103-99172
>Gm05:107194-107227
>Gm05:107980-108040
>Gm05:111439-111479
>Gm05:111582-111841
>Gm05:111903-111957
>Gm05:112036-112210
>Gm05:112328-112412
>Gm05:112683-112809
>Gm05:112854-113446
>Gm05:113493-113870
>Gm05:113937-114654
>Gm05:114712-114915
>Gm05:115125-115226
>Gm05:115418-115473
>Gm05:115511-115601
>Gm05:115740-115871
>Gm05:115984-116143
>Gm05:116307-116556
>Gm05:116856-116929
>Gm05:121000-121089
>Gm05:121280-121383
>Gm05:128818-128855
>Gm05:129132-129230
>Gm05:129589-129614
>Gm05:129879-129910
>Gm05:139080-139259
>Gm05:143191-143344
>Gm05:145366-145636
>Gm05:145703-145755
>Gm05:148623-148730
>Gm05:148754-149017
>Gm05:150211-150585
>Gm05:150656-150709
>Gm05:150934-150986
>Gm05:151115-151352
>Gm05:151951-151992
>Gm05:153190-153423
>Gm05:154823-154949
>Gm05:155070-155154
>Gm05:155262-155376
>Gm05:168083-168207
>Gm05:168503-168556
>Gm05:168647-168845
>Gm05:169032-169087
>Gm05:169204-169322
>Gm05:173709-173771
>Gm05:176842-177101
>Gm05:177364-177548
>Gm05:181909-182134
>Gm05:187759-187794
>Gm05:187850-188012
>Gm05:188661-188746
>Gm05:191523-191634
>Gm05:191721-192081
>Gm05:192201-192422
>Gm05:192452-192510
>Gm05:192677-192958
>Gm05:193031-193161
>Gm05:193687-193808
>Gm05:194824-194989
>Gm05:195545-195629
>Gm05:205892-205953
>Gm05:205980-206014
>Gm05:206880-206941
>Gm05:209566-209611
>Gm05:217528-217555
>Gm05:222678-222861
>Gm05:234935-235011
>Gm05:237859-237916
>Gm05:240070-240201
>Gm05:240831-241020
>Gm05:241078-241137
>Gm05:241570-241598
>Gm05:241743-241806
>Gm05:245135-245207
>Gm05:245933-245970
>Gm05:247458-247638
>Gm05:252414-252456
>Gm05:256426-257089
>Gm05:257116-257173
>Gm05:258054-258121
>Gm05:258281-258360
>Gm05:259224-259324
>Gm05:260579-260615
>Gm05:261313-261393
>Gm05:261978-262055
>Gm05:262588-262990
>Gm05:263036-263199
>Gm05:270981-271062
>Gm05:271193-271244
>Gm05:271951-271982
>Gm05:272518-272559
>Gm05:272663-272709
>Gm05:272743-272775
>Gm05:272844-272908
>Gm05:273789-273972
>Gm05:278382-278437
>Gm05:291684-291718
>Gm05:293137-293490
>Gm05:295609-295836
>Gm05:299903-300005
>Gm05:302142-302185
>Gm05:304308-304517
>Gm05:305771-305807
>Gm05:306268-306372
>Gm05:307754-307794
>Gm05:307873-307941
>Gm05:310676-310829
>Gm05:311943-312003
>Gm05:312977-313023
>Gm05:313558-313597
>Gm05:314355-314531
>Gm05:316434-316470
>Gm05:318939-318995
>Gm05:322316-322349
>Gm05:325802-325884
>Gm05:326026-326060
>Gm05:328110-328157
>Gm05:328858-328910
>Gm05:331253-331304
>Gm05:334804-334853
>Gm05:335621-335748
>Gm05:338276-338428
>Gm05:339774-339849
>Gm05:341029-341099
>Gm05:341386-341510
>Gm05:341808-341878
>Gm05:343238-343413
>Gm05:344331-344377
>Gm05:344408-344447
>Gm05:344842-344990
>Gm05:348641-348696
>Gm05:351350-351384
>Gm05:374868-374964
>Gm05:376347-376438
>Gm05:378734-378795
>Gm05:380467-380533
>Gm05:381382-381654
>Gm05:381687-381879
>Gm05:385300-385349
>Gm05:386069-386131
>Gm05:386162-386211
>Gm05:386271-386321
>Gm05:386412-386449
>Gm05:386554-386704
>Gm05:395075-395117
>Gm05:395268-395470
>Gm05:396504-396618
>Gm05:396871-397008
>Gm05:398758-398913
>Gm05:399156-399378
>Gm05:401169-401292
>Gm05:401336-401655
>Gm05:401683-402080
>Gm05:402131-402312
>Gm05:402369-402508
>Gm05:403086-403187
>Gm05:403436-403610
>Gm05:404140-404205
>Gm05:406611-406665
>Gm05:407360-407396
>Gm05:415751-415800
>Gm05:415927-416202
>Gm05:417656-417693
>Gm05:417877-417923
>Gm05:418040-418085
>Gm05:418359-418404
>Gm05:418726-418770
>Gm05:420384-420424
>Gm05:421012-421163
>Gm05:421828-421961
>Gm05:426883-426993
>Gm05:435609-435860
>Gm05:438744-438798
>Gm05:439770-440102
>Gm05:442815-442899
>Gm05:442908-442980
>Gm05:451331-451372
>Gm05:454636-454696
>Gm05:457159-460325
>Gm05:460698-460774
>Gm05:460842-460919
>Gm05:461093-461212
>Gm05:461975-462026
>Gm05:462223-462789
>Gm05:462836-462864
>Gm05:467741-467789
>Gm05:467970-468002
>Gm05:470020-470048
>Gm05:475595-475650
>Gm05:477543-477652
>Gm05:478732-478765
>Gm05:484949-484987
>Gm05:485267-485418
>Gm05:485725-485779
>Gm05:485962-486373
>Gm05:491804-491843
>Gm05:501154-501191
>Gm05:501405-501484
>Gm05:504434-504484
>Gm05:507468-507553
>Gm05:509583-509650
>Gm05:512955-512992
>Gm05:516999-517074
>Gm05:518251-518353
>Gm05:518737-518796
>Gm05:518981-519010
>Gm05:519292-519482
>Gm05:530067-530122
>Gm05:532378-532428
>Gm05:537978-538152
>Gm05:538322-538349
>Gm05:540386-540661
>Gm05:547025-547293
>Gm05:547381-547534
>Gm05:547574-547882
>Gm05:547908-548210
>Gm05:548249-548353
>Gm05:549568-549729
>Gm05:550685-550744
>Gm05:551779-551814
>Gm05:555061-555159
>Gm05:555745-555794
>Gm05:555877-555934
>Gm05:558120-558146
>Gm05:558973-559028
>Gm05:561764-561821
>Gm05:562808-562863
>Gm05:563522-563603
>Gm05:575906-576003
>Gm05:578055-578085
>Gm05:578278-578343
>Gm05:578364-578429
>Gm05:579260-579309
>Gm05:579452-579505
>Gm05:583252-583292
>Gm05:590204-590357
>Gm05:591265-591320
>Gm05:593522-593718
>Gm05:594370-594528
>Gm05:594932-595025
>Gm05:599305-599377
>Gm05:604977-605168
>Gm05:605557-605920
>Gm05:606000-606078
>Gm05:606167-606250
>Gm05:607464-607500
>Gm05:609126-609178
>Gm05:614888-614921
>Gm05:617638-618294
>Gm05:618343-618396
>Gm05:621466-621545
>Gm05:629101-629135
>Gm05:629411-629496
>Gm05:632996-633558
>Gm05:634663-634718
>Gm05:637851-637896
>Gm05:640103-640190
>Gm05:641107-641158
>Gm05:646688-646741
>Gm05:647972-648414
>Gm05:648503-648629
>Gm05:649982-650068
>Gm05:650174-650202
>Gm05:654454-654507
>Gm05:655908-655940
>Gm05:656252-656296
>Gm05:656918-656983
>Gm05:659299-659367
>Gm05:659456-659495
>Gm05:659692-659728
>Gm05:660972-661013
>Gm05:661897-662410
>Gm05:664782-664849
>Gm05:665314-665359
>Gm05:665657-666908
>Gm05:666983-667031
>Gm05:668527-668561
>Gm05:668665-668752
>Gm05:670964-671232
>Gm05:671630-671772
>Gm05:671839-671923
>Gm05:672471-672499
>Gm05:672682-672713
>Gm05:673819-673850
>Gm05:688041-688171
>Gm05:688258-688289
>Gm05:688321-688411
>Gm05:688468-688759
>Gm05:688796-688928
>Gm05:689129-689200
>Gm05:690730-690895
>Gm05:691285-691336
>Gm05:694332-694367
>Gm05:694452-694494
>Gm05:696404-696550
>Gm05:696627-696682
>Gm05:698551-698703
>Gm05:698768-698845
>Gm05:700176-700330
>Gm05:703121-703189
>Gm05:704213-704249
>Gm05:705445-706015
>Gm05:706089-706334
>Gm05:706598-706682
>Gm05:707149-707246
>Gm05:708048-708140
>Gm05:708182-708422
>Gm05:710284-710357
>Gm05:710443-710627
>Gm05:710857-710891
>Gm05:714274-714361
>Gm05:714618-714675
>Gm05:719577-719699
>Gm05:721931-721963
>Gm05:725936-726035
>Gm05:726711-726748
>Gm05:728643-728705
>Gm05:732527-732632
>Gm05:732859-732901
>Gm05:741086-741143
>Gm05:744226-744255
>Gm05:748152-748221
>Gm05:748551-748677
>Gm05:749287-749431
>Gm05:751499-751531
>Gm05:755647-755690
>Gm05:756857-757005
>Gm05:757291-757325
>Gm05:757456-757514
>Gm05:757783-757921
>Gm05:758034-758081
>Gm05:758382-758510
>Gm05:762370-762424
>Gm05:763257-763448
>Gm05:763517-763555
>Gm05:763840-763918
>Gm05:770136-770253
>Gm05:771869-771918
>Gm05:772538-772613
>Gm05:772650-773303
>Gm05:773339-773514
>Gm05:774170-774346
>Gm05:776669-776846
>Gm05:779024-779124
>Gm05:779655-779731
>Gm05:780709-780738
>Gm05:781200-781233
>Gm05:783720-783790
>Gm05:787883-787990
>Gm05:789325-789356
>Gm05:790820-790851
>Gm05:795506-795572
>Gm05:796109-796201
>Gm05:800274-800366
>Gm05:801114-801149
>Gm05:803553-806154
>Gm05:812034-812137
>Gm05:813917-814365
>Gm05:817152-817166
>Gm05:821282-821348
>Gm05:821867-822047
>Gm05:822509-822543
>Gm05:822799-822925
>Gm05:822956-823037
>Gm05:824199-824504
>Gm05:824915-825165
>Gm05:835744-835773
>Gm05:845294-845332
>Gm05:845916-845949
>Gm05:856191-856270
>Gm05:864359-864397
>Gm05:870604-870731
>Gm05:875577-875674
>Gm05:876388-876429
>Gm05:878771-878998
>Gm05:879214-879333
>Gm05:879823-880105
>Gm05:880180-880246
>Gm05:880402-882642
>Gm05:883325-883677
>Gm05:883718-883792
>Gm05:885700-885733
>Gm05:886220-886290
>Gm05:888520-888645
>Gm05:888826-888869
>Gm05:889528-889784
>Gm05:891787-891846
>Gm05:892047-892091
>Gm05:895007-895056
>Gm05:897221-897295
>Gm05:897619-897669
>Gm05:897995-898137
>Gm05:898952-899036
>Gm05:899144-899621
>Gm05:899728-899774
>Gm05:900101-900140
>Gm05:901258-901290
>Gm05:901971-902064
>Gm05:903380-903444
>Gm05:903624-903719
>Gm05:903964-904095
>Gm05:908926-908968
>Gm05:909696-909787
>Gm05:910050-910220
>Gm05:911841-911917
>Gm05:916725-916749
>Gm05:916877-916909
>Gm05:917040-917073
>Gm05:918137-918324
>Gm05:924556-924620
>Gm05:925091-925289
>Gm05:925341-925442
>Gm05:925577-926127
>Gm05:927673-927699
>Gm05:931434-931515
>Gm05:939233-939273
>Gm05:939327-939372
>Gm05:939487-939645
>Gm05:944378-944538
>Gm05:944945-945001
>Gm05:945056-945140
>Gm05:946883-947013
>Gm05:947121-947237
>Gm05:949079-949224
>Gm05:949413-949617
>Gm05:950794-950861
>Gm05:954643-954694
>Gm05:955027-955245
>Gm05:956594-956775
>Gm05:958135-958187
>Gm05:959149-959249
>Gm05:959633-959697
>Gm05:967605-967650
>Gm05:967918-968009
>Gm05:974454-974543
>Gm05:975125-975284
>Gm05:975539-975614
>Gm05:975645-975710
>Gm05:975903-975980
>Gm05:975993-976108
>Gm05:977603-977730
>Gm05:980088-980158
>Gm05:987098-987226
>Gm05:987266-987642
>Gm05:987673-987879
>Gm05:988001-988032
>Gm05:988538-988596
>Gm05:989342-989372
>Gm05:989656-989718
>Gm05:990863-990968
>Gm05:991026-991092
>Gm05:994786-994835
>Gm05:995111-995145
>Gm05:998168-998214
>Gm05:1000310-1000409
>Gm05:1001133-1001193
>Gm05:1003259-1003320
>Gm05:1008109-1008186
>Gm05:1009200-1009285
>Gm05:1009679-1009787
>Gm05:1011521-1011567
>Gm05:1011600-1011672
>Gm05:1011982-1012061
>Gm05:1012266-1012432
>Gm05:1013278-1013367
>Gm05:1024358-1024386
>Gm05:1027505-1027611
>Gm05:1029129-1029375
>Gm05:1029482-1029702
>Gm05:1029777-1030145
>Gm05:1041197-1041394
>Gm05:1047211-1047267
>Gm05:1047748-1047988
>Gm05:1050791-1050864
>Gm05:1055480-1055538
>Gm05:1057098-1057193
>Gm05:1061742-1061792
>Gm05:1064649-1064705
>Gm05:1064746-1064839
>Gm05:1064885-1064950
>Gm05:1065224-1065339
>Gm05:1065415-1065458
>Gm05:1065587-1065643
>Gm05:1065696-1066107
>Gm05:1066145-1066182
>Gm05:1066230-1066373
>Gm05:1066460-1066593
>Gm05:1083028-1083218
>Gm05:1087905-1088041
>Gm05:1090672-1090793
>Gm05:1091085-1091314
>Gm05:1092307-1092334
>Gm05:1094998-1095111
>Gm05:1099802-1099846
>Gm05:1101412-1101447
>Gm05:1101480-1102984
>Gm05:1103036-1103090
>Gm05:1109591-1109706
>Gm05:1112592-1113086
>Gm05:1115910-1116030
>Gm05:1117570-1117638
>Gm05:1122857-1122907
>Gm05:1125199-1125242
>Gm05:1126468-1126591
>Gm05:1127685-1127708
>Gm05:1129731-1129856
>Gm05:1133030-1133162
>Gm05:1134220-1134632
>Gm05:1134781-1134853
>Gm05:1135232-1135419
>Gm05:1135540-1135604
>Gm05:1135749-1135871
>Gm05:1136013-1136247
>Gm05:1136384-1136550
>Gm05:1136628-1136799
>Gm05:1137471-1137540
>Gm05:1138010-1138043
>Gm05:1138352-1138409
>Gm05:1138488-1138597
>Gm05:1143010-1143083
>Gm05:1147404-1147499
>Gm05:1151992-1152031
>Gm05:1152533-1152586
>Gm05:1152739-1152775
>Gm05:1153419-1153547
>Gm05:1153969-1153997
>Gm05:1154117-1154162
>Gm05:1154369-1154452
>Gm05:1154651-1154728
>Gm05:1155701-1155748
>Gm05:1165550-1165597
>Gm05:1167548-1167572
>Gm05:1168865-1168918
>Gm05:1169594-1169626
>Gm05:1170616-1170686
>Gm05:1172715-1172846
>Gm05:1175077-1175201
>Gm05:1182469-1182557
>Gm05:1183062-1183326
>Gm05:1185284-1185346
>Gm05:1186224-1187860
>Gm05:1188428-1188502
>Gm05:1188825-1188898
>Gm05:1189145-1189198
>Gm05:1194461-1194561
>Gm05:1195080-1195120
>Gm05:1198508-1199571
>Gm05:1199618-1199798
>Gm05:1199849-1200053
>Gm05:1200090-1200230
>Gm05:1200302-1200416
>Gm05:1200509-1200671
>Gm05:1200720-1200805
>Gm05:1200827-1201558
>Gm05:1201647-1201910
>Gm05:1201950-1202387
>Gm05:1202524-1202613
>Gm05:1202687-1202849
>Gm05:1202889-1203314
>Gm05:1210517-1211377
>Gm05:1211411-1211615
>Gm05:1211668-1211722
>Gm05:1212075-1212129
>Gm05:1212896-1212936
>Gm05:1215629-1215820
>Gm05:1216154-1216226
>Gm05:1218443-1218483
>Gm05:1218679-1218898
>Gm05:1218919-1219037
>Gm05:1222269-1222382
>Gm05:1223444-1223529
>Gm05:1224971-1225063
>Gm05:1227815-1228053
>Gm05:1237437-1237485
>Gm05:1237784-1237887
>Gm05:1241151-1241241
>Gm05:1245947-1246129
>Gm05:1247211-1247327
>Gm05:1247404-1247594
>Gm05:1247685-1247720
>Gm05:1249298-1249329
>Gm05:1249392-1249448
>Gm05:1255184-1255229
>Gm05:1255592-1255658
>Gm05:1257338-1257562
>Gm05:1258953-1259055
>Gm05:1259381-1259740
>Gm05:1261642-1261811
>Gm05:1265687-1266092
>Gm05:1266235-1266287
>Gm05:1267239-1267319
>Gm05:1268087-1268121
>Gm05:1268889-1268925
>Gm05:1269048-1269193
>Gm05:1270208-1270373
>Gm05:1276102-1276161
>Gm05:1279249-1279587
>Gm05:1284179-1284214
>Gm05:1289788-1289802
>Gm05:1292167-1292528
>Gm05:1292627-1292794
>Gm05:1294196-1294232
>Gm05:1294978-1295078
>Gm05:1297463-1297500
>Gm05:1299009-1299677
>Gm05:1299826-1300033
>Gm05:1300089-1300131
>Gm05:1300377-1300432
>Gm05:1300477-1300621
>Gm05:1300683-1300844
>Gm05:1301068-1301235
>Gm05:1301564-1301693
>Gm05:1301768-1301943
>Gm05:1302117-1302179
>Gm05:1302299-1302503
>Gm05:1302563-1302604
>Gm05:1302743-1303742
>Gm05:1303792-1303823
>Gm05:1304036-1304086
>Gm05:1306950-1307003
>Gm05:1307087-1307400
>Gm05:1311448-1311600
>Gm05:1312896-1312976
>Gm05:1313050-1313319
>Gm05:1313545-1313645
>Gm05:1314624-1314683
>Gm05:1315018-1315083
>Gm05:1316329-1316436
>Gm05:1316528-1316675
>Gm05:1318744-1318843
>Gm05:1319134-1319277
>Gm05:1319309-1319364
>Gm05:1325478-1325594
>Gm05:1325631-1325702
>Gm05:1327424-1327548
>Gm05:1335102-1335143
>Gm05:1338719-1338755
>Gm05:1338918-1338984
>Gm05:1339258-1339393
>Gm05:1342111-1342174
>Gm05:1342256-1342297
>Gm05:1342376-1342433
>Gm05:1342537-1342626
>Gm05:1342651-1342897
>Gm05:1343205-1343367
>Gm05:1343401-1343486
>Gm05:1343516-1343565
>Gm05:1343686-1344576
>Gm05:1344644-1345162
>Gm05:1345339-1345472
>Gm05:1347157-1347203
>Gm05:1347442-1347469
>Gm05:1347792-1347909
>Gm05:1348536-1348697
>Gm05:1349123-1349322
>Gm05:1349865-1350020
>Gm05:1352876-1352992
>Gm05:1353892-1354631
>Gm05:1354747-1356640
>Gm05:1359882-1359909
>Gm05:1363807-1363856
>Gm05:1371404-1371652
>Gm05:1372016-1372142
>Gm05:1377524-1377661
>Gm05:1379103-1379373
>Gm05:1379749-1379845
>Gm05:1390344-1390498
>Gm05:1393341-1393385
>Gm05:1394673-1394801
>Gm05:1395556-1395627
>Gm05:1398325-1398372
>Gm05:1404402-1404485
>Gm05:1405495-1406093
>Gm05:1407796-1407843
>Gm05:1407885-1412228
>Gm05:1413976-1414000
>Gm05:1414359-1414396
>Gm05:1414702-1414739
>Gm05:1416356-1416466
>Gm05:1416585-1416654
>Gm05:1416874-1416975
>Gm05:1417295-1417444
>Gm05:1418128-1418171
>Gm05:1418411-1418554
>Gm05:1418773-1418911
>Gm05:1420001-1420084
>Gm05:1420976-1421009
>Gm05:1421203-1421297
>Gm05:1425941-1425986
>Gm05:1428368-1428416
>Gm05:1433837-1433880
>Gm05:1437384-1437453
>Gm05:1437498-1437582
>Gm05:1437929-1438214
>Gm05:1438433-1439274
>Gm05:1439359-1439418
>Gm05:1439523-1439589
>Gm05:1439958-1440464
>Gm05:1440533-1441414
>Gm05:1441446-1441652
>Gm05:1441688-1445300
>Gm05:1445383-1445415
>Gm05:1451557-1452168
>Gm05:1452217-1452298
>Gm05:1453251-1453388
>Gm05:1454192-1454484
>Gm05:1456813-1456953
>Gm05:1457020-1457209
>Gm05:1459008-1459090
>Gm05:1466740-1466840
>Gm05:1467305-1467361
>Gm05:1470870-1470934
>Gm05:1472987-1473059
>Gm05:1475381-1475418
>Gm05:1476896-1476945
>Gm05:1477026-1477105
>Gm05:1477686-1477789
>Gm05:1477979-1478092
>Gm05:1478959-1479036
>Gm05:1482279-1482371
>Gm05:1483541-1483598
>Gm05:1487284-1487377
>Gm05:1487507-1487638
>Gm05:1487707-1487750
>Gm05:1487794-1487972
>Gm05:1488080-1488510
>Gm05:1488543-1490078
>Gm05:1495518-1495554
>Gm05:1502105-1502154
>Gm05:1502184-1502271
>Gm05:1504902-1504986
>Gm05:1505767-1505825
>Gm05:1507059-1507107
>Gm05:1507239-1507266
>Gm05:1510858-1510928
>Gm05:1511008-1511219
>Gm05:1511939-1512085
>Gm05:1513565-1513764
>Gm05:1514100-1514157
>Gm05:1514719-1514821
>Gm05:1515103-1515137
>Gm05:1517871-1518128
>Gm05:1518222-1518293
>Gm05:1518462-1518527
>Gm05:1518642-1519006
>Gm05:1519158-1519197
>Gm05:1519268-1519315
>Gm05:1519396-1519726
>Gm05:1519760-1519862
>Gm05:1519921-1520118
>Gm05:1520184-1520215
>Gm05:1520265-1520324
>Gm05:1520530-1520642
>Gm05:1521229-1521271
>Gm05:1522211-1522277
>Gm05:1528262-1528312
>Gm05:1528672-1528754
>Gm05:1529235-1529280
>Gm05:1529369-1529504
>Gm05:1529514-1529549
>Gm05:1537256-1537322
>Gm05:1539057-1539191
>Gm05:1539536-1539627
>Gm05:1539771-1539823
>Gm05:1540073-1540112
>Gm05:1541201-1541393
>Gm05:1541560-1541689
>Gm05:1541716-1541944
>Gm05:1542035-1542135
>Gm05:1542191-1542364
>Gm05:1542399-1542444
>Gm05:1542571-1542671
>Gm05:1542823-1542850
>Gm05:1544982-1545070
>Gm05:1545166-1545219
>Gm05:1548982-1549031
>Gm05:1555549-1556036
>Gm05:1556900-1556963
>Gm05:1557471-1557540
>Gm05:1567448-1567519
>Gm05:1567890-1568032
>Gm05:1568451-1568565
>Gm05:1570756-1570805
>Gm05:1571468-1571567
>Gm05:1573688-1573723
>Gm05:1574264-1574295
>Gm05:1575522-1575577
>Gm05:1580282-1580367
>Gm05:1590800-1590939
>Gm05:1592911-1593086
>Gm05:1599461-1599510
>Gm05:1600790-1600869
>Gm05:1608907-1608997
>Gm05:1611934-1611972
>Gm05:1619783-1619815
>Gm05:1620939-1621083
>Gm05:1621459-1621560
>Gm05:1622311-1627010
>Gm05:1637898-1637933
>Gm05:1639912-1639971
>Gm05:1640593-1640664
>Gm05:1641400-1642119
>Gm05:1642173-1642668
>Gm05:1650636-1650746
>Gm05:1653009-1653104
>Gm05:1657003-1657044
>Gm05:1657541-1657597
>Gm05:1663985-1664148
>Gm05:1664277-1664352
>Gm05:1664554-1664622
>Gm05:1666494-1666529
>Gm05:1666824-1666861
>Gm05:1667159-1667271
>Gm05:1668279-1668782
>Gm05:1668822-1668901
>Gm05:1670813-1670866
>Gm05:1672253-1672367
>Gm05:1673159-1673254
>Gm05:1673533-1673583
>Gm05:1674393-1674431
>Gm05:1674811-1677548
>Gm05:1680157-1680264
>Gm05:1680337-1680440
>Gm05:1681975-1682061
>Gm05:1687622-1687746
>Gm05:1692622-1692646
>Gm05:1699139-1699314
>Gm05:1699386-1700117
>Gm05:1700177-1700299
>Gm05:1700891-1700928
>Gm05:1701747-1701794
>Gm05:1703721-1703754
>Gm05:1704314-1704416
>Gm05:1704491-1704906
>Gm05:1705053-1705304
>Gm05:1705379-1705405
>Gm05:1705450-1705682
>Gm05:1705829-1706193
>Gm05:1707264-1707320
>Gm05:1709030-1709085
>Gm05:1712371-1712430
>Gm05:1714138-1714188
>Gm05:1720348-1720423
>Gm05:1722222-1723010
>Gm05:1723902-1724310
>Gm05:1730442-1730483
>Gm05:1730834-1730898
>Gm05:1737243-1737319
>Gm05:1739367-1739411
>Gm05:1739865-1741215
>Gm05:1742478-1742558
>Gm05:1744608-1744646
>Gm05:1755582-1755674
>Gm05:1755805-1755856
>Gm05:1756114-1757165
>Gm05:1757383-1757470
>Gm05:1761966-1762026
>Gm05:1773771-1773835
>Gm05:1784792-1784848
>Gm05:1784944-1785045
>Gm05:1785794-1785899
>Gm05:1788769-1788871
>Gm05:1788922-1789064
>Gm05:1791621-1791723
>Gm05:1795463-1795495
>Gm05:1795532-1795656
>Gm05:1795797-1795829
>Gm05:1795871-1795991
>Gm05:1796069-1796166
>Gm05:1796212-1796313
>Gm05:1796411-1796449
>Gm05:1796559-1796604
>Gm05:1796838-1796925
>Gm05:1797462-1797594
>Gm05:1797803-1797855
>Gm05:1799808-1799841
>Gm05:1803864-1803941
>Gm05:1809798-1809900
>Gm05:1809939-1810001
>Gm05:1813450-1813491
>Gm05:1815700-1815742
>Gm05:1825908-1826039
>Gm05:1828700-1828792
>Gm05:1829681-1829715
>Gm05:1830801-1830868
>Gm05:1832819-1835329
>Gm05:1838927-1838977
>Gm05:1839080-1839130
>Gm05:1849289-1849339
>Gm05:1853144-1853179
>Gm05:1856012-1856206
>Gm05:1856255-1856466
>Gm05:1858714-1858803
>Gm05:1858838-1858885
>Gm05:1861834-1862054
>Gm05:1862325-1862502
>Gm05:1866758-1866807
>Gm05:1867047-1867120
>Gm05:1867907-1867993
>Gm05:1868042-1868101
>Gm05:1868961-1869226
>Gm05:1869971-1870031
>Gm05:1872419-1872525
>Gm05:1873605-1873653
>Gm05:1876948-1876986
>Gm05:1879829-1879878
>Gm05:1880043-1880195
>Gm05:1880386-1881405
>Gm05:1883678-1884511
>Gm05:1884845-1884886
>Gm05:1886811-1886840
>Gm05:1886981-1887018
>Gm05:1889309-1889424
>Gm05:1890877-1890921
>Gm05:1893558-1893612
>Gm05:1895654-1895723
>Gm05:1895841-1895925
>Gm05:1896241-1896382
>Gm05:1896445-1896586
>Gm05:1897227-1897476
>Gm05:1897527-1897760
>Gm05:1897937-1897981
>Gm05:1898911-1898942
>Gm05:1899426-1899622
>Gm05:1900390-1900422
>Gm05:1906576-1906614
>Gm05:1906713-1906776
>Gm05:1907135-1907191
>Gm05:1912228-1912254
>Gm05:1914193-1914261
>Gm05:1923649-1923813
>Gm05:1925342-1925406
>Gm05:1926880-1926946
>Gm05:1931098-1931154
>Gm05:1931285-1931424
>Gm05:1931659-1931748
>Gm05:1932746-1932777
>Gm05:1932787-1932831
>Gm05:1932885-1932935
>Gm05:1933565-1933616
>Gm05:1933881-1933920
>Gm05:1936706-1936758
>Gm05:1936965-1937008
>Gm05:1937837-1937888
>Gm05:1938655-1938706
>Gm05:1939508-1939619
>Gm05:1939662-1939855
>Gm05:1941131-1941149
>Gm05:1942852-1942948
>Gm05:1944361-1944431
>Gm05:1945150-1945205
>Gm05:1945407-1945486
>Gm05:1945575-1945645
>Gm05:1946430-1946669
>Gm05:1949861-1949899
>Gm05:1959020-1959152
>Gm05:1960268-1960336
>Gm05:1961209-1961236
>Gm05:1964931-1965135
>Gm05:1966366-1966425
>Gm05:1972655-1972724
>Gm05:1976051-1976130
>Gm05:1976306-1976360
>Gm05:1976520-1976630
>Gm05:1979463-1979501
>Gm05:1979538-1979582
>Gm05:1980860-1980892
>Gm05:1986942-1987026
>Gm05:1992634-1992671
>Gm05:1992774-1992905
>Gm05:1993149-1993196
>Gm05:1994401-1994485
>Gm05:1995726-1995768
>Gm05:1999460-1999557
>Gm05:2001987-2002040
>Gm05:2002094-2002139
>Gm05:2003376-2003411
>Gm05:2005485-2005616
>Gm05:2006768-2006901
>Gm05:2006964-2007105
>Gm05:2016246-2016286
>Gm05:2016553-2016717
>Gm05:2019248-2019332
>Gm05:2020887-2020940
>Gm05:2028846-2029531
>Gm05:2032054-2032095
>Gm05:2033108-2033198
>Gm05:2033284-2033363
>Gm05:2035041-2035178
>Gm05:2035365-2035440
>Gm05:2035637-2035750
>Gm05:2035831-2035908
>Gm05:2036188-2036414
>Gm05:2041129-2041161
>Gm05:2045644-2045707
>Gm05:2046176-2046461
>Gm05:2046928-2046960
>Gm05:2050106-2050153
>Gm05:2057644-2057731
>Gm05:2058443-2058521
>Gm05:2064421-2064494
>Gm05:2064911-2065098
>Gm05:2065762-2065888
>Gm05:2066739-2066783
>Gm05:2066815-2066904
>Gm05:2068395-2068423
>Gm05:2068523-2068592
>Gm05:2070493-2070547
>Gm05:2074457-2074484
>Gm05:2079697-2079760
>Gm05:2080272-2080470
>Gm05:2080513-2080553
>Gm05:2081350-2081490
>Gm05:2081566-2081673
>Gm05:2083040-2083110
>Gm05:2083436-2083632
>Gm05:2085037-2085075
>Gm05:2087906-2088004
>Gm05:2089353-2089403
>Gm05:2089706-2089821
>Gm05:2090252-2090387
>Gm05:2093533-2093606
>Gm05:2093852-2093891
>Gm05:2094707-2094758
>Gm05:2095139-2095263
>Gm05:2095536-2095655
>Gm05:2097077-2097111
>Gm05:2097200-2097259
>Gm05:2097374-2097421
>Gm05:2097436-2097487
>Gm05:2097798-2097848
>Gm05:2098243-2098295
>Gm05:2098653-2098813
>Gm05:2099027-2099111
>Gm05:2099150-2099213
>Gm05:2099259-2099353
>Gm05:2099419-2099466
>Gm05:2099582-2099701
>Gm05:2099788-2100337
>Gm05:2100457-2100566
>Gm05:2100776-2100880
>Gm05:2102814-2102959
>Gm05:2109890-2110034
>Gm05:2113603-2113630
>Gm05:2114806-2114898
>Gm05:2115000-2115084
>Gm05:2115574-2115774
>Gm05:2120652-2120710
>Gm05:2121013-2121046
>Gm05:2125023-2125115
>Gm05:2125298-2125503
>Gm05:2125905-2125975
>Gm05:2128135-2128187
>Gm05:2128276-2128333
>Gm05:2132295-2132359
>Gm05:2132379-2132467
>Gm05:2135278-2135321
>Gm05:2135464-2135491
>Gm05:2137640-2137753
>Gm05:2137956-2137995
>Gm05:2143047-2143076
>Gm05:2143571-2143610
>Gm05:2146181-2146221
>Gm05:2155378-2155477
>Gm05:2155781-2155991
>Gm05:2159450-2159618
>Gm05:2161402-2161603
>Gm05:2162956-2163089
>Gm05:2163255-2163306
>Gm05:2163750-2163826
>Gm05:2164006-2164079
>Gm05:2164373-2164401
>Gm05:2167949-2167981
>Gm05:2168371-2168406
>Gm05:2168843-2168992
>Gm05:2170144-2170181
>Gm05:2171952-2171990
>Gm05:2173241-2173310
>Gm05:2175134-2175217
>Gm05:2177563-2177601
>Gm05:2178921-2179066
>Gm05:2182928-2182966
>Gm05:2189911-2189982
>Gm05:2191183-2191272
>Gm05:2191443-2192030
>Gm05:2192095-2192547
>Gm05:2193595-2193679
>Gm05:2193766-2193870
>Gm05:2196518-2196549
>Gm05:2197733-2197770
>Gm05:2198294-2198395
>Gm05:2201710-2201754
>Gm05:2205724-2205805
>Gm05:2205883-2205940
>Gm05:2206008-2206222
>Gm05:2206800-2206835
>Gm05:2206855-2206898
>Gm05:2207730-2207781
>Gm05:2211781-2211832
>Gm05:2216790-2216997
>Gm05:2218728-2218835
>Gm05:2220411-2220499
>Gm05:2222933-2222985
>Gm05:2224220-2224290
>Gm05:2224362-2224391
>Gm05:2228839-2228892
>Gm05:2228998-2229036
>Gm05:2233522-2233605
>Gm05:2235163-2235211
>Gm05:2235301-2235401
>Gm05:2236626-2236699
>Gm05:2240669-2240698
>Gm05:2240754-2240845
>Gm05:2241912-2241950
>Gm05:2242228-2242310
>Gm05:2242473-2242550
>Gm05:2243461-2243569
>Gm05:2245856-2245904
>Gm05:2250628-2250707
>Gm05:2250873-2250930
>Gm05:2250984-2251025
>Gm05:2252313-2252382
>Gm05:2253596-2253663
>Gm05:2254242-2254435
>Gm05:2257389-2257557
>Gm05:2257650-2257854
>Gm05:2258012-2258074
>Gm05:2259210-2259270
>Gm05:2259571-2259775
>Gm05:2260478-2260540
>Gm05:2261180-2261241
>Gm05:2261501-2261556
>Gm05:2261836-2261872
>Gm05:2265465-2265531
>Gm05:2265790-2265814
>Gm05:2265847-2265912
>Gm05:2269100-2269144
>Gm05:2272365-2272438
>Gm05:2273179-2273266
>Gm05:2273529-2273613
>Gm05:2279682-2279803
>Gm05:2281369-2281436
>Gm05:2286872-2286928
>Gm05:2290712-2290810
>Gm05:2291174-2291228
>Gm05:2293272-2293337
>Gm05:2298670-2298861
>Gm05:2299005-2299073
>Gm05:2299721-2299771
>Gm05:2302020-2302077
>Gm05:2304601-2304661
>Gm05:2310780-2310817
>Gm05:2313917-2313996
>Gm05:2314292-2314468
>Gm05:2314621-2314855
>Gm05:2315079-2315132
>Gm05:2315454-2315537
>Gm05:2319182-2319432
>Gm05:2320413-2320480
>Gm05:2321095-2321144
>Gm05:2321311-2321360
>Gm05:2321743-2321778
>Gm05:2321825-2322013
>Gm05:2322072-2322105
>Gm05:2328165-2328296
>Gm05:2328982-2329117
>Gm05:2329278-2329395
>Gm05:2329687-2329761
>Gm05:2330538-2330569
>Gm05:2330618-2330691
>Gm05:2331942-2332027
>Gm05:2333469-2333509
>Gm05:2335328-2335392
>Gm05:2343907-2343987
>Gm05:2348385-2348426
>Gm05:2349758-2349796
>Gm05:2350076-2350256
>Gm05:2350304-2350345
>Gm05:2351090-2351202
>Gm05:2355358-2355405
>Gm05:2356965-2357045
>Gm05:2357534-2357603
>Gm05:2359229-2359373
>Gm05:2360296-2360314
>Gm05:2360414-2360433
>Gm05:2360850-2360922
>Gm05:2361650-2361707
>Gm05:2363573-2363640
>Gm05:2364214-2364325
>Gm05:2364687-2364720
>Gm05:2364852-2364928
>Gm05:2367259-2367303
>Gm05:2367689-2367741
>Gm05:2371832-2371862
>Gm05:2372055-2372093
>Gm05:2372854-2373001
>Gm05:2374598-2374736
>Gm05:2376699-2376741
>Gm05:2376819-2377537
>Gm05:2377565-2377886
>Gm05:2378907-2378945
>Gm05:2379005-2379035
>Gm05:2380977-2381040
>Gm05:2381115-2381240
>Gm05:2382014-2382164
>Gm05:2393228-2393271
>Gm05:2394296-2394344
>Gm05:2395131-2395172
>Gm05:2397734-2397856
>Gm05:2398078-2398189
>Gm05:2398402-2398456
>Gm05:2398872-2399070
>Gm05:2399179-2399258
>Gm05:2399430-2399559
>Gm05:2399635-2400439
>Gm05:2400539-2400726
>Gm05:2400757-2400992
>Gm05:2401139-2401188
>Gm05:2401261-2401617
>Gm05:2401688-2401928
>Gm05:2401962-2402677
>Gm05:2402723-2402776
>Gm05:2402863-2402928
>Gm05:2405598-2405671
>Gm05:2409462-2409510
>Gm05:2410297-2410338
>Gm05:2419624-2423028
>Gm05:2423132-2423175
>Gm05:2423193-2423300
>Gm05:2423628-2423730
>Gm05:2424460-2424522
>Gm05:2424817-2425094
>Gm05:2425470-2425609
>Gm05:2425713-2425804
>Gm05:2426033-2426081
>Gm05:2426502-2426535
>Gm05:2426681-2426740
>Gm05:2426872-2427034
>Gm05:2428130-2428181
>Gm05:2429003-2429057
>Gm05:2429084-2429184
>Gm05:2429688-2429753
>Gm05:2431360-2431408
>Gm05:2433452-2433483
>Gm05:2438850-2438944
>Gm05:2447308-2447497
>Gm05:2447552-2448630
>Gm05:2449461-2449615
>Gm05:2449695-2449737
>Gm05:2451033-2451209
>Gm05:2451581-2451657
>Gm05:2454066-2454103
>Gm05:2454712-2454802
>Gm05:2460868-2460908
>Gm05:2461159-2461404
>Gm05:2461888-2462010
>Gm05:2462095-2462245
>Gm05:2463567-2463653
>Gm05:2463696-2463731
>Gm05:2465074-2465123
>Gm05:2466667-2466698
>Gm05:2466712-2466879
>Gm05:2467760-2467800
>Gm05:2469176-2469314
>Gm05:2469581-2469656
>Gm05:2469853-2469890
>Gm05:2470068-2470276
>Gm05:2470561-2470601
>Gm05:2471181-2471273
>Gm05:2471815-2471912
>Gm05:2472203-2472237
>Gm05:2476200-2476766
>Gm05:2481951-2487300
>Gm05:2488127-2488266
>Gm05:2488378-2488478
>Gm05:2489606-2489647
>Gm05:2491403-2491585
>Gm05:2491771-2491996
>Gm05:2493268-2494601
>Gm05:2495551-2495594
>Gm05:2496102-2496162
>Gm05:2496194-2496323
>Gm05:2498189-2498351
>Gm05:2500309-2500323
>Gm05:2503159-2503321
>Gm05:2504461-2504523
>Gm05:2508636-2508677
>Gm05:2509362-2509434
>Gm05:2509441-2509482
>Gm05:2509795-2510000
>Gm05:2510343-2510388
>Gm05:2511826-2511878
>Gm05:2511995-2512030
>Gm05:2513372-2513548
>Gm05:2513629-2513695
>Gm05:2513750-2513922
>Gm05:2514452-2514497
>Gm05:2517619-2517667
>Gm05:2518691-2518858
>Gm05:2523079-2523173
>Gm05:2523387-2523422
>Gm05:2528691-2528807
>Gm05:2530959-2531000
>Gm05:2541194-2541268
>Gm05:2542787-2542832
>Gm05:2545862-2545918
>Gm05:2546182-2546210
>Gm05:2546231-2546279
>Gm05:2548649-2548824
>Gm05:2548932-2548968
>Gm05:2552447-2552475
>Gm05:2553245-2553273
>Gm05:2556929-2556977
>Gm05:2559386-2559431
>Gm05:2564934-2565058
>Gm05:2565850-2565998
>Gm05:2566310-2566359
>Gm05:2575768-2575903
>Gm05:2577127-2577179
>Gm05:2579993-2580105
>Gm05:2584975-2585029
>Gm05:2588405-2588553
>Gm05:2589173-2589492
>Gm05:2589743-2589826
>Gm05:2590754-2590863
>Gm05:2592113-2592212
>Gm05:2592775-2592858
>Gm05:2593026-2593069
>Gm05:2594542-2594583
>Gm05:2594666-2594717
>Gm05:2595462-2595546
>Gm05:2596009-2596180
>Gm05:2596219-2596603
>Gm05:2599145-2599200
>Gm05:2602360-2602494
>Gm05:2603489-2603543
>Gm05:2604645-2604725
>Gm05:2604840-2604913
>Gm05:2607519-2610390
>Gm05:2620111-2620144
>Gm05:2623013-2623168
>Gm05:2628556-2628604
>Gm05:2629020-2629050
>Gm05:2629116-2629223
>Gm05:2629291-2629331
>Gm05:2629700-2630360
>Gm05:2631224-2631264
>Gm05:2631303-2631332
>Gm05:2631616-2631878
>Gm05:2636988-2637039
>Gm05:2637139-2637214
>Gm05:2637327-2637364
>Gm05:2637412-2637486
>Gm05:2640509-2640589
>Gm05:2642912-2643001
>Gm05:2646022-2646081
>Gm05:2646847-2646920
>Gm05:2650972-2651017
>Gm05:2654302-2654495
>Gm05:2654740-2654804
>Gm05:2664224-2664379
>Gm05:2665531-2665576
>Gm05:2667328-2667380
>Gm05:2669137-2669199
>Gm05:2674960-2675015
>Gm05:2678018-2678046
>Gm05:2678117-2678144
>Gm05:2681823-2681885
>Gm05:2681966-2682040
>Gm05:2683403-2683452
>Gm05:2683465-2683516
>Gm05:2683596-2683624
>Gm05:2684318-2684364
>Gm05:2685833-2691321
>Gm05:2692226-2692259
>Gm05:2692957-2692999
>Gm05:2693067-2693143
>Gm05:2693156-2693237
>Gm05:2693509-2693566
>Gm05:2693670-2693739
>Gm05:2693963-2694018
>Gm05:2694082-2694112
>Gm05:2695541-2695691
>Gm05:2696176-2696263
>Gm05:2696385-2696525
>Gm05:2702825-2702889
>Gm05:2704989-2705057
>Gm05:2707750-2707832
>Gm05:2712910-2712949
>Gm05:2713044-2713291
>Gm05:2713412-2713454
>Gm05:2713525-2713554
>Gm05:2713589-2713669
>Gm05:2719352-2719369
>Gm05:2719476-2719595
>Gm05:2719936-2720188
>Gm05:2726251-2726344
>Gm05:2726952-2727035
>Gm05:2727151-2727422
>Gm05:2727669-2727792
>Gm05:2730818-2730878
>Gm05:2731188-2731266
>Gm05:2731422-2732130
>Gm05:2732201-2732383
>Gm05:2733430-2733479
>Gm05:2733717-2733809
>Gm05:2734726-2734793
>Gm05:2747493-2747617
>Gm05:2750558-2750678
>Gm05:2752201-2752392
>Gm05:2752484-2752540
>Gm05:2752955-2753021
>Gm05:2753066-2753359
>Gm05:2753403-2753891
>Gm05:2758244-2758284
>Gm05:2759705-2759782
>Gm05:2761348-2761451
>Gm05:2762645-2762820
>Gm05:2764929-2764964
>Gm05:2765554-2765606
>Gm05:2766478-2766553
>Gm05:2767007-2767077
>Gm05:2773408-2773514
>Gm05:2774933-2774981
>Gm05:2778053-2778168
>Gm05:2781320-2781382
>Gm05:2781430-2781498
>Gm05:2781724-2781800
>Gm05:2782911-2783073
>Gm05:2785243-2785429
>Gm05:2789226-2789261
>Gm05:2789402-2789494
>Gm05:2792248-2792361
>Gm05:2792404-2792440
>Gm05:2792469-2792501
>Gm05:2793889-2793984
>Gm05:2793995-2794061
>Gm05:2796877-2796998
>Gm05:2797034-2797099
>Gm05:2798164-2798227
>Gm05:2798668-2798766
>Gm05:2798802-2798890
>Gm05:2800884-2801036
>Gm05:2801124-2801200
>Gm05:2802068-2802163
>Gm05:2809138-2809185
>Gm05:2809570-2809618
>Gm05:2813211-2813340
>Gm05:2813750-2813914
>Gm05:2814511-2814709
>Gm05:2817517-2817562
>Gm05:2819142-2819235
>Gm05:2819408-2819532
>Gm05:2819968-2820043
>Gm05:2826376-2826502
>Gm05:2828163-2828218
>Gm05:2828760-2828920
>Gm05:2828968-2829043
>Gm05:2832374-2832676
>Gm05:2833597-2833821
>Gm05:2833843-2833962
>Gm05:2837740-2837892
>Gm05:2838117-2838374
>Gm05:2838477-2838786
>Gm05:2842500-2842878
>Gm05:2842925-2843282
>Gm05:2843344-2843433
>Gm05:2843489-2843633
>Gm05:2844984-2845095
>Gm05:2845417-2848848
>Gm05:2849985-2850111
>Gm05:2851182-2851244
>Gm05:2851589-2851660
>Gm05:2854545-2854689
>Gm05:2862085-2862114
>Gm05:2862388-2862434
>Gm05:2864896-2864997
>Gm05:2866009-2866059
>Gm05:2866202-2866278
>Gm05:2868247-2868380
>Gm05:2879168-2879238
>Gm05:2879417-2879527
>Gm05:2879968-2880011
>Gm05:2880447-2880530
>Gm05:2881353-2881434
>Gm05:2883954-2883986
>Gm05:2884176-2884234
>Gm05:2884272-2884401
>Gm05:2888367-2888485
>Gm05:2888662-2888887
>Gm05:2888945-2889910
>Gm05:2892015-2892047
>Gm05:2892270-2892334
>Gm05:2892378-2892814
>Gm05:2893492-2893527
>Gm05:2893616-2893748
>Gm05:2893931-2894008
>Gm05:2894323-2894444
>Gm05:2895023-2899924
>Gm05:2900924-2901134
>Gm05:2901753-2901811
>Gm05:2901849-2901924
>Gm05:2904640-2904666
>Gm05:2905390-2905505
>Gm05:2905743-2905777
>Gm05:2906654-2906711
>Gm05:2907060-2907112
>Gm05:2907535-2907622
>Gm05:2909207-2909277
>Gm05:2909569-2909661
>Gm05:2909830-2909926
>Gm05:2910172-2910259
>Gm05:2910320-2910471
>Gm05:2910587-2910815
>Gm05:2911023-2911130
>Gm05:2911698-2911834
>Gm05:2913419-2913471
>Gm05:2913748-2913785
>Gm05:2916984-2917141
>Gm05:2917505-2917605
>Gm05:2917787-2918007
>Gm05:2918308-2918519
>Gm05:2921605-2921699
>Gm05:2922480-2922578
>Gm05:2924635-2924693
>Gm05:2925063-2925401
>Gm05:2925476-2926205
>Gm05:2928970-2929035
>Gm05:2934826-2934904
>Gm05:2934922-2935004
>Gm05:2937690-2937737
>Gm05:2937802-2937873
>Gm05:2938966-2940978
>Gm05:2941043-2941464
>Gm05:2942309-2942393
>Gm05:2942907-2943497
>Gm05:2943582-2947231
>Gm05:2947555-2947655
>Gm05:2947795-2947944
>Gm05:2948096-2948127
>Gm05:2948215-2953139
>Gm05:2957692-2957826
>Gm05:2960974-2961371
>Gm05:2961590-2961820
>Gm05:2961945-2962415
>Gm05:2964820-2965082
>Gm05:2966140-2966228
>Gm05:2974016-2974130
>Gm05:2974428-2974766
>Gm05:2974815-2974917
>Gm05:2975349-2976631
>Gm05:2976964-2976995
>Gm05:2977492-2977539
>Gm05:2982133-2982164
>Gm05:2982617-2982694
>Gm05:2983145-2983198
>Gm05:2984972-2985005
>Gm05:2985346-2985434
>Gm05:2987260-2987418
>Gm05:2988922-2989236
>Gm05:2990311-2990425
>Gm05:2990722-2991060
>Gm05:2991118-2991213
>Gm05:2992288-2992331
>Gm05:2992384-2992512
>Gm05:2994976-2995093
>Gm05:2995605-2995655
>Gm05:2995660-2995695
>Gm05:2998616-2998698
>Gm05:3002815-3002880
>Gm05:3004242-3004356
>Gm05:3004653-3005046
>Gm05:3005095-3005197
>Gm05:3005652-3006991
>Gm05:3007096-3007176
>Gm05:3008197-3008226
>Gm05:3013378-3013438
>Gm05:3013991-3014060
>Gm05:3017614-3017786
>Gm05:3022566-3022632
>Gm05:3022721-3022822
>Gm05:3025250-3025282
>Gm05:3025713-3025804
>Gm05:3026921-3026973
>Gm05:3027005-3027052
>Gm05:3027973-3028040
>Gm05:3030485-3030679
>Gm05:3035262-3035306
>Gm05:3036434-3036488
>Gm05:3036762-3036852
>Gm05:3036913-3037456
>Gm05:3038535-3038568
>Gm05:3039503-3039608
>Gm05:3039645-3040148
>Gm05:3040171-3041226
>Gm05:3041254-3041316
>Gm05:3041359-3041883
>Gm05:3042143-3042222
>Gm05:3042599-3043131
>Gm05:3043190-3043319
>Gm05:3043379-3043489
>Gm05:3043593-3043733
>Gm05:3043822-3044068
>Gm05:3044155-3046117
>Gm05:3046234-3046334
>Gm05:3046368-3046409
>Gm05:3047677-3047726
>Gm05:3048680-3048720
>Gm05:3050952-3051079
>Gm05:3052193-3052398
>Gm05:3052435-3052489
>Gm05:3055511-3055670
>Gm05:3059716-3059745
>Gm05:3060312-3060477
>Gm05:3061491-3061741
>Gm05:3061989-3062032
>Gm05:3062509-3062630
>Gm05:3062819-3062867
>Gm05:3066164-3066384
>Gm05:3067098-3067203
>Gm05:3067756-3067831
>Gm05:3067915-3067989
>Gm05:3068176-3068217
>Gm05:3069478-3069563
>Gm05:3074003-3074182
>Gm05:3081516-3081584
>Gm05:3085164-3085214
>Gm05:3085307-3085400
>Gm05:3086488-3086672
>Gm05:3087152-3087194
>Gm05:3090575-3090661
>Gm05:3091044-3091102
>Gm05:3093135-3093206
>Gm05:3093477-3093540
>Gm05:3094325-3094402
>Gm05:3094805-3094850
>Gm05:3095215-3095281
>Gm05:3099540-3099603
>Gm05:3103572-3103760
>Gm05:3104157-3104202
>Gm05:3104334-3104404
>Gm05:3104547-3104619
>Gm05:3108562-3108578
>Gm05:3109094-3109132
>Gm05:3109315-3109475
>Gm05:3109593-3109849
>Gm05:3110576-3110667
>Gm05:3110746-3110781
>Gm05:3111717-3111756
>Gm05:3111874-3111955
>Gm05:3113384-3113827
>Gm05:3113878-3113917
>Gm05:3114672-3120755
>Gm05:3121228-3122386
>Gm05:3122889-3122993
>Gm05:3128909-3129059
>Gm05:3129458-3129505
>Gm05:3130191-3130233
>Gm05:3131090-3131368
>Gm05:3134051-3134236
>Gm05:3134268-3134307
>Gm05:3134592-3134810
>Gm05:3136440-3136689
>Gm05:3136952-3137133
>Gm05:3137365-3137412
>Gm05:3137993-3138096
>Gm05:3138154-3138234
>Gm05:3139949-3139980
>Gm05:3144137-3144245
>Gm05:3146110-3146179
>Gm05:3147438-3147524
>Gm05:3155462-3155529
>Gm05:3155674-3155706
>Gm05:3156410-3156495
>Gm05:3158088-3158102
>Gm05:3158307-3158341
>Gm05:3158437-3158473
>Gm05:3159640-3159771
>Gm05:3160288-3160333
>Gm05:3161032-3161164
>Gm05:3161426-3161507
>Gm05:3162336-3162748
>Gm05:3165628-3165681
>Gm05:3166051-3166114
>Gm05:3166153-3166318
>Gm05:3167327-3167362
>Gm05:3167884-3167933
>Gm05:3168428-3168689
>Gm05:3168729-3168941
>Gm05:3169040-3169120
>Gm05:3169365-3169456
>Gm05:3175937-3176061
>Gm05:3177507-3177954
>Gm05:3178796-3178931
>Gm05:3179035-3179094
>Gm05:3179196-3179244
>Gm05:3182146-3182218
>Gm05:3183330-3183878
>Gm05:3185227-3185358
>Gm05:3185663-3185715
>Gm05:3186064-3186095
>Gm05:3186175-3186237
>Gm05:3190699-3190838
>Gm05:3191185-3191294
>Gm05:3193260-3193337
>Gm05:3195656-3195688
>Gm05:3197924-3198019
>Gm05:3198761-3198890
>Gm05:3200164-3200194
>Gm05:3200837-3200888
>Gm05:3203063-3203187
>Gm05:3203968-3204114
>Gm05:3204391-3204474
>Gm05:3209176-3209259
>Gm05:3215527-3216989
>Gm05:3217023-3217484
>Gm05:3217688-3217877
>Gm05:3217926-3219437
>Gm05:3219501-3219999
>Gm05:3220024-3220288
>Gm05:3221825-3222345
>Gm05:3223040-3223225
>Gm05:3223351-3223398
>Gm05:3223597-3223765
>Gm05:3223820-3223962
>Gm05:3224014-3224921
>Gm05:3225249-3225695
>Gm05:3225724-3225800
>Gm05:3226015-3226231
>Gm05:3228062-3228137
>Gm05:3228208-3228276
>Gm05:3231587-3231635
>Gm05:3231848-3231881
>Gm05:3232313-3232368
>Gm05:3232618-3232650
>Gm05:3233736-3233784
>Gm05:3234243-3234301
>Gm05:3234342-3234409
>Gm05:3234768-3234797
>Gm05:3235247-3235333
>Gm05:3240730-3241036
>Gm05:3245564-3245694
>Gm05:3247742-3247805
>Gm05:3247868-3248101
>Gm05:3248413-3248460
>Gm05:3248499-3248528
>Gm05:3248739-3248781
>Gm05:3249033-3249127
>Gm05:3249172-3249381
>Gm05:3249580-3249641
>Gm05:3250338-3250445
>Gm05:3250572-3250612
>Gm05:3251498-3251519
>Gm05:3256833-3256864
>Gm05:3257905-3257938
>Gm05:3261638-3261705
>Gm05:3267563-3267681
>Gm05:3269002-3269066
>Gm05:3271873-3271952
>Gm05:3272230-3272256
>Gm05:3272585-3272659
>Gm05:3274956-3275084
>Gm05:3275454-3275589
>Gm05:3275680-3275890
>Gm05:3277332-3277360
>Gm05:3285721-3286179
>Gm05:3287627-3287707
>Gm05:3288184-3288216
>Gm05:3289498-3289672
>Gm05:3289806-3289919
>Gm05:3290319-3290402
>Gm05:3290459-3290585
>Gm05:3290825-3290913
>Gm05:3290928-3291057
>Gm05:3291659-3291861
>Gm05:3292936-3293025
>Gm05:3298260-3298335
>Gm05:3299561-3300370
>Gm05:3300426-3300557
>Gm05:3300614-3300668
>Gm05:3300683-3301269
>Gm05:3303818-3303864
>Gm05:3308911-3308974
>Gm05:3309066-3309749
>Gm05:3309785-3310058
>Gm05:3310099-3310266
>Gm05:3310390-3310492
>Gm05:3310557-3310621
>Gm05:3310653-3310721
>Gm05:3310836-3310893
>Gm05:3310967-3311016
>Gm05:3311269-3311309
>Gm05:3313419-3313535
>Gm05:3317907-3317979
>Gm05:3318022-3318200
>Gm05:3318365-3318457
>Gm05:3318873-3318908
>Gm05:3326800-3326892
>Gm05:3326918-3327025
>Gm05:3330165-3330259
>Gm05:3330760-3330893
>Gm05:3331015-3331209
>Gm05:3332515-3332677
>Gm05:3332800-3332945
>Gm05:3333907-3333991
>Gm05:3339667-3339731
>Gm05:3339963-3340018
>Gm05:3341020-3341119
>Gm05:3341427-3341542
>Gm05:3341724-3341776
>Gm05:3342910-3342986
>Gm05:3344378-3344441
>Gm05:3345088-3345366
>Gm05:3347218-3347286
>Gm05:3347296-3347416
>Gm05:3347731-3347882
>Gm05:3348194-3348258
>Gm05:3350181-3350228
>Gm05:3357591-3357656
>Gm05:3357706-3357749
>Gm05:3363525-3363585
>Gm05:3363760-3363847
>Gm05:3365778-3365861
>Gm05:3366080-3366124
>Gm05:3366686-3371262
>Gm05:3374332-3374803
>Gm05:3374873-3375874
>Gm05:3376006-3376285
>Gm05:3376470-3376664
>Gm05:3376840-3377168
>Gm05:3377327-3377407
>Gm05:3377585-3378090
>Gm05:3378368-3378451
>Gm05:3378570-3379275
>Gm05:3380169-3380671
>Gm05:3381654-3381942
>Gm05:3382103-3382484
>Gm05:3387158-3387268
>Gm05:3387660-3387757
>Gm05:3398845-3398891
>Gm05:3400499-3400557
>Gm05:3402793-3402824
>Gm05:3402991-3403075
>Gm05:3405775-3405851
>Gm05:3406668-3406698
>Gm05:3410265-3410434
>Gm05:3411133-3411207
>Gm05:3416724-3416984
>Gm05:3417023-3417324
>Gm05:3417372-3417443
>Gm05:3417738-3417793
>Gm05:3417851-3418024
>Gm05:3418386-3418423
>Gm05:3419886-3419937
>Gm05:3420301-3420350
>Gm05:3421805-3421860
>Gm05:3422480-3422615
>Gm05:3424738-3424791
>Gm05:3428608-3428641
>Gm05:3431328-3431605
>Gm05:3431671-3431741
>Gm05:3431774-3431834
>Gm05:3433499-3433616
>Gm05:3435445-3435602
>Gm05:3438170-3438248
>Gm05:3439076-3439295
>Gm05:3440268-3440391
>Gm05:3440969-3441003
>Gm05:3444415-3444457
>Gm05:3449549-3449601
>Gm05:3450202-3450285
>Gm05:3451007-3451286
>Gm05:3452138-3452194
>Gm05:3452286-3452327
>Gm05:3455353-3455408
>Gm05:3455749-3455787
>Gm05:3455925-3455954
>Gm05:3458093-3458384
>Gm05:3458659-3458955
>Gm05:3458983-3459040
>Gm05:3459159-3461842
>Gm05:3461949-3462036
>Gm05:3462515-3462646
>Gm05:3463835-3464020
>Gm05:3464260-3464298
>Gm05:3464326-3464507
>Gm05:3465314-3465371
>Gm05:3465673-3465730
>Gm05:3467900-3469551
>Gm05:3469746-3469803
>Gm05:3469931-3470046
>Gm05:3470218-3470737
>Gm05:3470784-3471222
>Gm05:3476667-3476763
>Gm05:3477816-3477851
>Gm05:3478382-3478468
>Gm05:3478664-3478810
>Gm05:3481407-3481450
>Gm05:3482103-3482118
>Gm05:3483878-3484050
>Gm05:3488432-3488474
>Gm05:3489094-3489151
>Gm05:3490164-3490218
>Gm05:3490829-3490881
>Gm05:3491074-3491182
>Gm05:3491233-3491309
>Gm05:3491364-3491468
>Gm05:3493588-3493618
>Gm05:3494020-3494117
>Gm05:3494573-3494687
>Gm05:3496646-3496799
>Gm05:3496871-3497122
>Gm05:3497189-3497258
>Gm05:3498541-3498577
>Gm05:3499041-3499147
>Gm05:3506245-3506335
>Gm05:3506714-3506745
>Gm05:3510214-3510258
>Gm05:3513631-3513714
>Gm05:3513770-3513856
>Gm05:3514232-3514304
>Gm05:3514846-3514935
>Gm05:3514974-3515446
>Gm05:3516608-3516685
>Gm05:3516716-3516790
>Gm05:3517295-3517360
>Gm05:3519059-3519090
>Gm05:3523022-3523162
>Gm05:3529908-3530014
>Gm05:3531979-3532031
>Gm05:3534418-3534523
>Gm05:3535776-3535837
>Gm05:3537271-3537321
>Gm05:3537828-3537872
>Gm05:3540270-3540306
>Gm05:3541595-3541644
>Gm05:3543078-3543213
>Gm05:3543468-3543585
>Gm05:3543759-3543797
>Gm05:3544629-3544683
>Gm05:3545648-3545694
>Gm05:3549569-3549634
>Gm05:3550707-3550772
>Gm05:3551638-3551687
>Gm05:3556622-3556839
>Gm05:3558011-3558082
>Gm05:3558495-3558537
>Gm05:3562633-3562698
>Gm05:3565645-3565756
>Gm05:3566127-3566195
>Gm05:3566307-3566384
>Gm05:3566967-3567037
>Gm05:3567093-3567135
>Gm05:3567171-3567236
>Gm05:3567728-3567784
>Gm05:3567897-3568212
>Gm05:3568254-3569301
>Gm05:3569777-3569844
>Gm05:3570043-3570072
>Gm05:3570264-3570449
>Gm05:3570629-3570735
>Gm05:3570840-3570866
>Gm05:3570949-3570998
>Gm05:3571103-3571132
>Gm05:3571363-3571431
>Gm05:3571763-3571787
>Gm05:3571819-3571904
>Gm05:3572155-3572239
>Gm05:3572293-3572322
>Gm05:3572449-3572683
>Gm05:3573530-3573578
>Gm05:3574123-3574154
>Gm05:3575018-3575045
>Gm05:3576647-3576860
>Gm05:3577213-3577293
>Gm05:3577318-3577365
>Gm05:3578438-3578766
>Gm05:3579847-3579918
>Gm05:3581485-3581556
>Gm05:3584250-3584301
>Gm05:3587943-3587968
>Gm05:3588686-3588776
>Gm05:3589426-3589620
>Gm05:3591377-3591586
>Gm05:3592216-3592339
>Gm05:3593792-3593872
>Gm05:3594000-3594062
>Gm05:3595624-3595655
>Gm05:3598930-3599091
>Gm05:3599510-3599549
>Gm05:3600798-3600844
>Gm05:3601023-3601058
>Gm05:3601138-3601586
>Gm05:3602545-3602654
>Gm05:3602913-3603021
>Gm05:3605969-3605993
>Gm05:3609362-3609448
>Gm05:3609550-3609628
>Gm05:3609704-3609789
>Gm05:3612589-3612657
>Gm05:3612951-3613016
>Gm05:3613581-3613677
>Gm05:3614909-3614973
>Gm05:3615371-3615620
>Gm05:3616714-3616743
>Gm05:3618437-3618551
>Gm05:3619418-3619474
>Gm05:3619695-3619740
>Gm05:3619770-3619840
>Gm05:3619899-3620127
>Gm05:3620172-3620228
>Gm05:3623047-3623298
>Gm05:3623342-3623553
>Gm05:3623654-3623687
>Gm05:3623754-3623849
>Gm05:3624525-3624560
>Gm05:3625340-3625417
>Gm05:3625862-3625906
>Gm05:3626025-3626116
>Gm05:3626925-3627073
>Gm05:3629188-3629408
>Gm05:3629928-3631410
>Gm05:3633309-3633410
>Gm05:3634202-3634424
>Gm05:3634519-3634573
>Gm05:3634820-3634953
>Gm05:3634998-3635040
>Gm05:3635099-3635409
>Gm05:3635459-3635781
>Gm05:3635810-3635893
>Gm05:3635952-3638332
>Gm05:3638392-3638598
>Gm05:3638643-3639023
>Gm05:3639060-3640243
>Gm05:3640270-3640313
>Gm05:3640353-3640423
>Gm05:3640451-3640536
>Gm05:3640579-3640729
>Gm05:3640844-3641220
>Gm05:3641272-3641691
>Gm05:3641763-3641971
>Gm05:3642020-3642098
>Gm05:3642150-3642183
>Gm05:3642185-3642248
>Gm05:3642329-3642446
>Gm05:3642657-3642709
>Gm05:3644351-3644490
>Gm05:3645112-3645322
>Gm05:3646810-3646916
>Gm05:3647023-3648638
>Gm05:3649090-3649164
>Gm05:3651668-3651801
>Gm05:3652546-3652612
>Gm05:3655874-3655919
>Gm05:3655988-3656125
>Gm05:3662916-3662961
>Gm05:3667408-3667518
>Gm05:3668094-3668150
>Gm05:3670443-3670534
>Gm05:3671892-3671924
>Gm05:3672322-3672366
>Gm05:3673500-3673749
>Gm05:3673783-3673832
>Gm05:3683817-3683867
>Gm05:3685036-3685078
>Gm05:3685204-3685713
>Gm05:3685993-3686033
>Gm05:3686190-3686676
>Gm05:3686821-3687091
>Gm05:3687202-3687277
>Gm05:3687423-3687829
>Gm05:3691590-3691683
>Gm05:3692735-3692802
>Gm05:3693254-3693323
>Gm05:3693699-3693869
>Gm05:3698871-3698902
>Gm05:3699303-3699424
>Gm05:3701164-3701205
>Gm05:3702770-3703080
>Gm05:3703121-3703371
>Gm05:3703431-3703770
>Gm05:3703911-3703980
>Gm05:3704058-3704120
>Gm05:3711296-3711330
>Gm05:3712067-3712135
>Gm05:3712324-3712399
>Gm05:3712975-3713003
>Gm05:3713890-3714122
>Gm05:3714317-3714384
>Gm05:3714530-3714631
>Gm05:3715505-3715608
>Gm05:3715734-3715851
>Gm05:3716315-3716729
>Gm05:3720455-3720510
>Gm05:3720540-3720600
>Gm05:3725129-3725336
>Gm05:3725382-3725473
>Gm05:3725523-3725713
>Gm05:3725757-3725791
>Gm05:3725831-3725858
>Gm05:3725900-3726039
>Gm05:3728579-3728624
>Gm05:3732419-3732499
>Gm05:3732596-3732649
>Gm05:3733644-3733732
>Gm05:3734035-3734074
>Gm05:3734958-3735042
>Gm05:3735697-3735749
>Gm05:3735982-3736010
>Gm05:3739208-3739238
>Gm05:3743509-3743577
>Gm05:3748694-3748740
>Gm05:3750014-3750081
>Gm05:3750718-3750756
>Gm05:3750994-3751078
>Gm05:3751115-3751405
>Gm05:3751476-3751757
>Gm05:3751809-3751935
>Gm05:3752023-3752914
>Gm05:3752968-3753037
>Gm05:3753205-3753735
>Gm05:3753769-3753863
>Gm05:3753942-3754137
>Gm05:3754292-3754337
>Gm05:3754461-3754620
>Gm05:3754665-3754753
>Gm05:3754881-3754915
>Gm05:3755013-3755480
>Gm05:3755646-3755717
>Gm05:3755789-3755837
>Gm05:3758468-3758565
>Gm05:3760387-3760763
>Gm05:3762463-3762516
>Gm05:3763151-3763191
>Gm05:3765317-3765366
>Gm05:3765459-3765639
>Gm05:3766172-3766251
>Gm05:3768489-3768531
>Gm05:3772014-3782054
>Gm05:3782183-3782966
>Gm05:3783439-3783482
>Gm05:3787083-3787160
>Gm05:3788597-3788804
>Gm05:3789044-3789121
>Gm05:3789379-3789513
>Gm05:3789961-3790107
>Gm05:3790337-3790418
>Gm05:3798320-3798361
>Gm05:3798616-3798670
>Gm05:3799097-3799244
>Gm05:3799648-3799684
>Gm05:3801039-3801138
>Gm05:3801569-3801602
>Gm05:3803188-3803291
>Gm05:3805808-3805877
>Gm05:3805922-3806091
>Gm05:3806382-3806463
>Gm05:3807036-3807051
>Gm05:3807841-3807893
>Gm05:3808968-3809045
>Gm05:3809259-3809325
>Gm05:3809470-3809720
>Gm05:3809952-3809989
>Gm05:3813186-3813212
>Gm05:3813279-3813329
>Gm05:3814407-3814484
>Gm05:3815165-3815273
>Gm05:3815553-3815622
>Gm05:3819646-3819728
>Gm05:3821588-3821642
>Gm05:3822730-3822799
>Gm05:3823359-3824160
>Gm05:3824982-3825019
>Gm05:3825504-3826800
>Gm05:3827373-3827440
>Gm05:3827947-3827982
>Gm05:3828404-3828595
>Gm05:3828748-3828791
>Gm05:3828982-3829031
>Gm05:3829107-3829137
>Gm05:3835200-3835229
>Gm05:3835583-3835652
>Gm05:3835671-3835698
>Gm05:3836762-3836798
>Gm05:3836898-3837072
>Gm05:3846263-3846421
>Gm05:3846515-3846606
>Gm05:3846798-3849041
>Gm05:3849095-3849194
>Gm05:3849330-3849449
>Gm05:3849521-3849579
>Gm05:3850657-3850850
>Gm05:3852798-3852950
>Gm05:3854672-3854921
>Gm05:3855937-3855979
>Gm05:3860983-3861029
>Gm05:3861168-3861238
>Gm05:3864501-3864557
>Gm05:3864641-3865183
>Gm05:3865427-3865529
>Gm05:3866814-3866863
>Gm05:3871731-3871859
>Gm05:3873308-3873592
>Gm05:3878085-3878128
>Gm05:3879939-3880139
>Gm05:3880235-3880356
>Gm05:3880771-3880810
>Gm05:3881339-3881378
>Gm05:3882435-3882533
>Gm05:3887481-3887605
>Gm05:3887692-3887848
>Gm05:3889024-3889077
>Gm05:3889347-3889679
>Gm05:3889719-3889763
>Gm05:3891664-3891694
>Gm05:3892492-3892656
>Gm05:3892708-3892861
>Gm05:3892918-3893130
>Gm05:3893177-3893622
>Gm05:3893973-3894012
>Gm05:3894285-3894336
>Gm05:3894478-3894751
>Gm05:3895577-3897232
>Gm05:3899300-3900120
>Gm05:3903537-3903590
>Gm05:3914721-3914764
>Gm05:3917547-3917600
>Gm05:3919150-3919187
>Gm05:3922653-3922777
>Gm05:3926109-3926218
>Gm05:3929173-3929238
>Gm05:3929330-3929371
>Gm05:3931944-3931976
>Gm05:3932142-3932316
>Gm05:3932348-3932592
>Gm05:3932779-3932852
>Gm05:3932963-3932991
>Gm05:3934609-3935197
>Gm05:3935241-3935297
>Gm05:3935386-3935797
>Gm05:3936143-3936253
>Gm05:3936859-3936915
>Gm05:3946644-3946696
>Gm05:3946951-3947078
>Gm05:3947321-3947415
>Gm05:3948087-3948145
>Gm05:3949104-3949203
>Gm05:3949973-3951643
>Gm05:3951671-3951799
>Gm05:3951863-3952532
>Gm05:3952562-3953259
>Gm05:3953328-3954182
>Gm05:3954230-3955139
>Gm05:3955160-3955564
>Gm05:3955891-3956400
>Gm05:3956496-3956542
>Gm05:3956652-3956813
>Gm05:3957146-3957203
>Gm05:3961020-3961095
>Gm05:3961386-3961423
>Gm05:3962091-3962167
>Gm05:3962354-3962400
>Gm05:3962521-3962573
>Gm05:3963468-3963665
>Gm05:3963868-3963951
>Gm05:3964957-3965073
>Gm05:3965766-3966151
>Gm05:3966569-3966651
>Gm05:3966689-3966741
>Gm05:3966917-3967208
>Gm05:3967254-3967576
>Gm05:3967696-3967974
>Gm05:3968089-3968200
>Gm05:3968515-3968681
>Gm05:3968825-3969078
>Gm05:3969322-3969351
>Gm05:3969522-3969868
>Gm05:3969943-3970108
>Gm05:3972281-3972317
>Gm05:3975126-3975164
>Gm05:3975383-3975487
>Gm05:3976672-3976717
>Gm05:3977443-3977575
>Gm05:3980807-3980877
>Gm05:3981677-3981720
>Gm05:3981963-3982271
>Gm05:3982613-3982757
>Gm05:3983828-3983941
>Gm05:3984128-3984167
>Gm05:3984855-3984878
>Gm05:3985161-3985306
>Gm05:3985712-3985791
>Gm05:3986103-3986215
>Gm05:3986402-3986442
>Gm05:3987818-3988058
>Gm05:3990012-3990608
>Gm05:3990654-3990717
>Gm05:3991420-3991480
>Gm05:3992322-3992357
>Gm05:3993027-3993101
>Gm05:3996504-3996557
>Gm05:3997950-3997985
>Gm05:3998064-3998096
>Gm05:4000063-4000141
>Gm05:4000434-4000615
>Gm05:4000724-4000753
>Gm05:4000867-4001171
>Gm05:4001197-4001746
>Gm05:4001780-4002620
>Gm05:4002769-4004097
>Gm05:4004157-4004281
>Gm05:4004312-4004381
>Gm05:4004441-4004746
>Gm05:4004771-4004816
>Gm05:4004989-4005075
>Gm05:4005211-4005265
>Gm05:4005313-4005346
>Gm05:4005624-4005697
>Gm05:4005744-4006393
>Gm05:4006886-4006910
>Gm05:4006958-4007011
>Gm05:4007042-4007069
>Gm05:4007390-4007580
>Gm05:4007669-4007770
>Gm05:4007993-4008195
>Gm05:4009335-4009626
>Gm05:4009736-4009900
>Gm05:4010611-4012474
>Gm05:4012609-4012737
>Gm05:4015912-4016107
>Gm05:4017051-4017217
>Gm05:4020122-4020259
>Gm05:4027787-4028876
>Gm05:4029051-4029127
>Gm05:4029192-4029272
>Gm05:4029326-4035291
>Gm05:4035514-4035562
>Gm05:4037256-4037366
>Gm05:4037714-4037999
>Gm05:4038373-4038417
>Gm05:4039005-4039067
>Gm05:4039206-4039269
>Gm05:4040254-4040655
>Gm05:4040855-4040907
>Gm05:4041334-4041369
>Gm05:4042866-4043116
>Gm05:4044146-4044185
>Gm05:4051944-4052138
>Gm05:4053658-4053719
>Gm05:4053776-4054455
>Gm05:4054537-4054594
>Gm05:4057519-4057590
>Gm05:4059825-4059862
>Gm05:4063772-4063840
>Gm05:4064673-4064707
>Gm05:4065151-4065212
>Gm05:4066207-4066906
>Gm05:4066942-4067191
>Gm05:4067236-4067894
>Gm05:4067942-4068027
>Gm05:4068057-4068183
>Gm05:4068219-4068697
>Gm05:4071630-4072173
>Gm05:4072412-4072527
>Gm05:4074614-4074727
>Gm05:4074727-4074789
>Gm05:4077047-4077061
>Gm05:4077583-4077709
>Gm05:4080985-4081066
>Gm05:4081186-4081331
>Gm05:4085739-4085769
>Gm05:4089347-4090792
>Gm05:4092614-4092655
>Gm05:4094065-4094225
>Gm05:4094430-4094540
>Gm05:4094893-4094944
>Gm05:4095140-4095190
>Gm05:4095379-4095434
>Gm05:4100246-4100310
>Gm05:4104913-4104979
>Gm05:4106144-4106234
>Gm05:4107461-4107616
>Gm05:4108776-4108990
>Gm05:4109370-4109404
>Gm05:4109485-4109604
>Gm05:4109709-4109768
>Gm05:4111907-4111963
>Gm05:4113469-4114044
>Gm05:4114825-4114972
>Gm05:4115506-4115647
>Gm05:4115697-4115766
>Gm05:4117181-4117403
>Gm05:4117432-4117892
>Gm05:4117922-4117981
>Gm05:4118034-4118415
>Gm05:4120193-4120244
>Gm05:4123206-4123255
>Gm05:4123790-4123925
>Gm05:4125846-4125931
>Gm05:4131188-4131230
>Gm05:4131789-4131834
>Gm05:4132538-4133109
>Gm05:4136898-4137044
>Gm05:4140572-4140605
>Gm05:4141963-4142036
>Gm05:4146442-4146487
>Gm05:4149172-4149217
>Gm05:4150091-4150565
>Gm05:4150611-4150650
>Gm05:4150980-4155538
>Gm05:4155585-4156013
>Gm05:4159550-4159589
>Gm05:4164247-4164331
>Gm05:4164722-4164809
>Gm05:4164855-4164894
>Gm05:4164924-4165006
>Gm05:4165344-4165479
>Gm05:4172691-4172807
>Gm05:4172982-4173050
>Gm05:4173257-4173440
>Gm05:4173561-4173598
>Gm05:4176082-4176137
>Gm05:4176657-4176948
>Gm05:4179204-4179323
>Gm05:4180229-4180269
>Gm05:4181235-4181362
>Gm05:4185682-4185746
>Gm05:4186367-4186423
>Gm05:4187663-4187865
>Gm05:4194421-4194627
>Gm05:4194826-4194951
>Gm05:4195286-4195322
>Gm05:4195480-4195552
>Gm05:4195797-4195945
>Gm05:4196369-4196403
>Gm05:4196516-4196571
>Gm05:4196844-4197085
>Gm05:4197410-4197491
>Gm05:4197579-4197700
>Gm05:4197939-4198042
>Gm05:4198342-4198414
>Gm05:4199038-4199195
>Gm05:4201031-4201078
>Gm05:4202417-4202517
>Gm05:4202581-4202644
>Gm05:4202774-4202830
>Gm05:4204876-4204942
>Gm05:4209868-4209911
>Gm05:4211557-4211614
>Gm05:4212499-4212598
>Gm05:4215093-4215214
>Gm05:4215348-4215406
>Gm05:4216113-4216175
>Gm05:4219911-4220033
>Gm05:4220849-4220898
>Gm05:4220921-4221314
>Gm05:4221621-4221903
>Gm05:4222051-4223705
>Gm05:4223827-4223954
>Gm05:4224058-4224834
>Gm05:4225219-4225495
>Gm05:4226180-4226207
>Gm05:4226398-4226426
>Gm05:4227155-4227187
>Gm05:4227507-4227652
>Gm05:4227685-4227848
>Gm05:4228726-4228984
>Gm05:4229325-4229370
>Gm05:4229549-4229580
>Gm05:4230028-4230129
>Gm05:4230296-4230420
>Gm05:4230463-4230624
>Gm05:4230676-4230703
>Gm05:4231054-4231172
>Gm05:4232484-4232605
>Gm05:4233893-4233952
>Gm05:4236575-4236816
>Gm05:4238374-4238426
>Gm05:4240194-4240589
>Gm05:4241055-4241095
>Gm05:4244948-4245023
>Gm05:4245235-4245265
>Gm05:4246899-4247408
>Gm05:4247466-4247510
>Gm05:4247527-4247659
>Gm05:4247871-4248216
>Gm05:4250696-4250864
>Gm05:4251120-4251205
>Gm05:4251350-4251469
>Gm05:4251490-4252733
>Gm05:4252854-4252914
>Gm05:4253252-4253289
>Gm05:4253501-4253644
>Gm05:4253718-4253814
>Gm05:4253937-4254034
>Gm05:4255959-4256000
>Gm05:4256392-4256917
>Gm05:4256951-4261718
>Gm05:4261842-4261901
>Gm05:4271763-4271802
>Gm05:4272062-4272097
>Gm05:4272221-4272292
>Gm05:4272388-4272451
>Gm05:4272837-4273054
>Gm05:4273541-4273661
>Gm05:4273789-4273823
>Gm05:4276945-4276986
>Gm05:4281058-4281100
>Gm05:4286031-4286111
>Gm05:4287002-4287016
>Gm05:4287081-4287498
>Gm05:4288784-4288861
>Gm05:4289654-4289739
>Gm05:4290555-4290622
>Gm05:4295986-4296427
>Gm05:4298111-4298797
>Gm05:4300578-4300657
>Gm05:4300809-4300862
>Gm05:4302661-4303374
>Gm05:4303447-4303538
>Gm05:4303594-4309039
>Gm05:4309490-4309564
>Gm05:4311648-4311679
>Gm05:4311799-4311924
>Gm05:4312352-4312491
>Gm05:4313782-4313857
>Gm05:4314293-4314370
>Gm05:4315867-4315960
>Gm05:4316319-4316451
>Gm05:4316790-4316899
>Gm05:4318877-4318928
>Gm05:4320133-4320278
>Gm05:4320690-4320782
>Gm05:4321526-4321618
>Gm05:4321643-4321738
>Gm05:4322698-4322866
>Gm05:4322947-4323052
>Gm05:4325529-4325592
>Gm05:4326008-4326057
>Gm05:4327230-4327319
>Gm05:4328873-4328929
>Gm05:4329303-4329389
>Gm05:4329502-4329634
>Gm05:4329695-4330572
>Gm05:4330603-4330817
>Gm05:4330857-4331067
>Gm05:4331098-4331463
>Gm05:4331541-4332044
>Gm05:4333297-4333445
>Gm05:4334118-4334238
>Gm05:4334268-4334312
>Gm05:4334983-4335052
>Gm05:4335923-4335968
>Gm05:4336458-4338117
>Gm05:4338154-4344195
>Gm05:4344218-4344298
>Gm05:4344319-4347124
>Gm05:4347548-4347593
>Gm05:4349719-4349781
>Gm05:4351253-4351314
>Gm05:4357259-4357310
>Gm05:4358328-4358549
>Gm05:4359026-4359096
>Gm05:4362767-4368316
>Gm05:4368350-4368985
>Gm05:4369632-4369681
>Gm05:4369902-4369961
>Gm05:4370821-4370961
>Gm05:4371045-4373671
>Gm05:4373749-4374243
>Gm05:4374865-4374979
>Gm05:4378244-4378279
>Gm05:4379308-4379346
>Gm05:4380697-4380738
>Gm05:4381232-4381429
>Gm05:4381652-4381686
>Gm05:4382183-4382296
>Gm05:4382428-4382461
>Gm05:4382588-4382643
>Gm05:4382763-4382839
>Gm05:4383007-4383239
>Gm05:4383577-4383733
>Gm05:4383863-4383894
>Gm05:4384095-4384500
>Gm05:4384736-4384791
>Gm05:4385738-4385778
>Gm05:4385830-4385942
>Gm05:4385970-4386081
>Gm05:4386675-4386749
>Gm05:4387019-4387741
>Gm05:4387820-4387851
>Gm05:4388182-4388398
>Gm05:4388439-4388475
>Gm05:4388510-4388597
>Gm05:4388751-4388900
>Gm05:4389039-4389431
>Gm05:4389549-4389876
>Gm05:4390047-4390161
>Gm05:4390202-4390288
>Gm05:4390388-4390701
>Gm05:4390938-4390980
>Gm05:4391061-4391248
>Gm05:4391284-4391426
>Gm05:4391665-4391724
>Gm05:4391781-4391973
>Gm05:4392127-4392321
>Gm05:4392372-4392442
>Gm05:4393131-4393493
>Gm05:4393588-4394029
>Gm05:4394420-4399477
>Gm05:4399529-4399650
>Gm05:4399781-4399855
>Gm05:4399971-4399997
>Gm05:4400097-4400340
>Gm05:4400440-4403961
>Gm05:4404262-4404726
>Gm05:4404844-4405293
>Gm05:4405611-4405734
>Gm05:4409176-4409228
>Gm05:4410021-4410141
>Gm05:4410362-4410411
>Gm05:4410553-4410935
>Gm05:4411037-4411342
>Gm05:4411418-4413055
>Gm05:4413124-4413838
>Gm05:4413911-4414583
>Gm05:4414619-4415160
>Gm05:4417715-4417785
>Gm05:4418682-4418794
>Gm05:4421336-4421401
>Gm05:4424459-4424509
>Gm05:4424572-4424609
>Gm05:4424644-4424953
>Gm05:4425041-4425196
>Gm05:4425234-4425931
>Gm05:4426063-4426258
>Gm05:4430978-4431013
>Gm05:4431068-4431268
>Gm05:4435205-4436212
>Gm05:4437498-4437526
>Gm05:4439080-4439119
>Gm05:4439871-4440928
>Gm05:4440995-4441172
>Gm05:4444413-4444616
>Gm05:4444774-4444847
>Gm05:4445141-4445274
>Gm05:4445298-4445490
>Gm05:4445576-4445782
>Gm05:4447045-4447082
>Gm05:4447556-4447787
>Gm05:4447841-4447936
>Gm05:4448686-4448792
>Gm05:4449372-4449795
>Gm05:4452799-4452954
>Gm05:4453010-4453055
>Gm05:4453194-4453235
>Gm05:4453438-4453500
>Gm05:4454089-4454328
>Gm05:4454331-4454345
>Gm05:4454724-4455062
>Gm05:4458134-4458177
>Gm05:4459138-4459165
>Gm05:4459182-4459226
>Gm05:4460257-4460300
>Gm05:4460372-4460428
>Gm05:4461634-4461669
>Gm05:4462671-4462853
>Gm05:4464600-4465165
>Gm05:4465351-4465384
>Gm05:4465453-4468062
>Gm05:4468327-4468761
>Gm05:4468906-4469010
>Gm05:4469089-4470102
>Gm05:4471590-4471713
>Gm05:4472177-4472206
>Gm05:4473179-4473288
>Gm05:4475356-4475523
>Gm05:4477796-4478099
>Gm05:4478531-4478591
>Gm05:4481730-4481943
>Gm05:4482027-4482063
>Gm05:4482162-4482495
>Gm05:4482573-4482605
>Gm05:4487553-4487583
>Gm05:4489371-4489423
>Gm05:4490203-4490369
>Gm05:4490973-4491214
>Gm05:4491530-4491596
>Gm05:4491850-4491955
>Gm05:4492408-4492450
>Gm05:4496784-4496818
>Gm05:4500481-4500772
>Gm05:4500817-4501492
>Gm05:4501543-4501613
>Gm05:4501653-4501766
>Gm05:4503113-4503165
>Gm05:4503674-4503785
>Gm05:4504025-4504103
>Gm05:4505016-4508849
>Gm05:4509109-4509249
>Gm05:4511818-4511933
>Gm05:4516105-4516190
>Gm05:4520412-4520448
>Gm05:4520658-4520700
>Gm05:4521592-4521634
>Gm05:4522879-4523045
>Gm05:4523235-4523275
>Gm05:4523452-4524099
>Gm05:4524194-4524256
>Gm05:4524339-4524430
>Gm05:4524480-4524677
>Gm05:4524752-4525814
>Gm05:4529500-4529625
>Gm05:4529979-4530119
>Gm05:4530494-4530556
>Gm05:4531323-4531406
>Gm05:4531626-4531737
>Gm05:4532052-4532107
>Gm05:4532302-4532336
>Gm05:4535726-4535814
>Gm05:4536095-4536143
>Gm05:4537389-4537419
>Gm05:4537510-4537572
>Gm05:4540331-4540379
>Gm05:4540997-4541131
>Gm05:4541751-4541824
>Gm05:4541847-4541923
>Gm05:4541929-4541982
>Gm05:4542409-4542462
>Gm05:4542488-4542537
>Gm05:4542757-4542900
>Gm05:4543592-4543665
>Gm05:4544076-4544129
>Gm05:4544504-4544628
>Gm05:4544670-4544711
>Gm05:4551350-4551401
>Gm05:4551583-4551653
>Gm05:4553445-4553557
>Gm05:4555432-4555628
>Gm05:4555684-4556127
>Gm05:4556258-4556612
>Gm05:4556711-4557414
>Gm05:4557509-4557748
>Gm05:4557778-4558018
>Gm05:4558121-4558168
>Gm05:4558268-4558282
>Gm05:4558366-4558808
>Gm05:4558974-4559041
>Gm05:4559140-4559354
>Gm05:4559572-4559975
>Gm05:4560253-4560583
>Gm05:4560654-4560893
>Gm05:4561082-4561498
>Gm05:4561749-4561770
>Gm05:4561933-4562487
>Gm05:4562823-4562921
>Gm05:4570245-4570280
>Gm05:4570439-4570471
>Gm05:4571925-4571975
>Gm05:4572603-4572667
>Gm05:4573956-4574545
>Gm05:4574597-4574788
>Gm05:4574863-4574998
>Gm05:4577277-4577314
>Gm05:4577393-4577603
>Gm05:4578442-4578498
>Gm05:4580857-4580937
>Gm05:4582923-4583588
>Gm05:4583616-4583808
>Gm05:4583943-4583987
>Gm05:4584090-4584140
>Gm05:4584213-4584282
>Gm05:4584441-4584502
>Gm05:4587482-4587519
>Gm05:4588265-4588367
>Gm05:4589873-4589958
>Gm05:4590291-4590538
>Gm05:4590587-4593720
>Gm05:4593852-4595501
>Gm05:4595529-4595776
>Gm05:4595829-4596117
>Gm05:4596161-4597159
>Gm05:4603599-4603719
>Gm05:4604008-4604137
>Gm05:4604375-4604441
>Gm05:4604623-4604673
>Gm05:4605430-4605745
>Gm05:4610137-4610242
>Gm05:4610275-4610487
>Gm05:4613184-4613525
>Gm05:4614946-4615008
>Gm05:4615371-4615789
>Gm05:4620602-4620699
>Gm05:4624211-4624363
>Gm05:4625622-4625757
>Gm05:4626467-4626511
>Gm05:4626646-4626729
>Gm05:4626767-4626823
>Gm05:4629229-4629282
>Gm05:4632089-4632125
>Gm05:4633800-4634042
>Gm05:4634102-4634331
>Gm05:4634534-4634588
>Gm05:4639430-4639497
>Gm05:4639698-4639757
>Gm05:4639801-4639863
>Gm05:4640101-4640165
>Gm05:4641480-4641593
>Gm05:4642329-4642735
>Gm05:4642775-4642988
>Gm05:4643128-4643232
>Gm05:4643607-4643663
>Gm05:4643804-4643958
>Gm05:4644795-4644841
>Gm05:4646046-4646168
>Gm05:4646765-4647075
>Gm05:4648276-4648327
>Gm05:4648964-4649169
>Gm05:4649328-4649396
>Gm05:4657484-4657568
>Gm05:4659219-4659278
>Gm05:4660122-4660188
>Gm05:4660274-4660322
>Gm05:4660425-4660537
>Gm05:4660564-4660663
>Gm05:4660838-4660952
>Gm05:4661659-4661688
>Gm05:4662504-4662641
>Gm05:4662711-4663520
>Gm05:4663554-4663722
>Gm05:4666232-4666263
>Gm05:4666992-4667065
>Gm05:4668906-4668983
>Gm05:4671579-4671616
>Gm05:4672338-4672380
>Gm05:4676276-4676310
>Gm05:4677214-4677246
>Gm05:4678138-4678176
>Gm05:4679977-4680009
>Gm05:4681245-4681308
>Gm05:4681658-4681752
>Gm05:4682250-4682324
>Gm05:4685754-4685811
>Gm05:4687316-4687392
>Gm05:4687473-4687556
>Gm05:4688021-4688054
>Gm05:4688275-4688340
>Gm05:4689310-4689412
>Gm05:4689425-4689492
>Gm05:4692222-4692293
>Gm05:4694178-4694390
>Gm05:4694583-4695535
>Gm05:4695561-4697718
>Gm05:4697726-4698165
>Gm05:4698236-4699008
>Gm05:4699074-4699178
>Gm05:4699309-4699590
>Gm05:4699633-4699684
>Gm05:4699720-4700791
>Gm05:4700884-4700954
>Gm05:4700978-4701213
>Gm05:4701292-4704781
>Gm05:4704881-4705810
>Gm05:4705847-4706611
>Gm05:4708034-4708122
>Gm05:4709570-4710206
>Gm05:4710759-4710818
>Gm05:4712301-4712396
>Gm05:4717775-4717821
>Gm05:4720142-4720230
>Gm05:4722039-4722101
>Gm05:4725614-4725691
>Gm05:4726667-4726708
>Gm05:4728822-4728867
>Gm05:4729502-4729591
>Gm05:4730046-4730114
>Gm05:4730943-4730973
>Gm05:4732237-4732475
>Gm05:4732505-4732800
>Gm05:4732904-4732933
>Gm05:4732974-4733189
>Gm05:4733225-4734273
>Gm05:4734313-4736091
>Gm05:4736214-4737442
>Gm05:4737502-4739800
>Gm05:4739842-4739885
>Gm05:4744046-4744166
>Gm05:4748437-4748476
>Gm05:4754112-4754148
>Gm05:4755336-4755380
>Gm05:4756056-4757026
>Gm05:4761491-4761526
>Gm05:4770489-4770521
>Gm05:4771830-4772042
>Gm05:4772201-4772299
>Gm05:4772457-4772630
>Gm05:4773305-4773358
>Gm05:4773873-4778333
>Gm05:4778826-4778856
>Gm05:4779355-4779400
>Gm05:4781562-4781590
>Gm05:4781683-4781725
>Gm05:4783147-4783455
>Gm05:4783768-4783865
>Gm05:4783900-4784034
>Gm05:4784052-4784092
>Gm05:4784305-4786838
>Gm05:4788910-4789005
>Gm05:4789144-4789198
>Gm05:4794491-4794525
>Gm05:4794744-4794823
>Gm05:4794946-4794983
>Gm05:4795037-4795094
>Gm05:4795344-4795474
>Gm05:4795563-4795721
>Gm05:4795807-4795960
>Gm05:4797421-4797493
>Gm05:4799073-4799183
>Gm05:4799348-4799424
>Gm05:4799997-4800200
>Gm05:4800244-4800286
>Gm05:4800338-4801171
>Gm05:4801518-4802208
>Gm05:4802604-4802853
>Gm05:4803333-4803435
>Gm05:4803691-4803940
>Gm05:4803975-4804783
>Gm05:4804852-4804923
>Gm05:4805169-4805216
>Gm05:4806029-4806138
>Gm05:4806251-4806512
>Gm05:4806583-4807679
>Gm05:4807749-4807789
>Gm05:4807847-4807917
>Gm05:4807971-4808644
>Gm05:4808848-4809084
>Gm05:4809225-4809349
>Gm05:4809504-4809731
>Gm05:4809770-4810685
>Gm05:4810765-4811220
>Gm05:4811402-4811802
>Gm05:4811914-4811991
>Gm05:4812185-4812218
>Gm05:4812366-4812500
>Gm05:4813032-4813206
>Gm05:4813240-4813591
>Gm05:4813719-4813923
>Gm05:4814120-4814277
>Gm05:4814404-4814492
>Gm05:4814591-4814619
>Gm05:4814647-4814815
>Gm05:4815008-4815104
>Gm05:4815653-4815707
>Gm05:4815824-4816011
>Gm05:4816071-4816140
>Gm05:4816235-4816660
>Gm05:4816737-4816960
>Gm05:4817109-4817310
>Gm05:4817334-4817442
>Gm05:4817553-4817623
>Gm05:4817681-4818251
>Gm05:4818328-4818373
>Gm05:4818576-4819084
>Gm05:4819150-4819818
>Gm05:4819936-4820170
>Gm05:4820279-4820501
>Gm05:4820945-4820974
>Gm05:4821301-4821345
>Gm05:4824914-4825008
>Gm05:4831373-4831497
>Gm05:4831910-4831999
>Gm05:4836231-4836302
>Gm05:4836438-4836536
>Gm05:4836722-4836853
>Gm05:4836978-4837037
>Gm05:4838055-4838130
>Gm05:4838175-4838250
>Gm05:4838302-4838641
>Gm05:4838755-4838933
>Gm05:4839144-4847538
>Gm05:4847578-4848216
>Gm05:4848280-4848737
>Gm05:4848846-4848951
>Gm05:4848984-4849073
>Gm05:4849205-4849252
>Gm05:4849451-4849529
>Gm05:4849675-4850125
>Gm05:4850179-4851274
>Gm05:4851417-4852092
>Gm05:4852165-4852599
>Gm05:4852641-4853362
>Gm05:4853399-4853645
>Gm05:4853834-4854439
>Gm05:4854487-4857090
>Gm05:4857129-4867578
>Gm05:4868958-4873299
>Gm05:4873327-4873481
>Gm05:4873651-4873699
>Gm05:4873742-4873780
>Gm05:4873960-4874222
>Gm05:4874357-4874413
>Gm05:4874441-4874523
>Gm05:4877098-4877202
>Gm05:4877247-4877296
>Gm05:4878923-4878979
>Gm05:4879784-4879824
>Gm05:4879880-4879967
>Gm05:4881881-4881920
>Gm05:4882841-4882927
>Gm05:4883014-4883045
>Gm05:4885068-4885096
>Gm05:4885800-4885832
>Gm05:4885957-4886011
>Gm05:4886403-4886473
>Gm05:4886507-4886590
>Gm05:4886676-4886992
>Gm05:4887266-4887770
>Gm05:4887804-4888015
>Gm05:4888119-4888194
>Gm05:4888240-4888295
>Gm05:4888346-4888912
>Gm05:4888955-4889071
>Gm05:4889134-4890098
>Gm05:4890243-4890905
>Gm05:4891007-4891390
>Gm05:4891518-4891549
>Gm05:4891882-4891964
>Gm05:4892202-4892494
>Gm05:4892576-4892662
>Gm05:4892745-4892845
>Gm05:4893107-4894231
>Gm05:4894261-4894621
>Gm05:4894679-4894913
>Gm05:4894968-4895739
>Gm05:4895988-4896091
>Gm05:4896156-4897189
>Gm05:4897263-4897293
>Gm05:4897318-4897411
>Gm05:4897453-4897571
>Gm05:4897628-4897677
>Gm05:4897883-4897914
>Gm05:4897944-4897976
>Gm05:4898509-4898556
>Gm05:4898675-4898967
>Gm05:4899028-4899070
>Gm05:4899140-4899169
>Gm05:4899224-4899333
>Gm05:4899566-4899623
>Gm05:4899683-4900018
>Gm05:4900154-4900479
>Gm05:4900515-4900792
>Gm05:4900891-4901131
>Gm05:4901277-4901340
>Gm05:4901390-4901961
>Gm05:4901991-4902074
>Gm05:4902212-4902590
>Gm05:4902638-4902707
>Gm05:4902799-4903733
>Gm05:4903895-4904309
>Gm05:4904491-4906229
>Gm05:4906271-4907274
>Gm05:4907317-4907948
>Gm05:4910439-4910527
>Gm05:4911615-4911667
>Gm05:4911901-4911944
>Gm05:4915181-4915258
>Gm05:4920128-4920161
>Gm05:4921110-4921182
>Gm05:4924768-4924898
>Gm05:4924949-4925106
>Gm05:4925154-4925364
>Gm05:4925645-4925786
>Gm05:4925822-4926981
>Gm05:4927072-4927211
>Gm05:4927240-4928075
>Gm05:4928112-4930456
>Gm05:4941134-4941200
>Gm05:4942743-4942821
>Gm05:4942983-4943022
>Gm05:4943476-4943540
>Gm05:4948586-4948779
>Gm05:4949201-4949230
>Gm05:4950373-4950452
>Gm05:4950834-4950867
>Gm05:4951005-4951113
>Gm05:4951188-4951221
>Gm05:4953228-4953267
>Gm05:4954577-4954604
>Gm05:4955372-4955477
>Gm05:4955538-4955610
>Gm05:4957317-4957384
>Gm05:4959973-4959988
>Gm05:4963715-4963756
>Gm05:4964670-4964708
>Gm05:4966053-4966126
>Gm05:4966523-4966587
>Gm05:4972952-4973009
>Gm05:4973080-4973478
>Gm05:4973738-4973842
>Gm05:4974115-4974156
>Gm05:4974458-4975027
>Gm05:4976193-4976264
>Gm05:4976335-4976535
>Gm05:4977275-4977325
>Gm05:4977691-4977739
>Gm05:4977781-4977937
>Gm05:4979203-4984049
>Gm05:4984756-4984827
>Gm05:4986344-4986724
>Gm05:4987142-4987186
>Gm05:4987613-4987699
>Gm05:4988153-4988182
>Gm05:4988204-4988325
>Gm05:4988449-4988794
>Gm05:4989114-4989250
>Gm05:4989672-4989712
>Gm05:4989768-4989802
>Gm05:4990210-4990268
>Gm05:4990365-4990561
>Gm05:4990640-4990771
>Gm05:4990933-4991189
>Gm05:4991337-4991481
>Gm05:4991554-4993522
>Gm05:4993533-4994274
>Gm05:4994436-4994762
>Gm05:4994883-4995208
>Gm05:4995234-4995476
>Gm05:4995979-4996042
>Gm05:4996081-4996125
>Gm05:4997775-5000829
>Gm05:5002028-5002110
>Gm05:5002815-5002839
>Gm05:5003002-5003026
>Gm05:5004032-5004090
>Gm05:5004470-5004711
>Gm05:5004893-5004941
>Gm05:5005344-5005649
>Gm05:5006034-5006136
>Gm05:5007436-5007475
>Gm05:5009493-5009522
>Gm05:5011890-5011975
>Gm05:5013634-5013700
>Gm05:5014416-5014463
>Gm05:5019307-5019391
>Gm05:5019466-5019521
>Gm05:5019616-5019660
>Gm05:5020067-5020243
>Gm05:5020499-5020580
>Gm05:5020757-5020785
>Gm05:5020908-5020969
>Gm05:5021025-5021067
>Gm05:5021334-5021432
>Gm05:5021476-5021526
>Gm05:5021597-5022126
>Gm05:5022228-5022255
>Gm05:5022310-5022344
>Gm05:5022675-5022746
>Gm05:5022774-5022830
>Gm05:5023108-5023228
>Gm05:5023557-5023638
>Gm05:5023657-5023701
>Gm05:5026560-5026631
>Gm05:5027635-5027799
>Gm05:5027859-5027931
>Gm05:5028314-5028342
>Gm05:5028485-5028696
>Gm05:5028780-5028817
>Gm05:5029128-5029231
>Gm05:5029360-5029877
>Gm05:5030061-5030362
>Gm05:5030788-5030838
>Gm05:5030913-5031093
>Gm05:5031182-5031248
>Gm05:5031391-5031528
>Gm05:5033188-5033425
>Gm05:5034077-5050433
>Gm05:5051973-5052050
>Gm05:5052209-5052343
>Gm05:5052718-5053175
>Gm05:5055294-5055361
>Gm05:5056132-5056165
>Gm05:5062765-5062808
>Gm05:5062882-5062950
>Gm05:5063623-5063674
>Gm05:5064487-5064595
>Gm05:5067682-5067845
>Gm05:5068595-5068622
>Gm05:5068725-5068763
>Gm05:5068805-5068865
>Gm05:5069266-5069316
>Gm05:5069664-5069711
>Gm05:5070860-5071104
>Gm05:5071559-5071716
>Gm05:5072149-5072195
>Gm05:5072767-5072850
>Gm05:5073060-5073482
>Gm05:5073583-5073822
>Gm05:5073846-5082782
>Gm05:5082888-5083091
>Gm05:5083174-5083217
>Gm05:5083812-5083844
>Gm05:5087432-5087583
>Gm05:5087668-5087816
>Gm05:5088170-5088337
>Gm05:5088416-5088656
>Gm05:5088710-5088811
>Gm05:5089646-5089685
>Gm05:5090068-5090275
>Gm05:5092104-5092584
>Gm05:5094347-5094490
>Gm05:5097804-5097910
>Gm05:5098577-5098670
>Gm05:5103136-5103171
>Gm05:5104818-5104905
>Gm05:5105816-5106098
>Gm05:5110293-5110367
>Gm05:5111244-5111305
>Gm05:5113516-5113569
>Gm05:5114422-5115909
>Gm05:5115987-5116109
>Gm05:5116418-5116801
>Gm05:5117196-5117324
>Gm05:5118437-5120520
>Gm05:5120622-5120636
>Gm05:5120806-5121173
>Gm05:5122959-5122998
>Gm05:5123741-5124105
>Gm05:5124621-5124733
>Gm05:5124947-5127729
>Gm05:5131213-5131264
>Gm05:5131771-5131814
>Gm05:5134217-5134268
>Gm05:5134383-5134413
>Gm05:5134664-5134710
>Gm05:5135471-5135657
>Gm05:5136242-5136305
>Gm05:5136664-5136727
>Gm05:5138598-5138665
>Gm05:5140861-5140985
>Gm05:5141498-5141581
>Gm05:5141735-5141862
>Gm05:5142063-5142122
>Gm05:5142286-5142537
>Gm05:5144001-5145614
>Gm05:5145676-5148074
>Gm05:5148973-5149000
>Gm05:5149036-5149079
>Gm05:5149129-5149203
>Gm05:5149538-5149672
>Gm05:5149753-5150838
>Gm05:5150915-5151867
>Gm05:5151920-5151959
>Gm05:5152012-5153179
>Gm05:5153232-5154318
>Gm05:5154382-5155148
>Gm05:5155182-5155303
>Gm05:5158697-5158736
>Gm05:5158803-5158851
>Gm05:5161644-5161864
>Gm05:5162010-5162529
>Gm05:5162794-5163142
>Gm05:5163345-5163479
>Gm05:5163553-5163636
>Gm05:5163686-5164007
>Gm05:5164043-5164090
>Gm05:5164582-5164924
>Gm05:5165005-5165125
>Gm05:5165199-5165484
>Gm05:5165663-5165898
>Gm05:5167192-5167267
>Gm05:5167375-5167442
>Gm05:5172562-5172592
>Gm05:5174214-5174260
>Gm05:5174271-5174376
>Gm05:5176540-5176598
>Gm05:5176855-5176921
>Gm05:5179691-5179732
>Gm05:5179884-5180019
>Gm05:5180279-5180309
>Gm05:5180525-5180823
>Gm05:5181012-5181172
>Gm05:5181378-5181520
>Gm05:5181557-5181661
>Gm05:5181718-5182065
>Gm05:5182121-5182308
>Gm05:5182382-5182512
>Gm05:5182626-5182909
>Gm05:5183301-5183343
>Gm05:5183499-5183592
>Gm05:5183701-5183774
>Gm05:5183835-5183988
>Gm05:5185061-5185090
>Gm05:5185890-5185959
>Gm05:5188806-5189003
>Gm05:5193195-5193268
>Gm05:5200249-5201177
>Gm05:5206189-5206217
>Gm05:5207128-5207161
>Gm05:5207593-5207691
>Gm05:5207792-5207851
>Gm05:5207904-5207956
>Gm05:5208032-5208064
>Gm05:5212550-5212585
>Gm05:5213195-5213243
>Gm05:5213295-5213460
>Gm05:5214089-5214119
>Gm05:5214206-5216861
>Gm05:5218784-5218863
>Gm05:5220001-5220061
>Gm05:5220709-5221382
>Gm05:5221412-5221860
>Gm05:5222258-5222332
>Gm05:5222656-5222961
>Gm05:5223095-5223165
>Gm05:5223225-5223310
>Gm05:5223329-5223421
>Gm05:5223460-5223835
>Gm05:5223873-5224310
>Gm05:5224352-5224437
>Gm05:5224571-5224701
>Gm05:5225100-5225132
>Gm05:5225232-5225362
>Gm05:5225477-5225508
>Gm05:5225546-5225583
>Gm05:5225644-5225705
>Gm05:5226123-5226314
>Gm05:5226878-5226906
>Gm05:5227029-5227256
>Gm05:5227319-5227385
>Gm05:5227504-5227583
>Gm05:5227633-5227661
>Gm05:5227923-5227957
>Gm05:5228029-5228159
>Gm05:5228232-5228277
>Gm05:5228325-5228363
>Gm05:5228517-5228652
>Gm05:5228751-5229214
>Gm05:5229254-5229319
>Gm05:5231349-5231374
>Gm05:5232751-5232874
>Gm05:5233093-5233232
>Gm05:5233547-5233583
>Gm05:5234190-5234278
>Gm05:5234499-5234535
>Gm05:5238449-5238599
>Gm05:5238637-5238704
>Gm05:5238887-5238904
>Gm05:5238982-5243997
>Gm05:5244218-5245171
>Gm05:5245306-5249479
>Gm05:5249569-5249746
>Gm05:5249785-5250188
>Gm05:5251599-5251669
>Gm05:5252449-5252585
>Gm05:5252657-5252704
>Gm05:5253005-5253035
>Gm05:5254959-5254991
>Gm05:5259140-5259271
>Gm05:5261306-5261473
>Gm05:5265712-5265776
>Gm05:5267364-5267415
>Gm05:5267905-5267968
>Gm05:5268583-5268691
>Gm05:5271406-5271447
>Gm05:5272767-5278112
>Gm05:5278278-5278401
>Gm05:5278443-5279065
>Gm05:5279953-5280069
>Gm05:5280458-5280529
>Gm05:5280966-5281097
>Gm05:5283657-5283775
>Gm05:5285320-5285348
>Gm05:5285631-5285677
>Gm05:5286876-5286908
>Gm05:5287122-5287157
>Gm05:5287221-5287285
>Gm05:5287357-5288374
>Gm05:5291157-5291223
>Gm05:5291310-5295853
>Gm05:5296200-5296235
>Gm05:5296460-5296545
>Gm05:5299497-5299574
>Gm05:5306177-5306216
>Gm05:5306260-5306375
>Gm05:5307975-5308161
>Gm05:5308493-5308559
>Gm05:5308624-5308685
>Gm05:5311545-5311635
>Gm05:5312503-5312552
>Gm05:5315305-5315386
>Gm05:5315526-5315610
>Gm05:5317370-5317489
>Gm05:5317544-5317842
>Gm05:5317978-5318017
>Gm05:5318595-5318647
>Gm05:5319588-5319689
>Gm05:5319867-5319897
>Gm05:5322906-5322999
>Gm05:5323186-5323658
>Gm05:5323759-5323808
>Gm05:5324906-5324991
>Gm05:5326329-5331171
>Gm05:5331201-5331340
>Gm05:5332041-5332220
>Gm05:5334457-5334510
>Gm05:5336476-5336907
>Gm05:5336973-5337876
>Gm05:5340396-5340492
>Gm05:5340527-5340649
>Gm05:5340960-5341012
>Gm05:5341100-5341652
>Gm05:5341798-5341894
>Gm05:5341949-5342097
>Gm05:5342185-5342218
>Gm05:5342247-5342352
>Gm05:5342399-5342460
>Gm05:5342565-5342689
>Gm05:5344272-5344310
>Gm05:5344581-5345041
>Gm05:5345071-5345456
>Gm05:5345755-5345793
>Gm05:5346374-5346415
>Gm05:5346820-5346988
>Gm05:5347254-5347296
>Gm05:5347470-5347547
>Gm05:5348597-5348636
>Gm05:5348690-5348776
>Gm05:5349103-5349208
>Gm05:5350251-5350293
>Gm05:5350864-5350897
>Gm05:5351658-5351715
>Gm05:5358608-5358655
>Gm05:5358684-5358761
>Gm05:5362178-5362216
>Gm05:5362735-5362881
>Gm05:5362963-5363316
>Gm05:5363459-5363513
>Gm05:5363769-5363847
>Gm05:5363935-5363971
>Gm05:5365063-5365190
>Gm05:5365659-5365733
>Gm05:5365938-5365971
>Gm05:5368430-5368465
>Gm05:5369679-5370004
>Gm05:5370929-5370958
>Gm05:5371028-5371165
>Gm05:5371350-5371507
>Gm05:5371568-5372285
>Gm05:5375997-5376157
>Gm05:5376234-5376387
>Gm05:5376519-5376581
>Gm05:5376969-5377180
>Gm05:5377268-5377347
>Gm05:5377377-5377424
>Gm05:5377479-5379911
>Gm05:5380233-5380381
>Gm05:5381926-5383888
>Gm05:5383937-5387790
>Gm05:5391276-5391340
>Gm05:5391427-5391499
>Gm05:5392787-5392824
>Gm05:5396530-5396710
>Gm05:5396801-5396854
>Gm05:5397134-5397239
>Gm05:5397314-5397403
>Gm05:5397456-5399222
>Gm05:5399274-5399317
>Gm05:5399373-5399791
>Gm05:5405158-5405297
>Gm05:5405364-5405397
>Gm05:5405662-5405906
>Gm05:5410000-5410139
>Gm05:5412021-5412064
>Gm05:5412623-5419667
>Gm05:5419830-5420366
>Gm05:5420471-5420618
>Gm05:5420682-5420806
>Gm05:5421335-5421407
>Gm05:5428149-5428231
>Gm05:5429586-5430012
>Gm05:5431212-5431321
>Gm05:5432566-5432609
>Gm05:5434568-5434603
>Gm05:5439044-5439488
>Gm05:5439545-5441422
>Gm05:5441486-5442999
>Gm05:5443026-5449868
>Gm05:5455257-5456856
>Gm05:5460247-5460390
>Gm05:5460508-5460636
>Gm05:5460737-5460834
>Gm05:5460949-5461102
>Gm05:5462639-5462685
>Gm05:5462894-5463089
>Gm05:5467008-5467073
>Gm05:5467430-5467504
>Gm05:5467823-5470585
>Gm05:5470859-5470898
>Gm05:5472243-5472373
>Gm05:5472872-5472956
>Gm05:5473144-5473223
>Gm05:5473643-5473753
>Gm05:5474006-5474059
>Gm05:5474550-5475824
>Gm05:5477278-5478765
>Gm05:5479181-5479304
>Gm05:5479423-5479530
>Gm05:5480026-5480178
>Gm05:5481356-5481404
>Gm05:5481692-5481887
>Gm05:5481929-5482375
>Gm05:5482419-5482763
>Gm05:5482794-5483180
>Gm05:5483478-5483845
>Gm05:5484233-5484277
>Gm05:5487813-5487859
>Gm05:5488535-5488616
>Gm05:5490906-5491299
>Gm05:5491334-5500502
>Gm05:5501254-5501314
>Gm05:5501387-5501416
>Gm05:5501770-5501869
>Gm05:5502045-5502103
>Gm05:5502538-5503011
>Gm05:5503091-5503777
>Gm05:5503866-5503903
>Gm05:5503981-5504267
>Gm05:5504318-5504452
>Gm05:5504488-5504844
>Gm05:5504972-5505092
>Gm05:5505171-5505236
>Gm05:5505264-5505740
>Gm05:5505818-5506154
>Gm05:5506198-5506248
>Gm05:5506334-5506643
>Gm05:5506679-5506957
>Gm05:5507043-5507241
>Gm05:5507328-5507446
>Gm05:5507706-5507799
>Gm05:5507855-5507883
>Gm05:5507975-5508347
>Gm05:5508523-5508581
>Gm05:5508640-5509051
>Gm05:5509138-5509803
>Gm05:5509857-5509928
>Gm05:5510042-5510115
>Gm05:5510186-5510259
>Gm05:5510838-5510919
>Gm05:5511017-5511138
>Gm05:5511305-5511345
>Gm05:5511538-5511710
>Gm05:5512505-5512572
>Gm05:5513265-5514242
>Gm05:5514278-5514382
>Gm05:5514855-5514900
>Gm05:5515193-5515312
>Gm05:5515838-5516145
>Gm05:5516433-5516885
>Gm05:5518629-5518723
>Gm05:5518755-5518795
>Gm05:5521294-5521341
>Gm05:5522580-5522641
>Gm05:5522836-5523060
>Gm05:5526398-5526530
>Gm05:5529215-5529252
>Gm05:5530345-5530448
>Gm05:5530594-5530673
>Gm05:5531030-5531219
>Gm05:5531311-5531488
>Gm05:5531658-5531800
>Gm05:5531882-5532087
>Gm05:5532252-5532296
>Gm05:5534330-5534359
>Gm05:5534789-5542704
>Gm05:5543052-5543115
>Gm05:5543624-5543756
>Gm05:5544452-5544485
>Gm05:5549893-5549962
>Gm05:5552717-5553090
>Gm05:5553116-5553467
>Gm05:5553597-5553642
>Gm05:5553882-5553934
>Gm05:5554268-5554376
>Gm05:5554585-5554633
>Gm05:5554687-5554778
>Gm05:5554926-5555605
>Gm05:5555631-5555955
>Gm05:5556011-5556134
>Gm05:5556188-5556384
>Gm05:5556448-5556561
>Gm05:5556590-5557240
>Gm05:5557354-5557394
>Gm05:5557477-5557529
>Gm05:5557631-5557742
>Gm05:5557872-5558041
>Gm05:5558118-5558190
>Gm05:5561872-5561940
>Gm05:5562080-5562891
>Gm05:5562945-5563360
>Gm05:5563554-5563730
>Gm05:5563761-5564254
>Gm05:5564331-5564392
>Gm05:5564554-5564598
>Gm05:5564627-5564721
>Gm05:5564831-5565336
>Gm05:5565362-5567089
>Gm05:5567130-5567415
>Gm05:5567485-5568307
>Gm05:5569187-5569216
>Gm05:5569667-5569706
>Gm05:5571638-5571890
>Gm05:5572336-5572431
>Gm05:5572460-5572502
>Gm05:5572587-5572932
>Gm05:5576474-5576648
>Gm05:5577055-5577670
>Gm05:5577723-5586691
>Gm05:5586734-5587286
>Gm05:5596946-5597025
>Gm05:5597066-5597293
>Gm05:5597357-5597433
>Gm05:5598014-5598044
>Gm05:5598087-5598209
>Gm05:5598332-5601445
>Gm05:5601627-5601704
>Gm05:5601954-5602006
>Gm05:5602087-5602126
>Gm05:5602464-5602543
>Gm05:5603209-5603529
>Gm05:5604845-5604914
>Gm05:5605066-5605159
>Gm05:5605452-5605613
>Gm05:5605751-5606018
>Gm05:5606152-5606674
>Gm05:5606748-5607199
>Gm05:5607223-5607714
>Gm05:5607766-5607867
>Gm05:5607964-5608140
>Gm05:5608163-5608204
>Gm05:5608243-5608493
>Gm05:5608518-5608573
>Gm05:5608622-5608691
>Gm05:5608746-5609065
>Gm05:5609396-5609710
>Gm05:5609803-5610000
>Gm05:5610078-5610122
>Gm05:5610373-5610678
>Gm05:5610792-5610902
>Gm05:5610938-5612264
>Gm05:5612300-5612829
>Gm05:5612899-5613662
>Gm05:5613709-5614225
>Gm05:5614360-5615045
>Gm05:5615091-5615536
>Gm05:5615608-5616290
>Gm05:5616431-5616478
>Gm05:5616973-5617028
>Gm05:5617474-5617516
>Gm05:5617549-5617813
>Gm05:5617872-5618342
>Gm05:5618535-5618781
>Gm05:5618857-5618932
>Gm05:5619003-5619129
>Gm05:5619190-5619434
>Gm05:5619623-5620097
>Gm05:5620187-5621345
>Gm05:5621448-5622018
>Gm05:5622091-5622837
>Gm05:5622964-5623023
>Gm05:5624815-5624883
>Gm05:5625058-5625098
>Gm05:5626320-5626414
>Gm05:5626502-5626536
>Gm05:5626649-5626929
>Gm05:5627435-5627525
>Gm05:5628354-5628414
>Gm05:5628561-5628595
>Gm05:5628793-5628886
>Gm05:5629918-5629996
>Gm05:5630097-5630175
>Gm05:5630181-5630220
>Gm05:5640751-5640766
>Gm05:5641496-5646946
>Gm05:5646997-5647194
>Gm05:5647434-5647518
>Gm05:5647566-5647597
>Gm05:5648813-5648845
>Gm05:5654908-5654968
>Gm05:5655045-5655447
>Gm05:5655486-5655610
>Gm05:5655697-5656208
>Gm05:5656360-5656421
>Gm05:5656720-5656790
>Gm05:5656859-5662229
>Gm05:5662291-5662335
>Gm05:5663048-5663088
>Gm05:5663614-5663664
>Gm05:5665231-5665627
>Gm05:5666815-5666865
>Gm05:5667331-5667386
>Gm05:5668030-5668067
>Gm05:5669218-5674646
>Gm05:5674846-5674921
>Gm05:5676480-5676540
>Gm05:5681009-5681079
>Gm05:5683640-5683707
>Gm05:5687324-5687387
>Gm05:5688548-5689149
>Gm05:5689222-5691938
>Gm05:5691963-5692121
>Gm05:5692184-5693793
>Gm05:5693825-5693962
>Gm05:5694094-5696872
>Gm05:5696903-5697113
>Gm05:5697145-5697222
>Gm05:5697311-5697346
>Gm05:5697408-5697444
>Gm05:5697530-5697711
>Gm05:5697790-5697929
>Gm05:5698021-5698120
>Gm05:5698191-5698518
>Gm05:5698646-5698893
>Gm05:5699028-5699101
>Gm05:5699156-5699527
>Gm05:5699575-5699604
>Gm05:5699639-5699943
>Gm05:5699976-5700105
>Gm05:5700168-5700541
>Gm05:5702601-5702657
>Gm05:5708135-5708180
>Gm05:5708441-5708502
>Gm05:5708617-5708683
>Gm05:5708915-5709038
>Gm05:5710890-5710961
>Gm05:5711073-5711141
>Gm05:5711276-5711400
>Gm05:5712912-5712961
>Gm05:5714438-5714775
>Gm05:5714814-5714870
>Gm05:5716512-5716557
>Gm05:5716776-5716863
>Gm05:5718469-5718581
>Gm05:5718655-5718715
>Gm05:5718751-5718939
>Gm05:5719000-5720673
>Gm05:5720705-5722296
>Gm05:5722598-5722778
>Gm05:5723153-5723344
>Gm05:5723880-5723937
>Gm05:5724057-5724164
>Gm05:5724245-5724369
>Gm05:5724562-5724652
>Gm05:5724792-5726323
>Gm05:5726710-5726741
>Gm05:5726906-5727048
>Gm05:5727382-5727446
>Gm05:5728050-5728095
>Gm05:5728251-5728322
>Gm05:5728367-5728433
>Gm05:5735376-5735457
>Gm05:5736477-5736539
>Gm05:5738124-5738155
>Gm05:5739506-5739571
>Gm05:5743236-5743285
>Gm05:5743537-5743662
>Gm05:5750188-5750254
>Gm05:5751150-5751322
>Gm05:5751956-5752011
>Gm05:5752835-5752922
>Gm05:5753762-5753825
>Gm05:5756242-5756303
>Gm05:5757196-5758825
>Gm05:5760117-5760274
>Gm05:5760318-5760351
>Gm05:5760415-5760510
>Gm05:5760795-5760837
>Gm05:5761526-5761562
>Gm05:5761642-5761677
>Gm05:5765684-5765813
>Gm05:5765979-5766045
>Gm05:5768623-5768776
>Gm05:5769829-5769870
>Gm05:5771644-5771715
>Gm05:5771775-5772980
>Gm05:5773037-5774541
>Gm05:5774575-5774643
>Gm05:5774679-5777152
>Gm05:5777185-5801715
>Gm05:5801751-5803400
>Gm05:5803423-5803618
>Gm05:5803770-5805261
>Gm05:5805361-5806172
>Gm05:5806194-5806303
>Gm05:5807439-5807496
>Gm05:5807528-5807560
>Gm05:5807622-5807668
>Gm05:5807815-5807963
>Gm05:5808022-5808250
>Gm05:5808872-5808936
>Gm05:5809172-5809402
>Gm05:5809584-5809620
>Gm05:5811159-5811259
>Gm05:5814506-5814549
>Gm05:5814593-5815333
>Gm05:5815382-5815604
>Gm05:5815669-5815941
>Gm05:5816091-5816359
>Gm05:5816386-5816470
>Gm05:5816597-5817301
>Gm05:5817358-5818081
>Gm05:5818127-5818298
>Gm05:5818360-5818477
>Gm05:5818546-5818968
>Gm05:5819016-5819161
>Gm05:5819187-5819365
>Gm05:5819594-5819621
>Gm05:5819665-5819818
>Gm05:5819860-5819978
>Gm05:5820075-5820402
>Gm05:5820503-5820567
>Gm05:5820613-5820707
>Gm05:5820978-5821130
>Gm05:5821416-5821514
>Gm05:5821563-5821844
>Gm05:5821879-5822025
>Gm05:5822208-5822369
>Gm05:5822581-5822639
>Gm05:5822723-5823059
>Gm05:5823129-5825063
>Gm05:5825112-5826364
>Gm05:5826408-5826858
>Gm05:5826934-5826978
>Gm05:5827217-5827424
>Gm05:5827572-5827679
>Gm05:5827804-5828132
>Gm05:5828186-5828279
>Gm05:5828348-5828517
>Gm05:5828597-5828629
>Gm05:5828678-5844562
>Gm05:5844639-5844835
>Gm05:5844865-5845163
>Gm05:5845244-5845289
>Gm05:5845370-5845466
>Gm05:5845515-5845954
>Gm05:5846003-5846066
>Gm05:5846101-5846232
>Gm05:5846256-5846383
>Gm05:5846432-5851214
>Gm05:5852672-5854245
>Gm05:5855184-5855925
>Gm05:5855981-5856096
>Gm05:5857573-5858051
>Gm05:5858400-5858442
>Gm05:5858475-5858543
>Gm05:5858564-5858608
>Gm05:5858797-5865084
>Gm05:5866275-5866338
>Gm05:5867314-5867553
>Gm05:5869485-5869605
>Gm05:5878444-5879051
>Gm05:5879094-5879769
>Gm05:5879840-5880281
>Gm05:5880385-5880589
>Gm05:5880666-5881234
>Gm05:5881454-5881655
>Gm05:5881736-5881943
>Gm05:5882039-5882274
>Gm05:5882326-5882431
>Gm05:5882495-5882641
>Gm05:5882721-5882760
>Gm05:5882942-5882999
>Gm05:5883103-5883430
>Gm05:5883519-5883612
>Gm05:5883804-5883920
>Gm05:5883945-5884106
>Gm05:5884140-5884198
>Gm05:5884368-5884605
>Gm05:5884641-5885630
>Gm05:5885709-5885882
>Gm05:5885906-5896392
>Gm05:5896422-5901447
>Gm05:5901499-5902868
>Gm05:5903061-5903209
>Gm05:5903235-5903316
>Gm05:5903355-5904018
>Gm05:5904099-5904140
>Gm05:5904294-5904537
>Gm05:5904671-5904965
>Gm05:5904998-5905157
>Gm05:5905227-5907599
>Gm05:5907676-5908808
>Gm05:5908964-5909294
>Gm05:5909329-5909380
>Gm05:5909406-5909684
>Gm05:5909732-5909835
>Gm05:5909922-5910594
>Gm05:5910634-5911426
>Gm05:5914928-5917338
>Gm05:5919707-5923607
>Gm05:5923952-5924015
>Gm05:5924059-5924119
>Gm05:5924192-5924500
>Gm05:5924580-5924700
>Gm05:5924853-5924940
>Gm05:5925033-5925204
>Gm05:5927718-5932547
>Gm05:5936236-5936501
>Gm05:5939546-5942126
>Gm05:5942490-5942537
>Gm05:5945560-5945758
>Gm05:5945811-5945993
>Gm05:5948471-5948573
>Gm05:5949403-5949552
>Gm05:5949635-5949759
>Gm05:5949795-5949926
>Gm05:5950052-5950085
>Gm05:5950272-5950429
>Gm05:5950491-5950816
>Gm05:5950892-5950940
>Gm05:5950975-5951010
>Gm05:5952139-5952313
>Gm05:5952420-5952511
>Gm05:5952577-5952610
>Gm05:5952685-5952725
>Gm05:5952771-5953140
>Gm05:5953195-5953693
>Gm05:5953821-5954375
>Gm05:5954456-5954656
>Gm05:5954711-5955477
>Gm05:5955535-5955703
>Gm05:5955797-5955914
>Gm05:5956063-5956106
>Gm05:5956153-5956277
>Gm05:5956403-5956442
>Gm05:5956570-5956593
>Gm05:5956769-5956965
>Gm05:5957451-5957716
>Gm05:5961109-5965944
>Gm05:5969956-5970084
>Gm05:5971755-5971797
>Gm05:5972087-5972118
>Gm05:5972862-5973341
>Gm05:5974000-5974074
>Gm05:5974512-5974662
>Gm05:5977906-5977982
>Gm05:5978503-5983177
>Gm05:5985189-5991575
>Gm05:5992101-6001715
>Gm05:6001886-6001998
>Gm05:6002310-6002340
>Gm05:6003627-6003836
>Gm05:6004051-6004094
>Gm05:6004527-6004777
>Gm05:6004801-6004958
>Gm05:6005486-6005550
>Gm05:6005720-6005745
>Gm05:6006162-6006257
>Gm05:6006649-6008222
>Gm05:6010527-6010562
>Gm05:6010905-6011031
>Gm05:6011640-6013182
>Gm05:6013488-6016046
>Gm05:6016093-6016864
>Gm05:6018321-6018413
>Gm05:6018599-6018981
>Gm05:6019122-6019492
>Gm05:6019795-6019820
>Gm05:6020302-6020407
>Gm05:6020706-6020759
>Gm05:6021081-6021204
>Gm05:6021392-6021601
>Gm05:6021658-6021749
>Gm05:6021988-6022084
>Gm05:6022227-6022334
>Gm05:6022431-6022589
>Gm05:6022774-6023049
>Gm05:6023097-6023134
>Gm05:6023826-6024213
>Gm05:6024299-6024417
>Gm05:6024481-6024612
>Gm05:6024751-6024927
>Gm05:6025245-6025313
>Gm05:6025360-6025462
>Gm05:6025500-6025780
>Gm05:6026444-6027008
>Gm05:6027114-6028095
>Gm05:6028133-6031555
>Gm05:6031628-6031927
>Gm05:6032705-6032860
>Gm05:6033710-6033859
>Gm05:6034076-6034243
>Gm05:6034357-6034428
>Gm05:6034588-6034800
>Gm05:6035386-6035494
>Gm05:6035643-6035710
>Gm05:6035793-6035923
>Gm05:6035993-6036184
>Gm05:6036358-6036452
>Gm05:6036552-6036566
>Gm05:6036796-6036963
>Gm05:6037019-6037161
>Gm05:6037589-6037696
>Gm05:6037796-6037976
>Gm05:6038138-6038498
>Gm05:6039188-6039543
>Gm05:6039577-6041256
>Gm05:6041281-6044348
>Gm05:6044403-6044542
>Gm05:6044611-6044669
>Gm05:6044759-6044877
>Gm05:6044912-6048970
>Gm05:6049110-6049331
>Gm05:6049403-6049494
>Gm05:6049737-6049809
>Gm05:6049856-6050063
>Gm05:6050094-6050277
>Gm05:6050393-6069464
>Gm05:6069605-6069826
>Gm05:6069898-6069989
>Gm05:6070232-6070260
>Gm05:6070351-6070558
>Gm05:6070589-6070734
>Gm05:6071437-6071975
>Gm05:6072134-6072271
>Gm05:6072298-6077316
>Gm05:6077474-6077686
>Gm05:6078528-6078608
>Gm05:6079549-6079746
>Gm05:6079808-6080003
>Gm05:6080404-6080553
>Gm05:6080800-6080936
>Gm05:6081048-6081115
>Gm05:6081319-6081479
>Gm05:6082336-6082403
>Gm05:6083218-6083308
>Gm05:6083861-6083984
>Gm05:6084512-6084576
>Gm05:6084737-6084786
>Gm05:6085224-6085337
>Gm05:6085430-6091600
>Gm05:6093796-6093833
>Gm05:6095842-6095873
>Gm05:6096103-6096178
>Gm05:6097123-6097153
>Gm05:6097233-6097304
>Gm05:6099272-6099581
>Gm05:6099622-6100393
>Gm05:6102127-6102314
>Gm05:6102352-6102511
>Gm05:6102649-6103019
>Gm05:6103319-6103344
>Gm05:6103483-6103556
>Gm05:6103837-6103955
>Gm05:6104042-6104105
>Gm05:6104319-6104441
>Gm05:6104614-6104783
>Gm05:6104967-6105329
>Gm05:6105517-6105613
>Gm05:6105756-6105863
>Gm05:6105961-6106140
>Gm05:6106337-6106632
>Gm05:6107443-6107612
>Gm05:6107668-6107744
>Gm05:6107830-6107948
>Gm05:6108012-6108162
>Gm05:6108337-6117273
>Gm05:6117373-6117391
>Gm05:6117408-6118260
>Gm05:6118319-6123029
>Gm05:6123710-6124253
>Gm05:6124391-6124549
>Gm05:6126975-6127030
>Gm05:6127111-6127151
>Gm05:6127184-6133312
>Gm05:6133390-6133696
>Gm05:6134491-6134645
>Gm05:6135074-6135237
>Gm05:6135343-6135410
>Gm05:6135584-6135909
>Gm05:6136388-6136551
>Gm05:6136624-6136692
>Gm05:6136898-6137224
>Gm05:6137666-6137758
>Gm05:6137852-6141688
>Gm05:6141724-6142625
>Gm05:6142743-6151058
>Gm05:6151717-6151807
>Gm05:6153791-6153831
>Gm05:6154653-6154777
>Gm05:6155347-6155372
>Gm05:6155717-6155843
>Gm05:6157406-6157465
>Gm05:6157667-6157742
>Gm05:6158683-6158713
>Gm05:6158793-6158864
>Gm05:6159280-6159330
>Gm05:6161311-6161404
>Gm05:6161590-6161852
>Gm05:6162113-6162483
>Gm05:6162783-6162808
>Gm05:6162901-6163019
>Gm05:6163298-6163416
>Gm05:6163503-6163568
>Gm05:6163711-6163755
>Gm05:6164074-6164198
>Gm05:6164428-6164790
>Gm05:6165216-6165323
>Gm05:6165420-6165600
>Gm05:6165761-6166067
>Gm05:6166432-6166495
>Gm05:6166836-6166918
>Gm05:6167048-6167198
>Gm05:6167341-6168597
>Gm05:6168784-6169979
>Gm05:6170185-6170251
>Gm05:6170454-6170545
>Gm05:6170837-6175145
>Gm05:6175190-6179494
>Gm05:6179567-6179940
>Gm05:6180672-6180826
>Gm05:6184109-6188346
>Gm05:6188418-6188486
>Gm05:6188606-6188639
>Gm05:6188811-6188873
>Gm05:6189028-6189086
>Gm05:6192508-6192570
>Gm05:6193103-6196497
>Gm05:6196536-6197035
>Gm05:6201004-6201032
>Gm05:6201277-6201350
>Gm05:6201400-6201887
>Gm05:6202000-6202129
>Gm05:6202332-6202388
>Gm05:6202829-6202925
>Gm05:6203184-6203213
>Gm05:6204157-6218480
>Gm05:6218679-6218822
>Gm05:6218973-6219041
>Gm05:6219178-6219226
>Gm05:6219457-6219488
>Gm05:6219618-6219680
>Gm05:6219935-6229755
>Gm05:6229782-6230016
>Gm05:6230452-6230519
>Gm05:6230548-6230604
>Gm05:6232490-6232550
>Gm05:6234099-6234164
>Gm05:6241892-6243531
>Gm05:6243562-6243902
>Gm05:6243946-6245196
>Gm05:6245233-6247728
>Gm05:6247799-6248501
>Gm05:6248522-6248990
>Gm05:6249016-6249483
>Gm05:6249599-6249727
>Gm05:6249762-6250163
>Gm05:6250190-6250452
>Gm05:6250491-6250548
>Gm05:6250646-6251950
>Gm05:6252230-6252413
>Gm05:6252589-6252673
>Gm05:6253436-6254387
>Gm05:6254617-6254648
>Gm05:6255160-6255322
>Gm05:6255933-6256037
>Gm05:6257330-6257456
>Gm05:6257522-6257565
>Gm05:6258059-6258451
>Gm05:6258672-6258813
>Gm05:6262164-6262197
>Gm05:6262446-6262568
>Gm05:6262674-6262737
>Gm05:6262777-6263945
>Gm05:6263981-6264140
>Gm05:6264215-6264303
>Gm05:6268748-6268903
>Gm05:6269270-6269350
>Gm05:6269653-6269839
>Gm05:6280788-6280841
>Gm05:6280895-6280968
>Gm05:6281856-6281917
>Gm05:6282067-6282730
>Gm05:6282780-6283255
>Gm05:6285115-6285267
>Gm05:6285573-6285692
>Gm05:6285735-6285774
>Gm05:6285876-6286432
>Gm05:6286489-6286801
>Gm05:6286846-6286987
>Gm05:6287046-6287276
>Gm05:6287393-6287455
>Gm05:6287516-6287560
>Gm05:6287592-6287946
>Gm05:6288022-6288523
>Gm05:6295874-6296147
>Gm05:6296215-6303228
>Gm05:6303258-6303628
>Gm05:6303906-6304091
>Gm05:6305471-6305957
>Gm05:6306018-6307066
>Gm05:6307105-6307576
>Gm05:6307634-6307860
>Gm05:6307889-6310479
>Gm05:6310565-6310701
>Gm05:6310794-6310934
>Gm05:6310972-6311082
>Gm05:6311117-6311149
>Gm05:6311211-6311378
>Gm05:6311456-6315292
>Gm05:6315341-6315764
>Gm05:6315797-6317789
>Gm05:6322617-6322724
>Gm05:6324397-6326995
>Gm05:6327206-6327379
>Gm05:6327586-6327673
>Gm05:6327956-6327997
>Gm05:6330847-6330896
>Gm05:6331317-6331345
>Gm05:6331822-6331859
>Gm05:6333913-6333945
>Gm05:6334629-6334767
>Gm05:6339195-6339248
>Gm05:6340367-6340463
>Gm05:6340493-6340579
>Gm05:6340608-6340701
>Gm05:6340742-6340778
>Gm05:6342557-6344971
>Gm05:6345044-6345095
>Gm05:6345138-6345216
>Gm05:6345350-6345751
>Gm05:6346259-6346310
>Gm05:6346435-6346511
>Gm05:6348464-6348524
>Gm05:6351877-6352072
>Gm05:6352131-6352474
>Gm05:6352544-6354153
>Gm05:6354606-6354712
>Gm05:6355289-6356292
>Gm05:6356317-6356446
>Gm05:6356524-6356724
>Gm05:6359098-6359176
>Gm05:6360135-6360167
>Gm05:6362318-6362781
>Gm05:6364650-6364715
>Gm05:6365029-6365092
>Gm05:6368004-6368053
>Gm05:6371390-6371447
>Gm05:6371568-6379117
>Gm05:6379130-6381506
>Gm05:6381760-6381885
>Gm05:6383675-6387416
>Gm05:6387736-6387813
>Gm05:6388242-6388299
>Gm05:6388421-6388531
>Gm05:6390282-6395227
>Gm05:6395527-6397513
>Gm05:6397602-6398218
>Gm05:6398253-6398823
>Gm05:6398961-6399219
>Gm05:6399261-6399298
>Gm05:6399313-6399588
>Gm05:6400044-6400265
>Gm05:6400314-6400447
>Gm05:6400481-6400615
>Gm05:6400718-6401049
>Gm05:6401325-6401377
>Gm05:6401475-6401551
>Gm05:6401870-6401908
>Gm05:6401971-6403371
>Gm05:6403534-6403580
>Gm05:6403647-6403699
>Gm05:6409679-6409733
>Gm05:6410896-6411005
>Gm05:6414249-6414306
>Gm05:6414972-6415093
>Gm05:6416775-6416851
>Gm05:6417005-6417200
>Gm05:6417296-6417444
>Gm05:6418032-6418070
>Gm05:6418254-6418390
>Gm05:6419404-6419632
>Gm05:6419659-6421448
>Gm05:6421478-6421509
>Gm05:6421576-6421669
>Gm05:6421779-6421825
>Gm05:6421972-6422217
>Gm05:6422307-6422502
>Gm05:6422666-6422733
>Gm05:6423022-6423087
>Gm05:6423139-6423330
>Gm05:6423381-6423524
>Gm05:6423757-6423913
>Gm05:6423942-6424656
>Gm05:6424688-6424821
>Gm05:6424888-6424949
>Gm05:6425035-6425834
>Gm05:6425873-6428210
>Gm05:6428308-6429042
>Gm05:6429084-6429285
>Gm05:6429347-6437036
>Gm05:6437110-6437817
>Gm05:6437869-6437998
>Gm05:6438028-6438229
>Gm05:6438524-6438560
>Gm05:6438800-6440300
>Gm05:6440337-6440564
>Gm05:6440614-6440701
>Gm05:6440772-6440799
>Gm05:6440838-6441212
>Gm05:6441279-6441579
>Gm05:6441637-6441940
>Gm05:6441995-6442160
>Gm05:6442239-6442447
>Gm05:6442540-6442803
>Gm05:6442824-6442932
>Gm05:6442977-6443144
>Gm05:6443172-6444184
>Gm05:6444344-6445678
>Gm05:6446020-6446116
>Gm05:6446694-6446851
>Gm05:6446906-6447125
>Gm05:6447306-6447348
>Gm05:6447382-6447415
>Gm05:6447501-6447534
>Gm05:6447704-6447730
>Gm05:6447913-6448049
>Gm05:6448178-6448417
>Gm05:6448480-6448539
>Gm05:6448798-6448994
>Gm05:6450763-6450844
>Gm05:6451821-6451883
>Gm05:6454437-6454590
>Gm05:6454719-6454774
>Gm05:6454820-6454929
>Gm05:6455053-6455298
>Gm05:6455638-6455669
>Gm05:6458710-6458804
>Gm05:6459121-6459533
>Gm05:6459583-6459916
>Gm05:6459973-6460046
>Gm05:6460102-6460288
>Gm05:6460400-6460443
>Gm05:6460681-6460884
>Gm05:6460915-6461302
>Gm05:6461350-6461979
>Gm05:6462079-6462166
>Gm05:6462316-6462386
>Gm05:6462455-6462500
>Gm05:6462687-6462738
>Gm05:6462914-6462968
>Gm05:6463090-6463130
>Gm05:6463289-6463331
>Gm05:6463457-6463487
>Gm05:6463626-6463670
>Gm05:6464015-6469060
>Gm05:6469632-6469668
>Gm05:6469956-6470063
>Gm05:6470194-6470232
>Gm05:6470341-6470433
>Gm05:6470518-6470561
>Gm05:6470757-6470802
>Gm05:6471011-6471237
>Gm05:6471744-6471934
>Gm05:6472192-6472271
>Gm05:6472762-6472836
>Gm05:6472927-6472963
>Gm05:6475250-6475404
>Gm05:6476640-6476739
>Gm05:6480726-6480799
>Gm05:6480842-6480902
>Gm05:6481202-6481243
>Gm05:6481366-6481424
>Gm05:6481637-6481863
>Gm05:6481901-6481979
>Gm05:6482292-6482426
>Gm05:6483173-6483217
>Gm05:6483655-6483816
>Gm05:6485290-6485358
>Gm05:6486402-6486544
>Gm05:6486742-6486780
>Gm05:6486893-6486924
>Gm05:6487091-6487565
>Gm05:6487752-6487947
>Gm05:6488079-6488580
>Gm05:6489070-6489420
>Gm05:6489576-6490158
>Gm05:6490237-6490283
>Gm05:6490345-6490478
>Gm05:6490662-6490892
>Gm05:6491111-6491161
>Gm05:6491443-6491531
>Gm05:6491646-6491741
>Gm05:6491956-6492199
>Gm05:6493845-6493913
>Gm05:6493956-6494400
>Gm05:6494757-6494953
>Gm05:6495920-6496040
>Gm05:6496266-6496327
>Gm05:6499414-6499437
>Gm05:6503380-6503440
>Gm05:6503921-6503976
>Gm05:6504148-6504264
>Gm05:6504345-6504706
>Gm05:6504776-6504845
>Gm05:6510965-6511102
>Gm05:6511351-6511531
>Gm05:6512057-6512099
>Gm05:6513549-6513574
>Gm05:6513733-6514909
>Gm05:6515002-6515944
>Gm05:6516439-6516600
>Gm05:6516828-6516852
>Gm05:6516999-6517053
>Gm05:6517092-6517151
>Gm05:6517276-6517505
>Gm05:6517717-6517854
>Gm05:6517961-6518584
>Gm05:6518669-6519152
>Gm05:6519274-6519315
>Gm05:6519409-6519652
>Gm05:6519684-6519849
>Gm05:6520071-6520108
>Gm05:6520712-6520927
>Gm05:6520993-6521030
>Gm05:6521165-6521194
>Gm05:6521460-6521624
>Gm05:6521725-6521796
>Gm05:6521933-6522089
>Gm05:6522446-6525712
>Gm05:6526270-6528305
>Gm05:6528584-6534224
>Gm05:6534795-6535280
>Gm05:6535320-6535368
>Gm05:6535463-6535911
>Gm05:6535942-6537158
>Gm05:6537187-6538146
>Gm05:6538170-6538284
>Gm05:6538407-6538578
>Gm05:6538652-6540730
>Gm05:6540756-6548298
>Gm05:6549901-6550005
>Gm05:6550103-6550281
>Gm05:6556058-6558806
>Gm05:6558857-6558912
>Gm05:6558966-6559218
>Gm05:6559280-6559541
>Gm05:6559587-6560316
>Gm05:6560406-6560591
>Gm05:6560656-6570617
>Gm05:6570675-6570728
>Gm05:6570789-6571240
>Gm05:6571472-6571711
>Gm05:6571768-6571870
>Gm05:6571910-6571945
>Gm05:6572081-6572155
>Gm05:6572295-6572391
>Gm05:6572473-6572534
>Gm05:6572602-6572712
>Gm05:6572763-6572826
>Gm05:6572893-6572967
>Gm05:6573066-6573138
>Gm05:6573279-6573759
>Gm05:6573804-6574121
>Gm05:6574242-6574450
>Gm05:6575923-6575954
>Gm05:6579422-6579436
>Gm05:6579711-6579772
>Gm05:6579882-6579982
>Gm05:6580964-6581019
>Gm05:6582813-6584331
>Gm05:6584353-6584416
>Gm05:6584463-6584498
>Gm05:6584941-6584971
>Gm05:6585685-6585912
>Gm05:6586039-6586196
>Gm05:6586503-6586608
>Gm05:6596285-6596356
>Gm05:6596440-6596585
>Gm05:6596720-6596880
>Gm05:6596980-6597173
>Gm05:6597205-6597283
>Gm05:6597869-6597909
>Gm05:6598210-6598594
>Gm05:6598744-6598915
>Gm05:6599144-6599200
>Gm05:6599272-6599369
>Gm05:6599457-6599499
>Gm05:6599952-6601554
>Gm05:6601591-6601786
>Gm05:6601813-6603231
>Gm05:6603280-6610706
>Gm05:6610901-6611010
>Gm05:6611217-6611482
>Gm05:6611646-6611719
>Gm05:6612057-6612115
>Gm05:6612305-6612346
>Gm05:6612718-6613083
>Gm05:6613179-6613223
>Gm05:6613279-6613377
>Gm05:6613405-6613454
>Gm05:6613778-6613872
>Gm05:6613958-6613991
>Gm05:6614055-6614137
>Gm05:6614275-6614327
>Gm05:6614424-6614487
>Gm05:6614512-6614595
>Gm05:6614749-6614867
>Gm05:6615130-6615185
>Gm05:6615252-6615336
>Gm05:6615954-6616119
>Gm05:6616390-6616479
>Gm05:6616676-6616760
>Gm05:6616840-6617516
>Gm05:6617560-6619641
>Gm05:6619849-6620063
>Gm05:6620305-6621009
>Gm05:6621042-6621082
>Gm05:6621175-6621213
>Gm05:6621691-6621718
>Gm05:6621799-6621854
>Gm05:6621910-6622004
>Gm05:6622347-6622528
>Gm05:6622567-6622628
>Gm05:6622663-6622716
>Gm05:6622833-6622890
>Gm05:6622966-6622998
>Gm05:6623095-6623124
>Gm05:6623257-6623295
>Gm05:6623548-6623805
>Gm05:6623918-6624034
>Gm05:6624233-6625994
>Gm05:6626134-6626164
>Gm05:6626368-6626913
>Gm05:6626968-6627013
>Gm05:6627494-6627577
>Gm05:6627619-6627819
>Gm05:6628114-6628247
>Gm05:6628314-6628539
>Gm05:6628743-6628808
>Gm05:6628850-6629220
>Gm05:6629285-6629752
>Gm05:6629806-6629883
>Gm05:6630345-6636520
>Gm05:6636560-6637069
>Gm05:6638447-6638521
>Gm05:6639760-6639829
>Gm05:6640035-6640139
>Gm05:6651249-6651408
>Gm05:6651451-6651494
>Gm05:6651700-6651952
>Gm05:6653330-6653404
>Gm05:6655045-6655063
>Gm05:6655252-6655321
>Gm05:6655527-6655631
>Gm05:6658445-6658517
>Gm05:6661707-6661817
>Gm05:6662563-6662894
>Gm05:6670663-6672636
>Gm05:6672937-6672977
>Gm05:6673356-6681509
>Gm05:6682230-6683552
>Gm05:6684379-6684626
>Gm05:6684688-6684933
>Gm05:6684972-6685587
>Gm05:6685680-6686119
>Gm05:6686328-6686405
>Gm05:6686584-6686702
>Gm05:6687074-6687199
>Gm05:6687284-6687657
>Gm05:6687774-6687833
>Gm05:6687863-6687976
>Gm05:6688240-6688313
>Gm05:6688344-6688505
>Gm05:6689497-6689529
>Gm05:6690009-6690043
>Gm05:6690401-6690448
>Gm05:6691166-6691197
>Gm05:6691642-6691954
>Gm05:6692738-6692894
>Gm05:6693048-6693130
>Gm05:6693301-6693596
>Gm05:6693763-6693799
>Gm05:6693961-6694046
>Gm05:6694233-6694466
>Gm05:6694574-6694675
>Gm05:6694823-6694920
>Gm05:6694953-6694999
>Gm05:6695075-6695138
>Gm05:6695464-6695495
>Gm05:6695585-6695641
>Gm05:6695709-6695841
>Gm05:6695962-6696358
>Gm05:6696560-6696615
>Gm05:6696627-6696805
>Gm05:6696903-6698479
>Gm05:6698530-6698629
>Gm05:6698662-6699090
>Gm05:6700869-6700922
>Gm05:6702053-6702209
>Gm05:6702600-6702639
>Gm05:6702696-6702746
>Gm05:6702816-6702870
>Gm05:6703026-6703070
>Gm05:6703413-6703442
>Gm05:6703513-6703588
>Gm05:6703686-6703735
>Gm05:6704543-6704609
>Gm05:6705085-6705160
>Gm05:6706022-6706043
>Gm05:6706143-6706159
>Gm05:6706519-6706587
>Gm05:6706633-6706676
>Gm05:6707345-6707410
>Gm05:6707483-6708085
>Gm05:6708120-6708382
>Gm05:6708497-6709072
>Gm05:6709112-6709295
>Gm05:6709349-6709663
>Gm05:6709711-6709765
>Gm05:6709863-6709987
>Gm05:6710070-6711717
>Gm05:6711780-6711981
>Gm05:6712080-6712297
>Gm05:6713918-6713963
>Gm05:6714044-6714411
>Gm05:6714465-6714627
>Gm05:6715101-6715378
>Gm05:6715416-6715687
>Gm05:6715864-6715930
>Gm05:6716335-6716702
>Gm05:6716756-6716918
>Gm05:6717392-6717669
>Gm05:6717707-6717978
>Gm05:6718155-6718221
>Gm05:6718691-6718962
>Gm05:6721138-6721217
>Gm05:6721340-6721375
>Gm05:6721656-6721723
>Gm05:6722233-6722371
>Gm05:6722413-6722614
>Gm05:6722715-6723294
>Gm05:6723433-6723681
>Gm05:6723733-6723769
>Gm05:6723923-6724208
>Gm05:6724542-6727370
>Gm05:6729940-6729978
>Gm05:6730392-6730691
>Gm05:6730848-6730967
>Gm05:6733245-6733313
>Gm05:6733479-6733568
>Gm05:6733627-6734035
>Gm05:6734096-6734402
>Gm05:6734561-6734797
>Gm05:6735006-6737788
>Gm05:6737818-6737865
>Gm05:6737890-6738250
>Gm05:6740292-6740320
>Gm05:6740781-6740821
>Gm05:6741380-6742240
>Gm05:6742838-6742956
>Gm05:6743327-6743367
>Gm05:6743457-6743559
>Gm05:6743610-6743653
>Gm05:6744864-6744960
>Gm05:6747190-6747238
>Gm05:6747393-6747521
>Gm05:6747583-6747628
>Gm05:6747915-6747968
>Gm05:6748423-6748916
>Gm05:6748990-6749096
>Gm05:6749144-6749181
>Gm05:6749220-6749517
>Gm05:6749591-6749642
>Gm05:6749958-6750610
>Gm05:6750780-6750848
>Gm05:6751124-6751193
>Gm05:6751385-6751667
>Gm05:6751681-6752427
>Gm05:6752466-6753164
>Gm05:6753212-6754178
>Gm05:6754223-6756427
>Gm05:6756498-6757288
>Gm05:6757362-6757607
>Gm05:6757669-6757773
>Gm05:6757906-6759960
>Gm05:6760032-6760222
>Gm05:6760289-6760326
>Gm05:6760377-6760556
>Gm05:6768542-6768590
>Gm05:6770878-6770939
>Gm05:6771085-6771134
>Gm05:6771291-6772109
>Gm05:6772141-6772156
>Gm05:6772303-6781704
>Gm05:6782042-6782220
>Gm05:6782368-6782401
>Gm05:6782751-6782889
>Gm05:6783006-6783090
>Gm05:6783847-6783882
>Gm05:6784427-6784483
>Gm05:6786281-6786467
>Gm05:6786488-6787106
>Gm05:6787369-6787587
>Gm05:6788965-6789229
>Gm05:6789829-6789985
>Gm05:6790090-6790160
>Gm05:6794018-6795195
>Gm05:6795996-6796067
>Gm05:6796499-6796546
>Gm05:6796641-6796722
>Gm05:6796960-6797018
>Gm05:6798191-6798241
>Gm05:6798654-6798690
>Gm05:6798901-6799149
>Gm05:6799236-6799271
>Gm05:6799371-6799431
>Gm05:6799627-6800351
>Gm05:6800605-6800799
>Gm05:6800858-6800889
>Gm05:6800971-6801080
>Gm05:6801299-6801331
>Gm05:6801451-6801520
>Gm05:6801693-6801953
>Gm05:6802153-6802205
>Gm05:6802305-6802425
>Gm05:6802485-6802568
>Gm05:6802851-6802887
>Gm05:6802938-6802984
>Gm05:6803152-6803328
>Gm05:6803399-6804064
>Gm05:6804218-6804365
>Gm05:6804404-6804448
>Gm05:6804553-6806257
>Gm05:6806319-6809667
>Gm05:6809699-6813029
>Gm05:6813104-6815773
>Gm05:6815844-6815936
>Gm05:6815964-6816079
>Gm05:6816170-6816246
>Gm05:6816685-6816717
>Gm05:6816819-6816872
>Gm05:6817011-6819895
>Gm05:6820029-6820090
>Gm05:6821175-6821352
>Gm05:6821417-6821489
>Gm05:6821523-6821591
>Gm05:6821700-6821767
>Gm05:6821958-6822106
>Gm05:6823008-6823080
>Gm05:6823723-6823776
>Gm05:6824530-6824604
>Gm05:6824646-6825018
>Gm05:6825064-6825835
>Gm05:6825863-6826055
>Gm05:6826100-6826442
>Gm05:6826479-6826728
>Gm05:6826844-6827270
>Gm05:6827363-6827539
>Gm05:6827609-6828212
>Gm05:6828290-6829438
>Gm05:6829472-6832198
>Gm05:6832247-6834148
>Gm05:6836133-6836198
>Gm05:6838050-6838107
>Gm05:6839464-6839546
>Gm05:6839608-6840832
>Gm05:6840899-6841275
>Gm05:6843314-6843380
>Gm05:6844255-6845041
>Gm05:6845192-6845231
>Gm05:6845386-6848515
>Gm05:6852191-6852250
>Gm05:6852729-6852755
>Gm05:6854605-6854646
>Gm05:6854739-6862227
>Gm05:6862256-6865880
>Gm05:6865914-6871904
>Gm05:6872482-6872556
>Gm05:6873823-6875235
>Gm05:6875639-6878824
>Gm05:6880346-6880386
>Gm05:6882354-6882383
>Gm05:6884151-6884223
>Gm05:6884316-6884453
>Gm05:6884501-6884806
>Gm05:6884844-6885055
>Gm05:6885104-6885190
>Gm05:6885224-6885275
>Gm05:6885350-6885388
>Gm05:6885443-6885539
>Gm05:6885592-6885680
>Gm05:6885765-6885884
>Gm05:6885958-6886108
>Gm05:6886324-6886491
>Gm05:6886787-6886859
>Gm05:6886967-6887065
>Gm05:6887210-6887244
>Gm05:6887301-6887387
>Gm05:6887479-6887587
>Gm05:6887624-6887954
>Gm05:6887988-6888028
>Gm05:6888086-6888191
>Gm05:6888258-6888735
>Gm05:6888803-6889068
>Gm05:6889163-6889239
>Gm05:6889266-6889603
>Gm05:6889646-6889895
>Gm05:6889937-6890259
>Gm05:6890306-6890340
>Gm05:6890493-6890811
>Gm05:6890871-6890996
>Gm05:6897190-6897382
>Gm05:6897440-6897846
>Gm05:6897887-6899284
>Gm05:6899329-6899367
>Gm05:6899393-6900367
>Gm05:6900436-6901739
>Gm05:6901801-6901923
>Gm05:6901959-6902042
>Gm05:6902078-6902342
>Gm05:6902466-6902554
>Gm05:6902603-6902676
>Gm05:6903057-6903566
>Gm05:6904311-6905571
>Gm05:6909554-6909641
>Gm05:6909883-6909919
>Gm05:6910228-6910324
>Gm05:6910424-6910567
>Gm05:6910629-6911110
>Gm05:6911152-6917310
>Gm05:6917357-6917589
>Gm05:6918334-6918401
>Gm05:6919230-6919283
>Gm05:6919731-6919816
>Gm05:6920403-6920487
>Gm05:6920791-6920868
>Gm05:6921186-6921931
>Gm05:6921973-6922468
>Gm05:6922532-6924575
>Gm05:6924707-6924781
>Gm05:6924834-6925192
>Gm05:6925239-6925358
>Gm05:6925501-6925756
>Gm05:6925795-6926371
>Gm05:6926446-6926503
>Gm05:6926586-6927309
>Gm05:6927374-6927783
>Gm05:6927915-6928291
>Gm05:6928442-6929514
>Gm05:6929557-6930091
>Gm05:6930131-6930696
>Gm05:6932373-6932450
>Gm05:6937784-6937869
>Gm05:6939589-6940606
>Gm05:6942319-6942482
>Gm05:6942541-6942596
>Gm05:6942816-6944512
>Gm05:6946319-6946347
>Gm05:6946778-6946842
>Gm05:6948153-6948331
>Gm05:6949639-6949711
>Gm05:6953189-6953235
>Gm05:6958948-6959293
>Gm05:6959366-6960071
>Gm05:6960137-6960172
>Gm05:6960230-6960287
>Gm05:6960449-6988591
>Gm05:6990316-6990391
>Gm05:6990652-6990699
>Gm05:6990889-6990940
>Gm05:6992200-6992360
>Gm05:6992491-6992606
>Gm05:6993060-6993271
>Gm05:6993306-6993697
>Gm05:6993759-6994154
>Gm05:6994245-6994304
>Gm05:6997192-7004654
>Gm05:7006310-7010466
>Gm05:7010484-7019219
>Gm05:7020538-7020759
>Gm05:7020839-7021515
>Gm05:7021618-7024274
>Gm05:7024333-7024401
>Gm05:7024498-7024643
>Gm05:7025223-7030192
>Gm05:7030260-7030952
>Gm05:7030978-7035310
>Gm05:7036007-7037483
>Gm05:7037513-7042831
>Gm05:7046685-7046733
>Gm05:7047164-7047229
>Gm05:7047614-7047653
>Gm05:7049098-7050246
>Gm05:7053818-7054202
>Gm05:7054393-7054504
>Gm05:7055000-7055063
>Gm05:7056712-7056769
>Gm05:7058742-7059080
>Gm05:7059776-7059885
>Gm05:7064112-7064319
>Gm05:7065413-7065753
>Gm05:7065800-7066097
>Gm05:7066134-7067484
>Gm05:7067534-7068035
>Gm05:7068069-7068267
>Gm05:7068287-7069619
>Gm05:7069663-7069780
>Gm05:7069831-7070928
>Gm05:7070977-7072688
>Gm05:7072731-7072990
>Gm05:7073050-7075454
>Gm05:7075676-7075748
>Gm05:7075994-7076064
>Gm05:7076533-7078264
>Gm05:7078622-7078658
>Gm05:7079250-7079382
>Gm05:7079808-7083343
>Gm05:7083853-7083917
>Gm05:7084132-7084168
>Gm05:7084333-7086094
>Gm05:7086221-7086501
>Gm05:7086556-7086672
>Gm05:7086801-7086839
>Gm05:7086923-7087322
>Gm05:7087910-7087957
>Gm05:7087997-7088093
>Gm05:7088118-7088449
>Gm05:7088600-7089878
>Gm05:7089970-7090753
>Gm05:7090900-7092843
>Gm05:7092901-7094251
>Gm05:7094359-7094512
>Gm05:7094564-7094677
>Gm05:7094713-7094890
>Gm05:7094975-7096245
>Gm05:7096278-7096338
>Gm05:7096376-7096404
>Gm05:7096457-7096550
>Gm05:7096594-7097214
>Gm05:7097306-7099913
>Gm05:7100781-7102320
>Gm05:7105081-7105116
>Gm05:7108661-7117616
>Gm05:7118961-7119068
>Gm05:7119482-7119517
>Gm05:7122065-7122215
>Gm05:7122250-7122288
>Gm05:7122366-7122409
>Gm05:7122604-7122646
>Gm05:7122708-7122875
>Gm05:7122922-7123116
>Gm05:7123160-7123208
>Gm05:7123271-7123339
>Gm05:7123399-7123530
>Gm05:7123653-7124009
>Gm05:7124127-7124159
>Gm05:7124363-7124409
>Gm05:7124802-7124860
>Gm05:7124996-7125070
>Gm05:7125115-7125358
>Gm05:7125410-7125455
>Gm05:7125492-7125705
>Gm05:7125798-7126303
>Gm05:7128227-7128275
>Gm05:7130007-7130094
>Gm05:7130258-7130373
>Gm05:7130953-7134670
>Gm05:7136736-7136802
>Gm05:7136833-7137096
>Gm05:7137693-7137723
>Gm05:7138029-7138121
>Gm05:7138756-7141741
>Gm05:7142044-7142310
>Gm05:7142507-7143104
>Gm05:7143177-7144780
>Gm05:7144838-7152301
>Gm05:7153459-7153514
>Gm05:7153861-7154120
>Gm05:7156214-7156538
>Gm05:7157019-7157047
>Gm05:7157214-7157526
>Gm05:7157602-7157665
>Gm05:7157942-7158046
>Gm05:7158339-7158570
>Gm05:7159303-7159412
>Gm05:7159689-7159732
>Gm05:7160034-7160121
>Gm05:7160222-7160417
>Gm05:7160824-7160910
>Gm05:7161449-7161533
>Gm05:7162114-7162542
>Gm05:7162588-7162649
>Gm05:7162869-7163053
>Gm05:7164808-7164867
>Gm05:7165254-7165309
>Gm05:7168728-7168800
>Gm05:7169065-7169103
>Gm05:7169410-7169443
>Gm05:7172589-7173244
>Gm05:7173768-7191779
>Gm05:7192238-7193453
>Gm05:7193486-7193571
>Gm05:7193603-7193815
>Gm05:7193995-7194049
>Gm05:7194273-7194570
>Gm05:7194644-7194845
>Gm05:7194865-7195043
>Gm05:7195100-7196200
>Gm05:7196263-7196331
>Gm05:7196410-7198009
>Gm05:7198047-7198687
>Gm05:7198737-7199166
>Gm05:7199311-7201077
>Gm05:7201156-7217825
>Gm05:7217884-7218028
>Gm05:7218073-7218369
>Gm05:7218787-7218837
>Gm05:7219431-7219502
>Gm05:7219661-7221441
>Gm05:7221573-7221654
>Gm05:7221780-7221937
>Gm05:7222115-7222175
>Gm05:7222374-7227953
>Gm05:7228080-7229002
>Gm05:7229037-7229700
>Gm05:7229745-7230768
>Gm05:7232677-7234163
>Gm05:7234606-7246327
>Gm05:7248538-7248591
>Gm05:7249109-7258187
>Gm05:7258250-7283015
>Gm05:7283774-7283805
>Gm05:7284518-7296540
>Gm05:7296985-7298865
>Gm05:7298896-7300850
>Gm05:7300876-7317176
>Gm05:7317208-7324350
>Gm05:7324379-7340396
>Gm05:7340465-7352970
>Gm05:7353038-7357292
>Gm05:7357310-7359068
>Gm05:7359161-7359363
>Gm05:7359395-7360284
>Gm05:7360501-7360627
>Gm05:7361093-7362858
>Gm05:7362892-7364835
>Gm05:7364908-7366159
>Gm05:7366209-7366437
>Gm05:7366475-7366814
>Gm05:7367081-7368326
>Gm05:7370975-7371032
>Gm05:7372259-7372607
>Gm05:7372791-7372840
>Gm05:7373429-7373463
>Gm05:7374954-7379751
>Gm05:7379821-7379984
>Gm05:7380098-7380605
>Gm05:7380694-7399812
>Gm05:7399846-7402099
>Gm05:7402927-7403009
>Gm05:7403334-7403394
>Gm05:7404824-7407885
>Gm05:7419066-7419142
>Gm05:7421820-7421859
>Gm05:7422206-7422244
>Gm05:7422519-7422561
>Gm05:7422653-7422864
>Gm05:7423001-7423136
>Gm05:7423675-7423791
>Gm05:7425985-7426037
>Gm05:7426198-7426372
>Gm05:7426519-7426758
>Gm05:7426849-7426933
>Gm05:7427056-7427234
>Gm05:7427355-7427471
>Gm05:7427543-7427606
>Gm05:7427640-7427952
>Gm05:7428014-7430469
>Gm05:7436310-7441130
>Gm05:7442952-7443051
>Gm05:7443159-7443242
>Gm05:7443362-7443474
>Gm05:7443498-7443596
>Gm05:7443648-7444029
>Gm05:7444084-7445225
>Gm05:7445350-7445514
>Gm05:7445776-7445874
>Gm05:7446214-7446278
>Gm05:7446342-7446424
>Gm05:7447021-7447185
>Gm05:7447540-7447808
>Gm05:7452110-7452186
>Gm05:7452421-7452589
>Gm05:7454578-7454611
>Gm05:7454784-7454842
>Gm05:7455983-7456044
>Gm05:7456989-7457023
>Gm05:7459614-7459677
>Gm05:7462893-7462941
>Gm05:7465289-7465366
>Gm05:7466612-7466677
>Gm05:7470437-7470484
>Gm05:7471551-7471585
>Gm05:7472274-7472320
>Gm05:7473606-7473659
>Gm05:7474270-7474353
>Gm05:7474491-7474563
>Gm05:7474658-7474757
>Gm05:7475916-7476027
>Gm05:7477399-7477481
>Gm05:7481462-7481506
>Gm05:7489915-7489980
>Gm05:7491474-7491706
>Gm05:7492680-7492825
>Gm05:7500206-7500249
>Gm05:7501275-7501553
>Gm05:7503526-7503633
>Gm05:7503859-7503890
>Gm05:7505313-7505348
>Gm05:7510684-7510715
>Gm05:7511490-7511567
>Gm05:7511644-7511678
>Gm05:7511717-7512125
>Gm05:7512831-7513214
>Gm05:7517409-7517454
>Gm05:7517654-7517691
>Gm05:7517959-7517993
>Gm05:7518206-7518317
>Gm05:7518422-7518532
>Gm05:7520020-7520088
>Gm05:7521302-7521388
>Gm05:7526349-7526430
>Gm05:7532785-7532835
>Gm05:7534967-7535060
>Gm05:7540037-7540095
>Gm05:7542502-7542682
>Gm05:7542815-7542866
>Gm05:7542901-7543008
>Gm05:7544396-7544469
>Gm05:7544557-7544588
>Gm05:7547081-7547133
>Gm05:7558388-7558602
>Gm05:7560056-7560476
>Gm05:7560570-7560651
>Gm05:7563129-7563224
>Gm05:7564401-7564446
>Gm05:7565033-7565145
>Gm05:7568026-7568057
>Gm05:7571357-7571387
>Gm05:7571852-7571942
>Gm05:7574487-7574513
>Gm05:7575755-7575802
>Gm05:7576331-7576442
>Gm05:7581552-7581593
>Gm05:7582680-7582711
>Gm05:7586031-7586087
>Gm05:7589861-7589919
>Gm05:7590415-7590462
>Gm05:7595951-7595989
>Gm05:7596174-7596304
>Gm05:7596388-7596509
>Gm05:7596579-7596704
>Gm05:7596967-7597010
>Gm05:7602728-7602808
>Gm05:7604113-7604227
>Gm05:7604973-7605007
>Gm05:7605509-7605681
>Gm05:7606401-7606446
>Gm05:7610309-7610358
>Gm05:7611690-7611795
>Gm05:7616207-7616242
>Gm05:7616405-7616479
>Gm05:7618762-7618829
>Gm05:7618903-7618938
>Gm05:7619082-7619647
>Gm05:7619818-7619897
>Gm05:7619936-7620007
>Gm05:7621495-7621546
>Gm05:7622906-7623289
>Gm05:7628659-7628774
>Gm05:7629280-7629327
>Gm05:7629476-7629575
>Gm05:7630257-7630348
>Gm05:7630871-7630951
>Gm05:7631869-7631911
>Gm05:7638757-7638858
>Gm05:7646903-7646945
>Gm05:7650737-7651084
>Gm05:7652843-7652927
>Gm05:7653098-7653168
>Gm05:7654706-7654762
>Gm05:7655745-7655797
>Gm05:7656563-7656722
>Gm05:7661125-7661215
>Gm05:7665312-7665348
>Gm05:7668554-7668696
>Gm05:7672331-7672370
>Gm05:7674656-7674689
>Gm05:7678631-7678707
>Gm05:7678895-7678958
>Gm05:7679016-7679131
>Gm05:7679727-7679785
>Gm05:7679995-7680040
>Gm05:7680203-7680242
>Gm05:7682389-7682417
>Gm05:7683412-7683455
>Gm05:7683470-7684109
>Gm05:7688637-7688689
>Gm05:7688741-7688810
>Gm05:7688970-7689067
>Gm05:7693344-7693390
>Gm05:7693684-7693815
>Gm05:7693848-7693903
>Gm05:7694944-7694997
>Gm05:7695344-7695451
>Gm05:7700167-7700641
>Gm05:7700740-7701025
>Gm05:7702594-7702656
>Gm05:7707349-7707389
>Gm05:7715972-7716045
>Gm05:7716209-7716289
>Gm05:7716329-7716371
>Gm05:7717827-7717964
>Gm05:7720425-7720457
>Gm05:7720956-7721042
>Gm05:7721287-7721314
>Gm05:7722634-7725817
>Gm05:7725932-7726272
>Gm05:7726299-7726336
>Gm05:7733002-7733110
>Gm05:7733570-7733676
>Gm05:7733797-7733835
>Gm05:7734971-7735013
>Gm05:7736510-7736551
>Gm05:7739918-7739969
>Gm05:7742754-7742784
>Gm05:7747466-7747540
>Gm05:7747566-7747622
>Gm05:7750316-7750377
>Gm05:7754584-7754621
>Gm05:7758299-7758381
>Gm05:7772741-7772790
>Gm05:7773238-7773352
>Gm05:7773442-7773525
>Gm05:7776334-7776401
>Gm05:7777178-7777252
>Gm05:7785215-7785255
>Gm05:7786774-7786805
>Gm05:7788120-7788149
>Gm05:7794949-7795019
>Gm05:7796473-7797008
>Gm05:7797080-7797717
>Gm05:7797852-7797893
>Gm05:7798104-7798199
>Gm05:7798294-7798486
>Gm05:7799093-7799147
>Gm05:7799371-7799446
>Gm05:7805500-7805541
>Gm05:7806552-7806901
>Gm05:7807992-7808026
>Gm05:7811185-7811226
>Gm05:7812500-7812566
>Gm05:7813351-7813470
>Gm05:7814235-7814285
>Gm05:7814357-7814401
>Gm05:7815095-7815131
>Gm05:7816332-7816412
>Gm05:7816899-7816963
>Gm05:7817476-7817551
>Gm05:7817653-7817719
>Gm05:7819066-7819118
>Gm05:7820914-7820969
>Gm05:7822737-7822785
>Gm05:7822865-7822909
>Gm05:7825851-7826099
>Gm05:7828091-7828137
>Gm05:7828359-7828423
>Gm05:7833982-7834156
>Gm05:7834265-7834351
>Gm05:7837502-7837534
>Gm05:7840197-7840235
>Gm05:7840340-7840438
>Gm05:7843407-7843446
>Gm05:7847845-7847900
>Gm05:7848025-7848090
>Gm05:7851346-7851481
>Gm05:7852303-7852396
>Gm05:7852612-7852642
>Gm05:7855047-7855094
>Gm05:7865989-7866035
>Gm05:7870128-7870209
>Gm05:7872446-7872506
>Gm05:7875009-7875060
>Gm05:7875650-7875684
>Gm05:7879146-7879248
>Gm05:7881351-7881381
>Gm05:7883366-7883406
>Gm05:7885138-7885218
>Gm05:7887949-7888041
>Gm05:7888150-7888349
>Gm05:7889879-7889950
>Gm05:7894600-7894639
>Gm05:7895419-7895480
>Gm05:7896446-7896484
>Gm05:7897981-7898045
>Gm05:7903191-7903411
>Gm05:7903789-7903820
>Gm05:7913038-7913156
>Gm05:7915090-7915120
>Gm05:7921937-7922029
>Gm05:7926675-7926767
>Gm05:7927160-7927330
>Gm05:7930377-7930486
>Gm05:7936236-7936309
>Gm05:7937949-7937989
>Gm05:7938703-7938755
>Gm05:7941335-7941382
>Gm05:7942633-7942666
>Gm05:7946447-7946533
>Gm05:7947548-7947592
>Gm05:7948429-7948459
>Gm05:7948561-7948608
>Gm05:7952127-7952231
>Gm05:7953708-7953824
>Gm05:7968313-7968362
>Gm05:7970090-7970210
>Gm05:7970564-7970637
>Gm05:7970732-7970762
>Gm05:7976899-7976990
>Gm05:7977200-7977255
>Gm05:7977294-7977433
>Gm05:7977580-7977673
>Gm05:7978553-7978621
>Gm05:7980917-7981218
>Gm05:7986664-7986701
>Gm05:7986856-7986918
>Gm05:7989079-7989129
>Gm05:7989256-7989343
>Gm05:7992155-7992208
>Gm05:7998182-7998236
>Gm05:7998276-7998331
>Gm05:7998412-7998533
>Gm05:7998584-7998677
>Gm05:7998720-7998866
>Gm05:7998892-7999688
>Gm05:8001202-8001322
>Gm05:8001709-8001896
>Gm05:8003136-8003150
>Gm05:8003351-8003411
>Gm05:8005016-8005174
>Gm05:8005215-8005246
>Gm05:8005279-8005316
>Gm05:8005730-8006709
>Gm05:8008523-8008960
>Gm05:8009061-8009339
>Gm05:8009371-8009571
>Gm05:8009722-8009761
>Gm05:8009922-8009969
>Gm05:8010040-8010115
>Gm05:8015196-8015268
>Gm05:8019349-8019419
>Gm05:8024681-8024756
>Gm05:8024891-8025458
>Gm05:8025692-8025845
>Gm05:8025973-8026053
>Gm05:8029265-8030168
>Gm05:8030468-8030555
>Gm05:8031332-8031419
>Gm05:8033521-8033683
>Gm05:8035935-8036012
>Gm05:8043418-8043449
>Gm05:8044381-8044421
>Gm05:8046374-8046447
>Gm05:8054861-8054918
>Gm05:8055389-8055451
>Gm05:8055714-8055784
>Gm05:8056070-8056255
>Gm05:8056293-8056584
>Gm05:8056608-8057044
>Gm05:8057080-8057586
>Gm05:8057627-8057700
>Gm05:8057743-8058144
>Gm05:8058248-8058370
>Gm05:8058419-8058820
>Gm05:8059174-8059212
>Gm05:8059288-8059446
>Gm05:8059499-8059540
>Gm05:8064798-8064897
>Gm05:8069532-8069644
>Gm05:8070002-8070061
>Gm05:8071072-8071101
>Gm05:8072220-8072292
>Gm05:8072351-8072423
>Gm05:8072771-8072821
>Gm05:8082347-8082446
>Gm05:8084922-8084976
>Gm05:8085136-8085281
>Gm05:8087270-8087390
>Gm05:8087443-8087605
>Gm05:8087673-8087822
>Gm05:8087854-8088015
>Gm05:8088042-8088433
>Gm05:8088481-8089246
>Gm05:8089282-8090394
>Gm05:8093676-8093714
>Gm05:8096923-8096966
>Gm05:8097067-8097099
>Gm05:8103438-8103467
>Gm05:8105771-8106055
>Gm05:8106105-8106176
>Gm05:8106212-8106272
>Gm05:8106320-8106364
>Gm05:8106589-8106661
>Gm05:8112185-8112318
>Gm05:8112445-8112480
>Gm05:8112562-8113328
>Gm05:8113380-8113418
>Gm05:8113676-8113723
>Gm05:8114532-8114649
>Gm05:8115022-8115090
>Gm05:8118343-8118419
>Gm05:8118443-8118457
>Gm05:8118557-8118679
>Gm05:8119962-8120022
>Gm05:8121620-8121655
>Gm05:8122366-8122500
>Gm05:8123950-8124044
>Gm05:8126393-8126604
>Gm05:8127182-8127210
>Gm05:8130300-8130321
>Gm05:8130421-8130440
>Gm05:8138136-8138772
>Gm05:8141127-8141194
>Gm05:8145223-8145282
>Gm05:8145366-8145459
>Gm05:8145832-8145902
>Gm05:8146924-8147616
>Gm05:8147657-8149928
>Gm05:8150002-8150094
>Gm05:8150154-8150243
>Gm05:8150464-8150512
>Gm05:8151108-8151165
>Gm05:8153045-8153110
>Gm05:8153528-8153641
>Gm05:8153779-8153828
>Gm05:8153888-8153924
>Gm05:8154241-8154671
>Gm05:8162679-8162834
>Gm05:8162993-8163115
>Gm05:8163156-8163891
>Gm05:8164414-8164528
>Gm05:8164614-8165210
>Gm05:8165263-8165625
>Gm05:8165753-8165852
>Gm05:8165962-8166031
>Gm05:8167948-8168023
>Gm05:8169844-8169919
>Gm05:8170009-8170177
>Gm05:8170396-8170435
>Gm05:8174920-8175001
>Gm05:8175468-8175572
>Gm05:8178686-8178956
>Gm05:8179218-8179276
>Gm05:8183074-8183179
>Gm05:8186484-8186516
>Gm05:8193746-8193809
>Gm05:8195391-8195481
>Gm05:8195607-8195667
>Gm05:8195947-8195976
>Gm05:8197871-8198249
>Gm05:8198442-8198480
>Gm05:8200100-8200224
>Gm05:8200470-8200496
>Gm05:8200568-8200654
>Gm05:8201699-8201746
>Gm05:8201955-8202014
>Gm05:8202086-8202203
>Gm05:8203576-8203590
>Gm05:8204248-8204357
>Gm05:8204659-8204824
>Gm05:8209548-8209584
>Gm05:8212014-8212085
>Gm05:8215082-8215281
>Gm05:8215320-8215389
>Gm05:8216251-8216432
>Gm05:8218120-8218245
>Gm05:8226886-8226963
>Gm05:8233306-8233446
>Gm05:8233566-8233603
>Gm05:8233773-8233849
>Gm05:8236299-8236336
>Gm05:8236912-8236953
>Gm05:8237349-8237385
>Gm05:8237643-8237710
>Gm05:8245420-8245473
>Gm05:8245832-8245926
>Gm05:8246487-8246528
>Gm05:8247725-8247784
>Gm05:8247883-8247953
>Gm05:8256131-8256201
>Gm05:8256990-8257129
>Gm05:8259487-8259643
>Gm05:8259739-8259791
>Gm05:8260190-8260218
>Gm05:8262030-8262049
>Gm05:8263033-8263140
>Gm05:8263854-8263926
>Gm05:8264111-8264172
>Gm05:8268296-8268373
>Gm05:8271481-8271591
>Gm05:8279084-8279223
>Gm05:8279334-8279436
>Gm05:8279877-8280007
>Gm05:8283500-8283680
>Gm05:8288336-8288595
>Gm05:8290345-8290511
>Gm05:8293024-8293440
>Gm05:8294843-8294920
>Gm05:8295258-8295323
>Gm05:8298046-8298089
>Gm05:8307097-8307224
>Gm05:8307423-8307468
>Gm05:8309687-8310019
>Gm05:8312235-8314805
>Gm05:8315145-8315181
>Gm05:8315390-8315417
>Gm05:8317521-8317625
>Gm05:8317862-8317921
>Gm05:8318888-8318933
>Gm05:8323338-8323389
>Gm05:8323454-8323621
>Gm05:8328056-8328110
>Gm05:8328885-8329015
>Gm05:8331913-8332117
>Gm05:8342728-8342768
>Gm05:8342966-8343109
>Gm05:8343682-8343826
>Gm05:8344081-8346512
>Gm05:8346545-8346991
>Gm05:8347013-8347279
>Gm05:8352848-8352906
>Gm05:8354377-8354411
>Gm05:8367016-8367150
>Gm05:8371600-8371675
>Gm05:8371690-8371776
>Gm05:8375071-8375102
>Gm05:8380034-8380083
>Gm05:8380246-8380288
>Gm05:8381530-8381653
>Gm05:8389686-8389727
>Gm05:8391186-8391302
>Gm05:8396315-8396364
>Gm05:8396982-8397078
>Gm05:8404639-8404727
>Gm05:8408297-8408462
>Gm05:8409108-8409156
>Gm05:8409274-8409315
>Gm05:8409849-8409894
>Gm05:8410029-8410263
>Gm05:8411622-8413178
>Gm05:8413362-8413921
>Gm05:8414332-8414518
>Gm05:8414689-8414786
>Gm05:8415356-8415587
>Gm05:8416044-8416060
>Gm05:8416352-8416549
>Gm05:8417119-8417216
>Gm05:8417387-8417573
>Gm05:8418840-8418963
>Gm05:8419092-8419194
>Gm05:8421071-8421118
>Gm05:8421663-8421795
>Gm05:8422948-8423068
>Gm05:8423268-8423344
>Gm05:8424391-8424467
>Gm05:8426452-8426536
>Gm05:8429971-8430068
>Gm05:8433672-8433748
>Gm05:8434251-8434315
>Gm05:8435292-8435328
>Gm05:8435416-8435656
>Gm05:8435880-8436200
>Gm05:8436254-8436280
>Gm05:8436344-8436930
>Gm05:8436972-8437170
>Gm05:8437295-8437574
>Gm05:8441895-8442090
>Gm05:8443366-8443411
>Gm05:8444601-8444701
>Gm05:8444935-8444984
>Gm05:8445038-8445156
>Gm05:8446608-8446641
>Gm05:8448902-8448935
>Gm05:8452885-8452924
>Gm05:8452979-8453146
>Gm05:8453645-8453687
>Gm05:8453885-8453960
>Gm05:8456948-8457083
>Gm05:8457602-8457688
>Gm05:8458201-8458232
>Gm05:8460397-8461798
>Gm05:8463275-8463315
>Gm05:8463496-8463523
>Gm05:8465602-8465735
>Gm05:8465925-8465961
>Gm05:8468270-8468312
>Gm05:8468359-8468388
>Gm05:8470486-8470550
>Gm05:8478057-8478165
>Gm05:8479021-8479141
>Gm05:8484477-8484593
>Gm05:8486321-8486346
>Gm05:8486592-8486628
>Gm05:8490733-8490882
>Gm05:8493973-8494066
>Gm05:8494168-8494216
>Gm05:8494757-8494806
>Gm05:8495325-8495472
>Gm05:8500574-8500745
>Gm05:8502386-8502478
>Gm05:8504007-8504051
>Gm05:8512858-8512901
>Gm05:8515587-8515619
>Gm05:8517011-8517107
>Gm05:8517599-8517688
>Gm05:8517900-8518075
>Gm05:8520006-8520039
>Gm05:8527207-8527291
>Gm05:8528920-8529248
>Gm05:8531487-8531558
>Gm05:8533315-8533377
>Gm05:8533533-8533653
>Gm05:8536752-8536826
>Gm05:8539638-8539688
>Gm05:8540721-8540788
>Gm05:8553575-8553602
>Gm05:8556951-8557116
>Gm05:8557639-8558035
>Gm05:8558754-8558835
>Gm05:8558874-8558916
>Gm05:8558948-8558994
>Gm05:8559064-8559173
>Gm05:8559722-8559797
>Gm05:8561041-8561105
>Gm05:8561853-8561923
>Gm05:8561982-8562031
>Gm05:8562359-8562682
>Gm05:8562956-8562996
>Gm05:8569323-8569362
>Gm05:8569562-8569600
>Gm05:8571365-8571428
>Gm05:8571545-8571901
>Gm05:8571962-8572236
>Gm05:8572308-8572385
>Gm05:8573040-8573073
>Gm05:8573544-8573628
>Gm05:8575255-8575715
>Gm05:8575739-8575827
>Gm05:8576427-8576471
>Gm05:8577917-8578098
>Gm05:8578775-8578892
>Gm05:8579343-8579377
>Gm05:8579798-8579871
>Gm05:8580146-8581117
>Gm05:8581172-8581277
>Gm05:8581360-8581384
>Gm05:8581484-8581511
>Gm05:8582749-8582790
>Gm05:8583196-8583262
>Gm05:8583475-8583521
>Gm05:8584266-8584445
>Gm05:8586547-8586606
>Gm05:8595504-8595571
>Gm05:8597728-8597880
>Gm05:8598137-8598186
>Gm05:8598991-8599042
>Gm05:8599506-8599532
>Gm05:8600557-8600610
>Gm05:8600828-8600870
>Gm05:8601706-8601738
>Gm05:8601860-8601986
>Gm05:8602225-8602392
>Gm05:8602614-8602663
>Gm05:8602824-8602868
>Gm05:8603996-8604118
>Gm05:8606191-8606219
>Gm05:8610635-8610684
>Gm05:8610765-8610806
>Gm05:8610901-8611004
>Gm05:8613768-8613995
>Gm05:8614285-8614311
>Gm05:8614537-8614587
>Gm05:8618770-8618862
>Gm05:8619850-8619893
>Gm05:8620033-8620069
>Gm05:8621505-8621609
>Gm05:8621733-8622194
>Gm05:8622347-8622558
>Gm05:8630421-8630520
>Gm05:8638700-8638747
>Gm05:8647884-8647933
>Gm05:8649078-8649169
>Gm05:8655094-8655172
>Gm05:8655237-8655344
>Gm05:8655724-8655760
>Gm05:8656291-8656354
>Gm05:8656818-8656884
>Gm05:8657085-8657147
>Gm05:8659011-8659059
>Gm05:8659802-8659886
>Gm05:8660055-8660275
>Gm05:8662760-8662807
>Gm05:8663356-8663560
>Gm05:8664846-8664876
>Gm05:8675198-8675229
>Gm05:8675770-8675820
>Gm05:8675864-8675938
>Gm05:8677815-8677850
>Gm05:8682144-8682188
>Gm05:8682317-8682357
>Gm05:8682451-8682562
>Gm05:8682659-8682792
>Gm05:8685891-8685992
>Gm05:8686048-8686093
>Gm05:8692374-8692481
>Gm05:8694327-8694392
>Gm05:8694991-8695028
>Gm05:8695106-8695236
>Gm05:8695309-8695407
>Gm05:8697421-8697478
>Gm05:8697842-8697877
>Gm05:8698067-8698176
>Gm05:8700235-8700267
>Gm05:8702191-8702269
>Gm05:8704590-8704687
>Gm05:8704936-8704987
>Gm05:8709042-8709252
>Gm05:8709533-8709625
>Gm05:8709642-8709721
>Gm05:8716011-8716080
>Gm05:8722159-8722221
>Gm05:8725281-8725324
>Gm05:8732856-8732882
>Gm05:8734058-8734175
>Gm05:8735550-8735594
>Gm05:8737036-8737162
>Gm05:8739120-8739200
>Gm05:8740185-8740215
>Gm05:8746980-8746994
>Gm05:8748240-8748314
>Gm05:8748318-8748376
>Gm05:8748542-8748607
>Gm05:8750606-8750629
>Gm05:8751574-8751698
>Gm05:8752818-8752971
>Gm05:8753688-8753707
>Gm05:8753807-8753825
>Gm05:8755223-8755253
>Gm05:8756047-8756084
>Gm05:8756154-8756187
>Gm05:8756245-8756350
>Gm05:8756395-8756459
>Gm05:8757276-8757308
>Gm05:8759837-8759961
>Gm05:8760386-8760515
>Gm05:8761234-8761833
>Gm05:8761958-8762152
>Gm05:8762276-8766848
>Gm05:8767240-8767282
>Gm05:8770197-8770315
>Gm05:8770520-8770697
>Gm05:8776186-8776297
>Gm05:8778573-8778670
>Gm05:8779515-8779577
>Gm05:8780324-8780353
>Gm05:8782956-8783005
>Gm05:8783281-8783318
>Gm05:8783381-8783418
>Gm05:8783605-8783860
>Gm05:8783886-8783964
>Gm05:8784313-8784346
>Gm05:8784399-8785364
>Gm05:8785402-8785472
>Gm05:8785516-8785557
>Gm05:8797567-8797657
>Gm05:8798693-8798797
>Gm05:8799017-8799064
>Gm05:8804235-8804302
>Gm05:8809033-8809130
>Gm05:8812723-8812835
>Gm05:8812873-8812916
>Gm05:8813571-8813672
>Gm05:8815111-8815194
>Gm05:8815265-8815369
>Gm05:8815687-8816797
>Gm05:8816981-8817043
>Gm05:8822653-8822692
>Gm05:8823194-8823262
>Gm05:8824312-8824381
>Gm05:8829221-8829352
>Gm05:8832906-8833035
>Gm05:8833123-8833159
>Gm05:8835333-8835384
>Gm05:8839167-8839202
>Gm05:8845479-8845548
>Gm05:8847458-8847657
>Gm05:8848198-8848383
>Gm05:8848452-8849264
>Gm05:8849282-8850040
>Gm05:8850070-8850655
>Gm05:8850690-8850941
>Gm05:8851098-8851269
>Gm05:8851305-8851913
>Gm05:8852065-8852190
>Gm05:8852283-8852315
>Gm05:8852385-8853934
>Gm05:8854119-8854435
>Gm05:8854494-8854666
>Gm05:8854737-8855235
>Gm05:8857678-8857791
>Gm05:8858143-8858274
>Gm05:8859541-8859588
>Gm05:8859789-8859818
>Gm05:8859829-8859884
>Gm05:8860354-8860426
>Gm05:8861182-8861225
>Gm05:8866510-8866563
>Gm05:8866647-8866800
>Gm05:8873916-8874063
>Gm05:8879450-8879477
>Gm05:8881629-8881673
>Gm05:8882098-8882154
>Gm05:8882225-8882292
>Gm05:8885492-8885531
>Gm05:8885555-8885687
>Gm05:8886044-8886141
>Gm05:8886205-8886242
>Gm05:8887162-8887236
>Gm05:8888688-8888754
>Gm05:8891244-8891833
>Gm05:8893960-8894029
>Gm05:8894034-8894093
>Gm05:8894804-8894834
>Gm05:8895601-8895698
>Gm05:8901099-8901133
>Gm05:8901760-8901906
>Gm05:8902634-8902723
>Gm05:8905375-8905449
>Gm05:8906492-8906756
>Gm05:8907323-8907351
>Gm05:8909555-8909598
>Gm05:8911105-8911193
>Gm05:8913874-8913930
>Gm05:8914303-8914390
>Gm05:8914607-8914775
>Gm05:8915281-8915365
>Gm05:8916569-8916612
>Gm05:8923404-8923468
>Gm05:8926373-8926502
>Gm05:8927901-8927930
>Gm05:8927975-8928024
>Gm05:8932106-8932136
>Gm05:8943751-8943815
>Gm05:8943891-8943960
>Gm05:8944213-8944261
>Gm05:8945959-8946016
>Gm05:8949666-8949781
>Gm05:8950691-8950851
>Gm05:8956703-8956733
>Gm05:8957544-8957599
>Gm05:8961396-8961435
>Gm05:8961505-8961536
>Gm05:8962485-8962513
>Gm05:8963725-8963840
>Gm05:8964178-8964246
>Gm05:8964292-8964462
>Gm05:8965076-8965121
>Gm05:8965640-8965667
>Gm05:8967644-8967747
>Gm05:8970138-8970188
>Gm05:8971300-8971342
>Gm05:8973566-8973653
>Gm05:8974544-8974584
>Gm05:8974899-8975077
>Gm05:8975341-8975384
>Gm05:8975464-8975506
>Gm05:8975603-8975662
>Gm05:8975692-8975804
>Gm05:8975893-8975949
>Gm05:8977410-8977530
>Gm05:8981601-8981722
>Gm05:8982873-8982924
>Gm05:8984317-8984387
>Gm05:8984946-8984987
>Gm05:8985754-8985811
>Gm05:8987736-8987776
>Gm05:9000408-9000452
>Gm05:9016842-9016903
>Gm05:9016974-9017013
>Gm05:9019993-9020366
>Gm05:9021885-9021914
>Gm05:9022261-9022349
>Gm05:9028339-9028496
>Gm05:9028528-9028663
>Gm05:9028840-9029097
>Gm05:9029314-9029375
>Gm05:9030946-9031367
>Gm05:9031563-9031642
>Gm05:9035887-9035957
>Gm05:9036137-9036228
>Gm05:9036393-9036424
>Gm05:9039927-9040030
>Gm05:9040189-9040369
>Gm05:9041056-9041122
>Gm05:9042018-9042091
>Gm05:9042325-9042391
>Gm05:9042511-9042547
>Gm05:9049695-9049798
>Gm05:9050878-9051024
>Gm05:9051129-9051213
>Gm05:9051549-9051662
>Gm05:9051834-9051896
>Gm05:9054571-9054696
>Gm05:9057134-9057197
>Gm05:9058489-9058579
>Gm05:9058788-9059179
>Gm05:9059207-9059411
>Gm05:9059470-9059541
>Gm05:9059717-9059789
>Gm05:9059845-9059897
>Gm05:9059979-9060454
>Gm05:9060516-9060632
>Gm05:9060705-9061179
>Gm05:9061262-9061443
>Gm05:9061549-9061740
>Gm05:9061831-9062269
>Gm05:9062381-9062458
>Gm05:9070491-9070634
>Gm05:9072910-9072968
>Gm05:9077067-9077108
>Gm05:9078150-9078244
>Gm05:9082694-9082812
>Gm05:9084050-9084189
>Gm05:9084295-9084553
>Gm05:9084582-9084639
>Gm05:9084728-9084810
>Gm05:9085042-9085105
>Gm05:9085158-9085280
>Gm05:9085359-9085434
>Gm05:9085560-9086003
>Gm05:9086314-9086531
>Gm05:9086806-9087237
>Gm05:9087360-9087642
>Gm05:9087698-9087843
>Gm05:9087911-9087948
>Gm05:9088328-9088403
>Gm05:9093042-9093957
>Gm05:9094005-9094110
>Gm05:9098141-9098171
>Gm05:9098493-9098636
>Gm05:9101801-9101849
>Gm05:9102395-9102526
>Gm05:9107850-9107888
>Gm05:9109775-9109842
>Gm05:9111434-9111517
>Gm05:9111763-9111899
>Gm05:9112272-9112485
>Gm05:9112685-9112793
>Gm05:9112830-9112916
>Gm05:9113207-9113251
>Gm05:9114543-9114593
>Gm05:9114644-9115192
>Gm05:9115223-9115392
>Gm05:9115548-9115602
>Gm05:9116258-9116367
>Gm05:9116515-9116681
>Gm05:9116699-9116794
>Gm05:9117015-9117101
>Gm05:9118467-9118539
>Gm05:9118574-9119520
>Gm05:9120557-9128313
>Gm05:9128389-9128442
>Gm05:9128548-9128878
>Gm05:9128910-9128939
>Gm05:9129041-9130471
>Gm05:9130495-9131747
>Gm05:9131821-9132018
>Gm05:9132053-9132095
>Gm05:9133151-9133240
>Gm05:9133644-9133680
>Gm05:9133853-9133944
>Gm05:9135314-9135355
>Gm05:9136362-9136405
>Gm05:9136783-9136923
>Gm05:9136971-9137079
>Gm05:9137436-9137513
>Gm05:9138294-9168502
>Gm05:9168538-9168853
>Gm05:9168889-9169240
>Gm05:9169369-9169714
>Gm05:9169996-9170086
>Gm05:9170125-9170180
>Gm05:9170249-9170291
>Gm05:9170373-9170555
>Gm05:9170651-9170740
>Gm05:9170801-9174894
>Gm05:9174939-9175203
>Gm05:9175344-9175454
>Gm05:9175487-9175832
>Gm05:9175885-9176387
>Gm05:9176420-9177676
>Gm05:9181234-9181366
>Gm05:9181660-9181740
>Gm05:9182618-9182707
>Gm05:9184205-9184345
>Gm05:9184730-9184835
>Gm05:9184904-9185696
>Gm05:9185732-9186285
>Gm05:9186348-9186643
>Gm05:9186712-9186750
>Gm05:9186811-9187142
>Gm05:9187282-9187348
>Gm05:9187526-9188653
>Gm05:9188732-9188848
>Gm05:9188873-9189356
>Gm05:9189415-9189607
>Gm05:9189661-9189805
>Gm05:9189915-9190016
>Gm05:9190044-9190081
>Gm05:9190223-9198148
>Gm05:9198292-9198674
>Gm05:9198756-9198807
>Gm05:9198954-9199112
>Gm05:9199271-9199378
>Gm05:9199449-9199772
>Gm05:9199833-9199915
>Gm05:9200007-9200683
>Gm05:9200819-9206760
>Gm05:9206875-9206965
>Gm05:9207032-9207238
>Gm05:9207294-9207324
>Gm05:9207431-9207794
>Gm05:9207858-9207893
>Gm05:9208098-9208165
>Gm05:9208354-9208506
>Gm05:9208667-9208706
>Gm05:9209059-9209150
>Gm05:9209286-9209468
>Gm05:9209540-9209593
>Gm05:9209855-9209910
>Gm05:9210024-9210111
>Gm05:9210242-9210282
>Gm05:9210436-9224547
>Gm05:9225360-9225561
>Gm05:9226104-9226214
>Gm05:9233618-9233809
>Gm05:9233863-9233946
>Gm05:9234177-9239903
>Gm05:9240039-9242689
>Gm05:9242707-9249432
>Gm05:9249479-9262593
>Gm05:9262617-9272091
>Gm05:9272123-9272747
>Gm05:9273031-9273133
>Gm05:9273628-9273656
>Gm05:9273790-9273937
>Gm05:9274394-9274453
>Gm05:9274573-9274624
>Gm05:9274663-9274725
>Gm05:9275695-9276764
>Gm05:9278476-9278524
>Gm05:9278584-9278623
>Gm05:9278935-9279070
>Gm05:9279212-9279286
>Gm05:9284419-9284453
>Gm05:9288667-9288729
>Gm05:9290377-9290434
>Gm05:9290513-9290601
>Gm05:9290652-9295069
>Gm05:9295120-9296662
>Gm05:9296711-9297253
>Gm05:9297291-9298243
>Gm05:9298299-9298442
>Gm05:9299048-9299138
>Gm05:9299295-9299333
>Gm05:9299547-9299797
>Gm05:9301125-9301204
>Gm05:9301340-9301491
>Gm05:9302949-9302984
>Gm05:9303416-9303498
>Gm05:9303856-9303946
>Gm05:9304115-9304150
>Gm05:9305187-9305238
>Gm05:9306211-9307391
>Gm05:9307414-9307873
>Gm05:9307976-9308351
>Gm05:9308382-9308416
>Gm05:9308465-9308522
>Gm05:9308685-9308776
>Gm05:9308839-9308897
>Gm05:9309018-9309066
>Gm05:9309116-9309184
>Gm05:9309266-9309337
>Gm05:9309400-9309475
>Gm05:9309789-9309868
>Gm05:9309958-9310118
>Gm05:9310267-9310336
>Gm05:9310507-9310773
>Gm05:9310892-9310920
>Gm05:9310952-9311206
>Gm05:9313562-9313699
>Gm05:9313878-9313929
>Gm05:9316410-9316456
>Gm05:9316526-9316637
>Gm05:9317049-9317093
>Gm05:9317639-9317696
>Gm05:9318408-9318446
>Gm05:9318501-9339920
>Gm05:9339953-9347331
>Gm05:9347847-9347906
>Gm05:9348256-9349239
>Gm05:9349386-9349422
>Gm05:9350869-9350991
>Gm05:9351683-9352366
>Gm05:9352522-9352687
>Gm05:9352759-9353566
>Gm05:9353599-9354206
>Gm05:9354250-9355627
>Gm05:9356145-9356252
>Gm05:9356449-9356573
>Gm05:9359748-9359788
>Gm05:9359923-9360281
>Gm05:9360363-9360869
>Gm05:9361489-9361896
>Gm05:9362911-9362944
>Gm05:9363024-9363052
>Gm05:9363959-9364087
>Gm05:9364393-9364510
>Gm05:9366160-9366188
>Gm05:9366644-9366701
>Gm05:9367904-9368004
>Gm05:9369142-9369563
>Gm05:9369884-9369993
>Gm05:9370009-9370044
>Gm05:9370156-9370439
>Gm05:9370499-9374049
>Gm05:9374091-9376952
>Gm05:9377191-9377229
>Gm05:9377268-9377314
>Gm05:9377337-9377408
>Gm05:9377504-9377801
>Gm05:9377881-9377946
>Gm05:9377980-9378382
>Gm05:9378493-9378851
>Gm05:9379199-9380870
>Gm05:9381436-9382375
>Gm05:9383177-9383413
>Gm05:9383456-9383851
>Gm05:9383927-9384326
>Gm05:9384407-9385806
>Gm05:9386067-9386106
>Gm05:9386430-9386470
>Gm05:9386744-9387629
>Gm05:9387782-9387939
>Gm05:9387974-9391023
>Gm05:9391718-9391893
>Gm05:9392073-9392232
>Gm05:9392277-9392372
>Gm05:9392439-9392830
>Gm05:9392936-9393122
>Gm05:9393540-9393738
>Gm05:9393817-9393936
>Gm05:9393969-9394096
>Gm05:9394149-9394469
>Gm05:9394527-9394990
>Gm05:9395032-9395771
>Gm05:9395805-9395930
>Gm05:9395981-9402259
>Gm05:9403073-9405084
>Gm05:9405962-9407980
>Gm05:9408481-9408548
>Gm05:9408861-9408966
>Gm05:9413085-9414076
>Gm05:9416069-9416107
>Gm05:9416234-9416285
>Gm05:9416351-9416392
>Gm05:9416450-9416499
>Gm05:9416769-9416797
>Gm05:9420208-9420237
>Gm05:9420324-9420379
>Gm05:9421352-9421400
>Gm05:9421481-9421648
>Gm05:9421710-9422028
>Gm05:9422218-9422282
>Gm05:9422769-9422826
>Gm05:9423503-9423605
>Gm05:9423883-9424475
>Gm05:9425202-9425236
>Gm05:9425401-9425465
>Gm05:9425887-9425940
>Gm05:9426254-9426301
>Gm05:9428121-9428161
>Gm05:9430148-9430274
>Gm05:9430372-9430508
>Gm05:9430796-9431540
>Gm05:9431630-9431706
>Gm05:9431882-9431999
>Gm05:9432093-9432201
>Gm05:9432253-9432324
>Gm05:9432425-9432591
>Gm05:9434141-9434202
>Gm05:9434859-9434922
>Gm05:9435012-9435094
>Gm05:9436978-9437044
>Gm05:9438681-9438741
>Gm05:9440494-9441947
>Gm05:9442511-9443505
>Gm05:9444307-9444543
>Gm05:9444585-9444980
>Gm05:9445154-9445443
>Gm05:9445490-9445652
>Gm05:9446624-9446658
>Gm05:9446770-9447049
>Gm05:9447158-9447348
>Gm05:9447484-9447573
>Gm05:9447667-9447862
>Gm05:9447965-9448027
>Gm05:9448423-9448500
>Gm05:9448696-9448781
>Gm05:9449167-9449707
>Gm05:9449735-9450249
>Gm05:9450287-9455833
>Gm05:9455890-9456207
>Gm05:9456257-9456734
>Gm05:9456755-9460187
>Gm05:9460219-9461149
>Gm05:9461307-9461416
>Gm05:9461470-9461502
>Gm05:9463270-9466292
>Gm05:9466333-9468424
>Gm05:9468450-9469069
>Gm05:9469114-9470956
>Gm05:9471666-9472212
>Gm05:9472257-9474223
>Gm05:9474289-9477979
>Gm05:9478003-9478301
>Gm05:9478380-9482966
>Gm05:9484252-9484282
>Gm05:9485033-9485077
>Gm05:9491477-9496925
>Gm05:9496991-9497068
>Gm05:9497120-9498023
>Gm05:9498477-9498877
>Gm05:9499427-9499559
>Gm05:9500265-9500363
>Gm05:9500566-9500633
>Gm05:9501397-9504040
>Gm05:9504116-9504361
>Gm05:9504440-9505938
>Gm05:9505977-9506615
>Gm05:9506697-9510118
>Gm05:9511022-9511069
>Gm05:9511186-9511939
>Gm05:9512049-9512129
>Gm05:9512196-9513344
>Gm05:9513469-9514613
>Gm05:9514659-9515872
>Gm05:9515906-9516048
>Gm05:9516143-9516541
>Gm05:9516603-9517008
>Gm05:9517054-9517928
>Gm05:9517960-9518471
>Gm05:9518514-9519575
>Gm05:9519647-9519704
>Gm05:9519746-9520114
>Gm05:9520194-9520487
>Gm05:9520557-9520991
>Gm05:9521217-9521263
>Gm05:9521324-9521364
>Gm05:9521717-9524695
>Gm05:9524737-9525075
>Gm05:9525103-9526944
>Gm05:9527065-9527277
>Gm05:9527326-9527438
>Gm05:9527545-9533281
>Gm05:9534308-9534472
>Gm05:9534513-9534761
>Gm05:9534893-9558011
>Gm05:9558044-9560226
>Gm05:9560272-9560615
>Gm05:9560679-9563323
>Gm05:9563369-9567448
>Gm05:9567452-9578030
>Gm05:9578137-9596974
>Gm05:9597470-9597587
>Gm05:9597840-9597916
>Gm05:9598331-9603183
>Gm05:9605582-9605748
>Gm05:9605813-9605879
>Gm05:9606003-9606442
>Gm05:9606502-9606977
>Gm05:9607075-9607175
>Gm05:9607293-9607679
>Gm05:9608934-9609008
>Gm05:9609753-9609879
>Gm05:9610219-9610251
>Gm05:9610363-9610511
>Gm05:9611120-9612896
>Gm05:9613134-9613148
>Gm05:9613261-9614127
>Gm05:9614273-9614721
>Gm05:9615075-9615106
>Gm05:9615140-9615260
>Gm05:9615320-9615873
>Gm05:9615925-9616079
>Gm05:9616178-9616243
>Gm05:9616297-9616904
>Gm05:9616939-9617456
>Gm05:9617491-9617652
>Gm05:9617788-9617835
>Gm05:9617965-9618263
>Gm05:9618579-9621129
>Gm05:9621270-9621301
>Gm05:9622552-9622598
>Gm05:9622617-9622645
>Gm05:9623105-9623215
>Gm05:9623765-9623800
>Gm05:9625765-9626088
>Gm05:9626253-9626285
>Gm05:9626732-9626777
>Gm05:9626961-9626995
>Gm05:9628761-9628791
>Gm05:9629203-9629272
>Gm05:9630298-9630436
>Gm05:9631395-9632813
>Gm05:9632827-9633060
>Gm05:9633206-9633386
>Gm05:9633436-9634035
>Gm05:9634119-9634246
>Gm05:9634275-9640193
>Gm05:9640234-9641277
>Gm05:9641358-9643294
>Gm05:9643335-9644757
>Gm05:9645169-9654402
>Gm05:9656237-9656273
>Gm05:9656540-9656601
>Gm05:9656788-9656832
>Gm05:9656927-9660279
>Gm05:9660402-9675958
>Gm05:9676004-9716210
>Gm05:9716260-9716406
>Gm05:9716451-9717675
>Gm05:9717901-9719181
>Gm05:9719437-9719843
>Gm05:9719969-9727021
>Gm05:9727054-9732855
>Gm05:9732887-9734007
>Gm05:9734064-9734384
>Gm05:9734895-9735333
>Gm05:9735374-9739984
>Gm05:9740011-9757946
>Gm05:9758400-9758958
>Gm05:9758986-9761110
>Gm05:9761169-9763527
>Gm05:9763555-9766156
>Gm05:9766201-9768958
>Gm05:9769023-9769853
>Gm05:9769888-9770100
>Gm05:9770127-9772662
>Gm05:9772708-9773412
>Gm05:9773442-9774813
>Gm05:9774852-9776679
>Gm05:9776703-9777744
>Gm05:9777770-9778206
>Gm05:9778275-9781440
>Gm05:9781525-9781637
>Gm05:9781701-9781868
>Gm05:9782108-9782390
>Gm05:9782484-9782520
>Gm05:9782768-9782902
>Gm05:9783288-9783337
>Gm05:9783381-9784643
>Gm05:9784703-9784800
>Gm05:9785023-9794996
>Gm05:9795085-9795176
>Gm05:9795209-9795261
>Gm05:9795321-9795528
>Gm05:9795669-9795839
>Gm05:9795870-9796238
>Gm05:9796420-9796457
>Gm05:9797340-9797556
>Gm05:9798281-9798368
>Gm05:9799104-9799242
>Gm05:9800096-9800188
>Gm05:9800664-9800713
>Gm05:9801224-9801350
>Gm05:9803267-9803352
>Gm05:9803685-9803724
>Gm05:9805083-9805325
>Gm05:9805392-9806026
>Gm05:9806180-9806322
>Gm05:9806437-9806527
>Gm05:9806589-9806635
>Gm05:9806781-9806918
>Gm05:9807725-9808088
>Gm05:9811539-9811579
>Gm05:9813541-9820260
>Gm05:9822812-9822854
>Gm05:9823372-9824474
>Gm05:9824564-9824599
>Gm05:9825450-9826662
>Gm05:9826683-9826871
>Gm05:9826972-9827112
>Gm05:9827136-9827250
>Gm05:9827410-9827487
>Gm05:9827671-9829094
>Gm05:9829129-9829233
>Gm05:9829261-9829571
>Gm05:9829643-9829759
>Gm05:9829835-9830024
>Gm05:9830185-9831202
>Gm05:9832748-9832781
>Gm05:9833851-9833915
>Gm05:9833983-9835282
>Gm05:9835968-9837675
>Gm05:9838190-9838319
>Gm05:9838432-9838508
>Gm05:9838604-9838778
>Gm05:9838872-9838920
>Gm05:9839023-9849997
>Gm05:9850051-9852250
>Gm05:9852550-9852785
>Gm05:9853012-9853340
>Gm05:9853429-9853593
>Gm05:9853653-9854217
>Gm05:9854366-9855016
>Gm05:9855037-9855400
>Gm05:9855429-9855983
>Gm05:9856085-9856236
>Gm05:9856265-9856316
>Gm05:9856373-9856407
>Gm05:9856456-9856563
>Gm05:9856625-9857280
>Gm05:9857455-9858069
>Gm05:9858113-9876973
>Gm05:9877092-9877117
>Gm05:9877398-9879066
>Gm05:9879166-9889336
>Gm05:9889411-9889838
>Gm05:9890117-9890183
>Gm05:9890254-9890610
>Gm05:9890640-9890808
>Gm05:9890856-9890998
>Gm05:9891063-9891125
>Gm05:9891227-9891285
>Gm05:9891314-9892543
>Gm05:9892621-9892898
>Gm05:9892928-9893395
>Gm05:9893453-9893858
>Gm05:9893916-9894401
>Gm05:9894734-9895342
>Gm05:9898998-9899739
>Gm05:9899797-9900578
>Gm05:9900718-9900896
>Gm05:9900941-9900984
>Gm05:9901106-9901195
>Gm05:9901259-9902369
>Gm05:9902494-9902715
>Gm05:9902761-9903241
>Gm05:9903374-9903596
>Gm05:9903649-9904109
>Gm05:9904212-9904296
>Gm05:9904328-9904366
>Gm05:9904599-9904645
>Gm05:9904682-9904751
>Gm05:9904829-9904946
>Gm05:9905149-9905225
>Gm05:9905300-9905420
>Gm05:9905797-9908016
>Gm05:9908168-9908301
>Gm05:9908577-9908610
>Gm05:9908907-9909229
>Gm05:9909341-9909398
>Gm05:9909477-9909576
>Gm05:9914965-9915088
>Gm05:9915248-9915331
>Gm05:9916451-9916596
>Gm05:9921688-9921785
>Gm05:9921817-9921907
>Gm05:9922004-9922364
>Gm05:9922442-9922619
>Gm05:9922756-9922929
>Gm05:9922970-9923179
>Gm05:9923238-9923464
>Gm05:9923513-9925050
>Gm05:9925189-9925524
>Gm05:9927811-9927926
>Gm05:9928111-9928181
>Gm05:9930104-9930183
>Gm05:9932031-9932155
>Gm05:9935652-9935789
>Gm05:9935914-9935963
>Gm05:9935988-9936338
>Gm05:9936536-9936576
>Gm05:9937261-9937346
>Gm05:9937810-9939362
>Gm05:9939997-9940172
>Gm05:9941142-9941180
>Gm05:9943951-9946879
>Gm05:9947212-9947483
>Gm05:9948316-9948363
>Gm05:9949385-9949771
>Gm05:9949951-9950041
>Gm05:9950368-9953606
>Gm05:9953686-9954246
>Gm05:9954676-9955236
>Gm05:9955475-9955585
>Gm05:9955613-9956364
>Gm05:9956407-9957458
>Gm05:9957514-9957791
>Gm05:9957842-9957942
>Gm05:9958043-9958539
>Gm05:9958656-9958788
>Gm05:9958892-9959859
>Gm05:9959893-9960067
>Gm05:9960129-9960739
>Gm05:9965220-9965774
>Gm05:9966366-9966467
>Gm05:9967469-9967606
>Gm05:9967696-9967767
>Gm05:9968019-9968102
>Gm05:9968599-9968686
>Gm05:9968876-9968936
>Gm05:9968995-9969119
>Gm05:9970050-9970123
>Gm05:9970458-9970507
>Gm05:9971315-9971372
>Gm05:9971618-9971782
>Gm05:9973148-9973191
>Gm05:9974731-9974771
>Gm05:9974864-9974924
>Gm05:9975430-9975500
>Gm05:9975990-9976076
>Gm05:9976688-9976844
>Gm05:9977249-9977345
>Gm05:9977420-9977871
>Gm05:9979226-9979354
>Gm05:9983515-9983664
>Gm05:9983950-9984104
>Gm05:9985883-9985927
>Gm05:9986186-9986403
>Gm05:9986468-9986670
>Gm05:9986721-9986836
>Gm05:9986926-9986978
>Gm05:9987069-9987110
>Gm05:9987150-9987181
>Gm05:9987224-9987277
>Gm05:9987478-9987599
>Gm05:9987790-9987816
>Gm05:9988059-9988155
>Gm05:9989892-9989945
>Gm05:9990191-9990220
>Gm05:9990547-9991068
>Gm05:9991133-9991169
>Gm05:9991210-9991361
>Gm05:9991470-9991649
>Gm05:9991758-9991827
>Gm05:9991883-9992503
>Gm05:9992777-9993769
>Gm05:9993843-9993878
>Gm05:9995225-9995284
>Gm05:10002984-10003237
>Gm05:10003525-10003614
>Gm05:10003870-10005362
>Gm05:10005441-10007415
>Gm05:10007450-10008221
>Gm05:10008257-10008335
>Gm05:10008395-10008960
>Gm05:10009010-10009925
>Gm05:10009960-10011516
>Gm05:10011566-10012097
>Gm05:10013304-10014702
>Gm05:10015012-10017794
>Gm05:10017942-10017981
>Gm05:10018033-10018153
>Gm05:10018224-10018310
>Gm05:10018329-10018558
>Gm05:10018607-10018993
>Gm05:10019073-10021784
>Gm05:10021869-10022445
>Gm05:10022485-10022717
>Gm05:10022845-10026272
>Gm05:10026304-10027689
>Gm05:10027762-10030894
>Gm05:10030949-10031182
>Gm05:10031223-10031257
>Gm05:10031300-10031917
>Gm05:10031956-10032057
>Gm05:10032084-10032158
>Gm05:10032361-10032546
>Gm05:10032660-10047483
>Gm05:10047523-10047997
>Gm05:10048348-10053577
>Gm05:10053631-10055734
>Gm05:10055800-10057617
>Gm05:10057700-10057767
>Gm05:10057791-10059870
>Gm05:10059925-10065993
>Gm05:10066104-10066329
>Gm05:10066447-10068502
>Gm05:10069646-10069785
>Gm05:10069903-10069943
>Gm05:10070296-10070879
>Gm05:10072677-10073225
>Gm05:10073594-10073641
>Gm05:10073837-10074194
>Gm05:10074313-10074424
>Gm05:10074624-10074683
>Gm05:10075061-10075152
>Gm05:10075320-10075405
>Gm05:10077265-10077334
>Gm05:10077448-10077603
>Gm05:10077637-10077740
>Gm05:10077772-10078006
>Gm05:10078141-10078261
>Gm05:10078408-10078442
>Gm05:10078510-10078626
>Gm05:10078789-10078959
>Gm05:10079156-10079401
>Gm05:10080170-10080298
>Gm05:10080732-10080832
>Gm05:10080900-10081028
>Gm05:10081820-10081871
>Gm05:10085782-10087665
>Gm05:10087818-10088146
>Gm05:10089565-10089592
>Gm05:10091807-10091854
>Gm05:10091861-10092243
>Gm05:10092444-10094122
>Gm05:10094880-10095192
>Gm05:10095313-10095549
>Gm05:10100432-10100518
>Gm05:10100677-10100767
>Gm05:10101819-10101857
>Gm05:10106081-10106126
>Gm05:10106482-10106728
>Gm05:10107032-10107085
>Gm05:10107223-10107445
>Gm05:10107476-10108238
>Gm05:10108345-10108379
>Gm05:10108418-10108566
>Gm05:10108626-10108674
>Gm05:10108770-10108810
>Gm05:10109137-10109172
>Gm05:10109383-10109415
>Gm05:10109460-10109529
>Gm05:10109898-10109980
>Gm05:10110514-10110575
>Gm05:10110695-10110724
>Gm05:10111065-10111204
>Gm05:10111357-10111538
>Gm05:10111659-10111833
>Gm05:10111932-10111971
>Gm05:10112122-10112215
>Gm05:10112478-10112536
>Gm05:10112682-10113013
>Gm05:10113089-10113147
>Gm05:10113185-10113225
>Gm05:10113805-10116933
>Gm05:10117029-10117131
>Gm05:10117288-10117354
>Gm05:10117440-10117573
>Gm05:10117818-10117893
>Gm05:10118013-10118171
>Gm05:10118256-10118314
>Gm05:10119448-10119504
>Gm05:10121157-10122002
>Gm05:10122139-10122173
>Gm05:10122308-10123175
>Gm05:10123202-10123290
>Gm05:10124152-10124202
>Gm05:10124974-10126481
>Gm05:10129513-10129597
>Gm05:10130762-10131266
>Gm05:10131781-10131849
>Gm05:10132313-10132384
>Gm05:10138444-10138558
>Gm05:10138666-10138791
>Gm05:10138818-10140393
>Gm05:10140467-10140785
>Gm05:10141632-10141732
>Gm05:10141902-10142054
>Gm05:10142559-10142681
>Gm05:10142990-10143252
>Gm05:10143589-10143713
>Gm05:10143829-10143858
>Gm05:10143998-10144081
>Gm05:10144143-10144256
>Gm05:10144339-10144457
>Gm05:10144570-10144619
>Gm05:10144778-10144931
>Gm05:10145066-10145171
>Gm05:10145458-10145486
>Gm05:10145815-10145878
>Gm05:10146109-10146338
>Gm05:10146701-10146733
>Gm05:10147921-10148810
>Gm05:10151996-10152029
>Gm05:10152445-10152521
>Gm05:10155580-10155617
>Gm05:10155775-10156225
>Gm05:10156307-10156390
>Gm05:10157720-10157763
>Gm05:10157859-10157894
>Gm05:10158213-10158267
>Gm05:10158675-10159040
>Gm05:10159073-10159115
>Gm05:10159218-10159249
>Gm05:10160334-10160461
>Gm05:10160514-10160634
>Gm05:10160770-10160911
>Gm05:10160945-10160978
>Gm05:10161173-10161214
>Gm05:10161354-10161549
>Gm05:10161671-10162169
>Gm05:10162267-10163768
>Gm05:10163906-10164108
>Gm05:10164242-10165331
>Gm05:10165378-10166177
>Gm05:10167401-10171771
>Gm05:10173591-10173665
>Gm05:10174506-10174564
>Gm05:10174834-10175086
>Gm05:10175386-10175650
>Gm05:10177691-10178089
>Gm05:10178207-10178264
>Gm05:10180520-10180555
>Gm05:10181575-10181689
>Gm05:10182042-10182145
>Gm05:10184980-10185061
>Gm05:10185424-10185543
>Gm05:10186361-10195432
>Gm05:10197851-10199514
>Gm05:10199569-10199756
>Gm05:10199782-10200381
>Gm05:10200460-10200942
>Gm05:10200979-10201759
>Gm05:10203742-10203986
>Gm05:10204032-10204396
>Gm05:10204514-10205160
>Gm05:10205642-10207228
>Gm05:10207293-10208477
>Gm05:10211174-10212318
>Gm05:10212587-10212672
>Gm05:10213835-10213943
>Gm05:10216880-10217034
>Gm05:10219207-10219580
>Gm05:10219848-10220286
>Gm05:10220417-10224698
>Gm05:10224800-10228941
>Gm05:10228973-10229203
>Gm05:10229282-10229393
>Gm05:10229448-10229723
>Gm05:10231231-10231314
>Gm05:10231438-10231600
>Gm05:10231658-10231684
>Gm05:10231778-10231859
>Gm05:10231964-10232197
>Gm05:10232345-10232484
>Gm05:10232538-10233295
>Gm05:10233340-10234443
>Gm05:10234481-10234527
>Gm05:10234593-10234641
>Gm05:10234710-10234756
>Gm05:10235077-10235248
>Gm05:10235384-10235558
>Gm05:10239131-10239195
>Gm05:10239759-10245647
>Gm05:10245675-10273044
>Gm05:10273337-10275029
>Gm05:10275144-10275323
>Gm05:10275390-10275957
>Gm05:10276065-10276170
>Gm05:10276243-10277006
>Gm05:10277318-10277495
>Gm05:10277519-10277737
>Gm05:10277766-10278035
>Gm05:10278096-10280896
>Gm05:10281072-10281884
>Gm05:10282039-10282085
>Gm05:10282115-10282501
>Gm05:10282718-10282755
>Gm05:10282929-10282967
>Gm05:10283029-10283106
>Gm05:10283257-10283676
>Gm05:10283872-10284052
>Gm05:10284124-10284198
>Gm05:10284403-10284531
>Gm05:10284709-10284777
>Gm05:10284866-10285041
>Gm05:10285107-10285566
>Gm05:10285624-10285711
>Gm05:10285740-10286182
>Gm05:10288023-10289406
>Gm05:10289451-10289883
>Gm05:10290072-10290337
>Gm05:10290431-10290685
>Gm05:10290707-10291153
>Gm05:10291215-10291433
>Gm05:10291475-10292377
>Gm05:10292446-10308515
>Gm05:10308649-10308665
>Gm05:10316480-10317749
>Gm05:10322432-10323291
>Gm05:10323515-10324653
>Gm05:10324697-10324749
>Gm05:10333453-10340399
>Gm05:10340499-10345341
>Gm05:10348378-10351422
>Gm05:10351632-10381473
>Gm05:10389278-10392829
>Gm05:10392929-10421952
>Gm05:10424857-10448230
>Gm05:10448744-10470488
>Gm05:10470651-10481240
>Gm05:10481272-10481882
>Gm05:10481942-10487252
>Gm05:10487309-10489912
>Gm05:10490144-10490195
>Gm05:10490322-10490458
>Gm05:10490691-10490977
>Gm05:10491570-10508826
>Gm05:10508859-10509317
>Gm05:10509557-10509611
>Gm05:10509639-10510393
>Gm05:10510428-10510872
>Gm05:10512600-10512679
>Gm05:10512791-10512835
>Gm05:10514783-10515150
>Gm05:10515243-10515332
>Gm05:10515583-10515641
>Gm05:10518915-10519128
>Gm05:10519233-10519414
>Gm05:10519620-10520232
>Gm05:10522474-10522501
>Gm05:10522576-10522668
>Gm05:10522776-10523024
>Gm05:10523700-10523762
>Gm05:10524120-10527168
>Gm05:10529396-10529449
>Gm05:10529562-10529584
>Gm05:10530926-10530968
>Gm05:10541928-10542019
>Gm05:10542138-10542474
>Gm05:10542513-10542742
>Gm05:10542873-10543336
>Gm05:10543377-10543587
>Gm05:10543651-10543717
>Gm05:10543887-10543999
>Gm05:10544037-10544085
>Gm05:10544129-10544165
>Gm05:10544253-10544429
>Gm05:10544730-10545708
>Gm05:10545793-10546053
>Gm05:10546100-10546143
>Gm05:10546207-10546366
>Gm05:10546455-10546625
>Gm05:10546714-10546820
>Gm05:10546872-10547162
>Gm05:10547247-10547389
>Gm05:10547425-10547477
>Gm05:10549109-10549149
>Gm05:10549343-10549400
>Gm05:10549468-10549571
>Gm05:10550297-10550476
>Gm05:10550543-10550799
>Gm05:10550909-10551647
>Gm05:10551725-10551866
>Gm05:10551956-10552068
>Gm05:10553257-10553314
>Gm05:10553337-10553814
>Gm05:10553856-10554082
>Gm05:10554137-10554200
>Gm05:10554471-10555004
>Gm05:10555045-10555138
>Gm05:10555247-10555333
>Gm05:10555368-10555399
>Gm05:10555667-10555703
>Gm05:10555718-10555827
>Gm05:10556928-10557070
>Gm05:10558998-10559089
>Gm05:10559676-10559704
>Gm05:10559739-10560185
>Gm05:10561276-10561600
>Gm05:10561851-10562016
>Gm05:10562098-10562433
>Gm05:10562481-10563277
>Gm05:10563693-10563812
>Gm05:10564008-10564217
>Gm05:10564366-10564405
>Gm05:10564436-10564516
>Gm05:10564774-10564963
>Gm05:10566670-10566735
>Gm05:10568197-10568257
>Gm05:10568740-10568767
>Gm05:10572039-10572113
>Gm05:10573231-10573327
>Gm05:10578509-10578620
>Gm05:10578925-10581968
>Gm05:10583527-10583662
>Gm05:10583717-10585302
>Gm05:10585366-10585422
>Gm05:10585522-10587165
>Gm05:10587243-10589335
>Gm05:10589637-10589669
>Gm05:10589952-10593028
>Gm05:10599771-10599971
>Gm05:10600013-10600351
>Gm05:10600441-10600799
>Gm05:10602196-10602285
>Gm05:10603075-10603121
>Gm05:10603792-10603951
>Gm05:10608558-10621202
>Gm05:10623203-10627264
>Gm05:10627393-10628693
>Gm05:10628759-10628942
>Gm05:10629017-10629769
>Gm05:10629797-10629995
>Gm05:10630039-10630210
>Gm05:10630274-10633315
>Gm05:10633740-10633776
>Gm05:10633960-10634961
>Gm05:10636258-10639856
>Gm05:10640187-10640214
>Gm05:10643091-10643216
>Gm05:10643293-10643362
>Gm05:10643415-10643920
>Gm05:10644024-10648034
>Gm05:10648079-10662694
>Gm05:10662723-10663836
>Gm05:10663906-10664077
>Gm05:10664180-10666194
>Gm05:10666244-10695243
>Gm05:10695273-10696291
>Gm05:10696474-10696777
>Gm05:10696830-10697029
>Gm05:10697143-10697608
>Gm05:10697665-10697697
>Gm05:10697729-10698042
>Gm05:10698397-10698483
>Gm05:10698518-10699339
>Gm05:10699413-10699493
>Gm05:10699645-10699686
>Gm05:10699768-10700026
>Gm05:10700188-10700259
>Gm05:10700330-10700397
>Gm05:10700471-10700564
>Gm05:10700623-10700727
>Gm05:10700752-10701270
>Gm05:10701361-10701790
>Gm05:10701822-10712663
>Gm05:10712771-10713365
>Gm05:10713880-10713914
>Gm05:10714141-10714215
>Gm05:10714370-10714448
>Gm05:10714714-10714770
>Gm05:10714840-10714878
>Gm05:10714943-10715035
>Gm05:10715176-10715219
>Gm05:10715466-10715499
>Gm05:10716667-10716694
>Gm05:10717738-10723319
>Gm05:10731418-10737063
>Gm05:10737560-10741135
>Gm05:10741933-10743612
>Gm05:10746189-10746351
>Gm05:10746373-10746580
>Gm05:10746710-10746760
>Gm05:10747554-10747603
>Gm05:10747917-10747957
>Gm05:10748159-10748303
>Gm05:10748938-10748973
>Gm05:10749344-10749680
>Gm05:10750406-10750452
>Gm05:10751731-10751781
>Gm05:10751962-10752018
>Gm05:10752346-10752420
>Gm05:10752478-10752745
>Gm05:10754067-10754091
>Gm05:10754721-10754755
>Gm05:10754789-10754860
>Gm05:10759431-10762982
>Gm05:10763026-10763600
>Gm05:10763695-10765601
>Gm05:10765645-10766666
>Gm05:10768165-10768230
>Gm05:10768517-10768651
>Gm05:10770805-10770830
>Gm05:10770957-10772120
>Gm05:10772232-10772301
>Gm05:10772346-10772377
>Gm05:10772444-10772471
>Gm05:10772517-10772542
>Gm05:10772620-10772654
>Gm05:10772935-10772969
>Gm05:10773225-10773251
>Gm05:10773385-10773458
>Gm05:10773525-10773711
>Gm05:10773938-10774078
>Gm05:10774149-10774207
>Gm05:10774309-10774552
>Gm05:10774619-10774689
>Gm05:10774760-10774792
>Gm05:10774854-10774884
>Gm05:10775300-10775726
>Gm05:10775774-10776148
>Gm05:10776226-10776257
>Gm05:10776302-10776341
>Gm05:10776401-10776811
>Gm05:10776900-10776930
>Gm05:10777690-10778319
>Gm05:10778757-10778821
>Gm05:10779111-10779141
>Gm05:10779197-10779226
>Gm05:10780425-10780455
>Gm05:10780526-10780575
>Gm05:10782004-10799049
>Gm05:10799677-10799744
>Gm05:10799931-10800021
>Gm05:10800236-10801215
>Gm05:10802497-10802522
>Gm05:10805197-10805493
>Gm05:10805523-10807795
>Gm05:10807842-10808214
>Gm05:10808258-10811066
>Gm05:10811107-10813005
>Gm05:10813045-10813950
>Gm05:10814035-10816889
>Gm05:10817040-10818799
>Gm05:10818833-10819433
>Gm05:10819467-10819730
>Gm05:10819860-10819888
>Gm05:10819921-10820173
>Gm05:10820237-10820541
>Gm05:10820628-10822648
>Gm05:10822721-10823657
>Gm05:10823702-10823875
>Gm05:10824372-10824421
>Gm05:10824483-10824526
>Gm05:10824592-10824650
>Gm05:10824842-10825682
>Gm05:10825703-10825813
>Gm05:10826623-10828871
>Gm05:10829067-10829538
>Gm05:10832038-10832099
>Gm05:10834474-10835436
>Gm05:10835472-10836060
>Gm05:10838144-10838203
>Gm05:10838333-10838526
>Gm05:10838686-10838960
>Gm05:10839011-10839424
>Gm05:10839554-10839791
>Gm05:10839851-10839955
>Gm05:10839982-10840522
>Gm05:10840552-10840613
>Gm05:10840655-10841501
>Gm05:10841554-10842255
>Gm05:10842432-10842597
>Gm05:10842771-10842826
>Gm05:10843317-10843404
>Gm05:10843430-10843727
>Gm05:10843883-10844044
>Gm05:10844109-10844249
>Gm05:10844282-10844342
>Gm05:10844484-10844539
>Gm05:10844614-10844802
>Gm05:10844858-10845185
>Gm05:10845234-10845266
>Gm05:10845593-10845974
>Gm05:10846300-10846335
>Gm05:10846614-10846699
>Gm05:10846740-10846863
>Gm05:10847058-10847513
>Gm05:10847613-10847802
>Gm05:10847857-10848033
>Gm05:10848088-10848137
>Gm05:10848235-10848279
>Gm05:10848574-10848723
>Gm05:10848811-10848870
>Gm05:10850908-10851370
>Gm05:10857914-10857997
>Gm05:10859363-10859409
>Gm05:10861697-10861827
>Gm05:10864068-10864213
>Gm05:10864277-10864310
>Gm05:10865778-10866190
>Gm05:10866768-10866855
>Gm05:10866977-10867025
>Gm05:10867791-10867921
>Gm05:10868217-10868271
>Gm05:10868600-10868689
>Gm05:10868855-10868905
>Gm05:10869071-10869205
>Gm05:10869390-10869427
>Gm05:10869520-10869650
>Gm05:10869956-10870047
>Gm05:10870222-10870318
>Gm05:10870383-10870969
>Gm05:10876378-10876429
>Gm05:10877487-10877661
>Gm05:10878323-10878435
>Gm05:10878513-10878542
>Gm05:10878642-10878685
>Gm05:10879098-10879131
>Gm05:10879158-10879331
>Gm05:10879536-10879585
>Gm05:10879627-10879768
>Gm05:10879814-10879881
>Gm05:10879951-10880015
>Gm05:10880139-10880194
>Gm05:10880278-10880444
>Gm05:10880539-10880595
>Gm05:10881166-10881230
>Gm05:10881371-10881409
>Gm05:10881844-10881907
>Gm05:10884233-10884274
>Gm05:10886207-10886331
>Gm05:10886995-10887155
>Gm05:10888676-10888728
>Gm05:10889708-10889773
>Gm05:10891052-10891280
>Gm05:10891736-10892041
>Gm05:10894048-10894088
>Gm05:10894275-10894536
>Gm05:10900622-10900688
>Gm05:10900844-10900946
>Gm05:10901055-10901109
>Gm05:10901252-10901286
>Gm05:10901342-10901530
>Gm05:10905603-10905803
>Gm05:10906071-10906159
>Gm05:10906269-10906465
>Gm05:10906673-10906926
>Gm05:10907108-10907200
>Gm05:10907574-10907634
>Gm05:10907760-10907826
>Gm05:10907910-10908157
>Gm05:10908498-10908624
>Gm05:10908693-10908802
>Gm05:10908845-10908881
>Gm05:10909055-10909112
>Gm05:10910034-10910090
>Gm05:10910153-10910218
>Gm05:10910578-10910659
>Gm05:10910744-10911030
>Gm05:10913871-10913971
>Gm05:10915037-10915095
>Gm05:10915332-10915406
>Gm05:10915450-10915478
>Gm05:10915554-10915819
>Gm05:10915861-10916356
>Gm05:10916405-10917456
>Gm05:10917487-10918259
>Gm05:10918329-10920594
>Gm05:10920651-10920665
>Gm05:10920765-10922755
>Gm05:10923376-10925317
>Gm05:10925385-10926841
>Gm05:10926862-10927189
>Gm05:10927244-10928463
>Gm05:10928572-10928650
>Gm05:10928934-10929652
>Gm05:10929700-10929785
>Gm05:10929824-10930049
>Gm05:10930169-10930232
>Gm05:10930393-10930422
>Gm05:10930492-10930566
>Gm05:10930616-10930735
>Gm05:10930799-10930850
>Gm05:10930876-10931034
>Gm05:10931121-10931187
>Gm05:10931583-10931806
>Gm05:10931830-10931977
>Gm05:10933267-10933300
>Gm05:10933377-10933404
>Gm05:10933648-10933676
>Gm05:10934154-10934189
>Gm05:10934492-10934545
>Gm05:10934666-10934709
>Gm05:10934850-10934923
>Gm05:10938166-10938235
>Gm05:10938839-10938999
>Gm05:10940233-10940274
>Gm05:10940927-10940999
>Gm05:10941268-10941388
>Gm05:10941444-10941530
>Gm05:10941599-10942660
>Gm05:10942910-10943088
>Gm05:10944715-10945677
>Gm05:10946697-10946745
>Gm05:10946869-10955323
>Gm05:10956512-10958309
>Gm05:10958823-10963979
>Gm05:10964564-10964599
>Gm05:10965989-10966170
>Gm05:10966271-10966345
>Gm05:10966438-10966633
>Gm05:10966732-10966912
>Gm05:10967038-10970554
>Gm05:10970690-10970782
>Gm05:10970826-10970886
>Gm05:10974788-10974886
>Gm05:10975946-10975974
>Gm05:10976070-10976147
>Gm05:10976552-10976605
>Gm05:10977481-10991628
>Gm05:10994705-10994740
>Gm05:10994857-10994894
>Gm05:10995093-10995220
>Gm05:10995610-10995661
>Gm05:10995779-10995860
>Gm05:10996070-10996149
>Gm05:10996910-10997006
>Gm05:10997127-10997197
>Gm05:11000596-11009394
>Gm05:11009473-11010864
>Gm05:11010891-11011015
>Gm05:11011093-11037998
>Gm05:11038093-11053370
>Gm05:11053422-11064757
>Gm05:11068256-11101780
>Gm05:11101851-11102298
>Gm05:11102588-11102681
>Gm05:11102720-11103111
>Gm05:11103230-11103365
>Gm05:11103396-11103651
>Gm05:11103697-11103742
>Gm05:11103790-11103843
>Gm05:11103868-11103984
>Gm05:11104023-11104094
>Gm05:11104135-11104330
>Gm05:11104407-11104553
>Gm05:11106531-11106685
>Gm05:11106822-11106966
>Gm05:11113459-11113491
>Gm05:11113660-11113819
>Gm05:11113876-11113968
>Gm05:11114037-11114090
>Gm05:11114129-11115140
>Gm05:11115200-11116874
>Gm05:11116890-11117131
>Gm05:11117247-11117559
>Gm05:11117651-11118517
>Gm05:11118633-11119015
>Gm05:11119831-11124363
>Gm05:11124397-11126356
>Gm05:11126379-11126481
>Gm05:11127194-11127244
>Gm05:11127578-11127624
>Gm05:11127967-11128077
>Gm05:11128671-11146807
>Gm05:11146876-11147485
>Gm05:11147551-11148776
>Gm05:11149576-11150690
>Gm05:11152405-11152449
>Gm05:11157357-11157413
>Gm05:11157441-11157721
>Gm05:11157804-11157918
>Gm05:11157974-11158013
>Gm05:11158328-11158748
>Gm05:11159513-11159539
>Gm05:11160158-11160300
>Gm05:11160351-11162072
>Gm05:11162116-11163394
>Gm05:11163510-11163714
>Gm05:11164023-11164050
>Gm05:11166184-11166217
>Gm05:11168097-11168125
>Gm05:11168776-11168815
>Gm05:11168902-11169027
>Gm05:11169246-11169372
>Gm05:11169472-11169554
>Gm05:11169602-11169661
>Gm05:11169887-11170013
>Gm05:11171091-11171139
>Gm05:11171425-11171599
>Gm05:11171722-11171736
>Gm05:11171799-11172033
>Gm05:11172277-11172330
>Gm05:11173074-11173142
>Gm05:11173336-11173366
>Gm05:11173918-11173984
>Gm05:11174039-11174095
>Gm05:11174128-11174209
>Gm05:11174450-11174663
>Gm05:11174766-11179299
>Gm05:11179334-11179517
>Gm05:11179729-11180058
>Gm05:11180193-11180600
>Gm05:11181619-11181675
>Gm05:11184724-11184771
>Gm05:11188683-11188730
>Gm05:11191727-11191826
>Gm05:11191868-11192066
>Gm05:11192290-11192689
>Gm05:11192740-11192865
>Gm05:11192879-11193082
>Gm05:11193102-11193235
>Gm05:11193315-11193372
>Gm05:11193468-11193575
>Gm05:11193607-11193640
>Gm05:11193699-11193888
>Gm05:11194069-11194136
>Gm05:11194227-11194411
>Gm05:11194603-11194748
>Gm05:11194791-11194830
>Gm05:11195050-11195588
>Gm05:11195681-11195860
>Gm05:11196056-11196977
>Gm05:11198540-11198680
>Gm05:11199024-11199050
>Gm05:11199110-11199160
>Gm05:11199250-11199360
>Gm05:11199765-11199903
>Gm05:11200025-11200050
>Gm05:11200341-11200381
>Gm05:11200522-11200569
>Gm05:11201292-11201337
>Gm05:11201635-11201751
>Gm05:11201879-11202023
>Gm05:11202111-11202169
>Gm05:11202237-11202724
>Gm05:11203882-11203957
>Gm05:11204051-11204094
>Gm05:11204127-11204198
>Gm05:11207337-11207400
>Gm05:11208748-11208817
>Gm05:11208884-11208957
>Gm05:11209033-11210130
>Gm05:11210224-11210266
>Gm05:11210290-11210636
>Gm05:11210666-11210767
>Gm05:11210971-11211977
>Gm05:11212097-11212130
>Gm05:11212213-11212241
>Gm05:11212571-11212662
>Gm05:11212865-11212898
>Gm05:11214346-11214388
>Gm05:11214506-11214572
>Gm05:11214682-11214720
>Gm05:11214912-11215053
>Gm05:11215341-11215409
>Gm05:11215640-11215727
>Gm05:11215767-11215789
>Gm05:11215842-11215946
>Gm05:11216022-11216124
>Gm05:11216225-11216298
>Gm05:11216442-11229250
>Gm05:11229276-11244144
>Gm05:11244942-11245210
>Gm05:11245528-11246575
>Gm05:11246682-11246803
>Gm05:11247030-11248023
>Gm05:11248142-11249465
>Gm05:11249742-11249778
>Gm05:11250092-11250121
>Gm05:11250205-11250446
>Gm05:11250499-11250610
>Gm05:11250752-11251082
>Gm05:11251192-11251449
>Gm05:11251499-11252495
>Gm05:11252627-11256516
>Gm05:11256937-11257006
>Gm05:11257613-11257685
>Gm05:11258680-11258794
>Gm05:11259924-11259950
>Gm05:11260882-11260954
>Gm05:11263539-11263581
>Gm05:11264493-11264637
>Gm05:11264821-11264918
>Gm05:11265029-11265224
>Gm05:11265273-11265306
>Gm05:11265414-11265458
>Gm05:11265562-11265618
>Gm05:11265779-11266870
>Gm05:11267078-11268303
>Gm05:11269842-11270724
>Gm05:11270772-11270892
>Gm05:11271489-11271577
>Gm05:11272892-11273192
>Gm05:11273237-11273564
>Gm05:11273626-11273742
>Gm05:11273796-11275916
>Gm05:11275958-11276109
>Gm05:11276174-11276810
>Gm05:11276874-11277145
>Gm05:11277222-11277450
>Gm05:11277611-11278235
>Gm05:11278264-11279322
>Gm05:11279711-11279747
>Gm05:11279778-11280684
>Gm05:11280717-11281447
>Gm05:11281506-11281617
>Gm05:11281933-11282015
>Gm05:11284030-11284092
>Gm05:11284266-11284293
>Gm05:11284351-11284504
>Gm05:11284547-11284761
>Gm05:11284790-11284816
>Gm05:11284868-11286469
>Gm05:11286525-11286587
>Gm05:11287050-11287267
>Gm05:11287318-11301477
>Gm05:11301485-11302114
>Gm05:11302247-11302428
>Gm05:11302592-11303824
>Gm05:11303945-11304549
>Gm05:11304584-11304767
>Gm05:11304903-11304943
>Gm05:11304988-11305183
>Gm05:11305233-11307737
>Gm05:11307780-11313995
>Gm05:11314030-11314852
>Gm05:11314940-11315108
>Gm05:11315133-11318060
>Gm05:11318089-11318521
>Gm05:11318702-11319235
>Gm05:11319310-11320982
>Gm05:11328292-11328325
>Gm05:11330489-11330778
>Gm05:11331073-11331123
>Gm05:11331634-11331663
>Gm05:11332064-11332155
>Gm05:11332319-11332364
>Gm05:11332761-11332827
>Gm05:11332923-11332976
>Gm05:11333091-11333116
>Gm05:11333569-11333597
>Gm05:11333623-11333734
>Gm05:11333855-11333914
>Gm05:11333950-11334152
>Gm05:11334437-11335111
>Gm05:11335148-11335932
>Gm05:11335997-11336287
>Gm05:11336321-11337143
>Gm05:11337189-11337430
>Gm05:11337492-11337521
>Gm05:11337664-11337739
>Gm05:11337879-11337920
>Gm05:11337949-11337992
>Gm05:11338111-11338170
>Gm05:11338492-11338599
>Gm05:11338718-11338741
>Gm05:11338796-11339459
>Gm05:11339492-11339597
>Gm05:11339665-11339806
>Gm05:11339853-11339898
>Gm05:11339927-11340011
>Gm05:11340299-11340329
>Gm05:11340517-11340542
>Gm05:11340651-11340704
>Gm05:11340871-11340901
>Gm05:11341228-11341255
>Gm05:11341514-11341562
>Gm05:11341879-11341943
>Gm05:11344006-11344051
>Gm05:11344088-11344125
>Gm05:11344501-11344550
>Gm05:11344758-11344928
>Gm05:11348748-11349584
>Gm05:11349918-11350928
>Gm05:11351221-11351818
>Gm05:11351911-11352251
>Gm05:11352281-11354383
>Gm05:11354434-11354711
>Gm05:11355055-11355220
>Gm05:11355660-11355707
>Gm05:11355788-11355951
>Gm05:11356138-11356167
>Gm05:11356338-11356405
>Gm05:11356609-11356767
>Gm05:11356870-11356946
>Gm05:11357233-11357329
>Gm05:11357456-11357529
>Gm05:11358517-11359893
>Gm05:11359923-11368609
>Gm05:11368702-11369035
>Gm05:11369114-11369975
>Gm05:11369998-11370375
>Gm05:11370469-11370860
>Gm05:11370880-11370973
>Gm05:11371112-11371420
>Gm05:11371548-11374208
>Gm05:11374391-11374463
>Gm05:11374549-11374637
>Gm05:11374930-11375005
>Gm05:11375064-11375114
>Gm05:11375345-11376075
>Gm05:11376110-11379252
>Gm05:11379281-11379855
>Gm05:11379922-11380000
>Gm05:11380048-11382173
>Gm05:11382270-11385922
>Gm05:11385949-11386098
>Gm05:11386125-11388978
>Gm05:11389019-11391591
>Gm05:11391627-11395365
>Gm05:11395409-11395929
>Gm05:11395953-11398814
>Gm05:11399044-11399083
>Gm05:11399172-11399986
>Gm05:11400123-11400254
>Gm05:11400484-11400544
>Gm05:11400632-11400831
>Gm05:11401047-11401154
>Gm05:11401227-11401262
>Gm05:11401314-11402135
>Gm05:11402486-11402548
>Gm05:11402704-11402781
>Gm05:11402854-11403875
>Gm05:11403985-11404154
>Gm05:11404222-11404249
>Gm05:11404295-11405944
>Gm05:11405981-11425876
>Gm05:11425923-11431879
>Gm05:11431905-11434792
>Gm05:11434840-11434925
>Gm05:11434960-11435257
>Gm05:11435310-11435375
>Gm05:11435463-11435489
>Gm05:11435571-11438121
>Gm05:11438220-11442788
>Gm05:11443104-11447257
>Gm05:11447359-11447707
>Gm05:11447856-11448334
>Gm05:11448526-11448564
>Gm05:11448603-11448631
>Gm05:11448645-11448776
>Gm05:11449534-11449643
>Gm05:11449778-11449841
>Gm05:11450378-11450588
>Gm05:11450675-11450729
>Gm05:11450765-11450817
>Gm05:11451216-11452516
>Gm05:11452580-11452859
>Gm05:11454091-11455398
>Gm05:11455430-11457317
>Gm05:11457423-11457910
>Gm05:11457950-11458304
>Gm05:11458370-11458638
>Gm05:11458694-11458955
>Gm05:11459033-11459079
>Gm05:11459127-11459345
>Gm05:11459406-11459550
>Gm05:11459686-11459775
>Gm05:11459829-11459869
>Gm05:11460071-11460198
>Gm05:11460240-11460509
>Gm05:11460641-11471927
>Gm05:11471979-11472220
>Gm05:11472883-11472951
>Gm05:11473110-11473151
>Gm05:11473303-11473389
>Gm05:11473591-11473722
>Gm05:11478258-11478811
>Gm05:11478868-11482985
>Gm05:11483275-11483308
>Gm05:11484756-11485042
>Gm05:11486855-11486976
>Gm05:11487048-11487086
>Gm05:11487561-11487591
>Gm05:11487849-11487898
>Gm05:11488298-11488325
>Gm05:11489676-11490186
>Gm05:11490260-11491125
>Gm05:11491190-11492128
>Gm05:11492207-11493260
>Gm05:11493357-11493852
>Gm05:11499613-11499702
>Gm05:11499749-11501578
>Gm05:11502288-11503233
>Gm05:11504330-11504493
>Gm05:11505000-11505355
>Gm05:11505537-11505790
>Gm05:11505923-11506076
>Gm05:11506572-11506628
>Gm05:11506688-11507000
>Gm05:11507173-11507321
>Gm05:11507422-11507539
>Gm05:11507641-11507789
>Gm05:11507921-11508100
>Gm05:11508358-11508404
>Gm05:11508616-11508870
>Gm05:11509065-11509142
>Gm05:11509208-11509255
>Gm05:11509620-11509738
>Gm05:11510804-11510909
>Gm05:11511075-11513521
>Gm05:11513551-11513703
>Gm05:11514404-11518075
>Gm05:11518102-11518233
>Gm05:11518358-11518478
>Gm05:11518519-11518695
>Gm05:11518735-11519001
>Gm05:11519035-11519278
>Gm05:11519394-11521098
>Gm05:11521142-11530738
>Gm05:11530821-11531319
>Gm05:11531336-11532389
>Gm05:11532505-11533012
>Gm05:11533095-11533326
>Gm05:11533605-11538509
>Gm05:11538562-11538618
>Gm05:11539144-11539199
>Gm05:11539828-11539885
>Gm05:11540178-11540224
>Gm05:11540424-11540465
>Gm05:11540538-11540714
>Gm05:11540877-11540970
>Gm05:11541158-11541252
>Gm05:11541299-11541376
>Gm05:11541689-11541903
>Gm05:11541961-11542314
>Gm05:11542420-11542467
>Gm05:11542633-11542782
>Gm05:11542923-11543009
>Gm05:11543048-11543352
>Gm05:11543385-11543835
>Gm05:11544819-11547699
>Gm05:11548971-11549727
>Gm05:11549791-11562302
>Gm05:11562336-11562505
>Gm05:11563465-11563516
>Gm05:11563836-11563888
>Gm05:11565122-11574738
>Gm05:11574823-11587831
>Gm05:11589282-11593483
>Gm05:11593653-11597048
>Gm05:11597073-11597904
>Gm05:11598012-11602981
>Gm05:11605746-11615028
>Gm05:11615203-11638841
>Gm05:11642354-11642442
>Gm05:11642962-11643045
>Gm05:11643723-11643760
>Gm05:11643816-11643851
>Gm05:11645205-11645479
>Gm05:11647270-11647305
>Gm05:11647369-11647456
>Gm05:11647484-11647796
>Gm05:11647845-11651214
>Gm05:11653049-11653124
>Gm05:11653443-11653561
>Gm05:11653575-11653731
>Gm05:11657291-11657319
>Gm05:11659762-11659873
>Gm05:11660078-11660112
>Gm05:11660818-11661092
>Gm05:11661411-11662794
>Gm05:11662858-11662942
>Gm05:11662973-11664523
>Gm05:11664626-11665681
>Gm05:11665785-11665891
>Gm05:11665942-11666645
>Gm05:11666669-11666751
>Gm05:11666837-11666888
>Gm05:11666945-11667181
>Gm05:11667216-11667287
>Gm05:11667447-11667776
>Gm05:11667815-11667908
>Gm05:11667968-11668122
>Gm05:11668171-11668280
>Gm05:11668333-11668642
>Gm05:11668716-11669032
>Gm05:11669130-11669389
>Gm05:11669452-11669593
>Gm05:11669639-11673087
>Gm05:11674838-11690148
>Gm05:11691227-11691584
>Gm05:11691745-11692351
>Gm05:11693469-11693577
>Gm05:11697564-11697658
>Gm05:11697869-11697904
>Gm05:11697933-11698017
>Gm05:11698049-11698108
>Gm05:11699325-11699467
>Gm05:11699505-11700713
>Gm05:11700798-11700901
>Gm05:11701011-11701119
>Gm05:11701213-11701383
>Gm05:11701457-11701832
>Gm05:11702532-11702558
>Gm05:11703901-11704071
>Gm05:11704278-11704479
>Gm05:11705441-11705484
>Gm05:11708215-11709325
>Gm05:11709922-11709990
>Gm05:11710033-11710065
>Gm05:11710123-11710160
>Gm05:11710448-11710494
>Gm05:11711803-11711846
>Gm05:11712014-11712145
>Gm05:11712216-11712247
>Gm05:11712410-11712544
>Gm05:11712764-11713465
>Gm05:11713502-11714424
>Gm05:11714449-11714628
>Gm05:11714743-11715773
>Gm05:11715856-11720967
>Gm05:11720991-11722506
>Gm05:11722532-11723659
>Gm05:11723849-11724482
>Gm05:11724543-11734927
>Gm05:11734952-11735192
>Gm05:11735216-11737614
>Gm05:11737643-11747787
>Gm05:11747861-11747905
>Gm05:11747964-11748063
>Gm05:11748102-11748133
>Gm05:11748181-11748321
>Gm05:11748436-11748478
>Gm05:11748513-11748546
>Gm05:11748707-11748952
>Gm05:11749005-11749475
>Gm05:11749718-11749769
>Gm05:11749933-11750267
>Gm05:11750776-11752458
>Gm05:11752480-11752994
>Gm05:11753172-11753663
>Gm05:11753755-11755236
>Gm05:11755668-11755738
>Gm05:11756317-11756373
>Gm05:11756623-11756661
>Gm05:11756721-11756876
>Gm05:11757031-11757060
>Gm05:11757107-11757486
>Gm05:11757521-11758990
>Gm05:11759038-11760239
>Gm05:11760292-11761255
>Gm05:11761275-11761472
>Gm05:11761531-11763876
>Gm05:11763906-11763993
>Gm05:11764048-11764427
>Gm05:11764536-11765177
>Gm05:11765272-11765455
>Gm05:11765716-11766521
>Gm05:11766588-11766900
>Gm05:11766953-11767390
>Gm05:11767527-11768131
>Gm05:11768375-11770118
>Gm05:11770233-11770493
>Gm05:11770559-11772530
>Gm05:11772625-11772731
>Gm05:11772853-11772954
>Gm05:11773175-11773291
>Gm05:11773415-11779030
>Gm05:11779081-11779352
>Gm05:11779418-11793024
>Gm05:11793154-11793284
>Gm05:11793402-11793958
>Gm05:11793992-11794825
>Gm05:11794886-11795765
>Gm05:11795858-11795983
>Gm05:11796070-11796170
>Gm05:11796268-11796451
>Gm05:11796549-11796931
>Gm05:11797015-11797349
>Gm05:11797393-11798192
>Gm05:11798231-11798367
>Gm05:11799679-11799769
>Gm05:11800311-11800438
>Gm05:11801644-11801685
>Gm05:11801861-11802142
>Gm05:11802701-11802815
>Gm05:11805174-11808935
>Gm05:11808972-11827895
>Gm05:11828850-11828888
>Gm05:11829070-11829139
>Gm05:11830184-11830245
>Gm05:11831840-11832103
>Gm05:11832148-11832284
>Gm05:11832453-11832744
>Gm05:11833400-11835781
>Gm05:11835865-11836181
>Gm05:11836215-11836389
>Gm05:11836428-11836547
>Gm05:11836713-11837088
>Gm05:11837265-11837316
>Gm05:11837353-11837744
>Gm05:11837869-11838188
>Gm05:11838236-11840354
>Gm05:11840389-11842852
>Gm05:11842881-11845559
>Gm05:11845613-11846221
>Gm05:11846293-11846326
>Gm05:11846402-11846459
>Gm05:11848089-11848321
>Gm05:11848458-11848743
>Gm05:11848770-11848846
>Gm05:11848875-11850607
>Gm05:11850756-11850815
>Gm05:11851267-11851314
>Gm05:11851718-11851760
>Gm05:11851939-11851968
>Gm05:11852687-11852764
>Gm05:11852898-11852935
>Gm05:11853005-11853243
>Gm05:11854238-11854372
>Gm05:11854400-11854604
>Gm05:11859506-11859952
>Gm05:11860234-11860449
>Gm05:11860487-11860598
>Gm05:11860649-11861338
>Gm05:11861385-11861597
>Gm05:11861811-11865149
>Gm05:11865241-11865283
>Gm05:11865380-11865451
>Gm05:11865526-11867595
>Gm05:11867774-11867904
>Gm05:11868990-11870707
>Gm05:11871140-11871466
>Gm05:11872177-11872242
>Gm05:11872680-11873100
>Gm05:11873138-11873565
>Gm05:11873605-11873779
>Gm05:11873815-11876627
>Gm05:11876779-11877207
>Gm05:11877365-11877470
>Gm05:11877517-11877898
>Gm05:11878001-11878191
>Gm05:11878260-11878596
>Gm05:11878753-11878831
>Gm05:11878928-11879257
>Gm05:11879599-11889937
>Gm05:11890073-11890130
>Gm05:11890230-11890571
>Gm05:11890719-11891641
>Gm05:11891677-11891759
>Gm05:11891781-11891833
>Gm05:11892113-11892407
>Gm05:11892646-11892791
>Gm05:11893147-11893258
>Gm05:11893395-11893433
>Gm05:11893593-11893634
>Gm05:11893896-11893949
>Gm05:11894137-11894205
>Gm05:11894292-11894694
>Gm05:11895089-11895233
>Gm05:11895288-11895375
>Gm05:11895435-11895727
>Gm05:11895838-11895936
>Gm05:11896203-11896447
>Gm05:11896474-11897215
>Gm05:11897323-11897546
>Gm05:11897613-11898883
>Gm05:11899968-11900246
>Gm05:11900315-11900465
>Gm05:11900581-11900682
>Gm05:11902639-11903904
>Gm05:11903965-11905216
>Gm05:11905566-11908467
>Gm05:11910112-11910312
>Gm05:11910530-11910638
>Gm05:11910735-11910843
>Gm05:11910899-11911009
>Gm05:11911065-11911092
>Gm05:11911220-11911456
>Gm05:11911536-11911595
>Gm05:11911712-11911750
>Gm05:11911842-11912274
>Gm05:11913300-11913356
>Gm05:11913418-11913482
>Gm05:11914321-11914362
>Gm05:11914616-11914657
>Gm05:11914927-11914999
>Gm05:11915349-11915669
>Gm05:11915703-11915751
>Gm05:11916751-11919853
>Gm05:11921851-11921960
>Gm05:11927614-11932405
>Gm05:11932654-11932818
>Gm05:11932908-11933002
>Gm05:11933060-11933101
>Gm05:11933788-11933886
>Gm05:11934309-11934377
>Gm05:11938958-11939019
>Gm05:11939624-11939676
>Gm05:11940531-11941558
>Gm05:11941632-11941805
>Gm05:11941874-11942184
>Gm05:11942213-11948366
>Gm05:11949572-11949626
>Gm05:11949740-11949762
>Gm05:11949862-11949888
>Gm05:11949953-11950765
>Gm05:11953746-11953785
>Gm05:11954728-11954758
>Gm05:11955369-11966073
>Gm05:11968410-11970705
>Gm05:11970736-11972279
>Gm05:11974299-11974330
>Gm05:11974552-11974617
>Gm05:11975609-11975671
>Gm05:11978317-11978409
>Gm05:11978449-11978554
>Gm05:11980278-11980403
>Gm05:11981959-11982027
>Gm05:11982173-11982358
>Gm05:11982647-11982746
>Gm05:11983551-11983589
>Gm05:11983763-11983805
>Gm05:11985422-11985491
>Gm05:11986099-11989953
>Gm05:11990915-11992038
>Gm05:11992568-11993920
>Gm05:11994389-11995557
>Gm05:11995580-12003508
>Gm05:12003545-12004335
>Gm05:12004403-12004582
>Gm05:12004643-12006236
>Gm05:12007061-12007392
>Gm05:12007434-12011117
>Gm05:12011136-12011165
>Gm05:12011235-12015480
>Gm05:12015712-12015850
>Gm05:12016104-12018203
>Gm05:12018248-12019410
>Gm05:12019535-12019569
>Gm05:12019741-12019832
>Gm05:12019919-12025794
>Gm05:12025826-12026265
>Gm05:12026299-12026845
>Gm05:12026903-12041385
>Gm05:12041456-12044681
>Gm05:12044717-12044764
>Gm05:12044802-12044955
>Gm05:12044989-12084028
>Gm05:12084066-12084514
>Gm05:12084638-12084802
>Gm05:12084905-12084958
>Gm05:12085069-12085153
>Gm05:12085184-12085253
>Gm05:12085315-12085617
>Gm05:12085870-12085900
>Gm05:12085954-12101903
>Gm05:12101958-12102006
>Gm05:12102037-12112324
>Gm05:12112488-12112583
>Gm05:12114376-12114547
>Gm05:12115764-12117935
>Gm05:12117967-12118233
>Gm05:12118330-12118427
>Gm05:12119972-12120000
>Gm05:12121205-12126289
>Gm05:12126320-12126932
>Gm05:12126959-12127494
>Gm05:12127540-12128202
>Gm05:12128320-12134063
>Gm05:12134126-12139323
>Gm05:12139361-12140091
>Gm05:12140175-12140508
>Gm05:12140539-12141363
>Gm05:12141385-12141521
>Gm05:12141603-12154083
>Gm05:12154126-12154427
>Gm05:12154484-12154713
>Gm05:12154776-12154814
>Gm05:12154983-12155375
>Gm05:12155516-12155765
>Gm05:12156004-12156111
>Gm05:12156249-12156512
>Gm05:12157524-12157666
>Gm05:12158318-12158412
>Gm05:12158523-12158632
>Gm05:12158680-12158762
>Gm05:12158861-12158967
>Gm05:12159002-12159065
>Gm05:12159114-12160362
>Gm05:12160833-12160882
>Gm05:12160908-12162319
>Gm05:12162453-12162611
>Gm05:12162798-12162828
>Gm05:12162866-12163383
>Gm05:12163410-12180097
>Gm05:12180123-12181786
>Gm05:12181837-12183386
>Gm05:12183451-12183820
>Gm05:12183855-12184245
>Gm05:12184317-12185188
>Gm05:12185217-12185255
>Gm05:12185309-12187733
>Gm05:12187841-12187873
>Gm05:12187942-12188624
>Gm05:12188965-12189079
>Gm05:12189236-12189392
>Gm05:12191218-12191565
>Gm05:12191752-12193524
>Gm05:12193796-12193845
>Gm05:12194047-12194184
>Gm05:12194217-12202621
>Gm05:12202717-12203210
>Gm05:12203230-12204033
>Gm05:12204125-12204406
>Gm05:12205480-12205546
>Gm05:12205909-12206295
>Gm05:12206433-12206468
>Gm05:12206610-12206687
>Gm05:12206770-12206853
>Gm05:12207523-12207662
>Gm05:12207717-12207754
>Gm05:12207881-12208184
>Gm05:12208249-12208895
>Gm05:12209668-12209711
>Gm05:12210254-12210345
>Gm05:12210767-12211038
>Gm05:12211140-12211175
>Gm05:12211242-12211413
>Gm05:12211563-12211758
>Gm05:12212015-12212056
>Gm05:12212287-12212357
>Gm05:12212670-12215474
>Gm05:12215502-12225740
>Gm05:12225761-12230817
>Gm05:12230861-12232571
>Gm05:12233414-12234239
>Gm05:12234368-12234626
>Gm05:12238066-12238100
>Gm05:12238698-12238892
>Gm05:12239610-12239657
>Gm05:12240479-12240565
>Gm05:12241282-12241561
>Gm05:12245199-12245389
>Gm05:12245939-12246029
>Gm05:12248075-12248118
>Gm05:12248707-12248750
>Gm05:12249213-12249292
>Gm05:12249598-12249677
>Gm05:12249825-12249858
>Gm05:12250088-12250119
>Gm05:12250586-12250731
>Gm05:12251048-12260311
>Gm05:12260341-12271270
>Gm05:12271274-12271955
>Gm05:12271981-12281016
>Gm05:12281040-12281815
>Gm05:12281841-12283972
>Gm05:12284041-12287157
>Gm05:12287453-12287488
>Gm05:12288654-12288752
>Gm05:12288787-12301495
>Gm05:12301534-12301821
>Gm05:12301857-12304107
>Gm05:12304159-12304535
>Gm05:12304602-12305120
>Gm05:12305155-12310464
>Gm05:12310496-12327863
>Gm05:12327887-12337460
>Gm05:12337524-12338670
>Gm05:12338729-12340860
>Gm05:12340888-12342544
>Gm05:12342614-12343676
>Gm05:12343792-12347133
>Gm05:12347179-12347437
>Gm05:12347493-12348285
>Gm05:12348376-12350040
>Gm05:12350107-12350221
>Gm05:12350280-12350389
>Gm05:12350431-12350649
>Gm05:12350720-12350767
>Gm05:12350839-12350950
>Gm05:12351005-12370100
>Gm05:12370213-12371696
>Gm05:12372028-12372185
>Gm05:12372273-12372313
>Gm05:12372436-12372783
>Gm05:12372831-12373322
>Gm05:12373361-12373754
>Gm05:12374019-12374157
>Gm05:12374185-12374424
>Gm05:12374474-12374527
>Gm05:12374577-12374713
>Gm05:12374768-12374904
>Gm05:12375220-12377037
>Gm05:12377265-12377315
>Gm05:12377346-12377581
>Gm05:12377787-12378290
>Gm05:12378380-12378412
>Gm05:12378554-12378608
>Gm05:12378728-12388013
>Gm05:12388094-12388186
>Gm05:12388274-12388486
>Gm05:12388577-12390100
>Gm05:12390155-12390289
>Gm05:12390316-12390643
>Gm05:12391633-12391783
>Gm05:12392403-12392449
>Gm05:12392507-12392545
>Gm05:12392722-12393090
>Gm05:12393177-12393403
>Gm05:12393593-12394074
>Gm05:12394298-12394383
>Gm05:12394515-12394825
>Gm05:12395412-12407632
>Gm05:12407687-12408201
>Gm05:12408242-12408358
>Gm05:12408397-12408499
>Gm05:12408586-12408618
>Gm05:12408740-12408793
>Gm05:12408932-12410679
>Gm05:12410701-12410920
>Gm05:12411769-12411809
>Gm05:12411841-12423637
>Gm05:12423692-12424623
>Gm05:12424745-12424813
>Gm05:12424937-12425275
>Gm05:12425302-12429475
>Gm05:12429501-12432007
>Gm05:12432048-12460015
>Gm05:12460070-12461001
>Gm05:12461123-12461185
>Gm05:12461315-12463015
>Gm05:12463037-12463235
>Gm05:12463982-12464145
>Gm05:12464177-12475485
>Gm05:12475497-12486598
>Gm05:12486666-12488028
>Gm05:12488098-12500947
>Gm05:12501046-12501259
>Gm05:12501285-12503484
>Gm05:12503691-12503730
>Gm05:12503881-12504037
>Gm05:12504099-12504169
>Gm05:12504541-12504575
>Gm05:12504631-12504973
>Gm05:12505003-12505076
>Gm05:12505104-12507491
>Gm05:12507658-12507710
>Gm05:12508102-12509836
>Gm05:12509902-12509930
>Gm05:12510021-12510198
>Gm05:12510227-12510296
>Gm05:12510350-12510660
>Gm05:12510730-12510855
>Gm05:12511126-12511255
>Gm05:12516714-12516763
>Gm05:12517548-12517664
>Gm05:12518508-12518553
>Gm05:12519764-12525703
>Gm05:12525766-12528945
>Gm05:12528997-12551089
>Gm05:12551153-12553985
>Gm05:12554029-12554697
>Gm05:12554721-12556378
>Gm05:12556728-12556807
>Gm05:12557125-12558002
>Gm05:12558043-12560274
>Gm05:12560320-12563679
>Gm05:12563717-12565381
>Gm05:12565452-12565689
>Gm05:12565719-12566206
>Gm05:12566231-12566409
>Gm05:12566471-12569300
>Gm05:12569335-12569399
>Gm05:12569442-12569631
>Gm05:12569658-12570057
>Gm05:12570093-12574698
>Gm05:12574731-12590824
>Gm05:12590925-12594508
>Gm05:12594537-12600086
>Gm05:12600269-12605880
>Gm05:12605954-12605981
>Gm05:12606001-12613809
>Gm05:12613864-12625860
>Gm05:12625895-12664243
>Gm05:12665347-12666321
>Gm05:12666612-12681526
>Gm05:12681642-12682759
>Gm05:12682812-12687419
>Gm05:12687465-12690213
>Gm05:12690253-12690690
>Gm05:12690789-12691765
>Gm05:12691845-12693275
>Gm05:12693310-12698808
>Gm05:12698842-12699180
>Gm05:12699205-12700413
>Gm05:12700466-12707732
>Gm05:12707813-12709095
>Gm05:12709174-12710341
>Gm05:12710376-12712424
>Gm05:12712541-12713071
>Gm05:12713119-12713801
>Gm05:12713874-12714292
>Gm05:12714338-12715367
>Gm05:12715434-12717749
>Gm05:12717794-12720404
>Gm05:12720449-12723112
>Gm05:12723163-12739261
>Gm05:12739298-12739775
>Gm05:12739804-12739935
>Gm05:12740004-12741904
>Gm05:12741937-12742201
>Gm05:12742330-12742397
>Gm05:12742523-12742573
>Gm05:12742630-12742719
>Gm05:12742778-12742952
>Gm05:12743260-12743484
>Gm05:12743543-12743677
>Gm05:12744335-12744365
>Gm05:12744566-12745543
>Gm05:12745623-12745893
>Gm05:12745987-12746058
>Gm05:12746083-12746912
>Gm05:12746955-12747190
>Gm05:12747295-12747395
>Gm05:12747465-12747540
>Gm05:12747858-12747916
>Gm05:12748158-12748204
>Gm05:12748281-12748362
>Gm05:12748856-12749041
>Gm05:12749150-12749209
>Gm05:12749486-12749702
>Gm05:12749868-12750086
>Gm05:12750319-12750550
>Gm05:12752666-12758044
>Gm05:12758693-12759616
>Gm05:12759666-12759834
>Gm05:12759943-12762553
>Gm05:12762580-12764128
>Gm05:12764151-12764499
>Gm05:12764572-12765124
>Gm05:12765187-12765547
>Gm05:12765643-12774111
>Gm05:12774144-12774637
>Gm05:12774905-12777931
>Gm05:12780396-12802276
>Gm05:12802445-12803422
>Gm05:12804639-12804789
>Gm05:12805747-12805841
>Gm05:12806081-12806136
>Gm05:12807190-12807217
>Gm05:12808095-12808186
>Gm05:12808283-12808423
>Gm05:12808546-12808806
>Gm05:12808949-12808989
>Gm05:12809084-12809379
>Gm05:12809693-12809837
>Gm05:12810545-12810682
>Gm05:12811668-12811731
>Gm05:12814281-12816217
>Gm05:12816244-12832775
>Gm05:12832811-12832916
>Gm05:12832968-12850566
>Gm05:12850612-12861944
>Gm05:12861983-12862496
>Gm05:12862520-12895023
>Gm05:12895123-12896015
>Gm05:12896124-12896176
>Gm05:12896215-12906434
>Gm05:12906843-12907114
>Gm05:12907185-12907316
>Gm05:12907884-12907942
>Gm05:12908170-12908733
>Gm05:12908776-12909664
>Gm05:12909723-12912475
>Gm05:12912517-12919543
>Gm05:12919566-12920079
>Gm05:12920116-12920592
>Gm05:12920663-12920780
>Gm05:12920843-12923617
>Gm05:12923646-12935679
>Gm05:12935724-12935773
>Gm05:12936921-12937253
>Gm05:12937997-12938075
>Gm05:12938183-12938381
>Gm05:12938781-12938854
>Gm05:12940900-12940931
>Gm05:12946336-12947975
>Gm05:12948015-12948073
>Gm05:12948126-12948967
>Gm05:12949016-12949357
>Gm05:12949429-12949537
>Gm05:12949579-12949829
>Gm05:12950207-12950834
>Gm05:12950873-12951568
>Gm05:12951619-12951800
>Gm05:12952051-12952596
>Gm05:12952664-12954697
>Gm05:12955188-12955672
>Gm05:12955704-12965241
>Gm05:12965335-12973821
>Gm05:12975655-12976936
>Gm05:12976998-12978443
>Gm05:12978592-12979410
>Gm05:12979468-12979842
>Gm05:12979869-12980220
>Gm05:12980253-12980774
>Gm05:12982241-12982992
>Gm05:12985337-12985807
>Gm05:12985865-12986054
>Gm05:12986110-12986334
>Gm05:12987136-12987190
>Gm05:12987359-12987473
>Gm05:12987521-12987551
>Gm05:12987720-12987769
>Gm05:12987879-12988020
>Gm05:12989735-12992466
>Gm05:12992531-12993952
>Gm05:12993991-12994370
>Gm05:12994440-12999518
>Gm05:12999587-13001036
>Gm05:13002314-13006606
>Gm05:13006665-13009158
>Gm05:13009177-13010526
>Gm05:13010559-13011265
>Gm05:13012245-13016361
>Gm05:13016400-13016456
>Gm05:13016494-13016547
>Gm05:13016580-13019523
>Gm05:13021219-13021380
>Gm05:13021525-13021625
>Gm05:13021837-13021928
>Gm05:13021961-13022002
>Gm05:13022214-13023804
>Gm05:13030702-13030763
>Gm05:13033635-13033880
>Gm05:13034738-13034859
>Gm05:13036269-13036397
>Gm05:13036538-13037048
>Gm05:13037524-13037572
>Gm05:13037841-13038091
>Gm05:13038330-13038373
>Gm05:13038519-13038575
>Gm05:13039623-13044558
>Gm05:13046344-13046433
>Gm05:13046921-13046989
>Gm05:13047464-13048849
>Gm05:13049472-13049507
>Gm05:13049823-13049886
>Gm05:13050500-13050597
>Gm05:13050921-13051061
>Gm05:13051815-13051965
>Gm05:13052143-13052206
>Gm05:13052601-13065863
>Gm05:13065911-13066526
>Gm05:13066602-13067775
>Gm05:13067850-13068381
>Gm05:13068423-13069419
>Gm05:13069607-13069662
>Gm05:13069834-13070020
>Gm05:13070471-13070538
>Gm05:13070600-13070690
>Gm05:13074559-13074725
>Gm05:13074974-13121031
>Gm05:13121431-13121561
>Gm05:13122302-13122338
>Gm05:13122758-13123151
>Gm05:13123314-13123405
>Gm05:13123510-13123884
>Gm05:13123987-13124160
>Gm05:13124306-13124686
>Gm05:13124948-13125078
>Gm05:13125137-13125683
>Gm05:13126139-13126247
>Gm05:13126455-13126513
>Gm05:13127334-13127374
>Gm05:13127419-13127611
>Gm05:13127743-13127796
>Gm05:13128289-13128405
>Gm05:13128509-13128575
>Gm05:13129260-13129303
>Gm05:13130746-13132335
>Gm05:13133657-13133705
>Gm05:13134366-13134473
>Gm05:13137043-13137394
>Gm05:13138902-13138940
>Gm05:13139878-13140275
>Gm05:13140396-13140651
>Gm05:13140713-13141046
>Gm05:13141083-13143019
>Gm05:13143041-13143887
>Gm05:13143953-13158446
>Gm05:13158619-13158822
>Gm05:13158861-13159552
>Gm05:13159623-13159929
>Gm05:13159957-13160275
>Gm05:13160374-13160998
>Gm05:13161035-13162030
>Gm05:13162087-13162230
>Gm05:13162261-13162344
>Gm05:13162544-13162616
>Gm05:13162709-13163355
>Gm05:13163447-13163549
>Gm05:13163606-13163729
>Gm05:13163805-13163937
>Gm05:13164027-13164050
>Gm05:13164173-13164417
>Gm05:13164443-13164833
>Gm05:13164848-13165190
>Gm05:13165212-13165586
>Gm05:13165723-13166073
>Gm05:13166207-13166427
>Gm05:13166474-13167303
>Gm05:13167443-13167550
>Gm05:13167605-13168088
>Gm05:13168179-13168418
>Gm05:13168500-13169433
>Gm05:13169476-13169919
>Gm05:13169962-13170638
>Gm05:13170709-13170784
>Gm05:13170899-13171282
>Gm05:13171390-13171928
>Gm05:13172982-13173023
>Gm05:13173619-13173656
>Gm05:13174429-13174547
>Gm05:13176618-13176658
>Gm05:13177145-13177212
>Gm05:13177289-13177368
>Gm05:13177421-13177637
>Gm05:13177765-13178293
>Gm05:13178378-13178467
>Gm05:13178492-13179093
>Gm05:13179144-13179221
>Gm05:13179285-13179825
>Gm05:13180411-13180604
>Gm05:13180637-13181350
>Gm05:13181438-13182243
>Gm05:13182278-13185215
>Gm05:13185273-13194068
>Gm05:13194325-13194362
>Gm05:13194508-13194544
>Gm05:13197300-13197383
>Gm05:13198056-13198096
>Gm05:13199110-13199141
>Gm05:13200816-13200855
>Gm05:13200969-13201105
>Gm05:13201160-13201189
>Gm05:13202125-13202150
>Gm05:13202175-13202211
>Gm05:13204357-13204415
>Gm05:13206009-13206204
>Gm05:13207184-13207453
>Gm05:13208771-13208797
>Gm05:13209692-13209751
>Gm05:13210708-13210876
>Gm05:13210967-13211631
>Gm05:13211921-13211987
>Gm05:13215266-13215331
>Gm05:13216802-13216841
>Gm05:13217514-13217547
>Gm05:13218536-13218582
>Gm05:13218961-13219169
>Gm05:13219449-13219484
>Gm05:13220089-13220194
>Gm05:13221102-13221170
>Gm05:13222161-13222201
>Gm05:13228081-13228152
>Gm05:13228562-13228894
>Gm05:13229020-13229054
>Gm05:13229103-13229273
>Gm05:13229327-13229424
>Gm05:13229456-13231164
>Gm05:13231279-13231372
>Gm05:13232665-13232727
>Gm05:13233413-13233719
>Gm05:13233752-13233834
>Gm05:13233911-13234183
>Gm05:13234304-13234337
>Gm05:13234468-13234555
>Gm05:13235459-13235574
>Gm05:13235711-13235750
>Gm05:13235782-13235850
>Gm05:13235915-13237748
>Gm05:13237793-13238271
>Gm05:13238337-13241359
>Gm05:13241459-13250982
>Gm05:13251082-13258067
>Gm05:13258144-13258257
>Gm05:13258297-13273358
>Gm05:13273449-13273709
>Gm05:13274105-13274268
>Gm05:13274513-13274549
>Gm05:13274647-13274693
>Gm05:13274899-13274954
>Gm05:13275218-13275292
>Gm05:13275451-13275659
>Gm05:13275771-13275820
>Gm05:13275853-13275910
>Gm05:13276066-13276230
>Gm05:13276377-13276671
>Gm05:13277003-13277324
>Gm05:13277577-13277734
>Gm05:13277879-13278216
>Gm05:13278411-13281642
>Gm05:13281717-13281757
>Gm05:13281790-13281863
>Gm05:13281911-13282467
>Gm05:13282598-13283996
>Gm05:13284023-13284172
>Gm05:13284219-13288045
>Gm05:13288083-13289011
>Gm05:13289040-13309427
>Gm05:13309516-13309988
>Gm05:13310085-13311399
>Gm05:13311424-13312833
>Gm05:13312884-13313255
>Gm05:13313293-13313323
>Gm05:13313425-13329940
>Gm05:13329974-13332623
>Gm05:13332662-13334830
>Gm05:13334893-13335306
>Gm05:13335336-13335540
>Gm05:13335596-13336353
>Gm05:13336479-13336581
>Gm05:13336878-13336973
>Gm05:13337007-13337775
>Gm05:13337825-13339175
>Gm05:13339300-13339497
>Gm05:13339543-13340191
>Gm05:13340233-13351342
>Gm05:13351372-13356004
>Gm05:13356037-13363235
>Gm05:13363287-13363422
>Gm05:13363489-13364902
>Gm05:13364938-13365480
>Gm05:13365560-13394973
>Gm05:13395018-13396196
>Gm05:13396231-13397023
>Gm05:13397107-13399041
>Gm05:13399085-13399848
>Gm05:13399912-13402519
>Gm05:13402642-13402709
>Gm05:13402767-13443458
>Gm05:13458786-13460756
>Gm05:13463881-13465992
>Gm05:13466031-13468488
>Gm05:13468553-13480525
>Gm05:13497988-13498659
>Gm05:13498695-13499576
>Gm05:13508352-13509211
>Gm05:13509408-13510186
>Gm05:13529554-13530324
>Gm05:13530426-13532100
>Gm05:13532569-13533423
>Gm05:13536672-13537596
>Gm05:13537696-13562344
>Gm05:13562393-13563714
>Gm05:13563786-13565625
>Gm05:13565647-13569441
>Gm05:13569486-13578203
>Gm05:13578237-13584004
>Gm05:13584028-13584072
>Gm05:13584124-13585105
>Gm05:13585168-13592512
>Gm05:13592539-13609141
>Gm05:13609169-13609881
>Gm05:13609916-13626109
>Gm05:13626216-13626523
>Gm05:13626573-13626902
>Gm05:13626955-13627067
>Gm05:13627147-13627671
>Gm05:13629037-13629077
>Gm05:13637068-13637752
>Gm05:13640523-13640654
>Gm05:13641738-13642080
>Gm05:13642417-13642925
>Gm05:13643641-13655685
>Gm05:13656614-13656850
>Gm05:13656948-13657095
>Gm05:13657122-13667099
>Gm05:13667935-13672299
>Gm05:13675957-13676660
>Gm05:13676757-13676935
>Gm05:13676989-13678399
>Gm05:13680082-13680584
>Gm05:13680657-13681139
>Gm05:13681279-13681409
>Gm05:13682434-13685866
>Gm05:13687141-13687169
>Gm05:13691568-13692019
>Gm05:13692081-13692608
>Gm05:13692703-13696305
>Gm05:13696378-13697428
>Gm05:13697468-13703050
>Gm05:13703927-13703963
>Gm05:13704163-13705657
>Gm05:13706092-13718911
>Gm05:13721198-13721357
>Gm05:13721434-13721518
>Gm05:13721740-13721780
>Gm05:13721872-13721960
>Gm05:13722256-13722286
>Gm05:13722678-13722725
>Gm05:13723104-13724634
>Gm05:13725058-13726524
>Gm05:13726535-13727434
>Gm05:13727512-13727546
>Gm05:13727679-13728021
>Gm05:13731874-13731964
>Gm05:13732042-13732085
>Gm05:13732122-13732205
>Gm05:13732483-13732795
>Gm05:13732988-13733074
>Gm05:13733782-13734026
>Gm05:13734086-13734188
>Gm05:13734238-13734492
>Gm05:13734535-13734933
>Gm05:13735043-13735391
>Gm05:13735442-13735814
>Gm05:13735860-13739844
>Gm05:13739900-13740139
>Gm05:13740188-13740748
>Gm05:13740777-13740938
>Gm05:13740992-13741185
>Gm05:13741254-13741936
>Gm05:13742044-13742136
>Gm05:13743429-13743557
>Gm05:13743634-13743767
>Gm05:13744054-13744107
>Gm05:13744284-13744325
>Gm05:13744518-13745110
>Gm05:13745154-13745340
>Gm05:13745569-13753273
>Gm05:13753294-13793085
>Gm05:13793106-13804004
>Gm05:13808605-13808724
>Gm05:13814377-13814428
>Gm05:13815354-13815395
>Gm05:13815765-13816631
>Gm05:13817023-13817045
>Gm05:13817377-13819101
>Gm05:13819143-13819565
>Gm05:13819612-13820323
>Gm05:13820355-13821197
>Gm05:13821960-13822873
>Gm05:13822913-13825213
>Gm05:13825457-13831467
>Gm05:13831504-13832583
>Gm05:13832683-13838905
>Gm05:13838941-13843439
>Gm05:13843519-13843946
>Gm05:13844077-13855530
>Gm05:13855652-13864243
>Gm05:13864318-13864525
>Gm05:13864574-13865463
>Gm05:13865534-13870455
>Gm05:13870486-13870985
>Gm05:13871012-13891530
>Gm05:13891681-13891746
>Gm05:13891902-13892160
>Gm05:13892204-13892762
>Gm05:13892903-13893212
>Gm05:13893291-13893344
>Gm05:13893362-13893944
>Gm05:13893975-13894414
>Gm05:13894595-13895510
>Gm05:13896489-13896534
>Gm05:13896683-13896754
>Gm05:13896866-13896949
>Gm05:13897156-13897412
>Gm05:13897459-13897596
>Gm05:13897739-13898345
>Gm05:13898403-13898526
>Gm05:13899605-13901147
>Gm05:13901175-13903459
>Gm05:13904702-13905064
>Gm05:13905795-13905846
>Gm05:13906044-13906082
>Gm05:13906118-13906145
>Gm05:13906639-13906708
>Gm05:13906893-13909507
>Gm05:13909555-13909710
>Gm05:13909826-13910109
>Gm05:13910276-13910560
>Gm05:13910706-13911456
>Gm05:13911527-13912014
>Gm05:13912068-13912261
>Gm05:13912380-13913657
>Gm05:13913721-13913792
>Gm05:13914442-13914557
>Gm05:13914580-13914620
>Gm05:13914729-13914756
>Gm05:13914846-13914877
>Gm05:13914996-13915175
>Gm05:13915204-13915246
>Gm05:13915378-13915431
>Gm05:13915477-13915637
>Gm05:13915725-13916045
>Gm05:13916566-13916644
>Gm05:13916706-13916777
>Gm05:13917191-13917322
>Gm05:13917438-13917484
>Gm05:13918272-13918306
>Gm05:13919528-13919602
>Gm05:13919672-13920013
>Gm05:13920078-13920709
>Gm05:13920900-13921172
>Gm05:13921202-13921852
>Gm05:13921934-13922315
>Gm05:13922362-13924892
>Gm05:13924921-13925181
>Gm05:13925202-13925349
>Gm05:13925383-13937063
>Gm05:13937108-13962446
>Gm05:13962496-13969718
>Gm05:13969749-13976537
>Gm05:13976621-13977339
>Gm05:13977390-13978266
>Gm05:13978356-13979038
>Gm05:13979072-13980053
>Gm05:13980091-13980860
>Gm05:13980898-13980953
>Gm05:13980987-13981217
>Gm05:13981301-13981566
>Gm05:13981634-13982070
>Gm05:13982105-13982144
>Gm05:13982190-14001198
>Gm05:14001298-14023167
>Gm05:14023245-14023335
>Gm05:14023367-14023754
>Gm05:14023790-14023821
>Gm05:14023891-14029708
>Gm05:14029790-14037762
>Gm05:14037809-14051363
>Gm05:14051511-14051625
>Gm05:14051675-14051913
>Gm05:14051940-14054021
>Gm05:14054070-14054157
>Gm05:14054204-14054351
>Gm05:14054402-14054520
>Gm05:14054575-14054615
>Gm05:14054782-14056497
>Gm05:14056557-14056862
>Gm05:14056960-14057225
>Gm05:14057270-14057535
>Gm05:14057622-14060380
>Gm05:14061181-14061239
>Gm05:14061535-14061644
>Gm05:14062595-14062632
>Gm05:14062868-14063386
>Gm05:14064124-14064156
>Gm05:14064642-14064715
>Gm05:14064886-14064932
>Gm05:14065120-14065163
>Gm05:14065294-14065338
>Gm05:14065489-14065527
>Gm05:14065584-14068422
>Gm05:14068481-14068786
>Gm05:14068881-14069842
>Gm05:14070323-14072554
>Gm05:14072722-14072849
>Gm05:14072870-14073132
>Gm05:14073180-14073245
>Gm05:14073345-14073582
>Gm05:14073742-14073918
>Gm05:14074003-14074356
>Gm05:14074817-14074865
>Gm05:14077377-14077648
>Gm05:14079905-14080017
>Gm05:14081050-14081313
>Gm05:14081409-14081523
>Gm05:14081585-14081718
>Gm05:14081831-14082008
>Gm05:14082051-14082112
>Gm05:14082257-14082350
>Gm05:14082495-14082735
>Gm05:14082876-14082917
>Gm05:14082955-14083038
>Gm05:14083483-14083555
>Gm05:14083623-14083775
>Gm05:14083834-14084124
>Gm05:14084164-14084311
>Gm05:14084783-14084812
>Gm05:14085231-14085973
>Gm05:14089932-14089965
>Gm05:14089990-14090568
>Gm05:14090615-14090897
>Gm05:14091026-14092341
>Gm05:14094378-14094668
>Gm05:14095941-14096061
>Gm05:14096329-14096363
>Gm05:14097163-14097578
>Gm05:14097715-14097773
>Gm05:14097920-14098023
>Gm05:14101614-14101769
>Gm05:14101841-14102874
>Gm05:14102924-14102984
>Gm05:14103416-14103482
>Gm05:14104104-14104401
>Gm05:14104424-14104547
>Gm05:14105496-14105683
>Gm05:14105840-14105919
>Gm05:14106646-14106692
>Gm05:14106773-14106830
>Gm05:14106876-14106970
>Gm05:14107109-14107275
>Gm05:14107650-14107894
>Gm05:14108030-14108172
>Gm05:14108211-14108588
>Gm05:14108629-14108864
>Gm05:14108900-14109134
>Gm05:14109235-14109283
>Gm05:14109730-14109950
>Gm05:14110176-14110403
>Gm05:14110948-14111120
>Gm05:14111619-14111648
>Gm05:14111739-14111930
>Gm05:14111975-14112105
>Gm05:14112396-14112535
>Gm05:14112997-14113074
>Gm05:14113237-14113299
>Gm05:14114086-14114231
>Gm05:14114288-14114365
>Gm05:14114627-14114662
>Gm05:14114760-14114943
>Gm05:14115015-14115076
>Gm05:14115120-14115380
>Gm05:14115441-14115647
>Gm05:14115714-14115937
>Gm05:14116010-14116911
>Gm05:14116943-14117028
>Gm05:14117106-14117430
>Gm05:14117489-14117878
>Gm05:14118286-14118356
>Gm05:14118393-14118479
>Gm05:14118596-14119145
>Gm05:14119334-14119546
>Gm05:14119729-14120183
>Gm05:14120236-14124347
>Gm05:14124406-14124587
>Gm05:14124634-14125377
>Gm05:14125436-14125669
>Gm05:14125718-14125966
>Gm05:14126019-14126053
>Gm05:14126164-14126346
>Gm05:14126472-14127100
>Gm05:14127516-14127751
>Gm05:14128111-14128269
>Gm05:14128380-14128573
>Gm05:14128669-14128718
>Gm05:14128773-14129182
>Gm05:14129422-14129562
>Gm05:14129644-14129727
>Gm05:14129800-14129834
>Gm05:14129953-14130000
>Gm05:14130073-14130288
>Gm05:14130339-14130375
>Gm05:14130450-14130550
>Gm05:14130876-14131035
>Gm05:14131113-14131380
>Gm05:14131411-14131480
>Gm05:14132149-14132467
>Gm05:14134039-14134081
>Gm05:14138493-14138531
>Gm05:14139456-14154657
>Gm05:14154789-14155301
>Gm05:14157695-14157923
>Gm05:14158756-14186866
>Gm05:14187451-14187495
>Gm05:14187710-14187782
>Gm05:14187842-14187952
>Gm05:14188058-14189153
>Gm05:14189575-14189639
>Gm05:14190883-14190915
>Gm05:14192566-14192595
>Gm05:14192625-14192666
>Gm05:14192966-14193006
>Gm05:14193605-14193650
>Gm05:14193739-14194292
>Gm05:14194554-14194577
>Gm05:14194601-14195453
>Gm05:14195623-14203651
>Gm05:14203688-14207937
>Gm05:14208005-14215594
>Gm05:14215626-14216224
>Gm05:14216339-14216450
>Gm05:14216473-14217189
>Gm05:14217206-14217322
>Gm05:14217475-14222168
>Gm05:14222198-14222725
>Gm05:14222791-14223050
>Gm05:14223102-14224488
>Gm05:14224532-14225427
>Gm05:14227531-14228201
>Gm05:14228282-14230473
>Gm05:14230737-14230817
>Gm05:14231109-14231170
>Gm05:14232347-14232509
>Gm05:14232639-14233052
>Gm05:14233369-14233438
>Gm05:14233839-14233880
>Gm05:14233944-14234533
>Gm05:14234571-14234744
>Gm05:14234795-14234907
>Gm05:14235019-14235074
>Gm05:14235702-14235731
>Gm05:14237857-14237902
>Gm05:14238177-14238231
>Gm05:14241986-14242138
>Gm05:14245738-14245872
>Gm05:14247375-14247564
>Gm05:14247629-14247832
>Gm05:14247898-14248125
>Gm05:14248157-14248197
>Gm05:14249177-14249210
>Gm05:14250199-14250869
>Gm05:14250920-14250967
>Gm05:14251141-14251197
>Gm05:14251812-14251843
>Gm05:14253125-14253263
>Gm05:14253898-14254470
>Gm05:14254546-14254585
>Gm05:14254775-14254813
>Gm05:14255165-14255465
>Gm05:14255586-14255725
>Gm05:14255817-14255939
>Gm05:14255975-14256390
>Gm05:14257439-14258367
>Gm05:14258400-14258787
>Gm05:14262320-14262371
>Gm05:14262898-14262959
>Gm05:14264712-14265004
>Gm05:14266012-14266047
>Gm05:14266178-14273143
>Gm05:14275399-14276474
>Gm05:14280433-14280631
>Gm05:14280759-14281505
>Gm05:14281573-14288977
>Gm05:14289002-14290092
>Gm05:14290142-14290407
>Gm05:14290458-14290548
>Gm05:14290677-14303100
>Gm05:14303137-14305188
>Gm05:14305457-14305540
>Gm05:14306601-14306660
>Gm05:14306714-14306763
>Gm05:14306829-14307045
>Gm05:14307370-14307543
>Gm05:14307660-14307821
>Gm05:14307932-14308680
>Gm05:14309341-14309408
>Gm05:14311574-14314842
>Gm05:14317926-14320874
>Gm05:14321828-14321884
>Gm05:14323029-14323151
>Gm05:14323201-14323392
>Gm05:14327776-14327822
>Gm05:14328563-14328598
>Gm05:14329161-14329382
>Gm05:14329442-14329567
>Gm05:14329643-14331842
>Gm05:14331887-14332094
>Gm05:14332131-14332232
>Gm05:14332443-14333098
>Gm05:14333130-14333185
>Gm05:14333246-14333491
>Gm05:14333547-14333709
>Gm05:14333804-14335055
>Gm05:14335163-14335233
>Gm05:14342103-14343302
>Gm05:14343400-14344632
>Gm05:14344958-14347139
>Gm05:14347176-14349518
>Gm05:14349570-14354241
>Gm05:14354423-14357785
>Gm05:14358548-14358602
>Gm05:14358792-14358898
>Gm05:14359320-14359425
>Gm05:14359639-14368992
>Gm05:14370310-14370363
>Gm05:14370674-14370829
>Gm05:14370957-14371342
>Gm05:14371477-14371515
>Gm05:14371787-14372001
>Gm05:14372039-14372125
>Gm05:14372225-14372333
>Gm05:14372393-14372789
>Gm05:14372929-14372966
>Gm05:14373152-14374143
>Gm05:14374577-14375887
>Gm05:14376028-14376073
>Gm05:14376279-14376404
>Gm05:14376491-14376525
>Gm05:14376636-14376681
>Gm05:14376970-14377044
>Gm05:14377114-14377230
>Gm05:14377373-14377460
>Gm05:14377661-14377863
>Gm05:14377901-14378031
>Gm05:14378190-14378277
>Gm05:14378347-14406173
>Gm05:14406210-14413563
>Gm05:14413728-14415414
>Gm05:14415552-14415622
>Gm05:14415797-14416776
>Gm05:14416841-14416979
>Gm05:14417043-14417159
>Gm05:14417308-14417560
>Gm05:14417608-14417699
>Gm05:14417730-14417773
>Gm05:14417801-14417853
>Gm05:14417911-14418203
>Gm05:14418234-14419463
>Gm05:14419494-14419633
>Gm05:14419702-14420199
>Gm05:14420362-14420465
>Gm05:14420583-14420758
>Gm05:14420850-14421314
>Gm05:14421365-14421542
>Gm05:14421616-14421800
>Gm05:14422036-14422066
>Gm05:14422124-14422241
>Gm05:14422504-14422576
>Gm05:14422704-14422798
>Gm05:14422901-14423669
>Gm05:14423820-14424261
>Gm05:14424345-14424400
>Gm05:14424458-14424723
>Gm05:14424787-14425119
>Gm05:14425510-14425595
>Gm05:14425722-14425751
>Gm05:14425822-14425927
>Gm05:14426080-14426110
>Gm05:14426229-14426394
>Gm05:14426451-14426512
>Gm05:14426583-14427904
>Gm05:14427948-14439447
>Gm05:14439484-14439526
>Gm05:14439628-14439672
>Gm05:14439713-14439874
>Gm05:14439960-14440105
>Gm05:14440146-14440273
>Gm05:14440346-14440407
>Gm05:14440648-14440955
>Gm05:14441015-14446223
>Gm05:14446300-14446591
>Gm05:14446622-14446729
>Gm05:14446750-14446835
>Gm05:14446907-14447922
>Gm05:14449117-14449567
>Gm05:14449621-14451088
>Gm05:14451113-14452266
>Gm05:14452318-14453493
>Gm05:14453600-14456578
>Gm05:14456622-14456672
>Gm05:14456752-14456857
>Gm05:14457048-14457351
>Gm05:14457383-14457432
>Gm05:14457555-14457624
>Gm05:14459965-14461267
>Gm05:14462982-14465656
>Gm05:14466520-14466560
>Gm05:14468146-14468186
>Gm05:14469263-14469299
>Gm05:14469512-14469653
>Gm05:14469970-14470444
>Gm05:14470478-14471881
>Gm05:14471953-14472017
>Gm05:14472258-14473259
>Gm05:14479390-14480423
>Gm05:14480448-14481313
>Gm05:14481464-14482447
>Gm05:14482523-14482578
>Gm05:14482640-14482685
>Gm05:14482760-14483379
>Gm05:14484054-14484133
>Gm05:14485928-14486014
>Gm05:14486746-14486787
>Gm05:14488060-14488469
>Gm05:14488503-14488833
>Gm05:14488882-14491690
>Gm05:14491748-14492152
>Gm05:14492212-14492508
>Gm05:14492546-14494786
>Gm05:14494829-14495234
>Gm05:14495259-14495998
>Gm05:14496081-14496348
>Gm05:14496508-14496577
>Gm05:14496646-14497026
>Gm05:14497102-14497143
>Gm05:14497304-14499619
>Gm05:14499642-14499879
>Gm05:14500804-14500850
>Gm05:14500964-14501018
>Gm05:14501137-14501174
>Gm05:14501285-14502825
>Gm05:14502914-14503001
>Gm05:14503137-14503189
>Gm05:14503419-14503479
>Gm05:14503863-14504124
>Gm05:14504464-14504492
>Gm05:14504572-14504710
>Gm05:14505025-14506714
>Gm05:14506810-14506952
>Gm05:14507237-14507316
>Gm05:14507735-14507764
>Gm05:14508280-14508437
>Gm05:14508529-14508560
>Gm05:14508661-14508737
>Gm05:14509127-14509158
>Gm05:14509302-14509424
>Gm05:14509650-14509709
>Gm05:14509789-14510719
>Gm05:14511404-14511491
>Gm05:14511560-14522336
>Gm05:14522410-14522459
>Gm05:14524021-14525887
>Gm05:14526401-14527909
>Gm05:14528383-14528546
>Gm05:14528590-14528630
>Gm05:14529260-14529327
>Gm05:14532999-14533042
>Gm05:14534453-14534558
>Gm05:14535283-14535397
>Gm05:14535458-14535492
>Gm05:14536930-14536968
>Gm05:14537009-14537038
>Gm05:14541844-14541917
>Gm05:14542162-14542657
>Gm05:14542694-14545543
>Gm05:14545576-14550360
>Gm05:14550998-14551358
>Gm05:14551415-14555170
>Gm05:14555204-14556132
>Gm05:14556212-14556825
>Gm05:14556905-14558566
>Gm05:14558609-14559275
>Gm05:14559351-14560614
>Gm05:14560817-14560863
>Gm05:14560893-14564664
>Gm05:14564917-14565426
>Gm05:14565450-14565658
>Gm05:14565800-14571360
>Gm05:14571960-14572041
>Gm05:14573139-14584531
>Gm05:14584556-14584654
>Gm05:14584936-14584981
>Gm05:14585389-14585463
>Gm05:14586026-14586068
>Gm05:14589683-14594209
>Gm05:14598487-14599418
>Gm05:14599747-14601455
>Gm05:14601719-14615846
>Gm05:14615864-14616179
>Gm05:14616501-14617467
>Gm05:14619842-14620571
>Gm05:14620738-14621008
>Gm05:14621089-14621339
>Gm05:14621454-14621545
>Gm05:14621770-14621900
>Gm05:14622013-14622161
>Gm05:14622245-14622298
>Gm05:14622357-14622401
>Gm05:14622844-14622958
>Gm05:14623005-14623047
>Gm05:14623116-14623182
>Gm05:14623343-14631835
>Gm05:14632097-14632232
>Gm05:14632295-14653605
>Gm05:14653657-14653885
>Gm05:14653955-14654069
>Gm05:14654139-14654556
>Gm05:14654601-14654857
>Gm05:14654948-14655156
>Gm05:14655635-14658014
>Gm05:14659725-14659854
>Gm05:14660099-14660133
>Gm05:14660291-14660352
>Gm05:14661675-14661788
>Gm05:14662236-14662343
>Gm05:14662630-14662682
>Gm05:14663492-14665044
>Gm05:14665320-14665639
>Gm05:14665685-14665757
>Gm05:14665858-14666078
>Gm05:14666111-14667340
>Gm05:14667388-14667632
>Gm05:14667710-14668053
>Gm05:14668113-14668170
>Gm05:14668250-14668349
>Gm05:14671666-14671714
>Gm05:14672340-14672377
>Gm05:14672406-14674789
>Gm05:14674827-14677576
>Gm05:14677698-14684232
>Gm05:14684269-14684678
>Gm05:14684888-14685071
>Gm05:14685897-14685983
>Gm05:14686124-14686805
>Gm05:14686883-14687133
>Gm05:14687168-14687510
>Gm05:14687570-14687990
>Gm05:14689154-14689491
>Gm05:14689594-14689721
>Gm05:14690036-14691277
>Gm05:14692115-14692191
>Gm05:14692564-14692665
>Gm05:14694347-14694374
>Gm05:14696867-14699857
>Gm05:14699902-14702733
>Gm05:14703986-14704532
>Gm05:14705482-14705740
>Gm05:14708111-14717344
>Gm05:14717350-14720718
>Gm05:14720746-14723640
>Gm05:14724054-14724109
>Gm05:14724233-14724268
>Gm05:14724621-14724767
>Gm05:14724872-14725912
>Gm05:14726204-14726255
>Gm05:14726430-14726528
>Gm05:14726564-14726686
>Gm05:14726727-14727030
>Gm05:14727068-14728877
>Gm05:14729701-14729785
>Gm05:14735382-14735436
>Gm05:14737663-14739814
>Gm05:14739850-14740516
>Gm05:14740630-14740763
>Gm05:14740827-14740867
>Gm05:14740893-14740928
>Gm05:14740998-14741049
>Gm05:14741214-14741266
>Gm05:14741404-14741459
>Gm05:14741537-14742586
>Gm05:14742633-14742736
>Gm05:14742805-14743186
>Gm05:14743331-14743442
>Gm05:14743582-14746640
>Gm05:14746669-14747973
>Gm05:14748864-14748913
>Gm05:14751056-14751271
>Gm05:14751299-14751435
>Gm05:14751459-14753007
>Gm05:14753086-14757085
>Gm05:14757165-14757962
>Gm05:14758094-14759402
>Gm05:14759472-14784547
>Gm05:14784584-14793506
>Gm05:14793535-14793679
>Gm05:14793912-14794122
>Gm05:14794688-14798069
>Gm05:14798103-14798510
>Gm05:14798575-14798652
>Gm05:14798708-14798751
>Gm05:14798973-14799080
>Gm05:14799119-14799582
>Gm05:14799643-14799852
>Gm05:14799899-14800035
>Gm05:14800171-14800269
>Gm05:14800310-14800829
>Gm05:14802622-14802913
>Gm05:14803127-14803271
>Gm05:14803715-14807661
>Gm05:14808892-14809008
>Gm05:14811400-14811426
>Gm05:14812627-14814232
>Gm05:14814829-14815412
>Gm05:14815475-14815520
>Gm05:14815589-14816455
>Gm05:14816506-14818523
>Gm05:14818552-14820497
>Gm05:14820533-14835584
>Gm05:14835666-14835777
>Gm05:14835851-14835978
>Gm05:14836103-14836136
>Gm05:14836363-14837359
>Gm05:14837554-14839039
>Gm05:14839097-14839351
>Gm05:14839401-14839504
>Gm05:14839593-14839753
>Gm05:14839836-14839881
>Gm05:14839923-14840152
>Gm05:14840204-14844791
>Gm05:14845085-14845137
>Gm05:14845229-14845844
>Gm05:14845881-14845986
>Gm05:14846091-14847466
>Gm05:14848552-14848808
>Gm05:14848862-14849043
>Gm05:14849145-14849327
>Gm05:14849356-14849554
>Gm05:14849582-14849775
>Gm05:14852585-14852627
>Gm05:14852705-14852810
>Gm05:14854415-14854940
>Gm05:14854979-14855013
>Gm05:14855181-14855505
>Gm05:14855660-14859297
>Gm05:14859351-14862259
>Gm05:14862646-14862748
>Gm05:14863904-14863970
>Gm05:14864126-14864255
>Gm05:14864420-14864520
>Gm05:14864696-14864813
>Gm05:14866287-14866329
>Gm05:14866761-14866873
>Gm05:14866958-14867464
>Gm05:14867510-14867604
>Gm05:14868269-14876356
>Gm05:14878372-14878846
>Gm05:14878906-14879255
>Gm05:14879480-14879594
>Gm05:14880758-14889984
>Gm05:14890024-14890990
>Gm05:14891025-14893294
>Gm05:14893641-14893674
>Gm05:14894762-14895160
>Gm05:14895281-14896160
>Gm05:14896244-14896280
>Gm05:14896574-14896611
>Gm05:14897662-14899924
>Gm05:14905249-14905334
>Gm05:14905405-14907234
>Gm05:14907303-14907717
>Gm05:14907760-14908190
>Gm05:14908230-14908901
>Gm05:14908971-14909556
>Gm05:14909583-14910128
>Gm05:14911104-14914144
>Gm05:14919388-14919484
>Gm05:14921971-14922232
>Gm05:14922593-14924016
>Gm05:14924185-14924764
>Gm05:14927884-14928018
>Gm05:14928159-14928487
>Gm05:14928611-14929034
>Gm05:14929299-14929343
>Gm05:14929424-14929553
>Gm05:14929740-14930437
>Gm05:14930497-14932076
>Gm05:14932732-14932759
>Gm05:14933776-14933837
>Gm05:14935069-14935145
>Gm05:14935253-14935385
>Gm05:14936590-14936708
>Gm05:14936752-14936794
>Gm05:14937150-14937183
>Gm05:14937868-14937914
>Gm05:14938006-14938063
>Gm05:14938470-14938736
>Gm05:14938821-14938888
>Gm05:14938944-14938988
>Gm05:14939449-14939490
>Gm05:14939846-14940852
>Gm05:14941651-14943323
>Gm05:14944487-14944550
>Gm05:14944685-14944798
>Gm05:14945446-14945675
>Gm05:14946346-14946444
>Gm05:14946792-14946839
>Gm05:14947819-14947897
>Gm05:14948366-14948436
>Gm05:14948689-14948753
>Gm05:14948928-14948989
>Gm05:14949060-14949190
>Gm05:14949374-14949440
>Gm05:14950597-14950674
>Gm05:14950713-14950756
>Gm05:14950966-14951161
>Gm05:14951630-14951995
>Gm05:14952085-14952306
>Gm05:14952546-14952647
>Gm05:14955860-14955962
>Gm05:14956014-14956288
>Gm05:14956322-14956431
>Gm05:14956509-14956757
>Gm05:14956843-14958025
>Gm05:14960105-14960339
>Gm05:14961792-14962064
>Gm05:14962097-14962209
>Gm05:14962315-14972690
>Gm05:14972900-14973080
>Gm05:14973169-14973327
>Gm05:14976044-14976079
>Gm05:14977668-14977845
>Gm05:14980840-14980873
>Gm05:14983214-14983291
>Gm05:14983608-14984522
>Gm05:14985813-14985885
>Gm05:14985950-14985991
>Gm05:14986053-14986162
>Gm05:14986242-14986426
>Gm05:14986617-14986765
>Gm05:14987068-14987197
>Gm05:14987276-14987512
>Gm05:14987575-14987603
>Gm05:14987630-14987687
>Gm05:14988479-14988512
>Gm05:14988672-14988701
>Gm05:14989351-14989506
>Gm05:14989590-14989656
>Gm05:14989888-14989940
>Gm05:14990070-14990165
>Gm05:14990354-14990414
>Gm05:14990497-14990544
>Gm05:14990995-14991067
>Gm05:14991258-14991325
>Gm05:14993074-14994031
>Gm05:14994283-14994322
>Gm05:14995569-15003434
>Gm05:15003938-15005374
>Gm05:15007377-15007401
>Gm05:15007436-15007473
>Gm05:15007522-15007635
>Gm05:15008050-15013806
>Gm05:15013833-15013922
>Gm05:15014496-15014543
>Gm05:15015015-15015077
>Gm05:15015161-15015231
>Gm05:15015469-15015503
>Gm05:15015636-15015737
>Gm05:15015818-15015854
>Gm05:15015998-15016104
>Gm05:15016200-15016291
>Gm05:15016383-15016663
>Gm05:15016906-15017121
>Gm05:15017203-15017582
>Gm05:15017636-15017665
>Gm05:15017898-15017979
>Gm05:15018056-15018216
>Gm05:15018259-15018365
>Gm05:15018498-15018888
>Gm05:15018970-15019156
>Gm05:15019231-15019530
>Gm05:15019783-15025323
>Gm05:15026175-15026257
>Gm05:15026449-15026520
>Gm05:15032337-15042707
>Gm05:15043386-15043530
>Gm05:15043919-15045107
>Gm05:15046267-15046311
>Gm05:15046599-15047025
>Gm05:15047205-15048378
>Gm05:15049070-15049193
>Gm05:15049725-15049753
>Gm05:15049990-15050028
>Gm05:15050087-15050232
>Gm05:15052259-15052390
>Gm05:15052790-15052883
>Gm05:15054227-15054748
>Gm05:15056629-15057003
>Gm05:15057036-15057181
>Gm05:15057258-15057316
>Gm05:15057768-15057936
>Gm05:15060679-15060746
>Gm05:15061082-15065931
>Gm05:15066548-15067425
>Gm05:15068008-15068110
>Gm05:15068145-15068271
>Gm05:15068332-15068581
>Gm05:15068686-15068899
>Gm05:15069089-15069149
>Gm05:15069629-15069693
>Gm05:15070023-15070071
>Gm05:15070587-15070667
>Gm05:15070716-15074382
>Gm05:15074482-15077549
>Gm05:15077584-15077934
>Gm05:15078306-15078374
>Gm05:15080573-15080602
>Gm05:15084802-15094108
>Gm05:15094315-15094498
>Gm05:15094611-15094743
>Gm05:15094778-15095091
>Gm05:15095121-15095158
>Gm05:15095202-15100341
>Gm05:15100518-15100559
>Gm05:15100603-15100659
>Gm05:15100691-15102654
>Gm05:15102709-15103249
>Gm05:15103309-15103440
>Gm05:15103489-15103539
>Gm05:15103610-15103887
>Gm05:15104005-15104102
>Gm05:15105049-15107496
>Gm05:15107534-15107884
>Gm05:15107918-15111090
>Gm05:15111134-15113169
>Gm05:15113495-15114371
>Gm05:15114411-15115174
>Gm05:15115241-15115505
>Gm05:15115554-15115751
>Gm05:15115783-15116227
>Gm05:15116321-15116484
>Gm05:15116529-15118902
>Gm05:15119018-15120005
>Gm05:15120182-15120544
>Gm05:15121851-15122111
>Gm05:15122211-15123538
>Gm05:15123591-15123633
>Gm05:15123729-15123766
>Gm05:15124183-15124219
>Gm05:15124465-15124533
>Gm05:15124810-15129342
>Gm05:15129363-15142415
>Gm05:15145795-15145826
>Gm05:15145960-15146016
>Gm05:15147307-15147372
>Gm05:15147419-15147443
>Gm05:15147833-15148852
>Gm05:15149376-15149471
>Gm05:15149764-15156501
>Gm05:15156525-15161597
>Gm05:15161614-15163196
>Gm05:15166144-15166184
>Gm05:15168191-15168264
>Gm05:15170299-15170384
>Gm05:15170731-15170774
>Gm05:15170929-15171039
>Gm05:15171812-15172008
>Gm05:15172048-15172081
>Gm05:15172717-15172753
>Gm05:15173368-15173635
>Gm05:15173695-15177329
>Gm05:15177365-15177542
>Gm05:15177570-15178813
>Gm05:15178865-15179135
>Gm05:15179195-15185815
>Gm05:15185881-15186792
>Gm05:15186838-15198759
>Gm05:15198817-15199520
>Gm05:15199599-15200341
>Gm05:15200368-15201686
>Gm05:15201844-15207087
>Gm05:15207166-15212374
>Gm05:15212546-15212605
>Gm05:15212844-15213007
>Gm05:15213119-15213225
>Gm05:15213292-15213815
>Gm05:15213861-15214968
>Gm05:15215501-15215534
>Gm05:15216375-15216426
>Gm05:15217177-15217205
>Gm05:15218626-15218722
>Gm05:15218835-15218996
>Gm05:15219093-15219298
>Gm05:15228363-15228406
>Gm05:15228834-15228867
>Gm05:15229015-15229066
>Gm05:15229522-15229670
>Gm05:15233045-15233085
>Gm05:15233246-15233468
>Gm05:15233483-15235576
>Gm05:15235657-15235812
>Gm05:15235936-15236500
>Gm05:15236536-15236585
>Gm05:15236945-15237169
>Gm05:15237391-15237489
>Gm05:15237637-15238393
>Gm05:15238468-15244510
>Gm05:15244585-15244774
>Gm05:15244985-15245242
>Gm05:15245600-15247016
>Gm05:15247057-15272699
>Gm05:15273743-15273829
>Gm05:15273992-15274509
>Gm05:15275079-15275181
>Gm05:15275263-15275311
>Gm05:15275355-15275580
>Gm05:15275722-15275760
>Gm05:15275869-15276512
>Gm05:15277324-15277396
>Gm05:15278246-15278336
>Gm05:15278405-15278558
>Gm05:15280456-15280759
>Gm05:15280799-15282681
>Gm05:15282903-15283388
>Gm05:15283423-15286325
>Gm05:15286380-15286464
>Gm05:15286527-15290691
>Gm05:15291237-15294190
>Gm05:15294244-15294876
>Gm05:15296312-15296390
>Gm05:15296411-15298280
>Gm05:15298367-15298469
>Gm05:15298537-15298964
>Gm05:15305480-15305610
>Gm05:15305826-15305916
>Gm05:15305961-15306132
>Gm05:15306191-15306602
>Gm05:15306650-15306684
>Gm05:15308589-15308638
>Gm05:15308872-15309984
>Gm05:15312680-15312757
>Gm05:15313033-15313150
>Gm05:15313162-15313315
>Gm05:15313347-15313412
>Gm05:15313476-15313652
>Gm05:15313754-15314512
>Gm05:15314552-15314586
>Gm05:15314699-15314857
>Gm05:15314914-15315132
>Gm05:15315215-15315898
>Gm05:15315973-15317958
>Gm05:15318014-15318088
>Gm05:15318232-15318306
>Gm05:15318442-15318626
>Gm05:15318674-15318861
>Gm05:15318896-15319105
>Gm05:15319216-15321328
>Gm05:15321504-15321857
>Gm05:15321918-15322087
>Gm05:15322891-15322926
>Gm05:15322968-15323017
>Gm05:15326754-15326866
>Gm05:15327174-15327221
>Gm05:15329447-15331757
>Gm05:15333525-15333556
>Gm05:15339681-15339898
>Gm05:15339925-15340402
>Gm05:15340454-15340889
>Gm05:15340960-15341103
>Gm05:15342292-15342321
>Gm05:15342725-15342759
>Gm05:15343039-15343095
>Gm05:15343137-15343190
>Gm05:15343576-15343813
>Gm05:15343872-15344054
>Gm05:15344304-15345230
>Gm05:15345312-15345343
>Gm05:15346199-15346283
>Gm05:15346691-15346728
>Gm05:15346920-15346952
>Gm05:15347418-15347485
>Gm05:15348379-15348711
>Gm05:15348826-15350690
>Gm05:15350725-15350773
>Gm05:15350869-15351167
>Gm05:15351233-15351528
>Gm05:15351597-15351905
>Gm05:15351928-15351975
>Gm05:15352163-15352383
>Gm05:15352856-15352943
>Gm05:15353143-15353304
>Gm05:15354471-15358795
>Gm05:15358849-15358938
>Gm05:15358971-15359008
>Gm05:15359070-15359140
>Gm05:15359190-15359384
>Gm05:15362391-15362424
>Gm05:15363044-15363084
>Gm05:15368307-15368804
>Gm05:15368867-15368977
>Gm05:15369057-15369177
>Gm05:15369200-15369306
>Gm05:15369436-15371180
>Gm05:15371212-15371411
>Gm05:15371477-15372497
>Gm05:15372618-15372713
>Gm05:15372785-15372848
>Gm05:15372941-15373102
>Gm05:15373138-15373486
>Gm05:15373524-15373751
>Gm05:15373813-15374229
>Gm05:15374292-15374756
>Gm05:15374819-15376736
>Gm05:15376912-15377521
>Gm05:15377575-15378657
>Gm05:15378736-15381627
>Gm05:15381739-15381823
>Gm05:15381857-15382391
>Gm05:15382475-15382582
>Gm05:15382692-15382735
>Gm05:15383529-15383568
>Gm05:15383777-15384011
>Gm05:15384072-15384554
>Gm05:15384595-15384909
>Gm05:15384935-15387107
>Gm05:15387194-15387509
>Gm05:15388191-15388251
>Gm05:15388611-15388749
>Gm05:15388824-15389366
>Gm05:15389447-15390983
>Gm05:15391061-15391191
>Gm05:15391817-15391980
>Gm05:15392693-15392729
>Gm05:15393314-15393506
>Gm05:15393836-15393874
>Gm05:15394227-15394339
>Gm05:15395020-15395069
>Gm05:15395153-15395187
>Gm05:15396203-15396248
>Gm05:15396396-15396463
>Gm05:15397241-15397328
>Gm05:15398589-15398630
>Gm05:15398752-15398839
>Gm05:15399099-15402999
>Gm05:15403292-15403473
>Gm05:15403620-15404070
>Gm05:15404136-15404318
>Gm05:15404537-15409008
>Gm05:15409053-15420205
>Gm05:15420345-15420499
>Gm05:15420645-15420704
>Gm05:15420988-15421320
>Gm05:15421435-15421615
>Gm05:15421650-15421884
>Gm05:15421912-15422281
>Gm05:15422627-15423011
>Gm05:15423126-15423211
>Gm05:15423709-15424694
>Gm05:15424792-15425261
>Gm05:15425315-15425366
>Gm05:15425549-15425924
>Gm05:15426013-15426153
>Gm05:15426188-15426298
>Gm05:15426400-15430517
>Gm05:15430594-15430887
>Gm05:15430921-15430991
>Gm05:15431016-15432157
>Gm05:15432180-15432896
>Gm05:15433155-15433218
>Gm05:15433818-15433924
>Gm05:15435068-15436695
>Gm05:15436824-15436934
>Gm05:15437118-15437603
>Gm05:15437809-15441650
>Gm05:15441686-15441797
>Gm05:15441859-15442316
>Gm05:15442349-15444823
>Gm05:15444900-15446541
>Gm05:15446575-15446647
>Gm05:15446693-15447355
>Gm05:15447434-15450981
>Gm05:15451078-15453117
>Gm05:15453190-15453285
>Gm05:15453557-15453695
>Gm05:15453734-15453821
>Gm05:15453915-15454087
>Gm05:15454182-15454458
>Gm05:15454536-15459734
>Gm05:15459816-15460140
>Gm05:15460264-15460510
>Gm05:15460575-15460963
>Gm05:15461125-15461170
>Gm05:15461508-15461615
>Gm05:15462637-15462837
>Gm05:15462869-15462932
>Gm05:15463080-15469150
>Gm05:15469203-15473517
>Gm05:15473573-15473865
>Gm05:15474487-15474569
>Gm05:15478969-15479070
>Gm05:15479498-15479602
>Gm05:15479665-15479723
>Gm05:15480202-15480335
>Gm05:15480504-15480614
>Gm05:15480664-15480978
>Gm05:15481094-15481342
>Gm05:15481433-15482487
>Gm05:15482514-15482574
>Gm05:15482635-15482771
>Gm05:15482821-15483331
>Gm05:15483384-15483882
>Gm05:15484846-15484899
>Gm05:15486805-15486893
>Gm05:15489581-15489634
>Gm05:15491394-15491569
>Gm05:15491649-15491727
>Gm05:15491781-15491841
>Gm05:15492030-15492154
>Gm05:15492274-15492320
>Gm05:15493502-15494268
>Gm05:15494424-15494639
>Gm05:15494733-15498230
>Gm05:15498266-15499757
>Gm05:15499864-15502499
>Gm05:15502528-15504554
>Gm05:15504602-15506836
>Gm05:15507016-15507220
>Gm05:15507252-15507749
>Gm05:15508050-15508110
>Gm05:15510409-15510436
>Gm05:15510809-15510853
>Gm05:15510888-15511014
>Gm05:15511307-15511392
>Gm05:15511423-15511634
>Gm05:15514784-15515072
>Gm05:15515246-15515799
>Gm05:15515848-15515898
>Gm05:15515938-15516067
>Gm05:15516106-15516457
>Gm05:15516562-15523764
>Gm05:15524118-15524408
>Gm05:15525083-15525243
>Gm05:15525419-15525497
>Gm05:15525544-15526751
>Gm05:15526824-15528901
>Gm05:15528942-15529435
>Gm05:15529485-15529529
>Gm05:15529560-15529613
>Gm05:15532020-15532081
>Gm05:15535422-15535465
>Gm05:15536258-15536321
>Gm05:15537526-15537661
>Gm05:15537999-15538181
>Gm05:15538305-15538576
>Gm05:15538615-15539224
>Gm05:15539311-15541725
>Gm05:15541796-15542960
>Gm05:15543005-15543761
>Gm05:15543838-15544525
>Gm05:15544612-15546641
>Gm05:15547966-15548058
>Gm05:15548216-15548428
>Gm05:15548576-15548793
>Gm05:15548841-15550013
>Gm05:15550152-15550643
>Gm05:15550800-15550903
>Gm05:15551005-15551161
>Gm05:15552985-15553142
>Gm05:15553262-15553446
>Gm05:15556560-15556621
>Gm05:15556976-15557014
>Gm05:15557059-15557155
>Gm05:15557186-15557257
>Gm05:15557350-15557567
>Gm05:15558211-15559023
>Gm05:15559092-15559416
>Gm05:15559496-15559705
>Gm05:15560253-15560625
>Gm05:15570112-15570218
>Gm05:15570950-15570978
>Gm05:15571330-15571370
>Gm05:15571487-15571667
>Gm05:15571782-15571864
>Gm05:15571938-15572206
>Gm05:15572268-15572302
>Gm05:15572423-15572488
>Gm05:15572518-15572656
>Gm05:15572714-15572854
>Gm05:15572910-15573237
>Gm05:15573294-15573707
>Gm05:15573741-15573978
>Gm05:15574060-15574294
>Gm05:15574337-15574617
>Gm05:15574813-15574894
>Gm05:15575094-15575494
>Gm05:15575531-15575647
>Gm05:15575770-15575845
>Gm05:15575880-15576183
>Gm05:15576243-15576491
>Gm05:15576564-15576655
>Gm05:15576862-15577029
>Gm05:15577117-15578078
>Gm05:15578290-15578323
>Gm05:15578361-15578422
>Gm05:15578477-15579211
>Gm05:15579365-15581025
>Gm05:15581217-15581244
>Gm05:15581456-15581536
>Gm05:15581950-15581982
>Gm05:15582088-15582138
>Gm05:15582226-15582670
>Gm05:15582741-15582802
>Gm05:15582909-15583082
>Gm05:15583649-15584086
>Gm05:15584282-15584311
>Gm05:15585246-15585287
>Gm05:15585651-15585682
>Gm05:15586561-15586589
>Gm05:15587180-15587229
>Gm05:15587382-15587451
>Gm05:15587578-15587672
>Gm05:15587779-15587813
>Gm05:15587845-15587878
>Gm05:15587985-15588074
>Gm05:15588116-15588232
>Gm05:15588539-15588577
>Gm05:15589027-15589082
>Gm05:15589131-15589223
>Gm05:15589431-15589600
>Gm05:15589763-15589850
>Gm05:15589932-15589972
>Gm05:15590818-15590873
>Gm05:15592035-15592131
>Gm05:15592828-15593392
>Gm05:15593420-15593497
>Gm05:15593542-15594045
>Gm05:15594081-15594365
>Gm05:15594397-15594481
>Gm05:15594550-15594970
>Gm05:15595095-15595147
>Gm05:15595361-15595476
>Gm05:15598293-15598343
>Gm05:15599172-15599214
>Gm05:15599237-15599343
>Gm05:15599448-15599694
>Gm05:15600256-15600314
>Gm05:15600814-15600914
>Gm05:15601639-15601692
>Gm05:15601972-15602032
>Gm05:15602207-15602241
>Gm05:15602560-15602606
>Gm05:15604021-15605917
>Gm05:15606688-15606726
>Gm05:15607590-15607735
>Gm05:15607865-15607896
>Gm05:15608634-15608660
>Gm05:15608792-15608868
>Gm05:15608984-15609015
>Gm05:15610963-15611170
>Gm05:15611269-15611404
>Gm05:15611454-15611502
>Gm05:15611583-15611832
>Gm05:15612258-15612293
>Gm05:15612371-15612400
>Gm05:15612550-15612574
>Gm05:15613503-15613576
>Gm05:15613663-15613708
>Gm05:15613783-15614321
>Gm05:15614427-15614543
>Gm05:15614706-15615031
>Gm05:15615221-15615292
>Gm05:15615736-15615871
>Gm05:15616062-15616437
>Gm05:15616571-15616638
>Gm05:15616714-15616934
>Gm05:15616970-15617172
>Gm05:15617409-15617438
>Gm05:15617609-15617728
>Gm05:15617875-15617964
>Gm05:15618280-15618311
>Gm05:15618532-15618650
>Gm05:15618728-15618978
>Gm05:15619032-15619124
>Gm05:15619341-15619430
>Gm05:15619483-15619645
>Gm05:15619770-15619859
>Gm05:15620109-15620407
>Gm05:15620894-15620921
>Gm05:15621594-15621648
>Gm05:15621773-15622688
>Gm05:15622716-15625016
>Gm05:15625061-15647865
>Gm05:15647891-15651178
>Gm05:15651262-15652307
>Gm05:15652522-15652586
>Gm05:15654085-15654183
>Gm05:15654364-15659403
>Gm05:15659500-15659878
>Gm05:15659923-15660077
>Gm05:15660096-15662118
>Gm05:15662164-15663535
>Gm05:15663570-15663850
>Gm05:15663899-15667999
>Gm05:15668051-15668168
>Gm05:15668204-15676690
>Gm05:15676752-15677217
>Gm05:15677308-15679079
>Gm05:15679115-15681912
>Gm05:15681967-15682270
>Gm05:15682446-15684121
>Gm05:15684245-15684695
>Gm05:15684720-15687538
>Gm05:15688183-15688275
>Gm05:15689141-15689233
>Gm05:15689313-15689340
>Gm05:15689396-15689441
>Gm05:15691746-15691775
>Gm05:15692267-15693617
>Gm05:15693646-15693978
>Gm05:15694004-15694803
>Gm05:15694846-15702365
>Gm05:15702416-15702892
>Gm05:15702976-15703602
>Gm05:15703628-15704238
>Gm05:15704340-15704444
>Gm05:15704716-15705504
>Gm05:15705813-15705905
>Gm05:15705977-15706059
>Gm05:15706122-15706460
>Gm05:15706501-15706626
>Gm05:15706775-15709760
>Gm05:15709841-15715224
>Gm05:15715257-15715705
>Gm05:15715763-15728900
>Gm05:15728939-15734461
>Gm05:15734516-15743474
>Gm05:15743504-15752370
>Gm05:15752529-15752651
>Gm05:15752732-15752787
>Gm05:15752841-15753589
>Gm05:15753739-15754075
>Gm05:15754129-15756351
>Gm05:15756405-15757462
>Gm05:15757535-15758563
>Gm05:15758999-15759046
>Gm05:15759166-15759535
>Gm05:15759817-15759923
>Gm05:15761330-15761356
>Gm05:15762730-15765925
>Gm05:15766095-15767210
>Gm05:15767247-15775370
>Gm05:15775582-15775916
>Gm05:15776962-15777093
>Gm05:15777201-15777265
>Gm05:15777435-15777491
>Gm05:15777746-15777971
>Gm05:15778172-15778279
>Gm05:15778686-15778866
>Gm05:15778900-15779107
>Gm05:15779197-15779350
>Gm05:15779692-15779767
>Gm05:15779987-15789163
>Gm05:15790064-15790265
>Gm05:15790517-15790735
>Gm05:15790862-15790954
>Gm05:15791106-15791160
>Gm05:15791454-15791582
>Gm05:15791623-15791673
>Gm05:15791815-15791885
>Gm05:15792629-15792707
>Gm05:15792751-15792926
>Gm05:15793106-15793372
>Gm05:15793663-15793840
>Gm05:15793951-15794031
>Gm05:15794180-15794256
>Gm05:15794486-15794512
>Gm05:15795002-15796359
>Gm05:15798310-15798488
>Gm05:15798635-15798698
>Gm05:15798794-15799231
>Gm05:15800813-15801121
>Gm05:15801191-15803850
>Gm05:15804877-15804933
>Gm05:15805063-15811574
>Gm05:15812315-15812381
>Gm05:15812687-15812766
>Gm05:15813020-15813426
>Gm05:15815264-15815319
>Gm05:15818227-15818642
>Gm05:15818705-15818761
>Gm05:15818970-15819319
>Gm05:15819439-15820064
>Gm05:15820126-15820289
>Gm05:15820333-15820508
>Gm05:15820542-15820852
>Gm05:15820982-15821065
>Gm05:15821295-15821378
>Gm05:15821459-15821656
>Gm05:15821693-15822065
>Gm05:15822168-15822564
>Gm05:15822626-15822676
>Gm05:15822780-15823021
>Gm05:15823213-15823475
>Gm05:15823512-15823621
>Gm05:15824164-15824222
>Gm05:15824693-15824795
>Gm05:15826503-15826607
>Gm05:15828255-15828420
>Gm05:15828671-15828702
>Gm05:15828813-15828844
>Gm05:15829791-15829846
>Gm05:15830131-15830168
>Gm05:15830491-15830533
>Gm05:15830575-15830754
>Gm05:15832599-15832645
>Gm05:15835500-15835578
>Gm05:15836704-15836836
>Gm05:15837084-15837338
>Gm05:15837615-15837641
>Gm05:15839809-15839876
>Gm05:15840384-15840411
>Gm05:15841707-15843474
>Gm05:15843509-15845035
>Gm05:15845079-15845120
>Gm05:15845182-15848123
>Gm05:15848639-15848890
>Gm05:15849128-15849196
>Gm05:15849264-15849344
>Gm05:15849403-15849473
>Gm05:15849518-15849823
>Gm05:15849901-15850109
>Gm05:15850242-15851089
>Gm05:15851193-15851271
>Gm05:15851296-15851502
>Gm05:15854548-15854592
>Gm05:15856293-15856331
>Gm05:15856539-15857531
>Gm05:15857629-15857700
>Gm05:15858079-15858131
>Gm05:15858241-15858432
>Gm05:15858548-15858666
>Gm05:15860072-15860108
>Gm05:15860435-15860480
>Gm05:15860645-15860683
>Gm05:15860987-15861026
>Gm05:15862460-15862581
>Gm05:15862687-15862780
>Gm05:15862885-15862943
>Gm05:15863562-15864974
>Gm05:15865053-15865117
>Gm05:15865497-15865546
>Gm05:15865747-15865777
>Gm05:15866049-15866337
>Gm05:15866458-15866502
>Gm05:15866643-15866739
>Gm05:15866831-15866889
>Gm05:15867227-15867265
>Gm05:15869876-15871536
>Gm05:15875960-15876807
>Gm05:15877025-15877103
>Gm05:15877238-15878882
>Gm05:15879378-15879417
>Gm05:15879550-15879611
>Gm05:15879656-15879951
>Gm05:15880000-15880178
>Gm05:15881155-15881181
>Gm05:15883489-15891924
>Gm05:15891950-15892379
>Gm05:15892411-15897436
>Gm05:15898025-15898998
>Gm05:15901372-15901448
>Gm05:15902603-15902741
>Gm05:15902764-15907888
>Gm05:15908323-15908416
>Gm05:15910778-15911030
>Gm05:15911389-15911454
>Gm05:15911627-15911695
>Gm05:15912281-15912318
>Gm05:15915827-15915901
>Gm05:15915948-15916328
>Gm05:15916480-15917302
>Gm05:15917351-15917707
>Gm05:15917751-15917875
>Gm05:15917956-15923052
>Gm05:15923080-15924906
>Gm05:15924954-15925389
>Gm05:15926785-15926810
>Gm05:15926976-15927045
>Gm05:15927507-15927680
>Gm05:15927879-15927916
>Gm05:15927970-15928034
>Gm05:15928290-15928315
>Gm05:15930797-15930964
>Gm05:15931271-15931308
>Gm05:15932473-15932544
>Gm05:15932890-15932905
>Gm05:15934746-15934847
>Gm05:15936695-15936753
>Gm05:15939937-15940030
>Gm05:15940226-15941349
>Gm05:15941456-15941608
>Gm05:15941714-15945573
>Gm05:15947009-15950341
>Gm05:15950379-15956439
>Gm05:15957719-15957813
>Gm05:15958063-15958103
>Gm05:15958286-15958500
>Gm05:15958545-15958761
>Gm05:15959331-15959407
>Gm05:15959443-15959470
>Gm05:15964327-15964380
>Gm05:15964625-15964723
>Gm05:15965758-15965843
>Gm05:15967200-15967753
>Gm05:15967789-15967823
>Gm05:15967856-15968006
>Gm05:15968042-15968271
>Gm05:15968320-15968497
>Gm05:15968522-15968971
>Gm05:15969014-15969572
>Gm05:15969684-15969959
>Gm05:15970015-15970197
>Gm05:15970239-15971311
>Gm05:15971395-15971625
>Gm05:15971866-15971917
>Gm05:15971983-15972024
>Gm05:15972075-15972118
>Gm05:15972299-15972401
>Gm05:15973048-15973124
>Gm05:15974482-15974589
>Gm05:15974617-15974669
>Gm05:15979978-15980011
>Gm05:15983248-15983423
>Gm05:15983485-15983924
>Gm05:15983999-15984172
>Gm05:15986354-15987002
>Gm05:15987330-15987426
>Gm05:15991689-15991721
>Gm05:15992476-15992600
>Gm05:15992657-15992797
>Gm05:15993399-15993453
>Gm05:15996384-15996550
>Gm05:15997470-15997510
>Gm05:15997732-15999131
>Gm05:15999451-15999844
>Gm05:15999884-15999919
>Gm05:16001005-16001075
>Gm05:16002476-16002660
>Gm05:16003522-16003677
>Gm05:16003707-16003756
>Gm05:16003995-16004112
>Gm05:16004208-16004316
>Gm05:16004391-16004433
>Gm05:16004781-16007129
>Gm05:16007166-16007215
>Gm05:16008406-16008436
>Gm05:16008661-16008812
>Gm05:16009139-16009205
>Gm05:16009860-16010090
>Gm05:16010206-16010241
>Gm05:16010316-16010400
>Gm05:16016070-16021633
>Gm05:16022537-16022701
>Gm05:16022810-16023222
>Gm05:16023282-16039068
>Gm05:16039185-16040919
>Gm05:16040939-16052273
>Gm05:16052512-16052627
>Gm05:16052659-16052713
>Gm05:16052766-16052846
>Gm05:16053032-16053103
>Gm05:16054077-16054361
>Gm05:16054489-16054542
>Gm05:16054711-16054810
>Gm05:16054898-16054951
>Gm05:16054996-16055129
>Gm05:16055639-16055676
>Gm05:16056065-16056161
>Gm05:16056772-16056844
>Gm05:16057399-16057483
>Gm05:16058312-16058361
>Gm05:16058421-16058454
>Gm05:16058525-16058659
>Gm05:16058919-16058982
>Gm05:16063823-16063988
>Gm05:16064170-16064225
>Gm05:16064299-16064491
>Gm05:16064627-16064668
>Gm05:16064771-16064803
>Gm05:16064944-16064971
>Gm05:16065865-16065901
>Gm05:16066109-16066212
>Gm05:16066431-16066476
>Gm05:16067321-16067350
>Gm05:16067436-16067515
>Gm05:16067671-16067800
>Gm05:16067885-16067928
>Gm05:16068134-16068567
>Gm05:16068781-16068813
>Gm05:16069549-16069662
>Gm05:16069740-16070332
>Gm05:16070388-16070921
>Gm05:16070976-16071121
>Gm05:16071417-16071444
>Gm05:16071631-16071659
>Gm05:16071700-16071731
>Gm05:16071761-16071820
>Gm05:16071932-16071965
>Gm05:16072112-16072344
>Gm05:16072401-16072512
>Gm05:16072777-16072843
>Gm05:16072919-16072977
>Gm05:16073171-16073243
>Gm05:16073276-16073347
>Gm05:16073418-16073524
>Gm05:16073785-16073817
>Gm05:16073849-16074183
>Gm05:16074229-16074554
>Gm05:16074582-16074850
>Gm05:16074966-16075016
>Gm05:16075890-16075990
>Gm05:16076083-16076252
>Gm05:16076397-16076484
>Gm05:16076596-16076657
>Gm05:16076870-16077198
>Gm05:16077322-16078656
>Gm05:16078699-16080716
>Gm05:16080777-16081481
>Gm05:16081521-16098178
>Gm05:16098215-16099752
>Gm05:16099801-16125156
>Gm05:16125197-16134054
>Gm05:16134126-16134410
>Gm05:16134736-16134791
>Gm05:16134873-16134899
>Gm05:16135050-16135420
>Gm05:16135476-16135699
>Gm05:16135776-16138578
>Gm05:16138644-16138697
>Gm05:16138899-16138931
>Gm05:16139067-16139263
>Gm05:16139404-16139456
>Gm05:16139576-16139687
>Gm05:16140747-16140975
>Gm05:16141077-16141397
>Gm05:16145306-16145500
>Gm05:16146686-16146776
>Gm05:16147664-16147687
>Gm05:16147749-16147778
>Gm05:16148012-16148158
>Gm05:16148543-16148664
>Gm05:16148691-16148993
>Gm05:16150311-16150337
>Gm05:16150360-16150431
>Gm05:16150463-16150492
>Gm05:16153690-16153718
>Gm05:16161311-16161541
>Gm05:16161584-16161752
>Gm05:16161872-16161923
>Gm05:16162161-16162439
>Gm05:16164831-16164958
>Gm05:16165198-16179035
>Gm05:16179087-16180907
>Gm05:16181567-16182665
>Gm05:16182728-16182883
>Gm05:16182938-16183081
>Gm05:16183153-16183552
>Gm05:16183613-16184043
>Gm05:16184082-16184161
>Gm05:16184215-16184597
>Gm05:16184651-16184784
>Gm05:16184803-16185269
>Gm05:16185303-16186065
>Gm05:16186097-16186206
>Gm05:16186325-16186384
>Gm05:16186504-16187071
>Gm05:16187116-16187176
>Gm05:16187209-16187350
>Gm05:16187454-16187493
>Gm05:16188109-16188343
>Gm05:16188561-16188655
>Gm05:16188880-16189019
>Gm05:16189351-16189598
>Gm05:16189809-16190031
>Gm05:16190093-16190160
>Gm05:16190203-16190234
>Gm05:16190328-16190447
>Gm05:16190559-16190682
>Gm05:16191321-16191410
>Gm05:16191459-16191910
>Gm05:16192314-16192451
>Gm05:16195349-16195413
>Gm05:16195564-16195728
>Gm05:16195892-16196059
>Gm05:16196082-16196112
>Gm05:16196510-16196565
>Gm05:16200638-16200689
>Gm05:16203054-16203324
>Gm05:16203358-16203902
>Gm05:16203949-16204026
>Gm05:16204077-16204216
>Gm05:16204252-16204798
>Gm05:16204888-16204959
>Gm05:16204988-16205960
>Gm05:16206233-16211254
>Gm05:16211297-16213673
>Gm05:16214228-16214261
>Gm05:16214548-16214699
>Gm05:16214806-16214835
>Gm05:16216540-16216571
>Gm05:16217879-16218000
>Gm05:16218040-16218193
>Gm05:16219760-16219797
>Gm05:16221040-16221104
>Gm05:16221180-16221214
>Gm05:16222616-16222688
>Gm05:16222727-16222754
>Gm05:16222782-16222831
>Gm05:16223130-16223190
>Gm05:16223221-16223758
>Gm05:16223832-16224183
>Gm05:16224308-16224465
>Gm05:16225490-16231028
>Gm05:16232503-16232668
>Gm05:16232714-16232753
>Gm05:16232942-16233718
>Gm05:16234954-16234981
>Gm05:16235782-16235851
>Gm05:16236457-16236486
>Gm05:16237615-16237706
>Gm05:16238517-16240087
>Gm05:16241356-16241388
>Gm05:16241538-16242343
>Gm05:16242442-16242654
>Gm05:16242685-16242891
>Gm05:16242954-16243831
>Gm05:16243984-16244239
>Gm05:16244269-16245364
>Gm05:16245435-16245626
>Gm05:16245679-16245878
>Gm05:16245942-16246118
>Gm05:16246156-16246347
>Gm05:16246384-16246610
>Gm05:16246780-16246817
>Gm05:16247121-16248490
>Gm05:16248523-16248554
>Gm05:16248596-16248837
>Gm05:16248890-16249035
>Gm05:16249102-16249465
>Gm05:16249522-16250211
>Gm05:16250235-16250409
>Gm05:16250442-16250487
>Gm05:16250778-16250903
>Gm05:16250929-16250962
>Gm05:16251016-16251147
>Gm05:16251234-16253517
>Gm05:16253561-16253773
>Gm05:16253854-16254588
>Gm05:16254662-16255156
>Gm05:16255189-16257648
>Gm05:16257792-16257848
>Gm05:16258135-16258168
>Gm05:16258238-16259365
>Gm05:16259752-16259783
>Gm05:16259976-16260022
>Gm05:16260091-16260136
>Gm05:16260229-16260435
>Gm05:16260511-16260667
>Gm05:16260737-16260867
>Gm05:16264780-16264830
>Gm05:16265699-16265950
>Gm05:16266130-16266300
>Gm05:16266779-16268425
>Gm05:16268823-16268859
>Gm05:16269001-16269262
>Gm05:16269408-16278979
>Gm05:16279029-16280054
>Gm05:16280092-16282194
>Gm05:16282911-16282977
>Gm05:16286604-16286689
>Gm05:16286795-16286932
>Gm05:16287024-16287056
>Gm05:16287171-16287511
>Gm05:16289895-16289935
>Gm05:16292696-16292765
>Gm05:16293413-16293468
>Gm05:16295986-16296160
>Gm05:16297269-16297448
>Gm05:16297562-16299105
>Gm05:16299999-16300040
>Gm05:16300158-16300198
>Gm05:16300492-16301013
>Gm05:16302135-16302170
>Gm05:16302881-16302950
>Gm05:16303052-16303094
>Gm05:16303987-16308695
>Gm05:16309250-16310979
>Gm05:16311500-16311566
>Gm05:16311605-16311742
>Gm05:16311966-16312174
>Gm05:16312325-16312362
>Gm05:16313156-16313198
>Gm05:16317336-16318009
>Gm05:16318048-16323515
>Gm05:16326173-16326211
>Gm05:16326238-16327405
>Gm05:16327461-16328859
>Gm05:16328983-16329054
>Gm05:16329105-16330204
>Gm05:16330247-16332710
>Gm05:16332751-16332849
>Gm05:16333000-16333196
>Gm05:16333274-16333972
>Gm05:16334845-16334878
>Gm05:16335716-16335763
>Gm05:16336272-16336346
>Gm05:16336479-16336556
>Gm05:16344769-16344954
>Gm05:16345438-16345686
>Gm05:16345720-16345745
>Gm05:16345847-16345874
>Gm05:16346071-16346174
>Gm05:16346232-16346402
>Gm05:16346768-16346814
>Gm05:16347607-16347991
>Gm05:16349377-16349449
>Gm05:16349546-16349624
>Gm05:16349687-16349829
>Gm05:16349858-16350071
>Gm05:16350130-16352628
>Gm05:16352728-16353054
>Gm05:16353109-16353155
>Gm05:16353233-16353262
>Gm05:16353376-16355261
>Gm05:16355301-16355848
>Gm05:16356020-16357110
>Gm05:16357221-16360099
>Gm05:16360241-16360615
>Gm05:16360632-16360825
>Gm05:16360936-16360991
>Gm05:16361161-16361203
>Gm05:16361363-16383307
>Gm05:16383347-16383932
>Gm05:16384026-16384305
>Gm05:16384342-16384482
>Gm05:16385439-16385656
>Gm05:16385785-16386798
>Gm05:16386832-16386896
>Gm05:16387393-16387438
>Gm05:16387470-16387552
>Gm05:16387578-16389371
>Gm05:16390888-16392005
>Gm05:16392039-16392159
>Gm05:16392257-16395414
>Gm05:16395502-16396508
>Gm05:16396619-16396710
>Gm05:16398229-16398280
>Gm05:16398510-16401472
>Gm05:16403442-16403611
>Gm05:16403920-16403988
>Gm05:16404082-16404291
>Gm05:16404350-16404560
>Gm05:16404606-16404714
>Gm05:16404737-16404803
>Gm05:16405072-16405166
>Gm05:16405231-16405342
>Gm05:16405420-16407355
>Gm05:16407533-16408593
>Gm05:16408744-16408861
>Gm05:16409255-16409725
>Gm05:16409825-16410451
>Gm05:16410919-16411156
>Gm05:16411264-16411284
>Gm05:16412064-16412079
>Gm05:16412161-16412293
>Gm05:16412870-16412963
>Gm05:16413006-16413044
>Gm05:16414098-16415856
>Gm05:16415893-16416022
>Gm05:16416066-16416294
>Gm05:16416404-16416808
>Gm05:16417123-16417242
>Gm05:16421032-16422927
>Gm05:16424911-16424981
>Gm05:16425061-16425414
>Gm05:16425478-16425513
>Gm05:16431885-16432082
>Gm05:16436083-16436158
>Gm05:16437020-16437057
>Gm05:16437982-16438040
>Gm05:16438254-16438433
>Gm05:16438498-16439376
>Gm05:16439726-16439762
>Gm05:16439935-16441095
>Gm05:16442182-16442375
>Gm05:16443189-16443271
>Gm05:16443413-16443447
>Gm05:16443519-16443560
>Gm05:16444376-16444441
>Gm05:16444485-16446837
>Gm05:16446945-16447713
>Gm05:16447808-16447888
>Gm05:16447981-16448090
>Gm05:16448114-16448387
>Gm05:16448468-16449455
>Gm05:16449525-16449936
>Gm05:16449969-16450054
>Gm05:16450173-16450223
>Gm05:16450425-16450537
>Gm05:16453527-16453589
>Gm05:16454966-16455057
>Gm05:16455119-16455277
>Gm05:16455595-16457159
>Gm05:16457330-16457686
>Gm05:16457752-16458634
>Gm05:16458814-16458907
>Gm05:16459000-16459045
>Gm05:16459421-16459980
>Gm05:16460954-16461115
>Gm05:16461464-16461570
>Gm05:16462038-16462074
>Gm05:16464827-16464873
>Gm05:16464979-16465139
>Gm05:16465255-16465286
>Gm05:16465944-16466269
>Gm05:16466323-16466479
>Gm05:16467242-16467989
>Gm05:16468077-16468400
>Gm05:16468422-16468578
>Gm05:16468910-16468939
>Gm05:16469403-16470766
>Gm05:16472293-16472379
>Gm05:16473007-16473108
>Gm05:16473272-16473335
>Gm05:16476116-16476216
>Gm05:16477139-16478003
>Gm05:16478044-16478482
>Gm05:16479200-16479259
>Gm05:16479399-16479485
>Gm05:16481454-16481483
>Gm05:16482637-16482721
>Gm05:16484050-16484091
>Gm05:16484227-16484266
>Gm05:16486387-16486455
>Gm05:16486635-16486742
>Gm05:16487047-16487292
>Gm05:16487365-16487416
>Gm05:16487502-16487935
>Gm05:16487964-16488730
>Gm05:16488770-16490144
>Gm05:16490446-16490793
>Gm05:16491958-16491986
>Gm05:16492030-16492276
>Gm05:16492297-16492353
>Gm05:16492563-16492616
>Gm05:16492665-16492777
>Gm05:16493671-16493766
>Gm05:16493796-16496336
>Gm05:16496392-16496453
>Gm05:16496682-16496751
>Gm05:16497443-16497484
>Gm05:16497881-16498234
>Gm05:16498281-16498467
>Gm05:16498598-16499128
>Gm05:16499277-16499388
>Gm05:16499419-16499998
>Gm05:16500169-16500608
>Gm05:16502030-16502089
>Gm05:16502577-16502666
>Gm05:16502941-16502982
>Gm05:16503776-16503822
>Gm05:16504353-16504414
>Gm05:16507255-16510458
>Gm05:16510524-16510986
>Gm05:16511092-16517803
>Gm05:16519552-16519729
>Gm05:16519914-16519958
>Gm05:16521127-16521167
>Gm05:16523407-16523451
>Gm05:16524005-16524071
>Gm05:16524182-16524835
>Gm05:16524938-16524974
>Gm05:16525035-16525151
>Gm05:16525175-16527969
>Gm05:16528016-16528212
>Gm05:16528239-16531298
>Gm05:16531637-16532033
>Gm05:16532059-16533098
>Gm05:16533175-16533267
>Gm05:16533503-16533729
>Gm05:16533806-16533896
>Gm05:16533927-16533966
>Gm05:16534148-16534199
>Gm05:16534354-16534516
>Gm05:16534562-16534609
>Gm05:16535269-16535302
>Gm05:16535420-16535453
>Gm05:16536038-16536096
>Gm05:16536157-16536352
>Gm05:16536400-16536441
>Gm05:16536515-16536543
>Gm05:16536610-16536972
>Gm05:16537062-16537213
>Gm05:16537270-16539141
>Gm05:16539196-16539291
>Gm05:16539354-16539423
>Gm05:16539673-16539768
>Gm05:16539828-16539968
>Gm05:16540028-16540088
>Gm05:16540209-16540261
>Gm05:16543995-16554143
>Gm05:16554203-16554385
>Gm05:16554530-16554601
>Gm05:16554722-16555413
>Gm05:16555584-16555821
>Gm05:16555994-16556131
>Gm05:16556227-16556313
>Gm05:16556340-16556536
>Gm05:16556702-16556980
>Gm05:16557085-16557161
>Gm05:16557513-16557823
>Gm05:16557902-16557977
>Gm05:16558128-16558156
>Gm05:16558477-16558543
>Gm05:16558746-16558776
>Gm05:16559047-16559156
>Gm05:16559635-16559791
>Gm05:16559989-16560447
>Gm05:16560551-16560707
>Gm05:16560742-16560975
>Gm05:16561001-16561074
>Gm05:16561142-16561215
>Gm05:16561308-16561532
>Gm05:16561707-16561837
>Gm05:16561891-16562014
>Gm05:16562067-16562114
>Gm05:16562280-16562476
>Gm05:16562518-16562846
>Gm05:16562902-16563023
>Gm05:16563419-16563448
>Gm05:16563940-16564413
>Gm05:16564576-16564610
>Gm05:16564719-16564760
>Gm05:16564833-16565055
>Gm05:16565095-16565149
>Gm05:16565323-16565379
>Gm05:16565435-16565471
>Gm05:16565606-16565698
>Gm05:16565730-16565945
>Gm05:16566026-16566967
>Gm05:16567021-16567209
>Gm05:16567250-16567389
>Gm05:16567415-16568555
>Gm05:16568702-16569017
>Gm05:16570541-16570599
>Gm05:16571129-16572131
>Gm05:16573078-16585694
>Gm05:16589623-16589691
>Gm05:16591334-16591922
>Gm05:16591953-16595551
>Gm05:16595580-16596551
>Gm05:16596821-16596973
>Gm05:16597006-16597132
>Gm05:16597237-16597307
>Gm05:16597344-16597543
>Gm05:16597577-16597954
>Gm05:16600987-16601037
>Gm05:16601217-16601246
>Gm05:16601284-16601352
>Gm05:16601414-16601461
>Gm05:16601621-16602216
>Gm05:16605066-16605091
>Gm05:16605191-16605205
>Gm05:16605595-16605801
>Gm05:16606247-16606290
>Gm05:16606334-16606357
>Gm05:16607689-16607754
>Gm05:16608630-16608859
>Gm05:16608902-16609089
>Gm05:16609324-16609402
>Gm05:16609650-16610268
>Gm05:16610311-16610363
>Gm05:16610558-16610742
>Gm05:16610781-16611571
>Gm05:16611606-16612137
>Gm05:16612218-16612468
>Gm05:16613177-16613253
>Gm05:16613832-16613867
>Gm05:16614622-16614684
>Gm05:16614791-16615003
>Gm05:16615184-16615299
>Gm05:16615679-16615739
>Gm05:16616050-16616140
>Gm05:16616353-16616432
>Gm05:16616820-16616878
>Gm05:16616985-16617017
>Gm05:16620418-16621201
>Gm05:16622304-16622574
>Gm05:16622629-16622987
>Gm05:16623086-16623121
>Gm05:16623170-16624663
>Gm05:16624755-16625745
>Gm05:16625900-16626495
>Gm05:16626898-16626955
>Gm05:16627161-16627640
>Gm05:16627824-16627858
>Gm05:16628224-16628297
>Gm05:16628592-16628628
>Gm05:16630275-16630578
>Gm05:16630607-16631163
>Gm05:16631330-16631457
>Gm05:16633297-16633544
>Gm05:16633760-16633810
>Gm05:16633892-16633996
>Gm05:16634027-16642961
>Gm05:16643066-16647314
>Gm05:16647462-16647532
>Gm05:16648018-16648164
>Gm05:16648459-16648548
>Gm05:16648804-16649060
>Gm05:16649491-16649530
>Gm05:16649580-16649614
>Gm05:16649711-16649768
>Gm05:16650545-16650595
>Gm05:16650644-16650699
>Gm05:16650856-16650891
>Gm05:16650963-16651393
>Gm05:16651562-16651595
>Gm05:16651935-16652078
>Gm05:16652162-16652199
>Gm05:16652821-16652933
>Gm05:16654315-16657696
>Gm05:16657808-16657836
>Gm05:16658494-16658561
>Gm05:16658697-16658754
>Gm05:16658811-16658841
>Gm05:16658886-16659028
>Gm05:16659275-16659307
>Gm05:16660255-16660315
>Gm05:16661456-16661647
>Gm05:16664166-16664206
>Gm05:16664589-16664727
>Gm05:16665215-16665305
>Gm05:16666240-16666308
>Gm05:16667438-16667526
>Gm05:16667582-16667903
>Gm05:16668577-16668635
>Gm05:16668826-16668890
>Gm05:16670028-16670492
>Gm05:16672175-16672236
>Gm05:16674623-16674662
>Gm05:16674850-16675181
>Gm05:16675683-16675923
>Gm05:16675966-16676295
>Gm05:16676400-16676705
>Gm05:16677002-16677052
>Gm05:16681260-16681330
>Gm05:16681430-16681590
>Gm05:16681923-16681962
>Gm05:16682071-16682163
>Gm05:16682214-16682307
>Gm05:16682396-16682470
>Gm05:16682686-16682770
>Gm05:16682930-16683325
>Gm05:16683359-16683586
>Gm05:16683800-16683825
>Gm05:16684111-16684155
>Gm05:16684880-16684969
>Gm05:16685046-16685248
>Gm05:16685488-16685746
>Gm05:16685839-16685997
>Gm05:16686034-16686183
>Gm05:16686239-16686285
>Gm05:16686536-16686572
>Gm05:16686671-16686782
>Gm05:16687166-16687278
>Gm05:16687355-16687500
>Gm05:16687569-16687696
>Gm05:16687768-16687837
>Gm05:16687949-16688041
>Gm05:16689458-16689514
>Gm05:16689634-16689663
>Gm05:16691705-16694446
>Gm05:16695114-16695226
>Gm05:16695280-16695354
>Gm05:16695421-16695452
>Gm05:16695627-16695658
>Gm05:16696235-16696291
>Gm05:16697162-16697376
>Gm05:16697431-16697487
>Gm05:16697553-16704196
>Gm05:16704289-16704316
>Gm05:16704676-16704865
>Gm05:16705011-16705091
>Gm05:16705144-16705200
>Gm05:16705264-16718145
>Gm05:16718188-16724954
>Gm05:16725043-16725124
>Gm05:16725205-16725771
>Gm05:16725909-16726531
>Gm05:16726928-16726965
>Gm05:16727848-16727902
>Gm05:16728408-16728483
>Gm05:16728528-16728648
>Gm05:16728964-16729080
>Gm05:16729199-16729520
>Gm05:16731076-16731181
>Gm05:16735547-16745685
>Gm05:16745743-16745776
>Gm05:16745949-16752708
>Gm05:16753708-16757966
>Gm05:16758052-16771671
>Gm05:16771960-16774322
>Gm05:16775426-16776736
>Gm05:16777253-16778598
>Gm05:16791420-16792758
>Gm05:16792808-16792883
>Gm05:16793005-16794562
>Gm05:16795475-16800341
>Gm05:16800617-16801442
>Gm05:16802003-16806612
>Gm05:16806862-16814073
>Gm05:16814189-16814938
>Gm05:16815147-16816171
>Gm05:16816929-16836166
>Gm05:16836266-16838560
>Gm05:16851776-16852687
>Gm05:16852787-16857177
>Gm05:16857330-16861807
>Gm05:16861832-16867089
>Gm05:16867329-16868124
>Gm05:16868224-16872146
>Gm05:16872453-16875548
>Gm05:16875648-16876564
>Gm05:16876776-16878617
>Gm05:16879422-16879437
>Gm05:16879500-16880837
>Gm05:16880937-16884145
>Gm05:16885093-16886009
>Gm05:16886046-16887627
>Gm05:16888104-16889503
>Gm05:16889603-16889688
>Gm05:16890071-16892286
>Gm05:16893223-16894188
>Gm05:16907654-16911032
>Gm05:16911372-16912505
>Gm05:16912637-16913693
>Gm05:16914019-16920479
>Gm05:16920601-16923012
>Gm05:16923065-16928799
>Gm05:16928862-16932019
>Gm05:16932917-16934089
>Gm05:16940699-16941474
>Gm05:16941733-16943317
>Gm05:16952093-16952948
>Gm05:16954526-16955489
>Gm05:16956385-16959250
>Gm05:16960056-16962873
>Gm05:16963257-16966879
>Gm05:16967145-16971016
>Gm05:16973036-16978870
>Gm05:16979626-16980433
>Gm05:16982313-16982330
>Gm05:16982436-16983419
>Gm05:16995905-17001181
>Gm05:17001938-17017907
>Gm05:17017953-17018236
>Gm05:17018350-17018378
>Gm05:17023096-17024086
>Gm05:17024121-17028854
>Gm05:17028929-17030190
>Gm05:17030630-17032000
>Gm05:17032035-17032748
>Gm05:17032848-17035995
>Gm05:17052437-17053319
>Gm05:17053356-17088539
>Gm05:17088556-17092588
>Gm05:17092742-17123418
>Gm05:17123483-17125344
>Gm05:17125444-17152386
>Gm05:17152429-17153682
>Gm05:17153722-17155609
>Gm05:17155631-17156276
>Gm05:17156311-17182338
>Gm05:17182512-17196941
>Gm05:17201571-17212881
>Gm05:17212918-17231176
>Gm05:17231249-17231295
>Gm05:17231792-17231838
>Gm05:17232279-17232311
>Gm05:17232827-17233425
>Gm05:17233525-17240166
>Gm05:17240237-17241894
>Gm05:17242246-17242369
>Gm05:17242469-17242561
>Gm05:17242672-17242794
>Gm05:17242841-17242916
>Gm05:17242999-17243310
>Gm05:17245274-17245337
>Gm05:17245434-17245544
>Gm05:17245748-17245789
>Gm05:17246659-17246695
>Gm05:17247524-17247590
>Gm05:17247757-17248198
>Gm05:17248304-17248658
>Gm05:17248723-17248948
>Gm05:17249047-17249153
>Gm05:17249212-17249278
>Gm05:17249367-17249804
>Gm05:17249890-17250108
>Gm05:17250261-17250339
>Gm05:17250418-17250476
>Gm05:17250565-17250653
>Gm05:17250732-17250850
>Gm05:17256114-17256190
>Gm05:17256223-17256252
>Gm05:17256341-17256711
>Gm05:17256776-17257169
>Gm05:17257229-17258937
>Gm05:17258996-17259165
>Gm05:17262256-17272949
>Gm05:17273038-17273159
>Gm05:17273187-17280449
>Gm05:17283938-17284247
>Gm05:17284323-17284445
>Gm05:17285539-17285592
>Gm05:17285747-17285867
>Gm05:17286518-17286750
>Gm05:17286843-17286876
>Gm05:17286953-17287200
>Gm05:17287279-17287343
>Gm05:17287409-17287464
>Gm05:17287629-17287671
>Gm05:17287747-17287791
>Gm05:17288189-17288227
>Gm05:17288438-17288846
>Gm05:17289377-17289420
>Gm05:17289462-17290596
>Gm05:17294116-17294150
>Gm05:17294262-17294401
>Gm05:17294470-17294571
>Gm05:17295620-17295986
>Gm05:17296038-17296132
>Gm05:17296894-17296964
>Gm05:17297166-17300937
>Gm05:17301006-17301979
>Gm05:17302023-17303802
>Gm05:17303872-17304726
>Gm05:17304879-17304994
>Gm05:17306054-17309949
>Gm05:17310003-17310141
>Gm05:17310255-17310302
>Gm05:17310537-17310645
>Gm05:17310677-17329600
>Gm05:17329936-17330464
>Gm05:17330525-17335521
>Gm05:17335642-17336701
>Gm05:17336738-17336827
>Gm05:17340500-17344069
>Gm05:17344102-17347349
>Gm05:17354676-17387259
>Gm05:17388850-17392337
>Gm05:17392382-17400349
>Gm05:17401093-17402004
>Gm05:17402055-17402452
>Gm05:17403669-17403700
>Gm05:17405154-17405692
>Gm05:17405758-17406673
>Gm05:17406716-17408406
>Gm05:17408470-17408681
>Gm05:17408751-17409876
>Gm05:17409943-17410424
>Gm05:17410473-17410577
>Gm05:17410653-17411764
>Gm05:17411825-17414278
>Gm05:17414314-17414392
>Gm05:17415419-17415669
>Gm05:17415748-17416113
>Gm05:17416149-17416249
>Gm05:17417666-17417741
>Gm05:17417865-17418091
>Gm05:17419204-17419218
>Gm05:17419466-17419766
>Gm05:17420418-17420460
>Gm05:17421333-17421902
>Gm05:17421947-17421963
>Gm05:17422063-17422846
>Gm05:17422881-17424185
>Gm05:17426159-17426235
>Gm05:17427136-17427191
>Gm05:17428228-17428334
>Gm05:17428456-17428504
>Gm05:17429049-17429360
>Gm05:17429445-17429622
>Gm05:17430004-17430154
>Gm05:17430270-17430348
>Gm05:17430394-17430471
>Gm05:17431678-17431736
>Gm05:17431767-17431807
>Gm05:17431921-17432190
>Gm05:17432328-17432450
>Gm05:17432505-17432675
>Gm05:17432788-17432876
>Gm05:17433115-17433272
>Gm05:17433332-17433422
>Gm05:17433531-17433803
>Gm05:17434145-17434199
>Gm05:17434247-17434323
>Gm05:17434461-17434509
>Gm05:17434591-17434723
>Gm05:17435098-17435432
>Gm05:17435524-17435732
>Gm05:17435890-17436199
>Gm05:17436430-17436501
>Gm05:17437995-17438187
>Gm05:17438393-17438443
>Gm05:17438712-17438990
>Gm05:17440473-17440507
>Gm05:17441860-17441949
>Gm05:17443808-17443874
>Gm05:17444157-17444216
>Gm05:17444308-17444400
>Gm05:17444447-17445371
>Gm05:17445420-17445959
>Gm05:17446067-17446451
>Gm05:17446473-17446535
>Gm05:17446562-17448664
>Gm05:17449075-17449283
>Gm05:17449380-17449453
>Gm05:17449550-17449927
>Gm05:17449957-17450076
>Gm05:17450246-17450368
>Gm05:17450466-17451225
>Gm05:17451561-17452285
>Gm05:17452376-17452418
>Gm05:17452516-17452605
>Gm05:17452845-17452939
>Gm05:17453036-17453132
>Gm05:17453187-17453441
>Gm05:17453575-17453800
>Gm05:17453883-17453943
>Gm05:17454041-17454150
>Gm05:17454194-17454362
>Gm05:17454437-17454625
>Gm05:17454788-17454913
>Gm05:17455057-17455134
>Gm05:17455444-17456262
>Gm05:17456446-17459075
>Gm05:17459164-17459789
>Gm05:17459816-17460568
>Gm05:17460604-17461468
>Gm05:17461499-17461589
>Gm05:17461902-17461957
>Gm05:17462155-17462361
>Gm05:17463231-17463331
>Gm05:17468491-17468856
>Gm05:17468885-17469215
>Gm05:17469447-17469530
>Gm05:17469755-17469899
>Gm05:17469937-17473982
>Gm05:17474028-17474100
>Gm05:17474153-17474266
>Gm05:17474665-17480404
>Gm05:17480504-17484313
>Gm05:17484387-17484492
>Gm05:17484700-17485175
>Gm05:17485250-17486026
>Gm05:17486078-17517332
>Gm05:17517408-17519365
>Gm05:17519401-17523441
>Gm05:17523472-17525025
>Gm05:17525164-17530831
>Gm05:17530899-17534340
>Gm05:17534526-17549364
>Gm05:17549440-17549603
>Gm05:17549633-17549962
>Gm05:17550043-17550227
>Gm05:17550330-17550425
>Gm05:17553975-17554174
>Gm05:17554184-17554230
>Gm05:17554967-17555024
>Gm05:17555158-17555916
>Gm05:17555958-17556893
>Gm05:17558179-17558298
>Gm05:17564637-17564670
>Gm05:17564854-17564989
>Gm05:17565259-17565702
>Gm05:17565785-17565833
>Gm05:17566004-17566302
>Gm05:17566343-17566442
>Gm05:17569015-17569066
>Gm05:17570926-17570966
>Gm05:17571192-17571242
>Gm05:17572381-17572439
>Gm05:17572549-17573026
>Gm05:17573071-17573188
>Gm05:17573230-17573266
>Gm05:17573323-17573524
>Gm05:17573693-17573746
>Gm05:17573957-17574036
>Gm05:17574433-17574783
>Gm05:17574852-17575829
>Gm05:17576079-17576132
>Gm05:17576547-17576622
>Gm05:17577530-17577607
>Gm05:17578172-17578381
>Gm05:17578445-17578490
>Gm05:17578521-17579217
>Gm05:17579258-17583891
>Gm05:17583981-17586994
>Gm05:17587023-17592917
>Gm05:17593039-17594586
>Gm05:17595970-17596011
>Gm05:17596100-17596262
>Gm05:17596915-17597208
>Gm05:17597417-17597462
>Gm05:17598407-17598436
>Gm05:17598650-17598683
>Gm05:17598795-17598974
>Gm05:17600515-17600551
>Gm05:17600588-17601851
>Gm05:17601913-17608322
>Gm05:17608408-17609867
>Gm05:17609902-17613547
>Gm05:17613569-17614484
>Gm05:17614542-17616944
>Gm05:17617006-17618013
>Gm05:17618062-17618962
>Gm05:17619055-17619174
>Gm05:17622737-17622824
>Gm05:17624443-17624510
>Gm05:17625220-17625260
>Gm05:17625432-17625513
>Gm05:17625665-17625734
>Gm05:17625907-17625957
>Gm05:17626581-17626613
>Gm05:17627637-17627665
>Gm05:17627731-17638576
>Gm05:17638598-17645332
>Gm05:17645371-17645675
>Gm05:17645700-17654922
>Gm05:17655909-17656074
>Gm05:17656137-17656312
>Gm05:17656770-17656810
>Gm05:17657111-17657208
>Gm05:17657563-17657648
>Gm05:17657684-17664626
>Gm05:17664821-17666926
>Gm05:17667066-17667115
>Gm05:17668688-17669715
>Gm05:17670463-17670721
>Gm05:17671000-17671032
>Gm05:17671107-17671165
>Gm05:17672264-17672623
>Gm05:17672655-17672742
>Gm05:17672800-17678127
>Gm05:17678218-17679043
>Gm05:17679143-17679165
>Gm05:17679195-17680603
>Gm05:17680690-17681674
>Gm05:17681909-17681981
>Gm05:17682177-17687104
>Gm05:17687246-17690673
>Gm05:17690762-17690813
>Gm05:17690862-17692007
>Gm05:17692105-17693427
>Gm05:17693487-17697511
>Gm05:17698266-17699225
>Gm05:17699255-17700254
>Gm05:17700297-17703932
>Gm05:17704009-17705317
>Gm05:17705428-17705476
>Gm05:17705540-17705631
>Gm05:17705707-17705799
>Gm05:17705929-17706263
>Gm05:17706340-17706426
>Gm05:17706471-17726066
>Gm05:17726123-17727431
>Gm05:17727585-17727719
>Gm05:17727838-17727935
>Gm05:17728037-17728068
>Gm05:17728092-17728237
>Gm05:17728313-17728603
>Gm05:17728706-17729038
>Gm05:17729106-17729223
>Gm05:17729264-17729292
>Gm05:17729382-17729484
>Gm05:17729575-17730040
>Gm05:17730438-17730471
>Gm05:17730528-17730671
>Gm05:17730835-17741593
>Gm05:17741654-17742705
>Gm05:17742735-17743687
>Gm05:17743801-17744512
>Gm05:17744620-17744657
>Gm05:17744698-17744737
>Gm05:17744782-17744877
>Gm05:17744958-17745153
>Gm05:17745178-17745530
>Gm05:17745608-17745637
>Gm05:17745693-17745801
>Gm05:17745841-17745918
>Gm05:17745961-17746455
>Gm05:17746496-17746864
>Gm05:17746979-17747107
>Gm05:17747244-17747343
>Gm05:17747559-17747601
>Gm05:17747712-17747855
>Gm05:17747891-17748290
>Gm05:17748357-17749751
>Gm05:17749962-17750113
>Gm05:17750137-17750198
>Gm05:17750438-17750515
>Gm05:17750568-17764698
>Gm05:17764723-17764795
>Gm05:17764836-17764986
>Gm05:17765071-17765161
>Gm05:17765194-17765265
>Gm05:17765343-17765495
>Gm05:17765600-17765789
>Gm05:17765839-17765891
>Gm05:17765970-17766242
>Gm05:17766298-17766499
>Gm05:17766632-17766943
>Gm05:17766980-17767753
>Gm05:17767840-17768158
>Gm05:17768199-17769003
>Gm05:17769031-17769668
>Gm05:17770143-17770202
>Gm05:17770287-17770326
>Gm05:17770465-17770552
>Gm05:17770693-17770737
>Gm05:17770873-17771166
>Gm05:17771214-17771413
>Gm05:17771612-17771696
>Gm05:17772616-17772717
>Gm05:17772816-17772876
>Gm05:17773326-17773478
>Gm05:17774000-17774017
>Gm05:17774117-17774133
>Gm05:17775290-17775616
>Gm05:17777872-17778045
>Gm05:17778563-17778903
>Gm05:17778949-17778997
>Gm05:17779033-17780028
>Gm05:17780111-17780924
>Gm05:17780978-17781423
>Gm05:17781457-17782509
>Gm05:17782567-17782862
>Gm05:17782907-17784619
>Gm05:17784686-17785086
>Gm05:17785139-17785532
>Gm05:17785565-17786797
>Gm05:17786886-17786942
>Gm05:17786974-17790775
>Gm05:17790826-17790934
>Gm05:17791030-17791333
>Gm05:17791393-17791424
>Gm05:17791541-17797734
>Gm05:17797803-17797957
>Gm05:17798053-17798224
>Gm05:17798386-17798414
>Gm05:17798540-17798630
>Gm05:17798664-17798891
>Gm05:17799185-17799234
>Gm05:17799374-17799585
>Gm05:17799870-17800029
>Gm05:17800365-17800496
>Gm05:17801383-17811115
>Gm05:17811149-17811195
>Gm05:17811234-17812370
>Gm05:17812405-17812608
>Gm05:17812724-17814109
>Gm05:17815150-17815794
>Gm05:17815836-17815913
>Gm05:17816005-17816419
>Gm05:17816952-17817131
>Gm05:17817485-17817538
>Gm05:17817852-17817933
>Gm05:17818066-17818127
>Gm05:17818251-17818339
>Gm05:17818717-17819724
>Gm05:17819783-17820079
>Gm05:17820320-17840644
>Gm05:17840719-17841056
>Gm05:17841135-17841212
>Gm05:17841416-17848962
>Gm05:17849189-17849973
>Gm05:17850338-17850382
>Gm05:17850933-17851008
>Gm05:17851444-17851701
>Gm05:17853515-17853595
>Gm05:17853766-17853960
>Gm05:17853993-17854083
>Gm05:17854440-17854519
>Gm05:17855638-17855717
>Gm05:17856001-17856190
>Gm05:17856345-17856518
>Gm05:17856845-17856880
>Gm05:17857402-17857448
>Gm05:17857640-17857781
>Gm05:17859013-17860536
>Gm05:17860619-17860793
>Gm05:17864287-17864352
>Gm05:17864489-17864569
>Gm05:17864908-17864955
>Gm05:17870051-17870103
>Gm05:17870320-17870381
>Gm05:17871159-17871281
>Gm05:17871748-17871807
>Gm05:17872127-17872187
>Gm05:17872712-17872764
>Gm05:17873896-17873970
>Gm05:17874858-17874978
>Gm05:17875110-17875359
>Gm05:17876639-17876802
>Gm05:17876876-17876964
>Gm05:17877579-17877714
>Gm05:17879428-17879482
>Gm05:17880383-17880490
>Gm05:17882391-17882459
>Gm05:17882500-17882555
>Gm05:17882650-17882683
>Gm05:17882712-17883069
>Gm05:17883116-17883352
>Gm05:17883437-17883505
>Gm05:17883734-17883773
>Gm05:17883959-17884018
>Gm05:17884160-17884254
>Gm05:17884416-17884499
>Gm05:17884545-17886001
>Gm05:17886057-17893590
>Gm05:17893640-17894154
>Gm05:17894213-17905163
>Gm05:17905233-17905292
>Gm05:17905461-17905878
>Gm05:17906020-17906077
>Gm05:17906131-17906158
>Gm05:17906289-17906494
>Gm05:17906590-17906883
>Gm05:17906916-17906982
>Gm05:17907023-17907130
>Gm05:17907190-17907261
>Gm05:17907280-17907314
>Gm05:17907461-17907561
>Gm05:17907632-17913462
>Gm05:17913981-17914146
>Gm05:17914437-17914525
>Gm05:17914629-17914941
>Gm05:17915092-17915152
>Gm05:17916188-17916406
>Gm05:17916527-17916642
>Gm05:17917499-17918325
>Gm05:17918453-17919504
>Gm05:17919934-17920057
>Gm05:17920105-17920191
>Gm05:17920286-17920350
>Gm05:17920468-17920581
>Gm05:17920637-17920725
>Gm05:17920849-17921442
>Gm05:17921534-17921597
>Gm05:17922174-17922243
>Gm05:17922428-17922713
>Gm05:17922769-17922965
>Gm05:17923014-17923067
>Gm05:17923240-17925192
>Gm05:17925589-17925617
>Gm05:17926241-17926303
>Gm05:17927771-17928109
>Gm05:17928307-17928415
>Gm05:17929641-17929765
>Gm05:17929824-17929852
>Gm05:17930262-17930312
>Gm05:17930396-17930441
>Gm05:17930622-17932735
>Gm05:17932773-17941831
>Gm05:17941885-17945834
>Gm05:17950091-17950308
>Gm05:17950518-17951774
>Gm05:17951803-17952899
>Gm05:17952946-17955004
>Gm05:17955034-17955983
>Gm05:17956014-17957432
>Gm05:17957706-17957844
>Gm05:17957914-17958704
>Gm05:17958753-17958915
>Gm05:17958984-17959041
>Gm05:17959106-17959664
>Gm05:17962168-17966751
>Gm05:17966791-17967608
>Gm05:17967630-17968878
>Gm05:17969064-17969136
>Gm05:17969283-17969493
>Gm05:17969723-17977953
>Gm05:17979357-17979500
>Gm05:17979854-17980460
>Gm05:17980686-17980732
>Gm05:17980867-17980903
>Gm05:17981055-17981157
>Gm05:17981300-17981361
>Gm05:17982040-17982184
>Gm05:17982271-17982332
>Gm05:17984004-17988816
>Gm05:17989856-17989896
>Gm05:17991822-17992714
>Gm05:17992758-17993526
>Gm05:17993610-17995455
>Gm05:17995527-17997434
>Gm05:17997482-17998598
>Gm05:17998623-17999469
>Gm05:17999534-18000023
>Gm05:18000031-18000330
>Gm05:18000375-18000970
>Gm05:18001037-18004900
>Gm05:18004944-18005073
>Gm05:18005225-18005698
>Gm05:18005764-18005937
>Gm05:18006013-18006197
>Gm05:18006341-18006495
>Gm05:18006546-18006840
>Gm05:18006926-18006988
>Gm05:18007100-18007126
>Gm05:18007189-18007222
>Gm05:18007559-18030043
>Gm05:18030077-18030216
>Gm05:18030265-18032097
>Gm05:18033474-18033586
>Gm05:18035786-18035928
>Gm05:18036234-18036431
>Gm05:18037340-18037473
>Gm05:18037577-18037655
>Gm05:18037680-18037732
>Gm05:18037807-18037865
>Gm05:18038214-18038276
>Gm05:18038588-18038651
>Gm05:18039648-18041357
>Gm05:18041408-18056808
>Gm05:18056874-18058128
>Gm05:18058956-18061093
>Gm05:18061122-18062501
>Gm05:18062527-18063575
>Gm05:18063599-18063879
>Gm05:18063912-18064389
>Gm05:18064431-18064850
>Gm05:18064875-18064978
>Gm05:18065013-18065150
>Gm05:18065193-18079004
>Gm05:18079232-18116733
>Gm05:18117087-18117135
>Gm05:18117584-18120852
>Gm05:18120886-18132860
>Gm05:18132904-18134475
>Gm05:18135246-18135368
>Gm05:18135545-18135834
>Gm05:18135883-18135999
>Gm05:18136213-18136357
>Gm05:18136496-18136546
>Gm05:18136600-18136658
>Gm05:18136714-18136943
>Gm05:18137297-18137402
>Gm05:18137545-18139819
>Gm05:18139910-18139943
>Gm05:18140034-18140080
>Gm05:18140232-18140380
>Gm05:18140465-18140524
>Gm05:18140630-18140716
>Gm05:18140862-18150103
>Gm05:18150231-18150351
>Gm05:18150529-18150879
>Gm05:18150948-18162656
>Gm05:18162733-18162802
>Gm05:18162933-18163133
>Gm05:18163240-18163498
>Gm05:18163935-18164227
>Gm05:18164295-18175337
>Gm05:18175426-18175636
>Gm05:18175677-18176003
>Gm05:18176035-18176100
>Gm05:18176143-18185629
>Gm05:18185672-18190195
>Gm05:18190341-18190397
>Gm05:18190560-18190833
>Gm05:18191027-18191108
>Gm05:18191431-18191514
>Gm05:18191690-18191740
>Gm05:18192019-18192064
>Gm05:18192266-18192318
>Gm05:18192359-18192419
>Gm05:18192603-18192632
>Gm05:18192689-18192865
>Gm05:18193093-18193127
>Gm05:18193736-18193808
>Gm05:18193956-18194090
>Gm05:18194192-18197420
>Gm05:18197506-18199978
>Gm05:18200019-18215869
>Gm05:18215898-18216162
>Gm05:18216207-18216600
>Gm05:18217537-18223851
>Gm05:18224068-18224294
>Gm05:18224361-18224716
>Gm05:18224820-18225457
>Gm05:18228920-18268405
>Gm05:18268621-18268957
>Gm05:18269011-18269981
>Gm05:18270047-18274541
>Gm05:18275876-18294796
>Gm05:18294915-18295310
>Gm05:18298778-18298810
>Gm05:18302119-18302149
>Gm05:18302215-18302260
>Gm05:18302345-18302380
>Gm05:18302442-18302492
>Gm05:18302557-18302597
>Gm05:18303065-18309402
>Gm05:18310000-18310053
>Gm05:18310509-18346218
>Gm05:18347713-18347794
>Gm05:18348457-18348569
>Gm05:18350763-18350857
>Gm05:18350997-18352144
>Gm05:18352921-18353656
>Gm05:18354856-18355902
>Gm05:18355996-18356475
>Gm05:18356522-18361230
>Gm05:18361285-18361608
>Gm05:18361642-18361733
>Gm05:18361781-18362136
>Gm05:18362243-18362270
>Gm05:18362329-18362637
>Gm05:18362696-18368664
>Gm05:18368698-18368740
>Gm05:18369079-18369245
>Gm05:18369493-18369537
>Gm05:18371389-18371469
>Gm05:18371633-18371726
>Gm05:18371751-18371833
>Gm05:18371881-18371961
>Gm05:18372109-18375965
>Gm05:18376046-18377953
>Gm05:18378005-18381238
>Gm05:18387689-18387778
>Gm05:18391684-18391805
>Gm05:18391834-18392257
>Gm05:18392521-18392552
>Gm05:18395949-18395996
>Gm05:18396840-18396883
>Gm05:18397770-18399284
>Gm05:18399340-18399667
>Gm05:18399701-18399957
>Gm05:18399993-18400110
>Gm05:18400165-18404133
>Gm05:18404886-18405307
>Gm05:18405343-18405376
>Gm05:18405417-18405619
>Gm05:18405698-18405860
>Gm05:18406010-18406202
>Gm05:18406435-18406695
>Gm05:18406730-18406861
>Gm05:18406955-18407096
>Gm05:18407540-18407817
>Gm05:18407839-18408211
>Gm05:18408413-18408847
>Gm05:18408884-18408921
>Gm05:18408956-18409010
>Gm05:18409060-18409150
>Gm05:18409243-18409521
>Gm05:18409611-18409742
>Gm05:18409862-18410172
>Gm05:18410299-18410360
>Gm05:18410865-18410901
>Gm05:18411020-18411309
>Gm05:18411431-18411547
>Gm05:18414362-18414528
>Gm05:18422561-18422612
>Gm05:18423076-18424745
>Gm05:18424808-18425634
>Gm05:18425659-18426280
>Gm05:18426318-18429039
>Gm05:18429119-18429953
>Gm05:18435451-18435945
>Gm05:18436817-18437998
>Gm05:18438128-18438308
>Gm05:18438366-18438548
>Gm05:18438603-18438644
>Gm05:18438698-18438848
>Gm05:18438940-18439450
>Gm05:18439511-18439835
>Gm05:18439904-18439945
>Gm05:18439984-18440024
>Gm05:18440125-18440515
>Gm05:18440962-18441155
>Gm05:18441222-18441263
>Gm05:18441515-18442244
>Gm05:18442329-18442493
>Gm05:18442516-18442797
>Gm05:18442904-18443636
>Gm05:18443722-18443789
>Gm05:18444048-18444117
>Gm05:18444170-18444235
>Gm05:18444279-18444325
>Gm05:18444685-18445278
>Gm05:18445305-18445879
>Gm05:18445950-18446037
>Gm05:18446120-18446327
>Gm05:18446368-18446723
>Gm05:18446781-18446898
>Gm05:18446933-18448922
>Gm05:18448973-18449320
>Gm05:18449461-18449724
>Gm05:18449787-18450278
>Gm05:18450574-18450679
>Gm05:18450754-18451307
>Gm05:18451375-18451424
>Gm05:18451590-18452188
>Gm05:18452249-18452298
>Gm05:18452435-18452471
>Gm05:18452525-18452576
>Gm05:18452645-18452703
>Gm05:18452751-18466038
>Gm05:18466094-18472283
>Gm05:18472312-18479545
>Gm05:18479597-18486273
>Gm05:18486373-18492512
>Gm05:18492553-18504596
>Gm05:18504762-18504801
>Gm05:18504854-18508591
>Gm05:18508672-18509417
>Gm05:18509603-18509851
>Gm05:18509890-18511233
>Gm05:18511305-18516976
>Gm05:18516997-18546162
>Gm05:18546212-18546659
>Gm05:18546708-18547183
>Gm05:18547217-18547499
>Gm05:18547547-18547790
>Gm05:18547820-18548136
>Gm05:18548188-18573883
>Gm05:18574012-18574042
>Gm05:18574123-18574698
>Gm05:18577198-18577242
>Gm05:18578247-18578535
>Gm05:18578642-18578793
>Gm05:18578866-18578900
>Gm05:18579085-18579121
>Gm05:18579291-18579416
>Gm05:18579460-18579554
>Gm05:18579687-18579822
>Gm05:18580036-18581798
>Gm05:18581913-18582042
>Gm05:18582085-18582136
>Gm05:18582334-18582526
>Gm05:18582549-18582814
>Gm05:18582930-18586970
>Gm05:18587115-18587344
>Gm05:18587440-18587694
>Gm05:18587883-18588185
>Gm05:18588303-18590033
>Gm05:18590062-18595169
>Gm05:18595250-18595284
>Gm05:18596687-18596771
>Gm05:18596918-18598709
>Gm05:18598764-18599281
>Gm05:18599309-18602048
>Gm05:18604973-18605008
>Gm05:18606497-18606700
>Gm05:18606879-18637636
>Gm05:18637689-18638081
>Gm05:18638117-18639404
>Gm05:18639463-18642513
>Gm05:18642613-18642716
>Gm05:18642743-18645477
>Gm05:18645505-18646528
>Gm05:18646556-18657419
>Gm05:18657530-18658382
>Gm05:18658465-18663120
>Gm05:18663188-18690156
>Gm05:18690204-18691751
>Gm05:18691799-18709993
>Gm05:18710021-18729553
>Gm05:18729601-18731431
>Gm05:18731460-18733291
>Gm05:18733338-18733382
>Gm05:18733570-18733852
>Gm05:18733905-18734024
>Gm05:18734058-18734170
>Gm05:18734221-18734874
>Gm05:18734975-18735290
>Gm05:18735315-18735546
>Gm05:18735599-18735637
>Gm05:18735754-18735783
>Gm05:18735837-18737062
>Gm05:18737393-18738077
>Gm05:18738435-18744046
>Gm05:18744206-18744492
>Gm05:18744542-18744717
>Gm05:18744858-18745840
>Gm05:18745870-18746221
>Gm05:18746254-18746953
>Gm05:18747015-18748529
>Gm05:18748574-18748817
>Gm05:18748883-18749209
>Gm05:18749284-18749608
>Gm05:18749723-18749784
>Gm05:18749831-18749993
>Gm05:18750374-18750583
>Gm05:18750830-18750888
>Gm05:18751356-18751510
>Gm05:18751712-18759713
>Gm05:18759773-18761833
>Gm05:18761874-18762546
>Gm05:18762577-18762767
>Gm05:18762807-18764368
>Gm05:18764406-18765204
>Gm05:18765266-18770600
>Gm05:18770642-18770850
>Gm05:18770892-18771014
>Gm05:18771073-18771245
>Gm05:18771430-18773079
>Gm05:18773111-18776490
>Gm05:18776605-18776640
>Gm05:18776852-18777082
>Gm05:18778758-18778806
>Gm05:18783697-18783812
>Gm05:18784460-18784545
>Gm05:18786198-18787612
>Gm05:18788017-18801169
>Gm05:18801198-18810343
>Gm05:18810374-18812754
>Gm05:18812792-18813439
>Gm05:18813476-18815860
>Gm05:18815982-18815996
>Gm05:18816101-18816150
>Gm05:18816217-18816751
>Gm05:18816811-18817651
>Gm05:18817696-18819502
>Gm05:18819557-18819686
>Gm05:18819729-18828227
>Gm05:18828322-18832798
>Gm05:18832859-18834170
>Gm05:18834196-18834957
>Gm05:18834971-18835267
>Gm05:18835302-18837781
>Gm05:18837853-18838018
>Gm05:18838065-18841190
>Gm05:18841235-18845850
>Gm05:18855900-18855965
>Gm05:18856210-18856266
>Gm05:18856585-18857419
>Gm05:18857457-18858117
>Gm05:18858149-18858258
>Gm05:18858584-18858711
>Gm05:18858826-18858886
>Gm05:18858995-18859033
>Gm05:18859065-18859441
>Gm05:18859591-18859896
>Gm05:18860033-18860427
>Gm05:18860487-18860808
>Gm05:18864069-18890994
>Gm05:18891060-18891110
>Gm05:18891133-18891268
>Gm05:18891342-18891688
>Gm05:18893692-18893795
>Gm05:18894152-18894308
>Gm05:18894449-18894640
>Gm05:18894780-18894947
>Gm05:18894989-18895130
>Gm05:18895252-18897465
>Gm05:18897556-18897585
>Gm05:18897660-18897921
>Gm05:18897973-18898233
>Gm05:18898271-18898485
>Gm05:18898627-18899081
>Gm05:18899156-18899364
>Gm05:18899397-18899609
>Gm05:18899669-18900092
>Gm05:18900172-18900296
>Gm05:18900375-18900598
>Gm05:18900773-18901127
>Gm05:18901161-18901356
>Gm05:18901447-18901494
>Gm05:18901545-18901729
>Gm05:18901809-18902046
>Gm05:18902130-18902195
>Gm05:18902222-18902605
>Gm05:18902672-18902726
>Gm05:18902788-18902966
>Gm05:18903127-18903158
>Gm05:18903260-18903291
>Gm05:18903430-18903612
>Gm05:18903649-18903933
>Gm05:18904484-18906128
>Gm05:18906330-18906443
>Gm05:18906818-18906936
>Gm05:18907087-18907146
>Gm05:18907177-18907252
>Gm05:18907563-18907907
>Gm05:18908029-18908239
>Gm05:18908268-18908324
>Gm05:18908391-18908598
>Gm05:18908661-18908816
>Gm05:18908846-18909017
>Gm05:18909059-18909241
>Gm05:18909307-18909403
>Gm05:18913677-18913834
>Gm05:18914845-18929239
>Gm05:18929258-18929680
>Gm05:18929711-18931067
>Gm05:18931174-18931282
>Gm05:18931314-18931407
>Gm05:18931459-18931539
>Gm05:18931585-18931781
>Gm05:18931837-18932043
>Gm05:18932114-18932350
>Gm05:18932403-18932589
>Gm05:18932682-18932899
>Gm05:18933008-18933126
>Gm05:18933173-18933399
>Gm05:18933585-18933618
>Gm05:18933745-18933825
>Gm05:18933912-18935130
>Gm05:18935347-18935457
>Gm05:18935536-18935645
>Gm05:18936032-18936094
>Gm05:18936167-18936472
>Gm05:18936585-18936754
>Gm05:18936942-18937685
>Gm05:18937728-18938658
>Gm05:18938713-18938763
>Gm05:18938836-18939034
>Gm05:18939080-18939139
>Gm05:18939368-18939461
>Gm05:18939584-18939692
>Gm05:18939755-18939783
>Gm05:18939880-18939971
>Gm05:18940047-18940207
>Gm05:18940244-18940355
>Gm05:18940434-18940496
>Gm05:18941028-18941097
>Gm05:18941328-18941353
>Gm05:18941478-18941511
>Gm05:18941559-18941604
>Gm05:18941863-18941986
>Gm05:18942691-18942741
>Gm05:18942840-18943174
>Gm05:18943239-18943495
>Gm05:18943534-18955294
>Gm05:18955300-18960610
>Gm05:18960641-18968114
>Gm05:18968245-18968584
>Gm05:18968801-18968893
>Gm05:18968934-18969117
>Gm05:18969235-18969316
>Gm05:18969711-18969875
>Gm05:18969903-18972667
>Gm05:18972707-18976801
>Gm05:18976907-18977072
>Gm05:18977141-18980596
>Gm05:18980629-18982264
>Gm05:18982303-18982680
>Gm05:18982733-18983658
>Gm05:18983698-18983930
>Gm05:18983967-18987373
>Gm05:18987513-18999944
>Gm05:19000025-19004276
>Gm05:19004329-19004725
>Gm05:19004775-19009486
>Gm05:19009641-19063837
>Gm05:19063879-19086643
>Gm05:19086803-19088520
>Gm05:19088630-19089013
>Gm05:19089049-19089548
>Gm05:19089590-19090197
>Gm05:19090233-19095624
>Gm05:19095675-19097905
>Gm05:19097944-19099258
>Gm05:19099276-19101315
>Gm05:19101350-19102022
>Gm05:19102065-19133229
>Gm05:19133266-19133675
>Gm05:19133707-19133906
>Gm05:19133969-19134065
>Gm05:19134113-19135130
>Gm05:19135166-19185988
>Gm05:19186178-19187144
>Gm05:19187422-19218894
>Gm05:19219244-19220762
>Gm05:19220831-19221013
>Gm05:19221026-19221231
>Gm05:19221308-19237452
>Gm05:19237862-19237899
>Gm05:19237973-19238021
>Gm05:19242294-19242408
>Gm05:19243001-19243090
>Gm05:19244342-19244640
>Gm05:19244764-19244791
>Gm05:19244924-19246100
>Gm05:19246249-19247225
>Gm05:19247362-19247566
>Gm05:19248082-19248409
>Gm05:19248448-19249425
>Gm05:19249482-19257594
>Gm05:19257659-19257784
>Gm05:19257847-19257993
>Gm05:19258058-19259745
>Gm05:19259791-19260780
>Gm05:19260817-19262241
>Gm05:19262330-19263064
>Gm05:19263119-19263676
>Gm05:19263770-19263990
>Gm05:19264072-19265161
>Gm05:19265194-19269191
>Gm05:19269717-19269886
>Gm05:19270318-19270420
>Gm05:19270468-19270521
>Gm05:19270675-19270856
>Gm05:19270964-19271027
>Gm05:19271126-19271223
>Gm05:19271294-19271398
>Gm05:19271523-19271607
>Gm05:19271864-19271897
>Gm05:19271955-19272022
>Gm05:19272172-19272378
>Gm05:19272411-19272451
>Gm05:19272586-19272784
>Gm05:19273096-19290585
>Gm05:19290685-19290736
>Gm05:19290811-19290880
>Gm05:19291409-19291445
>Gm05:19291580-19291885
>Gm05:19292075-19292172
>Gm05:19292654-19292739
>Gm05:19293031-19293144
>Gm05:19293289-19293339
>Gm05:19293379-19293460
>Gm05:19293842-19295906
>Gm05:19297111-19297145
>Gm05:19297295-19298988
>Gm05:19299081-19299455
>Gm05:19299494-19299584
>Gm05:19299712-19300574
>Gm05:19301280-19301330
>Gm05:19302057-19302158
>Gm05:19302526-19302598
>Gm05:19306184-19307756
>Gm05:19307856-19310355
>Gm05:19310376-19310737
>Gm05:19310771-19311025
>Gm05:19311063-19312805
>Gm05:19312967-19313081
>Gm05:19314293-19314395
>Gm05:19314842-19314912
>Gm05:19315814-19315864
>Gm05:19316966-19317012
>Gm05:19317392-19322167
>Gm05:19322314-19322468
>Gm05:19322584-19323565
>Gm05:19323619-19323841
>Gm05:19323886-19324069
>Gm05:19324137-19324187
>Gm05:19324242-19324522
>Gm05:19324554-19324640
>Gm05:19324760-19324926
>Gm05:19325020-19325059
>Gm05:19325096-19325315
>Gm05:19325387-19326937
>Gm05:19327004-19328413
>Gm05:19328500-19329079
>Gm05:19329125-19329190
>Gm05:19330351-19330468
>Gm05:19330633-19330812
>Gm05:19330865-19343787
>Gm05:19343822-19344348
>Gm05:19344378-19346554
>Gm05:19346590-19347081
>Gm05:19347123-19347208
>Gm05:19347280-19350071
>Gm05:19350602-19350641
>Gm05:19353133-19353174
>Gm05:19353218-19353250
>Gm05:19353415-19365716
>Gm05:19366341-19366370
>Gm05:19366444-19366493
>Gm05:19369102-19369142
>Gm05:19369229-19370010
>Gm05:19370109-19370469
>Gm05:19370668-19370770
>Gm05:19371481-19371535
>Gm05:19371650-19371762
>Gm05:19372328-19372476
>Gm05:19373798-19373832
>Gm05:19373936-19374076
>Gm05:19374235-19374299
>Gm05:19375606-19375656
>Gm05:19375686-19375795
>Gm05:19376068-19376127
>Gm05:19376258-19376353
>Gm05:19376425-19376496
>Gm05:19377260-19377319
>Gm05:19377361-19377427
>Gm05:19377592-19377616
>Gm05:19378062-19378116
>Gm05:19378740-19378940
>Gm05:19379001-19382826
>Gm05:19382859-19383769
>Gm05:19383887-19384341
>Gm05:19384468-19384679
>Gm05:19384787-19384963
>Gm05:19385579-19385679
>Gm05:19386124-19386443
>Gm05:19386512-19386667
>Gm05:19386748-19386854
>Gm05:19386946-19387069
>Gm05:19387472-19387608
>Gm05:19387675-19390325
>Gm05:19390517-19396618
>Gm05:19396645-19400194
>Gm05:19400213-19412677
>Gm05:19412723-19412969
>Gm05:19412994-19413566
>Gm05:19413827-19414063
>Gm05:19414102-19414343
>Gm05:19414661-19415417
>Gm05:19415566-19415683
>Gm05:19415887-19416008
>Gm05:19416209-19416285
>Gm05:19416375-19416908
>Gm05:19416951-19417265
>Gm05:19417313-19417353
>Gm05:19417470-19438701
>Gm05:19438727-19438900
>Gm05:19439042-19464109
>Gm05:19464213-19464264
>Gm05:19464341-19464479
>Gm05:19464587-19464670
>Gm05:19464711-19464920
>Gm05:19465093-19465479
>Gm05:19465533-19465590
>Gm05:19465672-19465988
>Gm05:19466040-19466239
>Gm05:19466314-19478913
>Gm05:19478978-19479057
>Gm05:19479438-19479482
>Gm05:19479714-19479800
>Gm05:19480141-19480214
>Gm05:19480537-19482261
>Gm05:19483107-19483169
>Gm05:19483218-19483302
>Gm05:19483929-19500596
>Gm05:19500630-19500697
>Gm05:19500804-19501116
>Gm05:19501179-19501261
>Gm05:19501327-19501555
>Gm05:19501671-19501829
>Gm05:19502357-19520599
>Gm05:19521288-19522370
>Gm05:19524612-19529730
>Gm05:19529870-19530552
>Gm05:19530597-19531132
>Gm05:19531164-19554474
>Gm05:19555456-19555984
>Gm05:19556035-19556419
>Gm05:19556531-19557132
>Gm05:19557188-19557253
>Gm05:19557473-19557736
>Gm05:19558596-19558950
>Gm05:19559841-19559881
>Gm05:19560962-19561035
>Gm05:19562136-19562289
>Gm05:19562367-19562795
>Gm05:19562839-19562871
>Gm05:19562960-19563497
>Gm05:19563629-19563694
>Gm05:19563725-19564321
>Gm05:19564473-19564818
>Gm05:19564869-19565202
>Gm05:19565232-19565301
>Gm05:19565354-19565479
>Gm05:19565805-19566083
>Gm05:19566264-19566326
>Gm05:19566520-19566627
>Gm05:19566684-19566762
>Gm05:19566887-19566993
>Gm05:19567066-19567139
>Gm05:19567184-19567388
>Gm05:19567548-19567681
>Gm05:19567832-19568261
>Gm05:19568329-19568591
>Gm05:19568756-19568800
>Gm05:19568891-19568981
>Gm05:19569017-19569150
>Gm05:19569370-19569473
>Gm05:19569722-19569827
>Gm05:19569858-19570043
>Gm05:19570176-19570213
>Gm05:19570504-19570673
>Gm05:19570721-19570751
>Gm05:19570863-19571210
>Gm05:19571715-19571771
>Gm05:19572042-19572106
>Gm05:19572153-19572257
>Gm05:19573477-19573702
>Gm05:19573802-19574446
>Gm05:19574481-19574711
>Gm05:19574891-19576127
>Gm05:19576510-19576804
>Gm05:19576865-19577610
>Gm05:19577755-19577850
>Gm05:19578124-19578762
>Gm05:19578823-19579977
>Gm05:19580078-19580568
>Gm05:19580626-19580953
>Gm05:19581473-19581534
>Gm05:19581670-19581836
>Gm05:19581954-19582014
>Gm05:19582122-19582208
>Gm05:19582259-19582294
>Gm05:19582352-19582388
>Gm05:19585723-19585761
>Gm05:19589640-19589740
>Gm05:19590886-19590940
>Gm05:19591142-19591239
>Gm05:19593141-19593209
>Gm05:19593415-19593509
>Gm05:19595486-19595551
>Gm05:19598587-19598620
>Gm05:19599516-19599543
>Gm05:19600149-19600205
>Gm05:19602382-19602412
>Gm05:19602514-19602579
>Gm05:19603676-19613409
>Gm05:19614244-19615905
>Gm05:19616096-19616218
>Gm05:19616953-19616998
>Gm05:19618524-19618552
>Gm05:19622564-19622589
>Gm05:19625894-19626371
>Gm05:19626407-19626620
>Gm05:19626730-19626811
>Gm05:19626918-19627135
>Gm05:19627191-19627527
>Gm05:19627586-19627723
>Gm05:19627986-19631022
>Gm05:19631121-19632848
>Gm05:19632880-19651412
>Gm05:19651476-19654656
>Gm05:19654681-19660153
>Gm05:19660191-19660516
>Gm05:19660900-19661210
>Gm05:19661975-19662126
>Gm05:19662182-19665197
>Gm05:19665260-19665546
>Gm05:19665582-19666699
>Gm05:19666727-19668922
>Gm05:19668983-19676152
>Gm05:19676177-19694106
>Gm05:19694133-19718418
>Gm05:19718541-19718590
>Gm05:19718618-19719359
>Gm05:19719386-19720908
>Gm05:19720944-19721001
>Gm05:19721039-19722080
>Gm05:19722127-19724770
>Gm05:19724853-19725567
>Gm05:19725625-19729941
>Gm05:19730040-19730264
>Gm05:19730615-19730739
>Gm05:19730864-19730981
>Gm05:19731025-19731110
>Gm05:19731217-19731329
>Gm05:19731430-19731691
>Gm05:19731722-19734755
>Gm05:19734802-19734897
>Gm05:19735039-19735095
>Gm05:19735156-19735203
>Gm05:19735343-19735514
>Gm05:19735710-19739127
>Gm05:19739227-19751391
>Gm05:19751617-19751896
>Gm05:19751988-19752084
>Gm05:19752171-19752267
>Gm05:19752371-19752409
>Gm05:19752532-19753061
>Gm05:19753086-19753296
>Gm05:19753335-19754216
>Gm05:19754251-19754441
>Gm05:19754586-19770894
>Gm05:19770941-19774992
>Gm05:19775035-19775157
>Gm05:19775209-19778882
>Gm05:19778958-19779764
>Gm05:19779791-19780253
>Gm05:19780297-19781594
>Gm05:19781647-19782018
>Gm05:19782064-19787275
>Gm05:19787336-19788771
>Gm05:19788835-19789428
>Gm05:19789467-19790213
>Gm05:19790287-19794024
>Gm05:19794088-19800469
>Gm05:19800545-19801756
>Gm05:19801800-19802981
>Gm05:19803036-19803300
>Gm05:19803369-19803624
>Gm05:19803765-19803805
>Gm05:19803893-19803972
>Gm05:19804142-19804239
>Gm05:19804926-19805163
>Gm05:19805248-19805421
>Gm05:19805509-19805766
>Gm05:19805838-19806556
>Gm05:19806697-19806792
>Gm05:19806808-19807203
>Gm05:19807241-19807299
>Gm05:19807321-19807514
>Gm05:19807803-19809147
>Gm05:19809180-19810459
>Gm05:19810490-19810546
>Gm05:19810617-19810693
>Gm05:19810747-19810793
>Gm05:19810840-19810870
>Gm05:19811014-19811119
>Gm05:19811178-19811392
>Gm05:19811447-19811490
>Gm05:19811578-19811826
>Gm05:19811914-19812264
>Gm05:19812289-19812851
>Gm05:19812908-19813099
>Gm05:19813143-19813342
>Gm05:19813389-19813425
>Gm05:19813450-19813565
>Gm05:19813622-19813838
>Gm05:19813905-19813949
>Gm05:19814096-19814124
>Gm05:19814197-19814362
>Gm05:19814516-19814670
>Gm05:19814794-19814849
>Gm05:19815736-19815905
>Gm05:19815943-19815995
>Gm05:19816172-19816302
>Gm05:19816380-19816681
>Gm05:19816780-19816814
>Gm05:19816990-19817262
>Gm05:19817287-19833670
>Gm05:19833711-19833798
>Gm05:19833921-19833997
>Gm05:19834444-19834522
>Gm05:19834586-19834642
>Gm05:19834854-19834883
>Gm05:19835120-19835266
>Gm05:19835368-19835498
>Gm05:19835575-19835615
>Gm05:19835689-19835737
>Gm05:19835832-19835995
>Gm05:19836302-19836390
>Gm05:19837739-19837800
>Gm05:19842818-19842930
>Gm05:19843617-19844719
>Gm05:19844917-19850040
>Gm05:19850090-19862134
>Gm05:19862481-19872144
>Gm05:19872570-19872684
>Gm05:19872805-19873191
>Gm05:19873301-19873466
>Gm05:19874013-19874483
>Gm05:19874543-19874659
>Gm05:19874776-19875168
>Gm05:19875220-19875328
>Gm05:19875443-19875492
>Gm05:19875594-19876593
>Gm05:19876624-19876684
>Gm05:19876730-19876761
>Gm05:19876891-19877116
>Gm05:19877192-19877289
>Gm05:19877377-19877718
>Gm05:19877760-19877894
>Gm05:19878060-19878147
>Gm05:19878201-19878243
>Gm05:19878323-19878382
>Gm05:19878421-19878733
>Gm05:19878888-19878927
>Gm05:19878972-19879081
>Gm05:19879136-19879308
>Gm05:19879346-19880859
>Gm05:19880923-19881032
>Gm05:19881067-19895713
>Gm05:19895789-19896376
>Gm05:19896464-19897013
>Gm05:19897036-19897794
>Gm05:19897901-19898105
>Gm05:19898157-19898196
>Gm05:19898340-19898990
>Gm05:19899022-19899055
>Gm05:19899122-19899335
>Gm05:19899364-19899465
>Gm05:19899562-19901580
>Gm05:19901679-19901782
>Gm05:19901858-19902067
>Gm05:19902146-19902744
>Gm05:19902779-19903369
>Gm05:19903407-19904445
>Gm05:19904596-19905105
>Gm05:19905174-19905292
>Gm05:19905467-19905619
>Gm05:19905977-19906208
>Gm05:19906311-19906348
>Gm05:19906427-19907363
>Gm05:19907417-19907566
>Gm05:19907641-19907825
>Gm05:19907877-19910430
>Gm05:19910497-19910644
>Gm05:19910689-19910784
>Gm05:19911276-19911359
>Gm05:19913840-19913908
>Gm05:19916127-19916192
>Gm05:19916600-19920902
>Gm05:19920934-19923170
>Gm05:19925116-19925156
>Gm05:19926497-19933524
>Gm05:19933554-19935702
>Gm05:19935733-19937521
>Gm05:19938677-19938781
>Gm05:19939103-19939133
>Gm05:19942180-19942252
>Gm05:19944360-19944474
>Gm05:19944509-19945514
>Gm05:19945564-19947405
>Gm05:19948941-19954343
>Gm05:19958008-19998107
>Gm05:19998916-19999006
>Gm05:20001623-20001791
>Gm05:20002448-20002555
>Gm05:20002897-20002953
>Gm05:20003144-20003225
>Gm05:20003642-20003682
>Gm05:20005810-20005863
>Gm05:20006409-20006527
>Gm05:20006603-20006761
>Gm05:20006864-20007150
>Gm05:20007325-20007930
>Gm05:20008037-20008092
>Gm05:20008149-20008187
>Gm05:20008571-20008689
>Gm05:20008823-20009054
>Gm05:20010014-20010251
>Gm05:20010343-20010562
>Gm05:20010660-20010697
>Gm05:20010807-20010858
>Gm05:20011698-20011919
>Gm05:20012153-20012210
>Gm05:20012346-20012380
>Gm05:20012453-20012491
>Gm05:20012523-20017453
>Gm05:20017489-20017584
>Gm05:20017607-20023681
>Gm05:20023734-20024338
>Gm05:20024375-20027958
>Gm05:20027996-20029765
>Gm05:20030208-20030267
>Gm05:20030385-20030422
>Gm05:20030894-20030923
>Gm05:20031799-20031919
>Gm05:20031980-20032054
>Gm05:20032704-20032834
>Gm05:20033759-20047092
>Gm05:20048496-20048673
>Gm05:20048732-20048780
>Gm05:20048970-20049040
>Gm05:20049127-20049287
>Gm05:20049367-20049531
>Gm05:20049569-20049802
>Gm05:20050066-20050491
>Gm05:20050713-20050859
>Gm05:20051040-20051085
>Gm05:20051962-20051993
>Gm05:20054312-20060764
>Gm05:20060897-20060987
>Gm05:20061057-20061388
>Gm05:20061613-20065157
>Gm05:20066239-20066265
>Gm05:20067564-20067680
>Gm05:20067925-20073751
>Gm05:20074070-20074376
>Gm05:20076111-20076176
>Gm05:20077184-20077530
>Gm05:20077653-20080593
>Gm05:20080647-20081109
>Gm05:20081137-20084493
>Gm05:20084643-20084828
>Gm05:20086210-20086299
>Gm05:20086379-20086444
>Gm05:20086597-20086663
>Gm05:20087297-20087347
>Gm05:20088504-20088720
>Gm05:20088742-20089062
>Gm05:20089130-20089361
>Gm05:20090496-20090730
>Gm05:20090782-20095581
>Gm05:20096670-20096787
>Gm05:20097559-20097632
>Gm05:20097800-20098309
>Gm05:20098396-20098425
>Gm05:20100474-20100579
>Gm05:20101689-20102373
>Gm05:20102386-20102633
>Gm05:20102689-20103007
>Gm05:20103073-20103105
>Gm05:20103209-20103804
>Gm05:20105617-20105726
>Gm05:20106143-20106534
>Gm05:20106642-20106948
>Gm05:20107331-20107399
>Gm05:20107630-20107842
>Gm05:20107896-20108404
>Gm05:20108432-20109011
>Gm05:20109600-20109684
>Gm05:20111401-20111433
>Gm05:20111475-20111529
>Gm05:20114099-20114994
>Gm05:20116805-20116932
>Gm05:20117021-20117148
>Gm05:20118877-20118960
>Gm05:20119286-20119388
>Gm05:20119437-20119464
>Gm05:20119584-20119678
>Gm05:20122114-20125155
>Gm05:20125563-20127228
>Gm05:20128609-20128911
>Gm05:20128997-20129065
>Gm05:20129556-20129629
>Gm05:20129700-20129733
>Gm05:20129855-20129887
>Gm05:20130148-20130183
>Gm05:20130591-20130691
>Gm05:20130795-20130995
>Gm05:20131217-20131304
>Gm05:20131380-20131424
>Gm05:20131583-20131620
>Gm05:20132095-20132356
>Gm05:20132394-20132694
>Gm05:20132804-20133093
>Gm05:20133156-20133738
>Gm05:20133989-20134163
>Gm05:20134207-20134267
>Gm05:20134306-20134555
>Gm05:20134627-20134911
>Gm05:20134949-20135400
>Gm05:20135496-20135689
>Gm05:20135864-20136074
>Gm05:20136741-20136772
>Gm05:20137628-20144164
>Gm05:20144248-20148006
>Gm05:20149402-20151659
>Gm05:20152358-20152448
>Gm05:20153044-20153089
>Gm05:20153162-20153379
>Gm05:20153558-20153735
>Gm05:20154068-20157109
>Gm05:20157241-20157860
>Gm05:20157886-20163174
>Gm05:20163288-20164177
>Gm05:20164206-20164978
>Gm05:20165426-20165542
>Gm05:20165707-20165740
>Gm05:20165829-20165876
>Gm05:20165931-20166184
>Gm05:20166276-20166463
>Gm05:20166553-20166652
>Gm05:20166715-20167350
>Gm05:20167439-20167558
>Gm05:20167608-20167736
>Gm05:20167850-20170322
>Gm05:20170392-20173916
>Gm05:20174014-20174232
>Gm05:20174599-20174648
>Gm05:20175156-20175212
>Gm05:20175276-20175324
>Gm05:20175407-20175544
>Gm05:20175718-20178335
>Gm05:20178438-20178466
>Gm05:20178615-20178801
>Gm05:20178882-20178915
>Gm05:20179043-20179243
>Gm05:20179320-20179552
>Gm05:20179587-20179967
>Gm05:20180282-20180352
>Gm05:20180561-20180592
>Gm05:20180872-20180978
>Gm05:20181967-20182021
>Gm05:20182885-20182933
>Gm05:20183475-20183703
>Gm05:20184120-20184335
>Gm05:20184501-20184567
>Gm05:20184802-20185054
>Gm05:20188244-20188347
>Gm05:20188397-20188538
>Gm05:20191812-20191870
>Gm05:20191951-20192375
>Gm05:20192405-20192824
>Gm05:20192950-20193113
>Gm05:20193187-20194885
>Gm05:20194952-20195391
>Gm05:20198832-20198893
>Gm05:20198989-20199022
>Gm05:20199284-20199435
>Gm05:20205633-20205765
>Gm05:20206924-20207587
>Gm05:20207619-20209893
>Gm05:20209907-20211811
>Gm05:20213377-20213415
>Gm05:20214635-20214679
>Gm05:20214733-20214771
>Gm05:20215195-20231726
>Gm05:20231785-20231886
>Gm05:20231973-20232050
>Gm05:20232685-20233033
>Gm05:20233094-20233314
>Gm05:20233487-20233593
>Gm05:20233883-20234052
>Gm05:20234122-20234806
>Gm05:20234863-20234940
>Gm05:20235931-20236181
>Gm05:20236216-20236327
>Gm05:20237871-20238003
>Gm05:20239930-20240041
>Gm05:20240449-20240528
>Gm05:20240665-20240854
>Gm05:20241589-20242136
>Gm05:20242195-20242376
>Gm05:20242467-20242950
>Gm05:20243402-20243438
>Gm05:20244289-20244327
>Gm05:20244983-20245030
>Gm05:20245499-20245570
>Gm05:20245926-20246003
>Gm05:20246081-20246239
>Gm05:20246328-20246545
>Gm05:20246643-20247446
>Gm05:20247497-20249646
>Gm05:20249694-20250157
>Gm05:20250218-20251790
>Gm05:20251846-20253503
>Gm05:20253545-20254431
>Gm05:20254472-20338979
>Gm05:20339083-20339314
>Gm05:20339414-20360660
>Gm05:20360697-20360827
>Gm05:20360870-20363282
>Gm05:20363420-20364578
>Gm05:20364613-20367232
>Gm05:20371986-20373711
>Gm05:20374935-20375708
>Gm05:20375752-20376688
>Gm05:20376837-20379839
>Gm05:20380005-20382033
>Gm05:20382084-20382994
>Gm05:20383094-20383889
>Gm05:20384352-20385479
>Gm05:20385579-20385601
>Gm05:20385629-20386491
>Gm05:20386591-20394661
>Gm05:20396637-20405270
>Gm05:20405314-20406187
>Gm05:20406231-20407340
>Gm05:20407450-20411516
>Gm05:20411857-20412488
>Gm05:20412528-20413588
>Gm05:20413741-20414513
>Gm05:20415054-20415935
>Gm05:20416035-20417836
>Gm05:20418595-20420550
>Gm05:20420923-20424603
>Gm05:20424907-20434614
>Gm05:20434716-20449959
>Gm05:20458384-20462885
>Gm05:20462985-20496009
>Gm05:20496164-20499134
>Gm05:20501576-20553992
>Gm05:20554026-20554397
>Gm05:20554478-20554672
>Gm05:20554785-20555381
>Gm05:20555505-20556903
>Gm05:20556997-20558972
>Gm05:20559079-20559464
>Gm05:20559616-20559701
>Gm05:20559798-20559829
>Gm05:20559888-20559974
>Gm05:20560166-20564635
>Gm05:20564704-20564742
>Gm05:20564796-20564836
>Gm05:20564886-20564933
>Gm05:20565074-20565104
>Gm05:20565126-20565819
>Gm05:20565860-20566422
>Gm05:20566773-20566904
>Gm05:20567014-20567059
>Gm05:20567308-20567440
>Gm05:20567488-20567562
>Gm05:20567590-20567728
>Gm05:20567834-20569117
>Gm05:20569149-20569544
>Gm05:20569599-20569638
>Gm05:20569693-20569772
>Gm05:20569838-20571351
>Gm05:20571407-20571771
>Gm05:20571845-20573179
>Gm05:20573205-20573746
>Gm05:20573773-20574977
>Gm05:20575040-20575566
>Gm05:20575598-20576012
>Gm05:20576077-20576214
>Gm05:20576248-20576590
>Gm05:20576688-20577109
>Gm05:20577139-20592324
>Gm05:20592483-20592643
>Gm05:20592685-20593519
>Gm05:20593582-20593669
>Gm05:20593706-20593756
>Gm05:20593827-20593952
>Gm05:20594053-20594140
>Gm05:20594210-20594654
>Gm05:20594706-20594752
>Gm05:20594839-20595208
>Gm05:20595270-20595490
>Gm05:20595551-20595599
>Gm05:20595730-20597272
>Gm05:20597372-20598975
>Gm05:20599028-20601770
>Gm05:20601835-20602090
>Gm05:20602178-20602534
>Gm05:20602568-20603891
>Gm05:20603998-20604072
>Gm05:20604198-20609654
>Gm05:20609734-20609805
>Gm05:20609999-20610074
>Gm05:20610482-20610534
>Gm05:20611384-20611456
>Gm05:20611569-20611625
>Gm05:20611874-20611910
>Gm05:20613041-20613098
>Gm05:20614506-20614845
>Gm05:20614927-20615233
>Gm05:20615564-20618402
>Gm05:20618458-20645064
>Gm05:20645152-20645192
>Gm05:20646120-20646907
>Gm05:20646948-20650664
>Gm05:20650709-20652417
>Gm05:20652456-20657686
>Gm05:20657741-20728188
>Gm05:20728220-20754855
>Gm05:20755711-20760827
>Gm05:20760843-20774268
>Gm05:20774337-20789010
>Gm05:20789124-20793183
>Gm05:20793231-20828535
>Gm05:20828572-20828660
>Gm05:20828747-20831530
>Gm05:20831576-20837293
>Gm05:20837338-20837861
>Gm05:20837902-20839894
>Gm05:20839923-20840891
>Gm05:20840924-20841329
>Gm05:20841368-20857164
>Gm05:20857192-20907473
>Gm05:20907488-20907835
>Gm05:20907878-20908558
>Gm05:20908803-20917457
>Gm05:20917472-20919747
>Gm05:20919762-20919845
>Gm05:20919892-20923452
>Gm05:20923478-20926007
>Gm05:20927895-20927964
>Gm05:20931992-20932077
>Gm05:20932213-20932330
>Gm05:20932370-20932429
>Gm05:20934233-20938608
>Gm05:20938666-20940567
>Gm05:20940615-20941020
>Gm05:20941063-20941421
>Gm05:20941513-20941727
>Gm05:20941785-20941825
>Gm05:20942184-20942245
>Gm05:20942318-20942427
>Gm05:20944798-20944860
>Gm05:20944975-20945038
>Gm05:20945240-20945269
>Gm05:20945309-20945345
>Gm05:20945699-20945769
>Gm05:20946039-20946078
>Gm05:20946581-20947627
>Gm05:20947648-20947989
>Gm05:20948058-20950240
>Gm05:20950265-20950884
>Gm05:20950903-20951577
>Gm05:20951607-20953025
>Gm05:20953118-20953175
>Gm05:20953251-20953393
>Gm05:20953529-20953984
>Gm05:20954065-20954108
>Gm05:20954184-20954287
>Gm05:20954356-20954389
>Gm05:20954418-20955132
>Gm05:20955169-20956871
>Gm05:20956907-20957963
>Gm05:20958000-20985698
>Gm05:20985723-20991344
>Gm05:20991395-20999004
>Gm05:20999040-20999460
>Gm05:20999493-21000577
>Gm05:21000645-21000865
>Gm05:21000890-21002795
>Gm05:21002827-21003292
>Gm05:21003331-21003509
>Gm05:21003670-21004046
>Gm05:21004477-21005941
>Gm05:21005973-21013950
>Gm05:21014025-21014152
>Gm05:21014265-21014296
>Gm05:21014424-21014481
>Gm05:21014747-21014793
>Gm05:21014921-21014983
>Gm05:21015221-21015256
>Gm05:21015579-21015652
>Gm05:21015866-21015902
>Gm05:21016012-21016081
>Gm05:21016700-21016750
>Gm05:21017144-21017258
>Gm05:21017459-21017497
>Gm05:21017975-21018010
>Gm05:21018067-21018111
>Gm05:21018303-21018474
>Gm05:21018739-21019501
>Gm05:21019531-21019617
>Gm05:21020360-21020397
>Gm05:21021329-21021378
>Gm05:21021733-21029694
>Gm05:21030332-21030363
>Gm05:21030542-21030582
>Gm05:21031022-21031065
>Gm05:21033972-21034029
>Gm05:21034256-21035095
>Gm05:21035169-21035226
>Gm05:21035253-21035542
>Gm05:21035600-21036205
>Gm05:21036258-21044067
>Gm05:21044123-21044223
>Gm05:21044342-21045490
>Gm05:21045591-21046015
>Gm05:21047475-21047508
>Gm05:21047657-21049401
>Gm05:21049457-21050411
>Gm05:21050516-21058431
>Gm05:21058477-21058844
>Gm05:21058888-21093061
>Gm05:21093161-21096857
>Gm05:21098300-21100453
>Gm05:21100553-21101909
>Gm05:21102031-21103079
>Gm05:21103179-21104829
>Gm05:21125100-21127036
>Gm05:21128240-21129968
>Gm05:21130149-21140831
>Gm05:21140899-21140953
>Gm05:21140996-21147540
>Gm05:21147573-21147613
>Gm05:21147661-21147829
>Gm05:21147904-21149339
>Gm05:21149413-21149590
>Gm05:21149619-21149898
>Gm05:21149946-21158681
>Gm05:21159098-21159244
>Gm05:21159506-21166380
>Gm05:21166414-21195801
>Gm05:21195911-21199936
>Gm05:21202866-21206140
>Gm05:21206175-21221053
>Gm05:21222601-21225028
>Gm05:21226095-21226137
>Gm05:21226218-21226343
>Gm05:21230857-21231050
>Gm05:21231168-21237663
>Gm05:21237743-21245178
>Gm05:21245265-21248947
>Gm05:21248975-21254797
>Gm05:21257182-21257251
>Gm05:21257285-21258096
>Gm05:21258133-21258189
>Gm05:21259210-21262765
>Gm05:21262813-21268398
>Gm05:21268450-21284652
>Gm05:21284673-21285107
>Gm05:21285161-21285358
>Gm05:21286189-21286677
>Gm05:21286711-21287793
>Gm05:21288582-21288854
>Gm05:21289890-21292533
>Gm05:21292559-21311828
>Gm05:21312680-21314887
>Gm05:21314920-21314991
>Gm05:21315032-21315561
>Gm05:21315695-21361690
>Gm05:21361880-21362000
>Gm05:21363130-21363239
>Gm05:21363500-21370415
>Gm05:21370423-21380697
>Gm05:21380804-21380942
>Gm05:21381355-21381396
>Gm05:21384321-21393952
>Gm05:21394514-21394557
>Gm05:21395384-21395450
>Gm05:21395721-21395751
>Gm05:21396381-21396441
>Gm05:21396742-21396895
>Gm05:21401217-21401261
>Gm05:21402639-21406334
>Gm05:21406373-21415401
>Gm05:21415432-21418133
>Gm05:21418181-21418743
>Gm05:21419313-21419361
>Gm05:21421091-21421240
>Gm05:21422893-21423133
>Gm05:21423343-21423455
>Gm05:21423733-21423795
>Gm05:21423844-21423922
>Gm05:21424164-21424814
>Gm05:21424906-21425895
>Gm05:21426026-21426650
>Gm05:21426682-21426918
>Gm05:21426941-21429819
>Gm05:21429863-21430308
>Gm05:21430416-21430521
>Gm05:21430636-21430708
>Gm05:21431073-21431880
>Gm05:21432016-21432176
>Gm05:21432454-21432547
>Gm05:21432577-21432655
>Gm05:21432692-21432722
>Gm05:21432875-21432910
>Gm05:21432935-21444054
>Gm05:21444486-21446119
>Gm05:21447003-21449120
>Gm05:21450341-21451555
>Gm05:21452117-21452160
>Gm05:21452950-21467198
>Gm05:21467309-21468703
>Gm05:21468781-21471422
>Gm05:21471457-21472643
>Gm05:21472744-21473179
>Gm05:21473208-21473310
>Gm05:21473404-21473896
>Gm05:21473959-21488642
>Gm05:21488772-21488861
>Gm05:21489096-21489131
>Gm05:21489397-21490537
>Gm05:21490628-21490662
>Gm05:21490710-21491555
>Gm05:21491582-21496057
>Gm05:21496211-21496266
>Gm05:21496380-21497519
>Gm05:21497582-21497718
>Gm05:21497779-21497836
>Gm05:21498089-21498583
>Gm05:21498607-21501124
>Gm05:21501161-21501520
>Gm05:21501551-21503512
>Gm05:21503756-21503880
>Gm05:21504002-21504099
>Gm05:21504164-21504624
>Gm05:21504835-21504938
>Gm05:21505023-21529925
>Gm05:21531047-21531108
>Gm05:21532915-21532955
>Gm05:21534505-21534590
>Gm05:21535712-21540746
>Gm05:21540827-21540890
>Gm05:21542076-21542114
>Gm05:21542273-21542411
>Gm05:21542517-21542546
>Gm05:21543921-21544021
>Gm05:21544347-21544418
>Gm05:21544618-21544674
>Gm05:21544787-21544858
>Gm05:21546759-21546849
>Gm05:21547246-21547365
>Gm05:21548557-21548753
>Gm05:21548881-21548920
>Gm05:21549270-21549400
>Gm05:21549832-21549900
>Gm05:21550197-21550319
>Gm05:21551617-21551664
>Gm05:21552453-21552513
>Gm05:21553079-21553110
>Gm05:21554432-21554567
>Gm05:21555166-21555198
>Gm05:21558125-21558177
>Gm05:21558720-21558817
>Gm05:21560179-21560242
>Gm05:21562161-21562639
>Gm05:21565641-21565760
>Gm05:21572196-21572251
>Gm05:21574537-21574642
>Gm05:21574690-21574787
>Gm05:21574845-21574975
>Gm05:21575097-21575122
>Gm05:21575199-21575334
>Gm05:21575624-21575862
>Gm05:21575890-21575918
>Gm05:21576014-21576063
>Gm05:21576135-21576167
>Gm05:21576212-21576278
>Gm05:21576471-21576518
>Gm05:21576592-21576767
>Gm05:21576800-21576962
>Gm05:21577330-21577404
>Gm05:21577708-21577762
>Gm05:21579857-21581171
>Gm05:21581202-21581238
>Gm05:21581427-21581758
>Gm05:21583406-21583439
>Gm05:21583580-21583670
>Gm05:21584377-21591191
>Gm05:21591241-21593316
>Gm05:21593353-21595691
>Gm05:21597351-21597414
>Gm05:21597608-21597640
>Gm05:21597781-21599010
>Gm05:21599247-21599299
>Gm05:21599335-21600204
>Gm05:21600241-21600998
>Gm05:21604262-21605191
>Gm05:21605980-21606095
>Gm05:21606165-21606934
>Gm05:21607007-21607259
>Gm05:21607372-21607418
>Gm05:21607764-21607924
>Gm05:21608865-21608991
>Gm05:21610438-21610517
>Gm05:21610634-21610704
>Gm05:21610733-21610874
>Gm05:21610990-21611034
>Gm05:21611227-21611252
>Gm05:21611276-21611473
>Gm05:21615490-21616065
>Gm05:21619858-21620859
>Gm05:21622437-21622488
>Gm05:21622748-21622933
>Gm05:21623408-21623520
>Gm05:21623828-21623893
>Gm05:21623977-21624064
>Gm05:21626784-21627009
>Gm05:21627451-21627481
>Gm05:21627750-21627816
>Gm05:21628643-21628710
>Gm05:21631080-21631109
>Gm05:21634462-21634491
>Gm05:21635062-21635512
>Gm05:21635574-21635810
>Gm05:21636207-21636309
>Gm05:21636670-21636759
>Gm05:21636974-21637170
>Gm05:21638154-21638221
>Gm05:21638545-21638592
>Gm05:21638916-21639364
>Gm05:21639397-21639440
>Gm05:21639546-21639821
>Gm05:21639852-21639944
>Gm05:21640016-21640362
>Gm05:21640407-21640717
>Gm05:21640787-21641297
>Gm05:21641352-21642119
>Gm05:21642204-21642248
>Gm05:21642332-21643096
>Gm05:21643261-21643694
>Gm05:21643869-21644050
>Gm05:21644124-21644212
>Gm05:21644549-21644621
>Gm05:21645261-21645412
>Gm05:21645551-21645637
>Gm05:21645802-21646009
>Gm05:21646074-21646237
>Gm05:21646272-21646449
>Gm05:21646562-21646795
>Gm05:21646818-21646921
>Gm05:21647056-21647131
>Gm05:21647395-21647426
>Gm05:21647769-21647806
>Gm05:21647959-21648390
>Gm05:21648536-21648576
>Gm05:21648882-21648916
>Gm05:21648987-21649128
>Gm05:21649194-21649229
>Gm05:21649296-21649339
>Gm05:21649528-21649608
>Gm05:21650343-21651122
>Gm05:21651519-21651651
>Gm05:21651767-21651844
>Gm05:21653531-21653601
>Gm05:21654192-21654306
>Gm05:21654359-21654592
>Gm05:21656869-21657553
>Gm05:21657601-21657681
>Gm05:21657894-21657991
>Gm05:21658157-21659214
>Gm05:21659305-21659402
>Gm05:21659434-21660393
>Gm05:21660433-21661473
>Gm05:21666175-21666899
>Gm05:21667101-21667260
>Gm05:21667714-21667810
>Gm05:21668069-21668098
>Gm05:21669321-21669464
>Gm05:21669615-21669683
>Gm05:21669820-21669868
>Gm05:21670099-21670130
>Gm05:21670260-21670322
>Gm05:21670688-21670844
>Gm05:21672379-21672411
>Gm05:21673024-21673179
>Gm05:21673649-21673863
>Gm05:21673928-21675151
>Gm05:21675172-21678927
>Gm05:21679123-21679239
>Gm05:21680560-21680953
>Gm05:21681004-21681061
>Gm05:21681880-21685634
>Gm05:21685826-21693808
>Gm05:21695041-21695082
>Gm05:21695782-21695874
>Gm05:21697136-21697197
>Gm05:21697532-21697615
>Gm05:21697780-21697803
>Gm05:21698237-21698442
>Gm05:21700418-21700545
>Gm05:21701321-21701354
>Gm05:21704984-21705316
>Gm05:21705359-21705663
>Gm05:21705689-21706347
>Gm05:21707446-21707476
>Gm05:21707571-21707600
>Gm05:21708026-21718585
>Gm05:21718610-21725795
>Gm05:21725854-21728846
>Gm05:21728918-21729015
>Gm05:21730210-21730363
>Gm05:21730641-21730843
>Gm05:21731145-21731203
>Gm05:21732185-21732215
>Gm05:21732244-21732486
>Gm05:21732567-21732993
>Gm05:21733028-21733157
>Gm05:21733229-21733448
>Gm05:21733645-21733686
>Gm05:21733820-21734063
>Gm05:21734115-21734248
>Gm05:21735103-21735137
>Gm05:21735243-21735302
>Gm05:21735643-21735704
>Gm05:21735767-21735932
>Gm05:21736163-21736197
>Gm05:21736265-21736314
>Gm05:21736413-21736487
>Gm05:21736568-21736709
>Gm05:21736796-21736883
>Gm05:21737072-21737207
>Gm05:21737309-21737398
>Gm05:21737840-21737869
>Gm05:21740622-21740678
>Gm05:21740970-21740994
>Gm05:21741255-21741341
>Gm05:21741404-21741430
>Gm05:21741632-21741702
>Gm05:21741961-21742063
>Gm05:21742130-21742303
>Gm05:21742659-21750421
>Gm05:21750476-21750769
>Gm05:21750837-21750979
>Gm05:21751092-21751695
>Gm05:21751761-21752010
>Gm05:21752332-21752393
>Gm05:21752422-21752702
>Gm05:21753336-21753440
>Gm05:21753793-21758097
>Gm05:21758327-21758619
>Gm05:21758680-21758794
>Gm05:21759332-21759676
>Gm05:21759814-21759928
>Gm05:21759985-21760296
>Gm05:21760332-21760440
>Gm05:21760466-21760709
>Gm05:21760739-21764556
>Gm05:21764627-21764982
>Gm05:21765003-21765047
>Gm05:21765102-21765726
>Gm05:21765787-21781819
>Gm05:21781872-21782642
>Gm05:21782691-21782858
>Gm05:21783260-21783324
>Gm05:21783455-21783484
>Gm05:21788533-21789638
>Gm05:21790391-21790557
>Gm05:21791072-21791103
>Gm05:21791670-21791783
>Gm05:21792659-21792686
>Gm05:21793255-21793297
>Gm05:21796078-21796216
>Gm05:21797110-21797165
>Gm05:21798013-21798876
>Gm05:21799045-21799167
>Gm05:21799242-21799482
>Gm05:21799556-21799720
>Gm05:21801751-21802093
>Gm05:21804409-21811931
>Gm05:21812530-21812599
>Gm05:21813734-21813875
>Gm05:21813995-21814657
>Gm05:21814706-21814754
>Gm05:21815492-21815616
>Gm05:21817379-21820787
>Gm05:21820993-21821087
>Gm05:21821537-21821604
>Gm05:21822094-21822148
>Gm05:21823214-21823289
>Gm05:21824427-21825310
>Gm05:21826203-21826232
>Gm05:21826817-21826874
>Gm05:21827646-21827759
>Gm05:21839038-21840128
>Gm05:21846382-21863954
>Gm05:21865097-21865144
>Gm05:21865261-21865302
>Gm05:21866880-21867371
>Gm05:21867407-21869759
>Gm05:21870212-21870299
>Gm05:21871478-21871547
>Gm05:21873505-21873616
>Gm05:21873704-21873741
>Gm05:21875638-21889972
>Gm05:21890134-21894034
>Gm05:21894095-21894129
>Gm05:21894646-21894689
>Gm05:21895007-21895097
>Gm05:21895220-21895257
>Gm05:21895324-21898103
>Gm05:21899497-21899609
>Gm05:21900568-21900737
>Gm05:21900882-21900919
>Gm05:21901081-21909131
>Gm05:21909272-21909494
>Gm05:21909757-21909815
>Gm05:21909845-21909936
>Gm05:21913664-21914792
>Gm05:21917119-21917294
>Gm05:21917399-21917485
>Gm05:21917637-21917725
>Gm05:21921225-21921306
>Gm05:21921345-21921544
>Gm05:21921631-21921928
>Gm05:21922240-21922904
>Gm05:21923200-21923357
>Gm05:21923488-21923890
>Gm05:21924056-21924123
>Gm05:21924567-21924676
>Gm05:21924719-21924903
>Gm05:21924961-21925072
>Gm05:21925094-21925177
>Gm05:21925217-21925309
>Gm05:21925357-21925443
>Gm05:21925492-21926231
>Gm05:21926283-21926541
>Gm05:21926641-21926890
>Gm05:21926976-21928698
>Gm05:21928828-21929588
>Gm05:21929891-21930019
>Gm05:21930104-21930451
>Gm05:21931210-21931285
>Gm05:21931455-21932646
>Gm05:21932835-21946148
>Gm05:21946200-21946409
>Gm05:21946897-21946989
>Gm05:21947808-21964243
>Gm05:21964275-21985792
>Gm05:21985881-22040323
>Gm05:22040363-22041512
>Gm05:22041831-22059508
>Gm05:22061339-22061521
>Gm05:22062414-22063263
>Gm05:22063313-22063462
>Gm05:22063509-22064040
>Gm05:22064208-22064284
>Gm05:22064364-22064490
>Gm05:22064610-22065183
>Gm05:22065254-22065544
>Gm05:22065676-22065876
>Gm05:22065935-22069479
>Gm05:22069520-22070089
>Gm05:22070126-22080892
>Gm05:22080958-22081248
>Gm05:22081332-22081423
>Gm05:22081537-22081570
>Gm05:22081771-22082003
>Gm05:22082055-22082919
>Gm05:22083249-22083322
>Gm05:22085364-22085685
>Gm05:22085791-22085835
>Gm05:22085880-22086056
>Gm05:22086190-22086231
>Gm05:22086366-22086572
>Gm05:22086610-22086898
>Gm05:22086941-22087047
>Gm05:22087118-22087350
>Gm05:22087427-22087610
>Gm05:22087671-22087889
>Gm05:22087943-22092250
>Gm05:22092267-22093024
>Gm05:22093129-22093221
>Gm05:22093313-22093366
>Gm05:22093443-22093683
>Gm05:22093735-22094121
>Gm05:22094201-22094463
>Gm05:22094511-22094815
>Gm05:22094847-22095133
>Gm05:22095315-22095482
>Gm05:22095685-22095821
>Gm05:22095937-22096674
>Gm05:22096767-22096919
>Gm05:22097583-22097625
>Gm05:22097760-22097786
>Gm05:22098690-22098797
>Gm05:22098913-22099809
>Gm05:22099861-22099954
>Gm05:22100180-22100228
>Gm05:22100613-22100818
>Gm05:22102953-22102988
>Gm05:22104238-22110062
>Gm05:22110100-22112488
>Gm05:22112525-22113831
>Gm05:22113915-22117002
>Gm05:22117027-22121207
>Gm05:22121255-22128195
>Gm05:22128230-22129173
>Gm05:22129221-22129893
>Gm05:22129920-22130643
>Gm05:22131944-22132812
>Gm05:22132869-22133118
>Gm05:22133169-22133807
>Gm05:22134343-22144625
>Gm05:22149410-22151590
>Gm05:22166553-22169604
>Gm05:22169754-22169941
>Gm05:22169980-22175507
>Gm05:22175963-22176146
>Gm05:22176188-22176570
>Gm05:22176613-22176721
>Gm05:22176935-22180925
>Gm05:22180996-22182145
>Gm05:22182164-22183441
>Gm05:22183494-22183509
>Gm05:22183656-22184128
>Gm05:22185927-22186676
>Gm05:22194583-22201203
>Gm05:22201241-22202678
>Gm05:22204545-22205664
>Gm05:22205723-22208488
>Gm05:22208541-22208760
>Gm05:22210649-22222192
>Gm05:22222389-22244834
>Gm05:22245207-22260055
>Gm05:22263311-22264416
>Gm05:22264460-22286293
>Gm05:22287362-22287391
>Gm05:22287554-22287583
>Gm05:22288104-22288256
>Gm05:22288344-22288457
>Gm05:22288620-22288709
>Gm05:22288752-22288793
>Gm05:22290110-22290184
>Gm05:22290223-22290288
>Gm05:22290353-22290426
>Gm05:22294341-22294585
>Gm05:22294756-22294800
>Gm05:22294836-22294871
>Gm05:22294907-22295165
>Gm05:22295284-22297085
>Gm05:22297166-22297381
>Gm05:22297413-22297759
>Gm05:22298038-22298062
>Gm05:22298313-22298366
>Gm05:22298449-22298736
>Gm05:22298983-22299298
>Gm05:22299386-22299442
>Gm05:22299617-22299840
>Gm05:22299873-22300004
>Gm05:22300023-22303758
>Gm05:22303808-22303998
>Gm05:22304060-22304561
>Gm05:22304701-22305508
>Gm05:22305561-22305598
>Gm05:22305647-22305677
>Gm05:22305740-22306210
>Gm05:22306353-22306474
>Gm05:22308495-22308969
>Gm05:22309103-22309128
>Gm05:22310407-22310432
>Gm05:22313182-22313230
>Gm05:22313300-22313361
>Gm05:22313503-22313712
>Gm05:22313842-22313998
>Gm05:22314074-22314206
>Gm05:22314231-22314499
>Gm05:22314611-22314918
>Gm05:22314928-22315732
>Gm05:22315824-22316060
>Gm05:22316133-22316438
>Gm05:22316529-22318926
>Gm05:22318969-22319842
>Gm05:22319900-22320567
>Gm05:22320613-22320878
>Gm05:22320982-22321296
>Gm05:22321339-22321487
>Gm05:22324170-22324286
>Gm05:22324672-22324714
>Gm05:22324746-22324820
>Gm05:22324918-22325004
>Gm05:22325353-22325450
>Gm05:22325584-22325619
>Gm05:22325972-22325999
>Gm05:22326159-22326254
>Gm05:22327574-22327643
>Gm05:22328001-22328064
>Gm05:22328154-22328211
>Gm05:22329108-22329345
>Gm05:22329723-22329774
>Gm05:22333445-22333584
>Gm05:22335266-22335617
>Gm05:22335657-22335720
>Gm05:22335834-22338095
>Gm05:22338118-22360892
>Gm05:22361280-22361294
>Gm05:22361568-22361644
>Gm05:22361920-22366167
>Gm05:22366267-22370741
>Gm05:22374050-22376233
>Gm05:22376257-22378287
>Gm05:22378870-22389243
>Gm05:22389479-22389542
>Gm05:22389575-22389722
>Gm05:22389958-22390096
>Gm05:22390131-22390502
>Gm05:22390540-22397787
>Gm05:22397858-22397989
>Gm05:22398012-22398197
>Gm05:22398307-22398502
>Gm05:22398558-22398902
>Gm05:22398953-22399529
>Gm05:22399573-22405786
>Gm05:22405910-22408309
>Gm05:22408389-22408585
>Gm05:22408683-22408883
>Gm05:22408990-22409044
>Gm05:22409379-22409728
>Gm05:22410354-22410542
>Gm05:22410574-22410624
>Gm05:22410839-22410946
>Gm05:22411136-22411174
>Gm05:22411293-22411332
>Gm05:22411379-22422212
>Gm05:22422322-22422650
>Gm05:22422819-22422957
>Gm05:22423349-22434058
>Gm05:22434097-22442577
>Gm05:22442604-22442782
>Gm05:22442834-22451539
>Gm05:22451587-22451910
>Gm05:22452075-22452275
>Gm05:22452477-22480698
>Gm05:22480740-22480881
>Gm05:22480921-22481985
>Gm05:22482195-22482253
>Gm05:22482566-22482735
>Gm05:22482864-22482969
>Gm05:22483000-22483088
>Gm05:22484215-22484251
>Gm05:22484599-22484771
>Gm05:22487318-22487402
>Gm05:22487945-22488348
>Gm05:22493869-22496077
>Gm05:22496112-22497122
>Gm05:22497168-22497407
>Gm05:22497483-22497779
>Gm05:22497806-22498064
>Gm05:22498114-22499275
>Gm05:22499353-22500205
>Gm05:22500230-22529395
>Gm05:22529408-22529483
>Gm05:22529515-22544194
>Gm05:22544225-22544357
>Gm05:22544393-22552638
>Gm05:22552759-22553368
>Gm05:22553414-22553636
>Gm05:22553881-22554212
>Gm05:22554251-22556040
>Gm05:22556106-22556260
>Gm05:22556333-22556481
>Gm05:22556529-22556746
>Gm05:22556781-22557583
>Gm05:22557609-22561059
>Gm05:22561098-22561577
>Gm05:22561602-22564554
>Gm05:22564601-22565612
>Gm05:22565650-22566020
>Gm05:22566038-22566948
>Gm05:22566973-22572751
>Gm05:22572851-22575145
>Gm05:22575455-22576823
>Gm05:22577733-22583190
>Gm05:22583290-22595514
>Gm05:22595553-22607550
>Gm05:22607593-22611353
>Gm05:22611427-22613511
>Gm05:22614665-22614764
>Gm05:22614805-22615068
>Gm05:22615199-22615772
>Gm05:22615803-22616947
>Gm05:22618068-22618202
>Gm05:22619446-22619494
>Gm05:22619684-22619750
>Gm05:22622090-22622153
>Gm05:22622311-22622389
>Gm05:22622500-22622683
>Gm05:22623265-22623418
>Gm05:22623469-22624218
>Gm05:22624246-22624605
>Gm05:22624686-22624756
>Gm05:22624893-22624952
>Gm05:22625209-22625305
>Gm05:22625378-22625485
>Gm05:22625674-22625871
>Gm05:22625953-22625984
>Gm05:22626068-22626284
>Gm05:22626444-22626517
>Gm05:22626619-22626662
>Gm05:22626775-22626824
>Gm05:22626857-22627155
>Gm05:22627195-22627282
>Gm05:22627336-22628284
>Gm05:22628329-22637562
>Gm05:22637727-22641253
>Gm05:22641293-22643800
>Gm05:22643848-22644314
>Gm05:22644496-22645509
>Gm05:22645542-22646616
>Gm05:22646665-22676806
>Gm05:22676852-22678833
>Gm05:22678865-22697300
>Gm05:22697333-22700107
>Gm05:22700148-22701862
>Gm05:22701929-22702082
>Gm05:22702124-22702877
>Gm05:22702921-22718105
>Gm05:22718126-22729543
>Gm05:22729576-22729725
>Gm05:22729781-22730248
>Gm05:22730278-22732186
>Gm05:22737687-22743485
>Gm05:22746519-22752001
>Gm05:22754603-22757474
>Gm05:22757516-22759981
>Gm05:22760069-22760119
>Gm05:22760227-22761301
>Gm05:22761352-22766753
>Gm05:22766833-22767011
>Gm05:22767078-22767111
>Gm05:22767260-22768222
>Gm05:22768446-22768692
>Gm05:22768733-22768956
>Gm05:22769074-22769823
>Gm05:22769923-22770591
>Gm05:22770728-22771037
>Gm05:22771159-22771320
>Gm05:22771606-22771885
>Gm05:22772006-22772055
>Gm05:22772097-22772354
>Gm05:22772524-22772671
>Gm05:22772955-22773020
>Gm05:22773272-22775117
>Gm05:22775220-22775453
>Gm05:22775628-22776042
>Gm05:22776129-22779751
>Gm05:22779785-22780005
>Gm05:22780063-22780838
>Gm05:22780873-22781364
>Gm05:22781394-22793471
>Gm05:22793504-22805055
>Gm05:22805096-22819258
>Gm05:22819292-22819448
>Gm05:22819647-22819684
>Gm05:22820003-22820027
>Gm05:22820558-22820797
>Gm05:22821312-22821378
>Gm05:22821759-22821800
>Gm05:22821994-22822021
>Gm05:22822183-22822303
>Gm05:22822404-22824117
>Gm05:22824165-22824277
>Gm05:22824334-22824406
>Gm05:22824537-22824606
>Gm05:22824660-22824693
>Gm05:22824717-22824749
>Gm05:22825074-22825132
>Gm05:22825517-22868631
>Gm05:22868802-22911047
>Gm05:22911177-22917488
>Gm05:22917541-22931391
>Gm05:22931773-22931829
>Gm05:22932276-22932447
>Gm05:22932737-22932798
>Gm05:22932920-22932997
>Gm05:22933025-22933106
>Gm05:22933155-22933202
>Gm05:22933329-22933398
>Gm05:22933667-22933702
>Gm05:22933835-22935066
>Gm05:22935128-22935238
>Gm05:22935358-22935399
>Gm05:22935439-22935496
>Gm05:22936187-22936229
>Gm05:22936636-22936669
>Gm05:22936714-22936744
>Gm05:22937033-22937067
>Gm05:22937110-22937136
>Gm05:22937342-22937422
>Gm05:22937966-22938077
>Gm05:22938106-22938284
>Gm05:22938370-22938460
>Gm05:22938620-22938662
>Gm05:22938708-22939889
>Gm05:22940317-22942480
>Gm05:22942776-22942954
>Gm05:22943178-22943317
>Gm05:22943356-22943479
>Gm05:22943601-22943662
>Gm05:22943826-22944057
>Gm05:22944199-22944235
>Gm05:22944264-22944368
>Gm05:22945179-22945266
>Gm05:22946219-22946248
>Gm05:22946874-22947181
>Gm05:22947312-22947340
>Gm05:22947428-22947509
>Gm05:22947551-22947592
>Gm05:22948038-22948111
>Gm05:22948190-22948385
>Gm05:22948661-22948728
>Gm05:22949112-22949208
>Gm05:22949267-22952053
>Gm05:22952092-22954087
>Gm05:22954184-22954563
>Gm05:22954602-22954634
>Gm05:22954678-22981083
>Gm05:22981111-22981355
>Gm05:22981372-22981828
>Gm05:22981872-22985229
>Gm05:22985394-22988680
>Gm05:22988713-22988941
>Gm05:22989102-22989188
>Gm05:22989365-22989813
>Gm05:22989849-22991122
>Gm05:22991180-22991359
>Gm05:22991437-22991471
>Gm05:22991528-22991920
>Gm05:22991948-22992614
>Gm05:22992654-22994272
>Gm05:22994338-22995203
>Gm05:22995236-23001026
>Gm05:23001074-23015539
>Gm05:23015629-23015741
>Gm05:23015779-23015819
>Gm05:23016011-23016170
>Gm05:23016690-23016763
>Gm05:23017659-23017703
>Gm05:23018063-23019581
>Gm05:23021699-23022522
>Gm05:23025633-23025670
>Gm05:23028945-23028982
>Gm05:23030197-23030287
>Gm05:23032885-23033005
>Gm05:23035157-23035379
>Gm05:23035492-23035627
>Gm05:23035668-23035839
>Gm05:23037624-23040262
>Gm05:23040677-23041373
>Gm05:23041418-23044300
>Gm05:23044341-23045124
>Gm05:23046379-23046462
>Gm05:23046516-23046904
>Gm05:23047281-23047316
>Gm05:23047786-23047848
>Gm05:23047912-23047970
>Gm05:23048057-23048292
>Gm05:23048501-23049075
>Gm05:23049156-23049365
>Gm05:23049398-23051692
>Gm05:23052024-23052100
>Gm05:23052297-23052741
>Gm05:23052780-23052969
>Gm05:23053066-23053139
>Gm05:23053206-23053280
>Gm05:23053322-23055057
>Gm05:23055808-23056059
>Gm05:23057110-23058064
>Gm05:23060641-23060678
>Gm05:23063271-23067412
>Gm05:23070080-23070275
>Gm05:23071568-23071619
>Gm05:23071938-23072127
>Gm05:23072388-23072508
>Gm05:23073020-23073090
>Gm05:23077453-23079680
>Gm05:23079714-23081015
>Gm05:23081582-23081748
>Gm05:23082285-23082324
>Gm05:23082514-23082573
>Gm05:23083046-23083103
>Gm05:23083383-23083470
>Gm05:23083517-23083574
>Gm05:23084132-23084164
>Gm05:23085560-23085600
>Gm05:23085659-23085739
>Gm05:23086133-23086187
>Gm05:23086402-23086435
>Gm05:23086462-23086526
>Gm05:23087877-23087918
>Gm05:23088387-23088421
>Gm05:23089118-23090199
>Gm05:23090743-23092501
>Gm05:23092531-23102567
>Gm05:23106079-23106161
>Gm05:23108014-23108078
>Gm05:23108303-23108445
>Gm05:23109249-23109308
>Gm05:23109427-23111389
>Gm05:23111426-23111769
>Gm05:23111984-23112071
>Gm05:23112145-23112286
>Gm05:23112373-23112731
>Gm05:23113040-23113066
>Gm05:23113202-23113854
>Gm05:23113894-23114007
>Gm05:23114030-23114762
>Gm05:23114846-23115737
>Gm05:23115761-23116070
>Gm05:23116107-23116804
>Gm05:23116836-23126452
>Gm05:23126577-23127118
>Gm05:23127437-23127552
>Gm05:23128134-23128399
>Gm05:23128539-23128721
>Gm05:23128791-23128916
>Gm05:23128950-23129002
>Gm05:23129178-23129266
>Gm05:23129647-23129694
>Gm05:23129886-23130128
>Gm05:23130227-23130916
>Gm05:23130944-23132882
>Gm05:23132945-23133033
>Gm05:23133123-23133288
>Gm05:23133320-23134244
>Gm05:23134277-23134801
>Gm05:23134902-23135048
>Gm05:23135224-23135257
>Gm05:23135939-23136503
>Gm05:23136574-23136980
>Gm05:23137040-23137444
>Gm05:23137505-23137974
>Gm05:23137996-23138509
>Gm05:23138562-23138714
>Gm05:23138832-23139228
>Gm05:23139263-23139500
>Gm05:23139558-23139870
>Gm05:23140009-23140271
>Gm05:23141386-23142382
>Gm05:23142492-23142821
>Gm05:23142993-23145063
>Gm05:23145150-23146917
>Gm05:23147830-23147867
>Gm05:23150153-23150183
>Gm05:23151578-23151640
>Gm05:23152153-23152187
>Gm05:23152273-23153429
>Gm05:23153684-23160611
>Gm05:23161225-23161392
>Gm05:23161466-23169461
>Gm05:23169507-23190913
>Gm05:23190943-23191414
>Gm05:23191509-23191713
>Gm05:23191759-23191883
>Gm05:23191936-23203459
>Gm05:23203576-23210446
>Gm05:23210891-23210968
>Gm05:23211847-23211907
>Gm05:23212203-23212277
>Gm05:23212604-23212632
>Gm05:23214191-23214239
>Gm05:23214429-23214853
>Gm05:23215642-23215707
>Gm05:23216165-23221830
>Gm05:23223445-23223589
>Gm05:23225392-23225441
>Gm05:23226713-23226742
>Gm05:23227260-23227294
>Gm05:23227326-23229142
>Gm05:23229194-23229395
>Gm05:23229496-23229803
>Gm05:23229860-23230183
>Gm05:23230276-23230625
>Gm05:23230737-23230784
>Gm05:23231164-23231252
>Gm05:23231428-23231480
>Gm05:23231514-23232297
>Gm05:23232648-23232743
>Gm05:23232878-23232914
>Gm05:23233289-23233518
>Gm05:23233572-23233854
>Gm05:23233961-23242026
>Gm05:23242692-23242783
>Gm05:23243754-23243844
>Gm05:23245475-23245517
>Gm05:23247950-23249581
>Gm05:23252262-23253738
>Gm05:23255285-23257586
>Gm05:23257659-23257705
>Gm05:23257764-23257975
>Gm05:23258090-23258235
>Gm05:23258915-23264933
>Gm05:23265050-23271894
>Gm05:23272339-23272416
>Gm05:23273293-23273353
>Gm05:23273649-23273725
>Gm05:23274062-23274114
>Gm05:23275651-23275699
>Gm05:23275881-23276287
>Gm05:23277078-23277143
>Gm05:23277600-23283449
>Gm05:23285070-23285214
>Gm05:23287025-23287074
>Gm05:23288043-23288072
>Gm05:23288590-23290431
>Gm05:23290464-23291089
>Gm05:23291146-23291478
>Gm05:23291557-23291822
>Gm05:23291861-23291915
>Gm05:23292030-23292077
>Gm05:23292457-23292545
>Gm05:23292721-23292773
>Gm05:23292807-23292894
>Gm05:23293014-23293574
>Gm05:23293939-23294027
>Gm05:23294162-23294308
>Gm05:23294493-23295138
>Gm05:23295286-23302104
>Gm05:23302228-23302521
>Gm05:23303552-23308003
>Gm05:23308051-23311426
>Gm05:23312092-23312183
>Gm05:23312560-23312588
>Gm05:23313161-23313250
>Gm05:23314923-23314965
>Gm05:23316943-23326299
>Gm05:23326770-23328382
>Gm05:23330828-23331021
>Gm05:23331063-23331391
>Gm05:23331425-23332519
>Gm05:23334144-23336349
>Gm05:23336438-23336484
>Gm05:23336618-23336756
>Gm05:23336871-23337016
>Gm05:23337698-23337933
>Gm05:23338003-23339547
>Gm05:23339583-23343556
>Gm05:23344941-23345023
>Gm05:23345126-23346396
>Gm05:23346650-23346761
>Gm05:23347134-23347309
>Gm05:23348670-23348728
>Gm05:23348846-23348883
>Gm05:23349279-23349326
>Gm05:23349469-23349588
>Gm05:23349840-23349890
>Gm05:23353919-23353995
>Gm05:23354434-23354468
>Gm05:23354868-23355275
>Gm05:23355411-23355517
>Gm05:23355732-23356069
>Gm05:23356185-23356414
>Gm05:23356589-23356829
>Gm05:23356899-23357042
>Gm05:23357075-23357134
>Gm05:23357271-23357316
>Gm05:23357366-23357418
>Gm05:23357466-23357547
>Gm05:23357603-23358383
>Gm05:23358427-23358654
>Gm05:23359077-23359714
>Gm05:23359741-23360662
>Gm05:23360761-23362374
>Gm05:23362421-23378479
>Gm05:23378507-23381686
>Gm05:23381725-23381836
>Gm05:23381856-23382107
>Gm05:23382201-23382258
>Gm05:23382390-23382504
>Gm05:23382553-23382677
>Gm05:23382800-23382887
>Gm05:23384181-23384256
>Gm05:23384479-23384679
>Gm05:23384770-23384977
>Gm05:23385082-23385513
>Gm05:23385548-23387647
>Gm05:23387703-23387894
>Gm05:23388105-23388213
>Gm05:23388504-23388543
>Gm05:23388621-23388665
>Gm05:23388698-23389049
>Gm05:23389173-23389253
>Gm05:23389404-23389951
>Gm05:23389995-23391005
>Gm05:23391107-23391253
>Gm05:23391333-23391400
>Gm05:23391436-23391488
>Gm05:23391727-23391814
>Gm05:23391923-23392059
>Gm05:23392123-23392156
>Gm05:23394624-23394690
>Gm05:23394849-23394903
>Gm05:23395141-23395228
>Gm05:23395523-23395655
>Gm05:23395706-23395870
>Gm05:23395906-23395988
>Gm05:23396439-23396514
>Gm05:23397711-23398329
>Gm05:23398382-23398417
>Gm05:23398480-23398545
>Gm05:23398582-23399751
>Gm05:23399808-23399924
>Gm05:23399980-23400529
>Gm05:23400582-23403459
>Gm05:23403485-23403714
>Gm05:23403789-23404211
>Gm05:23404294-23404363
>Gm05:23404400-23405700
>Gm05:23405730-23406123
>Gm05:23406165-23406495
>Gm05:23406558-23428561
>Gm05:23428639-23428807
>Gm05:23429284-23429365
>Gm05:23429421-23429472
>Gm05:23430773-23430818
>Gm05:23430889-23431085
>Gm05:23431161-23431232
>Gm05:23431368-23431481
>Gm05:23431590-23431833
>Gm05:23431858-23431930
>Gm05:23432152-23432182
>Gm05:23432265-23432302
>Gm05:23432377-23432584
>Gm05:23432622-23432743
>Gm05:23432772-23432956
>Gm05:23433016-23433224
>Gm05:23433249-23433274
>Gm05:23433294-23433322
>Gm05:23433416-23433976
>Gm05:23434032-23434460
>Gm05:23434550-23434626
>Gm05:23434658-23434917
>Gm05:23435131-23435192
>Gm05:23435315-23435351
>Gm05:23435566-23435742
>Gm05:23435821-23436110
>Gm05:23436181-23436282
>Gm05:23436384-23436785
>Gm05:23438267-23440920
>Gm05:23441014-23441229
>Gm05:23441251-23444069
>Gm05:23444923-23445034
>Gm05:23445150-23445243
>Gm05:23445481-23445536
>Gm05:23446793-23446833
>Gm05:23447083-23447195
>Gm05:23447355-23447421
>Gm05:23447821-23448047
>Gm05:23448584-23448704
>Gm05:23450259-23450329
>Gm05:23450871-23451661
>Gm05:23451719-23451811
>Gm05:23451877-23452017
>Gm05:23452905-23452958
>Gm05:23454028-23454069
>Gm05:23454544-23455408
>Gm05:23455942-23456481
>Gm05:23456630-23456657
>Gm05:23456809-23456940
>Gm05:23457060-23457118
>Gm05:23458225-23458360
>Gm05:23458606-23458682
>Gm05:23458760-23458822
>Gm05:23459518-23459589
>Gm05:23459636-23459964
>Gm05:23459986-23460026
>Gm05:23460056-23461625
>Gm05:23462054-23462166
>Gm05:23462866-23462917
>Gm05:23462941-23463033
>Gm05:23463201-23463268
>Gm05:23463393-23463923
>Gm05:23463963-23464144
>Gm05:23464178-23464337
>Gm05:23464988-23465028
>Gm05:23465102-23465194
>Gm05:23465506-23465583
>Gm05:23465856-23466032
>Gm05:23476521-23476573
>Gm05:23477268-23477306
>Gm05:23477340-23477977
>Gm05:23478001-23478221
>Gm05:23480068-23480123
>Gm05:23480266-23480553
>Gm05:23480772-23480857
>Gm05:23482603-23482688
>Gm05:23486121-23486137
>Gm05:23486237-23486257
>Gm05:23486689-23487411
>Gm05:23487450-23490184
>Gm05:23490508-23495194
>Gm05:23495261-23499594
>Gm05:23499634-23503551
>Gm05:23503581-23510269
>Gm05:23510311-23514859
>Gm05:23516162-23525471
>Gm05:23526175-23526228
>Gm05:23526417-23526479
>Gm05:23526615-23526658
>Gm05:23526683-23526712
>Gm05:23526852-23526971
>Gm05:23527001-23527033
>Gm05:23527192-23527258
>Gm05:23527295-23527357
>Gm05:23527701-23527772
>Gm05:23527962-23527989
>Gm05:23528986-23529039
>Gm05:23529805-23529845
>Gm05:23529896-23529931
>Gm05:23530167-23530324
>Gm05:23530541-23530572
>Gm05:23531037-23531104
>Gm05:23531471-23531705
>Gm05:23533630-23534595
>Gm05:23534859-23534962
>Gm05:23536036-23536102
>Gm05:23536469-23536601
>Gm05:23537984-23538042
>Gm05:23538604-23538755
>Gm05:23539592-23539642
>Gm05:23541552-23541655
>Gm05:23542654-23542743
>Gm05:23543251-23543296
>Gm05:23543367-23543417
>Gm05:23543640-23543733
>Gm05:23543837-23543903
>Gm05:23544065-23544136
>Gm05:23544186-23544339
>Gm05:23546979-23547091
>Gm05:23547120-23547244
>Gm05:23547450-23548717
>Gm05:23548745-23548834
>Gm05:23549462-23549554
>Gm05:23550570-23551551
>Gm05:23552077-23553234
>Gm05:23553891-23554588
>Gm05:23554609-23555147
>Gm05:23555193-23555453
>Gm05:23555862-23556038
>Gm05:23556073-23556395
>Gm05:23556427-23556998
>Gm05:23557014-23557268
>Gm05:23557845-23557876
>Gm05:23558111-23558145
>Gm05:23558270-23558357
>Gm05:23558769-23558869
>Gm05:23561044-23561190
>Gm05:23561283-23561322
>Gm05:23561360-23562329
>Gm05:23562447-23565838
>Gm05:23565900-23566182
>Gm05:23566252-23567312
>Gm05:23567384-23567660
>Gm05:23567687-23567753
>Gm05:23568324-23568363
>Gm05:23569712-23569785
>Gm05:23570051-23570109
>Gm05:23572737-23572804
>Gm05:23572917-23572967
>Gm05:23573010-23573130
>Gm05:23573476-23573695
>Gm05:23574307-23574380
>Gm05:23574531-23574613
>Gm05:23574702-23574777
>Gm05:23574840-23576019
>Gm05:23576223-23577042
>Gm05:23577116-23577226
>Gm05:23577370-23577495
>Gm05:23577608-23577691
>Gm05:23577718-23577756
>Gm05:23577812-23578189
>Gm05:23578341-23578425
>Gm05:23578496-23578824
>Gm05:23579495-23579532
>Gm05:23579742-23579806
>Gm05:23580184-23580312
>Gm05:23580383-23580498
>Gm05:23580524-23580627
>Gm05:23580682-23580835
>Gm05:23580860-23581120
>Gm05:23581146-23582061
>Gm05:23582247-23582376
>Gm05:23582465-23582525
>Gm05:23582957-23583013
>Gm05:23584547-23584600
>Gm05:23584697-23584765
>Gm05:23587950-23587990
>Gm05:23588056-23588147
>Gm05:23588439-23588475
>Gm05:23590858-23590897
>Gm05:23597175-23597391
>Gm05:23597651-23597686
>Gm05:23598700-23598771
>Gm05:23598889-23598951
>Gm05:23605869-23606891
>Gm05:23611840-23612213
>Gm05:23612272-23612377
>Gm05:23612495-23612532
>Gm05:23613506-23613586
>Gm05:23613621-23613683
>Gm05:23615237-23615416
>Gm05:23615493-23615590
>Gm05:23615630-23615663
>Gm05:23615905-23616369
>Gm05:23616590-23617728
>Gm05:23620061-23629437
>Gm05:23631063-23640378
>Gm05:23642343-23642441
>Gm05:23643404-23643568
>Gm05:23643652-23644982
>Gm05:23645070-23645109
>Gm05:23645340-23645434
>Gm05:23645503-23645548
>Gm05:23645771-23645851
>Gm05:23645930-23645989
>Gm05:23646076-23646240
>Gm05:23646273-23646307
>Gm05:23646493-23646531
>Gm05:23646573-23646671
>Gm05:23646870-23646961
>Gm05:23647230-23647773
>Gm05:23647843-23648336
>Gm05:23648364-23648491
>Gm05:23648516-23648968
>Gm05:23649023-23649320
>Gm05:23649355-23650083
>Gm05:23650202-23650341
>Gm05:23651578-23651674
>Gm05:23652416-23652539
>Gm05:23652650-23652669
>Gm05:23652769-23652816
>Gm05:23653037-23669747
>Gm05:23671039-23672628
>Gm05:23673448-23673480
>Gm05:23673624-23673916
>Gm05:23674008-23674118
>Gm05:23674276-23674357
>Gm05:23674453-23675135
>Gm05:23675386-23675427
>Gm05:23675579-23675675
>Gm05:23675750-23675802
>Gm05:23675832-23675940
>Gm05:23676035-23676487
>Gm05:23676561-23676665
>Gm05:23677486-23677698
>Gm05:23677769-23677805
>Gm05:23678145-23678182
>Gm05:23678224-23678364
>Gm05:23678480-23678530
>Gm05:23678614-23678760
>Gm05:23678793-23678893
>Gm05:23678954-23679088
>Gm05:23679198-23679515
>Gm05:23679702-23679773
>Gm05:23680169-23681152
>Gm05:23681318-23681333
>Gm05:23681425-23681873
>Gm05:23681939-23683851
>Gm05:23683871-23694122
>Gm05:23694866-23694957
>Gm05:23695403-23695463
>Gm05:23696298-23696409
>Gm05:23696958-23697012
>Gm05:23698617-23698651
>Gm05:23699350-23699532
>Gm05:23700488-23700530
>Gm05:23701051-23701080
>Gm05:23701335-23701370
>Gm05:23706376-23706712
>Gm05:23706769-23707125
>Gm05:23707491-23707535
>Gm05:23711688-23712919
>Gm05:23713331-23713419
>Gm05:23713546-23713587
>Gm05:23714727-23714763
>Gm05:23715115-23715189
>Gm05:23716060-23716200
>Gm05:23716338-23716393
>Gm05:23716428-23716481
>Gm05:23716531-23716726
>Gm05:23716781-23719379
>Gm05:23719419-23719627
>Gm05:23719653-23720092
>Gm05:23720184-23723668
>Gm05:23725869-23729150
>Gm05:23729235-23729925
>Gm05:23729994-23732835
>Gm05:23732888-23732954
>Gm05:23733063-23733174
>Gm05:23733208-23733327
>Gm05:23734651-23734747
>Gm05:23735826-23735905
>Gm05:23735973-23736023
>Gm05:23736077-23736154
>Gm05:23741684-23741712
>Gm05:23741788-23741824
>Gm05:23745920-23745974
>Gm05:23746373-23746477
>Gm05:23746552-23746729
>Gm05:23746927-23746957
>Gm05:23747073-23747118
>Gm05:23747176-23747225
>Gm05:23747912-23747948
>Gm05:23748038-23748119
>Gm05:23749155-23749497
>Gm05:23749797-23749918
>Gm05:23750056-23750380
>Gm05:23750511-23751214
>Gm05:23751275-23751353
>Gm05:23751433-23751842
>Gm05:23751887-23765998
>Gm05:23766076-23766549
>Gm05:23766574-23767350
>Gm05:23767448-23767721
>Gm05:23767749-23767953
>Gm05:23767979-23768087
>Gm05:23768114-23768262
>Gm05:23768298-23768786
>Gm05:23768891-23768999
>Gm05:23769186-23773958
>Gm05:23774132-23774263
>Gm05:23774506-23774720
>Gm05:23774765-23776752
>Gm05:23776799-23777330
>Gm05:23777407-23777725
>Gm05:23778119-23780277
>Gm05:23780625-23780661
>Gm05:23780784-23780835
>Gm05:23781113-23781283
>Gm05:23781382-23781427
>Gm05:23781710-23781809
>Gm05:23781934-23781997
>Gm05:23782048-23785985
>Gm05:23786152-23786423
>Gm05:23786453-23786499
>Gm05:23786569-23786609
>Gm05:23786722-23786968
>Gm05:23787230-23787287
>Gm05:23787610-23787712
>Gm05:23787735-23787837
>Gm05:23788087-23788297
>Gm05:23790018-23790132
>Gm05:23790226-23790268
>Gm05:23790320-23790435
>Gm05:23790563-23790653
>Gm05:23792022-23795273
>Gm05:23795309-23795337
>Gm05:23795364-23796677
>Gm05:23798204-23799111
>Gm05:23799771-23799832
>Gm05:23800782-23800836
>Gm05:23802596-23802739
>Gm05:23805052-23810290
>Gm05:23811002-23811045
>Gm05:23811085-23811116
>Gm05:23811653-23814323
>Gm05:23814415-23814642
>Gm05:23815633-23815767
>Gm05:23816271-23816312
>Gm05:23816584-23816692
>Gm05:23816821-23816934
>Gm05:23817014-23817117
>Gm05:23817226-23817510
>Gm05:23817826-23817994
>Gm05:23819419-23820383
>Gm05:23821628-23822196
>Gm05:23823414-23837448
>Gm05:23837494-23837787
>Gm05:23837819-23878333
>Gm05:23878394-23879589
>Gm05:23879658-23880508
>Gm05:23880574-23880939
>Gm05:23881143-23881598
>Gm05:23881716-23881885
>Gm05:23881980-23882031
>Gm05:23882379-23882508
>Gm05:23882605-23882764
>Gm05:23882854-23883339
>Gm05:23883514-23883678
>Gm05:23884516-23884547
>Gm05:23887066-23889810
>Gm05:23889899-23893929
>Gm05:23893964-23894326
>Gm05:23894368-23902420
>Gm05:23902738-23902885
>Gm05:23902916-23919600
>Gm05:23919725-23919777
>Gm05:23924833-23924861
>Gm05:23926364-23926492
>Gm05:23927123-23927200
>Gm05:23929553-23929639
>Gm05:23931147-23931601
>Gm05:23932243-23932314
>Gm05:23932511-23932665
>Gm05:23933277-23933627
>Gm05:23933638-23934931
>Gm05:23934974-23935235
>Gm05:23935634-23939233
>Gm05:23939282-23939659
>Gm05:23939694-23943098
>Gm05:23943177-23945620
>Gm05:23947126-23947331
>Gm05:23947638-23947699
>Gm05:23947967-23948004
>Gm05:23948106-23948170
>Gm05:23948402-23948753
>Gm05:23949059-23949152
>Gm05:23949292-23949329
>Gm05:23949536-23949587
>Gm05:23949636-23949710
>Gm05:23949928-23949994
>Gm05:23950099-23950133
>Gm05:23950476-23950516
>Gm05:23950541-23950659
>Gm05:23950791-23950857
>Gm05:23950945-23950973
>Gm05:23951075-23951120
>Gm05:23951423-23951467
>Gm05:23951587-23951683
>Gm05:23956621-23956690
>Gm05:23957919-23961181
>Gm05:23961213-23969732
>Gm05:23969775-23970481
>Gm05:23970523-23970598
>Gm05:23970683-23971714
>Gm05:23971741-23989411
>Gm05:23989434-23990279
>Gm05:23990307-23990779
>Gm05:23990832-23990872
>Gm05:23990985-23991030
>Gm05:23991442-23991566
>Gm05:23992522-23992586
>Gm05:23997079-23998116
>Gm05:23998152-24001631
>Gm05:24001703-24011288
>Gm05:24011324-24011359
>Gm05:24011458-24011701
>Gm05:24011724-24015765
>Gm05:24015805-24019652
>Gm05:24019693-24021230
>Gm05:24021311-24021879
>Gm05:24021934-24034160
>Gm05:24034189-24082575
>Gm05:24082675-24083470
>Gm05:24083557-24084142
>Gm05:24084242-24085478
>Gm05:24090269-24091616
>Gm05:24097947-24098009
>Gm05:24098056-24101786
>Gm05:24101811-24119806
>Gm05:24119850-24122152
>Gm05:24122177-24122474
>Gm05:24123045-24123146
>Gm05:24123488-24123539
>Gm05:24123611-24123719
>Gm05:24124953-24125040
>Gm05:24125043-24125094
>Gm05:24126182-24126409
>Gm05:24126623-24126662
>Gm05:24131379-24131416
>Gm05:24133029-24133190
>Gm05:24133234-24133292
>Gm05:24133680-24134772
>Gm05:24135758-24135799
>Gm05:24136467-24136662
>Gm05:24136719-24136797
>Gm05:24136834-24136947
>Gm05:24137027-24137072
>Gm05:24137114-24137305
>Gm05:24137442-24138021
>Gm05:24138085-24138170
>Gm05:24138276-24138621
>Gm05:24138782-24139171
>Gm05:24139243-24139320
>Gm05:24139479-24139982
>Gm05:24141703-24149128
>Gm05:24149158-24149699
>Gm05:24149753-24149997
>Gm05:24150120-24150495
>Gm05:24150542-24150884
>Gm05:24150948-24150990
>Gm05:24151044-24151349
>Gm05:24151429-24151480
>Gm05:24151639-24152324
>Gm05:24152404-24159284
>Gm05:24159460-24159524
>Gm05:24159573-24160433
>Gm05:24160488-24160802
>Gm05:24160856-24160882
>Gm05:24166405-24166912
>Gm05:24167313-24167966
>Gm05:24167995-24169003
>Gm05:24169506-24169568
>Gm05:24170244-24170350
>Gm05:24170663-24170730
>Gm05:24170835-24171015
>Gm05:24171412-24171535
>Gm05:24171659-24171727
>Gm05:24171863-24172148
>Gm05:24172385-24172497
>Gm05:24172567-24172778
>Gm05:24172801-24172963
>Gm05:24175150-24175229
>Gm05:24175264-24175344
>Gm05:24178339-24178376
>Gm05:24178528-24181206
>Gm05:24181376-24181495
>Gm05:24181609-24181660
>Gm05:24181964-24182071
>Gm05:24182152-24182297
>Gm05:24182385-24182612
>Gm05:24182653-24182700
>Gm05:24182759-24183132
>Gm05:24183190-24184936
>Gm05:24185010-24185378
>Gm05:24185547-24185673
>Gm05:24185712-24185812
>Gm05:24185902-24185945
>Gm05:24186011-24186136
>Gm05:24186232-24186316
>Gm05:24186481-24186638
>Gm05:24186856-24186979
>Gm05:24187420-24187598
>Gm05:24187686-24187744
>Gm05:24187805-24187871
>Gm05:24188046-24188092
>Gm05:24188296-24188329
>Gm05:24190334-24190360
>Gm05:24191203-24219718
>Gm05:24230245-24233459
>Gm05:24233559-24267778
>Gm05:24269923-24270078
>Gm05:24272262-24274198
>Gm05:24274234-24277696
>Gm05:24278761-24278912
>Gm05:24279051-24279104
>Gm05:24279229-24280244
>Gm05:24281665-24281691
>Gm05:24282064-24282118
>Gm05:24282308-24282559
>Gm05:24282630-24282658
>Gm05:24282828-24282868
>Gm05:24282922-24283096
>Gm05:24283182-24283210
>Gm05:24283264-24283526
>Gm05:24284180-24285330
>Gm05:24285399-24287953
>Gm05:24288049-24288273
>Gm05:24288321-24288639
>Gm05:24288751-24288789
>Gm05:24288834-24288956
>Gm05:24288992-24290091
>Gm05:24290133-24290175
>Gm05:24290232-24290938
>Gm05:24291002-24311616
>Gm05:24311643-24311682
>Gm05:24311771-24312683
>Gm05:24312727-24332780
>Gm05:24332982-24333046
>Gm05:24335618-24335690
>Gm05:24339572-24339612
>Gm05:24339640-24339798
>Gm05:24339836-24340623
>Gm05:24342169-24342202
>Gm05:24343456-24343519
>Gm05:24343556-24343644
>Gm05:24343699-24343772
>Gm05:24344756-24344804
>Gm05:24344849-24344907
>Gm05:24344996-24345022
>Gm05:24347143-24347270
>Gm05:24350061-24350112
>Gm05:24350615-24353210
>Gm05:24353712-24353793
>Gm05:24353833-24354124
>Gm05:24354243-24354510
>Gm05:24354763-24355013
>Gm05:24355203-24355253
>Gm05:24355988-24356061
>Gm05:24356282-24356433
>Gm05:24357354-24357809
>Gm05:24358105-24358553
>Gm05:24358611-24358722
>Gm05:24358802-24361514
>Gm05:24361543-24361788
>Gm05:24361996-24362175
>Gm05:24362218-24362334
>Gm05:24362476-24362544
>Gm05:24362605-24362911
>Gm05:24363080-24368086
>Gm05:24369322-24369909
>Gm05:24370488-24370539
>Gm05:24371545-24371735
>Gm05:24372340-24372424
>Gm05:24372898-24373381
>Gm05:24373536-24374182
>Gm05:24374285-24375057
>Gm05:24375370-24375499
>Gm05:24375768-24375800
>Gm05:24375944-24376017
>Gm05:24376549-24376627
>Gm05:24377254-24377454
>Gm05:24377536-24377610
>Gm05:24377743-24377829
>Gm05:24378079-24378119
>Gm05:24378205-24378485
>Gm05:24378596-24378664
>Gm05:24379388-24379427
>Gm05:24379474-24380412
>Gm05:24382253-24382322
>Gm05:24384081-24384192
>Gm05:24384269-24384397
>Gm05:24384707-24385079
>Gm05:24385150-24385579
>Gm05:24385792-24387455
>Gm05:24390022-24390273
>Gm05:24390315-24395684
>Gm05:24399628-24399685
>Gm05:24399819-24399862
>Gm05:24399892-24400046
>Gm05:24400236-24400358
>Gm05:24400963-24401538
>Gm05:24401572-24402134
>Gm05:24402328-24403081
>Gm05:24403160-24403650
>Gm05:24403682-24404081
>Gm05:24404223-24404269
>Gm05:24404331-24404562
>Gm05:24404624-24404701
>Gm05:24404734-24413509
>Gm05:24413577-24413616
>Gm05:24413658-24414072
>Gm05:24419339-24428385
>Gm05:24428419-24433755
>Gm05:24433782-24438221
>Gm05:24438653-24438698
>Gm05:24440560-24440616
>Gm05:24440825-24440914
>Gm05:24440937-24441232
>Gm05:24441449-24441544
>Gm05:24441705-24441795
>Gm05:24443042-24444791
>Gm05:24447281-24447312
>Gm05:24448038-24448104
>Gm05:24448896-24448970
>Gm05:24450104-24450181
>Gm05:24451499-24451554
>Gm05:24452426-24452451
>Gm05:24452692-24452757
>Gm05:24452939-24453098
>Gm05:24453356-24453494
>Gm05:24456898-24456964
>Gm05:24457107-24457210
>Gm05:24458701-24458729
>Gm05:24459493-24459533
>Gm05:24460431-24460484
>Gm05:24460627-24460692
>Gm05:24462495-24469148
>Gm05:24469325-24469372
>Gm05:24469516-24469665
>Gm05:24469711-24469776
>Gm05:24469814-24469844
>Gm05:24470164-24470244
>Gm05:24470267-24470302
>Gm05:24472900-24472936
>Gm05:24476831-24476858
>Gm05:24477099-24477463
>Gm05:24477715-24477756
>Gm05:24477785-24477814
>Gm05:24477918-24477965
>Gm05:24478025-24478146
>Gm05:24478684-24478784
>Gm05:24478891-24478907
>Gm05:24479173-24479187
>Gm05:24479208-24485363
>Gm05:24485999-24486152
>Gm05:24486267-24486347
>Gm05:24487882-24487995
>Gm05:24488623-24488660
>Gm05:24492811-24492957
>Gm05:24494594-24494648
>Gm05:24494926-24494969
>Gm05:24503317-24503347
>Gm05:24504510-24504721
>Gm05:24505928-24508546
>Gm05:24508599-24508630
>Gm05:24508686-24509220
>Gm05:24509541-24509608
>Gm05:24509834-24510063
>Gm05:24510475-24510927
>Gm05:24510945-24511320
>Gm05:24511587-24512307
>Gm05:24512350-24512428
>Gm05:24513808-24514065
>Gm05:24514140-24514308
>Gm05:24514350-24515064
>Gm05:24515261-24515310
>Gm05:24515415-24515960
>Gm05:24516015-24516266
>Gm05:24516386-24518159
>Gm05:24518195-24518223
>Gm05:24518305-24518441
>Gm05:24518525-24518589
>Gm05:24518721-24519140
>Gm05:24519242-24519270
>Gm05:24519448-24519691
>Gm05:24519749-24519856
>Gm05:24520061-24520262
>Gm05:24520314-24520416
>Gm05:24520669-24520723
>Gm05:24521727-24521862
>Gm05:24521912-24522104
>Gm05:24522567-24523631
>Gm05:24523696-24523751
>Gm05:24523816-24524039
>Gm05:24524104-24524279
>Gm05:24524304-24524534
>Gm05:24524636-24524921
>Gm05:24525611-24525645
>Gm05:24525964-24526089
>Gm05:24526187-24545858
>Gm05:24546265-24546517
>Gm05:24546785-24546830
>Gm05:24547176-24549172
>Gm05:24549243-24549565
>Gm05:24549648-24549686
>Gm05:24549748-24550383
>Gm05:24550426-24550687
>Gm05:24550709-24550877
>Gm05:24550923-24550963
>Gm05:24551048-24551217
>Gm05:24551239-24552574
>Gm05:24552618-24552853
>Gm05:24552931-24554205
>Gm05:24554260-24554939
>Gm05:24555025-24565756
>Gm05:24565777-24565837
>Gm05:24565939-24566169
>Gm05:24566211-24566591
>Gm05:24566642-24567811
>Gm05:24567973-24568111
>Gm05:24568123-24568161
>Gm05:24568201-24568267
>Gm05:24568365-24568772
>Gm05:24568920-24569073
>Gm05:24569106-24571943
>Gm05:24571972-24573087
>Gm05:24576457-24576507
>Gm05:24577325-24577426
>Gm05:24579737-24580771
>Gm05:24583027-24583372
>Gm05:24583437-24583611
>Gm05:24583879-24583969
>Gm05:24586893-24586985
>Gm05:24588237-24588982
>Gm05:24589081-24589834
>Gm05:24589860-24593694
>Gm05:24593767-24594083
>Gm05:24594157-24594194
>Gm05:24594454-24594476
>Gm05:24594511-24594571
>Gm05:24594702-24594819
>Gm05:24595224-24595274
>Gm05:24597157-24597604
>Gm05:24597663-24597767
>Gm05:24597908-24597969
>Gm05:24598545-24598686
>Gm05:24599672-24599750
>Gm05:24599932-24600018
>Gm05:24600101-24600298
>Gm05:24600359-24600496
>Gm05:24600597-24602378
>Gm05:24602417-24602460
>Gm05:24602526-24602602
>Gm05:24602721-24602763
>Gm05:24602889-24603110
>Gm05:24603489-24603551
>Gm05:24604334-24604403
>Gm05:24605989-24606095
>Gm05:24606393-24606629
>Gm05:24606672-24606758
>Gm05:24607928-24608127
>Gm05:24608214-24608432
>Gm05:24608483-24608524
>Gm05:24608544-24608815
>Gm05:24608895-24609267
>Gm05:24609306-24609569
>Gm05:24609630-24609662
>Gm05:24609805-24610062
>Gm05:24610115-24610266
>Gm05:24610363-24610696
>Gm05:24610734-24610926
>Gm05:24610971-24611003
>Gm05:24611136-24611162
>Gm05:24611251-24611347
>Gm05:24611484-24612015
>Gm05:24612116-24612346
>Gm05:24612464-24612583
>Gm05:24612823-24612869
>Gm05:24612906-24613073
>Gm05:24613147-24613365
>Gm05:24613451-24613699
>Gm05:24613737-24613791
>Gm05:24614192-24614273
>Gm05:24614345-24614447
>Gm05:24614610-24614791
>Gm05:24616193-24616250
>Gm05:24617261-24617311
>Gm05:24617428-24617457
>Gm05:24617939-24618034
>Gm05:24618238-24618295
>Gm05:24619017-24619390
>Gm05:24619457-24619541
>Gm05:24619595-24619632
>Gm05:24619751-24620571
>Gm05:24621191-24621555
>Gm05:24622864-24622913
>Gm05:24627466-24627516
>Gm05:24628586-24628688
>Gm05:24629792-24629830
>Gm05:24629899-24629953
>Gm05:24630231-24630258
>Gm05:24630452-24630505
>Gm05:24631200-24631249
>Gm05:24631607-24631621
>Gm05:24636787-24636849
>Gm05:24643585-24643634
>Gm05:24643716-24643805
>Gm05:24644155-24644189
>Gm05:24644706-24644758
>Gm05:24645484-24645583
>Gm05:24645932-24646220
>Gm05:24646334-24646544
>Gm05:24646651-24646938
>Gm05:24646983-24647072
>Gm05:24647107-24647290
>Gm05:24647385-24647419
>Gm05:24647527-24647593
>Gm05:24647644-24647764
>Gm05:24647831-24650988
>Gm05:24651134-24651238
>Gm05:24651301-24651344
>Gm05:24651379-24651483
>Gm05:24653134-24665772
>Gm05:24666685-24666771
>Gm05:24666967-24667265
>Gm05:24667337-24667469
>Gm05:24667518-24667653
>Gm05:24667907-24667954
>Gm05:24668004-24668201
>Gm05:24668239-24668364
>Gm05:24668434-24669001
>Gm05:24669037-24669513
>Gm05:24669610-24669828
>Gm05:24669906-24670065
>Gm05:24673036-24673213
>Gm05:24673387-24673474
>Gm05:24673620-24673804
>Gm05:24674107-24674191
>Gm05:24674559-24674824
>Gm05:24674953-24674984
>Gm05:24675084-24675143
>Gm05:24675211-24675275
>Gm05:24675482-24675525
>Gm05:24676060-24676185
>Gm05:24676267-24676322
>Gm05:24676353-24676389
>Gm05:24676620-24676712
>Gm05:24676744-24677259
>Gm05:24677299-24677386
>Gm05:24677453-24677550
>Gm05:24677595-24677736
>Gm05:24677808-24678028
>Gm05:24678131-24678262
>Gm05:24678374-24678600
>Gm05:24679887-24679968
>Gm05:24680801-24680887
>Gm05:24681447-24681492
>Gm05:24681590-24681648
>Gm05:24681680-24681719
>Gm05:24682020-24682186
>Gm05:24682322-24682406
>Gm05:24683561-24683599
>Gm05:24684311-24684461
>Gm05:24685046-24685410
>Gm05:24685502-24685875
>Gm05:24685987-24686050
>Gm05:24686288-24704567
>Gm05:24704671-24710639
>Gm05:24710709-24714226
>Gm05:24714300-24714338
>Gm05:24714451-24715044
>Gm05:24715154-24715735
>Gm05:24715862-24715984
>Gm05:24717629-24718234
>Gm05:24719376-24721012
>Gm05:24721433-24721648
>Gm05:24721839-24721983
>Gm05:24722794-24722948
>Gm05:24723345-24723387
>Gm05:24723738-24723793
>Gm05:24724518-24724594
>Gm05:24724850-24724912
>Gm05:24725246-24734800
>Gm05:24737113-24737161
>Gm05:24737275-24737435
>Gm05:24737470-24737666
>Gm05:24740114-24740172
>Gm05:24742831-24743212
>Gm05:24743484-24745123
>Gm05:24745161-24745317
>Gm05:24745436-24745520
>Gm05:24745614-24747234
>Gm05:24748582-24748635
>Gm05:24748695-24748730
>Gm05:24749197-24749247
>Gm05:24749551-24749635
>Gm05:24749851-24752509
>Gm05:24752589-24758671
>Gm05:24758692-24758725
>Gm05:24758860-24758944
>Gm05:24759079-24760708
>Gm05:24761482-24761567
>Gm05:24761952-24762006
>Gm05:24762975-24763008
>Gm05:24763232-24763267
>Gm05:24763295-24763332
>Gm05:24763797-24764952
>Gm05:24764993-24765101
>Gm05:24766172-24766370
>Gm05:24766451-24766753
>Gm05:24766800-24767420
>Gm05:24767468-24768478
>Gm05:24768530-24768786
>Gm05:24768843-24769000
>Gm05:24769061-24769516
>Gm05:24769871-24770095
>Gm05:24770270-24770556
>Gm05:24770733-24770914
>Gm05:24770973-24771080
>Gm05:24771152-24771197
>Gm05:24771271-24771644
>Gm05:24771712-24771803
>Gm05:24771865-24772415
>Gm05:24772481-24772601
>Gm05:24772683-24773409
>Gm05:24773787-24773892
>Gm05:24773920-24774002
>Gm05:24774769-24774827
>Gm05:24774906-24774981
>Gm05:24775043-24775150
>Gm05:24775403-24775557
>Gm05:24775650-24775682
>Gm05:24775754-24775836
>Gm05:24777592-24777622
>Gm05:24779209-24781803
>Gm05:24782561-24789618
>Gm05:24789660-24800609
>Gm05:24800678-24801808
>Gm05:24801854-24802723
>Gm05:24802768-24803342
>Gm05:24803626-24803656
>Gm05:24803964-24808299
>Gm05:24808374-24808405
>Gm05:24808490-24810929
>Gm05:24810974-24812777
>Gm05:24812884-24813863
>Gm05:24813936-24816737
>Gm05:24816757-24817833
>Gm05:24817897-24826564
>Gm05:24828170-24828298
>Gm05:24828548-24828592
>Gm05:24829267-24829373
>Gm05:24829422-24829613
>Gm05:24829641-24829671
>Gm05:24829728-24829790
>Gm05:24830072-24830097
>Gm05:24830186-24830261
>Gm05:24830325-24830368
>Gm05:24830722-24830858
>Gm05:24831255-24831297
>Gm05:24831366-24831441
>Gm05:24831524-24831653
>Gm05:24831831-24831866
>Gm05:24832167-24832380
>Gm05:24832422-24832459
>Gm05:24832686-24838976
>Gm05:24839012-24839064
>Gm05:24839363-24839457
>Gm05:24839560-24839615
>Gm05:24839734-24839810
>Gm05:24840305-24841379
>Gm05:24841408-24841652
>Gm05:24841723-24844092
>Gm05:24844140-24845106
>Gm05:24845166-24845252
>Gm05:24845408-24855021
>Gm05:24855074-24858600
>Gm05:24858648-24859546
>Gm05:24860329-24860501
>Gm05:24860708-24860837
>Gm05:24860888-24860995
>Gm05:24861118-24861220
>Gm05:24861285-24868297
>Gm05:24868299-24868313
>Gm05:24868742-24869597
>Gm05:24869664-24869877
>Gm05:24870919-24870985
>Gm05:24871549-24871623
>Gm05:24872149-24872301
>Gm05:24875844-24875902
>Gm05:24876140-24876175
>Gm05:24876330-24876488
>Gm05:24876644-24876812
>Gm05:24878277-24878474
>Gm05:24879578-24879595
>Gm05:24880168-24891706
>Gm05:24891808-24904190
>Gm05:24905518-24905924
>Gm05:24906150-24906176
>Gm05:24906433-24906911
>Gm05:24906962-24907861
>Gm05:24907917-24908169
>Gm05:24908592-24908848
>Gm05:24908919-24909133
>Gm05:24909224-24909391
>Gm05:24909417-24911501
>Gm05:24911526-24912131
>Gm05:24912169-24917893
>Gm05:24917993-24918120
>Gm05:24918177-24918302
>Gm05:24918403-24918645
>Gm05:24918728-24918765
>Gm05:24918833-24926134
>Gm05:24926199-24931050
>Gm05:24931153-24931416
>Gm05:24931497-24934643
>Gm05:24934857-24935034
>Gm05:24935076-24935661
>Gm05:24935677-24937263
>Gm05:24937399-24937564
>Gm05:24937622-24937770
>Gm05:24937847-24938024
>Gm05:24938204-24938236
>Gm05:24938291-24938560
>Gm05:24938626-24939324
>Gm05:24939383-24939547
>Gm05:24939617-24940458
>Gm05:24940553-24940602
>Gm05:24940635-24953873
>Gm05:24953910-24954016
>Gm05:24954102-24954196
>Gm05:24954549-24954598
>Gm05:24954649-24954827
>Gm05:24955270-24956652
>Gm05:24956713-24956757
>Gm05:24956799-24956887
>Gm05:24957639-24957691
>Gm05:24957791-24957887
>Gm05:24958790-24958816
>Gm05:24958890-24958976
>Gm05:24959006-24960625
>Gm05:24960867-24961068
>Gm05:24961239-24961325
>Gm05:24961449-24961491
>Gm05:24961523-24961639
>Gm05:24961708-24961867
>Gm05:24962316-24962380
>Gm05:24962549-24962637
>Gm05:24962673-24962782
>Gm05:24963018-24963051
>Gm05:24963266-24967663
>Gm05:24967786-24968935
>Gm05:24968975-24969089
>Gm05:24969222-24972962
>Gm05:24972989-24980539
>Gm05:24980616-24981296
>Gm05:24981319-24981377
>Gm05:24981422-24982325
>Gm05:24982420-24985073
>Gm05:24985103-24986821
>Gm05:24987903-24988054
>Gm05:24988747-24989040
>Gm05:24989366-24989519
>Gm05:24989715-24993608
>Gm05:24993766-24996480
>Gm05:24996639-24996869
>Gm05:24996971-24997014
>Gm05:24997070-24997154
>Gm05:24997248-24997738
>Gm05:24997947-24998004
>Gm05:24998038-24998406
>Gm05:24998461-24998540
>Gm05:24998772-24998825
>Gm05:24999496-24999531
>Gm05:24999664-24999740
>Gm05:24999925-24999985
>Gm05:25000230-25002163
>Gm05:25002653-25003480
>Gm05:25003561-25005918
>Gm05:25005958-25007209
>Gm05:25007309-25011356
>Gm05:25023003-25024220
>Gm05:25027000-25028931
>Gm05:25029052-25031843
>Gm05:25032379-25032417
>Gm05:25032511-25032820
>Gm05:25032850-25032997
>Gm05:25033024-25033069
>Gm05:25033148-25033208
>Gm05:25033313-25033450
>Gm05:25033829-25034120
>Gm05:25034311-25034623
>Gm05:25034696-25034735
>Gm05:25037651-25037677
>Gm05:25037852-25038186
>Gm05:25038445-25038537
>Gm05:25038640-25038738
>Gm05:25038943-25039064
>Gm05:25039550-25039605
>Gm05:25040536-25040565
>Gm05:25040614-25040681
>Gm05:25040710-25040826
>Gm05:25041156-25041196
>Gm05:25041411-25041492
>Gm05:25041646-25041910
>Gm05:25042430-25042536
>Gm05:25042957-25042988
>Gm05:25043066-25043195
>Gm05:25043232-25043264
>Gm05:25043363-25043401
>Gm05:25043536-25043816
>Gm05:25043845-25044051
>Gm05:25044191-25044363
>Gm05:25044571-25044695
>Gm05:25044754-25044787
>Gm05:25044817-25044886
>Gm05:25044923-25045144
>Gm05:25045193-25045388
>Gm05:25045426-25045537
>Gm05:25045610-25046435
>Gm05:25046579-25047619
>Gm05:25047691-25048561
>Gm05:25048642-25051982
>Gm05:25052219-25056207
>Gm05:25056330-25056452
>Gm05:25056545-25056579
>Gm05:25056649-25056685
>Gm05:25058167-25058211
>Gm05:25058361-25058503
>Gm05:25058794-25058863
>Gm05:25058956-25067545
>Gm05:25067607-25067674
>Gm05:25067761-25067814
>Gm05:25067867-25067909
>Gm05:25067951-25068034
>Gm05:25068062-25068198
>Gm05:25068231-25068642
>Gm05:25068745-25069035
>Gm05:25069089-25069184
>Gm05:25069671-25069960
>Gm05:25070199-25070358
>Gm05:25070419-25070546
>Gm05:25070614-25070737
>Gm05:25070828-25070977
>Gm05:25071029-25071871
>Gm05:25072298-25072326
>Gm05:25072768-25072798
>Gm05:25072887-25072917
>Gm05:25073323-25073390
>Gm05:25073960-25074149
>Gm05:25074242-25074419
>Gm05:25074530-25074562
>Gm05:25074822-25074891
>Gm05:25075117-25075164
>Gm05:25075441-25077268
>Gm05:25077307-25079883
>Gm05:25079960-25080820
>Gm05:25080888-25081008
>Gm05:25081115-25081944
>Gm05:25081968-25087045
>Gm05:25087074-25090780
>Gm05:25090857-25090891
>Gm05:25090928-25090984
>Gm05:25091046-25091149
>Gm05:25091179-25091303
>Gm05:25091513-25091664
>Gm05:25091713-25092670
>Gm05:25092740-25096594
>Gm05:25097193-25097237
>Gm05:25098122-25098166
>Gm05:25098311-25098462
>Gm05:25098509-25098941
>Gm05:25099008-25101363
>Gm05:25101463-25101654
>Gm05:25103791-25103972
>Gm05:25104453-25104634
>Gm05:25106350-25106389
>Gm05:25108943-25109022
>Gm05:25109885-25115008
>Gm05:25115523-25115590
>Gm05:25116113-25116172
>Gm05:25116252-25116295
>Gm05:25116367-25119494
>Gm05:25120497-25120978
>Gm05:25123844-25123932
>Gm05:25124730-25124781
>Gm05:25124845-25126048
>Gm05:25126070-25128159
>Gm05:25132066-25132113
>Gm05:25132407-25132587
>Gm05:25132715-25132838
>Gm05:25134706-25134886
>Gm05:25135482-25135607
>Gm05:25139070-25139161
>Gm05:25140783-25140898
>Gm05:25148706-25148867
>Gm05:25148933-25149064
>Gm05:25149182-25149555
>Gm05:25149585-25149952
>Gm05:25150700-25156418
>Gm05:25156635-25156703
>Gm05:25156970-25158134
>Gm05:25167658-25167691
>Gm05:25167738-25167785
>Gm05:25168015-25176998
>Gm05:25177032-25179193
>Gm05:25182701-25182866
>Gm05:25185692-25185731
>Gm05:25185908-25185961
>Gm05:25190525-25190654
>Gm05:25191001-25191113
>Gm05:25191437-25191507
>Gm05:25191583-25191630
>Gm05:25192434-25192491
>Gm05:25192551-25193743
>Gm05:25193898-25197392
>Gm05:25198306-25198399
>Gm05:25199189-25201599
>Gm05:25201630-25201946
>Gm05:25202487-25204007
>Gm05:25204630-25205320
>Gm05:25205338-25206192
>Gm05:25206949-25208202
>Gm05:25208223-25209122
>Gm05:25209303-25209400
>Gm05:25209428-25209694
>Gm05:25210081-25210203
>Gm05:25210248-25210366
>Gm05:25210397-25210512
>Gm05:25210542-25210665
>Gm05:25210699-25210817
>Gm05:25210885-25211044
>Gm05:25211645-25211721
>Gm05:25211939-25212026
>Gm05:25212176-25212521
>Gm05:25212569-25212800
>Gm05:25212856-25212930
>Gm05:25213059-25213230
>Gm05:25213277-25213436
>Gm05:25213499-25213690
>Gm05:25213734-25213936
>Gm05:25214004-25214813
>Gm05:25214956-25215986
>Gm05:25216027-25216086
>Gm05:25216129-25216371
>Gm05:25216401-25216757
>Gm05:25216788-25217381
>Gm05:25217405-25217551
>Gm05:25217585-25217646
>Gm05:25217700-25218085
>Gm05:25218208-25219349
>Gm05:25219374-25219485
>Gm05:25219543-25219801
>Gm05:25219960-25220025
>Gm05:25220102-25220182
>Gm05:25220483-25221313
>Gm05:25221340-25221650
>Gm05:25222070-25222158
>Gm05:25222214-25222568
>Gm05:25222661-25223038
>Gm05:25223073-25223558
>Gm05:25223602-25224196
>Gm05:25224250-25225674
>Gm05:25225773-25225853
>Gm05:25226324-25226410
>Gm05:25226713-25226805
>Gm05:25227097-25227495
>Gm05:25227546-25227655
>Gm05:25227771-25228229
>Gm05:25228331-25228795
>Gm05:25228846-25230617
>Gm05:25230771-25230946
>Gm05:25231012-25231426
>Gm05:25231471-25232010
>Gm05:25232058-25233920
>Gm05:25233996-25234336
>Gm05:25234805-25235068
>Gm05:25235108-25235136
>Gm05:25235711-25235943
>Gm05:25236026-25236171
>Gm05:25236616-25236781
>Gm05:25236852-25238101
>Gm05:25239762-25240586
>Gm05:25240650-25240783
>Gm05:25240833-25241749
>Gm05:25241802-25242387
>Gm05:25242455-25243058
>Gm05:25243079-25245575
>Gm05:25245605-25245997
>Gm05:25246048-25246077
>Gm05:25246134-25246215
>Gm05:25246293-25246453
>Gm05:25246503-25246559
>Gm05:25246674-25247791
>Gm05:25247864-25248498
>Gm05:25248543-25249206
>Gm05:25249250-25250883
>Gm05:25251782-25251979
>Gm05:25252064-25252104
>Gm05:25258967-25259145
>Gm05:25259208-25259261
>Gm05:25259507-25259538
>Gm05:25262464-25262990
>Gm05:25263041-25266121
>Gm05:25267217-25267357
>Gm05:25267757-25267795
>Gm05:25271821-25271885
>Gm05:25277393-25278101
>Gm05:25278112-25281105
>Gm05:25281332-25281555
>Gm05:25281594-25281709
>Gm05:25284020-25284070
>Gm05:25284575-25285296
>Gm05:25287485-25287562
>Gm05:25288720-25288897
>Gm05:25290194-25290285
>Gm05:25292324-25292806
>Gm05:25300998-25301057
>Gm05:25302633-25302688
>Gm05:25305156-25305287
>Gm05:25306579-25308376
>Gm05:25308410-25309388
>Gm05:25310780-25311592
>Gm05:25311651-25311684
>Gm05:25311760-25312937
>Gm05:25313000-25313089
>Gm05:25313168-25316387
>Gm05:25316491-25317217
>Gm05:25317346-25317384
>Gm05:25318989-25319222
>Gm05:25319427-25319460
>Gm05:25319511-25319565
>Gm05:25319641-25319879
>Gm05:25319939-25320160
>Gm05:25320212-25320243
>Gm05:25320264-25320373
>Gm05:25320472-25320653
>Gm05:25322177-25322215
>Gm05:25323548-25323598
>Gm05:25323762-25323920
>Gm05:25332139-25332172
>Gm05:25332297-25332331
>Gm05:25332708-25344712
>Gm05:25344777-25345864
>Gm05:25347151-25347227
>Gm05:25347344-25347390
>Gm05:25348099-25351695
>Gm05:25351722-25353298
>Gm05:25353874-25353948
>Gm05:25354724-25354799
>Gm05:25360292-25360567
>Gm05:25360611-25361407
>Gm05:25361447-25363201
>Gm05:25363312-25363684
>Gm05:25363817-25363908
>Gm05:25363960-25364032
>Gm05:25364154-25364652
>Gm05:25364691-25364778
>Gm05:25364867-25365074
>Gm05:25365174-25365560
>Gm05:25365599-25366176
>Gm05:25366284-25366334
>Gm05:25366451-25366505
>Gm05:25366623-25366816
>Gm05:25366867-25372513
>Gm05:25372654-25373444
>Gm05:25373562-25374216
>Gm05:25374248-25379037
>Gm05:25379075-25379986
>Gm05:25382039-25382102
>Gm05:25383166-25383283
>Gm05:25385172-25385208
>Gm05:25389541-25389825
>Gm05:25389885-25390544
>Gm05:25390633-25392470
>Gm05:25393517-25393575
>Gm05:25395530-25395699
>Gm05:25396579-25396676
>Gm05:25396979-25397012
>Gm05:25397089-25397656
>Gm05:25399892-25400007
>Gm05:25400261-25400704
>Gm05:25400793-25402320
>Gm05:25403891-25404554
>Gm05:25404647-25405005
>Gm05:25405083-25405155
>Gm05:25406438-25406492
>Gm05:25406748-25406845
>Gm05:25406879-25407062
>Gm05:25407101-25407159
>Gm05:25408112-25408146
>Gm05:25409672-25409698
>Gm05:25409826-25409936
>Gm05:25411502-25411618
>Gm05:25411678-25411723
>Gm05:25411762-25411801
>Gm05:25411871-25412021
>Gm05:25413001-25413170
>Gm05:25413236-25415007
>Gm05:25415090-25415248
>Gm05:25415274-25415603
>Gm05:25416929-25417043
>Gm05:25419294-25419342
>Gm05:25420058-25420117
>Gm05:25420136-25420165
>Gm05:25421158-25421187
>Gm05:25423484-25423541
>Gm05:25424007-25425259
>Gm05:25426506-25426664
>Gm05:25426729-25426780
>Gm05:25426825-25428262
>Gm05:25428373-25428826
>Gm05:25431110-25431153
>Gm05:25431612-25431685
>Gm05:25431735-25431845
>Gm05:25431921-25431980
>Gm05:25432829-25432935
>Gm05:25433973-25434136
>Gm05:25435768-25436053
>Gm05:25436584-25436660
>Gm05:25436813-25436877
>Gm05:25437898-25438064
>Gm05:25438275-25438320
>Gm05:25441068-25441119
>Gm05:25446936-25447008
>Gm05:25447093-25447122
>Gm05:25450177-25450215
>Gm05:25450852-25450901
>Gm05:25451196-25451315
>Gm05:25452472-25452580
>Gm05:25454308-25454698
>Gm05:25455433-25467971
>Gm05:25468156-25469090
>Gm05:25469147-25475391
>Gm05:25475557-25479080
>Gm05:25479109-25479757
>Gm05:25479839-25479866
>Gm05:25480002-25480178
>Gm05:25480722-25480795
>Gm05:25481072-25481224
>Gm05:25481515-25481689
>Gm05:25481908-25481966
>Gm05:25482114-25482256
>Gm05:25483931-25484292
>Gm05:25484415-25484474
>Gm05:25484873-25485006
>Gm05:25485081-25485142
>Gm05:25485208-25485415
>Gm05:25485465-25485526
>Gm05:25485902-25494294
>Gm05:25494331-25499321
>Gm05:25499364-25500384
>Gm05:25500448-25503558
>Gm05:25503607-25503718
>Gm05:25503749-25503890
>Gm05:25503913-25504026
>Gm05:25504171-25504201
>Gm05:25504254-25504379
>Gm05:25504432-25505691
>Gm05:25505753-25506527
>Gm05:25506555-25507668
>Gm05:25507735-25508406
>Gm05:25508481-25508532
>Gm05:25508604-25516752
>Gm05:25517859-25519401
>Gm05:25519646-25519724
>Gm05:25519993-25527841
>Gm05:25528385-25535641
>Gm05:25537537-25539679
>Gm05:25539695-25542056
>Gm05:25542120-25550929
>Gm05:25550979-25552643
>Gm05:25552843-25552992
>Gm05:25553103-25553298
>Gm05:25553352-25553418
>Gm05:25553477-25557620
>Gm05:25557656-25557696
>Gm05:25557883-25558306
>Gm05:25558371-25559050
>Gm05:25559416-25559466
>Gm05:25560699-25560733
>Gm05:25560773-25560824
>Gm05:25561699-25561792
>Gm05:25563276-25563329
>Gm05:25563990-25564039
>Gm05:25566809-25566983
>Gm05:25567066-25567170
>Gm05:25568425-25568463
>Gm05:25569110-25569167
>Gm05:25570203-25570459
>Gm05:25570951-25571057
>Gm05:25573735-25575095
>Gm05:25576054-25576586
>Gm05:25577900-25578008
>Gm05:25578294-25578360
>Gm05:25578567-25578659
>Gm05:25578890-25579037
>Gm05:25585153-25585187
>Gm05:25585401-25585449
>Gm05:25585671-25585752
>Gm05:25586503-25586540
>Gm05:25588439-25588481
>Gm05:25592464-25620245
>Gm05:25623714-25623794
>Gm05:25624112-25624145
>Gm05:25626093-25626249
>Gm05:25626340-25626458
>Gm05:25630160-25630315
>Gm05:25630406-25630465
>Gm05:25630752-25631032
>Gm05:25631087-25631508
>Gm05:25631622-25631647
>Gm05:25631764-25631858
>Gm05:25631895-25632116
>Gm05:25632160-25632410
>Gm05:25633049-25633098
>Gm05:25636342-25636373
>Gm05:25637739-25642883
>Gm05:25642917-25645406
>Gm05:25645468-25645527
>Gm05:25646766-25646907
>Gm05:25647221-25647298
>Gm05:25648211-25648245
>Gm05:25648350-25648979
>Gm05:25649079-25649111
>Gm05:25649250-25649387
>Gm05:25649498-25649666
>Gm05:25649708-25649775
>Gm05:25649928-25650024
>Gm05:25650084-25650269
>Gm05:25650645-25650962
>Gm05:25651189-25651392
>Gm05:25651525-25652166
>Gm05:25652197-25654732
>Gm05:25654829-25655029
>Gm05:25655100-25655242
>Gm05:25655299-25655466
>Gm05:25655503-25656420
>Gm05:25656457-25659263
>Gm05:25659322-25659410
>Gm05:25660149-25660186
>Gm05:25662360-25662408
>Gm05:25663242-25663335
>Gm05:25663427-25663478
>Gm05:25663976-25664002
>Gm05:25664772-25664821
>Gm05:25665006-25665089
>Gm05:25665320-25666972
>Gm05:25666987-25687902
>Gm05:25688005-25688092
>Gm05:25688252-25688308
>Gm05:25688538-25688590
>Gm05:25690993-25691092
>Gm05:25691571-25691662
>Gm05:25698062-25698375
>Gm05:25698408-25701490
>Gm05:25701515-25704508
>Gm05:25704684-25704703
>Gm05:25704803-25705739
>Gm05:25707796-25707840
>Gm05:25708280-25708371
>Gm05:25708621-25708657
>Gm05:25709125-25709172
>Gm05:25709534-25709575
>Gm05:25711406-25712306
>Gm05:25712500-25712558
>Gm05:25712744-25722148
>Gm05:25722233-25738615
>Gm05:25738924-25738978
>Gm05:25739969-25740044
>Gm05:25740379-25740516
>Gm05:25740720-25740774
>Gm05:25741588-25741660
>Gm05:25741876-25741928
>Gm05:25742094-25742207
>Gm05:25743346-25743406
>Gm05:25747717-25747761
>Gm05:25750220-25750249
>Gm05:25751617-25751703
>Gm05:25757090-25757149
>Gm05:25757886-25757946
>Gm05:25758080-25758294
>Gm05:25759300-25759378
>Gm05:25759451-25759503
>Gm05:25760075-25760175
>Gm05:25760887-25761010
>Gm05:25761048-25761084
>Gm05:25761717-25761788
>Gm05:25761902-25761939
>Gm05:25762295-25763511
>Gm05:25763585-25763651
>Gm05:25763704-25763770
>Gm05:25763802-25763856
>Gm05:25764011-25765089
>Gm05:25765195-25765377
>Gm05:25765437-25766250
>Gm05:25766310-25766350
>Gm05:25766378-25766500
>Gm05:25766543-25766721
>Gm05:25766785-25766885
>Gm05:25767030-25767383
>Gm05:25767468-25767655
>Gm05:25767810-25768049
>Gm05:25768169-25768296
>Gm05:25768421-25768625
>Gm05:25768671-25768704
>Gm05:25768801-25790192
>Gm05:25790240-25790403
>Gm05:25790488-25790560
>Gm05:25790598-25790687
>Gm05:25790733-25790982
>Gm05:25791031-25791296
>Gm05:25791678-25791783
>Gm05:25792237-25792324
>Gm05:25793025-25793683
>Gm05:25793736-25795957
>Gm05:25795987-25798069
>Gm05:25798182-25798513
>Gm05:25800185-25800218
>Gm05:25801235-25802827
>Gm05:25806528-25806610
>Gm05:25806932-25806992
>Gm05:25807036-25811338
>Gm05:25811762-25811804
>Gm05:25813097-25813147
>Gm05:25813691-25813921
>Gm05:25813961-25814581
>Gm05:25814654-25815984
>Gm05:25816015-25816265
>Gm05:25816371-25816490
>Gm05:25816569-25817173
>Gm05:25817300-25818262
>Gm05:25818697-25818856
>Gm05:25819569-25819606
>Gm05:25822285-25822354
>Gm05:25822607-25822756
>Gm05:25823312-25825326
>Gm05:25828430-25832756
>Gm05:25832915-25832948
>Gm05:25833055-25833546
>Gm05:25833583-25833634
>Gm05:25833783-25833817
>Gm05:25833969-25834093
>Gm05:25835506-25835800
>Gm05:25835848-25836035
>Gm05:25837577-25837612
>Gm05:25837712-25837774
>Gm05:25837841-25838230
>Gm05:25838492-25838610
>Gm05:25838694-25838800
>Gm05:25839318-25839422
>Gm05:25839934-25839972
>Gm05:25840407-25840455
>Gm05:25840541-25840581
>Gm05:25841834-25841887
>Gm05:25842063-25842511
>Gm05:25842551-25842709
>Gm05:25843587-25843890
>Gm05:25844511-25844573
>Gm05:25855216-25855400
>Gm05:25857157-25857187
>Gm05:25857720-25858004
>Gm05:25858662-25858695
>Gm05:25861424-25861459
>Gm05:25861595-25861641
>Gm05:25861840-25861894
>Gm05:25862294-25862368
>Gm05:25862576-25862677
>Gm05:25862709-25863138
>Gm05:25863400-25863476
>Gm05:25863631-25863763
>Gm05:25863804-25865100
>Gm05:25865244-25865307
>Gm05:25869005-25869082
>Gm05:25869886-25869919
>Gm05:25870446-25870531
>Gm05:25870592-25870654
>Gm05:25874978-25875170
>Gm05:25880140-25880581
>Gm05:25880712-25881054
>Gm05:25881227-25881258
>Gm05:25882520-25882547
>Gm05:25882687-25882727
>Gm05:25883771-25883803
>Gm05:25885821-25885882
>Gm05:25886787-25886964
>Gm05:25887570-25887739
>Gm05:25888032-25888092
>Gm05:25888433-25888510
>Gm05:25889150-25889221
>Gm05:25889440-25889495
>Gm05:25891322-25893219
>Gm05:25893299-25893446
>Gm05:25893650-25893791
>Gm05:25895486-25895531
>Gm05:25895922-25896066
>Gm05:25896117-25896210
>Gm05:25896285-25896335
>Gm05:25896812-25901386
>Gm05:25901424-25901627
>Gm05:25902345-25902527
>Gm05:25907161-25908164
>Gm05:25908204-25909100
>Gm05:25909154-25909559
>Gm05:25909611-25910094
>Gm05:25910229-25910278
>Gm05:25910368-25910538
>Gm05:25910627-25910921
>Gm05:25910954-25911176
>Gm05:25911230-25911285
>Gm05:25911349-25911601
>Gm05:25911633-25912099
>Gm05:25912160-25913621
>Gm05:25913664-25913722
>Gm05:25913775-25913972
>Gm05:25914001-25914177
>Gm05:25914226-25914321
>Gm05:25914575-25914648
>Gm05:25916534-25918665
>Gm05:25920099-25920157
>Gm05:25920197-25920246
>Gm05:25920269-25920308
>Gm05:25924437-25924502
>Gm05:25924800-25924873
>Gm05:25926165-25926221
>Gm05:25927876-25928401
>Gm05:25929354-25930044
>Gm05:25930083-25932794
>Gm05:25932827-25945286
>Gm05:25945434-25945573
>Gm05:25945647-25945705
>Gm05:25945757-25945845
>Gm05:25945927-25946256
>Gm05:25946374-25946459
>Gm05:25946536-25946691
>Gm05:25947544-25947644
>Gm05:25947734-25947915
>Gm05:25947946-25949233
>Gm05:25949296-25950341
>Gm05:25950379-25950933
>Gm05:25951060-25951737
>Gm05:25951802-25953116
>Gm05:25953150-25953454
>Gm05:25953557-25963207
>Gm05:25963259-25963512
>Gm05:25963768-25963873
>Gm05:25966178-25966337
>Gm05:25966415-25966471
>Gm05:25966524-25967311
>Gm05:25967759-25968214
>Gm05:25970882-25970927
>Gm05:25971868-25972216
>Gm05:25972352-25972598
>Gm05:25974045-25974073
>Gm05:25979202-25979267
>Gm05:25980383-25980475
>Gm05:25981855-25981912
>Gm05:25982258-25982362
>Gm05:25983669-25983711
>Gm05:25986184-25986301
>Gm05:25986561-25986613
>Gm05:25986648-25986769
>Gm05:25986913-25986941
>Gm05:25987416-25988591
>Gm05:25988640-25988671
>Gm05:25989627-25989662
>Gm05:25989881-25989922
>Gm05:25990180-25990214
>Gm05:25991848-25991938
>Gm05:25992228-25992269
>Gm05:25992828-25992865
>Gm05:25993547-25993599
>Gm05:25995172-25995341
>Gm05:25995398-25995494
>Gm05:25996683-25996762
>Gm05:25997202-25997288
>Gm05:25997372-25997763
>Gm05:25998553-25999647
>Gm05:25999703-25999732
>Gm05:26000086-26000215
>Gm05:26001081-26001147
>Gm05:26001768-26001912
>Gm05:26002652-26002795
>Gm05:26003219-26003434
>Gm05:26004392-26007423
>Gm05:26009634-26011344
>Gm05:26013647-26013676
>Gm05:26014521-26014695
>Gm05:26014769-26015573
>Gm05:26015637-26015928
>Gm05:26016327-26016376
>Gm05:26016487-26016751
>Gm05:26016847-26017122
>Gm05:26017218-26017477
>Gm05:26017671-26017706
>Gm05:26017764-26017871
>Gm05:26017939-26018108
>Gm05:26018373-26018525
>Gm05:26018664-26018790
>Gm05:26018987-26019056
>Gm05:26019784-26019836
>Gm05:26019865-26019904
>Gm05:26020099-26020495
>Gm05:26020866-26020949
>Gm05:26021230-26021407
>Gm05:26021507-26022319
>Gm05:26022383-26022792
>Gm05:26023220-26023437
>Gm05:26023534-26023667
>Gm05:26023971-26024042
>Gm05:26025490-26027401
>Gm05:26027682-26027792
>Gm05:26032298-26032489
>Gm05:26035449-26035593
>Gm05:26035886-26036016
>Gm05:26036466-26036498
>Gm05:26037416-26037452
>Gm05:26038860-26038914
>Gm05:26039688-26039729
>Gm05:26039896-26040092
>Gm05:26040310-26040353
>Gm05:26040570-26040594
>Gm05:26040676-26040999
>Gm05:26041129-26041294
>Gm05:26041567-26041810
>Gm05:26044091-26044265
>Gm05:26044709-26044802
>Gm05:26044934-26044983
>Gm05:26045087-26045126
>Gm05:26045179-26045355
>Gm05:26046118-26046165
>Gm05:26046680-26046804
>Gm05:26046892-26046956
>Gm05:26047205-26047282
>Gm05:26048854-26050392
>Gm05:26055393-26055431
>Gm05:26059798-26059826
>Gm05:26062543-26064001
>Gm05:26064461-26064489
>Gm05:26066729-26066781
>Gm05:26066926-26067133
>Gm05:26067231-26067273
>Gm05:26067369-26067440
>Gm05:26068390-26068538
>Gm05:26068615-26069023
>Gm05:26069076-26073197
>Gm05:26073218-26073561
>Gm05:26073614-26073768
>Gm05:26073843-26074207
>Gm05:26074268-26079281
>Gm05:26079379-26079677
>Gm05:26079828-26080052
>Gm05:26080227-26080333
>Gm05:26080627-26080733
>Gm05:26082568-26082626
>Gm05:26082777-26082820
>Gm05:26083346-26086037
>Gm05:26086079-26086287
>Gm05:26088195-26088226
>Gm05:26091202-26108299
>Gm05:26108383-26108439
>Gm05:26109714-26109770
>Gm05:26111008-26111334
>Gm05:26113597-26113698
>Gm05:26117697-26118155
>Gm05:26118237-26118474
>Gm05:26118697-26118881
>Gm05:26118928-26120170
>Gm05:26122025-26122456
>Gm05:26124708-26124789
>Gm05:26124887-26125231
>Gm05:26125359-26125686
>Gm05:26126901-26126933
>Gm05:26127870-26128366
>Gm05:26129306-26131745
>Gm05:26131791-26131974
>Gm05:26132026-26132978
>Gm05:26133102-26133491
>Gm05:26133715-26133899
>Gm05:26133942-26134303
>Gm05:26134405-26134593
>Gm05:26134736-26134813
>Gm05:26134909-26135108
>Gm05:26135201-26135336
>Gm05:26135990-26136094
>Gm05:26136217-26136364
>Gm05:26136402-26136811
>Gm05:26136889-26137257
>Gm05:26137584-26137667
>Gm05:26137744-26137829
>Gm05:26138100-26138142
>Gm05:26138240-26138303
>Gm05:26138390-26138484
>Gm05:26138742-26140450
>Gm05:26140550-26140621
>Gm05:26140668-26161282
>Gm05:26163117-26163182
>Gm05:26165601-26165630
>Gm05:26167231-26167370
>Gm05:26170455-26171981
>Gm05:26172008-26172799
>Gm05:26172831-26174255
>Gm05:26174565-26174642
>Gm05:26174775-26174941
>Gm05:26175467-26175518
>Gm05:26175804-26175889
>Gm05:26176479-26176513
>Gm05:26179761-26179954
>Gm05:26180223-26181615
>Gm05:26181641-26183317
>Gm05:26184166-26184243
>Gm05:26185080-26185177
>Gm05:26185803-26185841
>Gm05:26185895-26185948
>Gm05:26186136-26186237
>Gm05:26186282-26194851
>Gm05:26194881-26197942
>Gm05:26200250-26200384
>Gm05:26200431-26200971
>Gm05:26201057-26201147
>Gm05:26201189-26201340
>Gm05:26201395-26201862
>Gm05:26201918-26203093
>Gm05:26203127-26203394
>Gm05:26203648-26204289
>Gm05:26204341-26204440
>Gm05:26208983-26209014
>Gm05:26212407-26212465
>Gm05:26212649-26212714
>Gm05:26212773-26212836
>Gm05:26213515-26213548
>Gm05:26213884-26213920
>Gm05:26215786-26216085
>Gm05:26216164-26216285
>Gm05:26216386-26219838
>Gm05:26219886-26220654
>Gm05:26220684-26220949
>Gm05:26221008-26221082
>Gm05:26221114-26221244
>Gm05:26221376-26221422
>Gm05:26221626-26221680
>Gm05:26221713-26222031
>Gm05:26222143-26222236
>Gm05:26222318-26222499
>Gm05:26222670-26222780
>Gm05:26223066-26223106
>Gm05:26223201-26223253
>Gm05:26223310-26223370
>Gm05:26223688-26223741
>Gm05:26223781-26223978
>Gm05:26224186-26229728
>Gm05:26230089-26230228
>Gm05:26230418-26230453
>Gm05:26230489-26230609
>Gm05:26230701-26231294
>Gm05:26231439-26231512
>Gm05:26231562-26232126
>Gm05:26232285-26232950
>Gm05:26233036-26233176
>Gm05:26233226-26233457
>Gm05:26233570-26234008
>Gm05:26234061-26234104
>Gm05:26234142-26234622
>Gm05:26234732-26234748
>Gm05:26235388-26235536
>Gm05:26235653-26235799
>Gm05:26235922-26236136
>Gm05:26236435-26236913
>Gm05:26236970-26237638
>Gm05:26238595-26238910
>Gm05:26241439-26241495
>Gm05:26243345-26243377
>Gm05:26244393-26244483
>Gm05:26248111-26248148
>Gm05:26250191-26250330
>Gm05:26251349-26251387
>Gm05:26253107-26254016
>Gm05:26258900-26258923
>Gm05:26262269-26262337
>Gm05:26263090-26263144
>Gm05:26263145-26263178
>Gm05:26263601-26263637
>Gm05:26265130-26265223
>Gm05:26265807-26265839
>Gm05:26266534-26266570
>Gm05:26267731-26267785
>Gm05:26267931-26268004
>Gm05:26268187-26268220
>Gm05:26268260-26268893
>Gm05:26269055-26269141
>Gm05:26269480-26269580
>Gm05:26269827-26269878
>Gm05:26270159-26270195
>Gm05:26270417-26270471
>Gm05:26271574-26271668
>Gm05:26271671-26271698
>Gm05:26273801-26273875
>Gm05:26274649-26274696
>Gm05:26284220-26284285
>Gm05:26284345-26284419
>Gm05:26285350-26285535
>Gm05:26285887-26285977
>Gm05:26286383-26286444
>Gm05:26286552-26287119
>Gm05:26287154-26287470
>Gm05:26287596-26287786
>Gm05:26287869-26288012
>Gm05:26288084-26288148
>Gm05:26288277-26288642
>Gm05:26288702-26288917
>Gm05:26288993-26289821
>Gm05:26289863-26289956
>Gm05:26290089-26290332
>Gm05:26290536-26290577
>Gm05:26293467-26293540
>Gm05:26293667-26293774
>Gm05:26293822-26293909
>Gm05:26294038-26294138
>Gm05:26294224-26294378
>Gm05:26294548-26294715
>Gm05:26294898-26295088
>Gm05:26295125-26295248
>Gm05:26295287-26296857
>Gm05:26297004-26297432
>Gm05:26297475-26297515
>Gm05:26297566-26297608
>Gm05:26297995-26298097
>Gm05:26298218-26298529
>Gm05:26298551-26298737
>Gm05:26299994-26307995
>Gm05:26308038-26310205
>Gm05:26310475-26310612
>Gm05:26311136-26311187
>Gm05:26311309-26311362
>Gm05:26313966-26314117
>Gm05:26314343-26315417
>Gm05:26316196-26316269
>Gm05:26316463-26316521
>Gm05:26316720-26317202
>Gm05:26317282-26323933
>Gm05:26323984-26327208
>Gm05:26327281-26327415
>Gm05:26327467-26328829
>Gm05:26328867-26329029
>Gm05:26329085-26329232
>Gm05:26329281-26330141
>Gm05:26330299-26330343
>Gm05:26330528-26330591
>Gm05:26331225-26331276
>Gm05:26332806-26332936
>Gm05:26332968-26333006
>Gm05:26333259-26333313
>Gm05:26333349-26333481
>Gm05:26334837-26335441
>Gm05:26336887-26339317
>Gm05:26340578-26340630
>Gm05:26342155-26342211
>Gm05:26344292-26345935
>Gm05:26348875-26350099
>Gm05:26350159-26350232
>Gm05:26350300-26351304
>Gm05:26351345-26351517
>Gm05:26351545-26351755
>Gm05:26351849-26353021
>Gm05:26353058-26354655
>Gm05:26354975-26355034
>Gm05:26355179-26355359
>Gm05:26356182-26357857
>Gm05:26360034-26360191
>Gm05:26360504-26360626
>Gm05:26360849-26360893
>Gm05:26360953-26361009
>Gm05:26361213-26361271
>Gm05:26361338-26361387
>Gm05:26361423-26361473
>Gm05:26361585-26361647
>Gm05:26361782-26361817
>Gm05:26361924-26361980
>Gm05:26362417-26362547
>Gm05:26362621-26362711
>Gm05:26362881-26362925
>Gm05:26363292-26363325
>Gm05:26363359-26363384
>Gm05:26363577-26363629
>Gm05:26364514-26364555
>Gm05:26364822-26364884
>Gm05:26365084-26365265
>Gm05:26365514-26365591
>Gm05:26365726-26365760
>Gm05:26365934-26366016
>Gm05:26366855-26366983
>Gm05:26368197-26368260
>Gm05:26368861-26368909
>Gm05:26372645-26372880
>Gm05:26372965-26373005
>Gm05:26373363-26374575
>Gm05:26374625-26376795
>Gm05:26376956-26377127
>Gm05:26377174-26377327
>Gm05:26377433-26379387
>Gm05:26379627-26381609
>Gm05:26381680-26381751
>Gm05:26383771-26383991
>Gm05:26384087-26384147
>Gm05:26387479-26387576
>Gm05:26387676-26387692
>Gm05:26387899-26387933
>Gm05:26388588-26394151
>Gm05:26394175-26394802
>Gm05:26396901-26397015
>Gm05:26397247-26397315
>Gm05:26398095-26398375
>Gm05:26398437-26398479
>Gm05:26398595-26398683
>Gm05:26398730-26399824
>Gm05:26399873-26400052
>Gm05:26400105-26400876
>Gm05:26400919-26401033
>Gm05:26401123-26401469
>Gm05:26401511-26401553
>Gm05:26401989-26402141
>Gm05:26402195-26402363
>Gm05:26402415-26402453
>Gm05:26402606-26402706
>Gm05:26402814-26402898
>Gm05:26403537-26403760
>Gm05:26403830-26403973
>Gm05:26404004-26404047
>Gm05:26404353-26404915
>Gm05:26404977-26405152
>Gm05:26406161-26406233
>Gm05:26406522-26406549
>Gm05:26408119-26408183
>Gm05:26409227-26409381
>Gm05:26410411-26410652
>Gm05:26410804-26411241
>Gm05:26415168-26415209
>Gm05:26416702-26416732
>Gm05:26416819-26417031
>Gm05:26417221-26417754
>Gm05:26418489-26418614
>Gm05:26420571-26420602
>Gm05:26421847-26421882
>Gm05:26422818-26422886
>Gm05:26423054-26423228
>Gm05:26427924-26428030
>Gm05:26428096-26428668
>Gm05:26428760-26428824
>Gm05:26428913-26428983
>Gm05:26429050-26429759
>Gm05:26429986-26430069
>Gm05:26430135-26430429
>Gm05:26430506-26430632
>Gm05:26430705-26430893
>Gm05:26430990-26431020
>Gm05:26431066-26431321
>Gm05:26431444-26431510
>Gm05:26431664-26431696
>Gm05:26431809-26431865
>Gm05:26432115-26432229
>Gm05:26432531-26432569
>Gm05:26433311-26433349
>Gm05:26433594-26433675
>Gm05:26433751-26433787
>Gm05:26433855-26433944
>Gm05:26434040-26434089
>Gm05:26434204-26434298
>Gm05:26434399-26434487
>Gm05:26435400-26439367
>Gm05:26444107-26444241
>Gm05:26445371-26445430
>Gm05:26446059-26446137
>Gm05:26446758-26446836
>Gm05:26446979-26447009
>Gm05:26447253-26447321
>Gm05:26448549-26448584
>Gm05:26449146-26449183
>Gm05:26449790-26451513
>Gm05:26452846-26452932
>Gm05:26454534-26454592
>Gm05:26455339-26455384
>Gm05:26455756-26455830
>Gm05:26459647-26459705
>Gm05:26460370-26460409
>Gm05:26462425-26462495
>Gm05:26463927-26463991
>Gm05:26464914-26465054
>Gm05:26465262-26465304
>Gm05:26466249-26466358
>Gm05:26466639-26467169
>Gm05:26467203-26467323
>Gm05:26467355-26467430
>Gm05:26468159-26468259
>Gm05:26468441-26468477
>Gm05:26470823-26470901
>Gm05:26473449-26473493
>Gm05:26477210-26482088
>Gm05:26482246-26482483
>Gm05:26483682-26487972
>Gm05:26488808-26488934
>Gm05:26489027-26489118
>Gm05:26489479-26489517
>Gm05:26489620-26489908
>Gm05:26490093-26490173
>Gm05:26490287-26490426
>Gm05:26490616-26490686
>Gm05:26490943-26491002
>Gm05:26492301-26496661
>Gm05:26496748-26497184
>Gm05:26497307-26497343
>Gm05:26497588-26497892
>Gm05:26498255-26498572
>Gm05:26499148-26500808
>Gm05:26502375-26502910
>Gm05:26503584-26503638
>Gm05:26504040-26504072
>Gm05:26504146-26510961
>Gm05:26511129-26511173
>Gm05:26512122-26512285
>Gm05:26512799-26512991
>Gm05:26513120-26513180
>Gm05:26513261-26513323
>Gm05:26513487-26513699
>Gm05:26513779-26513857
>Gm05:26513888-26513987
>Gm05:26514397-26514439
>Gm05:26515007-26525127
>Gm05:26527229-26527324
>Gm05:26527374-26527473
>Gm05:26527774-26528532
>Gm05:26528799-26529278
>Gm05:26529323-26529420
>Gm05:26529463-26529512
>Gm05:26529582-26529882
>Gm05:26529923-26530227
>Gm05:26530284-26530396
>Gm05:26532013-26532062
>Gm05:26532163-26532189
>Gm05:26532260-26532353
>Gm05:26532400-26532499
>Gm05:26532528-26532950
>Gm05:26533078-26533137
>Gm05:26533298-26533476
>Gm05:26533527-26533644
>Gm05:26533729-26533821
>Gm05:26533887-26534923
>Gm05:26535093-26535123
>Gm05:26535141-26535503
>Gm05:26535598-26535912
>Gm05:26535952-26536230
>Gm05:26536290-26536726
>Gm05:26536754-26536869
>Gm05:26536956-26537640
>Gm05:26537690-26538287
>Gm05:26539365-26551639
>Gm05:26553249-26587564
>Gm05:26587597-26590357
>Gm05:26590583-26590637
>Gm05:26593177-26593209
>Gm05:26593306-26593355
>Gm05:26593684-26594691
>Gm05:26595202-26595239
>Gm05:26596437-26596474
>Gm05:26596785-26601255
>Gm05:26602686-26603946
>Gm05:26605182-26605235
>Gm05:26607328-26607390
>Gm05:26607985-26609286
>Gm05:26609334-26609429
>Gm05:26609454-26609844
>Gm05:26609882-26610469
>Gm05:26610513-26610925
>Gm05:26610949-26612793
>Gm05:26615960-26615989
>Gm05:26617958-26618113
>Gm05:26618139-26618229
>Gm05:26618284-26618547
>Gm05:26618665-26618711
>Gm05:26618766-26618991
>Gm05:26621383-26621413
>Gm05:26621641-26621674
>Gm05:26622139-26622164
>Gm05:26622428-26622525
>Gm05:26622969-26623004
>Gm05:26623064-26623143
>Gm05:26623418-26623587
>Gm05:26623604-26624012
>Gm05:26624341-26624373
>Gm05:26624995-26625031
>Gm05:26625668-26630318
>Gm05:26630621-26630650
>Gm05:26631346-26632305
>Gm05:26632426-26632605
>Gm05:26632664-26632711
>Gm05:26632940-26634022
>Gm05:26634611-26634649
>Gm05:26634687-26635035
>Gm05:26635216-26635282
>Gm05:26635366-26635453
>Gm05:26635574-26635634
>Gm05:26635716-26635769
>Gm05:26635836-26636158
>Gm05:26636260-26636601
>Gm05:26636646-26636688
>Gm05:26636747-26636891
>Gm05:26637306-26637604
>Gm05:26637636-26637800
>Gm05:26637852-26638080
>Gm05:26640520-26641675
>Gm05:26644167-26644294
>Gm05:26644641-26644825
>Gm05:26646966-26646998
>Gm05:26650973-26651620
>Gm05:26651863-26653510
>Gm05:26655356-26655421
>Gm05:26655484-26655825
>Gm05:26657468-26657636
>Gm05:26657962-26657993
>Gm05:26658650-26658680
>Gm05:26666831-26666958
>Gm05:26667104-26667212
>Gm05:26671160-26672617
>Gm05:26672953-26677881
>Gm05:26678152-26678230
>Gm05:26678869-26678982
>Gm05:26681939-26682008
>Gm05:26682146-26682208
>Gm05:26683130-26683200
>Gm05:26683445-26683589
>Gm05:26687256-26690455
>Gm05:26698404-26698445
>Gm05:26698886-26698947
>Gm05:26699033-26699165
>Gm05:26699231-26700624
>Gm05:26700694-26701411
>Gm05:26701528-26701783
>Gm05:26701936-26702121
>Gm05:26702259-26702434
>Gm05:26702544-26702638
>Gm05:26702680-26702716
>Gm05:26702762-26703742
>Gm05:26703875-26703930
>Gm05:26703985-26704636
>Gm05:26705305-26705359
>Gm05:26706404-26706572
>Gm05:26706644-26706690
>Gm05:26706812-26707019
>Gm05:26707096-26707577
>Gm05:26708082-26708528
>Gm05:26708581-26708772
>Gm05:26709333-26709443
>Gm05:26713478-26713554
>Gm05:26714326-26714391
>Gm05:26714444-26714492
>Gm05:26714638-26714700
>Gm05:26715594-26715676
>Gm05:26716135-26716301
>Gm05:26716917-26716948
>Gm05:26717856-26717896
>Gm05:26718078-26718198
>Gm05:26719243-26719298
>Gm05:26720915-26720981
>Gm05:26721143-26721159
>Gm05:26721423-26721667
>Gm05:26722769-26722808
>Gm05:26722912-26722965
>Gm05:26723026-26723745
>Gm05:26724260-26724610
>Gm05:26725179-26725225
>Gm05:26733824-26733896
>Gm05:26740360-26740407
>Gm05:26745594-26745662
>Gm05:26745762-26746506
>Gm05:26746549-26748949
>Gm05:26749768-26749916
>Gm05:26753444-26753481
>Gm05:26754171-26754254
>Gm05:26755086-26755148
>Gm05:26755184-26756391
>Gm05:26756423-26757145
>Gm05:26757209-26757294
>Gm05:26757359-26757663
>Gm05:26757821-26758316
>Gm05:26758432-26758572
>Gm05:26758631-26758712
>Gm05:26758968-26759473
>Gm05:26759847-26759940
>Gm05:26760128-26760642
>Gm05:26760871-26760944
>Gm05:26761006-26761299
>Gm05:26761344-26761411
>Gm05:26761700-26761866
>Gm05:26761964-26762084
>Gm05:26762276-26762728
>Gm05:26762799-26762827
>Gm05:26762880-26763611
>Gm05:26763637-26763894
>Gm05:26763950-26764565
>Gm05:26764616-26764785
>Gm05:26765517-26768055
>Gm05:26768080-26768311
>Gm05:26772429-26772492
>Gm05:26774478-26774512
>Gm05:26777295-26777441
>Gm05:26777476-26777545
>Gm05:26780059-26780101
>Gm05:26781418-26781827
>Gm05:26785615-26785657
>Gm05:26787256-26787516
>Gm05:26788015-26788092
>Gm05:26790014-26790162
>Gm05:26790246-26790299
>Gm05:26792297-26792345
>Gm05:26794393-26795904
>Gm05:26798549-26798582
>Gm05:26801545-26801581
>Gm05:26802140-26802269
>Gm05:26802636-26802663
>Gm05:26802909-26802976
>Gm05:26803751-26803834
>Gm05:26810912-26811065
>Gm05:26811788-26812163
>Gm05:26812274-26812543
>Gm05:26812759-26812958
>Gm05:26813049-26813094
>Gm05:26813343-26813528
>Gm05:26813739-26813797
>Gm05:26813960-26814038
>Gm05:26814148-26814268
>Gm05:26814357-26814422
>Gm05:26814482-26814529
>Gm05:26814571-26814674
>Gm05:26814681-26814881
>Gm05:26815254-26815379
>Gm05:26815439-26815736
>Gm05:26816047-26816193
>Gm05:26816235-26816274
>Gm05:26816310-26817096
>Gm05:26817167-26817212
>Gm05:26817354-26817414
>Gm05:26817493-26817566
>Gm05:26817652-26817845
>Gm05:26817867-26818347
>Gm05:26819115-26819877
>Gm05:26819947-26820050
>Gm05:26820096-26825677
>Gm05:26826060-26826169
>Gm05:26826409-26826451
>Gm05:26829295-26829374
>Gm05:26829905-26829936
>Gm05:26830082-26830230
>Gm05:26830389-26830555
>Gm05:26830975-26831049
>Gm05:26831317-26831400
>Gm05:26831429-26831476
>Gm05:26831567-26831771
>Gm05:26831849-26831954
>Gm05:26835342-26835378
>Gm05:26835514-26835646
>Gm05:26835730-26835868
>Gm05:26836360-26836422
>Gm05:26837254-26837320
>Gm05:26837667-26837698
>Gm05:26837735-26837874
>Gm05:26837982-26838020
>Gm05:26838081-26838123
>Gm05:26838271-26838454
>Gm05:26838644-26838687
>Gm05:26838722-26838785
>Gm05:26838885-26838972
>Gm05:26839017-26839388
>Gm05:26839425-26839466
>Gm05:26839511-26839883
>Gm05:26841085-26841176
>Gm05:26841327-26841366
>Gm05:26841436-26841542
>Gm05:26841715-26841757
>Gm05:26841817-26841976
>Gm05:26842080-26842311
>Gm05:26842387-26842493
>Gm05:26842564-26842638
>Gm05:26842683-26842847
>Gm05:26842959-26843923
>Gm05:26843984-26844206
>Gm05:26844323-26844799
>Gm05:26844860-26844954
>Gm05:26845005-26845133
>Gm05:26845171-26845753
>Gm05:26847128-26847204
>Gm05:26848846-26848884
>Gm05:26850226-26850273
>Gm05:26850331-26853864
>Gm05:26853914-26860842
>Gm05:26860876-26867351
>Gm05:26867376-26868165
>Gm05:26868217-26868922
>Gm05:26869131-26869495
>Gm05:26869529-26869817
>Gm05:26869848-26870210
>Gm05:26870287-26870641
>Gm05:26870672-26870800
>Gm05:26870924-26870997
>Gm05:26871597-26872458
>Gm05:26872490-26872542
>Gm05:26872580-26872640
>Gm05:26876215-26876309
>Gm05:26881359-26881507
>Gm05:26881609-26882693
>Gm05:26882725-26887791
>Gm05:26887869-26888389
>Gm05:26888420-26889331
>Gm05:26889711-26889965
>Gm05:26890116-26890212
>Gm05:26890262-26890563
>Gm05:26890620-26890837
>Gm05:26890887-26891103
>Gm05:26891362-26891444
>Gm05:26891591-26891763
>Gm05:26891813-26891923
>Gm05:26892132-26892278
>Gm05:26892450-26892508
>Gm05:26892678-26892729
>Gm05:26892842-26892945
>Gm05:26893042-26893089
>Gm05:26893254-26893731
>Gm05:26893764-26893864
>Gm05:26893928-26893969
>Gm05:26894010-26894509
>Gm05:26894603-26894733
>Gm05:26894763-26895600
>Gm05:26895634-26895753
>Gm05:26895780-26895843
>Gm05:26895897-26895972
>Gm05:26896017-26896049
>Gm05:26896077-26896115
>Gm05:26896386-26896734
>Gm05:26896930-26896968
>Gm05:26901751-26904640
>Gm05:26904807-26904865
>Gm05:26905608-26905663
>Gm05:26905704-26905746
>Gm05:26906203-26906232
>Gm05:26907516-26907564
>Gm05:26907688-26908678
>Gm05:26910024-26910049
>Gm05:26910345-26910507
>Gm05:26911838-26913488
>Gm05:26913572-26913671
>Gm05:26913818-26916039
>Gm05:26916099-26916275
>Gm05:26916338-26916579
>Gm05:26916720-26916780
>Gm05:26916985-26917314
>Gm05:26917363-26917428
>Gm05:26919367-26930482
>Gm05:26931324-26931359
>Gm05:26931389-26931624
>Gm05:26931968-26932041
>Gm05:26932303-26932398
>Gm05:26932498-26932583
>Gm05:26932707-26932740
>Gm05:26933537-26935468
>Gm05:26943035-26943070
>Gm05:26943109-26952855
>Gm05:26956670-26956737
>Gm05:26957454-26957490
>Gm05:26968771-26968962
>Gm05:26970494-26970639
>Gm05:26970886-26970942
>Gm05:26974633-26974765
>Gm05:26979214-26979300
>Gm05:26979343-26979495
>Gm05:26980843-26980875
>Gm05:26988354-26988618
>Gm05:26988670-26988835
>Gm05:26988937-26989470
>Gm05:26989508-26989590
>Gm05:26989658-26990565
>Gm05:26990595-26991080
>Gm05:26991141-26991251
>Gm05:26991295-26991632
>Gm05:26991682-26991751
>Gm05:26991915-26992276
>Gm05:26992339-26993487
>Gm05:26993547-26993604
>Gm05:26993687-26993754
>Gm05:26993844-26993981
>Gm05:26994164-26994330
>Gm05:26994400-26994427
>Gm05:26994468-26994597
>Gm05:26994629-26994734
>Gm05:26994908-26994981
>Gm05:26995018-26995084
>Gm05:26995134-26995235
>Gm05:26995275-26995311
>Gm05:26995405-26995617
>Gm05:26995770-26995865
>Gm05:26995919-26995959
>Gm05:26995997-26996045
>Gm05:26996191-26996223
>Gm05:26996479-26997856
>Gm05:26997892-26997927
>Gm05:26997994-27001176
>Gm05:27001203-27002984
>Gm05:27004352-27008150
>Gm05:27008168-27008672
>Gm05:27008767-27009687
>Gm05:27009750-27011199
>Gm05:27011251-27015069
>Gm05:27017851-27017886
>Gm05:27018050-27018084
>Gm05:27019434-27019490
>Gm05:27019897-27020010
>Gm05:27020129-27020260
>Gm05:27020406-27020513
>Gm05:27020840-27020998
>Gm05:27021086-27021187
>Gm05:27024767-27024891
>Gm05:27028699-27028725
>Gm05:27030468-27030756
>Gm05:27031933-27031979
>Gm05:27032015-27032085
>Gm05:27032187-27032262
>Gm05:27032462-27039200
>Gm05:27040267-27040311
>Gm05:27041232-27041316
>Gm05:27041612-27041672
>Gm05:27041972-27042021
>Gm05:27043844-27043974
>Gm05:27044395-27044505
>Gm05:27047754-27049138
>Gm05:27049828-27049868
>Gm05:27053037-27053117
>Gm05:27053278-27053330
>Gm05:27053442-27053510
>Gm05:27053624-27053829
>Gm05:27054187-27054297
>Gm05:27054385-27054427
>Gm05:27054630-27054913
>Gm05:27054967-27055188
>Gm05:27055218-27056611
>Gm05:27056644-27057607
>Gm05:27058952-27058987
>Gm05:27059805-27059899
>Gm05:27062248-27062285
>Gm05:27062529-27062581
>Gm05:27062655-27062798
>Gm05:27067034-27067234
>Gm05:27067283-27067430
>Gm05:27067567-27067599
>Gm05:27067759-27068114
>Gm05:27068133-27068307
>Gm05:27068475-27068505
>Gm05:27068739-27068913
>Gm05:27069385-27069419
>Gm05:27069482-27069525
>Gm05:27070114-27070174
>Gm05:27070307-27070496
>Gm05:27070627-27070700
>Gm05:27070935-27071007
>Gm05:27071281-27071361
>Gm05:27071495-27071600
>Gm05:27072841-27072935
>Gm05:27073462-27073501
>Gm05:27074517-27080110
>Gm05:27080137-27096646
>Gm05:27097834-27097904
>Gm05:27097971-27098048
>Gm05:27098107-27098138
>Gm05:27098218-27098425
>Gm05:27098454-27098547
>Gm05:27100061-27101032
>Gm05:27103547-27104667
>Gm05:27108637-27108711
>Gm05:27108760-27108875
>Gm05:27108950-27109450
>Gm05:27109615-27111615
>Gm05:27114867-27114956
>Gm05:27118377-27118501
>Gm05:27118683-27118750
>Gm05:27120759-27121340
>Gm05:27121525-27121561
>Gm05:27121908-27121953
>Gm05:27125237-27125272
>Gm05:27126019-27126115
>Gm05:27134238-27134292
>Gm05:27134335-27134384
>Gm05:27139044-27139117
>Gm05:27139234-27139328
>Gm05:27139421-27139468
>Gm05:27139888-27139981
>Gm05:27140050-27140086
>Gm05:27140439-27140477
>Gm05:27140672-27140707
>Gm05:27140753-27140850
>Gm05:27141725-27141793
>Gm05:27147549-27147597
>Gm05:27148615-27148648
>Gm05:27149885-27151255
>Gm05:27151282-27151523
>Gm05:27151587-27151715
>Gm05:27151785-27152502
>Gm05:27152556-27153554
>Gm05:27153595-27154517
>Gm05:27157850-27158949
>Gm05:27159428-27159700
>Gm05:27159732-27159787
>Gm05:27161479-27161624
>Gm05:27162459-27166732
>Gm05:27167538-27167633
>Gm05:27168663-27168700
>Gm05:27168788-27170073
>Gm05:27170224-27170274
>Gm05:27170486-27170542
>Gm05:27170612-27170878
>Gm05:27171378-27171467
>Gm05:27171528-27171615
>Gm05:27171671-27172192
>Gm05:27172223-27172318
>Gm05:27172356-27172558
>Gm05:27172602-27172802
>Gm05:27172888-27173240
>Gm05:27173288-27173531
>Gm05:27177452-27177492
>Gm05:27178331-27180394
>Gm05:27180993-27181771
>Gm05:27181802-27181846
>Gm05:27181891-27182045
>Gm05:27182095-27182783
>Gm05:27182882-27182959
>Gm05:27183038-27183412
>Gm05:27183466-27183948
>Gm05:27184005-27184165
>Gm05:27184224-27184545
>Gm05:27184590-27185287
>Gm05:27185317-27185352
>Gm05:27185416-27186204
>Gm05:27186254-27187238
>Gm05:27187362-27190631
>Gm05:27190683-27190731
>Gm05:27190964-27191199
>Gm05:27191874-27191909
>Gm05:27194000-27194518
>Gm05:27194557-27194721
>Gm05:27194821-27194986
>Gm05:27195156-27195209
>Gm05:27195324-27195395
>Gm05:27195506-27195824
>Gm05:27195913-27196275
>Gm05:27196498-27197134
>Gm05:27197270-27197669
>Gm05:27197798-27198158
>Gm05:27198326-27198396
>Gm05:27198448-27198901
>Gm05:27198932-27199170
>Gm05:27199239-27199437
>Gm05:27199743-27200487
>Gm05:27203003-27204696
>Gm05:27206135-27206295
>Gm05:27209513-27209687
>Gm05:27211621-27211772
>Gm05:27212995-27213057
>Gm05:27214051-27214117
>Gm05:27215352-27215405
>Gm05:27215456-27215520
>Gm05:27216480-27216515
>Gm05:27217343-27217432
>Gm05:27217669-27217743
>Gm05:27218217-27218602
>Gm05:27218748-27219266
>Gm05:27219636-27219718
>Gm05:27220335-27220375
>Gm05:27221027-27221085
>Gm05:27221776-27221839
>Gm05:27221989-27222097
>Gm05:27222149-27222200
>Gm05:27222400-27223545
>Gm05:27223576-27223748
>Gm05:27223809-27224130
>Gm05:27224256-27224405
>Gm05:27224702-27224925
>Gm05:27225007-27225205
>Gm05:27225316-27225519
>Gm05:27226006-27226075
>Gm05:27228103-27228133
>Gm05:27230957-27231062
>Gm05:27231434-27231478
>Gm05:27234070-27234138
>Gm05:27234505-27234573
>Gm05:27235833-27236291
>Gm05:27236328-27236415
>Gm05:27236501-27236534
>Gm05:27236633-27236935
>Gm05:27236981-27237117
>Gm05:27237162-27237371
>Gm05:27237447-27237630
>Gm05:27238047-27238159
>Gm05:27238514-27238712
>Gm05:27239013-27239050
>Gm05:27239953-27240387
>Gm05:27240476-27240675
>Gm05:27240839-27241375
>Gm05:27241416-27241659
>Gm05:27241767-27241812
>Gm05:27242224-27242269
>Gm05:27243988-27244287
>Gm05:27245768-27246188
>Gm05:27246852-27246920
>Gm05:27247363-27247543
>Gm05:27247622-27247772
>Gm05:27247802-27249559
>Gm05:27249592-27249720
>Gm05:27249778-27251864
>Gm05:27251899-27252550
>Gm05:27252661-27252735
>Gm05:27252781-27252812
>Gm05:27253175-27253431
>Gm05:27253528-27253758
>Gm05:27255832-27255992
>Gm05:27256104-27256158
>Gm05:27256350-27256398
>Gm05:27256514-27256573
>Gm05:27256712-27256826
>Gm05:27258281-27258768
>Gm05:27261397-27261421
>Gm05:27262540-27262582
>Gm05:27263862-27263911
>Gm05:27263964-27266430
>Gm05:27266457-27267165
>Gm05:27267193-27268844
>Gm05:27268915-27269152
>Gm05:27269266-27269464
>Gm05:27269583-27270346
>Gm05:27270423-27270548
>Gm05:27270644-27270839
>Gm05:27270950-27271229
>Gm05:27271354-27271509
>Gm05:27271713-27272161
>Gm05:27272371-27272448
>Gm05:27272619-27272816
>Gm05:27272873-27272903
>Gm05:27273039-27273175
>Gm05:27273214-27273383
>Gm05:27273426-27273581
>Gm05:27273606-27274083
>Gm05:27274131-27274249
>Gm05:27274402-27274545
>Gm05:27274586-27274664
>Gm05:27274695-27275253
>Gm05:27275735-27276329
>Gm05:27276457-27276535
>Gm05:27276594-27276852
>Gm05:27276905-27277286
>Gm05:27277395-27277441
>Gm05:27277543-27277604
>Gm05:27277740-27278998
>Gm05:27279042-27281704
>Gm05:27281738-27281885
>Gm05:27281921-27282669
>Gm05:27282777-27283386
>Gm05:27283487-27283581
>Gm05:27283637-27283774
>Gm05:27283848-27283910
>Gm05:27283968-27284581
>Gm05:27284636-27284770
>Gm05:27284796-27284973
>Gm05:27285010-27285196
>Gm05:27285327-27285462
>Gm05:27285676-27285737
>Gm05:27285864-27286191
>Gm05:27286234-27286333
>Gm05:27286358-27286464
>Gm05:27286560-27287124
>Gm05:27287164-27287199
>Gm05:27287265-27287460
>Gm05:27287500-27287661
>Gm05:27287726-27288108
>Gm05:27288151-27289040
>Gm05:27289151-27289964
>Gm05:27290006-27290522
>Gm05:27290561-27290606
>Gm05:27290645-27291059
>Gm05:27293082-27293143
>Gm05:27301769-27301816
>Gm05:27305218-27305289
>Gm05:27305832-27305946
>Gm05:27319210-27319238
>Gm05:27320154-27320359
>Gm05:27320526-27320563
>Gm05:27320777-27320896
>Gm05:27321002-27321117
>Gm05:27328038-27328155
>Gm05:27330351-27330431
>Gm05:27332423-27332497
>Gm05:27332843-27332879
>Gm05:27332914-27333003
>Gm05:27335057-27335174
>Gm05:27335270-27335305
>Gm05:27335515-27337277
>Gm05:27337751-27337792
>Gm05:27340406-27340467
>Gm05:27340643-27340763
>Gm05:27340856-27340915
>Gm05:27340952-27341052
>Gm05:27341312-27341683
>Gm05:27341900-27341954
>Gm05:27342493-27342533
>Gm05:27343784-27343913
>Gm05:27346271-27346310
>Gm05:27347347-27347384
>Gm05:27347740-27347773
>Gm05:27348554-27348781
>Gm05:27350032-27350159
>Gm05:27351929-27352219
>Gm05:27355928-27355958
>Gm05:27356793-27356917
>Gm05:27358913-27360597
>Gm05:27362186-27362217
>Gm05:27362278-27362377
>Gm05:27362507-27362533
>Gm05:27362692-27362785
>Gm05:27362873-27362947
>Gm05:27363047-27363132
>Gm05:27363206-27364142
>Gm05:27364234-27364583
>Gm05:27364635-27364753
>Gm05:27365003-27365061
>Gm05:27365457-27365487
>Gm05:27365577-27365612
>Gm05:27365794-27365831
>Gm05:27366197-27366284
>Gm05:27366720-27366803
>Gm05:27366844-27366886
>Gm05:27367219-27367313
>Gm05:27367500-27368176
>Gm05:27368937-27368992
>Gm05:27369075-27369182
>Gm05:27369921-27369998
>Gm05:27370547-27370580
>Gm05:27370683-27370767
>Gm05:27370808-27370868
>Gm05:27371479-27371803
>Gm05:27372723-27372825
>Gm05:27373020-27373048
>Gm05:27373108-27373957
>Gm05:27374013-27376743
>Gm05:27376792-27376937
>Gm05:27377133-27380087
>Gm05:27380120-27382062
>Gm05:27382300-27382459
>Gm05:27382498-27382540
>Gm05:27382676-27382729
>Gm05:27382906-27383024
>Gm05:27384943-27385014
>Gm05:27385091-27385166
>Gm05:27385434-27385489
>Gm05:27385600-27386327
>Gm05:27386457-27386720
>Gm05:27386762-27388102
>Gm05:27388192-27388267
>Gm05:27388296-27388351
>Gm05:27388428-27388548
>Gm05:27388587-27388742
>Gm05:27388805-27389028
>Gm05:27389104-27389160
>Gm05:27389330-27389409
>Gm05:27390262-27390963
>Gm05:27391295-27391325
>Gm05:27393026-27393086
>Gm05:27395217-27395300
>Gm05:27395367-27395475
>Gm05:27395584-27395713
>Gm05:27395813-27395852
>Gm05:27395954-27396075
>Gm05:27397719-27397895
>Gm05:27397991-27398046
>Gm05:27398407-27398443
>Gm05:27399161-27399238
>Gm05:27400327-27400385
>Gm05:27401021-27401055
>Gm05:27407843-27407882
>Gm05:27408804-27408859
>Gm05:27410351-27410396
>Gm05:27410811-27410851
>Gm05:27410880-27410938
>Gm05:27411072-27411133
>Gm05:27411572-27411624
>Gm05:27412245-27412304
>Gm05:27412392-27412418
>Gm05:27415009-27415808
>Gm05:27417871-27417916
>Gm05:27418979-27419011
>Gm05:27419334-27419360
>Gm05:27424364-27424424
>Gm05:27424925-27424971
>Gm05:27425137-27425175
>Gm05:27425703-27425786
>Gm05:27426110-27426274
>Gm05:27426586-27426762
>Gm05:27427251-27427456
>Gm05:27427763-27427815
>Gm05:27429004-27429048
>Gm05:27429983-27429997
>Gm05:27430097-27430213
>Gm05:27430787-27430821
>Gm05:27431094-27431219
>Gm05:27431343-27431387
>Gm05:27431589-27431678
>Gm05:27432169-27432183
>Gm05:27433710-27433769
>Gm05:27435871-27435936
>Gm05:27436811-27436902
>Gm05:27436938-27437074
>Gm05:27437105-27437283
>Gm05:27439379-27439491
>Gm05:27441721-27441757
>Gm05:27441892-27441940
>Gm05:27441983-27442039
>Gm05:27443724-27443766
>Gm05:27444890-27444953
>Gm05:27449119-27449290
>Gm05:27451271-27451557
>Gm05:27452756-27452842
>Gm05:27457844-27457894
>Gm05:27457979-27458043
>Gm05:27458108-27459767
>Gm05:27462189-27462252
>Gm05:27462384-27462450
>Gm05:27462621-27462660
>Gm05:27462860-27462914
>Gm05:27463178-27463498
>Gm05:27463537-27463727
>Gm05:27463762-27464043
>Gm05:27464170-27464328
>Gm05:27464489-27464931
>Gm05:27465076-27465576
>Gm05:27465648-27468115
>Gm05:27468145-27469332
>Gm05:27469407-27469440
>Gm05:27470096-27470457
>Gm05:27471143-27471231
>Gm05:27473528-27473636
>Gm05:27473637-27473699
>Gm05:27480311-27480374
>Gm05:27480783-27480820
>Gm05:27488875-27488900
>Gm05:27493486-27493580
>Gm05:27493860-27494028
>Gm05:27494177-27494533
>Gm05:27495486-27495578
>Gm05:27496625-27496729
>Gm05:27497186-27497340
>Gm05:27497455-27497532
>Gm05:27497914-27497989
>Gm05:27499719-27499836
>Gm05:27499986-27500066
>Gm05:27501461-27501496
>Gm05:27502141-27503109
>Gm05:27503151-27503197
>Gm05:27503367-27503539
>Gm05:27505669-27506068
>Gm05:27506120-27506357
>Gm05:27506776-27508144
>Gm05:27508731-27508806
>Gm05:27508865-27509989
>Gm05:27510047-27510317
>Gm05:27510436-27511494
>Gm05:27511521-27515642
>Gm05:27515691-27520499
>Gm05:27520520-27520752
>Gm05:27523398-27523450
>Gm05:27524580-27525013
>Gm05:27525413-27528261
>Gm05:27532942-27532983
>Gm05:27534681-27534732
>Gm05:27543275-27543404
>Gm05:27543633-27543824
>Gm05:27544293-27544347
>Gm05:27544453-27544635
>Gm05:27544741-27545286
>Gm05:27545313-27545670
>Gm05:27545735-27545788
>Gm05:27545991-27546101
>Gm05:27548197-27548761
>Gm05:27549362-27549460
>Gm05:27550238-27550440
>Gm05:27550584-27556656
>Gm05:27556687-27557663
>Gm05:27557707-27559211
>Gm05:27559270-27562680
>Gm05:27562746-27563118
>Gm05:27563142-27564738
>Gm05:27564831-27567397
>Gm05:27567461-27567555
>Gm05:27567597-27567733
>Gm05:27567759-27568089
>Gm05:27568166-27568723
>Gm05:27568844-27569145
>Gm05:27569300-27569719
>Gm05:27569765-27570686
>Gm05:27570738-27570785
>Gm05:27570838-27570869
>Gm05:27570965-27574252
>Gm05:27574285-27574600
>Gm05:27574753-27575315
>Gm05:27575445-27575925
>Gm05:27576101-27576147
>Gm05:27576413-27577903
>Gm05:27577935-27578088
>Gm05:27578152-27578339
>Gm05:27578388-27578432
>Gm05:27578484-27578696
>Gm05:27578722-27586423
>Gm05:27587146-27587484
>Gm05:27587557-27587806
>Gm05:27590511-27590548
>Gm05:27590720-27591415
>Gm05:27591439-27591518
>Gm05:27591552-27597631
>Gm05:27597732-27597764
>Gm05:27597855-27598064
>Gm05:27598144-27598190
>Gm05:27599216-27599249
>Gm05:27599539-27599598
>Gm05:27599994-27600022
>Gm05:27600942-27600969
>Gm05:27601171-27602644
>Gm05:27602676-27602783
>Gm05:27602810-27602973
>Gm05:27603038-27603272
>Gm05:27603555-27603600
>Gm05:27604763-27604991
>Gm05:27605138-27605173
>Gm05:27605560-27605607
>Gm05:27606364-27606432
>Gm05:27613140-27615193
>Gm05:27616419-27616644
>Gm05:27619842-27619894
>Gm05:27619954-27620389
>Gm05:27620427-27624557
>Gm05:27624826-27624851
>Gm05:27625974-27626014
>Gm05:27627147-27627176
>Gm05:27627859-27627920
>Gm05:27628248-27628302
>Gm05:27628730-27628790
>Gm05:27638148-27638321
>Gm05:27640381-27640466
>Gm05:27640914-27640955
>Gm05:27640977-27641043
>Gm05:27641553-27641652
>Gm05:27647503-27647571
>Gm05:27648505-27648629
>Gm05:27648700-27650090
>Gm05:27650145-27651061
>Gm05:27654338-27654390
>Gm05:27657758-27657855
>Gm05:27658180-27658238
>Gm05:27658288-27658516
>Gm05:27658612-27659590
>Gm05:27659641-27660069
>Gm05:27660109-27660363
>Gm05:27660564-27660596
>Gm05:27662330-27662396
>Gm05:27663350-27663903
>Gm05:27663966-27664705
>Gm05:27664771-27664844
>Gm05:27664931-27665031
>Gm05:27665306-27665388
>Gm05:27665463-27665545
>Gm05:27665577-27665655
>Gm05:27665725-27666242
>Gm05:27666292-27666353
>Gm05:27666387-27667143
>Gm05:27667229-27667366
>Gm05:27667499-27668758
>Gm05:27668974-27669142
>Gm05:27669243-27669768
>Gm05:27670022-27670158
>Gm05:27670212-27670268
>Gm05:27670318-27670631
>Gm05:27670765-27671252
>Gm05:27671330-27672140
>Gm05:27672191-27672303
>Gm05:27672368-27672610
>Gm05:27672745-27672803
>Gm05:27672844-27673419
>Gm05:27673514-27674993
>Gm05:27675032-27675472
>Gm05:27675550-27676159
>Gm05:27676402-27676462
>Gm05:27676512-27676776
>Gm05:27676814-27677030
>Gm05:27677201-27685881
>Gm05:27685969-27686071
>Gm05:27686151-27686909
>Gm05:27686960-27688565
>Gm05:27688643-27688904
>Gm05:27688966-27689044
>Gm05:27689158-27689776
>Gm05:27689872-27694183
>Gm05:27694287-27694545
>Gm05:27694597-27695219
>Gm05:27695246-27695361
>Gm05:27695406-27697909
>Gm05:27698072-27698747
>Gm05:27698813-27699594
>Gm05:27699627-27699711
>Gm05:27699834-27699900
>Gm05:27700019-27700801
>Gm05:27700927-27701085
>Gm05:27701165-27701195
>Gm05:27701484-27701830
>Gm05:27701910-27702001
>Gm05:27702161-27702362
>Gm05:27702369-27705361
>Gm05:27705386-27705911
>Gm05:27705995-27706109
>Gm05:27706218-27706345
>Gm05:27706984-27707116
>Gm05:27707139-27707394
>Gm05:27707463-27707503
>Gm05:27707630-27708338
>Gm05:27708500-27708614
>Gm05:27708986-27709028
>Gm05:27709371-27709498
>Gm05:27709556-27709612
>Gm05:27709679-27710108
>Gm05:27710190-27710256
>Gm05:27710330-27710881
>Gm05:27710999-27711044
>Gm05:27711528-27711587
>Gm05:27716568-27717258
>Gm05:27717350-27717592
>Gm05:27717655-27717691
>Gm05:27718075-27718158
>Gm05:27718364-27718642
>Gm05:27718792-27719078
>Gm05:27719268-27719453
>Gm05:27719531-27719693
>Gm05:27719753-27719859
>Gm05:27720006-27720113
>Gm05:27720224-27720295
>Gm05:27720336-27720666
>Gm05:27720759-27720811
>Gm05:27720831-27721157
>Gm05:27721227-27722707
>Gm05:27722789-27722969
>Gm05:27723032-27723143
>Gm05:27723253-27723354
>Gm05:27723454-27723764
>Gm05:27723937-27724120
>Gm05:27724704-27724999
>Gm05:27725066-27725154
>Gm05:27725253-27725378
>Gm05:27725417-27725509
>Gm05:27725636-27725836
>Gm05:27725895-27725932
>Gm05:27726211-27726261
>Gm05:27726286-27726353
>Gm05:27726476-27731510
>Gm05:27732488-27733245
>Gm05:27733296-27733494
>Gm05:27734227-27734387
>Gm05:27734900-27734986
>Gm05:27735120-27735164
>Gm05:27735180-27735250
>Gm05:27735842-27735884
>Gm05:27736388-27736673
>Gm05:27736896-27737101
>Gm05:27737229-27738593
>Gm05:27740630-27740732
>Gm05:27741690-27741907
>Gm05:27746754-27747109
>Gm05:27750611-27750676
>Gm05:27751438-27751739
>Gm05:27755823-27755853
>Gm05:27756079-27756160
>Gm05:27756209-27756270
>Gm05:27756781-27756860
>Gm05:27757736-27758120
>Gm05:27760434-27760563
>Gm05:27760584-27761554
>Gm05:27764095-27764163
>Gm05:27764335-27764407
>Gm05:27764533-27764785
>Gm05:27764887-27764933
>Gm05:27765023-27765092
>Gm05:27765158-27765459
>Gm05:27768063-27768228
>Gm05:27768326-27768366
>Gm05:27768583-27768617
>Gm05:27768663-27769412
>Gm05:27769843-27772872
>Gm05:27773028-27773770
>Gm05:27774180-27774235
>Gm05:27777143-27777175
>Gm05:27777474-27777582
>Gm05:27778328-27778504
>Gm05:27780876-27782899
>Gm05:27782962-27783074
>Gm05:27783199-27783255
>Gm05:27783279-27783320
>Gm05:27783551-27783781
>Gm05:27783959-27784062
>Gm05:27784109-27784563
>Gm05:27785689-27785836
>Gm05:27785963-27786093
>Gm05:27786154-27787728
>Gm05:27788119-27789003
>Gm05:27789090-27789139
[truncated: 199,825 more chars]
