# Supplementary material for: Red: an intelligent, rapid, accurate tool for detecting repeats de-novo on the genomic scale
Source: BMC Bioinformatics. 2015 Jul 24;16:227. doi: 10.1186/s12859-015-0654-5 (PMC4513396; doi:10.1186/s12859-015-0654-5)
Supplement: Additional file 9 — Supplementary data set 8 — Red’s repeats of the Glycine max genome. The command “tar -xzf file” results in a directory that contains the locations of repeats found by Red in the genome of the Glycine max. [file 12859_2015_654_MOESM9_ESM.gz › GnmRptGm/Gm06.rpt]

>Gm06:0-420
>Gm06:467-596
>Gm06:1635-1712
>Gm06:4065-4106
>Gm06:4243-4939
>Gm06:5010-5100
>Gm06:6220-6379
>Gm06:6449-6504
>Gm06:6611-6739
>Gm06:7606-7789
>Gm06:8065-8177
>Gm06:9964-10009
>Gm06:10466-10500
>Gm06:11713-11794
>Gm06:12222-12283
>Gm06:12451-12581
>Gm06:12757-12841
>Gm06:13685-14373
>Gm06:16302-16341
>Gm06:20150-20325
>Gm06:23493-23659
>Gm06:27671-27757
>Gm06:27874-27945
>Gm06:28010-28125
>Gm06:28347-28382
>Gm06:28525-28585
>Gm06:28649-28707
>Gm06:28781-29012
>Gm06:30729-30786
>Gm06:30898-31024
>Gm06:31092-31184
>Gm06:36469-36679
>Gm06:37379-37486
>Gm06:40809-40900
>Gm06:40946-41021
>Gm06:45603-45655
>Gm06:45706-45770
>Gm06:50342-50371
>Gm06:50590-50636
>Gm06:50805-50850
>Gm06:51702-51749
>Gm06:51892-51930
>Gm06:52972-53085
>Gm06:53150-53179
>Gm06:53378-53494
>Gm06:53866-53912
>Gm06:58713-58768
>Gm06:59040-59188
>Gm06:63140-63997
>Gm06:64008-64598
>Gm06:64651-65153
>Gm06:65196-65800
>Gm06:65830-66701
>Gm06:66749-67115
>Gm06:67162-67357
>Gm06:67451-67680
>Gm06:67725-70259
>Gm06:70296-70648
>Gm06:71620-71662
>Gm06:72622-72650
>Gm06:76233-76368
>Gm06:76798-76835
>Gm06:80960-81143
>Gm06:81273-81845
>Gm06:81886-82257
>Gm06:85982-87089
>Gm06:90338-90415
>Gm06:92131-92254
>Gm06:92969-93027
>Gm06:96287-96335
>Gm06:97684-97721
>Gm06:101200-101240
>Gm06:101727-101766
>Gm06:114470-114582
>Gm06:115988-116129
>Gm06:116512-116556
>Gm06:116672-116783
>Gm06:116867-116893
>Gm06:118648-118701
>Gm06:118739-118791
>Gm06:122760-122793
>Gm06:123524-123581
>Gm06:124092-124169
>Gm06:124278-124451
>Gm06:124579-124613
>Gm06:129315-129346
>Gm06:129541-129578
>Gm06:133335-133606
>Gm06:138243-138281
>Gm06:138346-138404
>Gm06:140002-140265
>Gm06:143442-143486
>Gm06:143538-143614
>Gm06:143775-143847
>Gm06:144107-144189
>Gm06:144448-144473
>Gm06:146803-146872
>Gm06:152972-153037
>Gm06:153979-154092
>Gm06:157217-157254
>Gm06:157596-157662
>Gm06:157716-157856
>Gm06:157999-158067
>Gm06:158155-158290
>Gm06:158342-158442
>Gm06:158480-158612
>Gm06:161159-161244
>Gm06:161570-161603
>Gm06:168310-168361
>Gm06:173591-178490
>Gm06:184243-184282
>Gm06:184417-184558
>Gm06:191682-192068
>Gm06:194067-194201
>Gm06:196357-196394
>Gm06:201270-201447
>Gm06:203698-203739
>Gm06:207187-207308
>Gm06:209099-209264
>Gm06:213518-213546
>Gm06:216097-216143
>Gm06:224087-224241
>Gm06:224915-224962
>Gm06:225077-225113
>Gm06:225336-225383
>Gm06:236053-236156
>Gm06:241725-241805
>Gm06:243214-243319
>Gm06:244040-244109
>Gm06:244205-244291
>Gm06:244328-244435
>Gm06:248077-248103
>Gm06:257590-257659
>Gm06:259011-259052
>Gm06:261418-261457
>Gm06:261525-261608
>Gm06:261847-261886
>Gm06:262414-262460
>Gm06:265531-265609
>Gm06:268649-268755
>Gm06:268901-268961
>Gm06:269396-269421
>Gm06:270502-270572
>Gm06:272078-272186
>Gm06:278382-278416
>Gm06:278440-278493
>Gm06:280874-280906
>Gm06:281605-281769
>Gm06:282710-282899
>Gm06:283014-283238
>Gm06:285044-285086
>Gm06:287424-287515
>Gm06:290314-290377
>Gm06:291062-291236
>Gm06:291597-291715
>Gm06:298015-298035
>Gm06:298927-298973
>Gm06:301889-301950
>Gm06:302611-302653
>Gm06:302991-303076
>Gm06:303420-303523
>Gm06:303869-303883
>Gm06:306576-306662
>Gm06:307146-307231
>Gm06:307268-307487
>Gm06:307546-307772
>Gm06:307893-307932
>Gm06:311791-311834
>Gm06:325058-325087
>Gm06:328354-328495
>Gm06:328584-328723
>Gm06:328837-329028
>Gm06:329200-329298
>Gm06:329459-329560
>Gm06:329823-329944
>Gm06:332541-332618
>Gm06:332679-332716
>Gm06:332832-332886
>Gm06:333021-333142
>Gm06:333198-333557
>Gm06:338273-338317
>Gm06:338371-338411
>Gm06:341346-341483
>Gm06:343077-343155
>Gm06:344182-344223
>Gm06:344979-345023
>Gm06:345048-345430
>Gm06:345529-345796
>Gm06:345874-345997
>Gm06:347467-347525
>Gm06:350517-350579
>Gm06:351006-351044
>Gm06:356935-357016
>Gm06:357187-357262
>Gm06:357279-357387
>Gm06:357993-358382
>Gm06:360320-360391
>Gm06:360833-360917
>Gm06:362055-362126
>Gm06:362287-362858
>Gm06:366401-366436
>Gm06:373149-373226
>Gm06:373523-373545
>Gm06:373950-374000
>Gm06:375106-375162
>Gm06:380829-380950
>Gm06:381063-381123
>Gm06:381471-381530
>Gm06:381755-381804
>Gm06:382083-382121
>Gm06:387280-387584
>Gm06:391417-391464
>Gm06:391713-391765
>Gm06:394976-395042
>Gm06:395809-396217
>Gm06:396476-396524
>Gm06:398534-398604
>Gm06:400169-400217
>Gm06:401051-401114
>Gm06:401963-402037
>Gm06:403392-403523
>Gm06:404218-404418
>Gm06:404617-404680
>Gm06:405544-405589
>Gm06:406335-406444
>Gm06:408228-408286
>Gm06:408856-408957
>Gm06:411388-411447
>Gm06:416143-416274
>Gm06:424211-424481
>Gm06:424486-424757
>Gm06:424793-424930
>Gm06:424972-425018
>Gm06:425131-425210
>Gm06:425284-425336
>Gm06:425363-425394
>Gm06:425443-426089
>Gm06:428062-428129
>Gm06:428174-428219
>Gm06:429355-429433
>Gm06:430766-430875
>Gm06:431095-431335
>Gm06:431517-431730
>Gm06:431762-431840
>Gm06:431909-432421
>Gm06:432453-432831
>Gm06:432889-433170
>Gm06:433272-433367
>Gm06:434033-434163
>Gm06:439475-439900
>Gm06:441091-441207
>Gm06:455051-455575
>Gm06:461619-461671
>Gm06:465572-465641
>Gm06:466607-466701
>Gm06:468430-468505
>Gm06:476061-476749
>Gm06:476774-477024
>Gm06:477171-477321
>Gm06:477344-477378
>Gm06:478340-478386
>Gm06:478753-478961
>Gm06:480428-480644
>Gm06:481785-482001
>Gm06:482439-482484
>Gm06:482765-482789
>Gm06:483251-483297
>Gm06:483330-483409
>Gm06:484394-484450
>Gm06:486570-486735
>Gm06:487307-487471
>Gm06:488371-488444
>Gm06:488934-488967
>Gm06:489295-489894
>Gm06:489937-490316
>Gm06:490943-491427
>Gm06:491480-491645
>Gm06:491707-491843
>Gm06:491890-491952
>Gm06:492825-492856
>Gm06:495038-495066
>Gm06:503355-503430
>Gm06:504607-504813
>Gm06:504968-505078
>Gm06:505113-505399
>Gm06:505474-505543
>Gm06:505701-506020
>Gm06:506105-506224
>Gm06:506263-506693
>Gm06:510052-510119
>Gm06:511881-511929
>Gm06:512128-512224
>Gm06:513582-513636
>Gm06:513736-513788
>Gm06:513817-513850
>Gm06:517938-517978
>Gm06:518889-518944
>Gm06:521739-521782
>Gm06:524453-524546
>Gm06:524755-525335
>Gm06:525372-525781
>Gm06:525806-525838
>Gm06:525943-526002
>Gm06:526063-526829
>Gm06:526937-527015
>Gm06:527043-527228
>Gm06:527569-527726
>Gm06:527841-528004
>Gm06:528028-528098
>Gm06:529109-529187
>Gm06:530082-530157
>Gm06:533693-533826
>Gm06:534008-534069
>Gm06:535303-535391
>Gm06:537062-537122
>Gm06:537755-537813
>Gm06:539200-539285
>Gm06:540216-540244
>Gm06:542649-542683
>Gm06:544231-544290
>Gm06:544353-544513
>Gm06:546420-546502
>Gm06:554911-555074
>Gm06:562126-562171
>Gm06:562310-562337
>Gm06:563703-564251
>Gm06:565018-565070
>Gm06:565526-565692
>Gm06:566692-566713
>Gm06:568409-568549
>Gm06:569168-569231
>Gm06:570603-570686
>Gm06:571220-571292
>Gm06:571402-571480
>Gm06:571594-571712
>Gm06:571973-572048
>Gm06:572148-572180
>Gm06:572585-572707
>Gm06:573857-573904
>Gm06:574302-574358
>Gm06:574483-574503
>Gm06:575028-575227
>Gm06:577746-577831
>Gm06:578153-578226
>Gm06:580210-580269
>Gm06:580517-580734
>Gm06:587203-587238
>Gm06:587267-587369
>Gm06:587434-587503
>Gm06:588321-588495
>Gm06:590034-590138
>Gm06:593675-593872
>Gm06:594064-594112
>Gm06:594147-594228
>Gm06:594496-594539
>Gm06:594633-594684
>Gm06:595175-595371
>Gm06:601889-602013
>Gm06:607966-608078
>Gm06:614372-614410
>Gm06:617833-617945
>Gm06:619292-619376
>Gm06:623324-623383
>Gm06:625448-625504
>Gm06:625903-625949
>Gm06:632659-632781
>Gm06:638416-638738
>Gm06:639219-639268
>Gm06:645483-645561
>Gm06:646457-646522
>Gm06:650467-650691
>Gm06:651111-651151
>Gm06:651417-651450
>Gm06:651486-651547
>Gm06:653110-653392
>Gm06:662150-662199
>Gm06:668207-668239
>Gm06:668400-668439
>Gm06:669423-669548
>Gm06:669670-669721
>Gm06:672221-672250
>Gm06:672505-672550
>Gm06:673779-673821
>Gm06:676694-676725
>Gm06:677533-677580
>Gm06:678596-678718
>Gm06:679853-679930
>Gm06:680288-680343
>Gm06:680428-680873
>Gm06:681644-681754
>Gm06:685860-685875
>Gm06:688436-688476
>Gm06:696253-696353
>Gm06:696416-696474
>Gm06:696528-696659
>Gm06:697377-697478
>Gm06:700223-700260
>Gm06:702523-702618
>Gm06:703441-703498
>Gm06:706484-706595
>Gm06:707520-707581
>Gm06:708489-708555
>Gm06:708896-708954
>Gm06:709807-709966
>Gm06:710037-710231
>Gm06:711562-711676
>Gm06:711814-711855
>Gm06:712102-712178
>Gm06:712583-712931
>Gm06:713145-713211
>Gm06:713617-714146
>Gm06:717432-717516
>Gm06:717745-718060
>Gm06:720264-720332
>Gm06:721429-721474
>Gm06:722343-722434
>Gm06:725447-725504
>Gm06:726311-726408
>Gm06:728573-728621
>Gm06:731279-731325
>Gm06:731633-731677
>Gm06:732154-732225
>Gm06:737315-737385
>Gm06:739416-739452
>Gm06:747046-747243
>Gm06:747590-747623
>Gm06:748949-749126
>Gm06:750204-750339
>Gm06:758003-758060
>Gm06:761324-761338
>Gm06:761450-761466
>Gm06:764785-764850
>Gm06:765166-765788
>Gm06:765935-766002
>Gm06:767811-767995
>Gm06:768728-769201
>Gm06:769245-769327
>Gm06:769440-769483
>Gm06:769524-769580
>Gm06:769622-769652
>Gm06:769678-770200
>Gm06:772112-772166
>Gm06:772278-772346
>Gm06:772570-772604
>Gm06:780300-780452
>Gm06:785181-785684
>Gm06:786691-786737
>Gm06:791827-791862
>Gm06:791990-792067
>Gm06:792599-792770
>Gm06:792865-792899
>Gm06:793315-793435
>Gm06:796916-797032
>Gm06:797077-797139
>Gm06:797499-797543
>Gm06:798296-798410
>Gm06:812291-812335
>Gm06:814979-815227
>Gm06:815367-815656
>Gm06:815705-815821
>Gm06:822983-823083
>Gm06:827143-827194
>Gm06:827829-827928
>Gm06:827963-828097
>Gm06:828564-828606
>Gm06:828715-828869
>Gm06:832253-832355
>Gm06:844249-844337
>Gm06:844915-846860
>Gm06:847007-847209
>Gm06:856988-857124
>Gm06:857752-857802
>Gm06:857831-858030
>Gm06:858476-858613
>Gm06:859451-859493
>Gm06:859944-860005
>Gm06:860920-860963
>Gm06:869866-869973
>Gm06:870398-870442
>Gm06:871983-872105
>Gm06:872228-873497
>Gm06:874315-874354
>Gm06:876307-876922
>Gm06:877680-877720
>Gm06:877859-877906
>Gm06:878689-878756
>Gm06:879776-879831
>Gm06:880781-880855
>Gm06:880914-881014
>Gm06:881286-881347
>Gm06:884452-884639
>Gm06:893138-893188
>Gm06:893376-893433
>Gm06:899648-899707
>Gm06:903017-903114
>Gm06:905090-905144
>Gm06:907808-907928
>Gm06:908393-908419
>Gm06:911129-911227
>Gm06:912299-912464
>Gm06:913028-913106
>Gm06:914525-914558
>Gm06:915553-915643
>Gm06:916163-916177
>Gm06:918379-918528
>Gm06:923247-923362
>Gm06:924196-924255
>Gm06:926900-926974
>Gm06:928498-928844
>Gm06:929197-929273
>Gm06:929509-929685
>Gm06:930105-930155
>Gm06:930255-930327
>Gm06:931747-931784
>Gm06:931804-931888
>Gm06:932074-932120
>Gm06:932187-932386
>Gm06:932669-932804
>Gm06:939385-939432
>Gm06:941864-941937
>Gm06:942987-943043
>Gm06:948261-948300
>Gm06:950391-950428
>Gm06:950586-950636
>Gm06:954374-954429
>Gm06:955429-955520
>Gm06:962591-962673
>Gm06:962896-962974
>Gm06:963017-963480
>Gm06:963860-963897
>Gm06:972060-972123
>Gm06:973920-974202
>Gm06:975111-975186
>Gm06:975667-975731
>Gm06:978492-978548
>Gm06:978737-978832
>Gm06:981080-981247
>Gm06:983012-983066
>Gm06:983877-983910
>Gm06:987248-987316
>Gm06:988051-988122
>Gm06:994252-994312
>Gm06:995620-995674
>Gm06:995863-995936
>Gm06:996107-996151
>Gm06:996464-996564
>Gm06:1002175-1002222
>Gm06:1003096-1003140
>Gm06:1003376-1003418
>Gm06:1006804-1006842
>Gm06:1007143-1007170
>Gm06:1009827-1009894
>Gm06:1009976-1010041
>Gm06:1010190-1010307
>Gm06:1011721-1011764
>Gm06:1013122-1013175
>Gm06:1016719-1016771
>Gm06:1016818-1016848
>Gm06:1016903-1017033
>Gm06:1018837-1018890
>Gm06:1019241-1019271
>Gm06:1022002-1024380
>Gm06:1024444-1024580
>Gm06:1026023-1026224
>Gm06:1027636-1027855
>Gm06:1028864-1029040
>Gm06:1030502-1030551
>Gm06:1032056-1032112
>Gm06:1036090-1036179
>Gm06:1038869-1038914
>Gm06:1044918-1044993
>Gm06:1049627-1050181
>Gm06:1050354-1050421
>Gm06:1050516-1050552
>Gm06:1051372-1051402
>Gm06:1051571-1051603
>Gm06:1053263-1053407
>Gm06:1053716-1053756
>Gm06:1054319-1054344
>Gm06:1060956-1061099
>Gm06:1061748-1061841
>Gm06:1062336-1062502
>Gm06:1063386-1063427
>Gm06:1064532-1064580
>Gm06:1070501-1070550
>Gm06:1078889-1079021
>Gm06:1079372-1079420
>Gm06:1081035-1081085
>Gm06:1081804-1082146
>Gm06:1082273-1082320
>Gm06:1084302-1084366
>Gm06:1085620-1085704
>Gm06:1086073-1086139
>Gm06:1086207-1086235
>Gm06:1086640-1086683
>Gm06:1087261-1087301
>Gm06:1087570-1087681
>Gm06:1088466-1088588
>Gm06:1089168-1089226
>Gm06:1090253-1090311
>Gm06:1091957-1092120
>Gm06:1092444-1092487
>Gm06:1094084-1094182
>Gm06:1094223-1094268
>Gm06:1094507-1094566
>Gm06:1094696-1094745
>Gm06:1094977-1095037
>Gm06:1096588-1096632
>Gm06:1101292-1101345
>Gm06:1102103-1102146
>Gm06:1115377-1115405
>Gm06:1120245-1120426
>Gm06:1120632-1121033
>Gm06:1121073-1121166
>Gm06:1124463-1124528
>Gm06:1134453-1134520
>Gm06:1134634-1134682
>Gm06:1134875-1134955
>Gm06:1136213-1136340
>Gm06:1141566-1141669
>Gm06:1149862-1149943
>Gm06:1150759-1150799
>Gm06:1154241-1154711
>Gm06:1154772-1154800
>Gm06:1161007-1161070
>Gm06:1161152-1161215
>Gm06:1161237-1161542
>Gm06:1161624-1162134
>Gm06:1162188-1162910
>Gm06:1162960-1163077
>Gm06:1163176-1163512
>Gm06:1163745-1163774
>Gm06:1165559-1165598
>Gm06:1167758-1167803
>Gm06:1167872-1167933
>Gm06:1169031-1169095
>Gm06:1169317-1169381
>Gm06:1174841-1174932
>Gm06:1183893-1183974
>Gm06:1187068-1187115
>Gm06:1189434-1189504
>Gm06:1190339-1190389
>Gm06:1192903-1192946
>Gm06:1203602-1203664
>Gm06:1208963-1209004
>Gm06:1210407-1210439
>Gm06:1211286-1211523
>Gm06:1211658-1211715
>Gm06:1214548-1214619
>Gm06:1216808-1216866
>Gm06:1217707-1217763
>Gm06:1220484-1220802
>Gm06:1227626-1227666
>Gm06:1227691-1227776
>Gm06:1231676-1231871
>Gm06:1232978-1233045
>Gm06:1233104-1233304
>Gm06:1233463-1233507
>Gm06:1233619-1233839
>Gm06:1233903-1234027
>Gm06:1234357-1234393
>Gm06:1236715-1236782
>Gm06:1237978-1238073
>Gm06:1239574-1239606
>Gm06:1239663-1239703
>Gm06:1240183-1240225
>Gm06:1245469-1245579
>Gm06:1249680-1249707
>Gm06:1251406-1251449
>Gm06:1251484-1251724
>Gm06:1253392-1253441
>Gm06:1253533-1253572
>Gm06:1255627-1255899
>Gm06:1256520-1256559
>Gm06:1257141-1257187
>Gm06:1259576-1259622
>Gm06:1269252-1269288
>Gm06:1273517-1273659
>Gm06:1273865-1274160
>Gm06:1281116-1281228
>Gm06:1283290-1283322
>Gm06:1283993-1284218
>Gm06:1289167-1289233
>Gm06:1292673-1292708
>Gm06:1294222-1294272
>Gm06:1295480-1295555
>Gm06:1296881-1296929
>Gm06:1297045-1297082
>Gm06:1297174-1297297
>Gm06:1297660-1297742
>Gm06:1298122-1298155
>Gm06:1299570-1299669
>Gm06:1300147-1300220
>Gm06:1306560-1306585
>Gm06:1317179-1317339
>Gm06:1319206-1319237
>Gm06:1326123-1326225
>Gm06:1326348-1326615
>Gm06:1326665-1327652
>Gm06:1327777-1328119
>Gm06:1328157-1328819
>Gm06:1329548-1329576
>Gm06:1331142-1331245
>Gm06:1332085-1332160
>Gm06:1336413-1336864
>Gm06:1338004-1338069
>Gm06:1339009-1339051
>Gm06:1341700-1341727
>Gm06:1348036-1348069
>Gm06:1348105-1348237
>Gm06:1348320-1348450
>Gm06:1348490-1348601
>Gm06:1348709-1348734
>Gm06:1348783-1349152
>Gm06:1353257-1353431
>Gm06:1353466-1353629
>Gm06:1353979-1354012
>Gm06:1354236-1354303
>Gm06:1356595-1356644
>Gm06:1357383-1357431
>Gm06:1357831-1357917
>Gm06:1358337-1358390
>Gm06:1358513-1358621
>Gm06:1372209-1372391
>Gm06:1373512-1373663
>Gm06:1374124-1374151
>Gm06:1382868-1382905
>Gm06:1383086-1383181
>Gm06:1384809-1384859
>Gm06:1385036-1385081
>Gm06:1385724-1385797
>Gm06:1388798-1388856
>Gm06:1388897-1389096
>Gm06:1389256-1389340
>Gm06:1389422-1389574
>Gm06:1393378-1393405
>Gm06:1394774-1394854
>Gm06:1397566-1397620
>Gm06:1401357-1401393
>Gm06:1401779-1401826
>Gm06:1403878-1403961
>Gm06:1410259-1410995
>Gm06:1410999-1419024
>Gm06:1419377-1419704
>Gm06:1420767-1420884
>Gm06:1420934-1420979
>Gm06:1421291-1421374
>Gm06:1421472-1421525
>Gm06:1422104-1422152
>Gm06:1422182-1422253
>Gm06:1430148-1430200
>Gm06:1432822-1433026
>Gm06:1437439-1437519
>Gm06:1437593-1437649
>Gm06:1438067-1438124
>Gm06:1438152-1438268
>Gm06:1441349-1441395
>Gm06:1447498-1447691
>Gm06:1454033-1454142
>Gm06:1458577-1459074
>Gm06:1460977-1461035
>Gm06:1462855-1462901
>Gm06:1463173-1463243
>Gm06:1463431-1463481
>Gm06:1464723-1464774
>Gm06:1464911-1465037
>Gm06:1477722-1477756
>Gm06:1477962-1478119
>Gm06:1479710-1479765
>Gm06:1482004-1482192
>Gm06:1484248-1484282
>Gm06:1484805-1484909
>Gm06:1485209-1485298
>Gm06:1485330-1485604
>Gm06:1486358-1486582
>Gm06:1490899-1490941
>Gm06:1491194-1491265
>Gm06:1492251-1492302
>Gm06:1492380-1492447
>Gm06:1492519-1492743
>Gm06:1495385-1495426
>Gm06:1496104-1496148
>Gm06:1496441-1496507
>Gm06:1496609-1496639
>Gm06:1500225-1500278
>Gm06:1500406-1500475
>Gm06:1500663-1500779
>Gm06:1504229-1504270
>Gm06:1505356-1505472
>Gm06:1511238-1511312
>Gm06:1512997-1513033
>Gm06:1515670-1515764
>Gm06:1518877-1518909
>Gm06:1519414-1519573
>Gm06:1520973-1521019
>Gm06:1521775-1521805
>Gm06:1523758-1523796
>Gm06:1524125-1524174
>Gm06:1524350-1524396
>Gm06:1524757-1524789
>Gm06:1526671-1526820
>Gm06:1528800-1528913
>Gm06:1532119-1532457
>Gm06:1532493-1532677
>Gm06:1539353-1539495
>Gm06:1540072-1540119
>Gm06:1545056-1545093
>Gm06:1547806-1547886
>Gm06:1550071-1550165
>Gm06:1550590-1550653
>Gm06:1550941-1551067
>Gm06:1551149-1551199
>Gm06:1551784-1551917
>Gm06:1552107-1552145
>Gm06:1553065-1553137
>Gm06:1553641-1553770
>Gm06:1556506-1556728
>Gm06:1556975-1557036
>Gm06:1557072-1557114
>Gm06:1557687-1558019
>Gm06:1563316-1563412
>Gm06:1575054-1575121
>Gm06:1581325-1581430
>Gm06:1581706-1581771
>Gm06:1585361-1585450
>Gm06:1586145-1586229
>Gm06:1589816-1589865
>Gm06:1589962-1590083
>Gm06:1590652-1590821
>Gm06:1591192-1591219
>Gm06:1592574-1592664
>Gm06:1593215-1593283
>Gm06:1594063-1594174
>Gm06:1594488-1594579
>Gm06:1595572-1595648
>Gm06:1595775-1595895
>Gm06:1598448-1598499
>Gm06:1599521-1599549
>Gm06:1601243-1601271
>Gm06:1601373-1601457
>Gm06:1602629-1602695
>Gm06:1604775-1604811
>Gm06:1606453-1606493
>Gm06:1606498-1606586
>Gm06:1607064-1607135
>Gm06:1607596-1607635
>Gm06:1609869-1609932
>Gm06:1610052-1610120
>Gm06:1610606-1610635
>Gm06:1610738-1610904
>Gm06:1611179-1611243
>Gm06:1611646-1611758
>Gm06:1614855-1614915
>Gm06:1615660-1615731
>Gm06:1617002-1617060
>Gm06:1617081-1617157
>Gm06:1618941-1619041
>Gm06:1620553-1620695
>Gm06:1620818-1620891
>Gm06:1623563-1623691
>Gm06:1624545-1624595
>Gm06:1624687-1624777
>Gm06:1628569-1628611
>Gm06:1637613-1637716
>Gm06:1637880-1637940
>Gm06:1648174-1648244
>Gm06:1649111-1649197
>Gm06:1650725-1650763
>Gm06:1651531-1651602
>Gm06:1652940-1652995
>Gm06:1655376-1655416
>Gm06:1658362-1658437
>Gm06:1660589-1660719
>Gm06:1660758-1661112
>Gm06:1661224-1661340
>Gm06:1662836-1662902
>Gm06:1663652-1663726
>Gm06:1663846-1663889
>Gm06:1663969-1664005
>Gm06:1664102-1664220
>Gm06:1665380-1665607
>Gm06:1673857-1673912
>Gm06:1674118-1674184
>Gm06:1675262-1675295
>Gm06:1676030-1676180
>Gm06:1680067-1680113
>Gm06:1684366-1684412
>Gm06:1685594-1685667
>Gm06:1685708-1685757
>Gm06:1686124-1686177
>Gm06:1688043-1688235
>Gm06:1688510-1688607
>Gm06:1689919-1689957
>Gm06:1690277-1690331
>Gm06:1691851-1691926
>Gm06:1692242-1692313
>Gm06:1692356-1692411
>Gm06:1694958-1695043
>Gm06:1695143-1695187
>Gm06:1696354-1696556
>Gm06:1696797-1696857
>Gm06:1699631-1699666
>Gm06:1700755-1700844
>Gm06:1702718-1702784
>Gm06:1704343-1704384
>Gm06:1704461-1704521
>Gm06:1704592-1706944
>Gm06:1708587-1708641
>Gm06:1708681-1708752
>Gm06:1708794-1708844
>Gm06:1710225-1710262
>Gm06:1712128-1712156
>Gm06:1712454-1712564
>Gm06:1712669-1712760
>Gm06:1715801-1715846
>Gm06:1716170-1716231
>Gm06:1720929-1720999
>Gm06:1725102-1725195
>Gm06:1725870-1725954
>Gm06:1726360-1726397
>Gm06:1728949-1728974
>Gm06:1729217-1730073
>Gm06:1730184-1731010
>Gm06:1734432-1734480
>Gm06:1736797-1737108
>Gm06:1737223-1737283
>Gm06:1737365-1737419
>Gm06:1743110-1744236
>Gm06:1749211-1749246
>Gm06:1750383-1750462
>Gm06:1756163-1756229
>Gm06:1760209-1760684
>Gm06:1763566-1763599
>Gm06:1765053-1765239
>Gm06:1765291-1765537
>Gm06:1767690-1767777
>Gm06:1767980-1768153
>Gm06:1769805-1769872
>Gm06:1770122-1770157
>Gm06:1773118-1773206
>Gm06:1774095-1774132
>Gm06:1775083-1775182
>Gm06:1776973-1777013
>Gm06:1777251-1777322
>Gm06:1780658-1781338
>Gm06:1782228-1782284
>Gm06:1788800-1788841
>Gm06:1795448-1795486
>Gm06:1798110-1798124
>Gm06:1799515-1799587
>Gm06:1800171-1800248
>Gm06:1800417-1800578
>Gm06:1800909-1801119
>Gm06:1805276-1805345
>Gm06:1806076-1806129
>Gm06:1809164-1809199
>Gm06:1809339-1809416
>Gm06:1810245-1810282
>Gm06:1810807-1810870
>Gm06:1811773-1811975
>Gm06:1813656-1813714
>Gm06:1814218-1814374
>Gm06:1814427-1814594
>Gm06:1817752-1817858
>Gm06:1820542-1820603
>Gm06:1824053-1824093
>Gm06:1825687-1825806
>Gm06:1831425-1831659
>Gm06:1833495-1833527
>Gm06:1834314-1835002
>Gm06:1835710-1835747
>Gm06:1835964-1836026
>Gm06:1836102-1836194
>Gm06:1838737-1838802
>Gm06:1839328-1839416
>Gm06:1843867-1843922
>Gm06:1844243-1844355
>Gm06:1847828-1848116
>Gm06:1851342-1851375
>Gm06:1851453-1852063
>Gm06:1855997-1856024
>Gm06:1856454-1856570
>Gm06:1856859-1856926
>Gm06:1859855-1859992
>Gm06:1861290-1861359
>Gm06:1873338-1873379
>Gm06:1873569-1873614
>Gm06:1874856-1874908
>Gm06:1875344-1875387
>Gm06:1877098-1877133
>Gm06:1878159-1878266
>Gm06:1884169-1884203
>Gm06:1885302-1885354
>Gm06:1885406-1885519
>Gm06:1885831-1886140
>Gm06:1890527-1890585
>Gm06:1892039-1892098
>Gm06:1894739-1894778
>Gm06:1895009-1895054
>Gm06:1895153-1895222
>Gm06:1895509-1895668
>Gm06:1896396-1896519
>Gm06:1896852-1896888
>Gm06:1901539-1901583
>Gm06:1902189-1902245
>Gm06:1904074-1904118
>Gm06:1904429-1904661
>Gm06:1904761-1904779
>Gm06:1905627-1905659
>Gm06:1905760-1905807
>Gm06:1906218-1906255
>Gm06:1906363-1906413
>Gm06:1908119-1908242
>Gm06:1910947-1911016
>Gm06:1911681-1911758
>Gm06:1911985-1912071
>Gm06:1922939-1923007
>Gm06:1923995-1924039
>Gm06:1926331-1926406
>Gm06:1928171-1928251
>Gm06:1929066-1929205
>Gm06:1931373-1931480
>Gm06:1934629-1934753
>Gm06:1934772-1934876
>Gm06:1935005-1935100
>Gm06:1935228-1935615
>Gm06:1935766-1935812
>Gm06:1936269-1936488
>Gm06:1937643-1937763
>Gm06:1939530-1939602
>Gm06:1942741-1942837
>Gm06:1958039-1958078
>Gm06:1958569-1958667
>Gm06:1959197-1959269
>Gm06:1960200-1960297
>Gm06:1971626-1971738
>Gm06:1977108-1980889
>Gm06:1985126-1985188
>Gm06:1985371-1985430
>Gm06:1985678-1985741
>Gm06:1987088-1987146
>Gm06:1988358-1988483
>Gm06:1995194-1995248
>Gm06:1995394-1995500
>Gm06:1995514-1995556
>Gm06:1996792-1996847
>Gm06:1996917-1996949
>Gm06:1997083-1997450
>Gm06:2003615-2003650
>Gm06:2003838-2003874
>Gm06:2008938-2008987
>Gm06:2009367-2009477
>Gm06:2009623-2009711
>Gm06:2009951-2010019
>Gm06:2010145-2010195
>Gm06:2010543-2010655
>Gm06:2012668-2012709
>Gm06:2015756-2015836
>Gm06:2016155-2016192
>Gm06:2017088-2017204
>Gm06:2024688-2024950
>Gm06:2028784-2029683
>Gm06:2029715-2030034
>Gm06:2031872-2031918
>Gm06:2032480-2032557
>Gm06:2038969-2039012
>Gm06:2039027-2039167
>Gm06:2039215-2039296
>Gm06:2040241-2040278
>Gm06:2042629-2042695
>Gm06:2043079-2043129
>Gm06:2043271-2043420
>Gm06:2046664-2046707
>Gm06:2047576-2047642
>Gm06:2052218-2052343
>Gm06:2060016-2060092
>Gm06:2062351-2062535
>Gm06:2063326-2063379
>Gm06:2064440-2064488
>Gm06:2066339-2066483
>Gm06:2067205-2067255
>Gm06:2067639-2067694
>Gm06:2068112-2068149
>Gm06:2068551-2068652
>Gm06:2068917-2068995
>Gm06:2071113-2071152
>Gm06:2071507-2071603
>Gm06:2072424-2072462
>Gm06:2073315-2073432
>Gm06:2073982-2074024
>Gm06:2074748-2074789
>Gm06:2075890-2075929
>Gm06:2076169-2076198
>Gm06:2084156-2084220
>Gm06:2084286-2084339
>Gm06:2084412-2084485
>Gm06:2084816-2084859
>Gm06:2085478-2085570
>Gm06:2085586-2085640
>Gm06:2085766-2085795
>Gm06:2086106-2086216
>Gm06:2086430-2086471
>Gm06:2089287-2089441
>Gm06:2089568-2089635
>Gm06:2092312-2092360
>Gm06:2092522-2092607
>Gm06:2092823-2093419
>Gm06:2098013-2098060
>Gm06:2099625-2099672
>Gm06:2102778-2102844
>Gm06:2105463-2105711
>Gm06:2105727-2105962
>Gm06:2106059-2106182
>Gm06:2106416-2106468
>Gm06:2106800-2106868
>Gm06:2112243-2112292
>Gm06:2113187-2113278
>Gm06:2114799-2114999
>Gm06:2115087-2115734
>Gm06:2115778-2115831
>Gm06:2122239-2122282
>Gm06:2123429-2123483
>Gm06:2124263-2124334
>Gm06:2124580-2127878
>Gm06:2129184-2129271
>Gm06:2132751-2132802
>Gm06:2139274-2139321
>Gm06:2144665-2145364
>Gm06:2145391-2145427
>Gm06:2145444-2145791
>Gm06:2145933-2146086
>Gm06:2151235-2151301
>Gm06:2151576-2151681
>Gm06:2151833-2152028
>Gm06:2152178-2152212
>Gm06:2152271-2152419
>Gm06:2152554-2152602
>Gm06:2152695-2153370
>Gm06:2153498-2153529
>Gm06:2160640-2160727
>Gm06:2160833-2160991
>Gm06:2161069-2161138
>Gm06:2161897-2162116
>Gm06:2172634-2172667
>Gm06:2173804-2173853
>Gm06:2190082-2190146
>Gm06:2194702-2194844
>Gm06:2195349-2195388
>Gm06:2196806-2196904
>Gm06:2199597-2199654
>Gm06:2202173-2202217
>Gm06:2206938-2206968
>Gm06:2207691-2207750
>Gm06:2210568-2210685
>Gm06:2211086-2211358
>Gm06:2211707-2211764
>Gm06:2211901-2211982
>Gm06:2213011-2213065
>Gm06:2213371-2213450
>Gm06:2214547-2214827
>Gm06:2217186-2217627
>Gm06:2218706-2218822
>Gm06:2220391-2220435
>Gm06:2221986-2222158
>Gm06:2222495-2222532
>Gm06:2222787-2222876
>Gm06:2227541-2227615
>Gm06:2227739-2227754
>Gm06:2227854-2227872
>Gm06:2228721-2228798
>Gm06:2229919-2229968
>Gm06:2230454-2230509
>Gm06:2231343-2231398
>Gm06:2231479-2231522
>Gm06:2233315-2233345
>Gm06:2233600-2233666
>Gm06:2234899-2234931
>Gm06:2240202-2240235
>Gm06:2247798-2247849
>Gm06:2248942-2248991
>Gm06:2249213-2249300
>Gm06:2249601-2249663
>Gm06:2259079-2259133
>Gm06:2263075-2263115
>Gm06:2265100-2265244
>Gm06:2265444-2265483
>Gm06:2266174-2266303
>Gm06:2274239-2274436
>Gm06:2281927-2281954
>Gm06:2283410-2283457
>Gm06:2285447-2285492
>Gm06:2285782-2285826
>Gm06:2285942-2286000
>Gm06:2288097-2288169
>Gm06:2288387-2288420
>Gm06:2288492-2288521
>Gm06:2288661-2288740
>Gm06:2288847-2288891
>Gm06:2289699-2289751
>Gm06:2289858-2289922
>Gm06:2292036-2292120
>Gm06:2292393-2292429
>Gm06:2292461-2292532
>Gm06:2294050-2294082
>Gm06:2294359-2294404
>Gm06:2294624-2294675
>Gm06:2294878-2295160
>Gm06:2295274-2295633
>Gm06:2295868-2295906
>Gm06:2295976-2296055
>Gm06:2296126-2296362
>Gm06:2296426-2296535
>Gm06:2296611-2296716
>Gm06:2296851-2296927
>Gm06:2296962-2297094
>Gm06:2297218-2297270
>Gm06:2300265-2300294
>Gm06:2300488-2300567
>Gm06:2304915-2305259
>Gm06:2306017-2306069
>Gm06:2308979-2309016
>Gm06:2313622-2313823
>Gm06:2314196-2314272
>Gm06:2314904-2315108
>Gm06:2315140-2315201
>Gm06:2317889-2317934
>Gm06:2317982-2318113
>Gm06:2318601-2318628
>Gm06:2323863-2323912
>Gm06:2325263-2325400
>Gm06:2326149-2326231
>Gm06:2327373-2327436
>Gm06:2328341-2328537
>Gm06:2328586-2328690
>Gm06:2345131-2345175
>Gm06:2346148-2346245
>Gm06:2347725-2347881
>Gm06:2347961-2348861
>Gm06:2349218-2349339
>Gm06:2349412-2349496
>Gm06:2353604-2353662
>Gm06:2356114-2356183
>Gm06:2356729-2356781
>Gm06:2356970-2357063
>Gm06:2357708-2357781
>Gm06:2357915-2357970
>Gm06:2359551-2359748
>Gm06:2359841-2360035
>Gm06:2360703-2360818
>Gm06:2360956-2361042
>Gm06:2361954-2362051
>Gm06:2362482-2362511
>Gm06:2363042-2363161
>Gm06:2369453-2369626
>Gm06:2373603-2373692
>Gm06:2374430-2374469
>Gm06:2374885-2374931
>Gm06:2375192-2375223
>Gm06:2381262-2381328
>Gm06:2381390-2381931
>Gm06:2382048-2382137
>Gm06:2382237-2382477
>Gm06:2382794-2382830
>Gm06:2383966-2384019
>Gm06:2384673-2384765
>Gm06:2385911-2386036
>Gm06:2386443-2386594
>Gm06:2388639-2388676
>Gm06:2399817-2399872
>Gm06:2400000-2400116
>Gm06:2401481-2401513
>Gm06:2401591-2401727
>Gm06:2402282-2402320
>Gm06:2403732-2403779
>Gm06:2404235-2404272
>Gm06:2405095-2405152
>Gm06:2405195-2405231
>Gm06:2405455-2405761
>Gm06:2405781-2406006
>Gm06:2406097-2406141
>Gm06:2406212-2406263
>Gm06:2406332-2406527
>Gm06:2408380-2408422
>Gm06:2409248-2409306
>Gm06:2414148-2414199
>Gm06:2419335-2419432
>Gm06:2420048-2420079
>Gm06:2425061-2425250
>Gm06:2429363-2429514
>Gm06:2429591-2430627
>Gm06:2431098-2431281
>Gm06:2431342-2431396
>Gm06:2431458-2431576
>Gm06:2432600-2432780
>Gm06:2433021-2433087
>Gm06:2433120-2433215
>Gm06:2433802-2433871
>Gm06:2437931-2437972
>Gm06:2439364-2439456
>Gm06:2439521-2439591
>Gm06:2440946-2440987
>Gm06:2441149-2441298
>Gm06:2441560-2441677
>Gm06:2442793-2442847
>Gm06:2444030-2444070
>Gm06:2451752-2451812
>Gm06:2452948-2452982
>Gm06:2461505-2461593
>Gm06:2462743-2462797
>Gm06:2462916-2463035
>Gm06:2463795-2463864
>Gm06:2464166-2464221
>Gm06:2464465-2464620
>Gm06:2465086-2465287
>Gm06:2465294-2465556
>Gm06:2465743-2465804
>Gm06:2474718-2474809
>Gm06:2478572-2478625
>Gm06:2481486-2481525
>Gm06:2482062-2487864
>Gm06:2494387-2494487
>Gm06:2504654-2504766
>Gm06:2504866-2504881
>Gm06:2511211-2511355
>Gm06:2517577-2517755
>Gm06:2517887-2518043
>Gm06:2521210-2521565
>Gm06:2522176-2522322
>Gm06:2522433-2522471
>Gm06:2522504-2522700
>Gm06:2524404-2524466
>Gm06:2538536-2538570
>Gm06:2539712-2539806
>Gm06:2540363-2540402
>Gm06:2540540-2540657
>Gm06:2541573-2541690
>Gm06:2542987-2543134
>Gm06:2543228-2543317
>Gm06:2544079-2544174
>Gm06:2544215-2544307
>Gm06:2545876-2545973
>Gm06:2548313-2548599
>Gm06:2551340-2552007
>Gm06:2555085-2555255
>Gm06:2555891-2555944
>Gm06:2557519-2557564
>Gm06:2559872-2559934
>Gm06:2560490-2560525
>Gm06:2560599-2560639
>Gm06:2563587-2563689
>Gm06:2568280-2568422
>Gm06:2572811-2573007
>Gm06:2579058-2579105
>Gm06:2579159-2579214
>Gm06:2581402-2581442
>Gm06:2581736-2581824
>Gm06:2581878-2582043
>Gm06:2590049-2590126
>Gm06:2590683-2590736
>Gm06:2591136-2591160
>Gm06:2592233-2592332
>Gm06:2592835-2592893
>Gm06:2592959-2593014
>Gm06:2593050-2593152
>Gm06:2594207-2594286
>Gm06:2594920-2594973
>Gm06:2595937-2595983
>Gm06:2597346-2597386
>Gm06:2597474-2597756
>Gm06:2599862-2600119
>Gm06:2600272-2600526
>Gm06:2600526-2600611
>Gm06:2601441-2601481
>Gm06:2601904-2602031
>Gm06:2604304-2604416
>Gm06:2607458-2607510
>Gm06:2614732-2614824
>Gm06:2614970-2615089
>Gm06:2615827-2615972
>Gm06:2616126-2616246
>Gm06:2618241-2618347
>Gm06:2622225-2622271
>Gm06:2624206-2624244
>Gm06:2631521-2631607
>Gm06:2634538-2634674
>Gm06:2635843-2635958
>Gm06:2636137-2636226
>Gm06:2639231-2639289
>Gm06:2643315-2643350
>Gm06:2643379-2643450
>Gm06:2646933-2647066
>Gm06:2647883-2647979
>Gm06:2652459-2652554
>Gm06:2659135-2659166
>Gm06:2662387-2662424
>Gm06:2665456-2665543
>Gm06:2665850-2665889
>Gm06:2666011-2666457
>Gm06:2674595-2674639
>Gm06:2675828-2675903
>Gm06:2677834-2678464
>Gm06:2678581-2681610
>Gm06:2683298-2683526
>Gm06:2685378-2685472
>Gm06:2685800-2685895
>Gm06:2686255-2686299
>Gm06:2689713-2689773
>Gm06:2690074-2690118
>Gm06:2694200-2694242
>Gm06:2697130-2697229
>Gm06:2698557-2698600
>Gm06:2700433-2700460
>Gm06:2700673-2700709
>Gm06:2708308-2708386
>Gm06:2710520-2710573
>Gm06:2710823-2710879
>Gm06:2711105-2711149
>Gm06:2714482-2714525
>Gm06:2714787-2714822
>Gm06:2716199-2716247
>Gm06:2722350-2722412
>Gm06:2725529-2725570
>Gm06:2726762-2726841
>Gm06:2727046-2727081
>Gm06:2728041-2728083
>Gm06:2731170-2731402
>Gm06:2734698-2734822
>Gm06:2738170-2738253
>Gm06:2739533-2739738
>Gm06:2740087-2740282
>Gm06:2740400-2740633
>Gm06:2740680-2741023
>Gm06:2741282-2741584
>Gm06:2741696-2741748
>Gm06:2741970-2742035
>Gm06:2742142-2742178
>Gm06:2742391-2742459
>Gm06:2742893-2742926
>Gm06:2748357-2748437
>Gm06:2749326-2749380
>Gm06:2749798-2749893
>Gm06:2755642-2755684
>Gm06:2757474-2757519
>Gm06:2759374-2759416
>Gm06:2760870-2760906
>Gm06:2760989-2761048
>Gm06:2764451-2764521
>Gm06:2765400-2765460
>Gm06:2765695-2765754
>Gm06:2765910-2765941
>Gm06:2767583-2767670
>Gm06:2769753-2769790
>Gm06:2773166-2773195
>Gm06:2773290-2773335
>Gm06:2773485-2773552
>Gm06:2777357-2777419
>Gm06:2783405-2783440
>Gm06:2783637-2784052
>Gm06:2784133-2784192
>Gm06:2789571-2789726
>Gm06:2789840-2789950
>Gm06:2790015-2790107
>Gm06:2790500-2790558
>Gm06:2792797-2792833
>Gm06:2792868-2792906
>Gm06:2797007-2797043
>Gm06:2799433-2799551
>Gm06:2800064-2800147
>Gm06:2800678-2800721
>Gm06:2805793-2805861
>Gm06:2810669-2810910
>Gm06:2811330-2811612
>Gm06:2811675-2811747
>Gm06:2812152-2812188
>Gm06:2814346-2814418
>Gm06:2814742-2814848
>Gm06:2816044-2816100
>Gm06:2816605-2816660
>Gm06:2817408-2817440
>Gm06:2817767-2817801
>Gm06:2817951-2818029
>Gm06:2818919-2818952
>Gm06:2819017-2819152
>Gm06:2820167-2820215
>Gm06:2820298-2820480
>Gm06:2820640-2821883
>Gm06:2826173-2826209
>Gm06:2827001-2827135
>Gm06:2827283-2827426
>Gm06:2830302-2830990
>Gm06:2838000-2838035
>Gm06:2840136-2840314
>Gm06:2844453-2844706
>Gm06:2845527-2845570
>Gm06:2845837-2845930
>Gm06:2847152-2847245
>Gm06:2847378-2847393
>Gm06:2847673-2847687
>Gm06:2849420-2849436
>Gm06:2850102-2850456
>Gm06:2851996-2852015
>Gm06:2853857-2854028
>Gm06:2855153-2855181
>Gm06:2855210-2855252
>Gm06:2856126-2856172
>Gm06:2856426-2856465
>Gm06:2859252-2859301
>Gm06:2859686-2859724
>Gm06:2860047-2860173
>Gm06:2861194-2861237
>Gm06:2862512-2862586
>Gm06:2862779-2862935
>Gm06:2865050-2865356
>Gm06:2868707-2868744
>Gm06:2869998-2870040
>Gm06:2870746-2870779
>Gm06:2877457-2877496
>Gm06:2878944-2878979
>Gm06:2883152-2883236
>Gm06:2883325-2883357
>Gm06:2883401-2883439
>Gm06:2884466-2884498
>Gm06:2884612-2885072
>Gm06:2885167-2885245
>Gm06:2885307-2885426
>Gm06:2885467-2885588
>Gm06:2885810-2886066
>Gm06:2886139-2886298
>Gm06:2886454-2886759
>Gm06:2889232-2890032
>Gm06:2890615-2890700
>Gm06:2896732-2896854
>Gm06:2897037-2897145
>Gm06:2898549-2898785
>Gm06:2898814-2898851
>Gm06:2899036-2899075
>Gm06:2899138-2899490
>Gm06:2901956-2902003
>Gm06:2907283-2907328
>Gm06:2907715-2907799
>Gm06:2907874-2907938
>Gm06:2913444-2913505
>Gm06:2913954-2914190
>Gm06:2915250-2915344
>Gm06:2915684-2915730
>Gm06:2915927-2915979
>Gm06:2921629-2921734
>Gm06:2921888-2921918
>Gm06:2935322-2935372
>Gm06:2936009-2936039
>Gm06:2946511-2946555
>Gm06:2950134-2950354
>Gm06:2950433-2950685
>Gm06:2951291-2951384
>Gm06:2951436-2951490
>Gm06:2951644-2951688
>Gm06:2952195-2952339
>Gm06:2952381-2952678
>Gm06:2953100-2953248
>Gm06:2953301-2953453
>Gm06:2953531-2953683
>Gm06:2957699-2957730
>Gm06:2958569-2958614
>Gm06:2966283-2966336
>Gm06:2971161-2971202
>Gm06:2971972-2972055
>Gm06:2974997-2975044
>Gm06:2981353-2981395
>Gm06:2983104-2983148
>Gm06:2983305-2983347
>Gm06:2993277-2993328
>Gm06:2993434-2993524
>Gm06:2995620-2995806
>Gm06:2995886-2996017
>Gm06:2997885-2998000
>Gm06:2999463-2999501
>Gm06:3006426-3006472
>Gm06:3009946-3010788
>Gm06:3010838-3011690
>Gm06:3013018-3013059
>Gm06:3013208-3013257
>Gm06:3015939-3016008
>Gm06:3020313-3020344
>Gm06:3020564-3020667
>Gm06:3024338-3024394
>Gm06:3026932-3026964
>Gm06:3032954-3032994
>Gm06:3033034-3033850
>Gm06:3034567-3034838
>Gm06:3034965-3035042
>Gm06:3035551-3035612
>Gm06:3040451-3040502
>Gm06:3041050-3041120
>Gm06:3041366-3041395
>Gm06:3042271-3042457
>Gm06:3046941-3046974
>Gm06:3048564-3048608
>Gm06:3052561-3052607
>Gm06:3052678-3052950
>Gm06:3053000-3054389
>Gm06:3054413-3055077
>Gm06:3055246-3055336
>Gm06:3060424-3060465
>Gm06:3061532-3061659
>Gm06:3062910-3063029
>Gm06:3066673-3066761
>Gm06:3071106-3071269
>Gm06:3072844-3072882
>Gm06:3074644-3074803
>Gm06:3074833-3075084
>Gm06:3075205-3075508
>Gm06:3075725-3075792
>Gm06:3075837-3075866
>Gm06:3076022-3076054
>Gm06:3076163-3076211
>Gm06:3080479-3080628
>Gm06:3083497-3083686
>Gm06:3084867-3084927
>Gm06:3084937-3085013
>Gm06:3086173-3086237
>Gm06:3086560-3086766
>Gm06:3087679-3087765
>Gm06:3088609-3088949
>Gm06:3089688-3089741
>Gm06:3089884-3089972
>Gm06:3099711-3099787
>Gm06:3099876-3099984
>Gm06:3100032-3100073
>Gm06:3101024-3101140
>Gm06:3102362-3102488
>Gm06:3104112-3104163
>Gm06:3106602-3106655
>Gm06:3107619-3108051
>Gm06:3110775-3110958
>Gm06:3112518-3112565
>Gm06:3119155-3119287
>Gm06:3119709-3119776
>Gm06:3124654-3124743
>Gm06:3124833-3124893
>Gm06:3125805-3125871
>Gm06:3126177-3126225
>Gm06:3126233-3126267
>Gm06:3126704-3126780
>Gm06:3127284-3127346
>Gm06:3127627-3127695
>Gm06:3127844-3127876
>Gm06:3128174-3128236
>Gm06:3128399-3128483
>Gm06:3128537-3128586
>Gm06:3128752-3128825
>Gm06:3129007-3129109
>Gm06:3129162-3129259
>Gm06:3129724-3129785
>Gm06:3130088-3130159
>Gm06:3131597-3131892
>Gm06:3133486-3133530
>Gm06:3138228-3138269
>Gm06:3138354-3138386
>Gm06:3140436-3140510
>Gm06:3144551-3145184
>Gm06:3145215-3145280
>Gm06:3145305-3145534
>Gm06:3145607-3146274
>Gm06:3153703-3153810
>Gm06:3154780-3154829
>Gm06:3156128-3156165
>Gm06:3156298-3156486
>Gm06:3156568-3156637
>Gm06:3156673-3156763
>Gm06:3157149-3157193
>Gm06:3159524-3159636
>Gm06:3160701-3160768
>Gm06:3162709-3162746
>Gm06:3164039-3164078
>Gm06:3165654-3165703
>Gm06:3166414-3166450
>Gm06:3170537-3170573
>Gm06:3171361-3171453
>Gm06:3172455-3172641
>Gm06:3176431-3176503
>Gm06:3176665-3176716
>Gm06:3179396-3179450
>Gm06:3179892-3179939
>Gm06:3180592-3180723
>Gm06:3182156-3182196
>Gm06:3201764-3201885
>Gm06:3205319-3205503
>Gm06:3208171-3208259
>Gm06:3213033-3213119
>Gm06:3213637-3213803
>Gm06:3219148-3219354
>Gm06:3221714-3221759
>Gm06:3221941-3222011
>Gm06:3222277-3222421
>Gm06:3228800-3228852
>Gm06:3229413-3229489
>Gm06:3232759-3232803
>Gm06:3234587-3234691
>Gm06:3236027-3236141
>Gm06:3236689-3236736
>Gm06:3241150-3241197
>Gm06:3242531-3242593
>Gm06:3249115-3249164
>Gm06:3253279-3253342
>Gm06:3254255-3254294
>Gm06:3255160-3255295
>Gm06:3255366-3255503
>Gm06:3257712-3257761
>Gm06:3257807-3257926
>Gm06:3258207-3258266
>Gm06:3262645-3262664
>Gm06:3262976-3263054
>Gm06:3264265-3264314
>Gm06:3265071-3265113
>Gm06:3265223-3265313
>Gm06:3265362-3265437
>Gm06:3267287-3267341
>Gm06:3271294-3271362
>Gm06:3272789-3272830
>Gm06:3272875-3272927
>Gm06:3274091-3274174
>Gm06:3274237-3274434
>Gm06:3275243-3275434
>Gm06:3275694-3275720
>Gm06:3276152-3276512
>Gm06:3276761-3277596
>Gm06:3277648-3278454
>Gm06:3278551-3278642
>Gm06:3283585-3283640
>Gm06:3284488-3284523
>Gm06:3284873-3284960
>Gm06:3286340-3286391
>Gm06:3289614-3289661
>Gm06:3291589-3291685
>Gm06:3292449-3292633
>Gm06:3292765-3292813
>Gm06:3293127-3293205
>Gm06:3293431-3293573
>Gm06:3300657-3300751
>Gm06:3303089-3303146
>Gm06:3304103-3304280
>Gm06:3305445-3305478
>Gm06:3306767-3306918
>Gm06:3306947-3307101
>Gm06:3307216-3307245
>Gm06:3308130-3308271
>Gm06:3308308-3308364
>Gm06:3314014-3314181
>Gm06:3315108-3315144
>Gm06:3317915-3318000
>Gm06:3320930-3321372
>Gm06:3321947-3322085
>Gm06:3322114-3322192
>Gm06:3323000-3323051
>Gm06:3334548-3334672
>Gm06:3334724-3334876
>Gm06:3336239-3336291
>Gm06:3340518-3340575
>Gm06:3344562-3344671
>Gm06:3344777-3344837
>Gm06:3350035-3350120
>Gm06:3350758-3351434
>Gm06:3353733-3353760
>Gm06:3356143-3356187
>Gm06:3357378-3357526
>Gm06:3357788-3357851
>Gm06:3358874-3358952
>Gm06:3359336-3359404
>Gm06:3360493-3360549
>Gm06:3363819-3363893
>Gm06:3367688-3367785
>Gm06:3368406-3368462
>Gm06:3372900-3372940
>Gm06:3374369-3374409
>Gm06:3381320-3381560
>Gm06:3383061-3383107
>Gm06:3383533-3383570
>Gm06:3384408-3384459
>Gm06:3384551-3384639
>Gm06:3384781-3384822
>Gm06:3385913-3385947
>Gm06:3386159-3386207
>Gm06:3391515-3391667
>Gm06:3392066-3392117
>Gm06:3392211-3392253
>Gm06:3392435-3392501
>Gm06:3393099-3393218
>Gm06:3394116-3394240
>Gm06:3394312-3394396
>Gm06:3394552-3394639
>Gm06:3398513-3398583
>Gm06:3406576-3406781
>Gm06:3408221-3408292
>Gm06:3408650-3408700
>Gm06:3408808-3408854
>Gm06:3409729-3409891
>Gm06:3415989-3416322
>Gm06:3417617-3418746
>Gm06:3420490-3420540
>Gm06:3420806-3420946
>Gm06:3421071-3421186
>Gm06:3421475-3421689
>Gm06:3423783-3423827
>Gm06:3423895-3424096
>Gm06:3425132-3425282
>Gm06:3425387-3425501
>Gm06:3431743-3431840
>Gm06:3435912-3435973
>Gm06:3436089-3436202
>Gm06:3437359-3437453
>Gm06:3440336-3440366
>Gm06:3440428-3440497
>Gm06:3440583-3440625
>Gm06:3455556-3455619
>Gm06:3456623-3456676
>Gm06:3459587-3459780
>Gm06:3472844-3472975
>Gm06:3474020-3474089
>Gm06:3474173-3474207
>Gm06:3477019-3477083
>Gm06:3477348-3477419
>Gm06:3482601-3482659
>Gm06:3490175-3490302
>Gm06:3490412-3490493
>Gm06:3496609-3496735
>Gm06:3500126-3500169
>Gm06:3506030-3506180
>Gm06:3506610-3506682
>Gm06:3510111-3510150
>Gm06:3516112-3516214
>Gm06:3516503-3516559
>Gm06:3516858-3516935
>Gm06:3518522-3518564
>Gm06:3520759-3520895
>Gm06:3521880-3521925
>Gm06:3523337-3523393
>Gm06:3524449-3524499
>Gm06:3524838-3524878
>Gm06:3525025-3525135
>Gm06:3525690-3525732
>Gm06:3526238-3526633
>Gm06:3527857-3527896
>Gm06:3528090-3528147
>Gm06:3528167-3528253
>Gm06:3528651-3528712
>Gm06:3528759-3528848
>Gm06:3536872-3536955
>Gm06:3541189-3541280
>Gm06:3548405-3548553
>Gm06:3553906-3553942
>Gm06:3555111-3555370
>Gm06:3555424-3555495
>Gm06:3555750-3555788
>Gm06:3555827-3555940
>Gm06:3556381-3556485
>Gm06:3556607-3556696
>Gm06:3556969-3557023
>Gm06:3557169-3557497
>Gm06:3557848-3557918
>Gm06:3559009-3559129
>Gm06:3562763-3562865
>Gm06:3567067-3567100
>Gm06:3570591-3570619
>Gm06:3573383-3573440
>Gm06:3577459-3577521
>Gm06:3577647-3577767
>Gm06:3583373-3583407
>Gm06:3585826-3585930
>Gm06:3586472-3586555
>Gm06:3587859-3587913
>Gm06:3588293-3588355
>Gm06:3590808-3590891
>Gm06:3591161-3591242
>Gm06:3591885-3592271
>Gm06:3593240-3593418
>Gm06:3593517-3593642
>Gm06:3597460-3597529
>Gm06:3598419-3598510
>Gm06:3605408-3605439
>Gm06:3605761-3605800
>Gm06:3607892-3607941
>Gm06:3610918-3610958
>Gm06:3613433-3613566
>Gm06:3614646-3614779
>Gm06:3618566-3618763
>Gm06:3622381-3622536
>Gm06:3622613-3622673
>Gm06:3630206-3630597
>Gm06:3633049-3633098
>Gm06:3636948-3637083
>Gm06:3637129-3637154
>Gm06:3638829-3639005
>Gm06:3639938-3639984
>Gm06:3641181-3641330
>Gm06:3644312-3644335
>Gm06:3644449-3644504
>Gm06:3644909-3644943
>Gm06:3649040-3649054
>Gm06:3651960-3651995
>Gm06:3656793-3656866
>Gm06:3659590-3659645
>Gm06:3661646-3661677
>Gm06:3663652-3663722
>Gm06:3666363-3666442
>Gm06:3668006-3668111
>Gm06:3668690-3669029
>Gm06:3669884-3669992
>Gm06:3670059-3670250
>Gm06:3671926-3672473
>Gm06:3676001-3678824
>Gm06:3678924-3679535
>Gm06:3679750-3679779
>Gm06:3680502-3680582
>Gm06:3680640-3680700
>Gm06:3680756-3680802
>Gm06:3680888-3680945
>Gm06:3681406-3681443
>Gm06:3682067-3682152
>Gm06:3686701-3686737
>Gm06:3689680-3689732
>Gm06:3689841-3689933
>Gm06:3689989-3690004
>Gm06:3690104-3690123
>Gm06:3690657-3690689
>Gm06:3691700-3691814
>Gm06:3694955-3695072
>Gm06:3698015-3698044
>Gm06:3698607-3698654
>Gm06:3698989-3699127
>Gm06:3699453-3699487
>Gm06:3703123-3703152
>Gm06:3707796-3707848
>Gm06:3708295-3708392
>Gm06:3709636-3710049
>Gm06:3717154-3717201
>Gm06:3718054-3718094
>Gm06:3718200-3718230
>Gm06:3719007-3719137
>Gm06:3721790-3721859
>Gm06:3722494-3722529
>Gm06:3722804-3722849
>Gm06:3724670-3724737
>Gm06:3724871-3724952
>Gm06:3725387-3725434
>Gm06:3728993-3729060
>Gm06:3729194-3729275
>Gm06:3729710-3729757
>Gm06:3730512-3730607
>Gm06:3732494-3732569
>Gm06:3735940-3736036
>Gm06:3736412-3736525
>Gm06:3739613-3739660
>Gm06:3739899-3740078
>Gm06:3740306-3740436
>Gm06:3742568-3742927
>Gm06:3743189-3743252
>Gm06:3747589-3747652
>Gm06:3748305-3748522
>Gm06:3755941-3756049
>Gm06:3758502-3758573
>Gm06:3759306-3759430
>Gm06:3759978-3760084
>Gm06:3760492-3760776
>Gm06:3761389-3761486
>Gm06:3770781-3770885
>Gm06:3776342-3776406
>Gm06:3777436-3777466
>Gm06:3777753-3777987
>Gm06:3778325-3778436
>Gm06:3779364-3779448
>Gm06:3786692-3786720
>Gm06:3789190-3789254
>Gm06:3792241-3792431
>Gm06:3793936-3794021
>Gm06:3794190-3794238
>Gm06:3794349-3794391
>Gm06:3795285-3795349
>Gm06:3796060-3796106
>Gm06:3796724-3796763
>Gm06:3799891-3799975
>Gm06:3801744-3801778
>Gm06:3804158-3804207
>Gm06:3804424-3804457
>Gm06:3804664-3804779
>Gm06:3804915-3804980
>Gm06:3805971-3806020
>Gm06:3806426-3806508
>Gm06:3809239-3809295
>Gm06:3812198-3812235
>Gm06:3816220-3816290
>Gm06:3821631-3821703
>Gm06:3825194-3825259
>Gm06:3827883-3827925
>Gm06:3833899-3833955
>Gm06:3834568-3834718
>Gm06:3838452-3838489
>Gm06:3839854-3839881
>Gm06:3845201-3845264
>Gm06:3850258-3850390
>Gm06:3850498-3850547
>Gm06:3850661-3850714
>Gm06:3853472-3853509
>Gm06:3860558-3860576
>Gm06:3860676-3860696
>Gm06:3862135-3862200
>Gm06:3866196-3866698
>Gm06:3871483-3871568
>Gm06:3872331-3872366
>Gm06:3876450-3876541
>Gm06:3880345-3880374
>Gm06:3881775-3881836
>Gm06:3881952-3881983
>Gm06:3882885-3882952
>Gm06:3884552-3884619
>Gm06:3885694-3885740
>Gm06:3886438-3886504
>Gm06:3886619-3886709
>Gm06:3892932-3893033
>Gm06:3893071-3893127
>Gm06:3894079-3894151
>Gm06:3894186-3894261
>Gm06:3894411-3894616
>Gm06:3897311-3897378
>Gm06:3898540-3898580
>Gm06:3898711-3898924
>Gm06:3899509-3899673
>Gm06:3903686-3903756
>Gm06:3907297-3907360
>Gm06:3907705-3907876
>Gm06:3908012-3908079
>Gm06:3908528-3908723
>Gm06:3908907-3908980
>Gm06:3909094-3909171
>Gm06:3909250-3909445
>Gm06:3909558-3909619
>Gm06:3909953-3909990
>Gm06:3910235-3910359
>Gm06:3910410-3910700
>Gm06:3910862-3910896
>Gm06:3910973-3911023
>Gm06:3911049-3911099
>Gm06:3911942-3911992
>Gm06:3913357-3913398
>Gm06:3914538-3914565
>Gm06:3915142-3915250
>Gm06:3917035-3917092
>Gm06:3917914-3917998
>Gm06:3918936-3919016
>Gm06:3921128-3921369
>Gm06:3921413-3921596
>Gm06:3923251-3923329
>Gm06:3933911-3933945
>Gm06:3935587-3935655
>Gm06:3935762-3935791
>Gm06:3936645-3936756
>Gm06:3939757-3939806
>Gm06:3942249-3942395
>Gm06:3945258-3945850
>Gm06:3946018-3946756
>Gm06:3946844-3946972
>Gm06:3948879-3948956
>Gm06:3948987-3949047
>Gm06:3949411-3949486
>Gm06:3949533-3949704
>Gm06:3952058-3952091
>Gm06:3953047-3953089
>Gm06:3953194-3953245
>Gm06:3954722-3954906
>Gm06:3955207-3955309
>Gm06:3959079-3959118
>Gm06:3960666-3960725
>Gm06:3962100-3962179
>Gm06:3969421-3969668
>Gm06:3972918-3972982
>Gm06:3980683-3980714
>Gm06:3986330-3986382
>Gm06:3991219-3991251
>Gm06:3993500-3993548
>Gm06:3997210-3997332
>Gm06:3997860-3998001
>Gm06:3998539-3998595
>Gm06:3999735-3999768
>Gm06:4001274-4001406
>Gm06:4001674-4002947
>Gm06:4003731-4003745
>Gm06:4004338-4004407
>Gm06:4006277-4006428
>Gm06:4006455-4006513
>Gm06:4007094-4007136
>Gm06:4008046-4008088
>Gm06:4008558-4008579
>Gm06:4008808-4008913
>Gm06:4009941-4010050
>Gm06:4010644-4010741
>Gm06:4011132-4011146
>Gm06:4016054-4016208
>Gm06:4017541-4017607
>Gm06:4018074-4018828
>Gm06:4019012-4019057
>Gm06:4019225-4019273
>Gm06:4023838-4024080
>Gm06:4024188-4024504
>Gm06:4030080-4030669
>Gm06:4030766-4031342
>Gm06:4032077-4032400
>Gm06:4032660-4032826
>Gm06:4033154-4033242
>Gm06:4033513-4033692
>Gm06:4037779-4037934
>Gm06:4039510-4039555
>Gm06:4040590-4040694
>Gm06:4042171-4042229
>Gm06:4043264-4043327
>Gm06:4046898-4046940
>Gm06:4053398-4053444
>Gm06:4053787-4053852
>Gm06:4057051-4057140
>Gm06:4057431-4057463
>Gm06:4058627-4058781
>Gm06:4062285-4062315
>Gm06:4064308-4064409
>Gm06:4065406-4065440
>Gm06:4072566-4072648
>Gm06:4072718-4072989
>Gm06:4074131-4074178
>Gm06:4074408-4074439
>Gm06:4074588-4074627
>Gm06:4075419-4075482
>Gm06:4077083-4077205
>Gm06:4079437-4079476
>Gm06:4081283-4081404
>Gm06:4082144-4082202
>Gm06:4094551-4094650
>Gm06:4094740-4094768
>Gm06:4101162-4101230
>Gm06:4101786-4101841
>Gm06:4101939-4102052
>Gm06:4102611-4102760
>Gm06:4104109-4104165
>Gm06:4104596-4104686
>Gm06:4105804-4105953
>Gm06:4106101-4106194
>Gm06:4107363-4107430
>Gm06:4107561-4107600
>Gm06:4110209-4110250
>Gm06:4110573-4110677
>Gm06:4111052-4111147
>Gm06:4111195-4111255
>Gm06:4111335-4111418
>Gm06:4111477-4111642
>Gm06:4111780-4111842
>Gm06:4119359-4119445
>Gm06:4119564-4119644
>Gm06:4119862-4119965
>Gm06:4120159-4120327
>Gm06:4122376-4122445
>Gm06:4122657-4122729
>Gm06:4123076-4123186
>Gm06:4125195-4125250
>Gm06:4130172-4130216
>Gm06:4132216-4132247
>Gm06:4134414-4134476
>Gm06:4135847-4135882
>Gm06:4137747-4137777
>Gm06:4138060-4138108
>Gm06:4138770-4138805
>Gm06:4140746-4140884
>Gm06:4141222-4141322
>Gm06:4142512-4142621
>Gm06:4146289-4146438
>Gm06:4148872-4148921
>Gm06:4149103-4149238
>Gm06:4150060-4150145
>Gm06:4150743-4151080
>Gm06:4154580-4154637
>Gm06:4163450-4163498
>Gm06:4168583-4168660
>Gm06:4170283-4170346
>Gm06:4171224-4171269
>Gm06:4172350-4172412
>Gm06:4173221-4173254
>Gm06:4174763-4174812
>Gm06:4177439-4177558
>Gm06:4177716-4177858
>Gm06:4177944-4178038
>Gm06:4178359-4178413
>Gm06:4178549-4178576
>Gm06:4178676-4178690
>Gm06:4178907-4178970
>Gm06:4179122-4179180
>Gm06:4179724-4179789
>Gm06:4180981-4181052
>Gm06:4181287-4181348
>Gm06:4182132-4182229
>Gm06:4182883-4183061
>Gm06:4185333-4185381
>Gm06:4189415-4189456
>Gm06:4190781-4190840
>Gm06:4192150-4192190
>Gm06:4192977-4193038
>Gm06:4193631-4193715
>Gm06:4193810-4193964
>Gm06:4196540-4196563
>Gm06:4198625-4198826
>Gm06:4198980-4199109
>Gm06:4199378-4199510
>Gm06:4199628-4199731
>Gm06:4204513-4204541
>Gm06:4206743-4206830
>Gm06:4206952-4206989
>Gm06:4212084-4212179
>Gm06:4212331-4212422
>Gm06:4212473-4212502
>Gm06:4217001-4217047
>Gm06:4218064-4218123
>Gm06:4221356-4221438
>Gm06:4229365-4229444
>Gm06:4230492-4230707
>Gm06:4231226-4231258
>Gm06:4251952-4252100
>Gm06:4257442-4257483
>Gm06:4258008-4258057
>Gm06:4260934-4260974
>Gm06:4261153-4261230
>Gm06:4262826-4262904
>Gm06:4263588-4263796
>Gm06:4263865-4264031
>Gm06:4264229-4264327
>Gm06:4267120-4267556
>Gm06:4267624-4267693
>Gm06:4270205-4270260
>Gm06:4276139-4276392
>Gm06:4276505-4277934
>Gm06:4278414-4278713
>Gm06:4279309-4279352
>Gm06:4281980-4282059
>Gm06:4286293-4286352
>Gm06:4288592-4288650
>Gm06:4288680-4288794
>Gm06:4289130-4289210
>Gm06:4292047-4292179
>Gm06:4292282-4292354
>Gm06:4298766-4298883
>Gm06:4300598-4300630
>Gm06:4301448-4301501
>Gm06:4303369-4303421
>Gm06:4306634-4306687
>Gm06:4311197-4311222
>Gm06:4314594-4314712
>Gm06:4315575-4315745
>Gm06:4322583-4322627
>Gm06:4323423-4323510
>Gm06:4323631-4323755
>Gm06:4324030-4324073
>Gm06:4327145-4327246
>Gm06:4329468-4329503
>Gm06:4338521-4338582
>Gm06:4340276-4340815
>Gm06:4342229-4342267
>Gm06:4342885-4342936
>Gm06:4343227-4343281
>Gm06:4348558-4348667
>Gm06:4349239-4349304
>Gm06:4349839-4349890
>Gm06:4350332-4350390
>Gm06:4351029-4351139
>Gm06:4352708-4352753
>Gm06:4353826-4354060
>Gm06:4359442-4359515
>Gm06:4360245-4360304
>Gm06:4362456-4362695
>Gm06:4363846-4363932
>Gm06:4364077-4364435
>Gm06:4370644-4370686
>Gm06:4371408-4371452
>Gm06:4371780-4371877
>Gm06:4375416-4375542
>Gm06:4376039-4376144
>Gm06:4377725-4377772
>Gm06:4380509-4380575
>Gm06:4383096-4383128
>Gm06:4389755-4389799
>Gm06:4389851-4389971
>Gm06:4399565-4399594
>Gm06:4400958-4401017
>Gm06:4401087-4401178
>Gm06:4401266-4401386
>Gm06:4405088-4405134
>Gm06:4405303-4405340
>Gm06:4405985-4406015
>Gm06:4406164-4406214
>Gm06:4408079-4408133
>Gm06:4409431-4409688
>Gm06:4409715-4410009
>Gm06:4411790-4411891
>Gm06:4415123-4415207
>Gm06:4424036-4424085
>Gm06:4424176-4424199
>Gm06:4425167-4425297
>Gm06:4425416-4425529
>Gm06:4425698-4425742
>Gm06:4425901-4426015
>Gm06:4427505-4427553
>Gm06:4427618-4427785
>Gm06:4428709-4429168
>Gm06:4429397-4430147
>Gm06:4431460-4431510
>Gm06:4433503-4433736
>Gm06:4437715-4437763
>Gm06:4440998-4441062
>Gm06:4441472-4441582
>Gm06:4442159-4442246
>Gm06:4443695-4446311
>Gm06:4446875-4447082
>Gm06:4447408-4447651
>Gm06:4447688-4447777
>Gm06:4447829-4447930
>Gm06:4448383-4448465
>Gm06:4448602-4449030
>Gm06:4449562-4449906
>Gm06:4449974-4450169
>Gm06:4450259-4450311
>Gm06:4450426-4450762
>Gm06:4450973-4451040
>Gm06:4451452-4451569
>Gm06:4451620-4451750
>Gm06:4452279-4452365
>Gm06:4453138-4453230
>Gm06:4453590-4453750
>Gm06:4453997-4454107
>Gm06:4454704-4454817
>Gm06:4456836-4457046
>Gm06:4458188-4458562
>Gm06:4458637-4458689
>Gm06:4459126-4459773
>Gm06:4459954-4460067
>Gm06:4460301-4460645
>Gm06:4460713-4460908
>Gm06:4460957-4461479
>Gm06:4461690-4461757
>Gm06:4462170-4462287
>Gm06:4462338-4462468
>Gm06:4462524-4462596
>Gm06:4462681-4462760
>Gm06:4462987-4463073
>Gm06:4463441-4463490
>Gm06:4463880-4463980
>Gm06:4464249-4464665
>Gm06:4464723-4465033
>Gm06:4465197-4465343
>Gm06:4465505-4465568
>Gm06:4465956-4466010
>Gm06:4466103-4466135
>Gm06:4467911-4468086
>Gm06:4468575-4468643
>Gm06:4469405-4469454
>Gm06:4470988-4471036
>Gm06:4473237-4473308
>Gm06:4474307-4474371
>Gm06:4474781-4474891
>Gm06:4475468-4475522
>Gm06:4476718-4476884
>Gm06:4476934-4477012
>Gm06:4477616-4478272
>Gm06:4478801-4479375
>Gm06:4479541-4479588
>Gm06:4479606-4479720
>Gm06:4479754-4479949
>Gm06:4480190-4480223
>Gm06:4480715-4480752
>Gm06:4480803-4480894
>Gm06:4481893-4481944
>Gm06:4482302-4482414
>Gm06:4482926-4483033
>Gm06:4483584-4483671
>Gm06:4484850-4485060
>Gm06:4486222-4486588
>Gm06:4486643-4486775
>Gm06:4487171-4487252
>Gm06:4487478-4487826
>Gm06:4488353-4489165
>Gm06:4489204-4489276
>Gm06:4489484-4489525
>Gm06:4490232-4490275
>Gm06:4490345-4490382
>Gm06:4491501-4491516
>Gm06:4491995-4492109
>Gm06:4492157-4492205
>Gm06:4493551-4493626
>Gm06:4493839-4493964
>Gm06:4494134-4495220
>Gm06:4495279-4498162
>Gm06:4498197-4498384
>Gm06:4499928-4499969
>Gm06:4500465-4500500
>Gm06:4502751-4502788
>Gm06:4504819-4504897
>Gm06:4506359-4506414
>Gm06:4506757-4506878
>Gm06:4507184-4507234
>Gm06:4510401-4510671
>Gm06:4511444-4511509
>Gm06:4512522-4512559
>Gm06:4513895-4513949
>Gm06:4515528-4515562
>Gm06:4515667-4515702
>Gm06:4516514-4516587
>Gm06:4521231-4521304
>Gm06:4524982-4525069
>Gm06:4527844-4527880
>Gm06:4529399-4529580
>Gm06:4529912-4534565
>Gm06:4540344-4540374
>Gm06:4540547-4540596
>Gm06:4542209-4542274
>Gm06:4543012-4543270
>Gm06:4543354-4543386
>Gm06:4544832-4544865
>Gm06:4545019-4545066
>Gm06:4545119-4545344
>Gm06:4545885-4545924
>Gm06:4546665-4546718
>Gm06:4548786-4548965
>Gm06:4549353-4549435
>Gm06:4549591-4549697
>Gm06:4555964-4556042
>Gm06:4557919-4559504
>Gm06:4562240-4562328
>Gm06:4562366-4562486
>Gm06:4562679-4562731
>Gm06:4563399-4563445
>Gm06:4564345-4564374
>Gm06:4568141-4568242
>Gm06:4569608-4569660
>Gm06:4569723-4569787
>Gm06:4570664-4570800
>Gm06:4570948-4571273
>Gm06:4572137-4572189
>Gm06:4573135-4573182
>Gm06:4575866-4576473
>Gm06:4578049-4578138
>Gm06:4578205-4578242
>Gm06:4583116-4583171
>Gm06:4585477-4585522
>Gm06:4585811-4586119
>Gm06:4586326-4586417
>Gm06:4587090-4587138
>Gm06:4587231-4587335
>Gm06:4587786-4587890
>Gm06:4589716-4589761
>Gm06:4596101-4596141
>Gm06:4600661-4600752
>Gm06:4601451-4601548
>Gm06:4601710-4601801
>Gm06:4602778-4602872
>Gm06:4603128-4603184
>Gm06:4603225-4603254
>Gm06:4604891-4604921
>Gm06:4605920-4605984
>Gm06:4607910-4607980
>Gm06:4608345-4608461
>Gm06:4617492-4617548
>Gm06:4620466-4620540
>Gm06:4629714-4629811
>Gm06:4635642-4635694
>Gm06:4636331-4636401
>Gm06:4637057-4637159
>Gm06:4637681-4637720
>Gm06:4641025-4641064
>Gm06:4646818-4647119
>Gm06:4648479-4648548
>Gm06:4651262-4651314
>Gm06:4652131-4652517
>Gm06:4652919-4652949
>Gm06:4653588-4653616
>Gm06:4653723-4653903
>Gm06:4657025-4657053
>Gm06:4662644-4662724
>Gm06:4663345-4663409
>Gm06:4665632-4665710
>Gm06:4665908-4665950
>Gm06:4666233-4666409
>Gm06:4667772-4667870
>Gm06:4669138-4669167
>Gm06:4676039-4676080
>Gm06:4679500-4679631
>Gm06:4680413-4680449
>Gm06:4682176-4682411
>Gm06:4684401-4684428
>Gm06:4695937-4696023
>Gm06:4697474-4697511
>Gm06:4700945-4701076
>Gm06:4701470-4701585
>Gm06:4701726-4701811
>Gm06:4701997-4702116
>Gm06:4703083-4703125
>Gm06:4704755-4704784
>Gm06:4705146-4705188
>Gm06:4707034-4707124
>Gm06:4707217-4707247
>Gm06:4708354-4708552
>Gm06:4709498-4709562
>Gm06:4709647-4709688
>Gm06:4713291-4713353
>Gm06:4713899-4714457
>Gm06:4714673-4714701
>Gm06:4714739-4714899
>Gm06:4716895-4717041
>Gm06:4717448-4720712
>Gm06:4721023-4721100
>Gm06:4722210-4722414
>Gm06:4730227-4730265
>Gm06:4730663-4730731
>Gm06:4732593-4732630
>Gm06:4734780-4734880
>Gm06:4735246-4735324
>Gm06:4741190-4741228
>Gm06:4741610-4741703
>Gm06:4743564-4743623
>Gm06:4743828-4743902
>Gm06:4750333-4750371
>Gm06:4750603-4750770
>Gm06:4751197-4751288
>Gm06:4752315-4752355
>Gm06:4753868-4754005
>Gm06:4757343-4757877
>Gm06:4759081-4759150
>Gm06:4759445-4759471
>Gm06:4760930-4760977
>Gm06:4761872-4761914
>Gm06:4763571-4763632
>Gm06:4763683-4763764
>Gm06:4767998-4768095
>Gm06:4768969-4769002
>Gm06:4769531-4769611
>Gm06:4779492-4779539
>Gm06:4781277-4781329
>Gm06:4781544-4781591
>Gm06:4785056-4785441
>Gm06:4786710-4786847
>Gm06:4789462-4789571
>Gm06:4790343-4790377
>Gm06:4792979-4793111
>Gm06:4803819-4803857
>Gm06:4810940-4810974
>Gm06:4811148-4811195
>Gm06:4811640-4811688
>Gm06:4813153-4813427
>Gm06:4816149-4816182
>Gm06:4816776-4816810
>Gm06:4816946-4817020
>Gm06:4820054-4820084
>Gm06:4823957-4823987
>Gm06:4824040-4824125
>Gm06:4828806-4828838
>Gm06:4838116-4838287
>Gm06:4838335-4838576
>Gm06:4839982-4840024
>Gm06:4840932-4840964
>Gm06:4842410-4842451
>Gm06:4852991-4853060
>Gm06:4853110-4853166
>Gm06:4853497-4853561
>Gm06:4858976-4859030
>Gm06:4864408-4864894
>Gm06:4865577-4865633
>Gm06:4865782-4865822
>Gm06:4870091-4870160
>Gm06:4873380-4873441
>Gm06:4873567-4873614
>Gm06:4874359-4874649
>Gm06:4875194-4875320
>Gm06:4875358-4875476
>Gm06:4876359-4876427
>Gm06:4876789-4877243
>Gm06:4877335-4877796
>Gm06:4877854-4878278
>Gm06:4878797-4878957
>Gm06:4879888-4879931
>Gm06:4881723-4881766
>Gm06:4885683-4885776
>Gm06:4887064-4887114
>Gm06:4887746-4888064
>Gm06:4893478-4893558
>Gm06:4894650-4894683
>Gm06:4896545-4896626
>Gm06:4897201-4897516
>Gm06:4901397-4901432
>Gm06:4901514-4901635
>Gm06:4906402-4906459
>Gm06:4910078-4910125
>Gm06:4910717-4910799
>Gm06:4910815-4910862
>Gm06:4911872-4912940
>Gm06:4913212-4913242
>Gm06:4917943-4918027
>Gm06:4924667-4924709
>Gm06:4928700-4928847
>Gm06:4934982-4935012
>Gm06:4938576-4938610
>Gm06:4945089-4945146
>Gm06:4945757-4945806
>Gm06:4947610-4947660
>Gm06:4948469-4948588
>Gm06:4949820-4949860
>Gm06:4951998-4952057
>Gm06:4953136-4953165
>Gm06:4954064-4954152
>Gm06:4954251-4954301
>Gm06:4954506-4954541
>Gm06:4954575-4954730
>Gm06:4954958-4955347
>Gm06:4955442-4956176
>Gm06:4956287-4956545
>Gm06:4961569-4961614
>Gm06:4962421-4962459
>Gm06:4966675-4966782
>Gm06:4967317-4967404
>Gm06:4967702-4967812
>Gm06:4968925-4968982
>Gm06:4972768-4972876
>Gm06:4973356-4973391
>Gm06:4974622-4974695
>Gm06:4974824-4974894
>Gm06:4975663-4975716
>Gm06:4976669-4976724
>Gm06:4977389-4977438
>Gm06:4977632-4977665
>Gm06:4979124-4979391
>Gm06:4979421-4979454
>Gm06:4979510-4979581
>Gm06:4981227-4981280
>Gm06:4981384-4981446
>Gm06:4982142-4982218
>Gm06:4986732-4986823
>Gm06:4987334-4987373
>Gm06:4989454-4989553
>Gm06:4989739-4989788
>Gm06:4991968-4991998
>Gm06:4993119-4993255
>Gm06:4994945-4994983
>Gm06:4995566-4995619
>Gm06:4996552-4996591
>Gm06:4997367-4997402
>Gm06:5001862-5001910
>Gm06:5004102-5004161
>Gm06:5004206-5004539
>Gm06:5006902-5006988
>Gm06:5007031-5007095
>Gm06:5013371-5013474
>Gm06:5018321-5018378
>Gm06:5020868-5020952
>Gm06:5021424-5021454
>Gm06:5021765-5021868
>Gm06:5024800-5024893
>Gm06:5027079-5027136
>Gm06:5028946-5029015
>Gm06:5029125-5029266
>Gm06:5029314-5029763
>Gm06:5030089-5030169
>Gm06:5030484-5030527
>Gm06:5031091-5031220
>Gm06:5031541-5031598
>Gm06:5031903-5032081
>Gm06:5032439-5032561
>Gm06:5032685-5032773
>Gm06:5032848-5033013
>Gm06:5033105-5033140
>Gm06:5033303-5033528
>Gm06:5033771-5033819
>Gm06:5033868-5033946
>Gm06:5036682-5036721
>Gm06:5040505-5040553
>Gm06:5048143-5048204
>Gm06:5048864-5049053
>Gm06:5049381-5049514
>Gm06:5049625-5049817
>Gm06:5050280-5050329
>Gm06:5050776-5050813
>Gm06:5051762-5051846
>Gm06:5052889-5053004
>Gm06:5057441-5057526
>Gm06:5057610-5057671
>Gm06:5069690-5069726
>Gm06:5080771-5080926
>Gm06:5081149-5081193
>Gm06:5085037-5085111
>Gm06:5087482-5087522
>Gm06:5089782-5089821
>Gm06:5101965-5102128
>Gm06:5104852-5104889
>Gm06:5105216-5105259
>Gm06:5107279-5107324
>Gm06:5110620-5110738
>Gm06:5115115-5115518
>Gm06:5115562-5115874
>Gm06:5116716-5116772
>Gm06:5118318-5118404
>Gm06:5118939-5118980
>Gm06:5122889-5123039
>Gm06:5123623-5123800
>Gm06:5124508-5124542
>Gm06:5124775-5124815
>Gm06:5125766-5125810
>Gm06:5126359-5126468
>Gm06:5126909-5127053
>Gm06:5128598-5128971
>Gm06:5129205-5129277
>Gm06:5129307-5129816
>Gm06:5132108-5132148
>Gm06:5134156-5134250
>Gm06:5135167-5135227
>Gm06:5136376-5136435
>Gm06:5138061-5138247
>Gm06:5139819-5139852
>Gm06:5139936-5140063
>Gm06:5148695-5148731
>Gm06:5148962-5149045
>Gm06:5153389-5153439
>Gm06:5153598-5153687
>Gm06:5153765-5154103
>Gm06:5154506-5154563
>Gm06:5154955-5155014
>Gm06:5155103-5155135
>Gm06:5155208-5155418
>Gm06:5155530-5155774
>Gm06:5155878-5155921
>Gm06:5155956-5156000
>Gm06:5157873-5157922
>Gm06:5159157-5159208
>Gm06:5161881-5161954
>Gm06:5164976-5165014
>Gm06:5169418-5169490
>Gm06:5174286-5174384
>Gm06:5176331-5176519
>Gm06:5178652-5179085
>Gm06:5179113-5180200
>Gm06:5180262-5180356
>Gm06:5180411-5180932
>Gm06:5181080-5181240
>Gm06:5181276-5181772
>Gm06:5182945-5183020
>Gm06:5183436-5183679
>Gm06:5184917-5185099
>Gm06:5186042-5186140
>Gm06:5187334-5187576
>Gm06:5194655-5194688
>Gm06:5195203-5195240
>Gm06:5195407-5195455
>Gm06:5195481-5195513
>Gm06:5195679-5195723
>Gm06:5198615-5198659
>Gm06:5199047-5199085
>Gm06:5201531-5201564
>Gm06:5204033-5204079
>Gm06:5204183-5204264
>Gm06:5204387-5204427
>Gm06:5205533-5205804
>Gm06:5206095-5206715
>Gm06:5206874-5206969
>Gm06:5207018-5207052
>Gm06:5213916-5214003
>Gm06:5214183-5214252
>Gm06:5216039-5216243
>Gm06:5216328-5216380
>Gm06:5216412-5216467
>Gm06:5216957-5217031
>Gm06:5217107-5217163
>Gm06:5217588-5217679
>Gm06:5222804-5222912
>Gm06:5229014-5229173
>Gm06:5229985-5230089
>Gm06:5237187-5237275
>Gm06:5239864-5239988
>Gm06:5240791-5240874
>Gm06:5241192-5241466
>Gm06:5246130-5246165
>Gm06:5247005-5247074
>Gm06:5249457-5249580
>Gm06:5257252-5257345
>Gm06:5263569-5263664
>Gm06:5264037-5264133
>Gm06:5265175-5265240
>Gm06:5266284-5266360
>Gm06:5270810-5270860
>Gm06:5273110-5273206
>Gm06:5273996-5274031
>Gm06:5275426-5275503
>Gm06:5275724-5275803
>Gm06:5282418-5282480
>Gm06:5284894-5284963
>Gm06:5288055-5288158
>Gm06:5288702-5288757
>Gm06:5289517-5289628
>Gm06:5290252-5290303
>Gm06:5295910-5296144
>Gm06:5296682-5296739
>Gm06:5297015-5297045
>Gm06:5299471-5299536
>Gm06:5299674-5299717
>Gm06:5299791-5299959
>Gm06:5301414-5301504
>Gm06:5301571-5301634
>Gm06:5301736-5301841
>Gm06:5303915-5303987
>Gm06:5304080-5304139
>Gm06:5304545-5304600
>Gm06:5305685-5305726
>Gm06:5312261-5312363
>Gm06:5313266-5313324
>Gm06:5313448-5313488
>Gm06:5314403-5314449
>Gm06:5315149-5315220
>Gm06:5315401-5315578
>Gm06:5317791-5317862
>Gm06:5322486-5322568
>Gm06:5322607-5322756
>Gm06:5325639-5325792
>Gm06:5338910-5338998
>Gm06:5342813-5342861
>Gm06:5348329-5348431
>Gm06:5348906-5348940
>Gm06:5349027-5349090
>Gm06:5350546-5350617
>Gm06:5351031-5351120
>Gm06:5358165-5358204
>Gm06:5362083-5362129
>Gm06:5363498-5363758
>Gm06:5363999-5364036
>Gm06:5364325-5364408
>Gm06:5371013-5371152
>Gm06:5372403-5372539
>Gm06:5376988-5377056
>Gm06:5377091-5377333
>Gm06:5382306-5382350
>Gm06:5382534-5383045
>Gm06:5384041-5384099
>Gm06:5385065-5385332
>Gm06:5385363-5385427
>Gm06:5385454-5385580
>Gm06:5394252-5394314
>Gm06:5394642-5394700
>Gm06:5395230-5395317
>Gm06:5395423-5395516
>Gm06:5397867-5398315
>Gm06:5398394-5398456
>Gm06:5398492-5398606
>Gm06:5398673-5399013
>Gm06:5400421-5400488
>Gm06:5400721-5400800
>Gm06:5404552-5404603
>Gm06:5405072-5405185
>Gm06:5406719-5406751
>Gm06:5406906-5406950
>Gm06:5410867-5411316
>Gm06:5416347-5416377
>Gm06:5423031-5423062
>Gm06:5424110-5424150
>Gm06:5424436-5424527
>Gm06:5425414-5425465
>Gm06:5425639-5425683
>Gm06:5426468-5426575
>Gm06:5428013-5428199
>Gm06:5430378-5430423
>Gm06:5431618-5431843
>Gm06:5436913-5436946
>Gm06:5444497-5445852
>Gm06:5448987-5449087
>Gm06:5452290-5452440
>Gm06:5453274-5453330
>Gm06:5468077-5468116
>Gm06:5468208-5468318
>Gm06:5468504-5468587
>Gm06:5468816-5468909
>Gm06:5468967-5469133
>Gm06:5469287-5469518
>Gm06:5469598-5469624
>Gm06:5469715-5469758
>Gm06:5469815-5470104
>Gm06:5470226-5470252
>Gm06:5470343-5470460
>Gm06:5470503-5470551
>Gm06:5470659-5470780
>Gm06:5470929-5471077
>Gm06:5471120-5471170
>Gm06:5471202-5471522
>Gm06:5471565-5471649
>Gm06:5471725-5471857
>Gm06:5471934-5472129
>Gm06:5472297-5472333
>Gm06:5479425-5479579
>Gm06:5481456-5481482
>Gm06:5481957-5482016
>Gm06:5483499-5483541
>Gm06:5487859-5487896
>Gm06:5489034-5489127
>Gm06:5489551-5489589
>Gm06:5491619-5491657
>Gm06:5493203-5493273
>Gm06:5494871-5494970
>Gm06:5499066-5499160
>Gm06:5499240-5499337
>Gm06:5499814-5499841
>Gm06:5500275-5500360
>Gm06:5500994-5501045
>Gm06:5502355-5502388
>Gm06:5502586-5502652
>Gm06:5504192-5504392
>Gm06:5506377-5506448
>Gm06:5509044-5517015
>Gm06:5517052-5517279
>Gm06:5517859-5518000
>Gm06:5518538-5518869
>Gm06:5519139-5519340
>Gm06:5519498-5519531
>Gm06:5519638-5519670
>Gm06:5523638-5523714
>Gm06:5524245-5524299
>Gm06:5524318-5524377
>Gm06:5524856-5524921
>Gm06:5525181-5525275
>Gm06:5525365-5525404
>Gm06:5525521-5525551
>Gm06:5529841-5530034
>Gm06:5535516-5535607
>Gm06:5535699-5535890
>Gm06:5535972-5536124
>Gm06:5536211-5536294
>Gm06:5536618-5536832
>Gm06:5537620-5537661
>Gm06:5538722-5538780
>Gm06:5538823-5538882
>Gm06:5544723-5544780
>Gm06:5547287-5547324
>Gm06:5547601-5547723
>Gm06:5557833-5557972
>Gm06:5558810-5558913
>Gm06:5560466-5560640
>Gm06:5560765-5561106
>Gm06:5570169-5570379
>Gm06:5572618-5572802
>Gm06:5578338-5578369
>Gm06:5580042-5580075
>Gm06:5580619-5580654
>Gm06:5580784-5580915
>Gm06:5586108-5586168
>Gm06:5586353-5586508
>Gm06:5586545-5586581
>Gm06:5588377-5588465
>Gm06:5590206-5590227
>Gm06:5590440-5590462
>Gm06:5591566-5592006
>Gm06:5592135-5592592
>Gm06:5592716-5592755
>Gm06:5596370-5596634
>Gm06:5596693-5596924
>Gm06:5597040-5597115
>Gm06:5597162-5597196
>Gm06:5598457-5598489
>Gm06:5598720-5598794
>Gm06:5598837-5598940
>Gm06:5599753-5599878
>Gm06:5603672-5603714
>Gm06:5603761-5603821
>Gm06:5603909-5603987
>Gm06:5611496-5611592
>Gm06:5612490-5612644
>Gm06:5612666-5612754
>Gm06:5619020-5619080
>Gm06:5625195-5625232
>Gm06:5625526-5625555
>Gm06:5625615-5625659
>Gm06:5626075-5626107
>Gm06:5626269-5626397
>Gm06:5626792-5626874
>Gm06:5627619-5627680
>Gm06:5630968-5631080
>Gm06:5634846-5634919
>Gm06:5635189-5635267
>Gm06:5635301-5635483
>Gm06:5635705-5635757
>Gm06:5637422-5637660
>Gm06:5649834-5649915
>Gm06:5654113-5654147
>Gm06:5655680-5655765
>Gm06:5656280-5656436
>Gm06:5656594-5656652
>Gm06:5656729-5657070
>Gm06:5657094-5657341
>Gm06:5657406-5657442
>Gm06:5657558-5657664
>Gm06:5657709-5657888
>Gm06:5659251-5659282
>Gm06:5664180-5664244
>Gm06:5669415-5669632
>Gm06:5671830-5671986
>Gm06:5674976-5676235
>Gm06:5678336-5678426
>Gm06:5678819-5678844
>Gm06:5678864-5679026
>Gm06:5681218-5681260
>Gm06:5689572-5689641
>Gm06:5689758-5689805
>Gm06:5692387-5692449
>Gm06:5692947-5693002
>Gm06:5693297-5693425
>Gm06:5695087-5695160
>Gm06:5697096-5697237
>Gm06:5699197-5699235
>Gm06:5700575-5700618
>Gm06:5700919-5700955
>Gm06:5702276-5702338
>Gm06:5702559-5702625
>Gm06:5703835-5703879
>Gm06:5705049-5705123
>Gm06:5706665-5706733
>Gm06:5707441-5707545
>Gm06:5707921-5708081
>Gm06:5708570-5708657
>Gm06:5708781-5708850
>Gm06:5709335-5709374
>Gm06:5709977-5710026
>Gm06:5711169-5711312
>Gm06:5711383-5711423
>Gm06:5715923-5716077
>Gm06:5716150-5716355
>Gm06:5717854-5717898
>Gm06:5718259-5718359
>Gm06:5719147-5719174
>Gm06:5725102-5725155
>Gm06:5726788-5726889
>Gm06:5727134-5727289
>Gm06:5732883-5732925
>Gm06:5733881-5733969
>Gm06:5734153-5734219
>Gm06:5734911-5734974
>Gm06:5736405-5736449
>Gm06:5737071-5737261
>Gm06:5737550-5737597
>Gm06:5740091-5740182
>Gm06:5741476-5741519
>Gm06:5742453-5742486
>Gm06:5743074-5743107
>Gm06:5743420-5743485
>Gm06:5758598-5758643
>Gm06:5761559-5761597
>Gm06:5761703-5761798
>Gm06:5767646-5767705
>Gm06:5769138-5769168
>Gm06:5769347-5769392
>Gm06:5771805-5771862
>Gm06:5772593-5773042
>Gm06:5779426-5779536
>Gm06:5781520-5781579
>Gm06:5781742-5781809
>Gm06:5783946-5783978
>Gm06:5787752-5787792
>Gm06:5794924-5794964
>Gm06:5800817-5801038
>Gm06:5801187-5801300
>Gm06:5803626-5803699
>Gm06:5803823-5803911
>Gm06:5808473-5808523
>Gm06:5809441-5809551
>Gm06:5810252-5810368
>Gm06:5812341-5812519
>Gm06:5812716-5812752
>Gm06:5812971-5813037
>Gm06:5813164-5813203
>Gm06:5813502-5813562
>Gm06:5813578-5813618
>Gm06:5813644-5813674
>Gm06:5816263-5816318
>Gm06:5816423-5816487
>Gm06:5824678-5826762
>Gm06:5827674-5828007
>Gm06:5829010-5829103
>Gm06:5834659-5834735
>Gm06:5835264-5835344
>Gm06:5835455-5835526
>Gm06:5838702-5838777
>Gm06:5838881-5838960
>Gm06:5839584-5839678
>Gm06:5842080-5842110
>Gm06:5843422-5843491
>Gm06:5847137-5847230
>Gm06:5847945-5847978
>Gm06:5849804-5849865
>Gm06:5851680-5851756
>Gm06:5853452-5853610
>Gm06:5855938-5855975
>Gm06:5857882-5858011
>Gm06:5858743-5858918
>Gm06:5859690-5859723
>Gm06:5860929-5860979
>Gm06:5865567-5865614
>Gm06:5865686-5865731
>Gm06:5865828-5865945
>Gm06:5872361-5872418
>Gm06:5885311-5885621
>Gm06:5885675-5885849
>Gm06:5889496-5889556
>Gm06:5891469-5891528
>Gm06:5896064-5896106
>Gm06:5905628-5905692
>Gm06:5905835-5905880
>Gm06:5906063-5906106
>Gm06:5907820-5907906
>Gm06:5908580-5908670
>Gm06:5915197-5915234
>Gm06:5921619-5921648
>Gm06:5923955-5924054
>Gm06:5925087-5925145
>Gm06:5927830-5927903
>Gm06:5932765-5932864
>Gm06:5932897-5933004
>Gm06:5935081-5935131
>Gm06:5936076-5936112
>Gm06:5943655-5943691
>Gm06:5944542-5944584
>Gm06:5946865-5946913
>Gm06:5950281-5950295
>Gm06:5951807-5951929
>Gm06:5955773-5955840
>Gm06:5955976-5956015
>Gm06:5956346-5956381
>Gm06:5957166-5957218
>Gm06:5957987-5958017
>Gm06:5961435-5961558
>Gm06:5962099-5962176
>Gm06:5962260-5962321
>Gm06:5963134-5963168
>Gm06:5963617-5963672
>Gm06:5965259-5965341
>Gm06:5966021-5966129
>Gm06:5967620-5967674
>Gm06:5976828-5976877
>Gm06:5976966-5977010
>Gm06:5978089-5978123
>Gm06:5980349-5980444
>Gm06:5981234-5981336
>Gm06:5981410-5981471
>Gm06:5987203-5987243
>Gm06:5989076-5989122
>Gm06:5989871-5990008
>Gm06:5990294-5990331
>Gm06:5990546-5990590
>Gm06:5992151-5992200
>Gm06:5994291-5994406
>Gm06:5995518-5995568
>Gm06:5995756-5995775
>Gm06:6012282-6012338
>Gm06:6012396-6012507
>Gm06:6012542-6012588
>Gm06:6013742-6013976
>Gm06:6015951-6016207
>Gm06:6016875-6017016
>Gm06:6017371-6017395
>Gm06:6017462-6017536
>Gm06:6018426-6018463
>Gm06:6022244-6022421
>Gm06:6032444-6032501
>Gm06:6033408-6033611
>Gm06:6034708-6034773
>Gm06:6036152-6036226
>Gm06:6049891-6049970
>Gm06:6052586-6052668
>Gm06:6053179-6053359
>Gm06:6054185-6054310
>Gm06:6058322-6058355
>Gm06:6059036-6059073
>Gm06:6059191-6059226
>Gm06:6060832-6060881
>Gm06:6062064-6062167
>Gm06:6063202-6063290
>Gm06:6066427-6066513
>Gm06:6066545-6066636
>Gm06:6072740-6072801
>Gm06:6073527-6073620
>Gm06:6079597-6079692
>Gm06:6082226-6082328
>Gm06:6082848-6082881
>Gm06:6083508-6083577
>Gm06:6083870-6083927
>Gm06:6085795-6085842
>Gm06:6096111-6096542
>Gm06:6097043-6097085
>Gm06:6097659-6097746
>Gm06:6100372-6100410
>Gm06:6102038-6102227
>Gm06:6104321-6104414
>Gm06:6107574-6107808
>Gm06:6107841-6108024
>Gm06:6112003-6112063
>Gm06:6114453-6114565
>Gm06:6117155-6117186
>Gm06:6118995-6119068
>Gm06:6120300-6120403
>Gm06:6121446-6121640
>Gm06:6123649-6123691
>Gm06:6133260-6133440
>Gm06:6135331-6135400
>Gm06:6135498-6135526
>Gm06:6148734-6148824
>Gm06:6149548-6149593
>Gm06:6150025-6150091
>Gm06:6150440-6150528
>Gm06:6151126-6151169
>Gm06:6156080-6156239
>Gm06:6156388-6156596
>Gm06:6161641-6161729
>Gm06:6163130-6163182
>Gm06:6164405-6164798
>Gm06:6165503-6165546
>Gm06:6172089-6172258
>Gm06:6173041-6173083
>Gm06:6173320-6173370
>Gm06:6177384-6177458
>Gm06:6178307-6178332
>Gm06:6180543-6181213
>Gm06:6183618-6183633
>Gm06:6183872-6183938
>Gm06:6184740-6184858
>Gm06:6185308-6185382
>Gm06:6185485-6185533
>Gm06:6191295-6191353
>Gm06:6194467-6194503
>Gm06:6195382-6195473
>Gm06:6207022-6207059
>Gm06:6208774-6208859
>Gm06:6210039-6210438
>Gm06:6210547-6211951
>Gm06:6212112-6212261
>Gm06:6215727-6215767
>Gm06:6219105-6219158
>Gm06:6219193-6219255
>Gm06:6221037-6221397
>Gm06:6223190-6223305
>Gm06:6226222-6226266
>Gm06:6226335-6226474
>Gm06:6227352-6227411
>Gm06:6228549-6228741
>Gm06:6228851-6228904
>Gm06:6230128-6230175
>Gm06:6231879-6231960
>Gm06:6235895-6235933
>Gm06:6236931-6237019
>Gm06:6237298-6237608
>Gm06:6243948-6244005
>Gm06:6245031-6245193
>Gm06:6246671-6246710
>Gm06:6247147-6247303
>Gm06:6251634-6251783
>Gm06:6251903-6251969
>Gm06:6253297-6253476
>Gm06:6254269-6254336
>Gm06:6258659-6258734
>Gm06:6260240-6260315
>Gm06:6260361-6260465
>Gm06:6260485-6260529
>Gm06:6260695-6260811
>Gm06:6260851-6260892
>Gm06:6264101-6264345
>Gm06:6267018-6267103
>Gm06:6267203-6267315
>Gm06:6269389-6269489
>Gm06:6271520-6271606
>Gm06:6272354-6272421
>Gm06:6275490-6275579
>Gm06:6279292-6279402
>Gm06:6279716-6279799
>Gm06:6283619-6283659
>Gm06:6287578-6287690
>Gm06:6287731-6287831
>Gm06:6289401-6289539
>Gm06:6289871-6290035
>Gm06:6292552-6292603
>Gm06:6296122-6296221
>Gm06:6296724-6296999
>Gm06:6297244-6297282
>Gm06:6297620-6297660
>Gm06:6298213-6298245
>Gm06:6299754-6299808
>Gm06:6299935-6300209
>Gm06:6304243-6304271
>Gm06:6304584-6304637
>Gm06:6308771-6308804
>Gm06:6309459-6309504
>Gm06:6311637-6311739
>Gm06:6314131-6314244
>Gm06:6315941-6316148
>Gm06:6317551-6317579
>Gm06:6318091-6318143
>Gm06:6336966-6337029
>Gm06:6342940-6342977
>Gm06:6346156-6346270
>Gm06:6346592-6346646
>Gm06:6351209-6351394
>Gm06:6351426-6351460
>Gm06:6352194-6352261
>Gm06:6354261-6354294
>Gm06:6356667-6356701
>Gm06:6361019-6361097
>Gm06:6361116-6361177
>Gm06:6361297-6361452
>Gm06:6367064-6367164
>Gm06:6368360-6368403
>Gm06:6370153-6370197
>Gm06:6371497-6371643
>Gm06:6371947-6371987
>Gm06:6373883-6373921
>Gm06:6374229-6374262
>Gm06:6375143-6375189
>Gm06:6376959-6377002
>Gm06:6378689-6378718
>Gm06:6378895-6378988
>Gm06:6379977-6380077
>Gm06:6380594-6380629
>Gm06:6381903-6381949
>Gm06:6384017-6384067
>Gm06:6385118-6385154
>Gm06:6385774-6385857
>Gm06:6386229-6386291
>Gm06:6386381-6386511
>Gm06:6386937-6387017
>Gm06:6388727-6388786
>Gm06:6388916-6388981
>Gm06:6389956-6389987
>Gm06:6391356-6391437
>Gm06:6392830-6393029
>Gm06:6398977-6399028
>Gm06:6400711-6400914
>Gm06:6401431-6401517
>Gm06:6402184-6402337
>Gm06:6402988-6403035
>Gm06:6403870-6403929
>Gm06:6405615-6405718
>Gm06:6406045-6406113
>Gm06:6410208-6410253
>Gm06:6413483-6413562
>Gm06:6418593-6418648
>Gm06:6420814-6420893
>Gm06:6428291-6428376
>Gm06:6429515-6429655
>Gm06:6431717-6431808
>Gm06:6432666-6432704
>Gm06:6433746-6433934
>Gm06:6435150-6435197
>Gm06:6440579-6440690
>Gm06:6444095-6444189
>Gm06:6444573-6444676
>Gm06:6445014-6445069
>Gm06:6449243-6449360
>Gm06:6449455-6449581
>Gm06:6453231-6453310
>Gm06:6459573-6459621
>Gm06:6465089-6465130
>Gm06:6467159-6467228
>Gm06:6467945-6468139
>Gm06:6468224-6468297
>Gm06:6468394-6468515
>Gm06:6468556-6468843
>Gm06:6469177-6469248
>Gm06:6476131-6476170
>Gm06:6476330-6476406
>Gm06:6476570-6476617
>Gm06:6476940-6476969
>Gm06:6477114-6477278
>Gm06:6479313-6479405
>Gm06:6479962-6480009
>Gm06:6480050-6480178
>Gm06:6481088-6481167
>Gm06:6481288-6481348
>Gm06:6481539-6481570
>Gm06:6486800-6486868
>Gm06:6496383-6496440
>Gm06:6500270-6500330
>Gm06:6501583-6501625
>Gm06:6502087-6502161
>Gm06:6509517-6509624
>Gm06:6509878-6509907
>Gm06:6515800-6516046
>Gm06:6516288-6516471
>Gm06:6518571-6518675
>Gm06:6522812-6522889
>Gm06:6529788-6529828
>Gm06:6530155-6530245
>Gm06:6530256-6530357
>Gm06:6530437-6530652
>Gm06:6530871-6531183
>Gm06:6533030-6533431
>Gm06:6534551-6534627
>Gm06:6535159-6535337
>Gm06:6540696-6540742
>Gm06:6551538-6551607
>Gm06:6551799-6551931
>Gm06:6552057-6552080
>Gm06:6554822-6554948
>Gm06:6573456-6573532
>Gm06:6574275-6574316
>Gm06:6574820-6574840
>Gm06:6575154-6575169
>Gm06:6576475-6576969
>Gm06:6579308-6579324
>Gm06:6579759-6579816
>Gm06:6579874-6579905
>Gm06:6581152-6581235
>Gm06:6582128-6582182
>Gm06:6582644-6582704
>Gm06:6583415-6583470
>Gm06:6584610-6584646
>Gm06:6587571-6587607
>Gm06:6588107-6588570
>Gm06:6588629-6589420
>Gm06:6590530-6590630
>Gm06:6591396-6591422
>Gm06:6592739-6592754
>Gm06:6592919-6592941
>Gm06:6593449-6593509
>Gm06:6593737-6593797
>Gm06:6593879-6594137
>Gm06:6596939-6596971
>Gm06:6597431-6597472
>Gm06:6598210-6598236
>Gm06:6598422-6598515
>Gm06:6598600-6600148
>Gm06:6601537-6601585
>Gm06:6601974-6601989
>Gm06:6602265-6602279
>Gm06:6605066-6605307
>Gm06:6605487-6605581
>Gm06:6605952-6605983
>Gm06:6606230-6606318
>Gm06:6606353-6606479
>Gm06:6606765-6606797
>Gm06:6616618-6616741
>Gm06:6617154-6617299
>Gm06:6622916-6622977
>Gm06:6625087-6625184
>Gm06:6625605-6625765
>Gm06:6629153-6629204
>Gm06:6634299-6634338
>Gm06:6634522-6634562
>Gm06:6638231-6638791
>Gm06:6638827-6638882
>Gm06:6640685-6646919
>Gm06:6648259-6648463
>Gm06:6654760-6654873
>Gm06:6654990-6655037
>Gm06:6656732-6656768
>Gm06:6656844-6656885
>Gm06:6659654-6659715
>Gm06:6662102-6662118
>Gm06:6663227-6663279
>Gm06:6663869-6663920
>Gm06:6664059-6664115
>Gm06:6670131-6670199
>Gm06:6670289-6670347
>Gm06:6670640-6670713
>Gm06:6671425-6671615
>Gm06:6671649-6671722
>Gm06:6671992-6672037
>Gm06:6673140-6673196
>Gm06:6673306-6673349
>Gm06:6673420-6673537
>Gm06:6674152-6674187
>Gm06:6676165-6676230
>Gm06:6676649-6676695
>Gm06:6676859-6676967
>Gm06:6677177-6677245
>Gm06:6680396-6680442
>Gm06:6680873-6680913
>Gm06:6681583-6681625
>Gm06:6681954-6682009
>Gm06:6685006-6685120
>Gm06:6686066-6686111
>Gm06:6687539-6688820
>Gm06:6688850-6689165
>Gm06:6690063-6690097
>Gm06:6692206-6692275
>Gm06:6704694-6704733
>Gm06:6705003-6705032
>Gm06:6706263-6706335
>Gm06:6708465-6708573
>Gm06:6710294-6710524
>Gm06:6710817-6710905
>Gm06:6711041-6711086
>Gm06:6711157-6711180
>Gm06:6711306-6711403
>Gm06:6721900-6721965
>Gm06:6724463-6724536
>Gm06:6726090-6726172
>Gm06:6729941-6730019
>Gm06:6732462-6732496
>Gm06:6732728-6732820
>Gm06:6733786-6733897
>Gm06:6737294-6737417
>Gm06:6739023-6739078
>Gm06:6740069-6740112
>Gm06:6740468-6740482
>Gm06:6740963-6740996
>Gm06:6751280-6751411
>Gm06:6751580-6751666
>Gm06:6754689-6754724
>Gm06:6755837-6755875
>Gm06:6755925-6755981
>Gm06:6759682-6759739
>Gm06:6760783-6760931
>Gm06:6760985-6761044
>Gm06:6761243-6761530
>Gm06:6761621-6761753
>Gm06:6761817-6761997
>Gm06:6762901-6763044
>Gm06:6770381-6770444
>Gm06:6770771-6770829
>Gm06:6772177-6772212
>Gm06:6776356-6776544
>Gm06:6776886-6777220
>Gm06:6777382-6777446
>Gm06:6777900-6777973
>Gm06:6782174-6782247
>Gm06:6782298-6782347
>Gm06:6782666-6782696
>Gm06:6789575-6789623
>Gm06:6791420-6791462
>Gm06:6793860-6793904
>Gm06:6793962-6794047
>Gm06:6799936-6799970
>Gm06:6803867-6803924
>Gm06:6814348-6814383
>Gm06:6814487-6814564
>Gm06:6814796-6814867
>Gm06:6814944-6815038
>Gm06:6815357-6815412
>Gm06:6817039-6817069
>Gm06:6817164-6817830
>Gm06:6817899-6818369
>Gm06:6819750-6819791
>Gm06:6821435-6821590
>Gm06:6822383-6822540
>Gm06:6825156-6830651
>Gm06:6832273-6832308
>Gm06:6832900-6832988
>Gm06:6833012-6833120
>Gm06:6834779-6834959
>Gm06:6835050-6835106
>Gm06:6835557-6835649
>Gm06:6836360-6836453
>Gm06:6836928-6836963
>Gm06:6837032-6837160
>Gm06:6840939-6841000
>Gm06:6843409-6843464
>Gm06:6845054-6845102
>Gm06:6848126-6848159
>Gm06:6855074-6855177
>Gm06:6855860-6855903
>Gm06:6862140-6862178
>Gm06:6862780-6862810
>Gm06:6866285-6866312
>Gm06:6869897-6869930
>Gm06:6870557-6870604
>Gm06:6870656-6870701
>Gm06:6871794-6872023
>Gm06:6872112-6872169
>Gm06:6872228-6872913
>Gm06:6872963-6873011
>Gm06:6874057-6874126
>Gm06:6874381-6874514
>Gm06:6874635-6874716
>Gm06:6876139-6876231
>Gm06:6876616-6876750
>Gm06:6876819-6876853
>Gm06:6877048-6877136
>Gm06:6878739-6878789
>Gm06:6879097-6879219
>Gm06:6881333-6881430
>Gm06:6891534-6891581
>Gm06:6893297-6893494
>Gm06:6893817-6893853
>Gm06:6897495-6897684
>Gm06:6901809-6901854
>Gm06:6916666-6916722
>Gm06:6916972-6917009
>Gm06:6917402-6917520
>Gm06:6919119-6919273
>Gm06:6921777-6921804
>Gm06:6922285-6922352
>Gm06:6922572-6922651
>Gm06:6923863-6923966
>Gm06:6924321-6924365
>Gm06:6924491-6924577
>Gm06:6928337-6928434
>Gm06:6932553-6932627
>Gm06:6932912-6932995
>Gm06:6933349-6933432
>Gm06:6933599-6933628
>Gm06:6933819-6933882
>Gm06:6934035-6934062
>Gm06:6934976-6935050
>Gm06:6935594-6935628
>Gm06:6936380-6936419
>Gm06:6937270-6938240
>Gm06:6939393-6939436
>Gm06:6944031-6944067
>Gm06:6945101-6945232
>Gm06:6945290-6945370
>Gm06:6947500-6947616
>Gm06:6948440-6948516
>Gm06:6948949-6948995
>Gm06:6958055-6958146
>Gm06:6958333-6958370
>Gm06:6962265-6962297
>Gm06:6962582-6962638
>Gm06:6962817-6962859
>Gm06:6963287-6963320
>Gm06:6963719-6963760
>Gm06:6965990-6966041
>Gm06:6966327-6966410
>Gm06:6966545-6966643
>Gm06:6967148-6967243
>Gm06:6968365-6968543
>Gm06:6969036-6969083
>Gm06:6969642-6969722
>Gm06:6969796-6970098
>Gm06:6970201-6970419
>Gm06:6972582-6972625
>Gm06:6974857-6975336
>Gm06:6981487-6981624
>Gm06:6981806-6982663
>Gm06:6982705-6982879
>Gm06:6984840-6984875
>Gm06:6989518-6989692
>Gm06:6995919-6995986
>Gm06:6997556-6997632
>Gm06:6999941-6999971
>Gm06:7000190-7000255
>Gm06:7001795-7001905
>Gm06:7002426-7002520
>Gm06:7002606-7002656
>Gm06:7004366-7005453
>Gm06:7005560-7006155
>Gm06:7009462-7009500
>Gm06:7011070-7011109
>Gm06:7011335-7011422
>Gm06:7011908-7011969
>Gm06:7013701-7013753
>Gm06:7013789-7013851
>Gm06:7014339-7014427
>Gm06:7014624-7015271
>Gm06:7015611-7015721
>Gm06:7016178-7016335
>Gm06:7021389-7021445
>Gm06:7023012-7023119
>Gm06:7023751-7023818
>Gm06:7025265-7025320
>Gm06:7026592-7026657
>Gm06:7027946-7028002
>Gm06:7032114-7032142
>Gm06:7035590-7035630
>Gm06:7049374-7049455
>Gm06:7050564-7050737
>Gm06:7052173-7052328
>Gm06:7052682-7052869
>Gm06:7054064-7054211
>Gm06:7054556-7055648
>Gm06:7055831-7067660
>Gm06:7068422-7068493
>Gm06:7070107-7070150
>Gm06:7072460-7072496
>Gm06:7079102-7079155
>Gm06:7079469-7079563
>Gm06:7079740-7079800
>Gm06:7080292-7080434
>Gm06:7081210-7081297
>Gm06:7083985-7084060
>Gm06:7089670-7089685
>Gm06:7089785-7089799
>Gm06:7090294-7090370
>Gm06:7091344-7091458
>Gm06:7092048-7092090
>Gm06:7092312-7092355
>Gm06:7092366-7092436
>Gm06:7093867-7093932
>Gm06:7094934-7095495
>Gm06:7095539-7095624
>Gm06:7111057-7111152
>Gm06:7112144-7112655
>Gm06:7114863-7115037
>Gm06:7117967-7118014
>Gm06:7118191-7118248
>Gm06:7118360-7118412
>Gm06:7118451-7118553
>Gm06:7118909-7118945
>Gm06:7120230-7120283
>Gm06:7121825-7121867
>Gm06:7123107-7123142
>Gm06:7123592-7123671
>Gm06:7124743-7124789
>Gm06:7125193-7125257
>Gm06:7129414-7129653
>Gm06:7129947-7130016
>Gm06:7130346-7130376
>Gm06:7130773-7130807
>Gm06:7132295-7132598
>Gm06:7132622-7132715
>Gm06:7135882-7135922
>Gm06:7140857-7140896
>Gm06:7144705-7145069
>Gm06:7145122-7145924
>Gm06:7146144-7146328
>Gm06:7147286-7147383
>Gm06:7149102-7149387
>Gm06:7149898-7150144
>Gm06:7152682-7152724
>Gm06:7163474-7163566
>Gm06:7174267-7174359
>Gm06:7174455-7174629
>Gm06:7175776-7175824
>Gm06:7180925-7181345
>Gm06:7181514-7185531
>Gm06:7185575-7186608
>Gm06:7187608-7187676
>Gm06:7187772-7187875
>Gm06:7188083-7188209
>Gm06:7190916-7191169
>Gm06:7191309-7191364
>Gm06:7193008-7193068
>Gm06:7193599-7193687
>Gm06:7193736-7193809
>Gm06:7194943-7195088
>Gm06:7195249-7195291
>Gm06:7195490-7195930
>Gm06:7196826-7196877
>Gm06:7203408-7203494
>Gm06:7205798-7205977
>Gm06:7211744-7211975
>Gm06:7213477-7213514
>Gm06:7219673-7219709
>Gm06:7219845-7220020
>Gm06:7222377-7222419
>Gm06:7223222-7223402
>Gm06:7223436-7223477
>Gm06:7223609-7223652
>Gm06:7224543-7224595
>Gm06:7224905-7224945
>Gm06:7228009-7228166
>Gm06:7229352-7229405
>Gm06:7229482-7229539
>Gm06:7230483-7230533
>Gm06:7230795-7230935
>Gm06:7231128-7231201
>Gm06:7231246-7231350
>Gm06:7232041-7232241
>Gm06:7232325-7232396
>Gm06:7234062-7234130
>Gm06:7234590-7234714
>Gm06:7234757-7234986
>Gm06:7236640-7236704
>Gm06:7241752-7241836
>Gm06:7243812-7243942
>Gm06:7244660-7244711
>Gm06:7244972-7245048
>Gm06:7245104-7245186
>Gm06:7248676-7248866
>Gm06:7250439-7250501
>Gm06:7250570-7250663
>Gm06:7250889-7250952
>Gm06:7253399-7253461
>Gm06:7253654-7253798
>Gm06:7255717-7256224
>Gm06:7256304-7256477
>Gm06:7256613-7256956
>Gm06:7257196-7257221
>Gm06:7257419-7257511
>Gm06:7257563-7257609
>Gm06:7257710-7257946
>Gm06:7257983-7258029
>Gm06:7258230-7258343
>Gm06:7258430-7258459
>Gm06:7258659-7258724
>Gm06:7258755-7259270
>Gm06:7259314-7259384
>Gm06:7259521-7259558
>Gm06:7259609-7260104
>Gm06:7260153-7260478
>Gm06:7261961-7262009
>Gm06:7264274-7264412
>Gm06:7269693-7269757
>Gm06:7270332-7270672
>Gm06:7271472-7271523
>Gm06:7274360-7274466
>Gm06:7275570-7275689
>Gm06:7276551-7276784
>Gm06:7277127-7277202
>Gm06:7287710-7287809
>Gm06:7292728-7292865
>Gm06:7294811-7295381
>Gm06:7295490-7295657
>Gm06:7295700-7295732
>Gm06:7296606-7296659
>Gm06:7297071-7297212
>Gm06:7298310-7298369
>Gm06:7301353-7301385
>Gm06:7303677-7303714
>Gm06:7312651-7312693
>Gm06:7314683-7314745
>Gm06:7317462-7317493
>Gm06:7320240-7320424
>Gm06:7321722-7321784
>Gm06:7330025-7330087
>Gm06:7330731-7330990
>Gm06:7331577-7331728
>Gm06:7337202-7337244
>Gm06:7338393-7338437
>Gm06:7345461-7345515
>Gm06:7345701-7345892
>Gm06:7346629-7346750
>Gm06:7352150-7352191
>Gm06:7352692-7352718
>Gm06:7353110-7353163
>Gm06:7355802-7355891
>Gm06:7357340-7357378
>Gm06:7357480-7357546
>Gm06:7361820-7361907
>Gm06:7365145-7365160
>Gm06:7365260-7365274
>Gm06:7367778-7367981
>Gm06:7370665-7370690
>Gm06:7372856-7372894
>Gm06:7373033-7373139
>Gm06:7374902-7374982
>Gm06:7375783-7375835
>Gm06:7376193-7376228
>Gm06:7385096-7385152
>Gm06:7385798-7385897
>Gm06:7385927-7386163
>Gm06:7386204-7386380
>Gm06:7386522-7386611
>Gm06:7392830-7392891
>Gm06:7394719-7394775
>Gm06:7395171-7395284
>Gm06:7397814-7397885
>Gm06:7402588-7402648
>Gm06:7403771-7403921
>Gm06:7404776-7405080
>Gm06:7405490-7405541
>Gm06:7405997-7406255
>Gm06:7406305-7406443
>Gm06:7407249-7407307
>Gm06:7409261-7409508
>Gm06:7410510-7410537
>Gm06:7414106-7414240
>Gm06:7414392-7414630
>Gm06:7423011-7423090
>Gm06:7423243-7423320
>Gm06:7423459-7423574
>Gm06:7429497-7429640
>Gm06:7441138-7441254
>Gm06:7442551-7442750
>Gm06:7443109-7443139
>Gm06:7444497-7444633
>Gm06:7444682-7444806
>Gm06:7449075-7449127
>Gm06:7449431-7449461
>Gm06:7453749-7453818
>Gm06:7453884-7453932
>Gm06:7459152-7459241
>Gm06:7468627-7468732
>Gm06:7468788-7468842
>Gm06:7469360-7469392
>Gm06:7469707-7469957
>Gm06:7471356-7471406
>Gm06:7477711-7477919
>Gm06:7478033-7478146
>Gm06:7485216-7485244
>Gm06:7486882-7486931
>Gm06:7488366-7488460
>Gm06:7493659-7493743
>Gm06:7497604-7497670
>Gm06:7497975-7502435
>Gm06:7502807-7502840
>Gm06:7505490-7505546
>Gm06:7507562-7507636
>Gm06:7508758-7508837
>Gm06:7513079-7513238
>Gm06:7513292-7513699
>Gm06:7514121-7514214
>Gm06:7515487-7515540
>Gm06:7517935-7518255
>Gm06:7518436-7518523
>Gm06:7518791-7518907
>Gm06:7521381-7521468
>Gm06:7523624-7523657
>Gm06:7533309-7533435
>Gm06:7533616-7533693
>Gm06:7533850-7533936
>Gm06:7534021-7534325
>Gm06:7540634-7540747
>Gm06:7540917-7540977
>Gm06:7541379-7541422
>Gm06:7541536-7541641
>Gm06:7541670-7541773
>Gm06:7545648-7545686
>Gm06:7546560-7546594
>Gm06:7547078-7547727
>Gm06:7548693-7548741
>Gm06:7548991-7549036
>Gm06:7553877-7553925
>Gm06:7553994-7554069
>Gm06:7554204-7554458
>Gm06:7554682-7554754
>Gm06:7555362-7555445
>Gm06:7555713-7555753
>Gm06:7558488-7558627
>Gm06:7559354-7559381
>Gm06:7560360-7560398
>Gm06:7563373-7563433
>Gm06:7564572-7564619
>Gm06:7565554-7565888
>Gm06:7566103-7566248
>Gm06:7567054-7567148
>Gm06:7567792-7567833
>Gm06:7577501-7577602
>Gm06:7583651-7583709
>Gm06:7583821-7583879
>Gm06:7585994-7586033
>Gm06:7588073-7588279
>Gm06:7588457-7588584
>Gm06:7588606-7588666
>Gm06:7588752-7588796
>Gm06:7588831-7588959
>Gm06:7589174-7589358
>Gm06:7591677-7591729
>Gm06:7591880-7591947
>Gm06:7591995-7592161
>Gm06:7592177-7592237
>Gm06:7592480-7592516
>Gm06:7592557-7592726
>Gm06:7592782-7593073
>Gm06:7593135-7593234
>Gm06:7594901-7594997
>Gm06:7595640-7595714
>Gm06:7596751-7596951
>Gm06:7596978-7597030
>Gm06:7597848-7597963
>Gm06:7604908-7605116
>Gm06:7614066-7614139
>Gm06:7615239-7615289
>Gm06:7615457-7615517
>Gm06:7615597-7615714
>Gm06:7615834-7615931
>Gm06:7615962-7616154
>Gm06:7616335-7616490
>Gm06:7616613-7616650
>Gm06:7616724-7617600
>Gm06:7617710-7617803
>Gm06:7619648-7619712
>Gm06:7620423-7620489
>Gm06:7620583-7620767
>Gm06:7620796-7620961
>Gm06:7621005-7621083
>Gm06:7621213-7621301
>Gm06:7621369-7621400
>Gm06:7621755-7621804
>Gm06:7622080-7622164
>Gm06:7622644-7622759
>Gm06:7622895-7622957
>Gm06:7623166-7623250
>Gm06:7623377-7623413
>Gm06:7623486-7623542
>Gm06:7623632-7623721
>Gm06:7625356-7625406
>Gm06:7625471-7625594
>Gm06:7626681-7626712
>Gm06:7631486-7631571
>Gm06:7632190-7632217
>Gm06:7638191-7638226
>Gm06:7638383-7638502
>Gm06:7642741-7643057
>Gm06:7643161-7643444
>Gm06:7643500-7643670
>Gm06:7646398-7646459
>Gm06:7652056-7652129
>Gm06:7652209-7652606
>Gm06:7658742-7660224
>Gm06:7660284-7660314
>Gm06:7663327-7663366
>Gm06:7663575-7663696
>Gm06:7666300-7666362
>Gm06:7666444-7666533
>Gm06:7667934-7667983
>Gm06:7673956-7674094
>Gm06:7676372-7676446
>Gm06:7677279-7677307
>Gm06:7677731-7677769
>Gm06:7678907-7678940
>Gm06:7679414-7679542
>Gm06:7681257-7681320
>Gm06:7682084-7682142
>Gm06:7682322-7682418
>Gm06:7684086-7684182
>Gm06:7684497-7684608
>Gm06:7685547-7685626
>Gm06:7685867-7685953
>Gm06:7686773-7686882
>Gm06:7690432-7690471
>Gm06:7692239-7692294
>Gm06:7696131-7696163
>Gm06:7699040-7699153
>Gm06:7705766-7705826
>Gm06:7705973-7706044
>Gm06:7716250-7716313
>Gm06:7720326-7720353
>Gm06:7721525-7721595
>Gm06:7721683-7721778
>Gm06:7721979-7722009
>Gm06:7723715-7723796
>Gm06:7723840-7723885
>Gm06:7723976-7724009
>Gm06:7725796-7725851
>Gm06:7726895-7727074
>Gm06:7731223-7731262
>Gm06:7731518-7731839
>Gm06:7731927-7732000
>Gm06:7733560-7733746
>Gm06:7733812-7733903
>Gm06:7734695-7734847
>Gm06:7734943-7735087
>Gm06:7735226-7735380
>Gm06:7735751-7735833
>Gm06:7737993-7738069
>Gm06:7748848-7749182
>Gm06:7749266-7749320
>Gm06:7749418-7750180
>Gm06:7750214-7750675
>Gm06:7750727-7750826
>Gm06:7750923-7751140
>Gm06:7751271-7751339
>Gm06:7751491-7751557
>Gm06:7752965-7753015
>Gm06:7753657-7753712
>Gm06:7754171-7754265
>Gm06:7754687-7754728
>Gm06:7757114-7757279
>Gm06:7759181-7759212
>Gm06:7759400-7759436
>Gm06:7761258-7761379
>Gm06:7762969-7763086
>Gm06:7763227-7763300
>Gm06:7764366-7764514
>Gm06:7767436-7767514
>Gm06:7772407-7772451
>Gm06:7773690-7773740
>Gm06:7783733-7783795
>Gm06:7785803-7785890
>Gm06:7789896-7789923
>Gm06:7793376-7793714
>Gm06:7796032-7796575
>Gm06:7800024-7800100
>Gm06:7800169-7800234
>Gm06:7800316-7800618
>Gm06:7800750-7800788
>Gm06:7801025-7801115
>Gm06:7801589-7801617
>Gm06:7803789-7803833
>Gm06:7809235-7809322
>Gm06:7809374-7809710
>Gm06:7809901-7810059
>Gm06:7812671-7812790
>Gm06:7815842-7815930
>Gm06:7815998-7816067
>Gm06:7816483-7816666
>Gm06:7820746-7820788
>Gm06:7820999-7821033
>Gm06:7822442-7822473
>Gm06:7822627-7822691
>Gm06:7824742-7824806
>Gm06:7825415-7825502
>Gm06:7827622-7827681
>Gm06:7828701-7828974
>Gm06:7829544-7829580
>Gm06:7835903-7835965
>Gm06:7836835-7836881
>Gm06:7837168-7837202
>Gm06:7837348-7837871
>Gm06:7838254-7838279
>Gm06:7838376-7838486
>Gm06:7838525-7838606
>Gm06:7838726-7838795
>Gm06:7844317-7844399
>Gm06:7845914-7845960
>Gm06:7850350-7850395
>Gm06:7851919-7851971
>Gm06:7863756-7863836
>Gm06:7864696-7865989
>Gm06:7866056-7866412
>Gm06:7873820-7873907
>Gm06:7873943-7874013
>Gm06:7874302-7874542
>Gm06:7878971-7879134
>Gm06:7879374-7884486
>Gm06:7885144-7885173
>Gm06:7886128-7887229
>Gm06:7887313-7887598
>Gm06:7887648-7887962
>Gm06:7889723-7889751
>Gm06:7890190-7890357
>Gm06:7890431-7890502
>Gm06:7891374-7891402
>Gm06:7894845-7894989
>Gm06:7895556-7895658
>Gm06:7895807-7895901
>Gm06:7896246-7896407
>Gm06:7899427-7899546
>Gm06:7901008-7901399
>Gm06:7903782-7903817
>Gm06:7906904-7906964
>Gm06:7911458-7911512
>Gm06:7912512-7913048
>Gm06:7913809-7914050
>Gm06:7914099-7914318
>Gm06:7914971-7915030
>Gm06:7920281-7920356
>Gm06:7921277-7921448
>Gm06:7922670-7922799
>Gm06:7925800-7925911
>Gm06:7929699-7929734
>Gm06:7934879-7934946
>Gm06:7935200-7935290
>Gm06:7938269-7938321
>Gm06:7938879-7939036
>Gm06:7940181-7940612
>Gm06:7940723-7940754
>Gm06:7940821-7941541
>Gm06:7945426-7945469
>Gm06:7947253-7947331
>Gm06:7948287-7948318
>Gm06:7951658-7951723
>Gm06:7951839-7951896
>Gm06:7953001-7953146
>Gm06:7956848-7956915
>Gm06:7958696-7958767
>Gm06:7966377-7966411
>Gm06:7968121-7968165
>Gm06:7974081-7974119
>Gm06:7976710-7976744
>Gm06:7981181-7981332
>Gm06:7982295-7982464
>Gm06:7986298-7986331
>Gm06:7986509-7986583
>Gm06:7989952-7989991
>Gm06:7990191-7990511
>Gm06:7990644-7990782
>Gm06:7991346-7991418
>Gm06:7991787-7991822
>Gm06:7992050-7992085
>Gm06:7992220-7992300
>Gm06:7992422-7992451
>Gm06:7992577-7992726
>Gm06:8001499-8001771
>Gm06:8002145-8002210
>Gm06:8008188-8008239
>Gm06:8008404-8008609
>Gm06:8012729-8012790
>Gm06:8017052-8017082
>Gm06:8018804-8018918
>Gm06:8018946-8019070
>Gm06:8021828-8022120
>Gm06:8023792-8023848
>Gm06:8026357-8026452
>Gm06:8026885-8026960
>Gm06:8027478-8027515
>Gm06:8028200-8028233
>Gm06:8030984-8031154
>Gm06:8032452-8032680
>Gm06:8033197-8033261
>Gm06:8035015-8035063
>Gm06:8035085-8035221
>Gm06:8035557-8035614
>Gm06:8038221-8038272
>Gm06:8038566-8038628
>Gm06:8039306-8039382
>Gm06:8039561-8039640
>Gm06:8042398-8042763
>Gm06:8042819-8042854
>Gm06:8044154-8044211
>Gm06:8044853-8045281
>Gm06:8051069-8051135
>Gm06:8052987-8053161
>Gm06:8056001-8056065
>Gm06:8061685-8061787
>Gm06:8063144-8063183
>Gm06:8064903-8064958
>Gm06:8067144-8067200
>Gm06:8068725-8068759
>Gm06:8068906-8068948
>Gm06:8069217-8069253
>Gm06:8071622-8071670
>Gm06:8072439-8072595
>Gm06:8073232-8073305
>Gm06:8073463-8073678
>Gm06:8073905-8073980
>Gm06:8075749-8075785
>Gm06:8081100-8081285
>Gm06:8081435-8081580
>Gm06:8081860-8081909
>Gm06:8082923-8083020
>Gm06:8083122-8083162
>Gm06:8085815-8085985
>Gm06:8086944-8087056
>Gm06:8087154-8087221
>Gm06:8091483-8091547
>Gm06:8091679-8091840
>Gm06:8092012-8092379
>Gm06:8092457-8092540
>Gm06:8096377-8096745
>Gm06:8097630-8097750
>Gm06:8098749-8098874
>Gm06:8110560-8110592
>Gm06:8117204-8117238
>Gm06:8117850-8117901
>Gm06:8118766-8119408
>Gm06:8120138-8120262
>Gm06:8120497-8120564
>Gm06:8122723-8122890
>Gm06:8123257-8123420
>Gm06:8125148-8125221
>Gm06:8126656-8126702
>Gm06:8127819-8127895
>Gm06:8128205-8128245
>Gm06:8128728-8129180
>Gm06:8129218-8130067
>Gm06:8130187-8130433
>Gm06:8136156-8136227
>Gm06:8136471-8136694
>Gm06:8136776-8136892
>Gm06:8137653-8137688
>Gm06:8140284-8140371
>Gm06:8149899-8149989
>Gm06:8151992-8152030
>Gm06:8162274-8162345
>Gm06:8164738-8164849
>Gm06:8165088-8165156
>Gm06:8167833-8167876
>Gm06:8177487-8177560
>Gm06:8180635-8180793
>Gm06:8180823-8181041
>Gm06:8181066-8181343
>Gm06:8181491-8181624
>Gm06:8182126-8182194
>Gm06:8182307-8182352
>Gm06:8183153-8183189
>Gm06:8184858-8185580
>Gm06:8192491-8192566
>Gm06:8192925-8193510
>Gm06:8193758-8193861
>Gm06:8194008-8194081
>Gm06:8194210-8194455
>Gm06:8195042-8195060
>Gm06:8200007-8200113
>Gm06:8200195-8200372
>Gm06:8208015-8208047
>Gm06:8210989-8211320
>Gm06:8212491-8212538
>Gm06:8218654-8218698
>Gm06:8221091-8221139
>Gm06:8222835-8224735
>Gm06:8224778-8225267
>Gm06:8226300-8226390
>Gm06:8232981-8233030
>Gm06:8233073-8233119
>Gm06:8235380-8235526
>Gm06:8236167-8236269
>Gm06:8237185-8237233
>Gm06:8237440-8237592
>Gm06:8237752-8237850
>Gm06:8238794-8238852
>Gm06:8239169-8239446
>Gm06:8244591-8244692
>Gm06:8245814-8245883
>Gm06:8252110-8252213
>Gm06:8253840-8253940
>Gm06:8256951-8257030
>Gm06:8257100-8257167
>Gm06:8259859-8259929
>Gm06:8262498-8262654
>Gm06:8263514-8263576
>Gm06:8265315-8265394
>Gm06:8267194-8267302
>Gm06:8267952-8268040
>Gm06:8269167-8269216
>Gm06:8271057-8271170
>Gm06:8271311-8271372
>Gm06:8271398-8271517
>Gm06:8274208-8274271
>Gm06:8274311-8274358
>Gm06:8279336-8279377
>Gm06:8284002-8284038
>Gm06:8285639-8285705
>Gm06:8285809-8285898
>Gm06:8285940-8286013
>Gm06:8286697-8286748
>Gm06:8292756-8292801
>Gm06:8293467-8293510
>Gm06:8296035-8296097
>Gm06:8300937-8301106
>Gm06:8301938-8302083
>Gm06:8303195-8303330
>Gm06:8303528-8303643
>Gm06:8305806-8305866
>Gm06:8310392-8310418
>Gm06:8311101-8311208
>Gm06:8311326-8311357
>Gm06:8312285-8312319
>Gm06:8314277-8314304
>Gm06:8315227-8315402
>Gm06:8315445-8315724
>Gm06:8316332-8316407
>Gm06:8317459-8317575
>Gm06:8318601-8318632
>Gm06:8319839-8320016
>Gm06:8323286-8323334
>Gm06:8323447-8323555
>Gm06:8325295-8325363
>Gm06:8327905-8327943
>Gm06:8328518-8328560
>Gm06:8328723-8328758
>Gm06:8330158-8330192
>Gm06:8332254-8332309
>Gm06:8332856-8332967
>Gm06:8341296-8341452
>Gm06:8341905-8341972
>Gm06:8346914-8347008
>Gm06:8347683-8349029
>Gm06:8350770-8350804
>Gm06:8352333-8352455
>Gm06:8353009-8353081
>Gm06:8353494-8353548
>Gm06:8355009-8355062
>Gm06:8365873-8366204
>Gm06:8366243-8366479
>Gm06:8367690-8367952
>Gm06:8367979-8368042
>Gm06:8368393-8368508
>Gm06:8368751-8368941
>Gm06:8369012-8369169
>Gm06:8370576-8370668
>Gm06:8372835-8372904
>Gm06:8373031-8373077
>Gm06:8375309-8375421
>Gm06:8382446-8382481
>Gm06:8382652-8382699
>Gm06:8384107-8384151
>Gm06:8385006-8385040
>Gm06:8387349-8387397
>Gm06:8387421-8387460
>Gm06:8387810-8387886
>Gm06:8389183-8389218
>Gm06:8394797-8394849
>Gm06:8395115-8395165
>Gm06:8400635-8400674
>Gm06:8408894-8408909
>Gm06:8409123-8409227
>Gm06:8409600-8409633
>Gm06:8411262-8411325
>Gm06:8412492-8412641
>Gm06:8413535-8413551
>Gm06:8423870-8423922
>Gm06:8424191-8424227
>Gm06:8424441-8424485
>Gm06:8425714-8425976
>Gm06:8426198-8426252
>Gm06:8426891-8427866
>Gm06:8427885-8428649
>Gm06:8429839-8429935
>Gm06:8430667-8430808
>Gm06:8435233-8435321
>Gm06:8436428-8436523
>Gm06:8446082-8446299
>Gm06:8446350-8446662
>Gm06:8450675-8450757
>Gm06:8453338-8453447
>Gm06:8453564-8453623
>Gm06:8453851-8453888
>Gm06:8454634-8454711
>Gm06:8455899-8455966
>Gm06:8458730-8458770
>Gm06:8459153-8459202
>Gm06:8463854-8463890
>Gm06:8464704-8464796
>Gm06:8465415-8465481
>Gm06:8465540-8465686
>Gm06:8465794-8465930
>Gm06:8466235-8466333
>Gm06:8467643-8467817
>Gm06:8472804-8472829
>Gm06:8472969-8473013
>Gm06:8477176-8477338
>Gm06:8477365-8477456
>Gm06:8487300-8487344
>Gm06:8488533-8488625
>Gm06:8488695-8488742
>Gm06:8489578-8489666
>Gm06:8490401-8490468
>Gm06:8490735-8490797
>Gm06:8490993-8491038
>Gm06:8491801-8491898
>Gm06:8500146-8500199
>Gm06:8500683-8500721
>Gm06:8501944-8501975
>Gm06:8503681-8503736
>Gm06:8505045-8505183
>Gm06:8507357-8507430
>Gm06:8507470-8507658
>Gm06:8513349-8513400
>Gm06:8519652-8519732
>Gm06:8524460-8524561
>Gm06:8524795-8524842
>Gm06:8527008-8527074
>Gm06:8532006-8532068
>Gm06:8532097-8532487
>Gm06:8534448-8534522
>Gm06:8538047-8538126
>Gm06:8538195-8538250
>Gm06:8540720-8540898
>Gm06:8540937-8541103
>Gm06:8542750-8542789
>Gm06:8546627-8546667
>Gm06:8547056-8547091
>Gm06:8549188-8549284
>Gm06:8549327-8549389
>Gm06:8551397-8551681
>Gm06:8554829-8554895
>Gm06:8554927-8554959
>Gm06:8555198-8555227
>Gm06:8557427-8557582
>Gm06:8558819-8558877
>Gm06:8559480-8559589
>Gm06:8559826-8559904
>Gm06:8562597-8562663
>Gm06:8565391-8565429
>Gm06:8565652-8565702
>Gm06:8569419-8569468
>Gm06:8570902-8570998
>Gm06:8571579-8571619
>Gm06:8572863-8572906
>Gm06:8574778-8574826
>Gm06:8576471-8577134
>Gm06:8577231-8577701
>Gm06:8578110-8578264
>Gm06:8579584-8579738
>Gm06:8579855-8579916
>Gm06:8580043-8580120
>Gm06:8580329-8580395
>Gm06:8580905-8581121
>Gm06:8581557-8581584
>Gm06:8582745-8582884
>Gm06:8583809-8583908
>Gm06:8587651-8587707
>Gm06:8601332-8601396
>Gm06:8602155-8602206
>Gm06:8603949-8604093
>Gm06:8604182-8604270
>Gm06:8606908-8606980
>Gm06:8607377-8607431
>Gm06:8607537-8607634
>Gm06:8607829-8607917
>Gm06:8608579-8608794
>Gm06:8614337-8614452
>Gm06:8617005-8617074
>Gm06:8617908-8617950
>Gm06:8618670-8618833
>Gm06:8620133-8620179
>Gm06:8620624-8620648
>Gm06:8630534-8630573
>Gm06:8630605-8630643
>Gm06:8632821-8632860
>Gm06:8637390-8637477
>Gm06:8637705-8637819
>Gm06:8638548-8638621
>Gm06:8643917-8643964
>Gm06:8644169-8644324
>Gm06:8646208-8646265
>Gm06:8647924-8647969
>Gm06:8648904-8648965
>Gm06:8649396-8649531
>Gm06:8649831-8649887
>Gm06:8650204-8650286
>Gm06:8653632-8653681
>Gm06:8660955-8661017
>Gm06:8664627-8664740
>Gm06:8668467-8668533
>Gm06:8670960-8670992
>Gm06:8674023-8674055
>Gm06:8675035-8675080
>Gm06:8675161-8675293
>Gm06:8675478-8675641
>Gm06:8677111-8677175
>Gm06:8677262-8677452
>Gm06:8677549-8677576
>Gm06:8679433-8679514
>Gm06:8681937-8681981
>Gm06:8682015-8682059
>Gm06:8686582-8686690
>Gm06:8689178-8689216
>Gm06:8689598-8689686
>Gm06:8691108-8691198
>Gm06:8692093-8692120
>Gm06:8693464-8693505
>Gm06:8693738-8694090
>Gm06:8694152-8694318
>Gm06:8694369-8696235
>Gm06:8696381-8696571
>Gm06:8696613-8696733
>Gm06:8697207-8697295
>Gm06:8701348-8701409
>Gm06:8710172-8710291
>Gm06:8710471-8710521
>Gm06:8713246-8713356
>Gm06:8713643-8713684
>Gm06:8713747-8713889
>Gm06:8714014-8714063
>Gm06:8715006-8715038
>Gm06:8717218-8717387
>Gm06:8717519-8717550
>Gm06:8719302-8719365
>Gm06:8725779-8725951
>Gm06:8730974-8731042
>Gm06:8732496-8732779
>Gm06:8735836-8735874
>Gm06:8735935-8735983
>Gm06:8737015-8737110
>Gm06:8737304-8737476
>Gm06:8737514-8737576
>Gm06:8738142-8738167
>Gm06:8738943-8739047
>Gm06:8742055-8742101
>Gm06:8744546-8744589
>Gm06:8745786-8745824
>Gm06:8750215-8750263
>Gm06:8751470-8751633
>Gm06:8753552-8753638
>Gm06:8756311-8756349
>Gm06:8764675-8765061
>Gm06:8766433-8766730
>Gm06:8769185-8769271
>Gm06:8770675-8770704
>Gm06:8774598-8774651
>Gm06:8776372-8776440
>Gm06:8777385-8777442
>Gm06:8778439-8779039
>Gm06:8779566-8779627
>Gm06:8779925-8779968
>Gm06:8783055-8783342
>Gm06:8784029-8784141
>Gm06:8785919-8786016
>Gm06:8786644-8786720
>Gm06:8788571-8788668
>Gm06:8795173-8795257
>Gm06:8795297-8795399
>Gm06:8798569-8798646
>Gm06:8802364-8802422
>Gm06:8804998-8805133
>Gm06:8805168-8805365
>Gm06:8811130-8811180
>Gm06:8812210-8812242
>Gm06:8813543-8813615
>Gm06:8814271-8814368
>Gm06:8814700-8814765
>Gm06:8818794-8819000
>Gm06:8826317-8826357
>Gm06:8827626-8827658
>Gm06:8828134-8828185
>Gm06:8833385-8833450
>Gm06:8833808-8833905
>Gm06:8848198-8848320
>Gm06:8848384-8848456
>Gm06:8848543-8848583
>Gm06:8849146-8849182
>Gm06:8850949-8851024
>Gm06:8851959-8852020
>Gm06:8852814-8852875
>Gm06:8853475-8853489
>Gm06:8853881-8853915
>Gm06:8854815-8854884
>Gm06:8856739-8856849
>Gm06:8866889-8866965
>Gm06:8867718-8867792
>Gm06:8880329-8880365
>Gm06:8882312-8882410
>Gm06:8884653-8884688
>Gm06:8886075-8886113
>Gm06:8888822-8888851
>Gm06:8888926-8888978
>Gm06:8892381-8892470
>Gm06:8892990-8893041
>Gm06:8893730-8893766
>Gm06:8896503-8896617
>Gm06:8897027-8897077
>Gm06:8897209-8897263
>Gm06:8899078-8899111
>Gm06:8904058-8904103
>Gm06:8908591-8908645
>Gm06:8909083-8909158
>Gm06:8911370-8915122
>Gm06:8915322-8915405
>Gm06:8918288-8918670
>Gm06:8919056-8919175
>Gm06:8920298-8920940
>Gm06:8923640-8923718
>Gm06:8925446-8925473
>Gm06:8925698-8925753
>Gm06:8930220-8930258
>Gm06:8933616-8933658
>Gm06:8942888-8942924
>Gm06:8946385-8946428
>Gm06:8952731-8952786
>Gm06:8953627-8954064
>Gm06:8957163-8957231
>Gm06:8959659-8959688
>Gm06:8963679-8963739
>Gm06:8971428-8971498
>Gm06:8971879-8971958
>Gm06:8989775-8989825
>Gm06:8997420-8997476
>Gm06:9007151-9009301
>Gm06:9010511-9010541
>Gm06:9010802-9010852
>Gm06:9011272-9011329
>Gm06:9022639-9022723
>Gm06:9022932-9023176
>Gm06:9024628-9024840
>Gm06:9026651-9026702
>Gm06:9032071-9032099
>Gm06:9033008-9033095
>Gm06:9034695-9034872
>Gm06:9035098-9035159
>Gm06:9039247-9039471
>Gm06:9041704-9043051
>Gm06:9047836-9047872
>Gm06:9050857-9050910
>Gm06:9051391-9051456
>Gm06:9052915-9053144
>Gm06:9053856-9053870
>Gm06:9054968-9055028
>Gm06:9055252-9055328
>Gm06:9056339-9056567
>Gm06:9057658-9057773
>Gm06:9061689-9061742
>Gm06:9069017-9069102
>Gm06:9069312-9069418
>Gm06:9071144-9071198
>Gm06:9076637-9076702
>Gm06:9083409-9083562
>Gm06:9083827-9083890
>Gm06:9084185-9084199
>Gm06:9084312-9084405
>Gm06:9085376-9085480
>Gm06:9085953-9085982
>Gm06:9086441-9086490
>Gm06:9088081-9088116
>Gm06:9088742-9088814
>Gm06:9088986-9089104
>Gm06:9095195-9095235
>Gm06:9098647-9098678
>Gm06:9100177-9100222
>Gm06:9105643-9105737
>Gm06:9113069-9113228
>Gm06:9113461-9113637
>Gm06:9117336-9117417
>Gm06:9117507-9117615
>Gm06:9122903-9122988
>Gm06:9123043-9123183
>Gm06:9124593-9124707
>Gm06:9125100-9125235
>Gm06:9125404-9127318
>Gm06:9128194-9128227
>Gm06:9132574-9132611
>Gm06:9133551-9133739
>Gm06:9133767-9133798
>Gm06:9133871-9134122
>Gm06:9143157-9143615
>Gm06:9143649-9143688
>Gm06:9143734-9144043
>Gm06:9144661-9144750
>Gm06:9145470-9145641
>Gm06:9154182-9154208
>Gm06:9156332-9156390
>Gm06:9156575-9156624
>Gm06:9157721-9157840
>Gm06:9157885-9157936
>Gm06:9158769-9158924
>Gm06:9158951-9159024
>Gm06:9159599-9159636
>Gm06:9161317-9161450
>Gm06:9162780-9162880
>Gm06:9165808-9165877
>Gm06:9169461-9169528
>Gm06:9170423-9170537
>Gm06:9173834-9173883
>Gm06:9174911-9175017
>Gm06:9175933-9176068
>Gm06:9180568-9180607
>Gm06:9186559-9186623
>Gm06:9189194-9189297
>Gm06:9191954-9191995
>Gm06:9192582-9192683
>Gm06:9192850-9192901
>Gm06:9193907-9193997
>Gm06:9194073-9194278
>Gm06:9197839-9197916
>Gm06:9198000-9198028
>Gm06:9198415-9198460
>Gm06:9198573-9198623
>Gm06:9200517-9200617
>Gm06:9200786-9200844
>Gm06:9201014-9201060
>Gm06:9202727-9202769
>Gm06:9209896-9209927
>Gm06:9222738-9222883
>Gm06:9223556-9223619
>Gm06:9224502-9224547
>Gm06:9224982-9225029
>Gm06:9227310-9227415
>Gm06:9229809-9229839
>Gm06:9229870-9229931
>Gm06:9231862-9231891
>Gm06:9235575-9235759
>Gm06:9237066-9237113
>Gm06:9238642-9238813
>Gm06:9238876-9238919
>Gm06:9244141-9244234
>Gm06:9244312-9244342
>Gm06:9244397-9244474
>Gm06:9244587-9244659
>Gm06:9245982-9246028
>Gm06:9246060-9246159
>Gm06:9246581-9246902
>Gm06:9247417-9247486
>Gm06:9251831-9251871
>Gm06:9252432-9252478
>Gm06:9254872-9255040
>Gm06:9255346-9255384
>Gm06:9255689-9255722
>Gm06:9255783-9255832
>Gm06:9265693-9265761
>Gm06:9271492-9271581
>Gm06:9275422-9275543
>Gm06:9276290-9276345
>Gm06:9277432-9277491
>Gm06:9280459-9280515
>Gm06:9281439-9281492
>Gm06:9282743-9282870
>Gm06:9284340-9284411
>Gm06:9284636-9284729
>Gm06:9287208-9287258
>Gm06:9287604-9287642
>Gm06:9287930-9287958
>Gm06:9288416-9288455
>Gm06:9289354-9289418
>Gm06:9289480-9289574
>Gm06:9289942-9289969
>Gm06:9290157-9290260
>Gm06:9297330-9297402
>Gm06:9297789-9297821
>Gm06:9298105-9298300
>Gm06:9298383-9298662
>Gm06:9298886-9298960
>Gm06:9302202-9303996
>Gm06:9305404-9305575
>Gm06:9306021-9306173
>Gm06:9306573-9306784
>Gm06:9307046-9307236
>Gm06:9313910-9313955
>Gm06:9319851-9319904
>Gm06:9322097-9322206
>Gm06:9322256-9322296
>Gm06:9323828-9323978
>Gm06:9325399-9325561
>Gm06:9325605-9325706
>Gm06:9326682-9326717
>Gm06:9326771-9326908
>Gm06:9326956-9327032
>Gm06:9337798-9337846
>Gm06:9338655-9338912
>Gm06:9344900-9345039
>Gm06:9345157-9345209
>Gm06:9351936-9351950
>Gm06:9352668-9352719
>Gm06:9355833-9355916
>Gm06:9356179-9356208
>Gm06:9357128-9357171
>Gm06:9358829-9359052
>Gm06:9359354-9359678
>Gm06:9359982-9360024
>Gm06:9360041-9360218
>Gm06:9361185-9361242
>Gm06:9361959-9362017
>Gm06:9366058-9366102
>Gm06:9368723-9368754
>Gm06:9372113-9372151
>Gm06:9377712-9377767
>Gm06:9378824-9378999
>Gm06:9379416-9379466
>Gm06:9383286-9383466
>Gm06:9383792-9383830
>Gm06:9384795-9384857
>Gm06:9390943-9391007
>Gm06:9394601-9394664
>Gm06:9394831-9394960
>Gm06:9395316-9395883
>Gm06:9396119-9396184
>Gm06:9396654-9396758
>Gm06:9396846-9396912
>Gm06:9396969-9396998
>Gm06:9397079-9397113
>Gm06:9401015-9401238
>Gm06:9403976-9404029
>Gm06:9407821-9407884
>Gm06:9407938-9408041
>Gm06:9408265-9408325
>Gm06:9414528-9414632
>Gm06:9414980-9415025
>Gm06:9415115-9415157
>Gm06:9416385-9416436
>Gm06:9420235-9420280
>Gm06:9420324-9420359
>Gm06:9430685-9430728
>Gm06:9432732-9432772
>Gm06:9432925-9433066
>Gm06:9433563-9433623
>Gm06:9446483-9446594
>Gm06:9447203-9447256
>Gm06:9447613-9447710
>Gm06:9447852-9447967
>Gm06:9451783-9451821
>Gm06:9453587-9453624
>Gm06:9457017-9457280
>Gm06:9457337-9457489
>Gm06:9457532-9457813
>Gm06:9457867-9458194
>Gm06:9458800-9458917
>Gm06:9459658-9459731
>Gm06:9459937-9459995
>Gm06:9460744-9460780
>Gm06:9460871-9460963
>Gm06:9464682-9464746
>Gm06:9466385-9466500
>Gm06:9466759-9466890
>Gm06:9467339-9467363
>Gm06:9468474-9468570
>Gm06:9470472-9470502
>Gm06:9470602-9470617
>Gm06:9470979-9471030
>Gm06:9471253-9471295
>Gm06:9476233-9476289
>Gm06:9476358-9476434
>Gm06:9484797-9484847
>Gm06:9484963-9485044
>Gm06:9485146-9485278
>Gm06:9491116-9491254
>Gm06:9496569-9496602
>Gm06:9502475-9502559
>Gm06:9510106-9510206
>Gm06:9511838-9511936
>Gm06:9512625-9512669
>Gm06:9512822-9513091
>Gm06:9513156-9513303
>Gm06:9516710-9516885
>Gm06:9520662-9520761
>Gm06:9522320-9522394
>Gm06:9524003-9524149
>Gm06:9524203-9524269
>Gm06:9524838-9524902
>Gm06:9525088-9525161
>Gm06:9527240-9527269
>Gm06:9530379-9530411
>Gm06:9530802-9530904
>Gm06:9536394-9536432
>Gm06:9536516-9536590
>Gm06:9538145-9538207
>Gm06:9545824-9545966
>Gm06:9556499-9556568
>Gm06:9557577-9557610
>Gm06:9558151-9558428
>Gm06:9558964-9559008
>Gm06:9570334-9570402
>Gm06:9577636-9577672
>Gm06:9587017-9587070
>Gm06:9588335-9588398
>Gm06:9588446-9588512
>Gm06:9588744-9588799
>Gm06:9589023-9589070
>Gm06:9591418-9591458
>Gm06:9593104-9593137
>Gm06:9594047-9594284
>Gm06:9594356-9594420
>Gm06:9605177-9605216
>Gm06:9615749-9615798
>Gm06:9619607-9619822
>Gm06:9622142-9622177
>Gm06:9624301-9624366
>Gm06:9628165-9628198
>Gm06:9631654-9631700
>Gm06:9637419-9637447
>Gm06:9637535-9637590
>Gm06:9637720-9637809
>Gm06:9639684-9639890
>Gm06:9639930-9640073
>Gm06:9640832-9640924
>Gm06:9643848-9643876
>Gm06:9648244-9648330
>Gm06:9648680-9648694
>Gm06:9649631-9649704
>Gm06:9650598-9650671
>Gm06:9650716-9650822
>Gm06:9652916-9653020
>Gm06:9654670-9654720
>Gm06:9657684-9657734
>Gm06:9658770-9659004
>Gm06:9659194-9659357
>Gm06:9660506-9660574
>Gm06:9661885-9661931
>Gm06:9665725-9665787
>Gm06:9666407-9666482
>Gm06:9666493-9666608
>Gm06:9668003-9668038
>Gm06:9668428-9668463
>Gm06:9670941-9671009
>Gm06:9672305-9672345
>Gm06:9672596-9672641
>Gm06:9673347-9673374
>Gm06:9675161-9675241
>Gm06:9676043-9676088
>Gm06:9677305-9677382
>Gm06:9677666-9677773
>Gm06:9681591-9681644
>Gm06:9681750-9681916
>Gm06:9682484-9682678
>Gm06:9683179-9683218
>Gm06:9684624-9684659
>Gm06:9686727-9686990
>Gm06:9687082-9687119
>Gm06:9688308-9688374
>Gm06:9689300-9689369
>Gm06:9690048-9690123
>Gm06:9690264-9690300
>Gm06:9692047-9692124
>Gm06:9692279-9692319
>Gm06:9696489-9696611
>Gm06:9705361-9705484
>Gm06:9721142-9721328
>Gm06:9721426-9721508
>Gm06:9721618-9721744
>Gm06:9721794-9723185
>Gm06:9723210-9723456
>Gm06:9723574-9723681
>Gm06:9734829-9734887
>Gm06:9735081-9735128
>Gm06:9736940-9737097
>Gm06:9737322-9737930
>Gm06:9737972-9738075
>Gm06:9739032-9739104
>Gm06:9739766-9739855
>Gm06:9743183-9743245
>Gm06:9746591-9746670
>Gm06:9753300-9753394
>Gm06:9759032-9759094
>Gm06:9768689-9768806
>Gm06:9769362-9769594
>Gm06:9769661-9769707
>Gm06:9770587-9770684
>Gm06:9771297-9771365
>Gm06:9774023-9774091
>Gm06:9777631-9777711
>Gm06:9778240-9778338
>Gm06:9779841-9779888
>Gm06:9783635-9783761
>Gm06:9784179-9784235
>Gm06:9788359-9788390
>Gm06:9788478-9788554
>Gm06:9789521-9789570
>Gm06:9789865-9790268
>Gm06:9790502-9790997
>Gm06:9791359-9791435
>Gm06:9791471-9791514
>Gm06:9791574-9791707
>Gm06:9791932-9792097
>Gm06:9793519-9793608
>Gm06:9802602-9802654
>Gm06:9803130-9803185
>Gm06:9803353-9803395
>Gm06:9804427-9804454
>Gm06:9806011-9806059
>Gm06:9806629-9806673
>Gm06:9808248-9808430
>Gm06:9808436-9808473
>Gm06:9815411-9817325
>Gm06:9819167-9819240
>Gm06:9820259-9820305
>Gm06:9820459-9820590
>Gm06:9821393-9821441
>Gm06:9826451-9826511
>Gm06:9826574-9826696
>Gm06:9826822-9826943
>Gm06:9827171-9827240
>Gm06:9832880-9832922
>Gm06:9834351-9834468
>Gm06:9835461-9835506
>Gm06:9835574-9835676
>Gm06:9836682-9836792
>Gm06:9837739-9837776
>Gm06:9837984-9838104
>Gm06:9840524-9840558
>Gm06:9840651-9840705
>Gm06:9840776-9840808
>Gm06:9841389-9841417
>Gm06:9844095-9844719
>Gm06:9845849-9845875
>Gm06:9848057-9848112
>Gm06:9848298-9848417
>Gm06:9848581-9848635
>Gm06:9850288-9850472
>Gm06:9850901-9851011
>Gm06:9851382-9851468
>Gm06:9853396-9853435
>Gm06:9853552-9853612
>Gm06:9854860-9854963
>Gm06:9859949-9860013
>Gm06:9860059-9860635
>Gm06:9872841-9872905
>Gm06:9876018-9876057
>Gm06:9880827-9880987
>Gm06:9886235-9886266
>Gm06:9889174-9889210
>Gm06:9891654-9891707
>Gm06:9892393-9892453
>Gm06:9892710-9893011
>Gm06:9893118-9893176
>Gm06:9893355-9893449
>Gm06:9895168-9895358
>Gm06:9896819-9896880
>Gm06:9897032-9897087
>Gm06:9897316-9897354
>Gm06:9897489-9897612
>Gm06:9898412-9898491
>Gm06:9900844-9900881
>Gm06:9901892-9901935
>Gm06:9902393-9902416
>Gm06:9903497-9904172
>Gm06:9904962-9905122
>Gm06:9909873-9910169
>Gm06:9916085-9916100
>Gm06:9917114-9917151
>Gm06:9917748-9917842
>Gm06:9925835-9925868
>Gm06:9926369-9926480
>Gm06:9926633-9926750
>Gm06:9926819-9926898
>Gm06:9927057-9927093
>Gm06:9927304-9927358
>Gm06:9930274-9930321
>Gm06:9930633-9930665
>Gm06:9933544-9933619
>Gm06:9935852-9935904
>Gm06:9940249-9940311
>Gm06:9940441-9940477
>Gm06:9940613-9941730
>Gm06:9946063-9946158
>Gm06:9947893-9947951
>Gm06:9947989-9948374
>Gm06:9954645-9954703
>Gm06:9954979-9955178
>Gm06:9955887-9955925
>Gm06:9961088-9961116
>Gm06:9964601-9964679
>Gm06:9965429-9965459
>Gm06:9965710-9965841
>Gm06:9965985-9966018
>Gm06:9967726-9967776
>Gm06:9969335-9969427
>Gm06:9977237-9977292
>Gm06:9989037-9989094
>Gm06:9989172-9989251
>Gm06:9991397-9991440
>Gm06:10000065-10000269
>Gm06:10001033-10001067
>Gm06:10004509-10004594
>Gm06:10008913-10009010
>Gm06:10009504-10009670
>Gm06:10009717-10009781
>Gm06:10012179-10012234
>Gm06:10016650-10016742
>Gm06:10017869-10018021
>Gm06:10018492-10018581
>Gm06:10020773-10020838
>Gm06:10023562-10023761
>Gm06:10024600-10024850
>Gm06:10024977-10025135
>Gm06:10027038-10027078
>Gm06:10028162-10028199
>Gm06:10032770-10032857
>Gm06:10034643-10034702
>Gm06:10036419-10036480
>Gm06:10036592-10036667
>Gm06:10036744-10036780
>Gm06:10037744-10037919
>Gm06:10038551-10038705
>Gm06:10038883-10039176
>Gm06:10041088-10041169
>Gm06:10043581-10043635
>Gm06:10044232-10044269
>Gm06:10044312-10044356
>Gm06:10044425-10045219
>Gm06:10047341-10047379
>Gm06:10050147-10050197
>Gm06:10050216-10050295
>Gm06:10051602-10051650
>Gm06:10053061-10053178
>Gm06:10053231-10053321
>Gm06:10054934-10055021
>Gm06:10059381-10059438
>Gm06:10064240-10064279
>Gm06:10067808-10067921
>Gm06:10068716-10068843
>Gm06:10070326-10070399
>Gm06:10072354-10072870
>Gm06:10072943-10073001
>Gm06:10073091-10073821
>Gm06:10073968-10074218
>Gm06:10074279-10074351
>Gm06:10074402-10074443
>Gm06:10074647-10074718
>Gm06:10087533-10087574
>Gm06:10089198-10089229
>Gm06:10090091-10090154
>Gm06:10090831-10091066
>Gm06:10097933-10097961
>Gm06:10098124-10098183
>Gm06:10098305-10098429
>Gm06:10098591-10098885
>Gm06:10098963-10099171
>Gm06:10099246-10099376
>Gm06:10099570-10099992
>Gm06:10100036-10100268
>Gm06:10100466-10100533
>Gm06:10101344-10101545
>Gm06:10101750-10101825
>Gm06:10103069-10103137
>Gm06:10103261-10103297
>Gm06:10103346-10103831
>Gm06:10107041-10107164
>Gm06:10107683-10107739
>Gm06:10115072-10115468
>Gm06:10116153-10116211
>Gm06:10127082-10128116
>Gm06:10128193-10128443
>Gm06:10132260-10132439
>Gm06:10133807-10133852
>Gm06:10134144-10134178
>Gm06:10136289-10136394
>Gm06:10140188-10140259
>Gm06:10142112-10142281
>Gm06:10142371-10142434
>Gm06:10142584-10142725
>Gm06:10142800-10143020
>Gm06:10143079-10143142
>Gm06:10143267-10145108
>Gm06:10147382-10147410
>Gm06:10151565-10151643
>Gm06:10152904-10152966
>Gm06:10155651-10155683
>Gm06:10155745-10155808
>Gm06:10156511-10156601
>Gm06:10160459-10160537
>Gm06:10161008-10161054
>Gm06:10161939-10162055
>Gm06:10162536-10162596
>Gm06:10163408-10163440
>Gm06:10167248-10167335
>Gm06:10168512-10168571
>Gm06:10168668-10168780
>Gm06:10171275-10171452
>Gm06:10171555-10171600
>Gm06:10177610-10177818
>Gm06:10177983-10178069
>Gm06:10178568-10178631
>Gm06:10178754-10178781
>Gm06:10180672-10180952
>Gm06:10181000-10182203
>Gm06:10188394-10188501
>Gm06:10188544-10188604
>Gm06:10194693-10194772
>Gm06:10197560-10197640
>Gm06:10199946-10199996
>Gm06:10203180-10203277
>Gm06:10203443-10203525
>Gm06:10204647-10204681
>Gm06:10204834-10204891
>Gm06:10205390-10205555
>Gm06:10205728-10205797
>Gm06:10207107-10207182
>Gm06:10208287-10208362
>Gm06:10208837-10208935
>Gm06:10209934-10210129
>Gm06:10215308-10216133
>Gm06:10216266-10216311
>Gm06:10216426-10216540
>Gm06:10218279-10218358
>Gm06:10220526-10220551
>Gm06:10222074-10222162
>Gm06:10222960-10222999
>Gm06:10223574-10223618
>Gm06:10225340-10225430
>Gm06:10231845-10231912
>Gm06:10234031-10234300
>Gm06:10234332-10234376
>Gm06:10240221-10240278
>Gm06:10240346-10240537
>Gm06:10240560-10240621
>Gm06:10241069-10241130
>Gm06:10241439-10241501
>Gm06:10242415-10242449
>Gm06:10247503-10247584
>Gm06:10248413-10248554
>Gm06:10249282-10249333
>Gm06:10250338-10250376
>Gm06:10250911-10250987
>Gm06:10252247-10252335
>Gm06:10252378-10252409
>Gm06:10254420-10254447
>Gm06:10258149-10258232
>Gm06:10258390-10258520
>Gm06:10258588-10258837
>Gm06:10259519-10259711
>Gm06:10260417-10260460
>Gm06:10260817-10260877
>Gm06:10261463-10261514
>Gm06:10261649-10261712
>Gm06:10261901-10261941
>Gm06:10262081-10262171
>Gm06:10268598-10268724
>Gm06:10269171-10269413
>Gm06:10269526-10269550
>Gm06:10269678-10269710
>Gm06:10270177-10270247
>Gm06:10270525-10270782
>Gm06:10270957-10270986
>Gm06:10271026-10271107
>Gm06:10271933-10272098
>Gm06:10272123-10272305
>Gm06:10272448-10272496
>Gm06:10273217-10273267
>Gm06:10273332-10273397
>Gm06:10279692-10279730
>Gm06:10280047-10280236
>Gm06:10280283-10280444
>Gm06:10280566-10281087
>Gm06:10281139-10281496
>Gm06:10282036-10282105
>Gm06:10288230-10288299
>Gm06:10288907-10288930
>Gm06:10292566-10292595
>Gm06:10294837-10294877
>Gm06:10295310-10295458
>Gm06:10296752-10296808
>Gm06:10302648-10302729
>Gm06:10303033-10303075
>Gm06:10305183-10305215
>Gm06:10308398-10308544
>Gm06:10322349-10322435
>Gm06:10323035-10323070
>Gm06:10323732-10323766
>Gm06:10324026-10324114
>Gm06:10326396-10326428
>Gm06:10329100-10329169
>Gm06:10330883-10331020
>Gm06:10333265-10333308
>Gm06:10333836-10333922
>Gm06:10340343-10340370
>Gm06:10341474-10341501
>Gm06:10345536-10345625
>Gm06:10345805-10345864
>Gm06:10346119-10346185
>Gm06:10351928-10351983
>Gm06:10353191-10353254
>Gm06:10354518-10354577
>Gm06:10354711-10354741
>Gm06:10354758-10354849
>Gm06:10356552-10356642
>Gm06:10360894-10360951
>Gm06:10361013-10361074
>Gm06:10361105-10361288
>Gm06:10371131-10371174
>Gm06:10371641-10371841
>Gm06:10372826-10372885
>Gm06:10373944-10373988
>Gm06:10374653-10374779
>Gm06:10374946-10375232
>Gm06:10375341-10375789
>Gm06:10375837-10375886
>Gm06:10375964-10376063
>Gm06:10376125-10376295
>Gm06:10377144-10377692
>Gm06:10378170-10378209
>Gm06:10379275-10379314
>Gm06:10379766-10379821
>Gm06:10386621-10386721
>Gm06:10389257-10389287
>Gm06:10390942-10391048
>Gm06:10392230-10392389
>Gm06:10392402-10392449
>Gm06:10392526-10392604
>Gm06:10398531-10398561
>Gm06:10400666-10400731
>Gm06:10411082-10411118
>Gm06:10411262-10411521
>Gm06:10411998-10412030
>Gm06:10412241-10412267
>Gm06:10415841-10415885
>Gm06:10427149-10427184
>Gm06:10427444-10427504
>Gm06:10428342-10428610
>Gm06:10430101-10430131
>Gm06:10430357-10430405
>Gm06:10430501-10430548
>Gm06:10430599-10430641
>Gm06:10430733-10430961
>Gm06:10431885-10431963
>Gm06:10432776-10432924
>Gm06:10433983-10434044
>Gm06:10434238-10434356
>Gm06:10434975-10435024
>Gm06:10435270-10435313
>Gm06:10436368-10436445
>Gm06:10436609-10436623
>Gm06:10437310-10437338
>Gm06:10437651-10437861
>Gm06:10437908-10437960
>Gm06:10438999-10439026
>Gm06:10442033-10442072
>Gm06:10442881-10443047
>Gm06:10448871-10448961
>Gm06:10449080-10449174
>Gm06:10449336-10449401
>Gm06:10450485-10450538
>Gm06:10451589-10451621
>Gm06:10452514-10452627
>Gm06:10452862-10452915
>Gm06:10467543-10467597
>Gm06:10474012-10474047
>Gm06:10474102-10474149
>Gm06:10474386-10474419
>Gm06:10481497-10482106
>Gm06:10482188-10482267
>Gm06:10487193-10487250
>Gm06:10498182-10498243
>Gm06:10498582-10498632
>Gm06:10499216-10499289
>Gm06:10500281-10500369
>Gm06:10500829-10500866
>Gm06:10501657-10501695
>Gm06:10505967-10506021
>Gm06:10506479-10506524
>Gm06:10506691-10506805
>Gm06:10508962-10508993
>Gm06:10509577-10509688
>Gm06:10511422-10512509
>Gm06:10512685-10512722
>Gm06:10513103-10513291
>Gm06:10513316-10513362
>Gm06:10518532-10518576
>Gm06:10518744-10518806
>Gm06:10520239-10520267
>Gm06:10522822-10523088
>Gm06:10523157-10523324
>Gm06:10524910-10524958
>Gm06:10525028-10525059
>Gm06:10533403-10533441
>Gm06:10533771-10533951
>Gm06:10536500-10536551
>Gm06:10537062-10537180
>Gm06:10538865-10538980
>Gm06:10539269-10539305
>Gm06:10540383-10540428
>Gm06:10541292-10541389
>Gm06:10543374-10543415
>Gm06:10543767-10543842
>Gm06:10544103-10544141
>Gm06:10544388-10544672
>Gm06:10546610-10546705
>Gm06:10548476-10548533
>Gm06:10552101-10552152
>Gm06:10552912-10553021
>Gm06:10553122-10553225
>Gm06:10556553-10556696
>Gm06:10559683-10559754
>Gm06:10559917-10559988
>Gm06:10560160-10560285
>Gm06:10560410-10560446
>Gm06:10561126-10561185
>Gm06:10571100-10571139
>Gm06:10571273-10571287
>Gm06:10572570-10572600
>Gm06:10574017-10574219
>Gm06:10574373-10574473
>Gm06:10574728-10574742
>Gm06:10575395-10575464
>Gm06:10576252-10576319
>Gm06:10578808-10578846
>Gm06:10585192-10585254
>Gm06:10589633-10589765
>Gm06:10600530-10600694
>Gm06:10605721-10605775
>Gm06:10607014-10607049
>Gm06:10610041-10610098
>Gm06:10612376-10612503
>Gm06:10615532-10615670
>Gm06:10617986-10618283
>Gm06:10618322-10618393
>Gm06:10620760-10620781
>Gm06:10622595-10622623
>Gm06:10623070-10623156
>Gm06:10623615-10623638
>Gm06:10625378-10625425
>Gm06:10625492-10625536
>Gm06:10626264-10626334
>Gm06:10640757-10640894
>Gm06:10641840-10641969
>Gm06:10642241-10642326
>Gm06:10642782-10642919
>Gm06:10646348-10647435
>Gm06:10648624-10648669
>Gm06:10650545-10650697
>Gm06:10651017-10651313
>Gm06:10654215-10654286
>Gm06:10655146-10655185
>Gm06:10656740-10656874
>Gm06:10656922-10656963
>Gm06:10657070-10657209
>Gm06:10660727-10660846
>Gm06:10660972-10661036
>Gm06:10662899-10663191
>Gm06:10667286-10667381
>Gm06:10668656-10668749
>Gm06:10669286-10669325
>Gm06:10669361-10669471
>Gm06:10670515-10670568
>Gm06:10671855-10671936
>Gm06:10671985-10672088
>Gm06:10672240-10672285
>Gm06:10672714-10672788
>Gm06:10673195-10673233
>Gm06:10673326-10673396
>Gm06:10673608-10673765
>Gm06:10675572-10675675
>Gm06:10681061-10681096
>Gm06:10686985-10687093
>Gm06:10687622-10687777
>Gm06:10687808-10687847
>Gm06:10687999-10688240
>Gm06:10688411-10688595
>Gm06:10688661-10688722
>Gm06:10691716-10691803
>Gm06:10692049-10692239
>Gm06:10692416-10692501
>Gm06:10693806-10693859
>Gm06:10694331-10694391
>Gm06:10697907-10697998
>Gm06:10698302-10698525
>Gm06:10699502-10699551
>Gm06:10699922-10699985
>Gm06:10700695-10700948
>Gm06:10701061-10701116
>Gm06:10702553-10702584
>Gm06:10704095-10704178
>Gm06:10704844-10704872
>Gm06:10704974-10705283
>Gm06:10705362-10705397
>Gm06:10707048-10707112
>Gm06:10708298-10708384
>Gm06:10708836-10708874
>Gm06:10712146-10712228
>Gm06:10713056-10713091
>Gm06:10715184-10715220
>Gm06:10718177-10718207
>Gm06:10720925-10720965
>Gm06:10723758-10723795
>Gm06:10724575-10724673
>Gm06:10726078-10726269
>Gm06:10734420-10734516
>Gm06:10735571-10735693
>Gm06:10735859-10737879
>Gm06:10737947-10738132
>Gm06:10738439-10738487
>Gm06:10738624-10738776
>Gm06:10738858-10738961
>Gm06:10740202-10740581
>Gm06:10746026-10746061
>Gm06:10747042-10747133
>Gm06:10747279-10747343
>Gm06:10747568-10747618
>Gm06:10747980-10748070
>Gm06:10753647-10753676
>Gm06:10756642-10756870
>Gm06:10757247-10757397
>Gm06:10763467-10763524
>Gm06:10775856-10775970
>Gm06:10777619-10777685
>Gm06:10779406-10779471
>Gm06:10784401-10784609
>Gm06:10785864-10785938
>Gm06:10787380-10787454
>Gm06:10788704-10788849
>Gm06:10793347-10793391
>Gm06:10793774-10793851
>Gm06:10795554-10795672
>Gm06:10795748-10795897
>Gm06:10795972-10796138
>Gm06:10800521-10800593
>Gm06:10800775-10800810
>Gm06:10801577-10801691
>Gm06:10803026-10803069
>Gm06:10803803-10803868
>Gm06:10812393-10812444
>Gm06:10817246-10817350
>Gm06:10817499-10817545
>Gm06:10817818-10817879
>Gm06:10819124-10819159
>Gm06:10819954-10819969
>Gm06:10820069-10820088
>Gm06:10827068-10827115
>Gm06:10827925-10828031
>Gm06:10828278-10828351
>Gm06:10828379-10828553
>Gm06:10828810-10828975
>Gm06:10829346-10829512
>Gm06:10832066-10832140
>Gm06:10834538-10834630
>Gm06:10841453-10841482
>Gm06:10843168-10843417
>Gm06:10843474-10843641
>Gm06:10844265-10844314
>Gm06:10851887-10851951
>Gm06:10852005-10852042
>Gm06:10852089-10852131
>Gm06:10852249-10853895
>Gm06:10854408-10854496
>Gm06:10854530-10854592
>Gm06:10862205-10862284
>Gm06:10862328-10862596
>Gm06:10865710-10865756
>Gm06:10867073-10867115
>Gm06:10870823-10871034
>Gm06:10871224-10871357
>Gm06:10875190-10875557
>Gm06:10890102-10890226
>Gm06:10892936-10892980
>Gm06:10896343-10896385
>Gm06:10898898-10898994
>Gm06:10907220-10907333
>Gm06:10908594-10908686
>Gm06:10916992-10917079
>Gm06:10917094-10917147
>Gm06:10918090-10918223
>Gm06:10921966-10921995
>Gm06:10922166-10922359
>Gm06:10922387-10922505
>Gm06:10922548-10922674
>Gm06:10923005-10923043
>Gm06:10923213-10923334
>Gm06:10923995-10924131
>Gm06:10931591-10931839
>Gm06:10935991-10936100
>Gm06:10936151-10936289
>Gm06:10939942-10940026
>Gm06:10946589-10946617
>Gm06:10947021-10947058
>Gm06:10949698-10949735
>Gm06:10952152-10952203
>Gm06:10958713-10958795
>Gm06:10962181-10962305
>Gm06:10969651-10969731
>Gm06:10970190-10970263
>Gm06:10971058-10971174
>Gm06:10971762-10971847
>Gm06:10972030-10972080
>Gm06:10978236-10978540
>Gm06:10978640-10978738
>Gm06:10978948-10979090
>Gm06:10981590-10981674
>Gm06:10982903-10982921
>Gm06:10983428-10983552
>Gm06:10983583-10983676
>Gm06:10983764-10984212
>Gm06:10984244-10984352
>Gm06:10987219-10987290
>Gm06:10990876-10990898
>Gm06:10990998-10991014
>Gm06:10991152-10991226
>Gm06:10991621-10991753
>Gm06:10995710-10995738
>Gm06:10996841-10996886
>Gm06:10998651-10998685
>Gm06:11004476-11004650
>Gm06:11008282-11008372
>Gm06:11008534-11008717
>Gm06:11008830-11008874
>Gm06:11016509-11016586
>Gm06:11020794-11020835
>Gm06:11020941-11021057
>Gm06:11023065-11023133
>Gm06:11023659-11023726
>Gm06:11024273-11024342
>Gm06:11024749-11024789
>Gm06:11026276-11026388
>Gm06:11029225-11029436
>Gm06:11030048-11030101
>Gm06:11031208-11031258
>Gm06:11032077-11032138
>Gm06:11032227-11032270
>Gm06:11033116-11033146
>Gm06:11033626-11033669
>Gm06:11034670-11034705
>Gm06:11034944-11035046
>Gm06:11035392-11035438
>Gm06:11036797-11036846
>Gm06:11039486-11039603
>Gm06:11041432-11041472
>Gm06:11045040-11045082
>Gm06:11045542-11045623
>Gm06:11045939-11045970
>Gm06:11046008-11046074
>Gm06:11046136-11046276
>Gm06:11046845-11046900
>Gm06:11055830-11055935
>Gm06:11058639-11058696
>Gm06:11058781-11058818
>Gm06:11064251-11064340
>Gm06:11064776-11064949
>Gm06:11067927-11068232
>Gm06:11068258-11068291
>Gm06:11069058-11069093
>Gm06:11073950-11074266
>Gm06:11086452-11086537
>Gm06:11088990-11089020
>Gm06:11090091-11090138
>Gm06:11090269-11090385
>Gm06:11091282-11091338
>Gm06:11092142-11092189
>Gm06:11092355-11092387
>Gm06:11094142-11094178
>Gm06:11094334-11094382
>Gm06:11094851-11095031
>Gm06:11095115-11095419
>Gm06:11097368-11097460
>Gm06:11104536-11104947
>Gm06:11110018-11110069
>Gm06:11112375-11112456
>Gm06:11120683-11120847
>Gm06:11126191-11126245
>Gm06:11137335-11137377
>Gm06:11137411-11137484
>Gm06:11137534-11137635
>Gm06:11140334-11140501
>Gm06:11143042-11143114
>Gm06:11149591-11149647
>Gm06:11152132-11152370
>Gm06:11154747-11154869
>Gm06:11179425-11179682
>Gm06:11183007-11183071
>Gm06:11183778-11183884
>Gm06:11186004-11186105
>Gm06:11186441-11186559
>Gm06:11187059-11187136
>Gm06:11187974-11188256
>Gm06:11191109-11191221
>Gm06:11192384-11192461
>Gm06:11192921-11193055
>Gm06:11193634-11193668
>Gm06:11193955-11193991
>Gm06:11194051-11194112
>Gm06:11194640-11194742
>Gm06:11195104-11195140
>Gm06:11195486-11195553
>Gm06:11195616-11195693
>Gm06:11196808-11196845
>Gm06:11200880-11200975
>Gm06:11201052-11201130
>Gm06:11203306-11203353
>Gm06:11204622-11204905
>Gm06:11204993-11205056
>Gm06:11205323-11205352
>Gm06:11213035-11213316
>Gm06:11213875-11214106
>Gm06:11214982-11215028
>Gm06:11215316-11215384
>Gm06:11215492-11215595
>Gm06:11215813-11215845
>Gm06:11215926-11215974
>Gm06:11218114-11218206
>Gm06:11218627-11218708
>Gm06:11221153-11221206
>Gm06:11221252-11221331
>Gm06:11223141-11223224
>Gm06:11224394-11224431
>Gm06:11229592-11229667
>Gm06:11229742-11229816
>Gm06:11240399-11240455
>Gm06:11243534-11243573
>Gm06:11243847-11243981
>Gm06:11250449-11250535
>Gm06:11250624-11250655
>Gm06:11250717-11251102
>Gm06:11251167-11251448
>Gm06:11251499-11251608
>Gm06:11251918-11251979
>Gm06:11252514-11252624
>Gm06:11254434-11254479
>Gm06:11255133-11255249
>Gm06:11255321-11255408
>Gm06:11257492-11257656
>Gm06:11258703-11258786
>Gm06:11264512-11264562
>Gm06:11266041-11266154
>Gm06:11266358-11266488
>Gm06:11267573-11267632
>Gm06:11272056-11272147
>Gm06:11279465-11279505
>Gm06:11279997-11280072
>Gm06:11280876-11280951
>Gm06:11286650-11286683
>Gm06:11304253-11304286
>Gm06:11304417-11304474
>Gm06:11304702-11304890
>Gm06:11313428-11313541
>Gm06:11314066-11314174
>Gm06:11320532-11320598
>Gm06:11320861-11320933
>Gm06:11320958-11321001
>Gm06:11321540-11321608
>Gm06:11322488-11322574
>Gm06:11323389-11323442
>Gm06:11325032-11325177
>Gm06:11325735-11325779
>Gm06:11329427-11329497
>Gm06:11329590-11329807
>Gm06:11330351-11330625
>Gm06:11330731-11330980
>Gm06:11334269-11334304
>Gm06:11334413-11334456
>Gm06:11336793-11336871
>Gm06:11338712-11338782
>Gm06:11339201-11339273
>Gm06:11339313-11340256
>Gm06:11340308-11340604
>Gm06:11340825-11340896
>Gm06:11341309-11341380
>Gm06:11341434-11341477
>Gm06:11341516-11341605
>Gm06:11341803-11341906
>Gm06:11345224-11345282
>Gm06:11353526-11353600
>Gm06:11353877-11353925
>Gm06:11356054-11356145
>Gm06:11356387-11356457
>Gm06:11358088-11358150
>Gm06:11359159-11359201
>Gm06:11359260-11359312
>Gm06:11360556-11360621
>Gm06:11364860-11364994
>Gm06:11366174-11366209
>Gm06:11367170-11367287
>Gm06:11367712-11367927
>Gm06:11370422-11370455
>Gm06:11374116-11374204
>Gm06:11379625-11379696
>Gm06:11380441-11380577
>Gm06:11380661-11380691
>Gm06:11390432-11390710
>Gm06:11394259-11394294
>Gm06:11398285-11398358
>Gm06:11398440-11398518
>Gm06:11399285-11399347
>Gm06:11400046-11400296
>Gm06:11402436-11402570
>Gm06:11408071-11408108
>Gm06:11415096-11415193
>Gm06:11415292-11415341
>Gm06:11416464-11416513
>Gm06:11416616-11416692
>Gm06:11420944-11421037
>Gm06:11426154-11426198
>Gm06:11429281-11429374
>Gm06:11429975-11430035
>Gm06:11433080-11433160
>Gm06:11434435-11434549
>Gm06:11435969-11436059
>Gm06:11436137-11436166
>Gm06:11437763-11437829
>Gm06:11437923-11437978
>Gm06:11449516-11449563
>Gm06:11452646-11452780
>Gm06:11452835-11453281
>Gm06:11453375-11453725
>Gm06:11456713-11456833
>Gm06:11462398-11462501
>Gm06:11462801-11462842
>Gm06:11467175-11467209
>Gm06:11471500-11471563
>Gm06:11475665-11475749
>Gm06:11478940-11478981
>Gm06:11481525-11481572
>Gm06:11481727-11481793
>Gm06:11481922-11481991
>Gm06:11482411-11482494
>Gm06:11486184-11486464
>Gm06:11486539-11486771
>Gm06:11486806-11488701
>Gm06:11489027-11489100
>Gm06:11491466-11491556
>Gm06:11492144-11492212
>Gm06:11492569-11492677
>Gm06:11493125-11493198
>Gm06:11493660-11493710
>Gm06:11497831-11497866
>Gm06:11498262-11498652
>Gm06:11498823-11498944
>Gm06:11498995-11499515
>Gm06:11499546-11499742
>Gm06:11501798-11501897
>Gm06:11512013-11512101
>Gm06:11514137-11514344
>Gm06:11514460-11514494
>Gm06:11514946-11515027
>Gm06:11515060-11515953
>Gm06:11516019-11516282
>Gm06:11516315-11516567
>Gm06:11519226-11519249
>Gm06:11521059-11521088
>Gm06:11531173-11531250
>Gm06:11532085-11532124
>Gm06:11536776-11536967
>Gm06:11537145-11537257
>Gm06:11537948-11538008
>Gm06:11538875-11539183
>Gm06:11539246-11539275
>Gm06:11539432-11539723
>Gm06:11539776-11539936
>Gm06:11540080-11540175
>Gm06:11540234-11540267
>Gm06:11540340-11540368
>Gm06:11541975-11542133
>Gm06:11546099-11546152
>Gm06:11546186-11546262
>Gm06:11547921-11547958
>Gm06:11549400-11549468
>Gm06:11550252-11550322
>Gm06:11550606-11550719
>Gm06:11552965-11553056
>Gm06:11554331-11554397
>Gm06:11559913-11559958
>Gm06:11560803-11560827
>Gm06:11561296-11561352
>Gm06:11562711-11562825
>Gm06:11563577-11563675
>Gm06:11571844-11572010
>Gm06:11572556-11572947
>Gm06:11573489-11573532
>Gm06:11576442-11576575
>Gm06:11578868-11578901
>Gm06:11579091-11579366
>Gm06:11589491-11589539
>Gm06:11590037-11590081
>Gm06:11590851-11590904
>Gm06:11591915-11591994
>Gm06:11592480-11592538
>Gm06:11595005-11595037
>Gm06:11595385-11595498
>Gm06:11597298-11597360
>Gm06:11598360-11598498
>Gm06:11599450-11599497
>Gm06:11604730-11604918
>Gm06:11604997-11605075
>Gm06:11607298-11607396
>Gm06:11607508-11607604
>Gm06:11608089-11608160
>Gm06:11610716-11610806
>Gm06:11611188-11611230
>Gm06:11613671-11613968
>Gm06:11614102-11614286
>Gm06:11614370-11614661
>Gm06:11622655-11622701
>Gm06:11623076-11623142
>Gm06:11623244-11623500
>Gm06:11624602-11624648
>Gm06:11627569-11627639
>Gm06:11636070-11636100
>Gm06:11639916-11639963
>Gm06:11644798-11644905
>Gm06:11644954-11645143
>Gm06:11646413-11646471
>Gm06:11646526-11646605
>Gm06:11650320-11650487
>Gm06:11654383-11654522
>Gm06:11655143-11655353
>Gm06:11655560-11655721
>Gm06:11655777-11655845
>Gm06:11656174-11656213
>Gm06:11656296-11656715
>Gm06:11656779-11656823
>Gm06:11656904-11656972
>Gm06:11657674-11657851
>Gm06:11658413-11658525
>Gm06:11659683-11659712
>Gm06:11659804-11660143
>Gm06:11664864-11664896
>Gm06:11668042-11668158
>Gm06:11668628-11668770
>Gm06:11668861-11668934
>Gm06:11669294-11669429
>Gm06:11685025-11685074
>Gm06:11686257-11686287
>Gm06:11687379-11687451
>Gm06:11688068-11688107
>Gm06:11688515-11688613
>Gm06:11688923-11689435
>Gm06:11695012-11695092
>Gm06:11697001-11697046
>Gm06:11697135-11697172
>Gm06:11699136-11699181
>Gm06:11701773-11701809
>Gm06:11703995-11704073
>Gm06:11704962-11705031
>Gm06:11706465-11706676
>Gm06:11706722-11706749
>Gm06:11707616-11707668
>Gm06:11708776-11708895
>Gm06:11709004-11709267
>Gm06:11710702-11710801
>Gm06:11718119-11718345
>Gm06:11720561-11720604
>Gm06:11732082-11732183
>Gm06:11732252-11732287
>Gm06:11732703-11732973
>Gm06:11736325-11736469
>Gm06:11736573-11736622
>Gm06:11736931-11737045
>Gm06:11738533-11738581
>Gm06:11738802-11739228
>Gm06:11744485-11744599
>Gm06:11746668-11746711
>Gm06:11747282-11747366
>Gm06:11751733-11751813
>Gm06:11751844-11752015
>Gm06:11752128-11752185
>Gm06:11752505-11752600
>Gm06:11752666-11752722
>Gm06:11752938-11752977
>Gm06:11762086-11762150
>Gm06:11764799-11764849
>Gm06:11765730-11765781
>Gm06:11766793-11766893
>Gm06:11768100-11768148
>Gm06:11768913-11770504
>Gm06:11770549-11770699
>Gm06:11770808-11772118
>Gm06:11772538-11773323
>Gm06:11773413-11773525
>Gm06:11773609-11774061
>Gm06:11774190-11774204
>Gm06:11774328-11774464
>Gm06:11775433-11775529
>Gm06:11776857-11776871
>Gm06:11777769-11777792
>Gm06:11777944-11777958
>Gm06:11778165-11778227
>Gm06:11779333-11779367
>Gm06:11779528-11779545
>Gm06:11779921-11780487
>Gm06:11782403-11782736
>Gm06:11782964-11783074
>Gm06:11789064-11789108
>Gm06:11789397-11790552
>Gm06:11790638-11790714
>Gm06:11790852-11790905
>Gm06:11791082-11791157
>Gm06:11793594-11793750
>Gm06:11795159-11795194
>Gm06:11797708-11797726
>Gm06:11802679-11802698
>Gm06:11803302-11803727
>Gm06:11804247-11804273
>Gm06:11805516-11805567
>Gm06:11805676-11806711
>Gm06:11806756-11807196
>Gm06:11807237-11807289
>Gm06:11807377-11807469
>Gm06:11807502-11808455
>Gm06:11808496-11808994
>Gm06:11809063-11809166
>Gm06:11809293-11810009
>Gm06:11810043-11810720
>Gm06:11816773-11816790
>Gm06:11818047-11818096
>Gm06:11819262-11819380
>Gm06:11819951-11820054
>Gm06:11820525-11820633
>Gm06:11825320-11825380
>Gm06:11826358-11826401
>Gm06:11827578-11827905
>Gm06:11827963-11828030
>Gm06:11828118-11828240
>Gm06:11830521-11830585
>Gm06:11831645-11831675
>Gm06:11832188-11832241
>Gm06:11832902-11832939
>Gm06:11834020-11834070
>Gm06:11834125-11834406
>Gm06:11834564-11834750
>Gm06:11834794-11834850
>Gm06:11834910-11834979
>Gm06:11838151-11838226
>Gm06:11843115-11843177
>Gm06:11843298-11843379
>Gm06:11845569-11845676
>Gm06:11848012-11848045
>Gm06:11851807-11852102
>Gm06:11852157-11852272
>Gm06:11854395-11854497
>Gm06:11857511-11857545
>Gm06:11861970-11862035
>Gm06:11862664-11862806
>Gm06:11862840-11863146
>Gm06:11863209-11863305
>Gm06:11863350-11863546
>Gm06:11863794-11863939
>Gm06:11863983-11864213
>Gm06:11864280-11865502
>Gm06:11868116-11868151
>Gm06:11871164-11871229
>Gm06:11873510-11873570
>Gm06:11890477-11890517
>Gm06:11891843-11891941
>Gm06:11893591-11894115
>Gm06:11894995-11895159
>Gm06:11896607-11896641
>Gm06:11900964-11901033
>Gm06:11902045-11902085
>Gm06:11905835-11905927
>Gm06:11905976-11906006
>Gm06:11908487-11908517
>Gm06:11910754-11910816
>Gm06:11911593-11912369
>Gm06:11912406-11913412
>Gm06:11914033-11914224
>Gm06:11914357-11914454
>Gm06:11924540-11924656
>Gm06:11929963-11930011
>Gm06:11934688-11934795
>Gm06:11944061-11944138
>Gm06:11945090-11945210
>Gm06:11945309-11945387
>Gm06:11945390-11945445
>Gm06:11946135-11946217
>Gm06:11949538-11949587
>Gm06:11950845-11950879
>Gm06:11951951-11951977
>Gm06:11959152-11959194
>Gm06:11961778-11961818
>Gm06:11962073-11962188
>Gm06:11962200-11962247
>Gm06:11965993-11966085
>Gm06:11966439-11966471
>Gm06:11966536-11966610
>Gm06:11971690-11971750
>Gm06:11971893-11971980
>Gm06:11972059-11972101
>Gm06:11972261-11972294
>Gm06:11974032-11974064
>Gm06:11974208-11974324
>Gm06:11974399-11974477
>Gm06:11977878-11977941
>Gm06:11981404-11981496
>Gm06:11989041-11989117
>Gm06:11991630-11991671
>Gm06:11994798-11994836
>Gm06:11995646-11995869
>Gm06:11995989-11996068
>Gm06:11998244-11998447
>Gm06:11999453-11999579
>Gm06:12001083-12001179
>Gm06:12002053-12002102
>Gm06:12004472-12004517
>Gm06:12013100-12013317
>Gm06:12015091-12015214
>Gm06:12016767-12016840
>Gm06:12016942-12017223
>Gm06:12017344-12017502
>Gm06:12017544-12017577
>Gm06:12017692-12017986
>Gm06:12018026-12018165
>Gm06:12018340-12018373
>Gm06:12018447-12018518
>Gm06:12018634-12018684
>Gm06:12018714-12018801
>Gm06:12018835-12018866
>Gm06:12019281-12019354
>Gm06:12022694-12022757
>Gm06:12030421-12030580
>Gm06:12031545-12031572
>Gm06:12032045-12032083
>Gm06:12032210-12032295
>Gm06:12033457-12033501
>Gm06:12038849-12038914
>Gm06:12040294-12040336
>Gm06:12046222-12046256
>Gm06:12053104-12053175
>Gm06:12053241-12053351
>Gm06:12056465-12056513
>Gm06:12057848-12057954
>Gm06:12059993-12060120
>Gm06:12062014-12062271
>Gm06:12062344-12062467
>Gm06:12062525-12062569
>Gm06:12063467-12063524
>Gm06:12063725-12063749
>Gm06:12065638-12065704
>Gm06:12066823-12066926
>Gm06:12075481-12075568
>Gm06:12078364-12078399
>Gm06:12084397-12084475
>Gm06:12084821-12085091
>Gm06:12085296-12085420
>Gm06:12090261-12090314
>Gm06:12098149-12098657
>Gm06:12098693-12098885
>Gm06:12098991-12099937
>Gm06:12099951-12103831
>Gm06:12103905-12105067
>Gm06:12105147-12105268
>Gm06:12105405-12105647
>Gm06:12105664-12105729
>Gm06:12107409-12107554
>Gm06:12109146-12109204
>Gm06:12109571-12109652
>Gm06:12115439-12115484
>Gm06:12115876-12115940
>Gm06:12122207-12122242
>Gm06:12123036-12123173
>Gm06:12124248-12124322
>Gm06:12125408-12125438
>Gm06:12136109-12136197
>Gm06:12136246-12136278
>Gm06:12136814-12136872
>Gm06:12142259-12142292
>Gm06:12142820-12142935
>Gm06:12142971-12143003
>Gm06:12143660-12143727
>Gm06:12143798-12143833
>Gm06:12143860-12143978
>Gm06:12144047-12144423
>Gm06:12144600-12144668
>Gm06:12144767-12145131
>Gm06:12145176-12145786
>Gm06:12145927-12146298
>Gm06:12146364-12146596
>Gm06:12146720-12147135
>Gm06:12147783-12147827
>Gm06:12149083-12149182
>Gm06:12149468-12149543
>Gm06:12150221-12150300
>Gm06:12150350-12150404
>Gm06:12150576-12150610
>Gm06:12150640-12150703
>Gm06:12154405-12154503
>Gm06:12156961-12157002
>Gm06:12161407-12161514
>Gm06:12163867-12163950
>Gm06:12169979-12170032
>Gm06:12170068-12170104
>Gm06:12170133-12170186
>Gm06:12170650-12170796
>Gm06:12171208-12171362
>Gm06:12171627-12171655
>Gm06:12181422-12181488
>Gm06:12181797-12181929
>Gm06:12182467-12182520
>Gm06:12182699-12182807
>Gm06:12182884-12182919
>Gm06:12183808-12183853
>Gm06:12184450-12184508
>Gm06:12184670-12184706
>Gm06:12185115-12185211
>Gm06:12185611-12185648
>Gm06:12188120-12188173
>Gm06:12193400-12193532
>Gm06:12193899-12193943
>Gm06:12197839-12198162
>Gm06:12199428-12199548
>Gm06:12201461-12201515
>Gm06:12205583-12205760
>Gm06:12207770-12207845
>Gm06:12209963-12210054
>Gm06:12210250-12210289
>Gm06:12211169-12211198
>Gm06:12211274-12211367
>Gm06:12211400-12211556
>Gm06:12217790-12217903
>Gm06:12218035-12218137
>Gm06:12218206-12218591
>Gm06:12218628-12218704
>Gm06:12218728-12218855
>Gm06:12218933-12219382
>Gm06:12222358-12222477
>Gm06:12222535-12222672
>Gm06:12224179-12224230
>Gm06:12228277-12228321
>Gm06:12233272-12233420
>Gm06:12233863-12234025
>Gm06:12234758-12234817
>Gm06:12234987-12235045
>Gm06:12241912-12241993
>Gm06:12243657-12243779
>Gm06:12244166-12244380
>Gm06:12244572-12244634
>Gm06:12244845-12244905
>Gm06:12245369-12245426
>Gm06:12246223-12246280
>Gm06:12246594-12246689
>Gm06:12247097-12247126
>Gm06:12247329-12247369
>Gm06:12247543-12247642
>Gm06:12247697-12247728
>Gm06:12248997-12249036
>Gm06:12251393-12252042
>Gm06:12261647-12261740
>Gm06:12262281-12262311
>Gm06:12262368-12262419
>Gm06:12269451-12269497
>Gm06:12272725-12272815
>Gm06:12272997-12273032
>Gm06:12273879-12273912
>Gm06:12285886-12285956
>Gm06:12286189-12286277
>Gm06:12291182-12291263
>Gm06:12291585-12291666
>Gm06:12291761-12291854
>Gm06:12297839-12298324
>Gm06:12300338-12300400
>Gm06:12300750-12300778
>Gm06:12302656-12302688
>Gm06:12306531-12306676
>Gm06:12307240-12307280
>Gm06:12310399-12310481
>Gm06:12318376-12318489
>Gm06:12321829-12321928
>Gm06:12323182-12323589
>Gm06:12325326-12325407
>Gm06:12325852-12325893
>Gm06:12327082-12327290
>Gm06:12327385-12327497
>Gm06:12327525-12327592
>Gm06:12328145-12328197
>Gm06:12329430-12329568
>Gm06:12329944-12329980
>Gm06:12330482-12330586
>Gm06:12331491-12331596
>Gm06:12331746-12331853
>Gm06:12332839-12332955
>Gm06:12334012-12334129
>Gm06:12341474-12341530
>Gm06:12342001-12342166
>Gm06:12343344-12343606
>Gm06:12347182-12347233
>Gm06:12353495-12353563
>Gm06:12361820-12361871
>Gm06:12362112-12362182
>Gm06:12364083-12364213
>Gm06:12365680-12366500
>Gm06:12366571-12366789
>Gm06:12378374-12378424
>Gm06:12379526-12379589
>Gm06:12381807-12381838
>Gm06:12385535-12385673
>Gm06:12386299-12386390
>Gm06:12388806-12388918
>Gm06:12394965-12395025
>Gm06:12401521-12401611
>Gm06:12404864-12404931
>Gm06:12409055-12409087
>Gm06:12413768-12413963
>Gm06:12414028-12414073
>Gm06:12414194-12414257
>Gm06:12414915-12414986
>Gm06:12415020-12415083
>Gm06:12415655-12416094
>Gm06:12416295-12416405
>Gm06:12417557-12417600
>Gm06:12418001-12418066
>Gm06:12420735-12420769
>Gm06:12422715-12422803
>Gm06:12423915-12423944
>Gm06:12426710-12426837
>Gm06:12427068-12427217
>Gm06:12428351-12428409
>Gm06:12428751-12428827
>Gm06:12430466-12430547
>Gm06:12438078-12438162
>Gm06:12440900-12440992
>Gm06:12441972-12442009
>Gm06:12444665-12444730
>Gm06:12445449-12445526
>Gm06:12450499-12450681
>Gm06:12451750-12451855
>Gm06:12456144-12456180
>Gm06:12458698-12458750
>Gm06:12461766-12461791
>Gm06:12464522-12464621
>Gm06:12464981-12465051
>Gm06:12465112-12465153
>Gm06:12465280-12465374
>Gm06:12465446-12465605
>Gm06:12465833-12465939
>Gm06:12466161-12466218
>Gm06:12466894-12467340
>Gm06:12469165-12469224
>Gm06:12473563-12473738
>Gm06:12474455-12474541
>Gm06:12475128-12475177
>Gm06:12477106-12477592
>Gm06:12477951-12478006
>Gm06:12479479-12479561
>Gm06:12481835-12481890
>Gm06:12481953-12481996
>Gm06:12483399-12483455
>Gm06:12483502-12483555
>Gm06:12483723-12483846
>Gm06:12485021-12485066
>Gm06:12485110-12485144
>Gm06:12486273-12486329
>Gm06:12487078-12487117
>Gm06:12487643-12487689
>Gm06:12489182-12489366
>Gm06:12492712-12492834
>Gm06:12494076-12494142
>Gm06:12497371-12497396
>Gm06:12506018-12506147
>Gm06:12506266-12506386
>Gm06:12510388-12510496
>Gm06:12518234-12518264
>Gm06:12520216-12520398
>Gm06:12522580-12522620
>Gm06:12522954-12523011
>Gm06:12523093-12523352
>Gm06:12523811-12523825
>Gm06:12524826-12525098
>Gm06:12525151-12525238
>Gm06:12525448-12525617
>Gm06:12526133-12526179
>Gm06:12526982-12527063
>Gm06:12527680-12527711
>Gm06:12534238-12534386
>Gm06:12534750-12534839
>Gm06:12535509-12535581
>Gm06:12537991-12538052
>Gm06:12542488-12542561
>Gm06:12543342-12543386
>Gm06:12543425-12543487
>Gm06:12547435-12547468
>Gm06:12547548-12547600
>Gm06:12552048-12552134
>Gm06:12552643-12552673
>Gm06:12558301-12558473
>Gm06:12562158-12562190
>Gm06:12562301-12562365
>Gm06:12562493-12562615
>Gm06:12563773-12564149
>Gm06:12564268-12564433
>Gm06:12564768-12564911
>Gm06:12566708-12566854
>Gm06:12567170-12567492
>Gm06:12568790-12568838
>Gm06:12568865-12569024
>Gm06:12569134-12569170
>Gm06:12569398-12569468
>Gm06:12571203-12571300
>Gm06:12571433-12571477
>Gm06:12578631-12578672
>Gm06:12578923-12579033
>Gm06:12582525-12582602
>Gm06:12582775-12582918
>Gm06:12583713-12583884
>Gm06:12583937-12585103
>Gm06:12585210-12585254
>Gm06:12585886-12585969
>Gm06:12586126-12586485
>Gm06:12586825-12586882
>Gm06:12587073-12587212
>Gm06:12587281-12587456
>Gm06:12587704-12587738
>Gm06:12588344-12588562
>Gm06:12588880-12588919
>Gm06:12589017-12589155
>Gm06:12589341-12589549
>Gm06:12592479-12592559
>Gm06:12593914-12593958
>Gm06:12594315-12594430
>Gm06:12595535-12595585
>Gm06:12596126-12596156
>Gm06:12596208-12596242
>Gm06:12604774-12604882
>Gm06:12610378-12610646
>Gm06:12610693-12611375
>Gm06:12611484-12611786
>Gm06:12617254-12617851
>Gm06:12621070-12621129
>Gm06:12621615-12621698
>Gm06:12623115-12623244
>Gm06:12624562-12624688
>Gm06:12626846-12626936
>Gm06:12627513-12627697
>Gm06:12628044-12628184
>Gm06:12628385-12628632
>Gm06:12628681-12628736
>Gm06:12628968-12629006
>Gm06:12632269-12632341
>Gm06:12633093-12633340
>Gm06:12636748-12636791
>Gm06:12636921-12637080
>Gm06:12637272-12637405
>Gm06:12637921-12638048
>Gm06:12638221-12638306
>Gm06:12639365-12639449
>Gm06:12639761-12639807
>Gm06:12640100-12641141
>Gm06:12641218-12641270
>Gm06:12641340-12641408
>Gm06:12641551-12641584
>Gm06:12642969-12643146
>Gm06:12644091-12644229
>Gm06:12644940-12644984
>Gm06:12645871-12645994
>Gm06:12651853-12651918
>Gm06:12652871-12653090
>Gm06:12653147-12653207
>Gm06:12653337-12653363
>Gm06:12654613-12654642
>Gm06:12655231-12655254
>Gm06:12665466-12665637
>Gm06:12665744-12665779
>Gm06:12665823-12665948
>Gm06:12666082-12666153
>Gm06:12666405-12666584
>Gm06:12668356-12668687
>Gm06:12673242-12673329
>Gm06:12673663-12673708
>Gm06:12677358-12677411
>Gm06:12677931-12678053
>Gm06:12678639-12679421
>Gm06:12684376-12684431
>Gm06:12686648-12686682
>Gm06:12687000-12687034
>Gm06:12688544-12688608
>Gm06:12695381-12695409
>Gm06:12695497-12695629
>Gm06:12696759-12696846
>Gm06:12697599-12697712
>Gm06:12698384-12698444
>Gm06:12698610-12698654
>Gm06:12698854-12698901
>Gm06:12698939-12699071
>Gm06:12699245-12699349
>Gm06:12699395-12699441
>Gm06:12699843-12700045
>Gm06:12700172-12700221
>Gm06:12700251-12700321
>Gm06:12700386-12700829
>Gm06:12701116-12701491
>Gm06:12702929-12703037
>Gm06:12703459-12703511
>Gm06:12703630-12703674
>Gm06:12704305-12704366
>Gm06:12704666-12704696
>Gm06:12708493-12708575
>Gm06:12708763-12708808
>Gm06:12709548-12709724
>Gm06:12709819-12709904
>Gm06:12711338-12711400
>Gm06:12711648-12712973
>Gm06:12713036-12713447
>Gm06:12713496-12714098
>Gm06:12715428-12715479
>Gm06:12715839-12717049
>Gm06:12717121-12717250
>Gm06:12717947-12718082
>Gm06:12718642-12719025
>Gm06:12719191-12719223
>Gm06:12719893-12719930
>Gm06:12720078-12720205
>Gm06:12721646-12721674
>Gm06:12722119-12722201
>Gm06:12722452-12722573
>Gm06:12722670-12722698
>Gm06:12722953-12722981
>Gm06:12723054-12723103
>Gm06:12723235-12723377
>Gm06:12724140-12724194
>Gm06:12724346-12724402
>Gm06:12731047-12731127
>Gm06:12732905-12732939
>Gm06:12732973-12733133
>Gm06:12733315-12733468
>Gm06:12735169-12735202
>Gm06:12735681-12735770
>Gm06:12736381-12736499
>Gm06:12736556-12736628
>Gm06:12736727-12736838
>Gm06:12737542-12737575
>Gm06:12738119-12738353
>Gm06:12743233-12743934
>Gm06:12743982-12744042
>Gm06:12750726-12750801
>Gm06:12751005-12751035
>Gm06:12752337-12752430
>Gm06:12753505-12753567
>Gm06:12753598-12753645
>Gm06:12753754-12754263
>Gm06:12754358-12754520
>Gm06:12754575-12754711
>Gm06:12754780-12754830
>Gm06:12754910-12755186
>Gm06:12755288-12755411
>Gm06:12755492-12755717
>Gm06:12755776-12755992
>Gm06:12756185-12756252
>Gm06:12756315-12756390
>Gm06:12756436-12756636
>Gm06:12756795-12756886
>Gm06:12757079-12757234
>Gm06:12758059-12758177
>Gm06:12758227-12758277
>Gm06:12758356-12758537
>Gm06:12765948-12766055
>Gm06:12766115-12766482
>Gm06:12769831-12769870
>Gm06:12777134-12777256
>Gm06:12777329-12777389
>Gm06:12777663-12777721
>Gm06:12777787-12777820
>Gm06:12777918-12778162
>Gm06:12778367-12778397
>Gm06:12778608-12778883
>Gm06:12779423-12779502
>Gm06:12779577-12779658
>Gm06:12780105-12780157
>Gm06:12780353-12780507
>Gm06:12780592-12781093
>Gm06:12781118-12782331
>Gm06:12782489-12782556
>Gm06:12784126-12784163
>Gm06:12793465-12793503
>Gm06:12796736-12796836
>Gm06:12797471-12797510
>Gm06:12798170-12798208
>Gm06:12799097-12799199
>Gm06:12799380-12800128
>Gm06:12800232-12800284
>Gm06:12800373-12800551
>Gm06:12803596-12803635
>Gm06:12805021-12805088
>Gm06:12806987-12807090
>Gm06:12807580-12807623
>Gm06:12807690-12807745
>Gm06:12810420-12810449
>Gm06:12811737-12811766
>Gm06:12812058-12812128
>Gm06:12815962-12816007
>Gm06:12816162-12816394
>Gm06:12816893-12817028
>Gm06:12817246-12817313
>Gm06:12823475-12823510
>Gm06:12826488-12826620
>Gm06:12826711-12826746
>Gm06:12828138-12828177
>Gm06:12831864-12831902
>Gm06:12833168-12833326
>Gm06:12833364-12833578
>Gm06:12833958-12834109
>Gm06:12834418-12834479
>Gm06:12841618-12841687
>Gm06:12843520-12843585
>Gm06:12845755-12845838
>Gm06:12847505-12847538
>Gm06:12847606-12847694
>Gm06:12850346-12850483
>Gm06:12850626-12850798
>Gm06:12850863-12850952
>Gm06:12852577-12852723
>Gm06:12853223-12853306
>Gm06:12856886-12857179
>Gm06:12867927-12868762
>Gm06:12868841-12869055
>Gm06:12869397-12869461
>Gm06:12869512-12869865
>Gm06:12870023-12870355
>Gm06:12872900-12872946
>Gm06:12876286-12876542
>Gm06:12876906-12876943
>Gm06:12883720-12883772
>Gm06:12890084-12890217
>Gm06:12890259-12890298
>Gm06:12891925-12892050
>Gm06:12897015-12897105
>Gm06:12897540-12897681
>Gm06:12906999-12907049
>Gm06:12907376-12907604
>Gm06:12915000-12915044
>Gm06:12915943-12915978
>Gm06:12917716-12917761
>Gm06:12917826-12917964
>Gm06:12918003-12918758
>Gm06:12918807-12920617
>Gm06:12920710-12921327
>Gm06:12921372-12921798
>Gm06:12921838-12922342
>Gm06:12928049-12928334
>Gm06:12928694-12928725
>Gm06:12931733-12931766
>Gm06:12931837-12931906
>Gm06:12931992-12932476
>Gm06:12934550-12934579
>Gm06:12936552-12936867
>Gm06:12936889-12937157
>Gm06:12940667-12940840
>Gm06:12941230-12941302
>Gm06:12941724-12941824
>Gm06:12941853-12941991
>Gm06:12942912-12942983
>Gm06:12943778-12943815
>Gm06:12945480-12945582
>Gm06:12946031-12946101
>Gm06:12947067-12947328
>Gm06:12950073-12950156
>Gm06:12950924-12951096
>Gm06:12951741-12951872
>Gm06:12957347-12957642
>Gm06:12959015-12959098
>Gm06:12960551-12960612
>Gm06:12960749-12960796
>Gm06:12961823-12961902
>Gm06:12962964-12963017
>Gm06:12963066-12963132
>Gm06:12967869-12967904
>Gm06:12971807-12971859
>Gm06:12982856-12982890
>Gm06:12986990-12987241
>Gm06:12989848-12990220
>Gm06:12992820-12992852
>Gm06:12993098-12993150
>Gm06:12994412-12994496
>Gm06:12994586-12994784
>Gm06:12995282-12995421
>Gm06:12997955-12997993
>Gm06:12998049-12998104
>Gm06:13000392-13000460
>Gm06:13001560-13001610
>Gm06:13003126-13003306
>Gm06:13004735-13004799
>Gm06:13005124-13005220
>Gm06:13007494-13007620
>Gm06:13010164-13010312
>Gm06:13010664-13010931
>Gm06:13011049-13011087
>Gm06:13014450-13014624
>Gm06:13015899-13016062
>Gm06:13024600-13024639
>Gm06:13025870-13025958
>Gm06:13026745-13026866
>Gm06:13027562-13027732
>Gm06:13028033-13028069
>Gm06:13029207-13029368
>Gm06:13029498-13029890
>Gm06:13029997-13030329
>Gm06:13030510-13030750
>Gm06:13030938-13030972
>Gm06:13031049-13031234
>Gm06:13031455-13031505
>Gm06:13031551-13031584
>Gm06:13031758-13031883
>Gm06:13032281-13032364
>Gm06:13032419-13032470
>Gm06:13032560-13032665
>Gm06:13032726-13032904
>Gm06:13034768-13034834
>Gm06:13035629-13035842
>Gm06:13036068-13036105
>Gm06:13036124-13036240
>Gm06:13039887-13039957
>Gm06:13041363-13041640
>Gm06:13043403-13043474
>Gm06:13043714-13043778
>Gm06:13045588-13046632
>Gm06:13047865-13048039
>Gm06:13048372-13048512
>Gm06:13048992-13049024
>Gm06:13049174-13049338
>Gm06:13053013-13053097
>Gm06:13053144-13053245
>Gm06:13056300-13056364
>Gm06:13057351-13057458
>Gm06:13057482-13057552
>Gm06:13057867-13057945
>Gm06:13063254-13063337
>Gm06:13066646-13066791
>Gm06:13068545-13068626
>Gm06:13069304-13069434
>Gm06:13070889-13070920
>Gm06:13074910-13075014
>Gm06:13079815-13080085
>Gm06:13080741-13080794
>Gm06:13081673-13081712
>Gm06:13081766-13081819
>Gm06:13083107-13083235
>Gm06:13085696-13085858
>Gm06:13087277-13087304
>Gm06:13089228-13089308
>Gm06:13089846-13089875
>Gm06:13091776-13091821
>Gm06:13091868-13091919
>Gm06:13093117-13093216
>Gm06:13094935-13095025
>Gm06:13095629-13095684
>Gm06:13095944-13095982
>Gm06:13096125-13096192
>Gm06:13096510-13096549
>Gm06:13098673-13098725
>Gm06:13113878-13113986
>Gm06:13115465-13115505
>Gm06:13116617-13116715
>Gm06:13118891-13119337
>Gm06:13119438-13119805
>Gm06:13129483-13129521
>Gm06:13130263-13130379
>Gm06:13131269-13131300
>Gm06:13135260-13135298
>Gm06:13137699-13138076
>Gm06:13138139-13138189
>Gm06:13138886-13138951
>Gm06:13140818-13141007
>Gm06:13142588-13142681
>Gm06:13144013-13144183
>Gm06:13144665-13144742
>Gm06:13145462-13145528
>Gm06:13145690-13145819
>Gm06:13152584-13152626
>Gm06:13152873-13152979
>Gm06:13155924-13156236
>Gm06:13157624-13157657
>Gm06:13157964-13158042
>Gm06:13158171-13159216
>Gm06:13159270-13159377
>Gm06:13159408-13159536
>Gm06:13159757-13160134
>Gm06:13160187-13160386
>Gm06:13160429-13160546
>Gm06:13160897-13161014
>Gm06:13162169-13162207
>Gm06:13162596-13162741
>Gm06:13163369-13163484
>Gm06:13170631-13170674
>Gm06:13172549-13172623
>Gm06:13178036-13178095
>Gm06:13178577-13178622
>Gm06:13178689-13179484
>Gm06:13187926-13188044
>Gm06:13188166-13188224
>Gm06:13190957-13190993
>Gm06:13193717-13193751
>Gm06:13194980-13195072
>Gm06:13200820-13200958
>Gm06:13201287-13201522
>Gm06:13201631-13201694
>Gm06:13202247-13202518
>Gm06:13202568-13202696
>Gm06:13203083-13203156
>Gm06:13203800-13203857
>Gm06:13203984-13204223
>Gm06:13204363-13204491
>Gm06:13204639-13204702
>Gm06:13207831-13208329
>Gm06:13208706-13208743
>Gm06:13208950-13209023
>Gm06:13209123-13209168
>Gm06:13213925-13213984
>Gm06:13215165-13215193
>Gm06:13215260-13215306
>Gm06:13216176-13216328
>Gm06:13216424-13216474
>Gm06:13217075-13217113
>Gm06:13218516-13218567
>Gm06:13218950-13219054
>Gm06:13219796-13219827
>Gm06:13223083-13223151
>Gm06:13223246-13223288
>Gm06:13223354-13223511
>Gm06:13224377-13225467
>Gm06:13229895-13229947
>Gm06:13232881-13233008
>Gm06:13234516-13237184
>Gm06:13243422-13243473
>Gm06:13244629-13244764
>Gm06:13246608-13246707
>Gm06:13246776-13246883
>Gm06:13251552-13251692
>Gm06:13251780-13251842
>Gm06:13253556-13253689
>Gm06:13254315-13254436
>Gm06:13256093-13256202
>Gm06:13262031-13262121
>Gm06:13262417-13262564
>Gm06:13274325-13274420
>Gm06:13276099-13276128
>Gm06:13278364-13278585
>Gm06:13284857-13284886
>Gm06:13287912-13288005
>Gm06:13290098-13290172
>Gm06:13294445-13294511
>Gm06:13295407-13295477
>Gm06:13296255-13296372
>Gm06:13298389-13298422
>Gm06:13300181-13300216
>Gm06:13300478-13300517
>Gm06:13300970-13301001
>Gm06:13304154-13304226
>Gm06:13304892-13305167
>Gm06:13310783-13310830
>Gm06:13311674-13311942
>Gm06:13312304-13312399
>Gm06:13312610-13312730
>Gm06:13312774-13313061
>Gm06:13313519-13313556
>Gm06:13320459-13320493
>Gm06:13322157-13323265
>Gm06:13323447-13323617
>Gm06:13327854-13327889
>Gm06:13331750-13331792
>Gm06:13338009-13338070
>Gm06:13341716-13341798
>Gm06:13342307-13342345
>Gm06:13343254-13343300
>Gm06:13344904-13344938
>Gm06:13344990-13345068
>Gm06:13346530-13346636
>Gm06:13346765-13346819
>Gm06:13350824-13350847
>Gm06:13353950-13354065
>Gm06:13357776-13357837
>Gm06:13359465-13359540
>Gm06:13359567-13359652
>Gm06:13360039-13360071
>Gm06:13360128-13360482
>Gm06:13360589-13360661
>Gm06:13360839-13360876
>Gm06:13364239-13364309
>Gm06:13377612-13377972
>Gm06:13379860-13379894
>Gm06:13381061-13381102
>Gm06:13385059-13385091
>Gm06:13387183-13387290
>Gm06:13388926-13388973
>Gm06:13393323-13393384
>Gm06:13394400-13394435
>Gm06:13394809-13394984
>Gm06:13395157-13395429
>Gm06:13395563-13396920
>Gm06:13397117-13397169
>Gm06:13397858-13397919
>Gm06:13398113-13398179
>Gm06:13402965-13403052
>Gm06:13403415-13403473
>Gm06:13404301-13404359
>Gm06:13416477-13416514
>Gm06:13416623-13416870
>Gm06:13423580-13423667
>Gm06:13423848-13423888
>Gm06:13425180-13425262
>Gm06:13425305-13425390
>Gm06:13425468-13425500
>Gm06:13429279-13429724
>Gm06:13431432-13431520
>Gm06:13434624-13434685
>Gm06:13435136-13435177
>Gm06:13436277-13436310
>Gm06:13436998-13437083
>Gm06:13440671-13440732
>Gm06:13441087-13441763
>Gm06:13441835-13442073
>Gm06:13442101-13442380
>Gm06:13446334-13446374
>Gm06:13446518-13446641
>Gm06:13449408-13449454
>Gm06:13450435-13450465
>Gm06:13450604-13450640
>Gm06:13450766-13450832
>Gm06:13454712-13454765
>Gm06:13455999-13456256
>Gm06:13467020-13467211
>Gm06:13468001-13468119
>Gm06:13468268-13468418
>Gm06:13471028-13471076
>Gm06:13471240-13471305
>Gm06:13472396-13472445
>Gm06:13476168-13476248
>Gm06:13478101-13478153
>Gm06:13480386-13480451
>Gm06:13480547-13480595
>Gm06:13481083-13481164
>Gm06:13481297-13481396
>Gm06:13482107-13482164
>Gm06:13482505-13482678
>Gm06:13491792-13492209
>Gm06:13492504-13492704
>Gm06:13493250-13493335
>Gm06:13493669-13493737
>Gm06:13495997-13496055
>Gm06:13496056-13496098
>Gm06:13497290-13497422
>Gm06:13500446-13500462
>Gm06:13501841-13501904
>Gm06:13502694-13502730
>Gm06:13502915-13502958
>Gm06:13504037-13504108
>Gm06:13504584-13504623
>Gm06:13505611-13505674
>Gm06:13506826-13506857
>Gm06:13509741-13509783
>Gm06:13510886-13510922
>Gm06:13511730-13511812
>Gm06:13518639-13518692
>Gm06:13519083-13519115
>Gm06:13519916-13521070
>Gm06:13521256-13521419
>Gm06:13524614-13524771
>Gm06:13524823-13524876
>Gm06:13526559-13526598
>Gm06:13527805-13527879
>Gm06:13528110-13528154
>Gm06:13528803-13528998
>Gm06:13532255-13532307
>Gm06:13532361-13532402
>Gm06:13532766-13532966
>Gm06:13533790-13533912
>Gm06:13533993-13534034
>Gm06:13535473-13535552
>Gm06:13539858-13539894
>Gm06:13540424-13540475
>Gm06:13542132-13542216
>Gm06:13544345-13544382
>Gm06:13547383-13547452
>Gm06:13548605-13548661
>Gm06:13548747-13548785
>Gm06:13549170-13549695
>Gm06:13549757-13549860
>Gm06:13552557-13552589
>Gm06:13558924-13558956
>Gm06:13559444-13559661
>Gm06:13562850-13563105
>Gm06:13563216-13563247
>Gm06:13563343-13563558
>Gm06:13564958-13565017
>Gm06:13565654-13565737
>Gm06:13566488-13566560
>Gm06:13571499-13571556
>Gm06:13576349-13576393
>Gm06:13577258-13577298
>Gm06:13581941-13582022
>Gm06:13582917-13583080
>Gm06:13583561-13583624
>Gm06:13583763-13583835
>Gm06:13583901-13584044
>Gm06:13596849-13596914
>Gm06:13598947-13599004
>Gm06:13599436-13599666
>Gm06:13599735-13599866
>Gm06:13600040-13600087
>Gm06:13603983-13604054
>Gm06:13605839-13605897
>Gm06:13612496-13612622
>Gm06:13614728-13614784
>Gm06:13618806-13618915
>Gm06:13619078-13619212
>Gm06:13621818-13621890
>Gm06:13622208-13622252
>Gm06:13622405-13622478
>Gm06:13625330-13625380
>Gm06:13626228-13626281
>Gm06:13627532-13627601
>Gm06:13629337-13629374
>Gm06:13632980-13633148
>Gm06:13633174-13633249
>Gm06:13635037-13635065
>Gm06:13635302-13635383
>Gm06:13635553-13635628
>Gm06:13639103-13639183
>Gm06:13640032-13640081
>Gm06:13640098-13640142
>Gm06:13641249-13641348
>Gm06:13642928-13642985
>Gm06:13651085-13651229
>Gm06:13652670-13652719
>Gm06:13653568-13653753
>Gm06:13656040-13656088
>Gm06:13656238-13656276
>Gm06:13656672-13656794
>Gm06:13661879-13662056
>Gm06:13666110-13666271
>Gm06:13668575-13668591
>Gm06:13681367-13681763
>Gm06:13681804-13682891
>Gm06:13682941-13683176
>Gm06:13684615-13684677
>Gm06:13686313-13686420
>Gm06:13687521-13687616
>Gm06:13690962-13691356
>Gm06:13691424-13692020
>Gm06:13692079-13693303
>Gm06:13693353-13693376
>Gm06:13693834-13693877
>Gm06:13694588-13694642
>Gm06:13700207-13700277
>Gm06:13701879-13702009
>Gm06:13709418-13709452
>Gm06:13709680-13709817
>Gm06:13710060-13710254
>Gm06:13718016-13718056
>Gm06:13718436-13718482
>Gm06:13720370-13720543
>Gm06:13721352-13721409
>Gm06:13723290-13723343
>Gm06:13723462-13723603
>Gm06:13726159-13726250
>Gm06:13726944-13727817
>Gm06:13727924-13728039
>Gm06:13728432-13728480
>Gm06:13731830-13731917
>Gm06:13731988-13732276
>Gm06:13732510-13732613
>Gm06:13732639-13732900
>Gm06:13732979-13733012
>Gm06:13733081-13733480
>Gm06:13733511-13733629
>Gm06:13735538-13735608
>Gm06:13736344-13736422
>Gm06:13738527-13738560
>Gm06:13741014-13741077
>Gm06:13743112-13743303
>Gm06:13744690-13744725
>Gm06:13750772-13750814
>Gm06:13752959-13753055
>Gm06:13754559-13754649
>Gm06:13754810-13754890
>Gm06:13755241-13755396
>Gm06:13756939-13756994
>Gm06:13757058-13757293
>Gm06:13757351-13757415
>Gm06:13759893-13759930
>Gm06:13760129-13760193
>Gm06:13760430-13760589
>Gm06:13760682-13760736
>Gm06:13760791-13760871
>Gm06:13760929-13760985
>Gm06:13761795-13761931
>Gm06:13762155-13762216
>Gm06:13763005-13763096
>Gm06:13764391-13764429
>Gm06:13764869-13765202
>Gm06:13765370-13765423
>Gm06:13765471-13765562
>Gm06:13767834-13767876
>Gm06:13772501-13778907
>Gm06:13779139-13779185
>Gm06:13780469-13780526
>Gm06:13782244-13782373
>Gm06:13784829-13785119
>Gm06:13786588-13786724
>Gm06:13786791-13786927
>Gm06:13786985-13787044
>Gm06:13790234-13790415
>Gm06:13793581-13793635
>Gm06:13793710-13793774
>Gm06:13794043-13794188
>Gm06:13800721-13800784
>Gm06:13802088-13802469
>Gm06:13809088-13809175
>Gm06:13815110-13815163
>Gm06:13815573-13815618
>Gm06:13816426-13816518
>Gm06:13817109-13817489
>Gm06:13822836-13822881
>Gm06:13822923-13823021
>Gm06:13826867-13826937
>Gm06:13827138-13827244
>Gm06:13827294-13827390
>Gm06:13829138-13829650
>Gm06:13829680-13829871
>Gm06:13829935-13830209
>Gm06:13830452-13830561
>Gm06:13830651-13830773
>Gm06:13830827-13831411
>Gm06:13832906-13832983
>Gm06:13836571-13837245
>Gm06:13839583-13839651
>Gm06:13839811-13839847
>Gm06:13839929-13839968
>Gm06:13842823-13842919
>Gm06:13843092-13843135
>Gm06:13843214-13843293
>Gm06:13843324-13844268
>Gm06:13844406-13844440
>Gm06:13844646-13844764
>Gm06:13844779-13845210
>Gm06:13845249-13845451
>Gm06:13846695-13846738
>Gm06:13847437-13847588
>Gm06:13853691-13853871
>Gm06:13855056-13855136
>Gm06:13855375-13855413
>Gm06:13855458-13856203
>Gm06:13856388-13856419
>Gm06:13860212-13860273
>Gm06:13860306-13861005
>Gm06:13861089-13861423
>Gm06:13864082-13864143
>Gm06:13865688-13865742
>Gm06:13865786-13865822
>Gm06:13873236-13873304
>Gm06:13873536-13873585
>Gm06:13878028-13878062
>Gm06:13878255-13878352
>Gm06:13879661-13879792
>Gm06:13879891-13880160
>Gm06:13880264-13880289
>Gm06:13880352-13880416
>Gm06:13880557-13880582
>Gm06:13880635-13880785
>Gm06:13880827-13880902
>Gm06:13880939-13881217
>Gm06:13881401-13881462
>Gm06:13883937-13883997
>Gm06:13885636-13885742
>Gm06:13885856-13885909
>Gm06:13892366-13892457
>Gm06:13893064-13893107
>Gm06:13894622-13894672
>Gm06:13894943-13894992
>Gm06:13896494-13896543
>Gm06:13896683-13896764
>Gm06:13897690-13897728
>Gm06:13900150-13900196
>Gm06:13906413-13906491
>Gm06:13916561-13916607
>Gm06:13917093-13917146
>Gm06:13918141-13918195
>Gm06:13918956-13919023
>Gm06:13920593-13920681
>Gm06:13920969-13921017
>Gm06:13925408-13925486
>Gm06:13926228-13928416
>Gm06:13928554-13928912
>Gm06:13932307-13932338
>Gm06:13932877-13932985
>Gm06:13937177-13937230
>Gm06:13938597-13938851
>Gm06:13939149-13939177
>Gm06:13941402-13941479
>Gm06:13944908-13945452
>Gm06:13945703-13945783
>Gm06:13945978-13946194
>Gm06:13947170-13947224
>Gm06:13947775-13947921
>Gm06:13948498-13948620
>Gm06:13953958-13954030
>Gm06:13954940-13955019
>Gm06:13956098-13956142
>Gm06:13956378-13956404
>Gm06:13961390-13961446
>Gm06:13962334-13962424
>Gm06:13963433-13963476
>Gm06:13964447-13964510
>Gm06:13964956-13965151
>Gm06:13965224-13965267
>Gm06:13965341-13965431
>Gm06:13965857-13965996
>Gm06:13967721-13967763
>Gm06:13967846-13967873
>Gm06:13970820-13970875
>Gm06:13971770-13971785
>Gm06:13972485-13972594
>Gm06:13974132-13974334
>Gm06:13974795-13974824
>Gm06:13976118-13976156
>Gm06:13980346-13980410
>Gm06:13982036-13982065
>Gm06:13982201-13982236
>Gm06:13982410-13982524
>Gm06:13982695-13982745
>Gm06:13982845-13982859
>Gm06:13983014-13983047
>Gm06:13983785-13983871
>Gm06:13983912-13983986
>Gm06:13986748-13986829
>Gm06:13988749-13988776
>Gm06:13990986-13991062
>Gm06:13991101-13991133
>Gm06:13995385-13995474
>Gm06:13995920-13995966
>Gm06:14000885-14000923
>Gm06:14000984-14001018
>Gm06:14004756-14004947
>Gm06:14005452-14005506
>Gm06:14005713-14005811
>Gm06:14006113-14006190
>Gm06:14007517-14007603
>Gm06:14009576-14009613
>Gm06:14013898-14013943
>Gm06:14015065-14015426
>Gm06:14015524-14015639
>Gm06:14015979-14016105
>Gm06:14018174-14018270
>Gm06:14019946-14020125
>Gm06:14020302-14020467
>Gm06:14024935-14024996
>Gm06:14025658-14025799
>Gm06:14026307-14026354
>Gm06:14026424-14026499
>Gm06:14027322-14027400
>Gm06:14029268-14029426
>Gm06:14030301-14030381
>Gm06:14033515-14033598
>Gm06:14034386-14034510
>Gm06:14035782-14035906
>Gm06:14043337-14043366
>Gm06:14044413-14044484
>Gm06:14046773-14046833
>Gm06:14047614-14047667
>Gm06:14047940-14048053
>Gm06:14050800-14050828
>Gm06:14051061-14051098
>Gm06:14054936-14054972
>Gm06:14055101-14055221
>Gm06:14055509-14055569
>Gm06:14056455-14056518
>Gm06:14057231-14057295
>Gm06:14057872-14057918
>Gm06:14058121-14058165
>Gm06:14058186-14058236
>Gm06:14058266-14058364
>Gm06:14061632-14061671
>Gm06:14064851-14064887
>Gm06:14071218-14071254
>Gm06:14071618-14071700
>Gm06:14072406-14072444
>Gm06:14072496-14072714
>Gm06:14085524-14085557
>Gm06:14086858-14087037
>Gm06:14087160-14087224
>Gm06:14087611-14087696
>Gm06:14087854-14087939
>Gm06:14096761-14097219
>Gm06:14097288-14097498
>Gm06:14097561-14097708
>Gm06:14097756-14098019
>Gm06:14098101-14098274
>Gm06:14098981-14099054
>Gm06:14099150-14099234
>Gm06:14102170-14102222
>Gm06:14102611-14102660
>Gm06:14103783-14103952
>Gm06:14104404-14104483
>Gm06:14105101-14105339
>Gm06:14110389-14110464
>Gm06:14122431-14122464
>Gm06:14124227-14124803
>Gm06:14124884-14124936
>Gm06:14124970-14125091
>Gm06:14125341-14125496
>Gm06:14125877-14125914
>Gm06:14126234-14126265
>Gm06:14130009-14130185
>Gm06:14130214-14130320
>Gm06:14134847-14134884
>Gm06:14137138-14137301
>Gm06:14137406-14137443
>Gm06:14140070-14140167
>Gm06:14140295-14140340
>Gm06:14144820-14144894
>Gm06:14145841-14145921
>Gm06:14147594-14147620
>Gm06:14149764-14149798
>Gm06:14151467-14151529
>Gm06:14152845-14152920
>Gm06:14163245-14163363
>Gm06:14164919-14164993
>Gm06:14165221-14165301
>Gm06:14165573-14165693
>Gm06:14166244-14166290
>Gm06:14167842-14167903
>Gm06:14168337-14168377
>Gm06:14168647-14169006
>Gm06:14169371-14169471
>Gm06:14169500-14169527
>Gm06:14170558-14170611
>Gm06:14172182-14172362
>Gm06:14172403-14172467
>Gm06:14172684-14172903
>Gm06:14173169-14173199
>Gm06:14173730-14173840
>Gm06:14174402-14174470
>Gm06:14175401-14175483
>Gm06:14175779-14175879
>Gm06:14176086-14176138
>Gm06:14176465-14176511
>Gm06:14177338-14177416
>Gm06:14177814-14177908
>Gm06:14179562-14179684
>Gm06:14180537-14180615
>Gm06:14182875-14182968
>Gm06:14183792-14183820
>Gm06:14184787-14184871
>Gm06:14186019-14186054
>Gm06:14188806-14188861
>Gm06:14194689-14194756
>Gm06:14199046-14199088
>Gm06:14201005-14201139
>Gm06:14201183-14213399
>Gm06:14213580-14213650
>Gm06:14214164-14214236
>Gm06:14216064-14221329
>Gm06:14221384-14223896
>Gm06:14224096-14224182
>Gm06:14224222-14224390
>Gm06:14225454-14225502
>Gm06:14228311-14228360
>Gm06:14228695-14229354
>Gm06:14229422-14229532
>Gm06:14229594-14229708
>Gm06:14229761-14230140
>Gm06:14230289-14230408
>Gm06:14232947-14233003
>Gm06:14233961-14234019
>Gm06:14234225-14234835
>Gm06:14236700-14236732
>Gm06:14241013-14241092
>Gm06:14242211-14242331
>Gm06:14243355-14243484
>Gm06:14249986-14250063
>Gm06:14251201-14251377
>Gm06:14256970-14257008
>Gm06:14259657-14259695
>Gm06:14265009-14265091
>Gm06:14265167-14265249
>Gm06:14269415-14269437
>Gm06:14269673-14269704
>Gm06:14270379-14270405
>Gm06:14275783-14275930
>Gm06:14276023-14276102
>Gm06:14276137-14276282
>Gm06:14276975-14277009
>Gm06:14277265-14277295
>Gm06:14277801-14277919
>Gm06:14278701-14278728
>Gm06:14278759-14278787
>Gm06:14278888-14278921
>Gm06:14278998-14279063
>Gm06:14279585-14279772
>Gm06:14282986-14283033
>Gm06:14284896-14284936
>Gm06:14286438-14286493
>Gm06:14286854-14286963
>Gm06:14288119-14288304
>Gm06:14296451-14296511
>Gm06:14298671-14298758
>Gm06:14299224-14299267
>Gm06:14300760-14300838
>Gm06:14306191-14306298
>Gm06:14306412-14306462
>Gm06:14309972-14310041
>Gm06:14310722-14310765
>Gm06:14311254-14311454
>Gm06:14314284-14314331
>Gm06:14318412-14318448
>Gm06:14318913-14319013
>Gm06:14319100-14319160
>Gm06:14319295-14319650
>Gm06:14319738-14319766
>Gm06:14320081-14320114
>Gm06:14320145-14320300
>Gm06:14323211-14323363
>Gm06:14325059-14325255
>Gm06:14326201-14326268
>Gm06:14329261-14329327
>Gm06:14329395-14329436
>Gm06:14330095-14330180
>Gm06:14330861-14330906
>Gm06:14335302-14335332
>Gm06:14345402-14345498
>Gm06:14346194-14346283
>Gm06:14346573-14346899
>Gm06:14346920-14346977
>Gm06:14347260-14347307
>Gm06:14347505-14347535
>Gm06:14347585-14347771
>Gm06:14347803-14348040
>Gm06:14348132-14348283
>Gm06:14348338-14348476
>Gm06:14348541-14348577
>Gm06:14349588-14349633
>Gm06:14351577-14351623
>Gm06:14351878-14351944
>Gm06:14352014-14352054
>Gm06:14352811-14352849
>Gm06:14357078-14357104
>Gm06:14362757-14362940
>Gm06:14366006-14366044
>Gm06:14366126-14366225
>Gm06:14370204-14370242
>Gm06:14372826-14372956
>Gm06:14373042-14373098
>Gm06:14373364-14373440
>Gm06:14375105-14375167
>Gm06:14375196-14375255
>Gm06:14375885-14375930
>Gm06:14376049-14376106
>Gm06:14376268-14376536
>Gm06:14376830-14377230
>Gm06:14377260-14377305
>Gm06:14377898-14377932
>Gm06:14381413-14381695
>Gm06:14381856-14382094
>Gm06:14382135-14383857
>Gm06:14383979-14384181
>Gm06:14385391-14385433
>Gm06:14386204-14386340
>Gm06:14386844-14386888
>Gm06:14389276-14389318
>Gm06:14391676-14391721
>Gm06:14395974-14396127
>Gm06:14396319-14396393
>Gm06:14400099-14400146
>Gm06:14400669-14400754
>Gm06:14401464-14401514
>Gm06:14401689-14401856
>Gm06:14402014-14402109
>Gm06:14402676-14402713
>Gm06:14402765-14403232
>Gm06:14403286-14403358
>Gm06:14410874-14410949
>Gm06:14412682-14412706
>Gm06:14420358-14420423
>Gm06:14423137-14423210
>Gm06:14426373-14426415
>Gm06:14427363-14427429
>Gm06:14428507-14428592
>Gm06:14429400-14429496
>Gm06:14430493-14430564
>Gm06:14434158-14434205
>Gm06:14435543-14435607
>Gm06:14437899-14437931
>Gm06:14438886-14439224
>Gm06:14439329-14439840
>Gm06:14439905-14440270
>Gm06:14440743-14440788
>Gm06:14445043-14445095
>Gm06:14445533-14445593
>Gm06:14449778-14449863
>Gm06:14451226-14451258
>Gm06:14451285-14451342
>Gm06:14451444-14451624
>Gm06:14452773-14452834
>Gm06:14454908-14455010
>Gm06:14455122-14455208
>Gm06:14455298-14458755
>Gm06:14458850-14459729
>Gm06:14459780-14460138
>Gm06:14460635-14460692
>Gm06:14460769-14460811
>Gm06:14461711-14461785
>Gm06:14471001-14471017
>Gm06:14473846-14474020
>Gm06:14475163-14475208
>Gm06:14482441-14482481
>Gm06:14482934-14482979
>Gm06:14488042-14488088
>Gm06:14488220-14488259
>Gm06:14490762-14490812
>Gm06:14493401-14493509
>Gm06:14493621-14494649
>Gm06:14495327-14495372
>Gm06:14498941-14498986
>Gm06:14499026-14499108
>Gm06:14500365-14500608
>Gm06:14501449-14501528
>Gm06:14502889-14503046
>Gm06:14503155-14503243
>Gm06:14504702-14504741
>Gm06:14507185-14507232
>Gm06:14507520-14507608
>Gm06:14508670-14508709
>Gm06:14510725-14510774
>Gm06:14513867-14513935
>Gm06:14514907-14514952
>Gm06:14515648-14515757
>Gm06:14516064-14516181
>Gm06:14519541-14519651
>Gm06:14527185-14528326
>Gm06:14528391-14528918
>Gm06:14529125-14529589
>Gm06:14533302-14533693
>Gm06:14533744-14534060
>Gm06:14534097-14534453
>Gm06:14535796-14537995
>Gm06:14542167-14542242
>Gm06:14542348-14542719
>Gm06:14542753-14542810
>Gm06:14542913-14542943
>Gm06:14543182-14543490
>Gm06:14544070-14544102
>Gm06:14544302-14544472
>Gm06:14544628-14544680
>Gm06:14545855-14545883
>Gm06:14548263-14548290
>Gm06:14548462-14548511
>Gm06:14550236-14550268
>Gm06:14550635-14550687
>Gm06:14550784-14550881
>Gm06:14550956-14552646
>Gm06:14552685-14552839
>Gm06:14553262-14553395
>Gm06:14553964-14554073
>Gm06:14554143-14554331
>Gm06:14554398-14554573
>Gm06:14554673-14554729
>Gm06:14555569-14555672
>Gm06:14555826-14555872
>Gm06:14556794-14556864
>Gm06:14559166-14559372
>Gm06:14559485-14559514
>Gm06:14559620-14559680
>Gm06:14561282-14561411
>Gm06:14563202-14563322
>Gm06:14563496-14563647
>Gm06:14563692-14563773
>Gm06:14563827-14563979
>Gm06:14567259-14567297
>Gm06:14567495-14567555
>Gm06:14569470-14569777
>Gm06:14570972-14571040
>Gm06:14571090-14571717
>Gm06:14573008-14573069
>Gm06:14573074-14573164
>Gm06:14575260-14575286
>Gm06:14575427-14575490
>Gm06:14579847-14579908
>Gm06:14579931-14579974
>Gm06:14580077-14580115
>Gm06:14580239-14580307
>Gm06:14580402-14580505
>Gm06:14582099-14582359
>Gm06:14582434-14583150
>Gm06:14583771-14583850
>Gm06:14583889-14583915
>Gm06:14583995-14584066
>Gm06:14584516-14584658
>Gm06:14584692-14584800
>Gm06:14584933-14584973
>Gm06:14585107-14585167
>Gm06:14585310-14585451
>Gm06:14585504-14585630
>Gm06:14585673-14585739
>Gm06:14585888-14585940
>Gm06:14586304-14586388
>Gm06:14590154-14590200
>Gm06:14590231-14590307
>Gm06:14594192-14594228
>Gm06:14594351-14594621
>Gm06:14595658-14595686
>Gm06:14595720-14595780
>Gm06:14598420-14598500
>Gm06:14598567-14598831
>Gm06:14598996-14599141
>Gm06:14599493-14599727
>Gm06:14601228-14601493
>Gm06:14602858-14602885
>Gm06:14604915-14604964
>Gm06:14604993-14605138
>Gm06:14605169-14605660
>Gm06:14605714-14605822
>Gm06:14605860-14605924
>Gm06:14606029-14606224
>Gm06:14606262-14606297
>Gm06:14606470-14606516
>Gm06:14606714-14606960
>Gm06:14607025-14607620
>Gm06:14612348-14612582
>Gm06:14613115-14613334
>Gm06:14616011-14616064
>Gm06:14617288-14617325
>Gm06:14618530-14618563
>Gm06:14622927-14622968
>Gm06:14623031-14623121
>Gm06:14623315-14623347
>Gm06:14624175-14624608
>Gm06:14624921-14625047
>Gm06:14625317-14625358
>Gm06:14625652-14625745
>Gm06:14629046-14629087
>Gm06:14629300-14629401
>Gm06:14629938-14629966
>Gm06:14630887-14630989
>Gm06:14631001-14631053
>Gm06:14631202-14631274
>Gm06:14632721-14632828
>Gm06:14635142-14635223
>Gm06:14635288-14635362
>Gm06:14636461-14636574
>Gm06:14639126-14639265
>Gm06:14644504-14644552
>Gm06:14645534-14645587
>Gm06:14646060-14646141
>Gm06:14648071-14648155
>Gm06:14656718-14656769
>Gm06:14658617-14658713
>Gm06:14660527-14660616
>Gm06:14660688-14660852
>Gm06:14662996-14663143
>Gm06:14667630-14667766
>Gm06:14668814-14668854
>Gm06:14670212-14670252
>Gm06:14676445-14676478
>Gm06:14677915-14677966
>Gm06:14680245-14680276
>Gm06:14681715-14681756
>Gm06:14681850-14682037
>Gm06:14682174-14682358
>Gm06:14684358-14684429
>Gm06:14690671-14690772
>Gm06:14691537-14691624
>Gm06:14695193-14695255
>Gm06:14695305-14695375
>Gm06:14695707-14695862
>Gm06:14696067-14696118
>Gm06:14696211-14696368
>Gm06:14696397-14696438
>Gm06:14697051-14697154
>Gm06:14697783-14697876
>Gm06:14697939-14697988
>Gm06:14698309-14698395
>Gm06:14705574-14705682
>Gm06:14708941-14708997
>Gm06:14709527-14709886
>Gm06:14712855-14712923
>Gm06:14715666-14715941
>Gm06:14719462-14719520
>Gm06:14722318-14722426
>Gm06:14726516-14726566
>Gm06:14727226-14727262
>Gm06:14732015-14732117
>Gm06:14732273-14732330
>Gm06:14732457-14732529
>Gm06:14738245-14738297
>Gm06:14740716-14740813
>Gm06:14741333-14741420
>Gm06:14743423-14743453
>Gm06:14747445-14747524
>Gm06:14750396-14750497
>Gm06:14752464-14752508
>Gm06:14752598-14752700
>Gm06:14756874-14756920
>Gm06:14758416-14758559
>Gm06:14759061-14759120
>Gm06:14761332-14761385
>Gm06:14761584-14761621
>Gm06:14762236-14762392
>Gm06:14763467-14763542
>Gm06:14763672-14763715
>Gm06:14765534-14765617
>Gm06:14767630-14768452
>Gm06:14768550-14768592
>Gm06:14768622-14768757
>Gm06:14768912-14769632
>Gm06:14769680-14769756
>Gm06:14769795-14770118
>Gm06:14770161-14770590
>Gm06:14770651-14771375
>Gm06:14771428-14771668
>Gm06:14771768-14771968
>Gm06:14771992-14772076
>Gm06:14772142-14772592
>Gm06:14773562-14773632
>Gm06:14777209-14777275
>Gm06:14778381-14778496
>Gm06:14778955-14778994
>Gm06:14779822-14779917
>Gm06:14783542-14783575
>Gm06:14784848-14785384
>Gm06:14785462-14785501
>Gm06:14789569-14789609
>Gm06:14789874-14789947
>Gm06:14794166-14796319
>Gm06:14801296-14801395
>Gm06:14802011-14802088
>Gm06:14807926-14807999
>Gm06:14808970-14809025
>Gm06:14809412-14809619
>Gm06:14809704-14809871
>Gm06:14810496-14810563
>Gm06:14810849-14811514
>Gm06:14811551-14811676
>Gm06:14811720-14812046
>Gm06:14812085-14812113
>Gm06:14817550-14817580
>Gm06:14818270-14818515
>Gm06:14821421-14821576
>Gm06:14821724-14821779
>Gm06:14822836-14824589
>Gm06:14825758-14825803
>Gm06:14825962-14826010
>Gm06:14826158-14826214
>Gm06:14832698-14832839
>Gm06:14832867-14833082
>Gm06:14833223-14833458
>Gm06:14833508-14834887
>Gm06:14834962-14835146
>Gm06:14835250-14835900
>Gm06:14836194-14836306
>Gm06:14837427-14837466
>Gm06:14838467-14838547
>Gm06:14842293-14842362
>Gm06:14846428-14846502
>Gm06:14846839-14846913
>Gm06:14847299-14847332
>Gm06:14847383-14847436
>Gm06:14847833-14848014
>Gm06:14852197-14852993
>Gm06:14853402-14853583
>Gm06:14853846-14853901
>Gm06:14854969-14855002
>Gm06:14855844-14856391
>Gm06:14857313-14857398
>Gm06:14858271-14858321
>Gm06:14861182-14861319
>Gm06:14861377-14861413
>Gm06:14861437-14861571
>Gm06:14861608-14861899
>Gm06:14862013-14862114
>Gm06:14862247-14862278
>Gm06:14862308-14862436
>Gm06:14866226-14866278
>Gm06:14867034-14867069
>Gm06:14869920-14869959
>Gm06:14870548-14870700
>Gm06:14870801-14870844
>Gm06:14871633-14871668
>Gm06:14873204-14873288
>Gm06:14874922-14874959
>Gm06:14876919-14877027
>Gm06:14877168-14877421
>Gm06:14881143-14881253
>Gm06:14884859-14884892
>Gm06:14885148-14885210
>Gm06:14888615-14890331
>Gm06:14897211-14897291
>Gm06:14898659-14898715
>Gm06:14900768-14900839
>Gm06:14903298-14903348
>Gm06:14905187-14905278
>Gm06:14905456-14905500
>Gm06:14905663-14906064
>Gm06:14907196-14907335
>Gm06:14907381-14907756
>Gm06:14910734-14910895
>Gm06:14913881-14915128
>Gm06:14915781-14915871
>Gm06:14916600-14916683
>Gm06:14917196-14917291
>Gm06:14917950-14918127
>Gm06:14920260-14920349
>Gm06:14922733-14922778
>Gm06:14925078-14925138
>Gm06:14925878-14925961
>Gm06:14926436-14926741
>Gm06:14927614-14927733
>Gm06:14928270-14928363
>Gm06:14928632-14928712
>Gm06:14929943-14929996
>Gm06:14931486-14931583
>Gm06:14939230-14939296
>Gm06:14941833-14942098
>Gm06:14942158-14948090
>Gm06:14948139-14948364
>Gm06:14955504-14955548
>Gm06:14956749-14956801
>Gm06:14959400-14959462
>Gm06:14960845-14960894
>Gm06:14961154-14961325
>Gm06:14961588-14961613
>Gm06:14961645-14961695
>Gm06:14962747-14962795
>Gm06:14963498-14963581
>Gm06:14963901-14963947
>Gm06:14964915-14964950
>Gm06:14966978-14967010
>Gm06:14967085-14967160
>Gm06:14968124-14968207
>Gm06:14968372-14968475
>Gm06:14969117-14969187
>Gm06:14972128-14972144
>Gm06:14972804-14972968
>Gm06:14973135-14973189
>Gm06:14975351-14976140
>Gm06:14976290-14976369
>Gm06:14977688-14977800
>Gm06:14981583-14981625
>Gm06:14983492-14983609
>Gm06:14983811-14983860
>Gm06:14986750-14986798
>Gm06:14986885-14987364
>Gm06:14987454-14988118
>Gm06:15000206-15000436
>Gm06:15001431-15001480
>Gm06:15005442-15005545
>Gm06:15014548-15014625
>Gm06:15014673-15016035
>Gm06:15016094-15016248
>Gm06:15016409-15016438
>Gm06:15016460-15016517
>Gm06:15017126-15017196
>Gm06:15021407-15021457
>Gm06:15022035-15022070
>Gm06:15024533-15024590
>Gm06:15025456-15025571
>Gm06:15026008-15026063
>Gm06:15026453-15026486
>Gm06:15029671-15029723
>Gm06:15033509-15033617
>Gm06:15035489-15035516
>Gm06:15036337-15036368
>Gm06:15036451-15036529
>Gm06:15036591-15036665
>Gm06:15041964-15041996
>Gm06:15049936-15049981
>Gm06:15050022-15050083
>Gm06:15050181-15050670
>Gm06:15051519-15051597
>Gm06:15052851-15052895
>Gm06:15055600-15055709
>Gm06:15055764-15055912
>Gm06:15056191-15056269
>Gm06:15057783-15057847
>Gm06:15058018-15058248
>Gm06:15058374-15058423
>Gm06:15058697-15058739
>Gm06:15058839-15058867
>Gm06:15058917-15058962
>Gm06:15059011-15059151
>Gm06:15059234-15059261
>Gm06:15060763-15060827
>Gm06:15062092-15062166
>Gm06:15062384-15062418
>Gm06:15062821-15062900
>Gm06:15063545-15063741
>Gm06:15064042-15064071
>Gm06:15065573-15065617
>Gm06:15071005-15071364
>Gm06:15071426-15072121
>Gm06:15079727-15079785
>Gm06:15080155-15080211
>Gm06:15080347-15080385
>Gm06:15080463-15080498
>Gm06:15080650-15080725
>Gm06:15080994-15081039
>Gm06:15085592-15085637
>Gm06:15086732-15086776
>Gm06:15087010-15087083
>Gm06:15089010-15089133
>Gm06:15091702-15091780
>Gm06:15093558-15093624
>Gm06:15093664-15093783
>Gm06:15094183-15094238
>Gm06:15094808-15094919
>Gm06:15096005-15096081
>Gm06:15097973-15098082
>Gm06:15098102-15098177
>Gm06:15098700-15098730
>Gm06:15102177-15102220
>Gm06:15102579-15102657
>Gm06:15104421-15104490
>Gm06:15105119-15105194
>Gm06:15105781-15105975
>Gm06:15109453-15109545
>Gm06:15111134-15111177
>Gm06:15111291-15111451
>Gm06:15111813-15111835
>Gm06:15111991-15112021
>Gm06:15112310-15112385
>Gm06:15112459-15113804
>Gm06:15114069-15114123
>Gm06:15114880-15114939
>Gm06:15115325-15115355
>Gm06:15116067-15116906
>Gm06:15117467-15117528
>Gm06:15117904-15118223
>Gm06:15118407-15118528
>Gm06:15118902-15118935
>Gm06:15119013-15119104
>Gm06:15120420-15120503
>Gm06:15122038-15122167
>Gm06:15123663-15123708
>Gm06:15125960-15126286
>Gm06:15129517-15129642
>Gm06:15130447-15130512
>Gm06:15131797-15131849
>Gm06:15133473-15133542
>Gm06:15134450-15134513
>Gm06:15140829-15140936
>Gm06:15142495-15142601
>Gm06:15144434-15144476
>Gm06:15151925-15152127
>Gm06:15154564-15154842
>Gm06:15154996-15159273
>Gm06:15164157-15164225
>Gm06:15165483-15165538
>Gm06:15165811-15165867
>Gm06:15175117-15175143
>Gm06:15176269-15176312
>Gm06:15178527-15178597
>Gm06:15182706-15182748
>Gm06:15183961-15184032
>Gm06:15184302-15184474
>Gm06:15185696-15185764
>Gm06:15186674-15186739
>Gm06:15187521-15187958
>Gm06:15189984-15190163
>Gm06:15194772-15194861
>Gm06:15199217-15200466
>Gm06:15200606-15200649
>Gm06:15200701-15200900
>Gm06:15201036-15201073
>Gm06:15201126-15201150
>Gm06:15201315-15201342
>Gm06:15201718-15201767
>Gm06:15201827-15201865
>Gm06:15202232-15202261
>Gm06:15202356-15202435
>Gm06:15202509-15202538
>Gm06:15202628-15202689
>Gm06:15202702-15202727
>Gm06:15205527-15205578
>Gm06:15206527-15206569
>Gm06:15206840-15207576
>Gm06:15211729-15211807
>Gm06:15212990-15213013
>Gm06:15213172-15213224
>Gm06:15213314-15213382
>Gm06:15222810-15222955
>Gm06:15222997-15223036
>Gm06:15223627-15223677
>Gm06:15227552-15227803
>Gm06:15228074-15228231
>Gm06:15228964-15229050
>Gm06:15235183-15235227
>Gm06:15235910-15236035
>Gm06:15236633-15236664
>Gm06:15237201-15237857
>Gm06:15237938-15238014
>Gm06:15238043-15239141
>Gm06:15239345-15239407
>Gm06:15239705-15239837
>Gm06:15239973-15240744
>Gm06:15245111-15245315
>Gm06:15247896-15247957
>Gm06:15248208-15248338
>Gm06:15248829-15248905
>Gm06:15249005-15249069
>Gm06:15249110-15249202
>Gm06:15250563-15250630
>Gm06:15252577-15252646
>Gm06:15253706-15253749
>Gm06:15253949-15254007
>Gm06:15254731-15254905
>Gm06:15254995-15255321
>Gm06:15258143-15258188
>Gm06:15259643-15259765
>Gm06:15263485-15263500
>Gm06:15263626-15263686
>Gm06:15264891-15265019
>Gm06:15269234-15269274
>Gm06:15271375-15273253
>Gm06:15273901-15274146
>Gm06:15274303-15274358
>Gm06:15274937-15274980
>Gm06:15275130-15275163
>Gm06:15276503-15276783
>Gm06:15277482-15277633
>Gm06:15277676-15277767
>Gm06:15278053-15278157
>Gm06:15284226-15284294
>Gm06:15284359-15284532
>Gm06:15285002-15285247
>Gm06:15285335-15285415
>Gm06:15285482-15287236
>Gm06:15287277-15287406
>Gm06:15290192-15290449
>Gm06:15292256-15292295
>Gm06:15293287-15293434
>Gm06:15293965-15294338
>Gm06:15294416-15295681
>Gm06:15295749-15296166
>Gm06:15296412-15296941
>Gm06:15296978-15297324
>Gm06:15297536-15298158
>Gm06:15299083-15299126
>Gm06:15303830-15303938
>Gm06:15303977-15304002
>Gm06:15306536-15306639
>Gm06:15306938-15306997
>Gm06:15309390-15309500
>Gm06:15310041-15310213
>Gm06:15310847-15310911
>Gm06:15312222-15312533
>Gm06:15312726-15312835
>Gm06:15313201-15313260
>Gm06:15313291-15313423
>Gm06:15313827-15313888
>Gm06:15314254-15314326
>Gm06:15315079-15315164
>Gm06:15315285-15315325
>Gm06:15315477-15315523
>Gm06:15316695-15316724
>Gm06:15319039-15319139
>Gm06:15321645-15321897
>Gm06:15321954-15322705
>Gm06:15322808-15322871
>Gm06:15323980-15324010
>Gm06:15328464-15328664
>Gm06:15330477-15330620
>Gm06:15330669-15330726
>Gm06:15333963-15334068
>Gm06:15335031-15335248
>Gm06:15335303-15335582
>Gm06:15338173-15338206
>Gm06:15339825-15339868
>Gm06:15340114-15340319
>Gm06:15340852-15340903
>Gm06:15341142-15341178
>Gm06:15341700-15341764
>Gm06:15341791-15341873
>Gm06:15342218-15342309
>Gm06:15342454-15342609
>Gm06:15342999-15343049
>Gm06:15343152-15343263
>Gm06:15343321-15343402
>Gm06:15343704-15343752
>Gm06:15344013-15344097
>Gm06:15344352-15344672
>Gm06:15344727-15344773
>Gm06:15344901-15344940
>Gm06:15345011-15345286
>Gm06:15345378-15345597
>Gm06:15345907-15345988
>Gm06:15346128-15346266
>Gm06:15346357-15346429
>Gm06:15346603-15346891
>Gm06:15346938-15347399
>Gm06:15347462-15347538
>Gm06:15347678-15347750
>Gm06:15347970-15348037
>Gm06:15348157-15348186
>Gm06:15348271-15348453
>Gm06:15348770-15348870
>Gm06:15349092-15349312
>Gm06:15349387-15349614
>Gm06:15351842-15352007
>Gm06:15352165-15352204
>Gm06:15353261-15353292
>Gm06:15354141-15354580
>Gm06:15354653-15354755
>Gm06:15354796-15354874
>Gm06:15354904-15355183
>Gm06:15355257-15355436
>Gm06:15355521-15355581
>Gm06:15355641-15355868
>Gm06:15355914-15356525
>Gm06:15356846-15356919
>Gm06:15357170-15357209
>Gm06:15363727-15364091
>Gm06:15364727-15365023
>Gm06:15365131-15365570
>Gm06:15366275-15366405
>Gm06:15367281-15367318
>Gm06:15367940-15368163
>Gm06:15368569-15368635
>Gm06:15369936-15369972
>Gm06:15370045-15370110
>Gm06:15370172-15370251
>Gm06:15370338-15370376
>Gm06:15371347-15371393
>Gm06:15371515-15371542
>Gm06:15371635-15371684
>Gm06:15372084-15372153
>Gm06:15372278-15372432
>Gm06:15372594-15372663
>Gm06:15372752-15372781
>Gm06:15372909-15372946
>Gm06:15373068-15373101
>Gm06:15373145-15373218
>Gm06:15373420-15373576
>Gm06:15373717-15373757
>Gm06:15373830-15373876
>Gm06:15373976-15374188
>Gm06:15374370-15374596
>Gm06:15378334-15378688
>Gm06:15378765-15378805
>Gm06:15378863-15379017
>Gm06:15379984-15380131
>Gm06:15380542-15380579
>Gm06:15381241-15381406
>Gm06:15381769-15381812
>Gm06:15382002-15382054
>Gm06:15382300-15382374
>Gm06:15382986-15383138
>Gm06:15385173-15385225
>Gm06:15390036-15390129
>Gm06:15390169-15390245
>Gm06:15391428-15391509
>Gm06:15392625-15392672
>Gm06:15392735-15392832
>Gm06:15396112-15396140
>Gm06:15398227-15398279
>Gm06:15398312-15398387
>Gm06:15398446-15398520
>Gm06:15398588-15398694
>Gm06:15398781-15398847
>Gm06:15398940-15398978
>Gm06:15399105-15399354
>Gm06:15400744-15400899
>Gm06:15401089-15401118
>Gm06:15401254-15401379
>Gm06:15401451-15401814
>Gm06:15401889-15401923
>Gm06:15407474-15407561
>Gm06:15408195-15408369
>Gm06:15408919-15409032
>Gm06:15413371-15413461
>Gm06:15413616-15413666
>Gm06:15413763-15413885
>Gm06:15414097-15414606
>Gm06:15416110-15416188
>Gm06:15416357-15416547
>Gm06:15417675-15417720
>Gm06:15419498-15419805
>Gm06:15423383-15424410
>Gm06:15425638-15425699
>Gm06:15425808-15425884
>Gm06:15426174-15426208
>Gm06:15426375-15426450
>Gm06:15426608-15426840
>Gm06:15429836-15429977
>Gm06:15430013-15430141
>Gm06:15430194-15432181
>Gm06:15432264-15432374
>Gm06:15437572-15437618
>Gm06:15441793-15441840
>Gm06:15442546-15442643
>Gm06:15445480-15445593
>Gm06:15448370-15448404
>Gm06:15449629-15449731
>Gm06:15452126-15452225
>Gm06:15453754-15453923
>Gm06:15454678-15454746
>Gm06:15455187-15455277
>Gm06:15458777-15458810
>Gm06:15459176-15459710
>Gm06:15459772-15459949
>Gm06:15459984-15460071
>Gm06:15460121-15460330
>Gm06:15465338-15465420
>Gm06:15466326-15466644
>Gm06:15468105-15468144
>Gm06:15468200-15468233
>Gm06:15468377-15468448
>Gm06:15470897-15471490
>Gm06:15471880-15472012
>Gm06:15473782-15473927
>Gm06:15474095-15474466
>Gm06:15477343-15477386
>Gm06:15478976-15479053
>Gm06:15481856-15481932
>Gm06:15482812-15482838
>Gm06:15487333-15487419
>Gm06:15487983-15488030
>Gm06:15488623-15491228
>Gm06:15491328-15492650
>Gm06:15493055-15493199
>Gm06:15493506-15493937
>Gm06:15494380-15494469
>Gm06:15494976-15495061
>Gm06:15498295-15498378
>Gm06:15498444-15498670
>Gm06:15502459-15502488
>Gm06:15503958-15504048
>Gm06:15504143-15504199
>Gm06:15506252-15506357
>Gm06:15512460-15512484
>Gm06:15512830-15512911
>Gm06:15514421-15514464
>Gm06:15515066-15515212
>Gm06:15516528-15516635
>Gm06:15516704-15516844
>Gm06:15516897-15517235
>Gm06:15519176-15519211
>Gm06:15519947-15519981
>Gm06:15520415-15520448
>Gm06:15520560-15520649
>Gm06:15520731-15521181
>Gm06:15522002-15522501
>Gm06:15522535-15522729
>Gm06:15522947-15524622
>Gm06:15524677-15524841
>Gm06:15524898-15525122
>Gm06:15525165-15527067
>Gm06:15527121-15527489
>Gm06:15527631-15527760
>Gm06:15527847-15528083
>Gm06:15531727-15532978
>Gm06:15533033-15533320
>Gm06:15533813-15533922
>Gm06:15534120-15534216
>Gm06:15534359-15534485
>Gm06:15534560-15534609
>Gm06:15534716-15534766
>Gm06:15535644-15535698
>Gm06:15536790-15536833
>Gm06:15541276-15541328
>Gm06:15541388-15541449
>Gm06:15549192-15549221
>Gm06:15553953-15553984
>Gm06:15554654-15554680
>Gm06:15555822-15555847
>Gm06:15558472-15558507
>Gm06:15561612-15561678
>Gm06:15563352-15563419
>Gm06:15566855-15567040
>Gm06:15567244-15567391
>Gm06:15568934-15569053
>Gm06:15569815-15569870
>Gm06:15572227-15572403
>Gm06:15574522-15574563
>Gm06:15575962-15576076
>Gm06:15577176-15577510
>Gm06:15577626-15578346
>Gm06:15578437-15578932
>Gm06:15579041-15579271
>Gm06:15579373-15579468
>Gm06:15580065-15580154
>Gm06:15580394-15581740
>Gm06:15581880-15582139
>Gm06:15582964-15586625
>Gm06:15586654-15587313
>Gm06:15587355-15587390
>Gm06:15587780-15587840
>Gm06:15589086-15589132
>Gm06:15589700-15589739
>Gm06:15590029-15590080
>Gm06:15590272-15590411
>Gm06:15590654-15590801
>Gm06:15591810-15591848
>Gm06:15595011-15595103
>Gm06:15595136-15595205
>Gm06:15596458-15596501
>Gm06:15597095-15598008
>Gm06:15598049-15598193
>Gm06:15598242-15598304
>Gm06:15601856-15602107
>Gm06:15602221-15602695
>Gm06:15602818-15603069
>Gm06:15606959-15607088
>Gm06:15613937-15613987
>Gm06:15616591-15616682
>Gm06:15616983-15617115
>Gm06:15617599-15617720
>Gm06:15617849-15617910
>Gm06:15618050-15618134
>Gm06:15618181-15618269
>Gm06:15618318-15618463
>Gm06:15618879-15619331
>Gm06:15619958-15620051
>Gm06:15620116-15621247
>Gm06:15621336-15622205
>Gm06:15622248-15622453
>Gm06:15622542-15623269
>Gm06:15623368-15623681
>Gm06:15623739-15624046
>Gm06:15624157-15624385
>Gm06:15624445-15624656
>Gm06:15625142-15625222
>Gm06:15625347-15625788
>Gm06:15625910-15626185
>Gm06:15626221-15626252
>Gm06:15626354-15626531
>Gm06:15626635-15626767
>Gm06:15627391-15627448
>Gm06:15627481-15627604
>Gm06:15627683-15627754
>Gm06:15627787-15627849
>Gm06:15628585-15628689
>Gm06:15629620-15629661
>Gm06:15630644-15630693
>Gm06:15630749-15630798
>Gm06:15633017-15633148
>Gm06:15635117-15635164
>Gm06:15635921-15635951
>Gm06:15636146-15636193
>Gm06:15641227-15641254
>Gm06:15642952-15644043
>Gm06:15644390-15644430
>Gm06:15645166-15645238
>Gm06:15649450-15649484
>Gm06:15649738-15649800
>Gm06:15650382-15650438
>Gm06:15650845-15652539
>Gm06:15654273-15654317
>Gm06:15659404-15659528
>Gm06:15665866-15665908
>Gm06:15667082-15667114
>Gm06:15667204-15668318
>Gm06:15668350-15668439
>Gm06:15669826-15669983
>Gm06:15670050-15670400
>Gm06:15670431-15670804
>Gm06:15671812-15671895
>Gm06:15672881-15672965
>Gm06:15673302-15673352
>Gm06:15673456-15673611
>Gm06:15673815-15673945
>Gm06:15674104-15674135
>Gm06:15674763-15674813
>Gm06:15674839-15674960
>Gm06:15675050-15675369
>Gm06:15676537-15676553
>Gm06:15676653-15676671
>Gm06:15677100-15677131
>Gm06:15677272-15677442
>Gm06:15677514-15678025
>Gm06:15685633-15685714
>Gm06:15686690-15686738
>Gm06:15687822-15687982
>Gm06:15690650-15692185
>Gm06:15693732-15693775
>Gm06:15696718-15696839
>Gm06:15698789-15698961
>Gm06:15699605-15699635
>Gm06:15700309-15700487
>Gm06:15700611-15700654
>Gm06:15700765-15700794
>Gm06:15700845-15700879
>Gm06:15701177-15701305
>Gm06:15701808-15701852
>Gm06:15702012-15702133
>Gm06:15702342-15702380
>Gm06:15702413-15702464
>Gm06:15702532-15702574
>Gm06:15702706-15702817
>Gm06:15703199-15703253
>Gm06:15703342-15703395
>Gm06:15703592-15703685
>Gm06:15704092-15704262
>Gm06:15704505-15704662
>Gm06:15705260-15705314
>Gm06:15710674-15710757
>Gm06:15710995-15711202
>Gm06:15712137-15712166
>Gm06:15714320-15714348
>Gm06:15722760-15722896
>Gm06:15722948-15723007
>Gm06:15724024-15724112
>Gm06:15725641-15726365
>Gm06:15728287-15728388
>Gm06:15728453-15728912
>Gm06:15729785-15729935
>Gm06:15729973-15730206
>Gm06:15733392-15733480
>Gm06:15733539-15733598
>Gm06:15734929-15734972
>Gm06:15740850-15740889
>Gm06:15741131-15741203
>Gm06:15742138-15742268
>Gm06:15742312-15742422
>Gm06:15742472-15742634
>Gm06:15745931-15746034
>Gm06:15746094-15746212
>Gm06:15747300-15747326
>Gm06:15749028-15749045
>Gm06:15749101-15749235
>Gm06:15753055-15753219
>Gm06:15753259-15753292
>Gm06:15753392-15753438
>Gm06:15757992-15758144
>Gm06:15758175-15758547
>Gm06:15759326-15759373
>Gm06:15759480-15759514
>Gm06:15759606-15759639
>Gm06:15761256-15761406
>Gm06:15761679-15761749
>Gm06:15763160-15767346
>Gm06:15767382-15768497
>Gm06:15769915-15769987
>Gm06:15770167-15770277
>Gm06:15773341-15774010
>Gm06:15774035-15774162
>Gm06:15774318-15774582
>Gm06:15774618-15774847
>Gm06:15778103-15778224
>Gm06:15778243-15778342
>Gm06:15779065-15779188
>Gm06:15779429-15779641
>Gm06:15779725-15779858
>Gm06:15779981-15780125
>Gm06:15782951-15783097
>Gm06:15785648-15785682
>Gm06:15788220-15788313
>Gm06:15788508-15788601
>Gm06:15788796-15788984
>Gm06:15789711-15789854
>Gm06:15790403-15790473
>Gm06:15790969-15791015
>Gm06:15791565-15791829
>Gm06:15791994-15792112
>Gm06:15792403-15792540
>Gm06:15792672-15792768
>Gm06:15793377-15793578
>Gm06:15793833-15793907
>Gm06:15796504-15796580
>Gm06:15797344-15797448
>Gm06:15797734-15797846
>Gm06:15797914-15797942
>Gm06:15798019-15798339
>Gm06:15798473-15798514
>Gm06:15798556-15798586
>Gm06:15798807-15798866
>Gm06:15800215-15800414
>Gm06:15801610-15801641
>Gm06:15802341-15802934
>Gm06:15803105-15803185
>Gm06:15803993-15804030
>Gm06:15804185-15804227
>Gm06:15808814-15808863
>Gm06:15809086-15809137
>Gm06:15815073-15815133
>Gm06:15815182-15815223
>Gm06:15815419-15815464
>Gm06:15816438-15816495
>Gm06:15817833-15817869
>Gm06:15820134-15820182
>Gm06:15821089-15824718
>Gm06:15827237-15827281
>Gm06:15830091-15830142
>Gm06:15831195-15831253
>Gm06:15832665-15832814
>Gm06:15832864-15832930
>Gm06:15839777-15839883
>Gm06:15840018-15840131
>Gm06:15840253-15840315
>Gm06:15840413-15840465
>Gm06:15840516-15842016
>Gm06:15842604-15842631
>Gm06:15851071-15851165
>Gm06:15851577-15851691
>Gm06:15852607-15852809
>Gm06:15854278-15854321
>Gm06:15854393-15854443
>Gm06:15854750-15854912
>Gm06:15855880-15855953
>Gm06:15856786-15856853
>Gm06:15857131-15857255
>Gm06:15857365-15857473
>Gm06:15857803-15857949
>Gm06:15857989-15858017
>Gm06:15858685-15858840
>Gm06:15862648-15863683
>Gm06:15863754-15864295
>Gm06:15864435-15864486
>Gm06:15864623-15864712
>Gm06:15864811-15871043
>Gm06:15872668-15872783
>Gm06:15873052-15873102
>Gm06:15873266-15873349
>Gm06:15873609-15873896
>Gm06:15874079-15879260
>Gm06:15882046-15882087
>Gm06:15883204-15883272
>Gm06:15884575-15884724
>Gm06:15886729-15886853
>Gm06:15889546-15889718
>Gm06:15893694-15894055
>Gm06:15895793-15895829
>Gm06:15896198-15896278
>Gm06:15898599-15899128
>Gm06:15899165-15899641
>Gm06:15903430-15904083
>Gm06:15904114-15904146
>Gm06:15904268-15904328
>Gm06:15904530-15904584
>Gm06:15904634-15904738
>Gm06:15904848-15904892
>Gm06:15905018-15905424
>Gm06:15907753-15907795
>Gm06:15907915-15908089
>Gm06:15908117-15908200
>Gm06:15908302-15908554
>Gm06:15908662-15908965
>Gm06:15909041-15909159
>Gm06:15910440-15910669
>Gm06:15910721-15910843
>Gm06:15911996-15912029
>Gm06:15913794-15913827
>Gm06:15916772-15917233
>Gm06:15917362-15917423
>Gm06:15918936-15918983
>Gm06:15919995-15920090
>Gm06:15922436-15922473
>Gm06:15923603-15923673
>Gm06:15924542-15924645
>Gm06:15925336-15925484
>Gm06:15927690-15927751
>Gm06:15929181-15929222
>Gm06:15929985-15930031
>Gm06:15941559-15941751
>Gm06:15942332-15942365
>Gm06:15944598-15944953
>Gm06:15945021-15945408
>Gm06:15945497-15945525
>Gm06:15945594-15945746
>Gm06:15945781-15945909
>Gm06:15946006-15946309
>Gm06:15946486-15946589
>Gm06:15946636-15946730
>Gm06:15946817-15947482
>Gm06:15947525-15949936
>Gm06:15950021-15950930
>Gm06:15951035-15951417
>Gm06:15951484-15951548
>Gm06:15951664-15951745
>Gm06:15952542-15952975
>Gm06:15953573-15953607
>Gm06:15955010-15955082
>Gm06:15956208-15956380
>Gm06:15956763-15956824
>Gm06:15956963-15957046
>Gm06:15958255-15958300
>Gm06:15958819-15958885
>Gm06:15964868-15964902
>Gm06:15965608-15965706
>Gm06:15965735-15965785
>Gm06:15966142-15966177
>Gm06:15969792-15969861
>Gm06:15971255-15971345
>Gm06:15974380-15974415
>Gm06:15979590-15979659
>Gm06:15979764-15979820
>Gm06:15979973-15980033
>Gm06:15981636-15981669
>Gm06:15981802-15981847
>Gm06:15983785-15983817
>Gm06:15986810-15986911
>Gm06:15987175-15987245
>Gm06:15987309-15987374
>Gm06:15988070-15988100
>Gm06:15988436-15988549
>Gm06:15988830-15988869
>Gm06:15990904-15991127
>Gm06:15991194-15991451
>Gm06:15991490-15991696
>Gm06:15991741-15991952
>Gm06:15992033-15992143
>Gm06:15994333-15994372
>Gm06:15999001-16000171
>Gm06:16003711-16003828
>Gm06:16006576-16006652
>Gm06:16006996-16007028
>Gm06:16007089-16007189
>Gm06:16007936-16008042
>Gm06:16008927-16008964
>Gm06:16012457-16012526
>Gm06:16012554-16012600
>Gm06:16012648-16013009
>Gm06:16016968-16017015
>Gm06:16019273-16019349
>Gm06:16019524-16019564
>Gm06:16019957-16020075
>Gm06:16020528-16020652
>Gm06:16022475-16022588
>Gm06:16024574-16024643
>Gm06:16026346-16026388
>Gm06:16028587-16028807
>Gm06:16028959-16029066
>Gm06:16033139-16033210
>Gm06:16033509-16033547
>Gm06:16033599-16033648
>Gm06:16035262-16035293
>Gm06:16035923-16036798
>Gm06:16040019-16040056
>Gm06:16045018-16045145
>Gm06:16045312-16045398
>Gm06:16045578-16045635
>Gm06:16047024-16047080
>Gm06:16047516-16047593
>Gm06:16048490-16048563
>Gm06:16048663-16048680
>Gm06:16051148-16051313
>Gm06:16051607-16051669
>Gm06:16051740-16051869
>Gm06:16052984-16053066
>Gm06:16053686-16053724
>Gm06:16054067-16054150
>Gm06:16054269-16054312
>Gm06:16054452-16054552
>Gm06:16054585-16054661
>Gm06:16054862-16054922
>Gm06:16056099-16056151
>Gm06:16056206-16056470
>Gm06:16056598-16056750
>Gm06:16056966-16057054
>Gm06:16059557-16059836
>Gm06:16060167-16060200
>Gm06:16061345-16061373
>Gm06:16062118-16062171
>Gm06:16064137-16064210
>Gm06:16068115-16068169
>Gm06:16070810-16070844
>Gm06:16073698-16073733
>Gm06:16078054-16078152
>Gm06:16088098-16088210
>Gm06:16090591-16090605
>Gm06:16090709-16091032
>Gm06:16094147-16094182
>Gm06:16095317-16095428
>Gm06:16096627-16096695
>Gm06:16097084-16097141
>Gm06:16098461-16098585
>Gm06:16103980-16104015
>Gm06:16106073-16106158
>Gm06:16108839-16108915
>Gm06:16109314-16109395
>Gm06:16109738-16109786
>Gm06:16114394-16114520
>Gm06:16114574-16114641
>Gm06:16114820-16115062
>Gm06:16117225-16117325
>Gm06:16119749-16120275
>Gm06:16120304-16121160
>Gm06:16122565-16122643
>Gm06:16122870-16122919
>Gm06:16126246-16126387
>Gm06:16127046-16127110
>Gm06:16129193-16129220
>Gm06:16131995-16132073
>Gm06:16137371-16137414
>Gm06:16137992-16138048
>Gm06:16138382-16138449
>Gm06:16138922-16139114
>Gm06:16139942-16139988
>Gm06:16140125-16140192
>Gm06:16140394-16140544
>Gm06:16141586-16141711
>Gm06:16143146-16143247
>Gm06:16146930-16147563
>Gm06:16147970-16148043
>Gm06:16148252-16148367
>Gm06:16148499-16148604
>Gm06:16149106-16149191
>Gm06:16149327-16149392
>Gm06:16149773-16149841
>Gm06:16149892-16150133
>Gm06:16150251-16150329
>Gm06:16150442-16150575
>Gm06:16150793-16151590
>Gm06:16151698-16151853
>Gm06:16154516-16154553
>Gm06:16156544-16156701
>Gm06:16158198-16158238
>Gm06:16158759-16159736
>Gm06:16159773-16159805
>Gm06:16160495-16160571
>Gm06:16160703-16160860
>Gm06:16161546-16161618
>Gm06:16168320-16168400
>Gm06:16169214-16169251
>Gm06:16170085-16170262
>Gm06:16170320-16170361
>Gm06:16173619-16173692
>Gm06:16174668-16174879
>Gm06:16175054-16175073
>Gm06:16180102-16180202
>Gm06:16181744-16181837
>Gm06:16184243-16184359
>Gm06:16184981-16185080
>Gm06:16188081-16188123
>Gm06:16188257-16191434
>Gm06:16191786-16191881
>Gm06:16191897-16192016
>Gm06:16192077-16192166
>Gm06:16192210-16192363
>Gm06:16192504-16192541
>Gm06:16192822-16192977
>Gm06:16193079-16193193
>Gm06:16193285-16193449
>Gm06:16194100-16194154
>Gm06:16194363-16194530
>Gm06:16195138-16195197
>Gm06:16195364-16195405
>Gm06:16195518-16195617
>Gm06:16195695-16195720
>Gm06:16196294-16196500
>Gm06:16196648-16196726
>Gm06:16197035-16197065
>Gm06:16197187-16197279
>Gm06:16201713-16201801
>Gm06:16204782-16204845
>Gm06:16208296-16208533
>Gm06:16208584-16208693
>Gm06:16208872-16209157
>Gm06:16209215-16210127
>Gm06:16210504-16210551
>Gm06:16212904-16213092
>Gm06:16215029-16215235
>Gm06:16215843-16215886
>Gm06:16218793-16218842
>Gm06:16220418-16220480
>Gm06:16221109-16221195
>Gm06:16222338-16222456
>Gm06:16222592-16223378
>Gm06:16223641-16223717
>Gm06:16223844-16223920
>Gm06:16230607-16230668
>Gm06:16233948-16234045
>Gm06:16234181-16234314
>Gm06:16234529-16234570
>Gm06:16234879-16234957
>Gm06:16239725-16239773
>Gm06:16241940-16241980
>Gm06:16242864-16242922
>Gm06:16246212-16246270
>Gm06:16249039-16249122
>Gm06:16249372-16249467
>Gm06:16249841-16249933
>Gm06:16250048-16250152
>Gm06:16250368-16250544
>Gm06:16250920-16251079
>Gm06:16251149-16251182
>Gm06:16251231-16251300
>Gm06:16251363-16251464
>Gm06:16251524-16251590
>Gm06:16251730-16251776
>Gm06:16251868-16251960
>Gm06:16251998-16252031
>Gm06:16252117-16252428
>Gm06:16252519-16252740
>Gm06:16252783-16253067
>Gm06:16253103-16253249
>Gm06:16253307-16253465
>Gm06:16253964-16254042
>Gm06:16254095-16254709
>Gm06:16254792-16254986
>Gm06:16255063-16255214
>Gm06:16255271-16255321
>Gm06:16255354-16256728
>Gm06:16256788-16256875
>Gm06:16256939-16258015
>Gm06:16258055-16258181
>Gm06:16258322-16258354
>Gm06:16258543-16258600
>Gm06:16259520-16259606
>Gm06:16260482-16260591
>Gm06:16262735-16262808
>Gm06:16264125-16264174
>Gm06:16264741-16265787
>Gm06:16266439-16267014
>Gm06:16267072-16267430
>Gm06:16267445-16268542
>Gm06:16268729-16269111
>Gm06:16269187-16269329
>Gm06:16269342-16270738
>Gm06:16270830-16275014
>Gm06:16275045-16281702
>Gm06:16281755-16282110
>Gm06:16282126-16284098
>Gm06:16284111-16284299
>Gm06:16284437-16284521
>Gm06:16285349-16285375
>Gm06:16288476-16288516
>Gm06:16292745-16292787
>Gm06:16293759-16294677
>Gm06:16296318-16296355
>Gm06:16296650-16296696
>Gm06:16296751-16296962
>Gm06:16296991-16297301
>Gm06:16297479-16297673
>Gm06:16297812-16297849
>Gm06:16300962-16301109
>Gm06:16301313-16301446
>Gm06:16309653-16309681
>Gm06:16312673-16312800
>Gm06:16316375-16316391
>Gm06:16317175-16317476
>Gm06:16317519-16318196
>Gm06:16318618-16318672
>Gm06:16318777-16318875
>Gm06:16322535-16322614
>Gm06:16322964-16323020
>Gm06:16323813-16323892
>Gm06:16324295-16324323
>Gm06:16324485-16324787
>Gm06:16325101-16325237
>Gm06:16325989-16326095
>Gm06:16326136-16326236
>Gm06:16326425-16326539
>Gm06:16326944-16327201
>Gm06:16327298-16327358
>Gm06:16327499-16327533
>Gm06:16327707-16327810
>Gm06:16327928-16328020
>Gm06:16332966-16333125
>Gm06:16333279-16333367
>Gm06:16334319-16334494
>Gm06:16335125-16335191
>Gm06:16336511-16336588
>Gm06:16336614-16336688
>Gm06:16336751-16336794
>Gm06:16337070-16337114
>Gm06:16337986-16338030
>Gm06:16338098-16338224
>Gm06:16338528-16338690
>Gm06:16338729-16338796
>Gm06:16339067-16339262
>Gm06:16341736-16341799
>Gm06:16341909-16341990
>Gm06:16342079-16342114
>Gm06:16342151-16342234
>Gm06:16342612-16342765
>Gm06:16343266-16343385
>Gm06:16343429-16343557
>Gm06:16343749-16343793
>Gm06:16343910-16344021
>Gm06:16345094-16345226
>Gm06:16347803-16347854
>Gm06:16349643-16349674
>Gm06:16349778-16349855
>Gm06:16350310-16350376
>Gm06:16356272-16356456
>Gm06:16357114-16357171
>Gm06:16361879-16361908
>Gm06:16366131-16366178
>Gm06:16366224-16366266
>Gm06:16367323-16367392
>Gm06:16372323-16372353
>Gm06:16374439-16374493
>Gm06:16383754-16383860
>Gm06:16387144-16387176
>Gm06:16388321-16388421
>Gm06:16389028-16389086
>Gm06:16391004-16391047
>Gm06:16394030-16394169
>Gm06:16400567-16400595
>Gm06:16410741-16410962
>Gm06:16411889-16412188
>Gm06:16412559-16412650
>Gm06:16412667-16413357
>Gm06:16413472-16413525
>Gm06:16413559-16413713
>Gm06:16414359-16414412
>Gm06:16414948-16414995
>Gm06:16416090-16416259
>Gm06:16416324-16416422
>Gm06:16420846-16420882
>Gm06:16423586-16423774
>Gm06:16426066-16426123
>Gm06:16427737-16428010
>Gm06:16428043-16428213
>Gm06:16428272-16428305
>Gm06:16428757-16428791
>Gm06:16428967-16429044
>Gm06:16429099-16429164
>Gm06:16429339-16429402
>Gm06:16429873-16429976
>Gm06:16431364-16431448
>Gm06:16431705-16431791
>Gm06:16431928-16431971
>Gm06:16432004-16432626
>Gm06:16432751-16432791
>Gm06:16433701-16433759
>Gm06:16434443-16434500
>Gm06:16435179-16435246
>Gm06:16435328-16435377
>Gm06:16435545-16435655
>Gm06:16435728-16435794
>Gm06:16436380-16436448
>Gm06:16436950-16437007
>Gm06:16437388-16437808
>Gm06:16437849-16437985
>Gm06:16438042-16438089
>Gm06:16438192-16438570
>Gm06:16438691-16438802
>Gm06:16438856-16439213
>Gm06:16439348-16439799
>Gm06:16439842-16441070
>Gm06:16441133-16441708
>Gm06:16442430-16443745
>Gm06:16446309-16446364
>Gm06:16447385-16447445
>Gm06:16447580-16447669
>Gm06:16447778-16448374
>Gm06:16448444-16448806
>Gm06:16449029-16449068
>Gm06:16450363-16450469
>Gm06:16451564-16451683
>Gm06:16451776-16451809
>Gm06:16452861-16452893
>Gm06:16454571-16454603
>Gm06:16455341-16456354
>Gm06:16457373-16457406
>Gm06:16458597-16458665
>Gm06:16459076-16459242
>Gm06:16465538-16465924
>Gm06:16466067-16466180
>Gm06:16466250-16466291
>Gm06:16467352-16467399
>Gm06:16467491-16467625
>Gm06:16467712-16467821
>Gm06:16467933-16467982
>Gm06:16468121-16469937
>Gm06:16469980-16470255
>Gm06:16470286-16471277
>Gm06:16474259-16474464
>Gm06:16474715-16474778
>Gm06:16475776-16475960
>Gm06:16476009-16476049
>Gm06:16479306-16479345
>Gm06:16479411-16479905
>Gm06:16479937-16480003
>Gm06:16480032-16480820
>Gm06:16480883-16482634
>Gm06:16482728-16482938
>Gm06:16484926-16484972
>Gm06:16485006-16485102
>Gm06:16485512-16485607
>Gm06:16485645-16485688
>Gm06:16485983-16486353
>Gm06:16486502-16486547
>Gm06:16486617-16486983
>Gm06:16487310-16487474
>Gm06:16487540-16488961
>Gm06:16490785-16490899
>Gm06:16492271-16492407
>Gm06:16492667-16492773
>Gm06:16493142-16493202
>Gm06:16495090-16495201
>Gm06:16497274-16497347
>Gm06:16498246-16498347
>Gm06:16498379-16498750
>Gm06:16498911-16499280
>Gm06:16499327-16499363
>Gm06:16499415-16499715
>Gm06:16499840-16499890
>Gm06:16499986-16500252
>Gm06:16500338-16500628
>Gm06:16500830-16500934
>Gm06:16501042-16501277
>Gm06:16501318-16501369
>Gm06:16501407-16501453
>Gm06:16501513-16501574
>Gm06:16501714-16501786
>Gm06:16501950-16502243
>Gm06:16502328-16502400
>Gm06:16502468-16502558
>Gm06:16502852-16503095
>Gm06:16503198-16503310
>Gm06:16503353-16503600
>Gm06:16503673-16503838
>Gm06:16503884-16503917
>Gm06:16503967-16504018
>Gm06:16504264-16504479
>Gm06:16504546-16504642
>Gm06:16504893-16504962
>Gm06:16505166-16505229
>Gm06:16505371-16505581
>Gm06:16505627-16505983
>Gm06:16506035-16506104
>Gm06:16506137-16506338
>Gm06:16506536-16507289
>Gm06:16507322-16507420
>Gm06:16507463-16507704
>Gm06:16508266-16508359
>Gm06:16509497-16509605
>Gm06:16516957-16517282
>Gm06:16517650-16520866
>Gm06:16526188-16526398
>Gm06:16529029-16529343
>Gm06:16531219-16531386
>Gm06:16532852-16533028
>Gm06:16533268-16533560
>Gm06:16534594-16534666
>Gm06:16534774-16534878
>Gm06:16539932-16539971
>Gm06:16540804-16540950
>Gm06:16540993-16541280
>Gm06:16541317-16546404
>Gm06:16546510-16546611
>Gm06:16546654-16546932
>Gm06:16546974-16547549
>Gm06:16547606-16547690
>Gm06:16550640-16550739
>Gm06:16551191-16551230
>Gm06:16552477-16552526
>Gm06:16552635-16552712
>Gm06:16554612-16554727
>Gm06:16555756-16555876
>Gm06:16556048-16556098
>Gm06:16556503-16556548
>Gm06:16556599-16556638
>Gm06:16556765-16556823
>Gm06:16556980-16557055
>Gm06:16557166-16557268
>Gm06:16558618-16558666
>Gm06:16562015-16562088
>Gm06:16562776-16562823
>Gm06:16563524-16563568
>Gm06:16567590-16567634
>Gm06:16567923-16567991
>Gm06:16568109-16568196
>Gm06:16568539-16568617
>Gm06:16568686-16568757
>Gm06:16568890-16568925
>Gm06:16569793-16569920
>Gm06:16571479-16571531
>Gm06:16572404-16572498
>Gm06:16576584-16576631
>Gm06:16578124-16578155
>Gm06:16579212-16579494
>Gm06:16579558-16579892
>Gm06:16580347-16580417
>Gm06:16580486-16580538
>Gm06:16580592-16580870
>Gm06:16581278-16581324
>Gm06:16581961-16581997
>Gm06:16582021-16582104
>Gm06:16582423-16582461
>Gm06:16582656-16582886
>Gm06:16582960-16583038
>Gm06:16583674-16584230
>Gm06:16584823-16584876
>Gm06:16584953-16585197
>Gm06:16585606-16585803
>Gm06:16585996-16586026
>Gm06:16586245-16586388
>Gm06:16586771-16586811
>Gm06:16587006-16587230
>Gm06:16587305-16587383
>Gm06:16588090-16588537
>Gm06:16589664-16589695
>Gm06:16591398-16591431
>Gm06:16591480-16591601
>Gm06:16591931-16592073
>Gm06:16592145-16592174
>Gm06:16595488-16595584
>Gm06:16596120-16596192
>Gm06:16605811-16605972
>Gm06:16607134-16607271
>Gm06:16608365-16609598
>Gm06:16609620-16610362
>Gm06:16610723-16610840
>Gm06:16611140-16611281
>Gm06:16611301-16611379
>Gm06:16612049-16612334
>Gm06:16612499-16612623
>Gm06:16612659-16612817
>Gm06:16613275-16613306
>Gm06:16613406-16613420
>Gm06:16613850-16614179
>Gm06:16614222-16614407
>Gm06:16615052-16615143
>Gm06:16616478-16616998
>Gm06:16618729-16618778
>Gm06:16619330-16619384
>Gm06:16620537-16620581
>Gm06:16620621-16620670
>Gm06:16622965-16623096
>Gm06:16623292-16623331
>Gm06:16625253-16625321
>Gm06:16627598-16627997
>Gm06:16628151-16628191
>Gm06:16635341-16635573
>Gm06:16636486-16636637
>Gm06:16636667-16636751
>Gm06:16638593-16638626
>Gm06:16638772-16638804
>Gm06:16644665-16644778
>Gm06:16646812-16646889
>Gm06:16647020-16647047
>Gm06:16648463-16648585
>Gm06:16648683-16648813
>Gm06:16648971-16649078
>Gm06:16649147-16649194
>Gm06:16649253-16649313
>Gm06:16649700-16649803
>Gm06:16651272-16651450
>Gm06:16651767-16651809
>Gm06:16651961-16652054
>Gm06:16653447-16653514
>Gm06:16653711-16653937
>Gm06:16654018-16654051
>Gm06:16654199-16654284
>Gm06:16654611-16654728
>Gm06:16655012-16655072
>Gm06:16662527-16662570
>Gm06:16662587-16662667
>Gm06:16663393-16663427
>Gm06:16664132-16664166
>Gm06:16671118-16671188
>Gm06:16674355-16674564
>Gm06:16674766-16674867
>Gm06:16674937-16675015
>Gm06:16675084-16676445
>Gm06:16676501-16676640
>Gm06:16676876-16677142
>Gm06:16677705-16677763
>Gm06:16678207-16678254
>Gm06:16678676-16678764
>Gm06:16679388-16679467
>Gm06:16682068-16682134
>Gm06:16682400-16682449
>Gm06:16682560-16682588
>Gm06:16682793-16682886
>Gm06:16682937-16683143
>Gm06:16683254-16683765
>Gm06:16683862-16684232
>Gm06:16684260-16684480
>Gm06:16684572-16684609
>Gm06:16684903-16685265
>Gm06:16685350-16685717
>Gm06:16685757-16685914
>Gm06:16689371-16689607
>Gm06:16689820-16690030
>Gm06:16691255-16691367
>Gm06:16692911-16692955
>Gm06:16693108-16693144
>Gm06:16694314-16694436
>Gm06:16694522-16694700
>Gm06:16695033-16695691
>Gm06:16696796-16696876
>Gm06:16700441-16700517
>Gm06:16700913-16700971
>Gm06:16703543-16703608
>Gm06:16704174-16704205
>Gm06:16712045-16712105
>Gm06:16712307-16712342
>Gm06:16712365-16712461
>Gm06:16714440-16714485
>Gm06:16718852-16718954
>Gm06:16720430-16720506
>Gm06:16721362-16721480
>Gm06:16722644-16722688
>Gm06:16723258-16723393
>Gm06:16732846-16732922
>Gm06:16735166-16735213
>Gm06:16736895-16736986
>Gm06:16738418-16738454
>Gm06:16738959-16739010
>Gm06:16745824-16746310
>Gm06:16746537-16746594
>Gm06:16749246-16749295
>Gm06:16749757-16749798
>Gm06:16750197-16750296
>Gm06:16750879-16751094
>Gm06:16752272-16752298
>Gm06:16754471-16754600
>Gm06:16760308-16760414
>Gm06:16760755-16760817
>Gm06:16766656-16766690
>Gm06:16767765-16767802
>Gm06:16769512-16769543
>Gm06:16769575-16769631
>Gm06:16771208-16771309
>Gm06:16772304-16772381
>Gm06:16772505-16772706
>Gm06:16774329-16774564
>Gm06:16774676-16774717
>Gm06:16775862-16775899
>Gm06:16776125-16776345
>Gm06:16777854-16777927
>Gm06:16784736-16784899
>Gm06:16786535-16786661
>Gm06:16787018-16787082
>Gm06:16787849-16787946
>Gm06:16788454-16788587
>Gm06:16788770-16788872
>Gm06:16788952-16789035
>Gm06:16789057-16789102
>Gm06:16789616-16789670
>Gm06:16791202-16791848
>Gm06:16795375-16795449
>Gm06:16797290-16797398
>Gm06:16797678-16797722
>Gm06:16798368-16798466
>Gm06:16798845-16798885
>Gm06:16799316-16799440
>Gm06:16806567-16806667
>Gm06:16807171-16807209
>Gm06:16808724-16808841
>Gm06:16810540-16810651
>Gm06:16812584-16812745
>Gm06:16812952-16813003
>Gm06:16813252-16813519
>Gm06:16813655-16813938
>Gm06:16814712-16814758
>Gm06:16814792-16814930
>Gm06:16815308-16815349
>Gm06:16815493-16815588
>Gm06:16820353-16820412
>Gm06:16821342-16821375
>Gm06:16823236-16823292
>Gm06:16825599-16825643
>Gm06:16826687-16826770
>Gm06:16832151-16832225
>Gm06:16832274-16832511
>Gm06:16832874-16833185
>Gm06:16833247-16833346
>Gm06:16833377-16834263
>Gm06:16834410-16834440
>Gm06:16834548-16834651
>Gm06:16834862-16835029
>Gm06:16835065-16835456
>Gm06:16835601-16835698
>Gm06:16835786-16835944
>Gm06:16835989-16836018
>Gm06:16836078-16836315
>Gm06:16836372-16836415
>Gm06:16836502-16836914
>Gm06:16836957-16836999
>Gm06:16837083-16837221
>Gm06:16837281-16837709
>Gm06:16837824-16837990
>Gm06:16838093-16838421
>Gm06:16838480-16840506
>Gm06:16840600-16840636
>Gm06:16844403-16852760
>Gm06:16856487-16856793
>Gm06:16857739-16857779
>Gm06:16858285-16858382
>Gm06:16860333-16860408
>Gm06:16861167-16861316
>Gm06:16861442-16871651
>Gm06:16871669-16872264
>Gm06:16875878-16875915
>Gm06:16876195-16876332
>Gm06:16877244-16877428
>Gm06:16877494-16877568
>Gm06:16877769-16877928
>Gm06:16878756-16880011
>Gm06:16880976-16881221
>Gm06:16881269-16882304
>Gm06:16882580-16882661
>Gm06:16882701-16882739
>Gm06:16882921-16882947
>Gm06:16883147-16883191
>Gm06:16883293-16883323
>Gm06:16883397-16883424
>Gm06:16883592-16883647
>Gm06:16886993-16887034
>Gm06:16892272-16892391
>Gm06:16900015-16900099
>Gm06:16901155-16901187
>Gm06:16904963-16904994
>Gm06:16906018-16906081
>Gm06:16908899-16908973
>Gm06:16910497-16910590
>Gm06:16912709-16912742
>Gm06:16917682-16917749
>Gm06:16918971-16919045
>Gm06:16919414-16919525
>Gm06:16920789-16920821
>Gm06:16924070-16924125
>Gm06:16929440-16929586
>Gm06:16934205-16934261
>Gm06:16934659-16934690
>Gm06:16935028-16935117
>Gm06:16937839-16937964
>Gm06:16941127-16941169
>Gm06:16942762-16942997
>Gm06:16943947-16944268
>Gm06:16944415-16944542
>Gm06:16944582-16944686
>Gm06:16944789-16944835
>Gm06:16944919-16945003
>Gm06:16945095-16945715
>Gm06:16945845-16946600
>Gm06:16946670-16946916
>Gm06:16946973-16947121
>Gm06:16947181-16947565
>Gm06:16947734-16947786
>Gm06:16947866-16947918
>Gm06:16948018-16948700
>Gm06:16948904-16948944
>Gm06:16949091-16949136
>Gm06:16949252-16951600
>Gm06:16951689-16952073
>Gm06:16953168-16953312
>Gm06:16953368-16953946
>Gm06:16954116-16956070
>Gm06:16956109-16956540
>Gm06:16956669-16956720
>Gm06:16956746-16956883
>Gm06:16957013-16957101
>Gm06:16957245-16957456
>Gm06:16957631-16957696
>Gm06:16957838-16957990
>Gm06:16958067-16958098
>Gm06:16958181-16958269
>Gm06:16958337-16958392
>Gm06:16958451-16958685
>Gm06:16958795-16958830
>Gm06:16958898-16958936
>Gm06:16959004-16959053
>Gm06:16959082-16959786
>Gm06:16959858-16959888
>Gm06:16960029-16960228
>Gm06:16960278-16962564
>Gm06:16962607-16962736
>Gm06:16964701-16966228
>Gm06:16966273-16966311
>Gm06:16966498-16966795
>Gm06:16966800-16967959
>Gm06:16971291-16971437
>Gm06:16974019-16974139
>Gm06:16976420-16976459
>Gm06:16976511-16976544
>Gm06:16976700-16976774
>Gm06:16977284-16978150
>Gm06:16979477-16979507
>Gm06:16982189-16982241
>Gm06:16982641-16982679
>Gm06:16984379-16984517
>Gm06:16984612-16984673
>Gm06:16989821-16990573
>Gm06:16990633-16990790
>Gm06:16990820-16990980
>Gm06:16991105-16991202
>Gm06:16991950-16992698
>Gm06:16999155-16999188
>Gm06:16999355-16999466
>Gm06:16999556-16999960
>Gm06:16999989-17000077
>Gm06:17000121-17000218
>Gm06:17000316-17000398
>Gm06:17000447-17000655
>Gm06:17001400-17001498
>Gm06:17001590-17001645
>Gm06:17001720-17001775
>Gm06:17002000-17002040
>Gm06:17002148-17002229
>Gm06:17002253-17002520
>Gm06:17002552-17003108
>Gm06:17003250-17003298
>Gm06:17003446-17003483
>Gm06:17005109-17005190
>Gm06:17010430-17012862
>Gm06:17014688-17014741
>Gm06:17017142-17017299
>Gm06:17021649-17022005
>Gm06:17022091-17023270
>Gm06:17023304-17024013
>Gm06:17024234-17024288
>Gm06:17024396-17024483
>Gm06:17024648-17024664
>Gm06:17024764-17024792
>Gm06:17025347-17025389
>Gm06:17025574-17025742
>Gm06:17025794-17026324
>Gm06:17026344-17027085
>Gm06:17027159-17027261
>Gm06:17027972-17034599
>Gm06:17034909-17034961
>Gm06:17035994-17036135
>Gm06:17036193-17036288
>Gm06:17036428-17036459
>Gm06:17038887-17038974
>Gm06:17039293-17039367
>Gm06:17039923-17039979
>Gm06:17040482-17040511
>Gm06:17041630-17041676
>Gm06:17041725-17041769
>Gm06:17042596-17042735
>Gm06:17044965-17045094
>Gm06:17045255-17045399
>Gm06:17046010-17046050
>Gm06:17046778-17047043
>Gm06:17047128-17047310
>Gm06:17047437-17047657
>Gm06:17048026-17048476
>Gm06:17048515-17049256
>Gm06:17049312-17049389
>Gm06:17049425-17049503
>Gm06:17049537-17050429
>Gm06:17050471-17050530
>Gm06:17050728-17050817
>Gm06:17050855-17051299
>Gm06:17051430-17051564
>Gm06:17051916-17052201
>Gm06:17052287-17052434
>Gm06:17052877-17053016
>Gm06:17053108-17053283
>Gm06:17053469-17053627
>Gm06:17053818-17053870
>Gm06:17054265-17054339
>Gm06:17054363-17055867
>Gm06:17055905-17058954
>Gm06:17059044-17059741
>Gm06:17059802-17060219
>Gm06:17060274-17060824
>Gm06:17060865-17061832
>Gm06:17061949-17062009
>Gm06:17062482-17062559
>Gm06:17064004-17064050
>Gm06:17065640-17065717
>Gm06:17065752-17066239
>Gm06:17066309-17066519
>Gm06:17066836-17066903
>Gm06:17067029-17067128
>Gm06:17067395-17067635
>Gm06:17069117-17069152
>Gm06:17071956-17071987
>Gm06:17076839-17076878
>Gm06:17077423-17077513
>Gm06:17078261-17078289
>Gm06:17079345-17079377
>Gm06:17080328-17080363
>Gm06:17084241-17084379
>Gm06:17085417-17085519
>Gm06:17086730-17086786
>Gm06:17088378-17088473
>Gm06:17092076-17092175
>Gm06:17092244-17092336
>Gm06:17092388-17092450
>Gm06:17092857-17093031
>Gm06:17093217-17093596
>Gm06:17093677-17093861
>Gm06:17093917-17094219
>Gm06:17094429-17094593
>Gm06:17094797-17094826
>Gm06:17094857-17094960
>Gm06:17095000-17095345
>Gm06:17095438-17095559
>Gm06:17095691-17095786
>Gm06:17096033-17096093
>Gm06:17096224-17096277
>Gm06:17097243-17097283
>Gm06:17097458-17099020
>Gm06:17099084-17099146
>Gm06:17099263-17099697
>Gm06:17101057-17101086
>Gm06:17101706-17101839
>Gm06:17103546-17103593
>Gm06:17107009-17107036
>Gm06:17115393-17115472
>Gm06:17115627-17115677
>Gm06:17116124-17116236
>Gm06:17117962-17118215
>Gm06:17121766-17121981
>Gm06:17122282-17122331
>Gm06:17123069-17123120
>Gm06:17123205-17123497
>Gm06:17124011-17124061
>Gm06:17124118-17124174
>Gm06:17124400-17124460
>Gm06:17124500-17124544
>Gm06:17124589-17124732
>Gm06:17124797-17124976
>Gm06:17125017-17125169
>Gm06:17125236-17125838
>Gm06:17125883-17125985
>Gm06:17126066-17126120
>Gm06:17126384-17126564
>Gm06:17127119-17127154
>Gm06:17127511-17129130
>Gm06:17129252-17129369
>Gm06:17129627-17129712
>Gm06:17129851-17129959
>Gm06:17130007-17130253
>Gm06:17130438-17130494
>Gm06:17130633-17130729
>Gm06:17131078-17131132
>Gm06:17131229-17131304
>Gm06:17131496-17131550
>Gm06:17131629-17131674
>Gm06:17132079-17132115
>Gm06:17134026-17134060
>Gm06:17134133-17134163
>Gm06:17136343-17136376
>Gm06:17136473-17136594
>Gm06:17136656-17137075
>Gm06:17137149-17137209
>Gm06:17137259-17137343
>Gm06:17137409-17137617
>Gm06:17137936-17137978
>Gm06:17138053-17138115
>Gm06:17138258-17138339
>Gm06:17141281-17141314
>Gm06:17143041-17144464
>Gm06:17144977-17145103
>Gm06:17145129-17145235
>Gm06:17147100-17147333
>Gm06:17147463-17147510
>Gm06:17148452-17148533
>Gm06:17150619-17150770
>Gm06:17152975-17153082
>Gm06:17153542-17153611
>Gm06:17154811-17154848
>Gm06:17156470-17156500
>Gm06:17160650-17160694
>Gm06:17160794-17161098
>Gm06:17163555-17163637
>Gm06:17164679-17164841
>Gm06:17166408-17166478
>Gm06:17167938-17167998
>Gm06:17168286-17168357
>Gm06:17172625-17172741
>Gm06:17172988-17173059
>Gm06:17173258-17173304
>Gm06:17175058-17175096
>Gm06:17178565-17178630
>Gm06:17178893-17178946
>Gm06:17179012-17179057
>Gm06:17179204-17179265
>Gm06:17180847-17180936
>Gm06:17182656-17183607
>Gm06:17183721-17183763
>Gm06:17189034-17189221
>Gm06:17189355-17189970
>Gm06:17190097-17190411
>Gm06:17190613-17190855
>Gm06:17193830-17193873
>Gm06:17194547-17194617
>Gm06:17196079-17196120
>Gm06:17202086-17202223
>Gm06:17203499-17203565
>Gm06:17204027-17204063
>Gm06:17204212-17204318
>Gm06:17204401-17204467
>Gm06:17216058-17216166
>Gm06:17216898-17217005
>Gm06:17218655-17218727
>Gm06:17219985-17220047
>Gm06:17220294-17220369
>Gm06:17220765-17220933
>Gm06:17220999-17221114
>Gm06:17221197-17221328
>Gm06:17221370-17221691
>Gm06:17221843-17222090
>Gm06:17222720-17223018
>Gm06:17223119-17223194
>Gm06:17223294-17223660
>Gm06:17223861-17223901
>Gm06:17224842-17224988
>Gm06:17225040-17228735
>Gm06:17229099-17229548
>Gm06:17234473-17234552
>Gm06:17234581-17235340
>Gm06:17235568-17240214
>Gm06:17240266-17240295
>Gm06:17240341-17241215
>Gm06:17241431-17241559
>Gm06:17241604-17241649
>Gm06:17242289-17242349
>Gm06:17244949-17244999
>Gm06:17245254-17245419
>Gm06:17251180-17251240
>Gm06:17251341-17251394
>Gm06:17252835-17252874
>Gm06:17259293-17259355
>Gm06:17259404-17259446
>Gm06:17259699-17260118
>Gm06:17260198-17260305
>Gm06:17260999-17261033
>Gm06:17261570-17261681
>Gm06:17261843-17261978
>Gm06:17262252-17262374
>Gm06:17262725-17262781
>Gm06:17262876-17263365
>Gm06:17263442-17263679
>Gm06:17263710-17266598
>Gm06:17267139-17267253
>Gm06:17274299-17274336
>Gm06:17274546-17274641
>Gm06:17274826-17274944
>Gm06:17275068-17275137
>Gm06:17275235-17275332
>Gm06:17275389-17275489
>Gm06:17275721-17275771
>Gm06:17276027-17276084
>Gm06:17276120-17276253
>Gm06:17276316-17276368
>Gm06:17276851-17276948
>Gm06:17277625-17277715
>Gm06:17277762-17277816
>Gm06:17277981-17278056
>Gm06:17278530-17278571
>Gm06:17278634-17278673
>Gm06:17278769-17278922
>Gm06:17280181-17280787
>Gm06:17281687-17281742
>Gm06:17287020-17287633
>Gm06:17287647-17287841
>Gm06:17291020-17291128
>Gm06:17297105-17298211
>Gm06:17299536-17299638
>Gm06:17300043-17300160
>Gm06:17305089-17305132
>Gm06:17305833-17306045
>Gm06:17306235-17309338
>Gm06:17310965-17311017
>Gm06:17314418-17314449
>Gm06:17314605-17314861
>Gm06:17314975-17315089
>Gm06:17315240-17315280
>Gm06:17315355-17315611
>Gm06:17315761-17316321
>Gm06:17316478-17316512
>Gm06:17316540-17316809
>Gm06:17316831-17317405
>Gm06:17317450-17317544
>Gm06:17317633-17318142
>Gm06:17318322-17318472
>Gm06:17318569-17318887
>Gm06:17319021-17319083
>Gm06:17319573-17319771
>Gm06:17319901-17319933
>Gm06:17319979-17320111
>Gm06:17320153-17320188
>Gm06:17320313-17320363
>Gm06:17320590-17320677
>Gm06:17320850-17320995
>Gm06:17321405-17321492
>Gm06:17321540-17321775
>Gm06:17321873-17322052
>Gm06:17322120-17322340
>Gm06:17322360-17322657
>Gm06:17322697-17322877
>Gm06:17323084-17323126
>Gm06:17325244-17325320
>Gm06:17327337-17328294
>Gm06:17328386-17328533
>Gm06:17328594-17328939
>Gm06:17328999-17329322
>Gm06:17329490-17329839
>Gm06:17329907-17330039
>Gm06:17330121-17330213
>Gm06:17330293-17330450
>Gm06:17330826-17331156
>Gm06:17331206-17331249
>Gm06:17331426-17331586
>Gm06:17331678-17331709
>Gm06:17331778-17331926
>Gm06:17337399-17337433
>Gm06:17337736-17337774
>Gm06:17339534-17339568
>Gm06:17339658-17339709
>Gm06:17339775-17340077
>Gm06:17340102-17340243
>Gm06:17341186-17341478
>Gm06:17341560-17341626
>Gm06:17342646-17342718
>Gm06:17343319-17343947
>Gm06:17344170-17344210
>Gm06:17344354-17344451
>Gm06:17346072-17346132
>Gm06:17347741-17347846
>Gm06:17349854-17349884
>Gm06:17351278-17351367
>Gm06:17354328-17354413
>Gm06:17354944-17354982
>Gm06:17355045-17355111
>Gm06:17355623-17355676
>Gm06:17356293-17356698
>Gm06:17356732-17356856
>Gm06:17358530-17358616
>Gm06:17359775-17359899
>Gm06:17363429-17363535
>Gm06:17366847-17366891
>Gm06:17368505-17368617
>Gm06:17372792-17372859
>Gm06:17374446-17374488
>Gm06:17374693-17374760
>Gm06:17375445-17375541
>Gm06:17376314-17376393
>Gm06:17377223-17377894
>Gm06:17378874-17378908
>Gm06:17379247-17379380
>Gm06:17379571-17379609
>Gm06:17380341-17380411
>Gm06:17382568-17382627
>Gm06:17382729-17383353
>Gm06:17383603-17383637
>Gm06:17383815-17383852
>Gm06:17383917-17384113
>Gm06:17384177-17384236
>Gm06:17384452-17384495
>Gm06:17385718-17385839
>Gm06:17385880-17385990
>Gm06:17391785-17391885
>Gm06:17392714-17392879
>Gm06:17392910-17393541
>Gm06:17395950-17396003
>Gm06:17400901-17400960
>Gm06:17401196-17401899
>Gm06:17405829-17405940
>Gm06:17406262-17406362
>Gm06:17407782-17410392
>Gm06:17410455-17412323
>Gm06:17412377-17412720
>Gm06:17414735-17414784
>Gm06:17415394-17415495
>Gm06:17415702-17415746
>Gm06:17415941-17416173
>Gm06:17416406-17416456
>Gm06:17416650-17416752
>Gm06:17416788-17416904
>Gm06:17417059-17417426
>Gm06:17417951-17418055
>Gm06:17418245-17418411
>Gm06:17418578-17418667
>Gm06:17419022-17419155
>Gm06:17419259-17419326
>Gm06:17419404-17419448
>Gm06:17421224-17421305
>Gm06:17426834-17426946
>Gm06:17427049-17427434
>Gm06:17427543-17428089
>Gm06:17428241-17428460
>Gm06:17438816-17438869
>Gm06:17440905-17440969
>Gm06:17442400-17442454
>Gm06:17443351-17443442
>Gm06:17446131-17446888
>Gm06:17446974-17448648
>Gm06:17449332-17449349
>Gm06:17450957-17450988
>Gm06:17451154-17451274
>Gm06:17452620-17452648
>Gm06:17458950-17459068
>Gm06:17459370-17459393
>Gm06:17459676-17459715
>Gm06:17459848-17459917
>Gm06:17460152-17460218
>Gm06:17460287-17460336
>Gm06:17464595-17464655
>Gm06:17468274-17468580
>Gm06:17468617-17474323
>Gm06:17474436-17474523
>Gm06:17474835-17474912
>Gm06:17475053-17475139
>Gm06:17477102-17477149
>Gm06:17477362-17479293
>Gm06:17479355-17479525
>Gm06:17479598-17479638
>Gm06:17479702-17480148
>Gm06:17480182-17480223
>Gm06:17480248-17480316
>Gm06:17480366-17481250
>Gm06:17481328-17481550
>Gm06:17481694-17482042
>Gm06:17482066-17482292
>Gm06:17482306-17483319
>Gm06:17483977-17485448
>Gm06:17485496-17486410
>Gm06:17486492-17487157
>Gm06:17487287-17487455
>Gm06:17487909-17488009
>Gm06:17490209-17490487
>Gm06:17490547-17490628
>Gm06:17490771-17491310
>Gm06:17491445-17491513
>Gm06:17491685-17491733
>Gm06:17491848-17491943
>Gm06:17492174-17492426
>Gm06:17494009-17497670
>Gm06:17498187-17498230
>Gm06:17498313-17498368
>Gm06:17501252-17501336
>Gm06:17501378-17502774
>Gm06:17503259-17503468
>Gm06:17503640-17503858
>Gm06:17504186-17504870
>Gm06:17505077-17505199
>Gm06:17505263-17505350
>Gm06:17505395-17505457
>Gm06:17505539-17505622
>Gm06:17505772-17505854
>Gm06:17505952-17506113
>Gm06:17507833-17507891
>Gm06:17513644-17513681
>Gm06:17517576-17517610
>Gm06:17518040-17518209
>Gm06:17518262-17518563
>Gm06:17518636-17518699
>Gm06:17518766-17518869
>Gm06:17518930-17519032
>Gm06:17519213-17519340
>Gm06:17519383-17520998
>Gm06:17521073-17521855
>Gm06:17522115-17522194
>Gm06:17522434-17522513
>Gm06:17522855-17522892
>Gm06:17523079-17523114
>Gm06:17523570-17523632
>Gm06:17523815-17523909
>Gm06:17524040-17524126
>Gm06:17524298-17524508
>Gm06:17524675-17525167
>Gm06:17525204-17525345
>Gm06:17525436-17525615
>Gm06:17528380-17528426
>Gm06:17528535-17528567
>Gm06:17528793-17528833
>Gm06:17530562-17530939
>Gm06:17532811-17532847
>Gm06:17535389-17535520
>Gm06:17538915-17538974
>Gm06:17539326-17539523
>Gm06:17542408-17542503
>Gm06:17542832-17543380
>Gm06:17543445-17544595
>Gm06:17544624-17545412
>Gm06:17545519-17545788
>Gm06:17545822-17546209
>Gm06:17546308-17546617
>Gm06:17551627-17552088
>Gm06:17552125-17552489
>Gm06:17552648-17552698
>Gm06:17553088-17553175
>Gm06:17554117-17554184
>Gm06:17554354-17554384
>Gm06:17554908-17554945
>Gm06:17557364-17557418
>Gm06:17561269-17561345
>Gm06:17561908-17561991
>Gm06:17562131-17562653
>Gm06:17562780-17562838
>Gm06:17562972-17563028
>Gm06:17563120-17563272
>Gm06:17563732-17563772
>Gm06:17564850-17564913
>Gm06:17572255-17572344
>Gm06:17572417-17572480
>Gm06:17576715-17576782
>Gm06:17579705-17579723
>Gm06:17580709-17580723
>Gm06:17581358-17581388
>Gm06:17581517-17581579
>Gm06:17581757-17581954
>Gm06:17582726-17582852
>Gm06:17582941-17583011
>Gm06:17583120-17583227
>Gm06:17583501-17583569
>Gm06:17583613-17583698
>Gm06:17585641-17585690
>Gm06:17588332-17588613
>Gm06:17588722-17588979
>Gm06:17589054-17589133
>Gm06:17589206-17590127
>Gm06:17590184-17590246
>Gm06:17590305-17590374
>Gm06:17590486-17591144
>Gm06:17591209-17591597
>Gm06:17591814-17591862
>Gm06:17591948-17592244
>Gm06:17592294-17592568
>Gm06:17592680-17592831
>Gm06:17592910-17593494
>Gm06:17593662-17593756
>Gm06:17593891-17594073
>Gm06:17594122-17594314
>Gm06:17594705-17595035
>Gm06:17595063-17595120
>Gm06:17595435-17595501
>Gm06:17595682-17595740
>Gm06:17595836-17596474
>Gm06:17596657-17596986
>Gm06:17597101-17597538
>Gm06:17598378-17598623
>Gm06:17598680-17598749
>Gm06:17598873-17599523
>Gm06:17599836-17600071
>Gm06:17600137-17600259
>Gm06:17600393-17600678
>Gm06:17600746-17601073
>Gm06:17601153-17601215
>Gm06:17601423-17601497
>Gm06:17601658-17601898
>Gm06:17601915-17602350
>Gm06:17602422-17602483
>Gm06:17602570-17602605
>Gm06:17602872-17603099
>Gm06:17603321-17603417
>Gm06:17603837-17603998
>Gm06:17605066-17605239
>Gm06:17605784-17605965
>Gm06:17606029-17606183
>Gm06:17606535-17606576
>Gm06:17608391-17608455
>Gm06:17610220-17610427
>Gm06:17610551-17610785
>Gm06:17611124-17611166
>Gm06:17611208-17611326
>Gm06:17611477-17611558
>Gm06:17611702-17612166
>Gm06:17612292-17612558
>Gm06:17613190-17613309
>Gm06:17613861-17614247
>Gm06:17614897-17614985
>Gm06:17615172-17615248
>Gm06:17615476-17615514
>Gm06:17615662-17615706
>Gm06:17616557-17616587
>Gm06:17616895-17616942
>Gm06:17618292-17618399
>Gm06:17621603-17621742
>Gm06:17625750-17625837
>Gm06:17626913-17626939
>Gm06:17627639-17627673
>Gm06:17628729-17628795
>Gm06:17630131-17630705
>Gm06:17630852-17631003
>Gm06:17631237-17631827
>Gm06:17631987-17632063
>Gm06:17632112-17632585
>Gm06:17634807-17634898
>Gm06:17636707-17636768
>Gm06:17637931-17638096
>Gm06:17638164-17638712
>Gm06:17639978-17640072
>Gm06:17640672-17641010
>Gm06:17641072-17641202
>Gm06:17641429-17641570
>Gm06:17641917-17641964
>Gm06:17642211-17642356
>Gm06:17642512-17642574
>Gm06:17643377-17643408
>Gm06:17643767-17648275
>Gm06:17648351-17648483
>Gm06:17648512-17648545
>Gm06:17648705-17648985
>Gm06:17653919-17654089
>Gm06:17654779-17655801
>Gm06:17655837-17656070
>Gm06:17656188-17656613
>Gm06:17657391-17657451
>Gm06:17657994-17658073
>Gm06:17658104-17658163
>Gm06:17658749-17658937
>Gm06:17659105-17659239
>Gm06:17659274-17659421
>Gm06:17659540-17659655
>Gm06:17659726-17659919
>Gm06:17660332-17660487
>Gm06:17660550-17660779
>Gm06:17660830-17661139
>Gm06:17661234-17661360
>Gm06:17661399-17661625
>Gm06:17661703-17662090
>Gm06:17662130-17663155
>Gm06:17663581-17663629
>Gm06:17663981-17664152
>Gm06:17664189-17666948
>Gm06:17667359-17667411
>Gm06:17667864-17667964
>Gm06:17668987-17669039
>Gm06:17669144-17669244
>Gm06:17670268-17670328
>Gm06:17670458-17670506
>Gm06:17671037-17671192
>Gm06:17677522-17677633
>Gm06:17679555-17679689
>Gm06:17679813-17679979
>Gm06:17682281-17682325
>Gm06:17682882-17682997
>Gm06:17686940-17686984
>Gm06:17691025-17691092
>Gm06:17691461-17691932
>Gm06:17692096-17692904
>Gm06:17693007-17693264
>Gm06:17693343-17693538
>Gm06:17693589-17693741
>Gm06:17693940-17694006
>Gm06:17694135-17694229
>Gm06:17694355-17694645
>Gm06:17695246-17695277
>Gm06:17695571-17696269
>Gm06:17696740-17696992
>Gm06:17697021-17697100
>Gm06:17697125-17697208
>Gm06:17697252-17697404
>Gm06:17698486-17698866
>Gm06:17698919-17699145
>Gm06:17699266-17699687
>Gm06:17699862-17699962
>Gm06:17700001-17700059
>Gm06:17700141-17700193
>Gm06:17700279-17700349
>Gm06:17700389-17700423
>Gm06:17700503-17700760
>Gm06:17701075-17701318
>Gm06:17701414-17701478
>Gm06:17701708-17702012
>Gm06:17702794-17702840
>Gm06:17703330-17703400
>Gm06:17708676-17708735
>Gm06:17710217-17710264
>Gm06:17710512-17710626
>Gm06:17711476-17711522
>Gm06:17712695-17712772
>Gm06:17712842-17712887
>Gm06:17713190-17713270
>Gm06:17713479-17713529
>Gm06:17713756-17713789
>Gm06:17719168-17719204
>Gm06:17722085-17722198
>Gm06:17723976-17724061
>Gm06:17724361-17724885
>Gm06:17727609-17727624
>Gm06:17727892-17727947
>Gm06:17730062-17730129
>Gm06:17730737-17730786
>Gm06:17731361-17731419
>Gm06:17731560-17731639
>Gm06:17732893-17732966
>Gm06:17733062-17733189
>Gm06:17733681-17733715
>Gm06:17734081-17734164
>Gm06:17735230-17735276
>Gm06:17740364-17740406
>Gm06:17740894-17743300
>Gm06:17744768-17744821
>Gm06:17745709-17745976
>Gm06:17746002-17746475
>Gm06:17746525-17746749
>Gm06:17746787-17748293
>Gm06:17750510-17750649
>Gm06:17751220-17751324
>Gm06:17751616-17751666
>Gm06:17752261-17752296
>Gm06:17753158-17753375
>Gm06:17753474-17753742
>Gm06:17754363-17754457
>Gm06:17758167-17758258
>Gm06:17758657-17758701
>Gm06:17758876-17759066
>Gm06:17759325-17759385
>Gm06:17759569-17759743
>Gm06:17759912-17759966
>Gm06:17760021-17760066
>Gm06:17760147-17760404
>Gm06:17760547-17760666
>Gm06:17760705-17760775
>Gm06:17761176-17761314
>Gm06:17761575-17761691
>Gm06:17761939-17762038
>Gm06:17762153-17762232
>Gm06:17762866-17762895
>Gm06:17763127-17763159
>Gm06:17763385-17763439
>Gm06:17763987-17764062
>Gm06:17764808-17764855
>Gm06:17765020-17765150
>Gm06:17765263-17765377
>Gm06:17765913-17766333
>Gm06:17766363-17766443
>Gm06:17766670-17766781
>Gm06:17766830-17767314
>Gm06:17767388-17767599
>Gm06:17768251-17768299
>Gm06:17768913-17768977
>Gm06:17769025-17769279
>Gm06:17769841-17771281
>Gm06:17771478-17774968
>Gm06:17775020-17783025
>Gm06:17783152-17783440
>Gm06:17783462-17783491
>Gm06:17783545-17784049
>Gm06:17784096-17784366
>Gm06:17784413-17784835
>Gm06:17784883-17784938
>Gm06:17785214-17785318
>Gm06:17785832-17785865
>Gm06:17786043-17786180
>Gm06:17786252-17786450
>Gm06:17786730-17786801
>Gm06:17786875-17787081
>Gm06:17787114-17787195
>Gm06:17787220-17787369
>Gm06:17787563-17787591
>Gm06:17787629-17787700
>Gm06:17788710-17788743
>Gm06:17788802-17788939
>Gm06:17789046-17789137
>Gm06:17789476-17789752
>Gm06:17789824-17789894
>Gm06:17789935-17789973
>Gm06:17790280-17790481
>Gm06:17790598-17790650
>Gm06:17790814-17791354
>Gm06:17791410-17791552
>Gm06:17791810-17792015
>Gm06:17792051-17792350
>Gm06:17792397-17792723
>Gm06:17792804-17793136
>Gm06:17793191-17793308
>Gm06:17793368-17796431
>Gm06:17796461-17796828
>Gm06:17796854-17798256
>Gm06:17798298-17799986
>Gm06:17800204-17800351
>Gm06:17800786-17800824
>Gm06:17800879-17800940
>Gm06:17801004-17801083
>Gm06:17801124-17801839
>Gm06:17801890-17802658
>Gm06:17802766-17802844
>Gm06:17802970-17803170
>Gm06:17805066-17805165
>Gm06:17806371-17807066
>Gm06:17807097-17813014
>Gm06:17813695-17813762
>Gm06:17814263-17814302
>Gm06:17814442-17814484
>Gm06:17814827-17815157
>Gm06:17815219-17816303
>Gm06:17816363-17816547
>Gm06:17820423-17820461
>Gm06:17820811-17823767
>Gm06:17825556-17825831
>Gm06:17826027-17826130
>Gm06:17826250-17827653
>Gm06:17828209-17831466
>Gm06:17831523-17831980
>Gm06:17832082-17832191
>Gm06:17836968-17837179
>Gm06:17837247-17837631
>Gm06:17837931-17838261
>Gm06:17839028-17839158
>Gm06:17841539-17841617
>Gm06:17841749-17841792
>Gm06:17841918-17841943
>Gm06:17844852-17844871
>Gm06:17845748-17845783
>Gm06:17845995-17846034
>Gm06:17847353-17847413
>Gm06:17848616-17848835
>Gm06:17849477-17849543
>Gm06:17850479-17850505
>Gm06:17851970-17852425
>Gm06:17852494-17852604
>Gm06:17852653-17852753
>Gm06:17852810-17853338
>Gm06:17853445-17853492
>Gm06:17853536-17853600
>Gm06:17853717-17853747
>Gm06:17853816-17854584
>Gm06:17854646-17855087
>Gm06:17855135-17855217
>Gm06:17855334-17855691
>Gm06:17855729-17855857
>Gm06:17855925-17856078
>Gm06:17856146-17856533
>Gm06:17856693-17856883
>Gm06:17861744-17861794
>Gm06:17861986-17862094
>Gm06:17862238-17862373
>Gm06:17863484-17863576
>Gm06:17866214-17866309
>Gm06:17866729-17866859
>Gm06:17867068-17867107
>Gm06:17867812-17867866
>Gm06:17870586-17870624
>Gm06:17870766-17870923
>Gm06:17871443-17871893
>Gm06:17872243-17872423
>Gm06:17872559-17872760
>Gm06:17872831-17872988
>Gm06:17873234-17873335
>Gm06:17873375-17873432
>Gm06:17873615-17873664
>Gm06:17874055-17874110
>Gm06:17874195-17874342
>Gm06:17874624-17874679
>Gm06:17874798-17874865
>Gm06:17875185-17875450
>Gm06:17875481-17875525
>Gm06:17879326-17879395
>Gm06:17879586-17879685
>Gm06:17879739-17879819
>Gm06:17880011-17880139
>Gm06:17880371-17883414
>Gm06:17883478-17883649
>Gm06:17883679-17883773
>Gm06:17883796-17884693
>Gm06:17884748-17884824
>Gm06:17884879-17885363
>Gm06:17885389-17888888
>Gm06:17895518-17895629
>Gm06:17900258-17902189
>Gm06:17902349-17902759
>Gm06:17905978-17906154
>Gm06:17906406-17906588
>Gm06:17906798-17906867
>Gm06:17906899-17906935
>Gm06:17907046-17907174
>Gm06:17908064-17908094
>Gm06:17909439-17909469
>Gm06:17910874-17911921
>Gm06:17911964-17912209
>Gm06:17912776-17913453
>Gm06:17913510-17914395
>Gm06:17914501-17914590
>Gm06:17914665-17914942
>Gm06:17915088-17916200
>Gm06:17916300-17916938
>Gm06:17917011-17917145
>Gm06:17917239-17917308
>Gm06:17917413-17917681
>Gm06:17917760-17918001
>Gm06:17918231-17918375
>Gm06:17918576-17918705
>Gm06:17918774-17918993
>Gm06:17919446-17919485
>Gm06:17919787-17919871
>Gm06:17919969-17920038
>Gm06:17921744-17921778
>Gm06:17927076-17927115
>Gm06:17928863-17929013
>Gm06:17929365-17929407
>Gm06:17929722-17929840
>Gm06:17930646-17930699
>Gm06:17932975-17933018
>Gm06:17936774-17936793
>Gm06:17937760-17937867
>Gm06:17938143-17938710
>Gm06:17938769-17938836
>Gm06:17939116-17939147
>Gm06:17940499-17940541
>Gm06:17943531-17943603
>Gm06:17944288-17944355
>Gm06:17947892-17947976
>Gm06:17948603-17948719
>Gm06:17948758-17948789
>Gm06:17949139-17949203
>Gm06:17949698-17949763
>Gm06:17950026-17950101
>Gm06:17951099-17951134
>Gm06:17951220-17951259
>Gm06:17952117-17952686
>Gm06:17952727-17953588
>Gm06:17953792-17953832
>Gm06:17954851-17954880
>Gm06:17955366-17955398
>Gm06:17956132-17956259
>Gm06:17956590-17956705
>Gm06:17957605-17957651
>Gm06:17957807-17957849
>Gm06:17958059-17958128
>Gm06:17958344-17958376
>Gm06:17958757-17958791
>Gm06:17961803-17961835
>Gm06:17962261-17962333
>Gm06:17962413-17963912
>Gm06:17964331-17964366
>Gm06:17965134-17965280
>Gm06:17968375-17968469
>Gm06:17968990-17969096
>Gm06:17976254-17976286
>Gm06:17976322-17976547
>Gm06:17976970-17977040
>Gm06:17977828-17977872
>Gm06:17978165-17978238
>Gm06:17978595-17978689
>Gm06:17978807-17980528
>Gm06:17980575-17980643
>Gm06:17981911-17981951
>Gm06:17982181-17982306
>Gm06:17982342-17982657
>Gm06:17982906-17983001
>Gm06:17984530-17984951
>Gm06:17984995-17986051
>Gm06:17987058-17987120
>Gm06:17987406-17987468
>Gm06:17992875-17993036
>Gm06:17993146-17993222
>Gm06:17993288-17993613
>Gm06:17993690-17994226
>Gm06:17995564-17995624
>Gm06:17997177-17997334
>Gm06:18000075-18001005
>Gm06:18002750-18003151
>Gm06:18005388-18005518
>Gm06:18005616-18005662
>Gm06:18005726-18007636
>Gm06:18007668-18010811
>Gm06:18010892-18011566
>Gm06:18011603-18012513
>Gm06:18012837-18013126
>Gm06:18013270-18013391
>Gm06:18013495-18013695
>Gm06:18017491-18018001
>Gm06:18018040-18018214
>Gm06:18019521-18019612
>Gm06:18019675-18019777
>Gm06:18021532-18021650
>Gm06:18021694-18021899
>Gm06:18022345-18022922
>Gm06:18022992-18023042
>Gm06:18023163-18032986
>Gm06:18033570-18033637
>Gm06:18034026-18034124
>Gm06:18041607-18041657
>Gm06:18041976-18042009
>Gm06:18042757-18043750
>Gm06:18043832-18044558
>Gm06:18044629-18045012
>Gm06:18045087-18045187
>Gm06:18045464-18045513
>Gm06:18045649-18045735
>Gm06:18046610-18046645
>Gm06:18046739-18047796
>Gm06:18047964-18048087
>Gm06:18048285-18048333
>Gm06:18048377-18048445
>Gm06:18049082-18049114
>Gm06:18049226-18049265
>Gm06:18049394-18049463
>Gm06:18049987-18050475
>Gm06:18050527-18051077
>Gm06:18051173-18051294
>Gm06:18051538-18051631
>Gm06:18051712-18051758
>Gm06:18051916-18052421
>Gm06:18052582-18052915
>Gm06:18052953-18054458
>Gm06:18055283-18055396
>Gm06:18060703-18060746
>Gm06:18061360-18061413
>Gm06:18061491-18061782
>Gm06:18061891-18064205
>Gm06:18064284-18064798
>Gm06:18064844-18065076
>Gm06:18065374-18065492
>Gm06:18065565-18065722
>Gm06:18065847-18066646
>Gm06:18066708-18066992
>Gm06:18067097-18067196
>Gm06:18067273-18067308
>Gm06:18067584-18067657
>Gm06:18069487-18069519
>Gm06:18069985-18070028
>Gm06:18070994-18071126
>Gm06:18071172-18071597
>Gm06:18072537-18072600
>Gm06:18073475-18073547
>Gm06:18074366-18077219
>Gm06:18077251-18077807
>Gm06:18077853-18078524
>Gm06:18078560-18078598
>Gm06:18078960-18079381
>Gm06:18080076-18080213
>Gm06:18087307-18087344
>Gm06:18090684-18091161
>Gm06:18092036-18092080
>Gm06:18092118-18092264
>Gm06:18096239-18096304
>Gm06:18099584-18100691
>Gm06:18101042-18101136
>Gm06:18102648-18102907
>Gm06:18102996-18103491
>Gm06:18106690-18106728
>Gm06:18108365-18108430
>Gm06:18109504-18109746
>Gm06:18110038-18110082
>Gm06:18111452-18112467
>Gm06:18115422-18115478
>Gm06:18117462-18117609
>Gm06:18119020-18119058
>Gm06:18121073-18121125
>Gm06:18121905-18121956
>Gm06:18122154-18122244
>Gm06:18122277-18122491
>Gm06:18128394-18128847
>Gm06:18128895-18130379
>Gm06:18130559-18131411
>Gm06:18131474-18131628
>Gm06:18131736-18132366
>Gm06:18132449-18132582
>Gm06:18132630-18132707
>Gm06:18132824-18133150
>Gm06:18133193-18133302
>Gm06:18133371-18133404
>Gm06:18133667-18133818
>Gm06:18134454-18134615
>Gm06:18134964-18135026
>Gm06:18135176-18135204
>Gm06:18136327-18136429
>Gm06:18136732-18136785
>Gm06:18136984-18137126
>Gm06:18137217-18137417
>Gm06:18137469-18137640
>Gm06:18137767-18137883
>Gm06:18140315-18140403
>Gm06:18140703-18141020
>Gm06:18141477-18141644
>Gm06:18142649-18142832
>Gm06:18143468-18143509
>Gm06:18143567-18144301
>Gm06:18144339-18144651
>Gm06:18144775-18145026
>Gm06:18145135-18145644
>Gm06:18145778-18146983
>Gm06:18147049-18148335
>Gm06:18148521-18148547
>Gm06:18149006-18149111
>Gm06:18151574-18151727
>Gm06:18151979-18152272
>Gm06:18152750-18152926
>Gm06:18153757-18155917
>Gm06:18157626-18157713
>Gm06:18158668-18158830
>Gm06:18159369-18160318
>Gm06:18160424-18164357
>Gm06:18164440-18164556
>Gm06:18164650-18167315
>Gm06:18167606-18168171
>Gm06:18168205-18168571
>Gm06:18168651-18168900
>Gm06:18168960-18170248
>Gm06:18170318-18170348
>Gm06:18170511-18170635
>Gm06:18170669-18170919
>Gm06:18171263-18171318
>Gm06:18171386-18171428
>Gm06:18171681-18171710
>Gm06:18172669-18173119
>Gm06:18173466-18175246
>Gm06:18177784-18177819
>Gm06:18177941-18177976
>Gm06:18183809-18185111
>Gm06:18185261-18186216
>Gm06:18187627-18197192
>Gm06:18197364-18198742
>Gm06:18198838-18199133
>Gm06:18199316-18200434
>Gm06:18201317-18201380
>Gm06:18201680-18201997
>Gm06:18202632-18203320
>Gm06:18203481-18204292
>Gm06:18204495-18204799
>Gm06:18205003-18206789
>Gm06:18206928-18207032
>Gm06:18207159-18207228
>Gm06:18207430-18207784
>Gm06:18207853-18207920
>Gm06:18210149-18210537
>Gm06:18210780-18211123
>Gm06:18211936-18212144
>Gm06:18212256-18212407
>Gm06:18213051-18213198
>Gm06:18213397-18213511
>Gm06:18213561-18213597
>Gm06:18213773-18213801
>Gm06:18214929-18215008
>Gm06:18215377-18215407
>Gm06:18215609-18215887
>Gm06:18215923-18215962
>Gm06:18216109-18216209
>Gm06:18216416-18216452
>Gm06:18218903-18218991
>Gm06:18219243-18219536
>Gm06:18220014-18220190
>Gm06:18220457-18220794
>Gm06:18220896-18221506
>Gm06:18221546-18222733
>Gm06:18233040-18233093
>Gm06:18233624-18233665
>Gm06:18233739-18234262
>Gm06:18234343-18235378
>Gm06:18235458-18235846
>Gm06:18235894-18236309
>Gm06:18236373-18237010
>Gm06:18237148-18238666
>Gm06:18238696-18240464
>Gm06:18240526-18241582
>Gm06:18241959-18242109
>Gm06:18242417-18242705
>Gm06:18244176-18244347
>Gm06:18244510-18244578
>Gm06:18244807-18244869
>Gm06:18245232-18245712
>Gm06:18246197-18246247
>Gm06:18246864-18248536
>Gm06:18248565-18248971
>Gm06:18249061-18249314
>Gm06:18249446-18249481
>Gm06:18249600-18250031
>Gm06:18250359-18250441
>Gm06:18250510-18250659
>Gm06:18250690-18251484
>Gm06:18251536-18252418
>Gm06:18252968-18253160
>Gm06:18253213-18253257
>Gm06:18253293-18253517
>Gm06:18253579-18254174
>Gm06:18254295-18254435
>Gm06:18255126-18255166
>Gm06:18255274-18256544
>Gm06:18256571-18256838
>Gm06:18257044-18257083
>Gm06:18257208-18257454
>Gm06:18257534-18257614
>Gm06:18257650-18258042
>Gm06:18258102-18258215
>Gm06:18260165-18261202
>Gm06:18261454-18273595
>Gm06:18273927-18274202
>Gm06:18276729-18276984
>Gm06:18277145-18277350
>Gm06:18277404-18277467
>Gm06:18277542-18277642
>Gm06:18277666-18277878
>Gm06:18278196-18278326
>Gm06:18278365-18279930
>Gm06:18280249-18280380
>Gm06:18280599-18280636
>Gm06:18281331-18281382
>Gm06:18281863-18282581
>Gm06:18283075-18283116
>Gm06:18283157-18283319
>Gm06:18283527-18283576
>Gm06:18283962-18284007
>Gm06:18284292-18284403
>Gm06:18284849-18284943
>Gm06:18286829-18286863
>Gm06:18288797-18288840
>Gm06:18289432-18289461
>Gm06:18289541-18289654
>Gm06:18289800-18289850
>Gm06:18293576-18293616
>Gm06:18293849-18293976
>Gm06:18294031-18294087
>Gm06:18297384-18297414
>Gm06:18298310-18298376
>Gm06:18298701-18298768
>Gm06:18301745-18301870
>Gm06:18301996-18302638
>Gm06:18302743-18303111
>Gm06:18303158-18303203
>Gm06:18303255-18303345
>Gm06:18303471-18303515
>Gm06:18303745-18303795
>Gm06:18304530-18304716
>Gm06:18304784-18304858
>Gm06:18304918-18304979
>Gm06:18306231-18306284
>Gm06:18309085-18309124
>Gm06:18312458-18315399
>Gm06:18318454-18318541
>Gm06:18320812-18320827
>Gm06:18322312-18322429
>Gm06:18322529-18322706
>Gm06:18323121-18327638
>Gm06:18328481-18331535
>Gm06:18335534-18336472
>Gm06:18336826-18336959
>Gm06:18339240-18339289
>Gm06:18339642-18339736
>Gm06:18339898-18339970
>Gm06:18340583-18340668
>Gm06:18341133-18341208
>Gm06:18341246-18341273
>Gm06:18342056-18342138
>Gm06:18342707-18342786
>Gm06:18343214-18343285
>Gm06:18343715-18343819
>Gm06:18349059-18349109
>Gm06:18349249-18350723
>Gm06:18350772-18350829
>Gm06:18351034-18351392
>Gm06:18351600-18351636
>Gm06:18351790-18351921
>Gm06:18352432-18352500
>Gm06:18352988-18353046
>Gm06:18353085-18353176
>Gm06:18353267-18353537
>Gm06:18353579-18353648
>Gm06:18353788-18353897
>Gm06:18354053-18354096
>Gm06:18354107-18354136
>Gm06:18354251-18354387
>Gm06:18354473-18354707
>Gm06:18354811-18354869
>Gm06:18354948-18355201
>Gm06:18355353-18355793
>Gm06:18358961-18359097
>Gm06:18363409-18363437
>Gm06:18366191-18366231
>Gm06:18373209-18373335
>Gm06:18373768-18374252
>Gm06:18374294-18375013
>Gm06:18375060-18375386
>Gm06:18375412-18375711
>Gm06:18375812-18376547
>Gm06:18376659-18377180
>Gm06:18377497-18377533
>Gm06:18377630-18377719
>Gm06:18377907-18377979
>Gm06:18378157-18378191
>Gm06:18378523-18378610
>Gm06:18378645-18379418
>Gm06:18379488-18379548
>Gm06:18379748-18379883
>Gm06:18380599-18380671
>Gm06:18380724-18380912
>Gm06:18381339-18381550
>Gm06:18381741-18381770
>Gm06:18381846-18382160
>Gm06:18382188-18382284
>Gm06:18382469-18383244
>Gm06:18383348-18383982
>Gm06:18388389-18388419
>Gm06:18390003-18390033
>Gm06:18392411-18392435
>Gm06:18393115-18393209
>Gm06:18393421-18393450
>Gm06:18393645-18393760
>Gm06:18394505-18394587
>Gm06:18395268-18395529
>Gm06:18396329-18396359
>Gm06:18396967-18397163
>Gm06:18397398-18397562
>Gm06:18397899-18397935
>Gm06:18398889-18398920
>Gm06:18400062-18400129
>Gm06:18400430-18400783
>Gm06:18402280-18402511
>Gm06:18402683-18403054
>Gm06:18405525-18405565
>Gm06:18407885-18408149
>Gm06:18411204-18411256
>Gm06:18412780-18413116
>Gm06:18416933-18417636
>Gm06:18417698-18418199
>Gm06:18418272-18418401
>Gm06:18418444-18418479
>Gm06:18418584-18418800
>Gm06:18418917-18420148
>Gm06:18420196-18420315
>Gm06:18420586-18420773
>Gm06:18421105-18421131
>Gm06:18421182-18421232
>Gm06:18421388-18421428
>Gm06:18422007-18422313
>Gm06:18422991-18423049
>Gm06:18423610-18423686
>Gm06:18425708-18425886
>Gm06:18427335-18427377
>Gm06:18427808-18427873
>Gm06:18428315-18428620
>Gm06:18428659-18428712
>Gm06:18429024-18429090
>Gm06:18429503-18429541
>Gm06:18429890-18430400
>Gm06:18430467-18430711
>Gm06:18431114-18432198
>Gm06:18432367-18432534
>Gm06:18432655-18432795
>Gm06:18432967-18433287
>Gm06:18433308-18436338
>Gm06:18436477-18436555
>Gm06:18436647-18436680
>Gm06:18440513-18440554
>Gm06:18442088-18443013
>Gm06:18443096-18443240
>Gm06:18443624-18443678
>Gm06:18443872-18443918
>Gm06:18443952-18444106
>Gm06:18446927-18446971
>Gm06:18448838-18448872
>Gm06:18448926-18448991
>Gm06:18449410-18449511
>Gm06:18449589-18449624
>Gm06:18449850-18449990
>Gm06:18451042-18451217
>Gm06:18451471-18451515
>Gm06:18451663-18451747
>Gm06:18451997-18452439
>Gm06:18452754-18452884
>Gm06:18452925-18452966
>Gm06:18456267-18456664
>Gm06:18457032-18457074
>Gm06:18457265-18458979
>Gm06:18459207-18459249
>Gm06:18459711-18459752
>Gm06:18461211-18461242
>Gm06:18462610-18462672
>Gm06:18466058-18466123
>Gm06:18466245-18466400
>Gm06:18466453-18466646
>Gm06:18470186-18471224
>Gm06:18477510-18477586
>Gm06:18477880-18477935
>Gm06:18477956-18478231
>Gm06:18478276-18478332
>Gm06:18478513-18478562
>Gm06:18482946-18483848
>Gm06:18483890-18483986
>Gm06:18484032-18484259
>Gm06:18484915-18487735
>Gm06:18487817-18491990
>Gm06:18494601-18495134
>Gm06:18495596-18495668
>Gm06:18496103-18496190
>Gm06:18496359-18496430
>Gm06:18498971-18499000
>Gm06:18499914-18500062
>Gm06:18500716-18500791
>Gm06:18502239-18502288
>Gm06:18508272-18508312
>Gm06:18509653-18509704
>Gm06:18509756-18511171
>Gm06:18511354-18514711
>Gm06:18514952-18514994
>Gm06:18515351-18515413
>Gm06:18516425-18516467
>Gm06:18520507-18520602
>Gm06:18523362-18523404
>Gm06:18526451-18526467
>Gm06:18531083-18531130
>Gm06:18533303-18533363
>Gm06:18533594-18533794
>Gm06:18534248-18534276
>Gm06:18535761-18536023
>Gm06:18536119-18536465
>Gm06:18537161-18537254
>Gm06:18537837-18537954
>Gm06:18538006-18538221
>Gm06:18541692-18541780
>Gm06:18542715-18542865
>Gm06:18542962-18543030
>Gm06:18543102-18543152
>Gm06:18544463-18544535
>Gm06:18544607-18544689
>Gm06:18544843-18545029
>Gm06:18545077-18545223
>Gm06:18547520-18548044
>Gm06:18548081-18549284
>Gm06:18549365-18549831
>Gm06:18550141-18550365
>Gm06:18550782-18550818
>Gm06:18551193-18551242
>Gm06:18552769-18552824
>Gm06:18552850-18553217
>Gm06:18553736-18553763
>Gm06:18555642-18556470
>Gm06:18556824-18556903
>Gm06:18559649-18559777
>Gm06:18560261-18560400
>Gm06:18560873-18561060
>Gm06:18561737-18561939
>Gm06:18561964-18562196
>Gm06:18562697-18562769
>Gm06:18563368-18563977
>Gm06:18564042-18564170
>Gm06:18564229-18564656
>Gm06:18564687-18564814
>Gm06:18565069-18565117
>Gm06:18565189-18565234
>Gm06:18565337-18565436
>Gm06:18565500-18568682
>Gm06:18568726-18568786
>Gm06:18568845-18572963
>Gm06:18572997-18577242
>Gm06:18577318-18577402
>Gm06:18577512-18577869
>Gm06:18578093-18578637
>Gm06:18578689-18579148
>Gm06:18579219-18579456
>Gm06:18579518-18579681
>Gm06:18579751-18580096
>Gm06:18580345-18580434
>Gm06:18581474-18582540
>Gm06:18586553-18587655
>Gm06:18587936-18588091
>Gm06:18588627-18588723
>Gm06:18589319-18589393
>Gm06:18593001-18593037
>Gm06:18596138-18596180
>Gm06:18597085-18597134
>Gm06:18597731-18597871
>Gm06:18598019-18598472
>Gm06:18598606-18598687
>Gm06:18600160-18600326
>Gm06:18600776-18600909
>Gm06:18600938-18601044
>Gm06:18602476-18602506
>Gm06:18605123-18605378
>Gm06:18605992-18606105
>Gm06:18606184-18606277
>Gm06:18606351-18606433
>Gm06:18606548-18606891
>Gm06:18607102-18607499
>Gm06:18607602-18607732
>Gm06:18607831-18607870
>Gm06:18607949-18608266
>Gm06:18610957-18610997
>Gm06:18613569-18613711
>Gm06:18614927-18615081
>Gm06:18628623-18628655
>Gm06:18629657-18629694
>Gm06:18634014-18634686
>Gm06:18634987-18635092
>Gm06:18635240-18635313
>Gm06:18635510-18635578
>Gm06:18635682-18635717
>Gm06:18635758-18636074
>Gm06:18637302-18637524
>Gm06:18637612-18637683
>Gm06:18637718-18637767
>Gm06:18637837-18637944
>Gm06:18638045-18638206
>Gm06:18638344-18638434
>Gm06:18638478-18638658
>Gm06:18639790-18640181
>Gm06:18643153-18643216
>Gm06:18646254-18646330
>Gm06:18647677-18647938
>Gm06:18649474-18649542
>Gm06:18649745-18649839
>Gm06:18649922-18649994
>Gm06:18651001-18651208
>Gm06:18652510-18652859
>Gm06:18653235-18653266
>Gm06:18654037-18654145
>Gm06:18654176-18654390
>Gm06:18654788-18654830
>Gm06:18654897-18655068
>Gm06:18655231-18655323
>Gm06:18655449-18655639
>Gm06:18655753-18655872
>Gm06:18655919-18656352
>Gm06:18656433-18656628
>Gm06:18656799-18657613
>Gm06:18658001-18658088
>Gm06:18658809-18658849
>Gm06:18659273-18659303
>Gm06:18659335-18659389
>Gm06:18660009-18660389
>Gm06:18660521-18660634
>Gm06:18664562-18664598
>Gm06:18667890-18667956
>Gm06:18668048-18668249
>Gm06:18668587-18668806
>Gm06:18668919-18669025
>Gm06:18669086-18669209
>Gm06:18669333-18669480
>Gm06:18669504-18669592
>Gm06:18669666-18669891
>Gm06:18669999-18670254
>Gm06:18670309-18670409
>Gm06:18670846-18670983
>Gm06:18671020-18671122
>Gm06:18671211-18671353
>Gm06:18671792-18671844
>Gm06:18671992-18672390
>Gm06:18672434-18672573
>Gm06:18672640-18672700
>Gm06:18672749-18672843
>Gm06:18672899-18672945
>Gm06:18673071-18673105
>Gm06:18673190-18673272
>Gm06:18673436-18673486
>Gm06:18673551-18673579
>Gm06:18673725-18673878
>Gm06:18673988-18674114
>Gm06:18674311-18675695
>Gm06:18675725-18675863
>Gm06:18675955-18676045
>Gm06:18676119-18676211
>Gm06:18676290-18676447
>Gm06:18676514-18676639
>Gm06:18676892-18676956
>Gm06:18677050-18678093
>Gm06:18678374-18678416
>Gm06:18678469-18678807
>Gm06:18678869-18679061
>Gm06:18679071-18679380
>Gm06:18679433-18679592
>Gm06:18679891-18680043
>Gm06:18680307-18680723
>Gm06:18680893-18680990
>Gm06:18681038-18681066
>Gm06:18681119-18681434
>Gm06:18681686-18682172
>Gm06:18682362-18682433
>Gm06:18682818-18682891
>Gm06:18682984-18683054
>Gm06:18683097-18683141
>Gm06:18684397-18687569
>Gm06:18687597-18687836
>Gm06:18687882-18688422
>Gm06:18688483-18688930
>Gm06:18689032-18689144
>Gm06:18689297-18689363
>Gm06:18689470-18689674
>Gm06:18689766-18689864
>Gm06:18689928-18690558
>Gm06:18690627-18690683
>Gm06:18692579-18692663
>Gm06:18694324-18694338
>Gm06:18694622-18694684
>Gm06:18694996-18695044
>Gm06:18696001-18696050
>Gm06:18697107-18697159
>Gm06:18697430-18697487
>Gm06:18697679-18697779
>Gm06:18698411-18698502
>Gm06:18698531-18703314
>Gm06:18703596-18703677
>Gm06:18704978-18705053
>Gm06:18705312-18705384
>Gm06:18705447-18705590
>Gm06:18705734-18705855
>Gm06:18705962-18706102
>Gm06:18706171-18706292
>Gm06:18706343-18706461
>Gm06:18706594-18706916
>Gm06:18708704-18708824
>Gm06:18709204-18709399
>Gm06:18709712-18710116
>Gm06:18710307-18710378
>Gm06:18710441-18710511
>Gm06:18711300-18711348
>Gm06:18712309-18712378
>Gm06:18712956-18713057
>Gm06:18714453-18714511
>Gm06:18714661-18714724
>Gm06:18715045-18715102
>Gm06:18716644-18716681
>Gm06:18721792-18721823
>Gm06:18721940-18722422
>Gm06:18725863-18725994
>Gm06:18726560-18727022
>Gm06:18727178-18727227
>Gm06:18727273-18727720
>Gm06:18727798-18729543
>Gm06:18729609-18730149
>Gm06:18730204-18730643
>Gm06:18731245-18731284
>Gm06:18732856-18733757
>Gm06:18733803-18734084
>Gm06:18734118-18734186
>Gm06:18734271-18734459
>Gm06:18734646-18735451
>Gm06:18735495-18735760
>Gm06:18735863-18735897
>Gm06:18736061-18736288
>Gm06:18736327-18741872
>Gm06:18741988-18742014
>Gm06:18742064-18742670
>Gm06:18742901-18743050
>Gm06:18743154-18746507
>Gm06:18746549-18748126
>Gm06:18748213-18748883
>Gm06:18749235-18749282
>Gm06:18749384-18751000
>Gm06:18751032-18751650
>Gm06:18751675-18752153
>Gm06:18752201-18752391
>Gm06:18752486-18752720
>Gm06:18757946-18757977
>Gm06:18762744-18762795
>Gm06:18762828-18762881
>Gm06:18766274-18766320
>Gm06:18767862-18769605
>Gm06:18769711-18769799
>Gm06:18769935-18769964
>Gm06:18770049-18770493
>Gm06:18770567-18771035
>Gm06:18772192-18772248
>Gm06:18772286-18772332
>Gm06:18772934-18772995
>Gm06:18773323-18773871
>Gm06:18777811-18777849
>Gm06:18779501-18779779
>Gm06:18779848-18779944
>Gm06:18779991-18780180
>Gm06:18780641-18780678
>Gm06:18781186-18781335
>Gm06:18781374-18781558
>Gm06:18781626-18781905
>Gm06:18782014-18782097
>Gm06:18784717-18784744
>Gm06:18785964-18786172
>Gm06:18786430-18786557
>Gm06:18786682-18786956
>Gm06:18788555-18788677
>Gm06:18788922-18789008
>Gm06:18789337-18789379
>Gm06:18790731-18790765
>Gm06:18793950-18794016
>Gm06:18797223-18797347
>Gm06:18797431-18798329
>Gm06:18798365-18798572
>Gm06:18798661-18798743
>Gm06:18798934-18798983
>Gm06:18799294-18799457
>Gm06:18800249-18800277
>Gm06:18800572-18800612
>Gm06:18801480-18801655
>Gm06:18802185-18802217
>Gm06:18802452-18802580
>Gm06:18802638-18802680
>Gm06:18802792-18802981
>Gm06:18803023-18803059
>Gm06:18803112-18803187
>Gm06:18803239-18803779
>Gm06:18803896-18804330
>Gm06:18804363-18804635
>Gm06:18804750-18804833
>Gm06:18804916-18805626
>Gm06:18805666-18806019
>Gm06:18806074-18806148
>Gm06:18806171-18806214
>Gm06:18806249-18806498
>Gm06:18806766-18806849
>Gm06:18808005-18808046
>Gm06:18813357-18813599
>Gm06:18814877-18815092
>Gm06:18815238-18816935
>Gm06:18817368-18817395
>Gm06:18817587-18817647
>Gm06:18817670-18817724
>Gm06:18817789-18817823
>Gm06:18818079-18818155
>Gm06:18818332-18818401
>Gm06:18818534-18818575
>Gm06:18818681-18818714
>Gm06:18818944-18819111
>Gm06:18819240-18819413
>Gm06:18819555-18819589
>Gm06:18819709-18819996
>Gm06:18820030-18820136
>Gm06:18820257-18820433
>Gm06:18820514-18820555
>Gm06:18820634-18820663
>Gm06:18821024-18821233
>Gm06:18821389-18821455
>Gm06:18821953-18822058
>Gm06:18822727-18822783
>Gm06:18825306-18825524
>Gm06:18826611-18826648
>Gm06:18827316-18827388
>Gm06:18827704-18828109
>Gm06:18828164-18828235
>Gm06:18828309-18828348
>Gm06:18828433-18828738
>Gm06:18828797-18829006
>Gm06:18829073-18829451
>Gm06:18829586-18829659
>Gm06:18829720-18829753
>Gm06:18829892-18829971
>Gm06:18831464-18831497
>Gm06:18831914-18832130
>Gm06:18832393-18832433
>Gm06:18832569-18833130
>Gm06:18833211-18833335
>Gm06:18833660-18834125
>Gm06:18834361-18834490
>Gm06:18834632-18837541
>Gm06:18837607-18837789
>Gm06:18839805-18839892
>Gm06:18840826-18840950
>Gm06:18841498-18841650
>Gm06:18842452-18842521
>Gm06:18842847-18842965
>Gm06:18844090-18844220
>Gm06:18844289-18844605
>Gm06:18844640-18844764
>Gm06:18844913-18845484
>Gm06:18845963-18845998
>Gm06:18846095-18846638
>Gm06:18846701-18848045
>Gm06:18848140-18850253
>Gm06:18850283-18850859
>Gm06:18850888-18851032
>Gm06:18851338-18851388
>Gm06:18851963-18852095
>Gm06:18852196-18852340
>Gm06:18852415-18852519
>Gm06:18853363-18853523
>Gm06:18853783-18853822
>Gm06:18854945-18855044
>Gm06:18855477-18855587
>Gm06:18856322-18856368
>Gm06:18856965-18857076
>Gm06:18857695-18857733
>Gm06:18862920-18863202
>Gm06:18863302-18863638
>Gm06:18864172-18867119
>Gm06:18868605-18868686
>Gm06:18869545-18869664
>Gm06:18870045-18870204
>Gm06:18870394-18870686
>Gm06:18870816-18870979
>Gm06:18871033-18871185
>Gm06:18871213-18871243
>Gm06:18871630-18871910
>Gm06:18871971-18872474
>Gm06:18874228-18874537
>Gm06:18875478-18875557
>Gm06:18875719-18875874
>Gm06:18876576-18876691
>Gm06:18888325-18888446
>Gm06:18888697-18888960
>Gm06:18892402-18892610
>Gm06:18892785-18893009
>Gm06:18893205-18893266
>Gm06:18893454-18893662
>Gm06:18893758-18893792
>Gm06:18895554-18895596
>Gm06:18895902-18896045
>Gm06:18896712-18896811
>Gm06:18897706-18897870
>Gm06:18898015-18898072
>Gm06:18898498-18898554
>Gm06:18899152-18901019
>Gm06:18901054-18901228
>Gm06:18901288-18901320
>Gm06:18901403-18902292
>Gm06:18902399-18902476
>Gm06:18902511-18902730
>Gm06:18902868-18902999
>Gm06:18903113-18903373
>Gm06:18903433-18903479
>Gm06:18903520-18903567
>Gm06:18903594-18903651
>Gm06:18903787-18904354
>Gm06:18904530-18904561
>Gm06:18904614-18904661
>Gm06:18904696-18905084
>Gm06:18905135-18905394
>Gm06:18905444-18905740
>Gm06:18905769-18905792
>Gm06:18905832-18905909
>Gm06:18905943-18905988
>Gm06:18906046-18907018
>Gm06:18907112-18907367
>Gm06:18907556-18907970
>Gm06:18908064-18908185
>Gm06:18909765-18912232
>Gm06:18915993-18916081
>Gm06:18918377-18918452
>Gm06:18919867-18919923
>Gm06:18920721-18920969
>Gm06:18922743-18923049
>Gm06:18924988-18925131
>Gm06:18925462-18925576
>Gm06:18926107-18926152
>Gm06:18926467-18926628
>Gm06:18926869-18927125
>Gm06:18927315-18927399
>Gm06:18927458-18928102
>Gm06:18928268-18928299
>Gm06:18928345-18928433
>Gm06:18928479-18928613
>Gm06:18929319-18929463
>Gm06:18931315-18931381
>Gm06:18932204-18932265
>Gm06:18932818-18932832
>Gm06:18933986-18934233
>Gm06:18934627-18934699
>Gm06:18935038-18935134
>Gm06:18935416-18935471
>Gm06:18935863-18935923
>Gm06:18936111-18936169
>Gm06:18936263-18936577
>Gm06:18936628-18936802
>Gm06:18936933-18936953
>Gm06:18936991-18937066
>Gm06:18937605-18937707
>Gm06:18938089-18938255
>Gm06:18938580-18938642
>Gm06:18938856-18939171
>Gm06:18939220-18939297
>Gm06:18939384-18939468
>Gm06:18939563-18939625
>Gm06:18939671-18939831
>Gm06:18939888-18940002
>Gm06:18940167-18940202
>Gm06:18940292-18940480
>Gm06:18940636-18941521
>Gm06:18941724-18941791
>Gm06:18941912-18942557
>Gm06:18943058-18943135
>Gm06:18943253-18943311
>Gm06:18944054-18944175
>Gm06:18944253-18944324
>Gm06:18945023-18945058
>Gm06:18945064-18945096
>Gm06:18945127-18945338
>Gm06:18949057-18949082
>Gm06:18949375-18949438
>Gm06:18949532-18949567
>Gm06:18952959-18952999
>Gm06:18953871-18953897
>Gm06:18957550-18957798
>Gm06:18957882-18958210
>Gm06:18959276-18959348
>Gm06:18960919-18961073
>Gm06:18963977-18964140
>Gm06:18964181-18964217
>Gm06:18964552-18964625
>Gm06:18965944-18966062
>Gm06:18966667-18966711
>Gm06:18966799-18966936
>Gm06:18968080-18968160
>Gm06:18969901-18969950
>Gm06:18970995-18971058
>Gm06:18973307-18973339
>Gm06:18973985-18974010
>Gm06:18974434-18974474
>Gm06:18974744-18974881
>Gm06:18975180-18975452
>Gm06:18975572-18975846
>Gm06:18975898-18976205
>Gm06:18978748-18978853
>Gm06:18980190-18980266
>Gm06:18980616-18980708
>Gm06:18982277-18982321
>Gm06:18984778-18984821
>Gm06:18985184-18985286
>Gm06:18986014-18986059
>Gm06:18990818-18990925
>Gm06:18990971-18991003
>Gm06:18991069-18991135
>Gm06:18991325-18991426
>Gm06:18991539-18991656
>Gm06:18992445-18992476
>Gm06:18992688-18992780
>Gm06:18992839-18992882
>Gm06:18993375-18993441
>Gm06:18994049-18996032
>Gm06:18996087-18996202
>Gm06:18996239-18996274
>Gm06:18996521-18996728
>Gm06:18996766-18997060
>Gm06:18997130-18997567
>Gm06:18997648-18997689
>Gm06:18997726-18997755
>Gm06:18997781-18997850
>Gm06:18998043-18998081
>Gm06:18998103-18998139
>Gm06:18998241-18998354
>Gm06:18998469-18998507
>Gm06:18998567-18998600
>Gm06:18998858-18999004
>Gm06:18999127-18999198
>Gm06:19000038-19000070
>Gm06:19001440-19001485
>Gm06:19003140-19003191
>Gm06:19003795-19003822
>Gm06:19012900-19012976
>Gm06:19013354-19013394
>Gm06:19014846-19015116
>Gm06:19015594-19015717
>Gm06:19015827-19015916
>Gm06:19016683-19016717
>Gm06:19018460-19019897
>Gm06:19020280-19020306
>Gm06:19021156-19021183
>Gm06:19021464-19021504
>Gm06:19022806-19022836
>Gm06:19023110-19023661
>Gm06:19023840-19024413
>Gm06:19024494-19024580
>Gm06:19024604-19025224
>Gm06:19025270-19025357
>Gm06:19025400-19026097
>Gm06:19026288-19026379
>Gm06:19026416-19026680
>Gm06:19026764-19027028
>Gm06:19027390-19027873
>Gm06:19027943-19028138
>Gm06:19028347-19028566
>Gm06:19028784-19028888
>Gm06:19029412-19029464
>Gm06:19029879-19029947
>Gm06:19030396-19030410
>Gm06:19031545-19031635
>Gm06:19032095-19032150
>Gm06:19034402-19034466
>Gm06:19036634-19036841
>Gm06:19037002-19037087
>Gm06:19037138-19037182
>Gm06:19037339-19037610
>Gm06:19037808-19037946
>Gm06:19037972-19038034
>Gm06:19038093-19038547
>Gm06:19038719-19038894
>Gm06:19039068-19039143
>Gm06:19039326-19039469
>Gm06:19039925-19040072
>Gm06:19040103-19040641
>Gm06:19040714-19042631
>Gm06:19042668-19042697
>Gm06:19042757-19043120
>Gm06:19043144-19043824
>Gm06:19050497-19051028
>Gm06:19054273-19054287
>Gm06:19054647-19054705
>Gm06:19055901-19055915
>Gm06:19057817-19057862
>Gm06:19058063-19058109
>Gm06:19058182-19058215
>Gm06:19064356-19064384
>Gm06:19065394-19065493
>Gm06:19066161-19066356
>Gm06:19066391-19066438
>Gm06:19070811-19070842
>Gm06:19072558-19072645
>Gm06:19076175-19076210
>Gm06:19076762-19086382
>Gm06:19086484-19086611
>Gm06:19086689-19086812
>Gm06:19086867-19086923
>Gm06:19087949-19087996
>Gm06:19089577-19089659
>Gm06:19093037-19093094
>Gm06:19095475-19095543
>Gm06:19096373-19096436
>Gm06:19097133-19097169
>Gm06:19097444-19097644
>Gm06:19098444-19098551
>Gm06:19098583-19098657
>Gm06:19098917-19099072
>Gm06:19101562-19101601
>Gm06:19111028-19111053
>Gm06:19111929-19111991
>Gm06:19113223-19113284
>Gm06:19113496-19113565
>Gm06:19113645-19114184
>Gm06:19114763-19114794
>Gm06:19117507-19117572
>Gm06:19118045-19118381
>Gm06:19120187-19120332
>Gm06:19121201-19121249
>Gm06:19122518-19122595
>Gm06:19123175-19123220
>Gm06:19123770-19123811
>Gm06:19123986-19124034
>Gm06:19127839-19127881
>Gm06:19130505-19130595
>Gm06:19131354-19131443
>Gm06:19131777-19131803
>Gm06:19131945-19132001
>Gm06:19132439-19132511
>Gm06:19133065-19133093
>Gm06:19133152-19133205
>Gm06:19133349-19133934
>Gm06:19134079-19134248
>Gm06:19134316-19134359
>Gm06:19134485-19134566
>Gm06:19134692-19134722
>Gm06:19134908-19135101
>Gm06:19135586-19135851
>Gm06:19136513-19136731
>Gm06:19136955-19137032
>Gm06:19138023-19138070
>Gm06:19141981-19142563
>Gm06:19143299-19143374
>Gm06:19143920-19143978
>Gm06:19144162-19144230
>Gm06:19144925-19144955
>Gm06:19145008-19145323
>Gm06:19145361-19145398
>Gm06:19145432-19145473
>Gm06:19145543-19145948
>Gm06:19146089-19146126
>Gm06:19146194-19147980
>Gm06:19148007-19148585
>Gm06:19150503-19150745
>Gm06:19150781-19150828
>Gm06:19150937-19151332
>Gm06:19151372-19151571
>Gm06:19151767-19151867
>Gm06:19151972-19152028
>Gm06:19152466-19152505
>Gm06:19153031-19153060
>Gm06:19153155-19153467
>Gm06:19153557-19153731
>Gm06:19153790-19154942
>Gm06:19154986-19155672
>Gm06:19155824-19156017
>Gm06:19157491-19157537
>Gm06:19157658-19157714
>Gm06:19157808-19157971
>Gm06:19158067-19158899
>Gm06:19158934-19159044
>Gm06:19159108-19162287
>Gm06:19162405-19162671
>Gm06:19162991-19163728
>Gm06:19163747-19164024
>Gm06:19164087-19164133
>Gm06:19165513-19165556
>Gm06:19170499-19170720
>Gm06:19171660-19171712
>Gm06:19171842-19171933
>Gm06:19171968-19172107
>Gm06:19172229-19174696
>Gm06:19174724-19175801
>Gm06:19177492-19177526
>Gm06:19182653-19182747
>Gm06:19184135-19184180
>Gm06:19185597-19185662
>Gm06:19190750-19191048
>Gm06:19192676-19192805
>Gm06:19193162-19193315
>Gm06:19195296-19195456
>Gm06:19195508-19195550
>Gm06:19195634-19195837
>Gm06:19196557-19196605
>Gm06:19200593-19200818
>Gm06:19201051-19201320
>Gm06:19201466-19201506
>Gm06:19201812-19202469
>Gm06:19202658-19202859
>Gm06:19202963-19203130
>Gm06:19203530-19204444
>Gm06:19204483-19204691
>Gm06:19204744-19206227
>Gm06:19206281-19207233
>Gm06:19207311-19207450
>Gm06:19214326-19215660
>Gm06:19215668-19217578
>Gm06:19218303-19218350
>Gm06:19220371-19220426
>Gm06:19220678-19220884
>Gm06:19220953-19224987
>Gm06:19225011-19226558
>Gm06:19226604-19227613
>Gm06:19227668-19228499
>Gm06:19228531-19228690
>Gm06:19229112-19229182
>Gm06:19229492-19229622
>Gm06:19229656-19230271
>Gm06:19230317-19230380
>Gm06:19230440-19230574
>Gm06:19230825-19231364
>Gm06:19231479-19231616
>Gm06:19233215-19233280
>Gm06:19235453-19235496
>Gm06:19236030-19236067
>Gm06:19237561-19237613
>Gm06:19240243-19240313
>Gm06:19242781-19242953
>Gm06:19243463-19243556
>Gm06:19244437-19244521
>Gm06:19244704-19244818
>Gm06:19244899-19245031
>Gm06:19245261-19245419
>Gm06:19247203-19247835
>Gm06:19247947-19248316
>Gm06:19248376-19249496
>Gm06:19249541-19251273
>Gm06:19252019-19252127
>Gm06:19253360-19253415
>Gm06:19254659-19254719
>Gm06:19254795-19254899
>Gm06:19255054-19255123
>Gm06:19259191-19259298
>Gm06:19259342-19259386
>Gm06:19259989-19260092
>Gm06:19261752-19261856
>Gm06:19266725-19272152
>Gm06:19272883-19272975
>Gm06:19273060-19273134
>Gm06:19273196-19273278
>Gm06:19273366-19274318
>Gm06:19274359-19276123
>Gm06:19276148-19280869
>Gm06:19281466-19281494
>Gm06:19281561-19281720
>Gm06:19281796-19282231
>Gm06:19282269-19282440
>Gm06:19282499-19282684
>Gm06:19282897-19282953
>Gm06:19283396-19283635
>Gm06:19283673-19283750
>Gm06:19283878-19284195
>Gm06:19284278-19286068
>Gm06:19286106-19286333
>Gm06:19286364-19286514
>Gm06:19286607-19286655
>Gm06:19287237-19287278
>Gm06:19287532-19287568
>Gm06:19287634-19288198
>Gm06:19288301-19288486
>Gm06:19288513-19288946
>Gm06:19288979-19290876
>Gm06:19290916-19291008
>Gm06:19291026-19291215
>Gm06:19291354-19293135
>Gm06:19293252-19293739
>Gm06:19295234-19295754
>Gm06:19295913-19295954
>Gm06:19295986-19296142
>Gm06:19296165-19296200
>Gm06:19296321-19296434
>Gm06:19297047-19298043
>Gm06:19298199-19298480
>Gm06:19298603-19305417
>Gm06:19305536-19308242
>Gm06:19308277-19308930
>Gm06:19309051-19309099
>Gm06:19309136-19309484
>Gm06:19309636-19312716
>Gm06:19312747-19316589
>Gm06:19316646-19324200
>Gm06:19326546-19326579
>Gm06:19326686-19326753
>Gm06:19327511-19327591
>Gm06:19332495-19332743
>Gm06:19336111-19336287
>Gm06:19336381-19336418
>Gm06:19336676-19336743
>Gm06:19338704-19338744
>Gm06:19339862-19339997
>Gm06:19342005-19342177
>Gm06:19342628-19353629
>Gm06:19353667-19358848
>Gm06:19358886-19362928
>Gm06:19362963-19363190
>Gm06:19364169-19364243
>Gm06:19365371-19365430
>Gm06:19365616-19365867
>Gm06:19365957-19365993
>Gm06:19366116-19366226
>Gm06:19366320-19366387
>Gm06:19366643-19366672
>Gm06:19366786-19366818
>Gm06:19367037-19367092
>Gm06:19367389-19367595
>Gm06:19367666-19367864
>Gm06:19368183-19368269
>Gm06:19368354-19368385
>Gm06:19368515-19369047
>Gm06:19369145-19369358
>Gm06:19369505-19369563
>Gm06:19369648-19369714
>Gm06:19369865-19369891
>Gm06:19370469-19370742
>Gm06:19370867-19371070
>Gm06:19371190-19371311
>Gm06:19371558-19371604
>Gm06:19371730-19371963
>Gm06:19371993-19372030
>Gm06:19372090-19372132
>Gm06:19372164-19372233
>Gm06:19372277-19372395
>Gm06:19372481-19372507
>Gm06:19372610-19372976
>Gm06:19373339-19373641
>Gm06:19373825-19373850
>Gm06:19373911-19374434
>Gm06:19374661-19374722
>Gm06:19374792-19375655
>Gm06:19375736-19375786
>Gm06:19376490-19376830
>Gm06:19376856-19377716
>Gm06:19378327-19378420
>Gm06:19378817-19378883
>Gm06:19378906-19378947
>Gm06:19386811-19386848
>Gm06:19387132-19389163
>Gm06:19389209-19390786
>Gm06:19390813-19393042
>Gm06:19393081-19394083
>Gm06:19394165-19394377
>Gm06:19394418-19394505
>Gm06:19394549-19397436
>Gm06:19398512-19399085
>Gm06:19399256-19399296
>Gm06:19399350-19399433
>Gm06:19399477-19399510
>Gm06:19399593-19399873
>Gm06:19399920-19399946
>Gm06:19400029-19400186
>Gm06:19400495-19400975
>Gm06:19401259-19401314
>Gm06:19401548-19401628
>Gm06:19401658-19402107
>Gm06:19402224-19402323
>Gm06:19402355-19402403
>Gm06:19402523-19402600
>Gm06:19402818-19403772
>Gm06:19403819-19404110
>Gm06:19404223-19404266
>Gm06:19404357-19404654
>Gm06:19404784-19405072
>Gm06:19405103-19405240
>Gm06:19405324-19405359
>Gm06:19405493-19405568
>Gm06:19405788-19405882
>Gm06:19405959-19406073
>Gm06:19406201-19406436
>Gm06:19406821-19406872
>Gm06:19407273-19407317
>Gm06:19407487-19407576
>Gm06:19407661-19413636
>Gm06:19414198-19414225
>Gm06:19414323-19414393
>Gm06:19414689-19414751
>Gm06:19414991-19415022
>Gm06:19415693-19415973
>Gm06:19416094-19416531
>Gm06:19416593-19416749
>Gm06:19418027-19418112
>Gm06:19419884-19419936
>Gm06:19420618-19422318
>Gm06:19422376-19422434
>Gm06:19422515-19429823
>Gm06:19429890-19429996
>Gm06:19430021-19430215
>Gm06:19430253-19430347
>Gm06:19430384-19432421
>Gm06:19433290-19436807
>Gm06:19436857-19436934
>Gm06:19437948-19437983
>Gm06:19441524-19441704
>Gm06:19443300-19444211
>Gm06:19444549-19444700
>Gm06:19444764-19445315
>Gm06:19445360-19445393
>Gm06:19445592-19445835
>Gm06:19445980-19446139
>Gm06:19446370-19446819
>Gm06:19446937-19447007
>Gm06:19449430-19451096
>Gm06:19451136-19451591
>Gm06:19452793-19452830
>Gm06:19452934-19453133
>Gm06:19455595-19455648
>Gm06:19458098-19458217
>Gm06:19460572-19460682
>Gm06:19467815-19467882
>Gm06:19470483-19470517
>Gm06:19475036-19475136
>Gm06:19476065-19476357
>Gm06:19476418-19476584
>Gm06:19478488-19478520
>Gm06:19479516-19479673
>Gm06:19479783-19479885
>Gm06:19480138-19480285
>Gm06:19480346-19480401
>Gm06:19480618-19480674
>Gm06:19480694-19480826
>Gm06:19481021-19481084
>Gm06:19481165-19481214
>Gm06:19481519-19481573
>Gm06:19481742-19481844
>Gm06:19483693-19483741
>Gm06:19483808-19483845
>Gm06:19485232-19485259
>Gm06:19485778-19485805
>Gm06:19486172-19486200
>Gm06:19486397-19486435
>Gm06:19487894-19487969
>Gm06:19488597-19489229
>Gm06:19489767-19489836
>Gm06:19490083-19490121
>Gm06:19490888-19490928
>Gm06:19496524-19496927
>Gm06:19496957-19497987
>Gm06:19498049-19498373
>Gm06:19498414-19498471
>Gm06:19507500-19507614
>Gm06:19507685-19507729
>Gm06:19509016-19509064
>Gm06:19509443-19509695
>Gm06:19509869-19509938
>Gm06:19510936-19511020
>Gm06:19511055-19511223
>Gm06:19511356-19511691
>Gm06:19512875-19513239
>Gm06:19513362-19513731
>Gm06:19513816-19514175
>Gm06:19514265-19514376
>Gm06:19514536-19515023
>Gm06:19515074-19515177
>Gm06:19515257-19515447
>Gm06:19519915-19525170
>Gm06:19527298-19527335
>Gm06:19527419-19528328
>Gm06:19528367-19528527
>Gm06:19528586-19529720
>Gm06:19529753-19530120
>Gm06:19530158-19530362
>Gm06:19530443-19530524
>Gm06:19530590-19531028
>Gm06:19531165-19531211
>Gm06:19531330-19531462
>Gm06:19531592-19531642
>Gm06:19531742-19531777
>Gm06:19531939-19532102
>Gm06:19532145-19532431
>Gm06:19532481-19532516
>Gm06:19532618-19532682
>Gm06:19533118-19533324
>Gm06:19533379-19533598
>Gm06:19533721-19533767
>Gm06:19533800-19533878
>Gm06:19534026-19534077
>Gm06:19534225-19534355
>Gm06:19537270-19537311
>Gm06:19539346-19539406
>Gm06:19541051-19541138
>Gm06:19541221-19541367
>Gm06:19541416-19541455
>Gm06:19541559-19541788
>Gm06:19542296-19542327
>Gm06:19543268-19545554
>Gm06:19545579-19548275
>Gm06:19548295-19549936
>Gm06:19549977-19551746
>Gm06:19552614-19552650
>Gm06:19557650-19557743
>Gm06:19559412-19559671
>Gm06:19563289-19563316
>Gm06:19566062-19566184
>Gm06:19566348-19566377
>Gm06:19566414-19566540
>Gm06:19566695-19566804
>Gm06:19566902-19566943
>Gm06:19567003-19567122
>Gm06:19567964-19567993
>Gm06:19571143-19571201
>Gm06:19572828-19572906
>Gm06:19574011-19574127
>Gm06:19574223-19574506
>Gm06:19574589-19575277
>Gm06:19576341-19576392
>Gm06:19576616-19576676
>Gm06:19577765-19577798
>Gm06:19577803-19577856
>Gm06:19578635-19578688
>Gm06:19579670-19579696
>Gm06:19582366-19582446
>Gm06:19582753-19582812
>Gm06:19582998-19583175
>Gm06:19583262-19583486
>Gm06:19583522-19583581
>Gm06:19583629-19583764
>Gm06:19583846-19584099
>Gm06:19584245-19584286
>Gm06:19584555-19584695
>Gm06:19584745-19584818
>Gm06:19584989-19585377
>Gm06:19585483-19585517
>Gm06:19585955-19586128
>Gm06:19586237-19586368
>Gm06:19587468-19587515
>Gm06:19587727-19587760
>Gm06:19587904-19587935
>Gm06:19588007-19588055
>Gm06:19588209-19588303
>Gm06:19588563-19588862
>Gm06:19588947-19589063
>Gm06:19589165-19589243
>Gm06:19589308-19589479
>Gm06:19589720-19589950
>Gm06:19589998-19590064
>Gm06:19590163-19590192
>Gm06:19590709-19590760
>Gm06:19591060-19591244
>Gm06:19591805-19591988
>Gm06:19592715-19592771
>Gm06:19592823-19592858
>Gm06:19593174-19593351
>Gm06:19593726-19593767
>Gm06:19594580-19594631
>Gm06:19594798-19594949
>Gm06:19595085-19595128
>Gm06:19595224-19595254
>Gm06:19598206-19598238
>Gm06:19599853-19599946
>Gm06:19600167-19600215
>Gm06:19600527-19600611
>Gm06:19606203-19606630
>Gm06:19606654-19606913
>Gm06:19607021-19609183
>Gm06:19609238-19609352
>Gm06:19609399-19610597
>Gm06:19610638-19610807
>Gm06:19610847-19610999
>Gm06:19611113-19611209
>Gm06:19611249-19611289
>Gm06:19611349-19611402
>Gm06:19611453-19611527
>Gm06:19611623-19611991
>Gm06:19612077-19612122
>Gm06:19612281-19612548
>Gm06:19612635-19612691
>Gm06:19612748-19612813
>Gm06:19612892-19612987
>Gm06:19613041-19613102
>Gm06:19613273-19613349
>Gm06:19613374-19613621
>Gm06:19613858-19613963
>Gm06:19614045-19614141
>Gm06:19616632-19617544
>Gm06:19617579-19618044
>Gm06:19620194-19620275
>Gm06:19623629-19623813
>Gm06:19624619-19624777
>Gm06:19624921-19625379
>Gm06:19625498-19625632
>Gm06:19626524-19626562
>Gm06:19626615-19626666
>Gm06:19629827-19629942
>Gm06:19632265-19632334
>Gm06:19634932-19635012
>Gm06:19635227-19635298
>Gm06:19635449-19635578
>Gm06:19635649-19635952
>Gm06:19636048-19636138
>Gm06:19636300-19636401
>Gm06:19636487-19636763
>Gm06:19636835-19636940
>Gm06:19637210-19637265
>Gm06:19637319-19637493
>Gm06:19637649-19637731
>Gm06:19637842-19637930
>Gm06:19637961-19638144
>Gm06:19641313-19652243
>Gm06:19653798-19653835
>Gm06:19655731-19655810
>Gm06:19657040-19657065
>Gm06:19657975-19658040
>Gm06:19660904-19660958
>Gm06:19661919-19666531
>Gm06:19668435-19668476
>Gm06:19668525-19668731
>Gm06:19668880-19669107
>Gm06:19669273-19669439
>Gm06:19669491-19669652
>Gm06:19680196-19680385
>Gm06:19680452-19680486
>Gm06:19680947-19681050
>Gm06:19683242-19683308
>Gm06:19683367-19690098
>Gm06:19690611-19690773
>Gm06:19690860-19691209
>Gm06:19691231-19691272
>Gm06:19691306-19691431
>Gm06:19691467-19696948
>Gm06:19697057-19697185
>Gm06:19697293-19697460
>Gm06:19697586-19697779
>Gm06:19697848-19698070
>Gm06:19698096-19698194
>Gm06:19698244-19700349
>Gm06:19700440-19700675
>Gm06:19700772-19700834
>Gm06:19700886-19701273
>Gm06:19701379-19701466
>Gm06:19701532-19701568
>Gm06:19701915-19702011
>Gm06:19702624-19702761
>Gm06:19703066-19704338
>Gm06:19704393-19705237
>Gm06:19705337-19705469
>Gm06:19705589-19706371
>Gm06:19706416-19706572
>Gm06:19706740-19706804
>Gm06:19707430-19707516
>Gm06:19710153-19710179
>Gm06:19710840-19710879
>Gm06:19712635-19712685
>Gm06:19713190-19713398
>Gm06:19713613-19721937
>Gm06:19722118-19722164
>Gm06:19722252-19722297
>Gm06:19722830-19722935
>Gm06:19723248-19723601
>Gm06:19723661-19723833
>Gm06:19723900-19724002
>Gm06:19737139-19737402
>Gm06:19737419-19738081
>Gm06:19738172-19739071
>Gm06:19740115-19740190
>Gm06:19740311-19740626
>Gm06:19740664-19741986
>Gm06:19742026-19742078
>Gm06:19742104-19742215
>Gm06:19742257-19742520
>Gm06:19742617-19742664
>Gm06:19742692-19742720
>Gm06:19742811-19743259
>Gm06:19743667-19743734
>Gm06:19745413-19745466
>Gm06:19745696-19745878
>Gm06:19745915-19746109
>Gm06:19746136-19746603
>Gm06:19746700-19748521
>Gm06:19748682-19750204
>Gm06:19750266-19751147
>Gm06:19751277-19753943
>Gm06:19753981-19755393
>Gm06:19755459-19757363
>Gm06:19757550-19757856
>Gm06:19757895-19757987
>Gm06:19758079-19758492
>Gm06:19760125-19760317
>Gm06:19760399-19762428
>Gm06:19767450-19767622
>Gm06:19768835-19769673
>Gm06:19773727-19773763
>Gm06:19774447-19774480
>Gm06:19775387-19775484
>Gm06:19775669-19776094
>Gm06:19776174-19776277
>Gm06:19776487-19776709
>Gm06:19776800-19776848
>Gm06:19776885-19776976
>Gm06:19777053-19777098
>Gm06:19777305-19777968
>Gm06:19778129-19778197
>Gm06:19778567-19778721
>Gm06:19778945-19779046
>Gm06:19779233-19779334
>Gm06:19779372-19779429
>Gm06:19779703-19779885
>Gm06:19779940-19780056
>Gm06:19780200-19780286
>Gm06:19780429-19780612
>Gm06:19782601-19782633
>Gm06:19783072-19783191
>Gm06:19783417-19783493
>Gm06:19783829-19783905
>Gm06:19784025-19784075
>Gm06:19784112-19784168
>Gm06:19784307-19784350
>Gm06:19784393-19784526
>Gm06:19785019-19785060
>Gm06:19785774-19785868
>Gm06:19786130-19786227
>Gm06:19786828-19786909
>Gm06:19787012-19787080
>Gm06:19787313-19787344
>Gm06:19787915-19788034
>Gm06:19788386-19788683
>Gm06:19789128-19789398
>Gm06:19790186-19790218
>Gm06:19790651-19790718
>Gm06:19791869-19792920
>Gm06:19793448-19793546
>Gm06:19793694-19796227
>Gm06:19796377-19796404
>Gm06:19796455-19796516
>Gm06:19796594-19797200
>Gm06:19797275-19797343
>Gm06:19797402-19797489
>Gm06:19797520-19797650
>Gm06:19797798-19798065
>Gm06:19798122-19798264
>Gm06:19798301-19798416
>Gm06:19798438-19798554
>Gm06:19798585-19798613
>Gm06:19798664-19799260
>Gm06:19799319-19799919
>Gm06:19799998-19800226
>Gm06:19800295-19800521
>Gm06:19800551-19800927
>Gm06:19801068-19801480
>Gm06:19801531-19802046
>Gm06:19802098-19802206
>Gm06:19802632-19802684
>Gm06:19802840-19802925
>Gm06:19803003-19803186
>Gm06:19803519-19803579
>Gm06:19803747-19803822
>Gm06:19804289-19804321
>Gm06:19804498-19804857
>Gm06:19804885-19805820
>Gm06:19810845-19810914
>Gm06:19817020-19817064
>Gm06:19817358-19817519
>Gm06:19817934-19818080
>Gm06:19818322-19818395
>Gm06:19820077-19820164
>Gm06:19820335-19820493
>Gm06:19820519-19820700
>Gm06:19821952-19822068
>Gm06:19822193-19822289
>Gm06:19825228-19825314
>Gm06:19825494-19829157
>Gm06:19829194-19830222
>Gm06:19830248-19832481
>Gm06:19832916-19833071
>Gm06:19833206-19833320
>Gm06:19833564-19833626
>Gm06:19835280-19835827
>Gm06:19835873-19835904
>Gm06:19835938-19836100
>Gm06:19836161-19836522
>Gm06:19837104-19837348
>Gm06:19837438-19837561
>Gm06:19844073-19844188
>Gm06:19844249-19844305
>Gm06:19845070-19845117
>Gm06:19845253-19845602
>Gm06:19847929-19847986
>Gm06:19848063-19848652
>Gm06:19848692-19849550
>Gm06:19849605-19850560
>Gm06:19850598-19850640
>Gm06:19850815-19850891
>Gm06:19851487-19851646
>Gm06:19852184-19852336
>Gm06:19852385-19857706
>Gm06:19862144-19863252
>Gm06:19863450-19863523
>Gm06:19863564-19863719
>Gm06:19863851-19868896
>Gm06:19868933-19869596
>Gm06:19869639-19870308
>Gm06:19870340-19870967
>Gm06:19871898-19871925
>Gm06:19872097-19872203
>Gm06:19872239-19872264
>Gm06:19872620-19872785
>Gm06:19872849-19872888
>Gm06:19873339-19873401
>Gm06:19874826-19874887
>Gm06:19876698-19876799
>Gm06:19876956-19876989
>Gm06:19877013-19877646
>Gm06:19877753-19877895
>Gm06:19877978-19878126
>Gm06:19878465-19878516
>Gm06:19878739-19878781
>Gm06:19880108-19880159
>Gm06:19880340-19880411
>Gm06:19880573-19880616
>Gm06:19882100-19882160
>Gm06:19882342-19882373
>Gm06:19882570-19883102
>Gm06:19883244-19883673
>Gm06:19884010-19884046
>Gm06:19884202-19884352
>Gm06:19884863-19884900
>Gm06:19885050-19885570
>Gm06:19885618-19910201
>Gm06:19910216-19910666
>Gm06:19910692-19913033
>Gm06:19914274-19914316
>Gm06:19915670-19915717
>Gm06:19917521-19917579
>Gm06:19917717-19917760
>Gm06:19917808-19918000
>Gm06:19918332-19918384
>Gm06:19918537-19918563
>Gm06:19918657-19918781
>Gm06:19921582-19924670
>Gm06:19924705-19925050
>Gm06:19925129-19925726
>Gm06:19925765-19926153
>Gm06:19926336-19928300
>Gm06:19928584-19936422
>Gm06:19936528-19936561
>Gm06:19936603-19939368
>Gm06:19939777-19942214
>Gm06:19942247-19943221
>Gm06:19943274-19967821
>Gm06:19967852-19977101
>Gm06:19977174-19978696
>Gm06:19978796-19979139
>Gm06:19979687-19980040
>Gm06:19980081-19980210
>Gm06:19980298-19981905
>Gm06:19982242-19984911
>Gm06:19985380-19985413
>Gm06:19994928-19994963
>Gm06:19995121-19995673
>Gm06:19998318-20003064
>Gm06:20003527-20003623
>Gm06:20004675-20004719
>Gm06:20005519-20005653
>Gm06:20008627-20008651
>Gm06:20009518-20009581
>Gm06:20009681-20009799
>Gm06:20010579-20010680
>Gm06:20013561-20013610
>Gm06:20013977-20014020
>Gm06:20014340-20014389
>Gm06:20015331-20015377
>Gm06:20018173-20018230
>Gm06:20018352-20018416
>Gm06:20021006-20027697
>Gm06:20027731-20027762
>Gm06:20028168-20028202
>Gm06:20028495-20028537
>Gm06:20029797-20031746
>Gm06:20031811-20032004
>Gm06:20032156-20032464
>Gm06:20032906-20033007
>Gm06:20033528-20033607
>Gm06:20033663-20033704
>Gm06:20033799-20033856
>Gm06:20033944-20034011
>Gm06:20034225-20034294
>Gm06:20034540-20034669
>Gm06:20034767-20034816
>Gm06:20035064-20035103
>Gm06:20035155-20035458
>Gm06:20035507-20036402
>Gm06:20036460-20036999
>Gm06:20037069-20037184
>Gm06:20037365-20037400
>Gm06:20037445-20037597
>Gm06:20037644-20037894
>Gm06:20038039-20038381
>Gm06:20038432-20038791
>Gm06:20038826-20039079
>Gm06:20039218-20039271
>Gm06:20039371-20039482
>Gm06:20039827-20039914
>Gm06:20040012-20040060
>Gm06:20040333-20040736
>Gm06:20040819-20040949
>Gm06:20041023-20041392
>Gm06:20041490-20042710
>Gm06:20042733-20043464
>Gm06:20043537-20044179
>Gm06:20044280-20044727
>Gm06:20044871-20045243
>Gm06:20045313-20045412
>Gm06:20045471-20045562
>Gm06:20045740-20060786
>Gm06:20060827-20062635
>Gm06:20062673-20062774
>Gm06:20062799-20062871
>Gm06:20062935-20063017
>Gm06:20063055-20063256
>Gm06:20063362-20063488
>Gm06:20063648-20064372
>Gm06:20064499-20064975
>Gm06:20065011-20065060
>Gm06:20065122-20065550
>Gm06:20065636-20065990
>Gm06:20066026-20066711
>Gm06:20066759-20067347
>Gm06:20067415-20070477
>Gm06:20070520-20071153
>Gm06:20071277-20071386
>Gm06:20072582-20072626
>Gm06:20075303-20075338
>Gm06:20077456-20077497
>Gm06:20078437-20078499
>Gm06:20082953-20082985
>Gm06:20083661-20083712
>Gm06:20083754-20083832
>Gm06:20085364-20085400
>Gm06:20086493-20086599
>Gm06:20087664-20087715
>Gm06:20087763-20087802
>Gm06:20088872-20088920
>Gm06:20089817-20089930
>Gm06:20091734-20092221
>Gm06:20092266-20092557
>Gm06:20092702-20092993
>Gm06:20093871-20093911
>Gm06:20094943-20095038
>Gm06:20095133-20095197
>Gm06:20095410-20095668
>Gm06:20095780-20095866
>Gm06:20096053-20096084
>Gm06:20096126-20096814
>Gm06:20096918-20097187
>Gm06:20097235-20097323
>Gm06:20097418-20097985
>Gm06:20099391-20099438
>Gm06:20099908-20099949
>Gm06:20100111-20100744
>Gm06:20100844-20100939
>Gm06:20100968-20100994
>Gm06:20101258-20101402
>Gm06:20103311-20103398
>Gm06:20105847-20105901
>Gm06:20107164-20107257
>Gm06:20108119-20108148
>Gm06:20108436-20108554
>Gm06:20109448-20109516
>Gm06:20110263-20110317
>Gm06:20116314-20116358
>Gm06:20118110-20118145
>Gm06:20118452-20118493
>Gm06:20120926-20121080
>Gm06:20123825-20123873
>Gm06:20124772-20124898
>Gm06:20126694-20126764
>Gm06:20129473-20129508
>Gm06:20129686-20129841
>Gm06:20129979-20130086
>Gm06:20130578-20130669
>Gm06:20130873-20131182
>Gm06:20131223-20131611
>Gm06:20131643-20133541
>Gm06:20133589-20134149
>Gm06:20134195-20134228
>Gm06:20134301-20134492
>Gm06:20134644-20134755
>Gm06:20134831-20135897
>Gm06:20136048-20136198
>Gm06:20136228-20137391
>Gm06:20137458-20137761
>Gm06:20137883-20137932
>Gm06:20138032-20138122
>Gm06:20138140-20138427
>Gm06:20138456-20138716
>Gm06:20138774-20138822
>Gm06:20138881-20138993
>Gm06:20139109-20139254
>Gm06:20139548-20139579
>Gm06:20143293-20143438
>Gm06:20146205-20146293
>Gm06:20147309-20147360
>Gm06:20150780-20150864
>Gm06:20153720-20154230
>Gm06:20154318-20154586
>Gm06:20154631-20156575
>Gm06:20156685-20157956
>Gm06:20159806-20159847
>Gm06:20162483-20164196
>Gm06:20164706-20164747
>Gm06:20164934-20164975
>Gm06:20165268-20165318
>Gm06:20165986-20166076
>Gm06:20166921-20167010
>Gm06:20167263-20167410
>Gm06:20168195-20168288
>Gm06:20168334-20168392
>Gm06:20168694-20168890
>Gm06:20169135-20170792
>Gm06:20171014-20171990
>Gm06:20174710-20175080
>Gm06:20177232-20177279
>Gm06:20178566-20184202
>Gm06:20184262-20185063
>Gm06:20185116-20186174
>Gm06:20189555-20190104
>Gm06:20192824-20192862
>Gm06:20193220-20193520
>Gm06:20194278-20194335
>Gm06:20196059-20196199
>Gm06:20196303-20196440
>Gm06:20197113-20197399
>Gm06:20197447-20197969
>Gm06:20198021-20198208
>Gm06:20198349-20198486
>Gm06:20200051-20200136
>Gm06:20200785-20201128
>Gm06:20201190-20201229
>Gm06:20201471-20201563
>Gm06:20201624-20201676
>Gm06:20201729-20201796
>Gm06:20201938-20201999
>Gm06:20202565-20203165
>Gm06:20203179-20203221
>Gm06:20203325-20203359
>Gm06:20203520-20203561
>Gm06:20204205-20204292
>Gm06:20204801-20205220
>Gm06:20205277-20205317
>Gm06:20205435-20205511
>Gm06:20205979-20206195
>Gm06:20207121-20207172
>Gm06:20207334-20208039
>Gm06:20208077-20208566
>Gm06:20209093-20209715
>Gm06:20211084-20211197
>Gm06:20211225-20211255
>Gm06:20212589-20213113
>Gm06:20214157-20214223
>Gm06:20214237-20214312
>Gm06:20214623-20214687
>Gm06:20217210-20217258
>Gm06:20218684-20218884
>Gm06:20218911-20219600
>Gm06:20223140-20223167
>Gm06:20224392-20224469
>Gm06:20225282-20225322
>Gm06:20226240-20226286
>Gm06:20226429-20237185
>Gm06:20237216-20243145
>Gm06:20243363-20243393
>Gm06:20243497-20243523
>Gm06:20243902-20246103
>Gm06:20246242-20247470
>Gm06:20247495-20249619
>Gm06:20249657-20249885
>Gm06:20250002-20251553
>Gm06:20253045-20253161
>Gm06:20254194-20254341
>Gm06:20254782-20254807
>Gm06:20255227-20255273
>Gm06:20255527-20255557
>Gm06:20256948-20256992
>Gm06:20257784-20257960
>Gm06:20259905-20259968
>Gm06:20260069-20260491
>Gm06:20260852-20261241
>Gm06:20261311-20261800
>Gm06:20261834-20263983
>Gm06:20264128-20265794
>Gm06:20266285-20266982
>Gm06:20267018-20267304
>Gm06:20267384-20267478
>Gm06:20267510-20268491
>Gm06:20268526-20268658
>Gm06:20268738-20268854
>Gm06:20268908-20269617
>Gm06:20269650-20269845
>Gm06:20269896-20270235
>Gm06:20270301-20270497
>Gm06:20270572-20270804
>Gm06:20270827-20277223
>Gm06:20277260-20281482
>Gm06:20281675-20281720
>Gm06:20281909-20282099
>Gm06:20282184-20282414
>Gm06:20282525-20282714
>Gm06:20282806-20283432
>Gm06:20283508-20283560
>Gm06:20283686-20283979
>Gm06:20284051-20284288
>Gm06:20284323-20284461
>Gm06:20284521-20285864
>Gm06:20285936-20286284
>Gm06:20286316-20287010
>Gm06:20287073-20287189
>Gm06:20287294-20287477
>Gm06:20287584-20287674
>Gm06:20287832-20287921
>Gm06:20288311-20288595
>Gm06:20288619-20289328
>Gm06:20289643-20289732
>Gm06:20289760-20290312
>Gm06:20290375-20290718
>Gm06:20290788-20290866
>Gm06:20290960-20291006
>Gm06:20291083-20291558
>Gm06:20291590-20293302
>Gm06:20293581-20293755
>Gm06:20293828-20294279
>Gm06:20294524-20295423
>Gm06:20295475-20295800
>Gm06:20295839-20297038
>Gm06:20297073-20297189
>Gm06:20299744-20300000
>Gm06:20300147-20300238
>Gm06:20300443-20300479
>Gm06:20301296-20301395
>Gm06:20302647-20302724
>Gm06:20304657-20305084
>Gm06:20305188-20305434
>Gm06:20305616-20305710
>Gm06:20305781-20306027
>Gm06:20306165-20306195
>Gm06:20306612-20306720
>Gm06:20311415-20311565
>Gm06:20311694-20311735
>Gm06:20311921-20311974
>Gm06:20312025-20312069
>Gm06:20312169-20312200
>Gm06:20312496-20312526
>Gm06:20313426-20313458
>Gm06:20322306-20322421
>Gm06:20322920-20322951
>Gm06:20326296-20326339
>Gm06:20326726-20326744
>Gm06:20327309-20327380
>Gm06:20329899-20329981
>Gm06:20334945-20334975
>Gm06:20335171-20335281
>Gm06:20335360-20336750
>Gm06:20336818-20337316
>Gm06:20337402-20338830
>Gm06:20338894-20339017
>Gm06:20339057-20339485
>Gm06:20339516-20339890
>Gm06:20339935-20340512
>Gm06:20340546-20340661
>Gm06:20340691-20341058
>Gm06:20341143-20341864
>Gm06:20341916-20341971
>Gm06:20342067-20342274
>Gm06:20342315-20342388
>Gm06:20342567-20342613
>Gm06:20342661-20342701
>Gm06:20342945-20343082
>Gm06:20343126-20343270
>Gm06:20343536-20343650
>Gm06:20343697-20343754
>Gm06:20343797-20344109
>Gm06:20344259-20345063
>Gm06:20345119-20345468
>Gm06:20345522-20345616
>Gm06:20345719-20345791
>Gm06:20353025-20353952
>Gm06:20353984-20354463
>Gm06:20359251-20359333
>Gm06:20359645-20359706
>Gm06:20359775-20359840
>Gm06:20360707-20360764
>Gm06:20361404-20362373
>Gm06:20364681-20365733
>Gm06:20365828-20365947
>Gm06:20367083-20367182
>Gm06:20367237-20367349
>Gm06:20367730-20368025
>Gm06:20368059-20368161
>Gm06:20368603-20368740
>Gm06:20368898-20369113
>Gm06:20369243-20369339
>Gm06:20369383-20369465
>Gm06:20369555-20369809
>Gm06:20370292-20370893
>Gm06:20377563-20377622
>Gm06:20377929-20378147
>Gm06:20378186-20380469
>Gm06:20380480-20380852
>Gm06:20381191-20381243
>Gm06:20381697-20388776
>Gm06:20388815-20390629
>Gm06:20390986-20391434
>Gm06:20391520-20391699
>Gm06:20392721-20392764
>Gm06:20392811-20392885
>Gm06:20393023-20393290
>Gm06:20393351-20393499
>Gm06:20393835-20393867
>Gm06:20394287-20394347
>Gm06:20394509-20394539
>Gm06:20394815-20394854
>Gm06:20396160-20396223
>Gm06:20396505-20396576
>Gm06:20396777-20396843
>Gm06:20396930-20397086
>Gm06:20397115-20397177
>Gm06:20397341-20397578
>Gm06:20397616-20397665
>Gm06:20397871-20398037
>Gm06:20398126-20398205
>Gm06:20398277-20398407
>Gm06:20398503-20398542
>Gm06:20398569-20398624
>Gm06:20398911-20399528
>Gm06:20399670-20399724
>Gm06:20399779-20399892
>Gm06:20399953-20400061
>Gm06:20400101-20400184
>Gm06:20400541-20400573
>Gm06:20400639-20400707
>Gm06:20400773-20401592
>Gm06:20401717-20401796
>Gm06:20401878-20402391
>Gm06:20402534-20402670
>Gm06:20402733-20402787
>Gm06:20402821-20403557
>Gm06:20403823-20404547
>Gm06:20404596-20404876
>Gm06:20404907-20405808
>Gm06:20405847-20406677
>Gm06:20406745-20407072
>Gm06:20407148-20407354
>Gm06:20407410-20407786
>Gm06:20407890-20408122
>Gm06:20408179-20408311
>Gm06:20408493-20408555
>Gm06:20408684-20408786
>Gm06:20408835-20411177
>Gm06:20411206-20411255
>Gm06:20411291-20411471
>Gm06:20411519-20411658
>Gm06:20411679-20411867
>Gm06:20411999-20412498
>Gm06:20412542-20412933
>Gm06:20412950-20414706
>Gm06:20415173-20415273
>Gm06:20415439-20415524
>Gm06:20415630-20415811
>Gm06:20421149-20421185
>Gm06:20421611-20421706
>Gm06:20423265-20423317
>Gm06:20423790-20424390
>Gm06:20433716-20433810
>Gm06:20435810-20435842
>Gm06:20435899-20435966
>Gm06:20437233-20437537
>Gm06:20437574-20438213
>Gm06:20440861-20440930
>Gm06:20441714-20441788
>Gm06:20442806-20442853
>Gm06:20442889-20442992
>Gm06:20443089-20443385
>Gm06:20443452-20443966
>Gm06:20444012-20444219
>Gm06:20445405-20445461
>Gm06:20445553-20445633
>Gm06:20445849-20445957
>Gm06:20446128-20446222
>Gm06:20446263-20446291
>Gm06:20446500-20446527
>Gm06:20446575-20446613
>Gm06:20446695-20446782
>Gm06:20446985-20448431
>Gm06:20448480-20448509
>Gm06:20448785-20448836
>Gm06:20449568-20449643
>Gm06:20449718-20449746
>Gm06:20449935-20450126
>Gm06:20450307-20450357
>Gm06:20450594-20450687
>Gm06:20450723-20450945
>Gm06:20451019-20452349
>Gm06:20452416-20452458
>Gm06:20452509-20453114
>Gm06:20453238-20453429
>Gm06:20453631-20454187
>Gm06:20454252-20454703
>Gm06:20454808-20455109
>Gm06:20456438-20456537
>Gm06:20463772-20463867
>Gm06:20464842-20465017
>Gm06:20465277-20465318
>Gm06:20466961-20467077
>Gm06:20467145-20467223
>Gm06:20467603-20467663
>Gm06:20470361-20470418
>Gm06:20471829-20471888
>Gm06:20473307-20482750
>Gm06:20483141-20483183
>Gm06:20484507-20484569
>Gm06:20486957-20487042
>Gm06:20489486-20489650
>Gm06:20489952-20489999
>Gm06:20490136-20490222
>Gm06:20490449-20490520
>Gm06:20490678-20491634
>Gm06:20491779-20492445
>Gm06:20492499-20493104
>Gm06:20493144-20500584
>Gm06:20500598-20501254
>Gm06:20501303-20501386
>Gm06:20501558-20501619
>Gm06:20502172-20502358
>Gm06:20502442-20503749
>Gm06:20503802-20503892
>Gm06:20505228-20505296
>Gm06:20505388-20505668
>Gm06:20505853-20505922
>Gm06:20506235-20506330
>Gm06:20506693-20506798
>Gm06:20507017-20507058
>Gm06:20507132-20507167
>Gm06:20507276-20507343
>Gm06:20507912-20507953
>Gm06:20508270-20508310
>Gm06:20508742-20508953
>Gm06:20512026-20512431
>Gm06:20512632-20512787
>Gm06:20512892-20513031
>Gm06:20513057-20513277
>Gm06:20513334-20513489
>Gm06:20513530-20513561
>Gm06:20513609-20513874
>Gm06:20513984-20514145
>Gm06:20514209-20514243
>Gm06:20514460-20514713
>Gm06:20514853-20515144
>Gm06:20515213-20515286
>Gm06:20515338-20515482
>Gm06:20515600-20515698
>Gm06:20515767-20515893
>Gm06:20516006-20516052
>Gm06:20516386-20516548
>Gm06:20516629-20516753
>Gm06:20516988-20517066
>Gm06:20517092-20517138
>Gm06:20517210-20518344
>Gm06:20518418-20518463
>Gm06:20518596-20518653
>Gm06:20518725-20518751
>Gm06:20518893-20519007
>Gm06:20519124-20519268
>Gm06:20519372-20520730
>Gm06:20520784-20521046
>Gm06:20521057-20521146
>Gm06:20521481-20522439
>Gm06:20522591-20522673
>Gm06:20522792-20522824
>Gm06:20522845-20523229
>Gm06:20523338-20523377
>Gm06:20524240-20524274
>Gm06:20526619-20526651
>Gm06:20526863-20526907
>Gm06:20527177-20527220
>Gm06:20527401-20527433
>Gm06:20527622-20527673
>Gm06:20527793-20527829
>Gm06:20527984-20528028
>Gm06:20528197-20528239
>Gm06:20529135-20529169
>Gm06:20529567-20529620
>Gm06:20529759-20529805
>Gm06:20530697-20530741
>Gm06:20530785-20530859
>Gm06:20531595-20531660
>Gm06:20531708-20531960
>Gm06:20532610-20532737
>Gm06:20533383-20533622
>Gm06:20533676-20534468
>Gm06:20535287-20535408
>Gm06:20535628-20535678
>Gm06:20535702-20535776
>Gm06:20535845-20536052
>Gm06:20536084-20536127
>Gm06:20536495-20536857
>Gm06:20536980-20537073
>Gm06:20538643-20538688
>Gm06:20538759-20538801
>Gm06:20538877-20538973
>Gm06:20539063-20539250
>Gm06:20539576-20539629
>Gm06:20539704-20539933
>Gm06:20540174-20540204
>Gm06:20540327-20540412
>Gm06:20540622-20540961
>Gm06:20541051-20541391
>Gm06:20541455-20541598
>Gm06:20541697-20548081
>Gm06:20548134-20548216
>Gm06:20548266-20548439
>Gm06:20548756-20548936
>Gm06:20550485-20550521
>Gm06:20550900-20550952
>Gm06:20555823-20555855
>Gm06:20556264-20556398
>Gm06:20557692-20557800
>Gm06:20558888-20558943
>Gm06:20559202-20559466
>Gm06:20559523-20559614
>Gm06:20559726-20559782
>Gm06:20560442-20560471
>Gm06:20560662-20560729
>Gm06:20560900-20560983
>Gm06:20561073-20561109
>Gm06:20561279-20561596
>Gm06:20562090-20562166
>Gm06:20567700-20567746
>Gm06:20570142-20570268
>Gm06:20572136-20572192
>Gm06:20572217-20572336
>Gm06:20574186-20574222
>Gm06:20574280-20574445
>Gm06:20574612-20574693
>Gm06:20574760-20574852
>Gm06:20576454-20576550
>Gm06:20576583-20576724
>Gm06:20579069-20579500
>Gm06:20579582-20585788
>Gm06:20585834-20586054
>Gm06:20586141-20595100
>Gm06:20595425-20595623
>Gm06:20597130-20597199
>Gm06:20597330-20597613
>Gm06:20597741-20599065
>Gm06:20599160-20599274
>Gm06:20599484-20599540
>Gm06:20599568-20599659
>Gm06:20599692-20599793
>Gm06:20599829-20599899
>Gm06:20599956-20600002
>Gm06:20600042-20600559
>Gm06:20600911-20601231
>Gm06:20601360-20601399
>Gm06:20601433-20601478
>Gm06:20601554-20601633
>Gm06:20601784-20601823
>Gm06:20601896-20602010
>Gm06:20602199-20602534
>Gm06:20602703-20602739
>Gm06:20602857-20602921
>Gm06:20603017-20603293
>Gm06:20603558-20603643
>Gm06:20603688-20603726
>Gm06:20603789-20603823
>Gm06:20603885-20604208
>Gm06:20604251-20605168
>Gm06:20605706-20605762
>Gm06:20605829-20606048
>Gm06:20606372-20606455
>Gm06:20606760-20606809
>Gm06:20607699-20607934
>Gm06:20608016-20608411
>Gm06:20608930-20608983
>Gm06:20609022-20609180
>Gm06:20609219-20609546
>Gm06:20610040-20610249
>Gm06:20610514-20610626
>Gm06:20611577-20622191
>Gm06:20622324-20622579
>Gm06:20622654-20622797
>Gm06:20622848-20622894
>Gm06:20622953-20623079
>Gm06:20623177-20623378
>Gm06:20623765-20623797
>Gm06:20623837-20623883
>Gm06:20624688-20624718
>Gm06:20625381-20625447
>Gm06:20625745-20625798
>Gm06:20625957-20625989
>Gm06:20626049-20626121
>Gm06:20626381-20626521
>Gm06:20626732-20626762
>Gm06:20626795-20626844
>Gm06:20627350-20627495
>Gm06:20627550-20627589
>Gm06:20627781-20627929
>Gm06:20628092-20628325
>Gm06:20629508-20629549
>Gm06:20629723-20629758
>Gm06:20630684-20630726
>Gm06:20630930-20631053
>Gm06:20631128-20631173
>Gm06:20631385-20631438
>Gm06:20632510-20633017
>Gm06:20633298-20633327
>Gm06:20633924-20634150
>Gm06:20634698-20634791
>Gm06:20634835-20635916
>Gm06:20636267-20636447
>Gm06:20636960-20637003
>Gm06:20637290-20639249
>Gm06:20639344-20639404
>Gm06:20639490-20639726
>Gm06:20639882-20640310
>Gm06:20640399-20640612
>Gm06:20640656-20640862
>Gm06:20640997-20641095
>Gm06:20641256-20641341
>Gm06:20641432-20642119
>Gm06:20642155-20642218
>Gm06:20643274-20643372
>Gm06:20643464-20645139
>Gm06:20645169-20645274
>Gm06:20645400-20652974
>Gm06:20654231-20654518
>Gm06:20656222-20656356
>Gm06:20656756-20656916
>Gm06:20659509-20659678
>Gm06:20659737-20659803
>Gm06:20659970-20660025
>Gm06:20660137-20660194
>Gm06:20660247-20660345
>Gm06:20661206-20661279
>Gm06:20661903-20661993
>Gm06:20667497-20667561
>Gm06:20670148-20670477
>Gm06:20670513-20670609
>Gm06:20670862-20670920
>Gm06:20673468-20673502
>Gm06:20673689-20673755
>Gm06:20674896-20675054
>Gm06:20675154-20675580
>Gm06:20679057-20679120
>Gm06:20680772-20680883
>Gm06:20680915-20681039
>Gm06:20682378-20682426
>Gm06:20684185-20684320
>Gm06:20684451-20684992
>Gm06:20685054-20688382
>Gm06:20688401-20688945
>Gm06:20689011-20689190
>Gm06:20689263-20689838
>Gm06:20689898-20690060
>Gm06:20693359-20693595
>Gm06:20693647-20693815
>Gm06:20694097-20694166
>Gm06:20695132-20695179
>Gm06:20695197-20695268
>Gm06:20695299-20695802
>Gm06:20696009-20696044
>Gm06:20696094-20696393
>Gm06:20696567-20696873
>Gm06:20696932-20697135
>Gm06:20697229-20697365
>Gm06:20697421-20697655
>Gm06:20697725-20698325
>Gm06:20698394-20698445
>Gm06:20698484-20698506
>Gm06:20698653-20700582
>Gm06:20700617-20701029
>Gm06:20701237-20701309
>Gm06:20702670-20704575
>Gm06:20704617-20704662
>Gm06:20704683-20705666
>Gm06:20705700-20706531
>Gm06:20707478-20707523
>Gm06:20707608-20708016
>Gm06:20708120-20709617
>Gm06:20709671-20710621
>Gm06:20710797-20711982
>Gm06:20712536-20712566
>Gm06:20713085-20714796
>Gm06:20715504-20715660
>Gm06:20716541-20716837
>Gm06:20716842-20717286
>Gm06:20717339-20717376
>Gm06:20718430-20718510
>Gm06:20722049-20722201
>Gm06:20723116-20723272
>Gm06:20723384-20723543
>Gm06:20723618-20723881
>Gm06:20723914-20724009
>Gm06:20729028-20730831
>Gm06:20730870-20731215
>Gm06:20731290-20731360
>Gm06:20731412-20731541
>Gm06:20731597-20732305
>Gm06:20732392-20732719
>Gm06:20732793-20733616
>Gm06:20733656-20733882
>Gm06:20733918-20734971
>Gm06:20734988-20738441
>Gm06:20738488-20738711
>Gm06:20740290-20740439
>Gm06:20741567-20741606
>Gm06:20743320-20743418
>Gm06:20743475-20743518
>Gm06:20745769-20745862
>Gm06:20746876-20746934
>Gm06:20747156-20747189
>Gm06:20747785-20751454
>Gm06:20751554-20751789
>Gm06:20752193-20753383
>Gm06:20753982-20754014
>Gm06:20754085-20757506
>Gm06:20759024-20759074
>Gm06:20759112-20759185
>Gm06:20759214-20759737
>Gm06:20759747-20759806
>Gm06:20759894-20760047
>Gm06:20760339-20760441
>Gm06:20761605-20761658
>Gm06:20762441-20762492
>Gm06:20762637-20762666
>Gm06:20763274-20763307
>Gm06:20765766-20765799
>Gm06:20766684-20766727
>Gm06:20767572-20767599
>Gm06:20770587-20776792
>Gm06:20778816-20780861
>Gm06:20780972-20781029
>Gm06:20786885-20786959
>Gm06:20788876-20788926
>Gm06:20793733-20793766
>Gm06:20798319-20798536
>Gm06:20802619-20802689
>Gm06:20803581-20803619
>Gm06:20803994-20804128
>Gm06:20804314-20804384
>Gm06:20805050-20805134
>Gm06:20805853-20805883
>Gm06:20806998-20807045
>Gm06:20808035-20808139
>Gm06:20809038-20809090
>Gm06:20813421-20813627
>Gm06:20813819-20813880
>Gm06:20814229-20814273
>Gm06:20815059-20815115
>Gm06:20815626-20816800
>Gm06:20816859-20817948
>Gm06:20817968-20818211
>Gm06:20818278-20818544
>Gm06:20818617-20818699
>Gm06:20818781-20818838
>Gm06:20818887-20818957
>Gm06:20819042-20819327
>Gm06:20819401-20819761
>Gm06:20819857-20820271
>Gm06:20820370-20820620
>Gm06:20820689-20820767
>Gm06:20820805-20820834
>Gm06:20820958-20821013
>Gm06:20821123-20821212
>Gm06:20821334-20821747
>Gm06:20821857-20824770
>Gm06:20824840-20825079
>Gm06:20825133-20825418
>Gm06:20825464-20826504
>Gm06:20826578-20827147
>Gm06:20827386-20827551
>Gm06:20827641-20830627
>Gm06:20830658-20831448
>Gm06:20831755-20831900
>Gm06:20831962-20832308
>Gm06:20832335-20833236
>Gm06:20833269-20833597
>Gm06:20833707-20834045
>Gm06:20834110-20834591
>Gm06:20834706-20834756
>Gm06:20834800-20835036
>Gm06:20835073-20835204
>Gm06:20835256-20835556
>Gm06:20835632-20836769
>Gm06:20836888-20837552
>Gm06:20837594-20837829
>Gm06:20837878-20852689
>Gm06:20852788-20853037
>Gm06:20853089-20853145
>Gm06:20853198-20855177
>Gm06:20855354-20860590
>Gm06:20861003-20861047
>Gm06:20861263-20861312
>Gm06:20861414-20861479
>Gm06:20861804-20861907
>Gm06:20861949-20863268
>Gm06:20863312-20863376
>Gm06:20863415-20863863
>Gm06:20863945-20864315
>Gm06:20866127-20866220
>Gm06:20867568-20867596
>Gm06:20869946-20870284
>Gm06:20870551-20870663
>Gm06:20872815-20873016
>Gm06:20873165-20873343
>Gm06:20873979-20874038
>Gm06:20877777-20877816
>Gm06:20877931-20878061
>Gm06:20878402-20878465
>Gm06:20880384-20880418
>Gm06:20882657-20882688
>Gm06:20886159-20886268
>Gm06:20890794-20891567
>Gm06:20891609-20892070
>Gm06:20896036-20896154
>Gm06:20896324-20896395
>Gm06:20898442-20898691
>Gm06:20899523-20899659
>Gm06:20899715-20899834
>Gm06:20899887-20899996
>Gm06:20901315-20901507
>Gm06:20903347-20903431
>Gm06:20904777-20904837
>Gm06:20907748-20908255
>Gm06:20908300-20908650
>Gm06:20908683-20908837
>Gm06:20908877-20909365
>Gm06:20909409-20909969
>Gm06:20910004-20910387
>Gm06:20910522-20910880
>Gm06:20910905-20912313
>Gm06:20912353-20912486
>Gm06:20912587-20912619
>Gm06:20914079-20914175
>Gm06:20914783-20914930
>Gm06:20915209-20915246
>Gm06:20917095-20917326
>Gm06:20917631-20917679
>Gm06:20917967-20918062
>Gm06:20919446-20919571
>Gm06:20921818-20921885
>Gm06:20922571-20923208
>Gm06:20923409-20923667
>Gm06:20923797-20924133
>Gm06:20924211-20926329
>Gm06:20926391-20927004
>Gm06:20927033-20927482
>Gm06:20927589-20928554
>Gm06:20928636-20928669
>Gm06:20928694-20928802
>Gm06:20928910-20931223
>Gm06:20931313-20931357
>Gm06:20931839-20931932
>Gm06:20933091-20933144
>Gm06:20933285-20933393
>Gm06:20934199-20934246
>Gm06:20934325-20934435
>Gm06:20935047-20935075
>Gm06:20935435-20935480
>Gm06:20935627-20935749
>Gm06:20935788-20936201
>Gm06:20936284-20936394
>Gm06:20936556-20936622
>Gm06:20936736-20937254
>Gm06:20937337-20937403
>Gm06:20937427-20937499
>Gm06:20937729-20938034
>Gm06:20938101-20938203
>Gm06:20938638-20938670
>Gm06:20938725-20938809
>Gm06:20939006-20939041
>Gm06:20939194-20939349
>Gm06:20943351-20943486
>Gm06:20943547-20943591
>Gm06:20944698-20944748
>Gm06:20944929-20944991
>Gm06:20945000-20945160
>Gm06:20946441-20946495
>Gm06:20948296-20948403
>Gm06:20948806-20949898
>Gm06:20949911-20950177
>Gm06:20950230-20950502
>Gm06:20959070-20960069
>Gm06:20960088-20962492
>Gm06:20962535-20971334
>Gm06:20971347-20971709
>Gm06:20971753-20972835
>Gm06:20973835-20973849
>Gm06:20974494-20976083
>Gm06:20976139-20979692
>Gm06:20979764-20979851
>Gm06:20979902-20980481
>Gm06:20982307-20982343
>Gm06:20983841-20983996
>Gm06:20984671-20984728
>Gm06:20985437-20985477
>Gm06:20985565-20985634
>Gm06:20985703-20985781
>Gm06:20985955-20986094
>Gm06:20987206-20987276
>Gm06:20988298-20988417
>Gm06:20989701-20989741
>Gm06:20990155-20990460
>Gm06:20990716-20991174
>Gm06:20991196-20991727
>Gm06:20991862-20992146
>Gm06:20992278-20992607
>Gm06:20992654-20992786
>Gm06:20993073-20993146
>Gm06:20993294-20993392
>Gm06:20993586-20993759
>Gm06:20994064-20994262
>Gm06:20994319-20994360
>Gm06:20994836-20994951
>Gm06:20995235-20995311
>Gm06:20995402-20995564
>Gm06:20995601-20995767
>Gm06:20996288-20996353
>Gm06:20996495-20996546
>Gm06:20996622-20996664
>Gm06:20996744-20997385
>Gm06:20997507-20997881
>Gm06:20998355-20998425
>Gm06:20998473-20998909
>Gm06:20998975-20999082
>Gm06:20999133-20999167
>Gm06:20999251-20999439
>Gm06:20999647-20999690
>Gm06:20999863-20999979
>Gm06:21000038-21000940
>Gm06:21000979-21001203
>Gm06:21001238-21005910
>Gm06:21005945-21006364
>Gm06:21006416-21007112
>Gm06:21007222-21007288
>Gm06:21007349-21009057
>Gm06:21009305-21009426
>Gm06:21009649-21009679
>Gm06:21010023-21010170
>Gm06:21011214-21011262
>Gm06:21011517-21011724
>Gm06:21011786-21012027
>Gm06:21012127-21012228
>Gm06:21012370-21012411
>Gm06:21012422-21012528
>Gm06:21012569-21012837
>Gm06:21012958-21013093
>Gm06:21013160-21013197
>Gm06:21013229-21013270
>Gm06:21013422-21013449
>Gm06:21013514-21013583
>Gm06:21013897-21014050
>Gm06:21014090-21014386
>Gm06:21014512-21015387
>Gm06:21015557-21015627
>Gm06:21015747-21015851
>Gm06:21015925-21016013
>Gm06:21016171-21016196
>Gm06:21016692-21016816
>Gm06:21016882-21016984
>Gm06:21017067-21017114
>Gm06:21017170-21017410
>Gm06:21017515-21017617
>Gm06:21017685-21017791
>Gm06:21018015-21018147
>Gm06:21018221-21018392
>Gm06:21018720-21018770
>Gm06:21018807-21018891
>Gm06:21019124-21019159
>Gm06:21019669-21020092
>Gm06:21020189-21020253
>Gm06:21020281-21020431
>Gm06:21020508-21021380
>Gm06:21021422-21021542
>Gm06:21021575-21021913
>Gm06:21022228-21022263
>Gm06:21022410-21024319
>Gm06:21024346-21025537
>Gm06:21025574-21025720
>Gm06:21025772-21027305
>Gm06:21027443-21027548
>Gm06:21027615-21027888
>Gm06:21028033-21028169
>Gm06:21028326-21028451
>Gm06:21028684-21028762
>Gm06:21028789-21028841
>Gm06:21029122-21029516
>Gm06:21029570-21029712
>Gm06:21029837-21030390
>Gm06:21030529-21030600
>Gm06:21031014-21031054
>Gm06:21031113-21031287
>Gm06:21031896-21031978
>Gm06:21044964-21045037
>Gm06:21045574-21045632
>Gm06:21045726-21045757
>Gm06:21046055-21046107
>Gm06:21046938-21046985
>Gm06:21048016-21048127
>Gm06:21048155-21048191
>Gm06:21048261-21049263
>Gm06:21049377-21049420
>Gm06:21049522-21049562
>Gm06:21049946-21049990
>Gm06:21050101-21050139
>Gm06:21050605-21050978
>Gm06:21051046-21051111
>Gm06:21051538-21051625
>Gm06:21051829-21052114
>Gm06:21052228-21052986
>Gm06:21053016-21053070
>Gm06:21053100-21053380
>Gm06:21053419-21053960
>Gm06:21054009-21054037
>Gm06:21054069-21055025
>Gm06:21055060-21055211
>Gm06:21055260-21055340
>Gm06:21055405-21055531
>Gm06:21055652-21055705
>Gm06:21055788-21055877
>Gm06:21056034-21056114
>Gm06:21056239-21056372
>Gm06:21056426-21056763
>Gm06:21057053-21057131
>Gm06:21057167-21057202
>Gm06:21057457-21057525
>Gm06:21057698-21057822
>Gm06:21057922-21058017
>Gm06:21058096-21058176
>Gm06:21058232-21058273
>Gm06:21058300-21058359
>Gm06:21058398-21058502
>Gm06:21058537-21058679
>Gm06:21058741-21059132
>Gm06:21059566-21059744
>Gm06:21059838-21060049
>Gm06:21060156-21060460
>Gm06:21060696-21063459
>Gm06:21063490-21063546
>Gm06:21063592-21071945
>Gm06:21071970-21072131
>Gm06:21072215-21073450
>Gm06:21073510-21073563
>Gm06:21073599-21073839
>Gm06:21074037-21074180
>Gm06:21074252-21074383
>Gm06:21074518-21075090
>Gm06:21075177-21075397
>Gm06:21075425-21075691
>Gm06:21075813-21075921
>Gm06:21075989-21076042
>Gm06:21076217-21077092
>Gm06:21077298-21077472
>Gm06:21077506-21079271
>Gm06:21079675-21081816
>Gm06:21081880-21093847
>Gm06:21093905-21093948
>Gm06:21094074-21094328
>Gm06:21094352-21094713
>Gm06:21094747-21098106
>Gm06:21098140-21123630
>Gm06:21123744-21123774
>Gm06:21123833-21124070
>Gm06:21124278-21124344
>Gm06:21124458-21124526
>Gm06:21124715-21124792
>Gm06:21124833-21125020
>Gm06:21125095-21125398
>Gm06:21125425-21125561
>Gm06:21125596-21126227
>Gm06:21126305-21126439
>Gm06:21127157-21129231
>Gm06:21129253-21131447
>Gm06:21131551-21134412
>Gm06:21134456-21135169
>Gm06:21135214-21137821
>Gm06:21138248-21138296
>Gm06:21138652-21138881
>Gm06:21139137-21139245
>Gm06:21139701-21139768
>Gm06:21139831-21139880
>Gm06:21146114-21146347
>Gm06:21146447-21146506
>Gm06:21146939-21147010
>Gm06:21147771-21147865
>Gm06:21147972-21148187
>Gm06:21148532-21148565
>Gm06:21150804-21151096
>Gm06:21151128-21151251
>Gm06:21152545-21155765
>Gm06:21155793-21160316
>Gm06:21160970-21161134
>Gm06:21162209-21162322
>Gm06:21162645-21162746
>Gm06:21162885-21162946
>Gm06:21163127-21163171
>Gm06:21164435-21164586
>Gm06:21165862-21165907
>Gm06:21166299-21166349
>Gm06:21166464-21166550
>Gm06:21166641-21166864
>Gm06:21167189-21167228
>Gm06:21167273-21167428
>Gm06:21167441-21167479
>Gm06:21167978-21168072
>Gm06:21168614-21168768
>Gm06:21168977-21169013
>Gm06:21169607-21169676
>Gm06:21169746-21169869
>Gm06:21170557-21170655
>Gm06:21170749-21170786
>Gm06:21171111-21171772
>Gm06:21172240-21172313
>Gm06:21172895-21172950
>Gm06:21176099-21176190
>Gm06:21176279-21177700
>Gm06:21178287-21178363
>Gm06:21181581-21181668
>Gm06:21181761-21181863
>Gm06:21182969-21183081
>Gm06:21184418-21184505
>Gm06:21185450-21185585
>Gm06:21186311-21187538
>Gm06:21187597-21187866
>Gm06:21188110-21188491
>Gm06:21188700-21188731
>Gm06:21188813-21189016
>Gm06:21189076-21190639
>Gm06:21190676-21190823
>Gm06:21190896-21191086
>Gm06:21191139-21191531
>Gm06:21191593-21191720
>Gm06:21191745-21191810
>Gm06:21191851-21192279
>Gm06:21192397-21192437
>Gm06:21195033-21195172
>Gm06:21199255-21199329
>Gm06:21201818-21201889
>Gm06:21203761-21203942
>Gm06:21204479-21204518
>Gm06:21206438-21206502
>Gm06:21206898-21207095
>Gm06:21207358-21207403
>Gm06:21207865-21221381
>Gm06:21221498-21221537
>Gm06:21224441-21226793
>Gm06:21226838-21229570
>Gm06:21229599-21231198
>Gm06:21231232-21231268
>Gm06:21231729-21232275
>Gm06:21232714-21232809
>Gm06:21233031-21233383
>Gm06:21233487-21233519
>Gm06:21234317-21234507
>Gm06:21234747-21234878
>Gm06:21235251-21238117
>Gm06:21238206-21241743
>Gm06:21241811-21241949
>Gm06:21242078-21242141
>Gm06:21242262-21247369
>Gm06:21247518-21247585
>Gm06:21247639-21247860
>Gm06:21247970-21248065
>Gm06:21248126-21248291
>Gm06:21248333-21248712
>Gm06:21248737-21248972
>Gm06:21249099-21249498
>Gm06:21249599-21249716
>Gm06:21249762-21249871
>Gm06:21249932-21250359
>Gm06:21250473-21250881
>Gm06:21250997-21251420
>Gm06:21251447-21251668
>Gm06:21251704-21252532
>Gm06:21252566-21252612
>Gm06:21252861-21252902
>Gm06:21253145-21253231
>Gm06:21253263-21255185
>Gm06:21255404-21255477
>Gm06:21257218-21257244
>Gm06:21257851-21257970
>Gm06:21258022-21259591
>Gm06:21259693-21259732
>Gm06:21259774-21259834
>Gm06:21259875-21259994
>Gm06:21260029-21260295
>Gm06:21265045-21271359
>Gm06:21272878-21273122
>Gm06:21273797-21273853
>Gm06:21274737-21274794
>Gm06:21279221-21283371
>Gm06:21283416-21286120
>Gm06:21287773-21287852
>Gm06:21288145-21290904
>Gm06:21290964-21291227
>Gm06:21291508-21291551
>Gm06:21291611-21291707
>Gm06:21291800-21291870
>Gm06:21291901-21292091
>Gm06:21292158-21292244
>Gm06:21292365-21293629
>Gm06:21294112-21294164
>Gm06:21294536-21294585
>Gm06:21294634-21294671
>Gm06:21296031-21296066
>Gm06:21296572-21296714
>Gm06:21296756-21296782
>Gm06:21296813-21296958
>Gm06:21296981-21297035
>Gm06:21297378-21297413
>Gm06:21297448-21297639
>Gm06:21297695-21297772
>Gm06:21297900-21298002
>Gm06:21298067-21298097
>Gm06:21298133-21298436
>Gm06:21298463-21298642
>Gm06:21298693-21298821
>Gm06:21298883-21299171
>Gm06:21300833-21302524
>Gm06:21304116-21304226
>Gm06:21306772-21311666
>Gm06:21312200-21312498
>Gm06:21313966-21314019
>Gm06:21314114-21314180
>Gm06:21316503-21316531
>Gm06:21318025-21318054
>Gm06:21319125-21319232
>Gm06:21319345-21319414
>Gm06:21321411-21321425
>Gm06:21321508-21321558
>Gm06:21323103-21323203
>Gm06:21325789-21325850
>Gm06:21330012-21330046
>Gm06:21330276-21330315
>Gm06:21332473-21332542
>Gm06:21332813-21332944
>Gm06:21333079-21333109
>Gm06:21333488-21333653
>Gm06:21336429-21336484
>Gm06:21338063-21338312
>Gm06:21338399-21338452
>Gm06:21338846-21338886
>Gm06:21338966-21339010
>Gm06:21340035-21340120
>Gm06:21340196-21340269
>Gm06:21340750-21340790
>Gm06:21341975-21342196
>Gm06:21342644-21342868
>Gm06:21344498-21344705
>Gm06:21345889-21345972
>Gm06:21346500-21346529
>Gm06:21347936-21347988
>Gm06:21349932-21349984
>Gm06:21350121-21350275
>Gm06:21350731-21350855
>Gm06:21351074-21351138
>Gm06:21351204-21351238
>Gm06:21351313-21351482
>Gm06:21351548-21351707
>Gm06:21351754-21352052
>Gm06:21352800-21352849
>Gm06:21352996-21353107
>Gm06:21353266-21353328
>Gm06:21353397-21353496
>Gm06:21353587-21353634
>Gm06:21353734-21353929
>Gm06:21354012-21354252
>Gm06:21354308-21354350
>Gm06:21354437-21354641
>Gm06:21354744-21355024
>Gm06:21355068-21355163
>Gm06:21355207-21355323
>Gm06:21355616-21355713
>Gm06:21355893-21355952
>Gm06:21356116-21356289
>Gm06:21356521-21356586
>Gm06:21356837-21356982
>Gm06:21357036-21357219
>Gm06:21357556-21357610
>Gm06:21357925-21357967
>Gm06:21358438-21358576
>Gm06:21358718-21358802
>Gm06:21360423-21360482
>Gm06:21360553-21360732
>Gm06:21360849-21361040
>Gm06:21361159-21361249
>Gm06:21361333-21361373
>Gm06:21361458-21361489
>Gm06:21361610-21361693
>Gm06:21361907-21362163
>Gm06:21362261-21362375
>Gm06:21362558-21362682
>Gm06:21363024-21363108
>Gm06:21363246-21363283
>Gm06:21363318-21363358
>Gm06:21363393-21363420
>Gm06:21363658-21363708
>Gm06:21363821-21363870
>Gm06:21363945-21364144
>Gm06:21364247-21364466
>Gm06:21364521-21364549
>Gm06:21364684-21364730
>Gm06:21364861-21364925
>Gm06:21364970-21365127
>Gm06:21365275-21365310
>Gm06:21365434-21365594
>Gm06:21365701-21365828
>Gm06:21365910-21366191
>Gm06:21366225-21366260
>Gm06:21366314-21366386
>Gm06:21366443-21366779
>Gm06:21366845-21366887
>Gm06:21366955-21367134
>Gm06:21367197-21367250
>Gm06:21367361-21367648
>Gm06:21367781-21368006
>Gm06:21368074-21368122
>Gm06:21368272-21368356
>Gm06:21368474-21368585
>Gm06:21368829-21368876
>Gm06:21368916-21369127
>Gm06:21369159-21369244
>Gm06:21370151-21370197
>Gm06:21370267-21370309
>Gm06:21370356-21370629
>Gm06:21370664-21370703
>Gm06:21370777-21370829
>Gm06:21371266-21371333
>Gm06:21371410-21371491
>Gm06:21371507-21371533
>Gm06:21371619-21371679
>Gm06:21371849-21371879
>Gm06:21371947-21372437
>Gm06:21376072-21376196
>Gm06:21377123-21377160
>Gm06:21377183-21377343
>Gm06:21377565-21377602
>Gm06:21378023-21378065
>Gm06:21379329-21379397
>Gm06:21379521-21379579
>Gm06:21379628-21379737
>Gm06:21379854-21379899
>Gm06:21380531-21380622
>Gm06:21381192-21381251
>Gm06:21382256-21385319
>Gm06:21386237-21386283
>Gm06:21386351-21386413
>Gm06:21388192-21388284
>Gm06:21388613-21389106
>Gm06:21389284-21389456
>Gm06:21389515-21389820
>Gm06:21390827-21391805
>Gm06:21391847-21391903
>Gm06:21392523-21392782
>Gm06:21392827-21392925
>Gm06:21392964-21393042
>Gm06:21393271-21393309
>Gm06:21394021-21394094
>Gm06:21395888-21395938
>Gm06:21399493-21399561
>Gm06:21403664-21403742
>Gm06:21406541-21406627
>Gm06:21406672-21408605
>Gm06:21408687-21408769
>Gm06:21408823-21408990
>Gm06:21409072-21410258
>Gm06:21410590-21410659
>Gm06:21414439-21414463
>Gm06:21414905-21415632
>Gm06:21415873-21415971
>Gm06:21417278-21417335
>Gm06:21419315-21419418
>Gm06:21424972-21425926
>Gm06:21430895-21430983
>Gm06:21431018-21431137
>Gm06:21431245-21431316
>Gm06:21431672-21431749
>Gm06:21431818-21431987
>Gm06:21432261-21432364
>Gm06:21432397-21432508
>Gm06:21432759-21432915
>Gm06:21432995-21433222
>Gm06:21433328-21433576
>Gm06:21433656-21433767
>Gm06:21433832-21434089
>Gm06:21434108-21434681
>Gm06:21434720-21434820
>Gm06:21434967-21435647
>Gm06:21435722-21436017
>Gm06:21436114-21436176
>Gm06:21436284-21436731
>Gm06:21436793-21436974
>Gm06:21437001-21437193
>Gm06:21437268-21437319
>Gm06:21439322-21443900
>Gm06:21446764-21452415
>Gm06:21452471-21452588
>Gm06:21452634-21453380
>Gm06:21453716-21453874
>Gm06:21454378-21454420
>Gm06:21454575-21456429
>Gm06:21456493-21456812
>Gm06:21456836-21456983
>Gm06:21461762-21461818
>Gm06:21461869-21462019
>Gm06:21462165-21462204
>Gm06:21462330-21462363
>Gm06:21462390-21462451
>Gm06:21463446-21463497
>Gm06:21463981-21464050
>Gm06:21464097-21464147
>Gm06:21467605-21472381
>Gm06:21472438-21475381
>Gm06:21475518-21476325
>Gm06:21477400-21477489
>Gm06:21477560-21478079
>Gm06:21478234-21478283
>Gm06:21480318-21480394
>Gm06:21482227-21482364
>Gm06:21482404-21482552
>Gm06:21483202-21483238
>Gm06:21483443-21483596
>Gm06:21483926-21483971
>Gm06:21484153-21484263
>Gm06:21484844-21484915
>Gm06:21485023-21485062
>Gm06:21485925-21486415
>Gm06:21487136-21487233
>Gm06:21487259-21487308
>Gm06:21487367-21487472
>Gm06:21487518-21487615
>Gm06:21489110-21489192
>Gm06:21489371-21489497
>Gm06:21489525-21489569
>Gm06:21490266-21490311
>Gm06:21490993-21491030
>Gm06:21491528-21491557
>Gm06:21492486-21492543
>Gm06:21492780-21492986
>Gm06:21493076-21493139
>Gm06:21493233-21493312
>Gm06:21493594-21493728
>Gm06:21494633-21494676
>Gm06:21498856-21498933
>Gm06:21499087-21499131
>Gm06:21500301-21500455
>Gm06:21500516-21500543
>Gm06:21500657-21501136
>Gm06:21501166-21501237
>Gm06:21501284-21501780
>Gm06:21502325-21502379
>Gm06:21502708-21502756
>Gm06:21502906-21503106
>Gm06:21503389-21503733
>Gm06:21503968-21504036
>Gm06:21506578-21511135
>Gm06:21513126-21513177
>Gm06:21513363-21513397
>Gm06:21520547-21520620
>Gm06:21520660-21520791
>Gm06:21521182-21521290
>Gm06:21521522-21521729
>Gm06:21522090-21522141
>Gm06:21522567-21525185
>Gm06:21525229-21528872
>Gm06:21529020-21530508
>Gm06:21530528-21533208
>Gm06:21533991-21534145
>Gm06:21534233-21535238
>Gm06:21535427-21535503
>Gm06:21535591-21535629
>Gm06:21536103-21536129
>Gm06:21536166-21536228
>Gm06:21536404-21537043
>Gm06:21537084-21537125
>Gm06:21537167-21538164
>Gm06:21538189-21538574
>Gm06:21538615-21562093
>Gm06:21562132-21562188
>Gm06:21563044-21563143
>Gm06:21563414-21563473
>Gm06:21566923-21566983
>Gm06:21568051-21570102
>Gm06:21570125-21571904
>Gm06:21571935-21575288
>Gm06:21576591-21576643
>Gm06:21577155-21577658
>Gm06:21577924-21578124
>Gm06:21578227-21578337
>Gm06:21578456-21578548
>Gm06:21579077-21579984
>Gm06:21580165-21581821
>Gm06:21581851-21582379
>Gm06:21582469-21582687
>Gm06:21582735-21584664
>Gm06:21584698-21585225
>Gm06:21585275-21585365
>Gm06:21589055-21589481
>Gm06:21589879-21594586
>Gm06:21595817-21595861
>Gm06:21596437-21596476
>Gm06:21596986-21597069
>Gm06:21597102-21599880
>Gm06:21602825-21602910
>Gm06:21604228-21606463
>Gm06:21606514-21606644
>Gm06:21607226-21607335
>Gm06:21608798-21615291
>Gm06:21619142-21620823
>Gm06:21620885-21629252
>Gm06:21629386-21629434
>Gm06:21629876-21630347
>Gm06:21630405-21630688
>Gm06:21630976-21631004
>Gm06:21631150-21631188
>Gm06:21631212-21631240
>Gm06:21631320-21631636
>Gm06:21631678-21632432
>Gm06:21632462-21632766
>Gm06:21633114-21633333
>Gm06:21633512-21636847
>Gm06:21636981-21637099
>Gm06:21637203-21637276
>Gm06:21637361-21637412
>Gm06:21637448-21637527
>Gm06:21637598-21637794
>Gm06:21637829-21637908
>Gm06:21638004-21638038
>Gm06:21638215-21638328
>Gm06:21638363-21638854
>Gm06:21638979-21639120
>Gm06:21639172-21639245
>Gm06:21639313-21639540
>Gm06:21639588-21639754
>Gm06:21639798-21639950
>Gm06:21640090-21640146
>Gm06:21640175-21640422
>Gm06:21640610-21640950
>Gm06:21641077-21641121
>Gm06:21641896-21642024
>Gm06:21642179-21642244
>Gm06:21642273-21642478
>Gm06:21642567-21642740
>Gm06:21642818-21642859
>Gm06:21643005-21643076
>Gm06:21643250-21643509
>Gm06:21644087-21644144
>Gm06:21644830-21644946
>Gm06:21644998-21645029
>Gm06:21645270-21645301
>Gm06:21645633-21645716
>Gm06:21646117-21646218
>Gm06:21646289-21646401
>Gm06:21646776-21646878
>Gm06:21648338-21648415
>Gm06:21651768-21651820
>Gm06:21651872-21651946
>Gm06:21651998-21652288
>Gm06:21652607-21653600
>Gm06:21653662-21656620
>Gm06:21656684-21657684
>Gm06:21657739-21658057
>Gm06:21659122-21659178
>Gm06:21659368-21659436
>Gm06:21660545-21661037
>Gm06:21661663-21661772
>Gm06:21661920-21662107
>Gm06:21662181-21662834
>Gm06:21662898-21662994
>Gm06:21663035-21663202
>Gm06:21663255-21663391
>Gm06:21663946-21664195
>Gm06:21664256-21666094
>Gm06:21666145-21666546
>Gm06:21666591-21669666
>Gm06:21669704-21670142
>Gm06:21670423-21670480
>Gm06:21670812-21671133
>Gm06:21671176-21671212
>Gm06:21671310-21671425
>Gm06:21671474-21672619
>Gm06:21672669-21673652
>Gm06:21673734-21676118
>Gm06:21676173-21676859
>Gm06:21676907-21678742
>Gm06:21678937-21679004
>Gm06:21679402-21679480
>Gm06:21679631-21680215
>Gm06:21680327-21681244
>Gm06:21681328-21681452
>Gm06:21681502-21683584
>Gm06:21683656-21690137
>Gm06:21690178-21690253
>Gm06:21690287-21690783
>Gm06:21690829-21692491
>Gm06:21692548-21695297
>Gm06:21695339-21695388
>Gm06:21695578-21695955
>Gm06:21696004-21696610
>Gm06:21696650-21697268
>Gm06:21697325-21697410
>Gm06:21697707-21698041
>Gm06:21698406-21698643
>Gm06:21698681-21699828
>Gm06:21700079-21701245
>Gm06:21701327-21701388
>Gm06:21701553-21701732
>Gm06:21701981-21702087
>Gm06:21702135-21702201
>Gm06:21702297-21702333
>Gm06:21702479-21702574
>Gm06:21702779-21703356
>Gm06:21703381-21703648
>Gm06:21703851-21725253
>Gm06:21725610-21725659
>Gm06:21725778-21731253
>Gm06:21731294-21732048
>Gm06:21732084-21733881
>Gm06:21734434-21743611
>Gm06:21743699-21744173
>Gm06:21744269-21744339
>Gm06:21745187-21745238
>Gm06:21746872-21752211
>Gm06:21755264-21755332
>Gm06:21755422-21755455
>Gm06:21759466-21764522
>Gm06:21764559-21764846
>Gm06:21764948-21765292
>Gm06:21765356-21765468
>Gm06:21765552-21765820
>Gm06:21765905-21766788
>Gm06:21766818-21768967
>Gm06:21769085-21769284
>Gm06:21771788-21771840
>Gm06:21776327-21776392
>Gm06:21778746-21778833
>Gm06:21779110-21779180
>Gm06:21779265-21781545
>Gm06:21781572-21781637
>Gm06:21781711-21782174
>Gm06:21782205-21782609
>Gm06:21782772-21782824
>Gm06:21783011-21783515
>Gm06:21783544-21783861
>Gm06:21785202-21785278
>Gm06:21785345-21785413
>Gm06:21785677-21785706
>Gm06:21785806-21786080
>Gm06:21787025-21787062
>Gm06:21787708-21787814
>Gm06:21787856-21787904
>Gm06:21788484-21788518
>Gm06:21788631-21788664
>Gm06:21788741-21789089
>Gm06:21789133-21789374
>Gm06:21789447-21789532
>Gm06:21789601-21791152
>Gm06:21791182-21793368
>Gm06:21793405-21794779
>Gm06:21794811-21794865
>Gm06:21796180-21796803
>Gm06:21796919-21797186
>Gm06:21797342-21797405
>Gm06:21797794-21797854
>Gm06:21797905-21797990
>Gm06:21798046-21798107
>Gm06:21799070-21799097
>Gm06:21799334-21799369
>Gm06:21800355-21800385
>Gm06:21805178-21805219
>Gm06:21806540-21806643
>Gm06:21806862-21806903
>Gm06:21807941-21811822
>Gm06:21812001-21812065
>Gm06:21812586-21812622
>Gm06:21812690-21812780
>Gm06:21813829-21813904
>Gm06:21815046-21815309
>Gm06:21815348-21815531
>Gm06:21815650-21815737
>Gm06:21815789-21815816
>Gm06:21816221-21816294
>Gm06:21816510-21816575
>Gm06:21816689-21816757
>Gm06:21816840-21817069
>Gm06:21817187-21817312
>Gm06:21817644-21817768
>Gm06:21817981-21818007
>Gm06:21818482-21818575
>Gm06:21819099-21820499
>Gm06:21820924-21821090
>Gm06:21821385-21821450
>Gm06:21821634-21821665
>Gm06:21821764-21821848
>Gm06:21821939-21822003
>Gm06:21823954-21824039
>Gm06:21824140-21824209
>Gm06:21825423-21825533
>Gm06:21828388-21828420
>Gm06:21828924-21829051
>Gm06:21829141-21829212
>Gm06:21830741-21830947
>Gm06:21833220-21836281
>Gm06:21839190-21839637
>Gm06:21839724-21840404
>Gm06:21840430-21842737
>Gm06:21842764-21843099
>Gm06:21843335-21843395
>Gm06:21856128-21856185
>Gm06:21856547-21856622
>Gm06:21858539-21858596
>Gm06:21858958-21859033
>Gm06:21863578-21863679
>Gm06:21864363-21864671
>Gm06:21864716-21864921
>Gm06:21865157-21869819
>Gm06:21871263-21871394
>Gm06:21872319-21872435
>Gm06:21872572-21872790
>Gm06:21876624-21876854
>Gm06:21877072-21877403
>Gm06:21877501-21885258
>Gm06:21885342-21885458
>Gm06:21885922-21885973
>Gm06:21886064-21886130
>Gm06:21886823-21887456
>Gm06:21887635-21887687
>Gm06:21887919-21887988
>Gm06:21888058-21888507
>Gm06:21889388-21890746
>Gm06:21890869-21890917
>Gm06:21891783-21891848
>Gm06:21893390-21893416
>Gm06:21893561-21893888
>Gm06:21894193-21894293
>Gm06:21894562-21894662
>Gm06:21894797-21894957
>Gm06:21895190-21895403
>Gm06:21895475-21895546
>Gm06:21895840-21897445
>Gm06:21897560-21897595
>Gm06:21897791-21897872
>Gm06:21897947-21898737
>Gm06:21898815-21899218
>Gm06:21902640-21902735
>Gm06:21903744-21903768
>Gm06:21906506-21906664
>Gm06:21907422-21907507
>Gm06:21907777-21907834
>Gm06:21908168-21908332
>Gm06:21908714-21908748
>Gm06:21910838-21911150
>Gm06:21911405-21914042
>Gm06:21915493-21916276
>Gm06:21916315-21916386
>Gm06:21916487-21919252
>Gm06:21919285-21921439
>Gm06:21921461-21925761
>Gm06:21930222-21933201
>Gm06:21934465-21935088
>Gm06:21935132-21935837
>Gm06:21935893-21936029
>Gm06:21936113-21936142
>Gm06:21936233-21936518
>Gm06:21936595-21936808
>Gm06:21936934-21936976
>Gm06:21937045-21937179
>Gm06:21937263-21937485
>Gm06:21937625-21937728
>Gm06:21937778-21938158
>Gm06:21938186-21938258
>Gm06:21938277-21938412
>Gm06:21938487-21938798
>Gm06:21938862-21939806
>Gm06:21941538-21941565
>Gm06:21941732-21941884
>Gm06:21942055-21942176
>Gm06:21942319-21943365
>Gm06:21943392-21944113
>Gm06:21944252-21945482
>Gm06:21945578-21945743
>Gm06:21945813-21946185
>Gm06:21946254-21946472
>Gm06:21946538-21946629
>Gm06:21946706-21947155
>Gm06:21947246-21947436
>Gm06:21947516-21947589
>Gm06:21947635-21948244
>Gm06:21948304-21948422
>Gm06:21948476-21948838
>Gm06:21948881-21948955
>Gm06:21949287-21949413
>Gm06:21950566-21950597
>Gm06:21950963-21950994
>Gm06:21951129-21951512
>Gm06:21951651-21951692
>Gm06:21951744-21951791
>Gm06:21951999-21952064
>Gm06:21955528-21955963
>Gm06:21956351-21956392
>Gm06:21956410-21956856
>Gm06:21958580-21958647
>Gm06:21960049-21960084
>Gm06:21961317-21964379
>Gm06:21969301-21969342
>Gm06:21970155-21970263
>Gm06:21970797-21972476
>Gm06:21972939-21973026
>Gm06:21973129-21973185
>Gm06:21973263-21973371
>Gm06:21973454-21973527
>Gm06:21973822-21973944
>Gm06:21974089-21974137
>Gm06:21974764-21974801
>Gm06:21979934-21980026
>Gm06:21980245-21980313
>Gm06:21980338-21980388
>Gm06:21980400-21980518
>Gm06:21980585-21980781
>Gm06:21981478-21981597
>Gm06:21981682-21981783
>Gm06:21982963-21983005
>Gm06:21983410-21983451
>Gm06:21983618-21983699
>Gm06:21983863-21983915
>Gm06:21984137-21984202
>Gm06:21984590-21984659
>Gm06:21984842-21985658
>Gm06:21985687-21988161
>Gm06:21988223-21988479
>Gm06:21988510-21988813
>Gm06:21988875-21989190
>Gm06:21989330-21989493
>Gm06:21989579-21989639
>Gm06:21990624-21990804
>Gm06:21991412-21991703
>Gm06:21992657-21992734
>Gm06:21993013-21993064
>Gm06:21993145-21993190
>Gm06:21993292-21993510
>Gm06:21993568-21993780
>Gm06:21993816-21993906
>Gm06:21995070-21995193
>Gm06:21995425-21995476
>Gm06:21995637-21995661
>Gm06:21996254-21996309
>Gm06:21997293-21997359
>Gm06:21997755-21997839
>Gm06:21998069-22002896
>Gm06:22006679-22006748
>Gm06:22009363-22009435
>Gm06:22009633-22009759
>Gm06:22013038-22013101
>Gm06:22014481-22014637
>Gm06:22015479-22015509
>Gm06:22015597-22015838
>Gm06:22016759-22026055
>Gm06:22026127-22026225
>Gm06:22026726-22027047
>Gm06:22027100-22027320
>Gm06:22027521-22027605
>Gm06:22027659-22027746
>Gm06:22027822-22027848
>Gm06:22028003-22028768
>Gm06:22028910-22029047
>Gm06:22029680-22029735
>Gm06:22030068-22030198
>Gm06:22030283-22030413
>Gm06:22030446-22030497
>Gm06:22030930-22030960
>Gm06:22031076-22031125
>Gm06:22031333-22031462
>Gm06:22031658-22031692
>Gm06:22032149-22032420
>Gm06:22032550-22032577
>Gm06:22032760-22032846
>Gm06:22033240-22033308
>Gm06:22033393-22033475
>Gm06:22033579-22033645
>Gm06:22033941-22033986
>Gm06:22035920-22035994
>Gm06:22036031-22040402
>Gm06:22040443-22045107
>Gm06:22045253-22045857
>Gm06:22045893-22046262
>Gm06:22046316-22047746
>Gm06:22047821-22049324
>Gm06:22049432-22049513
>Gm06:22049544-22049633
>Gm06:22049711-22049931
>Gm06:22049994-22050037
>Gm06:22050071-22050461
>Gm06:22050565-22051859
>Gm06:22051900-22052497
>Gm06:22052603-22052640
>Gm06:22052702-22053004
>Gm06:22053068-22053430
>Gm06:22053543-22053733
>Gm06:22053860-22053892
>Gm06:22053969-22053994
>Gm06:22054714-22054796
>Gm06:22054996-22055132
>Gm06:22055259-22055310
>Gm06:22056009-22056038
>Gm06:22056897-22056954
>Gm06:22060828-22060867
>Gm06:22060913-22061031
>Gm06:22061197-22061263
>Gm06:22061426-22061531
>Gm06:22061662-22061771
>Gm06:22061832-22061918
>Gm06:22062023-22062108
>Gm06:22064166-22065748
>Gm06:22066010-22066144
>Gm06:22066920-22066956
>Gm06:22067090-22068011
>Gm06:22068460-22068883
>Gm06:22073305-22073387
>Gm06:22077416-22077473
>Gm06:22078166-22078735
>Gm06:22079758-22080012
>Gm06:22080452-22080843
>Gm06:22080967-22081108
>Gm06:22081204-22081281
>Gm06:22081318-22082038
>Gm06:22082485-22082633
>Gm06:22083172-22083227
>Gm06:22085243-22085347
>Gm06:22086354-22086423
>Gm06:22086447-22086492
>Gm06:22086515-22086649
>Gm06:22086695-22086932
>Gm06:22086996-22087201
>Gm06:22093158-22093351
>Gm06:22093386-22093599
>Gm06:22095136-22095203
>Gm06:22097472-22097502
>Gm06:22097573-22097619
>Gm06:22097732-22099430
>Gm06:22099501-22099538
>Gm06:22099668-22101445
>Gm06:22101702-22101758
>Gm06:22101888-22102099
>Gm06:22102170-22102375
>Gm06:22102475-22103018
>Gm06:22103139-22103168
>Gm06:22103196-22103616
>Gm06:22103681-22103720
>Gm06:22103750-22103980
>Gm06:22104077-22104296
>Gm06:22104360-22104711
>Gm06:22104766-22104808
>Gm06:22104867-22105382
>Gm06:22105562-22105861
>Gm06:22106238-22106286
>Gm06:22108821-22108915
>Gm06:22109178-22109251
>Gm06:22109286-22109331
>Gm06:22109769-22109797
>Gm06:22109855-22109916
>Gm06:22109960-22110073
>Gm06:22110160-22110293
>Gm06:22110412-22110493
>Gm06:22110655-22110687
>Gm06:22111000-22111044
>Gm06:22111292-22111979
>Gm06:22112219-22112331
>Gm06:22112454-22112661
>Gm06:22113478-22113959
>Gm06:22113998-22116002
>Gm06:22116040-22117156
>Gm06:22117262-22117880
>Gm06:22117941-22118021
>Gm06:22118161-22118214
>Gm06:22118380-22118463
>Gm06:22118760-22118818
>Gm06:22118898-22119036
>Gm06:22119102-22119310
>Gm06:22119352-22119687
>Gm06:22119737-22120263
>Gm06:22120356-22120417
>Gm06:22120525-22120603
>Gm06:22120700-22120816
>Gm06:22120883-22120948
>Gm06:22121004-22121091
>Gm06:22121367-22121399
>Gm06:22122116-22122190
>Gm06:22122509-22122604
>Gm06:22122647-22122798
>Gm06:22123033-22123176
>Gm06:22123252-22123309
>Gm06:22123377-22123522
>Gm06:22123996-22124035
>Gm06:22124306-22124682
>Gm06:22124725-22125262
>Gm06:22125857-22140061
>Gm06:22140180-22140283
>Gm06:22140321-22140354
>Gm06:22140624-22140665
>Gm06:22140798-22141052
>Gm06:22141190-22141266
>Gm06:22141598-22141637
>Gm06:22141716-22142106
>Gm06:22142391-22142555
>Gm06:22143028-22143091
>Gm06:22144614-22150325
>Gm06:22150460-22151190
>Gm06:22151250-22151444
>Gm06:22151489-22151549
>Gm06:22151610-22151700
>Gm06:22151750-22151979
>Gm06:22152061-22152110
>Gm06:22152244-22152289
>Gm06:22152357-22154906
>Gm06:22159220-22159644
>Gm06:22159677-22160370
>Gm06:22164726-22164784
>Gm06:22165018-22165099
>Gm06:22166023-22166182
>Gm06:22166267-22166528
>Gm06:22166569-22166654
>Gm06:22166743-22166940
>Gm06:22166988-22168183
>Gm06:22168260-22168498
>Gm06:22168768-22170724
>Gm06:22171714-22171781
>Gm06:22173672-22173708
>Gm06:22174022-22174063
>Gm06:22174284-22174342
>Gm06:22174723-22174758
>Gm06:22177293-22177388
>Gm06:22178786-22178948
>Gm06:22179040-22179081
>Gm06:22179223-22179317
>Gm06:22179755-22179837
>Gm06:22180384-22180420
>Gm06:22180634-22180709
>Gm06:22182112-22182148
>Gm06:22182419-22182490
>Gm06:22182769-22182799
>Gm06:22182851-22182982
>Gm06:22183121-22183209
>Gm06:22183274-22183399
>Gm06:22183970-22184051
>Gm06:22184105-22184212
>Gm06:22184310-22184399
>Gm06:22185002-22185094
>Gm06:22185923-22185993
>Gm06:22186201-22186239
>Gm06:22186334-22186599
>Gm06:22186686-22186734
>Gm06:22187116-22187196
>Gm06:22187498-22187970
>Gm06:22188009-22188210
>Gm06:22189431-22189486
>Gm06:22189531-22189572
>Gm06:22190004-22190060
>Gm06:22191003-22191028
>Gm06:22191851-22192423
>Gm06:22192486-22192565
>Gm06:22192647-22192699
>Gm06:22192742-22193502
>Gm06:22193588-22194250
>Gm06:22194299-22195849
>Gm06:22196958-22197048
>Gm06:22198203-22198281
>Gm06:22198461-22198500
>Gm06:22198952-22199039
>Gm06:22201426-22202747
>Gm06:22203259-22203383
>Gm06:22203411-22203578
>Gm06:22205050-22205748
>Gm06:22206814-22206853
>Gm06:22210167-22210259
>Gm06:22210477-22210618
>Gm06:22212159-22212213
>Gm06:22212674-22212767
>Gm06:22213581-22213631
>Gm06:22213671-22213716
>Gm06:22213827-22214006
>Gm06:22214148-22214173
>Gm06:22214284-22214326
>Gm06:22215316-22215344
>Gm06:22215417-22215451
>Gm06:22215723-22215877
>Gm06:22215944-22216211
>Gm06:22216350-22216399
>Gm06:22216578-22216623
>Gm06:22216668-22216737
>Gm06:22216881-22217932
>Gm06:22218766-22218861
>Gm06:22218902-22219061
>Gm06:22219216-22219424
>Gm06:22219480-22221685
>Gm06:22221859-22221893
>Gm06:22222054-22222100
>Gm06:22222165-22222216
>Gm06:22222291-22222333
>Gm06:22222727-22222850
>Gm06:22222918-22223044
>Gm06:22223271-22223305
>Gm06:22223460-22223516
>Gm06:22223605-22223646
>Gm06:22223773-22223893
>Gm06:22223940-22224037
>Gm06:22224070-22224154
>Gm06:22224860-22224935
>Gm06:22225127-22225181
>Gm06:22225266-22225318
>Gm06:22225439-22225520
>Gm06:22225584-22225650
>Gm06:22225691-22225867
>Gm06:22225992-22226049
>Gm06:22226453-22226503
>Gm06:22226650-22226687
>Gm06:22227116-22227236
>Gm06:22227368-22227417
>Gm06:22227581-22227685
>Gm06:22228197-22228239
>Gm06:22230907-22230963
>Gm06:22237138-22237256
>Gm06:22239534-22239746
>Gm06:22240938-22240969
>Gm06:22243060-22243093
>Gm06:22243682-22243762
>Gm06:22243835-22244020
>Gm06:22244081-22244121
>Gm06:22244639-22244744
>Gm06:22244833-22245069
>Gm06:22245155-22245209
>Gm06:22245564-22245797
>Gm06:22245823-22245886
>Gm06:22246019-22246068
>Gm06:22249192-22249244
>Gm06:22249542-22249578
>Gm06:22250555-22250587
>Gm06:22251166-22251290
>Gm06:22251462-22251503
>Gm06:22251873-22251919
>Gm06:22252168-22252196
>Gm06:22252387-22252421
>Gm06:22252572-22252756
>Gm06:22252856-22252870
>Gm06:22253358-22253381
>Gm06:22255401-22255637
>Gm06:22255823-22255903
>Gm06:22255958-22256118
>Gm06:22256211-22256426
>Gm06:22256479-22256547
>Gm06:22256740-22257088
>Gm06:22257438-22257479
>Gm06:22257683-22257793
>Gm06:22258238-22258274
>Gm06:22258502-22258552
>Gm06:22258714-22258742
>Gm06:22258787-22258829
>Gm06:22259260-22259297
>Gm06:22259759-22259794
>Gm06:22260002-22260033
>Gm06:22260108-22260153
>Gm06:22262736-22262835
>Gm06:22264508-22264592
>Gm06:22264622-22264677
>Gm06:22264785-22265265
>Gm06:22265309-22265369
>Gm06:22265517-22265695
>Gm06:22266119-22266228
>Gm06:22266390-22266457
>Gm06:22266560-22266675
>Gm06:22267030-22267127
>Gm06:22268923-22269139
>Gm06:22269323-22269471
>Gm06:22269578-22270200
>Gm06:22271546-22271572
>Gm06:22273309-22274281
>Gm06:22274809-22274920
>Gm06:22275171-22275222
>Gm06:22275335-22275398
>Gm06:22275431-22275470
>Gm06:22275834-22276018
>Gm06:22276879-22276930
>Gm06:22278203-22281282
>Gm06:22284381-22284432
>Gm06:22284848-22284935
>Gm06:22288248-22288455
>Gm06:22289938-22306697
>Gm06:22307785-22308015
>Gm06:22308175-22308365
>Gm06:22308570-22309858
>Gm06:22309895-22310562
>Gm06:22310638-22310744
>Gm06:22310814-22311112
>Gm06:22311155-22311757
>Gm06:22311871-22312280
>Gm06:22312459-22312595
>Gm06:22312847-22312928
>Gm06:22312948-22312985
>Gm06:22313184-22313315
>Gm06:22313435-22313587
>Gm06:22313759-22313786
>Gm06:22314267-22314442
>Gm06:22314478-22314570
>Gm06:22314593-22314675
>Gm06:22314836-22314961
>Gm06:22314993-22315174
>Gm06:22315221-22315273
>Gm06:22315322-22315451
>Gm06:22315606-22315798
>Gm06:22315838-22316122
>Gm06:22316436-22316533
>Gm06:22316588-22316674
>Gm06:22316953-22316987
>Gm06:22317053-22317271
>Gm06:22317328-22317363
>Gm06:22317739-22317881
>Gm06:22318956-22319007
>Gm06:22319686-22319913
>Gm06:22320177-22320263
>Gm06:22320349-22320469
>Gm06:22320545-22320583
>Gm06:22321146-22321203
>Gm06:22321405-22321440
>Gm06:22322045-22322278
>Gm06:22322588-22322668
>Gm06:22323211-22323289
>Gm06:22323329-22323843
>Gm06:22323891-22324069
>Gm06:22324213-22324450
>Gm06:22324770-22324949
>Gm06:22325194-22325225
>Gm06:22325315-22325432
>Gm06:22327157-22327198
>Gm06:22327238-22327287
>Gm06:22327740-22327838
>Gm06:22328954-22329044
>Gm06:22330255-22330301
>Gm06:22330461-22330510
>Gm06:22330741-22330791
>Gm06:22330888-22331209
>Gm06:22331270-22331336
>Gm06:22331439-22331477
>Gm06:22331552-22331773
>Gm06:22331807-22332005
>Gm06:22332314-22332498
>Gm06:22334888-22334980
>Gm06:22335721-22335825
>Gm06:22335955-22335994
>Gm06:22336171-22336246
>Gm06:22336943-22337001
>Gm06:22337772-22337806
>Gm06:22338225-22338325
>Gm06:22338516-22338573
>Gm06:22338641-22338821
>Gm06:22341759-22341824
>Gm06:22342219-22342298
>Gm06:22342602-22342647
>Gm06:22343398-22344024
>Gm06:22347980-22348241
>Gm06:22348479-22348694
>Gm06:22349621-22350196
>Gm06:22350279-22350453
>Gm06:22350502-22351022
>Gm06:22351211-22351256
>Gm06:22351324-22351759
>Gm06:22353383-22353505
>Gm06:22354922-22356598
>Gm06:22357005-22357091
>Gm06:22357411-22357443
>Gm06:22357489-22357764
>Gm06:22357864-22358057
>Gm06:22358108-22359020
>Gm06:22359082-22359293
>Gm06:22359459-22359845
>Gm06:22359880-22360161
>Gm06:22360430-22360475
>Gm06:22360510-22361533
>Gm06:22361555-22370907
>Gm06:22370993-22373883
>Gm06:22373909-22374058
>Gm06:22374347-22374377
>Gm06:22374465-22375246
>Gm06:22375386-22375901
>Gm06:22375961-22376283
>Gm06:22376309-22376678
>Gm06:22376901-22377017
>Gm06:22377120-22377330
>Gm06:22377411-22377484
>Gm06:22377527-22377615
>Gm06:22377743-22377781
>Gm06:22377834-22377897
>Gm06:22377944-22378014
>Gm06:22378102-22379001
>Gm06:22379096-22379230
>Gm06:22379287-22379364
>Gm06:22379480-22379682
>Gm06:22379772-22379797
>Gm06:22379825-22379929
>Gm06:22380030-22380590
>Gm06:22380660-22380753
>Gm06:22380839-22382737
>Gm06:22382791-22383397
>Gm06:22384121-22384203
>Gm06:22384259-22384309
>Gm06:22384478-22384596
>Gm06:22384627-22387465
>Gm06:22387488-22388711
>Gm06:22388866-22389036
>Gm06:22389102-22389137
>Gm06:22389150-22389228
>Gm06:22389783-22389856
>Gm06:22389953-22389992
>Gm06:22390608-22390788
>Gm06:22394045-22394111
>Gm06:22394651-22394710
>Gm06:22396863-22396981
>Gm06:22397169-22397339
>Gm06:22397616-22397854
>Gm06:22399606-22399639
>Gm06:22399689-22399801
>Gm06:22399845-22399929
>Gm06:22399978-22400072
>Gm06:22400145-22400456
>Gm06:22400501-22408384
>Gm06:22408580-22408619
>Gm06:22409194-22409253
>Gm06:22409365-22409490
>Gm06:22409523-22409835
>Gm06:22409892-22410470
>Gm06:22410574-22410837
>Gm06:22411227-22411308
>Gm06:22411549-22423334
>Gm06:22423521-22424790
>Gm06:22424831-22424917
>Gm06:22424951-22426538
>Gm06:22426584-22427367
>Gm06:22427436-22430176
>Gm06:22430204-22430510
>Gm06:22430570-22432216
>Gm06:22432271-22435561
>Gm06:22435613-22435696
>Gm06:22435807-22435872
>Gm06:22435904-22441872
>Gm06:22441897-22442698
>Gm06:22442755-22442819
>Gm06:22442860-22442993
>Gm06:22443231-22443946
>Gm06:22443991-22444445
>Gm06:22444961-22445000
>Gm06:22447916-22448570
>Gm06:22448734-22449142
>Gm06:22449181-22449286
>Gm06:22449344-22449894
>Gm06:22449920-22450647
>Gm06:22450680-22452083
>Gm06:22452103-22454532
>Gm06:22454560-22455054
>Gm06:22455610-22455697
>Gm06:22456315-22456387
>Gm06:22458650-22458676
>Gm06:22460678-22460809
>Gm06:22461182-22461592
>Gm06:22461952-22461992
>Gm06:22470162-22471285
>Gm06:22472763-22472800
>Gm06:22474009-22474069
>Gm06:22475561-22475600
>Gm06:22475996-22476049
>Gm06:22476460-22476515
>Gm06:22476587-22476676
>Gm06:22476719-22476882
>Gm06:22476947-22478051
>Gm06:22478100-22481004
>Gm06:22481094-22481289
>Gm06:22481343-22484804
>Gm06:22484860-22484987
>Gm06:22489461-22489657
>Gm06:22490419-22490456
>Gm06:22492351-22492608
>Gm06:22494247-22494337
>Gm06:22495374-22495429
>Gm06:22495840-22495896
>Gm06:22497427-22497509
>Gm06:22498450-22498489
>Gm06:22500603-22500640
>Gm06:22502790-22502851
>Gm06:22502906-22503180
>Gm06:22503390-22503471
>Gm06:22503506-22503552
>Gm06:22503607-22503949
>Gm06:22504071-22504193
>Gm06:22504244-22504391
>Gm06:22504446-22504665
>Gm06:22504697-22504725
>Gm06:22504764-22505042
>Gm06:22505134-22505175
>Gm06:22505246-22505706
>Gm06:22506322-22507117
>Gm06:22507193-22507918
>Gm06:22507957-22508467
>Gm06:22508671-22508987
>Gm06:22509135-22509608
>Gm06:22509631-22509982
>Gm06:22511083-22511159
>Gm06:22512145-22512305
>Gm06:22512397-22512433
>Gm06:22512691-22512811
>Gm06:22515137-22515213
>Gm06:22515372-22515422
>Gm06:22515445-22515585
>Gm06:22515637-22515812
>Gm06:22515936-22516000
>Gm06:22516085-22516188
>Gm06:22516232-22516432
>Gm06:22516537-22516827
>Gm06:22517083-22517332
>Gm06:22517431-22517501
>Gm06:22518297-22518348
>Gm06:22518874-22519061
>Gm06:22522038-22522145
>Gm06:22522446-22522559
>Gm06:22523372-22523982
>Gm06:22525688-22526801
>Gm06:22527397-22527922
>Gm06:22528013-22528101
>Gm06:22528133-22528575
>Gm06:22529886-22529956
>Gm06:22530558-22531976
>Gm06:22532170-22532252
>Gm06:22532318-22532495
>Gm06:22532542-22532656
>Gm06:22532733-22533201
>Gm06:22533259-22533405
>Gm06:22533522-22533862
>Gm06:22533966-22534255
>Gm06:22534355-22534488
>Gm06:22534539-22535239
>Gm06:22535300-22536135
>Gm06:22536268-22536571
>Gm06:22536731-22536984
>Gm06:22537540-22537585
>Gm06:22537827-22537949
>Gm06:22538022-22538166
>Gm06:22538264-22538335
>Gm06:22538458-22538587
>Gm06:22538622-22538835
>Gm06:22539178-22539772
>Gm06:22539794-22539934
>Gm06:22539996-22540028
>Gm06:22540085-22545895
>Gm06:22547369-22547409
>Gm06:22547432-22547469
>Gm06:22547503-22547979
>Gm06:22548486-22550238
>Gm06:22551014-22551199
>Gm06:22551270-22551306
>Gm06:22551350-22551486
>Gm06:22551556-22551637
>Gm06:22551824-22551914
>Gm06:22552171-22552664
>Gm06:22552738-22553173
>Gm06:22553392-22553501
>Gm06:22553735-22553815
>Gm06:22553975-22554210
>Gm06:22554254-22554396
>Gm06:22554500-22554554
>Gm06:22554687-22554729
>Gm06:22554867-22554987
>Gm06:22555463-22555534
>Gm06:22555599-22555635
>Gm06:22556025-22556051
>Gm06:22556247-22556275
>Gm06:22556389-22558338
>Gm06:22558597-22558634
>Gm06:22558779-22559206
>Gm06:22559303-22560993
>Gm06:22561080-22562123
>Gm06:22562334-22566404
>Gm06:22571008-22571065
>Gm06:22571137-22572654
>Gm06:22572693-22574865
>Gm06:22577522-22577630
>Gm06:22579066-22579114
>Gm06:22579467-22579524
>Gm06:22585179-22585263
>Gm06:22585660-22586152
>Gm06:22586183-22586655
>Gm06:22586706-22586772
>Gm06:22595236-22595268
>Gm06:22595668-22596283
>Gm06:22596350-22596417
>Gm06:22597356-22597570
>Gm06:22598748-22598829
>Gm06:22603374-22603421
>Gm06:22603505-22603588
>Gm06:22603905-22604029
>Gm06:22608059-22608100
>Gm06:22610210-22610243
>Gm06:22610682-22610731
>Gm06:22611281-22611316
>Gm06:22612142-22612211
>Gm06:22612368-22612460
>Gm06:22612613-22612642
>Gm06:22612825-22612949
>Gm06:22613076-22613146
>Gm06:22614624-22614673
>Gm06:22616965-22617160
>Gm06:22617227-22617569
>Gm06:22617900-22642964
>Gm06:22644936-22645026
>Gm06:22645072-22648478
>Gm06:22648512-22652250
>Gm06:22652282-22652337
>Gm06:22652400-22652507
>Gm06:22652545-22653795
>Gm06:22653857-22654799
>Gm06:22654868-22655639
>Gm06:22655765-22656530
>Gm06:22656543-22661139
>Gm06:22661159-22662321
>Gm06:22662369-22663538
>Gm06:22666273-22666306
>Gm06:22667693-22667733
>Gm06:22668386-22668422
>Gm06:22670098-22670212
>Gm06:22672171-22672953
>Gm06:22673008-22673050
>Gm06:22673237-22673355
>Gm06:22673553-22674586
>Gm06:22674629-22674682
>Gm06:22674781-22674835
>Gm06:22674912-22675021
>Gm06:22675248-22675290
>Gm06:22675349-22675429
>Gm06:22675542-22675730
>Gm06:22675830-22675865
>Gm06:22679919-22679944
>Gm06:22682052-22682221
>Gm06:22682292-22682414
>Gm06:22682468-22682599
>Gm06:22683803-22683993
>Gm06:22684125-22684236
>Gm06:22684337-22684436
>Gm06:22685489-22685950
>Gm06:22686323-22686402
>Gm06:22686874-22692273
>Gm06:22697023-22697069
>Gm06:22697424-22697457
>Gm06:22697826-22697868
>Gm06:22700388-22700586
>Gm06:22700646-22700762
>Gm06:22700892-22701000
>Gm06:22701658-22701859
>Gm06:22701968-22702039
>Gm06:22702348-22702437
>Gm06:22702635-22702684
>Gm06:22702845-22703033
>Gm06:22703103-22703254
>Gm06:22706791-22706939
>Gm06:22707365-22707401
>Gm06:22707541-22707572
>Gm06:22708094-22708127
>Gm06:22710434-22710777
>Gm06:22710827-22710855
>Gm06:22710890-22710928
>Gm06:22711364-22711496
>Gm06:22713995-22714698
>Gm06:22714812-22714875
>Gm06:22715059-22715096
>Gm06:22715482-22715694
>Gm06:22715871-22715931
>Gm06:22716015-22716096
>Gm06:22716136-22716293
>Gm06:22716323-22716391
>Gm06:22716465-22716654
>Gm06:22716736-22716790
>Gm06:22716852-22716972
>Gm06:22717023-22717081
>Gm06:22717222-22717483
>Gm06:22718028-22722929
>Gm06:22725418-22725579
>Gm06:22726370-22726446
>Gm06:22728705-22728815
>Gm06:22729877-22730283
>Gm06:22731779-22731897
>Gm06:22733289-22733324
>Gm06:22733407-22736579
>Gm06:22736619-22751387
>Gm06:22751775-22752681
>Gm06:22753582-22753645
>Gm06:22753931-22753996
>Gm06:22754109-22754312
>Gm06:22754376-22756552
>Gm06:22756637-22757679
>Gm06:22757715-22758049
>Gm06:22758180-22758589
>Gm06:22758616-22759134
>Gm06:22759211-22759240
>Gm06:22759263-22759343
>Gm06:22759542-22759911
>Gm06:22759988-22760063
>Gm06:22760176-22760436
>Gm06:22760479-22761008
>Gm06:22761049-22761077
>Gm06:22761117-22761657
>Gm06:22761714-22762000
>Gm06:22762026-22762445
>Gm06:22762539-22762768
>Gm06:22762821-22762895
>Gm06:22762951-22763237
>Gm06:22763299-22763902
>Gm06:22763943-22764096
>Gm06:22764164-22764206
>Gm06:22764359-22764626
>Gm06:22764714-22764988
>Gm06:22765012-22765205
>Gm06:22765245-22766054
>Gm06:22766190-22766409
>Gm06:22766445-22767310
>Gm06:22767381-22768293
>Gm06:22768325-22768674
>Gm06:22768713-22781918
>Gm06:22781954-22782429
>Gm06:22782520-22782737
>Gm06:22782801-22782960
>Gm06:22783010-22784700
>Gm06:22784877-22785431
>Gm06:22785454-22785953
>Gm06:22786144-22786816
>Gm06:22786867-22790044
>Gm06:22790067-22790424
>Gm06:22790584-22793595
>Gm06:22793647-22795931
>Gm06:22795963-22797455
>Gm06:22797501-22797656
>Gm06:22797703-22803628
>Gm06:22804085-22804114
>Gm06:22804244-22804360
>Gm06:22804618-22804651
>Gm06:22804951-22806244
>Gm06:22806334-22806491
>Gm06:22806529-22819255
>Gm06:22819291-22821181
>Gm06:22821256-22822053
>Gm06:22822164-22822454
>Gm06:22822554-22851426
>Gm06:22851481-22886220
>Gm06:22886274-22887197
>Gm06:22887234-22889375
>Gm06:22889401-22891584
>Gm06:22891625-22902260
>Gm06:22902302-22902502
>Gm06:22906510-22906614
>Gm06:22908525-22908592
>Gm06:22909613-22910420
>Gm06:22911435-22911542
>Gm06:22912030-22912073
>Gm06:22912310-22912425
>Gm06:22913089-22914002
>Gm06:22914730-22916011
>Gm06:22916341-22916660
>Gm06:22916698-22917676
>Gm06:22917757-22918454
>Gm06:22918488-22919263
>Gm06:22920081-22920180
>Gm06:22920232-22920328
>Gm06:22920390-22922325
>Gm06:22922361-22923621
>Gm06:22923743-22923793
>Gm06:22923997-22924600
>Gm06:22924691-22924775
>Gm06:22924802-22924887
>Gm06:22924925-22926748
>Gm06:22926786-22931627
>Gm06:22931719-22933893
>Gm06:22933930-22954968
>Gm06:22955113-22955299
>Gm06:22955354-22955383
>Gm06:22955499-22956504
>Gm06:22956555-22956612
>Gm06:22956746-22956857
>Gm06:22956947-22957012
>Gm06:22957294-22972329
>Gm06:22972383-22972415
>Gm06:22972491-22979997
>Gm06:22980043-22980771
>Gm06:22980933-22980974
>Gm06:22981056-22981103
>Gm06:22981250-22981276
>Gm06:22981431-22981700
>Gm06:22981779-22982449
>Gm06:22982637-22984285
>Gm06:22984373-22984669
>Gm06:22984753-22984803
>Gm06:22984985-22985192
>Gm06:22985446-22985501
>Gm06:22985566-22985696
>Gm06:22985779-22985834
>Gm06:22985978-22986105
>Gm06:22986141-22986251
>Gm06:22986338-22989136
>Gm06:22989250-22990517
>Gm06:22990609-22991507
>Gm06:22991524-22992225
>Gm06:22992270-22992530
>Gm06:22992559-22993075
>Gm06:22993120-22993185
>Gm06:22993241-22993755
>Gm06:22993837-22995003
>Gm06:22995035-22999254
>Gm06:22999293-22999796
>Gm06:22999957-23000184
>Gm06:23000253-23000281
>Gm06:23000392-23001371
>Gm06:23001438-23001748
>Gm06:23001810-23001893
>Gm06:23002016-23002093
>Gm06:23002321-23002662
>Gm06:23002866-23003163
>Gm06:23003189-23004358
>Gm06:23004400-23004734
>Gm06:23004799-23011871
>Gm06:23011974-23015054
>Gm06:23015123-23015374
>Gm06:23015404-23015479
>Gm06:23015607-23016856
>Gm06:23017267-23040376
>Gm06:23040842-23040887
>Gm06:23040909-23041270
>Gm06:23041511-23041604
>Gm06:23041635-23043079
>Gm06:23043517-23044790
>Gm06:23045068-23045121
>Gm06:23045520-23045618
>Gm06:23045825-23045852
>Gm06:23046009-23048881
>Gm06:23048933-23049703
>Gm06:23049744-23050932
>Gm06:23053026-23053080
>Gm06:23053137-23053312
>Gm06:23053351-23054243
>Gm06:23054397-23056475
>Gm06:23056492-23066071
>Gm06:23066128-23108094
>Gm06:23108594-23111368
>Gm06:23111418-23111537
>Gm06:23113600-23113716
>Gm06:23114968-23114998
>Gm06:23115618-23115726
>Gm06:23115831-23115914
>Gm06:23116000-23116043
>Gm06:23118493-23118524
>Gm06:23120226-23120355
>Gm06:23121829-23122937
>Gm06:23123010-23123767
>Gm06:23123826-23123856
>Gm06:23123939-23124278
>Gm06:23124364-23124406
>Gm06:23124545-23124586
>Gm06:23124719-23124773
>Gm06:23125166-23125199
>Gm06:23125327-23125356
>Gm06:23125499-23125576
>Gm06:23125605-23125727
>Gm06:23125761-23125951
>Gm06:23125965-23126012
>Gm06:23126348-23126484
>Gm06:23126626-23126783
>Gm06:23126818-23126973
>Gm06:23127471-23127522
>Gm06:23127589-23128722
>Gm06:23128733-23128888
>Gm06:23129251-23129390
>Gm06:23129597-23129683
>Gm06:23129752-23129863
>Gm06:23130132-23130477
>Gm06:23130869-23133785
>Gm06:23133834-23133947
>Gm06:23133983-23165032
>Gm06:23165072-23165726
>Gm06:23165762-23165953
>Gm06:23165990-23166176
>Gm06:23166263-23167144
>Gm06:23168018-23168066
>Gm06:23168150-23168531
>Gm06:23168630-23169591
>Gm06:23169675-23170067
>Gm06:23170145-23178010
>Gm06:23178079-23178322
>Gm06:23178457-23178531
>Gm06:23179347-23179375
>Gm06:23179402-23189839
>Gm06:23189886-23190040
>Gm06:23190399-23190438
>Gm06:23190606-23190661
>Gm06:23191269-23191316
>Gm06:23191347-23191509
>Gm06:23191605-23191735
>Gm06:23191774-23194732
>Gm06:23195079-23195131
>Gm06:23195195-23195240
>Gm06:23195258-23198773
>Gm06:23198846-23199540
>Gm06:23201740-23201914
>Gm06:23202064-23202164
>Gm06:23202251-23202280
>Gm06:23202480-23202622
>Gm06:23202661-23202710
>Gm06:23203077-23203154
>Gm06:23203217-23203329
>Gm06:23203466-23203524
>Gm06:23204140-23204174
>Gm06:23204241-23204295
>Gm06:23204975-23205010
>Gm06:23205392-23205507
>Gm06:23205968-23206118
>Gm06:23206522-23206788
>Gm06:23206866-23206945
>Gm06:23207045-23207279
>Gm06:23207342-23207487
>Gm06:23207674-23207720
>Gm06:23208682-23208713
>Gm06:23208973-23209146
>Gm06:23209476-23209537
>Gm06:23210153-23210204
>Gm06:23215099-23215229
>Gm06:23215288-23215322
>Gm06:23215420-23215461
>Gm06:23215842-23215879
>Gm06:23215968-23216085
>Gm06:23216126-23216161
>Gm06:23216666-23216829
>Gm06:23216922-23216988
>Gm06:23217021-23217285
>Gm06:23217325-23217361
>Gm06:23217386-23217469
>Gm06:23218243-23218311
>Gm06:23218609-23218680
>Gm06:23218833-23218879
>Gm06:23219011-23219077
>Gm06:23219423-23219721
>Gm06:23220795-23220843
>Gm06:23221082-23221169
>Gm06:23221240-23221287
>Gm06:23221576-23221631
>Gm06:23221727-23221769
>Gm06:23221879-23221911
>Gm06:23222031-23222209
>Gm06:23222359-23222437
>Gm06:23222466-23222636
>Gm06:23222773-23222820
>Gm06:23223174-23223247
>Gm06:23223493-23223931
>Gm06:23224008-23224138
>Gm06:23224195-23224408
>Gm06:23224524-23224682
>Gm06:23225309-23225342
>Gm06:23225526-23225596
>Gm06:23225784-23225816
>Gm06:23225893-23225992
>Gm06:23226080-23226121
>Gm06:23226548-23227826
>Gm06:23227895-23228240
>Gm06:23228317-23228741
>Gm06:23228825-23229126
>Gm06:23229214-23229537
>Gm06:23229646-23229865
>Gm06:23229928-23230498
>Gm06:23230542-23230587
>Gm06:23230720-23230846
>Gm06:23230885-23231298
>Gm06:23231367-23231845
>Gm06:23231877-23232359
>Gm06:23232396-23232579
>Gm06:23237222-23237248
>Gm06:23237579-23238079
>Gm06:23238164-23238228
>Gm06:23238329-23238366
>Gm06:23238678-23238753
>Gm06:23239180-23239237
>Gm06:23239269-23239299
>Gm06:23239615-23239661
>Gm06:23241457-23241514
>Gm06:23241598-23241699
>Gm06:23241738-23242289
>Gm06:23242334-23242497
>Gm06:23242538-23243796
>Gm06:23243874-23243906
>Gm06:23244008-23244053
>Gm06:23244076-23244221
>Gm06:23245947-23246001
>Gm06:23247285-23247346
>Gm06:23247547-23247572
>Gm06:23247791-23249182
>Gm06:23249974-23250081
>Gm06:23252425-23274798
>Gm06:23274850-23277957
>Gm06:23277994-23280888
>Gm06:23280931-23288371
>Gm06:23288403-23288699
>Gm06:23288727-23289768
>Gm06:23289872-23295859
>Gm06:23295925-23296086
>Gm06:23296132-23296168
>Gm06:23296196-23296241
>Gm06:23296276-23296361
>Gm06:23296406-23297590
>Gm06:23297662-23298342
>Gm06:23298493-23299285
>Gm06:23299314-23300486
>Gm06:23300530-23301565
>Gm06:23302051-23302140
>Gm06:23303037-23304297
>Gm06:23304348-23304541
>Gm06:23306070-23306746
>Gm06:23307064-23316684
>Gm06:23316767-23321999
>Gm06:23322086-23322128
>Gm06:23322188-23322212
>Gm06:23323109-23323136
>Gm06:23327211-23327255
>Gm06:23327808-23327841
>Gm06:23329093-23337220
>Gm06:23337231-23343355
>Gm06:23343391-23343754
>Gm06:23343870-23346438
>Gm06:23346483-23346805
>Gm06:23346848-23347529
>Gm06:23347917-23348064
>Gm06:23348097-23348222
>Gm06:23348770-23349235
>Gm06:23350412-23351359
>Gm06:23351436-23351617
>Gm06:23351668-23352906
>Gm06:23358524-23358584
>Gm06:23358719-23358751
>Gm06:23358803-23358874
>Gm06:23359412-23359565
>Gm06:23359709-23359761
>Gm06:23359821-23364121
>Gm06:23364168-23364758
>Gm06:23364833-23365413
>Gm06:23365456-23365728
>Gm06:23365817-23367784
>Gm06:23367856-23369301
>Gm06:23369365-23374962
>Gm06:23375005-23375036
>Gm06:23375105-23375177
>Gm06:23375213-23378468
>Gm06:23378512-23380331
>Gm06:23380395-23382291
>Gm06:23382329-23384005
>Gm06:23384929-23385077
>Gm06:23385805-23385977
>Gm06:23386150-23386246
>Gm06:23386290-23386436
>Gm06:23387692-23387827
>Gm06:23388511-23388551
>Gm06:23389097-23389140
>Gm06:23389441-23391464
>Gm06:23391919-23392055
>Gm06:23392128-23397578
>Gm06:23397662-23397967
>Gm06:23398026-23398118
>Gm06:23398146-23398399
>Gm06:23398452-23398740
>Gm06:23398793-23398841
>Gm06:23398952-23399074
>Gm06:23399287-23399320
>Gm06:23399656-23401318
>Gm06:23401488-23401586
>Gm06:23402127-23408084
>Gm06:23408136-23408150
>Gm06:23409000-23409153
>Gm06:23409212-23409959
>Gm06:23410202-23410556
>Gm06:23410627-23410668
>Gm06:23410767-23414495
>Gm06:23414609-23415112
>Gm06:23420359-23420427
>Gm06:23420495-23420527
>Gm06:23422287-23422412
>Gm06:23423621-23423868
>Gm06:23424419-23424515
>Gm06:23425713-23425922
>Gm06:23429062-23430741
>Gm06:23431106-23431146
>Gm06:23435658-23435721
>Gm06:23436828-23436969
>Gm06:23439915-23440057
>Gm06:23440086-23440639
>Gm06:23440680-23442082
>Gm06:23442163-23443100
>Gm06:23443135-23447877
>Gm06:23448061-23448304
>Gm06:23448438-23456518
>Gm06:23456649-23456723
>Gm06:23456766-23456790
>Gm06:23456837-23456953
>Gm06:23456993-23457156
>Gm06:23457253-23457392
>Gm06:23457418-23457606
>Gm06:23457644-23457903
>Gm06:23458431-23458881
>Gm06:23458929-23459289
>Gm06:23459322-23459450
>Gm06:23459839-23459953
>Gm06:23461179-23461913
>Gm06:23461981-23462644
>Gm06:23463030-23463591
>Gm06:23463713-23463799
>Gm06:23464127-23464157
>Gm06:23464286-23464345
>Gm06:23464420-23464570
>Gm06:23464635-23464828
>Gm06:23464887-23465617
>Gm06:23465664-23466443
>Gm06:23466526-23466812
>Gm06:23466897-23467560
>Gm06:23467667-23468274
>Gm06:23468311-23470786
>Gm06:23470816-23470957
>Gm06:23471056-23471148
>Gm06:23471274-23472367
>Gm06:23472467-23473983
>Gm06:23474032-23474109
>Gm06:23474215-23474321
>Gm06:23474432-23474813
>Gm06:23474978-23476807
>Gm06:23476837-23477042
>Gm06:23477073-23477541
>Gm06:23477633-23480961
>Gm06:23481007-23481179
>Gm06:23483304-23494814
>Gm06:23494824-23503113
>Gm06:23503150-23507299
>Gm06:23507350-23508182
>Gm06:23508216-23511303
>Gm06:23511502-23513157
>Gm06:23513214-23518904
>Gm06:23518933-23551507
>Gm06:23551563-23561674
>Gm06:23561701-23580785
>Gm06:23580891-23584411
>Gm06:23584491-23624496
>Gm06:23624754-23626343
>Gm06:23628080-23628943
>Gm06:23629905-23629992
>Gm06:23630958-23630992
>Gm06:23633684-23633763
>Gm06:23633888-23633920
>Gm06:23634503-23635477
>Gm06:23635733-23635799
>Gm06:23635943-23636039
>Gm06:23638672-23638850
>Gm06:23639160-23639217
>Gm06:23640358-23640484
>Gm06:23640808-23640951
>Gm06:23641138-23641198
>Gm06:23641318-23641350
>Gm06:23643035-23643095
>Gm06:23643747-23644043
>Gm06:23644595-23644643
>Gm06:23644680-23644843
>Gm06:23644975-23645091
>Gm06:23648624-23648706
>Gm06:23648755-23649005
>Gm06:23649270-23649421
>Gm06:23650640-23650683
>Gm06:23652417-23652558
>Gm06:23652948-23652989
>Gm06:23653924-23653966
>Gm06:23654971-23655113
>Gm06:23655848-23655903
>Gm06:23657074-23657158
>Gm06:23657641-23657886
>Gm06:23657938-23659400
>Gm06:23659440-23659981
>Gm06:23660095-23660558
>Gm06:23660602-23660632
>Gm06:23660686-23660912
>Gm06:23660930-23661170
>Gm06:23661278-23661329
>Gm06:23661367-23662352
>Gm06:23662386-23662629
>Gm06:23662935-23663045
>Gm06:23664361-23664400
>Gm06:23668801-23668899
>Gm06:23669084-23669120
>Gm06:23672020-23672060
>Gm06:23674638-23674677
>Gm06:23675665-23675749
>Gm06:23677615-23677653
>Gm06:23678638-23678858
>Gm06:23678903-23679014
>Gm06:23679061-23679409
>Gm06:23679448-23680019
>Gm06:23680095-23683408
>Gm06:23683466-23683652
>Gm06:23683674-23689438
>Gm06:23689473-23691281
>Gm06:23691322-23708431
>Gm06:23708495-23735163
>Gm06:23735200-23735848
>Gm06:23735876-23736234
>Gm06:23736284-23736339
>Gm06:23736407-23736827
>Gm06:23736905-23742565
>Gm06:23742669-23743807
>Gm06:23743849-23743909
>Gm06:23743956-23745977
>Gm06:23746077-23780182
>Gm06:23780216-23782397
>Gm06:23782472-23789692
>Gm06:23789724-23792051
>Gm06:23792087-23796091
>Gm06:23796171-23826756
>Gm06:23826815-23827239
>Gm06:23827529-23828533
>Gm06:23829635-23831575
>Gm06:23832412-23832491
>Gm06:23834925-23835111
>Gm06:23835163-23835265
>Gm06:23835591-23842005
>Gm06:23842035-23848265
>Gm06:23848307-23850212
>Gm06:23850245-23850757
>Gm06:23850837-23850886
>Gm06:23850924-23851015
>Gm06:23851155-23851226
>Gm06:23851435-23851659
>Gm06:23852046-23852106
>Gm06:23852505-23852699
>Gm06:23852901-23852942
>Gm06:23853004-23853094
>Gm06:23853273-23853336
>Gm06:23853716-23853968
>Gm06:23854118-23854156
>Gm06:23854272-23854286
>Gm06:23857013-23857081
>Gm06:23857139-23857181
>Gm06:23857277-23857973
>Gm06:23857993-23859018
>Gm06:23859361-23859401
>Gm06:23859660-23859727
>Gm06:23859764-23865636
>Gm06:23865977-23866019
>Gm06:23866383-23866445
>Gm06:23867257-23867316
>Gm06:23867575-23867622
>Gm06:23867695-23867821
>Gm06:23867884-23867923
>Gm06:23868343-23868401
>Gm06:23868982-23868998
>Gm06:23869098-23869112
>Gm06:23870234-23870266
>Gm06:23870705-23870847
>Gm06:23871233-23871363
>Gm06:23873538-23873901
>Gm06:23874023-23874055
>Gm06:23874114-23874236
>Gm06:23874302-23874395
>Gm06:23874631-23874693
>Gm06:23874839-23875003
>Gm06:23876102-23876150
>Gm06:23876229-23876428
>Gm06:23876485-23877147
>Gm06:23877781-23877936
>Gm06:23877961-23878195
>Gm06:23878303-23878363
>Gm06:23878928-23878972
>Gm06:23879334-23879387
>Gm06:23879751-23879801
>Gm06:23880168-23880215
>Gm06:23880264-23880327
>Gm06:23880493-23880555
>Gm06:23880646-23880701
>Gm06:23880739-23880802
>Gm06:23880906-23880932
>Gm06:23881988-23888663
>Gm06:23889477-23890411
>Gm06:23892185-23892322
>Gm06:23892365-23892739
>Gm06:23892829-23894808
>Gm06:23894835-23896045
>Gm06:23896233-23903489
>Gm06:23903519-23904182
>Gm06:23904245-23904295
>Gm06:23904320-23906175
>Gm06:23906698-23906734
>Gm06:23907435-23907501
>Gm06:23907656-23907748
>Gm06:23907884-23908882
>Gm06:23909932-23909978
>Gm06:23910138-23910234
>Gm06:23910295-23910423
>Gm06:23910550-23910739
>Gm06:23910952-23910995
>Gm06:23911091-23911195
>Gm06:23912525-23912574
>Gm06:23912727-23912773
>Gm06:23913024-23913099
>Gm06:23915069-23915235
>Gm06:23915475-23916984
>Gm06:23917010-23920320
>Gm06:23920459-23920581
>Gm06:23920635-23920970
>Gm06:23921123-23921180
>Gm06:23921226-23921465
>Gm06:23921591-23921628
>Gm06:23921808-23921866
>Gm06:23922058-23922098
>Gm06:23923019-23923058
>Gm06:23923236-23923365
>Gm06:23923749-23923806
>Gm06:23924454-23924484
>Gm06:23924828-23925162
>Gm06:23925208-23925278
>Gm06:23925585-23925631
>Gm06:23925971-23926129
>Gm06:23926340-23926519
>Gm06:23928292-23928399
>Gm06:23928438-23928569
>Gm06:23928666-23929979
>Gm06:23930081-23943458
>Gm06:23943495-23943694
>Gm06:23943755-23948202
>Gm06:23948257-23948435
>Gm06:23948537-23950445
>Gm06:23950622-23952109
>Gm06:23952149-23952360
>Gm06:23952486-23953696
>Gm06:23953725-23954346
>Gm06:23954538-23958506
>Gm06:23958530-23981520
>Gm06:23983556-23987130
>Gm06:23987230-24013192
>Gm06:24013234-24013376
>Gm06:24013483-24013614
>Gm06:24013667-24013873
>Gm06:24013958-24013986
>Gm06:24014026-24014252
>Gm06:24014332-24014395
>Gm06:24014444-24015276
>Gm06:24015314-24015369
>Gm06:24015452-24015850
>Gm06:24015958-24016029
>Gm06:24016055-24017239
>Gm06:24017274-24017755
>Gm06:24017787-24018269
>Gm06:24018428-24019436
>Gm06:24019514-24019636
>Gm06:24019698-24019777
>Gm06:24020067-24059885
>Gm06:24059949-24060102
>Gm06:24060256-24060331
>Gm06:24060398-24060464
>Gm06:24060549-24076631
>Gm06:24076793-24076995
>Gm06:24077030-24077302
>Gm06:24077340-24077698
>Gm06:24077730-24077998
>Gm06:24078030-24078121
>Gm06:24078160-24078216
>Gm06:24078239-24078811
>Gm06:24078863-24079563
>Gm06:24079613-24080229
>Gm06:24080314-24081264
>Gm06:24081298-24081383
>Gm06:24081405-24082184
>Gm06:24082487-24083022
>Gm06:24083082-24090916
>Gm06:24090945-24139403
>Gm06:24139493-24139616
>Gm06:24140428-24148521
>Gm06:24148538-24148582
>Gm06:24148778-24148854
>Gm06:24148898-24148951
>Gm06:24149078-24149112
>Gm06:24149138-24149289
>Gm06:24149350-24149495
>Gm06:24149581-24149621
>Gm06:24149716-24149772
>Gm06:24149850-24149904
>Gm06:24149997-24150050
>Gm06:24150201-24150229
>Gm06:24150308-24150438
>Gm06:24150528-24150566
>Gm06:24150677-24150921
>Gm06:24150974-24151010
>Gm06:24151215-24151259
>Gm06:24151430-24151659
>Gm06:24151741-24151913
>Gm06:24151977-24152024
>Gm06:24152121-24152198
>Gm06:24152315-24152364
>Gm06:24152460-24152707
>Gm06:24152713-24152872
>Gm06:24153344-24153430
>Gm06:24154394-24154448
>Gm06:24154475-24154744
>Gm06:24155520-24155564
>Gm06:24155579-24157350
>Gm06:24157575-24157624
>Gm06:24157712-24157755
>Gm06:24157829-24157882
>Gm06:24157967-24158028
>Gm06:24158073-24158102
>Gm06:24158147-24158264
>Gm06:24159041-24159079
>Gm06:24159573-24159635
>Gm06:24159684-24159753
>Gm06:24159901-24159937
>Gm06:24160686-24160722
>Gm06:24161038-24161210
>Gm06:24161293-24178719
>Gm06:24178849-24178903
>Gm06:24178946-24181270
>Gm06:24181346-24185891
>Gm06:24186107-24186335
>Gm06:24186406-24186474
>Gm06:24186555-24186590
>Gm06:24186951-24187033
>Gm06:24187180-24187218
>Gm06:24187277-24187317
>Gm06:24187557-24187667
>Gm06:24187873-24187980
>Gm06:24188151-24188351
>Gm06:24188427-24188664
>Gm06:24188878-24189051
>Gm06:24189086-24189421
>Gm06:24189519-24189572
>Gm06:24189658-24189695
>Gm06:24189784-24189853
>Gm06:24189917-24190008
>Gm06:24190394-24190502
>Gm06:24190566-24190601
>Gm06:24190675-24191426
>Gm06:24191483-24191811
>Gm06:24191923-24192058
>Gm06:24192125-24192326
>Gm06:24192409-24192880
>Gm06:24192919-24193129
>Gm06:24193162-24193706
>Gm06:24193774-24193819
>Gm06:24193862-24194003
>Gm06:24194062-24194155
>Gm06:24194273-24194429
>Gm06:24194470-24194577
>Gm06:24194602-24203537
>Gm06:24203600-24203640
>Gm06:24203920-24204103
>Gm06:24204142-24204303
>Gm06:24204363-24204469
>Gm06:24204551-24204645
>Gm06:24204713-24215626
>Gm06:24215694-24215891
>Gm06:24218582-24218849
>Gm06:24218901-24219516
>Gm06:24221019-24221170
>Gm06:24224473-24228331
>Gm06:24233034-24233051
>Gm06:24233782-24233933
>Gm06:24234201-24234215
>Gm06:24234712-24235397
>Gm06:24235484-24235845
>Gm06:24236057-24236121
>Gm06:24236597-24236713
>Gm06:24236798-24237793
>Gm06:24237896-24244585
>Gm06:24244752-24245536
>Gm06:24245562-24245699
>Gm06:24245732-24246191
>Gm06:24246275-24246355
>Gm06:24246704-24248007
>Gm06:24248194-24248314
>Gm06:24248502-24248691
>Gm06:24249000-24249941
>Gm06:24250077-24250143
>Gm06:24251913-24261740
>Gm06:24261811-24261848
>Gm06:24261903-24261929
>Gm06:24262062-24262214
>Gm06:24262287-24267580
>Gm06:24267752-24267808
>Gm06:24267911-24267992
>Gm06:24268308-24292719
>Gm06:24292731-24296222
>Gm06:24296492-24297627
>Gm06:24297905-24346057
>Gm06:24346566-24346759
>Gm06:24346942-24346978
>Gm06:24347044-24347112
>Gm06:24347262-24347592
>Gm06:24347622-24348410
>Gm06:24348513-24348610
>Gm06:24348687-24348774
>Gm06:24348830-24348999
>Gm06:24349034-24349067
>Gm06:24349165-24349255
>Gm06:24349615-24349691
>Gm06:24349718-24349749
>Gm06:24349802-24349958
>Gm06:24349996-24350026
>Gm06:24350062-24350123
>Gm06:24350169-24350223
>Gm06:24350325-24356688
>Gm06:24357031-24357065
>Gm06:24357147-24357418
>Gm06:24357467-24357574
>Gm06:24357616-24357664
>Gm06:24357733-24357872
>Gm06:24357949-24358158
>Gm06:24358214-24368519
>Gm06:24368712-24369755
>Gm06:24369807-24369851
>Gm06:24369899-24370357
>Gm06:24370411-24370558
>Gm06:24370613-24370695
>Gm06:24370737-24370820
>Gm06:24370860-24371004
>Gm06:24371085-24371333
>Gm06:24371804-24373526
>Gm06:24373808-24373894
>Gm06:24374001-24375138
>Gm06:24378133-24384311
>Gm06:24384360-24384501
>Gm06:24384601-24386699
>Gm06:24387090-24390934
>Gm06:24392878-24393297
>Gm06:24393613-24393667
>Gm06:24394946-24395028
>Gm06:24395102-24395320
>Gm06:24395408-24395500
>Gm06:24395578-24395677
>Gm06:24399671-24399698
>Gm06:24399737-24399828
>Gm06:24400537-24400784
>Gm06:24400906-24401078
>Gm06:24401134-24401172
>Gm06:24401470-24401587
>Gm06:24401651-24401699
>Gm06:24401884-24402062
>Gm06:24402175-24402287
>Gm06:24403518-24403578
>Gm06:24403670-24403727
>Gm06:24405887-24406053
>Gm06:24406361-24407175
>Gm06:24407251-24411071
>Gm06:24411096-24412472
>Gm06:24412522-24416383
>Gm06:24416468-24416924
>Gm06:24416960-24417016
>Gm06:24417071-24429451
>Gm06:24430398-24430651
>Gm06:24430730-24430760
>Gm06:24430849-24431912
>Gm06:24431940-24432049
>Gm06:24432112-24432289
>Gm06:24432488-24432659
>Gm06:24432730-24432833
>Gm06:24432897-24432995
>Gm06:24433051-24433226
>Gm06:24433431-24433493
>Gm06:24433868-24434230
>Gm06:24434273-24435452
>Gm06:24435486-24438666
>Gm06:24438714-24440018
>Gm06:24440149-24440674
>Gm06:24441338-24443051
>Gm06:24443697-24443786
>Gm06:24444026-24444096
>Gm06:24444144-24446786
>Gm06:24446815-24449913
>Gm06:24449953-24456590
>Gm06:24456972-24457049
>Gm06:24457319-24457686
>Gm06:24457804-24457857
>Gm06:24457914-24457966
>Gm06:24458009-24458229
>Gm06:24458397-24458473
>Gm06:24458519-24466953
>Gm06:24466990-24467195
>Gm06:24467235-24469674
>Gm06:24469711-24470435
>Gm06:24470706-24470795
>Gm06:24470876-24470999
>Gm06:24471135-24471225
>Gm06:24471253-24471329
>Gm06:24471644-24472880
>Gm06:24472998-24473315
>Gm06:24473368-24475244
>Gm06:24478849-24539840
>Gm06:24540094-24540172
>Gm06:24540292-24540776
>Gm06:24540862-24544440
>Gm06:24547464-24552750
>Gm06:24552850-24574791
>Gm06:24574839-24574910
>Gm06:24575496-24575579
>Gm06:24576195-24576933
>Gm06:24576977-24577034
>Gm06:24577131-24577466
>Gm06:24577521-24577665
>Gm06:24577831-24577931
>Gm06:24578792-24578869
>Gm06:24579381-24579479
>Gm06:24579904-24579961
>Gm06:24580054-24580130
>Gm06:24583359-24583399
>Gm06:24584111-24584212
>Gm06:24585451-24585480
>Gm06:24586065-24586095
>Gm06:24586942-24587471
>Gm06:24587561-24587635
>Gm06:24587685-24589875
>Gm06:24589907-24589997
>Gm06:24590026-24590307
>Gm06:24590338-24591027
>Gm06:24591072-24591400
>Gm06:24591437-24591533
>Gm06:24591639-24591682
>Gm06:24591818-24591939
>Gm06:24591992-24592075
>Gm06:24592140-24592212
>Gm06:24592280-24592389
>Gm06:24592433-24592460
>Gm06:24592494-24592741
>Gm06:24592796-24593641
>Gm06:24593873-24593909
>Gm06:24593960-24595877
>Gm06:24595889-24597990
>Gm06:24598077-24598223
>Gm06:24598310-24598669
>Gm06:24598732-24600427
>Gm06:24600477-24600614
>Gm06:24600640-24601715
>Gm06:24601740-24616186
>Gm06:24616235-24632902
>Gm06:24632934-24633106
>Gm06:24633139-24633512
>Gm06:24634073-24634138
>Gm06:24634425-24634561
>Gm06:24634850-24634960
>Gm06:24635076-24635137
>Gm06:24635199-24635285
>Gm06:24635604-24636751
>Gm06:24637138-24637164
>Gm06:24637247-24637304
>Gm06:24637343-24637374
>Gm06:24637618-24637757
>Gm06:24639488-24639587
>Gm06:24639827-24639891
>Gm06:24648837-24648874
>Gm06:24649170-24649216
>Gm06:24649248-24649286
>Gm06:24649539-24649566
>Gm06:24649860-24649952
>Gm06:24650075-24650125
>Gm06:24650180-24651382
>Gm06:24651461-24651517
>Gm06:24651725-24651795
>Gm06:24651909-24666379
>Gm06:24666467-24672962
>Gm06:24672989-24681737
>Gm06:24681754-24696232
>Gm06:24696284-24699154
>Gm06:24699195-24699679
>Gm06:24699756-24699923
>Gm06:24699992-24700034
>Gm06:24700131-24700166
>Gm06:24700196-24700276
>Gm06:24700325-24700373
>Gm06:24700464-24700913
>Gm06:24700945-24701907
>Gm06:24702030-24702115
>Gm06:24702167-24702239
>Gm06:24702298-24703484
>Gm06:24704364-24704561
>Gm06:24704654-24705890
>Gm06:24705955-24706697
>Gm06:24706730-24711120
>Gm06:24711165-24712380
>Gm06:24712414-24736002
>Gm06:24736031-24736215
>Gm06:24736345-24736646
>Gm06:24736771-24736877
>Gm06:24737150-24737303
>Gm06:24737377-24740422
>Gm06:24740600-24741044
>Gm06:24741274-24741323
>Gm06:24741387-24741467
>Gm06:24741531-24741606
>Gm06:24741882-24742161
>Gm06:24742506-24742534
>Gm06:24742906-24742949
>Gm06:24743078-24743171
>Gm06:24743229-24743457
>Gm06:24743827-24744112
>Gm06:24744175-24744291
>Gm06:24744388-24744477
>Gm06:24744572-24744654
>Gm06:24744724-24745128
>Gm06:24745175-24745543
>Gm06:24745628-24745787
>Gm06:24745845-24746221
>Gm06:24746251-24756129
>Gm06:24756299-24757847
>Gm06:24759658-24761970
>Gm06:24762327-24762387
>Gm06:24762513-24762717
>Gm06:24763921-24763967
>Gm06:24765028-24765592
>Gm06:24765680-24765727
>Gm06:24765784-24765906
>Gm06:24766330-24766422
>Gm06:24766479-24766565
>Gm06:24766771-24766840
>Gm06:24766975-24767026
>Gm06:24767709-24767885
>Gm06:24768373-24768437
>Gm06:24769081-24769128
>Gm06:24769166-24769229
>Gm06:24770279-24770322
>Gm06:24770764-24770798
>Gm06:24772072-24772120
>Gm06:24773233-24773377
>Gm06:24773492-24774393
>Gm06:24774471-24774545
>Gm06:24774776-24774806
>Gm06:24777673-24777750
>Gm06:24777898-24778065
>Gm06:24778325-24778431
>Gm06:24778511-24778627
>Gm06:24778760-24778868
>Gm06:24779206-24779264
>Gm06:24779348-24779420
>Gm06:24779459-24779507
>Gm06:24779868-24780042
>Gm06:24780505-24780573
>Gm06:24781737-24782491
>Gm06:24782512-24784383
>Gm06:24784425-24784517
>Gm06:24784554-24785613
>Gm06:24785653-24793301
>Gm06:24793818-24803294
>Gm06:24803430-24806857
>Gm06:24806886-24809683
>Gm06:24809711-24814581
>Gm06:24814612-24814909
>Gm06:24815109-24825606
>Gm06:24825682-24837558
>Gm06:24837631-24838065
>Gm06:24838432-24838469
>Gm06:24842486-24843670
>Gm06:24844713-24851319
>Gm06:24851351-24863521
>Gm06:24863562-24869459
>Gm06:24870950-24872678
>Gm06:24873994-24874028
>Gm06:24875187-24877812
>Gm06:24877870-24881957
>Gm06:24882633-24882719
>Gm06:24883089-24883244
>Gm06:24883282-24883313
>Gm06:24883376-24883430
>Gm06:24883579-24883713
>Gm06:24883792-24883852
>Gm06:24884079-24884177
>Gm06:24884274-24886692
>Gm06:24886782-24887952
>Gm06:24888058-24888263
>Gm06:24888294-24895823
>Gm06:24895866-24898191
>Gm06:24898226-24899388
>Gm06:24899440-24899751
>Gm06:24899781-24900145
>Gm06:24900192-24901084
>Gm06:24901137-24901401
>Gm06:24901570-24902680
>Gm06:24902730-24902846
>Gm06:24902872-24902935
>Gm06:24903075-24903275
>Gm06:24903608-24903643
>Gm06:24903751-24903849
>Gm06:24903898-24904061
>Gm06:24904131-24904173
>Gm06:24904220-24904345
>Gm06:24904415-24904457
>Gm06:24904585-24904620
>Gm06:24905113-24905241
>Gm06:24905288-24906621
>Gm06:24906677-24906758
>Gm06:24907117-24907200
>Gm06:24907287-24907400
>Gm06:24907602-24907706
>Gm06:24907772-24907822
>Gm06:24907885-24908149
>Gm06:24908176-24908251
>Gm06:24908301-24908353
>Gm06:24908401-24908947
>Gm06:24908992-24909278
>Gm06:24909325-24910585
>Gm06:24910646-24934784
>Gm06:24935304-24953463
>Gm06:24953510-24954424
>Gm06:24954475-24954571
>Gm06:24954612-24955066
>Gm06:24955175-24955214
>Gm06:24955298-24955545
>Gm06:24955641-24959978
>Gm06:24960032-24961159
>Gm06:24961253-24961531
>Gm06:24961578-24963419
>Gm06:24963466-24966157
>Gm06:24966245-24968222
>Gm06:24968252-24968574
>Gm06:24968606-24968724
>Gm06:24968871-24968909
>Gm06:24968949-24968984
>Gm06:24969063-24969213
>Gm06:24969284-24969477
>Gm06:24969558-24969613
>Gm06:24969691-24969926
>Gm06:24969952-24970170
>Gm06:24970232-24986761
>Gm06:24986784-24991823
>Gm06:24991896-24991935
>Gm06:24992077-24992132
>Gm06:24992245-24992599
>Gm06:24992650-24992894
>Gm06:24993100-24993290
>Gm06:24993348-24993386
>Gm06:24993754-24993783
>Gm06:24993996-24994485
>Gm06:24994513-24994637
>Gm06:24994690-24995022
>Gm06:24995037-24996309
>Gm06:24996366-24996615
>Gm06:24996655-24996837
>Gm06:24996889-24998127
>Gm06:24998199-24998453
>Gm06:24998548-24998821
>Gm06:24998859-24998897
>Gm06:24999102-25002248
>Gm06:25002292-25002831
>Gm06:25002894-25005512
>Gm06:25005616-25007990
>Gm06:25008040-25010026
>Gm06:25010082-25012932
>Gm06:25013053-25013176
>Gm06:25013254-25014158
>Gm06:25014182-25014359
>Gm06:25014427-25016269
>Gm06:25016304-25017026
>Gm06:25017063-25017328
>Gm06:25017463-25018007
>Gm06:25018063-25026014
>Gm06:25026056-25026152
>Gm06:25026359-25027161
>Gm06:25027238-25027320
>Gm06:25027448-25027690
>Gm06:25028096-25028498
>Gm06:25028519-25029433
>Gm06:25029491-25030966
>Gm06:25030994-25032658
>Gm06:25032675-25055567
>Gm06:25055649-25055789
>Gm06:25056020-25056125
>Gm06:25056215-25056846
>Gm06:25056961-25057263
>Gm06:25057392-25057473
>Gm06:25059222-25059310
>Gm06:25061157-25061227
>Gm06:25061439-25061478
>Gm06:25061699-25061743
>Gm06:25061980-25062024
>Gm06:25062105-25062174
>Gm06:25063002-25064116
>Gm06:25064156-25064245
>Gm06:25064356-25064422
>Gm06:25064673-25064707
>Gm06:25065134-25065200
>Gm06:25065325-25066224
>Gm06:25066356-25066393
>Gm06:25066450-25066486
>Gm06:25066817-25067091
>Gm06:25067141-25067232
>Gm06:25067254-25067598
>Gm06:25067664-25068271
>Gm06:25068288-25068363
>Gm06:25068429-25068608
>Gm06:25068698-25077983
>Gm06:25078022-25078517
>Gm06:25078548-25083590
>Gm06:25083656-25085810
>Gm06:25086233-25086262
>Gm06:25086369-25086493
>Gm06:25086557-25086626
>Gm06:25086671-25087225
>Gm06:25087278-25087371
>Gm06:25087505-25087587
>Gm06:25087697-25087778
>Gm06:25087930-25088161
>Gm06:25088262-25088598
>Gm06:25088622-25089335
>Gm06:25089708-25089804
>Gm06:25089868-25090294
>Gm06:25090453-25091670
>Gm06:25091799-25091944
>Gm06:25092187-25092432
>Gm06:25092566-25092594
>Gm06:25092796-25093049
>Gm06:25093080-25093240
>Gm06:25093502-25093671
>Gm06:25093756-25093832
>Gm06:25094323-25106304
>Gm06:25106337-25112037
>Gm06:25112067-25112204
>Gm06:25112511-25112576
>Gm06:25113167-25113207
>Gm06:25113424-25113493
>Gm06:25114473-25114512
>Gm06:25114537-25114573
>Gm06:25114613-25114705
>Gm06:25119835-25119930
>Gm06:25119987-25120741
>Gm06:25121369-25121452
>Gm06:25121539-25121656
>Gm06:25124468-25124530
>Gm06:25125266-25125370
>Gm06:25126303-25126336
>Gm06:25126389-25126829
>Gm06:25126883-25127263
>Gm06:25128202-25128290
>Gm06:25128402-25131511
>Gm06:25131584-25135015
>Gm06:25135094-25140738
>Gm06:25140796-25140909
>Gm06:25141017-25141197
>Gm06:25141225-25150827
>Gm06:25150857-25153022
>Gm06:25153096-25174134
>Gm06:25175306-25175376
>Gm06:25175708-25176243
>Gm06:25178864-25181961
>Gm06:25182001-25185217
>Gm06:25185267-25186677
>Gm06:25186717-25187080
>Gm06:25187176-25188142
>Gm06:25188185-25188986
>Gm06:25189055-25189889
>Gm06:25189921-25190223
>Gm06:25190294-25191316
>Gm06:25191370-25198337
>Gm06:25198371-25201340
>Gm06:25201377-25204045
>Gm06:25204154-25204332
>Gm06:25204427-25207793
>Gm06:25207818-25208665
>Gm06:25208687-25208755
>Gm06:25208837-25209694
>Gm06:25209735-25210695
>Gm06:25210764-25214045
>Gm06:25214065-25226155
>Gm06:25226197-25226288
>Gm06:25226332-25226401
>Gm06:25226489-25226545
>Gm06:25226584-25228132
>Gm06:25228209-25228415
>Gm06:25228481-25228532
>Gm06:25228739-25229048
>Gm06:25229073-25230377
>Gm06:25230410-25231636
>Gm06:25231802-25231908
>Gm06:25231997-25232058
>Gm06:25232097-25232442
>Gm06:25232526-25232563
>Gm06:25232706-25233103
>Gm06:25233153-25233494
>Gm06:25233594-25233836
>Gm06:25233948-25234077
>Gm06:25234254-25236666
>Gm06:25236867-25236949
>Gm06:25237007-25237035
>Gm06:25237064-25240443
>Gm06:25240562-25261774
>Gm06:25261874-25266575
>Gm06:25277519-25278323
>Gm06:25278735-25280710
>Gm06:25281015-25282078
>Gm06:25283106-25290952
>Gm06:25291207-25292226
>Gm06:25293226-25294318
>Gm06:25294953-25297195
>Gm06:25299170-25321448
>Gm06:25321477-25322123
>Gm06:25322148-25322455
>Gm06:25322486-25322549
>Gm06:25322769-25323188
>Gm06:25323291-25323472
>Gm06:25323537-25323772
>Gm06:25323804-25323843
>Gm06:25323897-25324017
>Gm06:25324159-25324528
>Gm06:25324781-25324872
>Gm06:25325114-25325177
>Gm06:25325233-25325284
>Gm06:25325527-25326949
>Gm06:25326986-25327267
>Gm06:25327468-25327628
>Gm06:25327775-25327874
>Gm06:25327926-25327960
>Gm06:25328121-25328156
>Gm06:25328336-25328546
>Gm06:25328668-25328855
>Gm06:25329163-25329212
>Gm06:25329260-25329743
>Gm06:25329774-25330187
>Gm06:25330266-25330902
>Gm06:25330964-25332020
>Gm06:25332120-25333885
>Gm06:25334625-25336913
>Gm06:25336966-25337023
>Gm06:25338021-25339759
>Gm06:25339859-25359950
>Gm06:25361030-25362964
>Gm06:25366712-25406493
>Gm06:25406593-25414291
>Gm06:25414321-25417946
>Gm06:25418107-25422234
>Gm06:25422292-25422755
>Gm06:25430360-25432813
>Gm06:25435300-25458730
>Gm06:25469894-25471717
>Gm06:25475065-25476719
>Gm06:25480902-25481621
>Gm06:25481873-25485104
>Gm06:25485467-25500960
>Gm06:25501052-25501318
>Gm06:25501480-25501917
>Gm06:25501956-25502168
>Gm06:25502212-25502420
>Gm06:25502499-25502715
>Gm06:25502792-25503025
>Gm06:25503071-25503119
>Gm06:25503234-25503300
>Gm06:25503386-25504842
>Gm06:25505018-25505091
>Gm06:25509110-25509282
>Gm06:25510682-25510787
>Gm06:25513103-25513142
>Gm06:25513859-25513933
>Gm06:25513946-25514026
>Gm06:25514080-25514134
>Gm06:25514651-25514700
>Gm06:25514796-25514908
>Gm06:25514988-25515016
>Gm06:25515210-25515278
>Gm06:25515768-25515796
>Gm06:25515867-25515924
>Gm06:25516359-25516400
>Gm06:25516428-25516481
>Gm06:25516532-25516624
>Gm06:25516706-25517307
>Gm06:25517348-25517466
>Gm06:25517531-25517580
>Gm06:25517619-25517754
>Gm06:25517811-25517847
>Gm06:25517862-25518196
>Gm06:25518395-25529581
>Gm06:25529661-25529722
>Gm06:25529913-25530179
>Gm06:25530289-25530347
>Gm06:25530452-25530649
>Gm06:25530704-25530781
>Gm06:25530823-25531011
>Gm06:25531111-25531140
>Gm06:25531256-25531309
>Gm06:25531430-25531638
>Gm06:25531732-25531907
>Gm06:25532083-25535039
>Gm06:25535088-25536292
>Gm06:25536329-25536702
>Gm06:25536742-25537938
>Gm06:25537973-25540465
>Gm06:25540552-25540776
>Gm06:25540815-25565660
>Gm06:25565698-25568317
>Gm06:25568354-25568580
>Gm06:25568643-25583019
>Gm06:25583069-25583734
>Gm06:25583771-25585041
>Gm06:25585072-25585660
>Gm06:25585690-25586042
>Gm06:25586110-25586159
>Gm06:25586309-25586356
>Gm06:25586404-25586568
>Gm06:25586869-25624520
>Gm06:25624608-25624936
>Gm06:25624997-25625877
>Gm06:25625941-25626272
>Gm06:25626359-25626848
>Gm06:25626866-25627857
>Gm06:25628012-25628229
>Gm06:25628259-25629098
>Gm06:25629298-25629359
>Gm06:25629392-25637637
>Gm06:25637667-25656741
>Gm06:25656775-25675851
>Gm06:25675985-25676152
>Gm06:25676198-25676351
>Gm06:25676436-25678745
>Gm06:25678774-25678975
>Gm06:25679039-25679187
>Gm06:25679218-25679256
>Gm06:25679319-25679678
>Gm06:25679704-25684663
>Gm06:25684745-25685665
>Gm06:25685679-25687473
>Gm06:25687599-25690231
>Gm06:25690272-25693306
>Gm06:25693351-25693884
>Gm06:25693921-25694256
>Gm06:25694307-25694486
>Gm06:25694551-25694721
>Gm06:25694754-25695045
>Gm06:25695113-25697384
>Gm06:25697449-25698179
>Gm06:25698224-25698481
>Gm06:25699809-25699875
>Gm06:25699932-25699980
>Gm06:25706283-25706338
>Gm06:25706908-25707042
>Gm06:25709967-25711528
>Gm06:25711578-25713047
>Gm06:25713078-25713318
>Gm06:25713342-25718355
>Gm06:25718408-25720394
>Gm06:25720421-25720614
>Gm06:25720729-25735877
>Gm06:25735902-25753279
>Gm06:25753613-25754242
>Gm06:25754286-25754501
>Gm06:25754545-25756068
>Gm06:25756116-25756412
>Gm06:25756465-25759043
>Gm06:25759080-25761026
>Gm06:25761088-25762323
>Gm06:25762648-25762676
>Gm06:25762828-25775325
>Gm06:25775602-25775687
>Gm06:25778552-25779767
>Gm06:25779796-25781646
>Gm06:25781680-25781823
>Gm06:25781858-25781923
>Gm06:25781973-25782012
>Gm06:25782042-25782159
>Gm06:25784146-25784241
>Gm06:25785176-25790903
>Gm06:25790937-25793280
>Gm06:25793349-25794377
>Gm06:25794749-25798487
>Gm06:25798559-25798736
>Gm06:25799308-25799486
>Gm06:25800427-25800455
>Gm06:25800605-25800636
>Gm06:25800737-25800844
>Gm06:25801050-25801180
>Gm06:25801227-25801474
>Gm06:25801538-25801572
>Gm06:25801769-25804675
>Gm06:25804758-25806058
>Gm06:25806136-25812169
>Gm06:25812229-25813981
>Gm06:25814024-25821141
>Gm06:25821183-25827715
>Gm06:25827746-25827782
>Gm06:25827807-25831874
>Gm06:25831916-25832224
>Gm06:25832298-25868747
>Gm06:25868861-25869132
>Gm06:25869196-25869495
>Gm06:25869572-25869694
>Gm06:25869793-25869873
>Gm06:25869903-25882546
>Gm06:25882774-25883825
>Gm06:25883851-25883998
>Gm06:25884026-25886955
>Gm06:25887064-25887796
>Gm06:25887871-25887902
>Gm06:25888557-25888617
>Gm06:25888746-25888862
>Gm06:25889061-25889116
>Gm06:25889189-25890312
>Gm06:25890347-25891082
>Gm06:25891190-25891272
>Gm06:25891294-25891915
>Gm06:25892011-25892043
>Gm06:25892193-25903082
>Gm06:25903112-25903225
>Gm06:25903321-25903420
>Gm06:25903497-25903667
>Gm06:25903765-25904071
>Gm06:25904166-25905090
>Gm06:25905221-25924091
>Gm06:25924136-25924570
>Gm06:25924595-25928113
>Gm06:25928143-25928513
>Gm06:25928541-25932658
>Gm06:25932671-25938657
>Gm06:25938697-25950318
>Gm06:25950369-25953056
>Gm06:25953109-25954375
>Gm06:25954405-25954859
>Gm06:25954924-25955939
>Gm06:25956000-25957053
>Gm06:25957463-25957536
>Gm06:25957836-25963573
>Gm06:25964785-25964857
>Gm06:25969776-25969871
>Gm06:25969992-25970042
>Gm06:25970502-25970570
>Gm06:25970900-25971036
>Gm06:25971107-25971259
>Gm06:25971475-25971524
>Gm06:25971637-25971699
>Gm06:25972972-25973181
>Gm06:25973207-25973609
>Gm06:25973693-25973863
>Gm06:25974017-25976333
>Gm06:25976356-25976876
>Gm06:25977003-25977182
>Gm06:25977203-25977376
>Gm06:25977567-25978022
>Gm06:25978045-25980415
>Gm06:25980512-25981166
>Gm06:25981192-25993171
>Gm06:25993206-25993266
>Gm06:25993303-25993755
>Gm06:25993817-25994777
>Gm06:25994807-25995496
>Gm06:25995577-26000490
>Gm06:26000525-26002624
>Gm06:26002655-26003748
>Gm06:26003821-26010338
>Gm06:26010376-26012848
>Gm06:26012880-26013030
>Gm06:26013129-26013178
>Gm06:26013274-26013310
>Gm06:26013510-26013548
>Gm06:26013845-26013952
>Gm06:26014027-26014920
>Gm06:26014966-26015079
>Gm06:26015123-26015416
>Gm06:26015504-26015536
>Gm06:26015598-26015974
>Gm06:26016031-26016689
>Gm06:26016768-26017718
>Gm06:26017800-26019851
>Gm06:26019911-26022504
>Gm06:26025066-26025948
>Gm06:26025986-26041061
>Gm06:26043548-26048996
>Gm06:26049023-26054056
>Gm06:26054096-26057203
>Gm06:26057242-26059665
>Gm06:26060443-26060602
>Gm06:26060690-26060820
>Gm06:26060982-26061021
>Gm06:26061061-26061527
>Gm06:26061577-26081051
>Gm06:26081368-26081470
>Gm06:26082819-26085055
>Gm06:26085087-26086687
>Gm06:26086779-26089931
>Gm06:26089983-26092224
>Gm06:26092264-26092456
>Gm06:26092517-26092927
>Gm06:26093115-26093773
>Gm06:26093850-26093993
>Gm06:26094072-26094156
>Gm06:26094225-26094958
>Gm06:26094994-26098037
>Gm06:26098096-26098984
>Gm06:26099044-26108468
>Gm06:26108484-26112822
>Gm06:26112884-26124734
>Gm06:26124781-26128082
>Gm06:26128156-26129101
>Gm06:26129132-26131973
>Gm06:26132004-26133040
>Gm06:26133063-26175490
>Gm06:26175508-26249349
>Gm06:26249379-26261897
>Gm06:26261921-26264305
>Gm06:26264395-26273028
>Gm06:26273065-26282036
>Gm06:26282055-26282136
>Gm06:26282212-26282449
>Gm06:26282511-26283428
>Gm06:26283498-26286216
>Gm06:26286329-26288748
>Gm06:26288794-26290256
>Gm06:26290292-26290676
>Gm06:26290910-26290947
>Gm06:26291231-26291326
>Gm06:26291415-26305096
>Gm06:26305112-26320722
>Gm06:26320788-26322444
>Gm06:26322549-26322874
>Gm06:26323000-26323180
>Gm06:26323244-26323272
>Gm06:26323338-26323407
>Gm06:26323515-26323596
>Gm06:26323788-26323825
>Gm06:26323942-26323987
>Gm06:26324110-26324143
>Gm06:26324212-26324260
>Gm06:26324643-26324709
>Gm06:26324875-26354556
>Gm06:26354622-26355948
>Gm06:26356499-26356633
>Gm06:26356731-26357653
>Gm06:26357688-26357717
>Gm06:26357825-26358168
>Gm06:26358214-26358314
>Gm06:26358494-26358538
>Gm06:26358658-26358735
>Gm06:26359194-26359242
>Gm06:26359303-26359343
>Gm06:26359382-26359433
>Gm06:26359601-26359732
>Gm06:26359803-26359859
>Gm06:26360140-26361851
>Gm06:26361915-26361970
>Gm06:26362057-26362320
>Gm06:26362454-26362595
>Gm06:26362680-26362882
>Gm06:26362974-26363088
>Gm06:26363201-26363315
>Gm06:26363514-26363787
>Gm06:26364050-26364101
>Gm06:26364185-26364591
>Gm06:26365525-26373608
>Gm06:26373694-26373828
>Gm06:26373881-26374675
>Gm06:26374702-26379244
>Gm06:26379314-26387651
>Gm06:26387682-26387834
>Gm06:26387857-26400054
>Gm06:26400968-26403412
>Gm06:26403470-26403498
>Gm06:26403671-26403831
>Gm06:26405495-26405531
>Gm06:26405616-26405652
>Gm06:26405798-26405928
>Gm06:26405984-26412950
>Gm06:26412994-26415622
>Gm06:26415678-26415724
>Gm06:26415857-26416624
>Gm06:26416680-26423956
>Gm06:26424026-26424056
>Gm06:26424099-26424402
>Gm06:26424927-26424990
>Gm06:26425042-26425157
>Gm06:26425273-26425302
>Gm06:26425452-26425667
>Gm06:26425713-26425760
>Gm06:26425813-26425944
>Gm06:26426120-26426196
>Gm06:26426379-26426545
>Gm06:26426585-26426733
>Gm06:26426844-26426903
>Gm06:26427045-26427140
>Gm06:26427276-26427447
>Gm06:26429054-26429112
>Gm06:26429580-26429625
>Gm06:26429879-26446091
>Gm06:26446301-26446344
>Gm06:26446435-26446649
>Gm06:26447159-26447190
>Gm06:26454327-26454344
>Gm06:26454536-26454641
>Gm06:26454954-26455008
>Gm06:26455707-26455897
>Gm06:26456156-26456381
>Gm06:26457477-26457550
>Gm06:26459525-26459571
>Gm06:26460192-26461221
>Gm06:26461384-26465032
>Gm06:26465077-26468103
>Gm06:26468234-26468496
>Gm06:26468718-26469422
>Gm06:26469496-26469646
>Gm06:26469722-26469840
>Gm06:26469998-26470114
>Gm06:26470501-26470542
>Gm06:26471508-26471584
>Gm06:26471957-26472321
>Gm06:26472549-26472615
>Gm06:26473009-26473510
>Gm06:26473615-26473828
>Gm06:26474576-26474665
>Gm06:26475719-26475775
>Gm06:26476631-26476674
>Gm06:26477712-26478499
>Gm06:26478546-26478589
>Gm06:26478856-26479192
>Gm06:26480413-26482427
>Gm06:26483706-26510636
>Gm06:26510730-26512602
>Gm06:26514961-26515082
>Gm06:26515136-26515302
>Gm06:26515785-26515825
>Gm06:26516514-26516548
>Gm06:26516712-26516767
>Gm06:26517024-26517148
>Gm06:26517239-26517306
>Gm06:26517492-26517623
>Gm06:26517670-26519815
>Gm06:26519874-26519905
>Gm06:26519971-26522299
>Gm06:26522330-26522979
>Gm06:26523007-26534507
>Gm06:26534569-26536721
>Gm06:26537134-26537203
>Gm06:26540009-26540195
>Gm06:26540293-26540320
>Gm06:26540488-26540944
>Gm06:26540975-26547181
>Gm06:26547211-26589064
>Gm06:26589135-26591009
>Gm06:26591034-26591298
>Gm06:26591360-26591812
>Gm06:26591835-26591932
>Gm06:26591966-26607127
>Gm06:26607185-26607273
>Gm06:26607359-26607567
>Gm06:26607591-26607712
>Gm06:26607740-26635409
>Gm06:26635556-26635644
>Gm06:26635740-26657329
>Gm06:26660855-26665385
>Gm06:26665793-26671194
>Gm06:26671310-26671855
>Gm06:26671876-26672493
>Gm06:26672543-26675122
>Gm06:26675164-26675508
>Gm06:26675636-26681779
>Gm06:26681871-26683363
>Gm06:26683394-26683692
>Gm06:26683724-26683887
>Gm06:26683942-26684447
>Gm06:26684481-26704585
>Gm06:26704634-26705390
>Gm06:26705426-26705588
>Gm06:26705628-26705777
>Gm06:26705819-26706374
>Gm06:26706407-26706623
>Gm06:26706705-26708381
>Gm06:26708433-26708743
>Gm06:26708772-26708999
>Gm06:26710283-26719889
>Gm06:26720547-26743215
>Gm06:26743253-26744115
>Gm06:26744150-26744645
>Gm06:26744667-26746056
>Gm06:26746119-26746485
>Gm06:26746548-26747222
>Gm06:26747284-26747932
>Gm06:26748009-26748035
>Gm06:26748074-26748263
>Gm06:26748358-26749066
>Gm06:26749175-26750949
>Gm06:26751016-26751530
>Gm06:26751578-26751942
>Gm06:26751991-26752167
>Gm06:26753098-26755161
>Gm06:26755203-26759928
>Gm06:26759939-26764375
>Gm06:26764418-26792823
>Gm06:26792864-26793853
>Gm06:26794127-26794250
>Gm06:26794603-26794757
>Gm06:26794986-26817402
>Gm06:26817438-26818976
>Gm06:26819073-26819142
>Gm06:26819259-26819389
>Gm06:26819564-26819673
>Gm06:26819688-26819791
>Gm06:26819817-26820275
>Gm06:26820695-26820738
>Gm06:26820821-26820856
>Gm06:26820954-26821364
>Gm06:26821718-26821845
>Gm06:26828417-26828434
>Gm06:26828453-26832191
>Gm06:26832304-26832422
>Gm06:26832471-26832647
>Gm06:26835904-26836008
>Gm06:26836183-26836581
>Gm06:26836783-26836844
>Gm06:26837014-26837130
>Gm06:26837153-26845292
>Gm06:26845671-26845896
>Gm06:26845956-26846234
>Gm06:26846418-26846496
>Gm06:26846526-26846569
>Gm06:26846706-26846852
>Gm06:26847077-26847600
>Gm06:26847716-26847770
>Gm06:26847826-26847913
>Gm06:26847969-26848753
>Gm06:26848896-26850213
>Gm06:26850266-26862088
>Gm06:26862117-26874699
>Gm06:26874827-26874900
>Gm06:26875076-26878554
>Gm06:26878600-26886405
>Gm06:26886520-26889103
>Gm06:26889147-26922995
>Gm06:26923082-26923148
>Gm06:26924265-26924290
>Gm06:26925931-26931056
>Gm06:26931073-26931445
>Gm06:26931516-26931592
>Gm06:26931628-26932608
>Gm06:26932644-26934380
>Gm06:26934452-26934763
>Gm06:26934793-26937468
>Gm06:26937961-26938178
>Gm06:26938436-26939071
>Gm06:26939190-26939273
>Gm06:26939361-26939515
>Gm06:26939670-26940111
>Gm06:26940245-26940435
>Gm06:26940504-26940528
>Gm06:26940598-26940837
>Gm06:26940931-26940975
>Gm06:26941148-26941263
>Gm06:26941310-26945513
>Gm06:26945853-26961778
>Gm06:26961884-26971072
>Gm06:26971098-26971358
>Gm06:26971445-26975393
>Gm06:26975435-26976154
>Gm06:26976197-26977776
>Gm06:26977841-26977935
>Gm06:26979694-26979933
>Gm06:26980491-26980505
>Gm06:26981224-26981251
>Gm06:26982829-26983194
>Gm06:26984106-26984147
>Gm06:26984574-26984615
>Gm06:26989946-26989985
>Gm06:26990304-26990467
>Gm06:26991078-26991140
>Gm06:26992004-26993058
>Gm06:26993113-26994376
>Gm06:26994442-26994469
>Gm06:26994593-26995125
>Gm06:26995156-26995363
>Gm06:26995440-26995536
>Gm06:26995585-26995614
>Gm06:26995642-26996209
>Gm06:26996358-26996441
>Gm06:26996877-26996922
>Gm06:26997009-26997255
>Gm06:26997329-26997373
>Gm06:26997408-26997448
>Gm06:26997813-26997851
>Gm06:26998335-26998460
>Gm06:26998550-26998642
>Gm06:26999464-27012581
>Gm06:27015624-27015655
>Gm06:27020086-27020139
>Gm06:27020590-27020658
>Gm06:27020711-27020750
>Gm06:27020968-27021047
>Gm06:27021134-27036046
>Gm06:27036064-27047303
>Gm06:27047405-27047537
>Gm06:27047808-27048019
>Gm06:27048164-27048344
>Gm06:27048421-27048544
>Gm06:27048645-27048899
>Gm06:27049041-27050040
>Gm06:27050121-27051663
>Gm06:27051848-27052229
>Gm06:27052276-27057006
>Gm06:27057045-27066302
>Gm06:27067830-27067857
>Gm06:27067915-27067961
>Gm06:27069106-27069378
>Gm06:27069584-27069911
>Gm06:27070964-27071123
>Gm06:27072163-27072230
>Gm06:27073507-27073644
>Gm06:27074178-27074398
>Gm06:27075853-27075882
>Gm06:27076297-27076345
>Gm06:27079764-27079816
>Gm06:27079881-27079939
>Gm06:27084783-27085011
>Gm06:27086455-27086548
>Gm06:27092595-27092629
>Gm06:27094784-27094940
>Gm06:27095112-27095365
>Gm06:27095414-27095952
>Gm06:27096212-27096237
>Gm06:27097592-27099212
>Gm06:27099887-27103725
>Gm06:27103808-27118388
>Gm06:27118490-27118606
>Gm06:27118692-27118765
>Gm06:27119015-27119058
>Gm06:27119299-27119415
>Gm06:27120497-27120532
>Gm06:27120782-27120834
>Gm06:27121107-27121194
>Gm06:27121267-27121810
>Gm06:27121883-27126375
>Gm06:27126533-27126559
>Gm06:27126616-27127587
>Gm06:27127696-27127857
>Gm06:27127991-27128098
>Gm06:27128275-27128344
>Gm06:27129184-27130701
>Gm06:27130832-27131294
>Gm06:27131378-27132371
>Gm06:27132394-27132509
>Gm06:27132552-27133348
>Gm06:27133373-27133603
>Gm06:27133702-27136350
>Gm06:27137806-27138715
>Gm06:27139191-27139224
>Gm06:27139274-27146701
>Gm06:27146741-27146934
>Gm06:27146958-27147025
>Gm06:27147105-27147157
>Gm06:27147458-27147829
>Gm06:27147856-27147936
>Gm06:27148358-27157792
>Gm06:27159807-27159834
>Gm06:27160152-27160367
>Gm06:27160479-27160709
>Gm06:27160835-27160926
>Gm06:27160994-27161341
>Gm06:27161409-27161461
>Gm06:27161590-27161689
>Gm06:27161800-27162039
>Gm06:27162089-27162685
>Gm06:27162793-27162977
>Gm06:27163029-27163059
>Gm06:27163365-27164282
>Gm06:27164483-27164587
>Gm06:27164697-27164891
>Gm06:27165160-27165233
>Gm06:27165519-27165570
>Gm06:27168048-27168228
>Gm06:27168325-27170740
>Gm06:27170788-27177020
>Gm06:27177125-27177208
>Gm06:27177383-27177414
>Gm06:27177604-27177701
>Gm06:27178031-27178197
>Gm06:27178547-27178580
>Gm06:27179160-27179192
>Gm06:27179712-27179771
>Gm06:27181439-27181485
>Gm06:27184907-27190213
>Gm06:27190240-27203302
>Gm06:27204836-27206302
>Gm06:27206408-27206483
>Gm06:27206532-27206595
>Gm06:27206632-27206687
>Gm06:27207628-27207803
>Gm06:27207858-27207925
>Gm06:27208541-27208604
>Gm06:27208949-27209199
>Gm06:27209300-27209380
>Gm06:27209392-27209480
>Gm06:27209651-27210162
>Gm06:27210231-27210282
>Gm06:27210335-27210481
>Gm06:27210532-27210591
>Gm06:27211097-27211197
>Gm06:27211251-27211338
>Gm06:27211490-27211643
>Gm06:27211744-27212171
>Gm06:27212226-27217913
>Gm06:27218002-27218643
>Gm06:27218793-27224314
>Gm06:27225711-27225834
>Gm06:27226531-27246577
>Gm06:27246663-27247578
>Gm06:27248340-27250197
>Gm06:27251197-27254946
>Gm06:27255172-27255321
>Gm06:27255387-27257121
>Gm06:27257192-27297508
>Gm06:27297533-27298036
>Gm06:27298100-27298183
>Gm06:27298243-27298359
>Gm06:27298393-27298488
>Gm06:27298550-27298724
>Gm06:27298754-27299057
>Gm06:27299213-27299475
>Gm06:27299503-27299575
>Gm06:27299623-27299964
>Gm06:27300113-27300167
>Gm06:27300221-27300360
>Gm06:27300448-27309473
>Gm06:27309560-27309608
>Gm06:27309664-27309741
>Gm06:27309795-27312885
>Gm06:27312940-27313023
>Gm06:27313204-27313903
>Gm06:27313957-27314358
>Gm06:27314453-27314771
>Gm06:27314867-27315689
>Gm06:27315965-27317269
>Gm06:27317303-27322622
>Gm06:27322648-27322735
>Gm06:27322785-27323018
>Gm06:27323272-27323414
>Gm06:27323461-27328241
>Gm06:27328354-27329191
>Gm06:27329621-27329702
>Gm06:27329734-27329942
>Gm06:27330081-27330220
>Gm06:27330280-27330495
>Gm06:27330535-27330743
>Gm06:27330860-27330960
>Gm06:27331156-27331258
>Gm06:27331343-27331609
>Gm06:27331661-27331699
>Gm06:27331796-27332172
>Gm06:27332204-27332420
>Gm06:27332465-27332573
>Gm06:27332601-27332775
>Gm06:27332902-27332977
>Gm06:27333013-27333194
>Gm06:27333252-27333276
>Gm06:27333337-27333382
>Gm06:27333612-27333653
>Gm06:27333812-27334230
>Gm06:27334289-27334848
>Gm06:27334934-27335036
>Gm06:27335105-27338089
>Gm06:27338228-27338328
>Gm06:27338723-27338760
>Gm06:27338796-27338923
>Gm06:27340211-27340243
>Gm06:27340332-27354930
>Gm06:27355191-27355262
>Gm06:27355422-27355486
>Gm06:27356470-27356627
>Gm06:27357002-27357042
>Gm06:27357517-27357641
>Gm06:27359055-27359370
>Gm06:27359421-27360660
>Gm06:27360692-27361409
>Gm06:27361450-27362131
>Gm06:27362154-27362390
>Gm06:27363495-27363545
>Gm06:27363703-27363730
>Gm06:27363987-27364042
>Gm06:27364533-27364595
>Gm06:27364718-27364829
>Gm06:27367779-27368066
>Gm06:27368200-27368409
>Gm06:27368470-27368919
>Gm06:27369096-27369179
>Gm06:27370244-27372678
>Gm06:27372813-27372915
>Gm06:27373155-27373223
>Gm06:27373373-27373499
>Gm06:27373781-27373829
>Gm06:27374444-27374512
>Gm06:27376177-27376239
>Gm06:27376731-27376793
>Gm06:27377370-27377491
>Gm06:27379351-27379408
>Gm06:27379456-27379539
>Gm06:27379633-27379738
>Gm06:27379865-27379904
>Gm06:27380006-27382369
>Gm06:27382442-27382721
>Gm06:27382788-27382858
>Gm06:27383012-27383599
>Gm06:27383636-27384055
>Gm06:27384135-27384697
>Gm06:27384971-27385046
>Gm06:27385143-27386216
>Gm06:27386290-27389379
>Gm06:27391201-27391296
>Gm06:27391626-27391789
>Gm06:27391875-27391956
>Gm06:27392487-27393860
>Gm06:27393893-27394724
>Gm06:27394772-27394901
>Gm06:27394925-27394970
>Gm06:27395038-27395091
>Gm06:27395138-27395172
>Gm06:27395219-27397188
>Gm06:27397247-27397380
>Gm06:27397421-27398422
>Gm06:27398617-27398791
>Gm06:27398828-27398873
>Gm06:27398990-27399481
>Gm06:27399525-27400390
>Gm06:27400421-27444082
>Gm06:27444104-27444627
>Gm06:27444714-27445060
>Gm06:27445077-27455256
>Gm06:27455286-27457942
>Gm06:27457971-27488301
>Gm06:27488814-27538902
>Gm06:27538965-27539031
>Gm06:27539079-27540862
>Gm06:27540945-27541040
>Gm06:27541914-27541952
>Gm06:27547170-27554222
>Gm06:27554355-27561333
>Gm06:27561377-27563196
>Gm06:27563276-27563385
>Gm06:27563474-27563506
>Gm06:27563611-27563739
>Gm06:27564378-27565126
>Gm06:27565238-27565715
>Gm06:27565801-27566447
>Gm06:27566527-27566562
>Gm06:27566619-27567102
>Gm06:27567644-27567683
>Gm06:27569232-27569281
>Gm06:27569317-27569528
>Gm06:27569657-27569758
>Gm06:27569813-27569871
>Gm06:27569911-27576448
>Gm06:27576473-27595305
>Gm06:27595329-27599311
>Gm06:27599333-27621782
>Gm06:27622028-27624410
>Gm06:27624510-27625940
>Gm06:27628695-27628740
>Gm06:27628809-27630573
>Gm06:27630802-27631879
>Gm06:27632077-27632363
>Gm06:27632425-27638405
>Gm06:27638458-27639229
>Gm06:27639272-27643322
>Gm06:27643701-27643744
>Gm06:27644143-27644216
>Gm06:27644278-27646003
>Gm06:27646034-27667570
>Gm06:27667682-27676411
>Gm06:27676757-27678976
>Gm06:27679010-27681754
>Gm06:27681805-27682628
>Gm06:27682718-27698718
>Gm06:27698831-27715105
>Gm06:27718372-27732404
>Gm06:27732454-27732890
>Gm06:27732922-27733765
>Gm06:27733790-27734704
>Gm06:27734760-27738653
>Gm06:27738784-27738838
>Gm06:27739043-27739309
>Gm06:27739361-27739412
>Gm06:27739437-27739703
>Gm06:27739995-27740189
>Gm06:27740545-27740697
>Gm06:27740815-27741232
>Gm06:27741798-27741881
>Gm06:27742342-27742461
>Gm06:27742547-27751536
>Gm06:27751649-27751710
>Gm06:27751807-27751857
>Gm06:27752032-27752447
>Gm06:27752540-27753322
>Gm06:27753355-27753422
>Gm06:27753530-27754207
>Gm06:27754234-27759296
>Gm06:27759416-27759640
>Gm06:27759694-27759930
>Gm06:27759992-27760081
>Gm06:27760205-27760368
>Gm06:27760447-27760574
>Gm06:27760616-27761482
>Gm06:27761584-27761752
>Gm06:27761848-27761945
>Gm06:27762063-27763100
>Gm06:27763129-27763685
>Gm06:27763753-27764721
>Gm06:27764963-27765025
>Gm06:27765067-27766122
>Gm06:27766195-27766449
>Gm06:27766723-27766839
>Gm06:27772575-27773857
>Gm06:27773947-27774095
>Gm06:27774783-27774885
>Gm06:27774988-27775359
>Gm06:27775388-27775936
>Gm06:27775974-27776031
>Gm06:27776257-27776323
>Gm06:27776387-27776450
>Gm06:27776547-27781847
>Gm06:27781863-27783960
>Gm06:27784004-27786764
>Gm06:27786791-27792614
>Gm06:27792644-27806926
>Gm06:27807047-27807273
>Gm06:27807304-27807826
>Gm06:27807891-27807934
>Gm06:27808164-27813363
>Gm06:27813487-27813662
>Gm06:27814731-27816178
>Gm06:27816208-27816787
>Gm06:27816908-27817103
>Gm06:27817154-27817459
>Gm06:27817533-27817566
>Gm06:27817791-27817822
>Gm06:27818124-27818344
>Gm06:27818445-27818761
>Gm06:27818817-27818950
>Gm06:27819176-27819383
>Gm06:27819410-27819655
>Gm06:27819688-27819918
>Gm06:27819970-27820122
>Gm06:27820230-27820267
>Gm06:27820418-27820465
>Gm06:27820593-27834931
>Gm06:27835016-27836341
>Gm06:27836374-27836646
>Gm06:27836689-27837639
>Gm06:27837712-27837937
>Gm06:27837962-27838156
>Gm06:27838203-27840981
>Gm06:27841079-27841221
>Gm06:27841297-27841416
>Gm06:27841541-27843560
>Gm06:27843620-27843904
>Gm06:27843952-27844152
>Gm06:27844200-27845247
>Gm06:27845351-27864091
>Gm06:27864133-27865040
>Gm06:27865098-27866879
>Gm06:27866909-27867094
>Gm06:27867236-27867343
>Gm06:27867369-27867927
>Gm06:27868047-27868257
>Gm06:27868289-27868592
>Gm06:27868638-27870389
>Gm06:27870426-27872552
>Gm06:27872650-27873454
>Gm06:27873486-27873630
>Gm06:27873655-27873726
>Gm06:27873803-27876136
>Gm06:27876188-27887340
>Gm06:27887400-27927127
>Gm06:27927152-27927325
>Gm06:27927455-27928120
>Gm06:27928210-27929702
>Gm06:27930981-27931047
>Gm06:27931078-27931152
>Gm06:27931534-27931589
>Gm06:27932635-27932738
>Gm06:27933860-27934107
>Gm06:27934677-27934755
>Gm06:27935364-27935478
>Gm06:27940233-27940385
>Gm06:27940572-27940667
>Gm06:27941222-27941686
>Gm06:27942295-27942344
>Gm06:27943276-27944250
>Gm06:27944858-27944896
>Gm06:27945167-27945231
>Gm06:27945325-27946059
>Gm06:27946092-27946375
>Gm06:27947053-27948994
>Gm06:27949139-27949164
>Gm06:27949266-27949327
>Gm06:27951056-27952819
>Gm06:27954471-27955719
>Gm06:27955763-27956075
>Gm06:27956941-27957015
>Gm06:27957152-27957319
>Gm06:27957784-27958051
>Gm06:27958209-27958285
>Gm06:27959330-27962458
>Gm06:27962480-27964125
>Gm06:27964178-27965469
>Gm06:27970753-27970944
>Gm06:27971331-27971492
>Gm06:27973262-27973402
>Gm06:27974232-27974325
>Gm06:27974913-27974985
>Gm06:27975131-27975235
>Gm06:27975289-27975394
>Gm06:27975558-27975697
>Gm06:27975987-27976040
>Gm06:27976259-27976618
>Gm06:27980766-27980855
>Gm06:27982020-27982108
>Gm06:27982596-27982674
>Gm06:27982814-27983115
>Gm06:27983549-27983830
>Gm06:27983919-27984066
>Gm06:27984088-27984377
>Gm06:27984418-27984526
>Gm06:27984575-27985074
>Gm06:27985127-27985172
>Gm06:27985253-28002978
>Gm06:28003075-28003106
>Gm06:28003148-28003470
>Gm06:28003550-28003616
>Gm06:28005372-28006096
>Gm06:28006316-28006367
>Gm06:28008457-28008499
>Gm06:28008681-28008735
>Gm06:28014877-28015328
>Gm06:28015497-28015524
>Gm06:28015904-28015935
>Gm06:28016648-28016719
>Gm06:28016786-28016913
>Gm06:28020096-28020121
>Gm06:28020198-28020364
>Gm06:28020491-28020522
>Gm06:28021141-28021602
>Gm06:28022313-28022361
>Gm06:28023851-28023877
>Gm06:28024198-28024269
>Gm06:28024654-28024714
>Gm06:28025058-28025267
>Gm06:28025314-28025373
>Gm06:28028901-28029196
>Gm06:28029485-28033700
>Gm06:28034213-28034313
>Gm06:28037004-28037658
>Gm06:28037711-28037872
>Gm06:28041210-28041246
>Gm06:28041740-28041804
>Gm06:28042753-28042810
>Gm06:28042881-28042995
>Gm06:28043557-28043630
>Gm06:28044463-28044525
>Gm06:28044675-28044716
>Gm06:28044990-28045063
>Gm06:28045980-28046109
>Gm06:28046303-28046385
>Gm06:28046740-28046828
>Gm06:28046881-28047017
>Gm06:28047062-28047114
>Gm06:28047481-28047531
>Gm06:28047935-28047965
>Gm06:28047980-28048043
>Gm06:28048133-28048251
>Gm06:28053368-28053501
>Gm06:28055639-28055793
>Gm06:28056092-28056127
>Gm06:28056464-28056528
>Gm06:28056656-28056802
>Gm06:28057127-28057165
>Gm06:28057455-28057639
>Gm06:28058287-28058313
>Gm06:28058490-28058515
>Gm06:28062964-28063090
>Gm06:28063982-28064546
>Gm06:28064611-28064710
>Gm06:28067398-28067430
>Gm06:28068362-28068422
>Gm06:28068930-28069005
>Gm06:28069090-28069132
>Gm06:28069201-28070665
>Gm06:28070702-28070845
>Gm06:28070906-28077495
>Gm06:28078569-28078602
>Gm06:28079192-28080142
>Gm06:28080165-28082049
>Gm06:28083322-28089176
>Gm06:28091142-28091406
>Gm06:28091480-28091587
>Gm06:28091685-28092246
>Gm06:28092374-28092409
>Gm06:28092442-28092660
[truncated: 380,329 more chars]
