# Supplementary material for: Red: an intelligent, rapid, accurate tool for detecting repeats de-novo on the genomic scale
Source: BMC Bioinformatics. 2015 Jul 24;16:227. doi: 10.1186/s12859-015-0654-5 (PMC4513396; doi:10.1186/s12859-015-0654-5)
Supplement: Additional file 9 — Supplementary data set 8 — Red’s repeats of the Glycine max genome. The command “tar -xzf file” results in a directory that contains the locations of repeats found by Red in the genome of the Glycine max. [file 12859_2015_654_MOESM9_ESM.gz › GnmRptGm/Gm07.rpt]

>Gm07:0-171
>Gm07:1737-1832
>Gm07:1909-1971
>Gm07:2164-2245
>Gm07:4302-4358
>Gm07:5165-5590
>Gm07:5613-5894
>Gm07:5947-5997
>Gm07:10230-10292
>Gm07:10472-10508
>Gm07:10786-11165
>Gm07:11241-11424
>Gm07:11474-11578
>Gm07:11615-11764
>Gm07:11830-12089
>Gm07:12132-12160
>Gm07:12316-12517
>Gm07:12609-12722
>Gm07:13277-13362
>Gm07:13369-13473
>Gm07:14262-17287
>Gm07:17490-19293
>Gm07:20590-25162
>Gm07:25264-25862
>Gm07:26136-26333
>Gm07:26407-27613
>Gm07:30060-30098
>Gm07:34292-34461
>Gm07:36101-36147
>Gm07:37740-37939
>Gm07:45238-45497
>Gm07:45757-45791
>Gm07:45872-45905
>Gm07:46013-46111
>Gm07:46294-46815
>Gm07:47257-47306
>Gm07:50323-50442
>Gm07:50901-51058
>Gm07:51195-51259
>Gm07:51632-51663
>Gm07:55321-55360
>Gm07:55468-55532
>Gm07:55709-56110
>Gm07:56256-56390
>Gm07:56584-56671
>Gm07:56847-57011
>Gm07:57051-57225
>Gm07:57294-57357
>Gm07:57448-57474
>Gm07:57508-57609
>Gm07:57983-58110
>Gm07:58619-58656
>Gm07:60226-60296
>Gm07:64670-64693
>Gm07:66065-66283
>Gm07:66322-66704
>Gm07:67735-67775
>Gm07:70883-71010
>Gm07:71113-71169
>Gm07:71668-71781
>Gm07:73002-73067
>Gm07:78377-78422
>Gm07:82303-82340
>Gm07:82787-82863
>Gm07:84975-85009
>Gm07:85200-85261
>Gm07:85392-85478
>Gm07:87172-87227
>Gm07:91633-91680
>Gm07:93340-93420
>Gm07:98887-99200
>Gm07:106222-106265
>Gm07:106510-106646
>Gm07:108100-108210
>Gm07:118919-119048
>Gm07:119455-119565
>Gm07:120253-120456
>Gm07:125688-125755
>Gm07:127786-127827
>Gm07:128918-129411
>Gm07:129799-129864
>Gm07:130706-130897
>Gm07:132919-132949
>Gm07:135284-135403
>Gm07:135778-135849
>Gm07:135949-135982
>Gm07:138167-138196
>Gm07:142445-142589
>Gm07:151625-151664
>Gm07:152653-152688
>Gm07:155514-155578
>Gm07:161637-161805
>Gm07:163239-163315
>Gm07:164697-164753
>Gm07:168950-169085
>Gm07:169333-169513
>Gm07:169585-169653
>Gm07:170001-170088
>Gm07:170483-170578
>Gm07:176926-176962
>Gm07:178810-178846
>Gm07:180758-180796
>Gm07:183851-183941
>Gm07:189874-189929
>Gm07:200080-200153
>Gm07:201763-201847
>Gm07:203641-203705
>Gm07:203808-203839
>Gm07:204793-204836
>Gm07:206058-206115
>Gm07:213921-213952
>Gm07:223638-223667
>Gm07:228072-228131
>Gm07:231820-231879
>Gm07:232969-233031
>Gm07:247777-247829
>Gm07:248309-248364
>Gm07:248487-248548
>Gm07:248602-248639
>Gm07:248897-249258
>Gm07:250759-250792
>Gm07:252459-252506
>Gm07:261921-262000
>Gm07:262316-262350
>Gm07:268773-268806
>Gm07:273141-273389
>Gm07:276943-276976
>Gm07:279587-279629
>Gm07:280402-280469
>Gm07:281547-281582
>Gm07:291355-291386
>Gm07:294166-294207
>Gm07:300947-300997
>Gm07:302346-302451
>Gm07:305042-305093
>Gm07:309413-309606
>Gm07:315420-316009
>Gm07:327643-327781
>Gm07:332826-332855
>Gm07:333766-333865
>Gm07:334892-335933
>Gm07:336740-336771
>Gm07:337022-337133
>Gm07:338399-338423
>Gm07:341767-341903
>Gm07:347254-347316
>Gm07:347360-347428
>Gm07:347937-348168
>Gm07:348787-348901
>Gm07:349311-349405
>Gm07:354643-354683
>Gm07:357763-357830
>Gm07:357885-357986
>Gm07:358021-358103
>Gm07:365145-365180
>Gm07:368714-368764
>Gm07:386557-386652
>Gm07:387467-387509
>Gm07:387875-387995
>Gm07:388026-388111
>Gm07:390601-390982
>Gm07:397841-397896
>Gm07:402414-402486
>Gm07:404838-404879
>Gm07:405062-405117
>Gm07:405361-405424
>Gm07:405825-405868
>Gm07:407849-407899
>Gm07:412507-412642
>Gm07:415987-416018
>Gm07:420222-420293
>Gm07:422268-422405
>Gm07:422564-422596
>Gm07:429006-429039
>Gm07:429586-430077
>Gm07:430159-430211
>Gm07:430356-430510
>Gm07:430553-431052
>Gm07:432143-432209
>Gm07:432284-432363
>Gm07:432755-433000
>Gm07:440815-440858
>Gm07:441015-441057
>Gm07:442627-442685
>Gm07:442736-442783
>Gm07:444522-444570
>Gm07:444723-444752
>Gm07:445101-445196
>Gm07:445240-445428
>Gm07:451494-451569
>Gm07:451901-451979
>Gm07:452351-452385
>Gm07:460842-460881
>Gm07:461206-461259
>Gm07:462246-462296
>Gm07:472234-472500
>Gm07:476081-476150
>Gm07:476225-476292
>Gm07:476867-476960
>Gm07:478010-478058
>Gm07:479061-479105
>Gm07:487411-487572
>Gm07:487805-487848
>Gm07:488465-488518
>Gm07:490740-490795
>Gm07:491188-491327
>Gm07:491715-491757
>Gm07:492704-492771
>Gm07:492909-493046
>Gm07:495255-495347
>Gm07:496244-496292
>Gm07:498776-498809
>Gm07:499616-499664
>Gm07:504628-504689
>Gm07:505111-505144
>Gm07:509414-509442
>Gm07:511295-511354
>Gm07:514439-514493
>Gm07:516543-516633
>Gm07:517512-517653
>Gm07:517876-517950
>Gm07:522010-522083
>Gm07:523336-523496
>Gm07:523651-523897
>Gm07:524104-524194
>Gm07:524289-524469
>Gm07:524538-524619
>Gm07:524694-524727
>Gm07:524809-525273
>Gm07:525726-525758
>Gm07:525925-525959
>Gm07:526299-526396
>Gm07:528560-528644
>Gm07:529782-529826
>Gm07:529952-530032
>Gm07:530078-530155
>Gm07:530808-530931
>Gm07:535910-536089
>Gm07:541344-541372
>Gm07:543854-543896
>Gm07:544133-544174
>Gm07:544309-544477
>Gm07:552501-552720
>Gm07:558310-558363
>Gm07:569677-569713
>Gm07:572345-572412
>Gm07:575902-576060
>Gm07:576130-576323
>Gm07:576698-576729
>Gm07:577469-577532
>Gm07:577590-577676
>Gm07:578143-578794
>Gm07:578836-579643
>Gm07:580323-580385
>Gm07:582826-583052
>Gm07:584471-584575
>Gm07:588840-588906
>Gm07:589027-589131
>Gm07:589188-589229
>Gm07:590002-590124
>Gm07:590215-590249
>Gm07:593790-593838
>Gm07:593903-593971
>Gm07:600690-600742
>Gm07:603440-603647
>Gm07:605949-606034
>Gm07:607106-607133
>Gm07:607190-607319
>Gm07:611307-611372
>Gm07:616457-616597
>Gm07:617321-617350
>Gm07:617979-618058
>Gm07:618199-618268
>Gm07:618500-619003
>Gm07:619061-619190
>Gm07:619261-619821
>Gm07:619910-619937
>Gm07:619982-620012
>Gm07:620314-620388
>Gm07:624788-624842
>Gm07:625435-625477
>Gm07:626031-626096
>Gm07:626262-626378
>Gm07:626538-626597
>Gm07:626627-626671
>Gm07:628018-628075
>Gm07:636886-636931
>Gm07:637697-637737
>Gm07:637843-638073
>Gm07:651818-651932
>Gm07:652531-652595
>Gm07:653168-653191
>Gm07:658719-658752
>Gm07:659516-659545
>Gm07:659686-659731
>Gm07:660003-660594
>Gm07:661319-662112
>Gm07:662224-662312
>Gm07:662450-662645
>Gm07:669598-669661
>Gm07:671594-671774
>Gm07:672737-672782
>Gm07:673183-673236
>Gm07:675582-675635
>Gm07:678273-678446
>Gm07:679274-679310
>Gm07:684540-684599
>Gm07:685786-685888
>Gm07:686424-686458
>Gm07:692667-692706
>Gm07:698890-699010
>Gm07:702094-702180
>Gm07:707932-707998
>Gm07:717743-717803
>Gm07:718237-718454
>Gm07:720760-721182
>Gm07:721214-721300
>Gm07:722242-722324
>Gm07:724720-724750
>Gm07:727048-727083
>Gm07:727640-727691
>Gm07:728931-729134
>Gm07:733099-733128
>Gm07:734617-734669
>Gm07:734751-734794
>Gm07:744014-744028
>Gm07:744118-744161
>Gm07:747847-747940
>Gm07:750928-750983
>Gm07:751009-751089
>Gm07:751250-751496
>Gm07:751581-752023
>Gm07:752106-752272
>Gm07:755788-755823
>Gm07:756965-757020
>Gm07:765633-765707
>Gm07:766953-767114
>Gm07:768699-768733
>Gm07:768841-768888
>Gm07:769024-769643
>Gm07:769886-769966
>Gm07:770083-770134
>Gm07:770544-770613
>Gm07:770671-770702
>Gm07:772922-772948
>Gm07:775536-775585
>Gm07:775843-776051
>Gm07:776427-776517
>Gm07:777195-777229
>Gm07:778568-778666
>Gm07:785854-785891
>Gm07:786081-786272
>Gm07:786306-786397
>Gm07:786519-786590
>Gm07:786696-786747
>Gm07:789359-789422
>Gm07:794792-794825
>Gm07:795444-795459
>Gm07:796901-797159
>Gm07:802407-802460
>Gm07:807179-807270
>Gm07:808902-808995
>Gm07:809060-809245
>Gm07:809400-809538
>Gm07:809736-809912
>Gm07:810030-810253
>Gm07:812545-812595
>Gm07:820441-820503
>Gm07:821397-821483
>Gm07:821555-821604
>Gm07:824651-824728
>Gm07:825575-825720
>Gm07:826087-826209
>Gm07:826610-826684
>Gm07:830549-830576
>Gm07:830671-830699
>Gm07:832842-832886
>Gm07:833212-833313
>Gm07:836930-837030
>Gm07:839825-839875
>Gm07:840027-840120
>Gm07:840971-841026
>Gm07:847965-848034
>Gm07:848417-848636
>Gm07:848675-848701
>Gm07:849381-849475
>Gm07:849637-849671
>Gm07:849881-850089
>Gm07:850155-850200
>Gm07:850220-850282
>Gm07:850552-850642
>Gm07:851093-851200
>Gm07:858272-858370
>Gm07:860374-860439
>Gm07:860515-860620
>Gm07:861924-861959
>Gm07:863220-863269
>Gm07:867866-870134
>Gm07:873603-873666
>Gm07:873858-873918
>Gm07:873967-874087
>Gm07:874168-874284
>Gm07:874382-874454
>Gm07:875891-875976
>Gm07:876044-876087
>Gm07:879787-880280
>Gm07:881109-881137
>Gm07:881246-881305
>Gm07:887490-887533
>Gm07:894850-894887
>Gm07:899472-899526
>Gm07:900561-900589
>Gm07:902531-902594
>Gm07:903204-903274
>Gm07:904111-904182
>Gm07:904233-904290
>Gm07:904325-904374
>Gm07:904484-904546
>Gm07:904704-904834
>Gm07:904995-905054
>Gm07:905258-905528
>Gm07:908404-908483
>Gm07:908665-908765
>Gm07:912157-912224
>Gm07:912899-912957
>Gm07:914679-914773
>Gm07:915129-915169
>Gm07:915358-915485
>Gm07:918304-918388
>Gm07:920762-920816
>Gm07:927591-927684
>Gm07:932839-932974
>Gm07:933559-933593
>Gm07:938554-938587
>Gm07:941743-941812
>Gm07:946320-946406
>Gm07:946472-946507
>Gm07:953303-953356
>Gm07:961039-961082
>Gm07:962315-962431
>Gm07:962562-962595
>Gm07:962668-962700
>Gm07:962863-963052
>Gm07:963101-963139
>Gm07:963190-963234
>Gm07:963324-963484
>Gm07:965604-965710
>Gm07:965759-966136
>Gm07:966197-966224
>Gm07:966476-966514
>Gm07:968986-969038
>Gm07:973437-973468
>Gm07:981505-981582
>Gm07:981708-981759
>Gm07:982367-982769
>Gm07:984898-984999
>Gm07:985142-985217
>Gm07:987787-987873
>Gm07:989864-990039
>Gm07:991560-991626
>Gm07:1004554-1004607
>Gm07:1004843-1005156
>Gm07:1005347-1005387
>Gm07:1005554-1005588
>Gm07:1010232-1010325
>Gm07:1011882-1011942
>Gm07:1012297-1012356
>Gm07:1013000-1013051
>Gm07:1013879-1013987
>Gm07:1014102-1014128
>Gm07:1014212-1014248
>Gm07:1014424-1014484
>Gm07:1014617-1014662
>Gm07:1014792-1014874
>Gm07:1016372-1016443
>Gm07:1016756-1016809
>Gm07:1017954-1017985
>Gm07:1018831-1018934
>Gm07:1020071-1020104
>Gm07:1020445-1020602
>Gm07:1020689-1020735
>Gm07:1022563-1022604
>Gm07:1025642-1025673
>Gm07:1026613-1027081
>Gm07:1027712-1027769
>Gm07:1028063-1028155
>Gm07:1028807-1028855
>Gm07:1029517-1029543
>Gm07:1031574-1031630
>Gm07:1032643-1032726
>Gm07:1033007-1033046
>Gm07:1042346-1042554
>Gm07:1044013-1044090
>Gm07:1047461-1047636
>Gm07:1048675-1048854
>Gm07:1048913-1049060
>Gm07:1051142-1051233
>Gm07:1056480-1056558
>Gm07:1064843-1064956
>Gm07:1066520-1066636
>Gm07:1066791-1066930
>Gm07:1069915-1070181
>Gm07:1070555-1070592
>Gm07:1072180-1072351
>Gm07:1080628-1080662
>Gm07:1081748-1081786
>Gm07:1082122-1082282
>Gm07:1082581-1082690
>Gm07:1082817-1082853
>Gm07:1084607-1084651
>Gm07:1085323-1085381
>Gm07:1085503-1085543
>Gm07:1091253-1091291
>Gm07:1092324-1092373
>Gm07:1100302-1100391
>Gm07:1100658-1100700
>Gm07:1105771-1105801
>Gm07:1108279-1108328
>Gm07:1108738-1108957
>Gm07:1112107-1112148
>Gm07:1112202-1113369
>Gm07:1117898-1118620
>Gm07:1123886-1123976
>Gm07:1124027-1124084
>Gm07:1125189-1125258
>Gm07:1126463-1126505
>Gm07:1127152-1127195
>Gm07:1128233-1128600
>Gm07:1128789-1131512
>Gm07:1131580-1132295
>Gm07:1134231-1134340
>Gm07:1135572-1135628
>Gm07:1136591-1136664
>Gm07:1138665-1138737
>Gm07:1139371-1139417
>Gm07:1140396-1140431
>Gm07:1140928-1140995
>Gm07:1142284-1142374
>Gm07:1145079-1145318
>Gm07:1145397-1145479
>Gm07:1148798-1149149
>Gm07:1149218-1149247
>Gm07:1149819-1149876
>Gm07:1156071-1156240
>Gm07:1156533-1156548
>Gm07:1157188-1157435
>Gm07:1159274-1159369
>Gm07:1161013-1161072
>Gm07:1161730-1161807
>Gm07:1163210-1163277
>Gm07:1167959-1168006
>Gm07:1171099-1171142
>Gm07:1171389-1171487
>Gm07:1172762-1172790
>Gm07:1172815-1172876
>Gm07:1175565-1175688
>Gm07:1175972-1176085
>Gm07:1182937-1183356
>Gm07:1185839-1185903
>Gm07:1187689-1187716
>Gm07:1187811-1187849
>Gm07:1189308-1189895
>Gm07:1189931-1190928
>Gm07:1190981-1191060
>Gm07:1191098-1191146
>Gm07:1198779-1198841
>Gm07:1200439-1200603
>Gm07:1202639-1202800
>Gm07:1202821-1202845
>Gm07:1205421-1205504
>Gm07:1214023-1214059
>Gm07:1214132-1214238
>Gm07:1215816-1215849
>Gm07:1221964-1222011
>Gm07:1223332-1223375
>Gm07:1223402-1223445
>Gm07:1225774-1225812
>Gm07:1228848-1229238
>Gm07:1229272-1229353
>Gm07:1230688-1230769
>Gm07:1232282-1232375
>Gm07:1234724-1235234
>Gm07:1235673-1235733
>Gm07:1236748-1236814
>Gm07:1237346-1237406
>Gm07:1239499-1239594
>Gm07:1240963-1241035
>Gm07:1243205-1243362
>Gm07:1243501-1243599
>Gm07:1247572-1247754
>Gm07:1247923-1248030
>Gm07:1248826-1248912
>Gm07:1249110-1249175
>Gm07:1250015-1250056
>Gm07:1250296-1251892
>Gm07:1251921-1256009
>Gm07:1261232-1261380
>Gm07:1263422-1263460
>Gm07:1265764-1265794
>Gm07:1265848-1266057
>Gm07:1266171-1266251
>Gm07:1266492-1266645
>Gm07:1267359-1267484
>Gm07:1267952-1268008
>Gm07:1268344-1268411
>Gm07:1268463-1268512
>Gm07:1268683-1268771
>Gm07:1274156-1274190
>Gm07:1276350-1276440
>Gm07:1280515-1280575
>Gm07:1285753-1285819
>Gm07:1287121-1287206
>Gm07:1288834-1288885
>Gm07:1294798-1294841
>Gm07:1294880-1294932
>Gm07:1297507-1297636
>Gm07:1297698-1297763
>Gm07:1297807-1297839
>Gm07:1298144-1298197
>Gm07:1300478-1300550
>Gm07:1301291-1301329
>Gm07:1302304-1302413
>Gm07:1302796-1302874
>Gm07:1311153-1311211
>Gm07:1313616-1313694
>Gm07:1313822-1313854
>Gm07:1314107-1314157
>Gm07:1315049-1315142
>Gm07:1316960-1317059
>Gm07:1317233-1317303
>Gm07:1318147-1318227
>Gm07:1326636-1326684
>Gm07:1329179-1329328
>Gm07:1331256-1331301
>Gm07:1331695-1331746
>Gm07:1332803-1332950
>Gm07:1333325-1333462
>Gm07:1334673-1334752
>Gm07:1334939-1334976
>Gm07:1335408-1335453
>Gm07:1336027-1336169
>Gm07:1338286-1338407
>Gm07:1338945-1339038
>Gm07:1339461-1339518
>Gm07:1339945-1340047
>Gm07:1343358-1343403
>Gm07:1343801-1343852
>Gm07:1344670-1344740
>Gm07:1344939-1345071
>Gm07:1345443-1345743
>Gm07:1346620-1346703
>Gm07:1346887-1346924
>Gm07:1347385-1347430
>Gm07:1347958-1348100
>Gm07:1350227-1350258
>Gm07:1355382-1355422
>Gm07:1359134-1359186
>Gm07:1359626-1359652
>Gm07:1360560-1360603
>Gm07:1360716-1360761
>Gm07:1361331-1361371
>Gm07:1361654-1361735
>Gm07:1362345-1362426
>Gm07:1362859-1362903
>Gm07:1365072-1366239
>Gm07:1366672-1366757
>Gm07:1367676-1367759
>Gm07:1369819-1370612
>Gm07:1373193-1373238
>Gm07:1374521-1374583
>Gm07:1375389-1375486
>Gm07:1377250-1377294
>Gm07:1380840-1380879
>Gm07:1386665-1386723
>Gm07:1388174-1388230
>Gm07:1390657-1390792
>Gm07:1394026-1394060
>Gm07:1395224-1395257
>Gm07:1399421-1399507
>Gm07:1400512-1400919
>Gm07:1401812-1402196
>Gm07:1402280-1402350
>Gm07:1404189-1404251
>Gm07:1409162-1409215
>Gm07:1409399-1409431
>Gm07:1410668-1410695
>Gm07:1415880-1415948
>Gm07:1416775-1416810
>Gm07:1417303-1417416
>Gm07:1428981-1429059
>Gm07:1432067-1432169
>Gm07:1432650-1432707
>Gm07:1432831-1432876
>Gm07:1434793-1434819
>Gm07:1434890-1434962
>Gm07:1439962-1440176
>Gm07:1441007-1441084
>Gm07:1444550-1444629
>Gm07:1444857-1444901
>Gm07:1444961-1445020
>Gm07:1447091-1447139
>Gm07:1447362-1447494
>Gm07:1447572-1447615
>Gm07:1447881-1447931
>Gm07:1450201-1450276
>Gm07:1450463-1450545
>Gm07:1451092-1451186
>Gm07:1451323-1451361
>Gm07:1456561-1456601
>Gm07:1456697-1456720
>Gm07:1457729-1457768
>Gm07:1461286-1461331
>Gm07:1465215-1465262
>Gm07:1467692-1467867
>Gm07:1471410-1471455
>Gm07:1474271-1474303
>Gm07:1477036-1477129
>Gm07:1479120-1479204
>Gm07:1479412-1479461
>Gm07:1482712-1482766
>Gm07:1483538-1483643
>Gm07:1483680-1484241
>Gm07:1484320-1484361
>Gm07:1484437-1484501
>Gm07:1484667-1485139
>Gm07:1485276-1485459
>Gm07:1485561-1485984
>Gm07:1486136-1486468
>Gm07:1486592-1486641
>Gm07:1486794-1486966
>Gm07:1486996-1487202
>Gm07:1487301-1487402
>Gm07:1488319-1488336
>Gm07:1488431-1488513
>Gm07:1492853-1493028
>Gm07:1495706-1495880
>Gm07:1501147-1501259
>Gm07:1502906-1502933
>Gm07:1503471-1503501
>Gm07:1508036-1508078
>Gm07:1514638-1514665
>Gm07:1518263-1518310
>Gm07:1521320-1521363
>Gm07:1530345-1530387
>Gm07:1535616-1535685
>Gm07:1536697-1536777
>Gm07:1536846-1536901
>Gm07:1537052-1537119
>Gm07:1537979-1538013
>Gm07:1540302-1540357
>Gm07:1540546-1540842
>Gm07:1541691-1541738
>Gm07:1542682-1542751
>Gm07:1542849-1542909
>Gm07:1543138-1543261
>Gm07:1543542-1543625
>Gm07:1544507-1544575
>Gm07:1549551-1549592
>Gm07:1551202-1551273
>Gm07:1552040-1552077
>Gm07:1559582-1559619
>Gm07:1565551-1565582
>Gm07:1566094-1566213
>Gm07:1584986-1585114
>Gm07:1585291-1585388
>Gm07:1585455-1585553
>Gm07:1590379-1590501
>Gm07:1591313-1591398
>Gm07:1592548-1592623
>Gm07:1593284-1593394
>Gm07:1594815-1594940
>Gm07:1594964-1595032
>Gm07:1596040-1596090
>Gm07:1596559-1596705
>Gm07:1597737-1597777
>Gm07:1600424-1600573
>Gm07:1614689-1614729
>Gm07:1616045-1616130
>Gm07:1617370-1617385
>Gm07:1624479-1624528
>Gm07:1625018-1625124
>Gm07:1627808-1627843
>Gm07:1628096-1628172
>Gm07:1628355-1628404
>Gm07:1628690-1628740
>Gm07:1629021-1629061
>Gm07:1629264-1629384
>Gm07:1631593-1631853
>Gm07:1633518-1633556
>Gm07:1633611-1633819
>Gm07:1636407-1636479
>Gm07:1638660-1639123
>Gm07:1643029-1643137
>Gm07:1644737-1644868
>Gm07:1645107-1645406
>Gm07:1652618-1652681
>Gm07:1657383-1657420
>Gm07:1664944-1665007
>Gm07:1665401-1665455
>Gm07:1674055-1674112
>Gm07:1674584-1674665
>Gm07:1677953-1678052
>Gm07:1679517-1679911
>Gm07:1681464-1681574
>Gm07:1681857-1681921
>Gm07:1685272-1685306
>Gm07:1686919-1687035
>Gm07:1687350-1687387
>Gm07:1687693-1687765
>Gm07:1690675-1690717
>Gm07:1691117-1691174
>Gm07:1692284-1692459
>Gm07:1692660-1692779
>Gm07:1692875-1693637
>Gm07:1697333-1697381
>Gm07:1698537-1698566
>Gm07:1698636-1698688
>Gm07:1698794-1698830
>Gm07:1700547-1700641
>Gm07:1702152-1702201
>Gm07:1716328-1716363
>Gm07:1718668-1718704
>Gm07:1721569-1721623
>Gm07:1722077-1722170
>Gm07:1726353-1726392
>Gm07:1726779-1726912
>Gm07:1731317-1731453
>Gm07:1738842-1738914
>Gm07:1738968-1739079
>Gm07:1741786-1741836
>Gm07:1751835-1752060
>Gm07:1755173-1755265
>Gm07:1757400-1757435
>Gm07:1760488-1760611
>Gm07:1761134-1761199
>Gm07:1761367-1761402
>Gm07:1761641-1761743
>Gm07:1773869-1773915
>Gm07:1776710-1776848
>Gm07:1776940-1777013
>Gm07:1778369-1778420
>Gm07:1778470-1778774
>Gm07:1778831-1778882
>Gm07:1780293-1780378
>Gm07:1782618-1782696
>Gm07:1784787-1784923
>Gm07:1786393-1786448
>Gm07:1786751-1786788
>Gm07:1788712-1788777
>Gm07:1789380-1789410
>Gm07:1792980-1793034
>Gm07:1795901-1795971
>Gm07:1796350-1796523
>Gm07:1798867-1798982
>Gm07:1801174-1801221
>Gm07:1801882-1801933
>Gm07:1803579-1803609
>Gm07:1806833-1806897
>Gm07:1807007-1807055
>Gm07:1807262-1807300
>Gm07:1807872-1807983
>Gm07:1822445-1822474
>Gm07:1827064-1827112
>Gm07:1827928-1827970
>Gm07:1830461-1830496
>Gm07:1830699-1830802
>Gm07:1830854-1830897
>Gm07:1836517-1836547
>Gm07:1837427-1837453
>Gm07:1837618-1837680
>Gm07:1840880-1840953
>Gm07:1840987-1841682
>Gm07:1841731-1842094
>Gm07:1846432-1846498
>Gm07:1847164-1847249
>Gm07:1852587-1852759
>Gm07:1862134-1862243
>Gm07:1863831-1863873
>Gm07:1864909-1864960
>Gm07:1866226-1866322
>Gm07:1868033-1868134
>Gm07:1869065-1869238
>Gm07:1870220-1870265
>Gm07:1871587-1871726
>Gm07:1872034-1872265
>Gm07:1872499-1872731
>Gm07:1874264-1874301
>Gm07:1874448-1874517
>Gm07:1874557-1874780
>Gm07:1875160-1875270
>Gm07:1876627-1876694
>Gm07:1876709-1876876
>Gm07:1877752-1877804
>Gm07:1880413-1880451
>Gm07:1880694-1880749
>Gm07:1881232-1881342
>Gm07:1883075-1883134
>Gm07:1886881-1886977
>Gm07:1888680-1888715
>Gm07:1888904-1888972
>Gm07:1889870-1889937
>Gm07:1890921-1890968
>Gm07:1892283-1892401
>Gm07:1892728-1892939
>Gm07:1895550-1895783
>Gm07:1895908-1896182
>Gm07:1896237-1896267
>Gm07:1896328-1896386
>Gm07:1898119-1898159
>Gm07:1900028-1900124
>Gm07:1901580-1901644
>Gm07:1901751-1901969
>Gm07:1902013-1902097
>Gm07:1902517-1903999
>Gm07:1905002-1905072
>Gm07:1906210-1906261
>Gm07:1908284-1908313
>Gm07:1908462-1908586
>Gm07:1908643-1908772
>Gm07:1910398-1910435
>Gm07:1910582-1910651
>Gm07:1910691-1910917
>Gm07:1911269-1911404
>Gm07:1912758-1912825
>Gm07:1912840-1913007
>Gm07:1913276-1913311
>Gm07:1913873-1913920
>Gm07:1916392-1916431
>Gm07:1916673-1916729
>Gm07:1916782-1916838
>Gm07:1917592-1917661
>Gm07:1917762-1917798
>Gm07:1917999-1918052
>Gm07:1918537-1918647
>Gm07:1920750-1920860
>Gm07:1920983-1921059
>Gm07:1921226-1921422
>Gm07:1929209-1929239
>Gm07:1929741-1929888
>Gm07:1929924-1929949
>Gm07:1930699-1931035
>Gm07:1934146-1934226
>Gm07:1946883-1946945
>Gm07:1947086-1947112
>Gm07:1947819-1947858
>Gm07:1948394-1948409
>Gm07:1949863-1949946
>Gm07:1950099-1950242
>Gm07:1950314-1951085
>Gm07:1951563-1951922
>Gm07:1953096-1953193
>Gm07:1954759-1954789
>Gm07:1957783-1957865
>Gm07:1957959-1958034
>Gm07:1958150-1958298
>Gm07:1958341-1958400
>Gm07:1958746-1958826
>Gm07:1959121-1959176
>Gm07:1968143-1968236
>Gm07:1973147-1973222
>Gm07:1973681-1973730
>Gm07:1973845-1974083
>Gm07:1974288-1974502
>Gm07:1974884-1975000
>Gm07:1979021-1979068
>Gm07:1979649-1979733
>Gm07:1983922-1983978
>Gm07:1987236-1987267
>Gm07:1990597-1990660
>Gm07:1991250-1991297
>Gm07:1992923-1993017
>Gm07:1994076-1994107
>Gm07:1995228-1995325
>Gm07:1995495-1995551
>Gm07:1996870-1996927
>Gm07:1997888-1997920
>Gm07:1998376-1998497
>Gm07:2001293-2001325
>Gm07:2005549-2005607
>Gm07:2007009-2007216
>Gm07:2007424-2007684
>Gm07:2007885-2007984
>Gm07:2008012-2008298
>Gm07:2008357-2008549
>Gm07:2008703-2008777
>Gm07:2008924-2009453
>Gm07:2011534-2011561
>Gm07:2011668-2011730
>Gm07:2012335-2012399
>Gm07:2012463-2012555
>Gm07:2021802-2021850
>Gm07:2022397-2022455
>Gm07:2023506-2023536
>Gm07:2023610-2023647
>Gm07:2025250-2025346
>Gm07:2026327-2026485
>Gm07:2026626-2026817
>Gm07:2026936-2026976
>Gm07:2027649-2027729
>Gm07:2035439-2035668
>Gm07:2038139-2038171
>Gm07:2039702-2039775
>Gm07:2042957-2042990
>Gm07:2043335-2043389
>Gm07:2044395-2044592
>Gm07:2045670-2045742
>Gm07:2046710-2046820
>Gm07:2047863-2047955
>Gm07:2049470-2049536
>Gm07:2049763-2049927
>Gm07:2050531-2050580
>Gm07:2051165-2051204
>Gm07:2051355-2051408
>Gm07:2052108-2052239
>Gm07:2053573-2053641
>Gm07:2054070-2054105
>Gm07:2054122-2054182
>Gm07:2054946-2055042
>Gm07:2055367-2058024
>Gm07:2058061-2058288
>Gm07:2058868-2059012
>Gm07:2059547-2059878
>Gm07:2060514-2060735
>Gm07:2062465-2062510
>Gm07:2063951-2063996
>Gm07:2070869-2070899
>Gm07:2071971-2072007
>Gm07:2073601-2073679
>Gm07:2076013-2076621
>Gm07:2077719-2077799
>Gm07:2077859-2077953
>Gm07:2078039-2078212
>Gm07:2078302-2078452
>Gm07:2078611-2078852
>Gm07:2079066-2079220
>Gm07:2079279-2079328
>Gm07:2079571-2079945
>Gm07:2080085-2080115
>Gm07:2085937-2085984
>Gm07:2086754-2086931
>Gm07:2088873-2088959
>Gm07:2089339-2089476
>Gm07:2089604-2089671
>Gm07:2091380-2091503
>Gm07:2091790-2092033
>Gm07:2092273-2092457
>Gm07:2092690-2092733
>Gm07:2093868-2093915
>Gm07:2094951-2095134
>Gm07:2095434-2095498
>Gm07:2096009-2096074
>Gm07:2096144-2096225
>Gm07:2096450-2096667
>Gm07:2097364-2097517
>Gm07:2098341-2098545
>Gm07:2099933-2099969
>Gm07:2103541-2103616
>Gm07:2105608-2106148
>Gm07:2107154-2107189
>Gm07:2107715-2107752
>Gm07:2109066-2109164
>Gm07:2109298-2109406
>Gm07:2110868-2110935
>Gm07:2111572-2111635
>Gm07:2111694-2111746
>Gm07:2113549-2113664
>Gm07:2116565-2116687
>Gm07:2117193-2117342
>Gm07:2117385-2118887
>Gm07:2127151-2127245
>Gm07:2128903-2128972
>Gm07:2129348-2129387
>Gm07:2129747-2129944
>Gm07:2131326-2131414
>Gm07:2132252-2132288
>Gm07:2132329-2132448
>Gm07:2134048-2134796
>Gm07:2134843-2135303
>Gm07:2135403-2135782
>Gm07:2136133-2136239
>Gm07:2139965-2139995
>Gm07:2146068-2146115
>Gm07:2146422-2146453
>Gm07:2146634-2146771
>Gm07:2150084-2150523
>Gm07:2150750-2150849
>Gm07:2152192-2152227
>Gm07:2153452-2153598
>Gm07:2155278-2155314
>Gm07:2158482-2158641
>Gm07:2159790-2159824
>Gm07:2160207-2160242
>Gm07:2160503-2160567
>Gm07:2161000-2161045
>Gm07:2163715-2163805
>Gm07:2164037-2164171
>Gm07:2164486-2164553
>Gm07:2164753-2164784
>Gm07:2165477-2165505
>Gm07:2177097-2177128
>Gm07:2178153-2179810
>Gm07:2180943-2180987
>Gm07:2186613-2186694
>Gm07:2189441-2189500
>Gm07:2189618-2189702
>Gm07:2190116-2190160
>Gm07:2191872-2191958
>Gm07:2192067-2192175
>Gm07:2201702-2201865
>Gm07:2208761-2208809
>Gm07:2208860-2208905
>Gm07:2210348-2210377
>Gm07:2215279-2215345
>Gm07:2215425-2215640
>Gm07:2215810-2216015
>Gm07:2216069-2216205
>Gm07:2216297-2216568
>Gm07:2217592-2217659
>Gm07:2218082-2218282
>Gm07:2220942-2220976
>Gm07:2223583-2223652
>Gm07:2225355-2225406
>Gm07:2226105-2226149
>Gm07:2227985-2228040
>Gm07:2228452-2228503
>Gm07:2229298-2229388
>Gm07:2231976-2231991
>Gm07:2232091-2232105
>Gm07:2233078-2233143
>Gm07:2246132-2246186
>Gm07:2246942-2247179
>Gm07:2247219-2247365
>Gm07:2247876-2247916
>Gm07:2252972-2253081
>Gm07:2260950-2260998
>Gm07:2261044-2261154
>Gm07:2262744-2262870
>Gm07:2270005-2270083
>Gm07:2270976-2271124
>Gm07:2272515-2272553
>Gm07:2274178-2274371
>Gm07:2274445-2274616
>Gm07:2274675-2274781
>Gm07:2276338-2276385
>Gm07:2277785-2277833
>Gm07:2278678-2278777
>Gm07:2278894-2278929
>Gm07:2285195-2285246
>Gm07:2287083-2287175
>Gm07:2292429-2292535
>Gm07:2306529-2306588
>Gm07:2309020-2309160
>Gm07:2321732-2321774
>Gm07:2322430-2322458
>Gm07:2322677-2322745
>Gm07:2323831-2323865
>Gm07:2324894-2324985
>Gm07:2325040-2325122
>Gm07:2328811-2328908
>Gm07:2329129-2329154
>Gm07:2329430-2329497
>Gm07:2333280-2333316
>Gm07:2337125-2337154
>Gm07:2338367-2338396
>Gm07:2338441-2338481
>Gm07:2343638-2343668
>Gm07:2345376-2345403
>Gm07:2348116-2348335
>Gm07:2354927-2355261
>Gm07:2355945-2356190
>Gm07:2356303-2356397
>Gm07:2359637-2360698
>Gm07:2366727-2366775
>Gm07:2366901-2366959
>Gm07:2370952-2371027
>Gm07:2372993-2373040
>Gm07:2376004-2376268
>Gm07:2376892-2376967
>Gm07:2378329-2378349
>Gm07:2379704-2379747
>Gm07:2383089-2383127
>Gm07:2385822-2385953
>Gm07:2386489-2386530
>Gm07:2387483-2387515
>Gm07:2389437-2389465
>Gm07:2392652-2393033
>Gm07:2393363-2394107
>Gm07:2395629-2395718
>Gm07:2397425-2397468
>Gm07:2397522-2397549
>Gm07:2398683-2398784
>Gm07:2408346-2408393
>Gm07:2415655-2415752
>Gm07:2416417-2416557
>Gm07:2417132-2417165
>Gm07:2417296-2417340
>Gm07:2421513-2421583
>Gm07:2426983-2427050
>Gm07:2427102-2427147
>Gm07:2427651-2427732
>Gm07:2427941-2428020
>Gm07:2431466-2431521
>Gm07:2434165-2434287
>Gm07:2435257-2435307
>Gm07:2435537-2435660
>Gm07:2436070-2436162
>Gm07:2436352-2436416
>Gm07:2438852-2438909
>Gm07:2439314-2439359
>Gm07:2439535-2439566
>Gm07:2440855-2440897
>Gm07:2446323-2446364
>Gm07:2449641-2449697
>Gm07:2449743-2449854
>Gm07:2454938-2454965
>Gm07:2455957-2456015
>Gm07:2461204-2461242
>Gm07:2463086-2463124
>Gm07:2463697-2463810
>Gm07:2464159-2464337
>Gm07:2465543-2465695
>Gm07:2466317-2466488
>Gm07:2466520-2466780
>Gm07:2473771-2473798
>Gm07:2473972-2474033
>Gm07:2474797-2474852
>Gm07:2474970-2474984
>Gm07:2479021-2479108
>Gm07:2479737-2479788
>Gm07:2480693-2480732
>Gm07:2482466-2482522
>Gm07:2482774-2482788
>Gm07:2482888-2482903
>Gm07:2485700-2485799
>Gm07:2486113-2486192
>Gm07:2487850-2487894
>Gm07:2492971-2493024
>Gm07:2494377-2494412
>Gm07:2498116-2498163
>Gm07:2502047-2502095
>Gm07:2502143-2502230
>Gm07:2505733-2505857
>Gm07:2506630-2506664
>Gm07:2506734-2506836
>Gm07:2506895-2507043
>Gm07:2507838-2507888
>Gm07:2511855-2511927
>Gm07:2512446-2512480
>Gm07:2514734-2514810
>Gm07:2514959-2515039
>Gm07:2515288-2515385
>Gm07:2523104-2523144
>Gm07:2523807-2523873
>Gm07:2523977-2524067
>Gm07:2524746-2524789
>Gm07:2530444-2530480
>Gm07:2530542-2530641
>Gm07:2534351-2534378
>Gm07:2534759-2534804
>Gm07:2543040-2543114
>Gm07:2549163-2549201
>Gm07:2549549-2549580
>Gm07:2551366-2551404
>Gm07:2551714-2551824
>Gm07:2553397-2553472
>Gm07:2554176-2554370
>Gm07:2554946-2554994
>Gm07:2555112-2555295
>Gm07:2559788-2559827
>Gm07:2560005-2560062
>Gm07:2560223-2560382
>Gm07:2560433-2560685
>Gm07:2563284-2563329
>Gm07:2563364-2563705
>Gm07:2567193-2567712
>Gm07:2568454-2568481
>Gm07:2571190-2571269
>Gm07:2572452-2572821
>Gm07:2574221-2574373
>Gm07:2575486-2575521
>Gm07:2575818-2575850
>Gm07:2581886-2581976
>Gm07:2583330-2583412
>Gm07:2587222-2587314
>Gm07:2591354-2591382
>Gm07:2591427-2591454
>Gm07:2592257-2592290
>Gm07:2600350-2600389
>Gm07:2601616-2601683
>Gm07:2610731-2610803
>Gm07:2618500-2618593
>Gm07:2621270-2621323
>Gm07:2622719-2622770
>Gm07:2627237-2627317
>Gm07:2629270-2629316
>Gm07:2629622-2629737
>Gm07:2631006-2631135
>Gm07:2632723-2632751
>Gm07:2633163-2633223
>Gm07:2633465-2633479
>Gm07:2645870-2645933
>Gm07:2647373-2647404
>Gm07:2648004-2648058
>Gm07:2648772-2648866
>Gm07:2650891-2650965
>Gm07:2654420-2654461
>Gm07:2655678-2655896
>Gm07:2659266-2659313
>Gm07:2661439-2661476
>Gm07:2664287-2664319
>Gm07:2664442-2664500
>Gm07:2664708-2664832
>Gm07:2667173-2667241
>Gm07:2672989-2673023
>Gm07:2673322-2673375
>Gm07:2676018-2676062
>Gm07:2678605-2678685
>Gm07:2679772-2679969
>Gm07:2680037-2680070
>Gm07:2680199-2680754
>Gm07:2688121-2691303
>Gm07:2692760-2692875
>Gm07:2692937-2693076
>Gm07:2693172-2693256
>Gm07:2693431-2693467
>Gm07:2693603-2693745
>Gm07:2694511-2694550
>Gm07:2695844-2696113
>Gm07:2696184-2696409
>Gm07:2701082-2701152
>Gm07:2702601-2702679
>Gm07:2703611-2703693
>Gm07:2706059-2706113
>Gm07:2707307-2707350
>Gm07:2724937-2724975
>Gm07:2725766-2725909
>Gm07:2731395-2731425
>Gm07:2731955-2732011
>Gm07:2732077-2732249
>Gm07:2732386-2732517
>Gm07:2733530-2733693
>Gm07:2736496-2736542
>Gm07:2738583-2738722
>Gm07:2740087-2741129
>Gm07:2741839-2741899
>Gm07:2743523-2743650
>Gm07:2743755-2743783
>Gm07:2746655-2746714
>Gm07:2748823-2748913
>Gm07:2750445-2750728
>Gm07:2751141-2751373
>Gm07:2751454-2751487
>Gm07:2751543-2751576
>Gm07:2752830-2752927
>Gm07:2756022-2756081
>Gm07:2757263-2757310
>Gm07:2759756-2759785
>Gm07:2760524-2760558
>Gm07:2763486-2763540
>Gm07:2766636-2766697
>Gm07:2767120-2767249
>Gm07:2767333-2767374
>Gm07:2773552-2773726
>Gm07:2778128-2778240
>Gm07:2778974-2779160
>Gm07:2781611-2781687
>Gm07:2782417-2782456
>Gm07:2783209-2783333
>Gm07:2785137-2785183
>Gm07:2789973-2790051
>Gm07:2792845-2792965
>Gm07:2793157-2793221
>Gm07:2793319-2793358
>Gm07:2793915-2794099
>Gm07:2795547-2795715
>Gm07:2795905-2796031
>Gm07:2800549-2800638
>Gm07:2804651-2804714
>Gm07:2804757-2804803
>Gm07:2805712-2805809
>Gm07:2805971-2806031
>Gm07:2806338-2806531
>Gm07:2806721-2806752
>Gm07:2815681-2815757
>Gm07:2820148-2820273
>Gm07:2820349-2820423
>Gm07:2820939-2821116
>Gm07:2821655-2822026
>Gm07:2822293-2822409
>Gm07:2823132-2823254
>Gm07:2823346-2823642
>Gm07:2823673-2823725
>Gm07:2823858-2823950
>Gm07:2824050-2824115
>Gm07:2824184-2824260
>Gm07:2824285-2824316
>Gm07:2824416-2824467
>Gm07:2824644-2824821
>Gm07:2824895-2825109
>Gm07:2825183-2825221
>Gm07:2825331-2825390
>Gm07:2825447-2825727
>Gm07:2825784-2825879
>Gm07:2825971-2826062
>Gm07:2826280-2826521
>Gm07:2826624-2826734
>Gm07:2826838-2826876
>Gm07:2833206-2833362
>Gm07:2834741-2834771
>Gm07:2837054-2837147
>Gm07:2838026-2838111
>Gm07:2838246-2838354
>Gm07:2839910-2839972
>Gm07:2848880-2848919
>Gm07:2851866-2851962
>Gm07:2855234-2855786
>Gm07:2855861-2855890
>Gm07:2857079-2857300
>Gm07:2858222-2858340
>Gm07:2858444-2858481
>Gm07:2858937-2858993
>Gm07:2870335-2870381
>Gm07:2872822-2872958
>Gm07:2873045-2873544
>Gm07:2873580-2873629
>Gm07:2873660-2873797
>Gm07:2873848-2874156
>Gm07:2874290-2874512
>Gm07:2876249-2876460
>Gm07:2877801-2877916
>Gm07:2880017-2882809
>Gm07:2886179-2886217
>Gm07:2888404-2888469
>Gm07:2888857-2888970
>Gm07:2889118-2889291
>Gm07:2890543-2890572
>Gm07:2890932-2890976
>Gm07:2891219-2891306
>Gm07:2891783-2891875
>Gm07:2894678-2894735
>Gm07:2895935-2895998
>Gm07:2901697-2901760
>Gm07:2906342-2906379
>Gm07:2907988-2908104
>Gm07:2908244-2908285
>Gm07:2909753-2909825
>Gm07:2914096-2914169
>Gm07:2914281-2914325
>Gm07:2914683-2914845
>Gm07:2915686-2915735
>Gm07:2917280-2917484
>Gm07:2926478-2926653
>Gm07:2926920-2927002
>Gm07:2928433-2928486
>Gm07:2928862-2928938
>Gm07:2929617-2929716
>Gm07:2930009-2930137
>Gm07:2931789-2931816
>Gm07:2931861-2931892
>Gm07:2932981-2933011
>Gm07:2933044-2933101
>Gm07:2935960-2936009
>Gm07:2940165-2940202
>Gm07:2940959-2941017
>Gm07:2941268-2941307
>Gm07:2941715-2941752
>Gm07:2943020-2943080
>Gm07:2948440-2948486
>Gm07:2948961-2949107
>Gm07:2949404-2949445
>Gm07:2949579-2949661
>Gm07:2951613-2951662
>Gm07:2955008-2955069
>Gm07:2956892-2956920
>Gm07:2958436-2958520
>Gm07:2958660-2958739
>Gm07:2958965-2959005
>Gm07:2959144-2960320
>Gm07:2960565-2961177
>Gm07:2961254-2961354
>Gm07:2961830-2961867
>Gm07:2962375-2962433
>Gm07:2962725-2962875
>Gm07:2963096-2963196
>Gm07:2964795-2964856
>Gm07:2970022-2970061
>Gm07:2973355-2973487
>Gm07:2975012-2975045
>Gm07:2987199-2987284
>Gm07:2989335-2989451
>Gm07:2989919-2990021
>Gm07:2993707-2993764
>Gm07:2994679-2994715
>Gm07:2996712-2997137
>Gm07:2997962-2997993
>Gm07:3003435-3003482
>Gm07:3008228-3008318
>Gm07:3008359-3008578
>Gm07:3014342-3014375
>Gm07:3017750-3017832
>Gm07:3018797-3018866
>Gm07:3023153-3023193
>Gm07:3029258-3029293
>Gm07:3031262-3031332
>Gm07:3032137-3032182
>Gm07:3032853-3032904
>Gm07:3034849-3034945
>Gm07:3035034-3035070
>Gm07:3035199-3035243
>Gm07:3046474-3046529
>Gm07:3046939-3047147
>Gm07:3047249-3047411
>Gm07:3047466-3047667
>Gm07:3047855-3047890
>Gm07:3047971-3048119
>Gm07:3048248-3048343
>Gm07:3049058-3049290
>Gm07:3049409-3050806
>Gm07:3051008-3052096
>Gm07:3052322-3052358
>Gm07:3056600-3056797
>Gm07:3062589-3062628
>Gm07:3062815-3062854
>Gm07:3063364-3063447
>Gm07:3063677-3063722
>Gm07:3066160-3066464
>Gm07:3066507-3067314
>Gm07:3067346-3068812
>Gm07:3069574-3069634
>Gm07:3069734-3069770
>Gm07:3070161-3070200
>Gm07:3073976-3074059
>Gm07:3074738-3074915
>Gm07:3077818-3077868
>Gm07:3079407-3079442
>Gm07:3079864-3079913
>Gm07:3079985-3080039
>Gm07:3080794-3080889
>Gm07:3083624-3083690
>Gm07:3083913-3083941
>Gm07:3085453-3085518
>Gm07:3085567-3085596
>Gm07:3089824-3089894
>Gm07:3089959-3090008
>Gm07:3092704-3092740
>Gm07:3092768-3092884
>Gm07:3092918-3093237
>Gm07:3094232-3094363
>Gm07:3094626-3094688
>Gm07:3102469-3103038
>Gm07:3107328-3107391
>Gm07:3109391-3109447
>Gm07:3110921-3110977
>Gm07:3114558-3114658
>Gm07:3115409-3115474
>Gm07:3118313-3118472
>Gm07:3119144-3119173
>Gm07:3120285-3120350
>Gm07:3120552-3120602
>Gm07:3127372-3127429
>Gm07:3128058-3128126
>Gm07:3128327-3128457
>Gm07:3130230-3130271
>Gm07:3130275-3130371
>Gm07:3131009-3131309
>Gm07:3132024-3132169
>Gm07:3132180-3132232
>Gm07:3133320-3133369
>Gm07:3134648-3135184
>Gm07:3140723-3140765
>Gm07:3144526-3144586
>Gm07:3145438-3145614
>Gm07:3146586-3146632
>Gm07:3146989-3147149
>Gm07:3147212-3147266
>Gm07:3153887-3153949
>Gm07:3155176-3155247
>Gm07:3159520-3159564
>Gm07:3161179-3161298
>Gm07:3162086-3162143
>Gm07:3166702-3166881
>Gm07:3168706-3168774
>Gm07:3169517-3169560
>Gm07:3169782-3169843
>Gm07:3170951-3170977
>Gm07:3171231-3171412
>Gm07:3174048-3174093
>Gm07:3174437-3174467
>Gm07:3175618-3175649
>Gm07:3176435-3176696
>Gm07:3177626-3177755
>Gm07:3179216-3179259
>Gm07:3179949-3179994
>Gm07:3181276-3181342
>Gm07:3183150-3183195
>Gm07:3183668-3183710
>Gm07:3183785-3183867
>Gm07:3190618-3190707
>Gm07:3190786-3190892
>Gm07:3193142-3193174
>Gm07:3194215-3194754
>Gm07:3194815-3195473
>Gm07:3195538-3195612
>Gm07:3200549-3200640
>Gm07:3202340-3202370
>Gm07:3202714-3202759
>Gm07:3207474-3207520
>Gm07:3207731-3207894
>Gm07:3210672-3210739
>Gm07:3214950-3214994
>Gm07:3216163-3216215
>Gm07:3216934-3217090
>Gm07:3217417-3217490
>Gm07:3218970-3219226
>Gm07:3220589-3220660
>Gm07:3220932-3221061
>Gm07:3221113-3221180
>Gm07:3227567-3227612
>Gm07:3229203-3229313
>Gm07:3229948-3230482
>Gm07:3233571-3233615
>Gm07:3233974-3234010
>Gm07:3234699-3234775
>Gm07:3234967-3234998
>Gm07:3238168-3238214
>Gm07:3238819-3238842
>Gm07:3239871-3239885
>Gm07:3243252-3243301
>Gm07:3244375-3244513
>Gm07:3249892-3249985
>Gm07:3253397-3253480
>Gm07:3253622-3253698
>Gm07:3253851-3253931
>Gm07:3261996-3262042
>Gm07:3262646-3262683
>Gm07:3263538-3263606
>Gm07:3264258-3264308
>Gm07:3265088-3265126
>Gm07:3266060-3266110
>Gm07:3266198-3266253
>Gm07:3266601-3266693
>Gm07:3268134-3268190
>Gm07:3278333-3278470
>Gm07:3278780-3278819
>Gm07:3281082-3281158
>Gm07:3282844-3282908
>Gm07:3283207-3283263
>Gm07:3285572-3285724
>Gm07:3285808-3285877
>Gm07:3285998-3286069
>Gm07:3286160-3286629
>Gm07:3286839-3286924
>Gm07:3290227-3290301
>Gm07:3290670-3290721
>Gm07:3293858-3293882
>Gm07:3294997-3295223
>Gm07:3295368-3295531
>Gm07:3295677-3295803
>Gm07:3295967-3296091
>Gm07:3299778-3299826
>Gm07:3300807-3300835
>Gm07:3305175-3305221
>Gm07:3306406-3306453
>Gm07:3306522-3306566
>Gm07:3309257-3309451
>Gm07:3315148-3315194
>Gm07:3315371-3315440
>Gm07:3315444-3315565
>Gm07:3316803-3316989
>Gm07:3318498-3319158
>Gm07:3322690-3322742
>Gm07:3322820-3322866
>Gm07:3322951-3322997
>Gm07:3324370-3324450
>Gm07:3324487-3324548
>Gm07:3324879-3324950
>Gm07:3327445-3327565
>Gm07:3327680-3327770
>Gm07:3334686-3334742
>Gm07:3336742-3337000
>Gm07:3339860-3339942
>Gm07:3340901-3341076
>Gm07:3341689-3341743
>Gm07:3342947-3342983
>Gm07:3343723-3343816
>Gm07:3344994-3345028
>Gm07:3346221-3346271
>Gm07:3347621-3348056
>Gm07:3348088-3348119
>Gm07:3348852-3348890
>Gm07:3349293-3349335
>Gm07:3349485-3349525
>Gm07:3349601-3349819
>Gm07:3349869-3349919
>Gm07:3351946-3352016
>Gm07:3353529-3353574
>Gm07:3360857-3360930
>Gm07:3364621-3364760
>Gm07:3366908-3366978
>Gm07:3373314-3373355
>Gm07:3373453-3373602
>Gm07:3373933-3374035
>Gm07:3377416-3377600
>Gm07:3382484-3382538
>Gm07:3387312-3387465
>Gm07:3387552-3387595
>Gm07:3388177-3388460
>Gm07:3391753-3391792
>Gm07:3393980-3394092
>Gm07:3394859-3394883
>Gm07:3395261-3395300
>Gm07:3396148-3396262
>Gm07:3400995-3401044
>Gm07:3402197-3402255
>Gm07:3402446-3402540
>Gm07:3402666-3402803
>Gm07:3403157-3403250
>Gm07:3406833-3407047
>Gm07:3407157-3407482
>Gm07:3408532-3408739
>Gm07:3408853-3408894
>Gm07:3409873-3409948
>Gm07:3410888-3411068
>Gm07:3413739-3413857
>Gm07:3413876-3413985
>Gm07:3414651-3414719
>Gm07:3415226-3415355
>Gm07:3415707-3415809
>Gm07:3416241-3416334
>Gm07:3417254-3417351
>Gm07:3418166-3418245
>Gm07:3420580-3420841
>Gm07:3422791-3422904
>Gm07:3423125-3423272
>Gm07:3423937-3425885
>Gm07:3425976-3426258
>Gm07:3427167-3427351
>Gm07:3428373-3428431
>Gm07:3434440-3434507
>Gm07:3434558-3434767
>Gm07:3434958-3435035
>Gm07:3438481-3438547
>Gm07:3438659-3438715
>Gm07:3441673-3441707
>Gm07:3444343-3444468
>Gm07:3451201-3451324
>Gm07:3452165-3452205
>Gm07:3452314-3452369
>Gm07:3462728-3462780
>Gm07:3462805-3462943
>Gm07:3463620-3463716
>Gm07:3466033-3466079
>Gm07:3466203-3466256
>Gm07:3466390-3466428
>Gm07:3466541-3466581
>Gm07:3473331-3473362
>Gm07:3476260-3476350
>Gm07:3476423-3476538
>Gm07:3482238-3482269
>Gm07:3483244-3483304
>Gm07:3483465-3483512
>Gm07:3483993-3484113
>Gm07:3489080-3489152
>Gm07:3490436-3490675
>Gm07:3490770-3490792
>Gm07:3491210-3491265
>Gm07:3491856-3491900
>Gm07:3496331-3496373
>Gm07:3496392-3496465
>Gm07:3497498-3497659
>Gm07:3498845-3498884
>Gm07:3498928-3499016
>Gm07:3505581-3505682
>Gm07:3505878-3505915
>Gm07:3506703-3506813
>Gm07:3507295-3507439
>Gm07:3507850-3507888
>Gm07:3507999-3508027
>Gm07:3509470-3509509
>Gm07:3516860-3517115
>Gm07:3517186-3517345
>Gm07:3534900-3534932
>Gm07:3536160-3536246
>Gm07:3536836-3537098
>Gm07:3537902-3537970
>Gm07:3538339-3538438
>Gm07:3538956-3539070
>Gm07:3539613-3539747
>Gm07:3544282-3544326
>Gm07:3544797-3544876
>Gm07:3546507-3546595
>Gm07:3548788-3548836
>Gm07:3549135-3549169
>Gm07:3553199-3553390
>Gm07:3556245-3556280
>Gm07:3557878-3557910
>Gm07:3561624-3561670
>Gm07:3563299-3563381
>Gm07:3564167-3564221
>Gm07:3565510-3565554
>Gm07:3569546-3569594
>Gm07:3570785-3570969
>Gm07:3571164-3571237
>Gm07:3574678-3574745
>Gm07:3575692-3575728
>Gm07:3577571-3581135
>Gm07:3581235-3581349
>Gm07:3585301-3585340
>Gm07:3585545-3585668
>Gm07:3585734-3585797
>Gm07:3595170-3595238
>Gm07:3596141-3596263
>Gm07:3596323-3596529
>Gm07:3600495-3600610
>Gm07:3607099-3607142
>Gm07:3613845-3613879
>Gm07:3614520-3614599
>Gm07:3616856-3618146
>Gm07:3619643-3619732
>Gm07:3620262-3620323
>Gm07:3621727-3621774
>Gm07:3622326-3622556
>Gm07:3623855-3625086
>Gm07:3627472-3627543
>Gm07:3627649-3627780
>Gm07:3627892-3628059
>Gm07:3629127-3629190
>Gm07:3633294-3633356
>Gm07:3633392-3633447
>Gm07:3633904-3634019
>Gm07:3634279-3634318
>Gm07:3634336-3634848
>Gm07:3634924-3634957
>Gm07:3634979-3635224
>Gm07:3635266-3635350
>Gm07:3635447-3635501
>Gm07:3635888-3635924
>Gm07:3638719-3638754
>Gm07:3641471-3641603
>Gm07:3644380-3644412
>Gm07:3649826-3649887
>Gm07:3653347-3653385
>Gm07:3655413-3655439
>Gm07:3655512-3655608
>Gm07:3656838-3656899
>Gm07:3657205-3657250
>Gm07:3658645-3658679
>Gm07:3659690-3659731
>Gm07:3663716-3663762
>Gm07:3670369-3670417
>Gm07:3671013-3671071
>Gm07:3672195-3672209
>Gm07:3672839-3672879
>Gm07:3673665-3673992
>Gm07:3674084-3674098
>Gm07:3674639-3674654
>Gm07:3676615-3676657
>Gm07:3678532-3678623
>Gm07:3686490-3686526
>Gm07:3688164-3688293
>Gm07:3690311-3690365
>Gm07:3690774-3690882
>Gm07:3692630-3692702
>Gm07:3694141-3694171
>Gm07:3694675-3695000
>Gm07:3696828-3696886
>Gm07:3697091-3697154
>Gm07:3697893-3697920
>Gm07:3697998-3698125
>Gm07:3698182-3698292
>Gm07:3698553-3698638
>Gm07:3699477-3699491
>Gm07:3703443-3703571
>Gm07:3705934-3705988
>Gm07:3708512-3708566
>Gm07:3708819-3708926
>Gm07:3711460-3711501
>Gm07:3712870-3713061
>Gm07:3714232-3714262
>Gm07:3714921-3714984
>Gm07:3716317-3716369
>Gm07:3719098-3720475
>Gm07:3720518-3720892
>Gm07:3720970-3721192
>Gm07:3721225-3721366
>Gm07:3721673-3721846
>Gm07:3724561-3724778
>Gm07:3725841-3725930
>Gm07:3726278-3726313
>Gm07:3727935-3728139
>Gm07:3729077-3729122
>Gm07:3730229-3730259
>Gm07:3732240-3734346
>Gm07:3734417-3734453
>Gm07:3734685-3734746
>Gm07:3734880-3735486
>Gm07:3735583-3735678
>Gm07:3738439-3738533
>Gm07:3745799-3745861
>Gm07:3746128-3746210
>Gm07:3750088-3750245
>Gm07:3750348-3750398
>Gm07:3751026-3751059
>Gm07:3751544-3752498
>Gm07:3753148-3753188
>Gm07:3756298-3756385
>Gm07:3759567-3759594
>Gm07:3759706-3759789
>Gm07:3764458-3765182
>Gm07:3768292-3768333
>Gm07:3768774-3768864
>Gm07:3769530-3769614
>Gm07:3771753-3771858
>Gm07:3772273-3772302
>Gm07:3774010-3774061
>Gm07:3774157-3774231
>Gm07:3781457-3781509
>Gm07:3782134-3782202
>Gm07:3782850-3782883
>Gm07:3791343-3791735
>Gm07:3791835-3791893
>Gm07:3792346-3792437
>Gm07:3792854-3792990
>Gm07:3795784-3795832
>Gm07:3798455-3798485
>Gm07:3806405-3806495
>Gm07:3806603-3806639
>Gm07:3806810-3806889
>Gm07:3806956-3807097
>Gm07:3807213-3807252
>Gm07:3807405-3807439
>Gm07:3814086-3814121
>Gm07:3814266-3814361
>Gm07:3815369-3815448
>Gm07:3820115-3820178
>Gm07:3825711-3825785
>Gm07:3826911-3826983
>Gm07:3827320-3827496
>Gm07:3827717-3827758
>Gm07:3829111-3829150
>Gm07:3832652-3832728
>Gm07:3843939-3843967
>Gm07:3845721-3845778
>Gm07:3853580-3853637
>Gm07:3868478-3868698
>Gm07:3870894-3870951
>Gm07:3872370-3872428
>Gm07:3872903-3873129
>Gm07:3873239-3873762
>Gm07:3883790-3883821
>Gm07:3890899-3890951
>Gm07:3890991-3891080
>Gm07:3892201-3892264
>Gm07:3896519-3896672
>Gm07:3897111-3897148
>Gm07:3900811-3900844
>Gm07:3903757-3903788
>Gm07:3903923-3903993
>Gm07:3905284-3905321
>Gm07:3905990-3906054
>Gm07:3908200-3908236
>Gm07:3912327-3912365
>Gm07:3921656-3921794
>Gm07:3923566-3923710
>Gm07:3924315-3924358
>Gm07:3924611-3924653
>Gm07:3925474-3925505
>Gm07:3932007-3932091
>Gm07:3932820-3932849
>Gm07:3933035-3933129
>Gm07:3935364-3935401
>Gm07:3935453-3935524
>Gm07:3938633-3938647
>Gm07:3938747-3938762
>Gm07:3939275-3939331
>Gm07:3939941-3939983
>Gm07:3940323-3940408
>Gm07:3940927-3941090
>Gm07:3941362-3941412
>Gm07:3942882-3942958
>Gm07:3945164-3945187
>Gm07:3946081-3946160
>Gm07:3946207-3946251
>Gm07:3946359-3946389
>Gm07:3952280-3952335
>Gm07:3952560-3952715
>Gm07:3952966-3953068
>Gm07:3953451-3953528
>Gm07:3960885-3960937
>Gm07:3963591-3963660
>Gm07:3966592-3966625
>Gm07:3966751-3966842
>Gm07:3970539-3970569
>Gm07:3973258-3973308
>Gm07:3974112-3974230
>Gm07:3974355-3974433
>Gm07:3976422-3976497
>Gm07:3978702-3978743
>Gm07:3979612-3979697
>Gm07:3981129-3981329
>Gm07:3981381-3981428
>Gm07:3981947-3982014
>Gm07:3982771-3982851
>Gm07:3983798-3984007
>Gm07:3984547-3984604
>Gm07:3984985-3985044
>Gm07:3986708-3986756
>Gm07:3987377-3987457
>Gm07:3988898-3988941
>Gm07:3990652-3990705
>Gm07:3993410-3993511
>Gm07:3993652-3993965
>Gm07:3993996-3994211
>Gm07:3994325-3994385
>Gm07:3994485-3994547
>Gm07:3994597-3994722
>Gm07:3994745-3994780
>Gm07:3997080-3997232
>Gm07:3997452-3997564
>Gm07:3998664-3998800
>Gm07:3999569-3999618
>Gm07:4005878-4006405
>Gm07:4006799-4007670
>Gm07:4007766-4007887
>Gm07:4011484-4011590
>Gm07:4011721-4011768
>Gm07:4013043-4013111
>Gm07:4014673-4014722
>Gm07:4020531-4020578
>Gm07:4020702-4020799
>Gm07:4021562-4021737
>Gm07:4024572-4024727
>Gm07:4025032-4025099
>Gm07:4025841-4025910
>Gm07:4029695-4029780
>Gm07:4034783-4034813
>Gm07:4035512-4035573
>Gm07:4035706-4035745
>Gm07:4036029-4036071
>Gm07:4039402-4039459
>Gm07:4042134-4042195
>Gm07:4042420-4042607
>Gm07:4047966-4048073
>Gm07:4048439-4048635
>Gm07:4049813-4049876
>Gm07:4051202-4051232
>Gm07:4053593-4053637
>Gm07:4055300-4055365
>Gm07:4056540-4056609
>Gm07:4060975-4061021
>Gm07:4063994-4064122
>Gm07:4066644-4066727
>Gm07:4067437-4067508
>Gm07:4067539-4067578
>Gm07:4079816-4080106
>Gm07:4083457-4083496
>Gm07:4086935-4087016
>Gm07:4087659-4087699
>Gm07:4087967-4088001
>Gm07:4089247-4089316
>Gm07:4089409-4089480
>Gm07:4091826-4092412
>Gm07:4093861-4093925
>Gm07:4098577-4098671
>Gm07:4098839-4099280
>Gm07:4099341-4099470
>Gm07:4101276-4101353
>Gm07:4101510-4101592
>Gm07:4102783-4102829
>Gm07:4105082-4105191
>Gm07:4105718-4105840
>Gm07:4108869-4108933
>Gm07:4112374-4112444
>Gm07:4115860-4115899
>Gm07:4119443-4119595
>Gm07:4120588-4120630
>Gm07:4121341-4121399
>Gm07:4123159-4123202
>Gm07:4125307-4125438
>Gm07:4129782-4129823
>Gm07:4130193-4130603
>Gm07:4133599-4134197
>Gm07:4134256-4134455
>Gm07:4134665-4135008
>Gm07:4136635-4136669
>Gm07:4144344-4144487
>Gm07:4144813-4144905
>Gm07:4146140-4146261
>Gm07:4146332-4146390
>Gm07:4146608-4146685
>Gm07:4146963-4147107
>Gm07:4149194-4149237
>Gm07:4149928-4149968
>Gm07:4157512-4157582
>Gm07:4158887-4159024
>Gm07:4161524-4161629
>Gm07:4164722-4164772
>Gm07:4170548-4170580
>Gm07:4170636-4170714
>Gm07:4171007-4171264
>Gm07:4171491-4171542
>Gm07:4183134-4183208
>Gm07:4184283-4184354
>Gm07:4188718-4189006
>Gm07:4192644-4192697
>Gm07:4192770-4193353
>Gm07:4195032-4195067
>Gm07:4195285-4195360
>Gm07:4196319-4196357
>Gm07:4196923-4196963
>Gm07:4198915-4199185
>Gm07:4199324-4199360
>Gm07:4202480-4202523
>Gm07:4202570-4202781
>Gm07:4202842-4202897
>Gm07:4203029-4203112
>Gm07:4203438-4203642
>Gm07:4203856-4203912
>Gm07:4204240-4204274
>Gm07:4204527-4204642
>Gm07:4205284-4205325
>Gm07:4206286-4206465
>Gm07:4211190-4211232
>Gm07:4212041-4212197
>Gm07:4212506-4212594
>Gm07:4214821-4214886
>Gm07:4220195-4220465
>Gm07:4220667-4220869
>Gm07:4220958-4221241
>Gm07:4224149-4224270
>Gm07:4227911-4227988
>Gm07:4229993-4230074
>Gm07:4230102-4230156
>Gm07:4232887-4232939
>Gm07:4233495-4233568
>Gm07:4234429-4234559
>Gm07:4238228-4238280
>Gm07:4240502-4240549
>Gm07:4242039-4242188
>Gm07:4242282-4242347
>Gm07:4242595-4242677
>Gm07:4242745-4242922
>Gm07:4242952-4243162
>Gm07:4243400-4244101
>Gm07:4244410-4244500
>Gm07:4244573-4244618
>Gm07:4244651-4244775
>Gm07:4244807-4244929
>Gm07:4245004-4245278
>Gm07:4245308-4245368
>Gm07:4245647-4245713
>Gm07:4245844-4245962
>Gm07:4246038-4246135
>Gm07:4247547-4247812
>Gm07:4247923-4248795
>Gm07:4250518-4251104
>Gm07:4253764-4253878
>Gm07:4253890-4254814
>Gm07:4261801-4261923
>Gm07:4262418-4262480
>Gm07:4262596-4262700
>Gm07:4262914-4264357
>Gm07:4264445-4265148
>Gm07:4273210-4273264
>Gm07:4273729-4273760
>Gm07:4274000-4274014
>Gm07:4274711-4274782
>Gm07:4275510-4275547
>Gm07:4276894-4277002
>Gm07:4277764-4277856
>Gm07:4277907-4278026
>Gm07:4279940-4279986
>Gm07:4283943-4284049
>Gm07:4284299-4284424
>Gm07:4284450-4284690
>Gm07:4296261-4296395
>Gm07:4297523-4297581
>Gm07:4299017-4299080
>Gm07:4300667-4300708
>Gm07:4301610-4301803
>Gm07:4302577-4302642
>Gm07:4304899-4305043
>Gm07:4305199-4305714
>Gm07:4305770-4306117
>Gm07:4306273-4306554
>Gm07:4309175-4309305
>Gm07:4309920-4310077
>Gm07:4312177-4312310
>Gm07:4313406-4313468
>Gm07:4313794-4313821
>Gm07:4314821-4314925
>Gm07:4314991-4315337
>Gm07:4315847-4315887
>Gm07:4315963-4316053
>Gm07:4316301-4316334
>Gm07:4317107-4317246
>Gm07:4317550-4317587
>Gm07:4318072-4318118
>Gm07:4320287-4320325
>Gm07:4321929-4323532
>Gm07:4326289-4326379
>Gm07:4326720-4326783
>Gm07:4332523-4332551
>Gm07:4333164-4333252
>Gm07:4333594-4333764
>Gm07:4339430-4339477
>Gm07:4343028-4343061
>Gm07:4343471-4343776
>Gm07:4343828-4344029
>Gm07:4348139-4348207
>Gm07:4352474-4352919
>Gm07:4355361-4355480
>Gm07:4358067-4358176
>Gm07:4360218-4360254
>Gm07:4361406-4361433
>Gm07:4361591-4361636
>Gm07:4362928-4362942
>Gm07:4363042-4363056
>Gm07:4365520-4365556
>Gm07:4365666-4365706
>Gm07:4374322-4374435
>Gm07:4374467-4374533
>Gm07:4377372-4377410
>Gm07:4384918-4385010
>Gm07:4387283-4387355
>Gm07:4390672-4390803
>Gm07:4391308-4391509
>Gm07:4392994-4393620
>Gm07:4393682-4393995
>Gm07:4394069-4394182
>Gm07:4396452-4396534
>Gm07:4397583-4397780
>Gm07:4398842-4398904
>Gm07:4401643-4401854
>Gm07:4403749-4403796
>Gm07:4404922-4404974
>Gm07:4410004-4410057
>Gm07:4411797-4411836
>Gm07:4415470-4415504
>Gm07:4416614-4416722
>Gm07:4416882-4417010
>Gm07:4418539-4418637
>Gm07:4418698-4418735
>Gm07:4419836-4419879
>Gm07:4419933-4419976
>Gm07:4420206-4420400
>Gm07:4420693-4421094
>Gm07:4421194-4421511
>Gm07:4421648-4421844
>Gm07:4422995-4423079
>Gm07:4424077-4424143
>Gm07:4426089-4426135
>Gm07:4428839-4429027
>Gm07:4429058-4429099
>Gm07:4429225-4429257
>Gm07:4429309-4429802
>Gm07:4429946-4430034
>Gm07:4433752-4433799
>Gm07:4433953-4434005
>Gm07:4436049-4436082
>Gm07:4437143-4437207
>Gm07:4437381-4437442
>Gm07:4438456-4438522
>Gm07:4439165-4439250
>Gm07:4439667-4439855
>Gm07:4439893-4440119
>Gm07:4440156-4440415
>Gm07:4441520-4441570
>Gm07:4442108-4442144
>Gm07:4442363-4442417
>Gm07:4447029-4447153
>Gm07:4448103-4448150
>Gm07:4448307-4448361
>Gm07:4448641-4448680
>Gm07:4448920-4449108
>Gm07:4456261-4456320
>Gm07:4466938-4467063
>Gm07:4467109-4467173
>Gm07:4472864-4472888
>Gm07:4473579-4473597
>Gm07:4474901-4475011
>Gm07:4476350-4476457
>Gm07:4484880-4484913
>Gm07:4486414-4486439
>Gm07:4488027-4488059
>Gm07:4488284-4488341
>Gm07:4488714-4489673
>Gm07:4491640-4491712
>Gm07:4492296-4492345
>Gm07:4492661-4492726
>Gm07:4492730-4492921
>Gm07:4493413-4493455
>Gm07:4496968-4497017
>Gm07:4498145-4498234
>Gm07:4498543-4498678
>Gm07:4500223-4500315
>Gm07:4504090-4504124
>Gm07:4504207-4504394
>Gm07:4505442-4505492
>Gm07:4505889-4505929
>Gm07:4506007-4506127
>Gm07:4506281-4506325
>Gm07:4507014-4507050
>Gm07:4507604-4507755
>Gm07:4507854-4507956
>Gm07:4508891-4508922
>Gm07:4511153-4511384
>Gm07:4522139-4522177
>Gm07:4522285-4522389
>Gm07:4525990-4526151
>Gm07:4526365-4526483
>Gm07:4527497-4527561
>Gm07:4529109-4529201
>Gm07:4529448-4529592
>Gm07:4530062-4530166
>Gm07:4530966-4531081
>Gm07:4531742-4531787
>Gm07:4533381-4533415
>Gm07:4533918-4534007
>Gm07:4536676-4536782
>Gm07:4539560-4539601
>Gm07:4543132-4543215
>Gm07:4544806-4544842
>Gm07:4547214-4547421
>Gm07:4550128-4550232
>Gm07:4553610-4553688
>Gm07:4561622-4561711
>Gm07:4561733-4561884
>Gm07:4562053-4562171
>Gm07:4562278-4562316
>Gm07:4562502-4562551
>Gm07:4568082-4568160
>Gm07:4568334-4568373
>Gm07:4568575-4568657
>Gm07:4569404-4569441
>Gm07:4569543-4569574
>Gm07:4570891-4570934
>Gm07:4575954-4576111
>Gm07:4576330-4576401
>Gm07:4577995-4578042
>Gm07:4580104-4580130
>Gm07:4583828-4583945
>Gm07:4585444-4585694
>Gm07:4585791-4585920
>Gm07:4586005-4586334
>Gm07:4586571-4586780
>Gm07:4589718-4589794
>Gm07:4590237-4590307
>Gm07:4597902-4597970
>Gm07:4602428-4602480
>Gm07:4602508-4602561
>Gm07:4603249-4603280
>Gm07:4603316-4603357
>Gm07:4607724-4607907
>Gm07:4608209-4608261
>Gm07:4614451-4614510
>Gm07:4623304-4623415
>Gm07:4625888-4625919
>Gm07:4626419-4626458
>Gm07:4628188-4628463
>Gm07:4636070-4636468
>Gm07:4637243-4637280
>Gm07:4639300-4639427
>Gm07:4640013-4640088
>Gm07:4645858-4645886
>Gm07:4647593-4647665
>Gm07:4651350-4651387
>Gm07:4652204-4652314
>Gm07:4652347-4652461
>Gm07:4653437-4653484
>Gm07:4654455-4654548
>Gm07:4657372-4657453
>Gm07:4657954-4658087
>Gm07:4659238-4659252
>Gm07:4661587-4661723
>Gm07:4665545-4665598
>Gm07:4666482-4666531
>Gm07:4666571-4666623
>Gm07:4666641-4666771
>Gm07:4666840-4666932
>Gm07:4667298-4667329
>Gm07:4667848-4669060
>Gm07:4669673-4670535
>Gm07:4670746-4670805
>Gm07:4670985-4671073
>Gm07:4671388-4671471
>Gm07:4671786-4671942
>Gm07:4672043-4672102
>Gm07:4672282-4672370
>Gm07:4673732-4673783
>Gm07:4674064-4674111
>Gm07:4675641-4675722
>Gm07:4675922-4675962
>Gm07:4676871-4677102
>Gm07:4677485-4677636
>Gm07:4683595-4683626
>Gm07:4684779-4684807
>Gm07:4688778-4688810
>Gm07:4689937-4689962
>Gm07:4690010-4690144
>Gm07:4690208-4690236
>Gm07:4692577-4692690
>Gm07:4695000-4695069
>Gm07:4695125-4695181
>Gm07:4699221-4699297
>Gm07:4699997-4700308
>Gm07:4700382-4700426
>Gm07:4700571-4700859
>Gm07:4702548-4705770
>Gm07:4705809-4706424
>Gm07:4711039-4711093
>Gm07:4711321-4711399
>Gm07:4711707-4711757
>Gm07:4712041-4712074
>Gm07:4712348-4712393
>Gm07:4713555-4713894
>Gm07:4715628-4715742
>Gm07:4716875-4716952
>Gm07:4717064-4717125
>Gm07:4717169-4717257
>Gm07:4717442-4717614
>Gm07:4717721-4717783
>Gm07:4718464-4718512
>Gm07:4718711-4718772
>Gm07:4720215-4720330
>Gm07:4721450-4721584
>Gm07:4722097-4722137
>Gm07:4722396-4722435
>Gm07:4726447-4726628
>Gm07:4727244-4727300
>Gm07:4727452-4727548
>Gm07:4737302-4737368
>Gm07:4746131-4746166
>Gm07:4746200-4746317
>Gm07:4749531-4749605
>Gm07:4750093-4750156
>Gm07:4750289-4750352
>Gm07:4750474-4750756
>Gm07:4750804-4750832
>Gm07:4750904-4751197
>Gm07:4751250-4751300
>Gm07:4751531-4751873
>Gm07:4751968-4752143
>Gm07:4752199-4752315
>Gm07:4753328-4753379
>Gm07:4755427-4755454
>Gm07:4755535-4755872
>Gm07:4756771-4756956
>Gm07:4757033-4757147
>Gm07:4761285-4761363
>Gm07:4763628-4763674
>Gm07:4764349-4764390
>Gm07:4764516-4764567
>Gm07:4764841-4764987
>Gm07:4765803-4765879
>Gm07:4768755-4768809
>Gm07:4769082-4769204
>Gm07:4769578-4769617
>Gm07:4776868-4776966
>Gm07:4783114-4783160
>Gm07:4783256-4783333
>Gm07:4784634-4784666
>Gm07:4794058-4794164
>Gm07:4794265-4794370
>Gm07:4795878-4795930
>Gm07:4796163-4796218
>Gm07:4796739-4797417
>Gm07:4797502-4797633
>Gm07:4800155-4800171
>Gm07:4802019-4802062
>Gm07:4802067-4802081
>Gm07:4802555-4802722
>Gm07:4803070-4803107
>Gm07:4805766-4805819
>Gm07:4808688-4808766
>Gm07:4809006-4809174
>Gm07:4810965-4811065
>Gm07:4812397-4812471
>Gm07:4817591-4817636
>Gm07:4819687-4819752
>Gm07:4820655-4820748
>Gm07:4828770-4828830
>Gm07:4829804-4829892
>Gm07:4830454-4830489
>Gm07:4844089-4844155
>Gm07:4851105-4851135
>Gm07:4851681-4851865
>Gm07:4852368-4852565
>Gm07:4853839-4853867
>Gm07:4854311-4854369
>Gm07:4854451-4854509
>Gm07:4855552-4855598
>Gm07:4862195-4862289
>Gm07:4865344-4865381
>Gm07:4866804-4866863
>Gm07:4882056-4882132
>Gm07:4882422-4882454
>Gm07:4882499-4882551
>Gm07:4882873-4882937
>Gm07:4884583-4884723
>Gm07:4886489-4886535
>Gm07:4888221-4888250
>Gm07:4888354-4888383
>Gm07:4888944-4889193
>Gm07:4889252-4889386
>Gm07:4889486-4889552
>Gm07:4892628-4893140
>Gm07:4893288-4893347
>Gm07:4893386-4893760
>Gm07:4894306-4894334
>Gm07:4895746-4895775
>Gm07:4895995-4896111
>Gm07:4897529-4897565
>Gm07:4898815-4899004
>Gm07:4901893-4901928
>Gm07:4903649-4903687
>Gm07:4903817-4903876
>Gm07:4905111-4905230
>Gm07:4905793-4905839
>Gm07:4906882-4906910
>Gm07:4914957-4915018
>Gm07:4916333-4916419
>Gm07:4921915-4922157
>Gm07:4922774-4922814
>Gm07:4923001-4923075
>Gm07:4928999-4929096
>Gm07:4929899-4929949
>Gm07:4930143-4930192
>Gm07:4932504-4932535
>Gm07:4937623-4937688
>Gm07:4940010-4940048
>Gm07:4942077-4942128
>Gm07:4942668-4942719
>Gm07:4942896-4943431
>Gm07:4943513-4943575
>Gm07:4943724-4943758
>Gm07:4944457-4944508
>Gm07:4944515-4944557
>Gm07:4944711-4944759
>Gm07:4953875-4953912
>Gm07:4954661-4954782
>Gm07:4954983-4955036
>Gm07:4955105-4955197
>Gm07:4955530-4955586
>Gm07:4956903-4957209
>Gm07:4957238-4957616
>Gm07:4959189-4959247
>Gm07:4961187-4961278
>Gm07:4965675-4965750
>Gm07:4969909-4969983
>Gm07:4977316-4977370
>Gm07:4987967-4988035
>Gm07:4989186-4989213
>Gm07:4989788-4989829
>Gm07:4989893-4989939
>Gm07:4989975-4990050
>Gm07:4992207-4992295
>Gm07:4993493-4993584
>Gm07:4996009-4996111
>Gm07:4996785-4996835
>Gm07:4997105-4997128
>Gm07:4998363-4998487
>Gm07:4998555-4998800
>Gm07:5001944-5002029
>Gm07:5002399-5002486
>Gm07:5003815-5003942
>Gm07:5004603-5004692
>Gm07:5006011-5006048
>Gm07:5006294-5006376
>Gm07:5006405-5006535
>Gm07:5010622-5010681
>Gm07:5011979-5012047
>Gm07:5012573-5012604
>Gm07:5013869-5013949
>Gm07:5021400-5021444
>Gm07:5022159-5022215
>Gm07:5024522-5025246
>Gm07:5025541-5025829
>Gm07:5029716-5029788
>Gm07:5032527-5032570
>Gm07:5032978-5033004
>Gm07:5035224-5035314
>Gm07:5035585-5035635
>Gm07:5039115-5039166
>Gm07:5049536-5049573
>Gm07:5049766-5049870
>Gm07:5051851-5051951
>Gm07:5057996-5058072
>Gm07:5059533-5059697
>Gm07:5059741-5059811
>Gm07:5059852-5059942
>Gm07:5060064-5060165
>Gm07:5060223-5060249
>Gm07:5060479-5060583
>Gm07:5067265-5067343
>Gm07:5068553-5068622
>Gm07:5069591-5069635
>Gm07:5069700-5069751
>Gm07:5076838-5076922
>Gm07:5079115-5079153
>Gm07:5079923-5079972
>Gm07:5081452-5081495
>Gm07:5086032-5086074
>Gm07:5086443-5086498
>Gm07:5087249-5087332
>Gm07:5091237-5091345
>Gm07:5092630-5092679
>Gm07:5097095-5097128
>Gm07:5099242-5099286
>Gm07:5099655-5099790
>Gm07:5102107-5102156
>Gm07:5103459-5103508
>Gm07:5103662-5103691
>Gm07:5103776-5103916
>Gm07:5103972-5104007
>Gm07:5104512-5104541
>Gm07:5104654-5104701
>Gm07:5105399-5105485
>Gm07:5105828-5106281
>Gm07:5106415-5106613
>Gm07:5108401-5108446
>Gm07:5109353-5109775
>Gm07:5109823-5110515
>Gm07:5110632-5110859
>Gm07:5111117-5111311
>Gm07:5111519-5111595
>Gm07:5111862-5112092
>Gm07:5112596-5112680
>Gm07:5113280-5113359
>Gm07:5113699-5113937
>Gm07:5114088-5114314
>Gm07:5114462-5114537
>Gm07:5115019-5115120
>Gm07:5115184-5115305
>Gm07:5115479-5115571
>Gm07:5116199-5116248
>Gm07:5116470-5116518
>Gm07:5116694-5120533
>Gm07:5120663-5121646
>Gm07:5122646-5122867
>Gm07:5123019-5123245
>Gm07:5123393-5123468
>Gm07:5123933-5124051
>Gm07:5124118-5124239
>Gm07:5124413-5124505
>Gm07:5125138-5125392
>Gm07:5126921-5126982
>Gm07:5140708-5140758
>Gm07:5141862-5141905
>Gm07:5143901-5144041
>Gm07:5144355-5144402
>Gm07:5146587-5146633
>Gm07:5153617-5153799
>Gm07:5154248-5154519
>Gm07:5154633-5154714
>Gm07:5154768-5155098
>Gm07:5155162-5155208
>Gm07:5155340-5155601
>Gm07:5155642-5155774
>Gm07:5162001-5162143
>Gm07:5166646-5166844
>Gm07:5167026-5167089
>Gm07:5170225-5170721
>Gm07:5170819-5171065
>Gm07:5171145-5171292
>Gm07:5171473-5171564
>Gm07:5176491-5177039
>Gm07:5185632-5185668
>Gm07:5187212-5187300
>Gm07:5187309-5187362
>Gm07:5190769-5190967
>Gm07:5193559-5193595
>Gm07:5195125-5195240
>Gm07:5200657-5200713
>Gm07:5202069-5202147
>Gm07:5203583-5203623
>Gm07:5206569-5206618
>Gm07:5206790-5206847
>Gm07:5207027-5207095
>Gm07:5207224-5207257
>Gm07:5209481-5209561
>Gm07:5210018-5210118
>Gm07:5210733-5210789
>Gm07:5210948-5210990
>Gm07:5211521-5211553
>Gm07:5212315-5212378
>Gm07:5216366-5216408
>Gm07:5216680-5216797
>Gm07:5216843-5217048
>Gm07:5222322-5222550
>Gm07:5222794-5222819
>Gm07:5222902-5223057
>Gm07:5224800-5224871
>Gm07:5225746-5225827
>Gm07:5228325-5228368
>Gm07:5228446-5228841
>Gm07:5233802-5233877
>Gm07:5233952-5233981
>Gm07:5234038-5234180
>Gm07:5234241-5234352
>Gm07:5234423-5234534
>Gm07:5235152-5235198
>Gm07:5235775-5235810
>Gm07:5236007-5236103
>Gm07:5239871-5239912
>Gm07:5241254-5241340
>Gm07:5246766-5246796
>Gm07:5247421-5247531
>Gm07:5249081-5249136
>Gm07:5252201-5252276
>Gm07:5257526-5257592
>Gm07:5257712-5258067
>Gm07:5258114-5258528
>Gm07:5258887-5259027
>Gm07:5262540-5262601
>Gm07:5262649-5262680
>Gm07:5265117-5265155
>Gm07:5265346-5265437
>Gm07:5265606-5265744
>Gm07:5266058-5266178
>Gm07:5266621-5266688
>Gm07:5267713-5267787
>Gm07:5270604-5270647
>Gm07:5272292-5272330
>Gm07:5272519-5272552
>Gm07:5272818-5272898
>Gm07:5273084-5273150
>Gm07:5273212-5273332
>Gm07:5273774-5273841
>Gm07:5274163-5274217
>Gm07:5277714-5277917
>Gm07:5285585-5285645
>Gm07:5285688-5285797
>Gm07:5287273-5287489
>Gm07:5290472-5290730
>Gm07:5290891-5290993
>Gm07:5291340-5291373
>Gm07:5297190-5297261
>Gm07:5297653-5297724
>Gm07:5297849-5297896
>Gm07:5299577-5299645
>Gm07:5299735-5300162
>Gm07:5300320-5300508
>Gm07:5300585-5300815
>Gm07:5301398-5301479
>Gm07:5304373-5304482
>Gm07:5304869-5304940
>Gm07:5305065-5305112
>Gm07:5307486-5307564
>Gm07:5308277-5308335
>Gm07:5318644-5318712
>Gm07:5318772-5318807
>Gm07:5326327-5326366
>Gm07:5326949-5327010
>Gm07:5327369-5327527
>Gm07:5331124-5331240
>Gm07:5331345-5331375
>Gm07:5331438-5331525
>Gm07:5331739-5331786
>Gm07:5331850-5331890
>Gm07:5333975-5334035
>Gm07:5334474-5334552
>Gm07:5336934-5336968
>Gm07:5338784-5338819
>Gm07:5339704-5339802
>Gm07:5350077-5350128
>Gm07:5350676-5350734
>Gm07:5351194-5351280
>Gm07:5356819-5356873
>Gm07:5357019-5357102
>Gm07:5357514-5357599
>Gm07:5357723-5357782
>Gm07:5358705-5359361
>Gm07:5360832-5361050
>Gm07:5368160-5368233
>Gm07:5371142-5371176
>Gm07:5373089-5373490
>Gm07:5375086-5375176
>Gm07:5375429-5375559
>Gm07:5375798-5376028
>Gm07:5379683-5379791
>Gm07:5384372-5384472
>Gm07:5384576-5384630
>Gm07:5387300-5387337
>Gm07:5387478-5387578
>Gm07:5387691-5387749
>Gm07:5387839-5387908
>Gm07:5388096-5388161
>Gm07:5388243-5388301
>Gm07:5389888-5389964
>Gm07:5392679-5392793
>Gm07:5392898-5392972
>Gm07:5402349-5402404
>Gm07:5402637-5402676
>Gm07:5402901-5402943
>Gm07:5403057-5403127
>Gm07:5404552-5404599
>Gm07:5406235-5406284
>Gm07:5414833-5414907
>Gm07:5424325-5424402
>Gm07:5425589-5425671
>Gm07:5426407-5426455
>Gm07:5427869-5427912
>Gm07:5428217-5428334
>Gm07:5428802-5428906
>Gm07:5430042-5430168
>Gm07:5439735-5439797
>Gm07:5440557-5440615
>Gm07:5442516-5442573
>Gm07:5445878-5446278
>Gm07:5446829-5447553
>Gm07:5447884-5448386
>Gm07:5448602-5448738
>Gm07:5448974-5449201
>Gm07:5449301-5450083
>Gm07:5450311-5450424
>Gm07:5450505-5451065
>Gm07:5451432-5451512
>Gm07:5454220-5454254
>Gm07:5454289-5454364
>Gm07:5454674-5454713
>Gm07:5454754-5454936
>Gm07:5456482-5456525
>Gm07:5456601-5456670
>Gm07:5458179-5458239
>Gm07:5459330-5459378
>Gm07:5464388-5464439
>Gm07:5464570-5464628
>Gm07:5465262-5465314
>Gm07:5467439-5467513
>Gm07:5468934-5468969
>Gm07:5469292-5469368
>Gm07:5477761-5477829
>Gm07:5481395-5481428
>Gm07:5481521-5481580
>Gm07:5484472-5484537
>Gm07:5502559-5502661
>Gm07:5503678-5503761
>Gm07:5505635-5505705
>Gm07:5506668-5506728
>Gm07:5508499-5508555
>Gm07:5510209-5510319
>Gm07:5510484-5510720
>Gm07:5511156-5511221
>Gm07:5511289-5511421
>Gm07:5512363-5512494
>Gm07:5512869-5512982
>Gm07:5513244-5513296
>Gm07:5513376-5513433
>Gm07:5518064-5518142
>Gm07:5519734-5520085
>Gm07:5520198-5520597
>Gm07:5520658-5520711
>Gm07:5524842-5524862
>Gm07:5525239-5525253
>Gm07:5525355-5525392
>Gm07:5525554-5525603
>Gm07:5526487-5526502
>Gm07:5529320-5529544
>Gm07:5529580-5530131
>Gm07:5530767-5530838
>Gm07:5530895-5531091
>Gm07:5531405-5531440
>Gm07:5531945-5532017
>Gm07:5532187-5532263
>Gm07:5532417-5532518
>Gm07:5532733-5532854
>Gm07:5532943-5532976
>Gm07:5533084-5533292
>Gm07:5533354-5533422
>Gm07:5533831-5534022
>Gm07:5534314-5534447
>Gm07:5535424-5535466
>Gm07:5535616-5535734
>Gm07:5536782-5536847
>Gm07:5537004-5537051
>Gm07:5537282-5537632
>Gm07:5537669-5537960
>Gm07:5538410-5538461
>Gm07:5538556-5538689
>Gm07:5539163-5539232
>Gm07:5539321-5539408
>Gm07:5539542-5539586
>Gm07:5539993-5540100
>Gm07:5541456-5541507
>Gm07:5541797-5541829
>Gm07:5543546-5543590
>Gm07:5544178-5544278
>Gm07:5545592-5545635
>Gm07:5546274-5546454
>Gm07:5547650-5547749
>Gm07:5548229-5548270
>Gm07:5548450-5548503
>Gm07:5551687-5551854
>Gm07:5552003-5552113
>Gm07:5553510-5553587
>Gm07:5553681-5553745
>Gm07:5557201-5557605
>Gm07:5557692-5557805
>Gm07:5557832-5557948
>Gm07:5558626-5558950
>Gm07:5559085-5559129
>Gm07:5559809-5559882
>Gm07:5560072-5560169
>Gm07:5560345-5560422
>Gm07:5560543-5560622
>Gm07:5562903-5562936
>Gm07:5563106-5563369
>Gm07:5563431-5563499
>Gm07:5564508-5564547
>Gm07:5564919-5565014
>Gm07:5566007-5566049
>Gm07:5566199-5566316
>Gm07:5567363-5567428
>Gm07:5567519-5567631
>Gm07:5568096-5568334
>Gm07:5568361-5568540
>Gm07:5569088-5569251
>Gm07:5569369-5569492
>Gm07:5569612-5569655
>Gm07:5569715-5569763
>Gm07:5569853-5570118
>Gm07:5570285-5570342
>Gm07:5570557-5570614
>Gm07:5571652-5571690
>Gm07:5571970-5572021
>Gm07:5572311-5572343
>Gm07:5574059-5574112
>Gm07:5574725-5574826
>Gm07:5578199-5578242
>Gm07:5580012-5580084
>Gm07:5580201-5580331
>Gm07:5581106-5581265
>Gm07:5582555-5582846
>Gm07:5582961-5583060
>Gm07:5583904-5583978
>Gm07:5584383-5584710
>Gm07:5588191-5588274
>Gm07:5588303-5589135
>Gm07:5589252-5589288
>Gm07:5589344-5589962
>Gm07:5592959-5593134
>Gm07:5593299-5593399
>Gm07:5593783-5593833
>Gm07:5594083-5594184
>Gm07:5595113-5595158
>Gm07:5595407-5595505
>Gm07:5595537-5595646
>Gm07:5595681-5596205
>Gm07:5600071-5600222
>Gm07:5602664-5602730
>Gm07:5606495-5606561
>Gm07:5608031-5608066
>Gm07:5609325-5609430
>Gm07:5609963-5610017
>Gm07:5610172-5610210
>Gm07:5611684-5611808
>Gm07:5612072-5612230
>Gm07:5612338-5612383
>Gm07:5612512-5612538
>Gm07:5614186-5614223
>Gm07:5614287-5614393
>Gm07:5614519-5614568
>Gm07:5614775-5614946
>Gm07:5615505-5615539
>Gm07:5615783-5615812
>Gm07:5616040-5616096
>Gm07:5616182-5616226
>Gm07:5618818-5621518
>Gm07:5621687-5621824
>Gm07:5621945-5622234
>Gm07:5622442-5622978
>Gm07:5623016-5623208
>Gm07:5623876-5623960
>Gm07:5626399-5626460
>Gm07:5628046-5628136
>Gm07:5628186-5628219
>Gm07:5629391-5629583
>Gm07:5630730-5631135
>Gm07:5631231-5631367
>Gm07:5632978-5633059
>Gm07:5634602-5634697
>Gm07:5634898-5635039
>Gm07:5635765-5636108
>Gm07:5638900-5638932
>Gm07:5642459-5642490
>Gm07:5645060-5645214
>Gm07:5646613-5646782
>Gm07:5649975-5650073
>Gm07:5651777-5651826
>Gm07:5652879-5652961
>Gm07:5653485-5653526
>Gm07:5654189-5654221
>Gm07:5654336-5654568
>Gm07:5654850-5654886
>Gm07:5656196-5656252
>Gm07:5656441-5656485
>Gm07:5656617-5656706
>Gm07:5656796-5656844
>Gm07:5656904-5656945
>Gm07:5656997-5657028
>Gm07:5657066-5657471
>Gm07:5658178-5658519
>Gm07:5658540-5658890
>Gm07:5659081-5659144
>Gm07:5659326-5659382
>Gm07:5660519-5660635
>Gm07:5661378-5661412
>Gm07:5661834-5661912
>Gm07:5661954-5662108
>Gm07:5662193-5662239
>Gm07:5662381-5662597
>Gm07:5662632-5662719
>Gm07:5663193-5663529
>Gm07:5663785-5663948
>Gm07:5664171-5664228
>Gm07:5664442-5664507
>Gm07:5664690-5664762
>Gm07:5665269-5665304
>Gm07:5665603-5665840
>Gm07:5665867-5665927
>Gm07:5666066-5666092
>Gm07:5666559-5666673
>Gm07:5666708-5667390
>Gm07:5670642-5670671
>Gm07:5670768-5670799
>Gm07:5674494-5674528
>Gm07:5675655-5675923
>Gm07:5676037-5676242
>Gm07:5676275-5676649
>Gm07:5676728-5676993
>Gm07:5677238-5677417
>Gm07:5677442-5677821
>Gm07:5677920-5678153
>Gm07:5678193-5678314
>Gm07:5679701-5679733
>Gm07:5679740-5679789
>Gm07:5683849-5683964
>Gm07:5684059-5684251
>Gm07:5687693-5687791
>Gm07:5687985-5688055
>Gm07:5690278-5690327
>Gm07:5691650-5691779
>Gm07:5691918-5693122
>Gm07:5693529-5693877
>Gm07:5694680-5694813
>Gm07:5697745-5697809
>Gm07:5697986-5698190
>Gm07:5698240-5698284
>Gm07:5698472-5698508
>Gm07:5700227-5700316
>Gm07:5700514-5700554
>Gm07:5700932-5700976
>Gm07:5701529-5701619
>Gm07:5701653-5701708
>Gm07:5701794-5702012
>Gm07:5702833-5702879
>Gm07:5703332-5703435
>Gm07:5704229-5704433
>Gm07:5704674-5704702
>Gm07:5704727-5704903
>Gm07:5704986-5705031
>Gm07:5705128-5705215
>Gm07:5705464-5705576
>Gm07:5706307-5706339
>Gm07:5706405-5706472
>Gm07:5706513-5706797
>Gm07:5706830-5706866
>Gm07:5707073-5707120
>Gm07:5707169-5707207
>Gm07:5707262-5707306
>Gm07:5707430-5707502
>Gm07:5707649-5707746
>Gm07:5709973-5710031
>Gm07:5711012-5711045
>Gm07:5711366-5711409
>Gm07:5711543-5711908
>Gm07:5712004-5712083
>Gm07:5712505-5712583
>Gm07:5712618-5713286
>Gm07:5714957-5714973
>Gm07:5715094-5715128
>Gm07:5715421-5715481
>Gm07:5716467-5716499
>Gm07:5717012-5717057
>Gm07:5717500-5718089
>Gm07:5718193-5718302
>Gm07:5718524-5718598
>Gm07:5719526-5719625
>Gm07:5719863-5719941
>Gm07:5719987-5720026
>Gm07:5720308-5720450
>Gm07:5720579-5720783
>Gm07:5721722-5721875
>Gm07:5722099-5722899
>Gm07:5723103-5723146
>Gm07:5723474-5723513
>Gm07:5724465-5724530
>Gm07:5724637-5724760
>Gm07:5724802-5724839
>Gm07:5724918-5724962
>Gm07:5725150-5725176
>Gm07:5725228-5725298
>Gm07:5726224-5726331
>Gm07:5726496-5726553
>Gm07:5726720-5726764
>Gm07:5727074-5727123
>Gm07:5727183-5727224
>Gm07:5727587-5727750
>Gm07:5728029-5728208
>Gm07:5728238-5728286
>Gm07:5728382-5728745
>Gm07:5729041-5729087
>Gm07:5729179-5729332
>Gm07:5729954-5729999
>Gm07:5730141-5730182
>Gm07:5730458-5730574
>Gm07:5730893-5731056
>Gm07:5731588-5731721
>Gm07:5732042-5732207
>Gm07:5732987-5733046
>Gm07:5733117-5733380
>Gm07:5733420-5733474
>Gm07:5733550-5733583
>Gm07:5733639-5733901
>Gm07:5733938-5734079
>Gm07:5734247-5734312
>Gm07:5734490-5734542
>Gm07:5735064-5735099
>Gm07:5735424-5735620
>Gm07:5735677-5735748
>Gm07:5736384-5736500
>Gm07:5736527-5736878
>Gm07:5736905-5737131
>Gm07:5738385-5738445
>Gm07:5738564-5739726
>Gm07:5739939-5740267
>Gm07:5740590-5740861
>Gm07:5742235-5742399
>Gm07:5744078-5744131
>Gm07:5748738-5748795
>Gm07:5748988-5749030
>Gm07:5749803-5749833
>Gm07:5750154-5750192
>Gm07:5750242-5750448
>Gm07:5750917-5750995
>Gm07:5751186-5751226
>Gm07:5752664-5752773
>Gm07:5752836-5752964
>Gm07:5753475-5753656
>Gm07:5755237-5755325
>Gm07:5755564-5755895
>Gm07:5756569-5756612
>Gm07:5760141-5760229
>Gm07:5760787-5760953
>Gm07:5761775-5761837
>Gm07:5762153-5762452
>Gm07:5762852-5762930
>Gm07:5765923-5765955
>Gm07:5766254-5766347
>Gm07:5766606-5766644
>Gm07:5767954-5768011
>Gm07:5768178-5768222
>Gm07:5768354-5768443
>Gm07:5768532-5768601
>Gm07:5768641-5768682
>Gm07:5768804-5768927
>Gm07:5769045-5769208
>Gm07:5769526-5769702
>Gm07:5769727-5770250
>Gm07:5770459-5770494
>Gm07:5771753-5771907
>Gm07:5772114-5772198
>Gm07:5772224-5772296
>Gm07:5772695-5772747
>Gm07:5772849-5772922
>Gm07:5773064-5773216
>Gm07:5773235-5773411
>Gm07:5773497-5773559
>Gm07:5773633-5773801
>Gm07:5774345-5774589
>Gm07:5774650-5774897
>Gm07:5774946-5774985
>Gm07:5775062-5775314
>Gm07:5775369-5775413
>Gm07:5775533-5775660
>Gm07:5776654-5776689
>Gm07:5776806-5776849
>Gm07:5776991-5777228
>Gm07:5777255-5777315
>Gm07:5778000-5778817
>Gm07:5780385-5780449
>Gm07:5782140-5782169
>Gm07:5782267-5782298
>Gm07:5785194-5785533
>Gm07:5787120-5787154
>Gm07:5788241-5789194
>Gm07:5789322-5789396
>Gm07:5789756-5789935
>Gm07:5789960-5790077
>Gm07:5790109-5790339
>Gm07:5790438-5790671
>Gm07:5790711-5790832
>Gm07:5792220-5792252
>Gm07:5792259-5792308
>Gm07:5793007-5793041
>Gm07:5795960-5796057
>Gm07:5796235-5796249
>Gm07:5821235-5821267
>Gm07:5821333-5821400
>Gm07:5821441-5821725
>Gm07:5821758-5821794
>Gm07:5822001-5822048
>Gm07:5822097-5822135
>Gm07:5822190-5822234
>Gm07:5822358-5822430
>Gm07:5822577-5822674
>Gm07:5824331-5825949
>Gm07:5827230-5829491
>Gm07:5830049-5830134
>Gm07:5831062-5831095
>Gm07:5831417-5831460
>Gm07:5831594-5831959
>Gm07:5832055-5832134
>Gm07:5832554-5832633
>Gm07:5832668-5833336
>Gm07:5834435-5834501
>Gm07:5835749-5835834
>Gm07:5836523-5836576
>Gm07:5838384-5838484
>Gm07:5840175-5840220
>Gm07:5840656-5841436
>Gm07:5841674-5841748
>Gm07:5842106-5842129
>Gm07:5842672-5842771
>Gm07:5843009-5843087
>Gm07:5843133-5843172
>Gm07:5843449-5843590
>Gm07:5843719-5843925
>Gm07:5844785-5845021
>Gm07:5845245-5845865
>Gm07:5845937-5846018
>Gm07:5846233-5846317
>Gm07:5847749-5847814
>Gm07:5847921-5848345
>Gm07:5848432-5848470
>Gm07:5849508-5849615
>Gm07:5849780-5849838
>Gm07:5850025-5850069
>Gm07:5850201-5850290
>Gm07:5850382-5850448
>Gm07:5850488-5850529
>Gm07:5850892-5851055
>Gm07:5851377-5851826
>Gm07:5852025-5852081
>Gm07:5852248-5852282
>Gm07:5852331-5852428
>Gm07:5853072-5853250
>Gm07:5853466-5853519
>Gm07:5854006-5854082
>Gm07:5854112-5854197
>Gm07:5854339-5854491
>Gm07:5854515-5854686
>Gm07:5854774-5854831
>Gm07:5854910-5855078
>Gm07:5855204-5855357
>Gm07:5855658-5855902
>Gm07:5855963-5856298
>Gm07:5856378-5856621
>Gm07:5858193-5858236
>Gm07:5858398-5858485
>Gm07:5858584-5858736
>Gm07:5859207-5859303
>Gm07:5859330-5860014
>Gm07:5864037-5864526
>Gm07:5864562-5870116
>Gm07:5871174-5871243
>Gm07:5871755-5871827
>Gm07:5871901-5872029
>Gm07:5872659-5872706
>Gm07:5872894-5873462
>Gm07:5873488-5877812
>Gm07:5877844-5877919
>Gm07:5879400-5879555
>Gm07:5879867-5879903
>Gm07:5881577-5881630
>Gm07:5881902-5881996
>Gm07:5884830-5884952
>Gm07:5886175-5886207
>Gm07:5889042-5889109
>Gm07:5891507-5891579
>Gm07:5892222-5892312
>Gm07:5892422-5892489
>Gm07:5892887-5892999
>Gm07:5893079-5893155
>Gm07:5893207-5893290
>Gm07:5896203-5896240
>Gm07:5897206-5897328
>Gm07:5903170-5903240
>Gm07:5903307-5903357
>Gm07:5905150-5905248
>Gm07:5905494-5905589
>Gm07:5906127-5906195
>Gm07:5906650-5906702
>Gm07:5906836-5906865
>Gm07:5910299-5910428
>Gm07:5911023-5911066
>Gm07:5911363-5911483
>Gm07:5911893-5914087
>Gm07:5914143-5914738
>Gm07:5914781-5914962
>Gm07:5920740-5920784
>Gm07:5922832-5922867
>Gm07:5925139-5925185
>Gm07:5925997-5926055
>Gm07:5933257-5933315
>Gm07:5937519-5937534
>Gm07:5938282-5938326
>Gm07:5945615-5945662
>Gm07:5946980-5947037
>Gm07:5948568-5948617
>Gm07:5948868-5949046
>Gm07:5949102-5949241
>Gm07:5949320-5949435
>Gm07:5949465-5949533
>Gm07:5949584-5949762
>Gm07:5949816-5949847
>Gm07:5952452-5952529
>Gm07:5958462-5958504
>Gm07:5959147-5959214
>Gm07:5960794-5960966
>Gm07:5961404-5961452
>Gm07:5961629-5961712
>Gm07:5962222-5962291
>Gm07:5983741-5983778
>Gm07:5986763-5986807
>Gm07:5991050-5991089
>Gm07:5992750-5992796
>Gm07:5998768-5998798
>Gm07:6000127-6000348
>Gm07:6000893-6000987
>Gm07:6002086-6002236
>Gm07:6002642-6002681
>Gm07:6005478-6005519
>Gm07:6013569-6013620
>Gm07:6013812-6013852
>Gm07:6016197-6016306
>Gm07:6018180-6018224
>Gm07:6019718-6019762
>Gm07:6020325-6020378
>Gm07:6021269-6021677
>Gm07:6021925-6022031
>Gm07:6024306-6024350
>Gm07:6025791-6025971
>Gm07:6026026-6030220
>Gm07:6030244-6030833
>Gm07:6030937-6030981
>Gm07:6031116-6031156
>Gm07:6032141-6032198
>Gm07:6032279-6032331
>Gm07:6033391-6033435
>Gm07:6034913-6034957
>Gm07:6042695-6042780
>Gm07:6043011-6043085
>Gm07:6044231-6044328
>Gm07:6045435-6045471
>Gm07:6045831-6045927
>Gm07:6046496-6046569
>Gm07:6048227-6048265
>Gm07:6050109-6050169
>Gm07:6053156-6053170
>Gm07:6057819-6057865
>Gm07:6058259-6058505
>Gm07:6058672-6058702
>Gm07:6058964-6059081
>Gm07:6078264-6078329
>Gm07:6079719-6079786
>Gm07:6079965-6080310
>Gm07:6080601-6080714
>Gm07:6081670-6081774
>Gm07:6083586-6083728
>Gm07:6083954-6083981
>Gm07:6084320-6084357
>Gm07:6085916-6085932
>Gm07:6087957-6088026
>Gm07:6088213-6088364
>Gm07:6089207-6089251
>Gm07:6089519-6089575
>Gm07:6091151-6091346
>Gm07:6093123-6094495
>Gm07:6094541-6094759
>Gm07:6099157-6099205
>Gm07:6100034-6100092
>Gm07:6101633-6101725
>Gm07:6102543-6102573
>Gm07:6102841-6102997
>Gm07:6117351-6117392
>Gm07:6118985-6119030
>Gm07:6119409-6119576
>Gm07:6119982-6120026
>Gm07:6120338-6120388
>Gm07:6120483-6120517
>Gm07:6123680-6123816
>Gm07:6125849-6125943
>Gm07:6126672-6126770
>Gm07:6127111-6127241
>Gm07:6128226-6128258
>Gm07:6133093-6133203
>Gm07:6139343-6139373
>Gm07:6140094-6140184
>Gm07:6142873-6142945
>Gm07:6143323-6143519
>Gm07:6143899-6143943
>Gm07:6145167-6145449
>Gm07:6149849-6149908
>Gm07:6150584-6150615
>Gm07:6152733-6153044
>Gm07:6153108-6153169
>Gm07:6153291-6153329
>Gm07:6153394-6153610
>Gm07:6153798-6153942
>Gm07:6159315-6159350
>Gm07:6167603-6167990
>Gm07:6170424-6170487
>Gm07:6177373-6177468
>Gm07:6179193-6179246
>Gm07:6184144-6184297
>Gm07:6190458-6190587
>Gm07:6193872-6193931
>Gm07:6194088-6194166
>Gm07:6194410-6194448
>Gm07:6200764-6200986
>Gm07:6201349-6201380
>Gm07:6204473-6204560
>Gm07:6204951-6205008
>Gm07:6205411-6205461
>Gm07:6206021-6206150
>Gm07:6206769-6206785
>Gm07:6211912-6211941
>Gm07:6213561-6213669
>Gm07:6217998-6218339
>Gm07:6218441-6218599
>Gm07:6220253-6220308
>Gm07:6220445-6220860
>Gm07:6220909-6221078
>Gm07:6221286-6221386
>Gm07:6221497-6221617
>Gm07:6228599-6228637
>Gm07:6243789-6243825
>Gm07:6244605-6244948
>Gm07:6246562-6246625
>Gm07:6246825-6246871
>Gm07:6248851-6248893
>Gm07:6251641-6251684
>Gm07:6251697-6252256
>Gm07:6252483-6252651
>Gm07:6252692-6252733
>Gm07:6252781-6252820
>Gm07:6255433-6255485
>Gm07:6256662-6256719
>Gm07:6256775-6256826
>Gm07:6256914-6256967
>Gm07:6257610-6257691
>Gm07:6259946-6260018
>Gm07:6261987-6262021
>Gm07:6262801-6262859
>Gm07:6273117-6273209
>Gm07:6275775-6275822
>Gm07:6276083-6276215
>Gm07:6276940-6277091
>Gm07:6277731-6277788
>Gm07:6279389-6279444
>Gm07:6279639-6279667
>Gm07:6282763-6282826
>Gm07:6283428-6283554
>Gm07:6284105-6284331
>Gm07:6289618-6289661
>Gm07:6289857-6289889
>Gm07:6301195-6301329
>Gm07:6302610-6302738
>Gm07:6307544-6307631
>Gm07:6310141-6310221
>Gm07:6310670-6310778
>Gm07:6310894-6311097
>Gm07:6312866-6312984
>Gm07:6313266-6313368
>Gm07:6314379-6314425
>Gm07:6316719-6317038
>Gm07:6317188-6317459
>Gm07:6317575-6317899
>Gm07:6317990-6318485
>Gm07:6318543-6318783
>Gm07:6318954-6319054
>Gm07:6319669-6319705
>Gm07:6319963-6320045
>Gm07:6320128-6321541
>Gm07:6321609-6321665
>Gm07:6321715-6321799
>Gm07:6322123-6322225
>Gm07:6323168-6323215
>Gm07:6323979-6324034
>Gm07:6324352-6324399
>Gm07:6324697-6324755
>Gm07:6329570-6329987
>Gm07:6330051-6331833
>Gm07:6334186-6334216
>Gm07:6337830-6337861
>Gm07:6338106-6338154
>Gm07:6338270-6338323
>Gm07:6338838-6338873
>Gm07:6339927-6339995
>Gm07:6341036-6341235
>Gm07:6341305-6341370
>Gm07:6343738-6343793
>Gm07:6347068-6347096
>Gm07:6349930-6349987
>Gm07:6350077-6350128
>Gm07:6351490-6351551
>Gm07:6351863-6351914
>Gm07:6352832-6354312
>Gm07:6354371-6354661
>Gm07:6356675-6356727
>Gm07:6357803-6357855
>Gm07:6358790-6358873
>Gm07:6359508-6359538
>Gm07:6359750-6359813
>Gm07:6360292-6360340
>Gm07:6361280-6361344
>Gm07:6378377-6378414
>Gm07:6379539-6379611
>Gm07:6381763-6381873
>Gm07:6381965-6381998
>Gm07:6382094-6382190
>Gm07:6382305-6382332
>Gm07:6382658-6382694
>Gm07:6382765-6382787
>Gm07:6382864-6383049
>Gm07:6383227-6383322
>Gm07:6383414-6383557
>Gm07:6383944-6384011
>Gm07:6384164-6384197
>Gm07:6384460-6384508
>Gm07:6385372-6385442
>Gm07:6386312-6386453
>Gm07:6400334-6400443
>Gm07:6402668-6402725
>Gm07:6402995-6403298
>Gm07:6410244-6410286
>Gm07:6410427-6410486
>Gm07:6410841-6410879
>Gm07:6411532-6411602
>Gm07:6411736-6411814
>Gm07:6412020-6412090
>Gm07:6413014-6413098
>Gm07:6414234-6414373
>Gm07:6416229-6416310
>Gm07:6419254-6419443
>Gm07:6419688-6419728
>Gm07:6420025-6420063
>Gm07:6421380-6421480
>Gm07:6421682-6421708
>Gm07:6422460-6422504
>Gm07:6422637-6422762
>Gm07:6423673-6423748
>Gm07:6425324-6425385
>Gm07:6425734-6425848
>Gm07:6434231-6434278
>Gm07:6436423-6436463
>Gm07:6441831-6441912
>Gm07:6441938-6442103
>Gm07:6442602-6445642
>Gm07:6445673-6446027
>Gm07:6446082-6446927
>Gm07:6446966-6447274
>Gm07:6447307-6447460
>Gm07:6447535-6447617
>Gm07:6447970-6448230
>Gm07:6448668-6448762
>Gm07:6448865-6449042
>Gm07:6449083-6449133
>Gm07:6449205-6449782
>Gm07:6451134-6451184
>Gm07:6451681-6451718
>Gm07:6459544-6459645
>Gm07:6461470-6461516
>Gm07:6463646-6463679
>Gm07:6467336-6467433
>Gm07:6470801-6470834
>Gm07:6475229-6475264
>Gm07:6480814-6480937
>Gm07:6482251-6482273
>Gm07:6482399-6482451
>Gm07:6484377-6484510
>Gm07:6485378-6485479
>Gm07:6488291-6488453
>Gm07:6491474-6491589
>Gm07:6491657-6491712
>Gm07:6492146-6492247
>Gm07:6506315-6506908
>Gm07:6507224-6507362
>Gm07:6507576-6507617
>Gm07:6508167-6508248
>Gm07:6508909-6508954
>Gm07:6511162-6511220
>Gm07:6512377-6512412
>Gm07:6512578-6513012
>Gm07:6513152-6513568
>Gm07:6515830-6515870
>Gm07:6515946-6516193
>Gm07:6520086-6520115
>Gm07:6520275-6520346
>Gm07:6520987-6521023
>Gm07:6530563-6530610
>Gm07:6531514-6531622
>Gm07:6531823-6532044
>Gm07:6534674-6534709
>Gm07:6535671-6535858
>Gm07:6536135-6536259
>Gm07:6543919-6543945
>Gm07:6546306-6546371
>Gm07:6546927-6547662
>Gm07:6547769-6548379
>Gm07:6550465-6550554
>Gm07:6551262-6551313
>Gm07:6554929-6555015
>Gm07:6555870-6561034
>Gm07:6564758-6564848
>Gm07:6565378-6565436
>Gm07:6565575-6565650
>Gm07:6565701-6565795
>Gm07:6565898-6566000
>Gm07:6566189-6566221
>Gm07:6572745-6572888
>Gm07:6574536-6574685
>Gm07:6575502-6575541
>Gm07:6575674-6575775
>Gm07:6577047-6577086
>Gm07:6577422-6577641
>Gm07:6578323-6578361
>Gm07:6578409-6578446
>Gm07:6578961-6579030
>Gm07:6579298-6579465
>Gm07:6580662-6580708
>Gm07:6580740-6580778
>Gm07:6583906-6584074
>Gm07:6586273-6586480
>Gm07:6586555-6586761
>Gm07:6586832-6591478
>Gm07:6591524-6595771
>Gm07:6595852-6596421
>Gm07:6596598-6596665
>Gm07:6597006-6597068
>Gm07:6598073-6598281
>Gm07:6599486-6599570
>Gm07:6600451-6600660
>Gm07:6600994-6601025
>Gm07:6601121-6601213
>Gm07:6601760-6601807
>Gm07:6601855-6601887
>Gm07:6602408-6602477
>Gm07:6602747-6602903
>Gm07:6606811-6607151
>Gm07:6607251-6607314
>Gm07:6607921-6608013
>Gm07:6609087-6609184
>Gm07:6610234-6610312
>Gm07:6611058-6611121
>Gm07:6611171-6611416
>Gm07:6613615-6613649
>Gm07:6615850-6615902
>Gm07:6618959-6618998
>Gm07:6620394-6620424
>Gm07:6624179-6624235
>Gm07:6626752-6627009
>Gm07:6627071-6627185
>Gm07:6628754-6628866
>Gm07:6629977-6630101
>Gm07:6633910-6633956
>Gm07:6634027-6634224
>Gm07:6634321-6634383
>Gm07:6634445-6634491
>Gm07:6635908-6636000
>Gm07:6636282-6636343
>Gm07:6638113-6638187
>Gm07:6638942-6639122
>Gm07:6640604-6640666
>Gm07:6641777-6641871
>Gm07:6642968-6643060
>Gm07:6645201-6645265
>Gm07:6645436-6645539
>Gm07:6651545-6651628
>Gm07:6652148-6652196
>Gm07:6652558-6652605
>Gm07:6653214-6653278
>Gm07:6653551-6653581
>Gm07:6653967-6654084
>Gm07:6654548-6654590
>Gm07:6655304-6655361
>Gm07:6655833-6655896
>Gm07:6657375-6657421
>Gm07:6663905-6664007
>Gm07:6665218-6665263
>Gm07:6665476-6665611
>Gm07:6665706-6665765
>Gm07:6666101-6666183
>Gm07:6666411-6666467
>Gm07:6666561-6666593
>Gm07:6666730-6666832
>Gm07:6667028-6667059
>Gm07:6674953-6675011
>Gm07:6676480-6676511
>Gm07:6678093-6678153
>Gm07:6678651-6678677
>Gm07:6678810-6678844
>Gm07:6679058-6679343
>Gm07:6679368-6679503
>Gm07:6679690-6679744
>Gm07:6679972-6679998
>Gm07:6680078-6680470
>Gm07:6680518-6680680
>Gm07:6682066-6685690
>Gm07:6686040-6686093
>Gm07:6686299-6686430
>Gm07:6690035-6690071
>Gm07:6690309-6690406
>Gm07:6690742-6690773
>Gm07:6690864-6690933
>Gm07:6693445-6693515
>Gm07:6693655-6693777
>Gm07:6694480-6694518
>Gm07:6694783-6694826
>Gm07:6694966-6695014
>Gm07:6695048-6696580
>Gm07:6696808-6697798
>Gm07:6698871-6698995
>Gm07:6703518-6703580
>Gm07:6704405-6704558
>Gm07:6705405-6705451
>Gm07:6706329-6706379
>Gm07:6707855-6707958
>Gm07:6709497-6709544
>Gm07:6712353-6712389
>Gm07:6716701-6716745
>Gm07:6718817-6718870
>Gm07:6720329-6720379
>Gm07:6720654-6720692
>Gm07:6720909-6721030
>Gm07:6721630-6722104
>Gm07:6723750-6723913
>Gm07:6724396-6724450
>Gm07:6724487-6724582
>Gm07:6724957-6725226
>Gm07:6725470-6725696
>Gm07:6726105-6726151
>Gm07:6726297-6726365
>Gm07:6726425-6726478
>Gm07:6727309-6727365
>Gm07:6728585-6729183
>Gm07:6733488-6733968
>Gm07:6735649-6735758
>Gm07:6735972-6736150
>Gm07:6739009-6739107
>Gm07:6739301-6739363
>Gm07:6741094-6741606
>Gm07:6741791-6741886
>Gm07:6742203-6742316
>Gm07:6742429-6742658
>Gm07:6742760-6743022
>Gm07:6743120-6743175
>Gm07:6743339-6743961
>Gm07:6748240-6748270
>Gm07:6748383-6748429
>Gm07:6749756-6749803
>Gm07:6750904-6750968
>Gm07:6751480-6751542
>Gm07:6754515-6755078
>Gm07:6758297-6758327
>Gm07:6759942-6760005
>Gm07:6761852-6761949
>Gm07:6766558-6766937
>Gm07:6767033-6767447
>Gm07:6772094-6772135
>Gm07:6775818-6775851
>Gm07:6776503-6776582
>Gm07:6778007-6778168
>Gm07:6784444-6784857
>Gm07:6791438-6791477
>Gm07:6799253-6799310
>Gm07:6799874-6800131
>Gm07:6800259-6800827
>Gm07:6800865-6801552
>Gm07:6801695-6801795
>Gm07:6802001-6802042
>Gm07:6802281-6802686
>Gm07:6802752-6802797
>Gm07:6802913-6802952
>Gm07:6803995-6804230
>Gm07:6809295-6809411
>Gm07:6812347-6812399
>Gm07:6812551-6813575
>Gm07:6814086-6814140
>Gm07:6814987-6815065
>Gm07:6815294-6815354
>Gm07:6815617-6815699
>Gm07:6816893-6816926
>Gm07:6817013-6817082
>Gm07:6817710-6817780
>Gm07:6821483-6821597
>Gm07:6821677-6821703
>Gm07:6823711-6823819
>Gm07:6824667-6824908
>Gm07:6825946-6826042
>Gm07:6829433-6829464
>Gm07:6831007-6831041
>Gm07:6831096-6831204
>Gm07:6832365-6832405
>Gm07:6832955-6833016
>Gm07:6833504-6833925
>Gm07:6833963-6834140
>Gm07:6834254-6834753
>Gm07:6834877-6834943
>Gm07:6834980-6835140
>Gm07:6837439-6837513
>Gm07:6837971-6838116
>Gm07:6838547-6838584
>Gm07:6840315-6840809
>Gm07:6840884-6841170
>Gm07:6841312-6841438
>Gm07:6841470-6841536
>Gm07:6843799-6843918
>Gm07:6844882-6844922
>Gm07:6845429-6845709
>Gm07:6847338-6847385
>Gm07:6848045-6848119
>Gm07:6853275-6853819
>Gm07:6853941-6853987
>Gm07:6857499-6857524
>Gm07:6859206-6859483
>Gm07:6859618-6859671
>Gm07:6859783-6859929
>Gm07:6859959-6860083
>Gm07:6860287-6860349
>Gm07:6861248-6861299
>Gm07:6862129-6862250
>Gm07:6862275-6862377
>Gm07:6862471-6862662
>Gm07:6862783-6862961
>Gm07:6863022-6863206
>Gm07:6863295-6863324
>Gm07:6864666-6864747
>Gm07:6865106-6865222
>Gm07:6866584-6866635
>Gm07:6867454-6867493
>Gm07:6867652-6867694
>Gm07:6868054-6868090
>Gm07:6869034-6869366
>Gm07:6869458-6869520
>Gm07:6870361-6870694
>Gm07:6870737-6871192
>Gm07:6871242-6871373
>Gm07:6874451-6874532
>Gm07:6874622-6874971
>Gm07:6875256-6875288
>Gm07:6875383-6875453
>Gm07:6879218-6879503
>Gm07:6879607-6879671
>Gm07:6880618-6880663
>Gm07:6881057-6881084
>Gm07:6881548-6881590
>Gm07:6881781-6882174
>Gm07:6882281-6882468
>Gm07:6884405-6884491
>Gm07:6884619-6884660
>Gm07:6884729-6884764
>Gm07:6885014-6888499
>Gm07:6890566-6890651
>Gm07:6895562-6895588
>Gm07:6898675-6898732
>Gm07:6901173-6901252
>Gm07:6901495-6901660
>Gm07:6902373-6902472
>Gm07:6903688-6903836
>Gm07:6905446-6905545
>Gm07:6905613-6905704
>Gm07:6909157-6909209
>Gm07:6909664-6909728
>Gm07:6909760-6909982
>Gm07:6910329-6910408
>Gm07:6911569-6911607
>Gm07:6911698-6911859
>Gm07:6912698-6912887
>Gm07:6912939-6913070
>Gm07:6919966-6920008
>Gm07:6920231-6920342
>Gm07:6921052-6921165
>Gm07:6921275-6921369
>Gm07:6921608-6921669
>Gm07:6921903-6921945
>Gm07:6922729-6922757
>Gm07:6924116-6924154
>Gm07:6924236-6924410
>Gm07:6924546-6924573
>Gm07:6924673-6924853
>Gm07:6924932-6924978
>Gm07:6929604-6929711
>Gm07:6929973-6930015
>Gm07:6930041-6930232
>Gm07:6930266-6930414
>Gm07:6930448-6932287
>Gm07:6932312-6934686
>Gm07:6934747-6934816
>Gm07:6934863-6935178
>Gm07:6935232-6935377
>Gm07:6936270-6936350
>Gm07:6937078-6937865
>Gm07:6938464-6938517
>Gm07:6938628-6938663
>Gm07:6939391-6939438
>Gm07:6939521-6939568
>Gm07:6939846-6939946
>Gm07:6940419-6940507
>Gm07:6941015-6941134
>Gm07:6941594-6941678
>Gm07:6943553-6943610
>Gm07:6943854-6943968
>Gm07:6950887-6950954
>Gm07:6952838-6952933
>Gm07:6954654-6954908
>Gm07:6955031-6955106
>Gm07:6961350-6961400
>Gm07:6962414-6962446
>Gm07:6965618-6965655
>Gm07:6966647-6966690
>Gm07:6967593-6967628
>Gm07:6967666-6967756
>Gm07:6970078-6970115
>Gm07:6970997-6971058
>Gm07:6972012-6972041
>Gm07:6974723-6974748
>Gm07:6974995-6975089
>Gm07:6975189-6975225
>Gm07:6976493-6976552
>Gm07:6976717-6976767
>Gm07:6978634-6978718
>Gm07:6979879-6979956
>Gm07:6980875-6980947
>Gm07:6985596-6985918
>Gm07:6990356-6990458
>Gm07:6992830-6992935
>Gm07:6993851-6993904
>Gm07:6994032-6994152
>Gm07:6994310-6994381
>Gm07:7001560-7001616
>Gm07:7004393-7004449
>Gm07:7007295-7007327
>Gm07:7011806-7011889
>Gm07:7014766-7014814
>Gm07:7016157-7016374
>Gm07:7016507-7016646
>Gm07:7023781-7023819
>Gm07:7024191-7024237
>Gm07:7026728-7026802
>Gm07:7029356-7029430
>Gm07:7029626-7029826
>Gm07:7030678-7030805
>Gm07:7031072-7031157
>Gm07:7031379-7031454
>Gm07:7031485-7031528
>Gm07:7033193-7033254
>Gm07:7037071-7037166
>Gm07:7037266-7037312
>Gm07:7037816-7037851
>Gm07:7038126-7038167
>Gm07:7039478-7039521
>Gm07:7040257-7040383
>Gm07:7041324-7041361
>Gm07:7042184-7042246
>Gm07:7042495-7042519
>Gm07:7043387-7043536
>Gm07:7044980-7045142
>Gm07:7045253-7045344
>Gm07:7045806-7045859
>Gm07:7045976-7046070
>Gm07:7046376-7046426
>Gm07:7046525-7046585
>Gm07:7046684-7046721
>Gm07:7052372-7052837
>Gm07:7056131-7056184
>Gm07:7056856-7056911
>Gm07:7057066-7057152
>Gm07:7059703-7059784
>Gm07:7061061-7061110
>Gm07:7062794-7062851
>Gm07:7063805-7063857
>Gm07:7066731-7066807
>Gm07:7068459-7068507
>Gm07:7068581-7068693
>Gm07:7068853-7069585
>Gm07:7069669-7069754
>Gm07:7069821-7069851
>Gm07:7071216-7071257
>Gm07:7073542-7073584
>Gm07:7073668-7073742
>Gm07:7078270-7078315
>Gm07:7078459-7078501
>Gm07:7078585-7078659
>Gm07:7079429-7079463
>Gm07:7080126-7080249
>Gm07:7081234-7081278
>Gm07:7082144-7082222
>Gm07:7082317-7082437
>Gm07:7082730-7082774
>Gm07:7083047-7083200
>Gm07:7083259-7083373
>Gm07:7093495-7093573
>Gm07:7093651-7093733
>Gm07:7098553-7098640
>Gm07:7099061-7100344
>Gm07:7100545-7100586
>Gm07:7101014-7101059
>Gm07:7101459-7101596
>Gm07:7101699-7104141
>Gm07:7104248-7104311
>Gm07:7104457-7104498
>Gm07:7104613-7104712
>Gm07:7104813-7104957
>Gm07:7105140-7105369
>Gm07:7105416-7105477
>Gm07:7110382-7110464
>Gm07:7110543-7110618
>Gm07:7111547-7111591
>Gm07:7116348-7116632
>Gm07:7116877-7116917
>Gm07:7116975-7117089
>Gm07:7118178-7118276
>Gm07:7118816-7118850
>Gm07:7119230-7119334
>Gm07:7122394-7122536
>Gm07:7122872-7122975
>Gm07:7126641-7126703
>Gm07:7130294-7130334
>Gm07:7130555-7130610
>Gm07:7131214-7131258
>Gm07:7134255-7134306
>Gm07:7134533-7134634
>Gm07:7135803-7136313
>Gm07:7136706-7137031
>Gm07:7137066-7137151
>Gm07:7140401-7140760
>Gm07:7146920-7146999
>Gm07:7148181-7148524
>Gm07:7148728-7148827
>Gm07:7149638-7149662
>Gm07:7153725-7153849
>Gm07:7153876-7154180
>Gm07:7154577-7154634
>Gm07:7157854-7157894
>Gm07:7161319-7161460
>Gm07:7161574-7161933
>Gm07:7163393-7163428
>Gm07:7166113-7166210
>Gm07:7169760-7169956
>Gm07:7170125-7170591
>Gm07:7170662-7170932
>Gm07:7171122-7172677
>Gm07:7172756-7172919
>Gm07:7173318-7173384
>Gm07:7174499-7174614
>Gm07:7179790-7181467
>Gm07:7181545-7181592
>Gm07:7181722-7181855
>Gm07:7181945-7182121
>Gm07:7183701-7183770
>Gm07:7184192-7184264
>Gm07:7189495-7189594
>Gm07:7189684-7189847
>Gm07:7192439-7192471
>Gm07:7193182-7193234
>Gm07:7193557-7193603
>Gm07:7193703-7193791
>Gm07:7195460-7196091
>Gm07:7196132-7196615
>Gm07:7201267-7201431
>Gm07:7201639-7201699
>Gm07:7201791-7201878
>Gm07:7202469-7202686
>Gm07:7202885-7202921
>Gm07:7202967-7203115
>Gm07:7203188-7203787
>Gm07:7204044-7204313
>Gm07:7204589-7204798
>Gm07:7204855-7205135
>Gm07:7205166-7205339
>Gm07:7205389-7205560
>Gm07:7205604-7205654
>Gm07:7205818-7205892
>Gm07:7205954-7206297
>Gm07:7207096-7207334
>Gm07:7208008-7208048
>Gm07:7209179-7209303
>Gm07:7209755-7209955
>Gm07:7211071-7211132
>Gm07:7211460-7211551
>Gm07:7213978-7214036
>Gm07:7214646-7214740
>Gm07:7214804-7214883
>Gm07:7215804-7216415
>Gm07:7217951-7217997
>Gm07:7218084-7218195
>Gm07:7219965-7220030
>Gm07:7221069-7221276
>Gm07:7221515-7221786
>Gm07:7222394-7222450
>Gm07:7222863-7222914
>Gm07:7226067-7226091
>Gm07:7229758-7229935
>Gm07:7229968-7230002
>Gm07:7230079-7230320
>Gm07:7230434-7230486
>Gm07:7230569-7230680
>Gm07:7230737-7230775
>Gm07:7231132-7231275
>Gm07:7231549-7231791
>Gm07:7231865-7232014
>Gm07:7232062-7232189
>Gm07:7232268-7232351
>Gm07:7232419-7232756
>Gm07:7237274-7237324
>Gm07:7237537-7237565
>Gm07:7238080-7238154
>Gm07:7239315-7239452
>Gm07:7239765-7240027
>Gm07:7241162-7241197
>Gm07:7241814-7241858
>Gm07:7243631-7243670
>Gm07:7249700-7249746
>Gm07:7249980-7250012
>Gm07:7253156-7253232
>Gm07:7257259-7257333
>Gm07:7258856-7259112
>Gm07:7261786-7261822
>Gm07:7265026-7265100
>Gm07:7265474-7265612
>Gm07:7266197-7266256
>Gm07:7266659-7266752
>Gm07:7267168-7267251
>Gm07:7267587-7267619
>Gm07:7271999-7272053
>Gm07:7272480-7272591
>Gm07:7272662-7272689
>Gm07:7272825-7273138
>Gm07:7275189-7275452
>Gm07:7277264-7277444
>Gm07:7280009-7280048
>Gm07:7280156-7280195
>Gm07:7281391-7281478
>Gm07:7282508-7282576
>Gm07:7284346-7284418
>Gm07:7284502-7284532
>Gm07:7284949-7285020
>Gm07:7285404-7285451
>Gm07:7285778-7286439
>Gm07:7287847-7288022
>Gm07:7288489-7288660
>Gm07:7290045-7290090
>Gm07:7294002-7294032
>Gm07:7294036-7294093
>Gm07:7305100-7305136
>Gm07:7305278-7305355
>Gm07:7306981-7307095
>Gm07:7310916-7311097
>Gm07:7312334-7312386
>Gm07:7313324-7313757
>Gm07:7314057-7314561
>Gm07:7314639-7314672
>Gm07:7314706-7314794
>Gm07:7314945-7315100
>Gm07:7315166-7315193
>Gm07:7315521-7315664
>Gm07:7316033-7316059
>Gm07:7317932-7318014
>Gm07:7318061-7318133
>Gm07:7319344-7319381
>Gm07:7320418-7320495
>Gm07:7321903-7321984
>Gm07:7326258-7326313
>Gm07:7330488-7330557
>Gm07:7330735-7330811
>Gm07:7331353-7331408
>Gm07:7331584-7331627
>Gm07:7331949-7332070
>Gm07:7332094-7332123
>Gm07:7332188-7336400
>Gm07:7336477-7336514
>Gm07:7336577-7336614
>Gm07:7336691-7336732
>Gm07:7338068-7338353
>Gm07:7340111-7340155
>Gm07:7341024-7341106
>Gm07:7341509-7341580
>Gm07:7345656-7346224
>Gm07:7348428-7348696
>Gm07:7348773-7348932
>Gm07:7349001-7349318
>Gm07:7354018-7354117
>Gm07:7358933-7359004
>Gm07:7360483-7360521
>Gm07:7366548-7366685
>Gm07:7366809-7366868
>Gm07:7368077-7368280
>Gm07:7368399-7368423
>Gm07:7368561-7369448
>Gm07:7370024-7370422
>Gm07:7371049-7371127
>Gm07:7371364-7371464
>Gm07:7371535-7371594
>Gm07:7371789-7371888
>Gm07:7371918-7373502
>Gm07:7373577-7373668
>Gm07:7373790-7375398
>Gm07:7375552-7375596
>Gm07:7375648-7375896
>Gm07:7376537-7376629
>Gm07:7377200-7377279
>Gm07:7377491-7377845
>Gm07:7377935-7378075
>Gm07:7378098-7378174
>Gm07:7378355-7378677
>Gm07:7378725-7378960
>Gm07:7378983-7379007
>Gm07:7379030-7379436
>Gm07:7379491-7380070
>Gm07:7380130-7380527
>Gm07:7382930-7382984
>Gm07:7387605-7387640
>Gm07:7389239-7392110
>Gm07:7392135-7393721
>Gm07:7394098-7394127
>Gm07:7394237-7394267
>Gm07:7395623-7395674
>Gm07:7397924-7397962
>Gm07:7398911-7398952
>Gm07:7400930-7402173
>Gm07:7402259-7402299
>Gm07:7408152-7408194
>Gm07:7410784-7410816
>Gm07:7411677-7411826
>Gm07:7412585-7412723
>Gm07:7412871-7413009
>Gm07:7414391-7414467
>Gm07:7416735-7416749
>Gm07:7416849-7416863
>Gm07:7417908-7417951
>Gm07:7420569-7420928
>Gm07:7421157-7421187
>Gm07:7421265-7421721
>Gm07:7424736-7424952
>Gm07:7430009-7430053
>Gm07:7439305-7439414
>Gm07:7439670-7439852
>Gm07:7439909-7440107
>Gm07:7444541-7444591
>Gm07:7448249-7448336
>Gm07:7448664-7448879
>Gm07:7449531-7449570
>Gm07:7451979-7452056
>Gm07:7452486-7452754
>Gm07:7454546-7454598
>Gm07:7455540-7455773
>Gm07:7458387-7458655
>Gm07:7459246-7459338
>Gm07:7462200-7462310
>Gm07:7462379-7462476
>Gm07:7465028-7465352
>Gm07:7465469-7465570
>Gm07:7465821-7465871
>Gm07:7466391-7466448
>Gm07:7467009-7467071
>Gm07:7468663-7469986
>Gm07:7470368-7470486
>Gm07:7470637-7470794
>Gm07:7472009-7472107
>Gm07:7472481-7472708
>Gm07:7473829-7473899
>Gm07:7475983-7476079
>Gm07:7476266-7480119
>Gm07:7484620-7484680
>Gm07:7485659-7485737
>Gm07:7495697-7495882
>Gm07:7497615-7497653
>Gm07:7498854-7498922
>Gm07:7499704-7499790
>Gm07:7502317-7502386
>Gm07:7502520-7502880
>Gm07:7504835-7504887
>Gm07:7505299-7505345
>Gm07:7515641-7515691
>Gm07:7516545-7516752
>Gm07:7516804-7516908
>Gm07:7518569-7518628
>Gm07:7519431-7519520
>Gm07:7519850-7519949
>Gm07:7520321-7520408
>Gm07:7520726-7520781
>Gm07:7521792-7521819
>Gm07:7522149-7522366
>Gm07:7523295-7523325
>Gm07:7524649-7524709
>Gm07:7524877-7524952
>Gm07:7526386-7526485
>Gm07:7530380-7530417
>Gm07:7531083-7531199
>Gm07:7531699-7531736
>Gm07:7531817-7531892
>Gm07:7531924-7532012
>Gm07:7532093-7532148
>Gm07:7532286-7532333
>Gm07:7532551-7532565
>Gm07:7533692-7533796
>Gm07:7534287-7534379
>Gm07:7535426-7535478
>Gm07:7535681-7535768
>Gm07:7540749-7540788
>Gm07:7541286-7541425
>Gm07:7541769-7541785
>Gm07:7542012-7542155
>Gm07:7542532-7542572
>Gm07:7543537-7543599
>Gm07:7544959-7545018
>Gm07:7545607-7545662
>Gm07:7545834-7545961
>Gm07:7546999-7547037
>Gm07:7547547-7547629
>Gm07:7548268-7548314
>Gm07:7548816-7548858
>Gm07:7554946-7554996
>Gm07:7556978-7557273
>Gm07:7558704-7558765
>Gm07:7559544-7559585
>Gm07:7559672-7559752
>Gm07:7559828-7559886
>Gm07:7561440-7561519
>Gm07:7563109-7563206
>Gm07:7564163-7564248
>Gm07:7564653-7564686
>Gm07:7564725-7565181
>Gm07:7565340-7565414
>Gm07:7571423-7571455
>Gm07:7571528-7571576
>Gm07:7573144-7573205
>Gm07:7573245-7573308
>Gm07:7573953-7574014
>Gm07:7575533-7575568
>Gm07:7575632-7575669
>Gm07:7576254-7576302
>Gm07:7577030-7577069
>Gm07:7581979-7582126
>Gm07:7587273-7587512
>Gm07:7587660-7587816
>Gm07:7587932-7588023
>Gm07:7588183-7588386
>Gm07:7588497-7588577
>Gm07:7590503-7593442
>Gm07:7593564-7595901
>Gm07:7596074-7596110
>Gm07:7596633-7596702
>Gm07:7598654-7598681
>Gm07:7598839-7600049
>Gm07:7601218-7601509
>Gm07:7602793-7602892
>Gm07:7603116-7603181
>Gm07:7603512-7603630
>Gm07:7604039-7604094
>Gm07:7604226-7604302
>Gm07:7604969-7605019
>Gm07:7605130-7605158
>Gm07:7605258-7605367
>Gm07:7605482-7605521
>Gm07:7605584-7605807
>Gm07:7605842-7606186
>Gm07:7606262-7606425
>Gm07:7606474-7607327
>Gm07:7607559-7607608
>Gm07:7609619-7609709
>Gm07:7611654-7611682
>Gm07:7611709-7611896
>Gm07:7611941-7611995
>Gm07:7612179-7612466
>Gm07:7613594-7613774
>Gm07:7613913-7614171
>Gm07:7614240-7615043
>Gm07:7615075-7617021
>Gm07:7618724-7619163
>Gm07:7623245-7623288
>Gm07:7624408-7626677
>Gm07:7626741-7627162
>Gm07:7627329-7627554
>Gm07:7629482-7629606
>Gm07:7630242-7630271
>Gm07:7630314-7630345
>Gm07:7630396-7630452
>Gm07:7630729-7630961
>Gm07:7631165-7631379
>Gm07:7631565-7631755
>Gm07:7631997-7632024
>Gm07:7633717-7633770
>Gm07:7638108-7638148
>Gm07:7638212-7638252
>Gm07:7639298-7639332
>Gm07:7639363-7639441
>Gm07:7640695-7640766
>Gm07:7641070-7641182
>Gm07:7641239-7642421
>Gm07:7642651-7642683
>Gm07:7642822-7642977
>Gm07:7643241-7643294
>Gm07:7648761-7648873
>Gm07:7654708-7654797
>Gm07:7657102-7657132
>Gm07:7658446-7658882
>Gm07:7658888-7658920
>Gm07:7659438-7659523
>Gm07:7659898-7659987
>Gm07:7660931-7661032
>Gm07:7663626-7663713
>Gm07:7664485-7664553
>Gm07:7665507-7665626
>Gm07:7665738-7665833
>Gm07:7666163-7666269
>Gm07:7666304-7666630
>Gm07:7667250-7667360
>Gm07:7667967-7668071
>Gm07:7668861-7668936
>Gm07:7671876-7672572
>Gm07:7672628-7672673
>Gm07:7672761-7673203
>Gm07:7675074-7675150
>Gm07:7679249-7679297
>Gm07:7682911-7682944
>Gm07:7683008-7683117
>Gm07:7683283-7683339
>Gm07:7685363-7686016
>Gm07:7687250-7687331
>Gm07:7687490-7687574
>Gm07:7687875-7688293
>Gm07:7689073-7689122
>Gm07:7691942-7691994
>Gm07:7692494-7692542
>Gm07:7692821-7692848
>Gm07:7694049-7694092
>Gm07:7694192-7694423
>Gm07:7695962-7696052
>Gm07:7697019-7697163
>Gm07:7699134-7700396
>Gm07:7700417-7701162
>Gm07:7701188-7701680
>Gm07:7703319-7703733
>Gm07:7711554-7711706
>Gm07:7713310-7713408
>Gm07:7723243-7723334
>Gm07:7724285-7724325
>Gm07:7725796-7725952
>Gm07:7727124-7727484
>Gm07:7727539-7727853
>Gm07:7731360-7731402
>Gm07:7741984-7742185
>Gm07:7742212-7742243
>Gm07:7743033-7743084
>Gm07:7744296-7744391
>Gm07:7746270-7746325
>Gm07:7746437-7746605
>Gm07:7746781-7747283
>Gm07:7757184-7757399
>Gm07:7757683-7757798
>Gm07:7761060-7761108
>Gm07:7761462-7761513
>Gm07:7761602-7761742
>Gm07:7762694-7762929
>Gm07:7772866-7772948
>Gm07:7773892-7773922
>Gm07:7774640-7774680
>Gm07:7777425-7777459
>Gm07:7778110-7778199
>Gm07:7778257-7778313
>Gm07:7778518-7778563
>Gm07:7781844-7781973
>Gm07:7783423-7783693
>Gm07:7783730-7783852
>Gm07:7783916-7784054
>Gm07:7784144-7785841
>Gm07:7785887-7786055
>Gm07:7787082-7787170
>Gm07:7787653-7787869
>Gm07:7788064-7788106
>Gm07:7788201-7788400
>Gm07:7788420-7788602
>Gm07:7791815-7791925
>Gm07:7795781-7795812
>Gm07:7797624-7797691
>Gm07:7798903-7799034
>Gm07:7799066-7799130
>Gm07:7799240-7799316
>Gm07:7800662-7800814
>Gm07:7800912-7800985
>Gm07:7801011-7801073
>Gm07:7801863-7801964
>Gm07:7802259-7802357
>Gm07:7802561-7802654
>Gm07:7803106-7803238
>Gm07:7804433-7804575
>Gm07:7804835-7805132
>Gm07:7805365-7805417
>Gm07:7805974-7806010
>Gm07:7806086-7806132
>Gm07:7806221-7806353
>Gm07:7814339-7814390
>Gm07:7814883-7814921
>Gm07:7815061-7815180
>Gm07:7817640-7817846
>Gm07:7817978-7818042
>Gm07:7823320-7823412
>Gm07:7825371-7825402
>Gm07:7825467-7825525
>Gm07:7825646-7825728
>Gm07:7828764-7828873
>Gm07:7828929-7828964
>Gm07:7837245-7837281
>Gm07:7840737-7840801
>Gm07:7844593-7844728
>Gm07:7844818-7844872
>Gm07:7845406-7845496
>Gm07:7847013-7847094
>Gm07:7847170-7847511
>Gm07:7848383-7848535
>Gm07:7849653-7849730
>Gm07:7850520-7850563
>Gm07:7850924-7850967
>Gm07:7855657-7855745
>Gm07:7859180-7859253
>Gm07:7868757-7868804
>Gm07:7868835-7868900
>Gm07:7876198-7876258
>Gm07:7876528-7876621
>Gm07:7877208-7877361
>Gm07:7878303-7878448
>Gm07:7883929-7883972
>Gm07:7886224-7886409
>Gm07:7886845-7886900
>Gm07:7887077-7887174
>Gm07:7890289-7890462
>Gm07:7891900-7891945
>Gm07:7892477-7892525
>Gm07:7892912-7892944
>Gm07:7901487-7901523
>Gm07:7901598-7901625
>Gm07:7902349-7902404
>Gm07:7910971-7911140
>Gm07:7911920-7911977
>Gm07:7913547-7914213
>Gm07:7918037-7918093
>Gm07:7918709-7918765
>Gm07:7920979-7921422
>Gm07:7921820-7921928
>Gm07:7922077-7922141
>Gm07:7923568-7923672
>Gm07:7925502-7925663
>Gm07:7931637-7931673
>Gm07:7936232-7936283
>Gm07:7938603-7938643
>Gm07:7941255-7941304
>Gm07:7943617-7943648
>Gm07:7943877-7943963
>Gm07:7945430-7945478
>Gm07:7945619-7945803
>Gm07:7946614-7946657
>Gm07:7947604-7947648
>Gm07:7948556-7948613
>Gm07:7949152-7949214
>Gm07:7949814-7949956
>Gm07:7950569-7950646
>Gm07:7951461-7951942
>Gm07:7952091-7952210
>Gm07:7953445-7953495
>Gm07:7954165-7954316
>Gm07:7955322-7955621
>Gm07:7955743-7955886
>Gm07:7955943-7956065
>Gm07:7956394-7956523
>Gm07:7958217-7958231
>Gm07:7958331-7958346
>Gm07:7958921-7958964
>Gm07:7961347-7961370
>Gm07:7962619-7962640
>Gm07:7964337-7964972
>Gm07:7965282-7965727
>Gm07:7965809-7966061
>Gm07:7967141-7967171
>Gm07:7969900-7970000
>Gm07:7970298-7970332
>Gm07:7970778-7970857
>Gm07:7970889-7970953
>Gm07:7971215-7971253
>Gm07:7971398-7971462
>Gm07:7971624-7971650
>Gm07:7981996-7982164
>Gm07:7983141-7983179
>Gm07:7983293-7983656
>Gm07:7983874-7984022
>Gm07:7991895-7991932
>Gm07:7992605-7992651
>Gm07:7995216-7995420
>Gm07:7996718-7996759
>Gm07:8001107-8001148
>Gm07:8001261-8001287
>Gm07:8002602-8002645
>Gm07:8002724-8003134
>Gm07:8005885-8005940
>Gm07:8006512-8006580
>Gm07:8006633-8006659
>Gm07:8007751-8007785
>Gm07:8008287-8008337
>Gm07:8008690-8008716
>Gm07:8008863-8008929
>Gm07:8009012-8009239
>Gm07:8009261-8009561
>Gm07:8009663-8009706
>Gm07:8009837-8010026
>Gm07:8011700-8011729
>Gm07:8012045-8012092
>Gm07:8013102-8013657
>Gm07:8013903-8013971
>Gm07:8014016-8014088
>Gm07:8019277-8019516
>Gm07:8021810-8021902
>Gm07:8023617-8023861
>Gm07:8024150-8024216
>Gm07:8026632-8026679
>Gm07:8035328-8035414
>Gm07:8036160-8036212
>Gm07:8037909-8038128
>Gm07:8039268-8039282
>Gm07:8039382-8039396
>Gm07:8039798-8039839
>Gm07:8039923-8040047
>Gm07:8040110-8040179
>Gm07:8040204-8040742
>Gm07:8041084-8041304
>Gm07:8045208-8045262
>Gm07:8045391-8045520
>Gm07:8045865-8045918
>Gm07:8046133-8046769
>Gm07:8046873-8046902
>Gm07:8046992-8047075
>Gm07:8048086-8048260
>Gm07:8049196-8049264
>Gm07:8049345-8049407
>Gm07:8053246-8053378
>Gm07:8053759-8053817
>Gm07:8056611-8056797
>Gm07:8057062-8057127
>Gm07:8057435-8057551
>Gm07:8060966-8061081
>Gm07:8062996-8063114
>Gm07:8063284-8063368
>Gm07:8063684-8063719
>Gm07:8065861-8065907
>Gm07:8069588-8069669
>Gm07:8070238-8070294
>Gm07:8070363-8070499
>Gm07:8072031-8072059
>Gm07:8072399-8072441
>Gm07:8073092-8073118
>Gm07:8077037-8077136
>Gm07:8082650-8083296
>Gm07:8083622-8083671
>Gm07:8083711-8085526
>Gm07:8087700-8087775
>Gm07:8087856-8087929
>Gm07:8088678-8088706
>Gm07:8088994-8089025
>Gm07:8090930-8091387
>Gm07:8093403-8095671
>Gm07:8098203-8099630
>Gm07:8102453-8102530
>Gm07:8102927-8102960
>Gm07:8103713-8103772
>Gm07:8104806-8104836
>Gm07:8105139-8105312
>Gm07:8108435-8108525
>Gm07:8112407-8112526
>Gm07:8113949-8114041
>Gm07:8116321-8116374
>Gm07:8117248-8117335
>Gm07:8118962-8119020
>Gm07:8121268-8121365
>Gm07:8121749-8121814
>Gm07:8122009-8122288
>Gm07:8122403-8122981
>Gm07:8123135-8123370
>Gm07:8123454-8125632
>Gm07:8127490-8127922
>Gm07:8129203-8129259
>Gm07:8129404-8129473
>Gm07:8129493-8129547
>Gm07:8129624-8129789
>Gm07:8130236-8130337
>Gm07:8130635-8130727
>Gm07:8131179-8131255
>Gm07:8131983-8132023
>Gm07:8132403-8132495
>Gm07:8133789-8133834
>Gm07:8134345-8134394
>Gm07:8135001-8135089
>Gm07:8135676-8135797
>Gm07:8136542-8136578
>Gm07:8136919-8137050
>Gm07:8138036-8138124
>Gm07:8140622-8140647
>Gm07:8142179-8142411
>Gm07:8142506-8142999
>Gm07:8145426-8145440
>Gm07:8145540-8145554
>Gm07:8146900-8146925
>Gm07:8147227-8147270
>Gm07:8147380-8147512
>Gm07:8147994-8148047
>Gm07:8157594-8157736
>Gm07:8159807-8159874
>Gm07:8160438-8160482
>Gm07:8161101-8161226
>Gm07:8162715-8162779
>Gm07:8164071-8164105
>Gm07:8164567-8164595
>Gm07:8164757-8164901
>Gm07:8165399-8165494
>Gm07:8167403-8167507
>Gm07:8169621-8169743
>Gm07:8169924-8169993
>Gm07:8170774-8170869
>Gm07:8171038-8171137
>Gm07:8172594-8172619
>Gm07:8172647-8172682
>Gm07:8173538-8173574
>Gm07:8173964-8174028
>Gm07:8174356-8174488
>Gm07:8174674-8174728
>Gm07:8175138-8175179
>Gm07:8175463-8175506
>Gm07:8177211-8177296
>Gm07:8177618-8177686
>Gm07:8178905-8179028
>Gm07:8182481-8182520
>Gm07:8184229-8184255
>Gm07:8185533-8185589
>Gm07:8186176-8186212
>Gm07:8187938-8188024
>Gm07:8188131-8188237
>Gm07:8192771-8192786
>Gm07:8193972-8194028
>Gm07:8194113-8194203
>Gm07:8196281-8196366
>Gm07:8197632-8197936
>Gm07:8198932-8199172
>Gm07:8204337-8204397
>Gm07:8220220-8220279
>Gm07:8222312-8222361
>Gm07:8225033-8225089
>Gm07:8227537-8227586
>Gm07:8230477-8230536
>Gm07:8233033-8233109
>Gm07:8238985-8239016
>Gm07:8240819-8240886
>Gm07:8241553-8241666
>Gm07:8241746-8241820
>Gm07:8241917-8241953
>Gm07:8243900-8244057
>Gm07:8244980-8245100
>Gm07:8247400-8247461
>Gm07:8248457-8249016
>Gm07:8249047-8249102
>Gm07:8250774-8250832
>Gm07:8251004-8251051
>Gm07:8252426-8252467
>Gm07:8252537-8252633
>Gm07:8252761-8252842
>Gm07:8254144-8254243
>Gm07:8254740-8254803
>Gm07:8254876-8254923
>Gm07:8257056-8257143
>Gm07:8265902-8265932
>Gm07:8267886-8269243
>Gm07:8271830-8271925
>Gm07:8272056-8272117
>Gm07:8272501-8272620
>Gm07:8272754-8272818
>Gm07:8274103-8277277
>Gm07:8279075-8279111
>Gm07:8279637-8279782
>Gm07:8279856-8279941
>Gm07:8282330-8282398
>Gm07:8286104-8286195
>Gm07:8287307-8287345
>Gm07:8288458-8288524
>Gm07:8290081-8290225
>Gm07:8290470-8290670
>Gm07:8292529-8292567
>Gm07:8293695-8293745
>Gm07:8294777-8294873
>Gm07:8295457-8295591
>Gm07:8295654-8295807
>Gm07:8297417-8297461
>Gm07:8297592-8297722
>Gm07:8298532-8298616
>Gm07:8300877-8300928
>Gm07:8312816-8312865
>Gm07:8322895-8322922
>Gm07:8322970-8323053
>Gm07:8323098-8323148
>Gm07:8323167-8323194
>Gm07:8323268-8323313
>Gm07:8323335-8323367
>Gm07:8324365-8324454
>Gm07:8328055-8328087
>Gm07:8329838-8329893
>Gm07:8330855-8330957
>Gm07:8332480-8332531
>Gm07:8340237-8340311
>Gm07:8344534-8344566
>Gm07:8347781-8347815
>Gm07:8348174-8348221
>Gm07:8348693-8348873
>Gm07:8349392-8349434
>Gm07:8351574-8351769
>Gm07:8351799-8351920
>Gm07:8352070-8352220
>Gm07:8352688-8352779
>Gm07:8353933-8354132
>Gm07:8354332-8354364
>Gm07:8358087-8358119
>Gm07:8361591-8361678
>Gm07:8362018-8362463
>Gm07:8362608-8362807
>Gm07:8364316-8364359
>Gm07:8365709-8365771
>Gm07:8365928-8366077
>Gm07:8366151-8366294
>Gm07:8366497-8366719
>Gm07:8367187-8367236
>Gm07:8367401-8367540
>Gm07:8367728-8367798
>Gm07:8368560-8368699
>Gm07:8369312-8369417
>Gm07:8369463-8369868
>Gm07:8369910-8369978
>Gm07:8370113-8371724
>Gm07:8371927-8372074
>Gm07:8372113-8372281
>Gm07:8372378-8373648
>Gm07:8373702-8373925
>Gm07:8374690-8374862
>Gm07:8375446-8375493
>Gm07:8375543-8375586
>Gm07:8375817-8375856
>Gm07:8376470-8376546
>Gm07:8377699-8377752
>Gm07:8378121-8378163
>Gm07:8384310-8384418
>Gm07:8386634-8386674
>Gm07:8387870-8387968
>Gm07:8394290-8394347
>Gm07:8400355-8400399
>Gm07:8402096-8402172
>Gm07:8405562-8405602
>Gm07:8406792-8406959
>Gm07:8407802-8407870
>Gm07:8410864-8410919
>Gm07:8412798-8413006
>Gm07:8417279-8417316
>Gm07:8417483-8417596
>Gm07:8417881-8418034
>Gm07:8418162-8418207
>Gm07:8418333-8418391
>Gm07:8418929-8419045
>Gm07:8432673-8432778
>Gm07:8435231-8435333
>Gm07:8435528-8435616
>Gm07:8440328-8440403
>Gm07:8440784-8440827
>Gm07:8441476-8441626
>Gm07:8442344-8442409
>Gm07:8442942-8443017
>Gm07:8443275-8443324
>Gm07:8443552-8443596
>Gm07:8447291-8447348
>Gm07:8447863-8447910
>Gm07:8449097-8449233
>Gm07:8450780-8451646
>Gm07:8451690-8451786
>Gm07:8453968-8454048
>Gm07:8455353-8455395
>Gm07:8455431-8455627
>Gm07:8456187-8456281
>Gm07:8457564-8457644
>Gm07:8460066-8460124
>Gm07:8460644-8460770
>Gm07:8461762-8461838
>Gm07:8462444-8462534
>Gm07:8463640-8465242
>Gm07:8465486-8465516
>Gm07:8469165-8469288
>Gm07:8470620-8470691
>Gm07:8478884-8478939
>Gm07:8481191-8481274
>Gm07:8481763-8481802
>Gm07:8482893-8482942
>Gm07:8483152-8483239
>Gm07:8483390-8483483
>Gm07:8485159-8485244
>Gm07:8494801-8494967
>Gm07:8495438-8495525
>Gm07:8495628-8495776
>Gm07:8496451-8496574
>Gm07:8508922-8508977
>Gm07:8510962-8510998
>Gm07:8512258-8512337
>Gm07:8513577-8513649
>Gm07:8520325-8520880
>Gm07:8520922-8521507
>Gm07:8522244-8522310
>Gm07:8523420-8523557
>Gm07:8525649-8525689
>Gm07:8526168-8526271
>Gm07:8527212-8527252
>Gm07:8531790-8532038
>Gm07:8532404-8532458
>Gm07:8532544-8532569
>Gm07:8532962-8532982
>Gm07:8533092-8533165
>Gm07:8534898-8534958
>Gm07:8535403-8535454
>Gm07:8535762-8535793
>Gm07:8539848-8539953
>Gm07:8539988-8540124
>Gm07:8540180-8540465
>Gm07:8540733-8540808
>Gm07:8542293-8542358
>Gm07:8543361-8543391
>Gm07:8545165-8545513
>Gm07:8546513-8546570
>Gm07:8548120-8548147
>Gm07:8551434-8551833
>Gm07:8553626-8553676
>Gm07:8554080-8554140
>Gm07:8554319-8554367
>Gm07:8554378-8554429
>Gm07:8554457-8554524
>Gm07:8558139-8558194
>Gm07:8560283-8560415
>Gm07:8560448-8560861
>Gm07:8560926-8561053
>Gm07:8562971-8563071
>Gm07:8563517-8563572
>Gm07:8564955-8565023
>Gm07:8574493-8574538
>Gm07:8575314-8575356
>Gm07:8576394-8576426
>Gm07:8585841-8585897
>Gm07:8586895-8586981
>Gm07:8588182-8588232
>Gm07:8588347-8588407
>Gm07:8588665-8588702
>Gm07:8588753-8588796
>Gm07:8590017-8590327
>Gm07:8593211-8593693
>Gm07:8593912-8593949
>Gm07:8594269-8594766
>Gm07:8594880-8595246
>Gm07:8595853-8595935
>Gm07:8598903-8599064
>Gm07:8599752-8599803
>Gm07:8600821-8600887
>Gm07:8601185-8601235
>Gm07:8601461-8601583
>Gm07:8602006-8602036
>Gm07:8603235-8603469
>Gm07:8605129-8605177
>Gm07:8605630-8605676
>Gm07:8605728-8605952
>Gm07:8608186-8609418
>Gm07:8609463-8610126
>Gm07:8610715-8610811
>Gm07:8612224-8612470
>Gm07:8613107-8613149
>Gm07:8613674-8613769
>Gm07:8613829-8613934
>Gm07:8614712-8614855
>Gm07:8615062-8615116
>Gm07:8615138-8615168
>Gm07:8621278-8621394
>Gm07:8622004-8622056
>Gm07:8623868-8623993
>Gm07:8624023-8624094
>Gm07:8625776-8625873
>Gm07:8627717-8627779
>Gm07:8628399-8628429
>Gm07:8628764-8628824
>Gm07:8629245-8629309
>Gm07:8631103-8631141
>Gm07:8634522-8634570
>Gm07:8642933-8643024
>Gm07:8645435-8645484
>Gm07:8645655-8645754
>Gm07:8646353-8646399
>Gm07:8649689-8649752
>Gm07:8655422-8655465
>Gm07:8656571-8656650
>Gm07:8657723-8657855
>Gm07:8658970-8659023
>Gm07:8660514-8660989
>Gm07:8661495-8661816
>Gm07:8661845-8662004
>Gm07:8662485-8662588
>Gm07:8664592-8664629
>Gm07:8668746-8668898
>Gm07:8669694-8669824
>Gm07:8670189-8670400
>Gm07:8670655-8670812
>Gm07:8673464-8673713
>Gm07:8673779-8673935
>Gm07:8674065-8674150
>Gm07:8675076-8675115
>Gm07:8678760-8678794
>Gm07:8679810-8680096
>Gm07:8680848-8680889
>Gm07:8681741-8681944
>Gm07:8682009-8682243
>Gm07:8682320-8682493
>Gm07:8684241-8684292
>Gm07:8688161-8688337
>Gm07:8690839-8690855
>Gm07:8697695-8698298
>Gm07:8698523-8698598
>Gm07:8698753-8698819
>Gm07:8700401-8700453
>Gm07:8700744-8700800
>Gm07:8701287-8701384
>Gm07:8702549-8702601
>Gm07:8704301-8704337
>Gm07:8706071-8706974
>Gm07:8707019-8707160
>Gm07:8707828-8707882
>Gm07:8708250-8708644
>Gm07:8708678-8709138
>Gm07:8710893-8710998
>Gm07:8712002-8712453
>Gm07:8713255-8713425
>Gm07:8714500-8714639
>Gm07:8717487-8717659
>Gm07:8718512-8718680
>Gm07:8720289-8720303
>Gm07:8721506-8721555
>Gm07:8723859-8723983
>Gm07:8731682-8731710
>Gm07:8734375-8734873
>Gm07:8734897-8736044
>Gm07:8736094-8736703
>Gm07:8738592-8738628
>Gm07:8738986-8739043
>Gm07:8739732-8740323
>Gm07:8741078-8741258
>Gm07:8745208-8745723
>Gm07:8749321-8749397
>Gm07:8752172-8752302
>Gm07:8755700-8755779
>Gm07:8756244-8756289
>Gm07:8756455-8756625
>Gm07:8757820-8758021
>Gm07:8758067-8758885
>Gm07:8760385-8760485
>Gm07:8760963-8761058
>Gm07:8761163-8761192
>Gm07:8763426-8763465
>Gm07:8764267-8764503
>Gm07:8764788-8764866
>Gm07:8764962-8764990
>Gm07:8765035-8765081
>Gm07:8765365-8765406
>Gm07:8765462-8765542
>Gm07:8765696-8765815
>Gm07:8765918-8766115
>Gm07:8766177-8766319
>Gm07:8766426-8766505
>Gm07:8768769-8769028
>Gm07:8770594-8770669
>Gm07:8770975-8771157
>Gm07:8771216-8771305
>Gm07:8772014-8772043
>Gm07:8773330-8773725
>Gm07:8773824-8773889
>Gm07:8773915-8774187
>Gm07:8774642-8774760
>Gm07:8775720-8776172
>Gm07:8777551-8777600
>Gm07:8778327-8778377
>Gm07:8778527-8778568
>Gm07:8779838-8780012
>Gm07:8780053-8780128
>Gm07:8780584-8781050
>Gm07:8781741-8781866
>Gm07:8782282-8782320
>Gm07:8782557-8782698
>Gm07:8782750-8783057
>Gm07:8783084-8784316
>Gm07:8784379-8784592
>Gm07:8784630-8784669
>Gm07:8784706-8784886
>Gm07:8789166-8789284
>Gm07:8789519-8789550
>Gm07:8789834-8789937
>Gm07:8790581-8790747
>Gm07:8790864-8794577
>Gm07:8794652-8796535
>Gm07:8796572-8796704
>Gm07:8796916-8797158
>Gm07:8797614-8797642
>Gm07:8798035-8798209
>Gm07:8798282-8798506
>Gm07:8798770-8798992
>Gm07:8801077-8801175
>Gm07:8804134-8804259
>Gm07:8804675-8804713
>Gm07:8805039-8806830
>Gm07:8806870-8807251
>Gm07:8811540-8811641
>Gm07:8811801-8811860
>Gm07:8812587-8812636
>Gm07:8812995-8813168
>Gm07:8813317-8813448
>Gm07:8813548-8813587
>Gm07:8813630-8813984
>Gm07:8814328-8814415
>Gm07:8815891-8816056
>Gm07:8816207-8816249
>Gm07:8817621-8817822
>Gm07:8817895-8818193
>Gm07:8820081-8820161
>Gm07:8820574-8820681
>Gm07:8820927-8821050
>Gm07:8821383-8821518
>Gm07:8822647-8822749
>Gm07:8824269-8824449
>Gm07:8824620-8824662
>Gm07:8824752-8825766
>Gm07:8826457-8826604
>Gm07:8826975-8827076
>Gm07:8827362-8827405
>Gm07:8827485-8827580
>Gm07:8827944-8828034
>Gm07:8828092-8828153
>Gm07:8828282-8828464
>Gm07:8828750-8829182
>Gm07:8829205-8830563
>Gm07:8830658-8830863
>Gm07:8830971-8831089
>Gm07:8831158-8831252
>Gm07:8831314-8831363
>Gm07:8831409-8832027
>Gm07:8832067-8832812
>Gm07:8832895-8832974
>Gm07:8833031-8833467
>Gm07:8833510-8833939
>Gm07:8834028-8834527
>Gm07:8834707-8835389
>Gm07:8835463-8835522
>Gm07:8835562-8835944
>Gm07:8835991-8836041
>Gm07:8836067-8836630
>Gm07:8836653-8837208
>Gm07:8837278-8837380
>Gm07:8837467-8838257
>Gm07:8838499-8838866
>Gm07:8838981-8839095
>Gm07:8839229-8839285
>Gm07:8839379-8840049
>Gm07:8840259-8841133
>Gm07:8841304-8841341
>Gm07:8841508-8841579
>Gm07:8841657-8842018
>Gm07:8842099-8842179
>Gm07:8842330-8842487
>Gm07:8842729-8842782
>Gm07:8842974-8843343
>Gm07:8843407-8844006
>Gm07:8845364-8845458
>Gm07:8845850-8845925
>Gm07:8846095-8846202
>Gm07:8850442-8851064
>Gm07:8851322-8851591
>Gm07:8851691-8852195
>Gm07:8852376-8852406
>Gm07:8852460-8852800
>Gm07:8852849-8853166
>Gm07:8853223-8853458
>Gm07:8853504-8854593
>Gm07:8854624-8854651
>Gm07:8854705-8854900
>Gm07:8856803-8857019
>Gm07:8857367-8857454
>Gm07:8857608-8857638
>Gm07:8859731-8859882
>Gm07:8859917-8860185
>Gm07:8860275-8860504
>Gm07:8860584-8860714
>Gm07:8861518-8861713
>Gm07:8861756-8861783
>Gm07:8861871-8861905
>Gm07:8862062-8862215
>Gm07:8863328-8863464
>Gm07:8863579-8863606
>Gm07:8863682-8863761
>Gm07:8864050-8864219
>Gm07:8864375-8864577
>Gm07:8867823-8867959
>Gm07:8872155-8876675
>Gm07:8881412-8881489
>Gm07:8882654-8882715
>Gm07:8882783-8882930
>Gm07:8883060-8883673
>Gm07:8883751-8884572
>Gm07:8884599-8885132
>Gm07:8885172-8886203
>Gm07:8888897-8889985
>Gm07:8890210-8891944
>Gm07:8892248-8892307
>Gm07:8892455-8892683
>Gm07:8893678-8893816
>Gm07:8893873-8893912
>Gm07:8894795-8894887
>Gm07:8896445-8896713
>Gm07:8897703-8897738
>Gm07:8897739-8897842
>Gm07:8900333-8900378
>Gm07:8900546-8904242
>Gm07:8904283-8906222
>Gm07:8906861-8907029
>Gm07:8907453-8907505
>Gm07:8907569-8907636
>Gm07:8907884-8908090
>Gm07:8908491-8908746
>Gm07:8909100-8909222
>Gm07:8909344-8909490
>Gm07:8909527-8909577
>Gm07:8910129-8910309
>Gm07:8910883-8911113
>Gm07:8911248-8911466
>Gm07:8911660-8911753
>Gm07:8911845-8911940
>Gm07:8911984-8912245
>Gm07:8912312-8912545
>Gm07:8912579-8912614
>Gm07:8912654-8912825
>Gm07:8913245-8913700
>Gm07:8913746-8914044
>Gm07:8914133-8914189
>Gm07:8914466-8914549
>Gm07:8914575-8914616
>Gm07:8915099-8915519
>Gm07:8915581-8915786
>Gm07:8915854-8917231
>Gm07:8917270-8917523
>Gm07:8917580-8917728
>Gm07:8917780-8917813
>Gm07:8917958-8918025
>Gm07:8919042-8919082
>Gm07:8919178-8919217
>Gm07:8919837-8919894
>Gm07:8920113-8920253
>Gm07:8923360-8923422
>Gm07:8923534-8923590
>Gm07:8929235-8929380
>Gm07:8929484-8929528
>Gm07:8929585-8929798
>Gm07:8931525-8931940
>Gm07:8934137-8934166
>Gm07:8940840-8940885
>Gm07:8941725-8941800
>Gm07:8944744-8944842
>Gm07:8950959-8951028
>Gm07:8954265-8954470
>Gm07:8954543-8956775
>Gm07:8957765-8957835
>Gm07:8958137-8958170
>Gm07:8958249-8958419
>Gm07:8958478-8958512
>Gm07:8959553-8963243
>Gm07:8963544-8963619
>Gm07:8964228-8964315
>Gm07:8966362-8966431
>Gm07:8967199-8967226
>Gm07:8969400-8971276
>Gm07:8971326-8971601
>Gm07:8971648-8971943
>Gm07:8972349-8972505
>Gm07:8972632-8972728
>Gm07:8972935-8973281
>Gm07:8973318-8975980
>Gm07:8976229-8976262
>Gm07:8976295-8976323
>Gm07:8976503-8976854
>Gm07:8976885-8977094
>Gm07:8977287-8977436
>Gm07:8980096-8980141
>Gm07:8980181-8980303
>Gm07:8980358-8980396
>Gm07:8981782-8982741
>Gm07:8982782-8983540
>Gm07:8983566-8983611
>Gm07:8983763-8983790
>Gm07:8989410-8989518
>Gm07:8989715-8989791
>Gm07:8990185-8990253
>Gm07:8990641-8990699
>Gm07:8992229-8992327
>Gm07:8993717-8994673
>Gm07:8994788-8994979
>Gm07:8995062-8995102
>Gm07:8996007-8996119
>Gm07:8996914-8997505
>Gm07:8997894-8997927
>Gm07:8998472-8998600
>Gm07:8998799-8998877
>Gm07:9000398-9000497
>Gm07:9007614-9007641
>Gm07:9013119-9013169
>Gm07:9013387-9016497
>Gm07:9017768-9017858
>Gm07:9018155-9018188
>Gm07:9018292-9018362
>Gm07:9018785-9019026
>Gm07:9021797-9021952
>Gm07:9022136-9022434
>Gm07:9022599-9022647
>Gm07:9022699-9022774
>Gm07:9022844-9023027
>Gm07:9023058-9023288
>Gm07:9023894-9024064
>Gm07:9027518-9027593
>Gm07:9028230-9028430
>Gm07:9029750-9035588
>Gm07:9042433-9042565
>Gm07:9046709-9047331
>Gm07:9047446-9047600
>Gm07:9047705-9047884
>Gm07:9047958-9048335
>Gm07:9048926-9048997
>Gm07:9049418-9049935
>Gm07:9050518-9050607
>Gm07:9051657-9051733
>Gm07:9051947-9052204
>Gm07:9052243-9052520
>Gm07:9052593-9052954
>Gm07:9053232-9053305
>Gm07:9054633-9055262
>Gm07:9055296-9055897
>Gm07:9055975-9057000
>Gm07:9057037-9057505
>Gm07:9057625-9057863
>Gm07:9057999-9058198
>Gm07:9058293-9058434
>Gm07:9058513-9058539
>Gm07:9058700-9058734
>Gm07:9058863-9059063
>Gm07:9059131-9059240
>Gm07:9059296-9059396
>Gm07:9059445-9059587
>Gm07:9059632-9060431
>Gm07:9060536-9060623
>Gm07:9060677-9060795
>Gm07:9060880-9061087
>Gm07:9061201-9061270
>Gm07:9061310-9061438
>Gm07:9061528-9061659
>Gm07:9061733-9061992
>Gm07:9062425-9062474
>Gm07:9063427-9063468
>Gm07:9063729-9063778
>Gm07:9064765-9064832
>Gm07:9065092-9065582
>Gm07:9065629-9067607
>Gm07:9067632-9070305
>Gm07:9070754-9071443
>Gm07:9071479-9071937
>Gm07:9071988-9072045
>Gm07:9072271-9072505
>Gm07:9072594-9072819
>Gm07:9072851-9072910
>Gm07:9073242-9073298
>Gm07:9073730-9074033
>Gm07:9074072-9074151
>Gm07:9074289-9074572
>Gm07:9074709-9074879
>Gm07:9075002-9075286
>Gm07:9078230-9078400
>Gm07:9079830-9079909
>Gm07:9080952-9081022
>Gm07:9083098-9083165
>Gm07:9085707-9085761
>Gm07:9089556-9089603
>Gm07:9089880-9089928
>Gm07:9090061-9090209
>Gm07:9096369-9096461
>Gm07:9097288-9097330
>Gm07:9098636-9098706
>Gm07:9098793-9098841
>Gm07:9101451-9101494
>Gm07:9101675-9101769
>Gm07:9101905-9102012
>Gm07:9103441-9103551
>Gm07:9104614-9104936
>Gm07:9104994-9105338
>Gm07:9105403-9105777
>Gm07:9105818-9106075
>Gm07:9106421-9106460
>Gm07:9106825-9106874
>Gm07:9107166-9107257
>Gm07:9107948-9108033
>Gm07:9108170-9108402
>Gm07:9109828-9110243
>Gm07:9110318-9110396
>Gm07:9110936-9111062
>Gm07:9111421-9111635
>Gm07:9111772-9111894
>Gm07:9113436-9113516
>Gm07:9116581-9116609
>Gm07:9124079-9124390
>Gm07:9124654-9124695
>Gm07:9128378-9128432
>Gm07:9128530-9128656
>Gm07:9128765-9128900
>Gm07:9129405-9129455
>Gm07:9129762-9129812
>Gm07:9132823-9134809
>Gm07:9134863-9135093
>Gm07:9135476-9135525
>Gm07:9135535-9135734
>Gm07:9136028-9136101
>Gm07:9136178-9136247
>Gm07:9136299-9137738
>Gm07:9137765-9137937
>Gm07:9152282-9152331
>Gm07:9153737-9153826
>Gm07:9153938-9154000
>Gm07:9154055-9154101
>Gm07:9155562-9155731
>Gm07:9155980-9156069
>Gm07:9156127-9156362
>Gm07:9156381-9156707
>Gm07:9159797-9159847
>Gm07:9164144-9164635
>Gm07:9166105-9166139
>Gm07:9168088-9168352
>Gm07:9168960-9169002
>Gm07:9170601-9170648
>Gm07:9170667-9170707
>Gm07:9173335-9173437
>Gm07:9173668-9173703
>Gm07:9173716-9173780
>Gm07:9175275-9175320
>Gm07:9175637-9175692
>Gm07:9176110-9176149
>Gm07:9177834-9177898
>Gm07:9178371-9178470
>Gm07:9179109-9179152
>Gm07:9179512-9179601
>Gm07:9179662-9179742
>Gm07:9179790-9179833
>Gm07:9184241-9184322
>Gm07:9187079-9187121
>Gm07:9187984-9188038
>Gm07:9188216-9188354
>Gm07:9188401-9189630
>Gm07:9190766-9190814
>Gm07:9191060-9191121
>Gm07:9191308-9191386
>Gm07:9193205-9193273
>Gm07:9193999-9194045
>Gm07:9194436-9194692
>Gm07:9194723-9194822
>Gm07:9194932-9195153
>Gm07:9195335-9195580
>Gm07:9195658-9195880
>Gm07:9196003-9196343
>Gm07:9196452-9196730
>Gm07:9196791-9196886
>Gm07:9197121-9197685
>Gm07:9197713-9197750
>Gm07:9197846-9197925
>Gm07:9198041-9198277
>Gm07:9198377-9198498
>Gm07:9198559-9199369
>Gm07:9199406-9201286
>Gm07:9201337-9203888
>Gm07:9203922-9205888
>Gm07:9205948-9208040
>Gm07:9208575-9208615
>Gm07:9209606-9209660
>Gm07:9212354-9212841
>Gm07:9212992-9213140
>Gm07:9213171-9213595
>Gm07:9213631-9213714
>Gm07:9213751-9214393
>Gm07:9214500-9214599
>Gm07:9218315-9218480
>Gm07:9218746-9218814
>Gm07:9222551-9222592
>Gm07:9223323-9223386
>Gm07:9223510-9223554
>Gm07:9223636-9225236
>Gm07:9225281-9227041
>Gm07:9227077-9227837
>Gm07:9227987-9228036
>Gm07:9228100-9228128
>Gm07:9233049-9233148
>Gm07:9233622-9234147
>Gm07:9234332-9234914
>Gm07:9235148-9235454
>Gm07:9236865-9238731
>Gm07:9238749-9239809
>Gm07:9239846-9240365
>Gm07:9240414-9240864
>Gm07:9244615-9244643
>Gm07:9244677-9244848
>Gm07:9244982-9245144
>Gm07:9245189-9245568
>Gm07:9245697-9245745
>Gm07:9246042-9246075
>Gm07:9246140-9246396
>Gm07:9246475-9246582
>Gm07:9246777-9246818
>Gm07:9246919-9246994
>Gm07:9247301-9247341
>Gm07:9247400-9247547
>Gm07:9247679-9247927
>Gm07:9248142-9248249
>Gm07:9248387-9248433
>Gm07:9248472-9248821
>Gm07:9249216-9249251
>Gm07:9250048-9250121
>Gm07:9251400-9251538
>Gm07:9251579-9251713
>Gm07:9252315-9252351
>Gm07:9253611-9253668
>Gm07:9253802-9253830
>Gm07:9257361-9257457
>Gm07:9257535-9257654
>Gm07:9259794-9260561
>Gm07:9260681-9261098
>Gm07:9263151-9263206
>Gm07:9264999-9265038
>Gm07:9265074-9265117
>Gm07:9266263-9266336
>Gm07:9266569-9266680
>Gm07:9267463-9267498
>Gm07:9267768-9267898
>Gm07:9267923-9268695
>Gm07:9268755-9268841
>Gm07:9268991-9269152
>Gm07:9269333-9269468
>Gm07:9269800-9269830
>Gm07:9269893-9270001
>Gm07:9272580-9277706
>Gm07:9277882-9278145
>Gm07:9278255-9278938
>Gm07:9278999-9279432
>Gm07:9279466-9280008
>Gm07:9280162-9280191
>Gm07:9280280-9280444
>Gm07:9280609-9281690
>Gm07:9281767-9281896
>Gm07:9283229-9283307
>Gm07:9284352-9287664
>Gm07:9288570-9288708
>Gm07:9288749-9288883
>Gm07:9289298-9289366
>Gm07:9289513-9289573
>Gm07:9290050-9290119
>Gm07:9290455-9290504
>Gm07:9290870-9290927
>Gm07:9294509-9294544
>Gm07:9294939-9295726
>Gm07:9295817-9301466
>Gm07:9302773-9302801
>Gm07:9302843-9302914
>Gm07:9303240-9303382
>Gm07:9304382-9304409
>Gm07:9304450-9304479
>Gm07:9304859-9304903
>Gm07:9306551-9306622
>Gm07:9309289-9309767
>Gm07:9309913-9310057
>Gm07:9313884-9314062
>Gm07:9314143-9314234
>Gm07:9315376-9315558
>Gm07:9315914-9316062
>Gm07:9316189-9316368
>Gm07:9316502-9316682
>Gm07:9320760-9320871
>Gm07:9324156-9324229
>Gm07:9324992-9325483
>Gm07:9325535-9326371
>Gm07:9326517-9326848
>Gm07:9331111-9331424
>Gm07:9331501-9332803
>Gm07:9332904-9333306
>Gm07:9333427-9333890
>Gm07:9334047-9334221
>Gm07:9334318-9334485
>Gm07:9334822-9338741
>Gm07:9341364-9341432
>Gm07:9342220-9342330
>Gm07:9344246-9344321
>Gm07:9349938-9354462
>Gm07:9356520-9356560
>Gm07:9356932-9357033
>Gm07:9357493-9357579
>Gm07:9359484-9359650
>Gm07:9359716-9359904
>Gm07:9361416-9361444
>Gm07:9361556-9361683
>Gm07:9361715-9362045
>Gm07:9367326-9367502
>Gm07:9367536-9367580
>Gm07:9367689-9368032
>Gm07:9368327-9368529
>Gm07:9368554-9368588
>Gm07:9368667-9368746
>Gm07:9368845-9368885
>Gm07:9368981-9369083
>Gm07:9369222-9369306
>Gm07:9369561-9369803
>Gm07:9370367-9370470
>Gm07:9370499-9370847
>Gm07:9370897-9371145
>Gm07:9371291-9371592
>Gm07:9371651-9371765
>Gm07:9371776-9372044
>Gm07:9372119-9372459
>Gm07:9374557-9374677
>Gm07:9374828-9374868
>Gm07:9376078-9378370
>Gm07:9385509-9385573
>Gm07:9385821-9385901
>Gm07:9386727-9386842
>Gm07:9387950-9387981
>Gm07:9391188-9391335
>Gm07:9391521-9391612
>Gm07:9392273-9392298
>Gm07:9392525-9392552
>Gm07:9392762-9392790
>Gm07:9393111-9393142
>Gm07:9393178-9393213
>Gm07:9393526-9393673
>Gm07:9394155-9394218
>Gm07:9394258-9394428
>Gm07:9394461-9394568
>Gm07:9394823-9394855
>Gm07:9395020-9395169
>Gm07:9395295-9395337
>Gm07:9395445-9395583
>Gm07:9395863-9395899
>Gm07:9395929-9396010
>Gm07:9396025-9396059
>Gm07:9396121-9396276
>Gm07:9396426-9396636
>Gm07:9396965-9397017
>Gm07:9397193-9397296
>Gm07:9397545-9397667
>Gm07:9397740-9397767
>Gm07:9397980-9398173
>Gm07:9398234-9398316
>Gm07:9398453-9398484
>Gm07:9398765-9398832
>Gm07:9399087-9399162
>Gm07:9399653-9399713
>Gm07:9405035-9405075
>Gm07:9405176-9405229
>Gm07:9406257-9406292
>Gm07:9407571-9407640
>Gm07:9416725-9416882
>Gm07:9417005-9417067
>Gm07:9417179-9417307
>Gm07:9417500-9417782
>Gm07:9417854-9417931
>Gm07:9417987-9418053
>Gm07:9418501-9418915
>Gm07:9419023-9419413
>Gm07:9420390-9420611
>Gm07:9420668-9420916
>Gm07:9421024-9421125
>Gm07:9421237-9421477
>Gm07:9421510-9421613
>Gm07:9428045-9428088
>Gm07:9428579-9428619
>Gm07:9429769-9429805
>Gm07:9429864-9429967
>Gm07:9431027-9431884
>Gm07:9431949-9432084
>Gm07:9432219-9432349
>Gm07:9432840-9432882
>Gm07:9433941-9433973
>Gm07:9434127-9434298
>Gm07:9435128-9435168
>Gm07:9436207-9436288
>Gm07:9437030-9437097
>Gm07:9437492-9437553
>Gm07:9437590-9437630
>Gm07:9437701-9437848
>Gm07:9438151-9438526
>Gm07:9440586-9440733
>Gm07:9440778-9440902
>Gm07:9447439-9447499
>Gm07:9448490-9448587
>Gm07:9449633-9449719
>Gm07:9449818-9449849
>Gm07:9451913-9451927
>Gm07:9453099-9453154
>Gm07:9453228-9453274
>Gm07:9454732-9454919
>Gm07:9455479-9455605
>Gm07:9460150-9461503
>Gm07:9461583-9463507
>Gm07:9463565-9463593
>Gm07:9463678-9463785
>Gm07:9463845-9464497
>Gm07:9464611-9464840
>Gm07:9465424-9465485
>Gm07:9466898-9466944
>Gm07:9467052-9467119
>Gm07:9468340-9468499
>Gm07:9474396-9474519
>Gm07:9478227-9478295
>Gm07:9478346-9478391
>Gm07:9478520-9478604
>Gm07:9478791-9478871
>Gm07:9480980-9481055
>Gm07:9491089-9491164
>Gm07:9492849-9492919
>Gm07:9497643-9497693
>Gm07:9497804-9498089
>Gm07:9498846-9498884
>Gm07:9499790-9499844
>Gm07:9500053-9500085
>Gm07:9504327-9504364
>Gm07:9508014-9508069
>Gm07:9509789-9509828
>Gm07:9516544-9516582
>Gm07:9519979-9520005
>Gm07:9520713-9520749
>Gm07:9520964-9521061
>Gm07:9522066-9522107
>Gm07:9532249-9532498
>Gm07:9532670-9532852
>Gm07:9533156-9533204
>Gm07:9533752-9533831
>Gm07:9536287-9536387
>Gm07:9538214-9538238
>Gm07:9538579-9538779
>Gm07:9540143-9540271
>Gm07:9540517-9540639
>Gm07:9543697-9543775
>Gm07:9547044-9547071
>Gm07:9548699-9548740
>Gm07:9548997-9549050
>Gm07:9549387-9549445
>Gm07:9549780-9549829
>Gm07:9549909-9549967
>Gm07:9549998-9550080
>Gm07:9551045-9551534
>Gm07:9551790-9552459
>Gm07:9553413-9553490
>Gm07:9553813-9553863
>Gm07:9557025-9557079
>Gm07:9560231-9560306
>Gm07:9560944-9561024
>Gm07:9561882-9562072
>Gm07:9562446-9562660
>Gm07:9562742-9562884
>Gm07:9562938-9563345
>Gm07:9563450-9563640
>Gm07:9563833-9564060
>Gm07:9564338-9564412
>Gm07:9566113-9566312
>Gm07:9567734-9567863
>Gm07:9568055-9568100
>Gm07:9569789-9569883
>Gm07:9569924-9569988
>Gm07:9570163-9570370
>Gm07:9570477-9570543
>Gm07:9571528-9571925
>Gm07:9571967-9572015
>Gm07:9572055-9572437
>Gm07:9572458-9572539
>Gm07:9572589-9572635
>Gm07:9572674-9572756
>Gm07:9572826-9573145
>Gm07:9573177-9573429
>Gm07:9573501-9573913
>Gm07:9573986-9574151
>Gm07:9574186-9574302
>Gm07:9574443-9574581
>Gm07:9575088-9575902
>Gm07:9576373-9576403
>Gm07:9583819-9583833
>Gm07:9587750-9587803
>Gm07:9588899-9589300
>Gm07:9589421-9589453
>Gm07:9589579-9589685
>Gm07:9589755-9593775
>Gm07:9593863-9593978
>Gm07:9594052-9594090
>Gm07:9597337-9597376
>Gm07:9597581-9597683
>Gm07:9598437-9598514
>Gm07:9601036-9601121
>Gm07:9606415-9606451
>Gm07:9611894-9611974
>Gm07:9612161-9612219
>Gm07:9612421-9612454
>Gm07:9614472-9614507
>Gm07:9616234-9616341
>Gm07:9617370-9617404
>Gm07:9618030-9618090
>Gm07:9619653-9619705
>Gm07:9620092-9620644
>Gm07:9620782-9621275
>Gm07:9621314-9621549
>Gm07:9621656-9622146
>Gm07:9622200-9622999
>Gm07:9623053-9623639
>Gm07:9623688-9623788
>Gm07:9623899-9624537
>Gm07:9624570-9625171
>Gm07:9625306-9625390
>Gm07:9625796-9625874
>Gm07:9625967-9626046
>Gm07:9627120-9627293
>Gm07:9628217-9628349
>Gm07:9631343-9631361
>Gm07:9631523-9631583
>Gm07:9631778-9631832
>Gm07:9632056-9632106
>Gm07:9632871-9632915
>Gm07:9633236-9633274
>Gm07:9634075-9634121
>Gm07:9635050-9635172
>Gm07:9635513-9635984
>Gm07:9636410-9636424
>Gm07:9637016-9637068
>Gm07:9637802-9637894
>Gm07:9642810-9642841
>Gm07:9643646-9643827
>Gm07:9644691-9645251
>Gm07:9648408-9648452
>Gm07:9648495-9648587
>Gm07:9648986-9649216
>Gm07:9649271-9649365
>Gm07:9651473-9651504
>Gm07:9658514-9658633
>Gm07:9659523-9659578
>Gm07:9660783-9660821
>Gm07:9662936-9663062
>Gm07:9663086-9663209
>Gm07:9663254-9663356
>Gm07:9663468-9663510
>Gm07:9663651-9664412
>Gm07:9665181-9665217
>Gm07:9665373-9665477
>Gm07:9665524-9665703
>Gm07:9666140-9666202
>Gm07:9666360-9666465
>Gm07:9666502-9666790
>Gm07:9666887-9666925
>Gm07:9667028-9667181
>Gm07:9667238-9667285
>Gm07:9667468-9667669
>Gm07:9667704-9667973
>Gm07:9668055-9668156
>Gm07:9668288-9668394
>Gm07:9668521-9668773
>Gm07:9668893-9668981
>Gm07:9669481-9669570
>Gm07:9671861-9672041
>Gm07:9672139-9672324
>Gm07:9672355-9673042
>Gm07:9673078-9673255
>Gm07:9675228-9675284
>Gm07:9675971-9676043
>Gm07:9678611-9678662
>Gm07:9679269-9679303
>Gm07:9679948-9679991
>Gm07:9680364-9680399
>Gm07:9680607-9680693
>Gm07:9683872-9683910
>Gm07:9686688-9686755
>Gm07:9687240-9687278
>Gm07:9687561-9687612
>Gm07:9688215-9688330
>Gm07:9689165-9690141
>Gm07:9695439-9695503
>Gm07:9696720-9696751
>Gm07:9699399-9699438
>Gm07:9701460-9701564
>Gm07:9703220-9703273
>Gm07:9703892-9703936
>Gm07:9706127-9706196
>Gm07:9708895-9708953
>Gm07:9713219-9713275
>Gm07:9713368-9713456
>Gm07:9713617-9713708
>Gm07:9715284-9715475
>Gm07:9716239-9716274
>Gm07:9717146-9717316
>Gm07:9717442-9717550
>Gm07:9717887-9718381
>Gm07:9719812-9719828
>Gm07:9721495-9721960
>Gm07:9721990-9722017
>Gm07:9722647-9722766
>Gm07:9724690-9724736
>Gm07:9725343-9725373
>Gm07:9726507-9727020
>Gm07:9729184-9729286
>Gm07:9729340-9729405
>Gm07:9730303-9730414
>Gm07:9730717-9730749
>Gm07:9730806-9731048
>Gm07:9731724-9731764
>Gm07:9732387-9732461
>Gm07:9732525-9732607
>Gm07:9733751-9733809
>Gm07:9734894-9734948
>Gm07:9737572-9738249
>Gm07:9738378-9738938
>Gm07:9739171-9739216
>Gm07:9740563-9740602
>Gm07:9747295-9747344
>Gm07:9748854-9748908
>Gm07:9750521-9750564
>Gm07:9750667-9750879
>Gm07:9751441-9751572
>Gm07:9753904-9753935
>Gm07:9754259-9754452
>Gm07:9757335-9757397
>Gm07:9757464-9757608
>Gm07:9757714-9757816
>Gm07:9757915-9757999
>Gm07:9758079-9760160
>Gm07:9761245-9761276
>Gm07:9762908-9762997
>Gm07:9763440-9763479
>Gm07:9763684-9763709
>Gm07:9764245-9764272
>Gm07:9765879-9765968
>Gm07:9766230-9766374
>Gm07:9766512-9766593
>Gm07:9766690-9766800
>Gm07:9770487-9770570
>Gm07:9770868-9770933
>Gm07:9771065-9771096
>Gm07:9771697-9771803
>Gm07:9772095-9772140
>Gm07:9775524-9775562
>Gm07:9777845-9778060
>Gm07:9778191-9778278
>Gm07:9778349-9778441
>Gm07:9778531-9778791
>Gm07:9778881-9779072
>Gm07:9779220-9779263
>Gm07:9779420-9779556
>Gm07:9780814-9780852
>Gm07:9780961-9781103
>Gm07:9781974-9782013
>Gm07:9782305-9782383
>Gm07:9783719-9783774
>Gm07:9785750-9785803
>Gm07:9788028-9788090
>Gm07:9788964-9789098
>Gm07:9790522-9790609
>Gm07:9794166-9794192
>Gm07:9794858-9794916
>Gm07:9794939-9795030
>Gm07:9795423-9795471
>Gm07:9800213-9800319
>Gm07:9800382-9800523
>Gm07:9800577-9800633
>Gm07:9801753-9801830
>Gm07:9806536-9806718
>Gm07:9807857-9808308
>Gm07:9811597-9811646
>Gm07:9812107-9812324
>Gm07:9815418-9815449
>Gm07:9822621-9822652
>Gm07:9822708-9822847
>Gm07:9822918-9823193
>Gm07:9823361-9823412
>Gm07:9823493-9823676
>Gm07:9823813-9823915
>Gm07:9824375-9824438
>Gm07:9824853-9825104
>Gm07:9825691-9826051
>Gm07:9827866-9827947
>Gm07:9828454-9828517
>Gm07:9829419-9829461
>Gm07:9829783-9829873
>Gm07:9830725-9830759
>Gm07:9839605-9839678
>Gm07:9841238-9841305
>Gm07:9841408-9841521
>Gm07:9841548-9841741
>Gm07:9841885-9841945
>Gm07:9842473-9842563
>Gm07:9842581-9847510
>Gm07:9847634-9847674
>Gm07:9848099-9848170
>Gm07:9851122-9851158
>Gm07:9851299-9851385
>Gm07:9852011-9852087
>Gm07:9852471-9852616
>Gm07:9862601-9862633
>Gm07:9864295-9864534
>Gm07:9864987-9865023
>Gm07:9866918-9867006
>Gm07:9875461-9875632
>Gm07:9877042-9877138
>Gm07:9881287-9881348
>Gm07:9884440-9884480
>Gm07:9889236-9889387
>Gm07:9889415-9889516
>Gm07:9889749-9889805
>Gm07:9890130-9890291
>Gm07:9890573-9890629
>Gm07:9891102-9891182
>Gm07:9891238-9891400
>Gm07:9891944-9892011
>Gm07:9892095-9892148
>Gm07:9892297-9892336
>Gm07:9895373-9895435
>Gm07:9905934-9906306
>Gm07:9907369-9907475
>Gm07:9908123-9908682
>Gm07:9908707-9908756
>Gm07:9910593-9911216
>Gm07:9911312-9911441
>Gm07:9911502-9914555
>Gm07:9914586-9915969
>Gm07:9916016-9917757
>Gm07:9919864-9920028
>Gm07:9920100-9920205
>Gm07:9920242-9920285
>Gm07:9920335-9920472
>Gm07:9920500-9920674
>Gm07:9920830-9922194
>Gm07:9922229-9922949
>Gm07:9923101-9923207
>Gm07:9926989-9927018
>Gm07:9927593-9927638
>Gm07:9930544-9930658
>Gm07:9931038-9931095
>Gm07:9931774-9931917
>Gm07:9931988-9932194
>Gm07:9932290-9932753
>Gm07:9932816-9932991
>Gm07:9933132-9933235
>Gm07:9933494-9933606
>Gm07:9933777-9934021
>Gm07:9934129-9934180
>Gm07:9934262-9936047
>Gm07:9936247-9936457
>Gm07:9936529-9937862
>Gm07:9938062-9938272
>Gm07:9938344-9939677
>Gm07:9939877-9940088
>Gm07:9940160-9940628
>Gm07:9941981-9942055
>Gm07:9943465-9943611
>Gm07:9947644-9947673
>Gm07:9948674-9948719
>Gm07:9951743-9951857
>Gm07:9953288-9953321
>Gm07:9954291-9954979
>Gm07:9955209-9955266
>Gm07:9955666-9955708
>Gm07:9956657-9957199
>Gm07:9957288-9957518
>Gm07:9957549-9957650
>Gm07:9957733-9957788
>Gm07:9957849-9958181
>Gm07:9958231-9958304
>Gm07:9958345-9958582
>Gm07:9958635-9958810
>Gm07:9958876-9958936
>Gm07:9960922-9961001
>Gm07:9966587-9966645
>Gm07:9967176-9967229
>Gm07:9967773-9967804
>Gm07:9969022-9969233
>Gm07:9971412-9971438
>Gm07:9973588-9973626
>Gm07:9974230-9974351
>Gm07:9977796-9978793
>Gm07:9981116-9981203
>Gm07:9981479-9981565
>Gm07:9983325-9983501
>Gm07:9986276-9986335
>Gm07:9986663-9986734
>Gm07:9987000-9987038
>Gm07:9990547-9990612
>Gm07:9993684-9993757
>Gm07:9994746-9994790
>Gm07:9995087-9995304
>Gm07:9996575-9996674
>Gm07:9996864-9996917
>Gm07:9997008-9997154
>Gm07:9998111-9998202
>Gm07:9998814-9998858
>Gm07:10001546-10001610
>Gm07:10001764-10001929
>Gm07:10001987-10002024
>Gm07:10002282-10002333
>Gm07:10002457-10002660
>Gm07:10003062-10003198
>Gm07:10003267-10003322
>Gm07:10003590-10003626
>Gm07:10004437-10004541
>Gm07:10004581-10004636
>Gm07:10004913-10004949
>Gm07:10008569-10008632
>Gm07:10009364-10009439
>Gm07:10009518-10009917
>Gm07:10009950-10010688
>Gm07:10010754-10017314
>Gm07:10017359-10017688
>Gm07:10018890-10019187
>Gm07:10019248-10019831
>Gm07:10019859-10020106
>Gm07:10020155-10020600
>Gm07:10020757-10020935
>Gm07:10021023-10021241
>Gm07:10021288-10021375
>Gm07:10021726-10021773
>Gm07:10022437-10022476
>Gm07:10022878-10022922
>Gm07:10023249-10023288
>Gm07:10024126-10024150
>Gm07:10024288-10024351
>Gm07:10027571-10027651
>Gm07:10030954-10032422
>Gm07:10032468-10032559
>Gm07:10033096-10033178
>Gm07:10034174-10034499
>Gm07:10034629-10034680
>Gm07:10036487-10036537
>Gm07:10036652-10036687
>Gm07:10038111-10038151
>Gm07:10038844-10038872
>Gm07:10038976-10039125
>Gm07:10039242-10039331
>Gm07:10042208-10042243
>Gm07:10044860-10044928
>Gm07:10044976-10045113
>Gm07:10047456-10047536
>Gm07:10047600-10047754
>Gm07:10047837-10047866
>Gm07:10048266-10048313
>Gm07:10048405-10048466
>Gm07:10049282-10049504
>Gm07:10049901-10050070
>Gm07:10050167-10050287
>Gm07:10050741-10050811
>Gm07:10052164-10052245
>Gm07:10052344-10052383
>Gm07:10055857-10056075
>Gm07:10061226-10062615
>Gm07:10066673-10066708
>Gm07:10067768-10067847
>Gm07:10078088-10078183
>Gm07:10079906-10080163
>Gm07:10080245-10080328
>Gm07:10080355-10080745
>Gm07:10081690-10081739
>Gm07:10085112-10085162
>Gm07:10086354-10087011
>Gm07:10087060-10089293
>Gm07:10089315-10089412
>Gm07:10089470-10090909
>Gm07:10090970-10096291
>Gm07:10096315-10098953
>Gm07:10098984-10101814
>Gm07:10101860-10104063
>Gm07:10104140-10104257
>Gm07:10104957-10105018
>Gm07:10106794-10107277
>Gm07:10108496-10108797
>Gm07:10110253-10110297
>Gm07:10115102-10115155
>Gm07:10117954-10118009
>Gm07:10119005-10119298
>Gm07:10119421-10119906
>Gm07:10120165-10120249
>Gm07:10120308-10120409
>Gm07:10123026-10123059
>Gm07:10123196-10123226
>Gm07:10123969-10124000
>Gm07:10124504-10124637
>Gm07:10124823-10124991
>Gm07:10125275-10125319
>Gm07:10125826-10125970
>Gm07:10128893-10129055
>Gm07:10131282-10131335
>Gm07:10139322-10139507
>Gm07:10139554-10139943
>Gm07:10139977-10140898
>Gm07:10140935-10142330
>Gm07:10142719-10142931
>Gm07:10143547-10143587
>Gm07:10143661-10144064
>Gm07:10144211-10144248
>Gm07:10145972-10146018
>Gm07:10146260-10146316
>Gm07:10150869-10150978
>Gm07:10152186-10152248
>Gm07:10152307-10152380
>Gm07:10155154-10155212
>Gm07:10160843-10160888
>Gm07:10161215-10161317
>Gm07:10161849-10161937
>Gm07:10161978-10162084
>Gm07:10162156-10162216
>Gm07:10162312-10162573
>Gm07:10163127-10163170
>Gm07:10164857-10164908
>Gm07:10167390-10167498
>Gm07:10168008-10168043
>Gm07:10168054-10168104
>Gm07:10171934-10171975
>Gm07:10173260-10173285
>Gm07:10173904-10174463
>Gm07:10174546-10174607
>Gm07:10174714-10174752
>Gm07:10174799-10174840
>Gm07:10174998-10175029
>Gm07:10176137-10176178
>Gm07:10178603-10178666
>Gm07:10185436-10185468
>Gm07:10185907-10185940
>Gm07:10186994-10187049
>Gm07:10189747-10189780
>Gm07:10195012-10195079
>Gm07:10197317-10197359
>Gm07:10198179-10198247
>Gm07:10198276-10198339
>Gm07:10198909-10198938
>Gm07:10203831-10204749
>Gm07:10205110-10205192
>Gm07:10205292-10206741
>Gm07:10209059-10209116
>Gm07:10209445-10209520
>Gm07:10209965-10210024
>Gm07:10210113-10210162
>Gm07:10215433-10215512
>Gm07:10216513-10216541
>Gm07:10216928-10216966
>Gm07:10217551-10217773
>Gm07:10217844-10217919
>Gm07:10218082-10218144
>Gm07:10218490-10218577
>Gm07:10218684-10218754
>Gm07:10218934-10218992
>Gm07:10219612-10219695
>Gm07:10219727-10219970
>Gm07:10220151-10220305
>Gm07:10220371-10220579
>Gm07:10220755-10221213
>Gm07:10221303-10221703
>Gm07:10221932-10222003
>Gm07:10222050-10222141
>Gm07:10222287-10222344
>Gm07:10222455-10222469
>Gm07:10223469-10226096
>Gm07:10226177-10226206
>Gm07:10226266-10226365
>Gm07:10226402-10226552
>Gm07:10226609-10226749
>Gm07:10226813-10227043
>Gm07:10228339-10228487
>Gm07:10234397-10234443
>Gm07:10234840-10234971
>Gm07:10235291-10235605
>Gm07:10235691-10236134
>Gm07:10236157-10236258
>Gm07:10240057-10240286
>Gm07:10240331-10240491
>Gm07:10240556-10240591
>Gm07:10244827-10245034
>Gm07:10245499-10245543
>Gm07:10245770-10245815
>Gm07:10247033-10247063
>Gm07:10247535-10247567
>Gm07:10248580-10248675
>Gm07:10248790-10248926
>Gm07:10249212-10249243
>Gm07:10249306-10249339
>Gm07:10249465-10249827
>Gm07:10249892-10249963
>Gm07:10250100-10250282
>Gm07:10253331-10253390
>Gm07:10256140-10256267
>Gm07:10257597-10257998
>Gm07:10258054-10258452
>Gm07:10258803-10258839
>Gm07:10259462-10259530
>Gm07:10262318-10262358
>Gm07:10263865-10263914
>Gm07:10264026-10264204
>Gm07:10264837-10267459
>Gm07:10268862-10268967
>Gm07:10269355-10269409
>Gm07:10269705-10269735
>Gm07:10270225-10270355
>Gm07:10271498-10271564
>Gm07:10278357-10278394
>Gm07:10279761-10281674
>Gm07:10281808-10281867
>Gm07:10284032-10284100
>Gm07:10289523-10289717
>Gm07:10291461-10291528
>Gm07:10295205-10295334
>Gm07:10296774-10296841
>Gm07:10296912-10297027
>Gm07:10298261-10298308
>Gm07:10301311-10301405
>Gm07:10302227-10303148
>Gm07:10303183-10303218
>Gm07:10303260-10303430
>Gm07:10303460-10305583
>Gm07:10305608-10308716
>Gm07:10309134-10309211
>Gm07:10309425-10309640
>Gm07:10311320-10311364
>Gm07:10314933-10314970
>Gm07:10315050-10315111
>Gm07:10317271-10317332
>Gm07:10317470-10317552
>Gm07:10317603-10318227
>Gm07:10320445-10320607
>Gm07:10321553-10321624
>Gm07:10322386-10322421
>Gm07:10323413-10323450
>Gm07:10325761-10325821
>Gm07:10327174-10327203
>Gm07:10332275-10332360
>Gm07:10337416-10337448
>Gm07:10337918-10338090
>Gm07:10339621-10339660
>Gm07:10340163-10340203
>Gm07:10341715-10341814
>Gm07:10342012-10342129
>Gm07:10342339-10342650
>Gm07:10342980-10343281
>Gm07:10343332-10343606
>Gm07:10343635-10345300
>Gm07:10345363-10345527
>Gm07:10348148-10348211
>Gm07:10348327-10348482
>Gm07:10352206-10352233
>Gm07:10352286-10352336
>Gm07:10354112-10354155
>Gm07:10354578-10354910
>Gm07:10355534-10355589
>Gm07:10355714-10355751
>Gm07:10355958-10355983
>Gm07:10356021-10356075
>Gm07:10356098-10356375
>Gm07:10356490-10356709
>Gm07:10356812-10357376
>Gm07:10357429-10357671
>Gm07:10357697-10357728
>Gm07:10357779-10357808
>Gm07:10357891-10358378
>Gm07:10358850-10359757
>Gm07:10359931-10360245
>Gm07:10360306-10360472
>Gm07:10360654-10360889
>Gm07:10360968-10361040
>Gm07:10365346-10365578
>Gm07:10368191-10368421
>Gm07:10373899-10373971
>Gm07:10380521-10380557
>Gm07:10382699-10382744
>Gm07:10384406-10384771
>Gm07:10384812-10386293
>Gm07:10386345-10386646
>Gm07:10386700-10386968
>Gm07:10389461-10389533
>Gm07:10389615-10390006
>Gm07:10390327-10390745
>Gm07:10391232-10391335
>Gm07:10391409-10391521
>Gm07:10391687-10393760
>Gm07:10393820-10393883
>Gm07:10393963-10394320
>Gm07:10394367-10394460
>Gm07:10394575-10394671
>Gm07:10394770-10394864
>Gm07:10394913-10394993
>Gm07:10395509-10395612
>Gm07:10395764-10396151
>Gm07:10396206-10396487
>Gm07:10396580-10396735
>Gm07:10396876-10396941
>Gm07:10407909-10408004
>Gm07:10411011-10411093
>Gm07:10411911-10411949
>Gm07:10412749-10412882
>Gm07:10413923-10413953
>Gm07:10421394-10421426
>Gm07:10421467-10421506
>Gm07:10424782-10424836
>Gm07:10425897-10425945
>Gm07:10426323-10427573
>Gm07:10427642-10427766
>Gm07:10427831-10428235
>Gm07:10429068-10429118
>Gm07:10430277-10430353
>Gm07:10436293-10436412
>Gm07:10437321-10437350
>Gm07:10437591-10437625
>Gm07:10439067-10439094
>Gm07:10440337-10440389
>Gm07:10452175-10452389
>Gm07:10453226-10453249
>Gm07:10454444-10454528
>Gm07:10459166-10459214
>Gm07:10461061-10461150
>Gm07:10462597-10462893
>Gm07:10463247-10463607
>Gm07:10465022-10465062
>Gm07:10465509-10465557
>Gm07:10466041-10466161
>Gm07:10467278-10467338
>Gm07:10467384-10467467
>Gm07:10469116-10469182
>Gm07:10470333-10470551
>Gm07:10471848-10471880
>Gm07:10473138-10473171
>Gm07:10474387-10474421
>Gm07:10474915-10475026
>Gm07:10475064-10475183
>Gm07:10476865-10477003
>Gm07:10477086-10477138
>Gm07:10480000-10480054
>Gm07:10480346-10480615
>Gm07:10481302-10481368
>Gm07:10482885-10482940
>Gm07:10483621-10483674
>Gm07:10484644-10485228
>Gm07:10486195-10486290
>Gm07:10488239-10488327
>Gm07:10490370-10490428
>Gm07:10493445-10493495
>Gm07:10496733-10496870
>Gm07:10497513-10497546
>Gm07:10497691-10497984
>Gm07:10498407-10498549
>Gm07:10499226-10499281
>Gm07:10499371-10499540
>Gm07:10499591-10500262
>Gm07:10502527-10502541
>Gm07:10504068-10504525
>Gm07:10504684-10505009
>Gm07:10505030-10505213
>Gm07:10508191-10508308
>Gm07:10514107-10514164
>Gm07:10515683-10515748
>Gm07:10518484-10518528
>Gm07:10518578-10518756
>Gm07:10518915-10518978
>Gm07:10519198-10519363
>Gm07:10521395-10521531
>Gm07:10521689-10521715
>Gm07:10521809-10521912
>Gm07:10521998-10522197
>Gm07:10522373-10522495
>Gm07:10522687-10522726
>Gm07:10522750-10523027
>Gm07:10523236-10523687
>Gm07:10523903-10524171
>Gm07:10524220-10524307
>Gm07:10524370-10524528
>Gm07:10524641-10524741
>Gm07:10525013-10525042
>Gm07:10525166-10525239
>Gm07:10525313-10525601
>Gm07:10525710-10526455
>Gm07:10528849-10528927
>Gm07:10530394-10530691
>Gm07:10530741-10530774
>Gm07:10531293-10531350
>Gm07:10535233-10535297
>Gm07:10537777-10538016
>Gm07:10541380-10541410
>Gm07:10541722-10541836
>Gm07:10541960-10542023
>Gm07:10542077-10542112
>Gm07:10546249-10546279
>Gm07:10546651-10546824
>Gm07:10547074-10547392
>Gm07:10549300-10549330
>Gm07:10549413-10549487
>Gm07:10549800-10549978
>Gm07:10551461-10551499
>Gm07:10551576-10551658
>Gm07:10551698-10551816
>Gm07:10555906-10555949
>Gm07:10556216-10556370
>Gm07:10556393-10556472
>Gm07:10556514-10556703
>Gm07:10556822-10556962
>Gm07:10557027-10557410
>Gm07:10557471-10558213
>Gm07:10558244-10558839
>Gm07:10558872-10559348
>Gm07:10559390-10559518
>Gm07:10559856-10559911
>Gm07:10560519-10560650
>Gm07:10560752-10560781
>Gm07:10560878-10561953
>Gm07:10562841-10563164
>Gm07:10563216-10563445
>Gm07:10568371-10568447
>Gm07:10569583-10569619
>Gm07:10574497-10574619
>Gm07:10574650-10574952
>Gm07:10574994-10575139
>Gm07:10575195-10575930
>Gm07:10575996-10584236
>Gm07:10584389-10584834
>Gm07:10584892-10585253
>Gm07:10585289-10585357
>Gm07:10586182-10586213
>Gm07:10586276-10586514
>Gm07:10587035-10587095
>Gm07:10588581-10588623
>Gm07:10589038-10589085
>Gm07:10589203-10589363
>Gm07:10589441-10589474
>Gm07:10589909-10589972
>Gm07:10591211-10591279
>Gm07:10592977-10593007
>Gm07:10593080-10593109
>Gm07:10593196-10593250
>Gm07:10593398-10595318
>Gm07:10599509-10599587
>Gm07:10600051-10600104
>Gm07:10600937-10600976
>Gm07:10601571-10601639
>Gm07:10604939-10604974
>Gm07:10605103-10605646
>Gm07:10605667-10605712
>Gm07:10605864-10605916
>Gm07:10606135-10606275
>Gm07:10607165-10607200
>Gm07:10607722-10607768
>Gm07:10608054-10608115
>Gm07:10608223-10608381
>Gm07:10609543-10609592
>Gm07:10609623-10609757
>Gm07:10609826-10609906
>Gm07:10610819-10610854
>Gm07:10611213-10611863
>Gm07:10611932-10611980
>Gm07:10612114-10612173
>Gm07:10612224-10612389
>Gm07:10612585-10612692
>Gm07:10612760-10612871
>Gm07:10613021-10613419
>Gm07:10613456-10614115
>Gm07:10614573-10614614
>Gm07:10614773-10614985
>Gm07:10615199-10615229
>Gm07:10615505-10615566
>Gm07:10616554-10616581
>Gm07:10619619-10620036
>Gm07:10620412-10620480
>Gm07:10621845-10622334
>Gm07:10626963-10627368
>Gm07:10627517-10627607
>Gm07:10627821-10630249
>Gm07:10630315-10631377
>Gm07:10631581-10633593
>Gm07:10634005-10634052
>Gm07:10634498-10634557
>Gm07:10634608-10634856
>Gm07:10634898-10635137
>Gm07:10635180-10635399
>Gm07:10635425-10636210
>Gm07:10636294-10636452
>Gm07:10636600-10636686
>Gm07:10636768-10636942
>Gm07:10636995-10637053
>Gm07:10637147-10637292
>Gm07:10637337-10637473
>Gm07:10637592-10637785
>Gm07:10638034-10638092
>Gm07:10638598-10638690
>Gm07:10641750-10642047
>Gm07:10642090-10642487
>Gm07:10645795-10645857
>Gm07:10646173-10646211
>Gm07:10646545-10646720
>Gm07:10649783-10649928
>Gm07:10654401-10654459
>Gm07:10655144-10655175
>Gm07:10655257-10655312
>Gm07:10655475-10656119
>Gm07:10656154-10656289
>Gm07:10656645-10657113
>Gm07:10657447-10657489
>Gm07:10657710-10663629
>Gm07:10665714-10666161
>Gm07:10671717-10673292
>Gm07:10673494-10673520
>Gm07:10674614-10678600
>Gm07:10678940-10684555
>Gm07:10684784-10684813
>Gm07:10690677-10690799
>Gm07:10690826-10690883
>Gm07:10691264-10691364
>Gm07:10693917-10694108
>Gm07:10694183-10694230
>Gm07:10694508-10694544
>Gm07:10699790-10699922
>Gm07:10700051-10700469
>Gm07:10700526-10701068
>Gm07:10701095-10702065
>Gm07:10702110-10702309
>Gm07:10702343-10702773
>Gm07:10702861-10704138
>Gm07:10704188-10704554
>Gm07:10704599-10705235
>Gm07:10705295-10705348
>Gm07:10705396-10709508
>Gm07:10709546-10710884
>Gm07:10710929-10711038
>Gm07:10711106-10711473
>Gm07:10711782-10711970
>Gm07:10712192-10712410
>Gm07:10712502-10713172
>Gm07:10713307-10713450
>Gm07:10713596-10713626
>Gm07:10715365-10715702
>Gm07:10715725-10717785
>Gm07:10718307-10745093
>Gm07:10745837-10746511
>Gm07:10746551-10746850
>Gm07:10746924-10747069
>Gm07:10747570-10747614
>Gm07:10747715-10747828
>Gm07:10748152-10748324
>Gm07:10748673-10749621
>Gm07:10750858-10750905
>Gm07:10754362-10755343
>Gm07:10755786-10757446
>Gm07:10758036-10758376
>Gm07:10758547-10759206
>Gm07:10761401-10762391
>Gm07:10763348-10763564
>Gm07:10763643-10763729
>Gm07:10764076-10764256
>Gm07:10765679-10765818
>Gm07:10766861-10766893
>Gm07:10766959-10767095
>Gm07:10767313-10767366
>Gm07:10767952-10768115
>Gm07:10768165-10768373
>Gm07:10769630-10769693
>Gm07:10769787-10770154
>Gm07:10770222-10770832
>Gm07:10771045-10771116
>Gm07:10774892-10775189
>Gm07:10775263-10775386
>Gm07:10775436-10775885
>Gm07:10775978-10776137
>Gm07:10776177-10776222
>Gm07:10776303-10776343
>Gm07:10776504-10776548
>Gm07:10776619-10776653
>Gm07:10776942-10777144
>Gm07:10777199-10777728
>Gm07:10777769-10778468
>Gm07:10778540-10779423
>Gm07:10780110-10780242
>Gm07:10780857-10780908
>Gm07:10783687-10783768
>Gm07:10783825-10783874
>Gm07:10787980-10788062
>Gm07:10790223-10790319
>Gm07:10790531-10790564
>Gm07:10794530-10794554
>Gm07:10794992-10795050
>Gm07:10795269-10795322
>Gm07:10795369-10795422
>Gm07:10797675-10798460
>Gm07:10798468-10798641
>Gm07:10799002-10799404
>Gm07:10799463-10799618
>Gm07:10799672-10804252
>Gm07:10807078-10807215
>Gm07:10807249-10807580
>Gm07:10807717-10807799
>Gm07:10807824-10807882
>Gm07:10807939-10808194
>Gm07:10808290-10808339
>Gm07:10808747-10808787
>Gm07:10815475-10816606
>Gm07:10817172-10821616
>Gm07:10821656-10823456
>Gm07:10823487-10823706
>Gm07:10823787-10823934
>Gm07:10824375-10824427
>Gm07:10824450-10824558
>Gm07:10824677-10826769
>Gm07:10831498-10831586
>Gm07:10831794-10832030
>Gm07:10832239-10832336
>Gm07:10832471-10832508
>Gm07:10836380-10836478
>Gm07:10836583-10836658
>Gm07:10837121-10837212
>Gm07:10838757-10838776
>Gm07:10840942-10841012
>Gm07:10841539-10841653
>Gm07:10842663-10842727
>Gm07:10842785-10842830
>Gm07:10842957-10843018
>Gm07:10847073-10847123
>Gm07:10847224-10847315
>Gm07:10850589-10850681
>Gm07:10853518-10853597
>Gm07:10865016-10865939
>Gm07:10870694-10871231
>Gm07:10872384-10872420
>Gm07:10873610-10874964
>Gm07:10875087-10877211
>Gm07:10877248-10877460
>Gm07:10877492-10878199
>Gm07:10879568-10879602
>Gm07:10879871-10879906
>Gm07:10880743-10881171
>Gm07:10881232-10883308
>Gm07:10883354-10883662
>Gm07:10883730-10883936
>Gm07:10884044-10884101
>Gm07:10884197-10884675
>Gm07:10884757-10884796
>Gm07:10887358-10887560
>Gm07:10894223-10894280
>Gm07:10894740-10898195
>Gm07:10898235-10898731
>Gm07:10898756-10899143
>Gm07:10899178-10900770
>Gm07:10901501-10901719
>Gm07:10901789-10901860
>Gm07:10901929-10901960
>Gm07:10902386-10902543
>Gm07:10903064-10903361
>Gm07:10903418-10903451
>Gm07:10903487-10903722
>Gm07:10904107-10904144
>Gm07:10904210-10904305
>Gm07:10904456-10904647
>Gm07:10904671-10904814
>Gm07:10904872-10905077
>Gm07:10905123-10905242
>Gm07:10905333-10905398
>Gm07:10905522-10905558
>Gm07:10905700-10905743
>Gm07:10906271-10906317
>Gm07:10906467-10906583
>Gm07:10906710-10906739
>Gm07:10906836-10906981
>Gm07:10907009-10907035
>Gm07:10907088-10907167
>Gm07:10907233-10907287
>Gm07:10907345-10907855
>Gm07:10907896-10907930
>Gm07:10908255-10908336
>Gm07:10908584-10908855
>Gm07:10909545-10910210
>Gm07:10910503-10910573
>Gm07:10910949-10911428
>Gm07:10911938-10912122
>Gm07:10912278-10912357
>Gm07:10915115-10915298
>Gm07:10915454-10915533
>Gm07:10919081-10919123
>Gm07:10919263-10919836
>Gm07:10920416-10920511
>Gm07:10920693-10920764
>Gm07:10921527-10921635
>Gm07:10922021-10922110
>Gm07:10924617-10924673
>Gm07:10926168-10926258
>Gm07:10927970-10928042
>Gm07:10934110-10934258
>Gm07:10937196-10937312
>Gm07:10937952-10938017
>Gm07:10938172-10938203
>Gm07:10942034-10942247
>Gm07:10942382-10942417
>Gm07:10944053-10944081
>Gm07:10946866-10946908
>Gm07:10947304-10947352
>Gm07:10947901-10947942
>Gm07:10948010-10948158
>Gm07:10948271-10948377
>Gm07:10949282-10949316
>Gm07:10952841-10952936
>Gm07:10954768-10954825
>Gm07:10954957-10955043
>Gm07:10957738-10957782
>Gm07:10968850-10968877
>Gm07:10968954-10969012
>Gm07:10970013-10970046
>Gm07:10970192-10970264
>Gm07:10970313-10970446
>Gm07:10970620-10970733
>Gm07:10970897-10973330
>Gm07:10973393-10974379
>Gm07:10974427-10974727
>Gm07:10978464-10979000
>Gm07:10979962-10980043
>Gm07:10980430-10980464
>Gm07:10982984-10983034
>Gm07:10987686-10987881
>Gm07:10987894-10987999
>Gm07:10991773-10991828
>Gm07:10991879-10991916
>Gm07:10992005-10992043
>Gm07:10992605-10992667
>Gm07:10994214-10994270
>Gm07:10996610-10996792
>Gm07:10997378-10997447
>Gm07:10998213-10998276
>Gm07:10998529-10998610
>Gm07:10998656-10998984
>Gm07:10999245-10999290
>Gm07:11001184-11001611
>Gm07:11001732-11001838
>Gm07:11001891-11002345
>Gm07:11002699-11002762
>Gm07:11003525-11003766
>Gm07:11008746-11009573
>Gm07:11009616-11010008
>Gm07:11010626-11010692
>Gm07:11012313-11012392
>Gm07:11013511-11013566
>Gm07:11015951-11016099
>Gm07:11016252-11016417
>Gm07:11016524-11016768
>Gm07:11017132-11017216
>Gm07:11017601-11017639
>Gm07:11018515-11018622
>Gm07:11018760-11018795
>Gm07:11018931-11019192
>Gm07:11020124-11020371
>Gm07:11020422-11020569
>Gm07:11020625-11021082
>Gm07:11021161-11021711
>Gm07:11024659-11024885
>Gm07:11025192-11025252
>Gm07:11025309-11025345
>Gm07:11025486-11025528
>Gm07:11025622-11025667
>Gm07:11025740-11025922
>Gm07:11025953-11027038
>Gm07:11027091-11027392
>Gm07:11027419-11028743
>Gm07:11028782-11029038
>Gm07:11029187-11029224
>Gm07:11029309-11029365
>Gm07:11037174-11037283
>Gm07:11038085-11038187
>Gm07:11038965-11039017
>Gm07:11039131-11039191
>Gm07:11039253-11039352
>Gm07:11039759-11041049
>Gm07:11041670-11042821
>Gm07:11042853-11043001
>Gm07:11043041-11043240
>Gm07:11043555-11043720
>Gm07:11044048-11044097
>Gm07:11045407-11045619
>Gm07:11051143-11051173
>Gm07:11051681-11055780
>Gm07:11057868-11057904
>Gm07:11061710-11061854
>Gm07:11061892-11061929
>Gm07:11062065-11062156
>Gm07:11062293-11062797
>Gm07:11062928-11063000
>Gm07:11063100-11063366
>Gm07:11064519-11064720
>Gm07:11064757-11066908
>Gm07:11066988-11067021
>Gm07:11067055-11067382
>Gm07:11067565-11067956
>Gm07:11068283-11068345
>Gm07:11068446-11068481
>Gm07:11068612-11068662
>Gm07:11068730-11070619
>Gm07:11071146-11071303
>Gm07:11071354-11071497
>Gm07:11071630-11071784
>Gm07:11072173-11074269
>Gm07:11074324-11074494
>Gm07:11074747-11075605
>Gm07:11075689-11076026
>Gm07:11076079-11076143
>Gm07:11076170-11076429
>Gm07:11076456-11077648
>Gm07:11077715-11077817
>Gm07:11080409-11080533
>Gm07:11080582-11080866
>Gm07:11080929-11081005
>Gm07:11081081-11081346
>Gm07:11081385-11081485
>Gm07:11081533-11081588
>Gm07:11082390-11082493
>Gm07:11085531-11085558
>Gm07:11088769-11088820
>Gm07:11089066-11089112
>Gm07:11089560-11089652
>Gm07:11089825-11089895
>Gm07:11089922-11090004
>Gm07:11090337-11090374
>Gm07:11091325-11091389
>Gm07:11091455-11091595
>Gm07:11091652-11091740
>Gm07:11092208-11092306
>Gm07:11092509-11092591
>Gm07:11092944-11093113
>Gm07:11095076-11095169
>Gm07:11095751-11095783
>Gm07:11095824-11095929
>Gm07:11096266-11096372
>Gm07:11096514-11096588
>Gm07:11099253-11099406
>Gm07:11099520-11099674
>Gm07:11099725-11099819
>Gm07:11100052-11100275
>Gm07:11100973-11101003
>Gm07:11102200-11102239
>Gm07:11103464-11103493
>Gm07:11103915-11103952
>Gm07:11104069-11104128
>Gm07:11104172-11104211
>Gm07:11104282-11105991
>Gm07:11108244-11108311
>Gm07:11111805-11111866
>Gm07:11112395-11117564
>Gm07:11117601-11118321
>Gm07:11122199-11122789
>Gm07:11122922-11124569
>Gm07:11126840-11126894
>Gm07:11127103-11127179
>Gm07:11127242-11127341
>Gm07:11127405-11127438
>Gm07:11127541-11127578
>Gm07:11127709-11127740
>Gm07:11128013-11128061
>Gm07:11128095-11128122
>Gm07:11128463-11128494
>Gm07:11128722-11128964
>Gm07:11129009-11129191
>Gm07:11129400-11129604
>Gm07:11130105-11130140
>Gm07:11130312-11130536
>Gm07:11130597-11134150
>Gm07:11135991-11136163
>Gm07:11136232-11136272
>Gm07:11136330-11139951
>Gm07:11140253-11140349
>Gm07:11140385-11140882
>Gm07:11140924-11142209
>Gm07:11142290-11143288
>Gm07:11143382-11143505
>Gm07:11143579-11145388
>Gm07:11145509-11145666
>Gm07:11145696-11145865
>Gm07:11145992-11146118
>Gm07:11146403-11146490
>Gm07:11154748-11154779
>Gm07:11157578-11157632
>Gm07:11159762-11159809
>Gm07:11160153-11160248
>Gm07:11161315-11161400
>Gm07:11161490-11161721
>Gm07:11161969-11161994
>Gm07:11162383-11162464
>Gm07:11164344-11164358
>Gm07:11168721-11168806
>Gm07:11174085-11174178
>Gm07:11177615-11179808
>Gm07:11179845-11180320
>Gm07:11180351-11181043
>Gm07:11181244-11181437
>Gm07:11181486-11181838
>Gm07:11181891-11182393
>Gm07:11182534-11184258
>Gm07:11184316-11184503
>Gm07:11184557-11184783
>Gm07:11184845-11191051
>Gm07:11191076-11191155
>Gm07:11192050-11192081
>Gm07:11195375-11197376
>Gm07:11197417-11200265
>Gm07:11202576-11202619
>Gm07:11203703-11205174
>Gm07:11205281-11205354
>Gm07:11205555-11205642
>Gm07:11205919-11205953
>Gm07:11206017-11206100
>Gm07:11206295-11206382
>Gm07:11206442-11206534
>Gm07:11206572-11206650
>Gm07:11206732-11207869
>Gm07:11207946-11207998
>Gm07:11208121-11208366
>Gm07:11208525-11208623
>Gm07:11208679-11208710
>Gm07:11208751-11208787
>Gm07:11208853-11209058
>Gm07:11209088-11209177
>Gm07:11214794-11215929
>Gm07:11217212-11217250
>Gm07:11218299-11218357
>Gm07:11218463-11218681
>Gm07:11218866-11218902
>Gm07:11219279-11219415
>Gm07:11221695-11221733
>Gm07:11223348-11223380
>Gm07:11223664-11223693
>Gm07:11223771-11223828
>Gm07:11224860-11224903
>Gm07:11227614-11227685
>Gm07:11230494-11230547
>Gm07:11231278-11231405
>Gm07:11231619-11232049
>Gm07:11232124-11232423
>Gm07:11232604-11232921
>Gm07:11233034-11233115
>Gm07:11233712-11246358
>Gm07:11249739-11250144
>Gm07:11250289-11250327
>Gm07:11250430-11252191
>Gm07:11252232-11252512
>Gm07:11252577-11252674
>Gm07:11252768-11253025
>Gm07:11255537-11255587
>Gm07:11261106-11261179
>Gm07:11261658-11263454
>Gm07:11263768-11269791
>Gm07:11272639-11272689
>Gm07:11272931-11273050
>Gm07:11273396-11273489
>Gm07:11273648-11273714
>Gm07:11276769-11276826
>Gm07:11277159-11277427
>Gm07:11277836-11277875
>Gm07:11278902-11279041
>Gm07:11279075-11279244
>Gm07:11289132-11289207
>Gm07:11291198-11291246
>Gm07:11291441-11291614
>Gm07:11291683-11291743
>Gm07:11294047-11294098
>Gm07:11295124-11295290
>Gm07:11297971-11298017
>Gm07:11298655-11298710
>Gm07:11299984-11300177
>Gm07:11301071-11301111
>Gm07:11301639-11305167
>Gm07:11305518-11305590
>Gm07:11308393-11308419
>Gm07:11308530-11308594
>Gm07:11311095-11311147
>Gm07:11311319-11311376
>Gm07:11311889-11311994
>Gm07:11313500-11313545
>Gm07:11314607-11314676
>Gm07:11314798-11314867
>Gm07:11314941-11315200
>Gm07:11315341-11316013
>Gm07:11316102-11316158
>Gm07:11316187-11328114
>Gm07:11328388-11328444
>Gm07:11328579-11328608
>Gm07:11329391-11329453
>Gm07:11329614-11329681
>Gm07:11329812-11329869
>Gm07:11330432-11330461
>Gm07:11332773-11332985
>Gm07:11334759-11334839
>Gm07:11335096-11339312
>Gm07:11339351-11342843
>Gm07:11343450-11343547
>Gm07:11344790-11344884
>Gm07:11345907-11345942
>Gm07:11345984-11346084
>Gm07:11346237-11346266
>Gm07:11346729-11346802
>Gm07:11348311-11348481
>Gm07:11353168-11354353
>Gm07:11354613-11354648
>Gm07:11354798-11354890
>Gm07:11355628-11355658
>Gm07:11356886-11356958
>Gm07:11362319-11362347
>Gm07:11362442-11362567
>Gm07:11362692-11362926
>Gm07:11362974-11362999
>Gm07:11363092-11363153
>Gm07:11363295-11363523
>Gm07:11363629-11364255
>Gm07:11364451-11365191
>Gm07:11365215-11365278
>Gm07:11365357-11365611
>Gm07:11365657-11366072
>Gm07:11366246-11366353
>Gm07:11366429-11366494
>Gm07:11366605-11366726
>Gm07:11366786-11366832
>Gm07:11366965-11367001
>Gm07:11367077-11367127
>Gm07:11367346-11367445
>Gm07:11368466-11368565
>Gm07:11369124-11369339
>Gm07:11369589-11370214
>Gm07:11370249-11373942
>Gm07:11374135-11375715
>Gm07:11375776-11377747
>Gm07:11378049-11378076
>Gm07:11378212-11378425
>Gm07:11378806-11378903
>Gm07:11380351-11380409
>Gm07:11381890-11382260
>Gm07:11383762-11383900
>Gm07:11384599-11385079
>Gm07:11385161-11385277
>Gm07:11385476-11385523
>Gm07:11385751-11385803
>Gm07:11385881-11386238
>Gm07:11386376-11386616
>Gm07:11386695-11388863
>Gm07:11388896-11389829
>Gm07:11389870-11390844
>Gm07:11390921-11391034
>Gm07:11391072-11397641
>Gm07:11399470-11405701
>Gm07:11406417-11406457
>Gm07:11407722-11407819
>Gm07:11407988-11408635
>Gm07:11408677-11409357
>Gm07:11409418-11409782
>Gm07:11409853-11410156
>Gm07:11410198-11410831
>Gm07:11410890-11411218
>Gm07:11411263-11411299
>Gm07:11411331-11411880
>Gm07:11411913-11412531
>Gm07:11412615-11412661
>Gm07:11412725-11412930
>Gm07:11413465-11413771
>Gm07:11413807-11413990
>Gm07:11414072-11414216
>Gm07:11414260-11414337
>Gm07:11418313-11418406
>Gm07:11418613-11418647
>Gm07:11418759-11418794
>Gm07:11418812-11418890
>Gm07:11418944-11419056
>Gm07:11419133-11419376
>Gm07:11419424-11419529
>Gm07:11420079-11420127
>Gm07:11420298-11420469
>Gm07:11421762-11421796
>Gm07:11422528-11422569
>Gm07:11428064-11428134
>Gm07:11428167-11428195
>Gm07:11428226-11428296
>Gm07:11428944-11429203
>Gm07:11430024-11430171
>Gm07:11432536-11432602
>Gm07:11433797-11433825
>Gm07:11435664-11435729
>Gm07:11436543-11436700
>Gm07:11436720-11436755
>Gm07:11436824-11437030
>Gm07:11437066-11437116
>Gm07:11437191-11437775
>Gm07:11437807-11437865
>Gm07:11439109-11439328
>Gm07:11439378-11439584
>Gm07:11439632-11439680
>Gm07:11439740-11440017
>Gm07:11440227-11440255
>Gm07:11440320-11440356
>Gm07:11440463-11440528
>Gm07:11440577-11440869
>Gm07:11441086-11441635
>Gm07:11441668-11441726
>Gm07:11441994-11442464
>Gm07:11442517-11442546
>Gm07:11447941-11447992
>Gm07:11448142-11448383
>Gm07:11448868-11448921
>Gm07:11449811-11449880
>Gm07:11451241-11451326
>Gm07:11451457-11451509
>Gm07:11451739-11451768
>Gm07:11452055-11452084
>Gm07:11452089-11452133
>Gm07:11452176-11452291
>Gm07:11452741-11452839
>Gm07:11454010-11454593
>Gm07:11455444-11455599
>Gm07:11455671-11455829
>Gm07:11456055-11456310
>Gm07:11456485-11456604
>Gm07:11456773-11458021
>Gm07:11458290-11458486
>Gm07:11458525-11459028
>Gm07:11459078-11459194
>Gm07:11459319-11459458
>Gm07:11459530-11459608
>Gm07:11459766-11460202
>Gm07:11460227-11460277
>Gm07:11460323-11460483
>Gm07:11460686-11460776
>Gm07:11460932-11460993
>Gm07:11461105-11461138
>Gm07:11461282-11461402
>Gm07:11461715-11479876
>Gm07:11479958-11480097
>Gm07:11480192-11480736
>Gm07:11484288-11484339
>Gm07:11487048-11487131
>Gm07:11488024-11488114
>Gm07:11488165-11488246
>Gm07:11489508-11489554
>Gm07:11490397-11490463
>Gm07:11491943-11492066
>Gm07:11492137-11492465
>Gm07:11493046-11493089
>Gm07:11493184-11493352
>Gm07:11495059-11495331
>Gm07:11496726-11496806
>Gm07:11496879-11496952
>Gm07:11497011-11497117
>Gm07:11497150-11497467
>Gm07:11499848-11499878
>Gm07:11500028-11500231
>Gm07:11500336-11502418
>Gm07:11502451-11502845
>Gm07:11502887-11511420
>Gm07:11511459-11511568
>Gm07:11511710-11511894
>Gm07:11512199-11512304
>Gm07:11513090-11513123
>Gm07:11513357-11513411
>Gm07:11515054-11515094
>Gm07:11517923-11517955
>Gm07:11517998-11518055
>Gm07:11518091-11518137
>Gm07:11518313-11518367
>Gm07:11518444-11518669
>Gm07:11518784-11518835
>Gm07:11519984-11520498
>Gm07:11520728-11520759
>Gm07:11521675-11521910
>Gm07:11522153-11522191
>Gm07:11522678-11522734
>Gm07:11522799-11522859
>Gm07:11522935-11522971
>Gm07:11525061-11525164
>Gm07:11525231-11525341
>Gm07:11525421-11525984
>Gm07:11526139-11526222
>Gm07:11526356-11526486
>Gm07:11526523-11526763
>Gm07:11531320-11533328
>Gm07:11534673-11534717
>Gm07:11537711-11537900
>Gm07:11541916-11542029
>Gm07:11542269-11542308
>Gm07:11542461-11542524
>Gm07:11542602-11542715
>Gm07:11542791-11542881
>Gm07:11543199-11543234
>Gm07:11543494-11543527
>Gm07:11543540-11543691
>Gm07:11543740-11543806
>Gm07:11544425-11544468
>Gm07:11544526-11544919
>Gm07:11548679-11550384
>Gm07:11550527-11551842
>Gm07:11551920-11552241
>Gm07:11553381-11553437
>Gm07:11553690-11553746
>Gm07:11554035-11554177
>Gm07:11554188-11554248
>Gm07:11554431-11554487
>Gm07:11554974-11554999
>Gm07:11555297-11555336
>Gm07:11555472-11555501
>Gm07:11555555-11555590
>Gm07:11555827-11556220
>Gm07:11556279-11556525
>Gm07:11556588-11556856
>Gm07:11559623-11560437
>Gm07:11567899-11567945
>Gm07:11570335-11570371
>Gm07:11570540-11570650
>Gm07:11570882-11570962
>Gm07:11573033-11573079
>Gm07:11573182-11573210
>Gm07:11573593-11574338
>Gm07:11574372-11575428
>Gm07:11575691-11575893
>Gm07:11578778-11586727
>Gm07:11588542-11588568
>Gm07:11589336-11589371
>Gm07:11589982-11590128
>Gm07:11590158-11590228
>Gm07:11590259-11590295
>Gm07:11590375-11590407
>Gm07:11590457-11590780
>Gm07:11591052-11591116
>Gm07:11591273-11591384
>Gm07:11591617-11591668
>Gm07:11591727-11591890
>Gm07:11592054-11592536
>Gm07:11592633-11592706
>Gm07:11593037-11593067
>Gm07:11593176-11594666
>Gm07:11594715-11597747
>Gm07:11597917-11598144
>Gm07:11598837-11598966
>Gm07:11599317-11599811
>Gm07:11599860-11600031
>Gm07:11600274-11600330
>Gm07:11600619-11600693
>Gm07:11606657-11606729
>Gm07:11607915-11609184
>Gm07:11612124-11612557
>Gm07:11612590-11612679
>Gm07:11612747-11612870
>Gm07:11612943-11613541
>Gm07:11613575-11613638
>Gm07:11613691-11613727
>Gm07:11613822-11613885
>Gm07:11614234-11614274
>Gm07:11618499-11618564
>Gm07:11619775-11619823
>Gm07:11619927-11621260
>Gm07:11621315-11621621
>Gm07:11621733-11621880
>Gm07:11621947-11630401
>Gm07:11630469-11633297
>Gm07:11633434-11633595
>Gm07:11633831-11634093
>Gm07:11634140-11634261
>Gm07:11634341-11635202
>Gm07:11635227-11635267
>Gm07:11635924-11635994
>Gm07:11636379-11636729
>Gm07:11636784-11636875
>Gm07:11636971-11637081
>Gm07:11637152-11637205
>Gm07:11637286-11637518
>Gm07:11637723-11637757
>Gm07:11637839-11638127
>Gm07:11638410-11638515
>Gm07:11639022-11639073
>Gm07:11639144-11639255
>Gm07:11639513-11639676
>Gm07:11639757-11639926
>Gm07:11640079-11640105
>Gm07:11640304-11640330
>Gm07:11640439-11640575
>Gm07:11640635-11641105
>Gm07:11641345-11641615
>Gm07:11641720-11641952
>Gm07:11645460-11645507
>Gm07:11646913-11646969
>Gm07:11647188-11647366
>Gm07:11647772-11647855
>Gm07:11649335-11649707
>Gm07:11663312-11663912
>Gm07:11665419-11665544
>Gm07:11665776-11665953
>Gm07:11665974-11666516
>Gm07:11667968-11668493
>Gm07:11668565-11673368
>Gm07:11674215-11674251
>Gm07:11674785-11674945
>Gm07:11675109-11675139
>Gm07:11675863-11675931
>Gm07:11677178-11677292
>Gm07:11677518-11677786
>Gm07:11677850-11678114
>Gm07:11678516-11680422
>Gm07:11683210-11683712
>Gm07:11684708-11684752
>Gm07:11693753-11693818
>Gm07:11693899-11693957
>Gm07:11694258-11694340
>Gm07:11696911-11697270
>Gm07:11699227-11699287
>Gm07:11699829-11699867
>Gm07:11699898-11699974
>Gm07:11700035-11700720
>Gm07:11700775-11701650
>Gm07:11701984-11702075
>Gm07:11702215-11702273
>Gm07:11702478-11702748
>Gm07:11705208-11705726
>Gm07:11705775-11709370
>Gm07:11709558-11709589
>Gm07:11710625-11710642
>Gm07:11712298-11712536
>Gm07:11712613-11712688
>Gm07:11712984-11714144
>Gm07:11714187-11715558
>Gm07:11715796-11715838
>Gm07:11716401-11716661
>Gm07:11716697-11716937
>Gm07:11716985-11717170
>Gm07:11717235-11717345
>Gm07:11717500-11717860
>Gm07:11717885-11717945
>Gm07:11718137-11718235
>Gm07:11719382-11719666
>Gm07:11719701-11719890
>Gm07:11720048-11720062
>Gm07:11725599-11725881
>Gm07:11726040-11726179
>Gm07:11733529-11733563
>Gm07:11736036-11736126
>Gm07:11736234-11736700
>Gm07:11736763-11737538
>Gm07:11737601-11738211
>Gm07:11738297-11738404
>Gm07:11738460-11738552
>Gm07:11738704-11738742
>Gm07:11739366-11739436
>Gm07:11741305-11741373
>Gm07:11743029-11743093
>Gm07:11743128-11743254
>Gm07:11743288-11743356
>Gm07:11743410-11743447
>Gm07:11748010-11748067
>Gm07:11748498-11748734
>Gm07:11750320-11750436
>Gm07:11751704-11751792
>Gm07:11752027-11752123
>Gm07:11752345-11752489
>Gm07:11753034-11753091
>Gm07:11754134-11754190
>Gm07:11754378-11754591
>Gm07:11754687-11754796
>Gm07:11755071-11755178
>Gm07:11756257-11756450
>Gm07:11760503-11760665
>Gm07:11760847-11760904
>Gm07:11761026-11761152
>Gm07:11761224-11761252
>Gm07:11761373-11761705
>Gm07:11770516-11770566
>Gm07:11770735-11772633
>Gm07:11772707-11772781
>Gm07:11773968-11774020
>Gm07:11774068-11774121
>Gm07:11774270-11774974
>Gm07:11775280-11775399
>Gm07:11775433-11775545
>Gm07:11775608-11775937
>Gm07:11776614-11776731
>Gm07:11777573-11777860
>Gm07:11777933-11777978
>Gm07:11778608-11778640
>Gm07:11778971-11778999
>Gm07:11779181-11779236
>Gm07:11781541-11781596
>Gm07:11782320-11782393
>Gm07:11785259-11787631
>Gm07:11787695-11788155
>Gm07:11788334-11788394
>Gm07:11788434-11788488
>Gm07:11788778-11788864
>Gm07:11788898-11789386
>Gm07:11789428-11789522
>Gm07:11789559-11789643
>Gm07:11789666-11789700
>Gm07:11789808-11789856
>Gm07:11789914-11790007
>Gm07:11790095-11791638
>Gm07:11791723-11795242
>Gm07:11795269-11795988
>Gm07:11796039-11797465
>Gm07:11797558-11797914
>Gm07:11798345-11801967
>Gm07:11802000-11803239
>Gm07:11803293-11803487
>Gm07:11803623-11803708
>Gm07:11808341-11809284
>Gm07:11810453-11810511
>Gm07:11810545-11810744
>Gm07:11810870-11811102
>Gm07:11811479-11811557
>Gm07:11811796-11811885
>Gm07:11812175-11812411
>Gm07:11812569-11812897
>Gm07:11813087-11813843
>Gm07:11813884-11815335
>Gm07:11817742-11817816
>Gm07:11823055-11824024
>Gm07:11825424-11826046
>Gm07:11826075-11826458
>Gm07:11826762-11827274
>Gm07:11827385-11827581
>Gm07:11827615-11827683
>Gm07:11827743-11827868
>Gm07:11827959-11828332
>Gm07:11828346-11828416
>Gm07:11829717-11829758
>Gm07:11829917-11829966
>Gm07:11830125-11830171
>Gm07:11830525-11830587
>Gm07:11830704-11830742
>Gm07:11835809-11835892
>Gm07:11840008-11840035
>Gm07:11841701-11841734
>Gm07:11843554-11843695
>Gm07:11845071-11845502
>Gm07:11845629-11845702
>Gm07:11845788-11845831
>Gm07:11846137-11846204
>Gm07:11846475-11847446
>Gm07:11847472-11847612
>Gm07:11847735-11847770
>Gm07:11848979-11849041
>Gm07:11849087-11849278
>Gm07:11851643-11851716
>Gm07:11852010-11852109
>Gm07:11852181-11852377
>Gm07:11856676-11857231
>Gm07:11857948-11860828
>Gm07:11860907-11860995
>Gm07:11861151-11861222
>Gm07:11861332-11861582
>Gm07:11861604-11862322
>Gm07:11862384-11862621
>Gm07:11862662-11863013
>Gm07:11863102-11863358
>Gm07:11863394-11863554
>Gm07:11863595-11863780
>Gm07:11863811-11863974
>Gm07:11864036-11864137
>Gm07:11864393-11864847
>Gm07:11864917-11864986
>Gm07:11865150-11865254
>Gm07:11865305-11866584
>Gm07:11866632-11868672
>Gm07:11868730-11868781
>Gm07:11868852-11868890
>Gm07:11868928-11869116
>Gm07:11869211-11869300
>Gm07:11869415-11869666
>Gm07:11869714-11869933
>Gm07:11870475-11870512
>Gm07:11870888-11870948
>Gm07:11871882-11871937
>Gm07:11872085-11872226
>Gm07:11873440-11873478
>Gm07:11879858-11879872
>Gm07:11880309-11881945
>Gm07:11882028-11882070
>Gm07:11882134-11882198
>Gm07:11882311-11883257
>Gm07:11883283-11885968
>Gm07:11886036-11886132
>Gm07:11886192-11890148
>Gm07:11890184-11890307
>Gm07:11890342-11891050
>Gm07:11891081-11891205
>Gm07:11891284-11891896
>Gm07:11892054-11892174
>Gm07:11892323-11893286
>Gm07:11893417-11893554
>Gm07:11893764-11893931
>Gm07:11894130-11894256
>Gm07:11895216-11895305
>Gm07:11895960-11896008
>Gm07:11896149-11896355
>Gm07:11896704-11896868
>Gm07:11897000-11897668
>Gm07:11897767-11899874
>Gm07:11900055-11901045
>Gm07:11901420-11901582
>Gm07:11901773-11901916
>Gm07:11906311-11906438
>Gm07:11907301-11907363
>Gm07:11907611-11907644
>Gm07:11909087-11909170
>Gm07:11920042-11920098
>Gm07:11920862-11920971
>Gm07:11921077-11921113
>Gm07:11922014-11922069
>Gm07:11924053-11924085
>Gm07:11924655-11924863
>Gm07:11925656-11925905
>Gm07:11930415-11930553
>Gm07:11931294-11931350
>Gm07:11931479-11931545
>Gm07:11932667-11933108
>Gm07:11933154-11933984
>Gm07:11934061-11934156
>Gm07:11934170-11934209
>Gm07:11934532-11934743
>Gm07:11934835-11935130
>Gm07:11935243-11935286
>Gm07:11936380-11936988
>Gm07:11937156-11937219
>Gm07:11937291-11938473
>Gm07:11938631-11938718
>Gm07:11938848-11938884
>Gm07:11939343-11939406
>Gm07:11939777-11939837
>Gm07:11941928-11941978
>Gm07:11951447-11951499
>Gm07:11951906-11952038
>Gm07:11953986-11954218
>Gm07:11954524-11954565
>Gm07:11955322-11955371
>Gm07:11955723-11955759
>Gm07:11959210-11959247
>Gm07:11960818-11961144
>Gm07:11961269-11961425
>Gm07:11964381-11964443
>Gm07:11965054-11965151
>Gm07:11966460-11966518
>Gm07:11966549-11966623
>Gm07:11966815-11966895
>Gm07:11969766-11974801
>Gm07:11974833-11974886
>Gm07:11974972-11975738
>Gm07:11976780-11976938
>Gm07:11977048-11977482
>Gm07:11977599-11977757
>Gm07:11977785-11977822
>Gm07:11978033-11978074
>Gm07:11978150-11978396
>Gm07:11978664-11978951
>Gm07:11979039-11979207
>Gm07:11979258-11979511
>Gm07:11979603-11979659
>Gm07:11979848-11980099
>Gm07:11980610-11980671
>Gm07:11980754-11981067
>Gm07:11981157-11981432
>Gm07:11981466-11981845
>Gm07:11981938-11982062
>Gm07:11982157-11983073
>Gm07:11983132-11983191
>Gm07:11983206-11983995
>Gm07:11984082-11984206
>Gm07:11984285-11984344
>Gm07:11985948-11986020
>Gm07:11987132-11987189
>Gm07:11987260-11987292
>Gm07:11987725-11987768
>Gm07:11989255-11989531
>Gm07:11989555-11989585
>Gm07:11989614-11989853
>Gm07:11989884-11989977
>Gm07:11990188-11990271
>Gm07:11990294-11990572
>Gm07:11991069-11991135
>Gm07:11991174-11991467
>Gm07:11991572-11991692
>Gm07:11991884-11992908
>Gm07:11993209-11993269
>Gm07:11993870-11994039
>Gm07:11994064-11994106
>Gm07:11994187-11994352
>Gm07:11994599-11995510
>Gm07:11995571-11995923
>Gm07:11995986-11996587
>Gm07:11996649-11997567
>Gm07:11997667-11997883
>Gm07:11998043-11998134
>Gm07:11998172-11998322
>Gm07:11998372-11998800
>Gm07:11998851-11999128
>Gm07:11999148-11999502
>Gm07:11999655-11999726
>Gm07:11999802-11999858
>Gm07:11999966-12000161
>Gm07:12000417-12000757
>Gm07:12000853-12001280
>Gm07:12001312-12001507
>Gm07:12001618-12003362
>Gm07:12004613-12006097
>Gm07:12006134-12009814
>Gm07:12009858-12010321
>Gm07:12010350-12010727
>Gm07:12010753-12019739
>Gm07:12020663-12020744
>Gm07:12021824-12021869
>Gm07:12025577-12025624
>Gm07:12025719-12025756
>Gm07:12026555-12026753
>Gm07:12026893-12027000
>Gm07:12027078-12029454
>Gm07:12030477-12036614
>Gm07:12037129-12037180
>Gm07:12037230-12037597
>Gm07:12038074-12039274
>Gm07:12040127-12040157
>Gm07:12040475-12040635
>Gm07:12040703-12040832
>Gm07:12040950-12041339
>Gm07:12041599-12042078
>Gm07:12042122-12042375
>Gm07:12042445-12042590
>Gm07:12044646-12044890
>Gm07:12045055-12045127
>Gm07:12045549-12045609
>Gm07:12048654-12048721
>Gm07:12048838-12057417
>Gm07:12057480-12057667
>Gm07:12057716-12060989
>Gm07:12061767-12061812
>Gm07:12066052-12066283
>Gm07:12066421-12067093
>Gm07:12068659-12070208
>Gm07:12070826-12070892
>Gm07:12070932-12071445
>Gm07:12071504-12071578
>Gm07:12071634-12071791
>Gm07:12072174-12072324
>Gm07:12072687-12072724
>Gm07:12072857-12073002
>Gm07:12073185-12073221
>Gm07:12074781-12074813
>Gm07:12076439-12076560
>Gm07:12078091-12078172
>Gm07:12078295-12078478
>Gm07:12078585-12078764
>Gm07:12078813-12079631
>Gm07:12079706-12079805
>Gm07:12079844-12079883
>Gm07:12079911-12079954
>Gm07:12080115-12080256
>Gm07:12080626-12080702
>Gm07:12080822-12081017
>Gm07:12081130-12081183
>Gm07:12081408-12081518
>Gm07:12081554-12081582
>Gm07:12081640-12081870
>Gm07:12081906-12082494
>Gm07:12082611-12083142
>Gm07:12083227-12083814
>Gm07:12083899-12085971
>Gm07:12086126-12086283
>Gm07:12086313-12086545
>Gm07:12086679-12086984
>Gm07:12087505-12087551
>Gm07:12087734-12087777
>Gm07:12088336-12088428
>Gm07:12088457-12088876
>Gm07:12090686-12090859
>Gm07:12091927-12091987
>Gm07:12092052-12092239
>Gm07:12092836-12092894
>Gm07:12094170-12094220
>Gm07:12095406-12097155
>Gm07:12097904-12097995
>Gm07:12098165-12098225
>Gm07:12098792-12098818
>Gm07:12099879-12099934
>Gm07:12100053-12101795
>Gm07:12103344-12103451
>Gm07:12104334-12104395
>Gm07:12104622-12104650
>Gm07:12105091-12106823
>Gm07:12106874-12108500
>Gm07:12108632-12108704
>Gm07:12108866-12108919
>Gm07:12110562-12110732
>Gm07:12110802-12110967
>Gm07:12111071-12111134
>Gm07:12111253-12111463
>Gm07:12114730-12114782
>Gm07:12114825-12114937
>Gm07:12115614-12115661
>Gm07:12115757-12115837
>Gm07:12115915-12116268
>Gm07:12116688-12116818
>Gm07:12116845-12116916
>Gm07:12116988-12117211
>Gm07:12117354-12117387
>Gm07:12117420-12117504
>Gm07:12117618-12117957
>Gm07:12118054-12118186
>Gm07:12118395-12118432
>Gm07:12118491-12118550
>Gm07:12118593-12118677
>Gm07:12118971-12119090
>Gm07:12119370-12119540
>Gm07:12119613-12119694
>Gm07:12119749-12119876
>Gm07:12119965-12120048
>Gm07:12120241-12120324
>Gm07:12120366-12120752
>Gm07:12120808-12120896
>Gm07:12120951-12121240
>Gm07:12121310-12121351
>Gm07:12121408-12121437
>Gm07:12121492-12121914
>Gm07:12122018-12122340
>Gm07:12122382-12122615
>Gm07:12122658-12123522
>Gm07:12123585-12124042
>Gm07:12124145-12124198
>Gm07:12124374-12125948
>Gm07:12126175-12126208
>Gm07:12126621-12126676
>Gm07:12127347-12127387
>Gm07:12127463-12127508
>Gm07:12127554-12127594
>Gm07:12127647-12127958
>Gm07:12127992-12128017
>Gm07:12128105-12128151
>Gm07:12128200-12128229
>Gm07:12128800-12128897
>Gm07:12129052-12129097
>Gm07:12129253-12129306
>Gm07:12129426-12129693
>Gm07:12129746-12129861
>Gm07:12129902-12129953
>Gm07:12131159-12131541
>Gm07:12131989-12133538
>Gm07:12133593-12134434
>Gm07:12134473-12134592
>Gm07:12134649-12136751
>Gm07:12136775-12139718
>Gm07:12139768-12149346
>Gm07:12149881-12151214
>Gm07:12160881-12160980
>Gm07:12162637-12162821
>Gm07:12162989-12163023
>Gm07:12165457-12165490
>Gm07:12167976-12168003
>Gm07:12168266-12169457
>Gm07:12169511-12169874
>Gm07:12169916-12170094
>Gm07:12170132-12171210
>Gm07:12171234-12171277
>Gm07:12171370-12172658
>Gm07:12172677-12173948
>Gm07:12174023-12175494
>Gm07:12175996-12176037
>Gm07:12176803-12176966
>Gm07:12177076-12177158
>Gm07:12177488-12177520
>Gm07:12177585-12177624
>Gm07:12180256-12180592
>Gm07:12180671-12180904
>Gm07:12180989-12181054
>Gm07:12181083-12181597
>Gm07:12181735-12182876
>Gm07:12183171-12183414
>Gm07:12183579-12183773
>Gm07:12185807-12185840
>Gm07:12186412-12186517
>Gm07:12187059-12187100
>Gm07:12188183-12196748
>Gm07:12200788-12200868
>Gm07:12202166-12202219
>Gm07:12202313-12202452
>Gm07:12202609-12203415
>Gm07:12203462-12203528
>Gm07:12206044-12206160
>Gm07:12206870-12206941
>Gm07:12207491-12207752
>Gm07:12207913-12208056
>Gm07:12208748-12208824
>Gm07:12210441-12210680
>Gm07:12210756-12211039
>Gm07:12211200-12211235
>Gm07:12211279-12211310
>Gm07:12211509-12211535
>Gm07:12211765-12211826
>Gm07:12212158-12212238
>Gm07:12212348-12214907
>Gm07:12218259-12218653
>Gm07:12218737-12218793
>Gm07:12218939-12219036
>Gm07:12219228-12219420
>Gm07:12219623-12219829
>Gm07:12220761-12225436
>Gm07:12230235-12230495
>Gm07:12230520-12230978
>Gm07:12231009-12231240
>Gm07:12231271-12233946
>Gm07:12234035-12234511
>Gm07:12234576-12234919
>Gm07:12235122-12235183
>Gm07:12235233-12235349
>Gm07:12235409-12235480
>Gm07:12235820-12236104
>Gm07:12236233-12236631
>Gm07:12236679-12236978
>Gm07:12237019-12237787
>Gm07:12238255-12238284
>Gm07:12238534-12238613
>Gm07:12240123-12240169
>Gm07:12241640-12242210
>Gm07:12242265-12242537
>Gm07:12242667-12242760
>Gm07:12242994-12243057
>Gm07:12247794-12247949
>Gm07:12248444-12248502
>Gm07:12249177-12249211
>Gm07:12249384-12249402
>Gm07:12252764-12252805
>Gm07:12253829-12253875
>Gm07:12254419-12254633
>Gm07:12254672-12254817
>Gm07:12255182-12255856
>Gm07:12255956-12256030
>Gm07:12256114-12256209
>Gm07:12256433-12256542
>Gm07:12256676-12256732
>Gm07:12258313-12258404
>Gm07:12258689-12258813
>Gm07:12258864-12258914
>Gm07:12259088-12259119
>Gm07:12259153-12259227
>Gm07:12259300-12259905
>Gm07:12260306-12260382
>Gm07:12260858-12260894
>Gm07:12261030-12261263
>Gm07:12263032-12263063
>Gm07:12265416-12265494
>Gm07:12267421-12269223
>Gm07:12269320-12269606
>Gm07:12269694-12270023
>Gm07:12270071-12276972
>Gm07:12277212-12279793
>Gm07:12279852-12281861
>Gm07:12281930-12282146
>Gm07:12286262-12286326
>Gm07:12288755-12288853
>Gm07:12289052-12289118
>Gm07:12289154-12289305
>Gm07:12289342-12289520
>Gm07:12289623-12289745
>Gm07:12290332-12290573
>Gm07:12290729-12290817
>Gm07:12290911-12291038
>Gm07:12291134-12291184
>Gm07:12291245-12291319
>Gm07:12291380-12291409
>Gm07:12291897-12291989
>Gm07:12292397-12292444
>Gm07:12292716-12292770
>Gm07:12293089-12293116
>Gm07:12293475-12293502
>Gm07:12293586-12293683
>Gm07:12293980-12294036
>Gm07:12294503-12295172
>Gm07:12295265-12313190
>Gm07:12313229-12314840
>Gm07:12314895-12315718
>Gm07:12315780-12316017
>Gm07:12317970-12318063
>Gm07:12320482-12320919
>Gm07:12321007-12348978
>Gm07:12349004-12351204
>Gm07:12351288-12352747
>Gm07:12353494-12354260
>Gm07:12354307-12356854
>Gm07:12357294-12357329
>Gm07:12357690-12358046
>Gm07:12358193-12358229
>Gm07:12358323-12358542
>Gm07:12358739-12358789
>Gm07:12359113-12359192
>Gm07:12359266-12359834
>Gm07:12359863-12359947
>Gm07:12360038-12367018
>Gm07:12367088-12367158
>Gm07:12367219-12367380
>Gm07:12367466-12367927
>Gm07:12367981-12368988
>Gm07:12369070-12369820
>Gm07:12369886-12371134
>Gm07:12371167-12373354
>Gm07:12373376-12374366
>Gm07:12374455-12374491
>Gm07:12374538-12374618
>Gm07:12374846-12374886
>Gm07:12375462-12376506
>Gm07:12376561-12376592
>Gm07:12376649-12376879
>Gm07:12377044-12377122
>Gm07:12377392-12377854
>Gm07:12377880-12383010
>Gm07:12383501-12383577
>Gm07:12384046-12384075
>Gm07:12384636-12384671
>Gm07:12385249-12385363
>Gm07:12386005-12386068
>Gm07:12386325-12386354
>Gm07:12386379-12386551
>Gm07:12389294-12389370
>Gm07:12389879-12392945
>Gm07:12392977-12396517
>Gm07:12396555-12396930
>Gm07:12397217-12397305
>Gm07:12403361-12403447
>Gm07:12403491-12406744
>Gm07:12406778-12407523
>Gm07:12407615-12417756
>Gm07:12417908-12417945
>Gm07:12420024-12421643
>Gm07:12422052-12422116
>Gm07:12422657-12422701
>Gm07:12422863-12423031
>Gm07:12423078-12423784
>Gm07:12423857-12423911
>Gm07:12423995-12425641
>Gm07:12425686-12430315
>Gm07:12430504-12430630
>Gm07:12431273-12434515
>Gm07:12434575-12435631
>Gm07:12435733-12435791
>Gm07:12437078-12437346
>Gm07:12437392-12439568
>Gm07:12439624-12451915
>Gm07:12451958-12461707
>Gm07:12461839-12461909
>Gm07:12462193-12463559
>Gm07:12463614-12467190
>Gm07:12467258-12467301
>Gm07:12471453-12471542
>Gm07:12475337-12475773
>Gm07:12475840-12475935
>Gm07:12476057-12481866
>Gm07:12481922-12485552
>Gm07:12485582-12486797
>Gm07:12486832-12488158
>Gm07:12488188-12488716
>Gm07:12488923-12489041
>Gm07:12489092-12489122
>Gm07:12490595-12490805
>Gm07:12492130-12492194
>Gm07:12492215-12492518
>Gm07:12492638-12496435
>Gm07:12496498-12496773
>Gm07:12496800-12498023
>Gm07:12498102-12498358
>Gm07:12498399-12498779
>Gm07:12498860-12499776
>Gm07:12499807-12500187
>Gm07:12500250-12500282
>Gm07:12500325-12504171
>Gm07:12505526-12505559
>Gm07:12506156-12509365
>Gm07:12509428-12511906
>Gm07:12511938-12512752
>Gm07:12512851-12513417
>Gm07:12515775-12515820
>Gm07:12516286-12521305
>Gm07:12521426-12521440
>Gm07:12521531-12522457
>Gm07:12522491-12522696
>Gm07:12522762-12522812
>Gm07:12522926-12523047
>Gm07:12523305-12525031
>Gm07:12525370-12525717
>Gm07:12525770-12525879
>Gm07:12525939-12525980
>Gm07:12526138-12526719
>Gm07:12526815-12526848
>Gm07:12527155-12527441
>Gm07:12527482-12529979
>Gm07:12530028-12531408
>Gm07:12531737-12532068
>Gm07:12532106-12532241
>Gm07:12532275-12532410
>Gm07:12532504-12533422
>Gm07:12533472-12533514
>Gm07:12533590-12533825
>Gm07:12533869-12534594
>Gm07:12534667-12535048
>Gm07:12535140-12535404
>Gm07:12536104-12536302
>Gm07:12536365-12544571
>Gm07:12544604-12553766
>Gm07:12553835-12554859
>Gm07:12555526-12557105
>Gm07:12557508-12557730
>Gm07:12557897-12557944
>Gm07:12558386-12558543
>Gm07:12559604-12559648
>Gm07:12559767-12561095
>Gm07:12561193-12561306
>Gm07:12561412-12561675
>Gm07:12561739-12561903
>Gm07:12563112-12563303
>Gm07:12563366-12566070
>Gm07:12566256-12566305
>Gm07:12566465-12566865
>Gm07:12566899-12567217
>Gm07:12567273-12568401
>Gm07:12568436-12568695
>Gm07:12568754-12570164
>Gm07:12570189-12572335
>Gm07:12572389-12573237
>Gm07:12573311-12576376
>Gm07:12577452-12577549
>Gm07:12577605-12577690
>Gm07:12577962-12578135
>Gm07:12578677-12578733
>Gm07:12579928-12580007
>Gm07:12580460-12580562
>Gm07:12580837-12580953
>Gm07:12581144-12581224
>Gm07:12581338-12581471
>Gm07:12581684-12581861
>Gm07:12582109-12582145
>Gm07:12582292-12582374
>Gm07:12582788-12583006
>Gm07:12583085-12583205
>Gm07:12585911-12585989
>Gm07:12588514-12588550
>Gm07:12589007-12591782
>Gm07:12591814-12593499
>Gm07:12593551-12593710
>Gm07:12593754-12594149
>Gm07:12594215-12594307
>Gm07:12594337-12594969
>Gm07:12595008-12597217
>Gm07:12597290-12598598
>Gm07:12598633-12600699
>Gm07:12601768-12602131
>Gm07:12603929-12604983
>Gm07:12605364-12605428
>Gm07:12605463-12606141
>Gm07:12606376-12606449
>Gm07:12606681-12606923
>Gm07:12607692-12607792
>Gm07:12610162-12610319
>Gm07:12610609-12610646
>Gm07:12610902-12610951
>Gm07:12613412-12613516
>Gm07:12615183-12615256
>Gm07:12619282-12619382
>Gm07:12620669-12620690
>Gm07:12621299-12621500
>Gm07:12621597-12621745
>Gm07:12625204-12625285
>Gm07:12625362-12625389
>Gm07:12625435-12625465
>Gm07:12628171-12628213
>Gm07:12629033-12629930
>Gm07:12630034-12630211
>Gm07:12630635-12630715
>Gm07:12633876-12634087
>Gm07:12634186-12634251
>Gm07:12634314-12634380
>Gm07:12634604-12634653
>Gm07:12634723-12634885
>Gm07:12635146-12637280
>Gm07:12637316-12637706
>Gm07:12639335-12639903
>Gm07:12639950-12640082
>Gm07:12640126-12640299
>Gm07:12640344-12640508
>Gm07:12640746-12641009
>Gm07:12641829-12644078
>Gm07:12644105-12644634
>Gm07:12647429-12647489
>Gm07:12648035-12648121
>Gm07:12648207-12648268
>Gm07:12648392-12648480
>Gm07:12649105-12649146
>Gm07:12649202-12649251
>Gm07:12649485-12649564
>Gm07:12649697-12649738
>Gm07:12650792-12650958
>Gm07:12651021-12651155
>Gm07:12651191-12652026
>Gm07:12652103-12652172
>Gm07:12653114-12653247
>Gm07:12653272-12653353
>Gm07:12653683-12653737
>Gm07:12655382-12655439
>Gm07:12655965-12656309
>Gm07:12656353-12656601
>Gm07:12656897-12657093
>Gm07:12657220-12657329
>Gm07:12657361-12657440
>Gm07:12657556-12657619
>Gm07:12657762-12657884
>Gm07:12658860-12658940
>Gm07:12659256-12659321
>Gm07:12659792-12659885
>Gm07:12659964-12660019
>Gm07:12664666-12664731
>Gm07:12664819-12664936
>Gm07:12665495-12665572
>Gm07:12665719-12665757
>Gm07:12665959-12666011
>Gm07:12666061-12666235
>Gm07:12666580-12666660
>Gm07:12667130-12667194
>Gm07:12667488-12667529
>Gm07:12667565-12667634
>Gm07:12667672-12667702
>Gm07:12667909-12667951
>Gm07:12668380-12668453
>Gm07:12668702-12668747
>Gm07:12668876-12668915
>Gm07:12669653-12669707
>Gm07:12669798-12669860
>Gm07:12676125-12676168
>Gm07:12677474-12677589
>Gm07:12679854-12679945
>Gm07:12679987-12685355
>Gm07:12689477-12689515
>Gm07:12689669-12689705
>Gm07:12696770-12696934
>Gm07:12696990-12697042
>Gm07:12697220-12697256
>Gm07:12697496-12697605
>Gm07:12697724-12697768
>Gm07:12698057-12698125
>Gm07:12698591-12698684
>Gm07:12698985-12699051
>Gm07:12699359-12699426
>Gm07:12699712-12699991
>Gm07:12700488-12700538
>Gm07:12700630-12701073
>Gm07:12701175-12701223
>Gm07:12702006-12702220
>Gm07:12702407-12702528
>Gm07:12702797-12702941
>Gm07:12703166-12703248
>Gm07:12703896-12703973
>Gm07:12705478-12705520
>Gm07:12707896-12707932
>Gm07:12708960-12709096
>Gm07:12710217-12710420
>Gm07:12711145-12711230
>Gm07:12711901-12712118
>Gm07:12712168-12712219
>Gm07:12712296-12712362
>Gm07:12712586-12723032
>Gm07:12723066-12723284
>Gm07:12723972-12724108
>Gm07:12724180-12724222
>Gm07:12724276-12724716
>Gm07:12724784-12724879
>Gm07:12724968-12725070
>Gm07:12725611-12726161
>Gm07:12726212-12726694
>Gm07:12726786-12726943
>Gm07:12726987-12727137
>Gm07:12727485-12727596
>Gm07:12727730-12728313
>Gm07:12728348-12734476
>Gm07:12744085-12744130
>Gm07:12744261-12744323
>Gm07:12744435-12744604
>Gm07:12744663-12744722
>Gm07:12744988-12745078
>Gm07:12745265-12745297
>Gm07:12745406-12747085
>Gm07:12747165-12747205
>Gm07:12747290-12747344
>Gm07:12748292-12748359
>Gm07:12754327-12754377
>Gm07:12754785-12755858
>Gm07:12755916-12757966
>Gm07:12757996-12761245
>Gm07:12761278-12764906
>Gm07:12765247-12766592
>Gm07:12766944-12767100
>Gm07:12767221-12767299
>Gm07:12768351-12768408
>Gm07:12768556-12768646
>Gm07:12772426-12772554
>Gm07:12772587-12772631
>Gm07:12772933-12773009
>Gm07:12773597-12773623
>Gm07:12774004-12774037
>Gm07:12776170-12776261
>Gm07:12777371-12777462
>Gm07:12777624-12777659
>Gm07:12777822-12779236
>Gm07:12779418-12779456
>Gm07:12779710-12779855
>Gm07:12779931-12779969
>Gm07:12780011-12780315
>Gm07:12780393-12780553
>Gm07:12780577-12780803
>Gm07:12780986-12781045
>Gm07:12781110-12781211
>Gm07:12783007-12783084
>Gm07:12784089-12784227
>Gm07:12785692-12785850
>Gm07:12785963-12790108
>Gm07:12790186-12790654
>Gm07:12790779-12790976
>Gm07:12791880-12791908
>Gm07:12791970-12792117
>Gm07:12792955-12794461
>Gm07:12794598-12795117
>Gm07:12795149-12795178
>Gm07:12795208-12795303
>Gm07:12795584-12795669
>Gm07:12795777-12795810
>Gm07:12795848-12795902
>Gm07:12796016-12796062
>Gm07:12796169-12796370
>Gm07:12796435-12796479
>Gm07:12796554-12796581
>Gm07:12796903-12797030
>Gm07:12797774-12797825
>Gm07:12797922-12798009
>Gm07:12798319-12798448
>Gm07:12798482-12798981
>Gm07:12799017-12799091
>Gm07:12799187-12799345
>Gm07:12799437-12799590
>Gm07:12799619-12800328
>Gm07:12800355-12800886
>Gm07:12801007-12801067
>Gm07:12801253-12801518
>Gm07:12801564-12801603
>Gm07:12801920-12801971
>Gm07:12802333-12802396
>Gm07:12802555-12802596
>Gm07:12802722-12802760
>Gm07:12802857-12802912
>Gm07:12803213-12803436
>Gm07:12803481-12803569
>Gm07:12804329-12804398
>Gm07:12804546-12804597
>Gm07:12804779-12804999
>Gm07:12805057-12805122
>Gm07:12805221-12806237
>Gm07:12806336-12806840
>Gm07:12806915-12807025
>Gm07:12807120-12807231
>Gm07:12807267-12807310
>Gm07:12807359-12807409
>Gm07:12807457-12807586
>Gm07:12807836-12807865
>Gm07:12808074-12808337
>Gm07:12808493-12808897
>Gm07:12808960-12809200
>Gm07:12809311-12809796
>Gm07:12809826-12809935
>Gm07:12810029-12810263
>Gm07:12810315-12810458
>Gm07:12810500-12810871
>Gm07:12811118-12812046
>Gm07:12812199-12812422
>Gm07:12812456-12812586
>Gm07:12815616-12815673
>Gm07:12815832-12816786
>Gm07:12817293-12817340
>Gm07:12817453-12817547
>Gm07:12820310-12820369
>Gm07:12821507-12821556
>Gm07:12824056-12824251
>Gm07:12827975-12828019
>Gm07:12828204-12828403
>Gm07:12828493-12828956
>Gm07:12830828-12830918
>Gm07:12832096-12832356
>Gm07:12833829-12833911
>Gm07:12833979-12834027
>Gm07:12836966-12837056
>Gm07:12838539-12838583
>Gm07:12839526-12839579
>Gm07:12842342-12844493
>Gm07:12844532-12844576
>Gm07:12844671-12844808
>Gm07:12847287-12847362
>Gm07:12847609-12847753
>Gm07:12847836-12848025
>Gm07:12848218-12848266
>Gm07:12848731-12848815
>Gm07:12850082-12850186
>Gm07:12850238-12850703
>Gm07:12853759-12853781
>Gm07:12856868-12856920
>Gm07:12861531-12874410
>Gm07:12874461-12874759
>Gm07:12875152-12875410
>Gm07:12875447-12875476
>Gm07:12875627-12875687
>Gm07:12876045-12876168
>Gm07:12876257-12876305
>Gm07:12877611-12877685
>Gm07:12878626-12878977
>Gm07:12879469-12880459
>Gm07:12880638-12881258
>Gm07:12881476-12881510
>Gm07:12885695-12885772
>Gm07:12885819-12885908
>Gm07:12885993-12886175
>Gm07:12886225-12886434
>Gm07:12886548-12886704
>Gm07:12886783-12887033
>Gm07:12887378-12887491
>Gm07:12887535-12891355
>Gm07:12891428-12891647
>Gm07:12891913-12892127
>Gm07:12892149-12895498
>Gm07:12895523-12895603
>Gm07:12895716-12895770
>Gm07:12895961-12896283
>Gm07:12897180-12897233
>Gm07:12898939-12898988
>Gm07:12899866-12899916
>Gm07:12900269-12901257
>Gm07:12901348-12902698
>Gm07:12902931-12905063
>Gm07:12905103-12905429
>Gm07:12905470-12906723
>Gm07:12906750-12908052
>Gm07:12908335-12908652
>Gm07:12908683-12909710
>Gm07:12910979-12911099
>Gm07:12911164-12911209
>Gm07:12911734-12912252
>Gm07:12912320-12912406
>Gm07:12912614-12912652
>Gm07:12913001-12913300
>Gm07:12913422-12916463
>Gm07:12916491-12920768
>Gm07:12920812-12921151
>Gm07:12921379-12921456
>Gm07:12921481-12921550
>Gm07:12921695-12921807
>Gm07:12922048-12922107
>Gm07:12922194-12922899
>Gm07:12923917-12923995
>Gm07:12924451-12924540
>Gm07:12924688-12924775
>Gm07:12926498-12933304
>Gm07:12933982-12934077
>Gm07:12934341-12934399
>Gm07:12934736-12935067
>Gm07:12935115-12935335
>Gm07:12935365-12935430
>Gm07:12936591-12936642
>Gm07:12936716-12936819
>Gm07:12936984-12940101
>Gm07:12940153-12944844
>Gm07:12945282-12945314
>Gm07:12945348-12945464
>Gm07:12945530-12945628
>Gm07:12945840-12945884
>Gm07:12946053-12946100
>Gm07:12946357-12946407
>Gm07:12946563-12946630
>Gm07:12946902-12947101
>Gm07:12947317-12948895
>Gm07:12948935-12949445
>Gm07:12949520-12949659
>Gm07:12949803-12949873
>Gm07:12950366-12952210
>Gm07:12952264-12952626
>Gm07:12952780-12958114
>Gm07:12958146-12959184
>Gm07:12959258-12960924
>Gm07:12961179-12961223
>Gm07:12961391-12961545
>Gm07:12961893-12961949
>Gm07:12962531-12962712
>Gm07:12962961-12963152
>Gm07:12963485-12963571
>Gm07:12963657-12963735
>Gm07:12964649-12964700
>Gm07:12964765-12983442
>Gm07:12986488-12987977
>Gm07:12988276-12988841
>Gm07:12991196-12991262
>Gm07:12992385-12992444
>Gm07:12992620-12992758
>Gm07:12992806-12996118
>Gm07:12996216-12996533
>Gm07:12996595-12997542
>Gm07:12997725-12997825
>Gm07:12998832-12998944
>Gm07:12999355-12999392
>Gm07:13000044-13000058
>Gm07:13000158-13002443
>Gm07:13002696-13007961
>Gm07:13009599-13011764
>Gm07:13012100-13012131
>Gm07:13012687-13012803
>Gm07:13014148-13014266
>Gm07:13014864-13014975
>Gm07:13015389-13015873
>Gm07:13015890-13017760
>Gm07:13017850-13017917
>Gm07:13020573-13021768
>Gm07:13021838-13030523
>Gm07:13033520-13033571
>Gm07:13033627-13034451
>Gm07:13034537-13034863
>Gm07:13035230-13036542
>Gm07:13037511-13038289
>Gm07:13039230-13039276
>Gm07:13039444-13048873
>Gm07:13049842-13050620
>Gm07:13051561-13051607
>Gm07:13052687-13052756
>Gm07:13053332-13064806
>Gm07:13064869-13064899
>Gm07:13067490-13067622
>Gm07:13067723-13068361
>Gm07:13068438-13068676
>Gm07:13068716-13068763
>Gm07:13068816-13068848
>Gm07:13070378-13070456
>Gm07:13070815-13070927
>Gm07:13071444-13071624
>Gm07:13071708-13071794
>Gm07:13072278-13072357
>Gm07:13077409-13077521
>Gm07:13080336-13080398
>Gm07:13080602-13081035
>Gm07:13081097-13081168
>Gm07:13081238-13082970
>Gm07:13083275-13083330
>Gm07:13083356-13083488
>Gm07:13084677-13084767
>Gm07:13089843-13090334
>Gm07:13090421-13091091
>Gm07:13092110-13092186
>Gm07:13092660-13101083
>Gm07:13101665-13101725
>Gm07:13102149-13103069
>Gm07:13104613-13106197
>Gm07:13107311-13107510
>Gm07:13107698-13107782
>Gm07:13107827-13107911
>Gm07:13108797-13108830
>Gm07:13111488-13111570
>Gm07:13111599-13112041
>Gm07:13112079-13112386
>Gm07:13112473-13112506
>Gm07:13117937-13118047
>Gm07:13118086-13118137
>Gm07:13118198-13118230
>Gm07:13119404-13119441
>Gm07:13120750-13130207
>Gm07:13130682-13130801
>Gm07:13131496-13131575
>Gm07:13131689-13131783
>Gm07:13132336-13132403
>Gm07:13132455-13132497
>Gm07:13132833-13132888
>Gm07:13132943-13133211
>Gm07:13133673-13133778
>Gm07:13135974-13139503
>Gm07:13139537-13142000
>Gm07:13142026-13156409
>Gm07:13156533-13156763
>Gm07:13156976-13157071
>Gm07:13157473-13157578
>Gm07:13159267-13159336
>Gm07:13164736-13164828
>Gm07:13166049-13166172
>Gm07:13166259-13166414
>Gm07:13166552-13166628
>Gm07:13166738-13166839
>Gm07:13166902-13167052
>Gm07:13167173-13167675
>Gm07:13168250-13168312
>Gm07:13168509-13168552
>Gm07:13169242-13169351
>Gm07:13169458-13169575
>Gm07:13172478-13174156
>Gm07:13181353-13181633
>Gm07:13181729-13181865
>Gm07:13182300-13182366
>Gm07:13183561-13183667
>Gm07:13184989-13185432
>Gm07:13186863-13186921
>Gm07:13186992-13194360
>Gm07:13194460-13194481
>Gm07:13194509-13201555
>Gm07:13201620-13202718
>Gm07:13202753-13204505
>Gm07:13204531-13207622
>Gm07:13207644-13207772
>Gm07:13208155-13208240
>Gm07:13208311-13208820
>Gm07:13208913-13209035
>Gm07:13209112-13209619
>Gm07:13209660-13209787
>Gm07:13209920-13210202
>Gm07:13210512-13210712
>Gm07:13210921-13211443
>Gm07:13211541-13211666
>Gm07:13212101-13212242
>Gm07:13212892-13213263
>Gm07:13213628-13214515
>Gm07:13214552-13214953
>Gm07:13215049-13215117
>Gm07:13215172-13215218
>Gm07:13215372-13215825
>Gm07:13215854-13215969
>Gm07:13216040-13216244
>Gm07:13216379-13216536
>Gm07:13216886-13217369
>Gm07:13217455-13218966
>Gm07:13219225-13219343
>Gm07:13219979-13220009
>Gm07:13220190-13220230
>Gm07:13220393-13220567
>Gm07:13220735-13220838
>Gm07:13220890-13220932
>Gm07:13221040-13221118
>Gm07:13221168-13221257
>Gm07:13221411-13221450
>Gm07:13221501-13221568
>Gm07:13221683-13221808
>Gm07:13221858-13222318
>Gm07:13222427-13222648
>Gm07:13222725-13222830
>Gm07:13223612-13223682
>Gm07:13223877-13223930
>Gm07:13224556-13224610
>Gm07:13225657-13225726
>Gm07:13228204-13228263
>Gm07:13229038-13229081
>Gm07:13231417-13231542
>Gm07:13232928-13232984
>Gm07:13233106-13233174
>Gm07:13242434-13242514
>Gm07:13242624-13242657
>Gm07:13242706-13242801
>Gm07:13242911-13242950
>Gm07:13243025-13243162
>Gm07:13243204-13243269
>Gm07:13243308-13243337
>Gm07:13243374-13244419
>Gm07:13244458-13245490
>Gm07:13245514-13245637
>Gm07:13245767-13245890
>Gm07:13245971-13246035
>Gm07:13246584-13247156
>Gm07:13247204-13249492
>Gm07:13249578-13249606
>Gm07:13249688-13249895
>Gm07:13249950-13250002
>Gm07:13250063-13250162
>Gm07:13250233-13250439
>Gm07:13250627-13250798
>Gm07:13250853-13250925
>Gm07:13251039-13251336
>Gm07:13251379-13251493
>Gm07:13251534-13252156
>Gm07:13252242-13252278
>Gm07:13252324-13252352
>Gm07:13252531-13252789
>Gm07:13252852-13252977
>Gm07:13253068-13253294
>Gm07:13253353-13253663
>Gm07:13253831-13253906
>Gm07:13254018-13254076
>Gm07:13254109-13254230
>Gm07:13254660-13256255
>Gm07:13256321-13262384
>Gm07:13262883-13267747
>Gm07:13267817-13268051
>Gm07:13268117-13269887
>Gm07:13269904-13269937
>Gm07:13270004-13270507
>Gm07:13270534-13270855
>Gm07:13270966-13271408
>Gm07:13271446-13271500
>Gm07:13271538-13271598
>Gm07:13271668-13271729
>Gm07:13272530-13272602
>Gm07:13272987-13273209
>Gm07:13273275-13273404
>Gm07:13273494-13273878
>Gm07:13274536-13274810
>Gm07:13274853-13274951
>Gm07:13275215-13275268
>Gm07:13275514-13275553
>Gm07:13275729-13275937
>Gm07:13276765-13276800
>Gm07:13277811-13279369
>Gm07:13279398-13279461
>Gm07:13279489-13281844
>Gm07:13281939-13282063
>Gm07:13282121-13282754
>Gm07:13282818-13282859
>Gm07:13282911-13282964
>Gm07:13283153-13283944
>Gm07:13284014-13285122
>Gm07:13286119-13286437
>Gm07:13286454-13286527
>Gm07:13286586-13289586
>Gm07:13289656-13290149
>Gm07:13290177-13291943
>Gm07:13291973-13292317
>Gm07:13293266-13293368
>Gm07:13295572-13296366
>Gm07:13296458-13296495
>Gm07:13297394-13298168
>Gm07:13298329-13298415
>Gm07:13298447-13298741
>Gm07:13300472-13300525
>Gm07:13302715-13302743
>Gm07:13302845-13303376
>Gm07:13305235-13305546
>Gm07:13306000-13306150
>Gm07:13306257-13306341
>Gm07:13313433-13313504
>Gm07:13313735-13313909
>Gm07:13313943-13314012
>Gm07:13314028-13314324
>Gm07:13314421-13314739
>Gm07:13314776-13315856
>Gm07:13316049-13316192
>Gm07:13316273-13316304
>Gm07:13316374-13316488
>Gm07:13316654-13316752
>Gm07:13317074-13318020
>Gm07:13318128-13318428
>Gm07:13318562-13318761
>Gm07:13319437-13320418
>Gm07:13320486-13320554
>Gm07:13320723-13322612
>Gm07:13323220-13323438
>Gm07:13325378-13325549
>Gm07:13325598-13328042
>Gm07:13328764-13328809
>Gm07:13330626-13332391
>Gm07:13332574-13332660
>Gm07:13332885-13332952
>Gm07:13335927-13336439
>Gm07:13338261-13338333
>Gm07:13342678-13342742
>Gm07:13342770-13342833
>Gm07:13342977-13346516
>Gm07:13346960-13347115
>Gm07:13347171-13347290
>Gm07:13347586-13347660
>Gm07:13347799-13348019
>Gm07:13351932-13352175
>Gm07:13352344-13352399
>Gm07:13352484-13352550
>Gm07:13352631-13352798
>Gm07:13352936-13353108
>Gm07:13357821-13357934
>Gm07:13358193-13358262
>Gm07:13358496-13359675
>Gm07:13359968-13360043
>Gm07:13360071-13360144
>Gm07:13361953-13362130
>Gm07:13362880-13363046
>Gm07:13364494-13364535
>Gm07:13365737-13368367
>Gm07:13370461-13370573
>Gm07:13370783-13371924
>Gm07:13372158-13372191
>Gm07:13378330-13378728
>Gm07:13378781-13378813
>Gm07:13385375-13385555
>Gm07:13386496-13386755
>Gm07:13386853-13388316
>Gm07:13388390-13388521
>Gm07:13388608-13388832
>Gm07:13388907-13389993
>Gm07:13390053-13391062
>Gm07:13391088-13391186
>Gm07:13391211-13392679
>Gm07:13392703-13411808
>Gm07:13416439-13416593
>Gm07:13416975-13417012
>Gm07:13417121-13417162
>Gm07:13417589-13417622
>Gm07:13418243-13418286
>Gm07:13419588-13420154
>Gm07:13420371-13420536
>Gm07:13420728-13420774
>Gm07:13421333-13421358
>Gm07:13422053-13422246
>Gm07:13423100-13423145
>Gm07:13423453-13423515
>Gm07:13423587-13423666
>Gm07:13428161-13428194
>Gm07:13428277-13429964
>Gm07:13430035-13431908
>Gm07:13431982-13432920
>Gm07:13433024-13433597
>Gm07:13433717-13433822
>Gm07:13433859-13435112
>Gm07:13438143-13438257
>Gm07:13438556-13438574
>Gm07:13438753-13438868
>Gm07:13439076-13439156
>Gm07:13439272-13439511
>Gm07:13442995-13443054
>Gm07:13443192-13443450
>Gm07:13443539-13443707
>Gm07:13445130-13445220
>Gm07:13448555-13448682
>Gm07:13451956-13451986
>Gm07:13452395-13452433
>Gm07:13452898-13452972
>Gm07:13453380-13453519
>Gm07:13454147-13454190
>Gm07:13455039-13455134
>Gm07:13455549-13455701
>Gm07:13456635-13456889
>Gm07:13456921-13457141
>Gm07:13457273-13457668
>Gm07:13458345-13458374
>Gm07:13458615-13458651
>Gm07:13458808-13458891
>Gm07:13459760-13459855
>Gm07:13460013-13460196
>Gm07:13460339-13460455
>Gm07:13460498-13462225
>Gm07:13463974-13464009
>Gm07:13464573-13465012
>Gm07:13465087-13465839
>Gm07:13473874-13473994
>Gm07:13483770-13483850
>Gm07:13486117-13490165
>Gm07:13490236-13493331
>Gm07:13493910-13493945
>Gm07:13493993-13494188
>Gm07:13494695-13494732
>Gm07:13495276-13495325
>Gm07:13496249-13496426
>Gm07:13499519-13499615
>Gm07:13499645-13499786
>Gm07:13500807-13500846
>Gm07:13501397-13501437
>Gm07:13502804-13502890
>Gm07:13505562-13505610
>Gm07:13505690-13505807
>Gm07:13505854-13510703
>Gm07:13510742-13511322
>Gm07:13511356-13512619
>Gm07:13513053-13514613
>Gm07:13514676-13515226
>Gm07:13515275-13515335
>Gm07:13515375-13515906
>Gm07:13515932-13516039
>Gm07:13516236-13516336
>Gm07:13516415-13516595
>Gm07:13516754-13516975
>Gm07:13517348-13517577
>Gm07:13517706-13517919
>Gm07:13517979-13518014
>Gm07:13518308-13518372
>Gm07:13520673-13520707
>Gm07:13520993-13521026
>Gm07:13521058-13521118
>Gm07:13523255-13523316
>Gm07:13523336-13523368
>Gm07:13523421-13523692
>Gm07:13523751-13523841
>Gm07:13525389-13525424
>Gm07:13527062-13527157
>Gm07:13530931-13532969
>Gm07:13533057-13533123
>Gm07:13533401-13535059
>Gm07:13535360-13535491
>Gm07:13535878-13536039
>Gm07:13537168-13537276
>Gm07:13539022-13540232
>Gm07:13540557-13540653
>Gm07:13540958-13540996
>Gm07:13541660-13541746
>Gm07:13542482-13542618
>Gm07:13543938-13544034
>Gm07:13544082-13544133
>Gm07:13544215-13544245
>Gm07:13544357-13544502
>Gm07:13544687-13545049
>Gm07:13548767-13549096
>Gm07:13549254-13549453
>Gm07:13549509-13549784
>Gm07:13549842-13549897
>Gm07:13554292-13554330
>Gm07:13555155-13555228
>Gm07:13555281-13555330
>Gm07:13556665-13557571
>Gm07:13558226-13558275
>Gm07:13563973-13564046
>Gm07:13564261-13564306
>Gm07:13564397-13564718
>Gm07:13565188-13565829
>Gm07:13565909-13566228
>Gm07:13566397-13566679
>Gm07:13566766-13566851
>Gm07:13566954-13567025
>Gm07:13567217-13567326
>Gm07:13567494-13567617
>Gm07:13568025-13568445
>Gm07:13568502-13568598
>Gm07:13568671-13568789
>Gm07:13568903-13568952
>Gm07:13569005-13569171
>Gm07:13569197-13569259
>Gm07:13570586-13570846
>Gm07:13570959-13572012
>Gm07:13572245-13572671
>Gm07:13572726-13572915
>Gm07:13573054-13573115
>Gm07:13573180-13573217
>Gm07:13573482-13573531
>Gm07:13575564-13577294
>Gm07:13577469-13578147
>Gm07:13584284-13584510
>Gm07:13588767-13588839
>Gm07:13589560-13589613
>Gm07:13591953-13592008
>Gm07:13593652-13593776
>Gm07:13593884-13593955
>Gm07:13594178-13594229
>Gm07:13594264-13594412
>Gm07:13594459-13594573
>Gm07:13594735-13595223
>Gm07:13595770-13595980
>Gm07:13596216-13596371
>Gm07:13596429-13596596
>Gm07:13596989-13598279
>Gm07:13598353-13599450
>Gm07:13599508-13599615
>Gm07:13599738-13599891
>Gm07:13600033-13601270
>Gm07:13601308-13601819
>Gm07:13603791-13603845
>Gm07:13604726-13604836
>Gm07:13604919-13605005
>Gm07:13605068-13605204
>Gm07:13606634-13606663
>Gm07:13606700-13607033
>Gm07:13607309-13607365
>Gm07:13609634-13609695
>Gm07:13614563-13614608
>Gm07:13615080-13615257
>Gm07:13617145-13617268
>Gm07:13620031-13620076
>Gm07:13623109-13623222
>Gm07:13624199-13624282
>Gm07:13624603-13624638
>Gm07:13624698-13624784
>Gm07:13624834-13625105
>Gm07:13625269-13625504
>Gm07:13625640-13625699
>Gm07:13625760-13625932
>Gm07:13626109-13626178
>Gm07:13626314-13626378
>Gm07:13626518-13626739
>Gm07:13626994-13627146
>Gm07:13627287-13627401
>Gm07:13627477-13627522
>Gm07:13627566-13627679
>Gm07:13627891-13628016
>Gm07:13628226-13628380
>Gm07:13628527-13628743
>Gm07:13628894-13638698
>Gm07:13639092-13639220
>Gm07:13640013-13640126
>Gm07:13641019-13641651
>Gm07:13641694-13641740
>Gm07:13641933-13642196
>Gm07:13646598-13655919
>Gm07:13656129-13659379
>Gm07:13661788-13662487
>Gm07:13662576-13665584
>Gm07:13665716-13666004
>Gm07:13666134-13666396
>Gm07:13666625-13666669
>Gm07:13666762-13666921
>Gm07:13667169-13667276
>Gm07:13667447-13667961
>Gm07:13668701-13669377
>Gm07:13669442-13670955
>Gm07:13670981-13674198
>Gm07:13674237-13675055
>Gm07:13677034-13677129
>Gm07:13678463-13678568
>Gm07:13678621-13678748
>Gm07:13679052-13679097
>Gm07:13679168-13679212
>Gm07:13679863-13682851
>Gm07:13683418-13683547
>Gm07:13685925-13688589
>Gm07:13688614-13689335
>Gm07:13689411-13692024
>Gm07:13700575-13700613
>Gm07:13703421-13705711
>Gm07:13708016-13708080
>Gm07:13710170-13710218
>Gm07:13711369-13712075
>Gm07:13712185-13712221
>Gm07:13712491-13712669
>Gm07:13712694-13712774
>Gm07:13713000-13713211
>Gm07:13713464-13713599
>Gm07:13713673-13714727
>Gm07:13715145-13715198
>Gm07:13717132-13718289
>Gm07:13718364-13719317
>Gm07:13719446-13719604
>Gm07:13719741-13719949
>Gm07:13720008-13720129
>Gm07:13721105-13721324
>Gm07:13721823-13722498
>Gm07:13722554-13722734
>Gm07:13722798-13725743
>Gm07:13725784-13726253
>Gm07:13726303-13727079
>Gm07:13727157-13727315
>Gm07:13727526-13727777
>Gm07:13731931-13732201
>Gm07:13732230-13732273
>Gm07:13732317-13732452
>Gm07:13732535-13739244
>Gm07:13739355-13739543
>Gm07:13739600-13739683
>Gm07:13739855-13740742
>Gm07:13740757-13740865
>Gm07:13741043-13741124
>Gm07:13741574-13741650
>Gm07:13744625-13744647
>Gm07:13747319-13747533
>Gm07:13747960-13748003
>Gm07:13748150-13748449
>Gm07:13749214-13749322
>Gm07:13750470-13750514
>Gm07:13751007-13751043
>Gm07:13751781-13751921
>Gm07:13756102-13756163
>Gm07:13759959-13760025
>Gm07:13760452-13760562
>Gm07:13760593-13761139
>Gm07:13761207-13761299
>Gm07:13761321-13761385
>Gm07:13761424-13761456
>Gm07:13764187-13765278
>Gm07:13766164-13766241
>Gm07:13766385-13766409
>Gm07:13766546-13766752
>Gm07:13768505-13768556
>Gm07:13768640-13768704
>Gm07:13770441-13770495
>Gm07:13773832-13773932
>Gm07:13773980-13779353
>Gm07:13779483-13780225
>Gm07:13781431-13782201
>Gm07:13782269-13783589
>Gm07:13783860-13784067
>Gm07:13784125-13784173
>Gm07:13784249-13784370
>Gm07:13784470-13785339
>Gm07:13788923-13789092
>Gm07:13789143-13789278
>Gm07:13791084-13791114
>Gm07:13792424-13792589
>Gm07:13792644-13792687
>Gm07:13792985-13793237
>Gm07:13793437-13793534
>Gm07:13794478-13794543
>Gm07:13796079-13796911
>Gm07:13796920-13797585
>Gm07:13797638-13798162
>Gm07:13798186-13798435
>Gm07:13799276-13799308
>Gm07:13801885-13803493
>Gm07:13803668-13803806
>Gm07:13803875-13804106
>Gm07:13804173-13804367
>Gm07:13804446-13805008
>Gm07:13805089-13805904
>Gm07:13805960-13806665
>Gm07:13806691-13807821
>Gm07:13807875-13808076
>Gm07:13808127-13808329
>Gm07:13808502-13808872
>Gm07:13808903-13808942
>Gm07:13808998-13809080
>Gm07:13809118-13809263
>Gm07:13809297-13810448
>Gm07:13810637-13810756
>Gm07:13810873-13810926
>Gm07:13811112-13811328
>Gm07:13811497-13811620
>Gm07:13811648-13812483
>Gm07:13812570-13812684
>Gm07:13812775-13812837
>Gm07:13812870-13812909
>Gm07:13812991-13813116
>Gm07:13813207-13813322
>Gm07:13813362-13813401
>Gm07:13815526-13817228
>Gm07:13817260-13818334
>Gm07:13818385-13819041
>Gm07:13819085-13819266
>Gm07:13819364-13819435
>Gm07:13820109-13820191
>Gm07:13820332-13820491
>Gm07:13820584-13820790
>Gm07:13820851-13821121
>Gm07:13821677-13821738
>Gm07:13821971-13822007
>Gm07:13822043-13822240
>Gm07:13822305-13822797
>Gm07:13822857-13823839
>Gm07:13823876-13824086
>Gm07:13824152-13824405
>Gm07:13824551-13825203
>Gm07:13825225-13825312
>Gm07:13825758-13825859
>Gm07:13825977-13826316
>Gm07:13826434-13826542
>Gm07:13826616-13826770
>Gm07:13826965-13827072
>Gm07:13827925-13827987
>Gm07:13829534-13830024
>Gm07:13831227-13831267
>Gm07:13831345-13831453
>Gm07:13832696-13832738
>Gm07:13833276-13833340
>Gm07:13840374-13840559
>Gm07:13840600-13840643
>Gm07:13840706-13841016
>Gm07:13841058-13841440
>Gm07:13841530-13841982
>Gm07:13842156-13842221
>Gm07:13842305-13842481
>Gm07:13842635-13845123
>Gm07:13845174-13847270
>Gm07:13847335-13847573
>Gm07:13847608-13847896
>Gm07:13848877-13848909
>Gm07:13848965-13849075
>Gm07:13849223-13849471
>Gm07:13849708-13849752
>Gm07:13850057-13850163
>Gm07:13850338-13850741
>Gm07:13850773-13850916
>Gm07:13850996-13851192
>Gm07:13851267-13851310
>Gm07:13851387-13852443
>Gm07:13852481-13853287
>Gm07:13853398-13853761
>Gm07:13853824-13854262
>Gm07:13854303-13854339
>Gm07:13854379-13854942
>Gm07:13855237-13855285
>Gm07:13855355-13855446
>Gm07:13855691-13855835
>Gm07:13856145-13856221
>Gm07:13856487-13856931
>Gm07:13857008-13857133
>Gm07:13857202-13857382
>Gm07:13857611-13857933
>Gm07:13857957-13858363
>Gm07:13858429-13858479
>Gm07:13858640-13858669
>Gm07:13858788-13859006
>Gm07:13859043-13859241
>Gm07:13859346-13859627
>Gm07:13859663-13860596
>Gm07:13860635-13861875
>Gm07:13861932-13863432
>Gm07:13863508-13864511
>Gm07:13864541-13866541
>Gm07:13866948-13866997
>Gm07:13867797-13867848
>Gm07:13868685-13868736
>Gm07:13869964-13870008
>Gm07:13870517-13870560
>Gm07:13870996-13871097
>Gm07:13872450-13872491
>Gm07:13873247-13873404
>Gm07:13873450-13873530
>Gm07:13875496-13875682
>Gm07:13875787-13876342
>Gm07:13876370-13878330
>Gm07:13878374-13878979
>Gm07:13879300-13879514
>Gm07:13879565-13879706
>Gm07:13879754-13880011
>Gm07:13880341-13880469
>Gm07:13880519-13880935
>Gm07:13881037-13881305
>Gm07:13881450-13881493
>Gm07:13881623-13881671
>Gm07:13881837-13882002
>Gm07:13882070-13882099
>Gm07:13882131-13882196
>Gm07:13882296-13882349
>Gm07:13882413-13882459
>Gm07:13882512-13882551
>Gm07:13882618-13884119
>Gm07:13884159-13884909
>Gm07:13884985-13885039
>Gm07:13885081-13885592
>Gm07:13885634-13885669
>Gm07:13890155-13890311
>Gm07:13891597-13891629
>Gm07:13892737-13892796
>Gm07:13894012-13894114
>Gm07:13894825-13894878
>Gm07:13895031-13895109
>Gm07:13895395-13895467
>Gm07:13895729-13898995
>Gm07:13899760-13899789
>Gm07:13900034-13900071
>Gm07:13905987-13906019
>Gm07:13906558-13907251
>Gm07:13907439-13908210
>Gm07:13908500-13908550
>Gm07:13909750-13909783
>Gm07:13910341-13910539
>Gm07:13910607-13911790
>Gm07:13911849-13912663
>Gm07:13912712-13912780
>Gm07:13912866-13913827
>Gm07:13913906-13914057
>Gm07:13914117-13914397
>Gm07:13914481-13914546
>Gm07:13914639-13915076
>Gm07:13915115-13915458
>Gm07:13915541-13915685
>Gm07:13915735-13915924
>Gm07:13915992-13916154
>Gm07:13917404-13917513
>Gm07:13917583-13917906
>Gm07:13918023-13918277
>Gm07:13918323-13918432
>Gm07:13918594-13918710
>Gm07:13918863-13918896
>Gm07:13919092-13919395
>Gm07:13919492-13919835
>Gm07:13920581-13920631
>Gm07:13920756-13920799
>Gm07:13921227-13922968
>Gm07:13923050-13925205
>Gm07:13927655-13927783
>Gm07:13928983-13929036
>Gm07:13929837-13929867
>Gm07:13929921-13929952
>Gm07:13932808-13932846
>Gm07:13932942-13933033
>Gm07:13933411-13933488
>Gm07:13933856-13933969
>Gm07:13934113-13934193
>Gm07:13934245-13934332
>Gm07:13938086-13938123
>Gm07:13941777-13941834
>Gm07:13941839-13941887
>Gm07:13942077-13942142
>Gm07:13944031-13944148
>Gm07:13944377-13944487
>Gm07:13944625-13944679
>Gm07:13944822-13944924
>Gm07:13945035-13945192
>Gm07:13945284-13945420
>Gm07:13945435-13945499
>Gm07:13950431-13950508
>Gm07:13950786-13950822
>Gm07:13950962-13951339
>Gm07:13951413-13952956
>Gm07:13953005-13953398
>Gm07:13953486-13953553
>Gm07:13953598-13953834
>Gm07:13953857-13954168
>Gm07:13954241-13954666
>Gm07:13954711-13955388
>Gm07:13955429-13959014
>Gm07:13959205-13959233
>Gm07:13959287-13959892
>Gm07:13960566-13962281
>Gm07:13963633-13963677
>Gm07:13964750-13964922
>Gm07:13964991-13965026
>Gm07:13965368-13965412
>Gm07:13965887-13966117
>Gm07:13967453-13967482
>Gm07:13968550-13968613
>Gm07:13970696-13974687
>Gm07:13974811-13974849
>Gm07:13975197-13975239
>Gm07:13975358-13975422
>Gm07:13975549-13975794
>Gm07:13975948-13976003
>Gm07:13976167-13976206
>Gm07:13976902-13977018
>Gm07:13977223-13977278
>Gm07:13977477-13977503
>Gm07:13977621-13977923
>Gm07:13977999-13978063
>Gm07:13978201-13978541
>Gm07:13979545-13979680
>Gm07:13979782-13980257
>Gm07:13980347-13980430
>Gm07:13980858-13980904
>Gm07:13985726-13985813
>Gm07:13986551-13988651
>Gm07:13988690-13990835
>Gm07:13990860-13994092
>Gm07:13994248-13995947
>Gm07:13996011-13996214
>Gm07:13996273-13996864
>Gm07:13996944-13997229
>Gm07:13997287-13997384
>Gm07:13997477-14001260
>Gm07:14001307-14001546
>Gm07:14001663-14001922
>Gm07:14002751-14002913
>Gm07:14004064-14004136
>Gm07:14005693-14005849
>Gm07:14007808-14007877
>Gm07:14008033-14008098
>Gm07:14009222-14009419
>Gm07:14009505-14009552
>Gm07:14009680-14010216
>Gm07:14010253-14010564
>Gm07:14010612-14010923
>Gm07:14010988-14011752
>Gm07:14011974-14012169
>Gm07:14012200-14013225
>Gm07:14013252-14013348
>Gm07:14016741-14016804
>Gm07:14017956-14018036
>Gm07:14019332-14019406
>Gm07:14020196-14020250
>Gm07:14020878-14020905
>Gm07:14021312-14021340
>Gm07:14022254-14022312
>Gm07:14022461-14022568
>Gm07:14024228-14024279
>Gm07:14024307-14025332
>Gm07:14025368-14025464
>Gm07:14026723-14026756
>Gm07:14026885-14026958
>Gm07:14027145-14027405
>Gm07:14027453-14027651
>Gm07:14028070-14028228
>Gm07:14028794-14028839
>Gm07:14029635-14029666
>Gm07:14030827-14032113
>Gm07:14034050-14034077
>Gm07:14034986-14035381
>Gm07:14035447-14035776
>Gm07:14035845-14035910
>Gm07:14036037-14036615
>Gm07:14036681-14037956
>Gm07:14038037-14038941
>Gm07:14038971-14039040
>Gm07:14041866-14041913
>Gm07:14042658-14042719
>Gm07:14044210-14044246
>Gm07:14048656-14048797
>Gm07:14050200-14050293
>Gm07:14051002-14051200
>Gm07:14051363-14051424
>Gm07:14055320-14055356
>Gm07:14055465-14055615
>Gm07:14055712-14056304
>Gm07:14056352-14056460
>Gm07:14056514-14056836
>Gm07:14056877-14057248
>Gm07:14057287-14057371
>Gm07:14058168-14059162
>Gm07:14059197-14062904
>Gm07:14064041-14064221
>Gm07:14064410-14064943
>Gm07:14065944-14065999
>Gm07:14067237-14067276
>Gm07:14068018-14071409
>Gm07:14071455-14072813
>Gm07:14072868-14073699
>Gm07:14073771-14077338
>Gm07:14077369-14079987
>Gm07:14080030-14080367
>Gm07:14081803-14081854
>Gm07:14081931-14082430
>Gm07:14082496-14083590
>Gm07:14084110-14084150
>Gm07:14084241-14084306
>Gm07:14084342-14084634
>Gm07:14084751-14085013
>Gm07:14085222-14085334
>Gm07:14085372-14085625
>Gm07:14085776-14085947
>Gm07:14086055-14086131
>Gm07:14086189-14086385
>Gm07:14086540-14086616
>Gm07:14092669-14095078
>Gm07:14095125-14095738
>Gm07:14097760-14099507
>Gm07:14099562-14099680
>Gm07:14099744-14099854
>Gm07:14099928-14099992
>Gm07:14100220-14100271
>Gm07:14100572-14102672
>Gm07:14102800-14102955
>Gm07:14103229-14103283
>Gm07:14103460-14105154
>Gm07:14105208-14105250
>Gm07:14105435-14105483
>Gm07:14105600-14105663
>Gm07:14106050-14106635
>Gm07:14106687-14106778
>Gm07:14107655-14107688
>Gm07:14107750-14107806
>Gm07:14108691-14108848
>Gm07:14108999-14109106
>Gm07:14109459-14109780
>Gm07:14109867-14110157
>Gm07:14110319-14110667
>Gm07:14112347-14112476
>Gm07:14120106-14120136
>Gm07:14120277-14121906
>Gm07:14122054-14122094
>Gm07:14122190-14122229
>Gm07:14122485-14122517
>Gm07:14122905-14122948
>Gm07:14123152-14123203
>Gm07:14123359-14123448
>Gm07:14123772-14123804
>Gm07:14124177-14124474
>Gm07:14124574-14132905
>Gm07:14132947-14133045
>Gm07:14133449-14136552
>Gm07:14136608-14136853
>Gm07:14136905-14137741
>Gm07:14137809-14138424
>Gm07:14138613-14138798
>Gm07:14138972-14139888
>Gm07:14140008-14140156
>Gm07:14140279-14140447
>Gm07:14140476-14140630
>Gm07:14140682-14141213
>Gm07:14141845-14141893
>Gm07:14141903-14143814
>Gm07:14143871-14143926
>Gm07:14143987-14144028
>Gm07:14144140-14144169
>Gm07:14145980-14146098
>Gm07:14146310-14146428
>Gm07:14146465-14146511
>Gm07:14148475-14148671
>Gm07:14148782-14148898
>Gm07:14148992-14149222
>Gm07:14149305-14149427
>Gm07:14149546-14149955
>Gm07:14150425-14150494
>Gm07:14151002-14151072
>Gm07:14151305-14151401
>Gm07:14155576-14155611
>Gm07:14157142-14157179
>Gm07:14164713-14164728
>Gm07:14165213-14165328
>Gm07:14166523-14166929
>Gm07:14168487-14169360
>Gm07:14169548-14169892
>Gm07:14169943-14170544
>Gm07:14170667-14170983
>Gm07:14171027-14171284
>Gm07:14171522-14171719
>Gm07:14171871-14171921
>Gm07:14171982-14172208
>Gm07:14172388-14172516
>Gm07:14172617-14172774
>Gm07:14172881-14172969
>Gm07:14173011-14173063
>Gm07:14173681-14173828
>Gm07:14174302-14175554
>Gm07:14178467-14178515
>Gm07:14178551-14178656
>Gm07:14178800-14178834
>Gm07:14179123-14179219
>Gm07:14180122-14180147
>Gm07:14180647-14180682
>Gm07:14180705-14180771
>Gm07:14180991-14181031
>Gm07:14181163-14181325
>Gm07:14181529-14181624
>Gm07:14182842-14182879
>Gm07:14183450-14183489
>Gm07:14183556-14184393
>Gm07:14184417-14184908
>Gm07:14185224-14185560
>Gm07:14185584-14185625
>Gm07:14185712-14185891
>Gm07:14186224-14186385
>Gm07:14186602-14191866
>Gm07:14193489-14193523
>Gm07:14194487-14194551
>Gm07:14195559-14195616
>Gm07:14198658-14198689
>Gm07:14201513-14201627
>Gm07:14203848-14203897
>Gm07:14204571-14204675
>Gm07:14207625-14207692
>Gm07:14208872-14208902
>Gm07:14209096-14209184
>Gm07:14209235-14209364
>Gm07:14209384-14209470
>Gm07:14209532-14220027
>Gm07:14220385-14220481
>Gm07:14220628-14220760
>Gm07:14220847-14221109
>Gm07:14221180-14221257
>Gm07:14221389-14221474
>Gm07:14221573-14221833
>Gm07:14221893-14222012
>Gm07:14222167-14223321
>Gm07:14223352-14224716
>Gm07:14224762-14224868
>Gm07:14224920-14225082
>Gm07:14225125-14225769
>Gm07:14225887-14226086
>Gm07:14230031-14230093
>Gm07:14232151-14232236
>Gm07:14233557-14233648
>Gm07:14234607-14234683
>Gm07:14239497-14239544
>Gm07:14240598-14240664
>Gm07:14242132-14242221
>Gm07:14242348-14242412
>Gm07:14242435-14242518
>Gm07:14242754-14242794
>Gm07:14242869-14242934
>Gm07:14243193-14243251
>Gm07:14243301-14243341
>Gm07:14243418-14243565
>Gm07:14246383-14246576
>Gm07:14247769-14247825
>Gm07:14248074-14248132
>Gm07:14251071-14251362
>Gm07:14251477-14251522
>Gm07:14252388-14252436
>Gm07:14253479-14253626
>Gm07:14253795-14253892
>Gm07:14253929-14253998
>Gm07:14254065-14254103
>Gm07:14254171-14254438
>Gm07:14255113-14255576
>Gm07:14255913-14256079
>Gm07:14256196-14256251
>Gm07:14256289-14256537
>Gm07:14256572-14258934
>Gm07:14258976-14260089
>Gm07:14260133-14265566
>Gm07:14270946-14270999
>Gm07:14272606-14272719
>Gm07:14272867-14273937
>Gm07:14274064-14274137
>Gm07:14274558-14274585
>Gm07:14278959-14278993
>Gm07:14280463-14280558
>Gm07:14282671-14282713
>Gm07:14283346-14283402
>Gm07:14283447-14283575
>Gm07:14284344-14284588
>Gm07:14284649-14284690
>Gm07:14289372-14289479
>Gm07:14290800-14290834
>Gm07:14292555-14292609
>Gm07:14294104-14294246
>Gm07:14294300-14294361
>Gm07:14294486-14294802
>Gm07:14295272-14295362
>Gm07:14295528-14295858
>Gm07:14295924-14296857
>Gm07:14296968-14297131
>Gm07:14297354-14297418
>Gm07:14297502-14297571
>Gm07:14298641-14298670
>Gm07:14303922-14303978
>Gm07:14305209-14305312
>Gm07:14305400-14305442
>Gm07:14306257-14306283
>Gm07:14306410-14306478
>Gm07:14306809-14307750
>Gm07:14307837-14308356
>Gm07:14308387-14308539
>Gm07:14308750-14321237
>Gm07:14321351-14326467
>Gm07:14326506-14326880
>Gm07:14327172-14327270
>Gm07:14327401-14327429
>Gm07:14327536-14327632
>Gm07:14327702-14327770
>Gm07:14327801-14328035
>Gm07:14328221-14328469
>Gm07:14328598-14329157
>Gm07:14329209-14329621
>Gm07:14329930-14330281
>Gm07:14330328-14330948
>Gm07:14331078-14332741
>Gm07:14332782-14332917
>Gm07:14333200-14333241
>Gm07:14333387-14333459
>Gm07:14333677-14333796
>Gm07:14334084-14334126
>Gm07:14334413-14334474
>Gm07:14334601-14334755
>Gm07:14334948-14335468
>Gm07:14335829-14335882
>Gm07:14336068-14336134
>Gm07:14336189-14336343
>Gm07:14341308-14341492
>Gm07:14342171-14342361
>Gm07:14342587-14344092
>Gm07:14347296-14347339
>Gm07:14347661-14347763
>Gm07:14347952-14348045
>Gm07:14348245-14348283
>Gm07:14348430-14348520
>Gm07:14351153-14351209
>Gm07:14351620-14351660
>Gm07:14351722-14351801
>Gm07:14352366-14352447
>Gm07:14356674-14356730
>Gm07:14357956-14357994
>Gm07:14360522-14360586
>Gm07:14361403-14361471
>Gm07:14362924-14362959
>Gm07:14364099-14364143
>Gm07:14364563-14364595
>Gm07:14369263-14369433
>Gm07:14370570-14370594
>Gm07:14370915-14370969
>Gm07:14371264-14371430
>Gm07:14371504-14371563
>Gm07:14372291-14372320
>Gm07:14373730-14373769
>Gm07:14374084-14374175
>Gm07:14374421-14374473
>Gm07:14375211-14375388
>Gm07:14376428-14376574
>Gm07:14376989-14377028
>Gm07:14377599-14377632
>Gm07:14379078-14379110
>Gm07:14381453-14381502
>Gm07:14381771-14382103
>Gm07:14382285-14382520
>Gm07:14383360-14383506
>Gm07:14383802-14383891
>Gm07:14384548-14384987
>Gm07:14385036-14388253
>Gm07:14388285-14393129
>Gm07:14393162-14393365
>Gm07:14393754-14393869
>Gm07:14393911-14394126
>Gm07:14394266-14394737
>Gm07:14394798-14394915
>Gm07:14395168-14395222
>Gm07:14395299-14395356
>Gm07:14395392-14395602
>Gm07:14395665-14395710
>Gm07:14395804-14395871
>Gm07:14396047-14396164
>Gm07:14396339-14396551
>Gm07:14397005-14397079
>Gm07:14397668-14397717
>Gm07:14399104-14399270
>Gm07:14400321-14400404
>Gm07:14400601-14401705
>Gm07:14401782-14402015
>Gm07:14402191-14402767
>Gm07:14403697-14403726
>Gm07:14404108-14404730
>Gm07:14404776-14404813
>Gm07:14404897-14404939
>Gm07:14404980-14405066
>Gm07:14405124-14405276
>Gm07:14406632-14406676
>Gm07:14407333-14407656
>Gm07:14408591-14408631
>Gm07:14409194-14414042
>Gm07:14414396-14414454
>Gm07:14418118-14418184
>Gm07:14420052-14420124
>Gm07:14422521-14422563
>Gm07:14424347-14424396
>Gm07:14424466-14424704
>Gm07:14424826-14424859
>Gm07:14425073-14425214
>Gm07:14425500-14425526
>Gm07:14425633-14425719
>Gm07:14425921-14426005
>Gm07:14426161-14426206
>Gm07:14426317-14428042
>Gm07:14428585-14428656
>Gm07:14428775-14428859
>Gm07:14428929-14429153
>Gm07:14429375-14429410
>Gm07:14429744-14429912
>Gm07:14429992-14430582
>Gm07:14430668-14430867
>Gm07:14431206-14431288
>Gm07:14431721-14431775
>Gm07:14432060-14432103
>Gm07:14434674-14434712
>Gm07:14435283-14435717
>Gm07:14435765-14435866
>Gm07:14436153-14443436
>Gm07:14443491-14443628
>Gm07:14443676-14446517
>Gm07:14447075-14447106
>Gm07:14448366-14448440
>Gm07:14448818-14448865
>Gm07:14449161-14449448
>Gm07:14449688-14449807
>Gm07:14449844-14450408
>Gm07:14450554-14451536
>Gm07:14451688-14452184
>Gm07:14452599-14452788
>Gm07:14452908-14453028
>Gm07:14453081-14453279
>Gm07:14453450-14453813
>Gm07:14454845-14454876
>Gm07:14455095-14455314
>Gm07:14455533-14455675
>Gm07:14456131-14456522
>Gm07:14458112-14458287
>Gm07:14461043-14462134
>Gm07:14469304-14469355
>Gm07:14469590-14469647
>Gm07:14475606-14475620
>Gm07:14477979-14478105
>Gm07:14478359-14478410
>Gm07:14481182-14481334
>Gm07:14483992-14484021
>Gm07:14485994-14486068
>Gm07:14487798-14487857
>Gm07:14489385-14489582
>Gm07:14490799-14490992
>Gm07:14491110-14491533
>Gm07:14491721-14491827
>Gm07:14491867-14491931
>Gm07:14491997-14492049
>Gm07:14492109-14492224
>Gm07:14492385-14492412
>Gm07:14492585-14492661
>Gm07:14492709-14493590
>Gm07:14493677-14494334
>Gm07:14494538-14494691
>Gm07:14494892-14495825
>Gm07:14495874-14496399
>Gm07:14496443-14497630
>Gm07:14497967-14499614
>Gm07:14501829-14501867
>Gm07:14502335-14502391
>Gm07:14504038-14504085
>Gm07:14505575-14505660
>Gm07:14506153-14506225
>Gm07:14507711-14507759
>Gm07:14507814-14507856
>Gm07:14510017-14510099
>Gm07:14511147-14511225
>Gm07:14511612-14511830
>Gm07:14511923-14512240
>Gm07:14512304-14512351
>Gm07:14512411-14512482
>Gm07:14512544-14512598
>Gm07:14512890-14513305
>Gm07:14513365-14513393
>Gm07:14513526-14513793
>Gm07:14513858-14514005
>Gm07:14514198-14514377
>Gm07:14514449-14514519
>Gm07:14514697-14515080
>Gm07:14515138-14515168
>Gm07:14515209-14515240
>Gm07:14515326-14515397
>Gm07:14515427-14515529
>Gm07:14515571-14515655
>Gm07:14516025-14516049
>Gm07:14516110-14516350
>Gm07:14517029-14517205
>Gm07:14517377-14517416
>Gm07:14518019-14518056
>Gm07:14518529-14518563
>Gm07:14518649-14518689
>Gm07:14522316-14524814
>Gm07:14526410-14526479
>Gm07:14532146-14532375
>Gm07:14533174-14533376
>Gm07:14534045-14535491
>Gm07:14535613-14535788
>Gm07:14535839-14535952
>Gm07:14536006-14538392
>Gm07:14538506-14538557
>Gm07:14538651-14538844
>Gm07:14538913-14540013
>Gm07:14540150-14540242
>Gm07:14540395-14540850
>Gm07:14540951-14541045
>Gm07:14541145-14541177
>Gm07:14541193-14541324
>Gm07:14546609-14546653
>Gm07:14546816-14546863
>Gm07:14546960-14547084
>Gm07:14547167-14547233
>Gm07:14556077-14556329
>Gm07:14556702-14556852
>Gm07:14556993-14557183
>Gm07:14558459-14558534
>Gm07:14558882-14558925
>Gm07:14559798-14559841
>Gm07:14561163-14561239
>Gm07:14563563-14563624
>Gm07:14565613-14565787
>Gm07:14566043-14566130
>Gm07:14566268-14566301
>Gm07:14568141-14568180
>Gm07:14568656-14568782
>Gm07:14568829-14569291
>Gm07:14571017-14571052
>Gm07:14571227-14571272
>Gm07:14571360-14571736
>Gm07:14571796-14571864
>Gm07:14571900-14572288
>Gm07:14572336-14572368
>Gm07:14572398-14572500
>Gm07:14572601-14572838
>Gm07:14573017-14574128
>Gm07:14574156-14574760
>Gm07:14574826-14575495
>Gm07:14579949-14580187
>Gm07:14580240-14580454
>Gm07:14580790-14580825
>Gm07:14581265-14583654
>Gm07:14583775-14584364
>Gm07:14584612-14584645
>Gm07:14584883-14585085
>Gm07:14585380-14585910
>Gm07:14585961-14586206
>Gm07:14586393-14586441
>Gm07:14586664-14586772
>Gm07:14601620-14601669
>Gm07:14602035-14602077
>Gm07:14610616-14610725
>Gm07:14610990-14611044
>Gm07:14612146-14612238
>Gm07:14614477-14614534
>Gm07:14617081-14617183
>Gm07:14619124-14619182
>Gm07:14620524-14622427
>Gm07:14623588-14623656
>Gm07:14624716-14624777
>Gm07:14624866-14625599
>Gm07:14625636-14627641
>Gm07:14627755-14628112
>Gm07:14631873-14631913
>Gm07:14642569-14642654
>Gm07:14643633-14643757
>Gm07:14648389-14648451
>Gm07:14648490-14648752
>Gm07:14652439-14652500
>Gm07:14652633-14652704
>Gm07:14653420-14653485
>Gm07:14653861-14653979
>Gm07:14654160-14654370
>Gm07:14655726-14655776
>Gm07:14656752-14656852
>Gm07:14656885-14657311
>Gm07:14657342-14658182
>Gm07:14658561-14658632
>Gm07:14658674-14658753
>Gm07:14659020-14661951
>Gm07:14662042-14662291
>Gm07:14663702-14663858
>Gm07:14663882-14664086
>Gm07:14668268-14668316
>Gm07:14668585-14668665
>Gm07:14669348-14669384
>Gm07:14669448-14669543
>Gm07:14669818-14669936
>Gm07:14670709-14670766
>Gm07:14671355-14671496
>Gm07:14671536-14671603
>Gm07:14671745-14671894
>Gm07:14672351-14673398
>Gm07:14673516-14675136
>Gm07:14675323-14675820
>Gm07:14675857-14676045
>Gm07:14676067-14676209
>Gm07:14676249-14677014
>Gm07:14678084-14678154
>Gm07:14678248-14678308
>Gm07:14678438-14678844
>Gm07:14680068-14680144
>Gm07:14681416-14681477
>Gm07:14681766-14681825
>Gm07:14685758-14685789
>Gm07:14686648-14686698
>Gm07:14686752-14686797
>Gm07:14687433-14687565
>Gm07:14689570-14689606
>Gm07:14693456-14693501
>Gm07:14693884-14693969
>Gm07:14695374-14695595
>Gm07:14697568-14697629
>Gm07:14697768-14697840
>Gm07:14699877-14699920
>Gm07:14699973-14700111
>Gm07:14704864-14704892
>Gm07:14708714-14708748
>Gm07:14708946-14708978
>Gm07:14709228-14709429
>Gm07:14714927-14715113
>Gm07:14716839-14716953
>Gm07:14718117-14718858
>Gm07:14721279-14722424
>Gm07:14723025-14723102
>Gm07:14723543-14723646
>Gm07:14725115-14725187
>Gm07:14725399-14725425
>Gm07:14725478-14725563
>Gm07:14725665-14725739
>Gm07:14725774-14725917
>Gm07:14726043-14726084
>Gm07:14729869-14730042
>Gm07:14730428-14730672
>Gm07:14730709-14730883
>Gm07:14732649-14732681
>Gm07:14733493-14733550
>Gm07:14733658-14733779
>Gm07:14733803-14734016
>Gm07:14734082-14734118
>Gm07:14734762-14734836
>Gm07:14734931-14734987
>Gm07:14735606-14735675
>Gm07:14736959-14737035
>Gm07:14739001-14739048
>Gm07:14739480-14739640
>Gm07:14740334-14740546
>Gm07:14740974-14741059
>Gm07:14742423-14742509
>Gm07:14742665-14742813
>Gm07:14743164-14743207
>Gm07:14743961-14744891
>Gm07:14745019-14745331
>Gm07:14745626-14745924
>Gm07:14745971-14749388
>Gm07:14749420-14749915
>Gm07:14749962-14750031
>Gm07:14750102-14751245
>Gm07:14751277-14751417
>Gm07:14751503-14751550
>Gm07:14751581-14751916
>Gm07:14751941-14752681
>Gm07:14752732-14753148
>Gm07:14753449-14753496
>Gm07:14754164-14754234
>Gm07:14754772-14754871
>Gm07:14758822-14758857
>Gm07:14760926-14761160
>Gm07:14761972-14762094
>Gm07:14766583-14766630
>Gm07:14768162-14768220
>Gm07:14770768-14770913
>Gm07:14771800-14771866
>Gm07:14775123-14775164
>Gm07:14775304-14775487
>Gm07:14775901-14775980
>Gm07:14778644-14778659
>Gm07:14779661-14779727
>Gm07:14779762-14779887
>Gm07:14779920-14779951
>Gm07:14781861-14781987
>Gm07:14782506-14782661
>Gm07:14790305-14790379
>Gm07:14791756-14791781
>Gm07:14791845-14791893
>Gm07:14792337-14792369
>Gm07:14792583-14792683
>Gm07:14793566-14793620
>Gm07:14795115-14795201
>Gm07:14795423-14795565
>Gm07:14795852-14795910
>Gm07:14796418-14796491
>Gm07:14797596-14797661
>Gm07:14797758-14797794
>Gm07:14797989-14798065
>Gm07:14799807-14799963
>Gm07:14800141-14800202
>Gm07:14803885-14804133
>Gm07:14804217-14804478
>Gm07:14808371-14808407
>Gm07:14812960-14813015
>Gm07:14816922-14820187
>Gm07:14820260-14820389
>Gm07:14820456-14821652
>Gm07:14821836-14821893
>Gm07:14822044-14822535
>Gm07:14825006-14825050
>Gm07:14830756-14830961
>Gm07:14831453-14831611
>Gm07:14835313-14835722
>Gm07:14836725-14836767
>Gm07:14836901-14837043
>Gm07:14837089-14837181
>Gm07:14837362-14837499
>Gm07:14837618-14837764
>Gm07:14838276-14838417
>Gm07:14838553-14838617
>Gm07:14838998-14839039
>Gm07:14839287-14839333
>Gm07:14839381-14839416
>Gm07:14839488-14839543
>Gm07:14839732-14839783
>Gm07:14839909-14840296
>Gm07:14840743-14840882
>Gm07:14841610-14841904
>Gm07:14842921-14843027
>Gm07:14843115-14843907
>Gm07:14843973-14844170
>Gm07:14844309-14844410
>Gm07:14844539-14845113
>Gm07:14845165-14845444
>Gm07:14845644-14845886
>Gm07:14845989-14846019
>Gm07:14846146-14846250
>Gm07:14846663-14846788
>Gm07:14847653-14847749
>Gm07:14848284-14848321
>Gm07:14848978-14849014
>Gm07:14849074-14849113
>Gm07:14852496-14852561
>Gm07:14852676-14852722
>Gm07:14853111-14853161
>Gm07:14853380-14853495
>Gm07:14853810-14853838
>Gm07:14854846-14855811
>Gm07:14857170-14857224
>Gm07:14857299-14857602
>Gm07:14859761-14860238
>Gm07:14863109-14863173
>Gm07:14870460-14870487
>Gm07:14870941-14870988
>Gm07:14871483-14871560
>Gm07:14871627-14871679
>Gm07:14871801-14871986
>Gm07:14872065-14872354
>Gm07:14872392-14872567
>Gm07:14872592-14872627
>Gm07:14872673-14872757
>Gm07:14872829-14873162
>Gm07:14873341-14873388
>Gm07:14873420-14873697
>Gm07:14873780-14873963
>Gm07:14874163-14874701
>Gm07:14874772-14874827
>Gm07:14874856-14875136
>Gm07:14875197-14875593
>Gm07:14875644-14875675
>Gm07:14875740-14875878
>Gm07:14876056-14876180
>Gm07:14877848-14877901
>Gm07:14878043-14878101
>Gm07:14878130-14878170
>Gm07:14878586-14878639
>Gm07:14879979-14880026
>Gm07:14880124-14880179
>Gm07:14880246-14880359
>Gm07:14880423-14880465
>Gm07:14880551-14880650
>Gm07:14880756-14881007
>Gm07:14881162-14881261
>Gm07:14881861-14881953
>Gm07:14882030-14882128
>Gm07:14882842-14882876
>Gm07:14884066-14884121
>Gm07:14886359-14886513
>Gm07:14887026-14887390
>Gm07:14887456-14887640
>Gm07:14887681-14887751
>Gm07:14889442-14889468
>Gm07:14892574-14893066
>Gm07:14893089-14893829
>Gm07:14894023-14894077
>Gm07:14894190-14894268
>Gm07:14894362-14894666
>Gm07:14894955-14895308
>Gm07:14895353-14895513
>Gm07:14895782-14895821
>Gm07:14896810-14896908
>Gm07:14896984-14897175
>Gm07:14897222-14897310
>Gm07:14897353-14897414
>Gm07:14898110-14898174
>Gm07:14898405-14898467
>Gm07:14900634-14900698
>Gm07:14907107-14907206
>Gm07:14907404-14907484
>Gm07:14910052-14910088
>Gm07:14912374-14912462
>Gm07:14912708-14912778
>Gm07:14914023-14914052
>Gm07:14916335-14916370
>Gm07:14916635-14916771
>Gm07:14916960-14917043
>Gm07:14917187-14917354
>Gm07:14917425-14917914
>Gm07:14918261-14918459
>Gm07:14918497-14918716
>Gm07:14918789-14918864
>Gm07:14918898-14919245
>Gm07:14919473-14919536
>Gm07:14920238-14920653
>Gm07:14920797-14920898
>Gm07:14920928-14921080
>Gm07:14921481-14921560
>Gm07:14921658-14921803
>Gm07:14922699-14922772
>Gm07:14923009-14923119
>Gm07:14924358-14924430
>Gm07:14924466-14924568
>Gm07:14930956-14931210
>Gm07:14932375-14932413
>Gm07:14934815-14935039
>Gm07:14935057-14935097
>Gm07:14935197-14935484
>Gm07:14935525-14936006
>Gm07:14936028-14936526
>Gm07:14936558-14937725
>Gm07:14937830-14938117
>Gm07:14938473-14938600
>Gm07:14939421-14939610
>Gm07:14940116-14940182
>Gm07:14940426-14940581
>Gm07:14940647-14941086
>Gm07:14941148-14941184
>Gm07:14941228-14942393
>Gm07:14942493-14942741
>Gm07:14943914-14943974
>Gm07:14944143-14944246
>Gm07:14945346-14945702
>Gm07:14946383-14946428
>Gm07:14948942-14948965
>Gm07:14950757-14950794
>Gm07:14952307-14952856
>Gm07:14954550-14954580
>Gm07:14958444-14958492
>Gm07:14959606-14959655
>Gm07:14962183-14962232
>Gm07:14964043-14964109
>Gm07:14964264-14964360
>Gm07:14964924-14965034
>Gm07:14965735-14971322
>Gm07:14973024-14973610
>Gm07:14979367-14979421
>Gm07:14982243-14982284
>Gm07:14983332-14983461
>Gm07:14983567-14983893
>Gm07:14983930-14984133
>Gm07:14984298-14984492
>Gm07:14984586-14985090
>Gm07:14985290-14985410
>Gm07:14985581-14985619
>Gm07:14985788-14985840
>Gm07:14985884-14985986
>Gm07:14986207-14986461
>Gm07:14987001-14987050
>Gm07:14987287-14987504
>Gm07:14987587-14987866
>Gm07:14987912-14988168
>Gm07:14988272-14988791
>Gm07:14989145-14989556
>Gm07:14996854-14996942
>Gm07:14997669-14997855
>Gm07:14999142-14999204
>Gm07:15001003-15001165
>Gm07:15001836-15001977
>Gm07:15002594-15002666
>Gm07:15003009-15003303
>Gm07:15004530-15004592
>Gm07:15005376-15005457
>Gm07:15005864-15005913
>Gm07:15010105-15010165
>Gm07:15010508-15010523
>Gm07:15010623-15010640
>Gm07:15010816-15010897
>Gm07:15012621-15012659
>Gm07:15012737-15012890
>Gm07:15013673-15013725
>Gm07:15015750-15015807
>Gm07:15017335-15017468
>Gm07:15022894-15022987
>Gm07:15023711-15023808
>Gm07:15024814-15024872
>Gm07:15025101-15025152
>Gm07:15025292-15025377
>Gm07:15025965-15026003
>Gm07:15026356-15026607
>Gm07:15027152-15027238
>Gm07:15028173-15029125
>Gm07:15029563-15030016
>Gm07:15031792-15031848
>Gm07:15035018-15035093
>Gm07:15035339-15035405
>Gm07:15038335-15038395
>Gm07:15040746-15040802
>Gm07:15041460-15041737
>Gm07:15043088-15043172
>Gm07:15043214-15043393
>Gm07:15043819-15043935
>Gm07:15044373-15044519
>Gm07:15045745-15045797
>Gm07:15046163-15046228
>Gm07:15046320-15046456
>Gm07:15046697-15046755
>Gm07:15046828-15047744
>Gm07:15047836-15048850
>Gm07:15048902-15048972
>Gm07:15049252-15049859
>Gm07:15049884-15050178
>Gm07:15050286-15051372
>Gm07:15051418-15053516
>Gm07:15053624-15053807
>Gm07:15053928-15054066
>Gm07:15054177-15054232
>Gm07:15055349-15055548
>Gm07:15055921-15055949
>Gm07:15058770-15058837
>Gm07:15059110-15059208
>Gm07:15060543-15060585
>Gm07:15060772-15060848
>Gm07:15061193-15061345
>Gm07:15061450-15061996
>Gm07:15062472-15062520
>Gm07:15062789-15063040
>Gm07:15063279-15063328
>Gm07:15064572-15064661
>Gm07:15065149-15065187
>Gm07:15065692-15065760
>Gm07:15065862-15066501
>Gm07:15066610-15066676
>Gm07:15066726-15067073
>Gm07:15067557-15067636
>Gm07:15067702-15067737
>Gm07:15068169-15068313
>Gm07:15068497-15068558
>Gm07:15069282-15069370
>Gm07:15069471-15069528
>Gm07:15069653-15069799
>Gm07:15070814-15070958
>Gm07:15071016-15071141
>Gm07:15071235-15071297
>Gm07:15071305-15071627
>Gm07:15072078-15072554
>Gm07:15072600-15072960
>Gm07:15073008-15073162
>Gm07:15073715-15074300
>Gm07:15074394-15074541
>Gm07:15074567-15074629
>Gm07:15074676-15075073
>Gm07:15075155-15075411
>Gm07:15075451-15075489
>Gm07:15075547-15075770
>Gm07:15075827-15075855
>Gm07:15075921-15076066
>Gm07:15076723-15076767
>Gm07:15077833-15077859
>Gm07:15077959-15077975
>Gm07:15078095-15078130
>Gm07:15078861-15078941
>Gm07:15079054-15079259
>Gm07:15079435-15079494
>Gm07:15079947-15079978
>Gm07:15080040-15080191
>Gm07:15080575-15080608
>Gm07:15080862-15080903
>Gm07:15080981-15081210
>Gm07:15081389-15082007
>Gm07:15082061-15082189
>Gm07:15089755-15090799
>Gm07:15092124-15092179
>Gm07:15092888-15092934
>Gm07:15093509-15093592
>Gm07:15093647-15093720
>Gm07:15093792-15093907
>Gm07:15094117-15094209
>Gm07:15094384-15094498
>Gm07:15095263-15095522
>Gm07:15095638-15095708
>Gm07:15097125-15097171
>Gm07:15100465-15100526
>Gm07:15102095-15102174
>Gm07:15105654-15105701
>Gm07:15105761-15106167
>Gm07:15106344-15106407
>Gm07:15106484-15106694
>Gm07:15106775-15106941
>Gm07:15107181-15107218
>Gm07:15107426-15110579
>Gm07:15110787-15110825
>Gm07:15110958-15111043
>Gm07:15111147-15111222
>Gm07:15111270-15111356
>Gm07:15111499-15111656
>Gm07:15111876-15112085
>Gm07:15112103-15112465
>Gm07:15112525-15113149
>Gm07:15114973-15115252
>Gm07:15115295-15115351
>Gm07:15115416-15115505
>Gm07:15115560-15115606
>Gm07:15115652-15115689
>Gm07:15115916-15116728
>Gm07:15116768-15117273
>Gm07:15117356-15117831
>Gm07:15119184-15119219
>Gm07:15119271-15119306
>Gm07:15123590-15123667
>Gm07:15126123-15126211
>Gm07:15129811-15129952
>Gm07:15132645-15137174
>Gm07:15139609-15139661
>Gm07:15144855-15145216
>Gm07:15146254-15146320
>Gm07:15147489-15147569
>Gm07:15147695-15147755
>Gm07:15148510-15148555
>Gm07:15149657-15151010
>Gm07:15151563-15151706
>Gm07:15152925-15153376
>Gm07:15153486-15153683
>Gm07:15154203-15157514
>Gm07:15157538-15157740
>Gm07:15158369-15158460
>Gm07:15158700-15159147
>Gm07:15159216-15159332
>Gm07:15159516-15159577
>Gm07:15160163-15160344
>Gm07:15160425-15165342
>Gm07:15167195-15167983
>Gm07:15170248-15170318
>Gm07:15170534-15170830
>Gm07:15186925-15187575
>Gm07:15187741-15187801
>Gm07:15187884-15188150
>Gm07:15188322-15188525
>Gm07:15188559-15188593
>Gm07:15188670-15188743
>Gm07:15188830-15190700
>Gm07:15190730-15191445
>Gm07:15191499-15191661
>Gm07:15192679-15192856
>Gm07:15193020-15193076
>Gm07:15193295-15193336
>Gm07:15193387-15193441
>Gm07:15193529-15193624
>Gm07:15201425-15201607
>Gm07:15204512-15204623
>Gm07:15204796-15204830
>Gm07:15205601-15207020
>Gm07:15209132-15209218
>Gm07:15214650-15215623
>Gm07:15216044-15216082
>Gm07:15216146-15216186
>Gm07:15216438-15217212
>Gm07:15217299-15217385
>Gm07:15217420-15217825
>Gm07:15217862-15218354
>Gm07:15218400-15218497
>Gm07:15219845-15220036
>Gm07:15222654-15222998
>Gm07:15223059-15223240
>Gm07:15223275-15223421
>Gm07:15223504-15223847
>Gm07:15223870-15224996
>Gm07:15225037-15225070
>Gm07:15225202-15225231
>Gm07:15229433-15229662
>Gm07:15230490-15230515
>Gm07:15230594-15231239
>Gm07:15231353-15231383
>Gm07:15231506-15231654
>Gm07:15232821-15232885
>Gm07:15236474-15236509
>Gm07:15241751-15241892
>Gm07:15242256-15242340
>Gm07:15242550-15242633
>Gm07:15254957-15255038
>Gm07:15259358-15259402
>Gm07:15265442-15265518
>Gm07:15267704-15267780
>Gm07:15267821-15267858
>Gm07:15270552-15272110
>Gm07:15273528-15273602
>Gm07:15274014-15274123
>Gm07:15274164-15275972
>Gm07:15280393-15280478
>Gm07:15281457-15281548
>Gm07:15284266-15284348
>Gm07:15284463-15285033
>Gm07:15285400-15285530
>Gm07:15288374-15288501
>Gm07:15288547-15288684
>Gm07:15289949-15290069
>Gm07:15290467-15290829
>Gm07:15290979-15291008
>Gm07:15291410-15291476
>Gm07:15291877-15291917
>Gm07:15292701-15292734
>Gm07:15292874-15292908
>Gm07:15293074-15293168
>Gm07:15293400-15294473
>Gm07:15294768-15294866
>Gm07:15294981-15295148
>Gm07:15295323-15295362
>Gm07:15295441-15295500
>Gm07:15296238-15296268
>Gm07:15296296-15296420
>Gm07:15296877-15297123
>Gm07:15298598-15298642
>Gm07:15305411-15305506
>Gm07:15307359-15307410
>Gm07:15307507-15307832
>Gm07:15310490-15310563
>Gm07:15310570-15310634
>Gm07:15311558-15311607
>Gm07:15312236-15312331
>Gm07:15314448-15314475
>Gm07:15314511-15314617
>Gm07:15316527-15316581
>Gm07:15318734-15318768
>Gm07:15319380-15319630
>Gm07:15319748-15319786
>Gm07:15321503-15321772
>Gm07:15327021-15327087
>Gm07:15327218-15327276
>Gm07:15327630-15327973
>Gm07:15328318-15328375
>Gm07:15328497-15328545
>Gm07:15329036-15329070
>Gm07:15329968-15329993
>Gm07:15337838-15337886
>Gm07:15338479-15338511
>Gm07:15339164-15339260
>Gm07:15341583-15341665
>Gm07:15341774-15341833
>Gm07:15342452-15342584
>Gm07:15355942-15355994
>Gm07:15356398-15356630
>Gm07:15356681-15356731
>Gm07:15356771-15357594
>Gm07:15357634-15358705
>Gm07:15359203-15359278
>Gm07:15359515-15359552
>Gm07:15360526-15360572
>Gm07:15363134-15363172
>Gm07:15364035-15364076
>Gm07:15364235-15364275
>Gm07:15366226-15366258
>Gm07:15366730-15366822
>Gm07:15367693-15367844
>Gm07:15369264-15369313
>Gm07:15369374-15369411
>Gm07:15370130-15370289
>Gm07:15370359-15370484
>Gm07:15371141-15371253
>Gm07:15371570-15371661
>Gm07:15373367-15373406
>Gm07:15373535-15373624
>Gm07:15375671-15375789
>Gm07:15375831-15375922
>Gm07:15376439-15376471
>Gm07:15376571-15376612
>Gm07:15376689-15376808
>Gm07:15376977-15377018
>Gm07:15387121-15387193
>Gm07:15390941-15390993
>Gm07:15397608-15397753
>Gm07:15397845-15398012
>Gm07:15398085-15398821
>Gm07:15398878-15398937
>Gm07:15399163-15399429
>Gm07:15399651-15399764
>Gm07:15399956-15400181
>Gm07:15400314-15400357
>Gm07:15400953-15401117
>Gm07:15401140-15401354
>Gm07:15402198-15402259
>Gm07:15403724-15403822
>Gm07:15404125-15404200
>Gm07:15404338-15404593
>Gm07:15404663-15404689
>Gm07:15405544-15405852
>Gm07:15418214-15418285
>Gm07:15418622-15421137
>Gm07:15421172-15421276
>Gm07:15423601-15423641
>Gm07:15424012-15424085
>Gm07:15432256-15432314
>Gm07:15432643-15432706
>Gm07:15438408-15438443
>Gm07:15438836-15438887
>Gm07:15447456-15447579
>Gm07:15451564-15451673
>Gm07:15452464-15452606
>Gm07:15452632-15452693
>Gm07:15452860-15452933
>Gm07:15452986-15457343
>Gm07:15457400-15457773
>Gm07:15460400-15460433
>Gm07:15465202-15465270
>Gm07:15467059-15467518
>Gm07:15469309-15469341
>Gm07:15474555-15474594
>Gm07:15475473-15475523
>Gm07:15480974-15481006
>Gm07:15483887-15483929
>Gm07:15487088-15487168
>Gm07:15489285-15489324
>Gm07:15495468-15496063
>Gm07:15496095-15496331
>Gm07:15501712-15501786
>Gm07:15503185-15503338
>Gm07:15503453-15503646
>Gm07:15505300-15511333
>Gm07:15513419-15513535
>Gm07:15513564-15513637
>Gm07:15513770-15513892
>Gm07:15526191-15526300
>Gm07:15526364-15526985
>Gm07:15527258-15527302
>Gm07:15527924-15527993
>Gm07:15529666-15529698
>Gm07:15529948-15529996
>Gm07:15539901-15540082
>Gm07:15540117-15540170
>Gm07:15540459-15540503
>Gm07:15544669-15544734
>Gm07:15545887-15546114
>Gm07:15546181-15546251
>Gm07:15546564-15546746
>Gm07:15546870-15546933
>Gm07:15547022-15547176
>Gm07:15547215-15547353
>Gm07:15547425-15547509
>Gm07:15547603-15547808
>Gm07:15547862-15547978
>Gm07:15548074-15548720
>Gm07:15548791-15548869
>Gm07:15549014-15549234
>Gm07:15549280-15549376
>Gm07:15549450-15549549
>Gm07:15549681-15550087
>Gm07:15550195-15550676
>Gm07:15550859-15550919
>Gm07:15550962-15550997
>Gm07:15557251-15557387
>Gm07:15557459-15557535
>Gm07:15557956-15558032
>Gm07:15558401-15558597
>Gm07:15558617-15558650
>Gm07:15562157-15562227
>Gm07:15562924-15563004
>Gm07:15563170-15563244
>Gm07:15566790-15567215
>Gm07:15567290-15567437
>Gm07:15568007-15568348
>Gm07:15568519-15569289
>Gm07:15569687-15569752
>Gm07:15569842-15569888
>Gm07:15570180-15570249
>Gm07:15570715-15571691
>Gm07:15574882-15575052
>Gm07:15575105-15575418
>Gm07:15575457-15575757
>Gm07:15575797-15576484
>Gm07:15578147-15578321
>Gm07:15579375-15579561
>Gm07:15580146-15580192
>Gm07:15580851-15580958
>Gm07:15581438-15581474
>Gm07:15582283-15582321
>Gm07:15585702-15585760
>Gm07:15592567-15592974
>Gm07:15593031-15595133
>Gm07:15595209-15595374
>Gm07:15595394-15596081
>Gm07:15596136-15596374
>Gm07:15596411-15596679
>Gm07:15596755-15596851
>Gm07:15596913-15597005
>Gm07:15597090-15597597
>Gm07:15597837-15598436
>Gm07:15598569-15598812
>Gm07:15598896-15599104
>Gm07:15599165-15599271
>Gm07:15599309-15599553
>Gm07:15599624-15600016
>Gm07:15600057-15601357
>Gm07:15601387-15601474
>Gm07:15601591-15601791
>Gm07:15602421-15602901
>Gm07:15602930-15603221
>Gm07:15603273-15603588
>Gm07:15603619-15604059
>Gm07:15605623-15605762
>Gm07:15606110-15606274
>Gm07:15606365-15606412
>Gm07:15606841-15606903
>Gm07:15607523-15607560
>Gm07:15612339-15612398
>Gm07:15612453-15612560
>Gm07:15612725-15612834
>Gm07:15615614-15615644
>Gm07:15618062-15618185
>Gm07:15619049-15619129
>Gm07:15620039-15620182
>Gm07:15628160-15628201
>Gm07:15632560-15632662
>Gm07:15635306-15635494
>Gm07:15635821-15636089
>Gm07:15636399-15636461
>Gm07:15636523-15636631
>Gm07:15636782-15636991
>Gm07:15637237-15637446
>Gm07:15637556-15637629
>Gm07:15637728-15638072
>Gm07:15639068-15639106
>Gm07:15639132-15639159
>Gm07:15639607-15639664
>Gm07:15640178-15640239
>Gm07:15640592-15640678
>Gm07:15642342-15642410
>Gm07:15643830-15643968
>Gm07:15644047-15644098
>Gm07:15644208-15644255
>Gm07:15644294-15646414
>Gm07:15647350-15647450
>Gm07:15647546-15647610
>Gm07:15653776-15653884
>Gm07:15656948-15657036
>Gm07:15662083-15662212
>Gm07:15665166-15665260
>Gm07:15665433-15665495
>Gm07:15665690-15665850
>Gm07:15666130-15666158
>Gm07:15666517-15666573
>Gm07:15666828-15666869
>Gm07:15666978-15667008
>Gm07:15667214-15667245
>Gm07:15667399-15667484
>Gm07:15667516-15667679
>Gm07:15668167-15668325
>Gm07:15668558-15668683
>Gm07:15668706-15668733
>Gm07:15669033-15669070
>Gm07:15669423-15669531
>Gm07:15669583-15672767
>Gm07:15672802-15676345
>Gm07:15677770-15678434
>Gm07:15679987-15680043
>Gm07:15681848-15681888
>Gm07:15681984-15682022
>Gm07:15682220-15682265
>Gm07:15686487-15686523
>Gm07:15686944-15687098
>Gm07:15687136-15687202
>Gm07:15687242-15687683
>Gm07:15689450-15689636
>Gm07:15690251-15690641
>Gm07:15695855-15696147
>Gm07:15696194-15696446
>Gm07:15696649-15697217
>Gm07:15697289-15698566
>Gm07:15698594-15698872
>Gm07:15698930-15699530
>Gm07:15702116-15702292
>Gm07:15705542-15706490
>Gm07:15708301-15709660
>Gm07:15711016-15711133
>Gm07:15712220-15712298
>Gm07:15715418-15715599
>Gm07:15717012-15717077
>Gm07:15718091-15718139
>Gm07:15719924-15719999
>Gm07:15720957-15721003
>Gm07:15722268-15722367
>Gm07:15722769-15722842
>Gm07:15723616-15723685
>Gm07:15724499-15724538
>Gm07:15726624-15726671
>Gm07:15726945-15726978
>Gm07:15732156-15732247
>Gm07:15732804-15732841
>Gm07:15734221-15734279
>Gm07:15734359-15734399
>Gm07:15734763-15734834
>Gm07:15734859-15735071
>Gm07:15735233-15735288
>Gm07:15735416-15735686
>Gm07:15735751-15736252
>Gm07:15736783-15736962
>Gm07:15737004-15737256
>Gm07:15737817-15737892
>Gm07:15738709-15738848
>Gm07:15738876-15738995
>Gm07:15740303-15740396
>Gm07:15740618-15740690
>Gm07:15742362-15742447
>Gm07:15742558-15742690
>Gm07:15743101-15746643
>Gm07:15747329-15747432
>Gm07:15747585-15747660
>Gm07:15748505-15748535
>Gm07:15750892-15750920
>Gm07:15756579-15756603
>Gm07:15757065-15759330
>Gm07:15759401-15759687
>Gm07:15759719-15759857
>Gm07:15759904-15760014
>Gm07:15760084-15760218
>Gm07:15760274-15760508
>Gm07:15760889-15761020
>Gm07:15761229-15761512
>Gm07:15767460-15767502
>Gm07:15771206-15771265
>Gm07:15772859-15773032
>Gm07:15774623-15774944
>Gm07:15776142-15776191
>Gm07:15777776-15777914
>Gm07:15778219-15778243
>Gm07:15778692-15778819
>Gm07:15778971-15779020
>Gm07:15780077-15780259
>Gm07:15780488-15780555
>Gm07:15781478-15781521
>Gm07:15789003-15789419
>Gm07:15792789-15792846
>Gm07:15795136-15795250
>Gm07:15798450-15798689
>Gm07:15798782-15798816
>Gm07:15798876-15798937
>Gm07:15798958-15799919
>Gm07:15800064-15800236
>Gm07:15800577-15802968
>Gm07:15803024-15803159
>Gm07:15803242-15803318
>Gm07:15803523-15803625
>Gm07:15803678-15803706
>Gm07:15804492-15804583
>Gm07:15804868-15805080
>Gm07:15805750-15805830
>Gm07:15806255-15806336
>Gm07:15807536-15807613
>Gm07:15808818-15808858
>Gm07:15809040-15809076
>Gm07:15809140-15809178
>Gm07:15811986-15812024
>Gm07:15812091-15812231
>Gm07:15812312-15812401
>Gm07:15812468-15814220
>Gm07:15814250-15814585
>Gm07:15814623-15817451
>Gm07:15817480-15825427
>Gm07:15825499-15827404
>Gm07:15827485-15827552
>Gm07:15827653-15829019
>Gm07:15829238-15830209
>Gm07:15831403-15831445
>Gm07:15832876-15832933
>Gm07:15836532-15836599
>Gm07:15841213-15841233
>Gm07:15842144-15842159
>Gm07:15843473-15843694
>Gm07:15843784-15845305
>Gm07:15845402-15845643
>Gm07:15845715-15856264
>Gm07:15856381-15858108
>Gm07:15858199-15860234
>Gm07:15860306-15860821
>Gm07:15861217-15861257
>Gm07:15864407-15864519
>Gm07:15864727-15864793
>Gm07:15866461-15866503
>Gm07:15873471-15873593
>Gm07:15876903-15876934
>Gm07:15878052-15878093
>Gm07:15878396-15878579
>Gm07:15878647-15878783
>Gm07:15879069-15879656
>Gm07:15879882-15879992
>Gm07:15880764-15880973
>Gm07:15881054-15881180
>Gm07:15881216-15881267
>Gm07:15881494-15881548
>Gm07:15881595-15881631
>Gm07:15882682-15882756
>Gm07:15882786-15882988
>Gm07:15883038-15883236
>Gm07:15883309-15883371
>Gm07:15883439-15883726
>Gm07:15884969-15885033
>Gm07:15885227-15885270
>Gm07:15886992-15887036
>Gm07:15887842-15888944
>Gm07:15893663-15893723
>Gm07:15893896-15894286
>Gm07:15894320-15894449
>Gm07:15894644-15894846
>Gm07:15895163-15895364
>Gm07:15895471-15895618
>Gm07:15895771-15896011
>Gm07:15896068-15896167
>Gm07:15896206-15896329
>Gm07:15896415-15896701
>Gm07:15896732-15898465
>Gm07:15898525-15898599
>Gm07:15898744-15899510
>Gm07:15899560-15899805
>Gm07:15899830-15901884
>Gm07:15902146-15902347
>Gm07:15902439-15902734
>Gm07:15902811-15903164
>Gm07:15903217-15903507
>Gm07:15903568-15904326
>Gm07:15904360-15905542
>Gm07:15905577-15905935
>Gm07:15905969-15906107
>Gm07:15906176-15906354
>Gm07:15906415-15906668
>Gm07:15907059-15907223
>Gm07:15907680-15907795
>Gm07:15908307-15908475
>Gm07:15908567-15908608
>Gm07:15908723-15908790
>Gm07:15915397-15915467
>Gm07:15916341-15916445
>Gm07:15916715-15916790
>Gm07:15917310-15917486
>Gm07:15924637-15924987
>Gm07:15926008-15927344
>Gm07:15928207-15928431
>Gm07:15928463-15928570
>Gm07:15928591-15928835
>Gm07:15930481-15930543
>Gm07:15935774-15935841
>Gm07:15936464-15936514
>Gm07:15937171-15937224
>Gm07:15940282-15940505
>Gm07:15941014-15941028
>Gm07:15941128-15941352
>Gm07:15942326-15942392
>Gm07:15942546-15942623
>Gm07:15942934-15943122
>Gm07:15943757-15943802
>Gm07:15945226-15945570
>Gm07:15945631-15945690
>Gm07:15945742-15945781
>Gm07:15945874-15946018
>Gm07:15948298-15948533
>Gm07:15954615-15954698
>Gm07:15958378-15958421
>Gm07:15959849-15959865
>Gm07:15959965-15959980
>Gm07:15960814-15960851
>Gm07:15961714-15961750
>Gm07:15963210-15963386
>Gm07:15963438-15963598
>Gm07:15963648-15964970
>Gm07:15965003-15965104
>Gm07:15965229-15966637
>Gm07:15966667-15968148
>Gm07:15968182-15968922
>Gm07:15970621-15970777
>Gm07:15971004-15971107
>Gm07:15972560-15972700
>Gm07:15972730-15973000
>Gm07:15973450-15973508
>Gm07:15978693-15978801
>Gm07:15982167-15983052
>Gm07:15983778-15983822
>Gm07:15984347-15984397
>Gm07:15989305-15989888
>Gm07:15989945-15990110
>Gm07:15990164-15990370
>Gm07:15990414-15991838
>Gm07:15992955-15993015
>Gm07:15994411-15994481
>Gm07:15994884-15994999
>Gm07:15995038-15995086
>Gm07:15995132-15995281
>Gm07:15995325-15995524
>Gm07:15995601-15995629
>Gm07:15995839-15995909
>Gm07:15995950-15996009
>Gm07:15996100-15996229
>Gm07:15996361-15996429
>Gm07:15996501-15996686
>Gm07:15998315-15998361
>Gm07:15998376-15998491
>Gm07:16000199-16000325
>Gm07:16001910-16001946
>Gm07:16002199-16002233
>Gm07:16002338-16002397
>Gm07:16002892-16002947
>Gm07:16008837-16008994
>Gm07:16010554-16010596
>Gm07:16011191-16011219
>Gm07:16019737-16019765
>Gm07:16019934-16020006
>Gm07:16020075-16020142
>Gm07:16020290-16020357
>Gm07:16022387-16022475
>Gm07:16024699-16024751
>Gm07:16027176-16027235
>Gm07:16028718-16029840
>Gm07:16031114-16031162
>Gm07:16031676-16034222
>Gm07:16034399-16034456
>Gm07:16034960-16035019
>Gm07:16035261-16035311
>Gm07:16035389-16036143
>Gm07:16036181-16036998
>Gm07:16037053-16037315
>Gm07:16037350-16037580
>Gm07:16037626-16037669
>Gm07:16037764-16038131
>Gm07:16039908-16039967
>Gm07:16041493-16042417
>Gm07:16043571-16043620
>Gm07:16044120-16044168
>Gm07:16044467-16044600
>Gm07:16044676-16044749
>Gm07:16046408-16046492
>Gm07:16046730-16046803
>Gm07:16046893-16046949
>Gm07:16047918-16047955
>Gm07:16048418-16048474
>Gm07:16049452-16049506
>Gm07:16050506-16050638
>Gm07:16050713-16052384
>Gm07:16052423-16052974
>Gm07:16054429-16054620
>Gm07:16056549-16056992
>Gm07:16057061-16059116
>Gm07:16062928-16062974
>Gm07:16064607-16064645
>Gm07:16065031-16065531
>Gm07:16065615-16065694
>Gm07:16065752-16065889
>Gm07:16066108-16066149
>Gm07:16068070-16068416
>Gm07:16068437-16068498
>Gm07:16068535-16068648
>Gm07:16071293-16071337
>Gm07:16072757-16073509
>Gm07:16073590-16073847
>Gm07:16073905-16074546
>Gm07:16074597-16074667
>Gm07:16074723-16075078
>Gm07:16075172-16075277
>Gm07:16078973-16079075
>Gm07:16079249-16079294
>Gm07:16079497-16079566
>Gm07:16079790-16079830
>Gm07:16079945-16079977
>Gm07:16080007-16083975
>Gm07:16084013-16085037
>Gm07:16085079-16085253
>Gm07:16086488-16086540
>Gm07:16087392-16087491
>Gm07:16096608-16096664
>Gm07:16105504-16105623
>Gm07:16110757-16110968
>Gm07:16111051-16111263
>Gm07:16114425-16114476
>Gm07:16114567-16114644
>Gm07:16114777-16115151
>Gm07:16115185-16116425
>Gm07:16116488-16116742
>Gm07:16116771-16118402
>Gm07:16118464-16119799
>Gm07:16120124-16120475
>Gm07:16120805-16128727
>Gm07:16128754-16128928
>Gm07:16128950-16129321
>Gm07:16129411-16129690
>Gm07:16129728-16129797
>Gm07:16129819-16129849
>Gm07:16129969-16130043
>Gm07:16130113-16130377
>Gm07:16130406-16130549
>Gm07:16130610-16130640
>Gm07:16130951-16131003
>Gm07:16131238-16131327
>Gm07:16138847-16138908
>Gm07:16141221-16141292
>Gm07:16141853-16141881
>Gm07:16142105-16142138
>Gm07:16142719-16142843
>Gm07:16142881-16143063
>Gm07:16144722-16144745
>Gm07:16146835-16146926
>Gm07:16148356-16148435
>Gm07:16150599-16150631
>Gm07:16154686-16154721
>Gm07:16154758-16154809
>Gm07:16156430-16156474
>Gm07:16158760-16158809
>Gm07:16159232-16162098
>Gm07:16162152-16163147
>Gm07:16164063-16164393
>Gm07:16168357-16168410
>Gm07:16169328-16169377
>Gm07:16170026-16170136
>Gm07:16170257-16170320
>Gm07:16170976-16171630
>Gm07:16171770-16171847
>Gm07:16172091-16172193
>Gm07:16172224-16172473
>Gm07:16172509-16174495
>Gm07:16175009-16175190
>Gm07:16175648-16175768
>Gm07:16176761-16176793
>Gm07:16178671-16178841
>Gm07:16178887-16178988
>Gm07:16179091-16179385
>Gm07:16179687-16180021
>Gm07:16180774-16180950
>Gm07:16181075-16181122
>Gm07:16181186-16181248
>Gm07:16181313-16181866
>Gm07:16182051-16182111
>Gm07:16182587-16182629
>Gm07:16186201-16186338
>Gm07:16187586-16187677
>Gm07:16190383-16190443
>Gm07:16199212-16199259
>Gm07:16200233-16200311
>Gm07:16200811-16200902
>Gm07:16201594-16202010
>Gm07:16202446-16202485
>Gm07:16202551-16202595
>Gm07:16204284-16204337
>Gm07:16205216-16205403
>Gm07:16205586-16205801
>Gm07:16206051-16206155
>Gm07:16209443-16209518
>Gm07:16209588-16209729
>Gm07:16209803-16210348
>Gm07:16210435-16210764
>Gm07:16210876-16211030
>Gm07:16211071-16211167
>Gm07:16213549-16213616
>Gm07:16215168-16215272
>Gm07:16216918-16216950
>Gm07:16218726-16219506
>Gm07:16219774-16219834
>Gm07:16219918-16220146
>Gm07:16220280-16220350
>Gm07:16220397-16220626
>Gm07:16220773-16221147
>Gm07:16221268-16221440
>Gm07:16221471-16222022
>Gm07:16222089-16222629
>Gm07:16222915-16222985
>Gm07:16223397-16223434
>Gm07:16223901-16223946
>Gm07:16224122-16224167
>Gm07:16224244-16224861
>Gm07:16226033-16226080
>Gm07:16226370-16226582
>Gm07:16226613-16226862
>Gm07:16226906-16228447
>Gm07:16228497-16231177
>Gm07:16231218-16231423
>Gm07:16231538-16231949
>Gm07:16232050-16232260
>Gm07:16233858-16233903
>Gm07:16234212-16234664
>Gm07:16236170-16236251
>Gm07:16236654-16236691
>Gm07:16237803-16237886
>Gm07:16238033-16238078
>Gm07:16238217-16238491
>Gm07:16238528-16238634
>Gm07:16238736-16239843
>Gm07:16240133-16240284
>Gm07:16240566-16240822
>Gm07:16241074-16242265
>Gm07:16242278-16242360
>Gm07:16242416-16242807
>Gm07:16242832-16244095
>Gm07:16244143-16244279
>Gm07:16244432-16244826
>Gm07:16244902-16245052
>Gm07:16245183-16245282
>Gm07:16246100-16246192
>Gm07:16247094-16247171
>Gm07:16249728-16249822
>Gm07:16249928-16250162
>Gm07:16250221-16250477
>Gm07:16251446-16252231
>Gm07:16252272-16252769
>Gm07:16252799-16253116
>Gm07:16255101-16255144
>Gm07:16256268-16256332
>Gm07:16256397-16258904
>Gm07:16258969-16259229
>Gm07:16259614-16260535
>Gm07:16260683-16260768
>Gm07:16260988-16261289
>Gm07:16261698-16261791
>Gm07:16261973-16262075
>Gm07:16262235-16262339
>Gm07:16262734-16270828
>Gm07:16271171-16271279
>Gm07:16271911-16272132
>Gm07:16275090-16277235
>Gm07:16277281-16277508
>Gm07:16277717-16277843
>Gm07:16277917-16278054
>Gm07:16278156-16278721
>Gm07:16279013-16279702
>Gm07:16280717-16280754
>Gm07:16281434-16281474
>Gm07:16281769-16281819
>Gm07:16282124-16282364
>Gm07:16282594-16282620
>Gm07:16282722-16283320
>Gm07:16284306-16284589
>Gm07:16284704-16284801
>Gm07:16284898-16284965
>Gm07:16285159-16285236
>Gm07:16285318-16285418
>Gm07:16285447-16285482
>Gm07:16285612-16285941
>Gm07:16285976-16286105
>Gm07:16286159-16286240
>Gm07:16286300-16286494
>Gm07:16286530-16287357
>Gm07:16287458-16287559
>Gm07:16287604-16287671
>Gm07:16287802-16290105
>Gm07:16290143-16290305
>Gm07:16290336-16291133
>Gm07:16291226-16292444
>Gm07:16292753-16292844
>Gm07:16292919-16293542
>Gm07:16295156-16295242
>Gm07:16296229-16296317
>Gm07:16296398-16296431
>Gm07:16297007-16297119
>Gm07:16297206-16297290
>Gm07:16306448-16306501
>Gm07:16307981-16308009
>Gm07:16308092-16308122
>Gm07:16308397-16308445
>Gm07:16308629-16308701
>Gm07:16308787-16308878
>Gm07:16309533-16309591
>Gm07:16312010-16312024
>Gm07:16312126-16312748
>Gm07:16313308-16313413
>Gm07:16313553-16313742
>Gm07:16313970-16314434
>Gm07:16314565-16314594
>Gm07:16314865-16314930
>Gm07:16315001-16316032
>Gm07:16316182-16316555
>Gm07:16316610-16316705
>Gm07:16316787-16316893
>Gm07:16317347-16317382
>Gm07:16318435-16318473
>Gm07:16318585-16318695
>Gm07:16318998-16319156
>Gm07:16319279-16319511
>Gm07:16325695-16325790
>Gm07:16326295-16326383
>Gm07:16332334-16332466
>Gm07:16332776-16332925
>Gm07:16333152-16333185
>Gm07:16333304-16333773
>Gm07:16336889-16337348
>Gm07:16337450-16337722
>Gm07:16337754-16337841
>Gm07:16337888-16337965
>Gm07:16338026-16338270
>Gm07:16345100-16345684
>Gm07:16345802-16345854
>Gm07:16345990-16351340
>Gm07:16351713-16352619
>Gm07:16352778-16352815
>Gm07:16356363-16356404
>Gm07:16359173-16359234
>Gm07:16359336-16359470
>Gm07:16359535-16359673
>Gm07:16360147-16360403
>Gm07:16360509-16363918
>Gm07:16364004-16364171
>Gm07:16365785-16367159
>Gm07:16367238-16367457
>Gm07:16367530-16367688
>Gm07:16367777-16368782
>Gm07:16368938-16369033
>Gm07:16369051-16369186
>Gm07:16370346-16370387
>Gm07:16372815-16372847
>Gm07:16374079-16374123
>Gm07:16375291-16375505
>Gm07:16375682-16375728
>Gm07:16380190-16380221
>Gm07:16382773-16382884
>Gm07:16383039-16383081
>Gm07:16384109-16384653
>Gm07:16386182-16386292
>Gm07:16388516-16388654
>Gm07:16392737-16392838
>Gm07:16392983-16393178
>Gm07:16393426-16393597
>Gm07:16393894-16393958
>Gm07:16395969-16396099
>Gm07:16397318-16397461
>Gm07:16398264-16398403
>Gm07:16398499-16398589
>Gm07:16399671-16399783
>Gm07:16400347-16400428
>Gm07:16403551-16403669
>Gm07:16405630-16405684
>Gm07:16405933-16406763
>Gm07:16406821-16408540
>Gm07:16408629-16408659
>Gm07:16408722-16409262
>Gm07:16409382-16409575
>Gm07:16409650-16410676
>Gm07:16413115-16413173
>Gm07:16413301-16413378
>Gm07:16413660-16413699
>Gm07:16414138-16414202
>Gm07:16418295-16418407
>Gm07:16419253-16419324
>Gm07:16425428-16425501
>Gm07:16425540-16425629
>Gm07:16428828-16428881
>Gm07:16428938-16428976
>Gm07:16429190-16429506
>Gm07:16429630-16430048
>Gm07:16430231-16430434
>Gm07:16431479-16431528
>Gm07:16433372-16433419
>Gm07:16433764-16433871
>Gm07:16437228-16437285
>Gm07:16437845-16437886
>Gm07:16438456-16438525
>Gm07:16438660-16438791
>Gm07:16438908-16438990
>Gm07:16439054-16439131
>Gm07:16441429-16441480
>Gm07:16441632-16441786
>Gm07:16442422-16442483
>Gm07:16445128-16445272
>Gm07:16445338-16445862
>Gm07:16446270-16446336
>Gm07:16446808-16446862
>Gm07:16449662-16449795
>Gm07:16450828-16451298
>Gm07:16451399-16451764
>Gm07:16464443-16464665
>Gm07:16465633-16465681
>Gm07:16465752-16466410
>Gm07:16466510-16466636
>Gm07:16466688-16466740
>Gm07:16468684-16468712
>Gm07:16468956-16469002
>Gm07:16469343-16469416
>Gm07:16469473-16469599
>Gm07:16469656-16470786
>Gm07:16470897-16470980
>Gm07:16471840-16471915
>Gm07:16471982-16472057
>Gm07:16479959-16480154
>Gm07:16480742-16480816
>Gm07:16481225-16481302
>Gm07:16482008-16482037
>Gm07:16482106-16482459
>Gm07:16482818-16483725
>Gm07:16483788-16483823
>Gm07:16483857-16484351
>Gm07:16484408-16484942
>Gm07:16485163-16485435
>Gm07:16485586-16485924
>Gm07:16485967-16486183
>Gm07:16486220-16486601
>Gm07:16486678-16486718
>Gm07:16486788-16486835
>Gm07:16488201-16488357
>Gm07:16488436-16488600
>Gm07:16488969-16489224
>Gm07:16490084-16490523
>Gm07:16490623-16491479
>Gm07:16491544-16493111
>Gm07:16493341-16493423
>Gm07:16494018-16494174
>Gm07:16494253-16494417
>Gm07:16494668-16495040
>Gm07:16496361-16496410
>Gm07:16496639-16496704
>Gm07:16498504-16498563
>Gm07:16498904-16499312
>Gm07:16499554-16499903
>Gm07:16500417-16500466
>Gm07:16500707-16500768
>Gm07:16502539-16502628
>Gm07:16503052-16503316
>Gm07:16503485-16503628
>Gm07:16505108-16505230
>Gm07:16505496-16505532
>Gm07:16505561-16505643
>Gm07:16506920-16507249
>Gm07:16508295-16508355
>Gm07:16508464-16508592
>Gm07:16510449-16510513
>Gm07:16510781-16510845
>Gm07:16513899-16513926
>Gm07:16514557-16514713
>Gm07:16515121-16515189
>Gm07:16519557-16519755
>Gm07:16519938-16520002
>Gm07:16520129-16520200
>Gm07:16523487-16525286
>Gm07:16525317-16525581
>Gm07:16526211-16526294
>Gm07:16526733-16526761
>Gm07:16526809-16526837
>Gm07:16526922-16527021
>Gm07:16528053-16528140
>Gm07:16528222-16528280
>Gm07:16528790-16529345
>Gm07:16529495-16529525
>Gm07:16530476-16530599
>Gm07:16535288-16535570
>Gm07:16535720-16535823
>Gm07:16536731-16542137
>Gm07:16543498-16543646
>Gm07:16544746-16544927
>Gm07:16544999-16545241
>Gm07:16545419-16545479
>Gm07:16545722-16546075
>Gm07:16546171-16546268
>Gm07:16546853-16547357
>Gm07:16547548-16547627
>Gm07:16547703-16547746
>Gm07:16547952-16548022
>Gm07:16548659-16548990
>Gm07:16549246-16549275
>Gm07:16549515-16549722
>Gm07:16551727-16551761
>Gm07:16551854-16551892
>Gm07:16552113-16552381
>Gm07:16552931-16552985
>Gm07:16553421-16553461
>Gm07:16554116-16554166
>Gm07:16555547-16555650
>Gm07:16555692-16556814
>Gm07:16557036-16557144
>Gm07:16558312-16558798
>Gm07:16558865-16559048
>Gm07:16559082-16559855
>Gm07:16559966-16560083
>Gm07:16560120-16560479
>Gm07:16560554-16560979
>Gm07:16561067-16561389
>Gm07:16561561-16561630
>Gm07:16561818-16561936
>Gm07:16562024-16562099
>Gm07:16562472-16562794
>Gm07:16562899-16563088
>Gm07:16563168-16563537
>Gm07:16563643-16563761
>Gm07:16563845-16563878
>Gm07:16564136-16564215
>Gm07:16564424-16564464
>Gm07:16565097-16565181
>Gm07:16565302-16565337
>Gm07:16565648-16565815
>Gm07:16565934-16566183
>Gm07:16566307-16566371
>Gm07:16566629-16566776
>Gm07:16566995-16567120
>Gm07:16567502-16567529
>Gm07:16567870-16568282
>Gm07:16568502-16568543
>Gm07:16568588-16568636
>Gm07:16568950-16569020
>Gm07:16569651-16569980
>Gm07:16570232-16570268
>Gm07:16570501-16570708
>Gm07:16571406-16572070
>Gm07:16572111-16572138
>Gm07:16572440-16578130
>Gm07:16578181-16578383
>Gm07:16580471-16580527
>Gm07:16581156-16581684
>Gm07:16582285-16582365
>Gm07:16582438-16582573
>Gm07:16582696-16582733
>Gm07:16582884-16582910
>Gm07:16583059-16583514
>Gm07:16584131-16584205
>Gm07:16584339-16584389
>Gm07:16585127-16585218
>Gm07:16587341-16587483
>Gm07:16588632-16588674
>Gm07:16592114-16592202
>Gm07:16594167-16594357
>Gm07:16595116-16595155
>Gm07:16595294-16595340
>Gm07:16595420-16595514
>Gm07:16596397-16596992
>Gm07:16599021-16599197
>Gm07:16600411-16600530
>Gm07:16600585-16600627
>Gm07:16601533-16601756
>Gm07:16603819-16603885
>Gm07:16603966-16604156
>Gm07:16604294-16604378
>Gm07:16604479-16604668
>Gm07:16604737-16604780
>Gm07:16604820-16605041
>Gm07:16605203-16605535
>Gm07:16605674-16606065
>Gm07:16606133-16606276
>Gm07:16607506-16607550
>Gm07:16607740-16607909
>Gm07:16608100-16608158
>Gm07:16608448-16608528
>Gm07:16608953-16608997
>Gm07:16610680-16610876
>Gm07:16611069-16611109
>Gm07:16611443-16611538
>Gm07:16611652-16611698
>Gm07:16612402-16612431
>Gm07:16619737-16620018
>Gm07:16620098-16620349
>Gm07:16622003-16622042
>Gm07:16622165-16622520
>Gm07:16622682-16622995
>Gm07:16623096-16623220
>Gm07:16623491-16623530
>Gm07:16623728-16623924
>Gm07:16623982-16624284
>Gm07:16624363-16625090
>Gm07:16625107-16625700
>Gm07:16625737-16632858
>Gm07:16639282-16639453
>Gm07:16644495-16644551
>Gm07:16644761-16644792
>Gm07:16646563-16646637
>Gm07:16646806-16646844
>Gm07:16646910-16647094
>Gm07:16647740-16648230
>Gm07:16648341-16651886
>Gm07:16651929-16652635
>Gm07:16652885-16652935
>Gm07:16653042-16653247
>Gm07:16653277-16653899
>Gm07:16654132-16654160
>Gm07:16654335-16654713
>Gm07:16655249-16656666
>Gm07:16656816-16657237
>Gm07:16657294-16663890
>Gm07:16663939-16664306
>Gm07:16664329-16664900
>Gm07:16664979-16665079
>Gm07:16665453-16665510
>Gm07:16667194-16667226
>Gm07:16668698-16668787
>Gm07:16668828-16668904
>Gm07:16669535-16672447
>Gm07:16675774-16675866
>Gm07:16676273-16676393
>Gm07:16677165-16677221
>Gm07:16677288-16677639
>Gm07:16677714-16678026
>Gm07:16678051-16678094
>Gm07:16678139-16678764
>Gm07:16678860-16679180
>Gm07:16679220-16679608
>Gm07:16679735-16680123
>Gm07:16680240-16680339
>Gm07:16680545-16680691
>Gm07:16680767-16680917
>Gm07:16681173-16681227
>Gm07:16681392-16681453
>Gm07:16681864-16683204
>Gm07:16683255-16683538
>Gm07:16683611-16683643
>Gm07:16683683-16683937
>Gm07:16684025-16684715
>Gm07:16684893-16684990
>Gm07:16685078-16685170
>Gm07:16685210-16685441
>Gm07:16685479-16685643
>Gm07:16685798-16685904
>Gm07:16688002-16688046
>Gm07:16690154-16690185
>Gm07:16690263-16690293
>Gm07:16690882-16690934
>Gm07:16691053-16691092
>Gm07:16691144-16691227
>Gm07:16692282-16692306
>Gm07:16692520-16692567
>Gm07:16692763-16692818
>Gm07:16692982-16693563
>Gm07:16693677-16693796
>Gm07:16693863-16693914
>Gm07:16693987-16694017
>Gm07:16694876-16694923
>Gm07:16698425-16698581
>Gm07:16702250-16702317
>Gm07:16703638-16703683
>Gm07:16703917-16703965
>Gm07:16706527-16706682
>Gm07:16706751-16706817
>Gm07:16709508-16709544
>Gm07:16710234-16710381
>Gm07:16710633-16711832
>Gm07:16712737-16712795
>Gm07:16715357-16715423
>Gm07:16715510-16720578
>Gm07:16720997-16721071
>Gm07:16721365-16721589
>Gm07:16722345-16722568
>Gm07:16722665-16722761
>Gm07:16722988-16723455
>Gm07:16723572-16723603
>Gm07:16723649-16723683
>Gm07:16725405-16725537
>Gm07:16726473-16726512
>Gm07:16726609-16726672
>Gm07:16728918-16729183
>Gm07:16729269-16729676
>Gm07:16729803-16729937
>Gm07:16732270-16732329
>Gm07:16732846-16732922
>Gm07:16733180-16734005
>Gm07:16734058-16734391
>Gm07:16734643-16734790
>Gm07:16734994-16735267
>Gm07:16735917-16736041
>Gm07:16736137-16736404
>Gm07:16736532-16736657
>Gm07:16736711-16736831
>Gm07:16736886-16736978
>Gm07:16737105-16737237
>Gm07:16737316-16737393
>Gm07:16737518-16737817
>Gm07:16738028-16738630
>Gm07:16738729-16739380
>Gm07:16739435-16739461
>Gm07:16740515-16740973
>Gm07:16742591-16742643
>Gm07:16743554-16743684
>Gm07:16743765-16744219
>Gm07:16744255-16744464
>Gm07:16744508-16745706
>Gm07:16745754-16749315
>Gm07:16749372-16750000
>Gm07:16750051-16750353
>Gm07:16751715-16751777
>Gm07:16753150-16753184
>Gm07:16753271-16753324
>Gm07:16759502-16759551
>Gm07:16759635-16765169
>Gm07:16765298-16766006
>Gm07:16766476-16766831
>Gm07:16766850-16771049
>Gm07:16771849-16777709
>Gm07:16782683-16782785
>Gm07:16783005-16783019
>Gm07:16783119-16783137
>Gm07:16785752-16785805
>Gm07:16785929-16785991
>Gm07:16791132-16791359
>Gm07:16793152-16793207
>Gm07:16794034-16794099
>Gm07:16794371-16798417
>Gm07:16798498-16798553
>Gm07:16804780-16806069
>Gm07:16806168-16806193
>Gm07:16807913-16807994
>Gm07:16809369-16809541
>Gm07:16810878-16810968
>Gm07:16811748-16811873
>Gm07:16812394-16812454
>Gm07:16812503-16812562
>Gm07:16813407-16813447
>Gm07:16814393-16814441
>Gm07:16814524-16814554
>Gm07:16816474-16816503
>Gm07:16816774-16816892
>Gm07:16820738-16820840
>Gm07:16825218-16825249
>Gm07:16825785-16825979
>Gm07:16826732-16826826
>Gm07:16827107-16827253
>Gm07:16827335-16827398
>Gm07:16827626-16827719
>Gm07:16830054-16830160
>Gm07:16830203-16830260
>Gm07:16831579-16831597
>Gm07:16831722-16831736
>Gm07:16835067-16835178
>Gm07:16835776-16835860
>Gm07:16843226-16843305
>Gm07:16848902-16848971
>Gm07:16849020-16849082
>Gm07:16852167-16852253
>Gm07:16852659-16854388
>Gm07:16854454-16855130
>Gm07:16855168-16857944
>Gm07:16858109-16858183
>Gm07:16858298-16858451
>Gm07:16858529-16858994
>Gm07:16859093-16859124
>Gm07:16859161-16859271
>Gm07:16859334-16859384
>Gm07:16859481-16860042
>Gm07:16860180-16860367
>Gm07:16860406-16860431
>Gm07:16860709-16861233
>Gm07:16861265-16861315
>Gm07:16861371-16861418
>Gm07:16861477-16861719
>Gm07:16861789-16862358
>Gm07:16862440-16862846
>Gm07:16862888-16863497
>Gm07:16863528-16863964
>Gm07:16864032-16864073
>Gm07:16864142-16865343
>Gm07:16865397-16867186
>Gm07:16867227-16867861
>Gm07:16867914-16868937
>Gm07:16868981-16869068
>Gm07:16869123-16869626
>Gm07:16869737-16869999
>Gm07:16870066-16871595
>Gm07:16871975-16872113
>Gm07:16872572-16872645
>Gm07:16873255-16873289
>Gm07:16873334-16873859
>Gm07:16873948-16874419
>Gm07:16874449-16874761
>Gm07:16875199-16875289
>Gm07:16875574-16875605
>Gm07:16877309-16877350
>Gm07:16879248-16879334
>Gm07:16879492-16879588
>Gm07:16881888-16882014
>Gm07:16882111-16882220
>Gm07:16883072-16883152
>Gm07:16884152-16886761
>Gm07:16888341-16888408
>Gm07:16888666-16888737
>Gm07:16891184-16891300
>Gm07:16892714-16892753
>Gm07:16904469-16904539
>Gm07:16904665-16904695
>Gm07:16904801-16904928
>Gm07:16906011-16906065
>Gm07:16906203-16906465
>Gm07:16906959-16907030
>Gm07:16908427-16908952
>Gm07:16908992-16909253
>Gm07:16909321-16909908
>Gm07:16909942-16910020
>Gm07:16910068-16911247
>Gm07:16911319-16911899
>Gm07:16911936-16911993
>Gm07:16912046-16912453
>Gm07:16912513-16912762
>Gm07:16913637-16913706
>Gm07:16913752-16914237
>Gm07:16914270-16914486
>Gm07:16914519-16915279
>Gm07:16915313-16915473
>Gm07:16916626-16916731
>Gm07:16916790-16918174
>Gm07:16918208-16918424
>Gm07:16918628-16918678
>Gm07:16918824-16919158
>Gm07:16920254-16920554
>Gm07:16922623-16922736
>Gm07:16922864-16922910
>Gm07:16922948-16923221
>Gm07:16924600-16924631
>Gm07:16924897-16924951
>Gm07:16925152-16925228
>Gm07:16928292-16928852
>Gm07:16928895-16931740
>Gm07:16931783-16932332
>Gm07:16932442-16932493
>Gm07:16932522-16932902
>Gm07:16933111-16933209
>Gm07:16933476-16934222
>Gm07:16934289-16934563
>Gm07:16934818-16934870
>Gm07:16935005-16935600
>Gm07:16935634-16937136
>Gm07:16937225-16937278
>Gm07:16937966-16938405
>Gm07:16938472-16938956
>Gm07:16941329-16942453
>Gm07:16943728-16943760
>Gm07:16947106-16947209
>Gm07:16947362-16947467
>Gm07:16947512-16947671
>Gm07:16947774-16948818
>Gm07:16948843-16948881
>Gm07:16948914-16949111
>Gm07:16949126-16949263
>Gm07:16949358-16949405
>Gm07:16949472-16949543
>Gm07:16949678-16949771
>Gm07:16949903-16950364
>Gm07:16951940-16951984
>Gm07:16952019-16952068
>Gm07:16955380-16955444
>Gm07:16958730-16958923
>Gm07:16960006-16960061
>Gm07:16960652-16960692
>Gm07:16962013-16962151
>Gm07:16966603-16967835
>Gm07:16968023-16968152
>Gm07:16968240-16968631
>Gm07:16968728-16968790
>Gm07:16969650-16969753
>Gm07:16977836-16977885
>Gm07:16979896-16980418
>Gm07:16980477-16980914
>Gm07:16982838-16982895
>Gm07:16982933-16983085
>Gm07:16984115-16984141
>Gm07:16984282-16984479
>Gm07:16984836-16984874
>Gm07:16985175-16985277
>Gm07:16985577-16985618
>Gm07:16985655-16985760
>Gm07:16985796-16985988
>Gm07:16986382-16986465
>Gm07:16986810-16986965
>Gm07:16987018-16987650
>Gm07:16987682-16987859
>Gm07:16987923-16987978
>Gm07:16989319-16989348
>Gm07:16990026-16990123
>Gm07:16990182-16990314
>Gm07:16990670-16990707
>Gm07:16991972-16992059
>Gm07:16993022-16993106
>Gm07:16993196-16993318
>Gm07:16993555-16994092
>Gm07:16994335-16994515
>Gm07:16994694-16994708
>Gm07:16999179-16999218
>Gm07:16999814-16999952
>Gm07:17000107-17000226
>Gm07:17000440-17000502
>Gm07:17007738-17007811
>Gm07:17007867-17009096
>Gm07:17009399-17009449
>Gm07:17009532-17009694
>Gm07:17009735-17012057
>Gm07:17012091-17012730
>Gm07:17012749-17012842
>Gm07:17012851-17013076
>Gm07:17013159-17013618
>Gm07:17013789-17013885
>Gm07:17015587-17015665
>Gm07:17017325-17017366
>Gm07:17017522-17017683
>Gm07:17019459-17019498
>Gm07:17019784-17020892
>Gm07:17021003-17021042
>Gm07:17021697-17021744
>Gm07:17023242-17023267
>Gm07:17027044-17027125
>Gm07:17028783-17028842
>Gm07:17029220-17029314
>Gm07:17030813-17031956
>Gm07:17036646-17037651
>Gm07:17037686-17038369
>Gm07:17038422-17038628
>Gm07:17040261-17040362
>Gm07:17043496-17043552
>Gm07:17043734-17043772
>Gm07:17047346-17047420
>Gm07:17048181-17048220
>Gm07:17048276-17048314
>Gm07:17049007-17049103
>Gm07:17057412-17057467
>Gm07:17058138-17058203
>Gm07:17060144-17060206
>Gm07:17060369-17060418
>Gm07:17061262-17061351
>Gm07:17061706-17061770
>Gm07:17061956-17062055
>Gm07:17062131-17062216
>Gm07:17062755-17062886
>Gm07:17063944-17063999
>Gm07:17064836-17064870
>Gm07:17066537-17067145
>Gm07:17067604-17067759
>Gm07:17068243-17068374
>Gm07:17068743-17068815
>Gm07:17068861-17069636
>Gm07:17069761-17069793
>Gm07:17069838-17069891
>Gm07:17070327-17070373
>Gm07:17072269-17075354
>Gm07:17075470-17075543
>Gm07:17076488-17076531
>Gm07:17083186-17083242
>Gm07:17083516-17083674
>Gm07:17085309-17085456
>Gm07:17085917-17085996
>Gm07:17086160-17086233
>Gm07:17086471-17086512
>Gm07:17087533-17087609
>Gm07:17088685-17088742
>Gm07:17088982-17089212
>Gm07:17089610-17089701
>Gm07:17089924-17090253
>Gm07:17091384-17091530
>Gm07:17091584-17092222
>Gm07:17092261-17092353
>Gm07:17093013-17093138
>Gm07:17093402-17093823
>Gm07:17093872-17094313
>Gm07:17094776-17094887
>Gm07:17095941-17096018
>Gm07:17096351-17096408
>Gm07:17096451-17096516
>Gm07:17098685-17098882
>Gm07:17100283-17100379
>Gm07:17100458-17101619
>Gm07:17101662-17106091
>Gm07:17106162-17106284
>Gm07:17107612-17107646
>Gm07:17107986-17108016
>Gm07:17111706-17111929
>Gm07:17112032-17112155
>Gm07:17119828-17119871
>Gm07:17122106-17122148
>Gm07:17125366-17125502
>Gm07:17126712-17126786
>Gm07:17128100-17128136
>Gm07:17130154-17130249
>Gm07:17130361-17130410
>Gm07:17133863-17133914
>Gm07:17139331-17139514
>Gm07:17140285-17140335
>Gm07:17144712-17144939
>Gm07:17150832-17150868
>Gm07:17151044-17151125
>Gm07:17151320-17151382
>Gm07:17151608-17151723
>Gm07:17152313-17152382
>Gm07:17153826-17153925
>Gm07:17158186-17158588
>Gm07:17158630-17158957
>Gm07:17158985-17159084
>Gm07:17159267-17159317
>Gm07:17159418-17159612
>Gm07:17160923-17162591
>Gm07:17162654-17163075
>Gm07:17163116-17163356
>Gm07:17163714-17163815
>Gm07:17163872-17163929
>Gm07:17164057-17164106
>Gm07:17164476-17164530
>Gm07:17164561-17164693
>Gm07:17168761-17172011
>Gm07:17172820-17172909
>Gm07:17174510-17174557
>Gm07:17177026-17177090
>Gm07:17180238-17180268
>Gm07:17181003-17181062
>Gm07:17183242-17183289
>Gm07:17183761-17183903
>Gm07:17186800-17187011
>Gm07:17189375-17189494
>Gm07:17190173-17190273
>Gm07:17193053-17193098
>Gm07:17193131-17193171
>Gm07:17193632-17193678
>Gm07:17194455-17194528
>Gm07:17196553-17196622
>Gm07:17198026-17198115
>Gm07:17198348-17198388
>Gm07:17200365-17200398
>Gm07:17201083-17201252
>Gm07:17201332-17201375
>Gm07:17205537-17205649
>Gm07:17213733-17214190
>Gm07:17214329-17214473
>Gm07:17214659-17214745
>Gm07:17214944-17218513
>Gm07:17218961-17220209
>Gm07:17220232-17220577
>Gm07:17220612-17220659
>Gm07:17220687-17220737
>Gm07:17220852-17222383
>Gm07:17222481-17222785
>Gm07:17222845-17223840
>Gm07:17223871-17224079
>Gm07:17225263-17229037
>Gm07:17229081-17230295
>Gm07:17230332-17231463
>Gm07:17231486-17231654
>Gm07:17231721-17231870
>Gm07:17231925-17232499
>Gm07:17232557-17232738
>Gm07:17232769-17232985
>Gm07:17233070-17233266
>Gm07:17233299-17234382
>Gm07:17234409-17235439
>Gm07:17235605-17235923
>Gm07:17236053-17236126
>Gm07:17236200-17236429
>Gm07:17236475-17237418
>Gm07:17237496-17237557
>Gm07:17237641-17237938
>Gm07:17237984-17238536
>Gm07:17238592-17239514
>Gm07:17239553-17239851
>Gm07:17239881-17240952
>Gm07:17241103-17241256
>Gm07:17241419-17242151
>Gm07:17242299-17242460
>Gm07:17242671-17242720
>Gm07:17244309-17244374
>Gm07:17244714-17244785
>Gm07:17245288-17245382
>Gm07:17246605-17246654
>Gm07:17250581-17250618
>Gm07:17251301-17251472
>Gm07:17251709-17251772
>Gm07:17253038-17253097
>Gm07:17253238-17253355
>Gm07:17253448-17253625
>Gm07:17253743-17253866
>Gm07:17253888-17254033
>Gm07:17254247-17254387
>Gm07:17257492-17257691
>Gm07:17259048-17259211
>Gm07:17261353-17261492
>Gm07:17261571-17261754
>Gm07:17261858-17261902
>Gm07:17262838-17262867
>Gm07:17262972-17263350
>Gm07:17265435-17265501
>Gm07:17265575-17265662
>Gm07:17265777-17265815
>Gm07:17266259-17266564
>Gm07:17266756-17266799
>Gm07:17266992-17267023
>Gm07:17267079-17267156
>Gm07:17267367-17267534
>Gm07:17267574-17267884
>Gm07:17267968-17268139
>Gm07:17268354-17268401
>Gm07:17268499-17268661
>Gm07:17268688-17269049
>Gm07:17269133-17269244
>Gm07:17269348-17269426
>Gm07:17269501-17269610
>Gm07:17269646-17269703
>Gm07:17270004-17270087
>Gm07:17270198-17270272
>Gm07:17270536-17270592
>Gm07:17270685-17270905
>Gm07:17270997-17271082
>Gm07:17271282-17271389
>Gm07:17272255-17272349
>Gm07:17272506-17272768
>Gm07:17272933-17273001
>Gm07:17274345-17274574
>Gm07:17274965-17275027
>Gm07:17275142-17275167
>Gm07:17275241-17275324
>Gm07:17275359-17275416
>Gm07:17275601-17275977
>Gm07:17276006-17276061
>Gm07:17276254-17276280
>Gm07:17276693-17276811
>Gm07:17276936-17276983
>Gm07:17277078-17277144
>Gm07:17277573-17277613
>Gm07:17277731-17277769
>Gm07:17282691-17282727
>Gm07:17282761-17282807
>Gm07:17282871-17283304
>Gm07:17283358-17283897
>Gm07:17283939-17285228
>Gm07:17285291-17286688
>Gm07:17286730-17287179
>Gm07:17287249-17287310
>Gm07:17287372-17287586
>Gm07:17287677-17287879
>Gm07:17288273-17288370
>Gm07:17288479-17288755
>Gm07:17290947-17291056
>Gm07:17291127-17291173
>Gm07:17291350-17291541
>Gm07:17291668-17293611
>Gm07:17298207-17298235
>Gm07:17299696-17300355
>Gm07:17300384-17300468
>Gm07:17300541-17301457
>Gm07:17301636-17301899
>Gm07:17302104-17302699
>Gm07:17302756-17303023
>Gm07:17303087-17308739
>Gm07:17308768-17311936
>Gm07:17311970-17312675
>Gm07:17312711-17313219
>Gm07:17313250-17315211
>Gm07:17315405-17316558
>Gm07:17316627-17316815
>Gm07:17316842-17317786
>Gm07:17318481-17318546
>Gm07:17320264-17320304
>Gm07:17321575-17321674
>Gm07:17323320-17323857
>Gm07:17323907-17323964
>Gm07:17326075-17326124
>Gm07:17327463-17327583
>Gm07:17328788-17328821
>Gm07:17331650-17332087
>Gm07:17332868-17332980
>Gm07:17333786-17333825
>Gm07:17334972-17335193
>Gm07:17335225-17335255
>Gm07:17335295-17335343
>Gm07:17335403-17335484
>Gm07:17335531-17335830
>Gm07:17335869-17336370
>Gm07:17336428-17337264
>Gm07:17337471-17337511
>Gm07:17337706-17338953
>Gm07:17339042-17339448
>Gm07:17339520-17340325
>Gm07:17340580-17340910
>Gm07:17342591-17342645
>Gm07:17342976-17343617
>Gm07:17348291-17348329
>Gm07:17350408-17353072
>Gm07:17353451-17354696
>Gm07:17355140-17355346
>Gm07:17360873-17360929
>Gm07:17361006-17361077
>Gm07:17361225-17361259
>Gm07:17361299-17361333
>Gm07:17362427-17362484
>Gm07:17366332-17366379
>Gm07:17366782-17366936
>Gm07:17367038-17367125
>Gm07:17367215-17367269
>Gm07:17367342-17367469
>Gm07:17369405-17369432
>Gm07:17369682-17370012
>Gm07:17370848-17370866
>Gm07:17370896-17371003
>Gm07:17371747-17372059
>Gm07:17372332-17372359
>Gm07:17378191-17378779
>Gm07:17378888-17378970
>Gm07:17379089-17379179
>Gm07:17380426-17380465
>Gm07:17383809-17383891
>Gm07:17387903-17387936
>Gm07:17388472-17388505
>Gm07:17388919-17389070
>Gm07:17389494-17389619
>Gm07:17391258-17391349
>Gm07:17392932-17393055
>Gm07:17393643-17393819
>Gm07:17394665-17394766
>Gm07:17394899-17394948
>Gm07:17396655-17396694
>Gm07:17400092-17400164
>Gm07:17401771-17401810
>Gm07:17403839-17404051
>Gm07:17404085-17404287
>Gm07:17404337-17404665
>Gm07:17404723-17405831
>Gm07:17409044-17409069
>Gm07:17411054-17411107
>Gm07:17411263-17411325
>Gm07:17415027-17415189
>Gm07:17416018-17416051
>Gm07:17417136-17417225
>Gm07:17417278-17417539
>Gm07:17417719-17417864
>Gm07:17417983-17418632
>Gm07:17420389-17420423
>Gm07:17420707-17420966
>Gm07:17421018-17421174
>Gm07:17421602-17421630
>Gm07:17421703-17421886
>Gm07:17423508-17423554
>Gm07:17424225-17424551
>Gm07:17429555-17429598
>Gm07:17429636-17429700
>Gm07:17431024-17431090
>Gm07:17436333-17436497
>Gm07:17438768-17438866
>Gm07:17440649-17440754
>Gm07:17447545-17447592
>Gm07:17450608-17450667
>Gm07:17450931-17450988
>Gm07:17451277-17451309
>Gm07:17454071-17454287
>Gm07:17454687-17454780
>Gm07:17454900-17454939
>Gm07:17455022-17455134
>Gm07:17455509-17455543
>Gm07:17455849-17455940
>Gm07:17456151-17456291
>Gm07:17456358-17456388
>Gm07:17456450-17456492
>Gm07:17457598-17457648
>Gm07:17458341-17458538
>Gm07:17458630-17458771
>Gm07:17462871-17462911
>Gm07:17464303-17464390
>Gm07:17464636-17465023
>Gm07:17465297-17465655
>Gm07:17466505-17466571
>Gm07:17467399-17467616
>Gm07:17468303-17468390
>Gm07:17468468-17468509
>Gm07:17469433-17469517
>Gm07:17469789-17469823
>Gm07:17469961-17470087
>Gm07:17470254-17470383
>Gm07:17470474-17470529
>Gm07:17470892-17470925
>Gm07:17471503-17471577
>Gm07:17471704-17471731
>Gm07:17472139-17472189
>Gm07:17472489-17472525
>Gm07:17473186-17473255
>Gm07:17473366-17473415
>Gm07:17473536-17473589
>Gm07:17474101-17474863
>Gm07:17474914-17476430
>Gm07:17476523-17476841
>Gm07:17476923-17477013
>Gm07:17477287-17477957
>Gm07:17478003-17478109
>Gm07:17478147-17479248
>Gm07:17479346-17480683
>Gm07:17480877-17481010
>Gm07:17481070-17481134
>Gm07:17481451-17481476
>Gm07:17481698-17481756
>Gm07:17481789-17482681
>Gm07:17482751-17483170
>Gm07:17483263-17484760
>Gm07:17484797-17485077
>Gm07:17485100-17485760
>Gm07:17485804-17486689
>Gm07:17486713-17486765
>Gm07:17486812-17487056
>Gm07:17487084-17487457
>Gm07:17487529-17487631
>Gm07:17487846-17487943
>Gm07:17488593-17488884
>Gm07:17489025-17489102
>Gm07:17489153-17489444
>Gm07:17489558-17489609
>Gm07:17489660-17490731
>Gm07:17490762-17491155
>Gm07:17491197-17491268
>Gm07:17491349-17491707
>Gm07:17491757-17492421
>Gm07:17492456-17493239
>Gm07:17493298-17493332
>Gm07:17493522-17493662
>Gm07:17493780-17494224
>Gm07:17494377-17498307
>Gm07:17499057-17499107
>Gm07:17505179-17505215
>Gm07:17506963-17507010
>Gm07:17507126-17507176
>Gm07:17507767-17507806
>Gm07:17508115-17508217
>Gm07:17524684-17524717
>Gm07:17524799-17524869
>Gm07:17525204-17525230
>Gm07:17528547-17528710
>Gm07:17528834-17529534
>Gm07:17529693-17530885
>Gm07:17531209-17531246
>Gm07:17531298-17531377
>Gm07:17531493-17531625
>Gm07:17531742-17531844
>Gm07:17531966-17532062
>Gm07:17532171-17532343
>Gm07:17532426-17532499
>Gm07:17532721-17532842
>Gm07:17532900-17533019
>Gm07:17533066-17533517
>Gm07:17533599-17534045
>Gm07:17534111-17534332
>Gm07:17534360-17537803
>Gm07:17537836-17537970
>Gm07:17538013-17538192
>Gm07:17539721-17539983
>Gm07:17540039-17540091
>Gm07:17540167-17540741
>Gm07:17540768-17540898
>Gm07:17540944-17540988
>Gm07:17543354-17543684
>Gm07:17543723-17544676
>Gm07:17544884-17544947
>Gm07:17545903-17546160
>Gm07:17546186-17546759
>Gm07:17546994-17547141
>Gm07:17547189-17547994
>Gm07:17548065-17548257
>Gm07:17548441-17548558
>Gm07:17549457-17553864
>Gm07:17553887-17556169
>Gm07:17556445-17556507
>Gm07:17558144-17561357
>Gm07:17564403-17564466
>Gm07:17566215-17566390
>Gm07:17566853-17567052
>Gm07:17568287-17568362
>Gm07:17568853-17568887
>Gm07:17569918-17571645
>Gm07:17572128-17572263
>Gm07:17572396-17572868
>Gm07:17572958-17573174
>Gm07:17573288-17573615
>Gm07:17573671-17573951
>Gm07:17574199-17574241
>Gm07:17574282-17574414
>Gm07:17575412-17575682
>Gm07:17575821-17580360
>Gm07:17582562-17582660
>Gm07:17582747-17582957
>Gm07:17584267-17584401
>Gm07:17584467-17584589
>Gm07:17584635-17584872
>Gm07:17584988-17585061
>Gm07:17585191-17585365
>Gm07:17585383-17585970
>Gm07:17586018-17586548
>Gm07:17586610-17586821
>Gm07:17586869-17587078
>Gm07:17587127-17587511
>Gm07:17587609-17588436
>Gm07:17588489-17589107
>Gm07:17589757-17589843
>Gm07:17589893-17590446
>Gm07:17590645-17590769
>Gm07:17590857-17591014
>Gm07:17591056-17591138
>Gm07:17591203-17591234
>Gm07:17591307-17596321
>Gm07:17597404-17597471
>Gm07:17600469-17600559
>Gm07:17605633-17605684
>Gm07:17608005-17608221
>Gm07:17609483-17609540
>Gm07:17610933-17611172
>Gm07:17614629-17614681
>Gm07:17617971-17618005
>Gm07:17619374-17619438
>Gm07:17620519-17620600
>Gm07:17622820-17623347
>Gm07:17623509-17623603
>Gm07:17623671-17623801
>Gm07:17624973-17625032
>Gm07:17626038-17626085
>Gm07:17637534-17637559
>Gm07:17637699-17637920
>Gm07:17637943-17638594
>Gm07:17638647-17639592
>Gm07:17639621-17640188
>Gm07:17640244-17642065
>Gm07:17642099-17642273
>Gm07:17642494-17642706
>Gm07:17642846-17642921
>Gm07:17643056-17644145
>Gm07:17644193-17644511
>Gm07:17644539-17645182
>Gm07:17645253-17645367
>Gm07:17645417-17645534
>Gm07:17645611-17645792
>Gm07:17645958-17646092
>Gm07:17646562-17646635
>Gm07:17647307-17647361
>Gm07:17647393-17647455
>Gm07:17647561-17647606
>Gm07:17647758-17648099
>Gm07:17648287-17648383
>Gm07:17648501-17648616
>Gm07:17649070-17649128
>Gm07:17649190-17649328
>Gm07:17649890-17649999
>Gm07:17651079-17651121
>Gm07:17651516-17651608
>Gm07:17652785-17652909
>Gm07:17661415-17662707
>Gm07:17662834-17662867
>Gm07:17666317-17666344
>Gm07:17667675-17667788
>Gm07:17669181-17669269
>Gm07:17670697-17670728
>Gm07:17676679-17676738
>Gm07:17678055-17678129
>Gm07:17680325-17680384
>Gm07:17681207-17681338
>Gm07:17686993-17687173
>Gm07:17688209-17688472
>Gm07:17688555-17688690
>Gm07:17688794-17688881
>Gm07:17689038-17694323
>Gm07:17694373-17697334
>Gm07:17697383-17697535
>Gm07:17697653-17697862
>Gm07:17697998-17698076
>Gm07:17698162-17698224
>Gm07:17698299-17698343
>Gm07:17698460-17698807
>Gm07:17704626-17704807
>Gm07:17704840-17716051
>Gm07:17719739-17720014
>Gm07:17723043-17723574
>Gm07:17725499-17725799
>Gm07:17725874-17726151
>Gm07:17733478-17733516
>Gm07:17737262-17737359
>Gm07:17737394-17737476
>Gm07:17737631-17737725
>Gm07:17737886-17738161
>Gm07:17738223-17738354
>Gm07:17738392-17738631
>Gm07:17738747-17738846
>Gm07:17739029-17739118
>Gm07:17739374-17739655
>Gm07:17739708-17740008
>Gm07:17740055-17740222
>Gm07:17740339-17740373
>Gm07:17740528-17740565
>Gm07:17740612-17740645
>Gm07:17740896-17740955
>Gm07:17741005-17741071
>Gm07:17743818-17743961
>Gm07:17744011-17744159
>Gm07:17744240-17744750
>Gm07:17744813-17744950
>Gm07:17745169-17745258
>Gm07:17745411-17745514
>Gm07:17745583-17745741
>Gm07:17745801-17745873
>Gm07:17745939-17745990
>Gm07:17746322-17746388
>Gm07:17746639-17746721
>Gm07:17746768-17747011
>Gm07:17747415-17747527
>Gm07:17747641-17748145
>Gm07:17748427-17748532
>Gm07:17748813-17748944
>Gm07:17748988-17749058
>Gm07:17749176-17749261
>Gm07:17749380-17749595
>Gm07:17750051-17750490
>Gm07:17750729-17750999
>Gm07:17751027-17751104
>Gm07:17751196-17751673
>Gm07:17751812-17753028
>Gm07:17753060-17753769
>Gm07:17753831-17753969
>Gm07:17756287-17756470
>Gm07:17757077-17757145
>Gm07:17759098-17759208
>Gm07:17761000-17761093
>Gm07:17761921-17762037
>Gm07:17762149-17762367
>Gm07:17762417-17762498
>Gm07:17762563-17763005
>Gm07:17763118-17763215
>Gm07:17763603-17763855
>Gm07:17764228-17764354
>Gm07:17765147-17765175
>Gm07:17773618-17773777
>Gm07:17774576-17774841
>Gm07:17774897-17774982
>Gm07:17775071-17775211
>Gm07:17775258-17775895
>Gm07:17777004-17777169
>Gm07:17777672-17777845
>Gm07:17780249-17780311
>Gm07:17780377-17780424
>Gm07:17780496-17780554
>Gm07:17784611-17784659
>Gm07:17784769-17784811
>Gm07:17785331-17785423
>Gm07:17785500-17785535
>Gm07:17785902-17786305
>Gm07:17786436-17786502
>Gm07:17786568-17786655
>Gm07:17787022-17787069
>Gm07:17787295-17787579
>Gm07:17787884-17788183
>Gm07:17788506-17788597
>Gm07:17789725-17789753
>Gm07:17789830-17789870
>Gm07:17791724-17791882
>Gm07:17791947-17791974
>Gm07:17792660-17792735
>Gm07:17794132-17794222
>Gm07:17794256-17794385
>Gm07:17794555-17794664
>Gm07:17794720-17794829
>Gm07:17794884-17794949
>Gm07:17795376-17795465
>Gm07:17795513-17795618
>Gm07:17796154-17796226
>Gm07:17796429-17796499
>Gm07:17799743-17799791
>Gm07:17802727-17802811
>Gm07:17806297-17806508
>Gm07:17806615-17806863
>Gm07:17806995-17807302
>Gm07:17807387-17807917
>Gm07:17811546-17811699
>Gm07:17815884-17815922
>Gm07:17816004-17816078
>Gm07:17816123-17816284
>Gm07:17816562-17816871
>Gm07:17818217-17818351
>Gm07:17818399-17818599
>Gm07:17818687-17818806
>Gm07:17818857-17818894
>Gm07:17820154-17820509
>Gm07:17820672-17820978
>Gm07:17821158-17821268
>Gm07:17822286-17822317
>Gm07:17825045-17825122
>Gm07:17825596-17828505
>Gm07:17830704-17830732
>Gm07:17833961-17834008
>Gm07:17834648-17835030
>Gm07:17835296-17835445
>Gm07:17837915-17838052
>Gm07:17841030-17841196
>Gm07:17844420-17844541
>Gm07:17844685-17844723
>Gm07:17844772-17844992
>Gm07:17845906-17845965
>Gm07:17845970-17846050
>Gm07:17846125-17846206
>Gm07:17846559-17846650
>Gm07:17846777-17846838
>Gm07:17846996-17847045
>Gm07:17851032-17851081
>Gm07:17853124-17853457
>Gm07:17853512-17853546
>Gm07:17853572-17853705
>Gm07:17854214-17854391
>Gm07:17854712-17855068
>Gm07:17858494-17858547
>Gm07:17858673-17858898
>Gm07:17859522-17859547
>Gm07:17862800-17862902
>Gm07:17863535-17863892
>Gm07:17863939-17864050
>Gm07:17864132-17864165
>Gm07:17864254-17864551
>Gm07:17866405-17866500
>Gm07:17867082-17867119
>Gm07:17867244-17867800
>Gm07:17868807-17868852
>Gm07:17868941-17868956
>Gm07:17869625-17869690
>Gm07:17869855-17869945
>Gm07:17872628-17872686
>Gm07:17873092-17873191
>Gm07:17874415-17874454
>Gm07:17874494-17874526
>Gm07:17874584-17874643
>Gm07:17875060-17875235
>Gm07:17875337-17875425
>Gm07:17880193-17880247
>Gm07:17886863-17886898
>Gm07:17888701-17888888
>Gm07:17891228-17891308
>Gm07:17896720-17896828
>Gm07:17897382-17897459
>Gm07:17897591-17897622
>Gm07:17901832-17901884
>Gm07:17902244-17902314
>Gm07:17904512-17904625
>Gm07:17905033-17905114
>Gm07:17905456-17905560
>Gm07:17905606-17905702
>Gm07:17906498-17906569
>Gm07:17906799-17906845
>Gm07:17907486-17907548
>Gm07:17907640-17907734
>Gm07:17908146-17908286
>Gm07:17909226-17909763
>Gm07:17911480-17911509
>Gm07:17912591-17912665
>Gm07:17916328-17916474
>Gm07:17916654-17916725
>Gm07:17916990-17917944
>Gm07:17922698-17923376
>Gm07:17924349-17924471
>Gm07:17924560-17924682
>Gm07:17925520-17925955
>Gm07:17926151-17931275
>Gm07:17932453-17932491
>Gm07:17934121-17934226
>Gm07:17934393-17934962
>Gm07:17935037-17935594
>Gm07:17935816-17935959
>Gm07:17936047-17938919
>Gm07:17939059-17939682
>Gm07:17940387-17940532
>Gm07:17940633-17940682
>Gm07:17943605-17943637
>Gm07:17957568-17957608
>Gm07:17958302-17958391
>Gm07:17958594-17958648
>Gm07:17958878-17958922
>Gm07:17959638-17959750
>Gm07:17959820-17959907
>Gm07:17960303-17960379
>Gm07:17960611-17960915
>Gm07:17960954-17961028
>Gm07:17961256-17961360
>Gm07:17961527-17961571
>Gm07:17964083-17964133
>Gm07:17965544-17965615
>Gm07:17968436-17968477
>Gm07:17971522-17971576
>Gm07:17974545-17974588
>Gm07:17975583-17975620
>Gm07:17976144-17976301
>Gm07:17976497-17976562
>Gm07:17976845-17976888
>Gm07:17977196-17977395
>Gm07:17977429-17977602
>Gm07:17977638-17977734
>Gm07:17980159-17980294
>Gm07:17981306-17981558
>Gm07:17981612-17982869
>Gm07:17983193-17984757
>Gm07:17985125-17985220
>Gm07:17985824-17985875
>Gm07:17988112-17988167
>Gm07:17990352-17990426
>Gm07:17990492-17990532
>Gm07:17991219-17991252
>Gm07:17991556-17991630
>Gm07:17992012-17992042
>Gm07:17993196-17998035
>Gm07:18001707-18002171
>Gm07:18002265-18003714
>Gm07:18003752-18004267
>Gm07:18004301-18005410
>Gm07:18005437-18006198
>Gm07:18006231-18007394
>Gm07:18007425-18007525
>Gm07:18007803-18007891
>Gm07:18007957-18008341
>Gm07:18008397-18008461
>Gm07:18011421-18011508
>Gm07:18013176-18014137
>Gm07:18018379-18026259
>Gm07:18026330-18026618
>Gm07:18034963-18035153
>Gm07:18035311-18035426
>Gm07:18035783-18035938
>Gm07:18036017-18036061
>Gm07:18036094-18036596
>Gm07:18037121-18037343
>Gm07:18037434-18037949
>Gm07:18038073-18038130
>Gm07:18038187-18038413
>Gm07:18038486-18038771
>Gm07:18039092-18039128
>Gm07:18039516-18041418
>Gm07:18041533-18042033
>Gm07:18042659-18042887
>Gm07:18043349-18043409
>Gm07:18048826-18048879
>Gm07:18049441-18049535
>Gm07:18049681-18049733
>Gm07:18050189-18050307
>Gm07:18051024-18051114
>Gm07:18051203-18051290
>Gm07:18052122-18052147
>Gm07:18056231-18056300
>Gm07:18058839-18059405
>Gm07:18060268-18060303
>Gm07:18062305-18062422
>Gm07:18065924-18084676
>Gm07:18085711-18085754
>Gm07:18087786-18087953
>Gm07:18091716-18091882
>Gm07:18092147-18092189
>Gm07:18094862-18094949
>Gm07:18095137-18095167
>Gm07:18096269-18096467
>Gm07:18098380-18099694
>Gm07:18099751-18099925
>Gm07:18103092-18103208
>Gm07:18103338-18103478
>Gm07:18105014-18105089
>Gm07:18106226-18106267
>Gm07:18109107-18109200
>Gm07:18111517-18113772
>Gm07:18116663-18116880
>Gm07:18117470-18117509
>Gm07:18120576-18120677
>Gm07:18121634-18121898
>Gm07:18124781-18124806
>Gm07:18125030-18125057
>Gm07:18125507-18125623
>Gm07:18126024-18126084
>Gm07:18128703-18128858
>Gm07:18129588-18129673
>Gm07:18129915-18130070
>Gm07:18131849-18131905
>Gm07:18132139-18132167
>Gm07:18132606-18132744
>Gm07:18132817-18132859
>Gm07:18132932-18133088
>Gm07:18133136-18133170
>Gm07:18133219-18133241
>Gm07:18133284-18134288
>Gm07:18134550-18134598
>Gm07:18134683-18134780
>Gm07:18134923-18134955
>Gm07:18135024-18153158
>Gm07:18153420-18153468
>Gm07:18153567-18153650
>Gm07:18153793-18153825
>Gm07:18153894-18153974
>Gm07:18154008-18155690
>Gm07:18155831-18155905
>Gm07:18156044-18156123
>Gm07:18156218-18156646
>Gm07:18156700-18156871
>Gm07:18156929-18157048
>Gm07:18157139-18157341
>Gm07:18157430-18157561
>Gm07:18158455-18158492
>Gm07:18158607-18158786
>Gm07:18159489-18159591
>Gm07:18159629-18159850
>Gm07:18159934-18160001
>Gm07:18160040-18160162
>Gm07:18161926-18162299
>Gm07:18162611-18165375
>Gm07:18165428-18165988
>Gm07:18166022-18166294
>Gm07:18166447-18166800
>Gm07:18166833-18167000
>Gm07:18167046-18168326
>Gm07:18168838-18168875
>Gm07:18169129-18169210
>Gm07:18169599-18169641
>Gm07:18170362-18170453
>Gm07:18171223-18174443
>Gm07:18175152-18175182
>Gm07:18176602-18177084
>Gm07:18177146-18177540
>Gm07:18177585-18177654
>Gm07:18177712-18177785
>Gm07:18183111-18183149
>Gm07:18184687-18184774
>Gm07:18187663-18187707
>Gm07:18188009-18188040
>Gm07:18188087-18188186
>Gm07:18189269-18189411
>Gm07:18190792-18190862
>Gm07:18191203-18191303
>Gm07:18195953-18196012
>Gm07:18197304-18197381
>Gm07:18197535-18197608
>Gm07:18197712-18198958
>Gm07:18199035-18200252
>Gm07:18200294-18200347
>Gm07:18200380-18201375
>Gm07:18201444-18202274
>Gm07:18202319-18202381
>Gm07:18202479-18203969
>Gm07:18204006-18204093
>Gm07:18204396-18204425
>Gm07:18209438-18209502
>Gm07:18209650-18209722
>Gm07:18209838-18209927
>Gm07:18209984-18210073
>Gm07:18211473-18211519
>Gm07:18214908-18214939
>Gm07:18215580-18215804
>Gm07:18222735-18222764
>Gm07:18224346-18224490
>Gm07:18224656-18224765
>Gm07:18225058-18225124
>Gm07:18226103-18226156
>Gm07:18226670-18226793
>Gm07:18226859-18226895
>Gm07:18226977-18227169
>Gm07:18227600-18227634
>Gm07:18227667-18228291
>Gm07:18228384-18229086
>Gm07:18229140-18229292
>Gm07:18229371-18229562
>Gm07:18229710-18230235
>Gm07:18230283-18230982
>Gm07:18231070-18232089
>Gm07:18232123-18232745
>Gm07:18232771-18232809
>Gm07:18233020-18233049
>Gm07:18233515-18233783
>Gm07:18234030-18234194
>Gm07:18234326-18234363
>Gm07:18234923-18235016
>Gm07:18235201-18235385
>Gm07:18235508-18236113
>Gm07:18236159-18236239
>Gm07:18236324-18236633
>Gm07:18236841-18236995
>Gm07:18237104-18237188
>Gm07:18237995-18238031
>Gm07:18238144-18238222
>Gm07:18238369-18238413
>Gm07:18238977-18239046
>Gm07:18239093-18239849
>Gm07:18240071-18240177
>Gm07:18240595-18240834
>Gm07:18241018-18241073
>Gm07:18246842-18246951
>Gm07:18248065-18248130
>Gm07:18248860-18248921
>Gm07:18248986-18249181
>Gm07:18249264-18249418
>Gm07:18249488-18249834
>Gm07:18250147-18250682
>Gm07:18250709-18251617
>Gm07:18251659-18252308
>Gm07:18253178-18253313
>Gm07:18253632-18259239
>Gm07:18260097-18260227
>Gm07:18261732-18261780
>Gm07:18261847-18261933
>Gm07:18262337-18262430
>Gm07:18264281-18264330
>Gm07:18266267-18266415
>Gm07:18269046-18269155
>Gm07:18270361-18270407
>Gm07:18271205-18271237
>Gm07:18276005-18276058
>Gm07:18276785-18278806
>Gm07:18280548-18280659
>Gm07:18281072-18281204
>Gm07:18281263-18281925
>Gm07:18281963-18283791
>Gm07:18283830-18284382
>Gm07:18284578-18285245
>Gm07:18285319-18285784
>Gm07:18285814-18286210
>Gm07:18286597-18287384
>Gm07:18287460-18289155
>Gm07:18289197-18289254
>Gm07:18289522-18289635
>Gm07:18289779-18289903
>Gm07:18290021-18290230
>Gm07:18290370-18290409
>Gm07:18290597-18291123
>Gm07:18291191-18291500
>Gm07:18291531-18292247
>Gm07:18292299-18293379
>Gm07:18293477-18298653
>Gm07:18298671-18298857
>Gm07:18298937-18298969
>Gm07:18299015-18299180
>Gm07:18299703-18299774
>Gm07:18303736-18303766
>Gm07:18304211-18304296
>Gm07:18304708-18304867
>Gm07:18313979-18314547
>Gm07:18314607-18315298
>Gm07:18315355-18315386
>Gm07:18315409-18315526
>Gm07:18315573-18316598
>Gm07:18316672-18317187
>Gm07:18317242-18317967
>Gm07:18318248-18318390
>Gm07:18318474-18318650
>Gm07:18318957-18319122
>Gm07:18324144-18324196
>Gm07:18325642-18328006
>Gm07:18328042-18330468
>Gm07:18332348-18332426
>Gm07:18333408-18333774
>Gm07:18333857-18333974
>Gm07:18334015-18335888
>Gm07:18336678-18339204
>Gm07:18339237-18341463
>Gm07:18341476-18342813
>Gm07:18342845-18351885
>Gm07:18351990-18352531
>Gm07:18352565-18353472
>Gm07:18353508-18354592
>Gm07:18354723-18356638
>Gm07:18356670-18356858
>Gm07:18356992-18357081
>Gm07:18357164-18357996
>Gm07:18358035-18358554
>Gm07:18358623-18358832
>Gm07:18358926-18359636
>Gm07:18359704-18359734
>Gm07:18359816-18359992
>Gm07:18360096-18360297
>Gm07:18364921-18364956
>Gm07:18366209-18366277
>Gm07:18367082-18367154
>Gm07:18367263-18367315
>Gm07:18367360-18367454
>Gm07:18367662-18368229
>Gm07:18368272-18368588
>Gm07:18368664-18369266
>Gm07:18369317-18369398
>Gm07:18369477-18369574
>Gm07:18369608-18369714
>Gm07:18369781-18369834
>Gm07:18369888-18370069
>Gm07:18372201-18372242
>Gm07:18372369-18372488
>Gm07:18372555-18372640
>Gm07:18372685-18373462
>Gm07:18373564-18373632
>Gm07:18376188-18376270
>Gm07:18376377-18376568
>Gm07:18376646-18376752
>Gm07:18377943-18377992
>Gm07:18379713-18381273
>Gm07:18381338-18381652
>Gm07:18381693-18384037
>Gm07:18384162-18385243
>Gm07:18386807-18386953
>Gm07:18387175-18387219
>Gm07:18388228-18388300
>Gm07:18395284-18395328
>Gm07:18395619-18395659
>Gm07:18395786-18395859
>Gm07:18396265-18396328
>Gm07:18396762-18396861
>Gm07:18400226-18400283
>Gm07:18400377-18400437
>Gm07:18400556-18400598
>Gm07:18400923-18401019
>Gm07:18401478-18401546
>Gm07:18402177-18402217
>Gm07:18402301-18402344
>Gm07:18402392-18402481
>Gm07:18403768-18403852
>Gm07:18403955-18404000
>Gm07:18407183-18407270
>Gm07:18411520-18411582
>Gm07:18416068-18416218
>Gm07:18417422-18417747
>Gm07:18417838-18417929
>Gm07:18417961-18418063
>Gm07:18420351-18420407
>Gm07:18423329-18423636
>Gm07:18424611-18424715
>Gm07:18425770-18428959
>Gm07:18429944-18430054
>Gm07:18432175-18432917
>Gm07:18433054-18457784
>Gm07:18457831-18459695
>Gm07:18459751-18460855
>Gm07:18460957-18461569
>Gm07:18461601-18462717
>Gm07:18463031-18463149
>Gm07:18463211-18463298
>Gm07:18463364-18463428
>Gm07:18463578-18463767
>Gm07:18464056-18464223
>Gm07:18464259-18464337
>Gm07:18464421-18464544
>Gm07:18464638-18464866
>Gm07:18465015-18465049
>Gm07:18465223-18465669
>Gm07:18465810-18466416
>Gm07:18466447-18467570
>Gm07:18467642-18467702
>Gm07:18467757-18468012
>Gm07:18468413-18468646
>Gm07:18468697-18468886
>Gm07:18470788-18470830
>Gm07:18472087-18472126
>Gm07:18473492-18473546
>Gm07:18473598-18473738
>Gm07:18474026-18474411
>Gm07:18480892-18481035
>Gm07:18481139-18481206
>Gm07:18482174-18482252
>Gm07:18483508-18483563
>Gm07:18483827-18483991
>Gm07:18484395-18484479
>Gm07:18485862-18485911
>Gm07:18485952-18485997
>Gm07:18486712-18486758
>Gm07:18488041-18488278
>Gm07:18488438-18494441
>Gm07:18497949-18498050
>Gm07:18498165-18498353
>Gm07:18502537-18502579
>Gm07:18503039-18503083
>Gm07:18504062-18504096
>Gm07:18505478-18505582
>Gm07:18506485-18506529
>Gm07:18507524-18507628
>Gm07:18507703-18507953
>Gm07:18507995-18508041
>Gm07:18508305-18508381
>Gm07:18508443-18508750
>Gm07:18508828-18509174
>Gm07:18509207-18509879
>Gm07:18509976-18510041
>Gm07:18511080-18512474
>Gm07:18512508-18513347
>Gm07:18514130-18514169
>Gm07:18516985-18521745
>Gm07:18526406-18526448
>Gm07:18531035-18531081
>Gm07:18534185-18534249
>Gm07:18534904-18534975
>Gm07:18535141-18535211
>Gm07:18535869-18535914
>Gm07:18536382-18536419
>Gm07:18536524-18536553
>Gm07:18538039-18538230
>Gm07:18538312-18538503
>Gm07:18538638-18538758
>Gm07:18538990-18539054
>Gm07:18539235-18539281
>Gm07:18539362-18539466
>Gm07:18540915-18541051
>Gm07:18541251-18541372
>Gm07:18541420-18541475
>Gm07:18547497-18547592
>Gm07:18551513-18565047
>Gm07:18565117-18565562
>Gm07:18565576-18565632
>Gm07:18565695-18565844
>Gm07:18565900-18566472
>Gm07:18566926-18566974
>Gm07:18567242-18568680
>Gm07:18570243-18571149
>Gm07:18571192-18571549
>Gm07:18572082-18574383
>Gm07:18579059-18579177
>Gm07:18582856-18582930
>Gm07:18583055-18583170
>Gm07:18583505-18583656
>Gm07:18585014-18585118
>Gm07:18586020-18586261
>Gm07:18586636-18586690
>Gm07:18587605-18587710
>Gm07:18588463-18588690
>Gm07:18588985-18589210
>Gm07:18590508-18590561
>Gm07:18593003-18593432
>Gm07:18598559-18599759
>Gm07:18602155-18602247
>Gm07:18602496-18608085
>Gm07:18608147-18608232
>Gm07:18608398-18608739
>Gm07:18608954-18609004
>Gm07:18609071-18609172
>Gm07:18609223-18609292
>Gm07:18609401-18609454
>Gm07:18609939-18610099
>Gm07:18610177-18610213
>Gm07:18610376-18610437
>Gm07:18610581-18610687
>Gm07:18610804-18611184
>Gm07:18611253-18611296
>Gm07:18611372-18611445
>Gm07:18611466-18611612
>Gm07:18612112-18612143
>Gm07:18612949-18613592
>Gm07:18613695-18614995
>Gm07:18615061-18615279
>Gm07:18615382-18615757
>Gm07:18615792-18615832
>Gm07:18615952-18615985
>Gm07:18616136-18616450
>Gm07:18616519-18616770
>Gm07:18617019-18617103
>Gm07:18617131-18617174
>Gm07:18617247-18617355
>Gm07:18617529-18617897
>Gm07:18618007-18618274
>Gm07:18618330-18618734
>Gm07:18618772-18618873
>Gm07:18618934-18619074
>Gm07:18619143-18619419
>Gm07:18619487-18619615
>Gm07:18619694-18620001
>Gm07:18620187-18620844
>Gm07:18620895-18620956
>Gm07:18621033-18621293
>Gm07:18621793-18621883
>Gm07:18621934-18621985
>Gm07:18621998-18622343
>Gm07:18622393-18622475
>Gm07:18622502-18622812
>Gm07:18622844-18623121
>Gm07:18623184-18623374
>Gm07:18623940-18624064
>Gm07:18624098-18624224
>Gm07:18624262-18625738
>Gm07:18625831-18626075
>Gm07:18626114-18627046
>Gm07:18627123-18627213
>Gm07:18627320-18627382
>Gm07:18627515-18627548
>Gm07:18627647-18628289
>Gm07:18628355-18628811
>Gm07:18628854-18628882
>Gm07:18628993-18629122
>Gm07:18629182-18629384
>Gm07:18629454-18631469
>Gm07:18631502-18631609
>Gm07:18631724-18632113
>Gm07:18632979-18633020
>Gm07:18638385-18638899
>Gm07:18639568-18639998
>Gm07:18640157-18642597
>Gm07:18642704-18643564
>Gm07:18643664-18644592
>Gm07:18644630-18644760
>Gm07:18644788-18644996
>Gm07:18645080-18645328
>Gm07:18647262-18647449
>Gm07:18647624-18648718
>Gm07:18649104-18649136
>Gm07:18649405-18649451
>Gm07:18649536-18649828
>Gm07:18650000-18650181
>Gm07:18650208-18650267
>Gm07:18650443-18650517
>Gm07:18650589-18650693
>Gm07:18650870-18650918
>Gm07:18651029-18651737
>Gm07:18652342-18652574
>Gm07:18652637-18652712
>Gm07:18652779-18652956
>Gm07:18653033-18653294
>Gm07:18653381-18653457
>Gm07:18653666-18653703
>Gm07:18655993-18656088
>Gm07:18658136-18658188
>Gm07:18661019-18661094
>Gm07:18661229-18662880
>Gm07:18665156-18665571
>Gm07:18665631-18665704
>Gm07:18665829-18665858
>Gm07:18665915-18666419
>Gm07:18666475-18667932
>Gm07:18667996-18668178
>Gm07:18668270-18668673
>Gm07:18668790-18668836
>Gm07:18669024-18669085
>Gm07:18669349-18669570
>Gm07:18669679-18669727
>Gm07:18669842-18669894
>Gm07:18670037-18670071
>Gm07:18671031-18671094
>Gm07:18671158-18671328
>Gm07:18671401-18671433
>Gm07:18671665-18671706
>Gm07:18671792-18671844
>Gm07:18671988-18672101
>Gm07:18676372-18676440
>Gm07:18676535-18676599
>Gm07:18679066-18679127
>Gm07:18680099-18680144
>Gm07:18680452-18680496
>Gm07:18684065-18684181
>Gm07:18684345-18684440
>Gm07:18685078-18685119
>Gm07:18685477-18685613
>Gm07:18685682-18685774
>Gm07:18685953-18686024
>Gm07:18686107-18686140
>Gm07:18686237-18686266
>Gm07:18686434-18687014
>Gm07:18687613-18687700
>Gm07:18687778-18687839
>Gm07:18693234-18693380
>Gm07:18696343-18696399
>Gm07:18699229-18699362
>Gm07:18699721-18699752
>Gm07:18699832-18699919
>Gm07:18700830-18700881
>Gm07:18702076-18702119
>Gm07:18705844-18706082
>Gm07:18706232-18706917
>Gm07:18707003-18707340
>Gm07:18707475-18707605
>Gm07:18708180-18708442
>Gm07:18708949-18709224
>Gm07:18709293-18710918
>Gm07:18710956-18715220
>Gm07:18715264-18716736
>Gm07:18717427-18717498
>Gm07:18717815-18718015
>Gm07:18718421-18718462
>Gm07:18719722-18740011
>Gm07:18740645-18740695
>Gm07:18740861-18740912
>Gm07:18741164-18741232
>Gm07:18741357-18741461
>Gm07:18741507-18741739
>Gm07:18741952-18741984
>Gm07:18742143-18742199
>Gm07:18742364-18742469
>Gm07:18742524-18742766
>Gm07:18742871-18742904
>Gm07:18743472-18743919
>Gm07:18743952-18744106
>Gm07:18744348-18744397
>Gm07:18744569-18744911
>Gm07:18744965-18745492
>Gm07:18745547-18745576
>Gm07:18746069-18746683
>Gm07:18746923-18746979
>Gm07:18749054-18749811
>Gm07:18749842-18750008
>Gm07:18750032-18750064
>Gm07:18750151-18750764
>Gm07:18750883-18751802
>Gm07:18751856-18752214
>Gm07:18752325-18752356
>Gm07:18752566-18752733
>Gm07:18752955-18753128
>Gm07:18753436-18753515
>Gm07:18754017-18754047
>Gm07:18755260-18755952
>Gm07:18756103-18757147
>Gm07:18757188-18762936
>Gm07:18763009-18763112
>Gm07:18767313-18767397
>Gm07:18768684-18768923
>Gm07:18769340-18769408
>Gm07:18769576-18769675
>Gm07:18769753-18769891
>Gm07:18770128-18770532
>Gm07:18770605-18771230
>Gm07:18771293-18771391
>Gm07:18771442-18771729
>Gm07:18771766-18771887
>Gm07:18772034-18772252
>Gm07:18772381-18772729
>Gm07:18772787-18773148
>Gm07:18773265-18775176
>Gm07:18775215-18775376
>Gm07:18775513-18776072
>Gm07:18776127-18776735
>Gm07:18776812-18784001
>Gm07:18784174-18784205
>Gm07:18784272-18785292
>Gm07:18785879-18785897
>Gm07:18791351-18791457
>Gm07:18792288-18793800
>Gm07:18794261-18794501
>Gm07:18794707-18794732
>Gm07:18794803-18794861
>Gm07:18795189-18795253
>Gm07:18795331-18795482
>Gm07:18795561-18795641
>Gm07:18795878-18817059
>Gm07:18817114-18817376
>Gm07:18817524-18817625
>Gm07:18817676-18817792
>Gm07:18817825-18818483
>Gm07:18818545-18818658
>Gm07:18818704-18818865
>Gm07:18819006-18819202
>Gm07:18819306-18819570
>Gm07:18819660-18820705
>Gm07:18821062-18821444
>Gm07:18821607-18821834
>Gm07:18822383-18822418
>Gm07:18828352-18828456
>Gm07:18835509-18835570
>Gm07:18836964-18837075
>Gm07:18837158-18837231
>Gm07:18838493-18838901
>Gm07:18840358-18840403
>Gm07:18840773-18840803
>Gm07:18840944-18841186
>Gm07:18842327-18842416
>Gm07:18842458-18842592
>Gm07:18842665-18842732
>Gm07:18842861-18842953
>Gm07:18842991-18843031
>Gm07:18843191-18843329
>Gm07:18843376-18843812
>Gm07:18843875-18843950
>Gm07:18844070-18846384
>Gm07:18849851-18849975
>Gm07:18850722-18850780
>Gm07:18856111-18863883
>Gm07:18864484-18864761
>Gm07:18865733-18867240
>Gm07:18867472-18867516
>Gm07:18867844-18867936
>Gm07:18868106-18868208
>Gm07:18868600-18868684
>Gm07:18869546-18869598
>Gm07:18871090-18871403
>Gm07:18871569-18871873
>Gm07:18872064-18872186
>Gm07:18872726-18872777
>Gm07:18872919-18873046
>Gm07:18873180-18873388
>Gm07:18873593-18874224
>Gm07:18874308-18874363
>Gm07:18874468-18874638
>Gm07:18875637-18875675
>Gm07:18875811-18876028
>Gm07:18876101-18876170
>Gm07:18876269-18876350
>Gm07:18876554-18876614
>Gm07:18876747-18876792
>Gm07:18877478-18877518
>Gm07:18878724-18878763
>Gm07:18879201-18879228
>Gm07:18879285-18879528
>Gm07:18879658-18879714
>Gm07:18885454-18885842
>Gm07:18886056-18886526
>Gm07:18887103-18887183
>Gm07:18887286-18887384
>Gm07:18888222-18888306
>Gm07:18888877-18889011
>Gm07:18891182-18891222
>Gm07:18895771-18895819
>Gm07:18895874-18896123
>Gm07:18897159-18897204
>Gm07:18897367-18897442
>Gm07:18897628-18897822
>Gm07:18898007-18898061
>Gm07:18898235-18898303
>Gm07:18898468-18898577
>Gm07:18898715-18898869
>Gm07:18899199-18899278
>Gm07:18899527-18899628
>Gm07:18899707-18899753
>Gm07:18899871-18899910
>Gm07:18900054-18900136
>Gm07:18900202-18900290
>Gm07:18900573-18901057
>Gm07:18901176-18901256
>Gm07:18901371-18901447
>Gm07:18901489-18901598
>Gm07:18901661-18901691
>Gm07:18901808-18901866
>Gm07:18902097-18902193
>Gm07:18902226-18902322
>Gm07:18902363-18903434
>Gm07:18904853-18904903
>Gm07:18907211-18907243
>Gm07:18910880-18911471
>Gm07:18912939-18913189
>Gm07:18913295-18913331
>Gm07:18913399-18913490
>Gm07:18913529-18913569
>Gm07:18913687-18913781
>Gm07:18913912-18913942
>Gm07:18914092-18914163
>Gm07:18914560-18914670
>Gm07:18914879-18915097
>Gm07:18915124-18915297
>Gm07:18915356-18915730
>Gm07:18915896-18916086
>Gm07:18916842-18916905
>Gm07:18920492-18920547
>Gm07:18920588-18920625
>Gm07:18921306-18921348
>Gm07:18921398-18921450
>Gm07:18922956-18922991
>Gm07:18923163-18923217
>Gm07:18925674-18925801
>Gm07:18925845-18925983
>Gm07:18926119-18926211
>Gm07:18926399-18926445
>Gm07:18926525-18926553
>Gm07:18926959-18927036
>Gm07:18927509-18927681
>Gm07:18927750-18927919
>Gm07:18928096-18928169
>Gm07:18928205-18928248
>Gm07:18928284-18928317
>Gm07:18928674-18928733
>Gm07:18929419-18929572
>Gm07:18932126-18932180
>Gm07:18935170-18936287
>Gm07:18936927-18937810
>Gm07:18937859-18937923
>Gm07:18938241-18939227
>Gm07:18939288-18941461
>Gm07:18941523-18941657
>Gm07:18941701-18941927
>Gm07:18941973-18942411
>Gm07:18942440-18942595
>Gm07:18946122-18948974
>Gm07:18949007-18949177
>Gm07:18949214-18950098
>Gm07:18950164-18951038
>Gm07:18951096-18952071
>Gm07:18952175-18953623
>Gm07:18953731-18954155
>Gm07:18954656-18954775
>Gm07:18955482-18955726
>Gm07:18955783-18955837
>Gm07:18956837-18958448
>Gm07:18959317-18959374
>Gm07:18960181-18960286
>Gm07:18961316-18961369
>Gm07:18961441-18961723
>Gm07:18963885-18963976
>Gm07:18965267-18965296
>Gm07:18970584-18970762
>Gm07:18972046-18972097
>Gm07:18978438-18978561
>Gm07:18979005-18979073
>Gm07:18979547-18979624
>Gm07:18986253-18986281
>Gm07:18986847-18986883
>Gm07:18987666-18987700
>Gm07:18991281-18991357
>Gm07:18993342-18993425
>Gm07:18993509-18993623
>Gm07:18993830-18993997
>Gm07:18994173-18994254
>Gm07:18994374-18994412
>Gm07:18995649-18995723
>Gm07:18998208-18998508
>Gm07:18998591-18998927
>Gm07:18998972-19001231
>Gm07:19001310-19001850
>Gm07:19001915-19002390
>Gm07:19002444-19003057
>Gm07:19005342-19005478
>Gm07:19005702-19005971
>Gm07:19006306-19006331
>Gm07:19010042-19010612
>Gm07:19010783-19010812
>Gm07:19010882-19014119
>Gm07:19014145-19015031
>Gm07:19015075-19015577
>Gm07:19015627-19016694
>Gm07:19017512-19017594
>Gm07:19017894-19017992
>Gm07:19018576-19018665
>Gm07:19018754-19018952
>Gm07:19019647-19019703
>Gm07:19020583-19020966
>Gm07:19021282-19021655
>Gm07:19023164-19023279
>Gm07:19023981-19024040
>Gm07:19024259-19024341
>Gm07:19024532-19024590
>Gm07:19025211-19025288
>Gm07:19025362-19025390
>Gm07:19029614-19029738
>Gm07:19029983-19030076
>Gm07:19030361-19030457
>Gm07:19031058-19031129
>Gm07:19031367-19031415
>Gm07:19037181-19037217
>Gm07:19037307-19037343
>Gm07:19039247-19039403
>Gm07:19039532-19039602
>Gm07:19039659-19039712
>Gm07:19042062-19042309
>Gm07:19044035-19047664
>Gm07:19047704-19048208
>Gm07:19048241-19049846
>Gm07:19049891-19050041
>Gm07:19050291-19051941
>Gm07:19051958-19056506
>Gm07:19058078-19061114
>Gm07:19061909-19061980
>Gm07:19062238-19062293
>Gm07:19062450-19062608
>Gm07:19062788-19062815
>Gm07:19062907-19063042
>Gm07:19063088-19063256
>Gm07:19063703-19063783
>Gm07:19064455-19064554
>Gm07:19065148-19065215
>Gm07:19065511-19065585
>Gm07:19066111-19066152
>Gm07:19066288-19066337
>Gm07:19066711-19066925
>Gm07:19070629-19070664
>Gm07:19070702-19070742
>Gm07:19071518-19071675
>Gm07:19071894-19072036
>Gm07:19079131-19079197
>Gm07:19088687-19088772
>Gm07:19094804-19094836
>Gm07:19096297-19096380
>Gm07:19099399-19099445
>Gm07:19099610-19099735
>Gm07:19100236-19100340
>Gm07:19101359-19101419
>Gm07:19101422-19101457
>Gm07:19101759-19101830
>Gm07:19103195-19103264
>Gm07:19104392-19104467
>Gm07:19113564-19113603
>Gm07:19115154-19115197
>Gm07:19115264-19115321
>Gm07:19115713-19115773
>Gm07:19115853-19116144
>Gm07:19117209-19117364
>Gm07:19120078-19120257
>Gm07:19120469-19120557
>Gm07:19120691-19120740
>Gm07:19120953-19121207
>Gm07:19121281-19121430
>Gm07:19121493-19121872
>Gm07:19121941-19122086
>Gm07:19122395-19122469
>Gm07:19122681-19122753
>Gm07:19122935-19123054
>Gm07:19124070-19124169
>Gm07:19128163-19128213
>Gm07:19129886-19129929
>Gm07:19131497-19131536
>Gm07:19132213-19132251
>Gm07:19134356-19134441
>Gm07:19134505-19134954
>Gm07:19135007-19135062
>Gm07:19141764-19141813
>Gm07:19141835-19144669
>Gm07:19144729-19150831
>Gm07:19150875-19152728
>Gm07:19152848-19152966
>Gm07:19153171-19153284
>Gm07:19153534-19153670
>Gm07:19155082-19155170
>Gm07:19156050-19161289
>Gm07:19161632-19162508
>Gm07:19162587-19162968
>Gm07:19163083-19163303
>Gm07:19163376-19163609
>Gm07:19163670-19163986
>Gm07:19164050-19164126
>Gm07:19164224-19164674
>Gm07:19164928-19165062
>Gm07:19165264-19165338
>Gm07:19165680-19165732
>Gm07:19170256-19170393
>Gm07:19172807-19172858
>Gm07:19173363-19173416
>Gm07:19173841-19174507
>Gm07:19174731-19174766
>Gm07:19174814-19175153
>Gm07:19176966-19177067
>Gm07:19177171-19177276
>Gm07:19177404-19177433
>Gm07:19178899-19178947
>Gm07:19179319-19179807
>Gm07:19186147-19186566
>Gm07:19187217-19187266
>Gm07:19192092-19192124
>Gm07:19193766-19193938
>Gm07:19193964-19196065
>Gm07:19196107-19198788
>Gm07:19200255-19200594
>Gm07:19200656-19200693
>Gm07:19201195-19201356
>Gm07:19201627-19201775
>Gm07:19201971-19202040
>Gm07:19203621-19203664
>Gm07:19203749-19203861
>Gm07:19205518-19208188
>Gm07:19208266-19208485
>Gm07:19209469-19209519
>Gm07:19209554-19209849
>Gm07:19212155-19212257
>Gm07:19212479-19212605
>Gm07:19212788-19213080
>Gm07:19213136-19213657
>Gm07:19213764-19214253
>Gm07:19214334-19214754
>Gm07:19214772-19215048
>Gm07:19215094-19215401
>Gm07:19215490-19215714
>Gm07:19215776-19215823
>Gm07:19215908-19215945
>Gm07:19215992-19216070
>Gm07:19216359-19216432
>Gm07:19216563-19216601
>Gm07:19216655-19216931
>Gm07:19216980-19217007
>Gm07:19217067-19217246
>Gm07:19217331-19217510
>Gm07:19217573-19217821
>Gm07:19217862-19217908
>Gm07:19218023-19218062
>Gm07:19218108-19221008
>Gm07:19221045-19221646
>Gm07:19221824-19222278
>Gm07:19222348-19222545
>Gm07:19222778-19223032
>Gm07:19223130-19223149
>Gm07:19223261-19224088
>Gm07:19224129-19225018
>Gm07:19225072-19225466
>Gm07:19225574-19225826
>Gm07:19225862-19225918
>Gm07:19225968-19226142
>Gm07:19226168-19226832
>Gm07:19226890-19227985
>Gm07:19228033-19229626
>Gm07:19229691-19230151
>Gm07:19230267-19230677
>Gm07:19230750-19231850
>Gm07:19231952-19232198
>Gm07:19232258-19233117
>Gm07:19233132-19233432
>Gm07:19233473-19236850
>Gm07:19237904-19237934
>Gm07:19237988-19238075
>Gm07:19238224-19238269
>Gm07:19238417-19238443
>Gm07:19238549-19238618
>Gm07:19238651-19238836
>Gm07:19238930-19239155
>Gm07:19242994-19243033
>Gm07:19243236-19244675
>Gm07:19247304-19247338
>Gm07:19247410-19247475
>Gm07:19247537-19247734
>Gm07:19250842-19251423
>Gm07:19252824-19252866
>Gm07:19254851-19254928
>Gm07:19256880-19256924
>Gm07:19258277-19258465
>Gm07:19258929-19259183
>Gm07:19259296-19261008
>Gm07:19261178-19261324
>Gm07:19261373-19261628
>Gm07:19261684-19261888
>Gm07:19261940-19261968
>Gm07:19262686-19263412
>Gm07:19263508-19263703
>Gm07:19263775-19263884
>Gm07:19264092-19265008
>Gm07:19265151-19265303
>Gm07:19265349-19265409
>Gm07:19265442-19265837
>Gm07:19265922-19266871
>Gm07:19266936-19267235
>Gm07:19267381-19267438
>Gm07:19267514-19267568
>Gm07:19267985-19268023
>Gm07:19268595-19269417
>Gm07:19269451-19271094
>Gm07:19276491-19276531
>Gm07:19280548-19280562
>Gm07:19281559-19281593
>Gm07:19282304-19284142
>Gm07:19284289-19285132
>Gm07:19285299-19288080
>Gm07:19288154-19288364
>Gm07:19288435-19288464
>Gm07:19288582-19288815
>Gm07:19288886-19288968
>Gm07:19289006-19289085
>Gm07:19289235-19289258
>Gm07:19289490-19289835
>Gm07:19289912-19290034
>Gm07:19290068-19290350
>Gm07:19290423-19290699
>Gm07:19290837-19290884
>Gm07:19290928-19291040
>Gm07:19291341-19291409
>Gm07:19291482-19291517
>Gm07:19291558-19292778
>Gm07:19292842-19296555
>Gm07:19296583-19297069
>Gm07:19299189-19299235
>Gm07:19299543-19299639
>Gm07:19301129-19301220
>Gm07:19303912-19304544
>Gm07:19304600-19304647
>Gm07:19304931-19305323
>Gm07:19305362-19305424
>Gm07:19305570-19305752
>Gm07:19305923-19306108
>Gm07:19306213-19306459
>Gm07:19306503-19306662
>Gm07:19306794-19306904
>Gm07:19306950-19307032
>Gm07:19307114-19307171
>Gm07:19307236-19308424
>Gm07:19308533-19311121
>Gm07:19311168-19311280
>Gm07:19311315-19311787
>Gm07:19311817-19312271
>Gm07:19312454-19312511
>Gm07:19312583-19312626
>Gm07:19312736-19312844
>Gm07:19314283-19314346
>Gm07:19314953-19315003
>Gm07:19315213-19315287
>Gm07:19318921-19320118
>Gm07:19325080-19325180
>Gm07:19325727-19325785
>Gm07:19326332-19326383
>Gm07:19327395-19327434
>Gm07:19327862-19327980
>Gm07:19329221-19329387
>Gm07:19329409-19330257
>Gm07:19330342-19330677
>Gm07:19330707-19330924
>Gm07:19334868-19335060
>Gm07:19337697-19337740
>Gm07:19341941-19341996
>Gm07:19342671-19342842
>Gm07:19342904-19343122
>Gm07:19347722-19347750
>Gm07:19348686-19348752
>Gm07:19349562-19349697
>Gm07:19349950-19350088
>Gm07:19350238-19350275
>Gm07:19351080-19351241
>Gm07:19353094-19353205
>Gm07:19353879-19353990
>Gm07:19356254-19356312
>Gm07:19357789-19358189
>Gm07:19358547-19358598
>Gm07:19358708-19358813
>Gm07:19358866-19358970
>Gm07:19359139-19359573
>Gm07:19360155-19360316
>Gm07:19360763-19360813
>Gm07:19360878-19361026
>Gm07:19361447-19361539
>Gm07:19361749-19362049
>Gm07:19362403-19362435
>Gm07:19363110-19363524
>Gm07:19363682-19363825
>Gm07:19363848-19364163
>Gm07:19364341-19367369
>Gm07:19367516-19367660
>Gm07:19367717-19367843
>Gm07:19367899-19368169
>Gm07:19368195-19368841
>Gm07:19368986-19369171
>Gm07:19370106-19370316
>Gm07:19370734-19370895
>Gm07:19370991-19371377
>Gm07:19371640-19371806
>Gm07:19371953-19371991
>Gm07:19375589-19375621
>Gm07:19378864-19379130
>Gm07:19379152-19381291
>Gm07:19381320-19381754
>Gm07:19382493-19382528
>Gm07:19387197-19387274
>Gm07:19387637-19387769
>Gm07:19388637-19388854
>Gm07:19388935-19389163
>Gm07:19389463-19392730
>Gm07:19392766-19394250
>Gm07:19394295-19395839
>Gm07:19395926-19397107
>Gm07:19397528-19397568
>Gm07:19398284-19398467
>Gm07:19404486-19404520
>Gm07:19405573-19405629
>Gm07:19407597-19407675
>Gm07:19407760-19408806
>Gm07:19411892-19412010
>Gm07:19412202-19412381
>Gm07:19412598-19412639
>Gm07:19413382-19413695
>Gm07:19413781-19413917
>Gm07:19415193-19420696
>Gm07:19420864-19420971
>Gm07:19421482-19421527
>Gm07:19421795-19422206
>Gm07:19422439-19422688
>Gm07:19422829-19422941
>Gm07:19423212-19423325
>Gm07:19424563-19424649
>Gm07:19425029-19425337
>Gm07:19425410-19425464
>Gm07:19429298-19429334
>Gm07:19434381-19434395
>Gm07:19435643-19435678
>Gm07:19437115-19437201
>Gm07:19437613-19437702
>Gm07:19437906-19438126
>Gm07:19438187-19438321
>Gm07:19438374-19438509
>Gm07:19438651-19438782
>Gm07:19438924-19438970
>Gm07:19440063-19440155
>Gm07:19440564-19440587
>Gm07:19441312-19441326
>Gm07:19441526-19442246
>Gm07:19443788-19443802
>Gm07:19446549-19446601
>Gm07:19447084-19447198
>Gm07:19449986-19450201
>Gm07:19450288-19450377
>Gm07:19450682-19450749
>Gm07:19451660-19451802
>Gm07:19457616-19458501
>Gm07:19462723-19462757
>Gm07:19465550-19465600
>Gm07:19468637-19468718
>Gm07:19470984-19471108
>Gm07:19471163-19471229
>Gm07:19471294-19471356
>Gm07:19471375-19474118
>Gm07:19474161-19475515
>Gm07:19475554-19476099
>Gm07:19476301-19476660
>Gm07:19476698-19476740
>Gm07:19476766-19477497
>Gm07:19477810-19477892
>Gm07:19478041-19478099
>Gm07:19478758-19483558
>Gm07:19483646-19483700
>Gm07:19486007-19486040
>Gm07:19486095-19486407
>Gm07:19486445-19486706
>Gm07:19486808-19486853
>Gm07:19486931-19486982
>Gm07:19487261-19487338
>Gm07:19488290-19488635
>Gm07:19488858-19488911
>Gm07:19489497-19489557
>Gm07:19489643-19489806
>Gm07:19489985-19490027
>Gm07:19490159-19490278
>Gm07:19490309-19490469
>Gm07:19490500-19492346
>Gm07:19493195-19493721
>Gm07:19494862-19494906
>Gm07:19495004-19495402
>Gm07:19495544-19495590
>Gm07:19495699-19495738
>Gm07:19495766-19496052
>Gm07:19496221-19496301
>Gm07:19496790-19496917
>Gm07:19498023-19498049
>Gm07:19499560-19499739
>Gm07:19501605-19501673
>Gm07:19501727-19501898
>Gm07:19502140-19502299
>Gm07:19502349-19502388
>Gm07:19502428-19502475
>Gm07:19502518-19502600
>Gm07:19502719-19503378
>Gm07:19503414-19503752
>Gm07:19503871-19504190
>Gm07:19504294-19504356
>Gm07:19504551-19504772
>Gm07:19504846-19504935
>Gm07:19505026-19505403
>Gm07:19505604-19505745
>Gm07:19505940-19506040
>Gm07:19506421-19506494
>Gm07:19506614-19506947
>Gm07:19507282-19507327
>Gm07:19508655-19508731
>Gm07:19508811-19508984
>Gm07:19509065-19512432
>Gm07:19512517-19512531
>Gm07:19515377-19515391
>Gm07:19515603-19517909
>Gm07:19518009-19519565
>Gm07:19519665-19519680
>Gm07:19519749-19521565
>Gm07:19521697-19528089
>Gm07:19528202-19528497
>Gm07:19528554-19528845
>Gm07:19528872-19529591
>Gm07:19529693-19530183
>Gm07:19530256-19531108
>Gm07:19531141-19531830
>Gm07:19531946-19533848
>Gm07:19533881-19534166
>Gm07:19540978-19541005
>Gm07:19541095-19541423
>Gm07:19541644-19542914
>Gm07:19545740-19545894
>Gm07:19546128-19546282
>Gm07:19546331-19546470
>Gm07:19546793-19546828
>Gm07:19547491-19547526
>Gm07:19547681-19547716
>Gm07:19547791-19547938
>Gm07:19548067-19548477
>Gm07:19548539-19548796
>Gm07:19548919-19549032
>Gm07:19549397-19549497
>Gm07:19553047-19553141
>Gm07:19554782-19554932
>Gm07:19555524-19556050
>Gm07:19556125-19557479
>Gm07:19557533-19558121
>Gm07:19558187-19558550
>Gm07:19558587-19559916
>Gm07:19560005-19560211
>Gm07:19560369-19560581
>Gm07:19560620-19561114
>Gm07:19561159-19561362
>Gm07:19561403-19562467
>Gm07:19563507-19563696
>Gm07:19565816-19565948
>Gm07:19566336-19566717
>Gm07:19566898-19566944
>Gm07:19566970-19567012
>Gm07:19567311-19567413
>Gm07:19567748-19567897
>Gm07:19568678-19568771
>Gm07:19569070-19569168
>Gm07:19572651-19572755
>Gm07:19576862-19576912
>Gm07:19579128-19579167
>Gm07:19582022-19582128
>Gm07:19582606-19583088
>Gm07:19583192-19583251
>Gm07:19583366-19583615
>Gm07:19583661-19584045
>Gm07:19589892-19592725
>Gm07:19595635-19595682
>Gm07:19596068-19596098
>Gm07:19596829-19598433
>Gm07:19599215-19599254
>Gm07:19600664-19600760
>Gm07:19601006-19601109
>Gm07:19601306-19601353
>Gm07:19602084-19602284
>Gm07:19603232-19603394
>Gm07:19603443-19603549
>Gm07:19608381-19608518
>Gm07:19610753-19610890
>Gm07:19613532-19613798
>Gm07:19615680-19615726
>Gm07:19618715-19621951
>Gm07:19622162-19622204
>Gm07:19624260-19624933
>Gm07:19625083-19625136
>Gm07:19626169-19626353
>Gm07:19626653-19626708
>Gm07:19628643-19628684
>Gm07:19628917-19629480
>Gm07:19629525-19633185
>Gm07:19633246-19636222
>Gm07:19637656-19637709
>Gm07:19638099-19638151
>Gm07:19643025-19644078
>Gm07:19648612-19648649
>Gm07:19649684-19649731
>Gm07:19649797-19649832
>Gm07:19650388-19650483
>Gm07:19650503-19650617
>Gm07:19653590-19653623
>Gm07:19653885-19653919
>Gm07:19653980-19654096
>Gm07:19654844-19654898
>Gm07:19656747-19656781
>Gm07:19656841-19658543
>Gm07:19658613-19658654
>Gm07:19658699-19659082
>Gm07:19659114-19664720
>Gm07:19667424-19667516
>Gm07:19667582-19667735
>Gm07:19667906-19667970
>Gm07:19668205-19668348
>Gm07:19668810-19669111
>Gm07:19670302-19675719
>Gm07:19675991-19676736
>Gm07:19679335-19681167
>Gm07:19681200-19682445
>Gm07:19682465-19683240
>Gm07:19683340-19683846
>Gm07:19683874-19683986
>Gm07:19685662-19687162
>Gm07:19689726-19689815
>Gm07:19689962-19690000
>Gm07:19690421-19691938
>Gm07:19691976-19695714
>Gm07:19695786-19702616
>Gm07:19702846-19702969
>Gm07:19704477-19705743
>Gm07:19706092-19706136
>Gm07:19706412-19716856
>Gm07:19716891-19717054
>Gm07:19717144-19717220
>Gm07:19717545-19717737
>Gm07:19717915-19717959
>Gm07:19719969-19720000
>Gm07:19720107-19720139
>Gm07:19720543-19720609
>Gm07:19721285-19721434
>Gm07:19721638-19721677
>Gm07:19721790-19721854
>Gm07:19722152-19722175
>Gm07:19722384-19722424
>Gm07:19722573-19722660
>Gm07:19723286-19723544
>Gm07:19723698-19723750
>Gm07:19723971-19723996
>Gm07:19724166-19724205
>Gm07:19725886-19725942
>Gm07:19726520-19726589
>Gm07:19727277-19727342
>Gm07:19730936-19731019
>Gm07:19733653-19733718
>Gm07:19733775-19733820
>Gm07:19733991-19734246
>Gm07:19734320-19734362
>Gm07:19734405-19734515
>Gm07:19734632-19734672
>Gm07:19734720-19734790
>Gm07:19735055-19735125
>Gm07:19735179-19735381
>Gm07:19735410-19735441
>Gm07:19735531-19735567
>Gm07:19735601-19735718
>Gm07:19735802-19735913
>Gm07:19736036-19736090
>Gm07:19736192-19736338
>Gm07:19736481-19736626
>Gm07:19736719-19736858
>Gm07:19736907-19736971
>Gm07:19737115-19737542
>Gm07:19737597-19737681
>Gm07:19737723-19738914
>Gm07:19739391-19739457
>Gm07:19739515-19739584
>Gm07:19740502-19740589
>Gm07:19740915-19741009
>Gm07:19741127-19741251
>Gm07:19741385-19741792
>Gm07:19741864-19741964
>Gm07:19741987-19742170
>Gm07:19742217-19742266
>Gm07:19742359-19742389
>Gm07:19742421-19742456
>Gm07:19748277-19748301
>Gm07:19748757-19748814
>Gm07:19748866-19749473
>Gm07:19749520-19749809
>Gm07:19749863-19749955
>Gm07:19755369-19755407
>Gm07:19756165-19756262
>Gm07:19762272-19762358
>Gm07:19762401-19763315
>Gm07:19763329-19763833
>Gm07:19763887-19763957
>Gm07:19763983-19764483
>Gm07:19764604-19764778
>Gm07:19764875-19764905
>Gm07:19764938-19768399
>Gm07:19768543-19768627
>Gm07:19768684-19768718
>Gm07:19769128-19770299
>Gm07:19770416-19770556
>Gm07:19771804-19771865
>Gm07:19772047-19772439
>Gm07:19772476-19772670
>Gm07:19772710-19776893
>Gm07:19777105-19784165
>Gm07:19786214-19786251
>Gm07:19787847-19787981
>Gm07:19788016-19788438
>Gm07:19789275-19789457
>Gm07:19789934-19789985
>Gm07:19797559-19797596
>Gm07:19797668-19797899
>Gm07:19797949-19798069
>Gm07:19798197-19798427
>Gm07:19798496-19798893
>Gm07:19798985-19799021
>Gm07:19799089-19799180
>Gm07:19799239-19799435
>Gm07:19799500-19799583
>Gm07:19799671-19800181
>Gm07:19800261-19800373
>Gm07:19800443-19800635
>Gm07:19800678-19810166
>Gm07:19810268-19811334
>Gm07:19811439-19811515
>Gm07:19811578-19811613
>Gm07:19812855-19812906
>Gm07:19814673-19814710
>Gm07:19818046-19822846
>Gm07:19822874-19823646
>Gm07:19824301-19824400
>Gm07:19825264-19825294
>Gm07:19825422-19825486
>Gm07:19825523-19827131
>Gm07:19827191-19827290
>Gm07:19827322-19827844
>Gm07:19827876-19828065
>Gm07:19828097-19828262
>Gm07:19828344-19828435
>Gm07:19828600-19828856
>Gm07:19828967-19829085
>Gm07:19829623-19829661
>Gm07:19831649-19834062
>Gm07:19838012-19839398
>Gm07:19842604-19842656
>Gm07:19842716-19842787
>Gm07:19846598-19847451
>Gm07:19848852-19851270
>Gm07:19851303-19851441
>Gm07:19851497-19851933
>Gm07:19856722-19856806
>Gm07:19856968-19857119
>Gm07:19860746-19860798
>Gm07:19861512-19862429
>Gm07:19862509-19867578
>Gm07:19867603-19871615
>Gm07:19871659-19871948
>Gm07:19872024-19872211
>Gm07:19872377-19872422
>Gm07:19872727-19872880
>Gm07:19873934-19879120
>Gm07:19879197-19880833
>Gm07:19880961-19881002
>Gm07:19881128-19881341
>Gm07:19881413-19882751
>Gm07:19882973-19883122
>Gm07:19883184-19883369
>Gm07:19883459-19884013
>Gm07:19885281-19885453
>Gm07:19885558-19886349
>Gm07:19886386-19886732
>Gm07:19886810-19887092
>Gm07:19887150-19887618
>Gm07:19887705-19892095
>Gm07:19892149-19895485
>Gm07:19896950-19897046
>Gm07:19898261-19898288
>Gm07:19899883-19902918
>Gm07:19903742-19903789
>Gm07:19906211-19906266
>Gm07:19906457-19908194
>Gm07:19908361-19908453
>Gm07:19908483-19908572
>Gm07:19908980-19909026
>Gm07:19912506-19913861
>Gm07:19915086-19915181
>Gm07:19915465-19915592
>Gm07:19916293-19916357
>Gm07:19917887-19917935
>Gm07:19918942-19918979
>Gm07:19920345-19920469
>Gm07:19920530-19920654
>Gm07:19921218-19921256
>Gm07:19921355-19921566
>Gm07:19921623-19921681
>Gm07:19922676-19922716
>Gm07:19923844-19923922
>Gm07:19924236-19924348
>Gm07:19924945-19925063
>Gm07:19927019-19927148
>Gm07:19927309-19927355
>Gm07:19927407-19927453
>Gm07:19927777-19927975
>Gm07:19930000-19930108
>Gm07:19932106-19932229
>Gm07:19932301-19932348
>Gm07:19932965-19942095
>Gm07:19942129-19946635
>Gm07:19946666-19947017
>Gm07:19948186-19948212
>Gm07:19948360-19948403
>Gm07:19948433-19948463
>Gm07:19948578-19948621
>Gm07:19949168-19949668
>Gm07:19949746-19949868
>Gm07:19949919-19950057
>Gm07:19950145-19950359
>Gm07:19950573-19950768
>Gm07:19951017-19951110
>Gm07:19952128-19952210
>Gm07:19952276-19952379
>Gm07:19952452-19952651
>Gm07:19952764-19954382
>Gm07:19954495-19954681
>Gm07:19954947-19954994
>Gm07:19955169-19955449
>Gm07:19955538-19955581
>Gm07:19955670-19955902
>Gm07:19956041-19956072
>Gm07:19958479-19964511
>Gm07:19964552-19966446
>Gm07:19966528-19966681
>Gm07:19966854-19967037
>Gm07:19967109-19967204
>Gm07:19967519-19967801
>Gm07:19967861-19968283
>Gm07:19968330-19968385
>Gm07:19968481-19968587
>Gm07:19968694-19968800
>Gm07:19968935-19968962
>Gm07:19969114-19969143
>Gm07:19970851-19970882
>Gm07:19971488-19971911
>Gm07:19972004-19972039
>Gm07:19972144-19976378
>Gm07:19977642-19978719
>Gm07:19980645-19980672
>Gm07:19982748-19982815
>Gm07:19983307-19983714
>Gm07:19983764-19984378
>Gm07:19984606-19985103
>Gm07:19985128-19985232
>Gm07:19985281-19988538
>Gm07:19988572-19988941
>Gm07:19989000-19990322
>Gm07:19990356-19991772
>Gm07:19991822-19991870
>Gm07:19992176-19992220
>Gm07:19992312-19992354
>Gm07:19994300-19994346
>Gm07:19996255-19999713
>Gm07:20000818-20002081
>Gm07:20002924-20002943
>Gm07:20003043-20004397
>Gm07:20004728-20006399
>Gm07:20006475-20012071
>Gm07:20012110-20013650
>Gm07:20015021-20015088
>Gm07:20017782-20017877
>Gm07:20018138-20018173
>Gm07:20018991-20019213
>Gm07:20019333-20019399
>Gm07:20019992-20020043
>Gm07:20020164-20020241
>Gm07:20020590-20020634
>Gm07:20021182-20021288
>Gm07:20021409-20021517
>Gm07:20021733-20021911
>Gm07:20022349-20022419
>Gm07:20022853-20022951
>Gm07:20022984-20023027
>Gm07:20026989-20027060
>Gm07:20027134-20028247
>Gm07:20028322-20028638
>Gm07:20028670-20028822
>Gm07:20028857-20029044
>Gm07:20029154-20030102
>Gm07:20030194-20030780
>Gm07:20030812-20030882
>Gm07:20030992-20031030
>Gm07:20031173-20031776
>Gm07:20031889-20031945
>Gm07:20032187-20032588
>Gm07:20032750-20032846
>Gm07:20032888-20032937
>Gm07:20033046-20033181
>Gm07:20035723-20036940
>Gm07:20038043-20038120
>Gm07:20038156-20038393
>Gm07:20040945-20040982
>Gm07:20042957-20043340
>Gm07:20045675-20045974
>Gm07:20046374-20046477
>Gm07:20049043-20049121
>Gm07:20049346-20050933
>Gm07:20051997-20052334
>Gm07:20058199-20058250
>Gm07:20059869-20059988
>Gm07:20061094-20061189
>Gm07:20061690-20061740
>Gm07:20061967-20062027
>Gm07:20065927-20066088
>Gm07:20066176-20066243
>Gm07:20066305-20066486
>Gm07:20066606-20066686
>Gm07:20068508-20068585
>Gm07:20068902-20069046
>Gm07:20070319-20072123
>Gm07:20073142-20076357
>Gm07:20076598-20076685
>Gm07:20076970-20077120
>Gm07:20077262-20077318
>Gm07:20077463-20077525
>Gm07:20077585-20077618
>Gm07:20080305-20080484
>Gm07:20080561-20080610
>Gm07:20082376-20082440
>Gm07:20083733-20083805
>Gm07:20084432-20085267
>Gm07:20085329-20085528
>Gm07:20085553-20085796
>Gm07:20085868-20085911
>Gm07:20086721-20086789
>Gm07:20086849-20087032
>Gm07:20087223-20087341
>Gm07:20089533-20089603
>Gm07:20089746-20089837
>Gm07:20091221-20091384
>Gm07:20092409-20092963
>Gm07:20093129-20093377
>Gm07:20093498-20096423
>Gm07:20096486-20096742
>Gm07:20097556-20097597
>Gm07:20098649-20100391
>Gm07:20102160-20102265
>Gm07:20102578-20102664
>Gm07:20103218-20103257
>Gm07:20105631-20105730
>Gm07:20105821-20105849
>Gm07:20106183-20106381
>Gm07:20106504-20106542
>Gm07:20106840-20107054
>Gm07:20107101-20110835
>Gm07:20110897-20111295
>Gm07:20111421-20112655
>Gm07:20112767-20115177
>Gm07:20115322-20115380
>Gm07:20115386-20115653
>Gm07:20115877-20115929
>Gm07:20116614-20116723
>Gm07:20116755-20116799
>Gm07:20116968-20117031
>Gm07:20117121-20117203
>Gm07:20117919-20117974
>Gm07:20118351-20118761
>Gm07:20118833-20118920
>Gm07:20118950-20119159
>Gm07:20119240-20119712
>Gm07:20119796-20119833
>Gm07:20119861-20120004
>Gm07:20120050-20120143
>Gm07:20120187-20120608
>Gm07:20120665-20120934
>Gm07:20120958-20121243
>Gm07:20121470-20121749
>Gm07:20121828-20121959
>Gm07:20122022-20123738
>Gm07:20123838-20123967
>Gm07:20124015-20124214
>Gm07:20124357-20126248
>Gm07:20126293-20126830
>Gm07:20126886-20126955
>Gm07:20126986-20127046
>Gm07:20127094-20127883
>Gm07:20127918-20128526
>Gm07:20128570-20128742
>Gm07:20128780-20132966
>Gm07:20133121-20142088
>Gm07:20142131-20142944
>Gm07:20143005-20143119
>Gm07:20143150-20143380
>Gm07:20144274-20144338
>Gm07:20144389-20144441
>Gm07:20144469-20148461
>Gm07:20148568-20149269
>Gm07:20149522-20149641
>Gm07:20149708-20150088
>Gm07:20152984-20153166
>Gm07:20153261-20153337
>Gm07:20153429-20153456
>Gm07:20154458-20154549
>Gm07:20154617-20154787
>Gm07:20156610-20156738
>Gm07:20157386-20157571
>Gm07:20158226-20160727
>Gm07:20160816-20161207
>Gm07:20161275-20163693
>Gm07:20163791-20165325
>Gm07:20165389-20165447
>Gm07:20165491-20165609
>Gm07:20165637-20165931
>Gm07:20165976-20166369
>Gm07:20166475-20166794
>Gm07:20167268-20168876
>Gm07:20169246-20169409
>Gm07:20169522-20171545
>Gm07:20171586-20172000
>Gm07:20175504-20175587
>Gm07:20176374-20176414
>Gm07:20179821-20179835
>Gm07:20180080-20180334
>Gm07:20180443-20180674
>Gm07:20180810-20182230
>Gm07:20182287-20183005
>Gm07:20183756-20183809
>Gm07:20184777-20184843
>Gm07:20184917-20185120
>Gm07:20185206-20185283
>Gm07:20185386-20185497
>Gm07:20185667-20185742
>Gm07:20185811-20185850
>Gm07:20185870-20186040
>Gm07:20186185-20186226
>Gm07:20186569-20186644
>Gm07:20191679-20191740
>Gm07:20192564-20192624
>Gm07:20192696-20193001
>Gm07:20193140-20193170
>Gm07:20194948-20194997
>Gm07:20195277-20195389
>Gm07:20195672-20195764
>Gm07:20195985-20196150
>Gm07:20196704-20196741
>Gm07:20196936-20196992
>Gm07:20199245-20199298
>Gm07:20201039-20201092
>Gm07:20202052-20202216
>Gm07:20202527-20202562
>Gm07:20202629-20202735
>Gm07:20202847-20202913
>Gm07:20203769-20203807
>Gm07:20203938-20204026
>Gm07:20205235-20205257
>Gm07:20205307-20205991
>Gm07:20206241-20206358
>Gm07:20206734-20208217
>Gm07:20208281-20208327
>Gm07:20208410-20208832
>Gm07:20208935-20210260
>Gm07:20210327-20211054
>Gm07:20211215-20211644
>Gm07:20211829-20211859
>Gm07:20211899-20212024
>Gm07:20212251-20212391
>Gm07:20212516-20212786
>Gm07:20212900-20213092
>Gm07:20213191-20213301
>Gm07:20213438-20213770
>Gm07:20213828-20215542
>Gm07:20215642-20215791
>Gm07:20215937-20216355
>Gm07:20216546-20217172
>Gm07:20217283-20217400
>Gm07:20217450-20217532
>Gm07:20217636-20218930
>Gm07:20219475-20238419
>Gm07:20238451-20238888
>Gm07:20238992-20239019
>Gm07:20239207-20239754
>Gm07:20239796-20239937
>Gm07:20239999-20240080
>Gm07:20240163-20240253
>Gm07:20240293-20240917
>Gm07:20240982-20241178
>Gm07:20241248-20241510
>Gm07:20241649-20241693
>Gm07:20242089-20242918
>Gm07:20243212-20243386
>Gm07:20243416-20243980
>Gm07:20244069-20244173
>Gm07:20244237-20244280
>Gm07:20244379-20244469
>Gm07:20244606-20244777
>Gm07:20244815-20244856
>Gm07:20244919-20245029
>Gm07:20245075-20245328
>Gm07:20245435-20245555
>Gm07:20245675-20245708
>Gm07:20245770-20246229
>Gm07:20246364-20248415
>Gm07:20248549-20248706
>Gm07:20249084-20249161
>Gm07:20249273-20249960
>Gm07:20250002-20250374
>Gm07:20250404-20250558
>Gm07:20250628-20250687
>Gm07:20250726-20251433
>Gm07:20251533-20252249
>Gm07:20252282-20254233
>Gm07:20254604-20256031
>Gm07:20256083-20256175
>Gm07:20256287-20257104
>Gm07:20257230-20257649
>Gm07:20257676-20260281
>Gm07:20260337-20260652
>Gm07:20260721-20281308
>Gm07:20281375-20282478
>Gm07:20283735-20283817
>Gm07:20283910-20283986
>Gm07:20285685-20285943
>Gm07:20285944-20285995
>Gm07:20286158-20286443
>Gm07:20286493-20286551
>Gm07:20286823-20286966
>Gm07:20287073-20287378
>Gm07:20287413-20287481
>Gm07:20287555-20287674
>Gm07:20287774-20296200
>Gm07:20296236-20296268
>Gm07:20296348-20296669
>Gm07:20296719-20297292
>Gm07:20297415-20297645
>Gm07:20297731-20298105
>Gm07:20298135-20298350
>Gm07:20298484-20300648
>Gm07:20300820-20300850
>Gm07:20300876-20300978
>Gm07:20301718-20301997
>Gm07:20302064-20302206
>Gm07:20302682-20303027
>Gm07:20305946-20305984
>Gm07:20308193-20308330
>Gm07:20310336-20310433
>Gm07:20311064-20314970
>Gm07:20315067-20315207
>Gm07:20316497-20316551
>Gm07:20317625-20317685
>Gm07:20317757-20318049
>Gm07:20318138-20318180
>Gm07:20319030-20319060
>Gm07:20320219-20320258
>Gm07:20323166-20323212
>Gm07:20323719-20324073
>Gm07:20324733-20324858
>Gm07:20324969-20325043
>Gm07:20326176-20326255
>Gm07:20326304-20326397
>Gm07:20326421-20326581
>Gm07:20327621-20329134
>Gm07:20329215-20329318
>Gm07:20329648-20329871
>Gm07:20329923-20330068
>Gm07:20330153-20330219
>Gm07:20330767-20330796
>Gm07:20330940-20330998
>Gm07:20333120-20333162
>Gm07:20335449-20335873
>Gm07:20335911-20335985
>Gm07:20336043-20336210
>Gm07:20336629-20336669
>Gm07:20337320-20338934
>Gm07:20339645-20339710
>Gm07:20339776-20342668
>Gm07:20342812-20343230
>Gm07:20343273-20343310
>Gm07:20343382-20344172
>Gm07:20344274-20345755
>Gm07:20345854-20345919
>Gm07:20346046-20346131
>Gm07:20346174-20346372
>Gm07:20346585-20346629
>Gm07:20347116-20347142
>Gm07:20347188-20347219
>Gm07:20348247-20352874
>Gm07:20354157-20354185
>Gm07:20355999-20356137
>Gm07:20360398-20360428
>Gm07:20362321-20362426
>Gm07:20362461-20362677
>Gm07:20362740-20362847
>Gm07:20363078-20363127
>Gm07:20363188-20363262
>Gm07:20364338-20364507
>Gm07:20364887-20364938
>Gm07:20366690-20366737
>Gm07:20366785-20367648
>Gm07:20368290-20368328
>Gm07:20368657-20368871
>Gm07:20368929-20368986
>Gm07:20369093-20369227
>Gm07:20369818-20372038
>Gm07:20372237-20373787
>Gm07:20373812-20374970
>Gm07:20375151-20375395
>Gm07:20375430-20377351
>Gm07:20377440-20378000
>Gm07:20378027-20378924
>Gm07:20378946-20379602
>Gm07:20379622-20384006
>Gm07:20384041-20384298
>Gm07:20384369-20385248
>Gm07:20385342-20387047
>Gm07:20387076-20387169
>Gm07:20387411-20387490
>Gm07:20390911-20392838
>Gm07:20392878-20421582
>Gm07:20422592-20425753
>Gm07:20425779-20427723
>Gm07:20427752-20427834
>Gm07:20427869-20428488
>Gm07:20428646-20430069
>Gm07:20430158-20430690
>Gm07:20431007-20431093
>Gm07:20431343-20431427
>Gm07:20432099-20441264
>Gm07:20441610-20441682
>Gm07:20443490-20443538
>Gm07:20443573-20443627
>Gm07:20444216-20444356
>Gm07:20445195-20447109
>Gm07:20447150-20447859
>Gm07:20447887-20448231
>Gm07:20448335-20448453
>Gm07:20448745-20450492
>Gm07:20450543-20451096
>Gm07:20451132-20453003
>Gm07:20453130-20453373
>Gm07:20455734-20456210
>Gm07:20456254-20456830
>Gm07:20457309-20457590
>Gm07:20457632-20457770
>Gm07:20457922-20457964
>Gm07:20458036-20458331
>Gm07:20459654-20459779
>Gm07:20464257-20464532
>Gm07:20466765-20466799
>Gm07:20467049-20467348
>Gm07:20467376-20467495
>Gm07:20467554-20467685
>Gm07:20470099-20470307
>Gm07:20470329-20470418
>Gm07:20470450-20470536
>Gm07:20475626-20475697
>Gm07:20476828-20476881
>Gm07:20478017-20482630
>Gm07:20483028-20483228
>Gm07:20483280-20483540
>Gm07:20483563-20484076
>Gm07:20484132-20484430
>Gm07:20484467-20484824
>Gm07:20484940-20485200
>Gm07:20485361-20485595
>Gm07:20485637-20485712
>Gm07:20485752-20485807
>Gm07:20485866-20485952
>Gm07:20486013-20486289
>Gm07:20486353-20486422
>Gm07:20486455-20486966
>Gm07:20487065-20487106
>Gm07:20487239-20487928
>Gm07:20487971-20488057
>Gm07:20488130-20488219
>Gm07:20488393-20488532
>Gm07:20488563-20488681
>Gm07:20488742-20488781
>Gm07:20488933-20488978
>Gm07:20489020-20503750
>Gm07:20503811-20521312
>Gm07:20521379-20524644
>Gm07:20524950-20525001
>Gm07:20525167-20525210
>Gm07:20525254-20525511
>Gm07:20525727-20525847
>Gm07:20525889-20525966
>Gm07:20526093-20526158
>Gm07:20526836-20526877
>Gm07:20528585-20536741
>Gm07:20539550-20541143
>Gm07:20544456-20544487
>Gm07:20546103-20547202
>Gm07:20547234-20547870
>Gm07:20550175-20550327
>Gm07:20550337-20550402
>Gm07:20550496-20551291
>Gm07:20551374-20552080
>Gm07:20552138-20552168
>Gm07:20552252-20552476
>Gm07:20552509-20552552
>Gm07:20552612-20552774
>Gm07:20552850-20553849
>Gm07:20554941-20555166
>Gm07:20560070-20562844
>Gm07:20563974-20564027
>Gm07:20565160-20565232
>Gm07:20565328-20565369
>Gm07:20565460-20565517
>Gm07:20565794-20565871
>Gm07:20566247-20566564
>Gm07:20566742-20568148
>Gm07:20568184-20568276
>Gm07:20568324-20569784
>Gm07:20569824-20573938
>Gm07:20577928-20578081
>Gm07:20578186-20578211
>Gm07:20579913-20579972
>Gm07:20583835-20584038
>Gm07:20585268-20586776
>Gm07:20587714-20588684
>Gm07:20594490-20594630
>Gm07:20594706-20594740
>Gm07:20594915-20595056
>Gm07:20599405-20599458
>Gm07:20599528-20599630
>Gm07:20604431-20604486
>Gm07:20604635-20604734
>Gm07:20609383-20609426
>Gm07:20609673-20609749
>Gm07:20609794-20609911
>Gm07:20610451-20610535
>Gm07:20610638-20610694
>Gm07:20610725-20610816
>Gm07:20611302-20611831
>Gm07:20611861-20612940
>Gm07:20613051-20613638
>Gm07:20613663-20613708
>Gm07:20613887-20614019
>Gm07:20614086-20614600
>Gm07:20614722-20615668
>Gm07:20615733-20615845
>Gm07:20615903-20616353
>Gm07:20616375-20618247
>Gm07:20618316-20619812
>Gm07:20619913-20620191
>Gm07:20620341-20620373
>Gm07:20620685-20620797
>Gm07:20620988-20621028
>Gm07:20621076-20621152
>Gm07:20621463-20621648
>Gm07:20621737-20621806
>Gm07:20621912-20621942
>Gm07:20622095-20622127
>Gm07:20622195-20622381
>Gm07:20622442-20622548
>Gm07:20622592-20623382
>Gm07:20623527-20623911
>Gm07:20623967-20624034
>Gm07:20624222-20624455
>Gm07:20626951-20627332
>Gm07:20628367-20628480
>Gm07:20629453-20629699
>Gm07:20630119-20630482
>Gm07:20630520-20631778
>Gm07:20632298-20632337
>Gm07:20632456-20632486
>Gm07:20632544-20650295
>Gm07:20650418-20650581
>Gm07:20650668-20650734
>Gm07:20650896-20651149
>Gm07:20651198-20651263
>Gm07:20651534-20654105
>Gm07:20654366-20654625
>Gm07:20654648-20654869
>Gm07:20655280-20655307
>Gm07:20655564-20655628
>Gm07:20655979-20656041
>Gm07:20656253-20656304
>Gm07:20656420-20656545
>Gm07:20656758-20656792
>Gm07:20656807-20656838
>Gm07:20656987-20657043
>Gm07:20657168-20657210
>Gm07:20657291-20657318
>Gm07:20657406-20657549
>Gm07:20657817-20657851
>Gm07:20657961-20658000
>Gm07:20658138-20658177
>Gm07:20658268-20658396
>Gm07:20658418-20658556
>Gm07:20658873-20659191
>Gm07:20659296-20659371
>Gm07:20659405-20662464
>Gm07:20662659-20662693
>Gm07:20662723-20662875
>Gm07:20664581-20664608
>Gm07:20665002-20665109
>Gm07:20668340-20668368
>Gm07:20668676-20669675
>Gm07:20669725-20669837
>Gm07:20669930-20670088
>Gm07:20670226-20670257
>Gm07:20670345-20670423
>Gm07:20670498-20670608
>Gm07:20670803-20670854
>Gm07:20670985-20671077
>Gm07:20671166-20671211
>Gm07:20671313-20671435
>Gm07:20671482-20671652
>Gm07:20671689-20671718
>Gm07:20671788-20671816
>Gm07:20671921-20671969
>Gm07:20672047-20672127
>Gm07:20672180-20672279
>Gm07:20672319-20672485
>Gm07:20672535-20672800
>Gm07:20672894-20672934
>Gm07:20673133-20673187
>Gm07:20673461-20673502
>Gm07:20673540-20673571
>Gm07:20673624-20673703
>Gm07:20673749-20673961
>Gm07:20674005-20674061
>Gm07:20674454-20674589
>Gm07:20674771-20674899
>Gm07:20675261-20675342
>Gm07:20675546-20676051
>Gm07:20676746-20676792
>Gm07:20678308-20678360
>Gm07:20678543-20686852
>Gm07:20686952-20693696
>Gm07:20693796-20694529
>Gm07:20695738-20698268
>Gm07:20698469-20698682
>Gm07:20698716-20700465
>Gm07:20700511-20704894
>Gm07:20706267-20706321
>Gm07:20706907-20707004
>Gm07:20708361-20708449
>Gm07:20708546-20708698
>Gm07:20709147-20709695
>Gm07:20710910-20711302
>Gm07:20711670-20711727
>Gm07:20712333-20712422
>Gm07:20712479-20712511
>Gm07:20712591-20712633
>Gm07:20712720-20712770
>Gm07:20714592-20721356
>Gm07:20724602-20725785
>Gm07:20726036-20726352
>Gm07:20726714-20726947
>Gm07:20727519-20735378
>Gm07:20735478-20740944
>Gm07:20741044-20743916
>Gm07:20744016-20746250
>Gm07:20749102-20750482
>Gm07:20750603-20751732
>Gm07:20762077-20763105
>Gm07:20763151-20763190
>Gm07:20763280-20763301
>Gm07:20767670-20770132
>Gm07:20774619-20779402
>Gm07:20779502-20780833
>Gm07:20781568-20786316
>Gm07:20786918-20787114
>Gm07:20787148-20787913
>Gm07:20787960-20788093
>Gm07:20788177-20796553
>Gm07:20796576-20803795
>Gm07:20803833-20807375
>Gm07:20807440-20811705
>Gm07:20811823-20811889
>Gm07:20814058-20814129
>Gm07:20814949-20815014
>Gm07:20815833-20815927
>Gm07:20815953-20816116
>Gm07:20816227-20816358
>Gm07:20817246-20817285
>Gm07:20819022-20819103
>Gm07:20819619-20819669
>Gm07:20820447-20820489
>Gm07:20821787-20821876
>Gm07:20823050-20823541
>Gm07:20823625-20823665
>Gm07:20823782-20823818
>Gm07:20825036-20825172
>Gm07:20825251-20825291
>Gm07:20826025-20826055
>Gm07:20828389-20835068
>Gm07:20835426-20835534
>Gm07:20836851-20836917
>Gm07:20836992-20837502
>Gm07:20839482-20841986
>Gm07:20843261-20843291
>Gm07:20843833-20843863
>Gm07:20844838-20844903
>Gm07:20845846-20845898
>Gm07:20846077-20846139
>Gm07:20846474-20846520
>Gm07:20846826-20846904
>Gm07:20854669-20854848
>Gm07:20855076-20855190
>Gm07:20855600-20855644
>Gm07:20856133-20856215
>Gm07:20857450-20857527
>Gm07:20858051-20858128
>Gm07:20862016-20862317
>Gm07:20862415-20862524
>Gm07:20863243-20866587
>Gm07:20866647-20868657
>Gm07:20868721-20868978
>Gm07:20869079-20869139
>Gm07:20871532-20873383
>Gm07:20874368-20874457
>Gm07:20874537-20874582
>Gm07:20874718-20874819
>Gm07:20874938-20875056
>Gm07:20875318-20875373
>Gm07:20879131-20881328
>Gm07:20881472-20885635
>Gm07:20885697-20886495
>Gm07:20886531-20889241
>Gm07:20889269-20889755
>Gm07:20889889-20890204
>Gm07:20890275-20890691
>Gm07:20890745-20891703
>Gm07:20892150-20894410
>Gm07:20894483-20894737
>Gm07:20894819-20894851
>Gm07:20894967-20894999
>Gm07:20895117-20914112
>Gm07:20914286-20915015
>Gm07:20915253-20915481
>Gm07:20921347-20921448
>Gm07:20921628-20921815
>Gm07:20921860-20923364
>Gm07:20923434-20924282
>Gm07:20924370-20925634
>Gm07:20925741-20925857
>Gm07:20925939-20926140
>Gm07:20926488-20926795
>Gm07:20926864-20927796
>Gm07:20927867-20927994
>Gm07:20928124-20929057
>Gm07:20929163-20929192
>Gm07:20930173-20930277
>Gm07:20930323-20930651
>Gm07:20932922-20933890
>Gm07:20935366-20935411
>Gm07:20936607-20936669
>Gm07:20936843-20936944
>Gm07:20940874-20940922
>Gm07:20943789-20943841
>Gm07:20943958-20944028
>Gm07:20944140-20944246
>Gm07:20944432-20949440
>Gm07:20949489-20954337
>Gm07:20955052-20955090
>Gm07:20955168-20955267
>Gm07:20955338-20955471
>Gm07:20955506-20955569
>Gm07:20955757-20955805
>Gm07:20956028-20956157
>Gm07:20957087-20960982
>Gm07:20963175-20963228
>Gm07:20963588-20963704
>Gm07:20965155-20965224
>Gm07:20965287-20965343
>Gm07:20966489-20966537
>Gm07:20967532-20967654
>Gm07:20968603-20968645
>Gm07:20969629-20969680
>Gm07:20975046-20975999
>Gm07:20977652-20977971
>Gm07:20978016-20978149
>Gm07:20978276-20978326
>Gm07:20978393-20978609
>Gm07:20978845-20978963
>Gm07:20979039-20979472
>Gm07:20979586-20979671
>Gm07:20979707-20979837
>Gm07:20979909-20982066
>Gm07:20982140-20987805
>Gm07:20987932-20988338
>Gm07:20988689-20988718
>Gm07:20988921-20989021
>Gm07:20989139-20989214
>Gm07:20993233-21002481
>Gm07:21003704-21006353
>Gm07:21007217-21007401
>Gm07:21007626-21007747
>Gm07:21009549-21009683
>Gm07:21009730-21010275
>Gm07:21010314-21010802
>Gm07:21010886-21011852
>Gm07:21013928-21013979
>Gm07:21014077-21014638
>Gm07:21014763-21014826
>Gm07:21015811-21015848
>Gm07:21016133-21016186
>Gm07:21016328-21016423
>Gm07:21016570-21016672
>Gm07:21017542-21017569
>Gm07:21017707-21017739
>Gm07:21018658-21018684
>Gm07:21018839-21018871
>Gm07:21018981-21019117
>Gm07:21019208-21019262
>Gm07:21019305-21019516
>Gm07:21019712-21020065
>Gm07:21020106-21020255
>Gm07:21020339-21022129
>Gm07:21022160-21022835
>Gm07:21022878-21024056
>Gm07:21024491-21024573
>Gm07:21024664-21024780
>Gm07:21024824-21025038
>Gm07:21025121-21025694
>Gm07:21025755-21025778
>Gm07:21026141-21031272
>Gm07:21031371-21031464
>Gm07:21031532-21031640
>Gm07:21031735-21031798
>Gm07:21031864-21031887
>Gm07:21032027-21032066
>Gm07:21032129-21032190
>Gm07:21032260-21032401
>Gm07:21032547-21032712
>Gm07:21034751-21035002
>Gm07:21035046-21035171
>Gm07:21035275-21035492
>Gm07:21036225-21036275
>Gm07:21036356-21041844
>Gm07:21042014-21042120
>Gm07:21044017-21044154
>Gm07:21044236-21044320
>Gm07:21044456-21061687
>Gm07:21062088-21062274
>Gm07:21062314-21062379
>Gm07:21062795-21062833
>Gm07:21062979-21063008
>Gm07:21063092-21063381
>Gm07:21064104-21064543
>Gm07:21065986-21066136
>Gm07:21066421-21066578
>Gm07:21066871-21066911
>Gm07:21073725-21073766
>Gm07:21073857-21073923
>Gm07:21073983-21074370
>Gm07:21074413-21076503
>Gm07:21076591-21077407
>Gm07:21077435-21078358
>Gm07:21078463-21080470
>Gm07:21080571-21080611
>Gm07:21080681-21080711
>Gm07:21081534-21081580
>Gm07:21081706-21081764
>Gm07:21082425-21082476
>Gm07:21082700-21082731
>Gm07:21082989-21083064
>Gm07:21084380-21084439
>Gm07:21086066-21086336
>Gm07:21086383-21086467
>Gm07:21086509-21086596
>Gm07:21086819-21087473
>Gm07:21087571-21092590
>Gm07:21092660-21093049
>Gm07:21095783-21096257
>Gm07:21096338-21096636
>Gm07:21096697-21103610
>Gm07:21103656-21108959
>Gm07:21109121-21109165
>Gm07:21109224-21109367
>Gm07:21109460-21110076
>Gm07:21110270-21110298
>Gm07:21110629-21110795
>Gm07:21111115-21111277
>Gm07:21111372-21111933
>Gm07:21111979-21112035
>Gm07:21112088-21112121
>Gm07:21112230-21112289
>Gm07:21112417-21112467
>Gm07:21112574-21112864
>Gm07:21112928-21114329
>Gm07:21114411-21115663
>Gm07:21115731-21116020
>Gm07:21116052-21116256
>Gm07:21116534-21116882
>Gm07:21116958-21117254
>Gm07:21117295-21117325
>Gm07:21117431-21117486
>Gm07:21117551-21117846
>Gm07:21117880-21118057
>Gm07:21118171-21118766
>Gm07:21118780-21119222
>Gm07:21119324-21129191
>Gm07:21129264-21129406
>Gm07:21129618-21129691
>Gm07:21130837-21131011
>Gm07:21132288-21132455
>Gm07:21132773-21133021
>Gm07:21133102-21133162
>Gm07:21133230-21133343
>Gm07:21133441-21133563
>Gm07:21133742-21133777
>Gm07:21133883-21133972
>Gm07:21134029-21135495
>Gm07:21135892-21135973
>Gm07:21136108-21136353
>Gm07:21136383-21136443
>Gm07:21136501-21136572
>Gm07:21137011-21137110
>Gm07:21137268-21137313
>Gm07:21137622-21137903
>Gm07:21138083-21138241
>Gm07:21138267-21138327
>Gm07:21138553-21138977
>Gm07:21139252-21139290
>Gm07:21139326-21139361
>Gm07:21139505-21139664
>Gm07:21139807-21139871
>Gm07:21140640-21140701
>Gm07:21140773-21140923
>Gm07:21141712-21141760
>Gm07:21143552-21143602
>Gm07:21144486-21144523
>Gm07:21145016-21146097
>Gm07:21146220-21166716
>Gm07:21167100-21167145
>Gm07:21167301-21167512
>Gm07:21167567-21168260
>Gm07:21168304-21168483
>Gm07:21168513-21168726
>Gm07:21168768-21169969
>Gm07:21170015-21170552
>Gm07:21170577-21170806
>Gm07:21170853-21171198
>Gm07:21171296-21171358
>Gm07:21171397-21171476
>Gm07:21171525-21171736
>Gm07:21171820-21172137
>Gm07:21172179-21172326
>Gm07:21172396-21172421
>Gm07:21172470-21172711
>Gm07:21172788-21192208
>Gm07:21192257-21192692
>Gm07:21192833-21193019
>Gm07:21193123-21193207
>Gm07:21193287-21193338
>Gm07:21193489-21193665
>Gm07:21193956-21193992
>Gm07:21194130-21194235
>Gm07:21194551-21194690
>Gm07:21194724-21194768
>Gm07:21194910-21194982
>Gm07:21195043-21195117
>Gm07:21195265-21195363
>Gm07:21195569-21195750
>Gm07:21195793-21196732
>Gm07:21196775-21197409
>Gm07:21197468-21198531
>Gm07:21198604-21198668
>Gm07:21198736-21198897
>Gm07:21198958-21199068
>Gm07:21199397-21199493
>Gm07:21200531-21201300
>Gm07:21201583-21201790
>Gm07:21202237-21202459
>Gm07:21202506-21202561
>Gm07:21202716-21202868
>Gm07:21202924-21203193
>Gm07:21203340-21205022
>Gm07:21205054-21205270
>Gm07:21205300-21205495
>Gm07:21205918-21205994
>Gm07:21206384-21213777
>Gm07:21213814-21213841
>Gm07:21213893-21213926
>Gm07:21214058-21214099
>Gm07:21214198-21214283
>Gm07:21215730-21215761
>Gm07:21217876-21217919
>Gm07:21217975-21218060
>Gm07:21218955-21220155
>Gm07:21220383-21220610
>Gm07:21220728-21220842
>Gm07:21220900-21221492
>Gm07:21221887-21221914
>Gm07:21222745-21222890
>Gm07:21222997-21223260
>Gm07:21224187-21224363
>Gm07:21225542-21225652
>Gm07:21225654-21225835
>Gm07:21225895-21225929
>Gm07:21226093-21226128
>Gm07:21226385-21230298
>Gm07:21230609-21230657
>Gm07:21231944-21231971
>Gm07:21234012-21234059
>Gm07:21234307-21234364
>Gm07:21235344-21235478
>Gm07:21235558-21235599
>Gm07:21236143-21236374
>Gm07:21236463-21250136
>Gm07:21250156-21250255
>Gm07:21250296-21250552
>Gm07:21250649-21250799
>Gm07:21250967-21251013
>Gm07:21251198-21251383
>Gm07:21251858-21252069
>Gm07:21252106-21252183
>Gm07:21252318-21252644
>Gm07:21252679-21252808
>Gm07:21252850-21252889
>Gm07:21253162-21253479
>Gm07:21253883-21254028
>Gm07:21254826-21254931
>Gm07:21255310-21256411
>Gm07:21256451-21256597
>Gm07:21256677-21256720
>Gm07:21256794-21257233
>Gm07:21257312-21257362
>Gm07:21257433-21257815
>Gm07:21257947-21258233
>Gm07:21258302-21259721
>Gm07:21259841-21259922
>Gm07:21260038-21260104
>Gm07:21260138-21260228
>Gm07:21260367-21261259
>Gm07:21261318-21261395
>Gm07:21261511-21262007
>Gm07:21262070-21262363
>Gm07:21262441-21262523
>Gm07:21262586-21262672
>Gm07:21262703-21262794
>Gm07:21262958-21263388
>Gm07:21264308-21264357
>Gm07:21264382-21264421
>Gm07:21265128-21265212
>Gm07:21265280-21265353
>Gm07:21273446-21273501
>Gm07:21279427-21279479
>Gm07:21281435-21281634
>Gm07:21282198-21282246
>Gm07:21282421-21282925
>Gm07:21283077-21283456
>Gm07:21284180-21284251
>Gm07:21284650-21284689
>Gm07:21284795-21284843
>Gm07:21288451-21288539
>Gm07:21288574-21288705
>Gm07:21288929-21289589
>Gm07:21289647-21290643
>Gm07:21290723-21292501
>Gm07:21293175-21293270
>Gm07:21294057-21294204
>Gm07:21294348-21294372
>Gm07:21295505-21295615
>Gm07:21295764-21296671
>Gm07:21297391-21300518
>Gm07:21301522-21301591
>Gm07:21301819-21301953
>Gm07:21302411-21302452
>Gm07:21302670-21302738
>Gm07:21302895-21302938
>Gm07:21303108-21303161
>Gm07:21303424-21303460
>Gm07:21306208-21306910
>Gm07:21306962-21310154
>Gm07:21310183-21311690
>Gm07:21314845-21314916
>Gm07:21315727-21315950
>Gm07:21316289-21316485
>Gm07:21316816-21322580
>Gm07:21322633-21323027
>Gm07:21323061-21323094
>Gm07:21323172-21323234
>Gm07:21323288-21323781
>Gm07:21323830-21325193
>Gm07:21325223-21330596
>Gm07:21331119-21331855
>Gm07:21331929-21334460
>Gm07:21334495-21335428
>Gm07:21335481-21339710
>Gm07:21339782-21340127
>Gm07:21340169-21340919
>Gm07:21342829-21345786
>Gm07:21346086-21346176
>Gm07:21347111-21347199
>Gm07:21347356-21347410
>Gm07:21348158-21348406
>Gm07:21348539-21348608
>Gm07:21348978-21349370
>Gm07:21350281-21350369
>Gm07:21351114-21351233
>Gm07:21353348-21353483
>Gm07:21355734-21355762
>Gm07:21356198-21356302
>Gm07:21356322-21356520
>Gm07:21357657-21359834
>Gm07:21359961-21361388
>Gm07:21361495-21362689
>Gm07:21362801-21363414
>Gm07:21363440-21363773
>Gm07:21363885-21365150
>Gm07:21365200-21365396
>Gm07:21365433-21365661
>Gm07:21365855-21372153
>Gm07:21372193-21381020
>Gm07:21381123-21381331
>Gm07:21381527-21382478
>Gm07:21382513-21383794
>Gm07:21383872-21384847
>Gm07:21384904-21395940
>Gm07:21396082-21396172
>Gm07:21396233-21397331
>Gm07:21398459-21398530
>Gm07:21398861-21398920
>Gm07:21398977-21399032
>Gm07:21399160-21399230
>Gm07:21400014-21400085
>Gm07:21400479-21400585
>Gm07:21400892-21400972
>Gm07:21401160-21417301
>Gm07:21419830-21419985
>Gm07:21420730-21422191
>Gm07:21423149-21423292
>Gm07:21423477-21429178
>Gm07:21429220-21430751
>Gm07:21432015-21434699
>Gm07:21436212-21441535
>Gm07:21445445-21445583
>Gm07:21445693-21445908
>Gm07:21448301-21448337
>Gm07:21450755-21450856
>Gm07:21452597-21452639
>Gm07:21455403-21455510
>Gm07:21455705-21455758
>Gm07:21455813-21455872
>Gm07:21455927-21456034
>Gm07:21456069-21456152
>Gm07:21457961-21458652
>Gm07:21458693-21459199
>Gm07:21459266-21459293
>Gm07:21461505-21461710
>Gm07:21461794-21462385
>Gm07:21462435-21462909
>Gm07:21463028-21463123
>Gm07:21464284-21464330
>Gm07:21464930-21464985
>Gm07:21468146-21474597
>Gm07:21477742-21479201
>Gm07:21479280-21479386
>Gm07:21481043-21481321
>Gm07:21483671-21483785
>Gm07:21485021-21485132
>Gm07:21489234-21489337
>Gm07:21489918-21489969
>Gm07:21490343-21490422
>Gm07:21492257-21492320
>Gm07:21492344-21492402
>Gm07:21494228-21494321
>Gm07:21496309-21496371
>Gm07:21497935-21497998
>Gm07:21502039-21502084
>Gm07:21502532-21502602
>Gm07:21505489-21529236
>Gm07:21530029-21530087
>Gm07:21531455-21531481
>Gm07:21532917-21533073
>Gm07:21534250-21534353
>Gm07:21534574-21534731
>Gm07:21534830-21534855
>Gm07:21534919-21535259
>Gm07:21535332-21535519
>Gm07:21538531-21538863
>Gm07:21538965-21541683
>Gm07:21541735-21542097
>Gm07:21542158-21542372
>Gm07:21542531-21542965
>Gm07:21544189-21544254
>Gm07:21544338-21544524
>Gm07:21546234-21546262
>Gm07:21546344-21546573
>Gm07:21547309-21547466
>Gm07:21548145-21548262
>Gm07:21548296-21548339
>Gm07:21548381-21548437
>Gm07:21548466-21548902
>Gm07:21559429-21559550
>Gm07:21561367-21561396
>Gm07:21562715-21564701
>Gm07:21564728-21567084
>Gm07:21567133-21568401
>Gm07:21568467-21573797
>Gm07:21575398-21575532
>Gm07:21575591-21575726
>Gm07:21575794-21576594
>Gm07:21576823-21576876
>Gm07:21576996-21577181
>Gm07:21577262-21577304
>Gm07:21578621-21578684
>Gm07:21578759-21578816
>Gm07:21579944-21580197
>Gm07:21580283-21580384
>Gm07:21580835-21580909
>Gm07:21581164-21581203
>Gm07:21581694-21581723
>Gm07:21582387-21582404
>Gm07:21585979-21586202
>Gm07:21586294-21586345
>Gm07:21586412-21586696
>Gm07:21586755-21586798
>Gm07:21586879-21587121
>Gm07:21587618-21587676
>Gm07:21587800-21587868
>Gm07:21587913-21587957
>Gm07:21588034-21588060
>Gm07:21588249-21588284
>Gm07:21588369-21588785
>Gm07:21588834-21589075
>Gm07:21589879-21589947
>Gm07:21590284-21590349
>Gm07:21592646-21597608
>Gm07:21608869-21611017
>Gm07:21612235-21614189
>Gm07:21615208-21616558
>Gm07:21616598-21616902
>Gm07:21616978-21617233
>Gm07:21617287-21617441
>Gm07:21617495-21617572
>Gm07:21617873-21617908
>Gm07:21618334-21618541
>Gm07:21618570-21618780
>Gm07:21618939-21619163
>Gm07:21621788-21621999
>Gm07:21626950-21627277
>Gm07:21628899-21628939
>Gm07:21629349-21629440
>Gm07:21629518-21629554
>Gm07:21632599-21632673
>Gm07:21632719-21635563
>Gm07:21635618-21636879
>Gm07:21636961-21637267
>Gm07:21639383-21639409
>Gm07:21639452-21639483
>Gm07:21639525-21639643
>Gm07:21639803-21639903
>Gm07:21639935-21639962
>Gm07:21640001-21640552
>Gm07:21643239-21643277
>Gm07:21643914-21647007
>Gm07:21647055-21669537
>Gm07:21669591-21669839
>Gm07:21669966-21670089
>Gm07:21670312-21670352
>Gm07:21670377-21670575
>Gm07:21670677-21670723
>Gm07:21670760-21673162
>Gm07:21673234-21673510
>Gm07:21674613-21677364
>Gm07:21677398-21687184
>Gm07:21688128-21688183
>Gm07:21688299-21688391
>Gm07:21691793-21691839
>Gm07:21691866-21692352
>Gm07:21695156-21700639
>Gm07:21701404-21702374
>Gm07:21702752-21702865
>Gm07:21703082-21703116
>Gm07:21703340-21703454
>Gm07:21703992-21704050
>Gm07:21707048-21708638
>Gm07:21708839-21708945
>Gm07:21710558-21713092
>Gm07:21716693-21716796
>Gm07:21717208-21717252
>Gm07:21717296-21717338
>Gm07:21717637-21723136
>Gm07:21724087-21724343
>Gm07:21725027-21725376
>Gm07:21725509-21725718
>Gm07:21727381-21733117
>Gm07:21733224-21733317
>Gm07:21733425-21733526
>Gm07:21733608-21733660
>Gm07:21733799-21733886
>Gm07:21733936-21734343
>Gm07:21734422-21738909
>Gm07:21744252-21754437
>Gm07:21755968-21756066
>Gm07:21756160-21756213
>Gm07:21757373-21757406
>Gm07:21759703-21761451
>Gm07:21761488-21761957
>Gm07:21762043-21762261
>Gm07:21766000-21766017
>Gm07:21767381-21781561
>Gm07:21782819-21783089
>Gm07:21783268-21783848
>Gm07:21783989-21784152
>Gm07:21784905-21786330
>Gm07:21787178-21787758
>Gm07:21787806-21787852
>Gm07:21787916-21789027
>Gm07:21792354-21792418
>Gm07:21792468-21792614
>Gm07:21793525-21793672
>Gm07:21793708-21793889
>Gm07:21793911-21795151
>Gm07:21795999-21796127
>Gm07:21796251-21796296
>Gm07:21796911-21796978
>Gm07:21797424-21797568
>Gm07:21797767-21797846
>Gm07:21797946-21804095
>Gm07:21804167-21804658
>Gm07:21804752-21804788
>Gm07:21804838-21804900
>Gm07:21805038-21805079
>Gm07:21805630-21805685
>Gm07:21805823-21805924
>Gm07:21805990-21826952
>Gm07:21827116-21827162
>Gm07:21827798-21827936
>Gm07:21828361-21829392
>Gm07:21829544-21829743
>Gm07:21830025-21836277
>Gm07:21836311-21839366
>Gm07:21839476-21839638
>Gm07:21840046-21840314
>Gm07:21840510-21849464
>Gm07:21849542-21860974
>Gm07:21861015-21904221
>Gm07:21904323-21933796
>Gm07:21933896-21944742
>Gm07:21944782-21946848
>Gm07:21947165-21953224
>Gm07:21953380-21957814
>Gm07:21958276-21989015
>Gm07:21989061-21989253
>Gm07:21989342-21989382
>Gm07:21992964-21994856
>Gm07:21997868-22013820
>Gm07:22014266-22014292
>Gm07:22014341-22014420
>Gm07:22014464-22014705
>Gm07:22014758-22014776
>Gm07:22015047-22016227
>Gm07:22022202-22022216
>Gm07:22022221-22022795
>Gm07:22023457-22024244
>Gm07:22024344-22028903
>Gm07:22029147-22035663
>Gm07:22035678-22035694
>Gm07:22035794-22035844
>Gm07:22035883-22039041
>Gm07:22039070-22040132
>Gm07:22042796-22042843
>Gm07:22042874-22044976
>Gm07:22045076-22045958
>Gm07:22046058-22047218
>Gm07:22048251-22049604
>Gm07:22073870-22075529
>Gm07:22075980-22084496
>Gm07:22084566-22084621
>Gm07:22084673-22085447
>Gm07:22085493-22099695
>Gm07:22099763-22102871
>Gm07:22102971-22105086
>Gm07:22105286-22106019
>Gm07:22106258-22112436
>Gm07:22112821-22113596
>Gm07:22116174-22117515
>Gm07:22130908-22131344
>Gm07:22132005-22133452
>Gm07:22133724-22138144
>Gm07:22138390-22138716
>Gm07:22138816-22139618
>Gm07:22139955-22142004
>Gm07:22142255-22145703
>Gm07:22145803-22146630
>Gm07:22146788-22149775
>Gm07:22151694-22152560
>Gm07:22164453-22167377
>Gm07:22167415-22167993
>Gm07:22168020-22245508
>Gm07:22245556-22248232
>Gm07:22248269-22250220
>Gm07:22250321-22252256
>Gm07:22253075-22255005
>Gm07:22255246-22261395
>Gm07:22261424-22276636
>Gm07:22276736-22277464
>Gm07:22277564-22278284
>Gm07:22301553-22301839
>Gm07:22301868-22307855
>Gm07:22307991-22308013
>Gm07:22308070-22312487
>Gm07:22312587-22316571
>Gm07:22316671-22318833
>Gm07:22337647-22338406
>Gm07:22342115-22343584
>Gm07:22343803-22345527
>Gm07:22345590-22346085
>Gm07:22346502-22350552
>Gm07:22350593-22358825
>Gm07:22385832-22385846
>Gm07:22385910-22386640
>Gm07:22387048-22388079
>Gm07:22390240-22391892
>Gm07:22392935-22393867
>Gm07:22394424-22398758
>Gm07:22398891-22398942
>Gm07:22398988-22403507
>Gm07:22407352-22407367
>Gm07:22407419-22408299
>Gm07:22426500-22432021
>Gm07:22432323-22434069
>Gm07:22434126-22440035
>Gm07:22440135-22460696
>Gm07:22460707-22460721
>Gm07:22462915-22478536
>Gm07:22489165-22491593
>Gm07:22491763-22493299
>Gm07:22493313-22496601
>Gm07:22497105-22499327
>Gm07:22499573-22502583
>Gm07:22502683-22503831
>Gm07:22503931-22507859
>Gm07:22508864-22508905
>Gm07:22508979-22524862
>Gm07:22524900-22525136
>Gm07:22525252-22529644
>Gm07:22529697-22536935
>Gm07:22537214-22541973
>Gm07:22541985-22548254
>Gm07:22548279-22549872
>Gm07:22549930-22550003
>Gm07:22550035-22552982
>Gm07:22553086-22557723
>Gm07:22558684-22558752
>Gm07:22559301-22561736
>Gm07:22561821-22561935
>Gm07:22562005-22562161
>Gm07:22564075-22569784
>Gm07:22569902-22570125
>Gm07:22570263-22571843
>Gm07:22571872-22571955
>Gm07:22572110-22572185
>Gm07:22572230-22572539
>Gm07:22572582-22573816
>Gm07:22573851-22574511
>Gm07:22574533-22575172
>Gm07:22578435-22578541
>Gm07:22580072-22580190
>Gm07:22581319-22584277
>Gm07:22586289-22588962
>Gm07:22589458-22603356
>Gm07:22603447-22603556
>Gm07:22603700-22603959
>Gm07:22604124-22604205
>Gm07:22604249-22604401
>Gm07:22605255-22605321
>Gm07:22605719-22605769
>Gm07:22607086-22607160
>Gm07:22607367-22607924
>Gm07:22607952-22610519
>Gm07:22610594-22610736
>Gm07:22610778-22610972
>Gm07:22611415-22611463
>Gm07:22611692-22612098
>Gm07:22612498-22612685
>Gm07:22612738-22613332
>Gm07:22613360-22613801
>Gm07:22613904-22615104
>Gm07:22615138-22615997
>Gm07:22616090-22618273
>Gm07:22618319-22622552
>Gm07:22622670-22623171
>Gm07:22623218-22642186
>Gm07:22642628-22642793
>Gm07:22642830-22646854
>Gm07:22646883-22647420
>Gm07:22647491-22650329
>Gm07:22650469-22650562
>Gm07:22650936-22651406
>Gm07:22651616-22651725
>Gm07:22651924-22652182
>Gm07:22652256-22652484
>Gm07:22652550-22652576
>Gm07:22652629-22652896
>Gm07:22652942-22653086
>Gm07:22653269-22653789
>Gm07:22653965-22656734
>Gm07:22656867-22657007
>Gm07:22657167-22657452
>Gm07:22657786-22659018
>Gm07:22659052-22660643
>Gm07:22660745-22660904
>Gm07:22662413-22662723
>Gm07:22663506-22663678
>Gm07:22663717-22665728
>Gm07:22665766-22667003
>Gm07:22667161-22667185
>Gm07:22667310-22667661
>Gm07:22667720-22671891
>Gm07:22675248-22675281
>Gm07:22679370-22679725
>Gm07:22679763-22680452
>Gm07:22680534-22681113
>Gm07:22681188-22682625
>Gm07:22682743-22683087
>Gm07:22683105-22683482
>Gm07:22683529-22683842
>Gm07:22684036-22684295
>Gm07:22684557-22684595
>Gm07:22684627-22684819
>Gm07:22684861-22684893
>Gm07:22684958-22685065
>Gm07:22685171-22685670
>Gm07:22685748-22685964
>Gm07:22686152-22686309
>Gm07:22686416-22686561
>Gm07:22686765-22686813
>Gm07:22686857-22687072
>Gm07:22687185-22687328
>Gm07:22687357-22687593
>Gm07:22687620-22688313
>Gm07:22688368-22693986
>Gm07:22694032-22694078
>Gm07:22694135-22709554
>Gm07:22709594-22718956
>Gm07:22719124-22722833
>Gm07:22722859-22726842
>Gm07:22726967-22727073
>Gm07:22727102-22727380
>Gm07:22727455-22731815
>Gm07:22731842-22734344
>Gm07:22734421-22745278
>Gm07:22745302-22750653
>Gm07:22750671-22758564
>Gm07:22758601-22758802
>Gm07:22758845-22762594
>Gm07:22762647-22774153
>Gm07:22774360-22775695
>Gm07:22775722-22780604
>Gm07:22780704-22795367
>Gm07:22795411-22795658
>Gm07:22795891-22795932
>Gm07:22796107-22798401
>Gm07:22798443-22799077
>Gm07:22799310-22799541
>Gm07:22799627-22799718
>Gm07:22799844-22804108
>Gm07:22804181-22804235
>Gm07:22805007-22805043
>Gm07:22805095-22805162
>Gm07:22805425-22805740
>Gm07:22808652-22808692
>Gm07:22809480-22809546
>Gm07:22809982-22810015
>Gm07:22812178-22812210
>Gm07:22812237-22812335
>Gm07:22812400-22812444
>Gm07:22812665-22812758
>Gm07:22812981-22813071
>Gm07:22813137-22813213
>Gm07:22813402-22813509
>Gm07:22814173-22814258
>Gm07:22814326-22814389
>Gm07:22814871-22814903
>Gm07:22814930-22815060
>Gm07:22815468-22815505
>Gm07:22815706-22815935
>Gm07:22815948-22816135
>Gm07:22816148-22816777
>Gm07:22816865-22816983
>Gm07:22817075-22817124
>Gm07:22817684-22820612
>Gm07:22823751-22823874
>Gm07:22823884-22824095
>Gm07:22824361-22824458
>Gm07:22824504-22824738
>Gm07:22826715-22826749
>Gm07:22827320-22827354
>Gm07:22829294-22829452
>Gm07:22829541-22829630
>Gm07:22830609-22830870
>Gm07:22831100-22831216
>Gm07:22831390-22831616
>Gm07:22831679-22832128
>Gm07:22832517-22832550
>Gm07:22834057-22834638
>Gm07:22837513-22837549
>Gm07:22841631-22841667
>Gm07:22842257-22842345
>Gm07:22842895-22843799
>Gm07:22843905-22844304
>Gm07:22844661-22845123
>Gm07:22845177-22845308
>Gm07:22845361-22845407
>Gm07:22849701-22850000
>Gm07:22850108-22851503
>Gm07:22851690-22851756
>Gm07:22851854-22852108
>Gm07:22852639-22852695
>Gm07:22852965-22853063
>Gm07:22853193-22853284
>Gm07:22854106-22854150
>Gm07:22855826-22856026
>Gm07:22857676-22857713
>Gm07:22858041-22858093
>Gm07:22858197-22858240
>Gm07:22858285-22862672
>Gm07:22863306-22864285
>Gm07:22864520-22864572
>Gm07:22864879-22864983
>Gm07:22865075-22865115
>Gm07:22865285-22865343
>Gm07:22865741-22865828
>Gm07:22866015-22866048
>Gm07:22867183-22867220
>Gm07:22868973-22869022
>Gm07:22869115-22869215
>Gm07:22869314-22869415
>Gm07:22869646-22877130
>Gm07:22877176-22877399
>Gm07:22877436-22877751
>Gm07:22877809-22877865
>Gm07:22878232-22878345
>Gm07:22878397-22878464
>Gm07:22879224-22879263
>Gm07:22879541-22880585
>Gm07:22880620-22880667
>Gm07:22880834-22880848
>Gm07:22880948-22881052
>Gm07:22884815-22885001
>Gm07:22885012-22885562
>Gm07:22886050-22886102
>Gm07:22886248-22886584
>Gm07:22886658-22886991
>Gm07:22887079-22887234
>Gm07:22888116-22895542
>Gm07:22895595-22898991
>Gm07:22899033-22899175
>Gm07:22899213-22902363
>Gm07:22902897-22910214
>Gm07:22910296-22910953
>Gm07:22911168-22911282
>Gm07:22911313-22911620
>Gm07:22911689-22913772
>Gm07:22913822-22915153
>Gm07:22915235-22915587
>Gm07:22915633-22916513
>Gm07:22916545-22918159
>Gm07:22918231-22923487
>Gm07:22923662-22927199
>Gm07:22927226-22929136
>Gm07:22929307-22929971
>Gm07:22929996-22930759
>Gm07:22930816-22931170
>Gm07:22931224-22931482
>Gm07:22931527-22937470
>Gm07:22937581-22939159
>Gm07:22939192-22944712
>Gm07:22944899-22944930
>Gm07:22944995-22945025
>Gm07:22945070-22945951
>Gm07:22945981-22969316
>Gm07:22969377-23009592
>Gm07:23009934-23011347
>Gm07:23011467-23012192
>Gm07:23012245-23012851
>Gm07:23012911-23014375
>Gm07:23014655-23014745
>Gm07:23014847-23014882
>Gm07:23015032-23015062
>Gm07:23015348-23015382
>Gm07:23015456-23015480
>Gm07:23015632-23015749
>Gm07:23015820-23015947
>Gm07:23016110-23016161
>Gm07:23016453-23017441
>Gm07:23017721-23032853
>Gm07:23033203-23033236
>Gm07:23033300-23033614
>Gm07:23033856-23033901
>Gm07:23034234-23034458
>Gm07:23034554-23034618
>Gm07:23035273-23036052
>Gm07:23036086-23045279
>Gm07:23045662-23045690
>Gm07:23045991-23046065
>Gm07:23046151-23046255
>Gm07:23046305-23046344
>Gm07:23046457-23046501
>Gm07:23046562-23046710
>Gm07:23046782-23047007
>Gm07:23047127-23052841
>Gm07:23052870-23053246
>Gm07:23053282-23054890
>Gm07:23054909-23055327
>Gm07:23055368-23059459
>Gm07:23062962-23063013
>Gm07:23063381-23063974
>Gm07:23064384-23064530
>Gm07:23064745-23064823
>Gm07:23064948-23065017
>Gm07:23065195-23065360
>Gm07:23065500-23065545
>Gm07:23065738-23065796
>Gm07:23065978-23066154
>Gm07:23066243-23066315
>Gm07:23066943-23066983
>Gm07:23067030-23067096
>Gm07:23067436-23067773
>Gm07:23067904-23069510
>Gm07:23069542-23069761
>Gm07:23070011-23073215
>Gm07:23073271-23076927
>Gm07:23076983-23079186
>Gm07:23079214-23093178
>Gm07:23093208-23094387
>Gm07:23094417-23100381
>Gm07:23100501-23100932
>Gm07:23100969-23101050
>Gm07:23101232-23101413
>Gm07:23101571-23101675
>Gm07:23101944-23103045
>Gm07:23103082-23103298
>Gm07:23103357-23117592
>Gm07:23117640-23117695
>Gm07:23118710-23118836
>Gm07:23118984-23119127
>Gm07:23120391-23120426
>Gm07:23120566-23120634
>Gm07:23120911-23120938
>Gm07:23121561-23122739
>Gm07:23122800-23122926
>Gm07:23123495-23124120
>Gm07:23125007-23125200
>Gm07:23125302-23125374
>Gm07:23129220-23131993
>Gm07:23132026-23132388
>Gm07:23132436-23133295
>Gm07:23133377-23133568
>Gm07:23133610-23136660
>Gm07:23136769-23137149
>Gm07:23137169-23137432
>Gm07:23137501-23137781
>Gm07:23137827-23137859
>Gm07:23137981-23138490
>Gm07:23138560-23138592
>Gm07:23138624-23138896
>Gm07:23138952-23140452
>Gm07:23140565-23141168
>Gm07:23141238-23141380
>Gm07:23141448-23141681
>Gm07:23141746-23141791
>Gm07:23141824-23141993
>Gm07:23142031-23142189
>Gm07:23142261-23142692
>Gm07:23142733-23144192
>Gm07:23144276-23164059
>Gm07:23165516-23234170
>Gm07:23234210-23234862
>Gm07:23235347-23235717
>Gm07:23235873-23236009
>Gm07:23236287-23237094
>Gm07:23237183-23237225
>Gm07:23237365-23237444
>Gm07:23237502-23238310
>Gm07:23238350-23238401
>Gm07:23238452-23240202
>Gm07:23240227-23240907
>Gm07:23241003-23241603
>Gm07:23241769-23242485
>Gm07:23242570-23242769
>Gm07:23242856-23243148
>Gm07:23243197-23243228
>Gm07:23243331-23243788
>Gm07:23243873-23244221
>Gm07:23244370-23258148
>Gm07:23258184-23266640
>Gm07:23266755-23282929
>Gm07:23282939-23323849
>Gm07:23323880-23324381
>Gm07:23324435-23325362
>Gm07:23325394-23342777
>Gm07:23342842-23342883
>Gm07:23343019-23344295
>Gm07:23344335-23349157
>Gm07:23349201-23352270
>Gm07:23352332-23353778
>Gm07:23353822-23420335
>Gm07:23420464-23420704
>Gm07:23420775-23421017
>Gm07:23421132-23421163
>Gm07:23421208-23421233
>Gm07:23421691-23421944
>Gm07:23422032-23422531
>Gm07:23422587-23423171
>Gm07:23423206-23423390
>Gm07:23423611-23423638
>Gm07:23423699-23423776
>Gm07:23423858-23423991
>Gm07:23424041-23424233
>Gm07:23424425-23424492
>Gm07:23424672-23426092
>Gm07:23426371-23426408
>Gm07:23426498-23426646
>Gm07:23426701-23426769
>Gm07:23426963-23427020
>Gm07:23427172-23427300
>Gm07:23427387-23427487
>Gm07:23427690-23427817
>Gm07:23427842-23427867
>Gm07:23428015-23428090
>Gm07:23428285-23428407
>Gm07:23428464-23428751
>Gm07:23428804-23434979
>Gm07:23435032-23462129
>Gm07:23462344-23468261
>Gm07:23468341-23468822
>Gm07:23468929-23472633
>Gm07:23472790-23472948
>Gm07:23473081-23473188
>Gm07:23474292-23474458
>Gm07:23474723-23474809
>Gm07:23474926-23475457
>Gm07:23475531-23475652
>Gm07:23475931-23476324
>Gm07:23476379-23478725
>Gm07:23478731-23478764
>Gm07:23480035-23480275
>Gm07:23482601-23482691
>Gm07:23482836-23482865
>Gm07:23483213-23483501
>Gm07:23483538-23483619
>Gm07:23483691-23486399
>Gm07:23486444-23486539
>Gm07:23486573-23486983
>Gm07:23487023-23492603
>Gm07:23492724-23492776
>Gm07:23492939-23493140
>Gm07:23493199-23493265
>Gm07:23493336-23493493
>Gm07:23493539-23505672
>Gm07:23505691-23507184
>Gm07:23507377-23507480
>Gm07:23509278-23509774
>Gm07:23509808-23509942
>Gm07:23509964-23510063
>Gm07:23510089-23510176
>Gm07:23510312-23510645
>Gm07:23510661-23512089
>Gm07:23512107-23522536
>Gm07:23522714-23533457
>Gm07:23533498-23542219
>Gm07:23542261-23543232
>Gm07:23543304-23548315
>Gm07:23548414-23548775
>Gm07:23548819-23549029
>Gm07:23549084-23550266
>Gm07:23550315-23553029
>Gm07:23553085-23556133
>Gm07:23556168-23566321
>Gm07:23566380-23566928
>Gm07:23567026-23567149
>Gm07:23567246-23567516
>Gm07:23567548-23567777
>Gm07:23567836-23568004
>Gm07:23568103-23568361
>Gm07:23568401-23568685
>Gm07:23568738-23568819
>Gm07:23568915-23570135
>Gm07:23570184-23570370
>Gm07:23570405-23570497
>Gm07:23570615-23574717
>Gm07:23574761-23584056
>Gm07:23584127-23626925
>Gm07:23626998-23627225
>Gm07:23627261-23628454
>Gm07:23628489-23629277
>Gm07:23629465-23631067
>Gm07:23631131-23631289
>Gm07:23631328-23631719
>Gm07:23631747-23631797
>Gm07:23631845-23633903
>Gm07:23633938-23635652
>Gm07:23635676-23636815
>Gm07:23636860-23636908
>Gm07:23636937-23636992
>Gm07:23637057-23637475
>Gm07:23637558-23637600
>Gm07:23637629-23637993
>Gm07:23638207-23638526
>Gm07:23638733-23638831
>Gm07:23638877-23638960
>Gm07:23639083-23639193
>Gm07:23639222-23639509
>Gm07:23639625-23639788
>Gm07:23639843-23640095
>Gm07:23640127-23640354
>Gm07:23640486-23642220
>Gm07:23642367-23642420
>Gm07:23642454-23642809
>Gm07:23642879-23643224
>Gm07:23643257-23644042
>Gm07:23644110-23644336
>Gm07:23644412-23644691
>Gm07:23644876-23645127
>Gm07:23645167-23645295
>Gm07:23645333-23645568
>Gm07:23645600-23645913
>Gm07:23645951-23646003
>Gm07:23646167-23646346
>Gm07:23646408-23646439
>Gm07:23646489-23646787
>Gm07:23646855-23649290
>Gm07:23649366-23649500
>Gm07:23649548-23649668
>Gm07:23649793-23657783
>Gm07:23657888-23668766
>Gm07:23668896-23669701
>Gm07:23669738-23669792
>Gm07:23669867-23669956
>Gm07:23670015-23670933
>Gm07:23670970-23670999
>Gm07:23671087-23671315
>Gm07:23671340-23671638
>Gm07:23671807-23673932
>Gm07:23673993-23674714
>Gm07:23674812-23674852
>Gm07:23674990-23702369
>Gm07:23702418-23703665
>Gm07:23703717-23703832
>Gm07:23703882-23704746
>Gm07:23704819-23705601
>Gm07:23705640-23705688
>Gm07:23705782-23708116
>Gm07:23708155-23708450
>Gm07:23708518-23708952
>Gm07:23709001-23709131
>Gm07:23709174-23709293
>Gm07:23709569-23709599
>Gm07:23709934-23709998
>Gm07:23711655-23711798
>Gm07:23711958-23712052
>Gm07:23712192-23712288
>Gm07:23712927-23712991
>Gm07:23714756-23714863
>Gm07:23717536-23717659
>Gm07:23718446-23718587
>Gm07:23718660-23718792
>Gm07:23721903-23722511
>Gm07:23722555-23722813
>Gm07:23722895-23723129
>Gm07:23723954-23725673
>Gm07:23725784-23725957
>Gm07:23726274-23726299
>Gm07:23726388-23762422
>Gm07:23762534-23762585
>Gm07:23762799-23762883
>Gm07:23763674-23763747
>Gm07:23763862-23764204
>Gm07:23764307-23765845
>Gm07:23765934-23771823
>Gm07:23771869-23772395
>Gm07:23772598-23772656
>Gm07:23772705-23772755
>Gm07:23773025-23773180
>Gm07:23773299-23773437
>Gm07:23773493-23774565
>Gm07:23774609-23775282
>Gm07:23776944-23776972
>Gm07:23777051-23777915
>Gm07:23778135-23778238
>Gm07:23778566-23778726
>Gm07:23779045-23779079
>Gm07:23779193-23779268
>Gm07:23779405-23779435
>Gm07:23779490-23779589
>Gm07:23779946-23779980
>Gm07:23780381-23780411
>Gm07:23780439-23780511
>Gm07:23780664-23780712
>Gm07:23780877-23780976
>Gm07:23781060-23781111
>Gm07:23781236-23781277
>Gm07:23781553-23781592
>Gm07:23781749-23781800
>Gm07:23781975-23782030
>Gm07:23782100-23782273
>Gm07:23782729-23783100
>Gm07:23783172-23808516
>Gm07:23808559-23810191
>Gm07:23810223-23826706
>Gm07:23826762-23838496
>Gm07:23838543-23848593
>Gm07:23848616-23850840
>Gm07:23850860-23892861
>Gm07:23892888-23894673
>Gm07:23894711-23894907
>Gm07:23894976-23895529
>Gm07:23895685-23895775
>Gm07:23895834-23895967
>Gm07:23896017-23896085
>Gm07:23896120-23896153
>Gm07:23896372-23896639
>Gm07:23897490-23898337
>Gm07:23898852-23898920
>Gm07:23899396-23899434
>Gm07:23899717-23899755
>Gm07:23899860-23900222
>Gm07:23900393-23900423
>Gm07:23900495-23900530
>Gm07:23900924-23900959
>Gm07:23902041-23902218
>Gm07:23902440-23902466
>Gm07:23902515-23902559
>Gm07:23902689-23902738
>Gm07:23902859-23903140
>Gm07:23903670-23903715
>Gm07:23904204-23904263
>Gm07:23904381-23905275
>Gm07:23905547-23907417
>Gm07:23907676-23909624
>Gm07:23909879-23910091
>Gm07:23910175-23913852
>Gm07:23913889-23913933
>Gm07:23913952-23920071
>Gm07:23921299-23921868
>Gm07:23921900-23923327
>Gm07:23924564-23989711
>Gm07:23989754-24004738
>Gm07:24004858-24029964
>Gm07:24029996-24038441
>Gm07:24038469-24046114
>Gm07:24046431-24046499
>Gm07:24046918-24047111
>Gm07:24047636-24047722
>Gm07:24047804-24047881
>Gm07:24047943-24047983
>Gm07:24048029-24048121
>Gm07:24049103-24049168
>Gm07:24049519-24049549
>Gm07:24049584-24081688
>Gm07:24081724-24082139
>Gm07:24082197-24083493
>Gm07:24083578-24084437
>Gm07:24084494-24088229
>Gm07:24088263-24088635
>Gm07:24088654-24096206
>Gm07:24096237-24100139
>Gm07:24100209-24100503
>Gm07:24101166-24101280
>Gm07:24101373-24101443
>Gm07:24102004-24103430
>Gm07:24103976-24105697
>Gm07:24105908-24105974
>Gm07:24106157-24106253
>Gm07:24106321-24106556
>Gm07:24106648-24106725
>Gm07:24106773-24108311
>Gm07:24108414-24108594
>Gm07:24110398-24110825
>Gm07:24110934-24111024
>Gm07:24112090-24117970
>Gm07:24117996-24118319
>Gm07:24118356-24118616
>Gm07:24118735-24130843
>Gm07:24130847-24148032
>Gm07:24148074-24162121
>Gm07:24162277-24162443
>Gm07:24162804-24162826
>Gm07:24163398-24163466
>Gm07:24163523-24166134
>Gm07:24166164-24173754
>Gm07:24173799-24173837
>Gm07:24174019-24174067
>Gm07:24174153-24174222
>Gm07:24174274-24174331
>Gm07:24174613-24174742
>Gm07:24175141-24175192
>Gm07:24175658-24175700
>Gm07:24180259-24180298
>Gm07:24180563-24180656
>Gm07:24181358-24181387
>Gm07:24181659-24181727
>Gm07:24183007-24183178
>Gm07:24183360-24197988
>Gm07:24198015-24199915
>Gm07:24200288-24205610
>Gm07:24206390-24206426
>Gm07:24206524-24206566
>Gm07:24207204-24207580
>Gm07:24207727-24207775
>Gm07:24207810-24207837
>Gm07:24207876-24208156
>Gm07:24208191-24208559
>Gm07:24208892-24208924
>Gm07:24211419-24213564
>Gm07:24213630-24215639
>Gm07:24215675-24216978
>Gm07:24217032-24217063
>Gm07:24217151-24217966
>Gm07:24218035-24218319
>Gm07:24218356-24253758
>Gm07:24253802-24257263
>Gm07:24257457-24257491
>Gm07:24257839-24258040
>Gm07:24258423-24258467
>Gm07:24258949-24260290
>Gm07:24260379-24260560
>Gm07:24260610-24260651
>Gm07:24260770-24303260
>Gm07:24303296-24315688
>Gm07:24316634-24317094
>Gm07:24317144-24318309
>Gm07:24318396-24318526
>Gm07:24318588-24318916
>Gm07:24318962-24319036
>Gm07:24319079-24319180
>Gm07:24319320-24319505
>Gm07:24319645-24319723
>Gm07:24319931-24320279
>Gm07:24320627-24320779
>Gm07:24320897-24321221
>Gm07:24321329-24321419
>Gm07:24321452-24321575
>Gm07:24321898-24321974
>Gm07:24322195-24322382
>Gm07:24322652-24322718
>Gm07:24323014-24323412
>Gm07:24323659-24323849
>Gm07:24323928-24324582
>Gm07:24324601-24325323
>Gm07:24325394-24327249
>Gm07:24327295-24333070
>Gm07:24333119-24333739
>Gm07:24333790-24333844
>Gm07:24333892-24333920
>Gm07:24334122-24335068
>Gm07:24335129-24335480
>Gm07:24335508-24335815
>Gm07:24335990-24339267
>Gm07:24339335-24350605
>Gm07:24350631-24352652
>Gm07:24352727-24352777
>Gm07:24352852-24354098
>Gm07:24354131-24354182
>Gm07:24354270-24354479
>Gm07:24354573-24354738
>Gm07:24354767-24356164
>Gm07:24356210-24359414
>Gm07:24359439-24360607
>Gm07:24360650-24361413
>Gm07:24361504-24365488
>Gm07:24365558-24365705
>Gm07:24365742-24366482
>Gm07:24366569-24366756
>Gm07:24366785-24368155
>Gm07:24368435-24368648
>Gm07:24369243-24370650
>Gm07:24370793-24370975
>Gm07:24371040-24371126
>Gm07:24371286-24372414
>Gm07:24372494-24375126
>Gm07:24375237-24376898
>Gm07:24376947-24377186
>Gm07:24377459-24377734
>Gm07:24377904-24378062
>Gm07:24378096-24378442
>Gm07:24378502-24378563
>Gm07:24378959-24379007
>Gm07:24379189-24379492
>Gm07:24379586-24379802
>Gm07:24379874-24379945
>Gm07:24380016-24380271
>Gm07:24380356-24380411
>Gm07:24381466-24382737
>Gm07:24385363-24385421
>Gm07:24386964-24387115
>Gm07:24387166-24387289
>Gm07:24387337-24387380
>Gm07:24387574-24387611
>Gm07:24387862-24387948
>Gm07:24388545-24388699
>Gm07:24388742-24390030
>Gm07:24390774-24392618
>Gm07:24392664-24395116
>Gm07:24395991-24396240
>Gm07:24396356-24400608
>Gm07:24400636-24401709
>Gm07:24401734-24403261
>Gm07:24403323-24406368
>Gm07:24406397-24406833
>Gm07:24406853-24430352
>Gm07:24431293-24462747
>Gm07:24462820-24478506
>Gm07:24478521-24491106
>Gm07:24492313-24495370
>Gm07:24496924-24497407
>Gm07:24499024-24501471
>Gm07:24501780-24502415
>Gm07:24502444-24502465
>Gm07:24502565-24503333
>Gm07:24503433-24505304
>Gm07:24505779-24506568
>Gm07:24507141-24508025
>Gm07:24508507-24509811
>Gm07:24511124-24513007
>Gm07:24513107-24519907
>Gm07:24527209-24529777
>Gm07:24529877-24536855
>Gm07:24542265-24543445
>Gm07:24543581-24544337
>Gm07:24545042-24546728
>Gm07:24547161-24547873
>Gm07:24547973-24548983
>Gm07:24549143-24587271
>Gm07:24587293-24588500
>Gm07:24588541-24606765
>Gm07:24615326-24618008
>Gm07:24618038-24638296
>Gm07:24638355-24638882
>Gm07:24638910-24639755
>Gm07:24639888-24647102
>Gm07:24649381-24670582
>Gm07:24671582-24674930
>Gm07:24677340-24677396
>Gm07:24677808-24678146
>Gm07:24678226-24678337
>Gm07:24678544-24678594
>Gm07:24683729-24690953
>Gm07:24692312-24692554
>Gm07:24692636-24694469
>Gm07:24694519-24696547
>Gm07:24696556-24696826
>Gm07:24696890-24699423
>Gm07:24699448-24703482
>Gm07:24703508-24705203
>Gm07:24705442-24705499
>Gm07:24705577-24705691
>Gm07:24705741-24706177
>Gm07:24706233-24706425
>Gm07:24706470-24706562
>Gm07:24706632-24707278
>Gm07:24707315-24707363
>Gm07:24708358-24708543
>Gm07:24708692-24710037
>Gm07:24710063-24718002
>Gm07:24718064-24718172
>Gm07:24718286-24718318
>Gm07:24718814-24718921
>Gm07:24719002-24719121
>Gm07:24719235-24719305
>Gm07:24720406-24720482
>Gm07:24720774-24720805
>Gm07:24720879-24721029
>Gm07:24721172-24721200
>Gm07:24721283-24721510
>Gm07:24721839-24721880
>Gm07:24723160-24723207
>Gm07:24724810-24724923
>Gm07:24727893-24728030
>Gm07:24728758-24728974
>Gm07:24729120-24729158
>Gm07:24729237-24729266
>Gm07:24729501-24729673
>Gm07:24729716-24729822
>Gm07:24729921-24730338
>Gm07:24730471-24730515
>Gm07:24730570-24730610
>Gm07:24730774-24731025
>Gm07:24731277-24731326
>Gm07:24731357-24731401
>Gm07:24731506-24731684
>Gm07:24731825-24731945
>Gm07:24732284-24732385
>Gm07:24732425-24732520
>Gm07:24732877-24733057
>Gm07:24733376-24733566
>Gm07:24734160-24734225
>Gm07:24737524-24737683
>Gm07:24738518-24738675
>Gm07:24738731-24738831
>Gm07:24739093-24739150
>Gm07:24740102-24740270
>Gm07:24742508-24742807
>Gm07:24742848-24742951
>Gm07:24744033-24755875
>Gm07:24755926-24814088
>Gm07:24816052-24817239
>Gm07:24817651-24817775
>Gm07:24817940-24818194
>Gm07:24818261-24833527
>Gm07:24833609-24833746
>Gm07:24833954-24834177
>Gm07:24834367-24834570
>Gm07:24835054-24835163
>Gm07:24835294-24835561
>Gm07:24835756-24835897
>Gm07:24835937-24836078
>Gm07:24836393-24836526
>Gm07:24836580-24836633
>Gm07:24836701-24836747
>Gm07:24836793-24836859
>Gm07:24836981-24837061
>Gm07:24837150-24837440
>Gm07:24837667-24837699
>Gm07:24837744-24837996
>Gm07:24838193-24838239
>Gm07:24838322-24838353
>Gm07:24838789-24838854
>Gm07:24839816-24839867
>Gm07:24839946-24840019
>Gm07:24840054-24840443
>Gm07:24840493-24840891
>Gm07:24840914-24841242
>Gm07:24841375-24841494
>Gm07:24841576-24841655
>Gm07:24841692-24841780
>Gm07:24842018-24842053
>Gm07:24842419-24842448
>Gm07:24842651-24842732
>Gm07:24842795-24843329
>Gm07:24843413-24864497
>Gm07:24864549-24866856
>Gm07:24866863-24880995
>Gm07:24881042-24881270
>Gm07:24881326-24881359
>Gm07:24881402-24881973
>Gm07:24882008-24883085
>Gm07:24883596-24883674
>Gm07:24884108-24884150
>Gm07:24887164-24887209
>Gm07:24887549-24896025
>Gm07:24896519-24896633
>Gm07:24896704-24896890
>Gm07:24897096-24897128
>Gm07:24897341-24897549
>Gm07:24897753-24898050
>Gm07:24898087-24898236
>Gm07:24898274-24899350
>Gm07:24900516-24900548
>Gm07:24900787-24900912
>Gm07:24904564-24904716
>Gm07:24907178-24907268
>Gm07:24907708-24907788
>Gm07:24908914-24908941
>Gm07:24909080-24909118
>Gm07:24909332-24909467
>Gm07:24909535-24909587
>Gm07:24910433-24910507
>Gm07:24911330-24911449
>Gm07:24912636-24912927
>Gm07:24912982-24913299
>Gm07:24913447-24913502
>Gm07:24913573-24913985
>Gm07:24914020-24914431
>Gm07:24917113-24917267
>Gm07:24917805-24917858
>Gm07:24917986-24918116
>Gm07:24918946-24918985
>Gm07:24919046-24919161
>Gm07:24919462-24919494
>Gm07:24920032-24920066
>Gm07:24922179-24922226
>Gm07:24923664-24923819
>Gm07:24924049-24924093
>Gm07:24925755-24925893
>Gm07:24926063-24926134
>Gm07:24926944-24926986
>Gm07:24927443-24927635
>Gm07:24928480-24929251
>Gm07:24929288-24929404
>Gm07:24929430-24929765
>Gm07:24929884-24930020
>Gm07:24930054-24930250
>Gm07:24930359-24930459
>Gm07:24930563-24930630
>Gm07:24930778-24930868
>Gm07:24930953-24931256
>Gm07:24931315-24931386
>Gm07:24931638-24932551
>Gm07:24932730-24932779
>Gm07:24932897-24932931
>Gm07:24933011-24933296
>Gm07:24933363-24933618
>Gm07:24933686-24934090
>Gm07:24934241-24935886
>Gm07:24935917-24936611
>Gm07:24936645-24936723
>Gm07:24943638-24943673
>Gm07:24944579-24944619
>Gm07:24944695-24949138
>Gm07:24949186-24956982
>Gm07:24957145-24957188
>Gm07:24957250-24957406
>Gm07:24957644-24957685
>Gm07:24957741-24957826
>Gm07:24958059-24958096
>Gm07:24958432-24958563
>Gm07:24958626-24958723
>Gm07:24958797-24959009
>Gm07:24959078-24959225
>Gm07:24959260-24959441
>Gm07:24959541-24959658
>Gm07:24959791-24959891
>Gm07:24959955-24960004
>Gm07:24960908-24963921
>Gm07:24964109-24964248
>Gm07:24964332-24964583
>Gm07:24965814-24965874
>Gm07:24966695-24966891
>Gm07:24967024-24968274
>Gm07:24968311-24968375
>Gm07:24968482-24971580
>Gm07:24971627-24972548
>Gm07:24972619-24972709
>Gm07:24972790-24973188
>Gm07:24973351-24992507
>Gm07:24992805-24992877
>Gm07:24993105-24993326
>Gm07:24993506-24993617
>Gm07:24993705-24993748
>Gm07:24993878-24994398
>Gm07:24994430-24995399
>Gm07:24995446-24996141
>Gm07:24996792-24996921
>Gm07:24997699-24997964
>Gm07:24998010-24998371
>Gm07:24998399-24998926
>Gm07:24999268-25018319
>Gm07:25019077-25032446
>Gm07:25033178-25033256
>Gm07:25034066-25034127
>Gm07:25036554-25036711
>Gm07:25036916-25040927
>Gm07:25041064-25041108
>Gm07:25041187-25041240
>Gm07:25046199-25046257
>Gm07:25048352-25048399
>Gm07:25048446-25048520
>Gm07:25048698-25048819
>Gm07:25048840-25048907
>Gm07:25048912-25049125
>Gm07:25049183-25049236
>Gm07:25049345-25049566
>Gm07:25049635-25049813
>Gm07:25049870-25049927
>Gm07:25050093-25050412
>Gm07:25050437-25050667
>Gm07:25050974-25051124
>Gm07:25053611-25053650
>Gm07:25055054-25055119
>Gm07:25055176-25076731
>Gm07:25076760-25079800
>Gm07:25080806-25082029
>Gm07:25082064-25082297
>Gm07:25082358-25082922
>Gm07:25082989-25083228
>Gm07:25083260-25083303
>Gm07:25083388-25083468
>Gm07:25083499-25083571
>Gm07:25083626-25083947
>Gm07:25084163-25084211
>Gm07:25084367-25084400
>Gm07:25084499-25084972
>Gm07:25085044-25085200
>Gm07:25085253-25085346
>Gm07:25085503-25085729
>Gm07:25085845-25086985
>Gm07:25091522-25092945
>Gm07:25093846-25093898
>Gm07:25094162-25094381
>Gm07:25094504-25094552
>Gm07:25094587-25094752
>Gm07:25094788-25095004
>Gm07:25095074-25095583
>Gm07:25095629-25095715
>Gm07:25096022-25096633
>Gm07:25096707-25098798
>Gm07:25098864-25099627
>Gm07:25099694-25101608
>Gm07:25101631-25102113
>Gm07:25102278-25102350
>Gm07:25105696-25105795
>Gm07:25106437-25107682
>Gm07:25107846-25107902
>Gm07:25108233-25108325
>Gm07:25109670-25111477
>Gm07:25111533-25113451
>Gm07:25113518-25113572
>Gm07:25113664-25114402
>Gm07:25114459-25114750
>Gm07:25114923-25115330
>Gm07:25115359-25116454
>Gm07:25116495-25117219
>Gm07:25117287-25117864
>Gm07:25117960-25118182
>Gm07:25118231-25118459
>Gm07:25118493-25121483
>Gm07:25121588-25121905
>Gm07:25121934-25169042
>Gm07:25169084-25169113
>Gm07:25169138-25169485
>Gm07:25169570-25169978
>Gm07:25170244-25170476
>Gm07:25170537-25210388
>Gm07:25210457-25219842
>Gm07:25220164-25251610
>Gm07:25251698-25261709
>Gm07:25261743-25262284
>Gm07:25262330-25262560
>Gm07:25262626-25265820
>Gm07:25265853-25290396
>Gm07:25290427-25292156
>Gm07:25292245-25293347
>Gm07:25293405-25293469
>Gm07:25293521-25294195
>Gm07:25294225-25294986
>Gm07:25295066-25295138
>Gm07:25295214-25295501
>Gm07:25295543-25295772
>Gm07:25295890-25390866
>Gm07:25390909-25392576
>Gm07:25392607-25392638
>Gm07:25392671-25392865
>Gm07:25392949-25399848
>Gm07:25399900-25401888
>Gm07:25401928-25404166
>Gm07:25404211-25412350
>Gm07:25412397-25422060
>Gm07:25422096-25433681
>Gm07:25433845-25434155
>Gm07:25434223-25434468
>Gm07:25434519-25435891
>Gm07:25435920-25439724
>Gm07:25439763-25439800
>Gm07:25439992-25440195
>Gm07:25440339-25440371
>Gm07:25440461-25440646
>Gm07:25440757-25440875
>Gm07:25441112-25441551
>Gm07:25441583-25442073
>Gm07:25442106-25442386
>Gm07:25442475-25443340
>Gm07:25443387-25443792
>Gm07:25443874-25443998
>Gm07:25444065-25444100
>Gm07:25444236-25444318
>Gm07:25444482-25444618
>Gm07:25444818-25445040
>Gm07:25445092-25445206
>Gm07:25445299-25445605
>Gm07:25445695-25445938
>Gm07:25445998-25446297
>Gm07:25446340-25446443
>Gm07:25446534-25446943
>Gm07:25447013-25447244
>Gm07:25447326-25447432
>Gm07:25447508-25447617
>Gm07:25447660-25447882
>Gm07:25449769-25449797
>Gm07:25454198-25454236
>Gm07:25456619-25457228
>Gm07:25457371-25457640
>Gm07:25457679-25457913
>Gm07:25457978-25458360
>Gm07:25458693-25464088
>Gm07:25464206-25464274
>Gm07:25464333-25464792
>Gm07:25464936-25466210
>Gm07:25466246-25467080
>Gm07:25467615-25469009
>Gm07:25469043-25473016
>Gm07:25473101-25473141
>Gm07:25473279-25473808
>Gm07:25475883-25475971
>Gm07:25476050-25476092
>Gm07:25477695-25477795
>Gm07:25478031-25479069
>Gm07:25479148-25479318
>Gm07:25479363-25479448
>Gm07:25479617-25479812
>Gm07:25479947-25480182
>Gm07:25480245-25481254
>Gm07:25481401-25482771
>Gm07:25482796-25483409
>Gm07:25483486-25483577
>Gm07:25483646-25483743
>Gm07:25483811-25483939
>Gm07:25484040-25485671
>Gm07:25485708-25485895
>Gm07:25485988-25486046
>Gm07:25486237-25486783
>Gm07:25486836-25487475
>Gm07:25487529-25491324
>Gm07:25491415-25491449
>Gm07:25491482-25491528
>Gm07:25491555-25492626
>Gm07:25494198-25494264
>Gm07:25498552-25498630
>Gm07:25499388-25499513
>Gm07:25499739-25500464
>Gm07:25500508-25500540
>Gm07:25500572-25501155
>Gm07:25501275-25501559
>Gm07:25501890-25502326
>Gm07:25502354-25502476
>Gm07:25502734-25503032
>Gm07:25503292-25503845
>Gm07:25503907-25503997
>Gm07:25504027-25504177
>Gm07:25504226-25504711
>Gm07:25504736-25505390
>Gm07:25505415-25509657
>Gm07:25509778-25509844
>Gm07:25510041-25510100
>Gm07:25510346-25510387
>Gm07:25510464-25510527
>Gm07:25510618-25510712
>Gm07:25510743-25510774
>Gm07:25510891-25510926
>Gm07:25511024-25511104
>Gm07:25511140-25511241
>Gm07:25511306-25511475
>Gm07:25511528-25511588
>Gm07:25511766-25512030
>Gm07:25512114-25512150
>Gm07:25512246-25512397
>Gm07:25512447-25512513
>Gm07:25512617-25512793
>Gm07:25512830-25512971
>Gm07:25513105-25513407
>Gm07:25513431-25513491
>Gm07:25513547-25513655
>Gm07:25513925-25513965
>Gm07:25514094-25514349
>Gm07:25518784-25519764
>Gm07:25524772-25524839
>Gm07:25525863-25526588
>Gm07:25526625-25526849
>Gm07:25526891-25529390
>Gm07:25529435-25530461
>Gm07:25530517-25532380
>Gm07:25535299-25535355
>Gm07:25537438-25537609
>Gm07:25537743-25537806
>Gm07:25538003-25538042
>Gm07:25540418-25540454
>Gm07:25540726-25540779
>Gm07:25542269-25542325
>Gm07:25544362-25544398
>Gm07:25546496-25546670
>Gm07:25546758-25546951
>Gm07:25547170-25547614
>Gm07:25547697-25550756
>Gm07:25550842-25551234
>Gm07:25551289-25551374
>Gm07:25551410-25554002
>Gm07:25554823-25554951
>Gm07:25555081-25559623
>Gm07:25562357-25562415
>Gm07:25564805-25564853
>Gm07:25567565-25567650
>Gm07:25567715-25575130
>Gm07:25575310-25579085
>Gm07:25579844-25579935
>Gm07:25581531-25581558
>Gm07:25582033-25582110
>Gm07:25582498-25582748
>Gm07:25583061-25583095
>Gm07:25583529-25583652
>Gm07:25583848-25583984
>Gm07:25586460-25586518
>Gm07:25587973-25588008
>Gm07:25588278-25588370
>Gm07:25589836-25589909
>Gm07:25590047-25590101
>Gm07:25590141-25590186
>Gm07:25590640-25590720
>Gm07:25591613-25591651
>Gm07:25593342-25593481
>Gm07:25593919-25593946
>Gm07:25594059-25594165
>Gm07:25594297-25594362
>Gm07:25594393-25594445
>Gm07:25595263-25595301
>Gm07:25595487-25595620
>Gm07:25596204-25596250
>Gm07:25596350-25596367
>Gm07:25598239-25598283
>Gm07:25598343-25598371
>Gm07:25598444-25598481
>Gm07:25598940-25599228
>Gm07:25599318-25599473
>Gm07:25600105-25600407
>Gm07:25601247-25618174
>Gm07:25618725-25618755
>Gm07:25618791-25618842
>Gm07:25618872-25618925
>Gm07:25618961-25619230
>Gm07:25619440-25619632
>Gm07:25619942-25620022
>Gm07:25620394-25620463
>Gm07:25620508-25620541
>Gm07:25620637-25620707
>Gm07:25620775-25620837
>Gm07:25620871-25621572
>Gm07:25621716-25621785
>Gm07:25622004-25622072
>Gm07:25622925-25622971
>Gm07:25623059-25623096
>Gm07:25624119-25624176
>Gm07:25625482-25625738
>Gm07:25625797-25626109
>Gm07:25626176-25626220
>Gm07:25626347-25626715
>Gm07:25627022-25627191
>Gm07:25627224-25627502
>Gm07:25627546-25627585
>Gm07:25627835-25627884
>Gm07:25629046-25629130
>Gm07:25629162-25629255
>Gm07:25631408-25631617
>Gm07:25631647-25632214
>Gm07:25632267-25674006
>Gm07:25674053-25674230
>Gm07:25674276-25675187
>Gm07:25675542-25675620
>Gm07:25675675-25676409
>Gm07:25676451-25676901
>Gm07:25676932-25677019
>Gm07:25677172-25680127
>Gm07:25680169-25680330
>Gm07:25682172-25693016
>Gm07:25693198-25710124
>Gm07:25710499-25711685
>Gm07:25711738-25711831
>Gm07:25711856-25711870
>Gm07:25719474-25719932
>Gm07:25720309-25721476
>Gm07:25721576-25724753
>Gm07:25724807-25731614
>Gm07:25731650-25732251
>Gm07:25732316-25732862
>Gm07:25732899-25732992
>Gm07:25733007-25733383
>Gm07:25733637-25733743
>Gm07:25733974-25734008
>Gm07:25734121-25734568
>Gm07:25734693-25734791
>Gm07:25734844-25734962
>Gm07:25734987-25735013
>Gm07:25735217-25735821
>Gm07:25735892-25735980
>Gm07:25736040-25738738
>Gm07:25738884-25739077
>Gm07:25739234-25739282
>Gm07:25739371-25739423
>Gm07:25739646-25758123
>Gm07:25759473-25759504
>Gm07:25761157-25761197
>Gm07:25762582-25762697
>Gm07:25762801-25762844
>Gm07:25763048-25763109
>Gm07:25763191-25763225
>Gm07:25764595-25764721
>Gm07:25765054-25765088
>Gm07:25765494-25765550
>Gm07:25765583-25765631
>Gm07:25765805-25765899
>Gm07:25766400-25766536
>Gm07:25766759-25766804
>Gm07:25766847-25766888
>Gm07:25769152-25774784
>Gm07:25774835-25776333
>Gm07:25776377-25779153
>Gm07:25779861-25779941
>Gm07:25780058-25780581
>Gm07:25780613-25780700
>Gm07:25780852-25781036
>Gm07:25781106-25781501
>Gm07:25781659-25782367
>Gm07:25782408-25782668
>Gm07:25782724-25784009
>Gm07:25784043-25785784
>Gm07:25785830-25786115
>Gm07:25786147-25792101
>Gm07:25792183-25793700
>Gm07:25793726-25794673
>Gm07:25794725-25800499
>Gm07:25800592-25800729
>Gm07:25800765-25800819
>Gm07:25800853-25802879
>Gm07:25802991-25803448
>Gm07:25803646-25803696
>Gm07:25803828-25803958
>Gm07:25803995-25804304
>Gm07:25804381-25804622
>Gm07:25804701-25805142
>Gm07:25805214-25805864
>Gm07:25805986-25806017
>Gm07:25806061-25806200
>Gm07:25806256-25806638
>Gm07:25806669-25806778
>Gm07:25806811-25806869
>Gm07:25807135-25807210
>Gm07:25807311-25807551
>Gm07:25807962-25808407
>Gm07:25808479-25823976
>Gm07:25824006-25824134
>Gm07:25824253-25824353
>Gm07:25824577-25824819
>Gm07:25824916-25824951
>Gm07:25825290-25825459
>Gm07:25825506-25825865
>Gm07:25825921-25826632
>Gm07:25827062-25827404
>Gm07:25827484-25827555
>Gm07:25827792-25827843
>Gm07:25827935-25827993
>Gm07:25828023-25830094
>Gm07:25830136-25830178
>Gm07:25830257-25830359
>Gm07:25830463-25830505
>Gm07:25830663-25839910
>Gm07:25840396-25840580
>Gm07:25841138-25841252
>Gm07:25845319-25845371
>Gm07:25847056-25847129
>Gm07:25849148-25849184
>Gm07:25849254-25849305
>Gm07:25849501-25849663
>Gm07:25849716-25850053
>Gm07:25850999-25851071
>Gm07:25851075-25855565
>Gm07:25855601-25859697
>Gm07:25859730-25859880
>Gm07:25859922-25860114
>Gm07:25860264-25882783
>Gm07:25883071-25883293
>Gm07:25883445-25883646
>Gm07:25883840-25884686
>Gm07:25884760-25886283
>Gm07:25886315-25886398
>Gm07:25886470-25886533
>Gm07:25886761-25886793
>Gm07:25886978-25887227
>Gm07:25887391-25887446
>Gm07:25887813-25888982
>Gm07:25889008-25905586
>Gm07:25905619-25916056
>Gm07:25916096-25923337
>Gm07:25923999-25924092
>Gm07:25924279-25924640
>Gm07:25924761-25925011
>Gm07:25926252-25926552
>Gm07:25928610-25928757
>Gm07:25928969-25929003
>Gm07:25929209-25929252
>Gm07:25929272-25929882
>Gm07:25930136-25930431
>Gm07:25930680-25930745
>Gm07:25930945-25930995
>Gm07:25931043-25931154
>Gm07:25931647-25932126
>Gm07:25932365-25932880
>Gm07:25933068-25939549
>Gm07:25939618-25940111
>Gm07:25940160-25955883
>Gm07:25956221-25957563
>Gm07:25957617-25964422
>Gm07:25964497-25964712
>Gm07:25964752-25964936
>Gm07:25965127-25967025
>Gm07:25967106-25968474
>Gm07:25968486-25980472
>Gm07:25980500-25990470
>Gm07:25992045-25998629
>Gm07:25999835-26000841
>Gm07:26002632-26002662
>Gm07:26003202-26003247
>Gm07:26003313-26003468
>Gm07:26008766-26011324
>Gm07:26012443-26021665
>Gm07:26024327-26025530
>Gm07:26025556-26026310
>Gm07:26026427-26026865
>Gm07:26026946-26027148
>Gm07:26027182-26027228
>Gm07:26027296-26027479
>Gm07:26027514-26027693
>Gm07:26027720-26027794
>Gm07:26027875-26028031
>Gm07:26028199-26028366
>Gm07:26028520-26034412
>Gm07:26034436-26034914
>Gm07:26035082-26035237
>Gm07:26035383-26044019
>Gm07:26044079-26045525
>Gm07:26045570-26047761
>Gm07:26047803-26047938
>Gm07:26047963-26048050
>Gm07:26048070-26054375
>Gm07:26054392-26056483
>Gm07:26057049-26070940
>Gm07:26070972-26076306
>Gm07:26076355-26078567
>Gm07:26078657-26078687
>Gm07:26078720-26079407
>Gm07:26079448-26081845
>Gm07:26081896-26083196
>Gm07:26083218-26083323
>Gm07:26083475-26083641
>Gm07:26083796-26084256
>Gm07:26084287-26087716
>Gm07:26087768-26088992
>Gm07:26089048-26089176
>Gm07:26089219-26097150
>Gm07:26097285-26097333
>Gm07:26097378-26097429
>Gm07:26097811-26097878
>Gm07:26099769-26100679
>Gm07:26100708-26103456
>Gm07:26103502-26103842
>Gm07:26103892-26104203
>Gm07:26104234-26105581
>Gm07:26105606-26122914
>Gm07:26122967-26123338
>Gm07:26126604-26126649
>Gm07:26127840-26128052
>Gm07:26128294-26128483
>Gm07:26129443-26129699
>Gm07:26130250-26130697
>Gm07:26133057-26133114
>Gm07:26133179-26133217
>Gm07:26133517-26133586
>Gm07:26134288-26134341
>Gm07:26134436-26134491
>Gm07:26134685-26134791
>Gm07:26135092-26135838
>Gm07:26135913-26136340
>Gm07:26136439-26138021
>Gm07:26138090-26139557
>Gm07:26139601-26139703
>Gm07:26140070-26140103
>Gm07:26140341-26141693
>Gm07:26141738-26141779
>Gm07:26143383-26143692
>Gm07:26143769-26144585
>Gm07:26144693-26144912
>Gm07:26144971-26146768
>Gm07:26146849-26155896
>Gm07:26155958-26156701
>Gm07:26157104-26157205
>Gm07:26157711-26158779
>Gm07:26158879-26169250
>Gm07:26169443-26169585
>Gm07:26169891-26170068
>Gm07:26170508-26174873
>Gm07:26174948-26176242
>Gm07:26177662-26177773
>Gm07:26182811-26182874
>Gm07:26184056-26184089
>Gm07:26184441-26186509
>Gm07:26186614-26187517
>Gm07:26187734-26188187
>Gm07:26188238-26190516
>Gm07:26190565-26190625
>Gm07:26190677-26190783
>Gm07:26190927-26191174
>Gm07:26192543-26192604
>Gm07:26192814-26192927
>Gm07:26193045-26193122
>Gm07:26193425-26193702
>Gm07:26195703-26196217
>Gm07:26197131-26197191
>Gm07:26197861-26197962
>Gm07:26200225-26205720
>Gm07:26208906-26208947
>Gm07:26209087-26213073
>Gm07:26213403-26213471
>Gm07:26213848-26213949
>Gm07:26214220-26216239
>Gm07:26216348-26216429
>Gm07:26216510-26217694
>Gm07:26217727-26217827
>Gm07:26218136-26218234
>Gm07:26218389-26218554
>Gm07:26218644-26227056
>Gm07:26227089-26233272
>Gm07:26233308-26233844
>Gm07:26233967-26240068
>Gm07:26240108-26241887
>Gm07:26241934-26242210
>Gm07:26242297-26247793
>Gm07:26247832-26248250
>Gm07:26248336-26248524
>Gm07:26248620-26249198
>Gm07:26249267-26250356
>Gm07:26250438-26251739
>Gm07:26251852-26251960
>Gm07:26252069-26252323
>Gm07:26252447-26252484
>Gm07:26253502-26253592
>Gm07:26253768-26256319
>Gm07:26256348-26256422
>Gm07:26256481-26257030
>Gm07:26257360-26257724
>Gm07:26258092-26260397
>Gm07:26260528-26260886
>Gm07:26261051-26261298
>Gm07:26261362-26261805
>Gm07:26261853-26262586
>Gm07:26262738-26263015
>Gm07:26263845-26263904
>Gm07:26264017-26264364
>Gm07:26264549-26323323
>Gm07:26323428-26323713
>Gm07:26323785-26323848
>Gm07:26323884-26325286
>Gm07:26325360-26325457
>Gm07:26325532-26325623
>Gm07:26325734-26330818
>Gm07:26330904-26331011
>Gm07:26331071-26331108
>Gm07:26331156-26331183
>Gm07:26332168-26332277
>Gm07:26332469-26332641
>Gm07:26332841-26332936
>Gm07:26332980-26333449
>Gm07:26333478-26334462
>Gm07:26334532-26335265
>Gm07:26335312-26335712
>Gm07:26335786-26337094
>Gm07:26337144-26343936
>Gm07:26343966-26381366
>Gm07:26381396-26418412
>Gm07:26418470-26428056
>Gm07:26428095-26428114
>Gm07:26428468-26428488
>Gm07:26428649-26516472
>Gm07:26516572-26517433
>Gm07:26517533-26518766
>Gm07:26518794-26524537
>Gm07:26536760-26537377
>Gm07:26537755-26538668
>Gm07:26538696-26538780
>Gm07:26538820-26545057
>Gm07:26545317-26546519
>Gm07:26546619-26553259
>Gm07:26553359-26568172
>Gm07:26575034-26576631
>Gm07:26582965-26584016
>Gm07:26584116-26585737
>Gm07:26586066-26587144
>Gm07:26587202-26587250
>Gm07:26588484-26588736
>Gm07:26588861-26590970
>Gm07:26591699-26631058
>Gm07:26641426-26643461
>Gm07:26643515-26644063
>Gm07:26647031-26647788
>Gm07:26647888-26664660
>Gm07:26677495-26679287
>Gm07:26679594-26689715
>Gm07:26689815-26690070
>Gm07:26690271-26692234
>Gm07:26692334-26694069
>Gm07:26694169-26696040
>Gm07:26721199-26737721
>Gm07:26762483-26763208
>Gm07:26763308-26766499
>Gm07:26766624-26771125
>Gm07:26772158-26777320
[truncated: 251,281 more chars]
