# Supplementary material for: Red: an intelligent, rapid, accurate tool for detecting repeats de-novo on the genomic scale
Source: BMC Bioinformatics. 2015 Jul 24;16:227. doi: 10.1186/s12859-015-0654-5 (PMC4513396; doi:10.1186/s12859-015-0654-5)
Supplement: Additional file 9 — Supplementary data set 8 — Red’s repeats of the Glycine max genome. The command “tar -xzf file” results in a directory that contains the locations of repeats found by Red in the genome of the Glycine max. [file 12859_2015_654_MOESM9_ESM.gz › GnmRptGm/Gm08.rpt]

>Gm08:0-1244
>Gm08:2832-2881
>Gm08:4858-4888
>Gm08:6691-6717
>Gm08:7577-7606
>Gm08:7860-7944
>Gm08:8345-8480
>Gm08:9530-9569
>Gm08:10869-10960
>Gm08:12309-12345
>Gm08:12596-12822
>Gm08:12865-13002
>Gm08:13069-13458
>Gm08:13500-13889
>Gm08:14080-14117
>Gm08:14334-14429
>Gm08:14496-14601
>Gm08:15532-15583
>Gm08:15717-15755
>Gm08:16456-16497
>Gm08:21844-27558
>Gm08:29503-29561
>Gm08:30276-30352
>Gm08:30632-30890
>Gm08:32084-32258
>Gm08:33331-33477
>Gm08:35693-35750
>Gm08:39269-39312
>Gm08:40658-40717
>Gm08:41572-41639
>Gm08:44816-44958
>Gm08:45093-45332
>Gm08:45549-45650
>Gm08:45817-45910
>Gm08:45959-46115
>Gm08:46227-46304
>Gm08:46386-46482
>Gm08:46576-46727
>Gm08:46882-47209
>Gm08:47367-47797
>Gm08:47899-47975
>Gm08:48022-48072
>Gm08:48159-48201
>Gm08:48239-48601
>Gm08:48665-48733
>Gm08:48852-48958
>Gm08:49004-49188
>Gm08:51248-51278
>Gm08:51353-52092
>Gm08:72502-72606
>Gm08:72946-73043
>Gm08:73451-73550
>Gm08:73759-74055
>Gm08:74089-74157
>Gm08:74379-74423
>Gm08:74487-74545
>Gm08:74692-74725
>Gm08:76590-76697
>Gm08:76762-76892
>Gm08:79098-79157
>Gm08:79203-79327
>Gm08:80162-80241
>Gm08:81538-81571
>Gm08:82400-82482
>Gm08:84543-84684
>Gm08:91733-91773
>Gm08:93963-94872
>Gm08:94940-95255
>Gm08:95491-95630
>Gm08:95699-95755
>Gm08:96075-96167
>Gm08:96475-96534
>Gm08:98217-98276
>Gm08:99235-99854
>Gm08:99954-104768
>Gm08:106800-106993
>Gm08:107134-107231
>Gm08:107398-107620
>Gm08:107669-107774
>Gm08:111080-111109
>Gm08:114022-114402
>Gm08:115863-115975
>Gm08:133457-133506
>Gm08:137901-137933
>Gm08:140295-140341
>Gm08:145625-145696
>Gm08:146185-146277
>Gm08:146432-146666
>Gm08:148316-148423
>Gm08:151093-151239
>Gm08:156854-157038
>Gm08:157074-157216
>Gm08:157791-157822
>Gm08:157876-158350
>Gm08:174578-174674
>Gm08:175424-175470
>Gm08:179099-179206
>Gm08:181646-181691
>Gm08:181993-182216
>Gm08:182256-182333
>Gm08:182484-182652
>Gm08:182705-183042
>Gm08:183089-183474
>Gm08:183505-183803
>Gm08:183835-183979
>Gm08:184044-184071
>Gm08:184119-184623
>Gm08:184651-184736
>Gm08:184776-184806
>Gm08:184858-185011
>Gm08:185437-185468
>Gm08:186142-186175
>Gm08:189052-189096
>Gm08:193091-193194
>Gm08:193344-193478
>Gm08:193675-193710
>Gm08:194137-194296
>Gm08:203290-203318
>Gm08:207641-207740
>Gm08:217141-217231
>Gm08:217407-217511
>Gm08:220819-220896
>Gm08:220932-220966
>Gm08:222730-222795
>Gm08:222904-222988
>Gm08:223080-223163
>Gm08:223381-223589
>Gm08:225228-225264
>Gm08:225460-225704
>Gm08:225742-225790
>Gm08:225946-226005
>Gm08:226365-226421
>Gm08:228642-228696
>Gm08:230458-230516
>Gm08:230757-230929
>Gm08:231040-231082
>Gm08:231338-231388
>Gm08:231426-231553
>Gm08:232670-232716
>Gm08:233200-233239
>Gm08:233338-233409
>Gm08:233785-233825
>Gm08:243197-243274
>Gm08:243621-243717
>Gm08:251902-251965
>Gm08:252126-252188
>Gm08:253827-254054
>Gm08:255554-255584
>Gm08:272272-272356
>Gm08:275359-275429
>Gm08:281570-281604
>Gm08:281663-281736
>Gm08:282402-282440
>Gm08:282506-282549
>Gm08:282652-282685
>Gm08:286116-286245
>Gm08:289423-289466
>Gm08:292248-292286
>Gm08:293272-293287
>Gm08:295582-295694
>Gm08:297145-297191
>Gm08:297267-297410
>Gm08:298339-298391
>Gm08:301612-301675
>Gm08:303640-303895
>Gm08:310299-310400
>Gm08:312549-312588
>Gm08:312836-313103
>Gm08:318627-318674
>Gm08:320569-320675
>Gm08:320713-320758
>Gm08:327132-327195
>Gm08:336299-336330
>Gm08:338491-338576
>Gm08:339004-339319
>Gm08:339407-339791
>Gm08:339845-339976
>Gm08:340016-340049
>Gm08:340098-341001
>Gm08:345535-345608
>Gm08:345655-345759
>Gm08:351442-352036
>Gm08:352800-352917
>Gm08:358639-358710
>Gm08:360812-361408
>Gm08:364349-364373
>Gm08:368435-368505
>Gm08:380265-380306
>Gm08:380654-380787
>Gm08:383095-383253
>Gm08:383797-383879
>Gm08:388444-388497
>Gm08:390654-390742
>Gm08:391652-391686
>Gm08:395243-395327
>Gm08:398070-398155
>Gm08:398870-398923
>Gm08:399152-399190
>Gm08:405126-405211
>Gm08:407064-407201
>Gm08:409476-409563
>Gm08:409857-409910
>Gm08:410135-410386
>Gm08:411177-411237
>Gm08:416407-416489
>Gm08:417507-417550
>Gm08:420473-420736
>Gm08:422813-422854
>Gm08:425528-425609
>Gm08:427026-427396
>Gm08:427537-427588
>Gm08:427640-427774
>Gm08:427871-428123
>Gm08:428964-429014
>Gm08:429290-429343
>Gm08:432579-432659
>Gm08:439432-439549
>Gm08:441191-441329
>Gm08:441458-441811
>Gm08:446332-446421
>Gm08:447064-447114
>Gm08:456587-456647
>Gm08:457600-457656
>Gm08:458090-458124
>Gm08:463115-463220
>Gm08:463662-463734
>Gm08:464755-464824
>Gm08:465904-465929
>Gm08:466541-466694
>Gm08:466758-466836
>Gm08:466928-466962
>Gm08:469820-469876
>Gm08:470243-470276
>Gm08:471442-471511
>Gm08:475749-475785
>Gm08:483613-483654
>Gm08:483938-484014
>Gm08:491544-491588
>Gm08:495172-495297
>Gm08:501156-501251
>Gm08:501306-501357
>Gm08:501552-501597
>Gm08:502447-502528
>Gm08:502888-502929
>Gm08:503003-503062
>Gm08:503380-503428
>Gm08:503838-504042
>Gm08:505932-506019
>Gm08:507791-507829
>Gm08:508953-508996
>Gm08:511207-511250
>Gm08:525614-525654
>Gm08:530509-530553
>Gm08:532082-532239
>Gm08:532900-532959
>Gm08:535227-535443
>Gm08:541258-541287
>Gm08:543784-543842
>Gm08:546015-546061
>Gm08:548279-548333
>Gm08:548753-548824
>Gm08:550767-550830
>Gm08:551221-551582
>Gm08:551664-551824
>Gm08:551862-552102
>Gm08:552160-552453
>Gm08:552497-552542
>Gm08:553013-553151
>Gm08:555051-555098
>Gm08:557373-557392
>Gm08:557492-557529
>Gm08:557728-557841
>Gm08:559833-559921
>Gm08:560622-560713
>Gm08:565275-565329
>Gm08:565433-565519
>Gm08:565688-565834
>Gm08:566551-566586
>Gm08:570118-570182
>Gm08:571991-572086
>Gm08:572218-572232
>Gm08:572332-572351
>Gm08:579962-580013
>Gm08:581201-581249
>Gm08:585801-585924
>Gm08:586436-586468
>Gm08:591558-591597
>Gm08:592075-592185
>Gm08:592989-593055
>Gm08:593635-593706
>Gm08:595110-595193
>Gm08:595942-595987
>Gm08:597848-597915
>Gm08:598051-598150
>Gm08:598354-598427
>Gm08:599208-599278
>Gm08:604677-604725
>Gm08:608450-608476
>Gm08:608597-608698
>Gm08:611128-611167
>Gm08:622551-622582
>Gm08:627012-627097
>Gm08:627482-627524
>Gm08:627637-627760
>Gm08:628662-628973
>Gm08:629072-629147
>Gm08:632103-632223
>Gm08:632287-632452
>Gm08:633892-633991
>Gm08:634864-634919
>Gm08:636051-636096
>Gm08:645418-645451
>Gm08:651927-652002
>Gm08:652309-652716
>Gm08:654276-654308
>Gm08:655223-655337
>Gm08:656899-656933
>Gm08:657128-657182
>Gm08:659600-659683
>Gm08:661624-661750
>Gm08:684671-684697
>Gm08:687187-687222
>Gm08:688127-688182
>Gm08:693578-693692
>Gm08:701880-702217
>Gm08:702272-702305
>Gm08:702366-702485
>Gm08:702501-702535
>Gm08:703627-703657
>Gm08:708169-708272
>Gm08:709582-709651
>Gm08:709686-709748
>Gm08:709825-709887
>Gm08:713305-713390
>Gm08:714584-714752
>Gm08:714926-715007
>Gm08:722089-722139
>Gm08:722187-722251
>Gm08:722378-722542
>Gm08:733434-733485
>Gm08:737518-737557
>Gm08:739181-739251
>Gm08:739570-739952
>Gm08:740862-740940
>Gm08:741059-741090
>Gm08:742278-742456
>Gm08:743112-743404
>Gm08:743550-743600
>Gm08:743818-743856
>Gm08:745887-746052
>Gm08:746109-746177
>Gm08:749288-749332
>Gm08:750693-750768
>Gm08:751246-751310
>Gm08:752172-752263
>Gm08:753012-753091
>Gm08:760976-761070
>Gm08:763533-763584
>Gm08:764495-764523
>Gm08:764937-764992
>Gm08:766228-766389
>Gm08:766415-766816
>Gm08:767795-767914
>Gm08:768154-768190
>Gm08:768413-768454
>Gm08:775467-775529
>Gm08:775866-775962
>Gm08:785815-785897
>Gm08:787493-787543
>Gm08:788744-788814
>Gm08:790700-790846
>Gm08:790917-792288
>Gm08:794915-794946
>Gm08:798502-798538
>Gm08:798579-798755
>Gm08:798793-798874
>Gm08:798947-799684
>Gm08:799906-799982
>Gm08:800046-800117
>Gm08:805456-805622
>Gm08:805670-805770
>Gm08:806754-806789
>Gm08:807499-807587
>Gm08:808249-808308
>Gm08:808987-809091
>Gm08:815369-815910
>Gm08:818186-818234
>Gm08:818484-818623
>Gm08:818746-818828
>Gm08:818939-819104
>Gm08:819294-819327
>Gm08:819547-819589
>Gm08:819945-820029
>Gm08:820253-820326
>Gm08:820711-820832
>Gm08:821454-821697
>Gm08:821726-821772
>Gm08:821943-821972
>Gm08:822362-822394
>Gm08:822542-822584
>Gm08:822675-822727
>Gm08:822897-823048
>Gm08:823237-823306
>Gm08:823701-823729
>Gm08:823916-823960
>Gm08:826957-826991
>Gm08:827176-827217
>Gm08:827781-827831
>Gm08:828042-828091
>Gm08:828243-828318
>Gm08:828346-828735
>Gm08:828860-828893
>Gm08:829382-829589
>Gm08:829647-829754
>Gm08:829791-829925
>Gm08:829955-830116
>Gm08:830365-830408
>Gm08:830550-830662
>Gm08:831004-833871
>Gm08:834458-834507
>Gm08:834735-834770
>Gm08:834947-835021
>Gm08:836397-836526
>Gm08:839239-839682
>Gm08:842373-842433
>Gm08:843298-843364
>Gm08:843407-843525
>Gm08:844656-844737
>Gm08:845148-845184
>Gm08:846134-846191
>Gm08:847336-847386
>Gm08:848575-848647
>Gm08:851477-851527
>Gm08:855536-855753
>Gm08:856784-856881
>Gm08:856981-857021
>Gm08:868611-868754
>Gm08:868807-868914
>Gm08:869989-870093
>Gm08:870126-870182
>Gm08:870342-870440
>Gm08:871053-871222
>Gm08:871296-871360
>Gm08:872571-872630
>Gm08:873171-873214
>Gm08:875010-875060
>Gm08:875932-875980
>Gm08:876090-876230
>Gm08:876328-876480
>Gm08:876721-876808
>Gm08:876893-876978
>Gm08:877061-877116
>Gm08:877408-877948
>Gm08:880778-880820
>Gm08:883037-883095
>Gm08:883994-884034
>Gm08:885958-886121
>Gm08:887000-887074
>Gm08:888043-888084
>Gm08:888257-888876
>Gm08:897383-897863
>Gm08:900062-900096
>Gm08:905371-905819
>Gm08:905882-906221
>Gm08:907355-907398
>Gm08:909686-909753
>Gm08:910807-910933
>Gm08:910993-911155
>Gm08:911666-911823
>Gm08:912491-912544
>Gm08:913521-913720
>Gm08:914430-914472
>Gm08:917161-917218
>Gm08:919453-919623
>Gm08:923089-923264
>Gm08:923341-923768
>Gm08:923888-923966
>Gm08:924099-924271
>Gm08:929897-929981
>Gm08:935181-935230
>Gm08:935300-935431
>Gm08:936831-936880
>Gm08:937475-937541
>Gm08:937712-937841
>Gm08:938955-939123
>Gm08:943984-944019
>Gm08:944481-944654
>Gm08:958196-958243
>Gm08:959044-959082
>Gm08:964059-964114
>Gm08:964286-964555
>Gm08:964923-964990
>Gm08:965052-965143
>Gm08:966091-966149
>Gm08:968118-968209
>Gm08:972277-972309
>Gm08:974686-974720
>Gm08:976496-976525
>Gm08:978644-978692
>Gm08:979420-980132
>Gm08:980201-980289
>Gm08:983297-983330
>Gm08:987072-987160
>Gm08:987339-987390
>Gm08:987492-987580
>Gm08:990131-990188
>Gm08:990917-990981
>Gm08:991325-991390
>Gm08:993943-994025
>Gm08:995573-995647
>Gm08:996948-997065
>Gm08:997474-997582
>Gm08:997823-998013
>Gm08:999290-999304
>Gm08:1001130-1001291
>Gm08:1002538-1002604
>Gm08:1002722-1002824
>Gm08:1010255-1010313
>Gm08:1011405-1011465
>Gm08:1011501-1011915
>Gm08:1012400-1012462
>Gm08:1012534-1012568
>Gm08:1016394-1016424
>Gm08:1018490-1018596
>Gm08:1018656-1018693
>Gm08:1021047-1021185
>Gm08:1022456-1022528
>Gm08:1024105-1024178
>Gm08:1026352-1026398
>Gm08:1030262-1030365
>Gm08:1030669-1030805
>Gm08:1030940-1030976
>Gm08:1034264-1034304
>Gm08:1035639-1035723
>Gm08:1036389-1036429
>Gm08:1043917-1044017
>Gm08:1044345-1044525
>Gm08:1048014-1048076
>Gm08:1048082-1048171
>Gm08:1048317-1048385
>Gm08:1051331-1052371
>Gm08:1055789-1055910
>Gm08:1055941-1056201
>Gm08:1057812-1057899
>Gm08:1058155-1058198
>Gm08:1058227-1058491
>Gm08:1058924-1059017
>Gm08:1059131-1059197
>Gm08:1060783-1061087
>Gm08:1067445-1067475
>Gm08:1067616-1067646
>Gm08:1080073-1080144
>Gm08:1083386-1083581
>Gm08:1084877-1084912
>Gm08:1093759-1093878
>Gm08:1093989-1094033
>Gm08:1094177-1094391
>Gm08:1094643-1094684
>Gm08:1095683-1095781
>Gm08:1095801-1095897
>Gm08:1097344-1097534
>Gm08:1098100-1098175
>Gm08:1098604-1098629
>Gm08:1104162-1104214
>Gm08:1107367-1107474
>Gm08:1110677-1110712
>Gm08:1111105-1111137
>Gm08:1111617-1111732
>Gm08:1111766-1111802
>Gm08:1113687-1113851
>Gm08:1119382-1119485
>Gm08:1120140-1120291
>Gm08:1120539-1120639
>Gm08:1121728-1122035
>Gm08:1122187-1122295
>Gm08:1122473-1122682
>Gm08:1122964-1123150
>Gm08:1129751-1129783
>Gm08:1144481-1144557
>Gm08:1147987-1148082
>Gm08:1149190-1149365
>Gm08:1150007-1150050
>Gm08:1150207-1150295
>Gm08:1154609-1154696
>Gm08:1155353-1155421
>Gm08:1157258-1157452
>Gm08:1157634-1158063
>Gm08:1158181-1158277
>Gm08:1158407-1158449
>Gm08:1159457-1159504
>Gm08:1163373-1163441
>Gm08:1164800-1165239
>Gm08:1165240-1166239
>Gm08:1166276-1166412
>Gm08:1166447-1166800
>Gm08:1173757-1173793
>Gm08:1173975-1174058
>Gm08:1175177-1175320
>Gm08:1175796-1175923
>Gm08:1176780-1176955
>Gm08:1183704-1183735
>Gm08:1194375-1194442
>Gm08:1194515-1194548
>Gm08:1197068-1197101
>Gm08:1197923-1197970
>Gm08:1199110-1199187
>Gm08:1199220-1199416
>Gm08:1200388-1200476
>Gm08:1201726-1201823
>Gm08:1202512-1202549
>Gm08:1209289-1209328
>Gm08:1216978-1217037
>Gm08:1217112-1217273
>Gm08:1219749-1219792
>Gm08:1219851-1219906
>Gm08:1227740-1227795
>Gm08:1229037-1229074
>Gm08:1229634-1229951
>Gm08:1232689-1232728
>Gm08:1235139-1235228
>Gm08:1235813-1235923
>Gm08:1236670-1236696
>Gm08:1236759-1236842
>Gm08:1250308-1250337
>Gm08:1250368-1250445
>Gm08:1250506-1250629
>Gm08:1252085-1252121
>Gm08:1259911-1259999
>Gm08:1260164-1260332
>Gm08:1260770-1260798
>Gm08:1266417-1266531
>Gm08:1266577-1266643
>Gm08:1272025-1272075
>Gm08:1283235-1283295
>Gm08:1288559-1288666
>Gm08:1288718-1288855
>Gm08:1288906-1288959
>Gm08:1289470-1289526
>Gm08:1290734-1291316
>Gm08:1291372-1291801
>Gm08:1292598-1292734
>Gm08:1292842-1292918
>Gm08:1293035-1293099
>Gm08:1293179-1293804
>Gm08:1293832-1294270
>Gm08:1294429-1294483
>Gm08:1294687-1294789
>Gm08:1300093-1300133
>Gm08:1300740-1300767
>Gm08:1307403-1307477
>Gm08:1307855-1307883
>Gm08:1313280-1313347
>Gm08:1313705-1313857
>Gm08:1313926-1314009
>Gm08:1314102-1314444
>Gm08:1316012-1316419
>Gm08:1316511-1316552
>Gm08:1316967-1317159
>Gm08:1317255-1317369
>Gm08:1317418-1317478
>Gm08:1317527-1317744
>Gm08:1318227-1318320
>Gm08:1325414-1325443
>Gm08:1331255-1331286
>Gm08:1332320-1332533
>Gm08:1332607-1332668
>Gm08:1332810-1333231
>Gm08:1333327-1334374
>Gm08:1334791-1334836
>Gm08:1335242-1335331
>Gm08:1336002-1336039
>Gm08:1336834-1336905
>Gm08:1338822-1338866
>Gm08:1340715-1340917
>Gm08:1340963-1341368
>Gm08:1342354-1342394
>Gm08:1342484-1342523
>Gm08:1351394-1351456
>Gm08:1352254-1352317
>Gm08:1353927-1354021
>Gm08:1354800-1354835
>Gm08:1356794-1356869
>Gm08:1361826-1361870
>Gm08:1367233-1367358
>Gm08:1374811-1374907
>Gm08:1374971-1375122
>Gm08:1377125-1377156
>Gm08:1381331-1381377
>Gm08:1382234-1382331
>Gm08:1382705-1382813
>Gm08:1384245-1384291
>Gm08:1384531-1384706
>Gm08:1384740-1384786
>Gm08:1385573-1385664
>Gm08:1387880-1387921
>Gm08:1388885-1389023
>Gm08:1389652-1389837
>Gm08:1389934-1390020
>Gm08:1390168-1390316
>Gm08:1390534-1390621
>Gm08:1390671-1390720
>Gm08:1390857-1390917
>Gm08:1392138-1392268
>Gm08:1392562-1392626
>Gm08:1392848-1392906
>Gm08:1394193-1394490
>Gm08:1395726-1395794
>Gm08:1396231-1396281
>Gm08:1396934-1396979
>Gm08:1397215-1397251
>Gm08:1407745-1407850
>Gm08:1408251-1408325
>Gm08:1408352-1408417
>Gm08:1408646-1408716
>Gm08:1408775-1409442
>Gm08:1409769-1409800
>Gm08:1412447-1412524
>Gm08:1412740-1412828
>Gm08:1419602-1419800
>Gm08:1421399-1421442
>Gm08:1424569-1424675
>Gm08:1424914-1424962
>Gm08:1425880-1425956
>Gm08:1427638-1427680
>Gm08:1432807-1432850
>Gm08:1433715-1433907
>Gm08:1436468-1436597
>Gm08:1439759-1439806
>Gm08:1440741-1440805
>Gm08:1444876-1446086
>Gm08:1447150-1447272
>Gm08:1447512-1447553
>Gm08:1447841-1447895
>Gm08:1447920-1447965
>Gm08:1454121-1454169
>Gm08:1457717-1457857
>Gm08:1468814-1468878
>Gm08:1469883-1469961
>Gm08:1470434-1470506
>Gm08:1474819-1474870
>Gm08:1476076-1479255
>Gm08:1480237-1480300
>Gm08:1483659-1483725
>Gm08:1484334-1484447
>Gm08:1484551-1484680
>Gm08:1501460-1501512
>Gm08:1503748-1503875
>Gm08:1504097-1504133
>Gm08:1505807-1505868
>Gm08:1506988-1507017
>Gm08:1507293-1507555
>Gm08:1516708-1516819
>Gm08:1517070-1517127
>Gm08:1528065-1528139
>Gm08:1528773-1528842
>Gm08:1529256-1529447
>Gm08:1530507-1530587
>Gm08:1532335-1532395
>Gm08:1532457-1532508
>Gm08:1533097-1533273
>Gm08:1534275-1534300
>Gm08:1537023-1537079
>Gm08:1538185-1538222
>Gm08:1540486-1540557
>Gm08:1545399-1545453
>Gm08:1546663-1546766
>Gm08:1547975-1548065
>Gm08:1548849-1548919
>Gm08:1548942-1549004
>Gm08:1549700-1549764
>Gm08:1549994-1550060
>Gm08:1550577-1550819
>Gm08:1551391-1551442
>Gm08:1554164-1554261
>Gm08:1554603-1554641
>Gm08:1554780-1554981
>Gm08:1555101-1555216
>Gm08:1557608-1557722
>Gm08:1563221-1563270
>Gm08:1567199-1567241
>Gm08:1567802-1567853
>Gm08:1568202-1568229
>Gm08:1571265-1571316
>Gm08:1571434-1571470
>Gm08:1580933-1580975
>Gm08:1581007-1581042
>Gm08:1584143-1584188
>Gm08:1584215-1584532
>Gm08:1584654-1585020
>Gm08:1587006-1587076
>Gm08:1587141-1587223
>Gm08:1589395-1590123
>Gm08:1590224-1590287
>Gm08:1593016-1593170
>Gm08:1599909-1599924
>Gm08:1600655-1600740
>Gm08:1601008-1601281
>Gm08:1601320-1601399
>Gm08:1603894-1603935
>Gm08:1607619-1607671
>Gm08:1608051-1608133
>Gm08:1615635-1615851
>Gm08:1615952-1615993
>Gm08:1617846-1617883
>Gm08:1618152-1618267
>Gm08:1618414-1618458
>Gm08:1619719-1619772
>Gm08:1620012-1620086
>Gm08:1620542-1620648
>Gm08:1621053-1621126
>Gm08:1624110-1624172
>Gm08:1626757-1626954
>Gm08:1627059-1627166
>Gm08:1627232-1627261
>Gm08:1627345-1627726
>Gm08:1627784-1628037
>Gm08:1628219-1628569
>Gm08:1628614-1628899
>Gm08:1629130-1629296
>Gm08:1629397-1629471
>Gm08:1631375-1631403
>Gm08:1633180-1633280
>Gm08:1635295-1635361
>Gm08:1636906-1636986
>Gm08:1637347-1637578
>Gm08:1637641-1637700
>Gm08:1637830-1637962
>Gm08:1638311-1638381
>Gm08:1640823-1640955
>Gm08:1641276-1641302
>Gm08:1641419-1641494
>Gm08:1645130-1645239
>Gm08:1649299-1649396
>Gm08:1651394-1651437
>Gm08:1652776-1653469
>Gm08:1653566-1653726
>Gm08:1653805-1654213
>Gm08:1656303-1656390
>Gm08:1661073-1661138
>Gm08:1670025-1670289
>Gm08:1671141-1671204
>Gm08:1671264-1671806
>Gm08:1672362-1672518
>Gm08:1679639-1679715
>Gm08:1680695-1680756
>Gm08:1685577-1685611
>Gm08:1688741-1688769
>Gm08:1689805-1689881
>Gm08:1690134-1690275
>Gm08:1691042-1691082
>Gm08:1698511-1698571
>Gm08:1702633-1702691
>Gm08:1703640-1703714
>Gm08:1716138-1716205
>Gm08:1716251-1716888
>Gm08:1717026-1717074
>Gm08:1717112-1717143
>Gm08:1717186-1717274
>Gm08:1725598-1725789
>Gm08:1725936-1726038
>Gm08:1726115-1726148
>Gm08:1726447-1726472
>Gm08:1734947-1734979
>Gm08:1736046-1736117
>Gm08:1748070-1748222
>Gm08:1748320-1748501
>Gm08:1750004-1750046
>Gm08:1750736-1751062
>Gm08:1751111-1751389
>Gm08:1751552-1751602
>Gm08:1751884-1751911
>Gm08:1753084-1753180
>Gm08:1754309-1754343
>Gm08:1767020-1767159
>Gm08:1769795-1769841
>Gm08:1770263-1770322
>Gm08:1770554-1770581
>Gm08:1772061-1772150
>Gm08:1773124-1773186
>Gm08:1774090-1774204
>Gm08:1777002-1777290
>Gm08:1777403-1777453
>Gm08:1778003-1778145
>Gm08:1778346-1778426
>Gm08:1779076-1779125
>Gm08:1779210-1779241
>Gm08:1779482-1779580
>Gm08:1779642-1779732
>Gm08:1779826-1779861
>Gm08:1779947-1780096
>Gm08:1780297-1780820
>Gm08:1781190-1781249
>Gm08:1782260-1782430
>Gm08:1788909-1788987
>Gm08:1789625-1789692
>Gm08:1791895-1791963
>Gm08:1791970-1792007
>Gm08:1793279-1793378
>Gm08:1797246-1797278
>Gm08:1804369-1804403
>Gm08:1804778-1804855
>Gm08:1804946-1805039
>Gm08:1806527-1806672
>Gm08:1806713-1806806
>Gm08:1807776-1807819
>Gm08:1814044-1814068
>Gm08:1814576-1814626
>Gm08:1822183-1822347
>Gm08:1822964-1823006
>Gm08:1823394-1823424
>Gm08:1823588-1823669
>Gm08:1824325-1824489
>Gm08:1824527-1824801
>Gm08:1836235-1836333
>Gm08:1836858-1836927
>Gm08:1843592-1843615
>Gm08:1845512-1845848
>Gm08:1846007-1846105
>Gm08:1846337-1846370
>Gm08:1846690-1846784
>Gm08:1847287-1847369
>Gm08:1853616-1853783
>Gm08:1854144-1854197
>Gm08:1854278-1854332
>Gm08:1856045-1856133
>Gm08:1856332-1856475
>Gm08:1856773-1856805
>Gm08:1872915-1873011
>Gm08:1873113-1873181
>Gm08:1877430-1877499
>Gm08:1877883-1877930
>Gm08:1878757-1878817
>Gm08:1880870-1880914
>Gm08:1884559-1884596
>Gm08:1884640-1884685
>Gm08:1885623-1885728
>Gm08:1886101-1886317
>Gm08:1887465-1887539
>Gm08:1888202-1888299
>Gm08:1892267-1892695
>Gm08:1892929-1892985
>Gm08:1893051-1893104
>Gm08:1893390-1893498
>Gm08:1893742-1893883
>Gm08:1894286-1894466
>Gm08:1901526-1901647
>Gm08:1901773-1901826
>Gm08:1902352-1902412
>Gm08:1903873-1903910
>Gm08:1904251-1904265
>Gm08:1905971-1906109
>Gm08:1906293-1906346
>Gm08:1906678-1906739
>Gm08:1906810-1906996
>Gm08:1907140-1907275
>Gm08:1908587-1908664
>Gm08:1912516-1912590
>Gm08:1916322-1916408
>Gm08:1919365-1919518
>Gm08:1919754-1919788
>Gm08:1924143-1924282
>Gm08:1924522-1925185
>Gm08:1927889-1927927
>Gm08:1929172-1929371
>Gm08:1932615-1932686
>Gm08:1932842-1932900
>Gm08:1932939-1933047
>Gm08:1936816-1936902
>Gm08:1938484-1938574
>Gm08:1939428-1939538
>Gm08:1942870-1942968
>Gm08:1945596-1945689
>Gm08:1946254-1946301
>Gm08:1946380-1946505
>Gm08:1946597-1946700
>Gm08:1946955-1947299
>Gm08:1947799-1947921
>Gm08:1948578-1948783
>Gm08:1949178-1949377
>Gm08:1950453-1950587
>Gm08:1953225-1953416
>Gm08:1958141-1958244
>Gm08:1965123-1965159
>Gm08:1967541-1967588
>Gm08:1968098-1968147
>Gm08:1970462-1970538
>Gm08:1974535-1974586
>Gm08:1975512-1975567
>Gm08:1975685-1975767
>Gm08:1975931-1976009
>Gm08:1976161-1976244
>Gm08:1977490-1977585
>Gm08:1981720-1981781
>Gm08:1982451-1982544
>Gm08:1983447-1983491
>Gm08:1987922-1987975
>Gm08:1990863-1994339
>Gm08:1994497-1994734
>Gm08:1995280-1995366
>Gm08:1995483-1995605
>Gm08:1995811-1995886
>Gm08:1996274-1996499
>Gm08:1996827-1996959
>Gm08:1997276-1997710
>Gm08:1997880-1998043
>Gm08:1999675-1999730
>Gm08:2001322-2001357
>Gm08:2001696-2001764
>Gm08:2003083-2003129
>Gm08:2005088-2005179
>Gm08:2010047-2010193
>Gm08:2011732-2011798
>Gm08:2014984-2015029
>Gm08:2017961-2017997
>Gm08:2019314-2019377
>Gm08:2023307-2023365
>Gm08:2025871-2025993
>Gm08:2026311-2026370
>Gm08:2026959-2026994
>Gm08:2027163-2027198
>Gm08:2027649-2027810
>Gm08:2028067-2028141
>Gm08:2028213-2028255
>Gm08:2028339-2028502
>Gm08:2028945-2028984
>Gm08:2029324-2029387
>Gm08:2029465-2029567
>Gm08:2034221-2034253
>Gm08:2040249-2040279
>Gm08:2040745-2040841
>Gm08:2042319-2042395
>Gm08:2042912-2042962
>Gm08:2043316-2043380
>Gm08:2048037-2048137
>Gm08:2051084-2051152
>Gm08:2051895-2051988
>Gm08:2059815-2060228
>Gm08:2060366-2060514
>Gm08:2061764-2061858
>Gm08:2062619-2062678
>Gm08:2067493-2067650
>Gm08:2068374-2068451
>Gm08:2068689-2068863
>Gm08:2069370-2069494
>Gm08:2069613-2070018
>Gm08:2077453-2077507
>Gm08:2077592-2077677
>Gm08:2078362-2078486
>Gm08:2080379-2080504
>Gm08:2080758-2080800
>Gm08:2080847-2080966
>Gm08:2081005-2081308
>Gm08:2082681-2082749
>Gm08:2085602-2085664
>Gm08:2096353-2096415
>Gm08:2096897-2096945
>Gm08:2097108-2097269
>Gm08:2097285-2097368
>Gm08:2097421-2097630
>Gm08:2100828-2100932
>Gm08:2101819-2101847
>Gm08:2102101-2102139
>Gm08:2104710-2104759
>Gm08:2104876-2105007
>Gm08:2107452-2107481
>Gm08:2107518-2107644
>Gm08:2107692-2107757
>Gm08:2107826-2108190
>Gm08:2109347-2109384
>Gm08:2114348-2114403
>Gm08:2115886-2115926
>Gm08:2118328-2118435
>Gm08:2120149-2120240
>Gm08:2120262-2120385
>Gm08:2121704-2121895
>Gm08:2121977-2122087
>Gm08:2127337-2127507
>Gm08:2128100-2128125
>Gm08:2128770-2128867
>Gm08:2128957-2129085
>Gm08:2129133-2129264
>Gm08:2129554-2129675
>Gm08:2129809-2129922
>Gm08:2132034-2132103
>Gm08:2132145-2132227
>Gm08:2132310-2132364
>Gm08:2134552-2134601
>Gm08:2134800-2134908
>Gm08:2135336-2135389
>Gm08:2136631-2136664
>Gm08:2141092-2145872
>Gm08:2146018-2146067
>Gm08:2146104-2146500
>Gm08:2146547-2146841
>Gm08:2149818-2149850
>Gm08:2150766-2150806
>Gm08:2151071-2151217
>Gm08:2151348-2151454
>Gm08:2151873-2151888
>Gm08:2152788-2152891
>Gm08:2153035-2153158
>Gm08:2153887-2153969
>Gm08:2156373-2156463
>Gm08:2157301-2157378
>Gm08:2158382-2158400
>Gm08:2159611-2159643
>Gm08:2163033-2163098
>Gm08:2170929-2171109
>Gm08:2189148-2189185
>Gm08:2191438-2191473
>Gm08:2191594-2191667
>Gm08:2194862-2194897
>Gm08:2204125-2204214
>Gm08:2205745-2205791
>Gm08:2205817-2205960
>Gm08:2206204-2206255
>Gm08:2207753-2208057
>Gm08:2208091-2208152
>Gm08:2208462-2208664
>Gm08:2209911-2209953
>Gm08:2216124-2216150
>Gm08:2216344-2216440
>Gm08:2218088-2218295
>Gm08:2219054-2219123
>Gm08:2221275-2221332
>Gm08:2225769-2225950
>Gm08:2228129-2228257
>Gm08:2229288-2229409
>Gm08:2229528-2229554
>Gm08:2231162-2231218
>Gm08:2235232-2235355
>Gm08:2247793-2247864
>Gm08:2249952-2249997
>Gm08:2251233-2251305
>Gm08:2252066-2252154
>Gm08:2252248-2252369
>Gm08:2260012-2260071
>Gm08:2260754-2260820
>Gm08:2261299-2261546
>Gm08:2267152-2267222
>Gm08:2267253-2267322
>Gm08:2271599-2271635
>Gm08:2272811-2272908
>Gm08:2273156-2273255
>Gm08:2274364-2274400
>Gm08:2274764-2274838
>Gm08:2276339-2276509
>Gm08:2277056-2277124
>Gm08:2282832-2282871
>Gm08:2283624-2284193
>Gm08:2284753-2284787
>Gm08:2285204-2285269
>Gm08:2285399-2285473
>Gm08:2287424-2287523
>Gm08:2292745-2292815
>Gm08:2297059-2297094
>Gm08:2300413-2300679
>Gm08:2301786-2301978
>Gm08:2302513-2302577
>Gm08:2302642-2303054
>Gm08:2304902-2304927
>Gm08:2311278-2311914
>Gm08:2311948-2312001
>Gm08:2312858-2312946
>Gm08:2313453-2313474
>Gm08:2316552-2316652
>Gm08:2316925-2316984
>Gm08:2317114-2317164
>Gm08:2317946-2318018
>Gm08:2318119-2318147
>Gm08:2318179-2318230
>Gm08:2319176-2319221
>Gm08:2321266-2321302
>Gm08:2322575-2322630
>Gm08:2322994-2323495
>Gm08:2325581-2325619
>Gm08:2328110-2328162
>Gm08:2328258-2328392
>Gm08:2329227-2329365
>Gm08:2329843-2329970
>Gm08:2330541-2330648
>Gm08:2341775-2341813
>Gm08:2348314-2348358
>Gm08:2349022-2349080
>Gm08:2349834-2349859
>Gm08:2351181-2351228
>Gm08:2353458-2353540
>Gm08:2353681-2353713
>Gm08:2353832-2354091
>Gm08:2354132-2354652
>Gm08:2356427-2356471
>Gm08:2363158-2363211
>Gm08:2363282-2363355
>Gm08:2363472-2363575
>Gm08:2367001-2367066
>Gm08:2367124-2367181
>Gm08:2367266-2367385
>Gm08:2368359-2368405
>Gm08:2368522-2368630
>Gm08:2371106-2371209
>Gm08:2371490-2371616
>Gm08:2372762-2372777
>Gm08:2376535-2376608
>Gm08:2381110-2381164
>Gm08:2381777-2381904
>Gm08:2383040-2383086
>Gm08:2387473-2389356
>Gm08:2389368-2391497
>Gm08:2391518-2393030
>Gm08:2395722-2395795
>Gm08:2396616-2396785
>Gm08:2396833-2396932
>Gm08:2397167-2397269
>Gm08:2397552-2397635
>Gm08:2399542-2399589
>Gm08:2400161-2400243
>Gm08:2401077-2401148
>Gm08:2401265-2401325
>Gm08:2401532-2401584
>Gm08:2402351-2402458
>Gm08:2409340-2409377
>Gm08:2412836-2412902
>Gm08:2416376-2416544
>Gm08:2420640-2420672
>Gm08:2422040-2422348
>Gm08:2433715-2433823
>Gm08:2437408-2437518
>Gm08:2455783-2455845
>Gm08:2458736-2458989
>Gm08:2459238-2459287
>Gm08:2459901-2460058
>Gm08:2461221-2461272
>Gm08:2462019-2462074
>Gm08:2471898-2472013
>Gm08:2472581-2472616
>Gm08:2481778-2481910
>Gm08:2486544-2486636
>Gm08:2486789-2486828
>Gm08:2486937-2486965
>Gm08:2487034-2487120
>Gm08:2487723-2487803
>Gm08:2490534-2490565
>Gm08:2490660-2490762
>Gm08:2491165-2491311
>Gm08:2492843-2492968
>Gm08:2493199-2493248
>Gm08:2493656-2493710
>Gm08:2495745-2495887
>Gm08:2496226-2496310
>Gm08:2496450-2496522
>Gm08:2500909-2500955
>Gm08:2501517-2501578
>Gm08:2502500-2502541
>Gm08:2504528-2504567
>Gm08:2505631-2505885
>Gm08:2515978-2516026
>Gm08:2517014-2517103
>Gm08:2517168-2517498
>Gm08:2518606-2518655
>Gm08:2518784-2518895
>Gm08:2526390-2526434
>Gm08:2526533-2526658
>Gm08:2527417-2527564
>Gm08:2527773-2527840
>Gm08:2528907-2528954
>Gm08:2529483-2529549
>Gm08:2531004-2531078
>Gm08:2531855-2531873
>Gm08:2531973-2531988
>Gm08:2535116-2535146
>Gm08:2537028-2537070
>Gm08:2537214-2537292
>Gm08:2537503-2537563
>Gm08:2538402-2538510
>Gm08:2539686-2539722
>Gm08:2541285-2541408
>Gm08:2543920-2543945
>Gm08:2548879-2548912
>Gm08:2561808-2561857
>Gm08:2565559-2565796
>Gm08:2565871-2565987
>Gm08:2566837-2566866
>Gm08:2570125-2570168
>Gm08:2570594-2570677
>Gm08:2571614-2571752
>Gm08:2571978-2572053
>Gm08:2575886-2575929
>Gm08:2578153-2578229
>Gm08:2579210-2579320
>Gm08:2581217-2581243
>Gm08:2581886-2581949
>Gm08:2582359-2582477
>Gm08:2582777-2582818
>Gm08:2587488-2587529
>Gm08:2591219-2591316
>Gm08:2591542-2591629
>Gm08:2595608-2595710
>Gm08:2597349-2597390
>Gm08:2598386-2598497
>Gm08:2599844-2599884
>Gm08:2600923-2601116
>Gm08:2604336-2604365
>Gm08:2604499-2604533
>Gm08:2606145-2606311
>Gm08:2606854-2606950
>Gm08:2606978-2607193
>Gm08:2607265-2607369
>Gm08:2607736-2607974
>Gm08:2609805-2609842
>Gm08:2610642-2610748
>Gm08:2611806-2611849
>Gm08:2611894-2612349
>Gm08:2614864-2614931
>Gm08:2618859-2618893
>Gm08:2619015-2619076
>Gm08:2619632-2619668
>Gm08:2621948-2622046
>Gm08:2623648-2623694
>Gm08:2628349-2628392
>Gm08:2632802-2632933
>Gm08:2638350-2638453
>Gm08:2638686-2638815
>Gm08:2639553-2639598
>Gm08:2639762-2639831
>Gm08:2639897-2639994
>Gm08:2642085-2642153
>Gm08:2642775-2642833
>Gm08:2643612-2643677
>Gm08:2648071-2648152
>Gm08:2651043-2651085
>Gm08:2651589-2651619
>Gm08:2651723-2651847
>Gm08:2651903-2652034
>Gm08:2652834-2653062
>Gm08:2653106-2653169
>Gm08:2653816-2654003
>Gm08:2655510-2655624
>Gm08:2655770-2655799
>Gm08:2658115-2658249
>Gm08:2662568-2662633
>Gm08:2662726-2662791
>Gm08:2667303-2667347
>Gm08:2670742-2671077
>Gm08:2674592-2674624
>Gm08:2674709-2674745
>Gm08:2676088-2676484
>Gm08:2676941-2677044
>Gm08:2677191-2677410
>Gm08:2677698-2677727
>Gm08:2679724-2679792
>Gm08:2688412-2688464
>Gm08:2691270-2691679
>Gm08:2691716-2693877
>Gm08:2710637-2710652
>Gm08:2711935-2712001
>Gm08:2714049-2714098
>Gm08:2714461-2714531
>Gm08:2714688-2714884
>Gm08:2715045-2715128
>Gm08:2726064-2726150
>Gm08:2730374-2730419
>Gm08:2731937-2732105
>Gm08:2732739-2732791
>Gm08:2734118-2734545
>Gm08:2735275-2735347
>Gm08:2737876-2737909
>Gm08:2738771-2738804
>Gm08:2741331-2741382
>Gm08:2755080-2755143
>Gm08:2755249-2755766
>Gm08:2755823-2755909
>Gm08:2755939-2756352
>Gm08:2756632-2757259
>Gm08:2757303-2757487
>Gm08:2757570-2757970
>Gm08:2760767-2760852
>Gm08:2765717-2765804
>Gm08:2766743-2766943
>Gm08:2768713-2768776
>Gm08:2768790-2768858
>Gm08:2768962-2769045
>Gm08:2769816-2769853
>Gm08:2776373-2776412
>Gm08:2777051-2777086
>Gm08:2777465-2777492
>Gm08:2779426-2779477
>Gm08:2780767-2780859
>Gm08:2781031-2781105
>Gm08:2782286-2782344
>Gm08:2783928-2783965
>Gm08:2785041-2785185
>Gm08:2794991-2795153
>Gm08:2797819-2797869
>Gm08:2799914-2799963
>Gm08:2800526-2800604
>Gm08:2800962-2801162
>Gm08:2806055-2806103
>Gm08:2807816-2808305
>Gm08:2809294-2809465
>Gm08:2809467-2809498
>Gm08:2809547-2809689
>Gm08:2809835-2809940
>Gm08:2809972-2810027
>Gm08:2816240-2816316
>Gm08:2819217-2819260
>Gm08:2827668-2827716
>Gm08:2829257-2829324
>Gm08:2829394-2829440
>Gm08:2832947-2833087
>Gm08:2834125-2834193
>Gm08:2838283-2838795
>Gm08:2839011-2839065
>Gm08:2843846-2843891
>Gm08:2846464-2846558
>Gm08:2849783-2849842
>Gm08:2850743-2850801
>Gm08:2850997-2851071
>Gm08:2851120-2851170
>Gm08:2851240-2851703
>Gm08:2851730-2851868
>Gm08:2856116-2856154
>Gm08:2856791-2857015
>Gm08:2857286-2857881
>Gm08:2857981-2859233
>Gm08:2859392-2859454
>Gm08:2867156-2867187
>Gm08:2869019-2869131
>Gm08:2869447-2869495
>Gm08:2871366-2871422
>Gm08:2872613-2872707
>Gm08:2873113-2873142
>Gm08:2877304-2877568
>Gm08:2880648-2880674
>Gm08:2881299-2881365
>Gm08:2881510-2881601
>Gm08:2881644-2882217
>Gm08:2882400-2882441
>Gm08:2882867-2882932
>Gm08:2883052-2883087
>Gm08:2884721-2884765
>Gm08:2885703-2885747
>Gm08:2886412-2886461
>Gm08:2887794-2887857
>Gm08:2887926-2888095
>Gm08:2888176-2888301
>Gm08:2889742-2889817
>Gm08:2890845-2891019
>Gm08:2891683-2891745
>Gm08:2894511-2894636
>Gm08:2894723-2895001
>Gm08:2895205-2895246
>Gm08:2895535-2895585
>Gm08:2895710-2895801
>Gm08:2895886-2895923
>Gm08:2896016-2896110
>Gm08:2897652-2897695
>Gm08:2900521-2900605
>Gm08:2903382-2903406
>Gm08:2904542-2904556
>Gm08:2904904-2904944
>Gm08:2906728-2906758
>Gm08:2907732-2907790
>Gm08:2908604-2908690
>Gm08:2910074-2910134
>Gm08:2910245-2910278
>Gm08:2910688-2910721
>Gm08:2911222-2911424
>Gm08:2912311-2912397
>Gm08:2917382-2917438
>Gm08:2917540-2917598
>Gm08:2919633-2919719
>Gm08:2920211-2920256
>Gm08:2920301-2920436
>Gm08:2920965-2921035
>Gm08:2921099-2921147
>Gm08:2921371-2922164
>Gm08:2922409-2922490
>Gm08:2923249-2923323
>Gm08:2923537-2923669
>Gm08:2932242-2932312
>Gm08:2934264-2934474
>Gm08:2934587-2934649
>Gm08:2945995-2946143
>Gm08:2946263-2946314
>Gm08:2951221-2951262
>Gm08:2968367-2968413
>Gm08:2968858-2969135
>Gm08:2974063-2974100
>Gm08:2975926-2975990
>Gm08:2976415-2976496
>Gm08:2977507-2977536
>Gm08:2977844-2977923
>Gm08:2981471-2981506
>Gm08:2987480-2987522
>Gm08:2992959-2993021
>Gm08:2997474-2997594
>Gm08:2997807-2998044
>Gm08:3000248-3000611
>Gm08:3004341-3004419
>Gm08:3005015-3005067
>Gm08:3008350-3008378
>Gm08:3020052-3020116
>Gm08:3020375-3020416
>Gm08:3020439-3020491
>Gm08:3020653-3020738
>Gm08:3020751-3020780
>Gm08:3024970-3025045
>Gm08:3025111-3025145
>Gm08:3028712-3028977
>Gm08:3029770-3029920
>Gm08:3030126-3031012
>Gm08:3033136-3033187
>Gm08:3041434-3041555
>Gm08:3042233-3042284
>Gm08:3057386-3057538
>Gm08:3057670-3057756
>Gm08:3057794-3057851
>Gm08:3058438-3058481
>Gm08:3059147-3059178
>Gm08:3062132-3062182
>Gm08:3062234-3062587
>Gm08:3062742-3062838
>Gm08:3069639-3069766
>Gm08:3072733-3072800
>Gm08:3076784-3076899
>Gm08:3076938-3077014
>Gm08:3078080-3078113
>Gm08:3079395-3079509
>Gm08:3079566-3079691
>Gm08:3082403-3082903
>Gm08:3086959-3086993
>Gm08:3087909-3087982
>Gm08:3088584-3088664
>Gm08:3089215-3089324
>Gm08:3089653-3089698
>Gm08:3091236-3091298
>Gm08:3091621-3091889
>Gm08:3093914-3093976
>Gm08:3094041-3094075
>Gm08:3094617-3094678
>Gm08:3095509-3095586
>Gm08:3103267-3103310
>Gm08:3103504-3103593
>Gm08:3114082-3114161
>Gm08:3116097-3116222
>Gm08:3116535-3122365
>Gm08:3122916-3122957
>Gm08:3128144-3128226
>Gm08:3128700-3128848
>Gm08:3131906-3132071
>Gm08:3132666-3132703
>Gm08:3132740-3132831
>Gm08:3133025-3133091
>Gm08:3133132-3133237
>Gm08:3134856-3134903
>Gm08:3136617-3136773
>Gm08:3145888-3145987
>Gm08:3146231-3146640
>Gm08:3148906-3148983
>Gm08:3149852-3149963
>Gm08:3155527-3155602
>Gm08:3160672-3160710
>Gm08:3165748-3165788
>Gm08:3166259-3166308
>Gm08:3166920-3167021
>Gm08:3171021-3171054
>Gm08:3174429-3174491
>Gm08:3175742-3175812
>Gm08:3178068-3178145
>Gm08:3188065-3188105
>Gm08:3188787-3190387
>Gm08:3190810-3190848
>Gm08:3197645-3197710
>Gm08:3198307-3198513
>Gm08:3198649-3198732
>Gm08:3202737-3202771
>Gm08:3202877-3202934
>Gm08:3203045-3203106
>Gm08:3206179-3206407
>Gm08:3207549-3207677
>Gm08:3212579-3212773
>Gm08:3213342-3213446
>Gm08:3213986-3214028
>Gm08:3216382-3216438
>Gm08:3219075-3219133
>Gm08:3219180-3219228
>Gm08:3219709-3219723
>Gm08:3221694-3221738
>Gm08:3223456-3223625
>Gm08:3225177-3225306
>Gm08:3227376-3227482
>Gm08:3228436-3228466
>Gm08:3228809-3228853
>Gm08:3229057-3229139
>Gm08:3230654-3230754
>Gm08:3231593-3231654
>Gm08:3232704-3232830
>Gm08:3233273-3233319
>Gm08:3233388-3233498
>Gm08:3233740-3233864
>Gm08:3234078-3234135
>Gm08:3235235-3235276
>Gm08:3235348-3235552
>Gm08:3239410-3239455
>Gm08:3243508-3243570
>Gm08:3243783-3243922
>Gm08:3246052-3246227
>Gm08:3249889-3249978
>Gm08:3256250-3256295
>Gm08:3260378-3260528
>Gm08:3260851-3260909
>Gm08:3266041-3266088
>Gm08:3267284-3267357
>Gm08:3270387-3270833
>Gm08:3271147-3271188
>Gm08:3271466-3271542
>Gm08:3271656-3271681
>Gm08:3271741-3271829
>Gm08:3274565-3274598
>Gm08:3275638-3275681
>Gm08:3283058-3283103
>Gm08:3284748-3284809
>Gm08:3285348-3285398
>Gm08:3285776-3285896
>Gm08:3288193-3288254
>Gm08:3288648-3288689
>Gm08:3294933-3294972
>Gm08:3295887-3296019
>Gm08:3296372-3296443
>Gm08:3296628-3296659
>Gm08:3298013-3298073
>Gm08:3300376-3300416
>Gm08:3314177-3314217
>Gm08:3314492-3314605
>Gm08:3319064-3319095
>Gm08:3319811-3319844
>Gm08:3321865-3321945
>Gm08:3322075-3322134
>Gm08:3325884-3325912
>Gm08:3328740-3328812
>Gm08:3331042-3331085
>Gm08:3334641-3334703
>Gm08:3342166-3342205
>Gm08:3351982-3352053
>Gm08:3352081-3352186
>Gm08:3360890-3360975
>Gm08:3365564-3365627
>Gm08:3369564-3369639
>Gm08:3370341-3370409
>Gm08:3380244-3380284
>Gm08:3381856-3381898
>Gm08:3385522-3385645
>Gm08:3390369-3390488
>Gm08:3391426-3391454
>Gm08:3391684-3391722
>Gm08:3391813-3391964
>Gm08:3395353-3395383
>Gm08:3395693-3395768
>Gm08:3403501-3403598
>Gm08:3411713-3411823
>Gm08:3430336-3430401
>Gm08:3431783-3431842
>Gm08:3433864-3433904
>Gm08:3434017-3434083
>Gm08:3440400-3440483
>Gm08:3441550-3441589
>Gm08:3441755-3441802
>Gm08:3447141-3447178
>Gm08:3448117-3448189
>Gm08:3450668-3450700
>Gm08:3452698-3452768
>Gm08:3452983-3453020
>Gm08:3453841-3453877
>Gm08:3462920-3462958
>Gm08:3463396-3463477
>Gm08:3463560-3463603
>Gm08:3464083-3464134
>Gm08:3466049-3466125
>Gm08:3467891-3467936
>Gm08:3471046-3471096
>Gm08:3473343-3473447
>Gm08:3475545-3475620
>Gm08:3476718-3476751
>Gm08:3477127-3477348
>Gm08:3478353-3478413
>Gm08:3479587-3479689
>Gm08:3479957-3480116
>Gm08:3480169-3480258
>Gm08:3480312-3480480
>Gm08:3480615-3480847
>Gm08:3481003-3481124
>Gm08:3481521-3481689
>Gm08:3482322-3482386
>Gm08:3484186-3484442
>Gm08:3493395-3494107
>Gm08:3494178-3494208
>Gm08:3494284-3494322
>Gm08:3494541-3494806
>Gm08:3494895-3495118
>Gm08:3495188-3495322
>Gm08:3495494-3495846
>Gm08:3496824-3496856
>Gm08:3500677-3500727
>Gm08:3501539-3501583
>Gm08:3501830-3501925
>Gm08:3501983-3502389
>Gm08:3518018-3518111
>Gm08:3519265-3519354
>Gm08:3519541-3519597
>Gm08:3525684-3525742
>Gm08:3526908-3527171
>Gm08:3529052-3529133
>Gm08:3533454-3533505
>Gm08:3533562-3533607
>Gm08:3534274-3534400
>Gm08:3538980-3539039
>Gm08:3539314-3539394
>Gm08:3551450-3551483
>Gm08:3556758-3556785
>Gm08:3568899-3568933
>Gm08:3569064-3569147
>Gm08:3569248-3569347
>Gm08:3570150-3570181
>Gm08:3575504-3575620
>Gm08:3575684-3575739
>Gm08:3579652-3579718
>Gm08:3581730-3581793
>Gm08:3588502-3588618
>Gm08:3589438-3589489
>Gm08:3589610-3589781
>Gm08:3592005-3592054
>Gm08:3592167-3592294
>Gm08:3592328-3592438
>Gm08:3592944-3592978
>Gm08:3599088-3599139
>Gm08:3600634-3600670
>Gm08:3604450-3604502
>Gm08:3607748-3607778
>Gm08:3607853-3607922
>Gm08:3609845-3609887
>Gm08:3611648-3611708
>Gm08:3612859-3612994
>Gm08:3613167-3613201
>Gm08:3615207-3615535
>Gm08:3624059-3624217
>Gm08:3631934-3632043
>Gm08:3639637-3639691
>Gm08:3643946-3644005
>Gm08:3646275-3646314
>Gm08:3659301-3659346
>Gm08:3662310-3662353
>Gm08:3663981-3664015
>Gm08:3666252-3666301
>Gm08:3667689-3667715
>Gm08:3670773-3670896
>Gm08:3671316-3671411
>Gm08:3671947-3672030
>Gm08:3673254-3673321
>Gm08:3673584-3673720
>Gm08:3673743-3673828
>Gm08:3673961-3674036
>Gm08:3679031-3679064
>Gm08:3679203-3679248
>Gm08:3681798-3681937
>Gm08:3682912-3683059
>Gm08:3688761-3688860
>Gm08:3688970-3689057
>Gm08:3689603-3689664
>Gm08:3689792-3689843
>Gm08:3689901-3689969
>Gm08:3690254-3690312
>Gm08:3695627-3695660
>Gm08:3702038-3702081
>Gm08:3703329-3703365
>Gm08:3708814-3708873
>Gm08:3709131-3709196
>Gm08:3709393-3709955
>Gm08:3713644-3713722
>Gm08:3714872-3714920
>Gm08:3722844-3722877
>Gm08:3726503-3726553
>Gm08:3727737-3727877
>Gm08:3732949-3733024
>Gm08:3735424-3735607
>Gm08:3735706-3735875
>Gm08:3736010-3736046
>Gm08:3736082-3736577
>Gm08:3736708-3737062
>Gm08:3737165-3737228
>Gm08:3739910-3740001
>Gm08:3741500-3741706
>Gm08:3742943-3743102
>Gm08:3743133-3743297
>Gm08:3746091-3746138
>Gm08:3746912-3746942
>Gm08:3747212-3747279
>Gm08:3747419-3747454
>Gm08:3749718-3749766
>Gm08:3751695-3751737
>Gm08:3755295-3755357
>Gm08:3756489-3756528
>Gm08:3758641-3758871
>Gm08:3759119-3759224
>Gm08:3759270-3759343
>Gm08:3766064-3766255
>Gm08:3775577-3775615
>Gm08:3775684-3775733
>Gm08:3783597-3783654
>Gm08:3784117-3784187
>Gm08:3784262-3784354
>Gm08:3785537-3785584
>Gm08:3785773-3785829
>Gm08:3786609-3786830
>Gm08:3786884-3787197
>Gm08:3787761-3787808
>Gm08:3787997-3788053
>Gm08:3793123-3793199
>Gm08:3793929-3794050
>Gm08:3799344-3799384
>Gm08:3802027-3802076
>Gm08:3810625-3810693
>Gm08:3811774-3811881
>Gm08:3814824-3815100
>Gm08:3815177-3815706
>Gm08:3815747-3815827
>Gm08:3816017-3816101
>Gm08:3817524-3817565
>Gm08:3817605-3817671
>Gm08:3818719-3818788
>Gm08:3820678-3820724
>Gm08:3823032-3823391
>Gm08:3823670-3823803
>Gm08:3827015-3827094
>Gm08:3827130-3827343
>Gm08:3829157-3829209
>Gm08:3829368-3829406
>Gm08:3831916-3831957
>Gm08:3833845-3833886
>Gm08:3841696-3841828
>Gm08:3841929-3842313
>Gm08:3843346-3843448
>Gm08:3843521-3843927
>Gm08:3844069-3844273
>Gm08:3844399-3844456
>Gm08:3844482-3844634
>Gm08:3844706-3844879
>Gm08:3844929-3844961
>Gm08:3845099-3845186
>Gm08:3845323-3845493
>Gm08:3851811-3851915
>Gm08:3853689-3853742
>Gm08:3854620-3855171
>Gm08:3855211-3855488
>Gm08:3855530-3855611
>Gm08:3855661-3855976
>Gm08:3856002-3856473
>Gm08:3856522-3856649
>Gm08:3856703-3857438
>Gm08:3857480-3857638
>Gm08:3857666-3857798
>Gm08:3857931-3858285
>Gm08:3858304-3858331
>Gm08:3858501-3858542
>Gm08:3858661-3859015
>Gm08:3859054-3859925
>Gm08:3860031-3860332
>Gm08:3860402-3860983
>Gm08:3861056-3861196
>Gm08:3861243-3861543
>Gm08:3861572-3861699
>Gm08:3861799-3862222
>Gm08:3867653-3867776
>Gm08:3868334-3868448
>Gm08:3868909-3868982
>Gm08:3869493-3869581
>Gm08:3869792-3869919
>Gm08:3870408-3870467
>Gm08:3872697-3872842
>Gm08:3873717-3873939
>Gm08:3881326-3881357
>Gm08:3881489-3881554
>Gm08:3883303-3883347
>Gm08:3885664-3885743
>Gm08:3887789-3887829
>Gm08:3888972-3889022
>Gm08:3890826-3890889
>Gm08:3891620-3891695
>Gm08:3894129-3894213
>Gm08:3894352-3894410
>Gm08:3894739-3894795
>Gm08:3898049-3898120
>Gm08:3902240-3902325
>Gm08:3903538-3903595
>Gm08:3903832-3903863
>Gm08:3903921-3903954
>Gm08:3904021-3904460
>Gm08:3914128-3914277
>Gm08:3914431-3914563
>Gm08:3915048-3915079
>Gm08:3920409-3920437
>Gm08:3922483-3922674
>Gm08:3922936-3923019
>Gm08:3923719-3923797
>Gm08:3925459-3925508
>Gm08:3925596-3925666
>Gm08:3926536-3926643
>Gm08:3926657-3926770
>Gm08:3934520-3934566
>Gm08:3937180-3937229
>Gm08:3945312-3945361
>Gm08:3947038-3947069
>Gm08:3947485-3947990
>Gm08:3948633-3948716
>Gm08:3948870-3949210
>Gm08:3949996-3950036
>Gm08:3950916-3951054
>Gm08:3955939-3955998
>Gm08:3956499-3956535
>Gm08:3964393-3964454
>Gm08:3966080-3966146
>Gm08:3966689-3966786
>Gm08:3966914-3967075
>Gm08:3967108-3967165
>Gm08:3972558-3972603
>Gm08:3973423-3973470
>Gm08:3974592-3974655
>Gm08:3979440-3979538
>Gm08:3979707-3979921
>Gm08:3980098-3980142
>Gm08:3980184-3980334
>Gm08:3980379-3980685
>Gm08:3980812-3981160
>Gm08:3981299-3981484
>Gm08:3987160-3987237
>Gm08:3987648-3987719
>Gm08:3989079-3989179
>Gm08:3992364-3992401
>Gm08:3992747-3992983
>Gm08:3993038-3993091
>Gm08:3994145-3994228
>Gm08:3994436-3994556
>Gm08:3994723-3994851
>Gm08:3995191-3995249
>Gm08:3995929-3996238
>Gm08:3996311-3996364
>Gm08:3996499-3996640
>Gm08:3998368-3998417
>Gm08:3999599-3999628
>Gm08:3999836-3999878
>Gm08:4000559-4000598
>Gm08:4006580-4006680
>Gm08:4010548-4011104
>Gm08:4011896-4011960
>Gm08:4015030-4015126
>Gm08:4015746-4015794
>Gm08:4024013-4024041
>Gm08:4028155-4028258
>Gm08:4028318-4028350
>Gm08:4029070-4029142
>Gm08:4029803-4029873
>Gm08:4031056-4031156
>Gm08:4034318-4035078
>Gm08:4035144-4035607
>Gm08:4035642-4035767
>Gm08:4039749-4039793
>Gm08:4040359-4040421
>Gm08:4040488-4040560
>Gm08:4044296-4044336
>Gm08:4048599-4048684
>Gm08:4054496-4054737
>Gm08:4054766-4054874
>Gm08:4055010-4055260
>Gm08:4055646-4055694
>Gm08:4058951-4059371
>Gm08:4061654-4061794
>Gm08:4064265-4064307
>Gm08:4065652-4065697
>Gm08:4065806-4065867
>Gm08:4066038-4066079
>Gm08:4066299-4066358
>Gm08:4066584-4066697
>Gm08:4068265-4068328
>Gm08:4073503-4073565
>Gm08:4075626-4075719
>Gm08:4078542-4078627
>Gm08:4081290-4081355
>Gm08:4081920-4082034
>Gm08:4082063-4082096
>Gm08:4082289-4082394
>Gm08:4082708-4083126
>Gm08:4085316-4085420
>Gm08:4087879-4087921
>Gm08:4087974-4088019
>Gm08:4094959-4095032
>Gm08:4095257-4095500
>Gm08:4101200-4101264
>Gm08:4102714-4102802
>Gm08:4102975-4103018
>Gm08:4103089-4103193
>Gm08:4103396-4103616
>Gm08:4104179-4104227
>Gm08:4107998-4108056
>Gm08:4108264-4108300
>Gm08:4108487-4108516
>Gm08:4109835-4109882
>Gm08:4116331-4116403
>Gm08:4116510-4116575
>Gm08:4126631-4126828
>Gm08:4129231-4129308
>Gm08:4130012-4130503
>Gm08:4131743-4131777
>Gm08:4132971-4133003
>Gm08:4134480-4134537
>Gm08:4134746-4134779
>Gm08:4135842-4136130
>Gm08:4136878-4136945
>Gm08:4137934-4138036
>Gm08:4141410-4141504
>Gm08:4141549-4141667
>Gm08:4141796-4142006
>Gm08:4142102-4142158
>Gm08:4142202-4142237
>Gm08:4143919-4143951
>Gm08:4145377-4145516
>Gm08:4146459-4146563
>Gm08:4146586-4146627
>Gm08:4146799-4146896
>Gm08:4149052-4149544
>Gm08:4149828-4149925
>Gm08:4150379-4150859
>Gm08:4150892-4151156
>Gm08:4152156-4152181
>Gm08:4160275-4160305
>Gm08:4163365-4163460
>Gm08:4163883-4164019
>Gm08:4168136-4168280
>Gm08:4174949-4175003
>Gm08:4177467-4177548
>Gm08:4177780-4178451
>Gm08:4178549-4178587
>Gm08:4178634-4180238
>Gm08:4180282-4182203
>Gm08:4182625-4182667
>Gm08:4182975-4183036
>Gm08:4183741-4183826
>Gm08:4184344-4184385
>Gm08:4184424-4184471
>Gm08:4192532-4192661
>Gm08:4193971-4194029
>Gm08:4194727-4194768
>Gm08:4196750-4196787
>Gm08:4197883-4197937
>Gm08:4198363-4199842
>Gm08:4199953-4200018
>Gm08:4200157-4200199
>Gm08:4203549-4203604
>Gm08:4207008-4207077
>Gm08:4207355-4207385
>Gm08:4208582-4208684
>Gm08:4208723-4209060
>Gm08:4210734-4210781
>Gm08:4215701-4215750
>Gm08:4216762-4216839
>Gm08:4224565-4224596
>Gm08:4224847-4224954
>Gm08:4235619-4235887
>Gm08:4237255-4237288
>Gm08:4239448-4239490
>Gm08:4247652-4247834
>Gm08:4254149-4254216
>Gm08:4254570-4254613
>Gm08:4255536-4255587
>Gm08:4256027-4256118
>Gm08:4256192-4256280
>Gm08:4259786-4259825
>Gm08:4262401-4262435
>Gm08:4266906-4267017
>Gm08:4267071-4267446
>Gm08:4273994-4274029
>Gm08:4276858-4276888
>Gm08:4276934-4277004
>Gm08:4282092-4282125
>Gm08:4283966-4284740
>Gm08:4284846-4284893
>Gm08:4286025-4286085
>Gm08:4286976-4287156
>Gm08:4291690-4291761
>Gm08:4293622-4293730
>Gm08:4295692-4295839
>Gm08:4301621-4301756
>Gm08:4301810-4302006
>Gm08:4302101-4302131
>Gm08:4303355-4303445
>Gm08:4314524-4314596
>Gm08:4319715-4319782
>Gm08:4319815-4319958
>Gm08:4320085-4320234
>Gm08:4320363-4320395
>Gm08:4320410-4320460
>Gm08:4320809-4321063
>Gm08:4336061-4336176
>Gm08:4336355-4336563
>Gm08:4337345-4337370
>Gm08:4340665-4340701
>Gm08:4342776-4343043
>Gm08:4343071-4343253
>Gm08:4351569-4351705
>Gm08:4356501-4356592
>Gm08:4356724-4356846
>Gm08:4357088-4357138
>Gm08:4364037-4364185
>Gm08:4365099-4365134
>Gm08:4370046-4370142
>Gm08:4378309-4378367
>Gm08:4385021-4385094
>Gm08:4386150-4386244
>Gm08:4386292-4386665
>Gm08:4387703-4387760
>Gm08:4387969-4388296
>Gm08:4388614-4388654
>Gm08:4399670-4399736
>Gm08:4401260-4401371
>Gm08:4401738-4401887
>Gm08:4402402-4402469
>Gm08:4403118-4403351
>Gm08:4404104-4404132
>Gm08:4404333-4404372
>Gm08:4405667-4405805
>Gm08:4409106-4409168
>Gm08:4412378-4412433
>Gm08:4413175-4413206
>Gm08:4414460-4414533
>Gm08:4417268-4417325
>Gm08:4431969-4432108
>Gm08:4432745-4432797
>Gm08:4432899-4432976
>Gm08:4433079-4433145
>Gm08:4434175-4434216
>Gm08:4438479-4438523
>Gm08:4441684-4441757
>Gm08:4443115-4443200
>Gm08:4448166-4448393
>Gm08:4455195-4455230
>Gm08:4458587-4458811
>Gm08:4460292-4460332
>Gm08:4469661-4469802
>Gm08:4469956-4470088
>Gm08:4471160-4471247
>Gm08:4472697-4472802
>Gm08:4473068-4473138
>Gm08:4473214-4473257
>Gm08:4474015-4474076
>Gm08:4478329-4478523
>Gm08:4485776-4485890
>Gm08:4486721-4486754
>Gm08:4495335-4495406
>Gm08:4495745-4495781
>Gm08:4497400-4497455
>Gm08:4497618-4497694
>Gm08:4499537-4499575
>Gm08:4501179-4501237
>Gm08:4501847-4501897
>Gm08:4504285-4505209
>Gm08:4505790-4505915
>Gm08:4506093-4506153
>Gm08:4506187-4506296
>Gm08:4506352-4506431
>Gm08:4506737-4506823
>Gm08:4509604-4509704
>Gm08:4510541-4510631
>Gm08:4512781-4512877
>Gm08:4512961-4513045
>Gm08:4513814-4513868
>Gm08:4514257-4514291
>Gm08:4516066-4516127
>Gm08:4518098-4518149
>Gm08:4528484-4528565
>Gm08:4531939-4531973
>Gm08:4532064-4532131
>Gm08:4538238-4538289
>Gm08:4540367-4541168
>Gm08:4541558-4541809
>Gm08:4545673-4545835
>Gm08:4559379-4559418
>Gm08:4563121-4563420
>Gm08:4563463-4563644
>Gm08:4565147-4565213
>Gm08:4565537-4565734
>Gm08:4565756-4566063
>Gm08:4570527-4570572
>Gm08:4571062-4571107
>Gm08:4571480-4571566
>Gm08:4572241-4572342
>Gm08:4572362-4572450
>Gm08:4573572-4573614
>Gm08:4575013-4575055
>Gm08:4576659-4576784
>Gm08:4578678-4578782
>Gm08:4579115-4579174
>Gm08:4579817-4579874
>Gm08:4581358-4581417
>Gm08:4582696-4582742
>Gm08:4583193-4583370
>Gm08:4584737-4584783
>Gm08:4587496-4587583
>Gm08:4589484-4589535
>Gm08:4590204-4590252
>Gm08:4590540-4590574
>Gm08:4595230-4595334
>Gm08:4601584-4601626
>Gm08:4608250-4608520
>Gm08:4608530-4608641
>Gm08:4609001-4609065
>Gm08:4609254-4609293
>Gm08:4609480-4609518
>Gm08:4613651-4613702
>Gm08:4614594-4614649
>Gm08:4615399-4615429
>Gm08:4615463-4615503
>Gm08:4618243-4618416
>Gm08:4618455-4618559
>Gm08:4619797-4619836
>Gm08:4620769-4620887
>Gm08:4625656-4625849
>Gm08:4636506-4636542
>Gm08:4642618-4642757
>Gm08:4645156-4645214
>Gm08:4649142-4649186
>Gm08:4649941-4650154
>Gm08:4650525-4650608
>Gm08:4653567-4653741
>Gm08:4654449-4654520
>Gm08:4655693-4655769
>Gm08:4657219-4657297
>Gm08:4660702-4660794
>Gm08:4662017-4662045
>Gm08:4664573-4664613
>Gm08:4665643-4665739
>Gm08:4666058-4666201
>Gm08:4666407-4666547
>Gm08:4666901-4666938
>Gm08:4671809-4671850
>Gm08:4678438-4679074
>Gm08:4679116-4679626
>Gm08:4679782-4679887
>Gm08:4680221-4680256
>Gm08:4680540-4680677
>Gm08:4690615-4690681
>Gm08:4697501-4697539
>Gm08:4698455-4698564
>Gm08:4698858-4699004
>Gm08:4699798-4699864
>Gm08:4701028-4701090
>Gm08:4701180-4701212
>Gm08:4701738-4701793
>Gm08:4704016-4704122
>Gm08:4709611-4709640
>Gm08:4711684-4711805
>Gm08:4713290-4713348
>Gm08:4718743-4718784
>Gm08:4720367-4720557
>Gm08:4720595-4720883
>Gm08:4726528-4726596
>Gm08:4732072-4732148
>Gm08:4733146-4733236
>Gm08:4736058-4736115
>Gm08:4736284-4736447
>Gm08:4736500-4736649
>Gm08:4736771-4736940
>Gm08:4737239-4737273
>Gm08:4738492-4738566
>Gm08:4738657-4738709
>Gm08:4738819-4738864
>Gm08:4742787-4742833
>Gm08:4746502-4746686
>Gm08:4749492-4749541
>Gm08:4750768-4750831
>Gm08:4750908-4751251
>Gm08:4751290-4751636
>Gm08:4764772-4764838
>Gm08:4765028-4765107
>Gm08:4765153-4765189
>Gm08:4766464-4766508
>Gm08:4767512-4767583
>Gm08:4770055-4770106
>Gm08:4770720-4770794
>Gm08:4771342-4771500
>Gm08:4771661-4771729
>Gm08:4772878-4772931
>Gm08:4780931-4781055
>Gm08:4781490-4781526
>Gm08:4786116-4786225
>Gm08:4787443-4787493
>Gm08:4790260-4790409
>Gm08:4791925-4791950
>Gm08:4793019-4793069
>Gm08:4794752-4794822
>Gm08:4795478-4795569
>Gm08:4796132-4796194
>Gm08:4796683-4796770
>Gm08:4797459-4797552
>Gm08:4797586-4797650
>Gm08:4797729-4797801
>Gm08:4797814-4797873
>Gm08:4801260-4801417
>Gm08:4802301-4802663
>Gm08:4802914-4802996
>Gm08:4803463-4803530
>Gm08:4804230-4804277
>Gm08:4813745-4813780
>Gm08:4814183-4814231
>Gm08:4815677-4815758
>Gm08:4816443-4816692
>Gm08:4816888-4816973
>Gm08:4819666-4819701
>Gm08:4820944-4821026
>Gm08:4823039-4823302
>Gm08:4826757-4826881
>Gm08:4835478-4835513
>Gm08:4835555-4835611
>Gm08:4837202-4837240
>Gm08:4839001-4839124
>Gm08:4841788-4841937
>Gm08:4844831-4844973
>Gm08:4845121-4845156
>Gm08:4847970-4848187
>Gm08:4848241-4848401
>Gm08:4848499-4848593
>Gm08:4853817-4854388
>Gm08:4854681-4855019
>Gm08:4855272-4855315
>Gm08:4855622-4855659
>Gm08:4855873-4855976
>Gm08:4858061-4858185
>Gm08:4859391-4859447
>Gm08:4861842-4861878
>Gm08:4866668-4866789
>Gm08:4866870-4866967
>Gm08:4867073-4867117
>Gm08:4867928-4867966
>Gm08:4870131-4870202
>Gm08:4870359-4870395
>Gm08:4871303-4871354
>Gm08:4881550-4881645
>Gm08:4882090-4882210
>Gm08:4890719-4890860
>Gm08:4895706-4895784
>Gm08:4901337-4904253
>Gm08:4910868-4910963
>Gm08:4913324-4913415
>Gm08:4920056-4920227
>Gm08:4921216-4921273
>Gm08:4921900-4921983
>Gm08:4926922-4927013
>Gm08:4927136-4927186
>Gm08:4934103-4934134
>Gm08:4934343-4934381
>Gm08:4934451-4934983
>Gm08:4935910-4936052
>Gm08:4940846-4940929
>Gm08:4946731-4946822
>Gm08:4949357-4949468
>Gm08:4950895-4951037
>Gm08:4951074-4951187
>Gm08:4951323-4951432
>Gm08:4953056-4953087
>Gm08:4960699-4960794
>Gm08:4961153-4961217
>Gm08:4961488-4961543
>Gm08:4969913-4969985
>Gm08:4970733-4970974
>Gm08:4971505-4971560
>Gm08:4973933-4974057
>Gm08:4974427-4974465
>Gm08:4974692-4974876
>Gm08:4978870-4979054
>Gm08:4979076-4979200
>Gm08:4984985-4985077
>Gm08:4985588-4985723
>Gm08:4987940-4988176
>Gm08:4989084-4989158
>Gm08:4991228-4991706
>Gm08:5000116-5000267
>Gm08:5001836-5001889
>Gm08:5005283-5005378
>Gm08:5007418-5007521
>Gm08:5010162-5010184
>Gm08:5012192-5012306
>Gm08:5013072-5013138
>Gm08:5014115-5014258
>Gm08:5015712-5015790
>Gm08:5017132-5017172
>Gm08:5017306-5017415
>Gm08:5017570-5017634
>Gm08:5017990-5018028
>Gm08:5018491-5018540
>Gm08:5022591-5022635
>Gm08:5024537-5024664
>Gm08:5025985-5026023
>Gm08:5026651-5026722
>Gm08:5027177-5027256
>Gm08:5029155-5029210
>Gm08:5034696-5034764
>Gm08:5036208-5036319
>Gm08:5037285-5037331
>Gm08:5038066-5038116
>Gm08:5048670-5048747
>Gm08:5048833-5049063
>Gm08:5049114-5049167
>Gm08:5049435-5049478
>Gm08:5049625-5049743
>Gm08:5055623-5055918
>Gm08:5058202-5058241
>Gm08:5058725-5058872
>Gm08:5059030-5059243
>Gm08:5059278-5059311
>Gm08:5060989-5061028
>Gm08:5061599-5061639
>Gm08:5062039-5062108
>Gm08:5064669-5064739
>Gm08:5064807-5064916
>Gm08:5065160-5065236
>Gm08:5068219-5068294
>Gm08:5068942-5068981
>Gm08:5069552-5069592
>Gm08:5069992-5070061
>Gm08:5071670-5071745
>Gm08:5072667-5072829
>Gm08:5073045-5073166
>Gm08:5073567-5073609
>Gm08:5075431-5075602
>Gm08:5076271-5076921
>Gm08:5077052-5077093
>Gm08:5077120-5077450
>Gm08:5081212-5081450
>Gm08:5081497-5081556
>Gm08:5081580-5081847
>Gm08:5081928-5082249
>Gm08:5082323-5082387
>Gm08:5085284-5085321
>Gm08:5085823-5085863
>Gm08:5086263-5086434
>Gm08:5088687-5088781
>Gm08:5091174-5091214
>Gm08:5091385-5091458
>Gm08:5091588-5091754
>Gm08:5091799-5091862
>Gm08:5091909-5091937
>Gm08:5094208-5094279
>Gm08:5094457-5094589
>Gm08:5098546-5098580
>Gm08:5098721-5098755
>Gm08:5098948-5099051
>Gm08:5113819-5113917
>Gm08:5114224-5114257
>Gm08:5114328-5114390
>Gm08:5116170-5116253
>Gm08:5116459-5116507
>Gm08:5116781-5116843
>Gm08:5117074-5117135
>Gm08:5117223-5117257
>Gm08:5117586-5117852
>Gm08:5117955-5118070
>Gm08:5123543-5123676
>Gm08:5131083-5131165
>Gm08:5134121-5134947
>Gm08:5134996-5135674
>Gm08:5136033-5136187
>Gm08:5136229-5136255
>Gm08:5136340-5136393
>Gm08:5137157-5137240
>Gm08:5138019-5138276
>Gm08:5138305-5138487
>Gm08:5140207-5140242
>Gm08:5141961-5142019
>Gm08:5142443-5142471
>Gm08:5142850-5143235
>Gm08:5143849-5143969
>Gm08:5145778-5145855
>Gm08:5147064-5147100
>Gm08:5151754-5151804
>Gm08:5152017-5152138
>Gm08:5160114-5160190
>Gm08:5162035-5162099
>Gm08:5165279-5165537
>Gm08:5169101-5169263
>Gm08:5169302-5169370
>Gm08:5171677-5171779
>Gm08:5173981-5174079
>Gm08:5176532-5176579
>Gm08:5186376-5186476
>Gm08:5188650-5188880
>Gm08:5188985-5189035
>Gm08:5189165-5189196
>Gm08:5193027-5193064
>Gm08:5193763-5194616
>Gm08:5194720-5194864
>Gm08:5195603-5195704
>Gm08:5201613-5201678
>Gm08:5202124-5202210
>Gm08:5202951-5203488
>Gm08:5203601-5203977
>Gm08:5204043-5204125
>Gm08:5207655-5207695
>Gm08:5209699-5209735
>Gm08:5212889-5212953
>Gm08:5213845-5213903
>Gm08:5214339-5214412
>Gm08:5215746-5215874
>Gm08:5215917-5215994
>Gm08:5218060-5218142
>Gm08:5220372-5220464
>Gm08:5225985-5226021
>Gm08:5228221-5228346
>Gm08:5237464-5237515
>Gm08:5237542-5237664
>Gm08:5241171-5241444
>Gm08:5243107-5243190
>Gm08:5243355-5243400
>Gm08:5245295-5245357
>Gm08:5246557-5247117
>Gm08:5247230-5247769
>Gm08:5247997-5248067
>Gm08:5248170-5248224
>Gm08:5248653-5248707
>Gm08:5249623-5249806
>Gm08:5249864-5250111
>Gm08:5250184-5250538
>Gm08:5250906-5251421
>Gm08:5251507-5251631
>Gm08:5251789-5252422
>Gm08:5252615-5252730
>Gm08:5254054-5254165
>Gm08:5256874-5257003
>Gm08:5260318-5260636
>Gm08:5261424-5261514
>Gm08:5263975-5264063
>Gm08:5264101-5264147
>Gm08:5264223-5264294
>Gm08:5264944-5264992
>Gm08:5266989-5267074
>Gm08:5267119-5267178
>Gm08:5267661-5267820
>Gm08:5268463-5268652
>Gm08:5268711-5268782
>Gm08:5271743-5271786
>Gm08:5272650-5272698
>Gm08:5276663-5276705
>Gm08:5277210-5277264
>Gm08:5277575-5277625
>Gm08:5279310-5279356
>Gm08:5280668-5280756
>Gm08:5283569-5284072
>Gm08:5284760-5284989
>Gm08:5287886-5287924
>Gm08:5288856-5293425
>Gm08:5294515-5294669
>Gm08:5294674-5294819
>Gm08:5302036-5302183
>Gm08:5306216-5306263
>Gm08:5310845-5310908
>Gm08:5312949-5312989
>Gm08:5313486-5313592
>Gm08:5322712-5322817
>Gm08:5324899-5325032
>Gm08:5325110-5325237
>Gm08:5325832-5326045
>Gm08:5331480-5331592
>Gm08:5337424-5337499
>Gm08:5340751-5340765
>Gm08:5342758-5342772
>Gm08:5344379-5344442
>Gm08:5345981-5346034
>Gm08:5346193-5346263
>Gm08:5346676-5346716
>Gm08:5347675-5347711
>Gm08:5347984-5347998
>Gm08:5348098-5348114
>Gm08:5350419-5350470
>Gm08:5351006-5351034
>Gm08:5353726-5353792
>Gm08:5361415-5361540
>Gm08:5361619-5361652
>Gm08:5361681-5362426
>Gm08:5362481-5362570
>Gm08:5362706-5362859
>Gm08:5362929-5363242
>Gm08:5363275-5363891
>Gm08:5366535-5366612
>Gm08:5368002-5368045
>Gm08:5371080-5371139
>Gm08:5372039-5372219
>Gm08:5373342-5373421
>Gm08:5374049-5374097
>Gm08:5375530-5375680
>Gm08:5377898-5377972
>Gm08:5388139-5391091
>Gm08:5391141-5391594
>Gm08:5391676-5391735
>Gm08:5391844-5392171
>Gm08:5393601-5393657
>Gm08:5395024-5395095
>Gm08:5396203-5396230
>Gm08:5397835-5397888
>Gm08:5403236-5403280
>Gm08:5403802-5403966
>Gm08:5404057-5404207
>Gm08:5405932-5406048
>Gm08:5406618-5406672
>Gm08:5412257-5412316
>Gm08:5418001-5418247
>Gm08:5419418-5419477
>Gm08:5420508-5420561
>Gm08:5420763-5420811
>Gm08:5421361-5421485
>Gm08:5421634-5421681
>Gm08:5422240-5422311
>Gm08:5422808-5423011
>Gm08:5423043-5423258
>Gm08:5423317-5423779
>Gm08:5428838-5428931
>Gm08:5430272-5430312
>Gm08:5430805-5430905
>Gm08:5430950-5430982
>Gm08:5434031-5434085
>Gm08:5435867-5435931
>Gm08:5436024-5436052
>Gm08:5436406-5436466
>Gm08:5437101-5437183
>Gm08:5437266-5437425
>Gm08:5437933-5437964
>Gm08:5437992-5438026
>Gm08:5440744-5440840
>Gm08:5442488-5442540
>Gm08:5444366-5444432
>Gm08:5445412-5445485
>Gm08:5446078-5446118
>Gm08:5448292-5448332
>Gm08:5449289-5449331
>Gm08:5449557-5449692
>Gm08:5449814-5449872
>Gm08:5452268-5452309
>Gm08:5452562-5452613
>Gm08:5453767-5453801
>Gm08:5454201-5454240
>Gm08:5458872-5458933
>Gm08:5458956-5459028
>Gm08:5459829-5459886
>Gm08:5459982-5460019
>Gm08:5460088-5460189
>Gm08:5462074-5462238
>Gm08:5465637-5465687
>Gm08:5465828-5465873
>Gm08:5466108-5466235
>Gm08:5467205-5467276
>Gm08:5467719-5467768
>Gm08:5468398-5468484
>Gm08:5470022-5470126
>Gm08:5474333-5474479
>Gm08:5474537-5474762
>Gm08:5477617-5477648
>Gm08:5479633-5479666
>Gm08:5486483-5486529
>Gm08:5486624-5486671
>Gm08:5486834-5486904
>Gm08:5488034-5488148
>Gm08:5493135-5493557
>Gm08:5495074-5495099
>Gm08:5504136-5504189
>Gm08:5506282-5506315
>Gm08:5507498-5507530
>Gm08:5518041-5518116
>Gm08:5518280-5518326
>Gm08:5518493-5518559
>Gm08:5519121-5519188
>Gm08:5519296-5519337
>Gm08:5519907-5520155
>Gm08:5521102-5521162
>Gm08:5521661-5521699
>Gm08:5521737-5521781
>Gm08:5523283-5523529
>Gm08:5527739-5527767
>Gm08:5531395-5531480
>Gm08:5531665-5531784
>Gm08:5533163-5533222
>Gm08:5533561-5533639
>Gm08:5539320-5539384
>Gm08:5540144-5540245
>Gm08:5541188-5541233
>Gm08:5542254-5542467
>Gm08:5543283-5543320
>Gm08:5545564-5545662
>Gm08:5546381-5546505
>Gm08:5546790-5546909
>Gm08:5548748-5548818
>Gm08:5555538-5555836
>Gm08:5556266-5556310
>Gm08:5556836-5556924
>Gm08:5556958-5557031
>Gm08:5557092-5557176
>Gm08:5558165-5558229
>Gm08:5559224-5559262
>Gm08:5566770-5566821
>Gm08:5569236-5569278
>Gm08:5577806-5577849
>Gm08:5578055-5578090
>Gm08:5578837-5578894
>Gm08:5579473-5579545
>Gm08:5580413-5580450
>Gm08:5580548-5580583
>Gm08:5581301-5581478
>Gm08:5583691-5583767
>Gm08:5584820-5584855
>Gm08:5585654-5585719
>Gm08:5585896-5585983
>Gm08:5596932-5596962
>Gm08:5601123-5601267
>Gm08:5603567-5603615
>Gm08:5605549-5605594
>Gm08:5608750-5608877
>Gm08:5611286-5611337
>Gm08:5612828-5612902
>Gm08:5612956-5613315
>Gm08:5613415-5613517
>Gm08:5613576-5613712
>Gm08:5613851-5613875
>Gm08:5615229-5615282
>Gm08:5615362-5615397
>Gm08:5615992-5616036
>Gm08:5622952-5623079
>Gm08:5625206-5625351
>Gm08:5630047-5630071
>Gm08:5630565-5630704
>Gm08:5633222-5633278
>Gm08:5633516-5633627
>Gm08:5633775-5633861
>Gm08:5633945-5634187
>Gm08:5634992-5635082
>Gm08:5641039-5641232
>Gm08:5641542-5641595
>Gm08:5641670-5641737
>Gm08:5647605-5647658
>Gm08:5648343-5648378
>Gm08:5651863-5651953
>Gm08:5653112-5653162
>Gm08:5653382-5653895
>Gm08:5653923-5654141
>Gm08:5655126-5655204
>Gm08:5655299-5655343
>Gm08:5655441-5655494
>Gm08:5657944-5657979
>Gm08:5666800-5666874
>Gm08:5666904-5667138
>Gm08:5667192-5667274
>Gm08:5668088-5668252
>Gm08:5672187-5672276
>Gm08:5672559-5672889
>Gm08:5673001-5673034
>Gm08:5673250-5673295
>Gm08:5676255-5676320
>Gm08:5678740-5678809
>Gm08:5680215-5680320
>Gm08:5682244-5682294
>Gm08:5682341-5682374
>Gm08:5684755-5684791
>Gm08:5684937-5684961
>Gm08:5685709-5685757
>Gm08:5688816-5688867
>Gm08:5692690-5692758
>Gm08:5695228-5695275
>Gm08:5696617-5696738
>Gm08:5698207-5698262
>Gm08:5699414-5699450
>Gm08:5700593-5700624
>Gm08:5704623-5704702
>Gm08:5704732-5704762
>Gm08:5706826-5706933
>Gm08:5712533-5712602
>Gm08:5712669-5712728
>Gm08:5718214-5718277
>Gm08:5719284-5719336
>Gm08:5721348-5721397
>Gm08:5722376-5722427
>Gm08:5722568-5722663
>Gm08:5722940-5722975
>Gm08:5741678-5741705
>Gm08:5743764-5743855
>Gm08:5747430-5747728
>Gm08:5747789-5748379
>Gm08:5748408-5748689
>Gm08:5753984-5754128
>Gm08:5761619-5761696
>Gm08:5764475-5764557
>Gm08:5767355-5767396
>Gm08:5768426-5768464
>Gm08:5769069-5769121
>Gm08:5769740-5770060
>Gm08:5771780-5771826
>Gm08:5774191-5774267
>Gm08:5775133-5775193
>Gm08:5775274-5775311
>Gm08:5776461-5776516
>Gm08:5781685-5781766
>Gm08:5781847-5781923
>Gm08:5793456-5793536
>Gm08:5793598-5793636
>Gm08:5798238-5798903
>Gm08:5799501-5799535
>Gm08:5801221-5801279
>Gm08:5801973-5802108
>Gm08:5802139-5802194
>Gm08:5802654-5802691
>Gm08:5804547-5804691
>Gm08:5806782-5806811
>Gm08:5806980-5807077
>Gm08:5808196-5808268
>Gm08:5808713-5808764
>Gm08:5808959-5809025
>Gm08:5809736-5809776
>Gm08:5812017-5812375
>Gm08:5817657-5817755
>Gm08:5818545-5818622
>Gm08:5819190-5819235
>Gm08:5820140-5820188
>Gm08:5825907-5825999
>Gm08:5827011-5827111
>Gm08:5827680-5827811
>Gm08:5829577-5829621
>Gm08:5832796-5832872
>Gm08:5833020-5833256
>Gm08:5833393-5833555
>Gm08:5833823-5833890
>Gm08:5834265-5834335
>Gm08:5834379-5834413
>Gm08:5834485-5834796
>Gm08:5834840-5834877
>Gm08:5834897-5835069
>Gm08:5835111-5835463
>Gm08:5835845-5835934
>Gm08:5838526-5838598
>Gm08:5839271-5839372
>Gm08:5840204-5840355
>Gm08:5840545-5840600
>Gm08:5854833-5854866
>Gm08:5855770-5855874
>Gm08:5856643-5856717
>Gm08:5859866-5859957
>Gm08:5862408-5862492
>Gm08:5864282-5864346
>Gm08:5865080-5865172
>Gm08:5869517-5869589
>Gm08:5870588-5870651
>Gm08:5870943-5870972
>Gm08:5871186-5871250
>Gm08:5874152-5874184
>Gm08:5874838-5874890
>Gm08:5875204-5875245
>Gm08:5875739-5875883
>Gm08:5880383-5880518
>Gm08:5883354-5883386
>Gm08:5890481-5890714
>Gm08:5891626-5891731
>Gm08:5894496-5894576
>Gm08:5895122-5895157
>Gm08:5900476-5900556
>Gm08:5901293-5901448
>Gm08:5901475-5901635
>Gm08:5901702-5901780
>Gm08:5901831-5902027
>Gm08:5902255-5902353
>Gm08:5912491-5912528
>Gm08:5919237-5919319
>Gm08:5919330-5919437
>Gm08:5919613-5919843
>Gm08:5919906-5919961
>Gm08:5920100-5920278
>Gm08:5922285-5922324
>Gm08:5929624-5929696
>Gm08:5930177-5930385
>Gm08:5930928-5930974
>Gm08:5932539-5932594
>Gm08:5937367-5939054
>Gm08:5939074-5940387
>Gm08:5949934-5949948
>Gm08:5951145-5951221
>Gm08:5953530-5953570
>Gm08:5956123-5956328
>Gm08:5956538-5956585
>Gm08:5963427-5963502
>Gm08:5963831-5963976
>Gm08:5964115-5964235
>Gm08:5964836-5964915
>Gm08:5973609-5973653
>Gm08:5984167-5984252
>Gm08:5984300-5984340
>Gm08:5988093-5988145
>Gm08:5993348-5993393
>Gm08:5997217-5997502
>Gm08:5997654-5997701
>Gm08:5997734-5997833
>Gm08:6000817-6000898
>Gm08:6001597-6001761
>Gm08:6002235-6002366
>Gm08:6002554-6002893
>Gm08:6003713-6003766
>Gm08:6006571-6006774
>Gm08:6008040-6008251
>Gm08:6008317-6008483
>Gm08:6019344-6019545
>Gm08:6026869-6026910
>Gm08:6031816-6031876
>Gm08:6034484-6034526
>Gm08:6037522-6037669
>Gm08:6039145-6039352
>Gm08:6039375-6039501
>Gm08:6039524-6039729
>Gm08:6040370-6040427
>Gm08:6045526-6045548
>Gm08:6046252-6046282
>Gm08:6047447-6047499
>Gm08:6048943-6048982
>Gm08:6049083-6049158
>Gm08:6051813-6051858
>Gm08:6053511-6053850
>Gm08:6056834-6056869
>Gm08:6057872-6057888
>Gm08:6058606-6058720
>Gm08:6059619-6059712
>Gm08:6059991-6060182
>Gm08:6060446-6060603
>Gm08:6061057-6061111
>Gm08:6061445-6061517
>Gm08:6062280-6062391
>Gm08:6062696-6062749
>Gm08:6062796-6062972
>Gm08:6066534-6066636
>Gm08:6070476-6070582
>Gm08:6070611-6070770
>Gm08:6071086-6071217
>Gm08:6074043-6074076
>Gm08:6074211-6074276
>Gm08:6074333-6074491
>Gm08:6074629-6074686
>Gm08:6075443-6075592
>Gm08:6082302-6082402
>Gm08:6082731-6082833
>Gm08:6083171-6083253
>Gm08:6083746-6083842
>Gm08:6085464-6085496
>Gm08:6089469-6089657
>Gm08:6093066-6093138
>Gm08:6095365-6095449
>Gm08:6098024-6098359
>Gm08:6098409-6098451
>Gm08:6098539-6098576
>Gm08:6098637-6098766
>Gm08:6100154-6100206
>Gm08:6100365-6100418
>Gm08:6100600-6100670
>Gm08:6101248-6101323
>Gm08:6102550-6102590
>Gm08:6103434-6103901
>Gm08:6104446-6104590
>Gm08:6104687-6104781
>Gm08:6105824-6106032
>Gm08:6106239-6106327
>Gm08:6116157-6116231
>Gm08:6116245-6116299
>Gm08:6116365-6116479
>Gm08:6117206-6117231
>Gm08:6117737-6117871
>Gm08:6122081-6122117
>Gm08:6122596-6122668
>Gm08:6122929-6123018
>Gm08:6123408-6123506
>Gm08:6123586-6123625
>Gm08:6123943-6124013
>Gm08:6124298-6124364
>Gm08:6128147-6128182
>Gm08:6129347-6129465
>Gm08:6132776-6132819
>Gm08:6133550-6133621
>Gm08:6137015-6137052
>Gm08:6142296-6142417
>Gm08:6142447-6142567
>Gm08:6148203-6148249
>Gm08:6152067-6152108
>Gm08:6152440-6152482
>Gm08:6152801-6152868
>Gm08:6152917-6153010
>Gm08:6154131-6154203
>Gm08:6162969-6163180
>Gm08:6164428-6164508
>Gm08:6165688-6165718
>Gm08:6169989-6170228
>Gm08:6173958-6174300
>Gm08:6177980-6177994
>Gm08:6185958-6186308
>Gm08:6187271-6187485
>Gm08:6194742-6194797
>Gm08:6197070-6197224
>Gm08:6199074-6199151
>Gm08:6208519-6208584
>Gm08:6210045-6210254
>Gm08:6211875-6212013
>Gm08:6212155-6212231
>Gm08:6212676-6212730
>Gm08:6216546-6216647
>Gm08:6218575-6218625
>Gm08:6220930-6220972
>Gm08:6222004-6222057
>Gm08:6223198-6223236
>Gm08:6225269-6225355
>Gm08:6226014-6226052
>Gm08:6227797-6227824
>Gm08:6230400-6230513
>Gm08:6230651-6230734
>Gm08:6232128-6232193
>Gm08:6235608-6235699
>Gm08:6235764-6235828
>Gm08:6244793-6244824
>Gm08:6244886-6244927
>Gm08:6246051-6246125
>Gm08:6246278-6246389
>Gm08:6247136-6247165
>Gm08:6247299-6247334
>Gm08:6253631-6253664
>Gm08:6264114-6264164
>Gm08:6277832-6277900
>Gm08:6283671-6283717
>Gm08:6284496-6284533
>Gm08:6289041-6289173
>Gm08:6292127-6292200
>Gm08:6292899-6292988
>Gm08:6293104-6293272
>Gm08:6293391-6297730
>Gm08:6301907-6301960
>Gm08:6303251-6303351
>Gm08:6306142-6306274
>Gm08:6306297-6306311
>Gm08:6314111-6314173
>Gm08:6315003-6315042
>Gm08:6318694-6319180
>Gm08:6323247-6323312
>Gm08:6323419-6323496
>Gm08:6323854-6323891
>Gm08:6325405-6325528
>Gm08:6325940-6326035
>Gm08:6326639-6326686
>Gm08:6326779-6326811
>Gm08:6326958-6327051
>Gm08:6327160-6327238
>Gm08:6328547-6328591
>Gm08:6331450-6331487
>Gm08:6333847-6333874
>Gm08:6336264-6336336
>Gm08:6337900-6337983
>Gm08:6339328-6339593
>Gm08:6340028-6340182
>Gm08:6340330-6340356
>Gm08:6349490-6349552
>Gm08:6349809-6349876
>Gm08:6350475-6350538
>Gm08:6358827-6358883
>Gm08:6360305-6360354
>Gm08:6363762-6364656
>Gm08:6365664-6365744
>Gm08:6366583-6366700
>Gm08:6369097-6369157
>Gm08:6370714-6370779
>Gm08:6370915-6370987
>Gm08:6371070-6371102
>Gm08:6372204-6372301
>Gm08:6372503-6372872
>Gm08:6372992-6373119
>Gm08:6373260-6373385
>Gm08:6375400-6375478
>Gm08:6375992-6376041
>Gm08:6376551-6376657
>Gm08:6381125-6381159
>Gm08:6381182-6381320
>Gm08:6381933-6381976
>Gm08:6383622-6383654
>Gm08:6384147-6384400
>Gm08:6386762-6387010
>Gm08:6387727-6387754
>Gm08:6388970-6389012
>Gm08:6389605-6389746
>Gm08:6390842-6390875
>Gm08:6392192-6392311
>Gm08:6396873-6396949
>Gm08:6398282-6398349
>Gm08:6398461-6398525
>Gm08:6398770-6398802
>Gm08:6398888-6398976
>Gm08:6400652-6400698
>Gm08:6406771-6406830
>Gm08:6407451-6407555
>Gm08:6410354-6410409
>Gm08:6410791-6410826
>Gm08:6411288-6411381
>Gm08:6411389-6411419
>Gm08:6412156-6412226
>Gm08:6413117-6413300
>Gm08:6413887-6413924
>Gm08:6414319-6414362
>Gm08:6415834-6416172
>Gm08:6416744-6416862
>Gm08:6418194-6418284
>Gm08:6418942-6418999
>Gm08:6420621-6420760
>Gm08:6420926-6421351
>Gm08:6421394-6421439
>Gm08:6421807-6421853
>Gm08:6424508-6424559
>Gm08:6425843-6425905
>Gm08:6426831-6426972
>Gm08:6431509-6431610
>Gm08:6432574-6432612
>Gm08:6434179-6434320
>Gm08:6434525-6434564
>Gm08:6434685-6434778
>Gm08:6436835-6436925
>Gm08:6436989-6437106
>Gm08:6437323-6437364
>Gm08:6437410-6437462
>Gm08:6437563-6437604
>Gm08:6438123-6438244
>Gm08:6441901-6441935
>Gm08:6446273-6446363
>Gm08:6449192-6449230
>Gm08:6450025-6450090
>Gm08:6450233-6450291
>Gm08:6451014-6451066
>Gm08:6451151-6451208
>Gm08:6451449-6451515
>Gm08:6451610-6451724
>Gm08:6452282-6452352
>Gm08:6453460-6453528
>Gm08:6453740-6453971
>Gm08:6454322-6454406
>Gm08:6455614-6455678
>Gm08:6455827-6455856
>Gm08:6456017-6456112
>Gm08:6456183-6456226
>Gm08:6458037-6458083
>Gm08:6459222-6459304
>Gm08:6459453-6459483
>Gm08:6459668-6459725
>Gm08:6461963-6462056
>Gm08:6464960-6465076
>Gm08:6465179-6465306
>Gm08:6466648-6466805
>Gm08:6466875-6466936
>Gm08:6473509-6473595
>Gm08:6474828-6474982
>Gm08:6475565-6475604
>Gm08:6481312-6481398
>Gm08:6484466-6484564
>Gm08:6489460-6489490
>Gm08:6491679-6491723
>Gm08:6492450-6492630
>Gm08:6494931-6495043
>Gm08:6495079-6495318
>Gm08:6495536-6495707
>Gm08:6495781-6495826
>Gm08:6500578-6500640
>Gm08:6501120-6501167
>Gm08:6506698-6506882
>Gm08:6507887-6508344
>Gm08:6512735-6512777
>Gm08:6513755-6513829
>Gm08:6513973-6514122
>Gm08:6514422-6514512
>Gm08:6515346-6515403
>Gm08:6516237-6516342
>Gm08:6517223-6517404
>Gm08:6517609-6517723
>Gm08:6523923-6524276
>Gm08:6524346-6524378
>Gm08:6524503-6524568
>Gm08:6525263-6525492
>Gm08:6526001-6526109
>Gm08:6535426-6535564
>Gm08:6536308-6536340
>Gm08:6538789-6538879
>Gm08:6539833-6540105
>Gm08:6551393-6551436
>Gm08:6557524-6557666
>Gm08:6558177-6558218
>Gm08:6561742-6561777
>Gm08:6561835-6561983
>Gm08:6562999-6563074
>Gm08:6566818-6566854
>Gm08:6566880-6566925
>Gm08:6567961-6567985
>Gm08:6568161-6568336
>Gm08:6568666-6568704
>Gm08:6569297-6569359
>Gm08:6570936-6570983
>Gm08:6572530-6572578
>Gm08:6578054-6578323
>Gm08:6583938-6583983
>Gm08:6586175-6586251
>Gm08:6589501-6589573
>Gm08:6593503-6593546
>Gm08:6594283-6594331
>Gm08:6595388-6595428
>Gm08:6596458-6596496
>Gm08:6597149-6597211
>Gm08:6608040-6608130
>Gm08:6608199-6608258
>Gm08:6608710-6608776
>Gm08:6609331-6609427
>Gm08:6610221-6610293
>Gm08:6613548-6613582
>Gm08:6613838-6613894
>Gm08:6615148-6615234
>Gm08:6615788-6616107
>Gm08:6619423-6619474
>Gm08:6622832-6622867
>Gm08:6642970-6643033
>Gm08:6643318-6643372
>Gm08:6644077-6644146
>Gm08:6645781-6645865
>Gm08:6645944-6646005
>Gm08:6647998-6648072
>Gm08:6653305-6653406
>Gm08:6653685-6653765
>Gm08:6654263-6654305
>Gm08:6658479-6658613
>Gm08:6664080-6664119
>Gm08:6667232-6667308
>Gm08:6671744-6671783
>Gm08:6672685-6672967
>Gm08:6673308-6673365
>Gm08:6678693-6678763
>Gm08:6679248-6679320
>Gm08:6679425-6679495
>Gm08:6680297-6680395
>Gm08:6692924-6692998
>Gm08:6693316-6693346
>Gm08:6697145-6698076
>Gm08:6699698-6699925
>Gm08:6707157-6707211
>Gm08:6717795-6717900
>Gm08:6723398-6723447
>Gm08:6723680-6723751
>Gm08:6728570-6728602
>Gm08:6729962-6730064
>Gm08:6730504-6730534
>Gm08:6730634-6730653
>Gm08:6730746-6730788
>Gm08:6730916-6731038
>Gm08:6740189-6740221
>Gm08:6744871-6744945
>Gm08:6745370-6745407
>Gm08:6747263-6747296
>Gm08:6747383-6747496
>Gm08:6749114-6749209
>Gm08:6749261-6749315
>Gm08:6749437-6749553
>Gm08:6752508-6752558
>Gm08:6753491-6753560
>Gm08:6756273-6756317
>Gm08:6756533-6756569
>Gm08:6757083-6757181
>Gm08:6758534-6758570
>Gm08:6759361-6759439
>Gm08:6759819-6759940
>Gm08:6761342-6761454
>Gm08:6765362-6765462
>Gm08:6765577-6765758
>Gm08:6766619-6766773
>Gm08:6780305-6780385
>Gm08:6795637-6795722
>Gm08:6801811-6801878
>Gm08:6803528-6803560
>Gm08:6804327-6804403
>Gm08:6804653-6804927
>Gm08:6804970-6805136
>Gm08:6805244-6805291
>Gm08:6805464-6805496
>Gm08:6805823-6805886
>Gm08:6806755-6806812
>Gm08:6810188-6810220
>Gm08:6823537-6823574
>Gm08:6824392-6824427
>Gm08:6825074-6825140
>Gm08:6828976-6829020
>Gm08:6835991-6836120
>Gm08:6836286-6836348
>Gm08:6843981-6844072
>Gm08:6846580-6846634
>Gm08:6851799-6851847
>Gm08:6854491-6854552
>Gm08:6856750-6856852
>Gm08:6857520-6857570
>Gm08:6860212-6860261
>Gm08:6860378-6860561
>Gm08:6862640-6862690
>Gm08:6865264-6865533
>Gm08:6867218-6867889
>Gm08:6872760-6872798
>Gm08:6873865-6873920
>Gm08:6874010-6874229
>Gm08:6876239-6876282
>Gm08:6877025-6877112
>Gm08:6877146-6877227
>Gm08:6877683-6877730
>Gm08:6877793-6877983
>Gm08:6878293-6878458
>Gm08:6880323-6880396
>Gm08:6889574-6889615
>Gm08:6890273-6890318
>Gm08:6890516-6890597
>Gm08:6890725-6890841
>Gm08:6891737-6891770
>Gm08:6897193-6897548
>Gm08:6897586-6898167
>Gm08:6905031-6905112
>Gm08:6906632-6906688
>Gm08:6908317-6908352
>Gm08:6911381-6911395
>Gm08:6914263-6914425
>Gm08:6914842-6914876
>Gm08:6916497-6916811
>Gm08:6917280-6917389
>Gm08:6917409-6917498
>Gm08:6917602-6917833
>Gm08:6925534-6925579
>Gm08:6925630-6925867
>Gm08:6926669-6926758
>Gm08:6927086-6927183
>Gm08:6927288-6927381
>Gm08:6928155-6928206
>Gm08:6929460-6929535
>Gm08:6936773-6936888
>Gm08:6937084-6937218
>Gm08:6943374-6943527
>Gm08:6946585-6946669
>Gm08:6951061-6951108
>Gm08:6951256-6951295
>Gm08:6954176-6954257
>Gm08:6957604-6957693
>Gm08:6958510-6958597
>Gm08:6959336-6959387
>Gm08:6972903-6972952
>Gm08:6973427-6973779
>Gm08:6976683-6976723
>Gm08:6979135-6979285
>Gm08:6979537-6979626
>Gm08:6979716-6979790
>Gm08:6979934-6979964
>Gm08:6982456-6983093
>Gm08:6993224-6993275
>Gm08:6995025-6995091
>Gm08:6995106-6995179
>Gm08:6995205-6995245
>Gm08:6995920-6995950
>Gm08:7001035-7001117
>Gm08:7006447-7006492
>Gm08:7016775-7016859
>Gm08:7018446-7018531
>Gm08:7019639-7019731
>Gm08:7019802-7019914
>Gm08:7020041-7020097
>Gm08:7020143-7020219
>Gm08:7026196-7026221
>Gm08:7027852-7027899
>Gm08:7029030-7029212
>Gm08:7029368-7029430
>Gm08:7029840-7029962
>Gm08:7031005-7031049
>Gm08:7039568-7039715
>Gm08:7040291-7040757
>Gm08:7040885-7040974
>Gm08:7041604-7041678
>Gm08:7044412-7044461
>Gm08:7047853-7048526
>Gm08:7049701-7049743
>Gm08:7049793-7049932
>Gm08:7050018-7050200
>Gm08:7050955-7051016
>Gm08:7051309-7051351
>Gm08:7051467-7051819
>Gm08:7058852-7058904
>Gm08:7059103-7059191
>Gm08:7059732-7059747
>Gm08:7060278-7060383
>Gm08:7060818-7060932
>Gm08:7061649-7062052
>Gm08:7069326-7069455
>Gm08:7072320-7072346
>Gm08:7072811-7072869
>Gm08:7072919-7072957
>Gm08:7073031-7073100
>Gm08:7074436-7074511
>Gm08:7074546-7074607
>Gm08:7074637-7074736
>Gm08:7074773-7074997
>Gm08:7075025-7075206
>Gm08:7075266-7075357
>Gm08:7075378-7075420
>Gm08:7075531-7075685
>Gm08:7075767-7075938
>Gm08:7075997-7076176
>Gm08:7076240-7076535
>Gm08:7076692-7076888
>Gm08:7076958-7077063
>Gm08:7077216-7077347
>Gm08:7077629-7077703
>Gm08:7078008-7078049
>Gm08:7079014-7079094
>Gm08:7080274-7080571
>Gm08:7082283-7082345
>Gm08:7082420-7082465
>Gm08:7086627-7086664
>Gm08:7087968-7088030
>Gm08:7088360-7088443
>Gm08:7090137-7090193
>Gm08:7104255-7104313
>Gm08:7105426-7105553
>Gm08:7105838-7105898
>Gm08:7106193-7106262
>Gm08:7106930-7107028
>Gm08:7107344-7107515
>Gm08:7108345-7108404
>Gm08:7108594-7108637
>Gm08:7114239-7114344
>Gm08:7118394-7118475
>Gm08:7118540-7118577
>Gm08:7119124-7119234
>Gm08:7120774-7120866
>Gm08:7121349-7121442
>Gm08:7124904-7124967
>Gm08:7125182-7125228
>Gm08:7127254-7127322
>Gm08:7129914-7130060
>Gm08:7130970-7130999
>Gm08:7131887-7131925
>Gm08:7132656-7132733
>Gm08:7132753-7132790
>Gm08:7134243-7134288
>Gm08:7142514-7142557
>Gm08:7142969-7143014
>Gm08:7143164-7143225
>Gm08:7143341-7143422
>Gm08:7144622-7144654
>Gm08:7144729-7144775
>Gm08:7144932-7145565
>Gm08:7145994-7146114
>Gm08:7146941-7147071
>Gm08:7147215-7147262
>Gm08:7148147-7148208
>Gm08:7148801-7148830
>Gm08:7149846-7149906
>Gm08:7153764-7153855
>Gm08:7157806-7157836
>Gm08:7158409-7158526
>Gm08:7161972-7162016
>Gm08:7163279-7163359
>Gm08:7163813-7163962
>Gm08:7166470-7166529
>Gm08:7168506-7168543
>Gm08:7174091-7174194
>Gm08:7178814-7178871
>Gm08:7180687-7180817
>Gm08:7182188-7182221
>Gm08:7186309-7186334
>Gm08:7186493-7186527
>Gm08:7186573-7186598
>Gm08:7186954-7186996
>Gm08:7187184-7187313
>Gm08:7187360-7187787
>Gm08:7193676-7193737
>Gm08:7193896-7193998
>Gm08:7195416-7195573
>Gm08:7196522-7196671
>Gm08:7196956-7197045
>Gm08:7200510-7200578
>Gm08:7206705-7206753
>Gm08:7207126-7207222
>Gm08:7207719-7207768
>Gm08:7207894-7207962
>Gm08:7208191-7208475
>Gm08:7208521-7208629
>Gm08:7209110-7209207
>Gm08:7212286-7212392
>Gm08:7213030-7213142
>Gm08:7217829-7217878
>Gm08:7221147-7221214
>Gm08:7228296-7228462
>Gm08:7229227-7229270
>Gm08:7229847-7230273
>Gm08:7230447-7230565
>Gm08:7230651-7230741
>Gm08:7230915-7231093
>Gm08:7234016-7234057
>Gm08:7236506-7236556
>Gm08:7244542-7244574
>Gm08:7244740-7245053
>Gm08:7245516-7245585
>Gm08:7246209-7246275
>Gm08:7246325-7246403
>Gm08:7246559-7246614
>Gm08:7249343-7249379
>Gm08:7250013-7250043
>Gm08:7251016-7251090
>Gm08:7253962-7254014
>Gm08:7254774-7254903
>Gm08:7255159-7255200
>Gm08:7255695-7255757
>Gm08:7255974-7256042
>Gm08:7256262-7256377
>Gm08:7256822-7257107
>Gm08:7257714-7257797
>Gm08:7258131-7258165
>Gm08:7268052-7268207
>Gm08:7269657-7269721
>Gm08:7272048-7272089
>Gm08:7272309-7272342
>Gm08:7274439-7274567
>Gm08:7274869-7274903
>Gm08:7277294-7277326
>Gm08:7279082-7279186
>Gm08:7281015-7281091
>Gm08:7284275-7284370
>Gm08:7286313-7286388
>Gm08:7286515-7286592
>Gm08:7286918-7287183
>Gm08:7291738-7291814
>Gm08:7292740-7292773
>Gm08:7294151-7294440
>Gm08:7294553-7294728
>Gm08:7294754-7295455
>Gm08:7295547-7295690
>Gm08:7295848-7296234
>Gm08:7296289-7296314
>Gm08:7296352-7296896
>Gm08:7303198-7303234
>Gm08:7304746-7304804
>Gm08:7308114-7308227
>Gm08:7310137-7310195
>Gm08:7311474-7311564
>Gm08:7312858-7313171
>Gm08:7313205-7313538
>Gm08:7314693-7314740
>Gm08:7316324-7316358
>Gm08:7316954-7316985
>Gm08:7317549-7317598
>Gm08:7317745-7317780
>Gm08:7318066-7318141
>Gm08:7320234-7320260
>Gm08:7321603-7321663
>Gm08:7324021-7324103
>Gm08:7326831-7326921
>Gm08:7336082-7336135
>Gm08:7337940-7338121
>Gm08:7338246-7338502
>Gm08:7341078-7341291
>Gm08:7345200-7345246
>Gm08:7346447-7346558
>Gm08:7346771-7346802
>Gm08:7346866-7347014
>Gm08:7349110-7349175
>Gm08:7350345-7350418
>Gm08:7352316-7352393
>Gm08:7357830-7357905
>Gm08:7358703-7358852
>Gm08:7358985-7359021
>Gm08:7359075-7359112
>Gm08:7363730-7363823
>Gm08:7367077-7367208
>Gm08:7367420-7367532
>Gm08:7369471-7369578
>Gm08:7370119-7370210
>Gm08:7370589-7370690
>Gm08:7371013-7371540
>Gm08:7373162-7373326
>Gm08:7379049-7379102
>Gm08:7379880-7380081
>Gm08:7380841-7380877
>Gm08:7387641-7387701
>Gm08:7387743-7387791
>Gm08:7391190-7391251
>Gm08:7392512-7392601
>Gm08:7393322-7393355
>Gm08:7393400-7393445
>Gm08:7394023-7394058
>Gm08:7394543-7394608
>Gm08:7398458-7398505
>Gm08:7399568-7399668
>Gm08:7399787-7399822
>Gm08:7399886-7400041
>Gm08:7400826-7400869
>Gm08:7401068-7401122
>Gm08:7402085-7402134
>Gm08:7402193-7402286
>Gm08:7402545-7402575
>Gm08:7404787-7404874
>Gm08:7404932-7405039
>Gm08:7405073-7405193
>Gm08:7406592-7406646
>Gm08:7407678-7407751
>Gm08:7408139-7408301
>Gm08:7408477-7408550
>Gm08:7408667-7408791
>Gm08:7408926-7408994
>Gm08:7409144-7409249
>Gm08:7409510-7409684
>Gm08:7412797-7412873
>Gm08:7413224-7413313
>Gm08:7413945-7414065
>Gm08:7414457-7414531
>Gm08:7415430-7415470
>Gm08:7415508-7415617
>Gm08:7415885-7415985
>Gm08:7417811-7417865
>Gm08:7421470-7421705
>Gm08:7425279-7425314
>Gm08:7426406-7426585
>Gm08:7426839-7426903
>Gm08:7427313-7427350
>Gm08:7427545-7427581
>Gm08:7428560-7428767
>Gm08:7428933-7429007
>Gm08:7429123-7429208
>Gm08:7429343-7429411
>Gm08:7429561-7429710
>Gm08:7429893-7430003
>Gm08:7433206-7433273
>Gm08:7433633-7433713
>Gm08:7434347-7434467
>Gm08:7434856-7434917
>Gm08:7435958-7435997
>Gm08:7436035-7436144
>Gm08:7436411-7436447
>Gm08:7436944-7437006
>Gm08:7438400-7438596
>Gm08:7442070-7442110
>Gm08:7444571-7444601
>Gm08:7446316-7446350
>Gm08:7446981-7447116
>Gm08:7457362-7458830
>Gm08:7459644-7460119
>Gm08:7460542-7460632
>Gm08:7461311-7461437
>Gm08:7461463-7461493
>Gm08:7465814-7465920
>Gm08:7466309-7466499
>Gm08:7466833-7466847
>Gm08:7471441-7471686
>Gm08:7471719-7471783
>Gm08:7474129-7474197
>Gm08:7475707-7475775
>Gm08:7484773-7484819
>Gm08:7487530-7487579
>Gm08:7488406-7488458
>Gm08:7493366-7493420
>Gm08:7496312-7496503
>Gm08:7497499-7497717
>Gm08:7506530-7506612
>Gm08:7508778-7508885
>Gm08:7508986-7509035
>Gm08:7514657-7514746
>Gm08:7515149-7515306
>Gm08:7518068-7518176
>Gm08:7522884-7522991
>Gm08:7523113-7523166
>Gm08:7524757-7524876
>Gm08:7527915-7528007
>Gm08:7528436-7528505
>Gm08:7528712-7528936
>Gm08:7530393-7530567
>Gm08:7533299-7533346
>Gm08:7535570-7535604
>Gm08:7536542-7536609
>Gm08:7537686-7537792
>Gm08:7540192-7540300
>Gm08:7543776-7543822
>Gm08:7545666-7545699
>Gm08:7547307-7547373
>Gm08:7560238-7560309
>Gm08:7561245-7561349
>Gm08:7565585-7566097
>Gm08:7568301-7568355
>Gm08:7572504-7572594
>Gm08:7585607-7585678
>Gm08:7589634-7589674
>Gm08:7590191-7590248
>Gm08:7590707-7590748
>Gm08:7591038-7591147
>Gm08:7594947-7594976
>Gm08:7597642-7597703
>Gm08:7598284-7598318
>Gm08:7605942-7606128
>Gm08:7606225-7606277
>Gm08:7606528-7606600
>Gm08:7606719-7606825
>Gm08:7606970-7607013
>Gm08:7607117-7607183
>Gm08:7607220-7607254
>Gm08:7607295-7607338
>Gm08:7607385-7607598
>Gm08:7607688-7607836
>Gm08:7615896-7616106
>Gm08:7618939-7619015
>Gm08:7620281-7620331
>Gm08:7621921-7621982
>Gm08:7628955-7629044
>Gm08:7635076-7635138
>Gm08:7637436-7637506
>Gm08:7637773-7637886
>Gm08:7638723-7638758
>Gm08:7641245-7641295
>Gm08:7642111-7642128
>Gm08:7642228-7642244
>Gm08:7642655-7642738
>Gm08:7643098-7643145
>Gm08:7643273-7643346
>Gm08:7643754-7643840
>Gm08:7644048-7644094
>Gm08:7644275-7644371
>Gm08:7644866-7644985
>Gm08:7645583-7645878
>Gm08:7646002-7646042
>Gm08:7646307-7646428
>Gm08:7646448-7646584
>Gm08:7646779-7646834
>Gm08:7647207-7647314
>Gm08:7647675-7647704
>Gm08:7647784-7647860
>Gm08:7648393-7648508
>Gm08:7648680-7648765
>Gm08:7649849-7649974
>Gm08:7655273-7655332
>Gm08:7655487-7655699
>Gm08:7656008-7656043
>Gm08:7656122-7656229
>Gm08:7656281-7656449
>Gm08:7656498-7656554
>Gm08:7656608-7656791
>Gm08:7656842-7656889
>Gm08:7656926-7657646
>Gm08:7657721-7657809
>Gm08:7657861-7658127
>Gm08:7658206-7658315
>Gm08:7658452-7658676
>Gm08:7658821-7658869
>Gm08:7659018-7659203
>Gm08:7663235-7663305
>Gm08:7666066-7666096
>Gm08:7667969-7668014
>Gm08:7674175-7674204
>Gm08:7676814-7676870
>Gm08:7679914-7679950
>Gm08:7682157-7682221
>Gm08:7682351-7682432
>Gm08:7682533-7682587
>Gm08:7684300-7684373
>Gm08:7690746-7690787
>Gm08:7692022-7692373
>Gm08:7696450-7696502
>Gm08:7710532-7710996
>Gm08:7712068-7712123
>Gm08:7714809-7714846
>Gm08:7715066-7715097
>Gm08:7715655-7715684
>Gm08:7716264-7716278
>Gm08:7716378-7716393
>Gm08:7718994-7719046
>Gm08:7724876-7724907
>Gm08:7724945-7725009
>Gm08:7732142-7732180
>Gm08:7732566-7732747
>Gm08:7732982-7733025
>Gm08:7733313-7733370
>Gm08:7733492-7733657
>Gm08:7733748-7734026
>Gm08:7736146-7736310
>Gm08:7750279-7750358
>Gm08:7750489-7750503
>Gm08:7750603-7750638
>Gm08:7751279-7751313
>Gm08:7751720-7751761
>Gm08:7756181-7756234
>Gm08:7759102-7761776
>Gm08:7769284-7769316
>Gm08:7782833-7782914
>Gm08:7784968-7785036
>Gm08:7785992-7786044
>Gm08:7787991-7788019
>Gm08:7788037-7788111
>Gm08:7788599-7788680
>Gm08:7792658-7792728
>Gm08:7793240-7793332
>Gm08:7793513-7793642
>Gm08:7799131-7799174
>Gm08:7812666-7812848
>Gm08:7812910-7813063
>Gm08:7817787-7817875
>Gm08:7818278-7818324
>Gm08:7819199-7819388
>Gm08:7821371-7821442
>Gm08:7822228-7822301
>Gm08:7822419-7822466
>Gm08:7822543-7822571
>Gm08:7822662-7822790
>Gm08:7824069-7824116
>Gm08:7825178-7825215
>Gm08:7831876-7831959
>Gm08:7847080-7847149
>Gm08:7850326-7850789
>Gm08:7854470-7854604
>Gm08:7855061-7855200
>Gm08:7856773-7856818
>Gm08:7857685-7857895
>Gm08:7857934-7858147
>Gm08:7860519-7860580
>Gm08:7865958-7866059
>Gm08:7871149-7871202
>Gm08:7878253-7878331
>Gm08:7879499-7879603
>Gm08:7879763-7879852
>Gm08:7884448-7884479
>Gm08:7886005-7886151
>Gm08:7894689-7894729
>Gm08:7894785-7894875
>Gm08:7902110-7902155
>Gm08:7903019-7903102
>Gm08:7908347-7908490
>Gm08:7910757-7910807
>Gm08:7910867-7910927
>Gm08:7911273-7911423
>Gm08:7914945-7915062
>Gm08:7918081-7922719
>Gm08:7922769-7923003
>Gm08:7927471-7927508
>Gm08:7927615-7928154
>Gm08:7928251-7928281
>Gm08:7928311-7928582
>Gm08:7929360-7929392
>Gm08:7935732-7935816
>Gm08:7936937-7936972
>Gm08:7937823-7937858
>Gm08:7942360-7942962
>Gm08:7943232-7943405
>Gm08:7945117-7945156
>Gm08:7948631-7948684
>Gm08:7949421-7949463
>Gm08:7952110-7953837
>Gm08:7954236-7954250
>Gm08:7956726-7956797
>Gm08:7956908-7956966
>Gm08:7957088-7957223
>Gm08:7958557-7958724
>Gm08:7959212-7959246
>Gm08:7961080-7961204
>Gm08:7968675-7968707
>Gm08:7970540-7970601
>Gm08:7970914-7971046
>Gm08:7974004-7974045
>Gm08:7975132-7975221
>Gm08:7983271-7983358
>Gm08:7983843-7983941
>Gm08:7986888-7986968
>Gm08:7987381-7987434
>Gm08:7988152-7988180
>Gm08:7992359-7992544
>Gm08:7993286-7993955
>Gm08:7994002-7994114
>Gm08:7994174-7994514
>Gm08:7999337-7999375
>Gm08:8006037-8006071
>Gm08:8015170-8015287
>Gm08:8017296-8017332
>Gm08:8019437-8019488
>Gm08:8021569-8021635
>Gm08:8022245-8022453
>Gm08:8024941-8025010
>Gm08:8026748-8026792
>Gm08:8029058-8029131
>Gm08:8030691-8030788
>Gm08:8031676-8031728
>Gm08:8033549-8033869
>Gm08:8036024-8036066
>Gm08:8036229-8036261
>Gm08:8036539-8036576
>Gm08:8036932-8036978
>Gm08:8045271-8045319
>Gm08:8045518-8045577
>Gm08:8046121-8046200
>Gm08:8049948-8050018
>Gm08:8056799-8056840
>Gm08:8058823-8058855
>Gm08:8066379-8066482
>Gm08:8067986-8068097
>Gm08:8069723-8069762
>Gm08:8069955-8070019
>Gm08:8070872-8070955
>Gm08:8075226-8075296
>Gm08:8086473-8086577
>Gm08:8087116-8087284
>Gm08:8090003-8090081
>Gm08:8094928-8094976
>Gm08:8098536-8098572
>Gm08:8100191-8100238
>Gm08:8100811-8100893
>Gm08:8104759-8104825
>Gm08:8107859-8107953
>Gm08:8108275-8108349
>Gm08:8115242-8115446
>Gm08:8115487-8115676
>Gm08:8115702-8115948
>Gm08:8115984-8116039
>Gm08:8116090-8116755
>Gm08:8116965-8120146
>Gm08:8122801-8122851
>Gm08:8123347-8123407
>Gm08:8123570-8123638
>Gm08:8132177-8132212
>Gm08:8134362-8134397
>Gm08:8134907-8135021
>Gm08:8137102-8137169
>Gm08:8139962-8140049
>Gm08:8142821-8142866
>Gm08:8157650-8157687
>Gm08:8158752-8159002
>Gm08:8159221-8159380
>Gm08:8159619-8159680
>Gm08:8160946-8161006
>Gm08:8169327-8169383
>Gm08:8173614-8173641
>Gm08:8175255-8176912
>Gm08:8177570-8177671
>Gm08:8177737-8177774
>Gm08:8177831-8177889
>Gm08:8178031-8178123
>Gm08:8187034-8187084
>Gm08:8195600-8195634
>Gm08:8199432-8199540
>Gm08:8199590-8199695
>Gm08:8201805-8201854
>Gm08:8202747-8202838
>Gm08:8202955-8203001
>Gm08:8203051-8203169
>Gm08:8204024-8204079
>Gm08:8204497-8204527
>Gm08:8205834-8205984
>Gm08:8206180-8206366
>Gm08:8216971-8217113
>Gm08:8219665-8219699
>Gm08:8219761-8219795
>Gm08:8223052-8223120
>Gm08:8223148-8223190
>Gm08:8223425-8223659
>Gm08:8227613-8227646
>Gm08:8242202-8242237
>Gm08:8246087-8246228
>Gm08:8248040-8248075
>Gm08:8249308-8249378
>Gm08:8256188-8256240
>Gm08:8256262-8256341
>Gm08:8257724-8257763
>Gm08:8258843-8258907
>Gm08:8258953-8259012
>Gm08:8259055-8259084
>Gm08:8259165-8259606
>Gm08:8262890-8262924
>Gm08:8265387-8265496
>Gm08:8266255-8266629
>Gm08:8266658-8267299
>Gm08:8270126-8270225
>Gm08:8270383-8270477
>Gm08:8270542-8270606
>Gm08:8276844-8277060
>Gm08:8277626-8277650
>Gm08:8277799-8277963
>Gm08:8279410-8279478
>Gm08:8280030-8280130
>Gm08:8286010-8286222
>Gm08:8286294-8286355
>Gm08:8287462-8287693
>Gm08:8288368-8288442
>Gm08:8290358-8290397
>Gm08:8297198-8297247
>Gm08:8299054-8299083
>Gm08:8301908-8302023
>Gm08:8303666-8303734
>Gm08:8306227-8306288
>Gm08:8306357-8306491
>Gm08:8313042-8313070
>Gm08:8313898-8314083
>Gm08:8314158-8314933
>Gm08:8315002-8315462
>Gm08:8315582-8315664
>Gm08:8315746-8315815
>Gm08:8315991-8316142
>Gm08:8318134-8318301
>Gm08:8318408-8318575
>Gm08:8318682-8318789
>Gm08:8326769-8327148
>Gm08:8330686-8330903
>Gm08:8331062-8331182
>Gm08:8332886-8333006
>Gm08:8333046-8333134
>Gm08:8348257-8348294
>Gm08:8348556-8348619
>Gm08:8348707-8348745
>Gm08:8353285-8353318
>Gm08:8353623-8353658
>Gm08:8361329-8361403
>Gm08:8361478-8361503
>Gm08:8363259-8363343
>Gm08:8363446-8363511
>Gm08:8369705-8369777
>Gm08:8372468-8372588
>Gm08:8373618-8373818
>Gm08:8375109-8375275
>Gm08:8378158-8378331
>Gm08:8380539-8380675
>Gm08:8380806-8381653
>Gm08:8384492-8384590
>Gm08:8384636-8385384
>Gm08:8385605-8385734
>Gm08:8391259-8391327
>Gm08:8393397-8393597
>Gm08:8394333-8394409
>Gm08:8394467-8394574
>Gm08:8394733-8394781
>Gm08:8409135-8409181
>Gm08:8409588-8409640
>Gm08:8410531-8410650
>Gm08:8412236-8413250
>Gm08:8414194-8414432
>Gm08:8414473-8414587
>Gm08:8417662-8417751
>Gm08:8418682-8418773
>Gm08:8419928-8419976
>Gm08:8420056-8420139
>Gm08:8421235-8421287
>Gm08:8422065-8422140
>Gm08:8423495-8423563
>Gm08:8425194-8425244
>Gm08:8427157-8427521
>Gm08:8428151-8428420
>Gm08:8431423-8431541
>Gm08:8431768-8431963
>Gm08:8432027-8432217
>Gm08:8433211-8433322
>Gm08:8434220-8434505
>Gm08:8436584-8436669
>Gm08:8442795-8442880
>Gm08:8448058-8448188
>Gm08:8449031-8449126
>Gm08:8449520-8449604
>Gm08:8456852-8456877
>Gm08:8457468-8457500
>Gm08:8458186-8458289
>Gm08:8462798-8462896
>Gm08:8462942-8463690
>Gm08:8464395-8464429
>Gm08:8468628-8468725
>Gm08:8468768-8469519
>Gm08:8469740-8469881
>Gm08:8470581-8470787
>Gm08:8472219-8472348
>Gm08:8472569-8473317
>Gm08:8473363-8473461
>Gm08:8476299-8477146
>Gm08:8477277-8477413
>Gm08:8481624-8481694
>Gm08:8482236-8482284
>Gm08:8482423-8482847
>Gm08:8483646-8483773
>Gm08:8483891-8483941
>Gm08:8485504-8485635
>Gm08:8485766-8486263
>Gm08:8487840-8487855
>Gm08:8490088-8490160
>Gm08:8496295-8496357
>Gm08:8496869-8497006
>Gm08:8504628-8504656
>Gm08:8505499-8505627
>Gm08:8507951-8508006
>Gm08:8510386-8510429
>Gm08:8510796-8510831
>Gm08:8514131-8514212
>Gm08:8514377-8514542
>Gm08:8514588-8514628
>Gm08:8514716-8514811
>Gm08:8514875-8515246
>Gm08:8515354-8515552
>Gm08:8517066-8517099
>Gm08:8520453-8520505
>Gm08:8523467-8523493
>Gm08:8523812-8523865
>Gm08:8524247-8525055
>Gm08:8526159-8527105
>Gm08:8529236-8529307
>Gm08:8529794-8529825
>Gm08:8531025-8531074
>Gm08:8531130-8531297
>Gm08:8535234-8535431
>Gm08:8538830-8538894
>Gm08:8539611-8539756
>Gm08:8540082-8540166
>Gm08:8540433-8540483
>Gm08:8541506-8541599
>Gm08:8544403-8544533
>Gm08:8552693-8552732
>Gm08:8552948-8553036
>Gm08:8555774-8555883
>Gm08:8557005-8557082
>Gm08:8558378-8558548
>Gm08:8559195-8559275
>Gm08:8559488-8559528
>Gm08:8559793-8559864
>Gm08:8559896-8559924
>Gm08:8562493-8562788
>Gm08:8562883-8562983
>Gm08:8563051-8563081
>Gm08:8567421-8567481
>Gm08:8567723-8567773
>Gm08:8573180-8573490
>Gm08:8577853-8577923
>Gm08:8578188-8578258
>Gm08:8593469-8593588
>Gm08:8593778-8593933
>Gm08:8594863-8594899
>Gm08:8598360-8598484
>Gm08:8606208-8606250
>Gm08:8606502-8606659
>Gm08:8606694-8606758
>Gm08:8610505-8610587
>Gm08:8611134-8611330
>Gm08:8611931-8612186
>Gm08:8612282-8612422
>Gm08:8612458-8612499
>Gm08:8612697-8612770
>Gm08:8613057-8613135
>Gm08:8613308-8613485
>Gm08:8613511-8613734
>Gm08:8613812-8613890
>Gm08:8616328-8616404
>Gm08:8620815-8620877
>Gm08:8621080-8621152
>Gm08:8622728-8622825
>Gm08:8624155-8624582
>Gm08:8626162-8626228
>Gm08:8627135-8627186
>Gm08:8627290-8627368
>Gm08:8627720-8627786
>Gm08:8627977-8628870
>Gm08:8628917-8629079
>Gm08:8629357-8629409
>Gm08:8640221-8640281
>Gm08:8640744-8640843
>Gm08:8641937-8641992
>Gm08:8650942-8651095
>Gm08:8657378-8657434
>Gm08:8657624-8657772
>Gm08:8659505-8659533
>Gm08:8667635-8667673
>Gm08:8669854-8669930
>Gm08:8670412-8670503
>Gm08:8671911-8672092
>Gm08:8673181-8673294
>Gm08:8675601-8675784
>Gm08:8676297-8676527
>Gm08:8677379-8677448
>Gm08:8678514-8678576
>Gm08:8683583-8683736
>Gm08:8689496-8689618
>Gm08:8690308-8690375
>Gm08:8696049-8696126
>Gm08:8696391-8696574
>Gm08:8696648-8697257
>Gm08:8697299-8697477
>Gm08:8699838-8699907
>Gm08:8700946-8701008
>Gm08:8704878-8704919
>Gm08:8705423-8705471
>Gm08:8710211-8710269
>Gm08:8710348-8710400
>Gm08:8715669-8715775
>Gm08:8726959-8727007
>Gm08:8728723-8728784
>Gm08:8731367-8731398
>Gm08:8734972-8735044
>Gm08:8746195-8746405
>Gm08:8784694-8784753
>Gm08:8787841-8787888
>Gm08:8788915-8789049
>Gm08:8789499-8789626
>Gm08:8789755-8789883
>Gm08:8790407-8790459
>Gm08:8791563-8791629
>Gm08:8791694-8791726
>Gm08:8793669-8793775
>Gm08:8794002-8794066
>Gm08:8794573-8794612
>Gm08:8794791-8795015
>Gm08:8796930-8796960
>Gm08:8801991-8802219
>Gm08:8805666-8805724
>Gm08:8816306-8816555
>Gm08:8816655-8816853
>Gm08:8817046-8817101
>Gm08:8826686-8826850
>Gm08:8827201-8827258
>Gm08:8827567-8827660
>Gm08:8829676-8829723
>Gm08:8829838-8829989
>Gm08:8830223-8830321
>Gm08:8831446-8831504
>Gm08:8832546-8832592
>Gm08:8832969-8833335
>Gm08:8833501-8833789
>Gm08:8833889-8833975
>Gm08:8835066-8835129
>Gm08:8835668-8835696
>Gm08:8835839-8835868
>Gm08:8836273-8836348
>Gm08:8836390-8836461
>Gm08:8836509-8836591
>Gm08:8836635-8836801
>Gm08:8837068-8837174
>Gm08:8837298-8837332
>Gm08:8844771-8844932
>Gm08:8847390-8847432
>Gm08:8847813-8847974
>Gm08:8853010-8853077
>Gm08:8853125-8853165
>Gm08:8853910-8853941
>Gm08:8864045-8864107
>Gm08:8864519-8864643
>Gm08:8864779-8864825
>Gm08:8867722-8867778
>Gm08:8870919-8870972
>Gm08:8871022-8871126
>Gm08:8871248-8871482
>Gm08:8871994-8872083
>Gm08:8872688-8872756
>Gm08:8875776-8876446
>Gm08:8879971-8880040
>Gm08:8881121-8881175
>Gm08:8883460-8883900
>Gm08:8888407-8888520
>Gm08:8889441-8889827
>Gm08:8889874-8890549
>Gm08:8890737-8890877
>Gm08:8890999-8891027
>Gm08:8891163-8891420
>Gm08:8891697-8891868
>Gm08:8894426-8894465
>Gm08:8904107-8904237
>Gm08:8908828-8909012
>Gm08:8909135-8909177
>Gm08:8913659-8913714
>Gm08:8916684-8916730
>Gm08:8918344-8918384
>Gm08:8923127-8923173
>Gm08:8923316-8923414
>Gm08:8933475-8933559
>Gm08:8934296-8934383
>Gm08:8937348-8937428
>Gm08:8942008-8942084
>Gm08:8944335-8944383
>Gm08:8946532-8946604
>Gm08:8946933-8947516
>Gm08:8947552-8947742
>Gm08:8947778-8947844
>Gm08:8948758-8948928
>Gm08:8949777-8949923
>Gm08:8949951-8950064
>Gm08:8950132-8950313
>Gm08:8950379-8951527
>Gm08:8951549-8951832
>Gm08:8954728-8954922
>Gm08:8955702-8955828
>Gm08:8956640-8957241
>Gm08:8957501-8958567
>Gm08:8958704-8958881
>Gm08:8960843-8961054
>Gm08:8961104-8961450
>Gm08:8961500-8961541
>Gm08:8963602-8963616
>Gm08:8964169-8964198
>Gm08:8965375-8965394
>Gm08:8965792-8965809
>Gm08:8967037-8967086
>Gm08:8967178-8967277
>Gm08:8967734-8967771
>Gm08:8967891-8967966
>Gm08:8967985-8968029
>Gm08:8972421-8972561
>Gm08:8973091-8973218
>Gm08:8973261-8973306
>Gm08:8982019-8982065
>Gm08:8983636-8983789
>Gm08:8983879-8984219
>Gm08:8984271-8984348
>Gm08:8985731-8985749
>Gm08:8985969-8986070
>Gm08:8986298-8986438
>Gm08:8987211-8987319
>Gm08:8988155-8988238
>Gm08:8988454-8988675
>Gm08:8988714-8989157
>Gm08:8989204-8989688
>Gm08:8989724-8989752
>Gm08:8989780-8989999
>Gm08:8990161-8990217
>Gm08:8990387-8990564
>Gm08:8997078-8997173
>Gm08:8997930-8998018
>Gm08:8999374-8999428
>Gm08:9000344-9000478
>Gm08:9001270-9001360
>Gm08:9006873-9006951
>Gm08:9017967-9018042
>Gm08:9018470-9018503
>Gm08:9018554-9018697
>Gm08:9018899-9018954
>Gm08:9020447-9020584
>Gm08:9020719-9020750
>Gm08:9021662-9021725
>Gm08:9024925-9024957
>Gm08:9030974-9031007
>Gm08:9031107-9031228
>Gm08:9036258-9036292
>Gm08:9038052-9038239
>Gm08:9038844-9038895
>Gm08:9042532-9042565
>Gm08:9044284-9044345
>Gm08:9044440-9044541
>Gm08:9044670-9044723
>Gm08:9045034-9045073
>Gm08:9050368-9050441
>Gm08:9050542-9050583
>Gm08:9050660-9050718
>Gm08:9050749-9050890
>Gm08:9051350-9051434
>Gm08:9054535-9054608
>Gm08:9054721-9054849
>Gm08:9055213-9055314
>Gm08:9055691-9055752
>Gm08:9055789-9055861
>Gm08:9061123-9061199
>Gm08:9065445-9065493
>Gm08:9072183-9072221
>Gm08:9072631-9072672
>Gm08:9074888-9074923
>Gm08:9075466-9075509
>Gm08:9079558-9079608
>Gm08:9079764-9079798
>Gm08:9080005-9080045
>Gm08:9081212-9081414
>Gm08:9084822-9084902
>Gm08:9088280-9088328
>Gm08:9092536-9092592
>Gm08:9092748-9092798
>Gm08:9093378-9093559
>Gm08:9095772-9095868
>Gm08:9096572-9096633
>Gm08:9099552-9099616
>Gm08:9105466-9105631
>Gm08:9106099-9106151
>Gm08:9106628-9106683
>Gm08:9107413-9107451
>Gm08:9109964-9110040
>Gm08:9118871-9119044
>Gm08:9120034-9120087
>Gm08:9120133-9120196
>Gm08:9120403-9120511
>Gm08:9120550-9120595
>Gm08:9120972-9121119
>Gm08:9123508-9123585
>Gm08:9126515-9126550
>Gm08:9132971-9133021
>Gm08:9135240-9135271
>Gm08:9140544-9140582
>Gm08:9141429-9141472
>Gm08:9141586-9141626
>Gm08:9143752-9143823
>Gm08:9146293-9146377
>Gm08:9147101-9147185
>Gm08:9147635-9147697
>Gm08:9148760-9148787
>Gm08:9149385-9149470
>Gm08:9150735-9150792
>Gm08:9154700-9154731
>Gm08:9161536-9161810
>Gm08:9162026-9162124
>Gm08:9162338-9162387
>Gm08:9164001-9164129
>Gm08:9165979-9166104
>Gm08:9166141-9166187
>Gm08:9166570-9166618
>Gm08:9173399-9173530
>Gm08:9173754-9173825
>Gm08:9174267-9174319
>Gm08:9179771-9179838
>Gm08:9182221-9182282
>Gm08:9184995-9185054
>Gm08:9185575-9185609
>Gm08:9186101-9186198
>Gm08:9189260-9189399
>Gm08:9189684-9189842
>Gm08:9194681-9194721
>Gm08:9194757-9195141
>Gm08:9199932-9199974
>Gm08:9199977-9200238
>Gm08:9200666-9200752
>Gm08:9200817-9201016
>Gm08:9202050-9202154
>Gm08:9209267-9209334
>Gm08:9209386-9209503
>Gm08:9211782-9211939
>Gm08:9213741-9213798
>Gm08:9213862-9213989
>Gm08:9214696-9214904
>Gm08:9215289-9215378
>Gm08:9218886-9219094
>Gm08:9219648-9219802
>Gm08:9219864-9219912
>Gm08:9223305-9223345
>Gm08:9226148-9226182
>Gm08:9231035-9231106
>Gm08:9245124-9245168
>Gm08:9246751-9246833
>Gm08:9247114-9247260
>Gm08:9249680-9249715
>Gm08:9252348-9252402
>Gm08:9254525-9254560
>Gm08:9254816-9254938
>Gm08:9256032-9256075
>Gm08:9257165-9257279
>Gm08:9257560-9257633
>Gm08:9259026-9259282
>Gm08:9260497-9260571
>Gm08:9261788-9261824
>Gm08:9267090-9267565
>Gm08:9268002-9268068
>Gm08:9269227-9269325
>Gm08:9276507-9276608
>Gm08:9277480-9277532
>Gm08:9277606-9277656
>Gm08:9277732-9278097
>Gm08:9282533-9282562
>Gm08:9282639-9282667
>Gm08:9282923-9283068
>Gm08:9291336-9291438
>Gm08:9291641-9291689
>Gm08:9292088-9292145
>Gm08:9301493-9301586
>Gm08:9303021-9303085
>Gm08:9305699-9305766
>Gm08:9307992-9308038
>Gm08:9314039-9314088
>Gm08:9315002-9315179
>Gm08:9318529-9318693
>Gm08:9320154-9321544
>Gm08:9323540-9324625
>Gm08:9325024-9325055
>Gm08:9327585-9327654
>Gm08:9328647-9328829
>Gm08:9331689-9331750
>Gm08:9332618-9332658
>Gm08:9346149-9346179
>Gm08:9354116-9354166
>Gm08:9354421-9354527
>Gm08:9359419-9359537
>Gm08:9362406-9362438
>Gm08:9372708-9372854
>Gm08:9380645-9384313
>Gm08:9391737-9391847
>Gm08:9391981-9392042
>Gm08:9395477-9395522
>Gm08:9396102-9396150
>Gm08:9396302-9396411
>Gm08:9400171-9400262
>Gm08:9404430-9404564
>Gm08:9408865-9408908
>Gm08:9408991-9409036
>Gm08:9412625-9412663
>Gm08:9413011-9413039
>Gm08:9413631-9413701
>Gm08:9419644-9419680
>Gm08:9419905-9419951
>Gm08:9420078-9420247
>Gm08:9420576-9420706
>Gm08:9421127-9421244
>Gm08:9421701-9421831
>Gm08:9424630-9424672
>Gm08:9424922-9424954
>Gm08:9426944-9427380
>Gm08:9428683-9428797
>Gm08:9429462-9429508
>Gm08:9429735-9429926
>Gm08:9437102-9437158
>Gm08:9437688-9437719
>Gm08:9437993-9438071
>Gm08:9439761-9439788
>Gm08:9442600-9442822
>Gm08:9446760-9446818
>Gm08:9447151-9447346
>Gm08:9448830-9448917
>Gm08:9452790-9452829
>Gm08:9455212-9455258
>Gm08:9472094-9472218
>Gm08:9474067-9474091
>Gm08:9474414-9474471
>Gm08:9475496-9475543
>Gm08:9475629-9475693
>Gm08:9483706-9483751
>Gm08:9484082-9484248
>Gm08:9484512-9484629
>Gm08:9488573-9488621
>Gm08:9499164-9499228
>Gm08:9504074-9504126
>Gm08:9505561-9505635
>Gm08:9505897-9505927
>Gm08:9506078-9506197
>Gm08:9506681-9506799
>Gm08:9507660-9507777
>Gm08:9511032-9511153
>Gm08:9523124-9523156
>Gm08:9523596-9526218
>Gm08:9526795-9526885
>Gm08:9527076-9527122
>Gm08:9528582-9528634
>Gm08:9534410-9534440
>Gm08:9545271-9545423
>Gm08:9546636-9546666
>Gm08:9548424-9548482
>Gm08:9550790-9550819
>Gm08:9553036-9553073
>Gm08:9558787-9558860
>Gm08:9558984-9559117
>Gm08:9559171-9559194
>Gm08:9559389-9559456
>Gm08:9559492-9559543
>Gm08:9560585-9560653
>Gm08:9562078-9562150
>Gm08:9570295-9570358
>Gm08:9572682-9572802
>Gm08:9583166-9583223
>Gm08:9583293-9583362
>Gm08:9583576-9583606
>Gm08:9588201-9588268
>Gm08:9596764-9596858
>Gm08:9599941-9600134
>Gm08:9600211-9600329
>Gm08:9603666-9603706
>Gm08:9604893-9605122
>Gm08:9605199-9605317
>Gm08:9605872-9606005
>Gm08:9607236-9607269
>Gm08:9609630-9609688
>Gm08:9612161-9612185
>Gm08:9612317-9612516
>Gm08:9612600-9612657
>Gm08:9613561-9613648
>Gm08:9617522-9617547
>Gm08:9621616-9621695
>Gm08:9624231-9624417
>Gm08:9625121-9625431
>Gm08:9625601-9626014
>Gm08:9628921-9628958
>Gm08:9630475-9630547
>Gm08:9632165-9632193
>Gm08:9632743-9632817
>Gm08:9633414-9633458
>Gm08:9633757-9633847
>Gm08:9633965-9634092
>Gm08:9635345-9635379
>Gm08:9635475-9635602
>Gm08:9636940-9636980
>Gm08:9640563-9640603
>Gm08:9645140-9645269
>Gm08:9647520-9647744
>Gm08:9651500-9651575
>Gm08:9651676-9651751
>Gm08:9662613-9662694
>Gm08:9664827-9664885
>Gm08:9665671-9665756
>Gm08:9670975-9671064
>Gm08:9671160-9671229
>Gm08:9671294-9671517
>Gm08:9671665-9671735
>Gm08:9671778-9671826
>Gm08:9672416-9672452
>Gm08:9674081-9674174
>Gm08:9676686-9676727
>Gm08:9682366-9682465
>Gm08:9688377-9688427
>Gm08:9688491-9688729
>Gm08:9688803-9688873
>Gm08:9688964-9689068
>Gm08:9689098-9689170
>Gm08:9689281-9689724
>Gm08:9689772-9689876
>Gm08:9690027-9690068
>Gm08:9690091-9690190
>Gm08:9690583-9690668
>Gm08:9690916-9690958
>Gm08:9692624-9692706
>Gm08:9693321-9693368
>Gm08:9693481-9693574
>Gm08:9702012-9702089
>Gm08:9702301-9702360
>Gm08:9703353-9703404
>Gm08:9703685-9703727
>Gm08:9708384-9708428
>Gm08:9710578-9710680
>Gm08:9711043-9711071
>Gm08:9712018-9712069
>Gm08:9712892-9712985
>Gm08:9714318-9714378
>Gm08:9714435-9714471
>Gm08:9714502-9714632
>Gm08:9714740-9715065
>Gm08:9715162-9715602
>Gm08:9716958-9717030
>Gm08:9717157-9717222
>Gm08:9719884-9720012
>Gm08:9724820-9724853
>Gm08:9724865-9724908
>Gm08:9728692-9728776
>Gm08:9730169-9730277
>Gm08:9731037-9731070
>Gm08:9732291-9732358
>Gm08:9733003-9733104
>Gm08:9733192-9733247
>Gm08:9733469-9733552
>Gm08:9736018-9736118
>Gm08:9736430-9736660
>Gm08:9736760-9736812
>Gm08:9736888-9737045
>Gm08:9737102-9737138
>Gm08:9737201-9737304
>Gm08:9737859-9737940
>Gm08:9737974-9738020
>Gm08:9738126-9738156
>Gm08:9738753-9738809
>Gm08:9739635-9739827
>Gm08:9741066-9741129
>Gm08:9741636-9741779
>Gm08:9742614-9742692
>Gm08:9744488-9744628
>Gm08:9746722-9747063
>Gm08:9747157-9747203
>Gm08:9748446-9748558
>Gm08:9748635-9748756
>Gm08:9748875-9748916
>Gm08:9754112-9754160
>Gm08:9755237-9755318
>Gm08:9755623-9755733
>Gm08:9755992-9756109
>Gm08:9756234-9756395
>Gm08:9756627-9756661
>Gm08:9758090-9758169
>Gm08:9758544-9758599
>Gm08:9766274-9766364
>Gm08:9766485-9766617
>Gm08:9778547-9778761
>Gm08:9783860-9783925
>Gm08:9789164-9789216
>Gm08:9791076-9791096
>Gm08:9792140-9792191
>Gm08:9795132-9795219
>Gm08:9798757-9798829
>Gm08:9800638-9800681
>Gm08:9800832-9800868
>Gm08:9801682-9801737
>Gm08:9803106-9803176
>Gm08:9803691-9803807
>Gm08:9803922-9804002
>Gm08:9804077-9804245
>Gm08:9804332-9804644
>Gm08:9804707-9804863
>Gm08:9805404-9805432
>Gm08:9805832-9805994
>Gm08:9808170-9808268
>Gm08:9809831-9809923
>Gm08:9814069-9814127
>Gm08:9814158-9814231
>Gm08:9815300-9815422
>Gm08:9815506-9815541
>Gm08:9815791-9815860
>Gm08:9815924-9816026
>Gm08:9821075-9821117
>Gm08:9823312-9823370
>Gm08:9835642-9835687
>Gm08:9835741-9835790
>Gm08:9837640-9837709
>Gm08:9838449-9838501
>Gm08:9849099-9849190
>Gm08:9853249-9853361
>Gm08:9857805-9857845
>Gm08:9858995-9859075
>Gm08:9861107-9861200
>Gm08:9867255-9867303
>Gm08:9867746-9867814
>Gm08:9868530-9868611
>Gm08:9873953-9874024
>Gm08:9874387-9874445
>Gm08:9874514-9874555
>Gm08:9875801-9875843
>Gm08:9876194-9876230
>Gm08:9881056-9881114
>Gm08:9881492-9881564
>Gm08:9881899-9881972
>Gm08:9884032-9884110
>Gm08:9884425-9884460
>Gm08:9884497-9884535
>Gm08:9887727-9887795
>Gm08:9891561-9891612
>Gm08:9891769-9891922
>Gm08:9892491-9892795
>Gm08:9892915-9892986
>Gm08:9894366-9894433
>Gm08:9898030-9898106
>Gm08:9898351-9898400
>Gm08:9899032-9899070
>Gm08:9899174-9899216
>Gm08:9899463-9899498
>Gm08:9903233-9903548
>Gm08:9903692-9903723
>Gm08:9904901-9904950
>Gm08:9906155-9906294
>Gm08:9914979-9915020
>Gm08:9917758-9917816
>Gm08:9918354-9918388
>Gm08:9924719-9924872
>Gm08:9924943-9925056
>Gm08:9926492-9926529
>Gm08:9934436-9934581
>Gm08:9948430-9948483
>Gm08:9954965-9955011
>Gm08:9955353-9955389
>Gm08:9955645-9955729
>Gm08:9959095-9959134
>Gm08:9961113-9961132
>Gm08:9961818-9961899
>Gm08:9962385-9962508
>Gm08:9962672-9962761
>Gm08:9962879-9963279
>Gm08:9964182-9964248
>Gm08:9968312-9968345
>Gm08:9976541-9976576
>Gm08:9977474-9977524
>Gm08:9985516-9985635
>Gm08:9986175-9986216
>Gm08:9987268-9989674
>Gm08:9990149-9990197
>Gm08:9990370-9990432
>Gm08:9993321-9993388
>Gm08:9993761-9993800
>Gm08:9997061-9997131
>Gm08:9998659-9998860
>Gm08:9999334-9999393
>Gm08:9999486-9999599
>Gm08:10002821-10003164
>Gm08:10005390-10005449
>Gm08:10008191-10008228
>Gm08:10014922-10015046
>Gm08:10016006-10016278
>Gm08:10019468-10019496
>Gm08:10020324-10020361
>Gm08:10020672-10020750
>Gm08:10022088-10022116
>Gm08:10023055-10023125
>Gm08:10023481-10023559
>Gm08:10025684-10026190
>Gm08:10026265-10026313
>Gm08:10026426-10027436
>Gm08:10027772-10027874
>Gm08:10028090-10028154
>Gm08:10028808-10028847
>Gm08:10031798-10031860
>Gm08:10032828-10032970
>Gm08:10033006-10033066
>Gm08:10033102-10033332
>Gm08:10034532-10034637
>Gm08:10039432-10039496
>Gm08:10041675-10041732
>Gm08:10042674-10042758
>Gm08:10043947-10043981
>Gm08:10045149-10045211
>Gm08:10049570-10049632
>Gm08:10049697-10049763
>Gm08:10050269-10050475
>Gm08:10051018-10051057
>Gm08:10057219-10057279
>Gm08:10060154-10060258
>Gm08:10060554-10060579
>Gm08:10064344-10064424
>Gm08:10069477-10069601
>Gm08:10076615-10076766
>Gm08:10076826-10076882
>Gm08:10077311-10077352
>Gm08:10079221-10079294
>Gm08:10079782-10079992
>Gm08:10086351-10086418
>Gm08:10087260-10087291
>Gm08:10089332-10089363
>Gm08:10093365-10093481
>Gm08:10094164-10094243
>Gm08:10094285-10094343
>Gm08:10097713-10097748
>Gm08:10101633-10101665
>Gm08:10101777-10102687
>Gm08:10102907-10102966
>Gm08:10104798-10104962
>Gm08:10112318-10112532
>Gm08:10113689-10113748
>Gm08:10113959-10114077
>Gm08:10116842-10116921
>Gm08:10119406-10119459
>Gm08:10120010-10120156
>Gm08:10121854-10121896
>Gm08:10122336-10122414
>Gm08:10122890-10122920
>Gm08:10123594-10123670
>Gm08:10124261-10124332
>Gm08:10129395-10129433
>Gm08:10130077-10130134
>Gm08:10130193-10130242
>Gm08:10150870-10150952
>Gm08:10155076-10155336
>Gm08:10156582-10156626
>Gm08:10156674-10156714
>Gm08:10158246-10158366
>Gm08:10164195-10164325
>Gm08:10165127-10165180
>Gm08:10167819-10167856
>Gm08:10168772-10168895
>Gm08:10169207-10169279
>Gm08:10183741-10183790
>Gm08:10184234-10184279
>Gm08:10184763-10184850
>Gm08:10185036-10185068
>Gm08:10187955-10188164
>Gm08:10188393-10188479
>Gm08:10188525-10188719
>Gm08:10192665-10192690
>Gm08:10193375-10193561
>Gm08:10194375-10194419
>Gm08:10194808-10194889
>Gm08:10195216-10195262
>Gm08:10196284-10196371
>Gm08:10201764-10201852
>Gm08:10201919-10202236
>Gm08:10202420-10202941
>Gm08:10204917-10204996
>Gm08:10206005-10206047
>Gm08:10209167-10209239
>Gm08:10210081-10210138
>Gm08:10212245-10212299
>Gm08:10217439-10217469
>Gm08:10221122-10221331
>Gm08:10221820-10221884
>Gm08:10222151-10222235
>Gm08:10223192-10223254
>Gm08:10229015-10229084
>Gm08:10232529-10232577
>Gm08:10233313-10233354
>Gm08:10234311-10234340
>Gm08:10237680-10237718
>Gm08:10238779-10238890
>Gm08:10239134-10239167
>Gm08:10239337-10239373
>Gm08:10241657-10241814
>Gm08:10242195-10242276
>Gm08:10248653-10248730
>Gm08:10249845-10250233
>Gm08:10250258-10250810
>Gm08:10250869-10250914
>Gm08:10258787-10258905
>Gm08:10262084-10262150
>Gm08:10262166-10262423
>Gm08:10264570-10264666
>Gm08:10266255-10266311
>Gm08:10270734-10270793
>Gm08:10271325-10271364
>Gm08:10271488-10271589
>Gm08:10275955-10276021
>Gm08:10276041-10276092
>Gm08:10277331-10277419
>Gm08:10278198-10278619
>Gm08:10279420-10279454
>Gm08:10279530-10279579
>Gm08:10281230-10281346
>Gm08:10284843-10284883
>Gm08:10287341-10287388
>Gm08:10287496-10287571
>Gm08:10293494-10293651
>Gm08:10294222-10294373
>Gm08:10294548-10295036
>Gm08:10295087-10295308
>Gm08:10295359-10295467
>Gm08:10295507-10295947
>Gm08:10295992-10296544
>Gm08:10296646-10296856
>Gm08:10296953-10298197
>Gm08:10299287-10299369
>Gm08:10299553-10299653
>Gm08:10299666-10299710
>Gm08:10299768-10299819
>Gm08:10299892-10299932
>Gm08:10300521-10300564
>Gm08:10300593-10300634
>Gm08:10306572-10306728
>Gm08:10306921-10307035
>Gm08:10309554-10309611
>Gm08:10312700-10312793
>Gm08:10313690-10313716
>Gm08:10314773-10314824
>Gm08:10315305-10315331
>Gm08:10315389-10315415
>Gm08:10316299-10316436
>Gm08:10316889-10316956
>Gm08:10320753-10320794
>Gm08:10323412-10323520
>Gm08:10323547-10323604
>Gm08:10329873-10329956
>Gm08:10335133-10335188
>Gm08:10338046-10338119
>Gm08:10338188-10338240
>Gm08:10353386-10353408
>Gm08:10355878-10355910
>Gm08:10357067-10357113
>Gm08:10360332-10360382
>Gm08:10362818-10362901
>Gm08:10363644-10363693
>Gm08:10366397-10366488
>Gm08:10371185-10371330
>Gm08:10371449-10371604
>Gm08:10371718-10372013
>Gm08:10372622-10372742
>Gm08:10373145-10373186
>Gm08:10374928-10374954
>Gm08:10376865-10376900
>Gm08:10379979-10380036
>Gm08:10383534-10383587
>Gm08:10385239-10385272
>Gm08:10385612-10385717
>Gm08:10385955-10386044
>Gm08:10387728-10387775
>Gm08:10387832-10387965
>Gm08:10390099-10390292
>Gm08:10391397-10391564
>Gm08:10392342-10392467
>Gm08:10394736-10394794
>Gm08:10395218-10395306
>Gm08:10398267-10398302
>Gm08:10398458-10398556
>Gm08:10398676-10398777
>Gm08:10400298-10400386
>Gm08:10400938-10401007
>Gm08:10401245-10401377
>Gm08:10401409-10401480
>Gm08:10403865-10403964
>Gm08:10415867-10415908
>Gm08:10416436-10416647
>Gm08:10416702-10417513
>Gm08:10417616-10417743
>Gm08:10418109-10418179
>Gm08:10418260-10418325
>Gm08:10419852-10419887
>Gm08:10421370-10421408
>Gm08:10421674-10423096
>Gm08:10423500-10423625
>Gm08:10423799-10423834
>Gm08:10427127-10427221
>Gm08:10431462-10431514
>Gm08:10433143-10433207
>Gm08:10435816-10435929
>Gm08:10440260-10440343
>Gm08:10453169-10453211
>Gm08:10453624-10453677
>Gm08:10454606-10454687
>Gm08:10454829-10455178
>Gm08:10460668-10460906
>Gm08:10468906-10469133
>Gm08:10469549-10469603
>Gm08:10476418-10476624
>Gm08:10484232-10484310
>Gm08:10484429-10484738
>Gm08:10486450-10486501
>Gm08:10486581-10486658
>Gm08:10489846-10489876
>Gm08:10493748-10493783
>Gm08:10494816-10494914
>Gm08:10499677-10499885
>Gm08:10502148-10502262
>Gm08:10502418-10502615
>Gm08:10505100-10505204
>Gm08:10507236-10507393
>Gm08:10507679-10507711
>Gm08:10507768-10507909
>Gm08:10510552-10510778
>Gm08:10515614-10515676
>Gm08:10519095-10519191
>Gm08:10527235-10527325
>Gm08:10528106-10528322
>Gm08:10528518-10528660
>Gm08:10535079-10535140
>Gm08:10536108-10536199
>Gm08:10537952-10538003
>Gm08:10538988-10539027
>Gm08:10543314-10543364
>Gm08:10548901-10548947
>Gm08:10549263-10549387
>Gm08:10551347-10551386
>Gm08:10552439-10552467
>Gm08:10552497-10552599
>Gm08:10554934-10555029
>Gm08:10555165-10555357
>Gm08:10555602-10555653
>Gm08:10555689-10555844
>Gm08:10557915-10557956
>Gm08:10558013-10558142
>Gm08:10558681-10558758
>Gm08:10560197-10560472
>Gm08:10562700-10562741
>Gm08:10569772-10569913
>Gm08:10570100-10570156
>Gm08:10570230-10570291
>Gm08:10570534-10570800
>Gm08:10571060-10571099
>Gm08:10575746-10575811
>Gm08:10576097-10576188
>Gm08:10577199-10577286
>Gm08:10578537-10578567
>Gm08:10578610-10578726
>Gm08:10578781-10578965
>Gm08:10579013-10579245
>Gm08:10579452-10580114
>Gm08:10580238-10580292
>Gm08:10580404-10580418
>Gm08:10580518-10580543
>Gm08:10581196-10581259
>Gm08:10582413-10582449
>Gm08:10587514-10587559
>Gm08:10589183-10589252
>Gm08:10590289-10590586
>Gm08:10590772-10591688
>Gm08:10592493-10592544
>Gm08:10593162-10593283
>Gm08:10593380-10593566
>Gm08:10594769-10594810
>Gm08:10596060-10596112
>Gm08:10598693-10598726
>Gm08:10600580-10600613
>Gm08:10600657-10600811
>Gm08:10600920-10601109
>Gm08:10601139-10601207
>Gm08:10601236-10601283
>Gm08:10601981-10602006
>Gm08:10602120-10602146
>Gm08:10602622-10602661
>Gm08:10603160-10603191
>Gm08:10606819-10606980
>Gm08:10611744-10611787
>Gm08:10613116-10613141
>Gm08:10613241-10613255
>Gm08:10613929-10613970
>Gm08:10614562-10614605
>Gm08:10615894-10615922
>Gm08:10616205-10616289
>Gm08:10616626-10616663
>Gm08:10624476-10624537
>Gm08:10625164-10625268
>Gm08:10630519-10630674
>Gm08:10637909-10637952
>Gm08:10638015-10638170
>Gm08:10639034-10639133
>Gm08:10642537-10642595
>Gm08:10642807-10642918
>Gm08:10645202-10645281
>Gm08:10647775-10647832
>Gm08:10649499-10649834
>Gm08:10651794-10651912
>Gm08:10653218-10653301
>Gm08:10653391-10653436
>Gm08:10653690-10653784
>Gm08:10654373-10654447
>Gm08:10659837-10659893
>Gm08:10660205-10660242
>Gm08:10661516-10661616
>Gm08:10665327-10665378
>Gm08:10666337-10666408
>Gm08:10668235-10668268
>Gm08:10674747-10674827
>Gm08:10675235-10675268
>Gm08:10675392-10675464
>Gm08:10675577-10675690
>Gm08:10676258-10676288
>Gm08:10676651-10676727
>Gm08:10677225-10677276
>Gm08:10678320-10678440
>Gm08:10679663-10679747
>Gm08:10682315-10682448
>Gm08:10685486-10685565
>Gm08:10686473-10686549
>Gm08:10687388-10687498
>Gm08:10688597-10688686
>Gm08:10689658-10689761
>Gm08:10690134-10690306
>Gm08:10690643-10690755
>Gm08:10697774-10697803
>Gm08:10703593-10703696
>Gm08:10705186-10705243
>Gm08:10707248-10707329
>Gm08:10708970-10709017
>Gm08:10715773-10716167
>Gm08:10716890-10717053
>Gm08:10717086-10717270
>Gm08:10720664-10720697
>Gm08:10722801-10722862
>Gm08:10730164-10730200
>Gm08:10734728-10734823
>Gm08:10735387-10735512
>Gm08:10737690-10737721
>Gm08:10740540-10741404
>Gm08:10741437-10741619
>Gm08:10741662-10741742
>Gm08:10743051-10743113
>Gm08:10745027-10745136
>Gm08:10771649-10771700
>Gm08:10780709-10780793
>Gm08:10781067-10781136
>Gm08:10782755-10782891
>Gm08:10783322-10783376
>Gm08:10789821-10789856
>Gm08:10790435-10790500
>Gm08:10795695-10795771
>Gm08:10795848-10795918
>Gm08:10797309-10797349
>Gm08:10802123-10802156
>Gm08:10802212-10802298
>Gm08:10802330-10802379
>Gm08:10803155-10803271
>Gm08:10819716-10819749
>Gm08:10821355-10821458
>Gm08:10821698-10821840
>Gm08:10821915-10821987
>Gm08:10823668-10823760
>Gm08:10823958-10824015
>Gm08:10824082-10824111
>Gm08:10824248-10824390
>Gm08:10824963-10825006
>Gm08:10826816-10826934
>Gm08:10829396-10829437
>Gm08:10830494-10830625
>Gm08:10835600-10835684
>Gm08:10836022-10836136
>Gm08:10836953-10837056
>Gm08:10840664-10840851
>Gm08:10840896-10840947
>Gm08:10843933-10844165
>Gm08:10847787-10847898
>Gm08:10847929-10847982
>Gm08:10870580-10870626
>Gm08:10873512-10873557
>Gm08:10873994-10874062
>Gm08:10876879-10876917
>Gm08:10880650-10880675
>Gm08:10882267-10882474
>Gm08:10882785-10882896
>Gm08:10883148-10883223
>Gm08:10883816-10883904
>Gm08:10885034-10885142
>Gm08:10885429-10885483
>Gm08:10886140-10886190
>Gm08:10886302-10886366
>Gm08:10892646-10892729
>Gm08:10900636-10900682
>Gm08:10901719-10901791
>Gm08:10902068-10902138
>Gm08:10902951-10902985
>Gm08:10909317-10909342
>Gm08:10909623-10909712
>Gm08:10910606-10910672
>Gm08:10911565-10911611
>Gm08:10912073-10912224
>Gm08:10913114-10913155
>Gm08:10914680-10914703
>Gm08:10915510-10915570
>Gm08:10918313-10918352
>Gm08:10921305-10921339
>Gm08:10933921-10933995
>Gm08:10936435-10936481
>Gm08:10939384-10939492
>Gm08:10941306-10941385
>Gm08:10941721-10941827
>Gm08:10946337-10946369
>Gm08:10946440-10946497
>Gm08:10946542-10946640
>Gm08:10947580-10947605
>Gm08:10951429-10951470
>Gm08:10955742-10955833
>Gm08:10956017-10956121
>Gm08:10956250-10956474
>Gm08:10957587-10957656
>Gm08:10957993-10958058
>Gm08:10958183-10958212
>Gm08:10959938-10960027
>Gm08:10963889-10963981
>Gm08:10966560-10966606
>Gm08:10969724-10969944
>Gm08:10974375-10974416
>Gm08:10974537-10974582
>Gm08:10977737-10977762
>Gm08:10978124-10978163
>Gm08:10979486-10979555
>Gm08:10981871-10981906
>Gm08:10994478-10994592
>Gm08:11005927-11006062
>Gm08:11006946-11007099
>Gm08:11007157-11007432
>Gm08:11008267-11008386
>Gm08:11012212-11013508
>Gm08:11013549-11013681
>Gm08:11013836-11013912
>Gm08:11014183-11014217
>Gm08:11014252-11014603
>Gm08:11014635-11014736
>Gm08:11014944-11015018
>Gm08:11015418-11015472
>Gm08:11015671-11015717
>Gm08:11015854-11016195
>Gm08:11016578-11016672
>Gm08:11016779-11016827
>Gm08:11019766-11020048
>Gm08:11020104-11020159
>Gm08:11020789-11020832
>Gm08:11021046-11021092
>Gm08:11021153-11021205
>Gm08:11021359-11021533
>Gm08:11023540-11023572
>Gm08:11024362-11024484
>Gm08:11033406-11033445
>Gm08:11037740-11037805
>Gm08:11038073-11038222
>Gm08:11041255-11042577
>Gm08:11045770-11046059
>Gm08:11046135-11046260
>Gm08:11047191-11047282
>Gm08:11047317-11047439
>Gm08:11047578-11048357
>Gm08:11048479-11048971
>Gm08:11050747-11050830
>Gm08:11052528-11052578
>Gm08:11053944-11053987
>Gm08:11058577-11058615
>Gm08:11058692-11059102
>Gm08:11059172-11059227
>Gm08:11059246-11059369
>Gm08:11059392-11059579
>Gm08:11060421-11060488
>Gm08:11063820-11063983
>Gm08:11064030-11064076
>Gm08:11064137-11064235
>Gm08:11064989-11065028
>Gm08:11068178-11068257
>Gm08:11069499-11069595
>Gm08:11069671-11069717
>Gm08:11070290-11070334
>Gm08:11073039-11073100
>Gm08:11077799-11077852
>Gm08:11079450-11079500
>Gm08:11080648-11080710
>Gm08:11080896-11081028
>Gm08:11092066-11092143
>Gm08:11092598-11092638
>Gm08:11098910-11102096
>Gm08:11102529-11102657
>Gm08:11104959-11105142
>Gm08:11105335-11105395
>Gm08:11105466-11105633
>Gm08:11105665-11105699
>Gm08:11105875-11106092
>Gm08:11109194-11109277
>Gm08:11110429-11110469
>Gm08:11110918-11110948
>Gm08:11121889-11121923
>Gm08:11124927-11124974
>Gm08:11126027-11126061
>Gm08:11132641-11132679
>Gm08:11135917-11136095
>Gm08:11139337-11139372
>Gm08:11139614-11139798
>Gm08:11140142-11140205
>Gm08:11140284-11140543
>Gm08:11140786-11141438
>Gm08:11141495-11142158
>Gm08:11142206-11142488
>Gm08:11144261-11144653
>Gm08:11147727-11147839
>Gm08:11149038-11149127
>Gm08:11149161-11149205
>Gm08:11153468-11153511
>Gm08:11153866-11153929
>Gm08:11154463-11154545
>Gm08:11154888-11154983
>Gm08:11168322-11168355
>Gm08:11168693-11168731
>Gm08:11177456-11177598
>Gm08:11185497-11185610
>Gm08:11186394-11186463
>Gm08:11187325-11187383
>Gm08:11187779-11187930
>Gm08:11188066-11188104
>Gm08:11189732-11189789
>Gm08:11190092-11190457
>Gm08:11190967-11191135
>Gm08:11191152-11191167
>Gm08:11191361-11191503
>Gm08:11191528-11191754
>Gm08:11191867-11191924
>Gm08:11191975-11192245
>Gm08:11192333-11192383
>Gm08:11196731-11196843
>Gm08:11197094-11197154
>Gm08:11197208-11197331
>Gm08:11197498-11197575
>Gm08:11197638-11197666
>Gm08:11197705-11198098
>Gm08:11199081-11199416
>Gm08:11199440-11199529
>Gm08:11199604-11199770
>Gm08:11199905-11199999
>Gm08:11200159-11200190
>Gm08:11201213-11201307
>Gm08:11201391-11201451
>Gm08:11205052-11205085
>Gm08:11205653-11205713
>Gm08:11205749-11205822
>Gm08:11205885-11205952
>Gm08:11206465-11206651
>Gm08:11213351-11213396
>Gm08:11213924-11213995
>Gm08:11216714-11216759
>Gm08:11222614-11222664
>Gm08:11226292-11226359
>Gm08:11227206-11227276
>Gm08:11231227-11231297
>Gm08:11244736-11244932
>Gm08:11244959-11245220
>Gm08:11246750-11246781
>Gm08:11248166-11248261
>Gm08:11250854-11250979
>Gm08:11251201-11251240
>Gm08:11256003-11256042
>Gm08:11266558-11266587
>Gm08:11270659-11270693
>Gm08:11275277-11275321
>Gm08:11275375-11275511
>Gm08:11279909-11280077
>Gm08:11285415-11285630
>Gm08:11290500-11290588
>Gm08:11293832-11294122
>Gm08:11294540-11294705
>Gm08:11294803-11294873
>Gm08:11296377-11296410
>Gm08:11304746-11304787
>Gm08:11305176-11305344
>Gm08:11305361-11305390
>Gm08:11307969-11308073
>Gm08:11309219-11309362
>Gm08:11310309-11310384
>Gm08:11314192-11314255
>Gm08:11315110-11315235
>Gm08:11319519-11319578
>Gm08:11321573-11322066
>Gm08:11322191-11322439
>Gm08:11322584-11322610
>Gm08:11326663-11326754
>Gm08:11327461-11327499
>Gm08:11329959-11330396
>Gm08:11330583-11330641
>Gm08:11330874-11330931
>Gm08:11331100-11331164
>Gm08:11331239-11331307
>Gm08:11331373-11331555
>Gm08:11331734-11331813
>Gm08:11332014-11332289
>Gm08:11332474-11332510
>Gm08:11332589-11332719
>Gm08:11332887-11333029
>Gm08:11333056-11333252
>Gm08:11333340-11333487
>Gm08:11333532-11333709
>Gm08:11333958-11334037
>Gm08:11334206-11334319
>Gm08:11334494-11334543
>Gm08:11335248-11335367
>Gm08:11337785-11337799
>Gm08:11338132-11338195
>Gm08:11342719-11342797
>Gm08:11344127-11344765
>Gm08:11345776-11346594
>Gm08:11347149-11347747
>Gm08:11350052-11350124
>Gm08:11351106-11351177
>Gm08:11351399-11351516
>Gm08:11351610-11351660
>Gm08:11358018-11358098
>Gm08:11358440-11358516
>Gm08:11359493-11359528
>Gm08:11359897-11359972
>Gm08:11361070-11361084
>Gm08:11361412-11361457
>Gm08:11362447-11362529
>Gm08:11364275-11364303
>Gm08:11364898-11364931
>Gm08:11364979-11365019
>Gm08:11367485-11367701
>Gm08:11370891-11371072
>Gm08:11371431-11371504
>Gm08:11371528-11371581
>Gm08:11371740-11371785
>Gm08:11372591-11373001
>Gm08:11373192-11373231
>Gm08:11373285-11373384
>Gm08:11374202-11374289
>Gm08:11374458-11374576
>Gm08:11376110-11376145
>Gm08:11377371-11377450
>Gm08:11377737-11377878
>Gm08:11378065-11378105
>Gm08:11379417-11379705
>Gm08:11383559-11383729
>Gm08:11384528-11384656
>Gm08:11385608-11386051
>Gm08:11386149-11386297
>Gm08:11386605-11386656
>Gm08:11392826-11392857
>Gm08:11393319-11393388
>Gm08:11395790-11395987
>Gm08:11396834-11397064
>Gm08:11398715-11398739
>Gm08:11399873-11399960
>Gm08:11400426-11400493
>Gm08:11400660-11400757
>Gm08:11401002-11401114
>Gm08:11409193-11409326
>Gm08:11409360-11409615
>Gm08:11409659-11409731
>Gm08:11414471-11414500
>Gm08:11417188-11417332
>Gm08:11418775-11418802
>Gm08:11419112-11419163
>Gm08:11419451-11419508
>Gm08:11419599-11419707
>Gm08:11419980-11420067
>Gm08:11420237-11420272
>Gm08:11421546-11421574
>Gm08:11423242-11423287
>Gm08:11424723-11424765
>Gm08:11425360-11425385
>Gm08:11432934-11433075
>Gm08:11433133-11433200
>Gm08:11433698-11433755
>Gm08:11434809-11434980
>Gm08:11435067-11435186
>Gm08:11438086-11438170
>Gm08:11438985-11439067
>Gm08:11439714-11439840
>Gm08:11439991-11440064
>Gm08:11440267-11440316
>Gm08:11440338-11440374
>Gm08:11441839-11441935
>Gm08:11442134-11442285
>Gm08:11442670-11442803
>Gm08:11443093-11443137
>Gm08:11443159-11443280
>Gm08:11443372-11443422
>Gm08:11443468-11443482
>Gm08:11443615-11443631
>Gm08:11449964-11449995
>Gm08:11450273-11450387
>Gm08:11451872-11451947
>Gm08:11452544-11452592
>Gm08:11452859-11453071
>Gm08:11457417-11457467
>Gm08:11458082-11458118
>Gm08:11459518-11459555
>Gm08:11460404-11460444
>Gm08:11462994-11463149
>Gm08:11464246-11464327
>Gm08:11464368-11464591
>Gm08:11464971-11465037
>Gm08:11466098-11466170
>Gm08:11469277-11469308
>Gm08:11475833-11475873
>Gm08:11475894-11475978
>Gm08:11480866-11480944
>Gm08:11481255-11481302
>Gm08:11484188-11484266
>Gm08:11484744-11484831
>Gm08:11487288-11487474
>Gm08:11490034-11490080
>Gm08:11492408-11492504
>Gm08:11493664-11493936
>Gm08:11493977-11494145
>Gm08:11495855-11495892
>Gm08:11496132-11496165
>Gm08:11496218-11496250
>Gm08:11502631-11502683
>Gm08:11507369-11507752
>Gm08:11507955-11507996
>Gm08:11508028-11508376
>Gm08:11508483-11508536
>Gm08:11508851-11508951
>Gm08:11509247-11509282
>Gm08:11513815-11514130
>Gm08:11514339-11514682
>Gm08:11515001-11515138
>Gm08:11516539-11516586
>Gm08:11520280-11520315
>Gm08:11521459-11521490
>Gm08:11522901-11522976
>Gm08:11530744-11530795
>Gm08:11531027-11531168
>Gm08:11531675-11531767
>Gm08:11532877-11532962
>Gm08:11533494-11533531
>Gm08:11533872-11533921
>Gm08:11534663-11534714
>Gm08:11534833-11534871
>Gm08:11535258-11535366
>Gm08:11536977-11537010
>Gm08:11541013-11541058
>Gm08:11547674-11547707
>Gm08:11549178-11549278
>Gm08:11551176-11551214
>Gm08:11551802-11551854
>Gm08:11554906-11554936
>Gm08:11555461-11555495
>Gm08:11555614-11555676
>Gm08:11556181-11556236
>Gm08:11556282-11556342
>Gm08:11561601-11561633
>Gm08:11564348-11564443
>Gm08:11567459-11567667
>Gm08:11570520-11570548
>Gm08:11571404-11571456
>Gm08:11571559-11571594
>Gm08:11571772-11571817
>Gm08:11573797-11573847
>Gm08:11580103-11580207
>Gm08:11582033-11582100
>Gm08:11582180-11582235
>Gm08:11584116-11584153
>Gm08:11584874-11585013
>Gm08:11586709-11586818
>Gm08:11588999-11589106
>Gm08:11589456-11589711
>Gm08:11590276-11591602
>Gm08:11591611-11594983
>Gm08:11596477-11596520
>Gm08:11597797-11597865
>Gm08:11601689-11601779
>Gm08:11614356-11614604
>Gm08:11615124-11615232
>Gm08:11618367-11618406
>Gm08:11618683-11618859
>Gm08:11618918-11619426
>Gm08:11619494-11619585
>Gm08:11619636-11619772
>Gm08:11620775-11620963
>Gm08:11622091-11622342
>Gm08:11624794-11624836
>Gm08:11627692-11627782
>Gm08:11629265-11629345
>Gm08:11630460-11630617
>Gm08:11631549-11631740
>Gm08:11632309-11632424
>Gm08:11632980-11633024
>Gm08:11633277-11633313
>Gm08:11637219-11637362
>Gm08:11639711-11639993
>Gm08:11641018-11641102
>Gm08:11641731-11641779
>Gm08:11641829-11641901
>Gm08:11642433-11642546
>Gm08:11643431-11643664
>Gm08:11644192-11644631
>Gm08:11644810-11644905
>Gm08:11644953-11645226
>Gm08:11645391-11645477
>Gm08:11645880-11646062
>Gm08:11647080-11647199
>Gm08:11647741-11647810
>Gm08:11648047-11648126
>Gm08:11649442-11649581
>Gm08:11649670-11649863
>Gm08:11651959-11651973
>Gm08:11654159-11654187
>Gm08:11658071-11658132
>Gm08:11658651-11658720
>Gm08:11660270-11660337
>Gm08:11660497-11660546
>Gm08:11662897-11662937
>Gm08:11663836-11663908
>Gm08:11669431-11669556
>Gm08:11669643-11669752
>Gm08:11671578-11671624
>Gm08:11671700-11671760
>Gm08:11672001-11672133
>Gm08:11672351-11672458
>Gm08:11678617-11678653
>Gm08:11678982-11679114
>Gm08:11681183-11681238
>Gm08:11681328-11681451
>Gm08:11684655-11684698
>Gm08:11685616-11685685
>Gm08:11686803-11686877
>Gm08:11690796-11690865
>Gm08:11691755-11691825
>Gm08:11694010-11694050
>Gm08:11694905-11695454
>Gm08:11695571-11695623
>Gm08:11695733-11695848
>Gm08:11695895-11696134
>Gm08:11696253-11696814
>Gm08:11697384-11697496
>Gm08:11697649-11697736
>Gm08:11706974-11707007
>Gm08:11707767-11707852
>Gm08:11708473-11708559
>Gm08:11709415-11709460
>Gm08:11710271-11710325
>Gm08:11710403-11710442
>Gm08:11712592-11713726
>Gm08:11713754-11714188
>Gm08:11717189-11717226
>Gm08:11717890-11717954
>Gm08:11723302-11723541
>Gm08:11724947-11724976
>Gm08:11729392-11729489
>Gm08:11739621-11739903
>Gm08:11740356-11740533
>Gm08:11740918-11740954
>Gm08:11741444-11741561
>Gm08:11743366-11743403
>Gm08:11745757-11745826
>Gm08:11747261-11747305
>Gm08:11748217-11748271
>Gm08:11748550-11748597
>Gm08:11749170-11749471
>Gm08:11749552-11749595
>Gm08:11758460-11758545
>Gm08:11760858-11760884
>Gm08:11761202-11761415
>Gm08:11762580-11762622
>Gm08:11763190-11763310
>Gm08:11763547-11763608
>Gm08:11766315-11766420
>Gm08:11773594-11773684
>Gm08:11774145-11774246
>Gm08:11775826-11775904
>Gm08:11777591-11777628
>Gm08:11778320-11778361
>Gm08:11779234-11779325
>Gm08:11790038-11790073
>Gm08:11796612-11796661
>Gm08:11797979-11798137
>Gm08:11798180-11798518
>Gm08:11807645-11807736
>Gm08:11809312-11809361
>Gm08:11811506-11811545
>Gm08:11815367-11815477
>Gm08:11819651-11819736
>Gm08:11821002-11821090
>Gm08:11823243-11823299
>Gm08:11829022-11829110
>Gm08:11830226-11830287
>Gm08:11832087-11832160
>Gm08:11834710-11834753
>Gm08:11834776-11834877
>Gm08:11838128-11838261
>Gm08:11839466-11839507
>Gm08:11842823-11842876
>Gm08:11847048-11847187
>Gm08:11848402-11848444
>Gm08:11848772-11849069
>Gm08:11849140-11849356
>Gm08:11849684-11849773
>Gm08:11850410-11850467
>Gm08:11850500-11850641
>Gm08:11852222-11852261
>Gm08:11852470-11852521
>Gm08:11853384-11853424
>Gm08:11854044-11854423
>Gm08:11854527-11854639
>Gm08:11854730-11854829
>Gm08:11854888-11855208
>Gm08:11855722-11856371
>Gm08:11856432-11856522
>Gm08:11856959-11856999
>Gm08:11857653-11857839
>Gm08:11857988-11858092
>Gm08:11858203-11858452
>Gm08:11858647-11858710
>Gm08:11859298-11859536
>Gm08:11867499-11867544
>Gm08:11871519-11873323
>Gm08:11876058-11876131
>Gm08:11877233-11877262
>Gm08:11877338-11877401
>Gm08:11878843-11878998
>Gm08:11889641-11889847
>Gm08:11890129-11890201
>Gm08:11890661-11890717
>Gm08:11890936-11890978
>Gm08:11891273-11891326
>Gm08:11892201-11892241
>Gm08:11892312-11892412
>Gm08:11895784-11895826
>Gm08:11900282-11900448
>Gm08:11903585-11903643
>Gm08:11904105-11904179
>Gm08:11904223-11904290
>Gm08:11904677-11904748
>Gm08:11904792-11904841
>Gm08:11904901-11904999
>Gm08:11905668-11905800
>Gm08:11905912-11905964
>Gm08:11906089-11906153
>Gm08:11907066-11907165
>Gm08:11907509-11907579
>Gm08:11914762-11914823
>Gm08:11917376-11917446
>Gm08:11920095-11920193
>Gm08:11923097-11923173
>Gm08:11923903-11924390
>Gm08:11926177-11926423
>Gm08:11926625-11926658
>Gm08:11926771-11926891
>Gm08:11929378-11929420
>Gm08:11931720-11931861
>Gm08:11932622-11932675
>Gm08:11933031-11933262
>Gm08:11933332-11933419
>Gm08:11935358-11935389
>Gm08:11936130-11936203
>Gm08:11936312-11936467
>Gm08:11937484-11937681
>Gm08:11940861-11940928
>Gm08:11947265-11947555
>Gm08:11947660-11947860
>Gm08:11947910-11947964
>Gm08:11948091-11948154
>Gm08:11948198-11948337
>Gm08:11948511-11948801
>Gm08:11948891-11948960
>Gm08:11953254-11953303
>Gm08:11953334-11953374
>Gm08:11957147-11957183
>Gm08:11957304-11957712
>Gm08:11960322-11960355
>Gm08:11962317-11962380
>Gm08:11962584-11962655
>Gm08:11967708-11967729
>Gm08:11970469-11970505
>Gm08:11974477-11974526
>Gm08:11974585-11975107
>Gm08:11979950-11979988
>Gm08:11980100-11980131
>Gm08:11982863-11982893
>Gm08:11985724-11985790
>Gm08:11986912-11987032
>Gm08:11992834-11992885
>Gm08:11994148-11994234
>Gm08:11998516-11998670
>Gm08:11999756-11999797
>Gm08:12002203-12002384
>Gm08:12003625-12003731
>Gm08:12003934-12004012
>Gm08:12004056-12004117
>Gm08:12004571-12004632
>Gm08:12004864-12004932
>Gm08:12005851-12005875
>Gm08:12006509-12006546
>Gm08:12008025-12008077
>Gm08:12010045-12010174
>Gm08:12011323-12011362
>Gm08:12012565-12012632
>Gm08:12013594-12013952
>Gm08:12013979-12014020
>Gm08:12014535-12014604
>Gm08:12014993-12015041
>Gm08:12015112-12015143
>Gm08:12015303-12015459
>Gm08:12015513-12015803
>Gm08:12018113-12018170
>Gm08:12019036-12019166
>Gm08:12019238-12019296
>Gm08:12019391-12019491
>Gm08:12019677-12019773
>Gm08:12019817-12019883
>Gm08:12030169-12030230
>Gm08:12030291-12030359
>Gm08:12032588-12032695
>Gm08:12033247-12033274
>Gm08:12033602-12033657
>Gm08:12035684-12035771
>Gm08:12035823-12035898
>Gm08:12035921-12035993
>Gm08:12036395-12036434
>Gm08:12036535-12036563
>Gm08:12040744-12040825
>Gm08:12041837-12041902
>Gm08:12042545-12042636
>Gm08:12044614-12044669
>Gm08:12044756-12044799
>Gm08:12044856-12044903
>Gm08:12044932-12045021
>Gm08:12047216-12047321
>Gm08:12047363-12047399
>Gm08:12050911-12050948
>Gm08:12051020-12051170
>Gm08:12051462-12051575
>Gm08:12051638-12051671
>Gm08:12051858-12051916
>Gm08:12052109-12052233
>Gm08:12052556-12052613
>Gm08:12052746-12052770
>Gm08:12053468-12053504
>Gm08:12053611-12053748
>Gm08:12054485-12054578
>Gm08:12055162-12055266
>Gm08:12056040-12056093
>Gm08:12056402-12056449
>Gm08:12056564-12056637
>Gm08:12058822-12058910
>Gm08:12059147-12059189
>Gm08:12059234-12059501
>Gm08:12059869-12059912
>Gm08:12059967-12059996
>Gm08:12060030-12062037
>Gm08:12062079-12062307
>Gm08:12062370-12062459
>Gm08:12065283-12065335
>Gm08:12067235-12068635
>Gm08:12070380-12070466
>Gm08:12070573-12070784
>Gm08:12071386-12071759
>Gm08:12073177-12073311
>Gm08:12073545-12073614
>Gm08:12073667-12073710
>Gm08:12073909-12074052
>Gm08:12074774-12075215
>Gm08:12077394-12077483
>Gm08:12077630-12077693
>Gm08:12077944-12078081
>Gm08:12078211-12078283
>Gm08:12078340-12078420
>Gm08:12080451-12080491
>Gm08:12081203-12081271
>Gm08:12082018-12082087
>Gm08:12088656-12088734
>Gm08:12088838-12088883
>Gm08:12088986-12089025
>Gm08:12089369-12089475
>Gm08:12089686-12089789
>Gm08:12090416-12090446
>Gm08:12092344-12092369
>Gm08:12093472-12093601
>Gm08:12094757-12094837
>Gm08:12095888-12095926
>Gm08:12095953-12096233
>Gm08:12097574-12097769
>Gm08:12099264-12099311
>Gm08:12099399-12099542
>Gm08:12099589-12099635
>Gm08:12099696-12100062
>Gm08:12101458-12101494
>Gm08:12101640-12101712
>Gm08:12102871-12103009
>Gm08:12104120-12104160
>Gm08:12104289-12104381
>Gm08:12106498-12106543
>Gm08:12106716-12106872
>Gm08:12108322-12108357
>Gm08:12108457-12108506
>Gm08:12109320-12109358
>Gm08:12114216-12114373
>Gm08:12118273-12118457
>Gm08:12118534-12118635
>Gm08:12124932-12125223
>Gm08:12126885-12126928
>Gm08:12127441-12127589
>Gm08:12127667-12127704
>Gm08:12128116-12128133
>Gm08:12128206-12128286
>Gm08:12131135-12131196
>Gm08:12131616-12131671
>Gm08:12135164-12135240
>Gm08:12136459-12136605
>Gm08:12137269-12137400
>Gm08:12138192-12138269
>Gm08:12143478-12143538
>Gm08:12144412-12144507
>Gm08:12144799-12144852
>Gm08:12147936-12148005
>Gm08:12149067-12149139
>Gm08:12149845-12150000
>Gm08:12156742-12156795
>Gm08:12158373-12158412
>Gm08:12164589-12164621
>Gm08:12165361-12165482
>Gm08:12165606-12165723
>Gm08:12166838-12166914
>Gm08:12167679-12167735
>Gm08:12169361-12169443
>Gm08:12177807-12177841
>Gm08:12182217-12182259
>Gm08:12182659-12182728
>Gm08:12187055-12187097
>Gm08:12189695-12189736
>Gm08:12193135-12193184
>Gm08:12193605-12193685
>Gm08:12193809-12193851
>Gm08:12194651-12194722
>Gm08:12196040-12196160
>Gm08:12197038-12197117
>Gm08:12201567-12201653
>Gm08:12202084-12202135
>Gm08:12202493-12202674
>Gm08:12204175-12204264
>Gm08:12204615-12204808
>Gm08:12206061-12206120
>Gm08:12207497-12207637
>Gm08:12207699-12207775
>Gm08:12210773-12210811
>Gm08:12214597-12214702
>Gm08:12215393-12215456
>Gm08:12217132-12217167
>Gm08:12217791-12217816
>Gm08:12217861-12217901
>Gm08:12222305-12222349
>Gm08:12228174-12228216
>Gm08:12229811-12229858
>Gm08:12231057-12231137
>Gm08:12232615-12232675
>Gm08:12236733-12236785
>Gm08:12237363-12237462
>Gm08:12237596-12237672
>Gm08:12237724-12237830
>Gm08:12238423-12238455
>Gm08:12241481-12241768
>Gm08:12241830-12241869
>Gm08:12242081-12242195
>Gm08:12242307-12242340
>Gm08:12242776-12242949
>Gm08:12243044-12243071
>Gm08:12243116-12243151
>Gm08:12243496-12243627
>Gm08:12243918-12243976
>Gm08:12251313-12255735
>Gm08:12257170-12257207
>Gm08:12258712-12258766
>Gm08:12259398-12259531
>Gm08:12259578-12259877
>Gm08:12260257-12260353
>Gm08:12265223-12265257
>Gm08:12265515-12265579
>Gm08:12270467-12270495
>Gm08:12270616-12270662
>Gm08:12274227-12274264
>Gm08:12276271-12276432
>Gm08:12278954-12279049
>Gm08:12279507-12279561
>Gm08:12279616-12279682
>Gm08:12280604-12280860
>Gm08:12281491-12281541
>Gm08:12282870-12282929
>Gm08:12283003-12283083
>Gm08:12287949-12288012
>Gm08:12290784-12290864
>Gm08:12292397-12292415
>Gm08:12308577-12308610
>Gm08:12309138-12309178
>Gm08:12315660-12315767
>Gm08:12316074-12316134
>Gm08:12316286-12316344
>Gm08:12319730-12319872
>Gm08:12320151-12320259
>Gm08:12321327-12321368
>Gm08:12321701-12321775
>Gm08:12324041-12324081
>Gm08:12324376-12324486
>Gm08:12325112-12325274
>Gm08:12325396-12325475
>Gm08:12327475-12327539
>Gm08:12332207-12332343
>Gm08:12332441-12332629
>Gm08:12334716-12335145
>Gm08:12335205-12335234
>Gm08:12335382-12335459
>Gm08:12336127-12336144
>Gm08:12340010-12340274
>Gm08:12340357-12340386
>Gm08:12340450-12340631
>Gm08:12340702-12341069
>Gm08:12341182-12341407
>Gm08:12341961-12342043
>Gm08:12343493-12343528
>Gm08:12344671-12344741
>Gm08:12344950-12344989
>Gm08:12345196-12345281
>Gm08:12357521-12357611
>Gm08:12360750-12360912
>Gm08:12361028-12361840
>Gm08:12362623-12362670
>Gm08:12363765-12363961
>Gm08:12363994-12364167
>Gm08:12364206-12364338
>Gm08:12365657-12365711
>Gm08:12366854-12366900
>Gm08:12369361-12369413
>Gm08:12369810-12369869
>Gm08:12370004-12370082
>Gm08:12371939-12372020
>Gm08:12384873-12384916
>Gm08:12385805-12385835
>Gm08:12386535-12386646
>Gm08:12388521-12388693
>Gm08:12389558-12389602
>Gm08:12390132-12390184
>Gm08:12390435-12390485
>Gm08:12390555-12390645
>Gm08:12390687-12390752
>Gm08:12394714-12394731
>Gm08:12395331-12395448
>Gm08:12396366-12396434
>Gm08:12398300-12398340
>Gm08:12404374-12404409
>Gm08:12405711-12405788
>Gm08:12405999-12406047
>Gm08:12413152-12413201
>Gm08:12414172-12414207
>Gm08:12414990-12415259
>Gm08:12421106-12421263
>Gm08:12429301-12429346
>Gm08:12430338-12430430
>Gm08:12430494-12432684
>Gm08:12433709-12439944
>Gm08:12442884-12442983
>Gm08:12443484-12443564
>Gm08:12447406-12447466
>Gm08:12447565-12447640
>Gm08:12447895-12448011
>Gm08:12448589-12448954
>Gm08:12450557-12450612
>Gm08:12450888-12450965
>Gm08:12451177-12451291
>Gm08:12451586-12451621
>Gm08:12451787-12451971
>Gm08:12452074-12452145
>Gm08:12453463-12453491
>Gm08:12453571-12453676
>Gm08:12457937-12457963
>Gm08:12460945-12460993
>Gm08:12461913-12462007
>Gm08:12469044-12469128
>Gm08:12469891-12469949
>Gm08:12473040-12473097
>Gm08:12473147-12473287
>Gm08:12474084-12474142
>Gm08:12474923-12475003
>Gm08:12476755-12476819
>Gm08:12480382-12480612
>Gm08:12480689-12480754
>Gm08:12482100-12482155
>Gm08:12486585-12486625
>Gm08:12487584-12487766
>Gm08:12487775-12487809
>Gm08:12488457-12488562
>Gm08:12492481-12492534
>Gm08:12497002-12497064
>Gm08:12497623-12497664
>Gm08:12497846-12498054
>Gm08:12498407-12498558
>Gm08:12503577-12503622
>Gm08:12503744-12503811
>Gm08:12506862-12506927
>Gm08:12511898-12512018
>Gm08:12512069-12512253
>Gm08:12512641-12512703
>Gm08:12515098-12515383
>Gm08:12515420-12516752
>Gm08:12516846-12516908
>Gm08:12517034-12517064
>Gm08:12517127-12517197
>Gm08:12517284-12517421
>Gm08:12524904-12524936
>Gm08:12525180-12525303
>Gm08:12526270-12526304
>Gm08:12528211-12528280
>Gm08:12528288-12528335
>Gm08:12529035-12529124
>Gm08:12529423-12529482
>Gm08:12529754-12529853
>Gm08:12531278-12531316
>Gm08:12537087-12537140
>Gm08:12539807-12539931
>Gm08:12541728-12541760
>Gm08:12541850-12541887
>Gm08:12542431-12542467
>Gm08:12542913-12542953
>Gm08:12543126-12543160
>Gm08:12543252-12543301
>Gm08:12543383-12543407
>Gm08:12543492-12543524
>Gm08:12544019-12544070
>Gm08:12544711-12544748
>Gm08:12544857-12544888
>Gm08:12552986-12553030
>Gm08:12553617-12553631
>Gm08:12554470-12554512
>Gm08:12555176-12555259
>Gm08:12557771-12557813
>Gm08:12558088-12558125
>Gm08:12558193-12558379
>Gm08:12558428-12558495
>Gm08:12558814-12558918
>Gm08:12559098-12559317
>Gm08:12561362-12561395
>Gm08:12564798-12564850
>Gm08:12565052-12565200
>Gm08:12565285-12565349
>Gm08:12565479-12565656
>Gm08:12568911-12568973
>Gm08:12571798-12571909
>Gm08:12571996-12572176
>Gm08:12573816-12573871
>Gm08:12575858-12576036
>Gm08:12576130-12576163
>Gm08:12577260-12577309
>Gm08:12578205-12578284
>Gm08:12579988-12580047
>Gm08:12582625-12582835
>Gm08:12582936-12582970
>Gm08:12583026-12583279
>Gm08:12590912-12590970
>Gm08:12598043-12598120
>Gm08:12601598-12601729
>Gm08:12602130-12602165
>Gm08:12603981-12604063
>Gm08:12608546-12608579
>Gm08:12618084-12618130
>Gm08:12624921-12625054
>Gm08:12625962-12626042
>Gm08:12626148-12626175
>Gm08:12628799-12628935
>Gm08:12629666-12629709
>Gm08:12631361-12631419
>Gm08:12631878-12631922
>Gm08:12632150-12632197
>Gm08:12632528-12632561
>Gm08:12633239-12633361
>Gm08:12633433-12633540
>Gm08:12636058-12636129
>Gm08:12637459-12637513
>Gm08:12639417-12639492
>Gm08:12639698-12639737
>Gm08:12640175-12640293
>Gm08:12642962-12643139
>Gm08:12651853-12651943
>Gm08:12652820-12652939
>Gm08:12662720-12662770
>Gm08:12664662-12664697
>Gm08:12667361-12667408
>Gm08:12668822-12668851
>Gm08:12669765-12669881
>Gm08:12672399-12672436
>Gm08:12673119-12673148
>Gm08:12673192-12673254
>Gm08:12679028-12679075
>Gm08:12679959-12680231
>Gm08:12680485-12680701
>Gm08:12683723-12683772
>Gm08:12685144-12685247
>Gm08:12690290-12690479
>Gm08:12690805-12690862
>Gm08:12691826-12691925
>Gm08:12692192-12692280
>Gm08:12692391-12692779
>Gm08:12693556-12693707
>Gm08:12693977-12694040
>Gm08:12694784-12694819
>Gm08:12699110-12699134
>Gm08:12701928-12701958
>Gm08:12702133-12702167
>Gm08:12702764-12702841
>Gm08:12706233-12706322
>Gm08:12706516-12706696
>Gm08:12707225-12707251
>Gm08:12708113-12708171
>Gm08:12711365-12711431
>Gm08:12715825-12715918
>Gm08:12716219-12716330
>Gm08:12716609-12716691
>Gm08:12717034-12717069
>Gm08:12717214-12717245
>Gm08:12721850-12721958
>Gm08:12722103-12722140
>Gm08:12722939-12723201
>Gm08:12723370-12723785
>Gm08:12725268-12725677
>Gm08:12725802-12726283
>Gm08:12726381-12726553
>Gm08:12727978-12729232
>Gm08:12735687-12735774
>Gm08:12735854-12735981
>Gm08:12741761-12741803
>Gm08:12741858-12741936
>Gm08:12742062-12742142
>Gm08:12742957-12743020
>Gm08:12747107-12747239
>Gm08:12752372-12752402
>Gm08:12752442-12752489
>Gm08:12756405-12757350
>Gm08:12758535-12758886
>Gm08:12761548-12761581
>Gm08:12761993-12762165
>Gm08:12765002-12765041
>Gm08:12766231-12766270
>Gm08:12766678-12766713
>Gm08:12768076-12768145
>Gm08:12772698-12772744
>Gm08:12772774-12772851
>Gm08:12775301-12775392
>Gm08:12776441-12776522
>Gm08:12778570-12778628
>Gm08:12778894-12778949
>Gm08:12778982-12779039
>Gm08:12779540-12779573
>Gm08:12779608-12779753
>Gm08:12779935-12780027
>Gm08:12780730-12780912
>Gm08:12789718-12789798
>Gm08:12789852-12789890
>Gm08:12789983-12790032
>Gm08:12790166-12790240
>Gm08:12790685-12790764
>Gm08:12792491-12792635
>Gm08:12793294-12793396
>Gm08:12793683-12793785
>Gm08:12793935-12793990
>Gm08:12794457-12794543
>Gm08:12794611-12794698
>Gm08:12795967-12796047
>Gm08:12796487-12796559
>Gm08:12799220-12799653
>Gm08:12800867-12800906
>Gm08:12803867-12803923
>Gm08:12804017-12804058
>Gm08:12816499-12816536
>Gm08:12816694-12816782
>Gm08:12818073-12818101
>Gm08:12822382-12822512
>Gm08:12823613-12823630
>Gm08:12825069-12825225
>Gm08:12825663-12825773
>Gm08:12825834-12826055
>Gm08:12826999-12827053
>Gm08:12829252-12829273
>Gm08:12831163-12831291
>Gm08:12834824-12834851
>Gm08:12835127-12835207
>Gm08:12836222-12836288
>Gm08:12836719-12836782
>Gm08:12836882-12836896
>Gm08:12839245-12839315
>Gm08:12840435-12840482
>Gm08:12842494-12842578
>Gm08:12844524-12844567
>Gm08:12845604-12845650
>Gm08:12854780-12854885
>Gm08:12856773-12856972
>Gm08:12857135-12857163
>Gm08:12857232-12857269
>Gm08:12857397-12857541
>Gm08:12857633-12857678
>Gm08:12858116-12858167
>Gm08:12861964-12862004
>Gm08:12866205-12866256
>Gm08:12868431-12868521
>Gm08:12869225-12869260
>Gm08:12869337-12869742
>Gm08:12869830-12870019
>Gm08:12870050-12870248
>Gm08:12870311-12870530
>Gm08:12870562-12871051
>Gm08:12871291-12871391
>Gm08:12871464-12871617
>Gm08:12871714-12871747
>Gm08:12871807-12871872
>Gm08:12871936-12872020
>Gm08:12872158-12872277
>Gm08:12872376-12872470
>Gm08:12872769-12872813
>Gm08:12875007-12875077
>Gm08:12876480-12876700
>Gm08:12877766-12877836
>Gm08:12880826-12881230
>Gm08:12881335-12881380
>Gm08:12881414-12881562
>Gm08:12882211-12882286
>Gm08:12882676-12882703
>Gm08:12882836-12882866
>Gm08:12882958-12883061
>Gm08:12883312-12883400
>Gm08:12883704-12883774
>Gm08:12884003-12884183
>Gm08:12884262-12884647
>Gm08:12884689-12884750
>Gm08:12884797-12884928
>Gm08:12885032-12885099
>Gm08:12885130-12885600
>Gm08:12886621-12886781
>Gm08:12888929-12889001
>Gm08:12892580-12892634
>Gm08:12894878-12895712
>Gm08:12896459-12896541
>Gm08:12896634-12896693
>Gm08:12902053-12902161
>Gm08:12905194-12905270
>Gm08:12908376-12908455
>Gm08:12911639-12911804
>Gm08:12912973-12913012
>Gm08:12917144-12917318
>Gm08:12919246-12919437
>Gm08:12924034-12924075
>Gm08:12931011-12931174
>Gm08:12933098-12933435
>Gm08:12934617-12934701
>Gm08:12936480-12936532
>Gm08:12940581-12940628
>Gm08:12941422-12941462
>Gm08:12941545-12941600
>Gm08:12944478-12944551
>Gm08:12947907-12947957
>Gm08:12950619-12950657
>Gm08:12952082-12952157
>Gm08:12954083-12954156
>Gm08:12959765-12959798
>Gm08:12963321-12963425
>Gm08:12963510-12963575
>Gm08:12967957-12968017
>Gm08:12972451-12972498
>Gm08:12973474-12973560
>Gm08:12973707-12973808
>Gm08:12973944-12973995
>Gm08:12974537-12974576
>Gm08:12974726-12974836
>Gm08:12976054-12976153
>Gm08:12987116-12987503
>Gm08:12987673-12988404
>Gm08:12988463-12988867
>Gm08:12989334-12989391
>Gm08:12989431-12989547
>Gm08:12995335-12995353
>Gm08:12995637-12995726
>Gm08:12999960-13000079
>Gm08:13000274-13000737
>Gm08:13001094-13001267
>Gm08:13001342-13001393
>Gm08:13002228-13002304
>Gm08:13004895-13004940
>Gm08:13005193-13005257
>Gm08:13008083-13008106
>Gm08:13011750-13011838
>Gm08:13013029-13013219
>Gm08:13013961-13013976
>Gm08:13014220-13014261
>Gm08:13015708-13015767
>Gm08:13016745-13016788
>Gm08:13020670-13020847
>Gm08:13020933-13020993
>Gm08:13021031-13021147
>Gm08:13021538-13021576
>Gm08:13021686-13021816
>Gm08:13021993-13022536
>Gm08:13022574-13022678
>Gm08:13022877-13022925
>Gm08:13023382-13023412
>Gm08:13023571-13023620
>Gm08:13023785-13023841
>Gm08:13025518-13025569
>Gm08:13025899-13025988
>Gm08:13026174-13026310
>Gm08:13030752-13030874
>Gm08:13031950-13032008
>Gm08:13032174-13032230
>Gm08:13032626-13032805
>Gm08:13038421-13038644
>Gm08:13042106-13042167
>Gm08:13042173-13042206
>Gm08:13043506-13043554
>Gm08:13043693-13043729
>Gm08:13047039-13047125
>Gm08:13047145-13047214
>Gm08:13047368-13047472
>Gm08:13049804-13049843
>Gm08:13050043-13050111
>Gm08:13053721-13053777
>Gm08:13053960-13053992
>Gm08:13055310-13055351
>Gm08:13055405-13055443
>Gm08:13055968-13056063
>Gm08:13057364-13057426
>Gm08:13057937-13058018
>Gm08:13058537-13058729
>Gm08:13058890-13058959
>Gm08:13059191-13059227
>Gm08:13060599-13060624
>Gm08:13060669-13060699
>Gm08:13060846-13061040
>Gm08:13063598-13063660
>Gm08:13063882-13063916
>Gm08:13064631-13064699
>Gm08:13066668-13067589
>Gm08:13078172-13078334
>Gm08:13080467-13080505
>Gm08:13080722-13080863
>Gm08:13080932-13081030
>Gm08:13081518-13081709
>Gm08:13085722-13085760
>Gm08:13085856-13085985
>Gm08:13092603-13092876
>Gm08:13101089-13101124
>Gm08:13102065-13102274
>Gm08:13102607-13102657
>Gm08:13103608-13103747
>Gm08:13105514-13105548
>Gm08:13105693-13105736
>Gm08:13108872-13109025
>Gm08:13110115-13110147
>Gm08:13113943-13114005
>Gm08:13114798-13114861
>Gm08:13115251-13115339
>Gm08:13115631-13115697
>Gm08:13121639-13121673
>Gm08:13122383-13122436
>Gm08:13122773-13122850
>Gm08:13128296-13128351
>Gm08:13131783-13131869
>Gm08:13131916-13131994
>Gm08:13145259-13145295
>Gm08:13145551-13145689
>Gm08:13158943-13159062
>Gm08:13165455-13165559
>Gm08:13165707-13165750
>Gm08:13165793-13165836
>Gm08:13165914-13166064
>Gm08:13166176-13166304
>Gm08:13166952-13167021
>Gm08:13167180-13167231
>Gm08:13174501-13174595
>Gm08:13175183-13175419
>Gm08:13175462-13175536
>Gm08:13176545-13176561
>Gm08:13180919-13180979
>Gm08:13190272-13190448
>Gm08:13197611-13197625
>Gm08:13198284-13198418
>Gm08:13198821-13198912
>Gm08:13199012-13199034
>Gm08:13202025-13202069
>Gm08:13204195-13204411
>Gm08:13204706-13205449
>Gm08:13206906-13207002
>Gm08:13211179-13211246
>Gm08:13214250-13227352
>Gm08:13228385-13228424
>Gm08:13228838-13228900
>Gm08:13228994-13229066
>Gm08:13230869-13230930
>Gm08:13231053-13231843
>Gm08:13237631-13237733
>Gm08:13238610-13238864
>Gm08:13239908-13239942
>Gm08:13252720-13252780
>Gm08:13253201-13253249
>Gm08:13259013-13259102
>Gm08:13259322-13259349
>Gm08:13262144-13262174
>Gm08:13262202-13262294
>Gm08:13267812-13267932
>Gm08:13269465-13269513
>Gm08:13276533-13276580
>Gm08:13277371-13277408
>Gm08:13278307-13278397
>Gm08:13278494-13278526
>Gm08:13282668-13282938
>Gm08:13285101-13285177
>Gm08:13289173-13289280
>Gm08:13291405-13291443
>Gm08:13292027-13292187
>Gm08:13292556-13292610
>Gm08:13293774-13293830
>Gm08:13295474-13295647
>Gm08:13295703-13295749
>Gm08:13297067-13297140
>Gm08:13299553-13299678
>Gm08:13300358-13300556
>Gm08:13300720-13300772
>Gm08:13301038-13301071
>Gm08:13301143-13301173
>Gm08:13301761-13301815
>Gm08:13309483-13309523
>Gm08:13309950-13310132
>Gm08:13310288-13310324
>Gm08:13312182-13312219
>Gm08:13314930-13315019
>Gm08:13316703-13316753
>Gm08:13324982-13325410
>Gm08:13325608-13325719
>Gm08:13325778-13325941
>Gm08:13325980-13326032
>Gm08:13327929-13328250
>Gm08:13328291-13328431
>Gm08:13328582-13328611
>Gm08:13328682-13328745
>Gm08:13328854-13328930
>Gm08:13328985-13329185
>Gm08:13329263-13329473
>Gm08:13334074-13334123
>Gm08:13336605-13336648
>Gm08:13337308-13337341
>Gm08:13338562-13338640
>Gm08:13340125-13340171
>Gm08:13340636-13340955
>Gm08:13343079-13343155
>Gm08:13343434-13343598
>Gm08:13346403-13346441
>Gm08:13349143-13349157
>Gm08:13351358-13351402
>Gm08:13351479-13351548
>Gm08:13356991-13357005
>Gm08:13360372-13360448
>Gm08:13360606-13360620
>Gm08:13364960-13365063
>Gm08:13368977-13369376
>Gm08:13369443-13369583
>Gm08:13370191-13370254
>Gm08:13370593-13370642
>Gm08:13372193-13372383
>Gm08:13373234-13373364
>Gm08:13374797-13374821
>Gm08:13374972-13375200
>Gm08:13375507-13375538
>Gm08:13375586-13375636
>Gm08:13375696-13375776
>Gm08:13377037-13377151
>Gm08:13378801-13378994
>Gm08:13381489-13381539
>Gm08:13381599-13381668
>Gm08:13382351-13382484
>Gm08:13382539-13382611
>Gm08:13384457-13384530
>Gm08:13385334-13385391
>Gm08:13385588-13385638
>Gm08:13387694-13387738
>Gm08:13390984-13391062
>Gm08:13391259-13391326
>Gm08:13392211-13392379
>Gm08:13394485-13394577
>Gm08:13394675-13394728
>Gm08:13398891-13399045
>Gm08:13399772-13399833
>Gm08:13400074-13400195
>Gm08:13400249-13400302
>Gm08:13401111-13401266
>Gm08:13403489-13403683
>Gm08:13404256-13404657
>Gm08:13404878-13405254
>Gm08:13405720-13405758
>Gm08:13406219-13406287
>Gm08:13408557-13408637
>Gm08:13409477-13409692
>Gm08:13410692-13410758
>Gm08:13414495-13414792
>Gm08:13414904-13415027
>Gm08:13415135-13415359
>Gm08:13415611-13416015
>Gm08:13416110-13416605
>Gm08:13416788-13416941
>Gm08:13417374-13417410
>Gm08:13419375-13419421
>Gm08:13420317-13420533
>Gm08:13420602-13420823
>Gm08:13420963-13421156
>Gm08:13421407-13421640
>Gm08:13422052-13422374
>Gm08:13424610-13424748
>Gm08:13424783-13425092
>Gm08:13425129-13425495
>Gm08:13425573-13425604
>Gm08:13425668-13426020
>Gm08:13426115-13426463
>Gm08:13426591-13426649
>Gm08:13428003-13428142
>Gm08:13428216-13428507
>Gm08:13428542-13428854
>Gm08:13428923-13429207
>Gm08:13430068-13430092
>Gm08:13430152-13430258
>Gm08:13430364-13430390
>Gm08:13430743-13430801
>Gm08:13430945-13431010
>Gm08:13431511-13432068
>Gm08:13432174-13432258
>Gm08:13435290-13435408
>Gm08:13437883-13437968
>Gm08:13441122-13441164
>Gm08:13441354-13441383
>Gm08:13441573-13441602
>Gm08:13443072-13443110
>Gm08:13443433-13443571
>Gm08:13443637-13443760
>Gm08:13444795-13444911
>Gm08:13445406-13445519
>Gm08:13449409-13449423
>Gm08:13452209-13452307
>Gm08:13453532-13453595
>Gm08:13454244-13454302
>Gm08:13456597-13456632
>Gm08:13459681-13459744
>Gm08:13465529-13465562
>Gm08:13466121-13466186
>Gm08:13467941-13468053
>Gm08:13468112-13468188
>Gm08:13479760-13479823
>Gm08:13482804-13482941
>Gm08:13485037-13485103
>Gm08:13485239-13485416
>Gm08:13485498-13485572
>Gm08:13486296-13486750
>Gm08:13486802-13486951
>Gm08:13489187-13489363
>Gm08:13489556-13489609
>Gm08:13494802-13494872
>Gm08:13497371-13497467
>Gm08:13500495-13500545
>Gm08:13502658-13502696
>Gm08:13506744-13506781
>Gm08:13512089-13512219
>Gm08:13512734-13512790
>Gm08:13515431-13515533
>Gm08:13517116-13517162
>Gm08:13527160-13527190
>Gm08:13527251-13527301
>Gm08:13527356-13527631
>Gm08:13527650-13527777
>Gm08:13529384-13529426
>Gm08:13531335-13531392
>Gm08:13534298-13534369
>Gm08:13536049-13536332
>Gm08:13536480-13536722
>Gm08:13537130-13537318
>Gm08:13537508-13537545
>Gm08:13538195-13538315
>Gm08:13540309-13540414
>Gm08:13540487-13540544
>Gm08:13554441-13554532
>Gm08:13556627-13556714
>Gm08:13558262-13558308
>Gm08:13561994-13562146
>Gm08:13562956-13563052
>Gm08:13564993-13565062
>Gm08:13566402-13566450
>Gm08:13566727-13566864
>Gm08:13567168-13567396
>Gm08:13568862-13568905
>Gm08:13569891-13569950
>Gm08:13571561-13571575
>Gm08:13573187-13573295
>Gm08:13573699-13574134
>Gm08:13575725-13575787
>Gm08:13576013-13576064
>Gm08:13576541-13576658
>Gm08:13576973-13577234
>Gm08:13582973-13583140
>Gm08:13583263-13583303
>Gm08:13583345-13583376
>Gm08:13583473-13583582
>Gm08:13583652-13584165
>Gm08:13584619-13584656
>Gm08:13590062-13590119
>Gm08:13614151-13614205
>Gm08:13618421-13618519
>Gm08:13624510-13624562
>Gm08:13624873-13625001
>Gm08:13625181-13625234
>Gm08:13625324-13625673
>Gm08:13625792-13625862
>Gm08:13626064-13626333
>Gm08:13628517-13628600
>Gm08:13628789-13628830
>Gm08:13630171-13630225
>Gm08:13630521-13631826
>Gm08:13631901-13632204
>Gm08:13632588-13632618
>Gm08:13634370-13634441
>Gm08:13634652-13634831
>Gm08:13635970-13636198
>Gm08:13636576-13636668
>Gm08:13636750-13636834
>Gm08:13637692-13637706
>Gm08:13641921-13641965
>Gm08:13645090-13645122
>Gm08:13645733-13645844
>Gm08:13650529-13650616
>Gm08:13652635-13652672
>Gm08:13664012-13664171
>Gm08:13664260-13664360
>Gm08:13666157-13666264
>Gm08:13666352-13666414
>Gm08:13666940-13667013
>Gm08:13668353-13668385
>Gm08:13668814-13668866
>Gm08:13671333-13671415
>Gm08:13673047-13673153
>Gm08:13675439-13675770
>Gm08:13677200-13677393
>Gm08:13677943-13678011
>Gm08:13680137-13680407
>Gm08:13682114-13682238
>Gm08:13682591-13682630
>Gm08:13682671-13682722
>Gm08:13683066-13683211
>Gm08:13683326-13683368
>Gm08:13683393-13683432
>Gm08:13683542-13684058
>Gm08:13687960-13688090
>Gm08:13688269-13688485
>Gm08:13688592-13688877
>Gm08:13689021-13689188
>Gm08:13690823-13690913
>Gm08:13692525-13692662
>Gm08:13695124-13695168
>Gm08:13696046-13696158
>Gm08:13696188-13696390
>Gm08:13702243-13702283
>Gm08:13704755-13704843
>Gm08:13705028-13705147
>Gm08:13706986-13707046
>Gm08:13709850-13709891
>Gm08:13711356-13711477
>Gm08:13712277-13712382
>Gm08:13713319-13713514
>Gm08:13713605-13713777
>Gm08:13713813-13713928
>Gm08:13713967-13714008
>Gm08:13714160-13714371
>Gm08:13716181-13716264
>Gm08:13716555-13716589
>Gm08:13716758-13716955
>Gm08:13717996-13718150
>Gm08:13718209-13718369
>Gm08:13718404-13718704
>Gm08:13720469-13720573
>Gm08:13721242-13721505
>Gm08:13728604-13728714
>Gm08:13728777-13728842
>Gm08:13729897-13729955
>Gm08:13735008-13735034
>Gm08:13739175-13739377
>Gm08:13740101-13740189
>Gm08:13740331-13740479
>Gm08:13742622-13742671
>Gm08:13744843-13744899
>Gm08:13747683-13747751
>Gm08:13749974-13750105
>Gm08:13750211-13750259
>Gm08:13750770-13750876
>Gm08:13751853-13752073
>Gm08:13753885-13754004
>Gm08:13760883-13760952
>Gm08:13762328-13762486
>Gm08:13765754-13765874
>Gm08:13767398-13767432
>Gm08:13776836-13776895
>Gm08:13777183-13777231
>Gm08:13780685-13780751
>Gm08:13783459-13783891
>Gm08:13786262-13786303
>Gm08:13786915-13786975
>Gm08:13787892-13787940
>Gm08:13788501-13788867
>Gm08:13802452-13802512
>Gm08:13802673-13802850
>Gm08:13807305-13807372
>Gm08:13808689-13808748
>Gm08:13809917-13810012
>Gm08:13810379-13810418
>Gm08:13817324-13817365
>Gm08:13828946-13828995
>Gm08:13830389-13830431
>Gm08:13835875-13835964
>Gm08:13836061-13836262
>Gm08:13837769-13837842
>Gm08:13843159-13843220
>Gm08:13843511-13843582
>Gm08:13843720-13843762
>Gm08:13849796-13849970
>Gm08:13855294-13855320
>Gm08:13860205-13860250
>Gm08:13861999-13862033
>Gm08:13862683-13862801
>Gm08:13867441-13867534
>Gm08:13871269-13871347
>Gm08:13873886-13873974
>Gm08:13874079-13874181
>Gm08:13875798-13875838
>Gm08:13879576-13879615
>Gm08:13880476-13880508
>Gm08:13881477-13881635
>Gm08:13881916-13881962
>Gm08:13882551-13882660
>Gm08:13884099-13884131
>Gm08:13894303-13894349
>Gm08:13894970-13895056
>Gm08:13895854-13895896
>Gm08:13899317-13899460
>Gm08:13902676-13902716
>Gm08:13902960-13903032
>Gm08:13904313-13904342
>Gm08:13904932-13904976
>Gm08:13907425-13907651
>Gm08:13908067-13908150
>Gm08:13910504-13910698
>Gm08:13912945-13913066
>Gm08:13913301-13913515
>Gm08:13915896-13915977
>Gm08:13922132-13922799
>Gm08:13923085-13923196
>Gm08:13923400-13923514
>Gm08:13924207-13925109
>Gm08:13932108-13932619
>Gm08:13932927-13932986
>Gm08:13933192-13937683
>Gm08:13942683-13942768
>Gm08:13943551-13944185
>Gm08:13945402-13945469
>Gm08:13946117-13946233
>Gm08:13946641-13946761
>Gm08:13950643-13950678
>Gm08:13955339-13955415
>Gm08:13955906-13956016
>Gm08:13956224-13956508
>Gm08:13957415-13957452
>Gm08:13959168-13959196
>Gm08:13965397-13965456
>Gm08:13966327-13966376
>Gm08:13972013-13972129
>Gm08:13972591-13973032
>Gm08:13986033-13986125
>Gm08:13987616-13987673
>Gm08:13992645-13992861
>Gm08:13994398-13994453
>Gm08:13997717-13997843
>Gm08:14002454-14002482
>Gm08:14002912-14002949
>Gm08:14007171-14007923
>Gm08:14008106-14008141
>Gm08:14010060-14010138
>Gm08:14010247-14010276
>Gm08:14011575-14011631
>Gm08:14012046-14012078
>Gm08:14012766-14012868
>Gm08:14014288-14014377
>Gm08:14022140-14022214
>Gm08:14023998-14024052
>Gm08:14024554-14024643
>Gm08:14024785-14024813
>Gm08:14024837-14024874
>Gm08:14024958-14025292
>Gm08:14029740-14029983
>Gm08:14030134-14030213
>Gm08:14030304-14030360
>Gm08:14030835-14030983
>Gm08:14032502-14032541
>Gm08:14033096-14033134
>Gm08:14037157-14037282
>Gm08:14037348-14037726
>Gm08:14038544-14038658
>Gm08:14041708-14041831
>Gm08:14041892-14042162
>Gm08:14042281-14042376
>Gm08:14050072-14050193
>Gm08:14050948-14051018
>Gm08:14051075-14051294
>Gm08:14052813-14052919
>Gm08:14056306-14056350
>Gm08:14057177-14057271
>Gm08:14057853-14057905
>Gm08:14059437-14059500
>Gm08:14061069-14061139
>Gm08:14063109-14063176
>Gm08:14064965-14065010
>Gm08:14065497-14065557
>Gm08:14067477-14067511
>Gm08:14068227-14068251
>Gm08:14069607-14069684
>Gm08:14071434-14072018
>Gm08:14075492-14075533
>Gm08:14078298-14078326
>Gm08:14078654-14078726
>Gm08:14078911-14078969
>Gm08:14079049-14079157
>Gm08:14079249-14079492
>Gm08:14079604-14079664
>Gm08:14079760-14079916
>Gm08:14079979-14080296
>Gm08:14080347-14080458
>Gm08:14080503-14080740
>Gm08:14080919-14081081
>Gm08:14081206-14081234
>Gm08:14081334-14081435
>Gm08:14081476-14082690
>Gm08:14084587-14084620
>Gm08:14087116-14087161
>Gm08:14087770-14087813
>Gm08:14088360-14088482
>Gm08:14088732-14088823
>Gm08:14088855-14089010
>Gm08:14089135-14090217
>Gm08:14090277-14090492
>Gm08:14090606-14090751
>Gm08:14090997-14091062
>Gm08:14091382-14091446
>Gm08:14098251-14098280
>Gm08:14098933-14099012
>Gm08:14099142-14099244
>Gm08:14099449-14099568
>Gm08:14101043-14101079
>Gm08:14112198-14112318
>Gm08:14112505-14112571
>Gm08:14112795-14112892
>Gm08:14114039-14114084
>Gm08:14116846-14116881
>Gm08:14121413-14121496
>Gm08:14122430-14122464
>Gm08:14125205-14125411
>Gm08:14126426-14126555
>Gm08:14126610-14126747
>Gm08:14132291-14132335
>Gm08:14133187-14133337
>Gm08:14139637-14139722
>Gm08:14139822-14139897
>Gm08:14140310-14140362
>Gm08:14140444-14140585
>Gm08:14140693-14140726
>Gm08:14142182-14142253
>Gm08:14143401-14144096
>Gm08:14144430-14144461
>Gm08:14148715-14148779
>Gm08:14149110-14149138
>Gm08:14149906-14150064
>Gm08:14150157-14150260
>Gm08:14150399-14150466
>Gm08:14156298-14156368
>Gm08:14157780-14157827
>Gm08:14158875-14159556
>Gm08:14159719-14159787
>Gm08:14159894-14159945
>Gm08:14161349-14161415
>Gm08:14164169-14164239
>Gm08:14166330-14166411
>Gm08:14168453-14168525
>Gm08:14168647-14168737
>Gm08:14175306-14175341
>Gm08:14178001-14178322
>Gm08:14178377-14178644
>Gm08:14178677-14178775
>Gm08:14178814-14178930
>Gm08:14179162-14179251
>Gm08:14180616-14180713
>Gm08:14180826-14180864
>Gm08:14180947-14181009
>Gm08:14183872-14183909
>Gm08:14185565-14185621
>Gm08:14186631-14187386
>Gm08:14187420-14187842
>Gm08:14187931-14188119
>Gm08:14189037-14189109
>Gm08:14189437-14189486
>Gm08:14193744-14193831
>Gm08:14193884-14193924
>Gm08:14194911-14195048
>Gm08:14196667-14196725
>Gm08:14200125-14200226
>Gm08:14201247-14201315
>Gm08:14201844-14201884
>Gm08:14202103-14202180
>Gm08:14203361-14203439
>Gm08:14203481-14203747
>Gm08:14204361-14204397
>Gm08:14206034-14206070
>Gm08:14206619-14206687
>Gm08:14210516-14210572
>Gm08:14216510-14216572
>Gm08:14219008-14219118
>Gm08:14219614-14219678
>Gm08:14224330-14224505
>Gm08:14226832-14227659
>Gm08:14227715-14229185
>Gm08:14232008-14232085
>Gm08:14234614-14234711
>Gm08:14234841-14234959
>Gm08:14235128-14235174
>Gm08:14235395-14235464
>Gm08:14236036-14236110
>Gm08:14236539-14237014
>Gm08:14237045-14237127
>Gm08:14240627-14240679
>Gm08:14242170-14242222
>Gm08:14242785-14242838
>Gm08:14243308-14243339
>Gm08:14243489-14243553
>Gm08:14244263-14244310
>Gm08:14244386-14244414
>Gm08:14244575-14244618
>Gm08:14244718-14244744
>Gm08:14248560-14248644
>Gm08:14249820-14249892
>Gm08:14252247-14252297
>Gm08:14254340-14254497
>Gm08:14258179-14258361
>Gm08:14259129-14259177
>Gm08:14260810-14260849
>Gm08:14261709-14261760
>Gm08:14263759-14263829
>Gm08:14265936-14266038
>Gm08:14268506-14268540
>Gm08:14268899-14269009
>Gm08:14272131-14272197
>Gm08:14274229-14274336
>Gm08:14278434-14278505
>Gm08:14279277-14279373
>Gm08:14279436-14279499
>Gm08:14280648-14281012
>Gm08:14281475-14281568
>Gm08:14281655-14281733
>Gm08:14282176-14282232
>Gm08:14283028-14283067
>Gm08:14283927-14283976
>Gm08:14287034-14287418
>Gm08:14290794-14290843
>Gm08:14294420-14294578
>Gm08:14299015-14299144
>Gm08:14300195-14300239
>Gm08:14300339-14300652
>Gm08:14304925-14304997
>Gm08:14306798-14306881
>Gm08:14307008-14307054
>Gm08:14308513-14308681
>Gm08:14310701-14311615
>Gm08:14313889-14314075
>Gm08:14314823-14314869
>Gm08:14320156-14320232
>Gm08:14321939-14322173
>Gm08:14323692-14323776
>Gm08:14324230-14324320
>Gm08:14325907-14326012
>Gm08:14326148-14326184
>Gm08:14327750-14327797
>Gm08:14328618-14328660
>Gm08:14328840-14328908
>Gm08:14329328-14329413
>Gm08:14329611-14329651
>Gm08:14331808-14331844
>Gm08:14331884-14331958
>Gm08:14333755-14333830
>Gm08:14340168-14340299
>Gm08:14343120-14343243
>Gm08:14344000-14344450
>Gm08:14346598-14346628
>Gm08:14346737-14346768
>Gm08:14348708-14348762
>Gm08:14349063-14349120
>Gm08:14350235-14350274
>Gm08:14350486-14350501
>Gm08:14350601-14350615
>Gm08:14351324-14351359
>Gm08:14351874-14351956
>Gm08:14352061-14352120
>Gm08:14353422-14353458
>Gm08:14354138-14354198
>Gm08:14354676-14354732
>Gm08:14354872-14354949
>Gm08:14355238-14355311
>Gm08:14355599-14355662
>Gm08:14356226-14356273
>Gm08:14356785-14357203
>Gm08:14357319-14357654
>Gm08:14357698-14357768
>Gm08:14357885-14358075
>Gm08:14359354-14359424
>Gm08:14359792-14359853
>Gm08:14359957-14360040
>Gm08:14361696-14361732
>Gm08:14362450-14362623
>Gm08:14367196-14367246
>Gm08:14372498-14372530
>Gm08:14372834-14372912
>Gm08:14375507-14375536
>Gm08:14375725-14375831
>Gm08:14376008-14376037
>Gm08:14376186-14376234
>Gm08:14377189-14377218
>Gm08:14377511-14377551
>Gm08:14383204-14383256
>Gm08:14388832-14388883
>Gm08:14395004-14395076
>Gm08:14396245-14396292
>Gm08:14396404-14396515
>Gm08:14396737-14396784
>Gm08:14396912-14397027
>Gm08:14397402-14397552
>Gm08:14398025-14398084
>Gm08:14398591-14398650
>Gm08:14398780-14398947
>Gm08:14401073-14401104
>Gm08:14401166-14401195
>Gm08:14401609-14401683
>Gm08:14401751-14401822
>Gm08:14402542-14402614
>Gm08:14403791-14403872
>Gm08:14404248-14404293
>Gm08:14409545-14409671
>Gm08:14410602-14410812
>Gm08:14412875-14412910
>Gm08:14415360-14415474
>Gm08:14416075-14416366
>Gm08:14417711-14417761
>Gm08:14417919-14418071
>Gm08:14420268-14420555
>Gm08:14421025-14421078
>Gm08:14421773-14421817
>Gm08:14425667-14425728
>Gm08:14425800-14425890
>Gm08:14426419-14426487
>Gm08:14439232-14439353
>Gm08:14440870-14440916
>Gm08:14441706-14441742
>Gm08:14444201-14444243
>Gm08:14445652-14445690
>Gm08:14447072-14447106
>Gm08:14453764-14453795
>Gm08:14455950-14455981
>Gm08:14461309-14461424
>Gm08:14463969-14464072
>Gm08:14464545-14464578
>Gm08:14467370-14467559
>Gm08:14468451-14468492
>Gm08:14469480-14470086
>Gm08:14470138-14470569
>Gm08:14470628-14470801
>Gm08:14470906-14470937
>Gm08:14470996-14471936
>Gm08:14472974-14473005
>Gm08:14473766-14473933
>Gm08:14474197-14474323
>Gm08:14474505-14474588
>Gm08:14476578-14476621
>Gm08:14477706-14477806
>Gm08:14484172-14484214
>Gm08:14487577-14487637
>Gm08:14491504-14491578
>Gm08:14491796-14491852
>Gm08:14492814-14493045
>Gm08:14495182-14495230
>Gm08:14496885-14496930
>Gm08:14498156-14498234
>Gm08:14498404-14498469
>Gm08:14498551-14498693
>Gm08:14500512-14500662
>Gm08:14503677-14503757
>Gm08:14505412-14505469
>Gm08:14505991-14506183
>Gm08:14506235-14506315
>Gm08:14506580-14506612
>Gm08:14508786-14508835
>Gm08:14510533-14510596
>Gm08:14516867-14517106
>Gm08:14518577-14518647
>Gm08:14520554-14520609
>Gm08:14523815-14523969
>Gm08:14525653-14525756
>Gm08:14526040-14526248
>Gm08:14526671-14527082
>Gm08:14529194-14529233
>Gm08:14530968-14531030
>Gm08:14531647-14531689
>Gm08:14531753-14531800
>Gm08:14531915-14532234
>Gm08:14541951-14542001
>Gm08:14542741-14542823
>Gm08:14543040-14543244
>Gm08:14543471-14543997
>Gm08:14547165-14547563
>Gm08:14547588-14547801
>Gm08:14547842-14547887
>Gm08:14547933-14548009
>Gm08:14553674-14553794
>Gm08:14553854-14553932
>Gm08:14556033-14556048
>Gm08:14562315-14562365
>Gm08:14564337-14564403
>Gm08:14564783-14564823
>Gm08:14565846-14565883
>Gm08:14566651-14566734
>Gm08:14567462-14567529
>Gm08:14567653-14567698
>Gm08:14568944-14569011
>Gm08:14570202-14570447
>Gm08:14570491-14570693
>Gm08:14572342-14572454
>Gm08:14572542-14572845
>Gm08:14573547-14573673
>Gm08:14573868-14574002
>Gm08:14575555-14575594
>Gm08:14576805-14576839
>Gm08:14577210-14577239
>Gm08:14578900-14578939
>Gm08:14579122-14579419
>Gm08:14579802-14579838
>Gm08:14580174-14580224
>Gm08:14580438-14580515
>Gm08:14581616-14581915
>Gm08:14582006-14582032
>Gm08:14582186-14582400
>Gm08:14582570-14582734
>Gm08:14585047-14585118
>Gm08:14585556-14585653
>Gm08:14587091-14587136
>Gm08:14591092-14592774
>Gm08:14592836-14593088
>Gm08:14593129-14593223
>Gm08:14594967-14595015
>Gm08:14595587-14596209
>Gm08:14596553-14596723
>Gm08:14596964-14597033
>Gm08:14597278-14597857
>Gm08:14597905-14597972
>Gm08:14598013-14598123
>Gm08:14598202-14598413
>Gm08:14598437-14598472
>Gm08:14598695-14598745
>Gm08:14598843-14598883
>Gm08:14598954-14598982
>Gm08:14599136-14599195
>Gm08:14599307-14599572
>Gm08:14599620-14599755
>Gm08:14599922-14600016
>Gm08:14600287-14600359
>Gm08:14600395-14600513
>Gm08:14601470-14601555
>Gm08:14602242-14602927
>Gm08:14603170-14603248
>Gm08:14603968-14604029
>Gm08:14604186-14604240
>Gm08:14604382-14604422
>Gm08:14604436-14604485
>Gm08:14605096-14605146
>Gm08:14605249-14605418
>Gm08:14609456-14609519
>Gm08:14611030-14611143
>Gm08:14611879-14611949
>Gm08:14614101-14614152
>Gm08:14614937-14615031
>Gm08:14615508-14615561
>Gm08:14618442-14618630
>Gm08:14618710-14618839
>Gm08:14619021-14619176
>Gm08:14619503-14619571
>Gm08:14620645-14620789
>Gm08:14621331-14621373
>Gm08:14625185-14625286
>Gm08:14630317-14630380
>Gm08:14634484-14634513
>Gm08:14639970-14640015
>Gm08:14641254-14641323
>Gm08:14641490-14641577
>Gm08:14642010-14642055
>Gm08:14643271-14643304
>Gm08:14649036-14649108
>Gm08:14649128-14649205
>Gm08:14649568-14649638
>Gm08:14657066-14657106
>Gm08:14658343-14658395
>Gm08:14660216-14660297
>Gm08:14663547-14663630
>Gm08:14663745-14663777
>Gm08:14663830-14663878
>Gm08:14664670-14664706
>Gm08:14665007-14665097
>Gm08:14665477-14665535
>Gm08:14668073-14668156
>Gm08:14669507-14669537
>Gm08:14676655-14676741
>Gm08:14677168-14677238
>Gm08:14677405-14677432
>Gm08:14677696-14677801
>Gm08:14678464-14678631
>Gm08:14679161-14679200
>Gm08:14680846-14680915
>Gm08:14682417-14682496
>Gm08:14682810-14682864
>Gm08:14683004-14683059
>Gm08:14683211-14683277
>Gm08:14685634-14685678
>Gm08:14686954-14687006
>Gm08:14687192-14687234
>Gm08:14687925-14688243
>Gm08:14688566-14688616
>Gm08:14694395-14694439
>Gm08:14696101-14696143
>Gm08:14697083-14698624
>Gm08:14701166-14701200
>Gm08:14702019-14702131
>Gm08:14704789-14704827
>Gm08:14705198-14705279
>Gm08:14707913-14707955
>Gm08:14715179-14715260
>Gm08:14715491-14715660
>Gm08:14715722-14715847
>Gm08:14723998-14724057
>Gm08:14729084-14729129
>Gm08:14729674-14729719
>Gm08:14729935-14729967
>Gm08:14730210-14730239
>Gm08:14730986-14731035
>Gm08:14731567-14731605
>Gm08:14735618-14735729
>Gm08:14735758-14735834
>Gm08:14735872-14735914
>Gm08:14735937-14736158
>Gm08:14739124-14739222
>Gm08:14739416-14739459
>Gm08:14739526-14739588
>Gm08:14741410-14741534
>Gm08:14743129-14743222
>Gm08:14745556-14745610
>Gm08:14745666-14745756
>Gm08:14746013-14746050
>Gm08:14746101-14746270
>Gm08:14746414-14746479
>Gm08:14746897-14746976
>Gm08:14747950-14747978
>Gm08:14750131-14750205
>Gm08:14754060-14754251
>Gm08:14754408-14754550
>Gm08:14756029-14756088
>Gm08:14757269-14757302
>Gm08:14759232-14759385
>Gm08:14759475-14759514
>Gm08:14762479-14762539
>Gm08:14762586-14762627
>Gm08:14767389-14767445
>Gm08:14769511-14769646
>Gm08:14770913-14770965
>Gm08:14771834-14772381
>Gm08:14772491-14772545
>Gm08:14773034-14773171
>Gm08:14774904-14774944
>Gm08:14775360-14775411
>Gm08:14775760-14775876
>Gm08:14776341-14776444
>Gm08:14785278-14785334
>Gm08:14786322-14786380
>Gm08:14787576-14787722
>Gm08:14788896-14788982
>Gm08:14789802-14789833
>Gm08:14792925-14793029
>Gm08:14797091-14797184
>Gm08:14797861-14797956
>Gm08:14798544-14798609
>Gm08:14802877-14802930
>Gm08:14804704-14804752
>Gm08:14805005-14805036
>Gm08:14805736-14805784
>Gm08:14812228-14812394
>Gm08:14812462-14812523
>Gm08:14818065-14818157
>Gm08:14822103-14822180
>Gm08:14825431-14825576
>Gm08:14826475-14826548
>Gm08:14826838-14826874
>Gm08:14829383-14829465
>Gm08:14831920-14832020
>Gm08:14839352-14839426
>Gm08:14842236-14842265
>Gm08:14842992-14843103
>Gm08:14843142-14843166
>Gm08:14847334-14847419
>Gm08:14847544-14847601
>Gm08:14850372-14850414
>Gm08:14851640-14851671
>Gm08:14853246-14853295
>Gm08:14854186-14854272
>Gm08:14856993-14857073
>Gm08:14858177-14858284
>Gm08:14858426-14858591
>Gm08:14859601-14859643
>Gm08:14863650-14863697
>Gm08:14866853-14866893
>Gm08:14867399-14867577
>Gm08:14867811-14868016
>Gm08:14868248-14868391
>Gm08:14869155-14869212
>Gm08:14870972-14871093
>Gm08:14871210-14871272
>Gm08:14872602-14872634
>Gm08:14872817-14872852
>Gm08:14873244-14873284
>Gm08:14873432-14873573
>Gm08:14879785-14879839
>Gm08:14883459-14883505
>Gm08:14883537-14883568
>Gm08:14888270-14888354
>Gm08:14888760-14888796
>Gm08:14890438-14890475
>Gm08:14891518-14891678
>Gm08:14897037-14897114
>Gm08:14898462-14898514
>Gm08:14900225-14900436
>Gm08:14900592-14900685
>Gm08:14900735-14900839
>Gm08:14903668-14903795
>Gm08:14904948-14905224
>Gm08:14906854-14906883
>Gm08:14907443-14907511
>Gm08:14907573-14907669
>Gm08:14908176-14908223
>Gm08:14909780-14909831
>Gm08:14912218-14912245
>Gm08:14912484-14912604
>Gm08:14913392-14913496
>Gm08:14919052-14919165
>Gm08:14922980-14923018
>Gm08:14923329-14923436
>Gm08:14924041-14924070
>Gm08:14932550-14932616
>Gm08:14938796-14938922
>Gm08:14939831-14939903
>Gm08:14940503-14940570
>Gm08:14943262-14943349
>Gm08:14943894-14943992
>Gm08:14952028-14952349
>Gm08:14958474-14958555
>Gm08:14959960-14960094
>Gm08:14960235-14960281
>Gm08:14961875-14961938
>Gm08:14962473-14962548
>Gm08:14964144-14964207
>Gm08:14964488-14964554
>Gm08:14971541-14971614
>Gm08:14973468-14973501
>Gm08:14974888-14974927
>Gm08:14978011-14978049
>Gm08:14979781-14979798
>Gm08:14980123-14980169
>Gm08:14986167-14986201
>Gm08:14987173-14987242
>Gm08:14989028-14989070
>Gm08:14989308-14989341
>Gm08:14989393-14989427
>Gm08:14990140-14990198
>Gm08:14990327-14990356
>Gm08:14993211-14993254
>Gm08:14994919-14995133
>Gm08:14995549-14995933
>Gm08:14996117-14996231
>Gm08:14996379-14996531
>Gm08:14996592-14996706
>Gm08:15005661-15005729
>Gm08:15006578-15006670
>Gm08:15007364-15007400
>Gm08:15008793-15008835
>Gm08:15011141-15011183
>Gm08:15012112-15012138
>Gm08:15016794-15016845
>Gm08:15020047-15020168
>Gm08:15020348-15020444
>Gm08:15031303-15031416
>Gm08:15031464-15031745
>Gm08:15031789-15031820
>Gm08:15031851-15032187
>Gm08:15032247-15032497
>Gm08:15032774-15032827
>Gm08:15033032-15033230
>Gm08:15033318-15033350
>Gm08:15033454-15033490
>Gm08:15033688-15033758
>Gm08:15035744-15035777
>Gm08:15037849-15037884
>Gm08:15038532-15038601
>Gm08:15038661-15038699
>Gm08:15039331-15039393
>Gm08:15039448-15039474
>Gm08:15039576-15039630
>Gm08:15041034-15041079
>Gm08:15042527-15042599
>Gm08:15045350-15045460
>Gm08:15045463-15045491
>Gm08:15054398-15054447
>Gm08:15054584-15054648
>Gm08:15055765-15055838
>Gm08:15069349-15069691
>Gm08:15070109-15070547
>Gm08:15070872-15070967
>Gm08:15071672-15071723
>Gm08:15076640-15076701
>Gm08:15076958-15077017
>Gm08:15077229-15077395
>Gm08:15077819-15077950
>Gm08:15078678-15079410
>Gm08:15082261-15082302
>Gm08:15084829-15084909
>Gm08:15088539-15088600
>Gm08:15090329-15090436
>Gm08:15095899-15096040
>Gm08:15096104-15096140
>Gm08:15100708-15100750
>Gm08:15104869-15105009
>Gm08:15105031-15105102
>Gm08:15107626-15107693
>Gm08:15107725-15107786
>Gm08:15108584-15108666
>Gm08:15109396-15109446
>Gm08:15109506-15109561
>Gm08:15109610-15109694
>Gm08:15110092-15110149
>Gm08:15113316-15113380
>Gm08:15118368-15118476
>Gm08:15122808-15122853
>Gm08:15124841-15124895
>Gm08:15125830-15125936
>Gm08:15125954-15126028
>Gm08:15128432-15128464
>Gm08:15134420-15134573
>Gm08:15136766-15136808
>Gm08:15137083-15137171
>Gm08:15137241-15137290
>Gm08:15137463-15137539
>Gm08:15138151-15138233
>Gm08:15140064-15140125
>Gm08:15143388-15143592
>Gm08:15143749-15143808
>Gm08:15149792-15149943
>Gm08:15154638-15154782
>Gm08:15164398-15164479
>Gm08:15164694-15164717
>Gm08:15166382-15166457
>Gm08:15167058-15167085
>Gm08:15167873-15167907
>Gm08:15168036-15168094
>Gm08:15169322-15169759
>Gm08:15177387-15177479
>Gm08:15178009-15178181
>Gm08:15180123-15181509
>Gm08:15181615-15181667
>Gm08:15190829-15190885
>Gm08:15194647-15194678
>Gm08:15195398-15195485
>Gm08:15195546-15195637
>Gm08:15196288-15196470
>Gm08:15197391-15197422
>Gm08:15198796-15198858
>Gm08:15199617-15199681
>Gm08:15202234-15202309
>Gm08:15203000-15203059
>Gm08:15205766-15206650
>Gm08:15208545-15208796
>Gm08:15212186-15212307
>Gm08:15212372-15212413
>Gm08:15214063-15214140
>Gm08:15215601-15215669
>Gm08:15217702-15217793
>Gm08:15218178-15218256
>Gm08:15220118-15220224
>Gm08:15221317-15221524
>Gm08:15221596-15221852
>Gm08:15222238-15222338
>Gm08:15223143-15223202
>Gm08:15223808-15224047
>Gm08:15224356-15224459
>Gm08:15226313-15226415
>Gm08:15226703-15228042
>Gm08:15236887-15236957
>Gm08:15238552-15238703
>Gm08:15238784-15238818
>Gm08:15239175-15239384
>Gm08:15239471-15239519
>Gm08:15240491-15240603
>Gm08:15242364-15242401
>Gm08:15246065-15246122
>Gm08:15246291-15246384
>Gm08:15247609-15247812
>Gm08:15248479-15248549
>Gm08:15249463-15249585
>Gm08:15250167-15250275
>Gm08:15251888-15252783
>Gm08:15252868-15253288
>Gm08:15253565-15253606
>Gm08:15253859-15254066
>Gm08:15255060-15255116
>Gm08:15256058-15256128
>Gm08:15256402-15256443
>Gm08:15257521-15257610
>Gm08:15262110-15262533
>Gm08:15265201-15265300
>Gm08:15265961-15266077
>Gm08:15269358-15269417
>Gm08:15269586-15269684
>Gm08:15269786-15269834
>Gm08:15270173-15270247
>Gm08:15271787-15271819
>Gm08:15274406-15274453
>Gm08:15275433-15275556
>Gm08:15275713-15275746
>Gm08:15276651-15276708
>Gm08:15280047-15280260
>Gm08:15280595-15280637
>Gm08:15281292-15281335
>Gm08:15281441-15281552
>Gm08:15281998-15282070
>Gm08:15282453-15282524
>Gm08:15283137-15283176
>Gm08:15283851-15283889
>Gm08:15284231-15284341
>Gm08:15284436-15284520
>Gm08:15285565-15286296
>Gm08:15286337-15286465
>Gm08:15287350-15287415
>Gm08:15288016-15292567
>Gm08:15292667-15293641
>Gm08:15294370-15294566
>Gm08:15296378-15296438
>Gm08:15297966-15298039
>Gm08:15298107-15298143
>Gm08:15298309-15298423
>Gm08:15298470-15299682
>Gm08:15299718-15299831
>Gm08:15300098-15300174
>Gm08:15300375-15300819
>Gm08:15300854-15300895
>Gm08:15304370-15304424
>Gm08:15309060-15310446
>Gm08:15311023-15311050
>Gm08:15315313-15315378
>Gm08:15316083-15316194
>Gm08:15316473-15316544
>Gm08:15316600-15316661
>Gm08:15316728-15316945
>Gm08:15317262-15317351
>Gm08:15322211-15322335
>Gm08:15323911-15324266
>Gm08:15324290-15324472
>Gm08:15324626-15324704
>Gm08:15325321-15325398
>Gm08:15327103-15327163
>Gm08:15327604-15327646
>Gm08:15328750-15328774
>Gm08:15329966-15330007
>Gm08:15330108-15330181
>Gm08:15330446-15330481
>Gm08:15330849-15331109
>Gm08:15331165-15331334
>Gm08:15335080-15335199
>Gm08:15338332-15338363
>Gm08:15338410-15338478
>Gm08:15338618-15338772
>Gm08:15348111-15348143
>Gm08:15348703-15348919
>Gm08:15349033-15349176
>Gm08:15349216-15349603
>Gm08:15349996-15350060
>Gm08:15350163-15351297
>Gm08:15351363-15351532
>Gm08:15352203-15352326
>Gm08:15352524-15352598
>Gm08:15353254-15353368
>Gm08:15354076-15354200
>Gm08:15354836-15354967
>Gm08:15355051-15355219
>Gm08:15368622-15368686
>Gm08:15369578-15369692
>Gm08:15371201-15371278
>Gm08:15372644-15372737
>Gm08:15373433-15373477
>Gm08:15374198-15374271
>Gm08:15374403-15374442
>Gm08:15375497-15375540
>Gm08:15378025-15378189
>Gm08:15378544-15378661
>Gm08:15379724-15379797
>Gm08:15379878-15379983
>Gm08:15380323-15380374
>Gm08:15386586-15386614
>Gm08:15387238-15387272
>Gm08:15389153-15389238
>Gm08:15390209-15390262
>Gm08:15390470-15390511
>Gm08:15392229-15392283
>Gm08:15392419-15392574
>Gm08:15395779-15396078
>Gm08:15396152-15397086
>Gm08:15398671-15398708
>Gm08:15399714-15399827
>Gm08:15402997-15403027
>Gm08:15411608-15411700
>Gm08:15413770-15413847
>Gm08:15414127-15414286
>Gm08:15414476-15414587
>Gm08:15415652-15415710
>Gm08:15418435-15418620
>Gm08:15419587-15420197
>Gm08:15420329-15420393
>Gm08:15420403-15420666
>Gm08:15420898-15420966
>Gm08:15423391-15423474
>Gm08:15423652-15423685
>Gm08:15426807-15426897
>Gm08:15432167-15432312
>Gm08:15432541-15432579
>Gm08:15433374-15433422
>Gm08:15436153-15436421
>Gm08:15439140-15439371
>Gm08:15439630-15439693
>Gm08:15440045-15440097
>Gm08:15442146-15442205
>Gm08:15445902-15445952
>Gm08:15448895-15448936
>Gm08:15449031-15449828
>Gm08:15449945-15450025
>Gm08:15450086-15450598
>Gm08:15450640-15450684
>Gm08:15451062-15451101
>Gm08:15451154-15451272
>Gm08:15451340-15451447
>Gm08:15451533-15451797
>Gm08:15452828-15453150
>Gm08:15453185-15453372
>Gm08:15456661-15456810
>Gm08:15458088-15458321
>Gm08:15458591-15458618
>Gm08:15458737-15458802
>Gm08:15458939-15458982
>Gm08:15459129-15459298
>Gm08:15459325-15459381
>Gm08:15459450-15459734
>Gm08:15459832-15460304
>Gm08:15464169-15464211
>Gm08:15466309-15466373
>Gm08:15468078-15468216
>Gm08:15471866-15471964
>Gm08:15472493-15472575
>Gm08:15474263-15474441
>Gm08:15474466-15474547
>Gm08:15474660-15474712
>Gm08:15474790-15476353
>Gm08:15481164-15481296
>Gm08:15486944-15487198
>Gm08:15487246-15488006
>Gm08:15488331-15488631
>Gm08:15488849-15488903
>Gm08:15489008-15489154
>Gm08:15489193-15489551
>Gm08:15489621-15489778
>Gm08:15489836-15490279
>Gm08:15490414-15490468
>Gm08:15490540-15490799
>Gm08:15490866-15491309
>Gm08:15491820-15491929
>Gm08:15493797-15493886
>Gm08:15495159-15495204
>Gm08:15499326-15499410
>Gm08:15502852-15503138
>Gm08:15504490-15504532
>Gm08:15504760-15504908
>Gm08:15505252-15505298
>Gm08:15507302-15507357
>Gm08:15508014-15508123
>Gm08:15508422-15508995
>Gm08:15509282-15509398
>Gm08:15509578-15509740
>Gm08:15509781-15509862
>Gm08:15509892-15510043
>Gm08:15515613-15515858
>Gm08:15516672-15516742
>Gm08:15518034-15518140
>Gm08:15518242-15518281
>Gm08:15520999-15521035
>Gm08:15523295-15523316
>Gm08:15523738-15523752
>Gm08:15526107-15526165
>Gm08:15535055-15535092
>Gm08:15536728-15537003
>Gm08:15538092-15538138
>Gm08:15540064-15540253
>Gm08:15542107-15542157
>Gm08:15545027-15545091
>Gm08:15545505-15545553
>Gm08:15546411-15546517
>Gm08:15547795-15547869
>Gm08:15547944-15548025
>Gm08:15548217-15548272
>Gm08:15548627-15548822
>Gm08:15549386-15549472
>Gm08:15549497-15549723
>Gm08:15550834-15550862
>Gm08:15551859-15551901
>Gm08:15558772-15558847
>Gm08:15560782-15560819
>Gm08:15562993-15563081
>Gm08:15563129-15563183
>Gm08:15564119-15564416
>Gm08:15565111-15565161
>Gm08:15569994-15570114
>Gm08:15572485-15572820
>Gm08:15572855-15572883
>Gm08:15574350-15574449
>Gm08:15584512-15584552
>Gm08:15585719-15585785
>Gm08:15586726-15586782
>Gm08:15586799-15586910
>Gm08:15587386-15587449
>Gm08:15588505-15588746
>Gm08:15589083-15589319
>Gm08:15589506-15589566
>Gm08:15589784-15589996
>Gm08:15590049-15590194
>Gm08:15590225-15590258
>Gm08:15590384-15590548
>Gm08:15593391-15593565
>Gm08:15593621-15593657
>Gm08:15595663-15596206
>Gm08:15599715-15599767
>Gm08:15599842-15599937
>Gm08:15601530-15601566
>Gm08:15605218-15605283
>Gm08:15606201-15606241
>Gm08:15606390-15606431
>Gm08:15608872-15608944
>Gm08:15612347-15612412
>Gm08:15621595-15621650
>Gm08:15623392-15623443
>Gm08:15624113-15624156
>Gm08:15628233-15628417
>Gm08:15628634-15628743
>Gm08:15630775-15631169
>Gm08:15632932-15633069
>Gm08:15633114-15633228
>Gm08:15633291-15638156
>Gm08:15638202-15647375
>Gm08:15647418-15647694
>Gm08:15647739-15647853
>Gm08:15647896-15650548
>Gm08:15658778-15658804
>Gm08:15661307-15661509
>Gm08:15669111-15669165
>Gm08:15669775-15669813
>Gm08:15673299-15673357
>Gm08:15675741-15675769
>Gm08:15676479-15676574
>Gm08:15678055-15678094
>Gm08:15678234-15678304
>Gm08:15680972-15681202
>Gm08:15681235-15681278
>Gm08:15684673-15685140
>Gm08:15686559-15687037
>Gm08:15688139-15688217
>Gm08:15689823-15689922
>Gm08:15689978-15690277
>Gm08:15690304-15690348
>Gm08:15690488-15690904
>Gm08:15692765-15692791
>Gm08:15697615-15697674
>Gm08:15698129-15698283
>Gm08:15698393-15698581
>Gm08:15698707-15698862
>Gm08:15698947-15699054
>Gm08:15702460-15702501
>Gm08:15703721-15703892
>Gm08:15711036-15711124
>Gm08:15715275-15715322
>Gm08:15717466-15717493
>Gm08:15718087-15718472
>Gm08:15721976-15722019
>Gm08:15723036-15723103
>Gm08:15723419-15723474
>Gm08:15727246-15727383
>Gm08:15729999-15730066
>Gm08:15730811-15730841
>Gm08:15730946-15731007
>Gm08:15731148-15731191
>Gm08:15734619-15734719
>Gm08:15738105-15738146
>Gm08:15739098-15739216
>Gm08:15739258-15739320
>Gm08:15747032-15747143
>Gm08:15747257-15747339
>Gm08:15748591-15748620
>Gm08:15749963-15750055
>Gm08:15750793-15750848
>Gm08:15751405-15751446
>Gm08:15754166-15754280
>Gm08:15754309-15754441
>Gm08:15754676-15754959
>Gm08:15756583-15756608
>Gm08:15757207-15757244
>Gm08:15759620-15759992
>Gm08:15763160-15763327
>Gm08:15763654-15763820
>Gm08:15763849-15764097
>Gm08:15767578-15768230
>Gm08:15768262-15768512
>Gm08:15768665-15768795
>Gm08:15768893-15768968
>Gm08:15773928-15774032
>Gm08:15781767-15781822
>Gm08:15786802-15786848
>Gm08:15790858-15790963
>Gm08:15791200-15791247
>Gm08:15791537-15791584
>Gm08:15791700-15791779
>Gm08:15795501-15795564
>Gm08:15798433-15798474
>Gm08:15798669-15798749
>Gm08:15799397-15799436
>Gm08:15801187-15801236
>Gm08:15804514-15804559
>Gm08:15804687-15804740
>Gm08:15805036-15805150
>Gm08:15805262-15805329
>Gm08:15806805-15806891
>Gm08:15811518-15811545
>Gm08:15820678-15820719
>Gm08:15821052-15821107
>Gm08:15823207-15823368
>Gm08:15826680-15826773
>Gm08:15828432-15828536
>Gm08:15828776-15828826
>Gm08:15829358-15829396
>Gm08:15830359-15830403
>Gm08:15833001-15833055
>Gm08:15835407-15835473
>Gm08:15838247-15838300
>Gm08:15838319-15838347
>Gm08:15838612-15838732
>Gm08:15838868-15838892
>Gm08:15839759-15839888
>Gm08:15839968-15840134
>Gm08:15840262-15840349
>Gm08:15840989-15841035
>Gm08:15846008-15846207
>Gm08:15846818-15846913
>Gm08:15850268-15850400
>Gm08:15851274-15851344
>Gm08:15851380-15851621
>Gm08:15853911-15853939
>Gm08:15854224-15854341
>Gm08:15854415-15854541
>Gm08:15854621-15854764
>Gm08:15855082-15855165
>Gm08:15855301-15855668
>Gm08:15855706-15855809
>Gm08:15855960-15855989
>Gm08:15856071-15856130
>Gm08:15856207-15856345
>Gm08:15856525-15856684
>Gm08:15857305-15857375
>Gm08:15859268-15859307
>Gm08:15859340-15859464
>Gm08:15859485-15859525
>Gm08:15859624-15859715
>Gm08:15859790-15860236
>Gm08:15860535-15860650
>Gm08:15862194-15862216
>Gm08:15862316-15862330
>Gm08:15862341-15862369
>Gm08:15865096-15865245
>Gm08:15867083-15867132
>Gm08:15867364-15867383
>Gm08:15871858-15871916
>Gm08:15872253-15872510
>Gm08:15875006-15875253
>Gm08:15877534-15877745
>Gm08:15882279-15882354
>Gm08:15882749-15882816
>Gm08:15882968-15883032
>Gm08:15883067-15883139
>Gm08:15884114-15884145
>Gm08:15884229-15884372
>Gm08:15884511-15884568
>Gm08:15884918-15884981
>Gm08:15888358-15888414
>Gm08:15889023-15889077
>Gm08:15897207-15897251
>Gm08:15897473-15897519
>Gm08:15904899-15905068
>Gm08:15911754-15911780
>Gm08:15913591-15913629
>Gm08:15914345-15914404
>Gm08:15914707-15914776
>Gm08:15914903-15918069
>Gm08:15918875-15918905
>Gm08:15921029-15921118
>Gm08:15922391-15922474
>Gm08:15922592-15922654
>Gm08:15923459-15923503
>Gm08:15929000-15929161
>Gm08:15929577-15929637
>Gm08:15929755-15929984
>Gm08:15930164-15930289
>Gm08:15930325-15930363
>Gm08:15930403-15931160
>Gm08:15931207-15931320
>Gm08:15931699-15931753
>Gm08:15932599-15932639
>Gm08:15937945-15938059
>Gm08:15938265-15938553
>Gm08:15938788-15939086
>Gm08:15939308-15939531
>Gm08:15939956-15940036
>Gm08:15940111-15940561
>Gm08:15940641-15940687
>Gm08:15940790-15941035
>Gm08:15941135-15941258
>Gm08:15941341-15941434
>Gm08:15941501-15941608
>Gm08:15942513-15942688
>Gm08:15946066-15946108
>Gm08:15947280-15947354
>Gm08:15947728-15947822
>Gm08:15955472-15956019
>Gm08:15956113-15956255
>Gm08:15956354-15956517
>Gm08:15956565-15957309
>Gm08:15957339-15959258
>Gm08:15959315-15959376
>Gm08:15959416-15959760
>Gm08:15959857-15959903
>Gm08:15959949-15960209
>Gm08:15960286-15960330
>Gm08:15960371-15960399
>Gm08:15960555-15960602
>Gm08:15960630-15962685
>Gm08:15962910-15963162
>Gm08:15963258-15963289
>Gm08:15964061-15964153
>Gm08:15965119-15965155
>Gm08:15965181-15966188
>Gm08:15966542-15966599
>Gm08:15966638-15966709
>Gm08:15966814-15966872
>Gm08:15966944-15967052
>Gm08:15968096-15968119
>Gm08:15968375-15968430
>Gm08:15970580-15971340
>Gm08:15972766-15972893
>Gm08:15973584-15973679
>Gm08:15974211-15974537
>Gm08:15974629-15974859
>Gm08:15975161-15975215
>Gm08:15980537-15980569
>Gm08:15981304-15981366
>Gm08:15982386-15982427
>Gm08:15985958-15986012
>Gm08:15987210-15987581
>Gm08:15988157-15988460
>Gm08:15988533-15988800
>Gm08:15988998-15989175
>Gm08:15989690-15989824
>Gm08:15992103-15992145
>Gm08:15993933-15993999
>Gm08:15994040-15994403
>Gm08:15996537-15996588
>Gm08:15997523-15997554
>Gm08:15998413-15998444
>Gm08:15999656-15999713
>Gm08:15999906-15999942
>Gm08:16000864-16000958
>Gm08:16002627-16002693
>Gm08:16003407-16003877
>Gm08:16006792-16006888
>Gm08:16006999-16007116
>Gm08:16007851-16007904
>Gm08:16015030-16015131
>Gm08:16015267-16015325
>Gm08:16015485-16015586
>Gm08:16015847-16016047
>Gm08:16016388-16016641
>Gm08:16016995-16017114
>Gm08:16017345-16017526
>Gm08:16017638-16017796
>Gm08:16018082-16018202
>Gm08:16018323-16018363
>Gm08:16018482-16018525
>Gm08:16020405-16020447
>Gm08:16020718-16020765
>Gm08:16021278-16021355
>Gm08:16021567-16021658
>Gm08:16021809-16021867
>Gm08:16022878-16022892
>Gm08:16022992-16023082
>Gm08:16024919-16025158
>Gm08:16025688-16025782
>Gm08:16026025-16026078
>Gm08:16027263-16027297
>Gm08:16029197-16029239
>Gm08:16029919-16029960
>Gm08:16030871-16030911
>Gm08:16034389-16034426
>Gm08:16037038-16037081
>Gm08:16037902-16037980
>Gm08:16039121-16039253
>Gm08:16041691-16041794
>Gm08:16041900-16041979
>Gm08:16045553-16045837
>Gm08:16046039-16046162
>Gm08:16046231-16046296
>Gm08:16046383-16046803
>Gm08:16047144-16047191
>Gm08:16047276-16047798
>Gm08:16048796-16048884
>Gm08:16049551-16049592
>Gm08:16049801-16049972
>Gm08:16050473-16050509
>Gm08:16053123-16053153
>Gm08:16053650-16053665
>Gm08:16054253-16054461
>Gm08:16055985-16056021
>Gm08:16058492-16058814
>Gm08:16058896-16058930
>Gm08:16059082-16059136
>Gm08:16059176-16059206
>Gm08:16059263-16059327
>Gm08:16059395-16059450
>Gm08:16059547-16059620
>Gm08:16059911-16060073
>Gm08:16060866-16061013
>Gm08:16061972-16062060
>Gm08:16063069-16063617
>Gm08:16063982-16064892
>Gm08:16065022-16065228
>Gm08:16068647-16068746
>Gm08:16069125-16069166
>Gm08:16071244-16071425
>Gm08:16072511-16072643
>Gm08:16073507-16073560
>Gm08:16075725-16075812
>Gm08:16078256-16078356
>Gm08:16078444-16078605
>Gm08:16080053-16080087
>Gm08:16083274-16083304
>Gm08:16084472-16084541
>Gm08:16085877-16085913
>Gm08:16086052-16094391
>Gm08:16094441-16095491
>Gm08:16095516-16096026
>Gm08:16096141-16096826
>Gm08:16097151-16097315
>Gm08:16098273-16098361
>Gm08:16099380-16099954
>Gm08:16100329-16101226
>Gm08:16101408-16101458
>Gm08:16101484-16101513
>Gm08:16101608-16101664
>Gm08:16102721-16102786
>Gm08:16104300-16104315
>Gm08:16104643-16104659
>Gm08:16104930-16105011
>Gm08:16105642-16105721
>Gm08:16109359-16109409
>Gm08:16109857-16109972
>Gm08:16110806-16110869
>Gm08:16111389-16111497
>Gm08:16111539-16113671
>Gm08:16113699-16113778
>Gm08:16113825-16113935
>Gm08:16115133-16115186
>Gm08:16115877-16116008
>Gm08:16117535-16117633
>Gm08:16118558-16118884
>Gm08:16118942-16119002
>Gm08:16119039-16119110
>Gm08:16121228-16121243
>Gm08:16127846-16127864
>Gm08:16127959-16128091
>Gm08:16131249-16131344
>Gm08:16131489-16131610
>Gm08:16131735-16131808
>Gm08:16131878-16132281
>Gm08:16132619-16132908
>Gm08:16132948-16133776
>Gm08:16133799-16134150
>Gm08:16134240-16134537
>Gm08:16134624-16134763
>Gm08:16134822-16134954
>Gm08:16135056-16135189
>Gm08:16135352-16135451
>Gm08:16135686-16135740
>Gm08:16136714-16136752
>Gm08:16140850-16140929
>Gm08:16142820-16143001
>Gm08:16144073-16144191
>Gm08:16144388-16144430
>Gm08:16146814-16146848
>Gm08:16148545-16148645
>Gm08:16150077-16150592
>Gm08:16152745-16153089
>Gm08:16153548-16153584
>Gm08:16155119-16155251
>Gm08:16161225-16161310
>Gm08:16163553-16163656
>Gm08:16167098-16167884
>Gm08:16167910-16169611
>Gm08:16171397-16171434
>Gm08:16171455-16171491
>Gm08:16171975-16172012
>Gm08:16178143-16178281
>Gm08:16178400-16178454
>Gm08:16178518-16178605
>Gm08:16178628-16178656
>Gm08:16178852-16178951
>Gm08:16182275-16182337
>Gm08:16186807-16186856
>Gm08:16189742-16189787
>Gm08:16191634-16191699
>Gm08:16192007-16192073
>Gm08:16192116-16192150
>Gm08:16192403-16192449
>Gm08:16192731-16192899
>Gm08:16193058-16193211
>Gm08:16194111-16194168
>Gm08:16194505-16194545
>Gm08:16194944-16194984
>Gm08:16197044-16197097
>Gm08:16200008-16200108
>Gm08:16203298-16203601
>Gm08:16218894-16219373
>Gm08:16219548-16219602
>Gm08:16219901-16220210
>Gm08:16220240-16220297
>Gm08:16230786-16230838
>Gm08:16232210-16232242
>Gm08:16233244-16233288
>Gm08:16233306-16233389
>Gm08:16233604-16233667
>Gm08:16238003-16238070
>Gm08:16240354-16240389
>Gm08:16241100-16241232
>Gm08:16243491-16243659
>Gm08:16243748-16243814
>Gm08:16244809-16244877
>Gm08:16245209-16245615
>Gm08:16245703-16246112
>Gm08:16246156-16246603
>Gm08:16247418-16247484
>Gm08:16247573-16248132
>Gm08:16248198-16248235
>Gm08:16248370-16248441
>Gm08:16249263-16249293
>Gm08:16253078-16253147
>Gm08:16256114-16256130
>Gm08:16256820-16256897
>Gm08:16260662-16260697
>Gm08:16260804-16260836
>Gm08:16266048-16266086
>Gm08:16266395-16266484
>Gm08:16267674-16267720
>Gm08:16267863-16267891
>Gm08:16268248-16268355
>Gm08:16273747-16273781
>Gm08:16274732-16274901
>Gm08:16274950-16275467
>Gm08:16281594-16281678
>Gm08:16283544-16283576
>Gm08:16296633-16296688
>Gm08:16297410-16297441
>Gm08:16298829-16298900
>Gm08:16302791-16302832
>Gm08:16303961-16304046
>Gm08:16304594-16305459
>Gm08:16305615-16305783
>Gm08:16305987-16306039
>Gm08:16306138-16306173
>Gm08:16310155-16310206
>Gm08:16312480-16312511
>Gm08:16312859-16312909
>Gm08:16313143-16313204
>Gm08:16316498-16316686
>Gm08:16319559-16319602
>Gm08:16321821-16321854
>Gm08:16328312-16328395
>Gm08:16329530-16329567
>Gm08:16331447-16331493
>Gm08:16333237-16333283
>Gm08:16334046-16334079
>Gm08:16337951-16338092
>Gm08:16338321-16338363
>Gm08:16340392-16340572
>Gm08:16343721-16343768
>Gm08:16345505-16345567
>Gm08:16346001-16346036
>Gm08:16346449-16346494
>Gm08:16354434-16354515
>Gm08:16355674-16355732
>Gm08:16356101-16356167
>Gm08:16356229-16356277
>Gm08:16356475-16356693
>Gm08:16356725-16356797
>Gm08:16356902-16356995
>Gm08:16357045-16357411
>Gm08:16357445-16357605
>Gm08:16357634-16358076
>Gm08:16358115-16358152
>Gm08:16358246-16358299
>Gm08:16358363-16358438
>Gm08:16358705-16358733
>Gm08:16358799-16358828
>Gm08:16359286-16359403
>Gm08:16359619-16359718
>Gm08:16365857-16366013
>Gm08:16371398-16371462
>Gm08:16372498-16372579
>Gm08:16375652-16375877
>Gm08:16380708-16380774
>Gm08:16381081-16381199
>Gm08:16381516-16381587
>Gm08:16382075-16382155
>Gm08:16382233-16382419
>Gm08:16382798-16382911
>Gm08:16386356-16386568
>Gm08:16391723-16391764
>Gm08:16392657-16392698
>Gm08:16393694-16393735
>Gm08:16396329-16396441
>Gm08:16398379-16398458
>Gm08:16399530-16399575
>Gm08:16406422-16406455
>Gm08:16407399-16407521
>Gm08:16408186-16408262
>Gm08:16412665-16412746
>Gm08:16414211-16414272
>Gm08:16415616-16415778
>Gm08:16415950-16416117
>Gm08:16416154-16416223
>Gm08:16416448-16416698
>Gm08:16417472-16417554
>Gm08:16423388-16423417
>Gm08:16423590-16423654
>Gm08:16426589-16426665
>Gm08:16431832-16431877
>Gm08:16432275-16432326
>Gm08:16433394-16433517
>Gm08:16433916-16434021
>Gm08:16435431-16435514
>Gm08:16435698-16435734
>Gm08:16436167-16436212
>Gm08:16436748-16436954
>Gm08:16437159-16437191
>Gm08:16439714-16439792
>Gm08:16440766-16440801
>Gm08:16443377-16443428
>Gm08:16444024-16444069
>Gm08:16444467-16444518
>Gm08:16444873-16444981
>Gm08:16445933-16446394
>Gm08:16446485-16446612
>Gm08:16446979-16447030
>Gm08:16447221-16447278
>Gm08:16448154-16448237
>Gm08:16448421-16448458
>Gm08:16448868-16448912
>Gm08:16449080-16449165
>Gm08:16449690-16449813
>Gm08:16451064-16451211
>Gm08:16453079-16453892
>Gm08:16454399-16454444
>Gm08:16454662-16454691
>Gm08:16456814-16456909
>Gm08:16461191-16461248
>Gm08:16462926-16462966
>Gm08:16465195-16465245
>Gm08:16468418-16468500
>Gm08:16471452-16471494
>Gm08:16474952-16474998
>Gm08:16475047-16475103
>Gm08:16475549-16475712
>Gm08:16475736-16475809
>Gm08:16476338-16476410
>Gm08:16481788-16481876
>Gm08:16482695-16482832
>Gm08:16483010-16483078
>Gm08:16483679-16485507
>Gm08:16487923-16487939
>Gm08:16488040-16489922
>Gm08:16490134-16490228
>Gm08:16490326-16490438
>Gm08:16491760-16491793
>Gm08:16495522-16495549
>Gm08:16498387-16498456
>Gm08:16499558-16499629
>Gm08:16500440-16500473
>Gm08:16501189-16501381
>Gm08:16501435-16501475
>Gm08:16503051-16503406
>Gm08:16505699-16506314
>Gm08:16506410-16506461
>Gm08:16508395-16508471
>Gm08:16512731-16512769
>Gm08:16519801-16519883
>Gm08:16521252-16521291
>Gm08:16523582-16523783
>Gm08:16525055-16525457
>Gm08:16525490-16525938
>Gm08:16529106-16529135
>Gm08:16530941-16531019
>Gm08:16539766-16539799
>Gm08:16543401-16543492
>Gm08:16546666-16546770
>Gm08:16547279-16547575
>Gm08:16547764-16547988
>Gm08:16549230-16549275
>Gm08:16549325-16549380
>Gm08:16558776-16558829
>Gm08:16563908-16563949
>Gm08:16564253-16564514
>Gm08:16564637-16564760
>Gm08:16565564-16565644
>Gm08:16568915-16568942
>Gm08:16569041-16569303
>Gm08:16569356-16570014
>Gm08:16570039-16571683
>Gm08:16572446-16572580
>Gm08:16572831-16572888
>Gm08:16572927-16573517
>Gm08:16574001-16574201
>Gm08:16574270-16575205
>Gm08:16575681-16575718
>Gm08:16582958-16583009
>Gm08:16583448-16583521
>Gm08:16584714-16584743
>Gm08:16585211-16585499
>Gm08:16585530-16586476
>Gm08:16586671-16586789
>Gm08:16589650-16589746
>Gm08:16589856-16589924
>Gm08:16590441-16590471
>Gm08:16592469-16592506
>Gm08:16592714-16592748
>Gm08:16595341-16595371
>Gm08:16598294-16598323
>Gm08:16598386-16598425
>Gm08:16601127-16601158
>Gm08:16602463-16602601
>Gm08:16603547-16603668
>Gm08:16608667-16608737
>Gm08:16609357-16609402
>Gm08:16611081-16611127
>Gm08:16620696-16620734
>Gm08:16620794-16620842
>Gm08:16622139-16622253
>Gm08:16622306-16622566
>Gm08:16622629-16622684
>Gm08:16623253-16623326
>Gm08:16634494-16634548
>Gm08:16643949-16644363
>Gm08:16644496-16644528
>Gm08:16646326-16646403
>Gm08:16646470-16646524
>Gm08:16651769-16651915
>Gm08:16652755-16652957
>Gm08:16653385-16653600
>Gm08:16653628-16654401
>Gm08:16655287-16655354
>Gm08:16656212-16656261
>Gm08:16657687-16657805
>Gm08:16658107-16658139
>Gm08:16658945-16659011
>Gm08:16667343-16667386
>Gm08:16674576-16674641
>Gm08:16678976-16679007
>Gm08:16680742-16680829
>Gm08:16686410-16686482
>Gm08:16691445-16691528
>Gm08:16691783-16691931
>Gm08:16692027-16692098
>Gm08:16692233-16692282
>Gm08:16701168-16701197
>Gm08:16702535-16702988
>Gm08:16703027-16703298
>Gm08:16703340-16703541
>Gm08:16703566-16703604
>Gm08:16703630-16703758
>Gm08:16707878-16707912
>Gm08:16711297-16711331
>Gm08:16716404-16716531
>Gm08:16716607-16717135
>Gm08:16717167-16717825
>Gm08:16717854-16718543
>Gm08:16718714-16718871
>Gm08:16718905-16718976
>Gm08:16720559-16720619
>Gm08:16724185-16724371
>Gm08:16727819-16727988
>Gm08:16728068-16728257
>Gm08:16728564-16728600
>Gm08:16730461-16730548
>Gm08:16732359-16734356
>Gm08:16734452-16734480
>Gm08:16737312-16737365
>Gm08:16737595-16737633
>Gm08:16739239-16739378
>Gm08:16739634-16739685
>Gm08:16739827-16739870
>Gm08:16740600-16740698
>Gm08:16741119-16741166
>Gm08:16742735-16742807
>Gm08:16745655-16745927
>Gm08:16747005-16747515
>Gm08:16749364-16749420
>Gm08:16751357-16751460
>Gm08:16753739-16753774
>Gm08:16754019-16754148
>Gm08:16755281-16755320
>Gm08:16756048-16756126
>Gm08:16757286-16757388
>Gm08:16758883-16758966
>Gm08:16761532-16761560
>Gm08:16764849-16764907
>Gm08:16770405-16770557
>Gm08:16770730-16771569
>Gm08:16771593-16771729
>Gm08:16771785-16772087
>Gm08:16774513-16774634
>Gm08:16774906-16775025
>Gm08:16775326-16775358
>Gm08:16775733-16775782
>Gm08:16776943-16777069
>Gm08:16777113-16777140
>Gm08:16777609-16777800
>Gm08:16777874-16777959
>Gm08:16778022-16778073
>Gm08:16778395-16778509
>Gm08:16778863-16778921
>Gm08:16785112-16785187
>Gm08:16785928-16786037
>Gm08:16788634-16788756
>Gm08:16795132-16795405
>Gm08:16795585-16795667
>Gm08:16795709-16795841
>Gm08:16795869-16795902
>Gm08:16796359-16796431
>Gm08:16796467-16796729
>Gm08:16796783-16797198
>Gm08:16797825-16797886
>Gm08:16797967-16798289
>Gm08:16798521-16798588
>Gm08:16798839-16798891
>Gm08:16801805-16801877
>Gm08:16801919-16801985
>Gm08:16815133-16815247
>Gm08:16821443-16821479
>Gm08:16821555-16821620
>Gm08:16823149-16823184
>Gm08:16826371-16826405
>Gm08:16827087-16827691
>Gm08:16833713-16833800
>Gm08:16834344-16834387
>Gm08:16834530-16834647
>Gm08:16834899-16834945
>Gm08:16835157-16835215
>Gm08:16836662-16836750
>Gm08:16841857-16841921
>Gm08:16842318-16842399
>Gm08:16842745-16842791
>Gm08:16843684-16843729
>Gm08:16845000-16845041
>Gm08:16845585-16845721
>Gm08:16846246-16846279
>Gm08:16846537-16846660
>Gm08:16846761-16846831
>Gm08:16848815-16848853
>Gm08:16849193-16849272
>Gm08:16850215-16850240
>Gm08:16851672-16851720
>Gm08:16852365-16852404
>Gm08:16852534-16852819
>Gm08:16855347-16855464
>Gm08:16855785-16855838
>Gm08:16861225-16861431
>Gm08:16861885-16862321
>Gm08:16862358-16862706
>Gm08:16863172-16863275
>Gm08:16863869-16863927
>Gm08:16864601-16865693
>Gm08:16865928-16866006
>Gm08:16868960-16869064
>Gm08:16874891-16874946
>Gm08:16875328-16875391
>Gm08:16875487-16875802
>Gm08:16876643-16876717
>Gm08:16883826-16883860
>Gm08:16888425-16888537
>Gm08:16888593-16888670
>Gm08:16889821-16890056
>Gm08:16890120-16890999
>Gm08:16892334-16892439
>Gm08:16893820-16893869
>Gm08:16896424-16896474
>Gm08:16899459-16899544
>Gm08:16899591-16899707
>Gm08:16899854-16899953
>Gm08:16900095-16900513
>Gm08:16900596-16900649
>Gm08:16902611-16902744
>Gm08:16907303-16907382
>Gm08:16908090-16908324
>Gm08:16908405-16908456
>Gm08:16910976-16911011
>Gm08:16912076-16912116
>Gm08:16912226-16912289
>Gm08:16912638-16912667
>Gm08:16912899-16913013
>Gm08:16913143-16913221
>Gm08:16913334-16913460
>Gm08:16913500-16913537
>Gm08:16913871-16913973
>Gm08:16914121-16914377
>Gm08:16914976-16915020
>Gm08:16916220-16916272
>Gm08:16916305-16916368
>Gm08:16917009-16917114
>Gm08:16918062-16918098
>Gm08:16918223-16918286
>Gm08:16926480-16926523
>Gm08:16932566-16932701
>Gm08:16932763-16932827
>Gm08:16933427-16933478
>Gm08:16940761-16940920
>Gm08:16941079-16941141
>Gm08:16945628-16945909
>Gm08:16947345-16947380
>Gm08:16956449-16956517
>Gm08:16957398-16957486
>Gm08:16958383-16958451
>Gm08:16958526-16958557
>Gm08:16958666-16958751
>Gm08:16958823-16958967
>Gm08:16959132-16959175
>Gm08:16959221-16960297
>Gm08:16960412-16960745
>Gm08:16964058-16964106
>Gm08:16967661-16967722
>Gm08:16967892-16967927
>Gm08:16968176-16968220
>Gm08:16968622-16968687
>Gm08:16976030-16976406
>Gm08:16976491-16980177
>Gm08:16985897-16985934
>Gm08:16987977-16988030
>Gm08:16991458-16991492
>Gm08:16996477-16996547
>Gm08:16997523-16998680
>Gm08:17000268-17000350
>Gm08:17001630-17001834
>Gm08:17001922-17002048
>Gm08:17002094-17002283
>Gm08:17004038-17004080
>Gm08:17010538-17010688
>Gm08:17013839-17013971
>Gm08:17021977-17022024
>Gm08:17023117-17023201
>Gm08:17024690-17024773
>Gm08:17028562-17028646
>Gm08:17030319-17030406
>Gm08:17030562-17030598
>Gm08:17030717-17031436
>Gm08:17031622-17031679
>Gm08:17035612-17035746
>Gm08:17036323-17036360
>Gm08:17039141-17039191
>Gm08:17040396-17040451
>Gm08:17046105-17046173
>Gm08:17052435-17052512
>Gm08:17053906-17053965
>Gm08:17056373-17056718
>Gm08:17059932-17059965
>Gm08:17060345-17060377
>Gm08:17066378-17066444
>Gm08:17066804-17066834
>Gm08:17067212-17067301
>Gm08:17067495-17067533
>Gm08:17068656-17068699
>Gm08:17068877-17068978
>Gm08:17069038-17069096
>Gm08:17073464-17073546
>Gm08:17078959-17078993
>Gm08:17082555-17082594
>Gm08:17082711-17082738
>Gm08:17083744-17083775
>Gm08:17085287-17085427
>Gm08:17085905-17085931
>Gm08:17087140-17087173
>Gm08:17087729-17087824
>Gm08:17090120-17090155
>Gm08:17093695-17093783
>Gm08:17097099-17097173
>Gm08:17099335-17099430
>Gm08:17099476-17099563
>Gm08:17099879-17099914
>Gm08:17101381-17101419
>Gm08:17102237-17102622
>Gm08:17102687-17104802
>Gm08:17110680-17110869
>Gm08:17111616-17111688
>Gm08:17111860-17111908
>Gm08:17114857-17115473
>Gm08:17115501-17115529
>Gm08:17116863-17116978
>Gm08:17118299-17119056
>Gm08:17119120-17119210
>Gm08:17119663-17119776
>Gm08:17122963-17123053
>Gm08:17123357-17123434
>Gm08:17123479-17123658
>Gm08:17123701-17123824
>Gm08:17123874-17123995
>Gm08:17124015-17124077
>Gm08:17124537-17124579
>Gm08:17125264-17125303
>Gm08:17126230-17126276
>Gm08:17136555-17136658
>Gm08:17137060-17137154
>Gm08:17138892-17139063
>Gm08:17139104-17139311
>Gm08:17139386-17139649
>Gm08:17141072-17141104
>Gm08:17143746-17143829
>Gm08:17144180-17144246
>Gm08:17144884-17145251
>Gm08:17145379-17145518
>Gm08:17145576-17145659
>Gm08:17145908-17146353
>Gm08:17146728-17146787
>Gm08:17146838-17146898
>Gm08:17147194-17147252
>Gm08:17151494-17151574
>Gm08:17155058-17155107
>Gm08:17158344-17158461
>Gm08:17158544-17158592
>Gm08:17159725-17159795
>Gm08:17160232-17160361
>Gm08:17161668-17161710
>Gm08:17162226-17162252
>Gm08:17162322-17162421
>Gm08:17163055-17163135
>Gm08:17163217-17163338
>Gm08:17168315-17168390
>Gm08:17168732-17169211
>Gm08:17169260-17169579
>Gm08:17171562-17171618
>Gm08:17173201-17173290
>Gm08:17174382-17174432
>Gm08:17174562-17174628
>Gm08:17176475-17176681
>Gm08:17185080-17185134
>Gm08:17192968-17193013
>Gm08:17194085-17194152
>Gm08:17204850-17205164
>Gm08:17205188-17205532
>Gm08:17205593-17205701
>Gm08:17205738-17205969
>Gm08:17206239-17207090
>Gm08:17207789-17208046
>Gm08:17209110-17209149
>Gm08:17209649-17209718
>Gm08:17210298-17210338
>Gm08:17210494-17210540
>Gm08:17210570-17210611
>Gm08:17211493-17211614
>Gm08:17214541-17214641
>Gm08:17215126-17215157
>Gm08:17215840-17215882
>Gm08:17221019-17221423
>Gm08:17225609-17225698
>Gm08:17228286-17228334
>Gm08:17228819-17228907
>Gm08:17229019-17229051
>Gm08:17229125-17229264
>Gm08:17229325-17230268
>Gm08:17230338-17231418
>Gm08:17231476-17231640
>Gm08:17231692-17232185
>Gm08:17232281-17232388
>Gm08:17232457-17232497
>Gm08:17232579-17232654
>Gm08:17232677-17232739
>Gm08:17232802-17232864
>Gm08:17232924-17232957
>Gm08:17235107-17235182
>Gm08:17236536-17236625
>Gm08:17236979-17237025
>Gm08:17238643-17238907
>Gm08:17239372-17239456
>Gm08:17246910-17246984
>Gm08:17247660-17247741
>Gm08:17248286-17248336
>Gm08:17249190-17249244
>Gm08:17249296-17249387
>Gm08:17259118-17259160
>Gm08:17259596-17259631
>Gm08:17259746-17259779
>Gm08:17264427-17264464
>Gm08:17264576-17264642
>Gm08:17266101-17266185
>Gm08:17266581-17266610
>Gm08:17267655-17267732
>Gm08:17271177-17271214
>Gm08:17272171-17272249
>Gm08:17272420-17272504
>Gm08:17272568-17272901
>Gm08:17273403-17273451
>Gm08:17273656-17273714
>Gm08:17274746-17274777
>Gm08:17274987-17275021
>Gm08:17275411-17275559
>Gm08:17275710-17275851
>Gm08:17276007-17276085
>Gm08:17277051-17277130
>Gm08:17278625-17279309
>Gm08:17280114-17280190
>Gm08:17282662-17282773
>Gm08:17282930-17282970
>Gm08:17283361-17283471
>Gm08:17287084-17287124
>Gm08:17288187-17288263
>Gm08:17289309-17289549
>Gm08:17289798-17290054
>Gm08:17290079-17290112
>Gm08:17290176-17290729
>Gm08:17290821-17290884
>Gm08:17292027-17292054
>Gm08:17292147-17292186
>Gm08:17297485-17297530
>Gm08:17300801-17300843
>Gm08:17302895-17303017
>Gm08:17303954-17304051
>Gm08:17308413-17308451
>Gm08:17309373-17309450
>Gm08:17314503-17314538
>Gm08:17314734-17314771
>Gm08:17317756-17318029
>Gm08:17321913-17322573
>Gm08:17323031-17323232
>Gm08:17323463-17323535
>Gm08:17324193-17324329
>Gm08:17326818-17327222
>Gm08:17329327-17329462
>Gm08:17329741-17329906
>Gm08:17331938-17331977
>Gm08:17332217-17332474
>Gm08:17333538-17333590
>Gm08:17333860-17333946
>Gm08:17340481-17340526
>Gm08:17341081-17341122
>Gm08:17344632-17344715
>Gm08:17345606-17345827
>Gm08:17345933-17346577
>Gm08:17346634-17346823
>Gm08:17347058-17347092
>Gm08:17347285-17347425
>Gm08:17347494-17347541
>Gm08:17347809-17348941
>Gm08:17348965-17349008
>Gm08:17351494-17351662
>Gm08:17352568-17352651
>Gm08:17354812-17354924
>Gm08:17355120-17355162
>Gm08:17360561-17360634
>Gm08:17365823-17365867
>Gm08:17365932-17366092
>Gm08:17366965-17367648
>Gm08:17368686-17368713
>Gm08:17371274-17371317
>Gm08:17374497-17374543
>Gm08:17374680-17374767
>Gm08:17375707-17375776
>Gm08:17377048-17377251
>Gm08:17377455-17377481
>Gm08:17377615-17377830
>Gm08:17378025-17378130
>Gm08:17378823-17379001
>Gm08:17379037-17379102
>Gm08:17386661-17386691
>Gm08:17390522-17391686
>Gm08:17391792-17392373
>Gm08:17392466-17392606
>Gm08:17393703-17393818
>Gm08:17394143-17394288
>Gm08:17395670-17395870
>Gm08:17399640-17399675
>Gm08:17416078-17416180
>Gm08:17418863-17419031
>Gm08:17419126-17419171
>Gm08:17423933-17424062
>Gm08:17424579-17424646
>Gm08:17424774-17425009
>Gm08:17425541-17425601
>Gm08:17426150-17426187
>Gm08:17426449-17426504
>Gm08:17427159-17427215
>Gm08:17427637-17428828
>Gm08:17429535-17429562
>Gm08:17429659-17429711
>Gm08:17430781-17430825
>Gm08:17431553-17431717
>Gm08:17431740-17431783
>Gm08:17432301-17432396
>Gm08:17433415-17433469
>Gm08:17434972-17435169
>Gm08:17435226-17435262
>Gm08:17435547-17435643
>Gm08:17435815-17436064
>Gm08:17436082-17436137
>Gm08:17436621-17436716
>Gm08:17438745-17438827
>Gm08:17440358-17440457
>Gm08:17440918-17440995
>Gm08:17441013-17441190
>Gm08:17442138-17442217
>Gm08:17442306-17442478
>Gm08:17447033-17447064
>Gm08:17447308-17447415
>Gm08:17450092-17451118
>Gm08:17451167-17451885
>Gm08:17451950-17452342
>Gm08:17452429-17453212
>Gm08:17453269-17453310
>Gm08:17456405-17456540
>Gm08:17456619-17456656
>Gm08:17475940-17476203
>Gm08:17476745-17476796
>Gm08:17480744-17480803
>Gm08:17481895-17481927
>Gm08:17482654-17482686
>Gm08:17483861-17483933
>Gm08:17483974-17484076
>Gm08:17484522-17484618
>Gm08:17484655-17485068
>Gm08:17485293-17485342
>Gm08:17485371-17485685
>Gm08:17485858-17485919
>Gm08:17486020-17486306
>Gm08:17487401-17487502
>Gm08:17488374-17488455
>Gm08:17489408-17489493
>Gm08:17494020-17494139
>Gm08:17494167-17494194
>Gm08:17495687-17495725
>Gm08:17496702-17496756
>Gm08:17497448-17497529
>Gm08:17501519-17501636
>Gm08:17501879-17501984
>Gm08:17502899-17502942
>Gm08:17504252-17504266
>Gm08:17504366-17504487
>Gm08:17504661-17504719
>Gm08:17505205-17505388
>Gm08:17505995-17506221
>Gm08:17506592-17506690
>Gm08:17508108-17508193
>Gm08:17514748-17514830
>Gm08:17515518-17515624
>Gm08:17515687-17515793
>Gm08:17517786-17517862
>Gm08:17518498-17520189
>Gm08:17520262-17520315
>Gm08:17520379-17520430
>Gm08:17521680-17521887
>Gm08:17521978-17522980
>Gm08:17523025-17524518
>Gm08:17524575-17524667
>Gm08:17524776-17525000
>Gm08:17525388-17525451
>Gm08:17528658-17528726
>Gm08:17529346-17529440
>Gm08:17531688-17531758
>Gm08:17533682-17533776
>Gm08:17533810-17534431
>Gm08:17534481-17534979
>Gm08:17535240-17535285
>Gm08:17537701-17538417
>Gm08:17538780-17538819
>Gm08:17539755-17539973
>Gm08:17540227-17540357
>Gm08:17541012-17541075
>Gm08:17541213-17541562
>Gm08:17545648-17545726
>Gm08:17546516-17546591
>Gm08:17546656-17546701
>Gm08:17546767-17547645
>Gm08:17547703-17547947
>Gm08:17548003-17548192
>Gm08:17548271-17548422
>Gm08:17548471-17548712
>Gm08:17548768-17548962
>Gm08:17549094-17551823
>Gm08:17551956-17552050
>Gm08:17552092-17552297
>Gm08:17552729-17552826
>Gm08:17554950-17555046
>Gm08:17556425-17556502
>Gm08:17557696-17557807
>Gm08:17558640-17558716
>Gm08:17559871-17559930
>Gm08:17561878-17561902
>Gm08:17566011-17566076
>Gm08:17566935-17566975
>Gm08:17567191-17567225
>Gm08:17567272-17567386
>Gm08:17568997-17569139
>Gm08:17569203-17569253
>Gm08:17569644-17569731
>Gm08:17569780-17569827
>Gm08:17569893-17570035
>Gm08:17571078-17571150
>Gm08:17573332-17573406
>Gm08:17573439-17573495
>Gm08:17574751-17574787
>Gm08:17575163-17575461
>Gm08:17579304-17579338
>Gm08:17581540-17582041
>Gm08:17582487-17582521
>Gm08:17583156-17583242
>Gm08:17586968-17586999
>Gm08:17587524-17587652
>Gm08:17588751-17588788
>Gm08:17590637-17590715
>Gm08:17594077-17594225
>Gm08:17596890-17597071
>Gm08:17597211-17597373
>Gm08:17597462-17598141
>Gm08:17600061-17600165
>Gm08:17601142-17601265
>Gm08:17603608-17604452
>Gm08:17604507-17605212
>Gm08:17607289-17607319
>Gm08:17612450-17612505
>Gm08:17614792-17614835
>Gm08:17618762-17619150
>Gm08:17621570-17621622
>Gm08:17621709-17621813
>Gm08:17622103-17622192
>Gm08:17623426-17623462
>Gm08:17632064-17632163
>Gm08:17632518-17632684
>Gm08:17633146-17633179
>Gm08:17634062-17634103
>Gm08:17635453-17636863
>Gm08:17636908-17639087
>Gm08:17639119-17639658
>Gm08:17639715-17639750
>Gm08:17639837-17639860
>Gm08:17639891-17640147
>Gm08:17640185-17640655
>Gm08:17640697-17640911
>Gm08:17640965-17641102
>Gm08:17641327-17641443
>Gm08:17643937-17643971
>Gm08:17647304-17647338
>Gm08:17647540-17647826
>Gm08:17647858-17648190
>Gm08:17648240-17649126
>Gm08:17649192-17649612
>Gm08:17649832-17649950
>Gm08:17651090-17651145
>Gm08:17651441-17651608
>Gm08:17651985-17652040
>Gm08:17652066-17652108
>Gm08:17652864-17652935
>Gm08:17653262-17653277
>Gm08:17653561-17653820
>Gm08:17654586-17654682
>Gm08:17655673-17655895
>Gm08:17655998-17656287
>Gm08:17656386-17656554
>Gm08:17656601-17656723
>Gm08:17657691-17657717
>Gm08:17675414-17675476
>Gm08:17679667-17679755
>Gm08:17680146-17680178
>Gm08:17693039-17693476
>Gm08:17693911-17693986
>Gm08:17697780-17697916
>Gm08:17703270-17703304
>Gm08:17704733-17704822
>Gm08:17705363-17705391
>Gm08:17707519-17707574
>Gm08:17708055-17708203
>Gm08:17708305-17708367
>Gm08:17709518-17709562
>Gm08:17712066-17712157
>Gm08:17712598-17712781
>Gm08:17712883-17712968
>Gm08:17713166-17713197
>Gm08:17713300-17713464
>Gm08:17713759-17713885
>Gm08:17714014-17714136
>Gm08:17714204-17714257
>Gm08:17714479-17714526
>Gm08:17714582-17714626
>Gm08:17714681-17714786
>Gm08:17714835-17718672
>Gm08:17718937-17719046
>Gm08:17719899-17719967
>Gm08:17720098-17720822
>Gm08:17720914-17721016
>Gm08:17721068-17721116
>Gm08:17721160-17721193
>Gm08:17721253-17721506
>Gm08:17721589-17721947
>Gm08:17722063-17722174
>Gm08:17722393-17722440
>Gm08:17722643-17722707
>Gm08:17722716-17722838
>Gm08:17723066-17723168
>Gm08:17732579-17732713
>Gm08:17733441-17733541
>Gm08:17734181-17734274
>Gm08:17734668-17734749
>Gm08:17735480-17735560
>Gm08:17735674-17735849
>Gm08:17736648-17736711
>Gm08:17736798-17736924
>Gm08:17740162-17740230
>Gm08:17743500-17744362
>Gm08:17744380-17745477
>Gm08:17745509-17746082
>Gm08:17746238-17746272
>Gm08:17749160-17749203
>Gm08:17749403-17749455
>Gm08:17750604-17750645
>Gm08:17752181-17752257
>Gm08:17755526-17755560
>Gm08:17756621-17756648
>Gm08:17756848-17756874
>Gm08:17757312-17757339
>Gm08:17757538-17757565
>Gm08:17757712-17757763
>Gm08:17757871-17758191
>Gm08:17759270-17762031
>Gm08:17762091-17763808
>Gm08:17765349-17765383
>Gm08:17767570-17770213
>Gm08:17770242-17770321
>Gm08:17770392-17770454
>Gm08:17770567-17770648
>Gm08:17770707-17770755
>Gm08:17771107-17771390
>Gm08:17771713-17783048
>Gm08:17783486-17783551
>Gm08:17787122-17787170
>Gm08:17787246-17787335
>Gm08:17790108-17790168
>Gm08:17795438-17795565
>Gm08:17795763-17795831
>Gm08:17796294-17796465
>Gm08:17796503-17796701
>Gm08:17801730-17801794
>Gm08:17802907-17802998
>Gm08:17803736-17803788
>Gm08:17803829-17803932
>Gm08:17807149-17807205
>Gm08:17807876-17807992
>Gm08:17808208-17808250
>Gm08:17808523-17808604
>Gm08:17808693-17813081
>Gm08:17814457-17814531
>Gm08:17816197-17816660
>Gm08:17816779-17816828
>Gm08:17817278-17817346
>Gm08:17817421-17817502
>Gm08:17817599-17817656
>Gm08:17817952-17817981
>Gm08:17818421-17818453
>Gm08:17818514-17818666
>Gm08:17818767-17818805
>Gm08:17818903-17819183
>Gm08:17819281-17819426
>Gm08:17819494-17819717
>Gm08:17819798-17819960
>Gm08:17820170-17820292
>Gm08:17820551-17820623
>Gm08:17820677-17820780
>Gm08:17823679-17823763
>Gm08:17824938-17824993
>Gm08:17826414-17826507
>Gm08:17826596-17826699
>Gm08:17827135-17827307
>Gm08:17828624-17828743
>Gm08:17828939-17829021
>Gm08:17829155-17829211
>Gm08:17829841-17829993
>Gm08:17837917-17838029
>Gm08:17838202-17838237
>Gm08:17839177-17839836
>Gm08:17839875-17839992
>Gm08:17840061-17840149
>Gm08:17841263-17841429
>Gm08:17843379-17843772
>Gm08:17844327-17844406
>Gm08:17845788-17845822
>Gm08:17848179-17848237
>Gm08:17865224-17865291
>Gm08:17868996-17869295
>Gm08:17869324-17869614
>Gm08:17869659-17870341
>Gm08:17870764-17870793
>Gm08:17873176-17873256
>Gm08:17874862-17874922
>Gm08:17874954-17874998
>Gm08:17875403-17875642
>Gm08:17875724-17875919
>Gm08:17882054-17882098
>Gm08:17887205-17887241
>Gm08:17887345-17887481
>Gm08:17887518-17887681
>Gm08:17887722-17887862
>Gm08:17887919-17888512
>Gm08:17891226-17891289
>Gm08:17896183-17898869
>Gm08:17903922-17904013
>Gm08:17907465-17907496
>Gm08:17910313-17910434
>Gm08:17910750-17910794
>Gm08:17911737-17911772
>Gm08:17913612-17913994
>Gm08:17914030-17914314
>Gm08:17914371-17914630
>Gm08:17914653-17915557
>Gm08:17918735-17918986
>Gm08:17920854-17920970
>Gm08:17921021-17921057
>Gm08:17921456-17921522
>Gm08:17921658-17921792
>Gm08:17922674-17922752
>Gm08:17922869-17923586
>Gm08:17923771-17924132
>Gm08:17928116-17928242
>Gm08:17929520-17929591
>Gm08:17931666-17931731
>Gm08:17932435-17932520
>Gm08:17933580-17933759
>Gm08:17933949-17934062
>Gm08:17934153-17934277
>Gm08:17934316-17934395
>Gm08:17934458-17934781
>Gm08:17934812-17934890
>Gm08:17934949-17935017
>Gm08:17935601-17935790
>Gm08:17936034-17936065
>Gm08:17938399-17938461
>Gm08:17938507-17938743
>Gm08:17940397-17940432
>Gm08:17942183-17942246
>Gm08:17943672-17943751
>Gm08:17944253-17944307
>Gm08:17946345-17946486
>Gm08:17953324-17953663
>Gm08:17953820-17953961
>Gm08:17954883-17954998
>Gm08:17956909-17957015
>Gm08:17957286-17957371
>Gm08:17960642-17960702
>Gm08:17966982-17967078
>Gm08:17967211-17967270
>Gm08:17967592-17967639
>Gm08:17969589-17969654
>Gm08:17970409-17970461
>Gm08:17971915-17971984
>Gm08:17974012-17974048
>Gm08:17979020-17979075
>Gm08:17981154-17981214
>Gm08:17982690-17982758
>Gm08:17982957-17983097
>Gm08:17986064-17986331
>Gm08:17986473-17988118
>Gm08:17988195-17988532
>Gm08:17988640-17989658
>Gm08:17989742-17990882
>Gm08:17990916-17991223
>Gm08:17991280-17991500
>Gm08:17992131-17992193
>Gm08:17996449-17996516
>Gm08:17996638-17996704
>Gm08:17999949-18000022
>Gm08:18001224-18001312
>Gm08:18001911-18003351
>Gm08:18004188-18004285
>Gm08:18004484-18004517
>Gm08:18004623-18004716
>Gm08:18005121-18005179
>Gm08:18010842-18010940
>Gm08:18011613-18011652
>Gm08:18012211-18012288
>Gm08:18013291-18013348
>Gm08:18013882-18013932
>Gm08:18015843-18015883
>Gm08:18016258-18016359
>Gm08:18016855-18016930
>Gm08:18017196-18017232
>Gm08:18017316-18017418
>Gm08:18018153-18019061
>Gm08:18019111-18019269
>Gm08:18019943-18019974
>Gm08:18021972-18022180
>Gm08:18026993-18027007
>Gm08:18028954-18029005
>Gm08:18035668-18035699
>Gm08:18036595-18036664
>Gm08:18036678-18036763
>Gm08:18036945-18037066
>Gm08:18039117-18039131
>Gm08:18040892-18041053
>Gm08:18042523-18042585
>Gm08:18048110-18048358
>Gm08:18048780-18048864
>Gm08:18052821-18052968
>Gm08:18055919-18055946
>Gm08:18057647-18057729
>Gm08:18058629-18058656
>Gm08:18060177-18060231
>Gm08:18064082-18064137
>Gm08:18064445-18064608
>Gm08:18064798-18064857
>Gm08:18064927-18065014
>Gm08:18065114-18065129
>Gm08:18065304-18065364
>Gm08:18066832-18066947
>Gm08:18067016-18067058
>Gm08:18067121-18067301
>Gm08:18067396-18067437
>Gm08:18067559-18067613
>Gm08:18072828-18072853
>Gm08:18078269-18078351
>Gm08:18078411-18078450
>Gm08:18079905-18079970
>Gm08:18092694-18092791
>Gm08:18094957-18095002
>Gm08:18097346-18097386
>Gm08:18103537-18103589
>Gm08:18105359-18105426
>Gm08:18117683-18117757
>Gm08:18119862-18120325
>Gm08:18121346-18121376
>Gm08:18129754-18129837
>Gm08:18130389-18130437
>Gm08:18131425-18131483
>Gm08:18132069-18132310
>Gm08:18138750-18138895
>Gm08:18139444-18139498
>Gm08:18142254-18142303
>Gm08:18154681-18154737
>Gm08:18160501-18160566
>Gm08:18160631-18160721
>Gm08:18161867-18161966
>Gm08:18162165-18162303
>Gm08:18175797-18175859
>Gm08:18176185-18176230
>Gm08:18178493-18178555
>Gm08:18178759-18178949
>Gm08:18180173-18180224
>Gm08:18180345-18180383
>Gm08:18182427-18182472
>Gm08:18182807-18182921
>Gm08:18183522-18183599
>Gm08:18183662-18183729
>Gm08:18183755-18183877
>Gm08:18184431-18184486
>Gm08:18185757-18185805
>Gm08:18186939-18186975
>Gm08:18188367-18188527
>Gm08:18188933-18189011
>Gm08:18189106-18189199
>Gm08:18189360-18189568
>Gm08:18190186-18190226
>Gm08:18190963-18191022
>Gm08:18191108-18191207
>Gm08:18194111-18194154
>Gm08:18196955-18196991
>Gm08:18199343-18199380
>Gm08:18199686-18200677
>Gm08:18207226-18207297
>Gm08:18208293-18208341
>Gm08:18208380-18208486
>Gm08:18209197-18209389
>Gm08:18209481-18209523
>Gm08:18209705-18209749
>Gm08:18215158-18215196
>Gm08:18215588-18215716
>Gm08:18215767-18215846
>Gm08:18219938-18220351
>Gm08:18220550-18220602
>Gm08:18221968-18222089
>Gm08:18222823-18222914
>Gm08:18236005-18236112
>Gm08:18237939-18237953
>Gm08:18243987-18244012
>Gm08:18244145-18244199
>Gm08:18244263-18244548
>Gm08:18247651-18247688
>Gm08:18248365-18248456
>Gm08:18250360-18250531
>Gm08:18250790-18250836
>Gm08:18251321-18251352
>Gm08:18251445-18251636
>Gm08:18251688-18252032
>Gm08:18252202-18252260
>Gm08:18253500-18253542
>Gm08:18255735-18255767
>Gm08:18257483-18257540
>Gm08:18269483-18269534
>Gm08:18278571-18278639
>Gm08:18279853-18281845
>Gm08:18281875-18282758
>Gm08:18282815-18283432
>Gm08:18283477-18283524
>Gm08:18283561-18284949
>Gm08:18290960-18291004
>Gm08:18293474-18293518
>Gm08:18294431-18294527
>Gm08:18296350-18296434
>Gm08:18300489-18300532
>Gm08:18300588-18300675
>Gm08:18300779-18300863
>Gm08:18301365-18301433
>Gm08:18301503-18301685
>Gm08:18303150-18303186
>Gm08:18304384-18304573
>Gm08:18305782-18305829
>Gm08:18306776-18306829
>Gm08:18306870-18307057
>Gm08:18310086-18310114
>Gm08:18319905-18319973
>Gm08:18321857-18321944
>Gm08:18324017-18324048
>Gm08:18324336-18324396
>Gm08:18333239-18333331
>Gm08:18333534-18333578
>Gm08:18333783-18333813
>Gm08:18334982-18335037
>Gm08:18335665-18335714
>Gm08:18336691-18336792
>Gm08:18337167-18337224
>Gm08:18337429-18337525
>Gm08:18343756-18343791
>Gm08:18346240-18346474
>Gm08:18347895-18347938
>Gm08:18347994-18348033
>Gm08:18348239-18348367
>Gm08:18350206-18350372
>Gm08:18351065-18351162
>Gm08:18352389-18352421
>Gm08:18352432-18352478
>Gm08:18353103-18355190
>Gm08:18355732-18355772
>Gm08:18357130-18357264
>Gm08:18361756-18361837
>Gm08:18362917-18362952
>Gm08:18363101-18363225
>Gm08:18363279-18363526
>Gm08:18364204-18364314
>Gm08:18364358-18364597
>Gm08:18364619-18364660
>Gm08:18364738-18364787
>Gm08:18367814-18367869
>Gm08:18368602-18368643
>Gm08:18376916-18376955
>Gm08:18377055-18377070
>Gm08:18377198-18377250
>Gm08:18378045-18378073
>Gm08:18378466-18378600
>Gm08:18378746-18378859
>Gm08:18379110-18379132
>Gm08:18379598-18379643
>Gm08:18379959-18380016
>Gm08:18380225-18380241
>Gm08:18381682-18382147
>Gm08:18382711-18382812
>Gm08:18384654-18384697
>Gm08:18386444-18386598
>Gm08:18388438-18388495
>Gm08:18388646-18388689
>Gm08:18389403-18389523
>Gm08:18390684-18390737
>Gm08:18390817-18390972
>Gm08:18391049-18391102
>Gm08:18395936-18395967
>Gm08:18397459-18397514
>Gm08:18397895-18398071
>Gm08:18402137-18402295
>Gm08:18403939-18403971
>Gm08:18404020-18404097
>Gm08:18407681-18407711
>Gm08:18411253-18411331
>Gm08:18412027-18412053
>Gm08:18412589-18412690
>Gm08:18414265-18414316
>Gm08:18415420-18415543
>Gm08:18415588-18415631
>Gm08:18416234-18416458
>Gm08:18416583-18416692
>Gm08:18416894-18417074
>Gm08:18417311-18417360
>Gm08:18418064-18418134
>Gm08:18418272-18418340
>Gm08:18419678-18419737
>Gm08:18419916-18419956
>Gm08:18421168-18422014
>Gm08:18422185-18425040
>Gm08:18425093-18427507
>Gm08:18427644-18428213
>Gm08:18434144-18434179
>Gm08:18434297-18434361
>Gm08:18434429-18434501
>Gm08:18434573-18434651
>Gm08:18434730-18434780
>Gm08:18439859-18439926
>Gm08:18441227-18441291
>Gm08:18441473-18441551
>Gm08:18441799-18441896
>Gm08:18442308-18442385
>Gm08:18445129-18445203
>Gm08:18448387-18448518
>Gm08:18448823-18448896
>Gm08:18449526-18449569
>Gm08:18450733-18450790
>Gm08:18451937-18455116
>Gm08:18458800-18458863
>Gm08:18467490-18467514
>Gm08:18468021-18468053
>Gm08:18468548-18468657
>Gm08:18468720-18468765
>Gm08:18468953-18469076
>Gm08:18473265-18473458
>Gm08:18473521-18473607
>Gm08:18473920-18473967
>Gm08:18474218-18474299
>Gm08:18476697-18476764
>Gm08:18476873-18476916
>Gm08:18477213-18477251
>Gm08:18477527-18477873
>Gm08:18485986-18486141
>Gm08:18486196-18486292
>Gm08:18486988-18487107
>Gm08:18487346-18487419
>Gm08:18488328-18488403
>Gm08:18488538-18488604
>Gm08:18488739-18488766
>Gm08:18489113-18489383
>Gm08:18489657-18489741
>Gm08:18489789-18489820
>Gm08:18489876-18489997
>Gm08:18490074-18490264
>Gm08:18490459-18492319
>Gm08:18492463-18492618
>Gm08:18492703-18492785
>Gm08:18492833-18492862
>Gm08:18492964-18493110
>Gm08:18493207-18493393
>Gm08:18493644-18493704
>Gm08:18493836-18494228
>Gm08:18494365-18494391
>Gm08:18494461-18494554
>Gm08:18494582-18494631
>Gm08:18495310-18495767
>Gm08:18496115-18496262
>Gm08:18496307-18496591
>Gm08:18496706-18496921
>Gm08:18497434-18497635
>Gm08:18498908-18499049
>Gm08:18499118-18499483
>Gm08:18499597-18500386
>Gm08:18500482-18500687
>Gm08:18500778-18500940
>Gm08:18500995-18501208
>Gm08:18501289-18501379
>Gm08:18501636-18502903
>Gm08:18502958-18503459
>Gm08:18503522-18503774
>Gm08:18503841-18506383
>Gm08:18506415-18506471
>Gm08:18506510-18506552
>Gm08:18506602-18506689
>Gm08:18511054-18511176
>Gm08:18511220-18511290
>Gm08:18513088-18513134
>Gm08:18514716-18514752
>Gm08:18516904-18516951
>Gm08:18518252-18518316
>Gm08:18518546-18518630
>Gm08:18519024-18519077
>Gm08:18520785-18520932
>Gm08:18521097-18521660
>Gm08:18521734-18521776
>Gm08:18521872-18522634
>Gm08:18523288-18523378
>Gm08:18523482-18523535
>Gm08:18523680-18523744
>Gm08:18524098-18524276
>Gm08:18525358-18525599
>Gm08:18525952-18526039
>Gm08:18526727-18527026
>Gm08:18527144-18527730
>Gm08:18535322-18535350
>Gm08:18535408-18535603
>Gm08:18535905-18536145
>Gm08:18538059-18538109
>Gm08:18539190-18539241
>Gm08:18539358-18539483
>Gm08:18539757-18539836
>Gm08:18540029-18540098
>Gm08:18540198-18540272
>Gm08:18540646-18540686
>Gm08:18541060-18541133
>Gm08:18541272-18541303
>Gm08:18541435-18541477
>Gm08:18541812-18543466
>Gm08:18545332-18545368
>Gm08:18545683-18545810
>Gm08:18545938-18546048
>Gm08:18546212-18546413
>Gm08:18546525-18546653
>Gm08:18546853-18546886
>Gm08:18547141-18547179
>Gm08:18547314-18547496
>Gm08:18547611-18547922
>Gm08:18548007-18548069
>Gm08:18548643-18548867
>Gm08:18548951-18549081
>Gm08:18549143-18549473
>Gm08:18550395-18550548
>Gm08:18551442-18551651
>Gm08:18551699-18552132
>Gm08:18552163-18553198
>Gm08:18553235-18554977
>Gm08:18555076-18556623
>Gm08:18556665-18556688
>Gm08:18556731-18557456
>Gm08:18557583-18558401
>Gm08:18562075-18562140
>Gm08:18562218-18562275
>Gm08:18566756-18566917
>Gm08:18566977-18568636
>Gm08:18568777-18568810
>Gm08:18568980-18569062
>Gm08:18569175-18569387
>Gm08:18569410-18569627
>Gm08:18569742-18570145
>Gm08:18570240-18570290
>Gm08:18570455-18571341
>Gm08:18572783-18572830
>Gm08:18580261-18580309
>Gm08:18580701-18580872
>Gm08:18582750-18582825
>Gm08:18583125-18583255
>Gm08:18583352-18583409
>Gm08:18594016-18594060
>Gm08:18594464-18594495
>Gm08:18594719-18594817
>Gm08:18595466-18595622
>Gm08:18595672-18596331
>Gm08:18598997-18599154
>Gm08:18600026-18600101
>Gm08:18600751-18600893
>Gm08:18605647-18605821
>Gm08:18608727-18608796
>Gm08:18611109-18611180
>Gm08:18612223-18612289
>Gm08:18612437-18612528
>Gm08:18612824-18613159
>Gm08:18613439-18614106
>Gm08:18614352-18614403
>Gm08:18615346-18615399
>Gm08:18617604-18617631
>Gm08:18622335-18622581
>Gm08:18622618-18622673
>Gm08:18622879-18622933
>Gm08:18623034-18625482
>Gm08:18627322-18627373
>Gm08:18627400-18627528
>Gm08:18629146-18629214
>Gm08:18629286-18629326
>Gm08:18630753-18630811
>Gm08:18631034-18631100
>Gm08:18631873-18631908
>Gm08:18632544-18632665
>Gm08:18633229-18633288
>Gm08:18633661-18633754
>Gm08:18633964-18634000
>Gm08:18634055-18634069
>Gm08:18637460-18637479
>Gm08:18639808-18639856
>Gm08:18640414-18640461
>Gm08:18640678-18640706
>Gm08:18640800-18640851
>Gm08:18641070-18641201
>Gm08:18641387-18641704
>Gm08:18642542-18642950
>Gm08:18643006-18644646
>Gm08:18644809-18644960
>Gm08:18645004-18645502
>Gm08:18645562-18645598
>Gm08:18645709-18646229
>Gm08:18646308-18646575
>Gm08:18652647-18652684
>Gm08:18653911-18653937
>Gm08:18658736-18658919
>Gm08:18658999-18659171
>Gm08:18659368-18659591
>Gm08:18659965-18660036
>Gm08:18664731-18664800
>Gm08:18665275-18665317
>Gm08:18665948-18666019
>Gm08:18666567-18666598
>Gm08:18668310-18668435
>Gm08:18668969-18669417
>Gm08:18669484-18669520
>Gm08:18669600-18669675
>Gm08:18671585-18671625
>Gm08:18671651-18671685
>Gm08:18672069-18672144
>Gm08:18673293-18673328
>Gm08:18674778-18674997
>Gm08:18675758-18675854
>Gm08:18676316-18676349
>Gm08:18678485-18678544
>Gm08:18679961-18680061
>Gm08:18680139-18680748
>Gm08:18681519-18681565
>Gm08:18682802-18682945
>Gm08:18683109-18683211
>Gm08:18683430-18683493
>Gm08:18683538-18683586
>Gm08:18684817-18684831
>Gm08:18685976-18686089
>Gm08:18686463-18686535
>Gm08:18686592-18686685
>Gm08:18687853-18687955
>Gm08:18688419-18688533
>Gm08:18689067-18689127
>Gm08:18689460-18689593
>Gm08:18689923-18689978
>Gm08:18690628-18690703
>Gm08:18690839-18690883
>Gm08:18691462-18691502
>Gm08:18691706-18692471
>Gm08:18692635-18693220
>Gm08:18693274-18693531
>Gm08:18693825-18693980
>Gm08:18694059-18694094
>Gm08:18694155-18694250
>Gm08:18694293-18694450
>Gm08:18694690-18695250
>Gm08:18695344-18695373
>Gm08:18695532-18695581
>Gm08:18695648-18695931
>Gm08:18696059-18696601
>Gm08:18696630-18696753
>Gm08:18696966-18697036
>Gm08:18697335-18697366
>Gm08:18697692-18697766
>Gm08:18697841-18698020
>Gm08:18699210-18699663
>Gm08:18699763-18699777
>Gm08:18701141-18701438
>Gm08:18701472-18701523
>Gm08:18702245-18702335
>Gm08:18702446-18702499
>Gm08:18703560-18703693
>Gm08:18703794-18703840
>Gm08:18704033-18704097
>Gm08:18705342-18705404
>Gm08:18705611-18705756
>Gm08:18705850-18705928
>Gm08:18705984-18706397
>Gm08:18706422-18707626
>Gm08:18707688-18707719
>Gm08:18708179-18708221
>Gm08:18710614-18710629
>Gm08:18711367-18711440
>Gm08:18711630-18711774
>Gm08:18711940-18711987
>Gm08:18713605-18713675
>Gm08:18716251-18716311
>Gm08:18717529-18717739
>Gm08:18718308-18718347
>Gm08:18718528-18718738
>Gm08:18718841-18718892
>Gm08:18719047-18719279
>Gm08:18719728-18721376
>Gm08:18721875-18722877
>Gm08:18722972-18723057
>Gm08:18723141-18723291
>Gm08:18723320-18723613
>Gm08:18724355-18724409
>Gm08:18725040-18725304
>Gm08:18725331-18725377
>Gm08:18725805-18726893
>Gm08:18728015-18728299
>Gm08:18728341-18728477
>Gm08:18728554-18729101
>Gm08:18729204-18729331
>Gm08:18735589-18735626
>Gm08:18735979-18736025
>Gm08:18738003-18738090
>Gm08:18738343-18738526
>Gm08:18746482-18746548
>Gm08:18748003-18748244
>Gm08:18749626-18749660
>Gm08:18750563-18750603
>Gm08:18755729-18756002
>Gm08:18756358-18756399
>Gm08:18756812-18756854
>Gm08:18756943-18757108
>Gm08:18757893-18757950
>Gm08:18764971-18765028
>Gm08:18765108-18765455
>Gm08:18765476-18765797
>Gm08:18766753-18767628
>Gm08:18767667-18767974
>Gm08:18771651-18771672
>Gm08:18774140-18774218
>Gm08:18779564-18779601
>Gm08:18782298-18782329
>Gm08:18784387-18784446
>Gm08:18785049-18785301
>Gm08:18785357-18785525
>Gm08:18785922-18785979
>Gm08:18786091-18786134
>Gm08:18786297-18786490
>Gm08:18786613-18786803
>Gm08:18788309-18788345
>Gm08:18788496-18788716
>Gm08:18788777-18788837
>Gm08:18789042-18789132
>Gm08:18789236-18789267
>Gm08:18789748-18789812
>Gm08:18789881-18789949
>Gm08:18789994-18790020
>Gm08:18791100-18791136
>Gm08:18791398-18791541
>Gm08:18794606-18794674
>Gm08:18794713-18794800
>Gm08:18795791-18795889
>Gm08:18796000-18796053
>Gm08:18796094-18796174
>Gm08:18796806-18796853
>Gm08:18797194-18797274
>Gm08:18798994-18799085
>Gm08:18799137-18799260
>Gm08:18801114-18801146
>Gm08:18806083-18806143
>Gm08:18810510-18810610
>Gm08:18810806-18810887
>Gm08:18812656-18813101
>Gm08:18814701-18814726
>Gm08:18814829-18814944
>Gm08:18815265-18815304
>Gm08:18815643-18815725
>Gm08:18815781-18815992
>Gm08:18816182-18816247
>Gm08:18816341-18816464
>Gm08:18816715-18816752
>Gm08:18817055-18817312
>Gm08:18817600-18817688
>Gm08:18817737-18817791
>Gm08:18818151-18818186
>Gm08:18818391-18818952
>Gm08:18819069-18819111
>Gm08:18819911-18819964
>Gm08:18820892-18820977
>Gm08:18826139-18826172
>Gm08:18826586-18826616
>Gm08:18827560-18827594
>Gm08:18827648-18827921
>Gm08:18835278-18835374
>Gm08:18837522-18837588
>Gm08:18838146-18838226
>Gm08:18838900-18838948
>Gm08:18839293-18839343
>Gm08:18841350-18841877
>Gm08:18841982-18842427
>Gm08:18844371-18844498
>Gm08:18845386-18845567
>Gm08:18845638-18846995
>Gm08:18847532-18847581
>Gm08:18851371-18851470
>Gm08:18854925-18855016
>Gm08:18855114-18855185
>Gm08:18855908-18855956
>Gm08:18856540-18856571
>Gm08:18861085-18861125
>Gm08:18867780-18867815
>Gm08:18868703-18868757
>Gm08:18869220-18869278
>Gm08:18869665-18869714
>Gm08:18872882-18873020
>Gm08:18873783-18873830
>Gm08:18874937-18874965
>Gm08:18875549-18875602
>Gm08:18877390-18877442
>Gm08:18877814-18877857
>Gm08:18881752-18881914
>Gm08:18882029-18882543
>Gm08:18883042-18883249
>Gm08:18884094-18884187
>Gm08:18884279-18884337
>Gm08:18884426-18884487
>Gm08:18884570-18884808
>Gm08:18884880-18885662
>Gm08:18885763-18885860
>Gm08:18886059-18886224
>Gm08:18886358-18886451
>Gm08:18886507-18886587
>Gm08:18886674-18888123
>Gm08:18888160-18888344
>Gm08:18889315-18889444
>Gm08:18891490-18891520
>Gm08:18891642-18891705
>Gm08:18892056-18892127
>Gm08:18893305-18893342
>Gm08:18893908-18894029
>Gm08:18897709-18897768
>Gm08:18897825-18897891
>Gm08:18898180-18898427
>Gm08:18898563-18899158
>Gm08:18900064-18900139
>Gm08:18900609-18900645
>Gm08:18901511-18901545
>Gm08:18905465-18905637
>Gm08:18905685-18905761
>Gm08:18906289-18906364
>Gm08:18906443-18906547
>Gm08:18910778-18910812
>Gm08:18910858-18911213
>Gm08:18911365-18911396
>Gm08:18911490-18911625
>Gm08:18911869-18911897
>Gm08:18912002-18912042
>Gm08:18912452-18912477
>Gm08:18912781-18912805
>Gm08:18913074-18913216
>Gm08:18913417-18913493
>Gm08:18914143-18914252
>Gm08:18915506-18915552
>Gm08:18916536-18916577
>Gm08:18916622-18916737
>Gm08:18919973-18922535
>Gm08:18925834-18925848
>Gm08:18926446-18926607
>Gm08:18927617-18927700
>Gm08:18928125-18928178
>Gm08:18928526-18928592
>Gm08:18930890-18930934
>Gm08:18932303-18932734
>Gm08:18932796-18933316
>Gm08:18934340-18934412
>Gm08:18934919-18935004
>Gm08:18936381-18936931
>Gm08:18936985-18937023
>Gm08:18937397-18937433
>Gm08:18938277-18938364
>Gm08:18938715-18938777
>Gm08:18939049-18939135
>Gm08:18939786-18939888
>Gm08:18940819-18940894
>Gm08:18944389-18944415
>Gm08:18945728-18945872
>Gm08:18945936-18946212
>Gm08:18947044-18947194
>Gm08:18948164-18948277
>Gm08:18948562-18948639
>Gm08:18949557-18949602
>Gm08:18949701-18949784
>Gm08:18950509-18950565
>Gm08:18950708-18950768
>Gm08:18953337-18954510
>Gm08:18954538-18955186
>Gm08:18955217-18955386
>Gm08:18955457-18956034
>Gm08:18956091-18956446
>Gm08:18956476-18956533
>Gm08:18959324-18959618
>Gm08:18959642-18959826
>Gm08:18960458-18960812
>Gm08:18960945-18961015
>Gm08:18961076-18961207
>Gm08:18961270-18961502
>Gm08:18961549-18961838
>Gm08:18961866-18962172
>Gm08:18962210-18962998
>Gm08:18963044-18963493
>Gm08:18963576-18964113
>Gm08:18964170-18964196
>Gm08:18964871-18964904
>Gm08:18968368-18968441
>Gm08:18968517-18968841
>Gm08:18969486-18969533
>Gm08:18970403-18970451
>Gm08:18973542-18973943
>Gm08:18974051-18974124
>Gm08:18974930-18975156
>Gm08:18975241-18975274
>Gm08:18977504-18977545
>Gm08:18977998-18978116
>Gm08:18978291-18978344
>Gm08:18985671-18985711
>Gm08:18986146-18986212
>Gm08:18988253-18988301
>Gm08:18989083-18989145
>Gm08:18989603-18990105
>Gm08:18995577-18995611
>Gm08:18995696-18995758
>Gm08:18996395-18996443
>Gm08:18996535-18996577
>Gm08:18996622-18996758
>Gm08:18996987-18997074
>Gm08:18997454-18997486
>Gm08:18997729-18998696
>Gm08:18998814-18999235
>Gm08:18999329-18999625
>Gm08:18999645-19002332
>Gm08:19002434-19002487
>Gm08:19002687-19002734
>Gm08:19009354-19009598
>Gm08:19009719-19009855
>Gm08:19010058-19010102
>Gm08:19010320-19010568
>Gm08:19010623-19012398
>Gm08:19014258-19014324
>Gm08:19014578-19014981
>Gm08:19015144-19015187
>Gm08:19020681-19020712
>Gm08:19024974-19025422
>Gm08:19025506-19025563
>Gm08:19027571-19027611
>Gm08:19027662-19027711
>Gm08:19028282-19028309
>Gm08:19028719-19028802
>Gm08:19029222-19029313
>Gm08:19031620-19031793
>Gm08:19032962-19033221
>Gm08:19033251-19033367
>Gm08:19035640-19035728
>Gm08:19042277-19042616
>Gm08:19042862-19042934
>Gm08:19043005-19043163
>Gm08:19043241-19043664
>Gm08:19043807-19043876
>Gm08:19043967-19044095
>Gm08:19044196-19044228
>Gm08:19044268-19044444
>Gm08:19044524-19044618
>Gm08:19044664-19044706
>Gm08:19046826-19047652
>Gm08:19047701-19053183
>Gm08:19055061-19055096
>Gm08:19057433-19057468
>Gm08:19059138-19059172
>Gm08:19060961-19060975
>Gm08:19061075-19061089
>Gm08:19061515-19061610
>Gm08:19062852-19063601
>Gm08:19063761-19063816
>Gm08:19063836-19069367
>Gm08:19071175-19071241
>Gm08:19074349-19074399
>Gm08:19077101-19077168
>Gm08:19077776-19077803
>Gm08:19078463-19079653
>Gm08:19079702-19087463
>Gm08:19087510-19091528
>Gm08:19095983-19096087
>Gm08:19096211-19096435
>Gm08:19097242-19097308
>Gm08:19097450-19097522
>Gm08:19098916-19098947
>Gm08:19099749-19099853
>Gm08:19103056-19103087
>Gm08:19104007-19104021
>Gm08:19104152-19104166
>Gm08:19104319-19104454
>Gm08:19105006-19105078
>Gm08:19105477-19105562
>Gm08:19105652-19105705
>Gm08:19105853-19105968
>Gm08:19105999-19106075
>Gm08:19106134-19106283
>Gm08:19106576-19106665
>Gm08:19106938-19107176
>Gm08:19107606-19107674
>Gm08:19107736-19107819
>Gm08:19112793-19113095
>Gm08:19115709-19115825
>Gm08:19115977-19116431
>Gm08:19116609-19116641
>Gm08:19116891-19116990
>Gm08:19118530-19118659
>Gm08:19122899-19123021
>Gm08:19123422-19123560
>Gm08:19123992-19124060
>Gm08:19124233-19124578
>Gm08:19125107-19125155
>Gm08:19126912-19126942
>Gm08:19128245-19128435
>Gm08:19128457-19128501
>Gm08:19134251-19134489
>Gm08:19134704-19135294
>Gm08:19135334-19135633
>Gm08:19135776-19135938
>Gm08:19139857-19139899
>Gm08:19140429-19140592
>Gm08:19141261-19141347
>Gm08:19141878-19141923
>Gm08:19143297-19143379
>Gm08:19146503-19146634
>Gm08:19146858-19146928
>Gm08:19148397-19148534
>Gm08:19148670-19148821
>Gm08:19154112-19154149
>Gm08:19155322-19155381
>Gm08:19157347-19157464
>Gm08:19158127-19158282
>Gm08:19160590-19160666
>Gm08:19160987-19161021
>Gm08:19161103-19161147
>Gm08:19163075-19163105
>Gm08:19163506-19163587
>Gm08:19163747-19163870
>Gm08:19168100-19168155
>Gm08:19169945-19170873
>Gm08:19170955-19170999
>Gm08:19171336-19171596
>Gm08:19174292-19174396
>Gm08:19175772-19175848
>Gm08:19176282-19176406
>Gm08:19176537-19176818
>Gm08:19178685-19178743
>Gm08:19180386-19180449
>Gm08:19181291-19181368
>Gm08:19183338-19183396
>Gm08:19183629-19183677
>Gm08:19183797-19183849
>Gm08:19185270-19185317
>Gm08:19186445-19186501
>Gm08:19189045-19189104
>Gm08:19189393-19189452
>Gm08:19190715-19190783
>Gm08:19190924-19191034
>Gm08:19193774-19193861
>Gm08:19194171-19194240
>Gm08:19198996-19199027
>Gm08:19201201-19201234
>Gm08:19201254-19201339
>Gm08:19203509-19205066
>Gm08:19205266-19205335
>Gm08:19206179-19206237
>Gm08:19207248-19207346
>Gm08:19208342-19208395
>Gm08:19209741-19209807
>Gm08:19213624-19214048
>Gm08:19214121-19214249
>Gm08:19219544-19219595
>Gm08:19219725-19220003
>Gm08:19220065-19220120
>Gm08:19221334-19221412
>Gm08:19221468-19221505
>Gm08:19222013-19222073
>Gm08:19222844-19222883
>Gm08:19223021-19223069
>Gm08:19223424-19223493
>Gm08:19223735-19223783
>Gm08:19223843-19223918
>Gm08:19224013-19224051
>Gm08:19224314-19224406
>Gm08:19224708-19224766
>Gm08:19224925-19224970
>Gm08:19225004-19225194
>Gm08:19225236-19225306
>Gm08:19225344-19225604
>Gm08:19226168-19226222
>Gm08:19227170-19227266
>Gm08:19227799-19227881
>Gm08:19228028-19228082
>Gm08:19228120-19228188
>Gm08:19232031-19232187
>Gm08:19232243-19232306
>Gm08:19232890-19233026
>Gm08:19233523-19233589
>Gm08:19234006-19234048
>Gm08:19234206-19234256
>Gm08:19234313-19234362
>Gm08:19235305-19235373
>Gm08:19236165-19236277
>Gm08:19236889-19236989
>Gm08:19239397-19245634
>Gm08:19248699-19248743
>Gm08:19249268-19249298
>Gm08:19250642-19250692
>Gm08:19250705-19250783
>Gm08:19251006-19251238
>Gm08:19252402-19252493
>Gm08:19254231-19254258
>Gm08:19254309-19254399
>Gm08:19259076-19259275
>Gm08:19268474-19276431
>Gm08:19276509-19276918
>Gm08:19277369-19277436
>Gm08:19278352-19279069
>Gm08:19279105-19281855
>Gm08:19281970-19282230
>Gm08:19282544-19283091
>Gm08:19283141-19283342
>Gm08:19283381-19283434
>Gm08:19283715-19283768
>Gm08:19288726-19288853
>Gm08:19288975-19289349
>Gm08:19289478-19289632
>Gm08:19289770-19289945
>Gm08:19290770-19290845
>Gm08:19291202-19291324
>Gm08:19291415-19291747
>Gm08:19291782-19291889
>Gm08:19291943-19292137
>Gm08:19292562-19292620
>Gm08:19292889-19292919
>Gm08:19292942-19292970
>Gm08:19293008-19293127
>Gm08:19293226-19293775
>Gm08:19293810-19293872
>Gm08:19293913-19294434
>Gm08:19294492-19294537
>Gm08:19294685-19294953
>Gm08:19295041-19295309
>Gm08:19295355-19295608
>Gm08:19295649-19296085
>Gm08:19296168-19296326
>Gm08:19297130-19298180
>Gm08:19298259-19301557
>Gm08:19301640-19302113
>Gm08:19302471-19302527
>Gm08:19302576-19302645
>Gm08:19305019-19305045
>Gm08:19308975-19309021
>Gm08:19311593-19311697
>Gm08:19317550-19317585
>Gm08:19317753-19317873
>Gm08:19317945-19318201
>Gm08:19327922-19329287
>Gm08:19330235-19330315
>Gm08:19331420-19331512
>Gm08:19331786-19331822
>Gm08:19332045-19332201
>Gm08:19332671-19332723
>Gm08:19333018-19333545
>Gm08:19333584-19333609
>Gm08:19333653-19333823
>Gm08:19334573-19334764
>Gm08:19335078-19335115
>Gm08:19338198-19338268
>Gm08:19341976-19342049
>Gm08:19342346-19342423
>Gm08:19342624-19342716
>Gm08:19342820-19342900
>Gm08:19343005-19343071
>Gm08:19343164-19343258
>Gm08:19344588-19344691
>Gm08:19345435-19345559
>Gm08:19349285-19349409
>Gm08:19349518-19349627
>Gm08:19354869-19354923
>Gm08:19355020-19355052
>Gm08:19355667-19355743
>Gm08:19355798-19355859
>Gm08:19356565-19356608
>Gm08:19356662-19356702
>Gm08:19356910-19357052
>Gm08:19357387-19357430
>Gm08:19358721-19358827
>Gm08:19360495-19360665
>Gm08:19360692-19360844
>Gm08:19360936-19360991
>Gm08:19361092-19361332
>Gm08:19365227-19365638
>Gm08:19366630-19366693
>Gm08:19367718-19367756
>Gm08:19368567-19368746
>Gm08:19369121-19369422
>Gm08:19371566-19371597
>Gm08:19371801-19372033
>Gm08:19373109-19373249
>Gm08:19373293-19373547
>Gm08:19373631-19373852
>Gm08:19373990-19374024
>Gm08:19374063-19374394
>Gm08:19374641-19375119
>Gm08:19375181-19376542
>Gm08:19377066-19377248
>Gm08:19377274-19377336
>Gm08:19377433-19377606
>Gm08:19377646-19377679
>Gm08:19377788-19378111
>Gm08:19378235-19379137
>Gm08:19379285-19380206
>Gm08:19380287-19382043
>Gm08:19382075-19382452
>Gm08:19382527-19382934
>Gm08:19383038-19383747
>Gm08:19386289-19386342
>Gm08:19387004-19387097
>Gm08:19387592-19387636
>Gm08:19388403-19388923
>Gm08:19389134-19389190
>Gm08:19389311-19390146
>Gm08:19390236-19390318
>Gm08:19390522-19390568
>Gm08:19390844-19391095
>Gm08:19391245-19391296
>Gm08:19391414-19391874
>Gm08:19392172-19392255
>Gm08:19393492-19393529
>Gm08:19394311-19394459
>Gm08:19398771-19398797
>Gm08:19399333-19399416
>Gm08:19405809-19405844
>Gm08:19406862-19406933
>Gm08:19410503-19410536
>Gm08:19412629-19413463
>Gm08:19413589-19413792
>Gm08:19413873-19413923
>Gm08:19414157-19414419
>Gm08:19414509-19414554
>Gm08:19414664-19414820
>Gm08:19414910-19414942
>Gm08:19415274-19416358
>Gm08:19416422-19416664
>Gm08:19416850-19417048
>Gm08:19417084-19419622
>Gm08:19419677-19420249
>Gm08:19420303-19420377
>Gm08:19422102-19422145
>Gm08:19424498-19424612
>Gm08:19424666-19424967
>Gm08:19425070-19425118
>Gm08:19426649-19426858
>Gm08:19426916-19426994
>Gm08:19427030-19427147
>Gm08:19427204-19427283
>Gm08:19427421-19427535
>Gm08:19431256-19431311
>Gm08:19433402-19433494
>Gm08:19433726-19433759
>Gm08:19433896-19434072
>Gm08:19434239-19434271
>Gm08:19434436-19439218
>Gm08:19439444-19439711
>Gm08:19439792-19439842
>Gm08:19439989-19440026
>Gm08:19440213-19440415
>Gm08:19440447-19440496
>Gm08:19441334-19441393
>Gm08:19441444-19441507
>Gm08:19441737-19441777
>Gm08:19441885-19444995
>Gm08:19445030-19445459
>Gm08:19445505-19446666
>Gm08:19446697-19452054
>Gm08:19452186-19452398
>Gm08:19452478-19452623
>Gm08:19453838-19453941
>Gm08:19454092-19454326
>Gm08:19454534-19454613
>Gm08:19454662-19454730
>Gm08:19456036-19456333
>Gm08:19456667-19456697
>Gm08:19457251-19457305
>Gm08:19458409-19458541
>Gm08:19458845-19458900
>Gm08:19459185-19459249
>Gm08:19459305-19459347
>Gm08:19459497-19459545
>Gm08:19459970-19460283
>Gm08:19462046-19462102
>Gm08:19462964-19463052
>Gm08:19465654-19465702
>Gm08:19467351-19467600
>Gm08:19469414-19469454
>Gm08:19469625-19469679
>Gm08:19470011-19470068
>Gm08:19470150-19470233
>Gm08:19470377-19470454
>Gm08:19470681-19470722
>Gm08:19471590-19471670
>Gm08:19474967-19475247
>Gm08:19475424-19475493
>Gm08:19475535-19475642
>Gm08:19475678-19475899
>Gm08:19475957-19476017
>Gm08:19476284-19476719
>Gm08:19476877-19477106
>Gm08:19477274-19477513
>Gm08:19477732-19478139
>Gm08:19478231-19478371
>Gm08:19478421-19478532
>Gm08:19478596-19478690
>Gm08:19478911-19478948
>Gm08:19479017-19479282
>Gm08:19479342-19479511
>Gm08:19479695-19479824
>Gm08:19479867-19480208
>Gm08:19480258-19480529
>Gm08:19480568-19480649
>Gm08:19480690-19480740
>Gm08:19480824-19480978
>Gm08:19481200-19481272
>Gm08:19481348-19481413
>Gm08:19481454-19481680
>Gm08:19481863-19481924
>Gm08:19481985-19482176
>Gm08:19482721-19482748
>Gm08:19482863-19482931
>Gm08:19483011-19483052
>Gm08:19484210-19484289
>Gm08:19484396-19484547
>Gm08:19487589-19487675
>Gm08:19488112-19488190
>Gm08:19488334-19488490
>Gm08:19490052-19490106
>Gm08:19490674-19490703
>Gm08:19490770-19490901
>Gm08:19490937-19491051
>Gm08:19494359-19494584
>Gm08:19494793-19494831
>Gm08:19496560-19496620
>Gm08:19498097-19498127
>Gm08:19503987-19504045
>Gm08:19505435-19505506
>Gm08:19505589-19505735
>Gm08:19506054-19506113
>Gm08:19506643-19506791
>Gm08:19510249-19510374
>Gm08:19510421-19510568
>Gm08:19510593-19510997
>Gm08:19511087-19511318
>Gm08:19511366-19511571
>Gm08:19511665-19511698
>Gm08:19511886-19511982
>Gm08:19512137-19512542
>Gm08:19512606-19513296
>Gm08:19513764-19513848
>Gm08:19514003-19514285
>Gm08:19515220-19515327
>Gm08:19515444-19515511
>Gm08:19515607-19515789
>Gm08:19515870-19515902
>Gm08:19517588-19517627
>Gm08:19518752-19518801
>Gm08:19518853-19519081
>Gm08:19519138-19519201
>Gm08:19521501-19521829
>Gm08:19521872-19522156
>Gm08:19522446-19522644
>Gm08:19523299-19523444
>Gm08:19523486-19523718
>Gm08:19523825-19523915
>Gm08:19524124-19524176
>Gm08:19524234-19524344
>Gm08:19524439-19524545
>Gm08:19524585-19524678
>Gm08:19524725-19524786
>Gm08:19525148-19525276
>Gm08:19527275-19527351
>Gm08:19527659-19527697
>Gm08:19528796-19528822
>Gm08:19528925-19528988
>Gm08:19529126-19529284
>Gm08:19529466-19529500
>Gm08:19529862-19529970
>Gm08:19533166-19533256
>Gm08:19534051-19534143
>Gm08:19534225-19534272
>Gm08:19535753-19535808
>Gm08:19535876-19535927
>Gm08:19536349-19536452
>Gm08:19536634-19536797
>Gm08:19538552-19538628
>Gm08:19540903-19540944
>Gm08:19543241-19543284
>Gm08:19543548-19543830
>Gm08:19544402-19544462
>Gm08:19544914-19545063
>Gm08:19545828-19545884
>Gm08:19546510-19546625
>Gm08:19546729-19548261
>Gm08:19548337-19551518
>Gm08:19551568-19551787
>Gm08:19551866-19552114
>Gm08:19552156-19554956
>Gm08:19555021-19555258
>Gm08:19555334-19555428
>Gm08:19555570-19555622
>Gm08:19555844-19556020
>Gm08:19556074-19556763
>Gm08:19556863-19557105
>Gm08:19560439-19560833
>Gm08:19560912-19560948
>Gm08:19561109-19561153
>Gm08:19561322-19561737
>Gm08:19561777-19561859
>Gm08:19561919-19562257
>Gm08:19562295-19565639
>Gm08:19565729-19565786
>Gm08:19565854-19566449
>Gm08:19566485-19566553
>Gm08:19566615-19566896
>Gm08:19566959-19567007
>Gm08:19568483-19568617
>Gm08:19572258-19573261
>Gm08:19573675-19573746
>Gm08:19574194-19574233
>Gm08:19574880-19574928
>Gm08:19575034-19575347
>Gm08:19575467-19575516
>Gm08:19575796-19575947
>Gm08:19576931-19577025
>Gm08:19583811-19584333
>Gm08:19587534-19587921
>Gm08:19587980-19588384
>Gm08:19588529-19588578
>Gm08:19589465-19589553
>Gm08:19589680-19589726
>Gm08:19589976-19590338
>Gm08:19590384-19590424
>Gm08:19592927-19593010
>Gm08:19593048-19593078
>Gm08:19593650-19593775
>Gm08:19593967-19594022
>Gm08:19595447-19595522
>Gm08:19595616-19595661
>Gm08:19598866-19600441
>Gm08:19600780-19601696
>Gm08:19601783-19602038
>Gm08:19602076-19602632
>Gm08:19602706-19602937
>Gm08:19602970-19604091
>Gm08:19604125-19605172
>Gm08:19605227-19605760
>Gm08:19605795-19605822
>Gm08:19606096-19606601
>Gm08:19606658-19606729
>Gm08:19606948-19607076
>Gm08:19608318-19608350
>Gm08:19608541-19608590
>Gm08:19608776-19609361
>Gm08:19609422-19609913
>Gm08:19610214-19610321
>Gm08:19610852-19610878
>Gm08:19611398-19611532
>Gm08:19612099-19612158
>Gm08:19613090-19613126
>Gm08:19613291-19613331
>Gm08:19613611-19613643
>Gm08:19613825-19613895
>Gm08:19614875-19614963
>Gm08:19615040-19615132
>Gm08:19616926-19616983
>Gm08:19617406-19617470
>Gm08:19617494-19617548
>Gm08:19618195-19618363
>Gm08:19619268-19619302
>Gm08:19623344-19623433
>Gm08:19625533-19625782
>Gm08:19626313-19626358
>Gm08:19626569-19626770
>Gm08:19626932-19626974
>Gm08:19627161-19627231
>Gm08:19630153-19630388
>Gm08:19630540-19630576
>Gm08:19630616-19630689
>Gm08:19632461-19632492
>Gm08:19632975-19633035
>Gm08:19633151-19633218
>Gm08:19633458-19633801
>Gm08:19634706-19634777
>Gm08:19635302-19635495
>Gm08:19636914-19637084
>Gm08:19637340-19637496
>Gm08:19638609-19638720
>Gm08:19639650-19639682
>Gm08:19641119-19641229
>Gm08:19642234-19642332
>Gm08:19643691-19643720
>Gm08:19644327-19644386
>Gm08:19646256-19646321
>Gm08:19647415-19647447
>Gm08:19647513-19647581
>Gm08:19647632-19647737
>Gm08:19648508-19648599
>Gm08:19649906-19649953
>Gm08:19652684-19652768
>Gm08:19654821-19655007
>Gm08:19656103-19656173
>Gm08:19656469-19656512
>Gm08:19658531-19658661
>Gm08:19667612-19669970
>Gm08:19670000-19670632
>Gm08:19671003-19671030
>Gm08:19671367-19671392
>Gm08:19671450-19671518
>Gm08:19672389-19672418
>Gm08:19674587-19675202
>Gm08:19675285-19677379
>Gm08:19680223-19680269
>Gm08:19680581-19680690
>Gm08:19680721-19680844
>Gm08:19682606-19682671
>Gm08:19684392-19684542
>Gm08:19686069-19686114
>Gm08:19687037-19687131
>Gm08:19687260-19687296
>Gm08:19687468-19687515
>Gm08:19690240-19690359
>Gm08:19691661-19691701
>Gm08:19692519-19692629
>Gm08:19692747-19699017
>Gm08:19699734-19699844
>Gm08:19699962-19700115
>Gm08:19700462-19702145
>Gm08:19703057-19703280
>Gm08:19703352-19703425
>Gm08:19703465-19703694
>Gm08:19703873-19703919
>Gm08:19703947-19703987
>Gm08:19704226-19704314
>Gm08:19704431-19704551
>Gm08:19704581-19704987
>Gm08:19705035-19705363
>Gm08:19705539-19706024
>Gm08:19706045-19706145
>Gm08:19706316-19706408
>Gm08:19706626-19706797
>Gm08:19706841-19706907
>Gm08:19707173-19707210
>Gm08:19707287-19707378
>Gm08:19707944-19708076
>Gm08:19708140-19708253
>Gm08:19708454-19708621
>Gm08:19708674-19708892
>Gm08:19708995-19709095
>Gm08:19709401-19709563
>Gm08:19709650-19709700
>Gm08:19709806-19710009
>Gm08:19710094-19710149
>Gm08:19710355-19710501
>Gm08:19710909-19710986
>Gm08:19711045-19711176
>Gm08:19711219-19712143
>Gm08:19712259-19712630
>Gm08:19712715-19713130
>Gm08:19713176-19713821
>Gm08:19715345-19715402
>Gm08:19715848-19716486
>Gm08:19717445-19718007
>Gm08:19718324-19718382
>Gm08:19718492-19718563
>Gm08:19718659-19718800
>Gm08:19718967-19719311
>Gm08:19721974-19722021
>Gm08:19722787-19723025
>Gm08:19723248-19723294
>Gm08:19724518-19724639
>Gm08:19724751-19725009
>Gm08:19725223-19725692
>Gm08:19725870-19725969
>Gm08:19726054-19726148
>Gm08:19728227-19728266
>Gm08:19739756-19739958
>Gm08:19740013-19740093
>Gm08:19740784-19740950
>Gm08:19741655-19741889
>Gm08:19743883-19743970
>Gm08:19744362-19744395
>Gm08:19744853-19744940
>Gm08:19745254-19745293
>Gm08:19745513-19745734
>Gm08:19745867-19747859
>Gm08:19751606-19751648
>Gm08:19752695-19752751
>Gm08:19752879-19752987
>Gm08:19755617-19755649
>Gm08:19758012-19758212
>Gm08:19758365-19758398
>Gm08:19758518-19758563
>Gm08:19761240-19761525
>Gm08:19761967-19762000
>Gm08:19765991-19766422
>Gm08:19766622-19766682
>Gm08:19766716-19766843
>Gm08:19771707-19771776
>Gm08:19772069-19772117
>Gm08:19772399-19772543
>Gm08:19772565-19772647
>Gm08:19775554-19775632
>Gm08:19775661-19775778
>Gm08:19776367-19776441
>Gm08:19778277-19778339
>Gm08:19778391-19778442
>Gm08:19778519-19778681
>Gm08:19778763-19778845
>Gm08:19781451-19781551
>Gm08:19781668-19781746
>Gm08:19782299-19782358
>Gm08:19782481-19782571
>Gm08:19783134-19783169
>Gm08:19783324-19784877
>Gm08:19784926-19784956
>Gm08:19784995-19785140
>Gm08:19785166-19785502
>Gm08:19785554-19785949
>Gm08:19786157-19786343
>Gm08:19787367-19787705
>Gm08:19787746-19787797
>Gm08:19788543-19788573
>Gm08:19789234-19789346
>Gm08:19790524-19790583
>Gm08:19791145-19791275
>Gm08:19791313-19791799
>Gm08:19792496-19792526
>Gm08:19794317-19794436
>Gm08:19794685-19794769
>Gm08:19795994-19796031
>Gm08:19796125-19796183
>Gm08:19796315-19796390
>Gm08:19796458-19796645
>Gm08:19797570-19797676
>Gm08:19801837-19801937
>Gm08:19809227-19811845
>Gm08:19812377-19812476
>Gm08:19814834-19814917
>Gm08:19815812-19816192
>Gm08:19816602-19816681
>Gm08:19817019-19817057
>Gm08:19817225-19817252
>Gm08:19821458-19821489
>Gm08:19821655-19821739
>Gm08:19821847-19821972
>Gm08:19822695-19822782
>Gm08:19823003-19823085
>Gm08:19823661-19823799
>Gm08:19823868-19823950
>Gm08:19825368-19825509
>Gm08:19826559-19826635
>Gm08:19827723-19829290
>Gm08:19831777-19831859
>Gm08:19832090-19832154
>Gm08:19832212-19832276
>Gm08:19832510-19832678
>Gm08:19833949-19834141
>Gm08:19834200-19834260
>Gm08:19834538-19834568
>Gm08:19836588-19836638
>Gm08:19836903-19836999
>Gm08:19839266-19839292
>Gm08:19839337-19839407
>Gm08:19839693-19839788
>Gm08:19839825-19839958
>Gm08:19841118-19841165
>Gm08:19841466-19843077
>Gm08:19844516-19844771
>Gm08:19845965-19846010
>Gm08:19851615-19851679
>Gm08:19852869-19852924
>Gm08:19853350-19853511
>Gm08:19853529-19853666
>Gm08:19853920-19854068
>Gm08:19854166-19854349
>Gm08:19854430-19854527
>Gm08:19854568-19854633
>Gm08:19854681-19854955
>Gm08:19855038-19855201
>Gm08:19855230-19855279
>Gm08:19855325-19855386
>Gm08:19855506-19855605
>Gm08:19855694-19855743
>Gm08:19855855-19856293
>Gm08:19856334-19859501
>Gm08:19859956-19860110
>Gm08:19860192-19860364
>Gm08:19860430-19862972
>Gm08:19863138-19865055
>Gm08:19865122-19866014
>Gm08:19869201-19869255
>Gm08:19872923-19875671
>Gm08:19875697-19876821
>Gm08:19876845-19877695
>Gm08:19877732-19878112
>Gm08:19878171-19878806
>Gm08:19878866-19882860
>Gm08:19882898-19883975
>Gm08:19884009-19884287
>Gm08:19884343-19884423
>Gm08:19884485-19884729
>Gm08:19884787-19884892
>Gm08:19884914-19886479
>Gm08:19886508-19887175
>Gm08:19887226-19887848
>Gm08:19887910-19889360
>Gm08:19890327-19891122
>Gm08:19891183-19891334
>Gm08:19891366-19891603
>Gm08:19891628-19891669
>Gm08:19899756-19899871
>Gm08:19904954-19905036
>Gm08:19911089-19911141
>Gm08:19911314-19911403
>Gm08:19911417-19911505
>Gm08:19911526-19911587
>Gm08:19912247-19912296
>Gm08:19914366-19914398
>Gm08:19923277-19928899
>Gm08:19929119-19929501
>Gm08:19929604-19929711
>Gm08:19930724-19931375
>Gm08:19931448-19931880
>Gm08:19931944-19932523
>Gm08:19932715-19933022
>Gm08:19933081-19933118
>Gm08:19933685-19933754
>Gm08:19934036-19934081
>Gm08:19934236-19934296
>Gm08:19934647-19934771
>Gm08:19934977-19935025
>Gm08:19935631-19935674
>Gm08:19935796-19935932
>Gm08:19936322-19936481
>Gm08:19936517-19936623
>Gm08:19936683-19937268
>Gm08:19937491-19937683
>Gm08:19937710-19937835
>Gm08:19937983-19938363
>Gm08:19938441-19938480
>Gm08:19938606-19938788
>Gm08:19938945-19939110
>Gm08:19941339-19942082
>Gm08:19942227-19942259
>Gm08:19947855-19947894
>Gm08:19950096-19950131
>Gm08:19951517-19951559
>Gm08:19956545-19956606
>Gm08:19957429-19957502
>Gm08:19957924-19957959
>Gm08:19958136-19958456
>Gm08:19959051-19959121
>Gm08:19961174-19961296
>Gm08:19961622-19963326
>Gm08:19964255-19964293
>Gm08:19964884-19964929
>Gm08:19965530-19967363
>Gm08:19967404-19967991
>Gm08:19968078-19968359
>Gm08:19969352-19969380
>Gm08:19971075-19971137
>Gm08:19971259-19971360
>Gm08:19971734-19971833
>Gm08:19972060-19972098
>Gm08:19973773-19975444
>Gm08:19975479-19976149
>Gm08:19976348-19976416
>Gm08:19976520-19976732
>Gm08:19978475-19979149
>Gm08:19979169-19979611
>Gm08:19980036-19981208
>Gm08:19981274-19981455
>Gm08:19981496-19981683
>Gm08:19981774-19981825
>Gm08:19981916-19982086
>Gm08:19982167-19982367
>Gm08:19982430-19983374
>Gm08:19983452-19983941
>Gm08:19983977-19986799
>Gm08:19986839-19987039
>Gm08:19988156-19988224
>Gm08:19989500-19989612
>Gm08:19991569-19991779
>Gm08:19992544-19992671
>Gm08:19992880-19992954
>Gm08:19993125-19993173
>Gm08:19993768-19993812
>Gm08:19994319-19994377
>Gm08:19994460-19995071
>Gm08:19995090-19995452
>Gm08:19995688-19995727
>Gm08:19995824-19995903
>Gm08:19995982-19996218
>Gm08:19996319-19996498
>Gm08:19996591-19997036
>Gm08:19998871-19999210
>Gm08:20002622-20002654
>Gm08:20003207-20003244
>Gm08:20005279-20005414
>Gm08:20008135-20008239
>Gm08:20010557-20010604
>Gm08:20010670-20012056
>Gm08:20012187-20012258
>Gm08:20012298-20012763
>Gm08:20013407-20013538
>Gm08:20014177-20014297
>Gm08:20014437-20014468
>Gm08:20015282-20015319
>Gm08:20015963-20016021
>Gm08:20016289-20016338
>Gm08:20018002-20018039
>Gm08:20021615-20021694
>Gm08:20026298-20026362
>Gm08:20028578-20028618
>Gm08:20028750-20028852
>Gm08:20029931-20030262
>Gm08:20030721-20031003
>Gm08:20031295-20031633
>Gm08:20031759-20031808
>Gm08:20032603-20032676
>Gm08:20034984-20035034
>Gm08:20035866-20038464
>Gm08:20038522-20039617
>Gm08:20039841-20039897
>Gm08:20039955-20041398
>Gm08:20041419-20041557
>Gm08:20041603-20042025
>Gm08:20042069-20044704
>Gm08:20044786-20044833
>Gm08:20044942-20045056
>Gm08:20045140-20045307
>Gm08:20045661-20045795
>Gm08:20047431-20047842
>Gm08:20047994-20049745
>Gm08:20050920-20051052
>Gm08:20053386-20053467
>Gm08:20053499-20053528
>Gm08:20053989-20054090
>Gm08:20056227-20056296
>Gm08:20057356-20057546
>Gm08:20058104-20058134
>Gm08:20058190-20058354
>Gm08:20058440-20058504
>Gm08:20058932-20059189
>Gm08:20059318-20059474
>Gm08:20059655-20059696
>Gm08:20059788-20059842
>Gm08:20059955-20060034
>Gm08:20060139-20060263
>Gm08:20061130-20061192
>Gm08:20064148-20064374
>Gm08:20065079-20065106
>Gm08:20065718-20065774
>Gm08:20070239-20070283
>Gm08:20072429-20072528
>Gm08:20073809-20073889
>Gm08:20073977-20074008
>Gm08:20074051-20074086
>Gm08:20074251-20074616
>Gm08:20074668-20075050
>Gm08:20075086-20075578
>Gm08:20075735-20076062
>Gm08:20076132-20076181
>Gm08:20076641-20076791
>Gm08:20076850-20076970
>Gm08:20078241-20078316
>Gm08:20079159-20079310
>Gm08:20079423-20079626
>Gm08:20080358-20080411
>Gm08:20081113-20081407
>Gm08:20085177-20085713
>Gm08:20085839-20086089
>Gm08:20086238-20086306
>Gm08:20087001-20087053
>Gm08:20091175-20091235
>Gm08:20091378-20091423
>Gm08:20092880-20092949
>Gm08:20098133-20098163
>Gm08:20098768-20098808
>Gm08:20099753-20101349
>Gm08:20101368-20102680
>Gm08:20104799-20104870
>Gm08:20105408-20105441
>Gm08:20106185-20106219
>Gm08:20106301-20106388
>Gm08:20106564-20106685
>Gm08:20106932-20107096
>Gm08:20107175-20107247
>Gm08:20107288-20107321
>Gm08:20107735-20107791
>Gm08:20108143-20108212
>Gm08:20108376-20108405
>Gm08:20109214-20109308
>Gm08:20110896-20111001
>Gm08:20111936-20112099
>Gm08:20112632-20112719
>Gm08:20113125-20113326
>Gm08:20118030-20118091
>Gm08:20118161-20118233
>Gm08:20119485-20119526
>Gm08:20119815-20119943
>Gm08:20124211-20124535
>Gm08:20124613-20124868
>Gm08:20124941-20125108
>Gm08:20125175-20125301
>Gm08:20129279-20129324
>Gm08:20130434-20130632
>Gm08:20131038-20131073
>Gm08:20135007-20135065
>Gm08:20135169-20135335
>Gm08:20135519-20135745
>Gm08:20136005-20136648
>Gm08:20136674-20136776
>Gm08:20136834-20137447
>Gm08:20137548-20137678
>Gm08:20140764-20140928
>Gm08:20141701-20141753
>Gm08:20142604-20142665
>Gm08:20143495-20143530
>Gm08:20149240-20149585
>Gm08:20151545-20151627
>Gm08:20151733-20151803
>Gm08:20153702-20153732
>Gm08:20153757-20153877
>Gm08:20154121-20154236
>Gm08:20154647-20154690
>Gm08:20154990-20155063
>Gm08:20156609-20156725
>Gm08:20157544-20157598
>Gm08:20157698-20157723
>Gm08:20158183-20158212
>Gm08:20159521-20159628
>Gm08:20160243-20160305
>Gm08:20162810-20163506
>Gm08:20164049-20164243
>Gm08:20164277-20164307
>Gm08:20164361-20165163
>Gm08:20165235-20166884
>Gm08:20168286-20168331
>Gm08:20168528-20168669
>Gm08:20168740-20168796
>Gm08:20168821-20168863
>Gm08:20169017-20169056
>Gm08:20169121-20170114
>Gm08:20171117-20172248
>Gm08:20173273-20173613
>Gm08:20173678-20173705
>Gm08:20173743-20174413
>Gm08:20175528-20175621
>Gm08:20175641-20175689
>Gm08:20175734-20176117
>Gm08:20176161-20176456
>Gm08:20176518-20176614
>Gm08:20176716-20176801
>Gm08:20176966-20177145
>Gm08:20178675-20178852
>Gm08:20184358-20184426
>Gm08:20184908-20184938
>Gm08:20185590-20185620
>Gm08:20189671-20190044
>Gm08:20190085-20190703
>Gm08:20191368-20191747
>Gm08:20192221-20192261
>Gm08:20192480-20192583
>Gm08:20193700-20193846
>Gm08:20194195-20195813
>Gm08:20195861-20196164
>Gm08:20196225-20196328
>Gm08:20196364-20196718
>Gm08:20201877-20202135
>Gm08:20202183-20202604
>Gm08:20202673-20203354
>Gm08:20203407-20204618
>Gm08:20207622-20207672
>Gm08:20207910-20207983
>Gm08:20208033-20208110
>Gm08:20208314-20208379
>Gm08:20208500-20208557
>Gm08:20208652-20208776
>Gm08:20208806-20208835
>Gm08:20209495-20209697
>Gm08:20210661-20211121
>Gm08:20212294-20212357
>Gm08:20215461-20215596
>Gm08:20215790-20215921
>Gm08:20216274-20217550
>Gm08:20217632-20217727
>Gm08:20218069-20218132
>Gm08:20220591-20220654
>Gm08:20220780-20220820
>Gm08:20221952-20222066
>Gm08:20228662-20228710
>Gm08:20228777-20228815
>Gm08:20229999-20230045
>Gm08:20230073-20230144
>Gm08:20233275-20233313
>Gm08:20239288-20239364
>Gm08:20240539-20240618
>Gm08:20242481-20242523
>Gm08:20244408-20244445
>Gm08:20247153-20247343
>Gm08:20247398-20247946
>Gm08:20248027-20248209
>Gm08:20248383-20248956
>Gm08:20249110-20249147
>Gm08:20249231-20249335
>Gm08:20249391-20249428
>Gm08:20250932-20250985
>Gm08:20251421-20251812
>Gm08:20251856-20252199
>Gm08:20252632-20253121
>Gm08:20253530-20253912
>Gm08:20253967-20254010
>Gm08:20254070-20254187
>Gm08:20254445-20254548
>Gm08:20255121-20255364
>Gm08:20255536-20255611
>Gm08:20257780-20257821
>Gm08:20262499-20262567
>Gm08:20262891-20262956
>Gm08:20263094-20263140
>Gm08:20264387-20264488
>Gm08:20265736-20265769
>Gm08:20266163-20266198
>Gm08:20269506-20269631
>Gm08:20269872-20269951
>Gm08:20270242-20270328
>Gm08:20270528-20270594
>Gm08:20271629-20271801
>Gm08:20272428-20272472
>Gm08:20272537-20272677
>Gm08:20272723-20272901
>Gm08:20272948-20273105
>Gm08:20274741-20274794
>Gm08:20275599-20275675
>Gm08:20277347-20277483
>Gm08:20278316-20278524
>Gm08:20278607-20278674
>Gm08:20278726-20278798
>Gm08:20279136-20279189
>Gm08:20280083-20280151
>Gm08:20280213-20280280
>Gm08:20280542-20280612
>Gm08:20280673-20280736
>Gm08:20280806-20280842
>Gm08:20280922-20281046
>Gm08:20281086-20281144
>Gm08:20281194-20281263
>Gm08:20281500-20281535
>Gm08:20282142-20282180
>Gm08:20283541-20283622
>Gm08:20283850-20283892
>Gm08:20284154-20284194
>Gm08:20284315-20284454
>Gm08:20284699-20284735
>Gm08:20285018-20285095
>Gm08:20285176-20285286
>Gm08:20285398-20285486
>Gm08:20285545-20285653
>Gm08:20285927-20285977
>Gm08:20286301-20286702
>Gm08:20287084-20287212
>Gm08:20287404-20287453
>Gm08:20287545-20288128
>Gm08:20288610-20288791
>Gm08:20289203-20289252
>Gm08:20293274-20293321
>Gm08:20294650-20294693
>Gm08:20295407-20295623
>Gm08:20295730-20295814
>Gm08:20297150-20297174
>Gm08:20298352-20298416
>Gm08:20298454-20298498
>Gm08:20299503-20299562
>Gm08:20299687-20299811
>Gm08:20300662-20300772
>Gm08:20301673-20301721
>Gm08:20310018-20310119
>Gm08:20310478-20310512
>Gm08:20313380-20313586
>Gm08:20313615-20313704
>Gm08:20317996-20318039
>Gm08:20318110-20318189
>Gm08:20318432-20318624
>Gm08:20318754-20318915
>Gm08:20319162-20319194
>Gm08:20319279-20319446
>Gm08:20319536-20319599
>Gm08:20319847-20320046
>Gm08:20320119-20320189
>Gm08:20320236-20320307
>Gm08:20320565-20320609
>Gm08:20320688-20320726
>Gm08:20321200-20321255
>Gm08:20326689-20326721
>Gm08:20326821-20326843
>Gm08:20327158-20327195
>Gm08:20331099-20331137
>Gm08:20331185-20334135
>Gm08:20334225-20334697
>Gm08:20334762-20335842
>Gm08:20335969-20336019
>Gm08:20336097-20336261
>Gm08:20342264-20342365
>Gm08:20342417-20342521
>Gm08:20342604-20342633
>Gm08:20342943-20343036
>Gm08:20343186-20343258
>Gm08:20345087-20346744
>Gm08:20348479-20348664
>Gm08:20349749-20349836
>Gm08:20350061-20350108
>Gm08:20350382-20350411
>Gm08:20351261-20351306
>Gm08:20351347-20351444
>Gm08:20351530-20351969
>Gm08:20351975-20352005
>Gm08:20353426-20353566
>Gm08:20354436-20354478
>Gm08:20355324-20355385
>Gm08:20357084-20357125
>Gm08:20357569-20357681
>Gm08:20358268-20358318
>Gm08:20361951-20362106
>Gm08:20362155-20362257
>Gm08:20362912-20362945
>Gm08:20362974-20363035
>Gm08:20364182-20364225
>Gm08:20364743-20364878
>Gm08:20364928-20365125
>Gm08:20365564-20365618
>Gm08:20366246-20366299
>Gm08:20366461-20366495
>Gm08:20366751-20366798
>Gm08:20367235-20367410
>Gm08:20373079-20373321
>Gm08:20375816-20375880
>Gm08:20377456-20377522
>Gm08:20377679-20377822
>Gm08:20377938-20378026
>Gm08:20378351-20378717
>Gm08:20378939-20379161
>Gm08:20379354-20379658
>Gm08:20379719-20379902
>Gm08:20379974-20380027
>Gm08:20380085-20383527
>Gm08:20383605-20383798
>Gm08:20383874-20383907
>Gm08:20385363-20385393
>Gm08:20386391-20386461
>Gm08:20390035-20390182
>Gm08:20391975-20392273
>Gm08:20392931-20392959
>Gm08:20393034-20393169
>Gm08:20394519-20394555
>Gm08:20394980-20395021
>Gm08:20395269-20395337
>Gm08:20396497-20396521
>Gm08:20399293-20399398
>Gm08:20399606-20400001
>Gm08:20400164-20400601
>Gm08:20400702-20400893
>Gm08:20401033-20401186
>Gm08:20404407-20404436
>Gm08:20404554-20404699
>Gm08:20405119-20405173
>Gm08:20411620-20411711
>Gm08:20416812-20418338
>Gm08:20432968-20432994
>Gm08:20435168-20435378
>Gm08:20435430-20436365
>Gm08:20438666-20438768
>Gm08:20438975-20439019
>Gm08:20442484-20442509
>Gm08:20442878-20442953
>Gm08:20442993-20443058
>Gm08:20443465-20443639
>Gm08:20446694-20446759
>Gm08:20447475-20447586
>Gm08:20448305-20448354
>Gm08:20449324-20449394
>Gm08:20449671-20449722
>Gm08:20450935-20451156
>Gm08:20452904-20453089
>Gm08:20453168-20454467
>Gm08:20454548-20455126
>Gm08:20455226-20455675
>Gm08:20455720-20456522
>Gm08:20456553-20456831
>Gm08:20456869-20456936
>Gm08:20456980-20457087
>Gm08:20457123-20457656
>Gm08:20457703-20458508
>Gm08:20458811-20458894
>Gm08:20459137-20459186
>Gm08:20460641-20460694
>Gm08:20460751-20460941
>Gm08:20461041-20461163
>Gm08:20461201-20461225
>Gm08:20461347-20461848
>Gm08:20462176-20462213
>Gm08:20462252-20462577
>Gm08:20462881-20463070
>Gm08:20463901-20463950
>Gm08:20466153-20466195
>Gm08:20473034-20473120
>Gm08:20476012-20481842
>Gm08:20482435-20482495
>Gm08:20490759-20490856
>Gm08:20491272-20491324
>Gm08:20491734-20491784
>Gm08:20492686-20492753
>Gm08:20492907-20493142
>Gm08:20493178-20493213
>Gm08:20493250-20493839
>Gm08:20494935-20497559
>Gm08:20497743-20497776
>Gm08:20498522-20498556
>Gm08:20498638-20498725
>Gm08:20498901-20499022
>Gm08:20499648-20499738
>Gm08:20500955-20500999
>Gm08:20505061-20505182
>Gm08:20505635-20505673
>Gm08:20505934-20506104
>Gm08:20511082-20511121
>Gm08:20511904-20511988
>Gm08:20512153-20512180
>Gm08:20513864-20514112
>Gm08:20514163-20514238
>Gm08:20514313-20514403
>Gm08:20514545-20514620
>Gm08:20514824-20514992
>Gm08:20516561-20516782
>Gm08:20517351-20517417
>Gm08:20517526-20517617
>Gm08:20523394-20523503
>Gm08:20523981-20524088
>Gm08:20524670-20524841
>Gm08:20526501-20526627
>Gm08:20527067-20527169
>Gm08:20527493-20527605
>Gm08:20527850-20527891
>Gm08:20528026-20528116
>Gm08:20528313-20528348
>Gm08:20528433-20528468
>Gm08:20528548-20528693
>Gm08:20528762-20528795
>Gm08:20528973-20529082
>Gm08:20529287-20529541
>Gm08:20529594-20529668
>Gm08:20529714-20529778
>Gm08:20529854-20529882
>Gm08:20534854-20534899
>Gm08:20535918-20536058
>Gm08:20536428-20536554
>Gm08:20538474-20538515
>Gm08:20540099-20544935
>Gm08:20545349-20545388
>Gm08:20546298-20546339
>Gm08:20546911-20547002
>Gm08:20548591-20548631
>Gm08:20549846-20550558
>Gm08:20550611-20560235
>Gm08:20560261-20561048
>Gm08:20569191-20569367
>Gm08:20569824-20571001
>Gm08:20571047-20571753
>Gm08:20571874-20571941
>Gm08:20572525-20572768
>Gm08:20572842-20573032
>Gm08:20573839-20573882
>Gm08:20575315-20575422
>Gm08:20575550-20575618
>Gm08:20576065-20576104
>Gm08:20576163-20576266
>Gm08:20584032-20584073
>Gm08:20585767-20585868
>Gm08:20590053-20590080
>Gm08:20593074-20593149
>Gm08:20594434-20594524
>Gm08:20595211-20595295
>Gm08:20598141-20598257
>Gm08:20598302-20598418
>Gm08:20604000-20604226
>Gm08:20608308-20608348
>Gm08:20609624-20609672
>Gm08:20612174-20612837
>Gm08:20612898-20612932
>Gm08:20613117-20613235
>Gm08:20613301-20613599
>Gm08:20613674-20614258
>Gm08:20614362-20614543
>Gm08:20614577-20614919
>Gm08:20614991-20615090
>Gm08:20615124-20615496
>Gm08:20615570-20615713
>Gm08:20617380-20617424
>Gm08:20620440-20620472
>Gm08:20628793-20628835
>Gm08:20629258-20629310
>Gm08:20632505-20632557
>Gm08:20632593-20632649
>Gm08:20634870-20634898
>Gm08:20635011-20635263
>Gm08:20635313-20636677
>Gm08:20636818-20636933
>Gm08:20636981-20637801
>Gm08:20637850-20638130
>Gm08:20638166-20639275
>Gm08:20639379-20640592
>Gm08:20640767-20640799
>Gm08:20640837-20641015
>Gm08:20641083-20641235
>Gm08:20641365-20641632
>Gm08:20641827-20641872
>Gm08:20641982-20642096
>Gm08:20642141-20642645
>Gm08:20642707-20643056
>Gm08:20643215-20643862
>Gm08:20643957-20644251
>Gm08:20644296-20644574
>Gm08:20644644-20644903
>Gm08:20645040-20645314
>Gm08:20645468-20645688
>Gm08:20645717-20645847
>Gm08:20645921-20645988
>Gm08:20646030-20646396
>Gm08:20646450-20648132
>Gm08:20648166-20648201
>Gm08:20648270-20648698
>Gm08:20648737-20648932
>Gm08:20648994-20649085
>Gm08:20649184-20649789
>Gm08:20649856-20650236
>Gm08:20650362-20650586
>Gm08:20650699-20650843
>Gm08:20650889-20651081
>Gm08:20651241-20651327
>Gm08:20651384-20651536
>Gm08:20651642-20651683
>Gm08:20651864-20652019
>Gm08:20652059-20652791
>Gm08:20652996-20653110
>Gm08:20653156-20653233
>Gm08:20653251-20653411
>Gm08:20653490-20655122
>Gm08:20655531-20655597
>Gm08:20655621-20655673
>Gm08:20655828-20656198
>Gm08:20656259-20656299
>Gm08:20656347-20656649
>Gm08:20656835-20656867
>Gm08:20656912-20657377
>Gm08:20659704-20659799
>Gm08:20669025-20669112
>Gm08:20677057-20677107
>Gm08:20677253-20677347
>Gm08:20678696-20679874
>Gm08:20689072-20689190
>Gm08:20689449-20689575
>Gm08:20689859-20689912
>Gm08:20690064-20690139
>Gm08:20690475-20690568
>Gm08:20691020-20691075
>Gm08:20692712-20692827
>Gm08:20693218-20693271
>Gm08:20694251-20694313
>Gm08:20694639-20695229
>Gm08:20696759-20696814
>Gm08:20696993-20697048
>Gm08:20698079-20698213
>Gm08:20699107-20699181
>Gm08:20699233-20699274
>Gm08:20701555-20701867
>Gm08:20701896-20701948
>Gm08:20702044-20702121
>Gm08:20704981-20705056
>Gm08:20705131-20705177
>Gm08:20705409-20705460
>Gm08:20705476-20705559
>Gm08:20705853-20706526
>Gm08:20706711-20706802
>Gm08:20710589-20711160
>Gm08:20711268-20712345
>Gm08:20712377-20712969
>Gm08:20713009-20714236
>Gm08:20721215-20721252
>Gm08:20725426-20725575
>Gm08:20725586-20725646
>Gm08:20725730-20726125
>Gm08:20726360-20727436
>Gm08:20727479-20727600
>Gm08:20728101-20728135
>Gm08:20728273-20728427
>Gm08:20728485-20728610
>Gm08:20729443-20729498
>Gm08:20732041-20732151
>Gm08:20735211-20735251
>Gm08:20741019-20741050
>Gm08:20741134-20741168
>Gm08:20741465-20741502
>Gm08:20742769-20742949
>Gm08:20746942-20747237
>Gm08:20747289-20747479
>Gm08:20752807-20752886
>Gm08:20755160-20755727
>Gm08:20756099-20756157
>Gm08:20756194-20757413
>Gm08:20757453-20758736
>Gm08:20758759-20761360
>Gm08:20763633-20763690
>Gm08:20763860-20763969
>Gm08:20768043-20768318
>Gm08:20768404-20768527
>Gm08:20768908-20770169
>Gm08:20770220-20770788
>Gm08:20770866-20771114
>Gm08:20771153-20771222
>Gm08:20771315-20772214
>Gm08:20772301-20772500
>Gm08:20772552-20772668
>Gm08:20774416-20774492
>Gm08:20776970-20776998
>Gm08:20777070-20777123
>Gm08:20777288-20777509
>Gm08:20777634-20777721
>Gm08:20777803-20778099
>Gm08:20778177-20778246
>Gm08:20778321-20778562
>Gm08:20778930-20778957
>Gm08:20779048-20779138
>Gm08:20779228-20779391
>Gm08:20779459-20779498
>Gm08:20779677-20779765
>Gm08:20779954-20780119
>Gm08:20780282-20780347
>Gm08:20780427-20780707
>Gm08:20780829-20781095
>Gm08:20781149-20781395
>Gm08:20781498-20781564
>Gm08:20781668-20781944
>Gm08:20781977-20782316
>Gm08:20782344-20787179
>Gm08:20787265-20789198
>Gm08:20789266-20789512
>Gm08:20789536-20789592
>Gm08:20789696-20789734
>Gm08:20789979-20790010
>Gm08:20797879-20797920
>Gm08:20800134-20800179
>Gm08:20802037-20804129
>Gm08:20804180-20804457
>Gm08:20806223-20806344
>Gm08:20807260-20807289
>Gm08:20808804-20808970
>Gm08:20812927-20812962
>Gm08:20813612-20813654
>Gm08:20814900-20815014
>Gm08:20815067-20815170
>Gm08:20815333-20815455
>Gm08:20815496-20815526
>Gm08:20815623-20815713
>Gm08:20816508-20816543
>Gm08:20816725-20816801
>Gm08:20817045-20817375
>Gm08:20817712-20817740
>Gm08:20817841-20817896
>Gm08:20821444-20821500
>Gm08:20821647-20822280
>Gm08:20827122-20827288
>Gm08:20834181-20834384
>Gm08:20836957-20836988
>Gm08:20839043-20839425
>Gm08:20839472-20839524
>Gm08:20839620-20839698
>Gm08:20839731-20839791
>Gm08:20839849-20840055
>Gm08:20840213-20840306
>Gm08:20840394-20840440
>Gm08:20840497-20840554
>Gm08:20840678-20840964
>Gm08:20841005-20842190
>Gm08:20842367-20842393
>Gm08:20842489-20842563
>Gm08:20842608-20842689
>Gm08:20842742-20842786
>Gm08:20842850-20842941
>Gm08:20843180-20843262
>Gm08:20843379-20843470
>Gm08:20843494-20843714
>Gm08:20843767-20845641
>Gm08:20845753-20845806
>Gm08:20845925-20845960
>Gm08:20846008-20846068
>Gm08:20846141-20846337
>Gm08:20846368-20846460
>Gm08:20846857-20846936
>Gm08:20847022-20847075
>Gm08:20847170-20847408
>Gm08:20847561-20847803
>Gm08:20848167-20848227
>Gm08:20848280-20848341
>Gm08:20848487-20848795
>Gm08:20848847-20848880
>Gm08:20849057-20849164
>Gm08:20849395-20849516
>Gm08:20849894-20849964
>Gm08:20850074-20850155
>Gm08:20850325-20850500
>Gm08:20850569-20850609
>Gm08:20850690-20850725
>Gm08:20850776-20850835
>Gm08:20851131-20851165
>Gm08:20851618-20851727
>Gm08:20851824-20851853
>Gm08:20852124-20852180
>Gm08:20852260-20852324
>Gm08:20852431-20852475
>Gm08:20853085-20853169
>Gm08:20853250-20853424
>Gm08:20853654-20853816
>Gm08:20853893-20853978
>Gm08:20854031-20854177
>Gm08:20854282-20854445
>Gm08:20859086-20859222
>Gm08:20859964-20860092
>Gm08:20860174-20860428
>Gm08:20860453-20860499
>Gm08:20863173-20863203
>Gm08:20863669-20863774
>Gm08:20864057-20864209
>Gm08:20864291-20864971
>Gm08:20865093-20865204
>Gm08:20865435-20865602
>Gm08:20865647-20865725
>Gm08:20865796-20865868
>Gm08:20867088-20867122
>Gm08:20868015-20868093
>Gm08:20870929-20870972
>Gm08:20871092-20871304
>Gm08:20871395-20871645
>Gm08:20871687-20871906
>Gm08:20871944-20872277
>Gm08:20872335-20872369
>Gm08:20872392-20872462
>Gm08:20872494-20872520
>Gm08:20872587-20872674
>Gm08:20872929-20873054
>Gm08:20873643-20873678
>Gm08:20873969-20874045
>Gm08:20874096-20874140
>Gm08:20874808-20874858
>Gm08:20875404-20875437
>Gm08:20876221-20877155
>Gm08:20877212-20877388
>Gm08:20877615-20877648
>Gm08:20880502-20880601
>Gm08:20881967-20882327
>Gm08:20882433-20882530
>Gm08:20882688-20885471
>Gm08:20885637-20885835
>Gm08:20885904-20886114
>Gm08:20887583-20887628
>Gm08:20890804-20890935
>Gm08:20892559-20892826
>Gm08:20892896-20892991
>Gm08:20893028-20893226
>Gm08:20893263-20893484
>Gm08:20893561-20893634
>Gm08:20893672-20894187
>Gm08:20894222-20894471
>Gm08:20894565-20894690
>Gm08:20894776-20894850
>Gm08:20895011-20895259
>Gm08:20895304-20895445
>Gm08:20895484-20895623
>Gm08:20895852-20896127
>Gm08:20896254-20896322
>Gm08:20897258-20897354
>Gm08:20897449-20897479
>Gm08:20898155-20898278
>Gm08:20899297-20899428
>Gm08:20900906-20900944
>Gm08:20901430-20901476
>Gm08:20902318-20902376
>Gm08:20905556-20905713
>Gm08:20906336-20906477
>Gm08:20906556-20906670
>Gm08:20906998-20907090
>Gm08:20907122-20907375
>Gm08:20909585-20909690
>Gm08:20913740-20914573
>Gm08:20914595-20916401
>Gm08:20916525-20916577
>Gm08:20917811-20917946
>Gm08:20918640-20918760
>Gm08:20918881-20919383
>Gm08:20919492-20919710
>Gm08:20919863-20919970
>Gm08:20923532-20923595
>Gm08:20923840-20923875
>Gm08:20925027-20932264
>Gm08:20933874-20939454
>Gm08:20939490-20940119
>Gm08:20941008-20941062
>Gm08:20941646-20942265
>Gm08:20943075-20943164
>Gm08:20943216-20943361
>Gm08:20943839-20943881
>Gm08:20943908-20944108
>Gm08:20944211-20944255
>Gm08:20944283-20944318
>Gm08:20944373-20944599
>Gm08:20945314-20945542
>Gm08:20945897-20945937
>Gm08:20947646-20947755
>Gm08:20947886-20948031
>Gm08:20948134-20948172
>Gm08:20948803-20948841
>Gm08:20952365-20952425
>Gm08:20952718-20952764
>Gm08:20952851-20953132
>Gm08:20953168-20953292
>Gm08:20953348-20953471
>Gm08:20953512-20953917
>Gm08:20954104-20954170
>Gm08:20954389-20954431
>Gm08:20954624-20954657
>Gm08:20954713-20954767
>Gm08:20954991-20955050
>Gm08:20955184-20955320
>Gm08:20955361-20955492
>Gm08:20955652-20955706
>Gm08:20958182-20958226
>Gm08:20960289-20961318
>Gm08:20961903-20961946
>Gm08:20963254-20963452
>Gm08:20963499-20963943
>Gm08:20963965-20964310
>Gm08:20964592-20965618
>Gm08:20966204-20966254
>Gm08:20969092-20969164
>Gm08:20969335-20969481
>Gm08:20970233-20970448
>Gm08:20970521-20971297
>Gm08:20971335-20971728
>Gm08:20971810-20971950
>Gm08:20972584-20972674
>Gm08:20972714-20972821
>Gm08:20972971-20973065
>Gm08:20973256-20973819
>Gm08:20974010-20974115
>Gm08:20974361-20974909
>Gm08:20975068-20979614
>Gm08:20979661-21013432
>Gm08:21013493-21014220
>Gm08:21014323-21015019
>Gm08:21015107-21015289
>Gm08:21015369-21015526
>Gm08:21015622-21015991
>Gm08:21016173-21016211
>Gm08:21016348-21017079
>Gm08:21017126-21017230
>Gm08:21017422-21017513
>Gm08:21017674-21018128
>Gm08:21018220-21018426
>Gm08:21018490-21018532
>Gm08:21018669-21019361
>Gm08:21019390-21019595
>Gm08:21019635-21021139
>Gm08:21021175-21021304
>Gm08:21023222-21023424
>Gm08:21023507-21023602
>Gm08:21023708-21023749
>Gm08:21024015-21024071
>Gm08:21024107-21024162
>Gm08:21024198-21024371
>Gm08:21024514-21024605
>Gm08:21025327-21025382
>Gm08:21025463-21025515
>Gm08:21025760-21025926
>Gm08:21026091-21026146
>Gm08:21026375-21026476
>Gm08:21026854-21026987
>Gm08:21027079-21027250
>Gm08:21027293-21027327
>Gm08:21027422-21027500
>Gm08:21027780-21027998
>Gm08:21028052-21028210
>Gm08:21030992-21031069
>Gm08:21031206-21031257
>Gm08:21031777-21031808
>Gm08:21032206-21032239
>Gm08:21032374-21032494
>Gm08:21033880-21033933
>Gm08:21036031-21036151
>Gm08:21036360-21036403
>Gm08:21036530-21036597
>Gm08:21043069-21043268
>Gm08:21044557-21044634
>Gm08:21044666-21045567
>Gm08:21045600-21046011
>Gm08:21046055-21046350
>Gm08:21046446-21046509
>Gm08:21046614-21046731
>Gm08:21046976-21047269
>Gm08:21047332-21048137
>Gm08:21048185-21050651
>Gm08:21050787-21052019
>Gm08:21052139-21052193
>Gm08:21052270-21052698
>Gm08:21052728-21052845
>Gm08:21052876-21052912
>Gm08:21052965-21053456
>Gm08:21053551-21053733
>Gm08:21053814-21053872
>Gm08:21053932-21068853
>Gm08:21069010-21069176
>Gm08:21069246-21069318
>Gm08:21069545-21069711
>Gm08:21069780-21069857
>Gm08:21070096-21070228
>Gm08:21070284-21070619
>Gm08:21070695-21070760
>Gm08:21070937-21070974
>Gm08:21074526-21076285
>Gm08:21076332-21077403
>Gm08:21077500-21078278
>Gm08:21078306-21078386
>Gm08:21078475-21078698
>Gm08:21080005-21080043
>Gm08:21080555-21081432
>Gm08:21083905-21083934
>Gm08:21084627-21084711
>Gm08:21085984-21086069
>Gm08:21088535-21088700
>Gm08:21092779-21092836
>Gm08:21093224-21093751
>Gm08:21093798-21094296
>Gm08:21094375-21096394
>Gm08:21096421-21098548
>Gm08:21098638-21099296
>Gm08:21099384-21102847
>Gm08:21102880-21104348
>Gm08:21104596-21104615
>Gm08:21105390-21107034
>Gm08:21107112-21107674
>Gm08:21107769-21108251
>Gm08:21108797-21108830
>Gm08:21109593-21109902
>Gm08:21110312-21110341
>Gm08:21111022-21111117
>Gm08:21111570-21111629
>Gm08:21111704-21111766
>Gm08:21111911-21112070
>Gm08:21113336-21113367
>Gm08:21113562-21113687
>Gm08:21114365-21114520
>Gm08:21114559-21114601
>Gm08:21114674-21129388
>Gm08:21129440-21129554
>Gm08:21129766-21129841
>Gm08:21129945-21130032
>Gm08:21130135-21130335
>Gm08:21130372-21130675
>Gm08:21130784-21130833
>Gm08:21130883-21131149
>Gm08:21131212-21131981
>Gm08:21132105-21132147
>Gm08:21132263-21132303
>Gm08:21133255-21133283
>Gm08:21134567-21134776
>Gm08:21134820-21134907
>Gm08:21134969-21135046
>Gm08:21135124-21135171
>Gm08:21135581-21135665
>Gm08:21135741-21135767
>Gm08:21135943-21136034
>Gm08:21136209-21136291
>Gm08:21139432-21139758
>Gm08:21139822-21139868
>Gm08:21141305-21141392
>Gm08:21141467-21141555
>Gm08:21141809-21142045
>Gm08:21146158-21146370
>Gm08:21146409-21146469
>Gm08:21146499-21146832
>Gm08:21146971-21147001
>Gm08:21148189-21148290
>Gm08:21148521-21148660
>Gm08:21148714-21148996
>Gm08:21149060-21151213
>Gm08:21151255-21151394
>Gm08:21151472-21152216
>Gm08:21152281-21152321
>Gm08:21152398-21152628
>Gm08:21152683-21152860
>Gm08:21152938-21153146
>Gm08:21153307-21153348
>Gm08:21153388-21153848
>Gm08:21154021-21154268
>Gm08:21154359-21155301
>Gm08:21155333-21155445
>Gm08:21155475-21155711
>Gm08:21155815-21155954
>Gm08:21156051-21156670
>Gm08:21157320-21157352
>Gm08:21157785-21158220
>Gm08:21158487-21158546
>Gm08:21159598-21159660
>Gm08:21160051-21160116
>Gm08:21161933-21162024
>Gm08:21162601-21162631
>Gm08:21165406-21167022
>Gm08:21168524-21168678
>Gm08:21169757-21169814
>Gm08:21169865-21169891
>Gm08:21169995-21170209
>Gm08:21170261-21170379
>Gm08:21170521-21170714
>Gm08:21174023-21174089
>Gm08:21174153-21174210
>Gm08:21178689-21179205
>Gm08:21181291-21183581
>Gm08:21183717-21184861
>Gm08:21184961-21186310
>Gm08:21186371-21186506
>Gm08:21193499-21193531
>Gm08:21199758-21201444
>Gm08:21207865-21208088
>Gm08:21208173-21208204
>Gm08:21208253-21208290
>Gm08:21208416-21208449
>Gm08:21208571-21208685
>Gm08:21208857-21208914
>Gm08:21209106-21209146
>Gm08:21210983-21211023
>Gm08:21211881-21211942
>Gm08:21214660-21214830
>Gm08:21215083-21215167
>Gm08:21218336-21218434
>Gm08:21218491-21218532
>Gm08:21218696-21218746
>Gm08:21222434-21222476
>Gm08:21222714-21222774
>Gm08:21236653-21236734
>Gm08:21237877-21238089
>Gm08:21238824-21238901
>Gm08:21241127-21241166
>Gm08:21241631-21241711
>Gm08:21245759-21245829
>Gm08:21247511-21247713
>Gm08:21247753-21247785
>Gm08:21248138-21248163
>Gm08:21248410-21248626
>Gm08:21248680-21248739
>Gm08:21249042-21249186
>Gm08:21249773-21249813
>Gm08:21250991-21253853
>Gm08:21253890-21255162
>Gm08:21255247-21255625
>Gm08:21256754-21256830
>Gm08:21256941-21257080
>Gm08:21259627-21259668
>Gm08:21260330-21265406
>Gm08:21268435-21268490
>Gm08:21268616-21268657
>Gm08:21268833-21268928
>Gm08:21269057-21269103
>Gm08:21274257-21274315
>Gm08:21274550-21274596
>Gm08:21274844-21274956
>Gm08:21275007-21276347
>Gm08:21276391-21277236
>Gm08:21277272-21279552
>Gm08:21279587-21280142
>Gm08:21281108-21281172
>Gm08:21282426-21282961
>Gm08:21283041-21283150
>Gm08:21283361-21283541
>Gm08:21283968-21284005
>Gm08:21284858-21284905
>Gm08:21284993-21285046
>Gm08:21285427-21285461
>Gm08:21286106-21286459
>Gm08:21286532-21286573
>Gm08:21287127-21287180
>Gm08:21288560-21288602
>Gm08:21288673-21288807
>Gm08:21289059-21289174
>Gm08:21289605-21289636
>Gm08:21289716-21289774
>Gm08:21289973-21290285
>Gm08:21290370-21290474
>Gm08:21290610-21290666
>Gm08:21290840-21290950
>Gm08:21292646-21292707
>Gm08:21292958-21293099
>Gm08:21293853-21293943
>Gm08:21295373-21295462
>Gm08:21296453-21296688
>Gm08:21298772-21298899
>Gm08:21299510-21299674
>Gm08:21299740-21299829
>Gm08:21299883-21299956
>Gm08:21300654-21301698
>Gm08:21301728-21303118
>Gm08:21303200-21303338
>Gm08:21305301-21305415
>Gm08:21305604-21305659
>Gm08:21306995-21307037
>Gm08:21307786-21307983
>Gm08:21309038-21309088
>Gm08:21309208-21309460
>Gm08:21309650-21309714
>Gm08:21309998-21310113
>Gm08:21310338-21311193
>Gm08:21314256-21314329
>Gm08:21314781-21314848
>Gm08:21316174-21316226
>Gm08:21316958-21317014
>Gm08:21317866-21317980
>Gm08:21325185-21325257
>Gm08:21326670-21326762
>Gm08:21328474-21328511
>Gm08:21328540-21328839
>Gm08:21328893-21329058
>Gm08:21329091-21329463
>Gm08:21329491-21329616
>Gm08:21329737-21329936
>Gm08:21329995-21330076
>Gm08:21330167-21330572
>Gm08:21330760-21330834
>Gm08:21330872-21331670
>Gm08:21331718-21332128
>Gm08:21332224-21332299
>Gm08:21332494-21332668
>Gm08:21332991-21333155
>Gm08:21333389-21333658
>Gm08:21333707-21334080
>Gm08:21334151-21335169
>Gm08:21335216-21335273
>Gm08:21335312-21336067
>Gm08:21336153-21336549
>Gm08:21336619-21336755
>Gm08:21336799-21336985
>Gm08:21337287-21337494
>Gm08:21337547-21338820
>Gm08:21338924-21339059
>Gm08:21339384-21339512
>Gm08:21339675-21339735
>Gm08:21339882-21340537
>Gm08:21340616-21341283
>Gm08:21341300-21341339
>Gm08:21342667-21342897
>Gm08:21343632-21343674
>Gm08:21344192-21344407
>Gm08:21344507-21344539
>Gm08:21347194-21347357
>Gm08:21348438-21348488
>Gm08:21349530-21349563
>Gm08:21349804-21350059
>Gm08:21353811-21353853
>Gm08:21360818-21360933
>Gm08:21361592-21361750
>Gm08:21362180-21362294
>Gm08:21362395-21362510
>Gm08:21362543-21362693
>Gm08:21362884-21362989
>Gm08:21363296-21363339
>Gm08:21363581-21363741
>Gm08:21364100-21364427
>Gm08:21364832-21364919
>Gm08:21365012-21365055
>Gm08:21365118-21365164
>Gm08:21365342-21365402
>Gm08:21365652-21365764
>Gm08:21367259-21367426
>Gm08:21367489-21367558
>Gm08:21368659-21368899
>Gm08:21370011-21370126
>Gm08:21370276-21372482
>Gm08:21372511-21372610
>Gm08:21372668-21372914
>Gm08:21373126-21373155
>Gm08:21373408-21373446
>Gm08:21373538-21373596
>Gm08:21374057-21374344
>Gm08:21374543-21374880
>Gm08:21384795-21384896
>Gm08:21391019-21391134
>Gm08:21391228-21391271
>Gm08:21391669-21391783
>Gm08:21392005-21392495
>Gm08:21392568-21392611
>Gm08:21393640-21393836
>Gm08:21405855-21405888
>Gm08:21405996-21406148
>Gm08:21406767-21407156
>Gm08:21407785-21407853
>Gm08:21408415-21408488
>Gm08:21408570-21408605
>Gm08:21409565-21409607
>Gm08:21409830-21409922
>Gm08:21410338-21410408
>Gm08:21415712-21415822
>Gm08:21416415-21416572
>Gm08:21416760-21416793
>Gm08:21422805-21424544
>Gm08:21426057-21426146
>Gm08:21428882-21432129
>Gm08:21432280-21432321
>Gm08:21434735-21434827
>Gm08:21435822-21435857
>Gm08:21436055-21436107
>Gm08:21439088-21439142
>Gm08:21440146-21440205
>Gm08:21440742-21441064
>Gm08:21441272-21441507
>Gm08:21444086-21444128
>Gm08:21444897-21444983
>Gm08:21447371-21447386
>Gm08:21448672-21448906
>Gm08:21449247-21449331
>Gm08:21449551-21449742
>Gm08:21449874-21449989
>Gm08:21450076-21450215
>Gm08:21450304-21450558
>Gm08:21450586-21450716
>Gm08:21450756-21451091
>Gm08:21451415-21451457
>Gm08:21461090-21461143
>Gm08:21461323-21461355
>Gm08:21462280-21462366
>Gm08:21462769-21462820
>Gm08:21463306-21463534
>Gm08:21463884-21463939
>Gm08:21464148-21464201
>Gm08:21465358-21465584
>Gm08:21465723-21465876
>Gm08:21466068-21466114
>Gm08:21466263-21468056
>Gm08:21468157-21468982
>Gm08:21469075-21469189
>Gm08:21469224-21469293
>Gm08:21469357-21469407
>Gm08:21469474-21469671
>Gm08:21469700-21469887
>Gm08:21469961-21471111
>Gm08:21471159-21471218
>Gm08:21471755-21472178
>Gm08:21473737-21473771
>Gm08:21473924-21474137
>Gm08:21479589-21479808
>Gm08:21479860-21479964
>Gm08:21480005-21480270
>Gm08:21480350-21480468
>Gm08:21480580-21481154
>Gm08:21481229-21481623
>Gm08:21481682-21481782
>Gm08:21481827-21482051
>Gm08:21482150-21482870
>Gm08:21482914-21483650
>Gm08:21484053-21484100
>Gm08:21484268-21484365
>Gm08:21484435-21484615
>Gm08:21484666-21484701
>Gm08:21484840-21485150
>Gm08:21485198-21485331
>Gm08:21485362-21485721
>Gm08:21485752-21485839
>Gm08:21486056-21486505
>Gm08:21486952-21487007
>Gm08:21487309-21487350
>Gm08:21487518-21487756
>Gm08:21487800-21487911
>Gm08:21488190-21488490
>Gm08:21488815-21488866
>Gm08:21489782-21489885
>Gm08:21489929-21489981
>Gm08:21496986-21497020
>Gm08:21498576-21498632
>Gm08:21499973-21500022
>Gm08:21502543-21502611
>Gm08:21503326-21503823
>Gm08:21504505-21504588
>Gm08:21505134-21505206
>Gm08:21505309-21505341
>Gm08:21505690-21505725
>Gm08:21506290-21506351
>Gm08:21511016-21511068
>Gm08:21512052-21512482
>Gm08:21514099-21514334
>Gm08:21514441-21514787
>Gm08:21514842-21514918
>Gm08:21514997-21515387
>Gm08:21516637-21516763
>Gm08:21517822-21517999
>Gm08:21518130-21518215
>Gm08:21518735-21518926
>Gm08:21520579-21520698
>Gm08:21524529-21524615
>Gm08:21524637-21525054
>Gm08:21525094-21525242
>Gm08:21525587-21525617
>Gm08:21526465-21526514
>Gm08:21527255-21527331
>Gm08:21528664-21528703
>Gm08:21528988-21529105
>Gm08:21529193-21529250
>Gm08:21529801-21529838
>Gm08:21529866-21530093
>Gm08:21530171-21530212
>Gm08:21530271-21530536
>Gm08:21531527-21531558
>Gm08:21532258-21532421
>Gm08:21532620-21533006
>Gm08:21533083-21533310
>Gm08:21533470-21533505
>Gm08:21533615-21533693
>Gm08:21533752-21533820
>Gm08:21534487-21534518
>Gm08:21534917-21535644
>Gm08:21535685-21535914
>Gm08:21535946-21536320
>Gm08:21536864-21538168
>Gm08:21538201-21538804
>Gm08:21538848-21541104
>Gm08:21541204-21541332
>Gm08:21541397-21541895
>Gm08:21541922-21542268
>Gm08:21542309-21542423
>Gm08:21542456-21543164
>Gm08:21543232-21543315
>Gm08:21543350-21543421
>Gm08:21543660-21543790
>Gm08:21544044-21544189
>Gm08:21544295-21544334
>Gm08:21544389-21544680
>Gm08:21544716-21544777
>Gm08:21545788-21545853
>Gm08:21546324-21546765
>Gm08:21546798-21547422
>Gm08:21548517-21548558
>Gm08:21549039-21549076
>Gm08:21549162-21549378
>Gm08:21549935-21550004
>Gm08:21550191-21550302
>Gm08:21558696-21558900
>Gm08:21558973-21560491
>Gm08:21560532-21560724
>Gm08:21560785-21560876
>Gm08:21560929-21561058
>Gm08:21561142-21561190
>Gm08:21561272-21561438
>Gm08:21563824-21563910
>Gm08:21564353-21564454
>Gm08:21566146-21566279
>Gm08:21567663-21567737
>Gm08:21567758-21567820
>Gm08:21567884-21568073
>Gm08:21568171-21568205
>Gm08:21568767-21573703
>Gm08:21573827-21574201
>Gm08:21574277-21574341
>Gm08:21574690-21574796
>Gm08:21574970-21575124
>Gm08:21575243-21575892
>Gm08:21576289-21576455
>Gm08:21576636-21577845
>Gm08:21578114-21578157
>Gm08:21580169-21580216
>Gm08:21580691-21580749
>Gm08:21580879-21581147
>Gm08:21581170-21581322
>Gm08:21583759-21584080
>Gm08:21584160-21585401
>Gm08:21585448-21585619
>Gm08:21585668-21585884
>Gm08:21585968-21586047
>Gm08:21586149-21586303
>Gm08:21586385-21586588
>Gm08:21586779-21587182
>Gm08:21589203-21589250
>Gm08:21594936-21595002
>Gm08:21595061-21595123
>Gm08:21597475-21597569
>Gm08:21600911-21601042
>Gm08:21601920-21602370
>Gm08:21602869-21602917
>Gm08:21602980-21603064
>Gm08:21603127-21603359
>Gm08:21603483-21603525
>Gm08:21603836-21603910
>Gm08:21604380-21604422
>Gm08:21605627-21606062
>Gm08:21606164-21606344
>Gm08:21606371-21607654
>Gm08:21607694-21607915
>Gm08:21607983-21609054
>Gm08:21609171-21611436
>Gm08:21612238-21612278
>Gm08:21612535-21612588
>Gm08:21612663-21612725
>Gm08:21613616-21613675
>Gm08:21614723-21615724
>Gm08:21615786-21616139
>Gm08:21617380-21617445
>Gm08:21617510-21617560
>Gm08:21617779-21618707
>Gm08:21618772-21618826
>Gm08:21618868-21619172
>Gm08:21619319-21619623
>Gm08:21619695-21622604
>Gm08:21622711-21623159
>Gm08:21624141-21624239
>Gm08:21624326-21624394
>Gm08:21624845-21624906
>Gm08:21627246-21627281
>Gm08:21628008-21628045
>Gm08:21628422-21628544
>Gm08:21631607-21635926
>Gm08:21638099-21638283
>Gm08:21638387-21638465
>Gm08:21638527-21638646
>Gm08:21638687-21638808
>Gm08:21639030-21639136
>Gm08:21639181-21639268
>Gm08:21640831-21640942
>Gm08:21641547-21641663
>Gm08:21642648-21642695
>Gm08:21643336-21643375
>Gm08:21643823-21643885
>Gm08:21643948-21644062
>Gm08:21644152-21644499
>Gm08:21644530-21644833
>Gm08:21644913-21646203
>Gm08:21646317-21646578
>Gm08:21646670-21646901
>Gm08:21646958-21647838
>Gm08:21647866-21648701
>Gm08:21648895-21648938
>Gm08:21651101-21651335
>Gm08:21651475-21651724
>Gm08:21652360-21652443
>Gm08:21653083-21653122
>Gm08:21653394-21653423
>Gm08:21654702-21654774
>Gm08:21655399-21655603
>Gm08:21655750-21655784
>Gm08:21656094-21656716
>Gm08:21657204-21657494
>Gm08:21657629-21657697
>Gm08:21658934-21658982
>Gm08:21659104-21659148
>Gm08:21659396-21659630
>Gm08:21659663-21660258
>Gm08:21662626-21662662
>Gm08:21662769-21662864
>Gm08:21663829-21663866
>Gm08:21663910-21663949
>Gm08:21664095-21665628
>Gm08:21665646-21666189
>Gm08:21666239-21667936
>Gm08:21667988-21668779
>Gm08:21668813-21669020
>Gm08:21669102-21669247
>Gm08:21669308-21669370
>Gm08:21669537-21669819
>Gm08:21669867-21670260
>Gm08:21670382-21670430
>Gm08:21670787-21670942
>Gm08:21671202-21671276
>Gm08:21671437-21671869
>Gm08:21671928-21673633
>Gm08:21673689-21674765
>Gm08:21674953-21675048
>Gm08:21677757-21677821
>Gm08:21678138-21678166
>Gm08:21678518-21678586
>Gm08:21679218-21679267
>Gm08:21679381-21679411
>Gm08:21679580-21679862
>Gm08:21680035-21680084
>Gm08:21680348-21680402
>Gm08:21680726-21680913
>Gm08:21681012-21681172
>Gm08:21681511-21681807
>Gm08:21681932-21681984
>Gm08:21682098-21682133
>Gm08:21682206-21682371
>Gm08:21682657-21682703
>Gm08:21682834-21682966
>Gm08:21683295-21683321
>Gm08:21683348-21683448
>Gm08:21683753-21684207
>Gm08:21684277-21684603
>Gm08:21684722-21684807
>Gm08:21684839-21684938
>Gm08:21684967-21685135
>Gm08:21685164-21685269
>Gm08:21685385-21685448
>Gm08:21685514-21685668
>Gm08:21685803-21685850
>Gm08:21685958-21686017
>Gm08:21688811-21688865
>Gm08:21689669-21689807
>Gm08:21691509-21691572
>Gm08:21692409-21692438
>Gm08:21692828-21692925
>Gm08:21693783-21693975
>Gm08:21694093-21694322
>Gm08:21694408-21694805
>Gm08:21694853-21695063
>Gm08:21695201-21695230
>Gm08:21695656-21695698
>Gm08:21696579-21696644
>Gm08:21697466-21697724
>Gm08:21698174-21698312
>Gm08:21698352-21698440
>Gm08:21698486-21698714
>Gm08:21698803-21698830
>Gm08:21699174-21699628
>Gm08:21699658-21704630
>Gm08:21706211-21706292
>Gm08:21706578-21706765
>Gm08:21706853-21707165
>Gm08:21707250-21707289
>Gm08:21707614-21710226
>Gm08:21710279-21711955
>Gm08:21712554-21712654
>Gm08:21712687-21712810
>Gm08:21712848-21712941
>Gm08:21713139-21713538
>Gm08:21715709-21715767
>Gm08:21716299-21716364
>Gm08:21717566-21717695
>Gm08:21717735-21718272
>Gm08:21718298-21718598
>Gm08:21718667-21718891
>Gm08:21718926-21719036
>Gm08:21725704-21726125
>Gm08:21726437-21726741
>Gm08:21726776-21727239
>Gm08:21727280-21733080
>Gm08:21733143-21734319
>Gm08:21734349-21734865
>Gm08:21736062-21736083
>Gm08:21736893-21737963
>Gm08:21738048-21738105
>Gm08:21738271-21738315
>Gm08:21738943-21739107
>Gm08:21739223-21739447
>Gm08:21739943-21740233
>Gm08:21740542-21740597
>Gm08:21740997-21741089
>Gm08:21741216-21741360
>Gm08:21741816-21741947
>Gm08:21742010-21742109
>Gm08:21742190-21742398
>Gm08:21743463-21743922
>Gm08:21744050-21744144
>Gm08:21744191-21745502
>Gm08:21745734-21745810
>Gm08:21745962-21746068
>Gm08:21746456-21746655
>Gm08:21746967-21747057
>Gm08:21747315-21747455
>Gm08:21747508-21747601
>Gm08:21747704-21747768
>Gm08:21747817-21748173
>Gm08:21751747-21753355
>Gm08:21753430-21753587
>Gm08:21753648-21753817
>Gm08:21753976-21754143
>Gm08:21754191-21754272
>Gm08:21754348-21754640
>Gm08:21756405-21756584
>Gm08:21756647-21756676
>Gm08:21757542-21757577
>Gm08:21760169-21760213
>Gm08:21761221-21761307
>Gm08:21761717-21761956
>Gm08:21761993-21762073
>Gm08:21762176-21762358
>Gm08:21762464-21762643
>Gm08:21762977-21763067
>Gm08:21763375-21763415
>Gm08:21763711-21763748
>Gm08:21764109-21764227
>Gm08:21764472-21764731
>Gm08:21765172-21765255
>Gm08:21765740-21765801
>Gm08:21766175-21766302
>Gm08:21768818-21768956
>Gm08:21769739-21769794
>Gm08:21770610-21770650
>Gm08:21772829-21772873
>Gm08:21773870-21773910
>Gm08:21776055-21776204
>Gm08:21776349-21776579
>Gm08:21777403-21777462
>Gm08:21777769-21777818
>Gm08:21778272-21778419
>Gm08:21780295-21781579
>Gm08:21782991-21783074
>Gm08:21783413-21783504
>Gm08:21783597-21784266
>Gm08:21784435-21784584
>Gm08:21784780-21784850
>Gm08:21785065-21785114
>Gm08:21785163-21785989
>Gm08:21786554-21786586
>Gm08:21787049-21787243
>Gm08:21787321-21787545
>Gm08:21788151-21788188
>Gm08:21788268-21788353
>Gm08:21788465-21788946
>Gm08:21789019-21789176
>Gm08:21789291-21789412
>Gm08:21789987-21790018
>Gm08:21790916-21790970
>Gm08:21791140-21791317
>Gm08:21791687-21791732
>Gm08:21791809-21791953
>Gm08:21794746-21794811
>Gm08:21799250-21799846
>Gm08:21799872-21800098
>Gm08:21800158-21802922
>Gm08:21803027-21806767
>Gm08:21806976-21807045
>Gm08:21808656-21808691
>Gm08:21808843-21808952
>Gm08:21818117-21818287
>Gm08:21818878-21819232
>Gm08:21822096-21822415
>Gm08:21825497-21825529
>Gm08:21826574-21826692
>Gm08:21826723-21827029
>Gm08:21828170-21828223
>Gm08:21828383-21828427
>Gm08:21829716-21829762
>Gm08:21829944-21830080
>Gm08:21830465-21830583
>Gm08:21830657-21830686
>Gm08:21838073-21838110
>Gm08:21838137-21843329
>Gm08:21843369-21843827
>Gm08:21845662-21845697
>Gm08:21846635-21846710
>Gm08:21849580-21849631
>Gm08:21850545-21850613
>Gm08:21851649-21853998
>Gm08:21855754-21855819
>Gm08:21858261-21858319
>Gm08:21858368-21858710
>Gm08:21858754-21858948
>Gm08:21859039-21859511
>Gm08:21859686-21859985
>Gm08:21860033-21860279
>Gm08:21860343-21860548
>Gm08:21860622-21860661
>Gm08:21860713-21860937
>Gm08:21860995-21861494
>Gm08:21861518-21861585
>Gm08:21861616-21861871
>Gm08:21862040-21862935
>Gm08:21862972-21863347
>Gm08:21863428-21865077
>Gm08:21865144-21866187
>Gm08:21866295-21866904
>Gm08:21866933-21867545
>Gm08:21867688-21867761
>Gm08:21868499-21868635
>Gm08:21869706-21869736
>Gm08:21869856-21869984
>Gm08:21870217-21870479
>Gm08:21870741-21870924
>Gm08:21870974-21871063
>Gm08:21871080-21871306
>Gm08:21871661-21871762
>Gm08:21871809-21871922
>Gm08:21871982-21872141
>Gm08:21872225-21872896
>Gm08:21872927-21873043
>Gm08:21873077-21873160
>Gm08:21873192-21873216
>Gm08:21873339-21874234
>Gm08:21874276-21874344
>Gm08:21874562-21875655
>Gm08:21875775-21875886
>Gm08:21875963-21876059
>Gm08:21876098-21876511
>Gm08:21876598-21877037
>Gm08:21877108-21877204
>Gm08:21877489-21877540
>Gm08:21877567-21877716
>Gm08:21877826-21877884
>Gm08:21878009-21878281
>Gm08:21879428-21880006
>Gm08:21880753-21880900
>Gm08:21881444-21881481
>Gm08:21881916-21882558
>Gm08:21882641-21882868
>Gm08:21883843-21883894
>Gm08:21883967-21884500
>Gm08:21884602-21884662
>Gm08:21887552-21887587
>Gm08:21890206-21890706
>Gm08:21893289-21893390
>Gm08:21893516-21893596
>Gm08:21893688-21893799
>Gm08:21894004-21894213
>Gm08:21894306-21894340
>Gm08:21896834-21896892
>Gm08:21899997-21900100
>Gm08:21902433-21902480
>Gm08:21903332-21903407
>Gm08:21903934-21903973
>Gm08:21906694-21906868
>Gm08:21907824-21907896
>Gm08:21907956-21907997
>Gm08:21908991-21909043
>Gm08:21909712-21909876
>Gm08:21910436-21910660
>Gm08:21910704-21910917
>Gm08:21912496-21912793
>Gm08:21912838-21912917
>Gm08:21912972-21913175
>Gm08:21913508-21913601
>Gm08:21913619-21913655
>Gm08:21913689-21913754
>Gm08:21913891-21913943
>Gm08:21914003-21914339
>Gm08:21914747-21914977
>Gm08:21915609-21915731
>Gm08:21915794-21916105
>Gm08:21916195-21916274
>Gm08:21916321-21916424
>Gm08:21917280-21918944
>Gm08:21919918-21920008
>Gm08:21921031-21921084
>Gm08:21921587-21921678
>Gm08:21921761-21921897
>Gm08:21924025-21924076
>Gm08:21924144-21924261
>Gm08:21928759-21928872
>Gm08:21929563-21929664
>Gm08:21930780-21930915
>Gm08:21931087-21931116
>Gm08:21931231-21931278
>Gm08:21931556-21931650
>Gm08:21931687-21932053
>Gm08:21932082-21932184
>Gm08:21932294-21932375
>Gm08:21932416-21932462
>Gm08:21932509-21933079
>Gm08:21933286-21933341
>Gm08:21933411-21933505
>Gm08:21933596-21933770
>Gm08:21933873-21934476
>Gm08:21934502-21934934
>Gm08:21935000-21935544
>Gm08:21935660-21935701
>Gm08:21935854-21936062
>Gm08:21936191-21936547
>Gm08:21936701-21936740
>Gm08:21936762-21936804
>Gm08:21936851-21936975
>Gm08:21937040-21937104
>Gm08:21937145-21937250
>Gm08:21939596-21939663
>Gm08:21942148-21943448
>Gm08:21944864-21944906
>Gm08:21948522-21948799
>Gm08:21950368-21950554
>Gm08:21952731-21952773
>Gm08:21954912-21955028
>Gm08:21955075-21955112
>Gm08:21955149-21955256
>Gm08:21955493-21955532
>Gm08:21955778-21955810
>Gm08:21956081-21956325
>Gm08:21956894-21959130
>Gm08:21959924-21961546
>Gm08:21961808-21962223
>Gm08:21962828-21962875
>Gm08:21962930-21962974
>Gm08:21963037-21963096
>Gm08:21963758-21963855
>Gm08:21964162-21964196
>Gm08:21964796-21964827
>Gm08:21967858-21968141
>Gm08:21970408-21970463
>Gm08:21972667-21972871
>Gm08:21973998-21974614
>Gm08:21979810-21979932
>Gm08:21980831-21980956
>Gm08:21980987-21981088
>Gm08:21981171-21981390
>Gm08:21981419-21982046
>Gm08:21982151-21983093
>Gm08:21983226-21984214
>Gm08:21984296-21985622
>Gm08:21985650-21985838
>Gm08:21988574-21988613
>Gm08:21989893-21990035
>Gm08:21990071-21990138
>Gm08:21991132-21991181
>Gm08:21991445-21991497
>Gm08:21994876-21994922
>Gm08:22002771-22002929
>Gm08:22010144-22010210
>Gm08:22010224-22010309
>Gm08:22010635-22010685
>Gm08:22011517-22011573
>Gm08:22011662-22011702
>Gm08:22011896-22011989
>Gm08:22012161-22012374
>Gm08:22012689-22012802
>Gm08:22012866-22012926
>Gm08:22013083-22013131
>Gm08:22013277-22013353
>Gm08:22013437-22013723
>Gm08:22013839-22013918
>Gm08:22014216-22014379
>Gm08:22014449-22014516
>Gm08:22014676-22014998
>Gm08:22016382-22016429
>Gm08:22017445-22017490
>Gm08:22019521-22019557
>Gm08:22022376-22022408
>Gm08:22024797-22024838
>Gm08:22027409-22027462
>Gm08:22028470-22028662
>Gm08:22029865-22029974
>Gm08:22031801-22031887
>Gm08:22038167-22038226
>Gm08:22039301-22039357
>Gm08:22040107-22040140
>Gm08:22041668-22041731
>Gm08:22042164-22042342
>Gm08:22042368-22042520
>Gm08:22042657-22042749
>Gm08:22045202-22045238
>Gm08:22045978-22046012
>Gm08:22049496-22049680
>Gm08:22050467-22050562
>Gm08:22052244-22052290
>Gm08:22052374-22052422
>Gm08:22052578-22052612
>Gm08:22055238-22055269
>Gm08:22055992-22056037
>Gm08:22056321-22056727
>Gm08:22056760-22056843
>Gm08:22057164-22057220
>Gm08:22058070-22059389
>Gm08:22060845-22060975
>Gm08:22061325-22061365
>Gm08:22063202-22063297
>Gm08:22063395-22063541
>Gm08:22063753-22063807
>Gm08:22064112-22064185
>Gm08:22065558-22065598
>Gm08:22065792-22065924
>Gm08:22065990-22066064
>Gm08:22066167-22066397
>Gm08:22068529-22068607
>Gm08:22069009-22069040
>Gm08:22071723-22071772
>Gm08:22072076-22072241
>Gm08:22072372-22072435
>Gm08:22072537-22072596
>Gm08:22073097-22073255
>Gm08:22074689-22074721
>Gm08:22075613-22075669
>Gm08:22076771-22076856
>Gm08:22076935-22077020
>Gm08:22077325-22077377
>Gm08:22078335-22078377
>Gm08:22083558-22084037
>Gm08:22084095-22085248
>Gm08:22085291-22085569
>Gm08:22085773-22085945
>Gm08:22090613-22090643
>Gm08:22090975-22091028
>Gm08:22091873-22092012
>Gm08:22100557-22100626
>Gm08:22100675-22100707
>Gm08:22100939-22100979
>Gm08:22101031-22101136
>Gm08:22108863-22108894
>Gm08:22109445-22109510
>Gm08:22111591-22111654
>Gm08:22112986-22113037
>Gm08:22114063-22114096
>Gm08:22117176-22118142
>Gm08:22119736-22119843
>Gm08:22119895-22119928
>Gm08:22119972-22120006
>Gm08:22120105-22120137
>Gm08:22120441-22120593
>Gm08:22120795-22120898
>Gm08:22121230-22121272
>Gm08:22121450-22121507
>Gm08:22121725-22121904
>Gm08:22127782-22127838
>Gm08:22128606-22131390
>Gm08:22131595-22131683
>Gm08:22131827-22131864
>Gm08:22131951-22132126
>Gm08:22132174-22132258
>Gm08:22133978-22134009
>Gm08:22134609-22134703
>Gm08:22134799-22134960
>Gm08:22135529-22135675
>Gm08:22136074-22136107
>Gm08:22137093-22150189
>Gm08:22150204-22152236
>Gm08:22152273-22156200
>Gm08:22163705-22163842
>Gm08:22163888-22164453
>Gm08:22164565-22165180
>Gm08:22166057-22166099
>Gm08:22166560-22166715
>Gm08:22166796-22166822
>Gm08:22166968-22167176
>Gm08:22167703-22169511
>Gm08:22172483-22172593
>Gm08:22174593-22174628
>Gm08:22177220-22177266
>Gm08:22181854-22183673
>Gm08:22185067-22185163
>Gm08:22185264-22185294
>Gm08:22185352-22185394
>Gm08:22186547-22186661
>Gm08:22186930-22188259
>Gm08:22188307-22188380
>Gm08:22188415-22189066
>Gm08:22189147-22189362
>Gm08:22189392-22189449
>Gm08:22189484-22189526
>Gm08:22189557-22190194
>Gm08:22190245-22190679
>Gm08:22190738-22190811
>Gm08:22190901-22191146
>Gm08:22191183-22192292
>Gm08:22192368-22192418
>Gm08:22192605-22192708
>Gm08:22193481-22193618
>Gm08:22193714-22194847
>Gm08:22196039-22196157
>Gm08:22199483-22199531
>Gm08:22200822-22200854
>Gm08:22201072-22201447
>Gm08:22201587-22201922
>Gm08:22202101-22204168
>Gm08:22204271-22204369
>Gm08:22204455-22204539
>Gm08:22204597-22204670
>Gm08:22205068-22205109
>Gm08:22205175-22205215
>Gm08:22205249-22205324
>Gm08:22205732-22205876
>Gm08:22206190-22206218
>Gm08:22206430-22206486
>Gm08:22207333-22207375
>Gm08:22210723-22210768
>Gm08:22215649-22215974
>Gm08:22216049-22216309
>Gm08:22216746-22216880
>Gm08:22217050-22217168
>Gm08:22219298-22219326
>Gm08:22220809-22220850
>Gm08:22225390-22225427
>Gm08:22225626-22225725
>Gm08:22226819-22226857
>Gm08:22236889-22236974
>Gm08:22248006-22248060
>Gm08:22249182-22249229
>Gm08:22253518-22253655
>Gm08:22254801-22255031
>Gm08:22260536-22260691
>Gm08:22268524-22268555
>Gm08:22268831-22268907
>Gm08:22269013-22269780
>Gm08:22269834-22269903
>Gm08:22270219-22270319
>Gm08:22270461-22270498
>Gm08:22270623-22270667
>Gm08:22271185-22271435
>Gm08:22271497-22271806
>Gm08:22271948-22272477
>Gm08:22272525-22272734
>Gm08:22272782-22273137
>Gm08:22273193-22274459
>Gm08:22274763-22274813
>Gm08:22274896-22274935
>Gm08:22275031-22275076
>Gm08:22275295-22275466
>Gm08:22275831-22276015
>Gm08:22276157-22276236
>Gm08:22276343-22276648
>Gm08:22276704-22276951
>Gm08:22277684-22277752
>Gm08:22278151-22278393
>Gm08:22278555-22278673
>Gm08:22278879-22278989
>Gm08:22280343-22280459
>Gm08:22280509-22280931
>Gm08:22283945-22284055
>Gm08:22284541-22284601
>Gm08:22285506-22285764
>Gm08:22287898-22287949
>Gm08:22288566-22289648
>Gm08:22290408-22290453
>Gm08:22290515-22290690
>Gm08:22290820-22291477
>Gm08:22291524-22291688
>Gm08:22291822-22291964
>Gm08:22292054-22293380
>Gm08:22293444-22293801
>Gm08:22293964-22294000
>Gm08:22294047-22294252
>Gm08:22294336-22294457
>Gm08:22294557-22294583
>Gm08:22295597-22295665
>Gm08:22295716-22295801
>Gm08:22295972-22296060
>Gm08:22296138-22296453
>Gm08:22296527-22296572
>Gm08:22297409-22297521
>Gm08:22299462-22299527
>Gm08:22311584-22311632
>Gm08:22311860-22312039
>Gm08:22312678-22312762
>Gm08:22312767-22312844
>Gm08:22313182-22313536
>Gm08:22316084-22316126
>Gm08:22318698-22318806
>Gm08:22320646-22320701
>Gm08:22321430-22321489
>Gm08:22321621-22322360
>Gm08:22322384-22322603
>Gm08:22322695-22323544
>Gm08:22323697-22325147
>Gm08:22325220-22329953
>Gm08:22330053-22330875
>Gm08:22330908-22331112
>Gm08:22331158-22331450
>Gm08:22331553-22334246
>Gm08:22334296-22334721
>Gm08:22335460-22335519
>Gm08:22339734-22339837
>Gm08:22341755-22341839
>Gm08:22342119-22342189
>Gm08:22342312-22342542
>Gm08:22342704-22342780
>Gm08:22342937-22343032
>Gm08:22343116-22343518
>Gm08:22343677-22343976
>Gm08:22344012-22344452
>Gm08:22344574-22344715
>Gm08:22344793-22344826
>Gm08:22344878-22348304
>Gm08:22348435-22348996
>Gm08:22351383-22351411
>Gm08:22351610-22351637
>Gm08:22352449-22352511
>Gm08:22358635-22358818
>Gm08:22359270-22359322
>Gm08:22361529-22361576
>Gm08:22361584-22361735
>Gm08:22361987-22362034
>Gm08:22362254-22362357
>Gm08:22362873-22362920
>Gm08:22364043-22364095
>Gm08:22365537-22365628
>Gm08:22365696-22365757
>Gm08:22366157-22366284
>Gm08:22366327-22366764
>Gm08:22367226-22367288
>Gm08:22367448-22367561
>Gm08:22367637-22367683
>Gm08:22367927-22368031
>Gm08:22369139-22369203
>Gm08:22369632-22369696
>Gm08:22369732-22369787
>Gm08:22369989-22370139
>Gm08:22370174-22370244
>Gm08:22370339-22370645
>Gm08:22370801-22370864
>Gm08:22370894-22370933
>Gm08:22371141-22371172
>Gm08:22371227-22371262
>Gm08:22371590-22371657
>Gm08:22371899-22372181
>Gm08:22372451-22373118
>Gm08:22373170-22373403
>Gm08:22373549-22373655
>Gm08:22373689-22373804
>Gm08:22374147-22374289
>Gm08:22374369-22374520
>Gm08:22374568-22374764
>Gm08:22374791-22374827
>Gm08:22374880-22375039
>Gm08:22375121-22375267
>Gm08:22375413-22375454
>Gm08:22375658-22375697
>Gm08:22375733-22375765
>Gm08:22376004-22376166
>Gm08:22376303-22376450
>Gm08:22376526-22376560
>Gm08:22376744-22376787
>Gm08:22376945-22380939
>Gm08:22381025-22381052
>Gm08:22381090-22381177
>Gm08:22381457-22381585
>Gm08:22381687-22381768
>Gm08:22381813-22384480
>Gm08:22384512-22384657
>Gm08:22384691-22384881
>Gm08:22384952-22385003
>Gm08:22386257-22386285
>Gm08:22386355-22386589
>Gm08:22387149-22387191
>Gm08:22387220-22387252
>Gm08:22390424-22390498
>Gm08:22391153-22391230
>Gm08:22391350-22391564
>Gm08:22391737-22391893
>Gm08:22391976-22392103
>Gm08:22392130-22392205
>Gm08:22392260-22392408
>Gm08:22392659-22392712
>Gm08:22393695-22393732
>Gm08:22400049-22400166
>Gm08:22400263-22400861
>Gm08:22401007-22401140
>Gm08:22401328-22401698
>Gm08:22401801-22402050
>Gm08:22402158-22402194
>Gm08:22402241-22402349
>Gm08:22402487-22402793
>Gm08:22403005-22403184
>Gm08:22403335-22403414
>Gm08:22403526-22403627
>Gm08:22403703-22403753
>Gm08:22403896-22404137
>Gm08:22404209-22404688
>Gm08:22404809-22405171
>Gm08:22405643-22405952
>Gm08:22406050-22406349
>Gm08:22406423-22406562
>Gm08:22406600-22406698
>Gm08:22407084-22407257
>Gm08:22407433-22407527
>Gm08:22407733-22407919
>Gm08:22408101-22408221
>Gm08:22408341-22408713
>Gm08:22409028-22409150
>Gm08:22409235-22409304
>Gm08:22409526-22409618
>Gm08:22409943-22410007
>Gm08:22410084-22410599
>Gm08:22414192-22414252
>Gm08:22418664-22418791
>Gm08:22420887-22420922
>Gm08:22421135-22421303
>Gm08:22422215-22422398
>Gm08:22422774-22422805
>Gm08:22422884-22422918
>Gm08:22423867-22424406
>Gm08:22424461-22424661
>Gm08:22424697-22424915
>Gm08:22425009-22425196
>Gm08:22425313-22425360
>Gm08:22425409-22425665
>Gm08:22425705-22426321
>Gm08:22427119-22427147
>Gm08:22433809-22433887
>Gm08:22434095-22434161
>Gm08:22434568-22434632
>Gm08:22434677-22434728
>Gm08:22435991-22436055
>Gm08:22439944-22440034
>Gm08:22441155-22441377
>Gm08:22441421-22441617
>Gm08:22441664-22442432
>Gm08:22444221-22445988
>Gm08:22446027-22446462
>Gm08:22446491-22448772
>Gm08:22448819-22453527
>Gm08:22462374-22462408
>Gm08:22462463-22462520
>Gm08:22463401-22463454
>Gm08:22467075-22467153
>Gm08:22469728-22469763
>Gm08:22470185-22470223
>Gm08:22470269-22470356
>Gm08:22473925-22473961
>Gm08:22474007-22474198
>Gm08:22474280-22474521
>Gm08:22474573-22474653
>Gm08:22474698-22474794
>Gm08:22474888-22474952
>Gm08:22474971-22474985
>Gm08:22475194-22475434
>Gm08:22475712-22475845
>Gm08:22477060-22482534
>Gm08:22482599-22482645
>Gm08:22482934-22483341
>Gm08:22485620-22485889
>Gm08:22488162-22488213
>Gm08:22489718-22489808
>Gm08:22490978-22491057
>Gm08:22495531-22495840
>Gm08:22496607-22496690
>Gm08:22496709-22496851
>Gm08:22500013-22500102
>Gm08:22500608-22502452
>Gm08:22504520-22510446
>Gm08:22518086-22518136
>Gm08:22518458-22518474
>Gm08:22518828-22518858
>Gm08:22521157-22521199
>Gm08:22521877-22521932
>Gm08:22522411-22522956
>Gm08:22523156-22523186
>Gm08:22523525-22523600
>Gm08:22527899-22527934
>Gm08:22531524-22533195
>Gm08:22533297-22533364
>Gm08:22533397-22535571
>Gm08:22535668-22536050
>Gm08:22544577-22544782
>Gm08:22545207-22545593
>Gm08:22545628-22546405
>Gm08:22546703-22546837
>Gm08:22547222-22547255
>Gm08:22549660-22549705
>Gm08:22555076-22555235
>Gm08:22555271-22555347
>Gm08:22555363-22555396
>Gm08:22558455-22558536
>Gm08:22560805-22560860
>Gm08:22560966-22561062
>Gm08:22565062-22565096
>Gm08:22565202-22565252
>Gm08:22573491-22573544
>Gm08:22575324-22575388
>Gm08:22575501-22575562
>Gm08:22575713-22575761
>Gm08:22575869-22575899
>Gm08:22576067-22576139
>Gm08:22577473-22577516
>Gm08:22578622-22578674
>Gm08:22579418-22579552
>Gm08:22579758-22579813
>Gm08:22580463-22580538
>Gm08:22580868-22580882
>Gm08:22580982-22581005
>Gm08:22581225-22581273
>Gm08:22581653-22581768
>Gm08:22582131-22582563
>Gm08:22582618-22582930
>Gm08:22584442-22584977
>Gm08:22585146-22585181
>Gm08:22585357-22585445
>Gm08:22585581-22585616
>Gm08:22586113-22586154
>Gm08:22588830-22588950
>Gm08:22588985-22589073
>Gm08:22589826-22589853
>Gm08:22589928-22589994
>Gm08:22594030-22594991
>Gm08:22595039-22595763
>Gm08:22595817-22597017
>Gm08:22597066-22599465
>Gm08:22600200-22601328
>Gm08:22601468-22601567
>Gm08:22601669-22601718
>Gm08:22601806-22602021
>Gm08:22602256-22602331
>Gm08:22611359-22611756
>Gm08:22613523-22613561
>Gm08:22614790-22614848
>Gm08:22615097-22615487
>Gm08:22615672-22616134
>Gm08:22616290-22616981
>Gm08:22617022-22618662
>Gm08:22618729-22618762
>Gm08:22618816-22618905
>Gm08:22619076-22620775
>Gm08:22623532-22623706
>Gm08:22624314-22624460
>Gm08:22624611-22625320
>Gm08:22625399-22625596
>Gm08:22626634-22626702
>Gm08:22631840-22631873
>Gm08:22632541-22632585
>Gm08:22632665-22632730
>Gm08:22633249-22633470
>Gm08:22633544-22633645
>Gm08:22634390-22634857
>Gm08:22635002-22635066
>Gm08:22636203-22636235
>Gm08:22636288-22636321
>Gm08:22636625-22636641
>Gm08:22637106-22637209
>Gm08:22638841-22638895
>Gm08:22639286-22639414
>Gm08:22641287-22641380
>Gm08:22645740-22645825
>Gm08:22648984-22649359
>Gm08:22649694-22649748
>Gm08:22649864-22650109
>Gm08:22651364-22651438
>Gm08:22653803-22654062
>Gm08:22654139-22654230
>Gm08:22655132-22655191
>Gm08:22657887-22657963
>Gm08:22660106-22660142
>Gm08:22660603-22660789
>Gm08:22661965-22662614
>Gm08:22662697-22662802
>Gm08:22662906-22663736
>Gm08:22663836-22665450
>Gm08:22668244-22668400
>Gm08:22669434-22669497
>Gm08:22669950-22669984
>Gm08:22673973-22674428
>Gm08:22674524-22674808
>Gm08:22674836-22675124
>Gm08:22675291-22675591
>Gm08:22675656-22676084
>Gm08:22676321-22677018
>Gm08:22677108-22677249
>Gm08:22679206-22679249
>Gm08:22680730-22680785
>Gm08:22681287-22681331
>Gm08:22681443-22681520
>Gm08:22683849-22683965
>Gm08:22691768-22691996
>Gm08:22692038-22692076
>Gm08:22692207-22692245
>Gm08:22692306-22692489
>Gm08:22696050-22696444
>Gm08:22696752-22696846
>Gm08:22699194-22699223
>Gm08:22701417-22701451
>Gm08:22704078-22704109
>Gm08:22707644-22707669
>Gm08:22707719-22722607
>Gm08:22723846-22724264
>Gm08:22724737-22724899
>Gm08:22725194-22725235
>Gm08:22732307-22732375
>Gm08:22732410-22735846
>Gm08:22737829-22737966
>Gm08:22738442-22738628
>Gm08:22738752-22740442
>Gm08:22740529-22740561
>Gm08:22741257-22741292
>Gm08:22741644-22741945
>Gm08:22742032-22742575
>Gm08:22742692-22745010
>Gm08:22745197-22745649
>Gm08:22745796-22745957
>Gm08:22746250-22746885
>Gm08:22746966-22749718
>Gm08:22749807-22749891
>Gm08:22749959-22751897
>Gm08:22751956-22752470
>Gm08:22752521-22756553
>Gm08:22756617-22758351
>Gm08:22758571-22760121
>Gm08:22760171-22760798
>Gm08:22764037-22764075
>Gm08:22765164-22765226
>Gm08:22765818-22765851
>Gm08:22766085-22766170
>Gm08:22766750-22766790
>Gm08:22767666-22767749
>Gm08:22767880-22767977
>Gm08:22768174-22768340
>Gm08:22768382-22768608
>Gm08:22769005-22769052
>Gm08:22769119-22769216
>Gm08:22769854-22771541
>Gm08:22773933-22786371
>Gm08:22786458-22787388
>Gm08:22787443-22787617
>Gm08:22787658-22787765
>Gm08:22787801-22788134
>Gm08:22788185-22788803
>Gm08:22788899-22788981
>Gm08:22789027-22790137
>Gm08:22790306-22790356
>Gm08:22790524-22790573
>Gm08:22790730-22791121
>Gm08:22791192-22791847
>Gm08:22791920-22792326
>Gm08:22792396-22794923
>Gm08:22794963-22796436
>Gm08:22796504-22802929
>Gm08:22803505-22803670
>Gm08:22803729-22803898
>Gm08:22803953-22804153
>Gm08:22804243-22804316
>Gm08:22804385-22804474
>Gm08:22804528-22804592
>Gm08:22804681-22804709
>Gm08:22804798-22805716
>Gm08:22805750-22806529
>Gm08:22806637-22806985
>Gm08:22807061-22807373
>Gm08:22814023-22814126
>Gm08:22815158-22815217
>Gm08:22817131-22817473
>Gm08:22817641-22817667
>Gm08:22817811-22817925
>Gm08:22818946-22818990
>Gm08:22819469-22819591
>Gm08:22820974-22821099
>Gm08:22825275-22825353
>Gm08:22825725-22825763
>Gm08:22826713-22826796
>Gm08:22826923-22826987
>Gm08:22828880-22828933
>Gm08:22829048-22829121
>Gm08:22830596-22830641
>Gm08:22833935-22834076
>Gm08:22834408-22834472
>Gm08:22836844-22836895
>Gm08:22837252-22837318
>Gm08:22837490-22837559
>Gm08:22837621-22837669
>Gm08:22838453-22838488
>Gm08:22841637-22842076
>Gm08:22842297-22842355
>Gm08:22845318-22845398
>Gm08:22846821-22846935
>Gm08:22848229-22849880
>Gm08:22850489-22850569
>Gm08:22850668-22850818
>Gm08:22852451-22852480
>Gm08:22853124-22853157
>Gm08:22853191-22853338
>Gm08:22853699-22854121
>Gm08:22854229-22854287
>Gm08:22857040-22857087
>Gm08:22857108-22857168
>Gm08:22861390-22861429
>Gm08:22861767-22861866
>Gm08:22861888-22861925
>Gm08:22862141-22862210
>Gm08:22863728-22863795
>Gm08:22865782-22865861
>Gm08:22871442-22871490
>Gm08:22872082-22872241
>Gm08:22879288-22879425
>Gm08:22883644-22883892
>Gm08:22888252-22888366
>Gm08:22890103-22890156
>Gm08:22890264-22890737
>Gm08:22890858-22890916
>Gm08:22894935-22894969
>Gm08:22896151-22896182
>Gm08:22896467-22896514
>Gm08:22898600-22898679
>Gm08:22898715-22898945
>Gm08:22899085-22899185
>Gm08:22900042-22900067
>Gm08:22908600-22908674
>Gm08:22909196-22909269
>Gm08:22909382-22909405
>Gm08:22909695-22909766
>Gm08:22910225-22910291
>Gm08:22910445-22910510
>Gm08:22910550-22910663
>Gm08:22910998-22911307
>Gm08:22912224-22912318
>Gm08:22914354-22914392
>Gm08:22914704-22914924
>Gm08:22917078-22917116
>Gm08:22917262-22917404
>Gm08:22917504-22917642
>Gm08:22917858-22917901
>Gm08:22922642-22922712
>Gm08:22923203-22923253
>Gm08:22924482-22924533
>Gm08:22927364-22927414
>Gm08:22928611-22928641
>Gm08:22933519-22933582
>Gm08:22934351-22935908
>Gm08:22936831-22936887
>Gm08:22937018-22937162
>Gm08:22937314-22937391
>Gm08:22938122-22938708
>Gm08:22944330-22944359
>Gm08:22950558-22950619
>Gm08:22950789-22950837
>Gm08:22951168-22951205
>Gm08:22952079-22952128
>Gm08:22952903-22952952
>Gm08:22953004-22953056
>Gm08:22953547-22953612
>Gm08:22954250-22954314
>Gm08:22955268-22955511
>Gm08:22956115-22956500
>Gm08:22957269-22957312
>Gm08:22960106-22960138
>Gm08:22962478-22962511
>Gm08:22962637-22962748
>Gm08:22962819-22962911
>Gm08:22963029-22963087
>Gm08:22963186-22963364
>Gm08:22963436-22963510
>Gm08:22963876-22963923
>Gm08:22964046-22964124
>Gm08:22964606-22964700
>Gm08:22964799-22964841
>Gm08:22964950-22965139
>Gm08:22965412-22965778
>Gm08:22965863-22965899
>Gm08:22966065-22966116
>Gm08:22966775-22967033
>Gm08:22967406-22967513
>Gm08:22967610-22967704
>Gm08:22967871-22967941
>Gm08:22968302-22968372
>Gm08:22968524-22968574
>Gm08:22969514-22969576
>Gm08:22971162-22971232
>Gm08:22973132-22973223
>Gm08:22973635-22974650
>Gm08:22974689-22975118
>Gm08:22975157-22975230
>Gm08:22975428-22975514
>Gm08:22975618-22975942
>Gm08:22979135-22979188
>Gm08:22982448-22982547
>Gm08:22982730-22982804
>Gm08:22984947-22984996
>Gm08:22986563-22986631
>Gm08:22987268-22987323
>Gm08:22987369-22987435
>Gm08:22989733-22990313
>Gm08:22990363-22990521
>Gm08:22990701-22991270
>Gm08:22991295-22991691
>Gm08:22991749-22992025
>Gm08:22992066-22992261
>Gm08:22994565-22995191
>Gm08:22995930-22995998
>Gm08:22998322-22998380
>Gm08:22998450-22998496
>Gm08:22999474-22999535
>Gm08:23005879-23005966
>Gm08:23006165-23006717
>Gm08:23006760-23006917
>Gm08:23007026-23007230
>Gm08:23007276-23007328
>Gm08:23007531-23007586
>Gm08:23008003-23013009
>Gm08:23013067-23013999
>Gm08:23014052-23016996
>Gm08:23017062-23017422
>Gm08:23017456-23017496
>Gm08:23017523-23020232
>Gm08:23020444-23020623
>Gm08:23020690-23021047
>Gm08:23021332-23021482
>Gm08:23022151-23022258
>Gm08:23022895-23023002
>Gm08:23023508-23025103
>Gm08:23030443-23030487
>Gm08:23032839-23032882
>Gm08:23033004-23033223
>Gm08:23033293-23033377
>Gm08:23033434-23033483
>Gm08:23033980-23034034
>Gm08:23034300-23034502
>Gm08:23034525-23034587
>Gm08:23034649-23036240
>Gm08:23036300-23036446
>Gm08:23036943-23036973
>Gm08:23040856-23054567
>Gm08:23057804-23057846
>Gm08:23057877-23057929
>Gm08:23058723-23058777
>Gm08:23058893-23059266
>Gm08:23059483-23059544
>Gm08:23059571-23060194
>Gm08:23060263-23061643
>Gm08:23061718-23062492
>Gm08:23062551-23062586
>Gm08:23062768-23063046
>Gm08:23063068-23068189
>Gm08:23068309-23068358
>Gm08:23068386-23068506
>Gm08:23068550-23068865
>Gm08:23068915-23069026
>Gm08:23069062-23069157
>Gm08:23069204-23069285
>Gm08:23069319-23069366
>Gm08:23069545-23069578
>Gm08:23069645-23069722
>Gm08:23069762-23070489
>Gm08:23070535-23070622
>Gm08:23070809-23070847
>Gm08:23070896-23071306
>Gm08:23071345-23071413
>Gm08:23071601-23071736
>Gm08:23071788-23072220
>Gm08:23072255-23072348
>Gm08:23072418-23072852
>Gm08:23072928-23073067
>Gm08:23073118-23073476
>Gm08:23073965-23074020
>Gm08:23074202-23074240
>Gm08:23076446-23076545
>Gm08:23077984-23078030
>Gm08:23078081-23078184
>Gm08:23078484-23078604
>Gm08:23079838-23079873
>Gm08:23080770-23080801
>Gm08:23082658-23082707
>Gm08:23087776-23087855
>Gm08:23088105-23089368
>Gm08:23089421-23089495
>Gm08:23089775-23089852
>Gm08:23089958-23092772
>Gm08:23092800-23092976
>Gm08:23093008-23094289
>Gm08:23094327-23095342
>Gm08:23095653-23095741
>Gm08:23095818-23095892
>Gm08:23095995-23096026
>Gm08:23096079-23096286
>Gm08:23096469-23096577
>Gm08:23096738-23096803
>Gm08:23096874-23097525
>Gm08:23097614-23097911
>Gm08:23097981-23098579
>Gm08:23098619-23098959
>Gm08:23099025-23099067
>Gm08:23099092-23099188
>Gm08:23099568-23101284
>Gm08:23101307-23101557
>Gm08:23101600-23107514
>Gm08:23107571-23108356
>Gm08:23108436-23108513
>Gm08:23108751-23108802
>Gm08:23108887-23109155
>Gm08:23109332-23109358
>Gm08:23109447-23109985
>Gm08:23110022-23110335
>Gm08:23110502-23110530
>Gm08:23110789-23110895
>Gm08:23111057-23111563
>Gm08:23111605-23112533
>Gm08:23112570-23112829
>Gm08:23112885-23113352
>Gm08:23113385-23113452
>Gm08:23113523-23114052
>Gm08:23114091-23114347
>Gm08:23114406-23114546
>Gm08:23114610-23115141
>Gm08:23115209-23119561
>Gm08:23119640-23122783
>Gm08:23122825-23122940
>Gm08:23122987-23123489
>Gm08:23123517-23124536
>Gm08:23125090-23125206
>Gm08:23125661-23125696
>Gm08:23130813-23130878
>Gm08:23131766-23131804
>Gm08:23132978-23133056
>Gm08:23134125-23134233
>Gm08:23134329-23134484
>Gm08:23135062-23135102
>Gm08:23135383-23135469
>Gm08:23136301-23136592
>Gm08:23140404-23140444
>Gm08:23148443-23148528
>Gm08:23148555-23148602
>Gm08:23149838-23149913
>Gm08:23151982-23152063
>Gm08:23152473-23152521
>Gm08:23153383-23153413
>Gm08:23154623-23154655
>Gm08:23157128-23157213
>Gm08:23161342-23161372
>Gm08:23163132-23163221
>Gm08:23166384-23166470
>Gm08:23170800-23171017
>Gm08:23174717-23174994
>Gm08:23175837-23175874
>Gm08:23178734-23182954
>Gm08:23183001-23183114
>Gm08:23183155-23183283
>Gm08:23183313-23184122
>Gm08:23184172-23184720
>Gm08:23187297-23187358
>Gm08:23187560-23187681
>Gm08:23187992-23188075
>Gm08:23188477-23188519
>Gm08:23188771-23188805
>Gm08:23188871-23188962
>Gm08:23189354-23190057
>Gm08:23190142-23190240
>Gm08:23190312-23190585
>Gm08:23190672-23190770
>Gm08:23190808-23191026
>Gm08:23191098-23191270
>Gm08:23191325-23191351
>Gm08:23193557-23193615
>Gm08:23193908-23194005
>Gm08:23194683-23194746
>Gm08:23196521-23196584
>Gm08:23202125-23202155
>Gm08:23204818-23204871
>Gm08:23209123-23209467
>Gm08:23209524-23209672
>Gm08:23209757-23210015
>Gm08:23210834-23210880
>Gm08:23210980-23210994
>Gm08:23211433-23211448
>Gm08:23211565-23211635
>Gm08:23214040-23214121
>Gm08:23219685-23219838
>Gm08:23219913-23220716
>Gm08:23222018-23222050
>Gm08:23223301-23223389
>Gm08:23229032-23229066
>Gm08:23229548-23229654
>Gm08:23229747-23229873
>Gm08:23231315-23231484
>Gm08:23240760-23240834
>Gm08:23242303-23242344
>Gm08:23242408-23242456
>Gm08:23248203-23248268
>Gm08:23248335-23248755
>Gm08:23248985-23249122
>Gm08:23249148-23249308
>Gm08:23249416-23249451
>Gm08:23249482-23249774
>Gm08:23249831-23250398
>Gm08:23250443-23253053
>Gm08:23253085-23253889
>Gm08:23254323-23254356
>Gm08:23255044-23255100
>Gm08:23255262-23255331
>Gm08:23257559-23257588
>Gm08:23257881-23257933
>Gm08:23258539-23258692
>Gm08:23258740-23258778
>Gm08:23258845-23259496
>Gm08:23262315-23262705
>Gm08:23263724-23263784
>Gm08:23264030-23264226
>Gm08:23264292-23264866
>Gm08:23264914-23264950
>Gm08:23265612-23265674
>Gm08:23266702-23266788
>Gm08:23267144-23267314
>Gm08:23267337-23267726
>Gm08:23267767-23267814
>Gm08:23276413-23279340
>Gm08:23279375-23284145
>Gm08:23284664-23284760
>Gm08:23286201-23286267
>Gm08:23286756-23286789
>Gm08:23286814-23286901
>Gm08:23287370-23287484
>Gm08:23287525-23287704
>Gm08:23288932-23289047
>Gm08:23289420-23289517
>Gm08:23290387-23290482
>Gm08:23290543-23290645
>Gm08:23290748-23290871
>Gm08:23290967-23291081
>Gm08:23293729-23293840
>Gm08:23294109-23294184
>Gm08:23295440-23295533
>Gm08:23295646-23295801
>Gm08:23297207-23297256
>Gm08:23297908-23297982
>Gm08:23298283-23298726
>Gm08:23298958-23299002
>Gm08:23299096-23299209
>Gm08:23300196-23300270
>Gm08:23300394-23300610
>Gm08:23300668-23300926
>Gm08:23300991-23301024
>Gm08:23301088-23301336
>Gm08:23301394-23301588
>Gm08:23301716-23302073
>Gm08:23302169-23302199
>Gm08:23302239-23302571
>Gm08:23302642-23302861
>Gm08:23302973-23303185
>Gm08:23303445-23303505
>Gm08:23303623-23303747
>Gm08:23303824-23303857
>Gm08:23303880-23304343
>Gm08:23304386-23305606
>Gm08:23305633-23306235
>Gm08:23306302-23306575
>Gm08:23306642-23306835
>Gm08:23306929-23307133
>Gm08:23309625-23309718
>Gm08:23310032-23310218
>Gm08:23319384-23319423
>Gm08:23319753-23319798
>Gm08:23321898-23321980
>Gm08:23323875-23323919
>Gm08:23325549-23325614
>Gm08:23328918-23329158
>Gm08:23329365-23329517
>Gm08:23329600-23329795
>Gm08:23329885-23329938
>Gm08:23330101-23330150
>Gm08:23330271-23330352
>Gm08:23330574-23330621
>Gm08:23330717-23330764
>Gm08:23330881-23330947
>Gm08:23331398-23331428
>Gm08:23331606-23331739
>Gm08:23331764-23332016
>Gm08:23332171-23332310
>Gm08:23332379-23332531
>Gm08:23332594-23332639
>Gm08:23332790-23332973
>Gm08:23333255-23333474
>Gm08:23333588-23333783
>Gm08:23333940-23334149
>Gm08:23334256-23334339
>Gm08:23334369-23334506
>Gm08:23334637-23334667
>Gm08:23334705-23334870
>Gm08:23334930-23334988
>Gm08:23335030-23335612
>Gm08:23335765-23335853
>Gm08:23336101-23336145
>Gm08:23336271-23337274
>Gm08:23337319-23337380
>Gm08:23337408-23337469
>Gm08:23337556-23337868
>Gm08:23340748-23340824
>Gm08:23341259-23341296
>Gm08:23342463-23342533
>Gm08:23346808-23346973
>Gm08:23347154-23347520
>Gm08:23347988-23348032
>Gm08:23348542-23348574
>Gm08:23348605-23348888
>Gm08:23348952-23349074
>Gm08:23352041-23352251
>Gm08:23353117-23353343
>Gm08:23355372-23355467
>Gm08:23355583-23355619
>Gm08:23355797-23355846
>Gm08:23355896-23355947
>Gm08:23355994-23356170
>Gm08:23356211-23356256
>Gm08:23356283-23356332
>Gm08:23356399-23357135
>Gm08:23357194-23357425
>Gm08:23357509-23358443
>Gm08:23358484-23358960
>Gm08:23359489-23359606
>Gm08:23365708-23365744
>Gm08:23374781-23376454
>Gm08:23377459-23379137
>Gm08:23380763-23380890
>Gm08:23381492-23381565
>Gm08:23381740-23382025
>Gm08:23382058-23382232
>Gm08:23382682-23382711
>Gm08:23382847-23382874
>Gm08:23383130-23383416
>Gm08:23383468-23383606
>Gm08:23383794-23383953
>Gm08:23383996-23384039
>Gm08:23384145-23384197
>Gm08:23384240-23384274
>Gm08:23384343-23384415
>Gm08:23384529-23384607
>Gm08:23384663-23384714
>Gm08:23384799-23385032
>Gm08:23385123-23385223
>Gm08:23385379-23385469
>Gm08:23385940-23385984
>Gm08:23386316-23386488
>Gm08:23388329-23388490
>Gm08:23388548-23388785
>Gm08:23388827-23388899
>Gm08:23388995-23389093
>Gm08:23389549-23419149
>Gm08:23419250-23419414
>Gm08:23419530-23419634
>Gm08:23420466-23420511
>Gm08:23420854-23421011
>Gm08:23425107-23426016
>Gm08:23431969-23432063
>Gm08:23433531-23433574
>Gm08:23436239-23436286
>Gm08:23436321-23436381
>Gm08:23442203-23442281
>Gm08:23444975-23445058
>Gm08:23445362-23445426
>Gm08:23446189-23446329
>Gm08:23447186-23452500
>Gm08:23452792-23453329
>Gm08:23453366-23453492
>Gm08:23453584-23454188
>Gm08:23454214-23454247
>Gm08:23454329-23454458
>Gm08:23454477-23454596
>Gm08:23454767-23454829
>Gm08:23454945-23455286
>Gm08:23455523-23455612
>Gm08:23455803-23455845
>Gm08:23455887-23455934
>Gm08:23468577-23468630
>Gm08:23469405-23469419
>Gm08:23469903-23469944
>Gm08:23471741-23471860
>Gm08:23474333-23474547
>Gm08:23474618-23474673
>Gm08:23477051-23477112
>Gm08:23477625-23477693
>Gm08:23478410-23478455
>Gm08:23480335-23480472
>Gm08:23480640-23480716
>Gm08:23480998-23481115
>Gm08:23484181-23484344
>Gm08:23484410-23484539
>Gm08:23484721-23484875
>Gm08:23485338-23485410
>Gm08:23485529-23485574
>Gm08:23485706-23485743
>Gm08:23485891-23485985
>Gm08:23496145-23496237
>Gm08:23496501-23496564
>Gm08:23497849-23497912
>Gm08:23497955-23498062
>Gm08:23498180-23498275
>Gm08:23499047-23499081
>Gm08:23502064-23502129
>Gm08:23502519-23502567
>Gm08:23504463-23504534
>Gm08:23507558-23508642
>Gm08:23509438-23509513
>Gm08:23511241-23511276
>Gm08:23511962-23512011
>Gm08:23512103-23512256
>Gm08:23514142-23514231
>Gm08:23514253-23514446
>Gm08:23514753-23514863
>Gm08:23523148-23523234
>Gm08:23524429-23525505
>Gm08:23525569-23525682
>Gm08:23525746-23525795
>Gm08:23525911-23525958
>Gm08:23526499-23526535
>Gm08:23526635-23526681
>Gm08:23526826-23527027
>Gm08:23527347-23527373
>Gm08:23535089-23535147
>Gm08:23536560-23536585
>Gm08:23538811-23539036
>Gm08:23539092-23539183
>Gm08:23539283-23539371
>Gm08:23539432-23541584
>Gm08:23542165-23542645
>Gm08:23545817-23545916
>Gm08:23546003-23546033
>Gm08:23546184-23546328
>Gm08:23546358-23546652
>Gm08:23546885-23547078
>Gm08:23547254-23547292
>Gm08:23548113-23548198
>Gm08:23548394-23548439
>Gm08:23548676-23548766
>Gm08:23548853-23548897
>Gm08:23548968-23549160
>Gm08:23549310-23549726
>Gm08:23549919-23550295
>Gm08:23550400-23550463
>Gm08:23550926-23551048
>Gm08:23551183-23551240
>Gm08:23551732-23551770
>Gm08:23551876-23551985
>Gm08:23552212-23552313
>Gm08:23552490-23552561
>Gm08:23552714-23552906
>Gm08:23554927-23554964
>Gm08:23556210-23556267
>Gm08:23556580-23556615
>Gm08:23556870-23557098
>Gm08:23557140-23557396
>Gm08:23557466-23557676
>Gm08:23557781-23558145
>Gm08:23558292-23559951
>Gm08:23559981-23560163
>Gm08:23560447-23560826
>Gm08:23560860-23561061
>Gm08:23561084-23562444
>Gm08:23562469-23562709
>Gm08:23562756-23562864
>Gm08:23562899-23570182
>Gm08:23570253-23570542
>Gm08:23570573-23571396
>Gm08:23571455-23577954
>Gm08:23578054-23578077
>Gm08:23578134-23581518
>Gm08:23581574-23586264
>Gm08:23586299-23586790
>Gm08:23586850-23586932
>Gm08:23586962-23590330
>Gm08:23590390-23590453
>Gm08:23590522-23590677
>Gm08:23590835-23590934
>Gm08:23591258-23591284
>Gm08:23591352-23591571
>Gm08:23592976-23599904
>Gm08:23601103-23601224
>Gm08:23601412-23601442
>Gm08:23601507-23601611
>Gm08:23604501-23604791
>Gm08:23604853-23604887
>Gm08:23605935-23606963
>Gm08:23607706-23607733
>Gm08:23608056-23608101
>Gm08:23608324-23608928
>Gm08:23609303-23609349
>Gm08:23611984-23612086
>Gm08:23612803-23612847
>Gm08:23615282-23615573
>Gm08:23615609-23615661
>Gm08:23616199-23616384
>Gm08:23616424-23616492
>Gm08:23617383-23617433
>Gm08:23617935-23618028
>Gm08:23618059-23618148
>Gm08:23618304-23618342
>Gm08:23618619-23618682
>Gm08:23618878-23618910
>Gm08:23618988-23619342
>Gm08:23619410-23620119
>Gm08:23620161-23620326
>Gm08:23620398-23620844
>Gm08:23620866-23621079
>Gm08:23621319-23621355
>Gm08:23622157-23622208
>Gm08:23622483-23622564
>Gm08:23623410-23623464
>Gm08:23623617-23623642
>Gm08:23623670-23623780
>Gm08:23623868-23623911
>Gm08:23623961-23624100
>Gm08:23624133-23624258
>Gm08:23624307-23624339
>Gm08:23624404-23624435
>Gm08:23624755-23624876
>Gm08:23625280-23625517
>Gm08:23626382-23627230
>Gm08:23627381-23627503
>Gm08:23628142-23628186
>Gm08:23628809-23628938
>Gm08:23632824-23632869
>Gm08:23634145-23634280
>Gm08:23635063-23635100
>Gm08:23635640-23635849
>Gm08:23635990-23636182
>Gm08:23638796-23638838
>Gm08:23639050-23639089
>Gm08:23639831-23640559
>Gm08:23644233-23644265
>Gm08:23645910-23646087
>Gm08:23646590-23646703
>Gm08:23646752-23647084
>Gm08:23647125-23647174
>Gm08:23647377-23647620
>Gm08:23647790-23647922
>Gm08:23648070-23648101
>Gm08:23648168-23648464
>Gm08:23648520-23649594
>Gm08:23649632-23650116
>Gm08:23650193-23650387
>Gm08:23650484-23651742
>Gm08:23651787-23652005
>Gm08:23654448-23654642
>Gm08:23654699-23654734
>Gm08:23654795-23654896
>Gm08:23654922-23655178
>Gm08:23655351-23655781
>Gm08:23655823-23655868
>Gm08:23655934-23656247
>Gm08:23656402-23656763
>Gm08:23662430-23662637
>Gm08:23662789-23662848
>Gm08:23663734-23664485
>Gm08:23666288-23666362
>Gm08:23667739-23667805
>Gm08:23668556-23668594
>Gm08:23668841-23669310
>Gm08:23670101-23670137
>Gm08:23670251-23670293
>Gm08:23670322-23670396
>Gm08:23670648-23670758
>Gm08:23671230-23672270
>Gm08:23673151-23673272
>Gm08:23673305-23673384
>Gm08:23673675-23674001
>Gm08:23682539-23682661
>Gm08:23682736-23682815
>Gm08:23682848-23682927
>Gm08:23683045-23683084
>Gm08:23684770-23687416
>Gm08:23689852-23689968
>Gm08:23692106-23692192
>Gm08:23693306-23694833
>Gm08:23696826-23729870
>Gm08:23730252-23730738
>Gm08:23730857-23730894
>Gm08:23731012-23731207
>Gm08:23731422-23731644
>Gm08:23731813-23731923
>Gm08:23732038-23732253
>Gm08:23732338-23732365
>Gm08:23732562-23732638
>Gm08:23732937-23733250
>Gm08:23733296-23733341
>Gm08:23733368-23733612
>Gm08:23733686-23739436
>Gm08:23739495-23739843
>Gm08:23739887-23740130
>Gm08:23740195-23740474
>Gm08:23740517-23740959
>Gm08:23740991-23741349
>Gm08:23741379-23741586
>Gm08:23741621-23742466
>Gm08:23742522-23744913
>Gm08:23744953-23746497
>Gm08:23746522-23747155
>Gm08:23747212-23749730
>Gm08:23749782-23751618
>Gm08:23751662-23752592
>Gm08:23752641-23752704
>Gm08:23752764-23753332
>Gm08:23753410-23753560
>Gm08:23753591-23753633
>Gm08:23753677-23753915
>Gm08:23754290-23754347
>Gm08:23754666-23754701
>Gm08:23754899-23754937
>Gm08:23755021-23755173
>Gm08:23755361-23755408
>Gm08:23755619-23755732
>Gm08:23755818-23756024
>Gm08:23756126-23762573
>Gm08:23762579-23774223
>Gm08:23774271-23778741
>Gm08:23778782-23778837
>Gm08:23778876-23781351
>Gm08:23781403-23783826
>Gm08:23783873-23784260
>Gm08:23784296-23787476
>Gm08:23787520-23806889
>Gm08:23807731-23807843
>Gm08:23808512-23808668
>Gm08:23808818-23808944
>Gm08:23809401-23809458
>Gm08:23810018-23810049
>Gm08:23814633-23814669
>Gm08:23815129-23815164
>Gm08:23818000-23818015
>Gm08:23819264-23819408
>Gm08:23819512-23819609
>Gm08:23819838-23819934
>Gm08:23820271-23820314
>Gm08:23820569-23820627
>Gm08:23821262-23821298
>Gm08:23822494-23822636
>Gm08:23823407-23823496
>Gm08:23824958-23826887
>Gm08:23828558-23828951
>Gm08:23828988-23829460
>Gm08:23829479-23829750
>Gm08:23829778-23830268
>Gm08:23830358-23831963
>Gm08:23832006-23834489
>Gm08:23834573-23834734
>Gm08:23834757-23836544
>Gm08:23836627-23836846
>Gm08:23836877-23838885
>Gm08:23840763-23840795
>Gm08:23842120-23843732
>Gm08:23843858-23844672
>Gm08:23844703-23844830
>Gm08:23844978-23845256
>Gm08:23845313-23845444
>Gm08:23845560-23846214
>Gm08:23846243-23846654
>Gm08:23846733-23846825
>Gm08:23846918-23847030
>Gm08:23847204-23847382
>Gm08:23847497-23849107
>Gm08:23849154-23849402
>Gm08:23849441-23849594
>Gm08:23849647-23849677
>Gm08:23849717-23849787
>Gm08:23849863-23849936
>Gm08:23850141-23850352
>Gm08:23850462-23853408
>Gm08:23853452-23856524
>Gm08:23856668-23856747
>Gm08:23856816-23856869
>Gm08:23856950-23857096
>Gm08:23857172-23857240
>Gm08:23857378-23857773
>Gm08:23857842-23857906
>Gm08:23858077-23858224
>Gm08:23858286-23858593
>Gm08:23858651-23858708
>Gm08:23858759-23858929
>Gm08:23859110-23859179
>Gm08:23859236-23859294
>Gm08:23859385-23863864
>Gm08:23863971-23866273
>Gm08:23866307-23866796
>Gm08:23866820-23867941
>Gm08:23867972-23868565
>Gm08:23868596-23868835
>Gm08:23868870-23871692
>Gm08:23871731-23875171
>Gm08:23875227-23876134
>Gm08:23876165-23876225
>Gm08:23876246-23876352
>Gm08:23876483-23877967
>Gm08:23878024-23878418
>Gm08:23878617-23878877
>Gm08:23881754-23882010
>Gm08:23882033-23882219
>Gm08:23882912-23882974
>Gm08:23883064-23888615
>Gm08:23888827-23904738
>Gm08:23904801-23905781
>Gm08:23905834-23906136
>Gm08:23906165-23915084
>Gm08:23916056-23925196
>Gm08:23930253-23930417
>Gm08:23932627-23935415
>Gm08:23935444-23936065
>Gm08:23936164-23936211
>Gm08:23936274-23936379
>Gm08:23936431-23936575
>Gm08:23936677-23936714
>Gm08:23936952-23938916
>Gm08:23938965-23942210
>Gm08:23943833-23943849
>Gm08:23943895-23948686
>Gm08:23948738-23950338
>Gm08:23951062-23951122
>Gm08:23951166-23955139
>Gm08:23955184-23955235
>Gm08:23955810-23956170
>Gm08:23956283-23956473
>Gm08:23956574-23957095
>Gm08:23957137-23957481
>Gm08:23958887-23958969
>Gm08:23959169-23962575
>Gm08:23964647-23964768
>Gm08:23965030-23965145
>Gm08:23965545-23965834
>Gm08:23965889-23966010
>Gm08:23966102-23966608
>Gm08:23966618-23966675
>Gm08:23966935-23967190
>Gm08:23967682-23967725
>Gm08:23968589-23968644
>Gm08:23969901-23969968
>Gm08:23970047-23970089
>Gm08:23970282-23970380
>Gm08:23970726-23970819
>Gm08:23970951-23971020
>Gm08:23973245-23973274
>Gm08:23973325-23979272
>Gm08:23979346-23979422
>Gm08:23979516-23979730
>Gm08:23979868-23979927
>Gm08:23980048-23980182
>Gm08:23981347-23981425
>Gm08:23982904-23983058
>Gm08:23983125-23987576
>Gm08:23987773-23988029
>Gm08:23988104-23988366
>Gm08:23988454-23988499
>Gm08:23988563-23988769
>Gm08:23989045-23990060
>Gm08:23990132-23990237
>Gm08:23990692-23990907
>Gm08:23991108-23999009
>Gm08:23999037-24001330
>Gm08:24001362-24001513
>Gm08:24001551-24006398
>Gm08:24006423-24006455
>Gm08:24006565-24006617
>Gm08:24006700-24010745
>Gm08:24010849-24010962
>Gm08:24011005-24011648
>Gm08:24011699-24013495
>Gm08:24013726-24013799
>Gm08:24013849-24013974
>Gm08:24014006-24014104
>Gm08:24014159-24014258
>Gm08:24014346-24014594
>Gm08:24014872-24014910
>Gm08:24015123-24015524
>Gm08:24015614-24015702
>Gm08:24015739-24016056
>Gm08:24016150-24017016
>Gm08:24017047-24018725
>Gm08:24018759-24018986
>Gm08:24019169-24019498
>Gm08:24019562-24019880
>Gm08:24020046-24020069
>Gm08:24020156-24020330
>Gm08:24020378-24020435
>Gm08:24020639-24020751
>Gm08:24020953-24021254
>Gm08:24021326-24021377
>Gm08:24021485-24021918
>Gm08:24022004-24029430
>Gm08:24029507-24029766
>Gm08:24029904-24032315
>Gm08:24032372-24035614
>Gm08:24035640-24037954
>Gm08:24038025-24059648
>Gm08:24060062-24061990
>Gm08:24062046-24062567
>Gm08:24062599-24065557
>Gm08:24065612-24106560
>Gm08:24126183-24128338
>Gm08:24129090-24135689
>Gm08:24135817-24152481
>Gm08:24152560-24152727
>Gm08:24152749-24153011
>Gm08:24153053-24158101
>Gm08:24158182-24158282
>Gm08:24158318-24159277
>Gm08:24159326-24159588
>Gm08:24159630-24159768
>Gm08:24159857-24160224
>Gm08:24160254-24160455
>Gm08:24160542-24161641
>Gm08:24161735-24164773
>Gm08:24164801-24166249
>Gm08:24166297-24174646
>Gm08:24174684-24192518
>Gm08:24192571-24202118
>Gm08:24202146-24202939
>Gm08:24203376-24203546
>Gm08:24204565-24204606
>Gm08:24206056-24206108
>Gm08:24206494-24206535
>Gm08:24206856-24206951
>Gm08:24206974-24208972
>Gm08:24209005-24209606
>Gm08:24209658-24209756
>Gm08:24209804-24210705
>Gm08:24210762-24210791
>Gm08:24210837-24210872
>Gm08:24210946-24211248
>Gm08:24211666-24212099
>Gm08:24212130-24212600
>Gm08:24212770-24212886
>Gm08:24212915-24213137
>Gm08:24213210-24213262
>Gm08:24213373-24213504
>Gm08:24213544-24214838
>Gm08:24214875-24215619
>Gm08:24215706-24216006
>Gm08:24216065-24216173
>Gm08:24216205-24217344
>Gm08:24217372-24217560
>Gm08:24217599-24217638
>Gm08:24217759-24217818
>Gm08:24217853-24218007
>Gm08:24218059-24218773
>Gm08:24218868-24219568
>Gm08:24225449-24226544
>Gm08:24227531-24239047
>Gm08:24239116-24239143
>Gm08:24239368-24239417
>Gm08:24239472-24239599
>Gm08:24239692-24239725
>Gm08:24239866-24240106
>Gm08:24240208-24240339
>Gm08:24240939-24249063
>Gm08:24249230-24249355
>Gm08:24249628-24249724
>Gm08:24250112-24250191
>Gm08:24250319-24250345
>Gm08:24250485-24250537
>Gm08:24250566-24250729
>Gm08:24250934-24251131
>Gm08:24251459-24251528
>Gm08:24251693-24251727
>Gm08:24251822-24251858
>Gm08:24251941-24252021
>Gm08:24252113-24252308
>Gm08:24252480-24253322
>Gm08:24253363-24253545
>Gm08:24253570-24253900
>Gm08:24253949-24263487
>Gm08:24263539-24270520
>Gm08:24270588-24271902
>Gm08:24271941-24272003
>Gm08:24272066-24272141
>Gm08:24272177-24272224
>Gm08:24272625-24272658
>Gm08:24272931-24272976
>Gm08:24273104-24273318
>Gm08:24273516-24273692
>Gm08:24273729-24273778
>Gm08:24274117-24275689
>Gm08:24275731-24275803
>Gm08:24276562-24276598
>Gm08:24281702-24281740
>Gm08:24281805-24281857
>Gm08:24282359-24282474
>Gm08:24282649-24287979
>Gm08:24288232-24293314
>Gm08:24293338-24298777
>Gm08:24298844-24298942
>Gm08:24299026-24299069
>Gm08:24299215-24299304
>Gm08:24299794-24299888
>Gm08:24299948-24300048
>Gm08:24300456-24301242
>Gm08:24301267-24301314
>Gm08:24301394-24301548
>Gm08:24301982-24302322
>Gm08:24302360-24302457
>Gm08:24302765-24303153
>Gm08:24303273-24303319
>Gm08:24303752-24304221
>Gm08:24306563-24307258
>Gm08:24307312-24307521
>Gm08:24307792-24307962
>Gm08:24308089-24308173
>Gm08:24308203-24308757
>Gm08:24308822-24313693
>Gm08:24313720-24345234
>Gm08:24345266-24345425
>Gm08:24345465-24345541
>Gm08:24345641-24345671
>Gm08:24345772-24345816
>Gm08:24345914-24346340
>Gm08:24346399-24347910
>Gm08:24347942-24349643
>Gm08:24349678-24352336
>Gm08:24352375-24408197
>Gm08:24408231-24411280
>Gm08:24411560-24411827
>Gm08:24411867-24411955
>Gm08:24411986-24412207
>Gm08:24412251-24413783
>Gm08:24413832-24415300
>Gm08:24415356-24415518
>Gm08:24415558-24415591
>Gm08:24415637-24415920
>Gm08:24415944-24416444
>Gm08:24416479-24416694
>Gm08:24416720-24417883
>Gm08:24417972-24421225
>Gm08:24421289-24422656
>Gm08:24422788-24423242
>Gm08:24423302-24424244
>Gm08:24424268-24428563
>Gm08:24428629-24430364
>Gm08:24430413-24434937
>Gm08:24434968-24443335
>Gm08:24443482-24443874
>Gm08:24443945-24449003
>Gm08:24449027-24487669
>Gm08:24487725-24491485
>Gm08:24491531-24492411
>Gm08:24492448-24558860
>Gm08:24558887-24564728
>Gm08:24564853-24587085
>Gm08:24587129-24605127
>Gm08:24605176-24607465
>Gm08:24607515-24614089
>Gm08:24614134-24615459
>Gm08:24615509-24637055
>Gm08:24637091-24637767
>Gm08:24637792-24653173
>Gm08:24653210-24663298
>Gm08:24663380-24663814
>Gm08:24664093-24664227
>Gm08:24664285-24664431
>Gm08:24664470-24664501
>Gm08:24664550-24664899
>Gm08:24665018-24666376
>Gm08:24666421-24667494
>Gm08:24667548-24668509
>Gm08:24668599-24669066
>Gm08:24669112-24670364
>Gm08:24670629-24670708
>Gm08:24670773-24671389
>Gm08:24671465-24671513
>Gm08:24671560-24671692
>Gm08:24671862-24671919
>Gm08:24672122-24672224
>Gm08:24672723-24672780
>Gm08:24673497-24673564
>Gm08:24674534-24674628
>Gm08:24674838-24675186
>Gm08:24675311-24675444
>Gm08:24675477-24675547
>Gm08:24675940-24676458
>Gm08:24676759-24676794
>Gm08:24676825-24676865
>Gm08:24677023-24677102
>Gm08:24677129-24677280
>Gm08:24677538-24677642
>Gm08:24677671-24677786
>Gm08:24677879-24677945
>Gm08:24678109-24678417
>Gm08:24678585-24678762
>Gm08:24678847-24679299
>Gm08:24679393-24681050
>Gm08:24681726-24681860
>Gm08:24681987-24682207
>Gm08:24684950-24690887
>Gm08:24691031-24691070
>Gm08:24691100-24691440
>Gm08:24691472-24691765
>Gm08:24691841-24691870
>Gm08:24691917-24692222
>Gm08:24692283-24692552
>Gm08:24692647-24695783
>Gm08:24695801-24703027
>Gm08:24703103-24703330
>Gm08:24703599-24703641
>Gm08:24703931-24704213
>Gm08:24704380-24704410
>Gm08:24704710-24704768
>Gm08:24705052-24706030
>Gm08:24706257-24706448
>Gm08:24706504-24706728
>Gm08:24708348-24725834
>Gm08:24725897-24729693
>Gm08:24731338-24736588
>Gm08:24736914-24756623
>Gm08:24759499-24759531
>Gm08:24760570-24760657
>Gm08:24760686-24760725
>Gm08:24760849-24760894
>Gm08:24761097-24761214
>Gm08:24761253-24761358
>Gm08:24761547-24761631
>Gm08:24761729-24761797
>Gm08:24762951-24766789
>Gm08:24767302-24767522
>Gm08:24767724-24769345
>Gm08:24770031-24770219
>Gm08:24770291-24787593
>Gm08:24787924-24788068
>Gm08:24788111-24788183
>Gm08:24789205-24789281
>Gm08:24789482-24795115
>Gm08:24795472-24795520
>Gm08:24796033-24819335
>Gm08:24819391-24824319
>Gm08:24824367-24824741
>Gm08:24824844-24825511
>Gm08:24825616-24825914
>Gm08:24826048-24826795
>Gm08:24827330-24839199
>Gm08:24839260-24839306
>Gm08:24839415-24839470
>Gm08:24839704-24839742
>Gm08:24839994-24840180
>Gm08:24840236-24840276
>Gm08:24840306-24840336
>Gm08:24840635-24840704
>Gm08:24840732-24840816
>Gm08:24840864-24840931
>Gm08:24841025-24843595
>Gm08:24843747-24844010
>Gm08:24844049-24845485
>Gm08:24845817-24845841
>Gm08:24846056-24846090
>Gm08:24846266-24846320
>Gm08:24846400-24846432
>Gm08:24847196-24847263
>Gm08:24847904-24847962
>Gm08:24848049-24848087
>Gm08:24848331-24848363
>Gm08:24848589-24848623
>Gm08:24848665-24848908
>Gm08:24848988-24863877
>Gm08:24863954-24868124
>Gm08:24868153-24912697
>Gm08:24912741-24915425
>Gm08:24915469-24917702
>Gm08:24917817-24918003
>Gm08:24918079-24918319
>Gm08:24918397-24919312
>Gm08:24919376-24919625
>Gm08:24919684-24921142
>Gm08:24921383-24921487
>Gm08:24921580-24922135
>Gm08:24922165-24935258
>Gm08:24935794-24936570
>Gm08:24936659-24936743
>Gm08:24936941-24936988
>Gm08:24937330-24965034
>Gm08:24965331-24965382
>Gm08:24965567-24966234
>Gm08:24966338-24966880
>Gm08:24967011-24967398
>Gm08:24967463-24967947
>Gm08:24967990-24969441
>Gm08:24969467-24970232
>Gm08:24970285-24971048
>Gm08:24971209-24973899
>Gm08:24973933-24974063
>Gm08:24974227-24975478
>Gm08:24975544-24977537
>Gm08:24977611-24978120
>Gm08:24978200-24978324
>Gm08:24978360-24978406
>Gm08:24978502-24981064
>Gm08:24981114-25002474
>Gm08:25002512-25004367
>Gm08:25004397-25009229
>Gm08:25009266-25010701
>Gm08:25010740-25028563
>Gm08:25029199-25030639
>Gm08:25030736-25033686
>Gm08:25033724-25057545
>Gm08:25057637-25060480
>Gm08:25060539-25062817
>Gm08:25062868-25071831
>Gm08:25071969-25072294
>Gm08:25072480-25072527
>Gm08:25072598-25072657
>Gm08:25072814-25072946
>Gm08:25073102-25073184
>Gm08:25073934-25074678
>Gm08:25074744-25074914
>Gm08:25075234-25075329
>Gm08:25075483-25075650
>Gm08:25075862-25077018
>Gm08:25077136-25077377
>Gm08:25077496-25077538
>Gm08:25078977-25079014
>Gm08:25079848-25079887
>Gm08:25080078-25081691
>Gm08:25081891-25081931
>Gm08:25082109-25082171
>Gm08:25082468-25082548
>Gm08:25083032-25083072
>Gm08:25083235-25083706
>Gm08:25083793-25083880
>Gm08:25083952-25086764
>Gm08:25086807-25086867
>Gm08:25087032-25103745
>Gm08:25103790-25105056
>Gm08:25105259-25105350
>Gm08:25105381-25105611
>Gm08:25105683-25105726
>Gm08:25105798-25105997
>Gm08:25106088-25106144
>Gm08:25106266-25106742
>Gm08:25111881-25112081
>Gm08:25114029-25114182
>Gm08:25114404-25114562
>Gm08:25114770-25114856
>Gm08:25114971-25115127
>Gm08:25115163-25115296
>Gm08:25115339-25115392
>Gm08:25115417-25119054
>Gm08:25119141-25119227
>Gm08:25119332-25119638
>Gm08:25122407-25122439
>Gm08:25122591-25122648
>Gm08:25122780-25122976
>Gm08:25123047-25123252
>Gm08:25123408-25123455
>Gm08:25123643-25123724
>Gm08:25123748-25123789
>Gm08:25126343-25126839
>Gm08:25126933-25134059
>Gm08:25134307-25134400
>Gm08:25134727-25134820
>Gm08:25135141-25135419
>Gm08:25135483-25135555
>Gm08:25135673-25135758
>Gm08:25136159-25142428
>Gm08:25142476-25145133
>Gm08:25145163-25145970
>Gm08:25146049-25146133
>Gm08:25146167-25146217
>Gm08:25146279-25146600
>Gm08:25146650-25146823
>Gm08:25146933-25147100
>Gm08:25147154-25147425
>Gm08:25147476-25147615
>Gm08:25149038-25149106
>Gm08:25149180-25149251
>Gm08:25149405-25149439
>Gm08:25151916-25151976
>Gm08:25152748-25152786
>Gm08:25153696-25154919
>Gm08:25159003-25159291
>Gm08:25159342-25159401
>Gm08:25159722-25159845
>Gm08:25159995-25160298
>Gm08:25161218-25161285
>Gm08:25162801-25162853
>Gm08:25162939-25163000
>Gm08:25163941-25163977
>Gm08:25164083-25164140
>Gm08:25164167-25167085
>Gm08:25167165-25167271
>Gm08:25167372-25167434
>Gm08:25167523-25167569
>Gm08:25168827-25168861
>Gm08:25169004-25169039
>Gm08:25169190-25169416
>Gm08:25169804-25169861
>Gm08:25170208-25170256
>Gm08:25170984-25171206
>Gm08:25171230-25172505
>Gm08:25172540-25219103
>Gm08:25219202-25220279
>Gm08:25220309-25220587
>Gm08:25220625-25232709
>Gm08:25232745-25232898
>Gm08:25232930-25235826
>Gm08:25235854-25237320
>Gm08:25237977-25238073
>Gm08:25238420-25241114
>Gm08:25241241-25241280
>Gm08:25241433-25241524
>Gm08:25242848-25244910
>Gm08:25244939-25254971
>Gm08:25255035-25260936
>Gm08:25261013-25264676
>Gm08:25264742-25266327
>Gm08:25266354-25274514
>Gm08:25274544-25274814
>Gm08:25275094-25275167
>Gm08:25275429-25275627
>Gm08:25275704-25276888
>Gm08:25276996-25277044
>Gm08:25277091-25277120
>Gm08:25277298-25277333
>Gm08:25277367-25277463
>Gm08:25278156-25278184
>Gm08:25278399-25280092
>Gm08:25280133-25280172
>Gm08:25280572-25281335
>Gm08:25281470-25281634
>Gm08:25281768-25282049
>Gm08:25282104-25282141
>Gm08:25282348-25282658
>Gm08:25282705-25292545
>Gm08:25292645-25310756
>Gm08:25310834-25310874
>Gm08:25310923-25311021
>Gm08:25311232-25311704
>Gm08:25311767-25311929
>Gm08:25312028-25313092
>Gm08:25313126-25313359
>Gm08:25313388-25313476
>Gm08:25313543-25313809
>Gm08:25313935-25314094
>Gm08:25314210-25314545
>Gm08:25314573-25314653
>Gm08:25314722-25314932
>Gm08:25315126-25315205
>Gm08:25315359-25315809
>Gm08:25315923-25316589
>Gm08:25316642-25316848
>Gm08:25317031-25318458
>Gm08:25318488-25327180
>Gm08:25327240-25327294
>Gm08:25327332-25330783
>Gm08:25330821-25330932
>Gm08:25331000-25331342
>Gm08:25331559-25331680
>Gm08:25331761-25331862
>Gm08:25331978-25332415
>Gm08:25332461-25332513
>Gm08:25332557-25332640
>Gm08:25332702-25332746
>Gm08:25332783-25333041
>Gm08:25333097-25333142
>Gm08:25333230-25333376
>Gm08:25333439-25333472
>Gm08:25333548-25339622
>Gm08:25339741-25357057
>Gm08:25357229-25357923
>Gm08:25357993-25358170
>Gm08:25358236-25358280
>Gm08:25358302-25358334
>Gm08:25358369-25358454
>Gm08:25358560-25358617
>Gm08:25358700-25359004
>Gm08:25359090-25359275
>Gm08:25359300-25360837
>Gm08:25360913-25362037
>Gm08:25362090-25362518
>Gm08:25362554-25363791
>Gm08:25363843-25371251
>Gm08:25371291-25371542
>Gm08:25371664-25371960
>Gm08:25372011-25372460
>Gm08:25372502-25374120
>Gm08:25374164-25375194
>Gm08:25375280-25386580
>Gm08:25386644-25388422
>Gm08:25388449-25394431
>Gm08:25394551-25394680
>Gm08:25394718-25394807
>Gm08:25394896-25395121
>Gm08:25395250-25417165
>Gm08:25417208-25423320
>Gm08:25423375-25424008
>Gm08:25424090-25424571
>Gm08:25424629-25429793
>Gm08:25429828-25429864
>Gm08:25429897-25454692
>Gm08:25454811-25455331
>Gm08:25455399-25455602
>Gm08:25455633-25456557
>Gm08:25456628-25458179
>Gm08:25458232-25459130
>Gm08:25459210-25460194
>Gm08:25460228-25460287
>Gm08:25460334-25463291
>Gm08:25463383-25464159
>Gm08:25464239-25464503
>Gm08:25464557-25464674
>Gm08:25464725-25464871
>Gm08:25465005-25465057
>Gm08:25465209-25465279
>Gm08:25465320-25465556
>Gm08:25465607-25465935
>Gm08:25466201-25466257
>Gm08:25466356-25466640
>Gm08:25466735-25466979
>Gm08:25467045-25467697
>Gm08:25467768-25468314
>Gm08:25468463-25468548
>Gm08:25468619-25468706
>Gm08:25468746-25551227
>Gm08:25551272-25551345
>Gm08:25551426-25553449
>Gm08:25553480-25565334
>Gm08:25565386-25574066
>Gm08:25574099-25575042
>Gm08:25575178-25575586
>Gm08:25575662-25575762
>Gm08:25576100-25576232
>Gm08:25576584-25576715
>Gm08:25576758-25576837
>Gm08:25576870-25577364
>Gm08:25577516-25577642
>Gm08:25577890-25577924
>Gm08:25578276-25578308
>Gm08:25578453-25578914
>Gm08:25579005-25579085
>Gm08:25579172-25582126
>Gm08:25582296-25582692
>Gm08:25582808-25583420
>Gm08:25583550-25583716
>Gm08:25583757-25583927
>Gm08:25583967-25584139
>Gm08:25584261-25584306
>Gm08:25584801-25584852
>Gm08:25585239-25585364
>Gm08:25585514-25585639
>Gm08:25585714-25585981
>Gm08:25586488-25587433
>Gm08:25587550-25588209
>Gm08:25588234-25625635
>Gm08:25625729-25626917
>Gm08:25626964-25629080
>Gm08:25629122-25630263
>Gm08:25630311-25630435
>Gm08:25630752-25630799
>Gm08:25630915-25631113
>Gm08:25631186-25631269
>Gm08:25631297-25631365
>Gm08:25631548-25631627
>Gm08:25631718-25631776
>Gm08:25631920-25632070
>Gm08:25632219-25632471
>Gm08:25632558-25639118
>Gm08:25639225-25642700
>Gm08:25642741-25642931
>Gm08:25643131-25643523
>Gm08:25643635-25652909
>Gm08:25652951-25699377
>Gm08:25699498-25699671
>Gm08:25699775-25699999
>Gm08:25700160-25700229
>Gm08:25700264-25700532
>Gm08:25700582-25700647
>Gm08:25700708-25700946
>Gm08:25701937-25717226
>Gm08:25719711-25758643
>Gm08:25759286-25759370
>Gm08:25760557-25760764
>Gm08:25760916-25761031
>Gm08:25761106-25761297
>Gm08:25761670-25761736
>Gm08:25761952-25762000
>Gm08:25762608-25762759
>Gm08:25763293-25763454
>Gm08:25764507-25764568
>Gm08:25769184-25770304
>Gm08:25772871-25773070
>Gm08:25775143-25775261
>Gm08:25775580-25775678
>Gm08:25775765-25775842
>Gm08:25777478-25777628
>Gm08:25777663-25777721
>Gm08:25777788-25778173
>Gm08:25778241-25778287
>Gm08:25778403-25778567
>Gm08:25778583-25778609
>Gm08:25778666-25779033
>Gm08:25779100-25779157
>Gm08:25779356-25779743
>Gm08:25779774-25780325
>Gm08:25780601-25780658
>Gm08:25780713-25780754
>Gm08:25780898-25781641
>Gm08:25781748-25781903
>Gm08:25781975-25782025
>Gm08:25782118-25782181
>Gm08:25782332-25782755
>Gm08:25782889-25783477
>Gm08:25783758-25784133
>Gm08:25784159-25784253
>Gm08:25784336-25784511
>Gm08:25784594-25784630
>Gm08:25784773-25784803
>Gm08:25785072-25785108
>Gm08:25785341-25785363
>Gm08:25786389-25786419
>Gm08:25786631-25786687
>Gm08:25786727-25786826
>Gm08:25786903-25787009
>Gm08:25787062-25787106
>Gm08:25787245-25787350
>Gm08:25787426-25787551
>Gm08:25788029-25788055
>Gm08:25788250-25792338
>Gm08:25792372-25794056
>Gm08:25794084-25796851
>Gm08:25797115-25797203
>Gm08:25797268-25797417
>Gm08:25797457-25798826
>Gm08:25798852-25799879
>Gm08:25799977-25804566
>Gm08:25804607-25804946
>Gm08:25804968-25805127
>Gm08:25805181-25806394
>Gm08:25806424-25809894
>Gm08:25810003-25810512
>Gm08:25813376-25813427
>Gm08:25813505-25813665
>Gm08:25813864-25814105
>Gm08:25814155-25814479
>Gm08:25814513-25814763
>Gm08:25814845-25814885
>Gm08:25815108-25815233
>Gm08:25815471-25815585
>Gm08:25815960-25816135
>Gm08:25816187-25816495
>Gm08:25816970-25817155
>Gm08:25817324-25817361
>Gm08:25817455-25817512
>Gm08:25817583-25817621
>Gm08:25817704-25817770
>Gm08:25817813-25819375
>Gm08:25819448-25819586
>Gm08:25819631-25822754
>Gm08:25822805-25823101
>Gm08:25823194-25824377
>Gm08:25824493-25824551
>Gm08:25824603-25857356
>Gm08:25857396-25874089
>Gm08:25874111-25892599
>Gm08:25892680-25893371
>Gm08:25893512-25893663
>Gm08:25893884-25893946
>Gm08:25894011-25894054
>Gm08:25894176-25894349
>Gm08:25894391-25894568
>Gm08:25894647-25895026
>Gm08:25895089-25895396
>Gm08:25895449-25897996
>Gm08:25898112-25898512
>Gm08:25899172-25899216
>Gm08:25899448-25905007
>Gm08:25905053-25911084
>Gm08:25911136-25912828
>Gm08:25912928-25956944
>Gm08:25957013-25957173
>Gm08:25957217-25959058
>Gm08:25959098-25960194
>Gm08:25960238-25960696
>Gm08:25960758-25969372
>Gm08:25969393-25969913
>Gm08:25969959-25970236
>Gm08:25970308-25970631
>Gm08:25970714-25970787
>Gm08:25970828-25974530
>Gm08:25974579-25975984
>Gm08:25976033-25976802
>Gm08:25976826-25983114
>Gm08:25983192-25994911
>Gm08:25995241-25995962
>Gm08:25996067-25996354
>Gm08:25996457-25998407
>Gm08:25998476-25998556
>Gm08:25998794-25998911
>Gm08:25998943-26012783
>Gm08:26012851-26015970
>Gm08:26016031-26016221
>Gm08:26016262-26016301
>Gm08:26016375-26023129
>Gm08:26023185-26023720
>Gm08:26023750-26025343
>Gm08:26025408-26025437
>Gm08:26025512-26026227
>Gm08:26026324-26026588
>Gm08:26026648-26026773
>Gm08:26026865-26027144
>Gm08:26027174-26027203
>Gm08:26027269-26027424
>Gm08:26027453-26027681
>Gm08:26027735-26027952
>Gm08:26028039-26028137
>Gm08:26028214-26028346
>Gm08:26028385-26028568
>Gm08:26028802-26028856
>Gm08:26028908-26029311
>Gm08:26029352-26029722
>Gm08:26029788-26030242
>Gm08:26030347-26030476
>Gm08:26030509-26031098
>Gm08:26031134-26031688
>Gm08:26031746-26031796
>Gm08:26032017-26032098
>Gm08:26032148-26037240
>Gm08:26038122-26042479
>Gm08:26042520-26042636
>Gm08:26042637-26042653
>Gm08:26042753-26042988
>Gm08:26043010-26044246
>Gm08:26044286-26045926
>Gm08:26045978-26046010
>Gm08:26046061-26046147
>Gm08:26046901-26047117
>Gm08:26047435-26047547
>Gm08:26047689-26047767
>Gm08:26047929-26047962
>Gm08:26048371-26051939
>Gm08:26052039-26055001
>Gm08:26055039-26105371
>Gm08:26105404-26105455
>Gm08:26105523-26106231
>Gm08:26106257-26107614
>Gm08:26107667-26107980
>Gm08:26108020-26108129
>Gm08:26108161-26108645
>Gm08:26108697-26109223
>Gm08:26109290-26110993
>Gm08:26111040-26111241
>Gm08:26111445-26112008
>Gm08:26112044-26112138
>Gm08:26112197-26112524
>Gm08:26112573-26113099
>Gm08:26113170-26113199
>Gm08:26113271-26113763
>Gm08:26113844-26114735
>Gm08:26114802-26114935
>Gm08:26115042-26115221
>Gm08:26115340-26115454
>Gm08:26115536-26115568
>Gm08:26115612-26115704
>Gm08:26115875-26115918
>Gm08:26115973-26116191
>Gm08:26116341-26116770
>Gm08:26116869-26116923
>Gm08:26117054-26117127
>Gm08:26117223-26117249
>Gm08:26117291-26117719
>Gm08:26117766-26117804
>Gm08:26117841-26118028
>Gm08:26118120-26118250
>Gm08:26118457-26118536
>Gm08:26118638-26118780
>Gm08:26118840-26121163
>Gm08:26121290-26121328
>Gm08:26121376-26123675
>Gm08:26123755-26123799
>Gm08:26123844-26123881
>Gm08:26123929-26124145
>Gm08:26124180-26124213
>Gm08:26124242-26124484
>Gm08:26124585-26124622
>Gm08:26124652-26125253
>Gm08:26125290-26126409
>Gm08:26126459-26127813
>Gm08:26127854-26130966
>Gm08:26131009-26131555
>Gm08:26131637-26131808
>Gm08:26131861-26131964
>Gm08:26132005-26136624
>Gm08:26136671-26137391
>Gm08:26137452-26139166
>Gm08:26139193-26141106
>Gm08:26141203-26141392
>Gm08:26141444-26141672
>Gm08:26141826-26141921
>Gm08:26141996-26142238
>Gm08:26142277-26143648
>Gm08:26143788-26143849
>Gm08:26143951-26143988
>Gm08:26144162-26144219
>Gm08:26144492-26144599
>Gm08:26144838-26144885
>Gm08:26144972-26146578
>Gm08:26146617-26147113
>Gm08:26147139-26150815
>Gm08:26152073-26152170
>Gm08:26152208-26159407
>Gm08:26159435-26160892
>Gm08:26160950-26167781
>Gm08:26167836-26168522
>Gm08:26168565-26170744
>Gm08:26170768-26170964
>Gm08:26171074-26172293
>Gm08:26172339-26172546
>Gm08:26172596-26182795
>Gm08:26182822-26185219
>Gm08:26185243-26185376
>Gm08:26185530-26185741
>Gm08:26186469-26186567
>Gm08:26186747-26187907
>Gm08:26187965-26188377
>Gm08:26188409-26188919
>Gm08:26189077-26189273
>Gm08:26189354-26191288
>Gm08:26191322-26193392
>Gm08:26193456-26195018
>Gm08:26195044-26195396
>Gm08:26195439-26195801
>Gm08:26195962-26196243
>Gm08:26196487-26196556
>Gm08:26196874-26196944
>Gm08:26197132-26197213
>Gm08:26197362-26197753
>Gm08:26197877-26197991
>Gm08:26198288-26198679
>Gm08:26198717-26215813
>Gm08:26216170-26238451
>Gm08:26238487-26238978
>Gm08:26239022-26240154
>Gm08:26240241-26240712
>Gm08:26240778-26240962
>Gm08:26241049-26241460
>Gm08:26241529-26241619
>Gm08:26241664-26242087
>Gm08:26242291-26242399
>Gm08:26242499-26242745
>Gm08:26242785-26243185
>Gm08:26243227-26243696
>Gm08:26243822-26243947
>Gm08:26243986-26244184
>Gm08:26244336-26244390
>Gm08:26244982-26245411
>Gm08:26245468-26245842
>Gm08:26245868-26245942
>Gm08:26246219-26246301
>Gm08:26246824-26247103
>Gm08:26247182-26247214
>Gm08:26247331-26247485
>Gm08:26247532-26266456
>Gm08:26266514-26268167
>Gm08:26268253-26272323
>Gm08:26272375-26272390
>Gm08:26272928-26273944
>Gm08:26273998-26280072
>Gm08:26280118-26281699
>Gm08:26281735-26281802
>Gm08:26281900-26281914
>Gm08:26282016-26283567
>Gm08:26284080-26294409
>Gm08:26295278-26297107
>Gm08:26297145-26301493
>Gm08:26301560-26301652
>Gm08:26301690-26304704
>Gm08:26304744-26304840
>Gm08:26304924-26306611
>Gm08:26306642-26308474
>Gm08:26308530-26308578
>Gm08:26308664-26308870
>Gm08:26309195-26309315
>Gm08:26309502-26309580
>Gm08:26309796-26309980
>Gm08:26310104-26311250
>Gm08:26311285-26314428
>Gm08:26314507-26315644
>Gm08:26315701-26315862
>Gm08:26315895-26315943
>Gm08:26316008-26316832
>Gm08:26316880-26317260
>Gm08:26317340-26317855
>Gm08:26317941-26318023
>Gm08:26318107-26318697
>Gm08:26318920-26318992
>Gm08:26319906-26320207
>Gm08:26320251-26320970
>Gm08:26321003-26321431
>Gm08:26323186-26323264
>Gm08:26324124-26324256
>Gm08:26324449-26324550
>Gm08:26324831-26324906
>Gm08:26325222-26326601
>Gm08:26326641-26332802
>Gm08:26332840-26348393
>Gm08:26352690-26352719
>Gm08:26352869-26352908
>Gm08:26353939-26382999
>Gm08:26383033-26383524
>Gm08:26383573-26383888
>Gm08:26383910-26385460
>Gm08:26385494-26387947
>Gm08:26387990-26388087
>Gm08:26388138-26408026
>Gm08:26408130-26413174
>Gm08:26413209-26414918
>Gm08:26414954-26416462
>Gm08:26416688-26421491
>Gm08:26421527-26422575
>Gm08:26422715-26442649
>Gm08:26442708-26442816
>Gm08:26442853-26450004
>Gm08:26450063-26450485
>Gm08:26450550-26450579
>Gm08:26450612-26450727
>Gm08:26450771-26452629
>Gm08:26452661-26458754
>Gm08:26458783-26459460
>Gm08:26459533-26459865
>Gm08:26459900-26464009
>Gm08:26464070-26469824
>Gm08:26469847-26473683
>Gm08:26473737-26524584
>Gm08:26524654-26535747
>Gm08:26535795-26538262
>Gm08:26538298-26538768
>Gm08:26538796-26539199
>Gm08:26539261-26539389
>Gm08:26539436-26540056
>Gm08:26540149-26540474
>Gm08:26540526-26540648
>Gm08:26540664-26543518
>Gm08:26543587-26543780
>Gm08:26544024-26544560
>Gm08:26544750-26544839
>Gm08:26545128-26545324
>Gm08:26545495-26545564
>Gm08:26546030-26546061
>Gm08:26546191-26546373
>Gm08:26546630-26546677
>Gm08:26547156-26547293
>Gm08:26547513-26547601
>Gm08:26547614-26547651
>Gm08:26547695-26547821
>Gm08:26547929-26547993
>Gm08:26548261-26548396
>Gm08:26548523-26548606
>Gm08:26548874-26548901
>Gm08:26549034-26549098
>Gm08:26549356-26549421
>Gm08:26549447-26549619
>Gm08:26549693-26549889
>Gm08:26549998-26550659
>Gm08:26550696-26550728
>Gm08:26550886-26550959
>Gm08:26551015-26551335
>Gm08:26551365-26551424
>Gm08:26551845-26552040
>Gm08:26552121-26552163
>Gm08:26552210-26552692
>Gm08:26552810-26552900
>Gm08:26553002-26553246
>Gm08:26553303-26553892
>Gm08:26553969-26554101
>Gm08:26554155-26554189
>Gm08:26554212-26554469
>Gm08:26554540-26554659
>Gm08:26554730-26555810
>Gm08:26555836-26555903
>Gm08:26555989-26556126
>Gm08:26556168-26560178
>Gm08:26560204-26560702
>Gm08:26560737-26566363
>Gm08:26566410-26577027
>Gm08:26577065-26579732
>Gm08:26579786-26586771
>Gm08:26586814-26589770
>Gm08:26589833-26591256
>Gm08:26591311-26591332
>Gm08:26591432-26592689
>Gm08:26592789-26593222
>Gm08:26593236-26599337
>Gm08:26599396-26602236
>Gm08:26602294-26606261
>Gm08:26606327-26606384
>Gm08:26606421-26609101
>Gm08:26609138-26610429
>Gm08:26610455-26610673
>Gm08:26610781-26611203
>Gm08:26611320-26611477
>Gm08:26611770-26611815
>Gm08:26611843-26611903
>Gm08:26612112-26612566
>Gm08:26612626-26612868
>Gm08:26612947-26613036
>Gm08:26613370-26613432
>Gm08:26613471-26613600
>Gm08:26613647-26613731
>Gm08:26613812-26629869
>Gm08:26629971-26630017
>Gm08:26630053-26630248
>Gm08:26630639-26630859
>Gm08:26631233-26631511
>Gm08:26631565-26633171
>Gm08:26633320-26633424
>Gm08:26633667-26633799
>Gm08:26633924-26634189
>Gm08:26634248-26634563
>Gm08:26634814-26634906
>Gm08:26635010-26635105
>Gm08:26635157-26635376
>Gm08:26635424-26635670
>Gm08:26635872-26637729
>Gm08:26637900-26638094
>Gm08:26638211-26638631
>Gm08:26638680-26641000
>Gm08:26641047-26641279
>Gm08:26641326-26701386
>Gm08:26701462-26702559
>Gm08:26702666-26703757
>Gm08:26703804-26705313
>Gm08:26705356-26713038
>Gm08:26713134-26713763
>Gm08:26713917-26713955
>Gm08:26714037-26714065
>Gm08:26714241-26714450
>Gm08:26714564-26714992
>Gm08:26715089-26715723
>Gm08:26715923-26716077
>Gm08:26716222-26716309
>Gm08:26716455-26716497
>Gm08:26716541-26716584
>Gm08:26716880-26716951
>Gm08:26717065-26727871
>Gm08:26728497-26728581
>Gm08:26729802-26733247
>Gm08:26733311-26737336
>Gm08:26737821-26737858
>Gm08:26738200-26738353
>Gm08:26739608-26739708
>Gm08:26740005-26740258
>Gm08:26743718-26743777
>Gm08:26745646-26746822
>Gm08:26747642-26747951
>Gm08:26748439-26748491
>Gm08:26748984-26749045
>Gm08:26750015-26751032
>Gm08:26752584-26752810
>Gm08:26752840-26754034
>Gm08:26758628-26758752
>Gm08:26758793-26758869
>Gm08:26759419-26761169
>Gm08:26761213-26767267
>Gm08:26767290-26767629
>Gm08:26767660-26769984
>Gm08:26770012-26782202
>Gm08:26782229-26784532
>Gm08:26784563-26786091
>Gm08:26786117-26807769
>Gm08:26807847-26812515
>Gm08:26812567-26812776
>Gm08:26813049-26813082
>Gm08:26813094-26813234
>Gm08:26813330-26813377
>Gm08:26813922-26813966
>Gm08:26814133-26814542
>Gm08:26814836-26814917
>Gm08:26815101-26815303
>Gm08:26815406-26815989
>Gm08:26816028-26816584
>Gm08:26816755-26817323
>Gm08:26817451-26817615
>Gm08:26817939-26835325
>Gm08:26836009-26836100
>Gm08:26836368-26836403
>Gm08:26837167-26837197
>Gm08:26837626-26837654
>Gm08:26837971-26838230
>Gm08:26838420-26838760
>Gm08:26838791-26840093
>Gm08:26840745-26840879
>Gm08:26840912-26840980
>Gm08:26841087-26841255
>Gm08:26841277-26842253
>Gm08:26842288-26842490
>Gm08:26842563-26844885
>Gm08:26844936-26845395
>Gm08:26845431-26858757
>Gm08:26858837-26868495
>Gm08:26868530-26869226
>Gm08:26869292-26869373
>Gm08:26869412-26869697
>Gm08:26869732-26869777
>Gm08:26869964-26871714
>Gm08:26872952-26872985
>Gm08:26873068-26873095
>Gm08:26873136-26873181
>Gm08:26873208-26873390
>Gm08:26873629-26873886
>Gm08:26874331-26874363
>Gm08:26874678-26887623
>Gm08:26887687-26888358
>Gm08:26888434-26888733
>Gm08:26888763-26888873
>Gm08:26888897-26890636
>Gm08:26890669-26892747
>Gm08:26892777-26914605
>Gm08:26914704-26914784
>Gm08:26914816-26919790
>Gm08:26919848-26922304
>Gm08:26922332-26933000
>Gm08:26933069-26933108
>Gm08:26933152-26933243
>Gm08:26933357-26936070
>Gm08:26936140-26953052
>Gm08:26953093-26955136
>Gm08:26955183-26955722
>Gm08:26955789-26956076
>Gm08:26956112-26971371
>Gm08:26971419-26971484
>Gm08:26971584-26971808
>Gm08:26971844-26971899
>Gm08:26971955-26973203
>Gm08:26973243-26973735
>Gm08:26973817-26974683
>Gm08:26974752-26976389
>Gm08:26976418-26979032
>Gm08:26979062-26981207
>Gm08:26981307-26988333
>Gm08:26988434-26988471
>Gm08:26988663-26988699
>Gm08:26988783-26988889
>Gm08:26989209-26989288
>Gm08:26989412-26989901
>Gm08:26990015-26990462
>Gm08:26990602-26991038
>Gm08:26991133-26991863
>Gm08:26992312-26992441
>Gm08:26992468-26997001
>Gm08:26997052-26998849
>Gm08:26999652-26999863
>Gm08:27001011-27001434
>Gm08:27001522-27001775
>Gm08:27001837-27002071
>Gm08:27002212-27002465
>Gm08:27002836-27002934
>Gm08:27003056-27003100
>Gm08:27003199-27003269
>Gm08:27003307-27003528
>Gm08:27003625-27003688
>Gm08:27003714-27003760
>Gm08:27003820-27003895
>Gm08:27003980-27005553
>Gm08:27005942-27006020
>Gm08:27006119-27006188
>Gm08:27006236-27006294
>Gm08:27006428-27006471
>Gm08:27006653-27006761
>Gm08:27006988-27010418
>Gm08:27010494-27013095
>Gm08:27013157-27013657
>Gm08:27013692-27014948
>Gm08:27014993-27015039
>Gm08:27015084-27016521
>Gm08:27016529-27022412
>Gm08:27022637-27022905
>Gm08:27023523-27026403
>Gm08:27026435-27026939
>Gm08:27026990-27028141
>Gm08:27028218-27028320
>Gm08:27028374-27028686
>Gm08:27028844-27035590
>Gm08:27035631-27036343
>Gm08:27036368-27036424
>Gm08:27036485-27040332
>Gm08:27040372-27040538
>Gm08:27040582-27045482
>Gm08:27045523-27050200
>Gm08:27050240-27094587
>Gm08:27094687-27095643
>Gm08:27096370-27100269
>Gm08:27100301-27100315
>Gm08:27100621-27106539
>Gm08:27108600-27157612
>Gm08:27157968-27158028
>Gm08:27158134-27158497
>Gm08:27158610-27158713
>Gm08:27159034-27159076
>Gm08:27159166-27159449
>Gm08:27159482-27160404
>Gm08:27160533-27160779
>Gm08:27160903-27160961
>Gm08:27161149-27161164
>Gm08:27161264-27162605
>Gm08:27162635-27162942
>Gm08:27163520-27163630
>Gm08:27163747-27164112
>Gm08:27164395-27170747
>Gm08:27170829-27171019
>Gm08:27171062-27171169
>Gm08:27171266-27171312
>Gm08:27171497-27171616
>Gm08:27171706-27171841
>Gm08:27172064-27172394
>Gm08:27172460-27172724
>Gm08:27172780-27174162
>Gm08:27174208-27182153
>Gm08:27182302-27182391
>Gm08:27182408-27192608
>Gm08:27192659-27197412
>Gm08:27197492-27198788
>Gm08:27198863-27199815
>Gm08:27199907-27211608
>Gm08:27211640-27214647
>Gm08:27214683-27214976
>Gm08:27215018-27215095
>Gm08:27215149-27215307
>Gm08:27215346-27215673
>Gm08:27215778-27216115
>Gm08:27216180-27217677
>Gm08:27217715-27219747
>Gm08:27219795-27220115
>Gm08:27220240-27220407
>Gm08:27220469-27240148
>Gm08:27240728-27240827
>Gm08:27240899-27240933
>Gm08:27241037-27241658
>Gm08:27241690-27244048
>Gm08:27244104-27244495
>Gm08:27244805-27245074
>Gm08:27245467-27245715
>Gm08:27245781-27246524
>Gm08:27246558-27246894
>Gm08:27246979-27247602
>Gm08:27247651-27248045
>Gm08:27248075-27248993
>Gm08:27249018-27250164
>Gm08:27250182-27250561
>Gm08:27250606-27250773
>Gm08:27250811-27251208
>Gm08:27251334-27252700
>Gm08:27252789-27253557
>Gm08:27253672-27254029
>Gm08:27254087-27255219
>Gm08:27255499-27256882
>Gm08:27257729-27257768
>Gm08:27257975-27258022
>Gm08:27258082-27258219
>Gm08:27258309-27258344
>Gm08:27258493-27258573
>Gm08:27258600-27258646
>Gm08:27258684-27258773
>Gm08:27259004-27259038
>Gm08:27259164-27278617
>Gm08:27279541-27279756
>Gm08:27279809-27280094
>Gm08:27280145-27280220
>Gm08:27280277-27280541
>Gm08:27280630-27280768
>Gm08:27280939-27281920
>Gm08:27281993-27282103
>Gm08:27282553-27283590
>Gm08:27284063-27284150
>Gm08:27285275-27285338
>Gm08:27285924-27286036
>Gm08:27287485-27288179
>Gm08:27289288-27289343
>Gm08:27289635-27289815
>Gm08:27290660-27290744
>Gm08:27293117-27293190
>Gm08:27294792-27305114
>Gm08:27305203-27314599
>Gm08:27314654-27314748
>Gm08:27314778-27317539
>Gm08:27317588-27317706
>Gm08:27317724-27317903
>Gm08:27317922-27318587
>Gm08:27318709-27319857
>Gm08:27319885-27358768
>Gm08:27358799-27366633
>Gm08:27366706-27417079
>Gm08:27417137-27417164
>Gm08:27417236-27427764
>Gm08:27427845-27444171
>Gm08:27444233-27451092
>Gm08:27451137-27454832
>Gm08:27454857-27467308
>Gm08:27467394-27471396
>Gm08:27471424-27474691
>Gm08:27474757-27476735
>Gm08:27476755-27481353
>Gm08:27481425-27481697
>Gm08:27482556-27482755
>Gm08:27484612-27484654
>Gm08:27484815-27485596
>Gm08:27485654-27485882
>Gm08:27485909-27485965
>Gm08:27487221-27487251
>Gm08:27487319-27488568
>Gm08:27488635-27488783
>Gm08:27488839-27499618
>Gm08:27499646-27509403
>Gm08:27509423-27536743
>Gm08:27536814-27538332
>Gm08:27538351-27583315
>Gm08:27583361-27586772
>Gm08:27586871-27589291
>Gm08:27589347-27591250
>Gm08:27591366-27605942
>Gm08:27605996-27606975
>Gm08:27607038-27609541
>Gm08:27609578-27609999
>Gm08:27610034-27614140
>Gm08:27614188-27614322
>Gm08:27614439-27614524
>Gm08:27614655-27616428
>Gm08:27616528-27616958
>Gm08:27617030-27617221
>Gm08:27617268-27617869
>Gm08:27617901-27619014
>Gm08:27619075-27619405
>Gm08:27619441-27619636
>Gm08:27619671-27619883
>Gm08:27619945-27622276
>Gm08:27622301-27622465
>Gm08:27622508-27623060
>Gm08:27623093-27653577
>Gm08:27653677-27656213
>Gm08:27656313-27677023
>Gm08:27677055-27677505
>Gm08:27678017-27678043
>Gm08:27678069-27678282
>Gm08:27678696-27678827
>Gm08:27679123-27679193
>Gm08:27679383-27679482
>Gm08:27679523-27679550
>Gm08:27679747-27679780
>Gm08:27680034-27680101
>Gm08:27680199-27680252
>Gm08:27680304-27680380
>Gm08:27680540-27680592
>Gm08:27680611-27680710
>Gm08:27680812-27680896
>Gm08:27681004-27681290
>Gm08:27681324-27681407
>Gm08:27681497-27681693
>Gm08:27681733-27681823
>Gm08:27682064-27682117
>Gm08:27682670-27682801
>Gm08:27682870-27683028
>Gm08:27683171-27683237
>Gm08:27683447-27683474
>Gm08:27683580-27683672
>Gm08:27683716-27683793
>Gm08:27684027-27684083
>Gm08:27684281-27684323
>Gm08:27684526-27684562
>Gm08:27684803-27685824
>Gm08:27686752-27687071
>Gm08:27687261-27688882
>Gm08:27688919-27720899
>Gm08:27722771-27724295
>Gm08:27724338-27725489
>Gm08:27725544-27725631
>Gm08:27725668-27726184
>Gm08:27726235-27726510
>Gm08:27726557-27726596
>Gm08:27726653-27727101
>Gm08:27727151-27727339
>Gm08:27727362-27727611
>Gm08:27728315-27728570
>Gm08:27728635-27732633
>Gm08:27732774-27734486
>Gm08:27734939-27735200
>Gm08:27735300-27740378
>Gm08:27740504-27744509
>Gm08:27744569-27757366
>Gm08:27758052-27794536
>Gm08:27794568-27795441
>Gm08:27795471-27830123
>Gm08:27830430-27830444
>Gm08:27836690-27837763
>Gm08:27838248-27839647
>Gm08:27839747-27839899
>Gm08:27839922-27840806
>Gm08:27841478-27842162
>Gm08:27842841-27844544
>Gm08:27844644-27845479
>Gm08:27845556-27853754
>Gm08:27880414-27892747
>Gm08:27895591-27911625
>Gm08:27911703-27911834
>Gm08:27911880-27915935
>Gm08:27916175-27916217
>Gm08:27916369-27916662
>Gm08:27916721-27917578
>Gm08:27918461-27918918
>Gm08:27919030-27919080
>Gm08:27919095-27920206
>Gm08:27920259-27920296
>Gm08:27920350-27920399
>Gm08:27920508-27920573
>Gm08:27920667-27922706
>Gm08:27922812-27922887
>Gm08:27922963-27923027
>Gm08:27923375-27923481
>Gm08:27923607-27924524
>Gm08:27924886-27925089
>Gm08:27925322-27926534
>Gm08:27930128-27930251
>Gm08:27930288-27931005
>Gm08:27932030-27932193
>Gm08:27941728-27941803
>Gm08:27942044-27942094
>Gm08:27942130-27949688
>Gm08:27949715-27950715
>Gm08:27950796-27951307
>Gm08:27951348-27952508
>Gm08:27952799-27952867
>Gm08:27953049-27953116
>Gm08:27953212-27953270
>Gm08:27953548-27953643
>Gm08:27953779-27954061
>Gm08:27954646-27954775
>Gm08:27954887-27955742
>Gm08:27955883-27955958
>Gm08:27955995-27956051
>Gm08:27956156-27956802
>Gm08:27956860-27956956
>Gm08:27957121-27961386
>Gm08:27961409-27965655
>Gm08:27965680-27986427
>Gm08:27986498-27991130
>Gm08:27991183-27995486
>Gm08:27995547-27995656
>Gm08:27995801-27998418
>Gm08:27998484-27998687
>Gm08:27998705-27999355
>Gm08:27999398-27999560
>Gm08:27999611-27999703
>Gm08:27999757-28000269
>Gm08:28000303-28000795
>Gm08:28000932-28001009
>Gm08:28001219-28001312
>Gm08:28001354-28003047
>Gm08:28003165-28003241
>Gm08:28003320-28003376
>Gm08:28003528-28003637
>Gm08:28003753-28007734
>Gm08:28007748-28019132
>Gm08:28019191-28019259
>Gm08:28019282-28020356
>Gm08:28020467-28021591
>Gm08:28021632-28022014
>Gm08:28022127-28022551
>Gm08:28022595-28023644
>Gm08:28023710-28023891
>Gm08:28024067-28024820
>Gm08:28024873-28025400
>Gm08:28025437-28025466
>Gm08:28025545-28025603
>Gm08:28025695-28025722
>Gm08:28025853-28025973
>Gm08:28026317-28026394
>Gm08:28026497-28027002
>Gm08:28027102-28027150
>Gm08:28027187-28027399
>Gm08:28027447-28028432
>Gm08:28028466-28028742
>Gm08:28028778-28029008
>Gm08:28029122-28029207
>Gm08:28029251-28029426
>Gm08:28029505-28029541
>Gm08:28029628-28029693
>Gm08:28029740-28031044
>Gm08:28031108-28034066
>Gm08:28034098-28040159
>Gm08:28040203-28048716
>Gm08:28048780-28075871
>Gm08:28075894-28126996
>Gm08:28127096-28132093
>Gm08:28132125-28132605
>Gm08:28132637-28135144
>Gm08:28135176-28135721
>Gm08:28135773-28137745
>Gm08:28137955-28138111
>Gm08:28138232-28139067
>Gm08:28139424-28139470
>Gm08:28139575-28139902
>Gm08:28139941-28151034
>Gm08:28151096-28164408
>Gm08:28164444-28164530
>Gm08:28164555-28165382
>Gm08:28165414-28166898
>Gm08:28166997-28167102
>Gm08:28167206-28168846
>Gm08:28169081-28169230
>Gm08:28169328-28169470
>Gm08:28169671-28169703
>Gm08:28169874-28171024
>Gm08:28171060-28186620
>Gm08:28186656-28187444
>Gm08:28187526-28187569
>Gm08:28187686-28187780
>Gm08:28187899-28187962
>Gm08:28188070-28188126
>Gm08:28188275-28188319
>Gm08:28188386-28188443
>Gm08:28188497-28188563
>Gm08:28189414-28189816
>Gm08:28189905-28191700
>Gm08:28191766-28192018
>Gm08:28192084-28192472
>Gm08:28192541-28192701
>Gm08:28192759-28192911
>Gm08:28192992-28193024
>Gm08:28194779-28198354
>Gm08:28202259-28205283
>Gm08:28205370-28205700
>Gm08:28205738-28219955
>Gm08:28221140-28221229
>Gm08:28221513-28221561
>Gm08:28221742-28221777
>Gm08:28222507-28222540
>Gm08:28222585-28222653
>Gm08:28222888-28222954
>Gm08:28227780-28227887
>Gm08:28227931-28227985
>Gm08:28228208-28228264
>Gm08:28228312-28228642
>Gm08:28229064-28229155
>Gm08:28229653-28229813
>Gm08:28229912-28230131
>Gm08:28231285-28231338
>Gm08:28234199-28234375
>Gm08:28234470-28234528
>Gm08:28234593-28234806
>Gm08:28234845-28237301
>Gm08:28237334-28252204
>Gm08:28252243-28252421
>Gm08:28252511-28252599
>Gm08:28252977-28253198
>Gm08:28253237-28253340
>Gm08:28253409-28253486
>Gm08:28253772-28253979
>Gm08:28254085-28254115
>Gm08:28254240-28255939
>Gm08:28255969-28258148
>Gm08:28258191-28260051
>Gm08:28260079-28261783
>Gm08:28261822-28262088
>Gm08:28262119-28270808
>Gm08:28270871-28271011
>Gm08:28271081-28271400
>Gm08:28271649-28279579
>Gm08:28283812-28294364
>Gm08:28294452-28295421
>Gm08:28295618-28295978
>Gm08:28296078-28311044
>Gm08:28311080-28311359
>Gm08:28311495-28311969
>Gm08:28312009-28312092
>Gm08:28312235-28314048
>Gm08:28314119-28326890
>Gm08:28326930-28332204
>Gm08:28332278-28335422
>Gm08:28335431-28339796
>Gm08:28339831-28352513
>Gm08:28352549-28352828
>Gm08:28352880-28356039
>Gm08:28356499-28356513
>Gm08:28356558-28357576
>Gm08:28357615-28368800
>Gm08:28368900-28368916
>Gm08:28369013-28379949
>Gm08:28380004-28382638
>Gm08:28382660-28386854
>Gm08:28386876-28404230
>Gm08:28404254-28409150
>Gm08:28409214-28409914
>Gm08:28410099-28410191
>Gm08:28410265-28410354
>Gm08:28410416-28410476
>Gm08:28411374-28419525
>Gm08:28419546-28420903
>Gm08:28421573-28421661
>Gm08:28421720-28421804
>Gm08:28421921-28422084
>Gm08:28422137-28422259
>Gm08:28422322-28422454
>Gm08:28422497-28423117
>Gm08:28423174-28423233
>Gm08:28423314-28423472
>Gm08:28423747-28423994
>Gm08:28424086-28424418
>Gm08:28424507-28424608
>Gm08:28424654-28424683
>Gm08:28424797-28424844
>Gm08:28424895-28425032
>Gm08:28425397-28425711
>Gm08:28425790-28425869
>Gm08:28425950-28426224
>Gm08:28426267-28426746
>Gm08:28426768-28427064
>Gm08:28427109-28427180
>Gm08:28427214-28427552
>Gm08:28427652-28427821
>Gm08:28428016-28428099
>Gm08:28428334-28428469
>Gm08:28429652-28429687
>Gm08:28429732-28429848
>Gm08:28432022-28432090
>Gm08:28432178-28432270
>Gm08:28434530-28434747
>Gm08:28435296-28435412
>Gm08:28435930-28435990
>Gm08:28436866-28437002
>Gm08:28437192-28437267
>Gm08:28437329-28437417
>Gm08:28438277-28438462
>Gm08:28438783-28438822
>Gm08:28439317-28439409
>Gm08:28439648-28439746
>Gm08:28440677-28440734
>Gm08:28442415-28442452
>Gm08:28443031-28443127
>Gm08:28444205-28444592
>Gm08:28445186-28445365
>Gm08:28445422-28445513
>Gm08:28445648-28446161
>Gm08:28446531-28446607
>Gm08:28446668-28447097
>Gm08:28447491-28447523
>Gm08:28447871-28447958
>Gm08:28448164-28448539
>Gm08:28448639-28448706
>Gm08:28448737-28448808
>Gm08:28448885-28448911
>Gm08:28449022-28449079
>Gm08:28449148-28449216
>Gm08:28449241-28449277
>Gm08:28449295-28449385
>Gm08:28449580-28449619
>Gm08:28450805-28450863
>Gm08:28451952-28452169
>Gm08:28452316-28452477
>Gm08:28452526-28454249
>Gm08:28454298-28455070
>Gm08:28455126-28455736
>Gm08:28459856-28459932
>Gm08:28460900-28460951
>Gm08:28461035-28461743
>Gm08:28461944-28462626
>Gm08:28462664-28462803
>Gm08:28464303-28464345
>Gm08:28464611-28464639
>Gm08:28464826-28464877
>Gm08:28468900-28469164
>Gm08:28469288-28469366
>Gm08:28470233-28470412
>Gm08:28475214-28475272
>Gm08:28475353-28475534
>Gm08:28475610-28477380
>Gm08:28477450-28478192
>Gm08:28478235-28478285
>Gm08:28478356-28478963
>Gm08:28479067-28479228
>Gm08:28479304-28480634
>Gm08:28480692-28481000
>Gm08:28481110-28485383
>Gm08:28485404-28485572
>Gm08:28485604-28486042
>Gm08:28486146-28486290
>Gm08:28486329-28488371
>Gm08:28488404-28489835
>Gm08:28489881-28491804
>Gm08:28491885-28501756
>Gm08:28501805-28502029
>Gm08:28502074-28502661
>Gm08:28502688-28503649
>Gm08:28503690-28504065
>Gm08:28504309-28523792
>Gm08:28523829-28527594
>Gm08:28527628-28528022
>Gm08:28528057-28528250
>Gm08:28528283-28528372
>Gm08:28528406-28529428
>Gm08:28529496-28529591
>Gm08:28529662-28529809
>Gm08:28529887-28530199
>Gm08:28530527-28532029
>Gm08:28532120-28534858
>Gm08:28534885-28535099
>Gm08:28535160-28540413
>Gm08:28541413-28542227
>Gm08:28542488-28543895
>Gm08:28544305-28545187
>Gm08:28545815-28546538
>Gm08:28546750-28551684
>Gm08:28551879-28560106
>Gm08:28560444-28561334
>Gm08:28575105-28583066
>Gm08:28583124-28584466
>Gm08:28584515-28584689
>Gm08:28584700-28596232
>Gm08:28596284-28605594
>Gm08:28605747-28605785
>Gm08:28605891-28607923
>Gm08:28617180-28618792
>Gm08:28618892-28627521
>Gm08:28627623-28638988
>Gm08:28639043-28641394
>Gm08:28651688-28653770
>Gm08:28653802-28683797
>Gm08:28700638-28706853
>Gm08:28706996-28716473
>Gm08:28717018-28722313
>Gm08:28722413-28724119
>Gm08:28724161-28731037
>Gm08:28731113-28731216
>Gm08:28731316-28732234
>Gm08:28732321-28739447
>Gm08:28739579-28742469
>Gm08:28742503-28742790
>Gm08:28742933-28743945
>Gm08:28743965-28746877
>Gm08:28746998-28750359
>Gm08:28750406-28750742
>Gm08:28750759-28789743
>Gm08:28790752-28806348
>Gm08:28806457-28823996
>Gm08:28824110-28824237
>Gm08:28824415-28826193
>Gm08:28827734-28828908
>Gm08:28829227-28833369
>Gm08:28833415-28833429
>Gm08:28846277-28847977
>Gm08:28848246-28848260
>Gm08:28862382-28863399
>Gm08:28864931-28866698
>Gm08:28866979-28867743
>Gm08:28868442-28869226
>Gm08:28869596-28871794
>Gm08:28898355-28899381
>Gm08:28900291-28900330
>Gm08:28900370-28902333
>Gm08:28903010-28905427
>Gm08:28905699-28905714
>Gm08:28910728-28911228
>Gm08:28911808-28913950
>Gm08:28923219-28925148
>Gm08:28925516-28948276
>Gm08:28948399-28948532
>Gm08:28948598-28948631
>Gm08:28948785-28955605
>Gm08:28955638-28959368
>Gm08:28959402-28959458
>Gm08:28959601-28968347
>Gm08:28978135-28982637
>Gm08:28982980-28985864
>Gm08:28986009-28986200
>Gm08:28986314-28986389
>Gm08:28986611-28986764
>Gm08:28986880-28987122
>Gm08:28990446-28995685
>Gm08:28999244-28999588
>Gm08:28999649-28999689
>Gm08:28999778-28999934
>Gm08:28999969-28999997
>Gm08:29000164-29000260
>Gm08:29000392-29000468
>Gm08:29000507-29000555
>Gm08:29000650-29000794
>Gm08:29000981-29001023
>Gm08:29001137-29001274
>Gm08:29001298-29001337
>Gm08:29001568-29001683
>Gm08:29001794-29001855
>Gm08:29001990-29002035
>Gm08:29002128-29002544
>Gm08:29002653-29002726
>Gm08:29002799-29002849
>Gm08:29003073-29004035
>Gm08:29004256-29004353
>Gm08:29004377-29004428
>Gm08:29004565-29004631
>Gm08:29004816-29004868
>Gm08:29005055-29005257
>Gm08:29005504-29005707
>Gm08:29005982-29006052
>Gm08:29006143-29006194
>Gm08:29006374-29006434
>Gm08:29006606-29007693
>Gm08:29007802-29007955
>Gm08:29008062-29008298
>Gm08:29008377-29008586
>Gm08:29008659-29008845
>Gm08:29009286-29009369
>Gm08:29009419-29009547
>Gm08:29009550-29009598
>Gm08:29011393-29011484
>Gm08:29012299-29012348
>Gm08:29012968-29013001
>Gm08:29016926-29017045
>Gm08:29017113-29017146
>Gm08:29017208-29017341
>Gm08:29018000-29018077
>Gm08:29021160-29021574
>Gm08:29024927-29024954
>Gm08:29025316-29030487
>Gm08:29030539-29033060
>Gm08:29033156-29033723
>Gm08:29033776-29035412
>Gm08:29035452-29036421
>Gm08:29036543-29036633
>Gm08:29036663-29040649
>Gm08:29040977-29047850
>Gm08:29048152-29048293
>Gm08:29048498-29052781
>Gm08:29052813-29068284
>Gm08:29068747-29085505
>Gm08:29085714-29085748
>Gm08:29086009-29086177
>Gm08:29086467-29088287
>Gm08:29089727-29089756
>Gm08:29089916-29091147
>Gm08:29091385-29091622
>Gm08:29091779-29092090
>Gm08:29092133-29092343
>Gm08:29092409-29092465
>Gm08:29092590-29092683
>Gm08:29092788-29092823
>Gm08:29092927-29092955
>Gm08:29093263-29093328
>Gm08:29093391-29093440
>Gm08:29093781-29093824
>Gm08:29094227-29094404
>Gm08:29094966-29097561
>Gm08:29097645-29103980
>Gm08:29104309-29104714
>Gm08:29106600-29110511
>Gm08:29110534-29111101
>Gm08:29111136-29113238
>Gm08:29113892-29114941
>Gm08:29115023-29115233
>Gm08:29115351-29118951
>Gm08:29119055-29119130
>Gm08:29121523-29121553
>Gm08:29121566-29121624
>Gm08:29122128-29122262
>Gm08:29122496-29122546
>Gm08:29122616-29122792
>Gm08:29122834-29123123
>Gm08:29123152-29123177
>Gm08:29123212-29124155
>Gm08:29124239-29124286
>Gm08:29124338-29124387
>Gm08:29124418-29128529
>Gm08:29128549-29130859
>Gm08:29131153-29131242
>Gm08:29131922-29131957
>Gm08:29132068-29132100
>Gm08:29132426-29132456
>Gm08:29132561-29132640
>Gm08:29132756-29132810
>Gm08:29133092-29133193
>Gm08:29133308-29133495
>Gm08:29134855-29134917
>Gm08:29134999-29135162
>Gm08:29136482-29136780
>Gm08:29137128-29137165
>Gm08:29137331-29137404
>Gm08:29137691-29137743
>Gm08:29137837-29137908
>Gm08:29141046-29141095
>Gm08:29141345-29141408
>Gm08:29141524-29141783
>Gm08:29141825-29141854
>Gm08:29142016-29142126
>Gm08:29142456-29142545
>Gm08:29142675-29142810
>Gm08:29142933-29143076
>Gm08:29143288-29143394
>Gm08:29143535-29143572
>Gm08:29143751-29143922
>Gm08:29144211-29144285
>Gm08:29144383-29144816
>Gm08:29145085-29145287
>Gm08:29147162-29147315
>Gm08:29148514-29148969
>Gm08:29149079-29149156
>Gm08:29149238-29149285
>Gm08:29149473-29149541
>Gm08:29149919-29149998
>Gm08:29152873-29152930
>Gm08:29156384-29156472
>Gm08:29157053-29157384
>Gm08:29158296-29158442
>Gm08:29161578-29161718
>Gm08:29161837-29161909
>Gm08:29162242-29162354
>Gm08:29162438-29162632
>Gm08:29162651-29164295
>Gm08:29164877-29164964
>Gm08:29164991-29165024
>Gm08:29166331-29166392
>Gm08:29167367-29167511
>Gm08:29168510-29173330
>Gm08:29174274-29174343
>Gm08:29174543-29174603
>Gm08:29174665-29174739
>Gm08:29176133-29176203
>Gm08:29177398-29177461
>Gm08:29177676-29177728
>Gm08:29178417-29178455
>Gm08:29178743-29178857
>Gm08:29178960-29179045
>Gm08:29179143-29179205
>Gm08:29179591-29179925
>Gm08:29179992-29180488
>Gm08:29181291-29181503
>Gm08:29181571-29181660
>Gm08:29181976-29182113
>Gm08:29182154-29182241
>Gm08:29183280-29203624
>Gm08:29204276-29204387
>Gm08:29204497-29204607
>Gm08:29205081-29210922
>Gm08:29210983-29211410
>Gm08:29211504-29212189
>Gm08:29212271-29212925
>Gm08:29212979-29213282
>Gm08:29213323-29214343
>Gm08:29219084-29219334
>Gm08:29221269-29221407
>Gm08:29222961-29223461
>Gm08:29224404-29225944
>Gm08:29225980-29226790
>Gm08:29228256-29228491
>Gm08:29228516-29228575
>Gm08:29228594-29241579
>Gm08:29242765-29242978
>Gm08:29243331-29243384
>Gm08:29243604-29244692
>Gm08:29244793-29245348
>Gm08:29245516-29246046
>Gm08:29246481-29246681
>Gm08:29246813-29246882
>Gm08:29247080-29247267
>Gm08:29247357-29247438
>Gm08:29247524-29272785
>Gm08:29273933-29276753
>Gm08:29276853-29282658
>Gm08:29282772-29283900
>Gm08:29284172-29284233
>Gm08:29284337-29284400
>Gm08:29284505-29284625
>Gm08:29284713-29284822
>Gm08:29284947-29291132
>Gm08:29291212-29292038
>Gm08:29292175-29292569
>Gm08:29292598-29293024
>Gm08:29293043-29305121
>Gm08:29305271-29305383
>Gm08:29305481-29305770
>Gm08:29305829-29305961
>Gm08:29305989-29306088
>Gm08:29306288-29306330
>Gm08:29306368-29309566
>Gm08:29309608-29309843
>Gm08:29309910-29312418
>Gm08:29312504-29337139
>Gm08:29337221-29337643
>Gm08:29337677-29340247
>Gm08:29341066-29341103
>Gm08:29341335-29346502
>Gm08:29348372-29348393
>Gm08:29348447-29350104
>Gm08:29350400-29351150
>Gm08:29351644-29351687
>Gm08:29351750-29352337
>Gm08:29352437-29353257
>Gm08:29353357-29354732
>Gm08:29354832-29355993
>Gm08:29361976-29364482
>Gm08:29366549-29369274
>Gm08:29369393-29371553
>Gm08:29376441-29378093
>Gm08:29379028-29380538
>Gm08:29380652-29382335
>Gm08:29394866-29397468
>Gm08:29397857-29416014
>Gm08:29426792-29427549
>Gm08:29428298-29430124
>Gm08:29432332-29434215
>Gm08:29434574-29435583
>Gm08:29435683-29438922
>Gm08:29439024-29439939
>Gm08:29440039-29441487
>Gm08:29441587-29457212
>Gm08:29462554-29463415
>Gm08:29463642-29464063
>Gm08:29464709-29474266
>Gm08:29474309-29478818
>Gm08:29479119-29492477
>Gm08:29492563-29492982
>Gm08:29493096-29493177
>Gm08:29493206-29493328
>Gm08:29493362-29493543
>Gm08:29493559-29493896
>Gm08:29493919-29497403
>Gm08:29497620-29497695
>Gm08:29497926-29497969
>Gm08:29498649-29498921
>Gm08:29499021-29499118
>Gm08:29499265-29499408
>Gm08:29499494-29499626
>Gm08:29499851-29499886
>Gm08:29500029-29500064
>Gm08:29500140-29500308
>Gm08:29500374-29501447
>Gm08:29501497-29502219
>Gm08:29502271-29503172
>Gm08:29503249-29503691
>Gm08:29503725-29512192
>Gm08:29512217-29517990
>Gm08:29518027-29520993
>Gm08:29521135-29523672
>Gm08:29523727-29556581
>Gm08:29556630-29556944
>Gm08:29556999-29557360
>Gm08:29557539-29557782
>Gm08:29557867-29558370
>Gm08:29558432-29558792
>Gm08:29558833-29569903
>Gm08:29569954-29569999
>Gm08:29570107-29571284
>Gm08:29571351-29571590
>Gm08:29571678-29572033
>Gm08:29572186-29572410
>Gm08:29574647-29574831
>Gm08:29574980-29575029
>Gm08:29575155-29577091
>Gm08:29577141-29579208
>Gm08:29579239-29593694
>Gm08:29593737-29596186
>Gm08:29596358-29596444
>Gm08:29596744-29596795
>Gm08:29597224-29618231
>Gm08:29618966-29619013
>Gm08:29619217-29650058
>Gm08:29650136-29650869
>Gm08:29650930-29652341
>Gm08:29652426-29652453
>Gm08:29652506-29652613
>Gm08:29652637-29652697
>Gm08:29652716-29653432
>Gm08:29653907-29653999
>Gm08:29654748-29654797
>Gm08:29655420-29655483
>Gm08:29655600-29655632
>Gm08:29655849-29655896
>Gm08:29655941-29656171
>Gm08:29658254-29658427
>Gm08:29658457-29658651
>Gm08:29658736-29660500
>Gm08:29660521-29660961
>Gm08:29665525-29669156
>Gm08:29669200-29670559
>Gm08:29670598-29672877
>Gm08:29672931-29693139
>Gm08:29693173-29693557
>Gm08:29693589-29702429
>Gm08:29702450-29704865
>Gm08:29706983-29707304
>Gm08:29707452-29707526
>Gm08:29707741-29707864
>Gm08:29707904-29708020
>Gm08:29708067-29708350
>Gm08:29708646-29708709
>Gm08:29709136-29709226
>Gm08:29709331-29709411
>Gm08:29709442-29709485
>Gm08:29709513-29709599
>Gm08:29710013-29710104
>Gm08:29710136-29710241
>Gm08:29710767-29710802
>Gm08:29711320-29711353
>Gm08:29711399-29711460
>Gm08:29711523-29711748
>Gm08:29711923-29711986
>Gm08:29712059-29712162
>Gm08:29712210-29712422
>Gm08:29712624-29712663
>Gm08:29712934-29713005
>Gm08:29713250-29713303
>Gm08:29713447-29713496
>Gm08:29713651-29713683
>Gm08:29713960-29714009
>Gm08:29714071-29714194
>Gm08:29714472-29714606
>Gm08:29714798-29714895
>Gm08:29716811-29716874
>Gm08:29718149-29718224
>Gm08:29718385-29718457
>Gm08:29718507-29718574
>Gm08:29719347-29723024
>Gm08:29724105-29724136
>Gm08:29725451-29725609
>Gm08:29725797-29725869
>Gm08:29726086-29726238
>Gm08:29726678-29726724
>Gm08:29728272-29728333
>Gm08:29728716-29728756
>Gm08:29729099-29729215
>Gm08:29729566-29729641
>Gm08:29730473-29730610
>Gm08:29730802-29730864
>Gm08:29730957-29731023
>Gm08:29731248-29731302
>Gm08:29731747-29731966
>Gm08:29732029-29733924
>Gm08:29733955-29734198
>Gm08:29734297-29734525
>Gm08:29734617-29734675
>Gm08:29734730-29735317
>Gm08:29735371-29735843
>Gm08:29735878-29737049
>Gm08:29737289-29738811
>Gm08:29738912-29738952
>Gm08:29739094-29739308
>Gm08:29739452-29739777
>Gm08:29739861-29740146
>Gm08:29740189-29740254
>Gm08:29740526-29740914
>Gm08:29740927-29741832
>Gm08:29741966-29742091
>Gm08:29742130-29742270
>Gm08:29742331-29743621
>Gm08:29743672-29743832
>Gm08:29743886-29744259
>Gm08:29744461-29744579
>Gm08:29744669-29744727
>Gm08:29745093-29745295
>Gm08:29745336-29745454
>Gm08:29745537-29745748
>Gm08:29746123-29746251
>Gm08:29746285-29746544
>Gm08:29746652-29747011
>Gm08:29747074-29747368
>Gm08:29747454-29747647
>Gm08:29747740-29747851
>Gm08:29748363-29748537
>Gm08:29748765-29748926
>Gm08:29750136-29756154
>Gm08:29756201-29756718
>Gm08:29756830-29757630
>Gm08:29757651-29758360
>Gm08:29758435-29758576
>Gm08:29758686-29759023
>Gm08:29759145-29759212
>Gm08:29759394-29759443
>Gm08:29759895-29759942
>Gm08:29759969-29760062
>Gm08:29760223-29760266
>Gm08:29760463-29761928
>Gm08:29761971-29762200
>Gm08:29762234-29763140
>Gm08:29763190-29763407
>Gm08:29763508-29763732
>Gm08:29763843-29763867
>Gm08:29763999-29764033
>Gm08:29764090-29764115
>Gm08:29764280-29764497
>Gm08:29764526-29764561
>Gm08:29764644-29764701
>Gm08:29764801-29764828
>Gm08:29765000-29765033
>Gm08:29765292-29765341
>Gm08:29766226-29766434
>Gm08:29767294-29767335
>Gm08:29767578-29767667
>Gm08:29767817-29767849
>Gm08:29768026-29768302
>Gm08:29771587-29772116
>Gm08:29772156-29777804
>Gm08:29777839-29779825
>Gm08:29779947-29782319
>Gm08:29782348-29783358
>Gm08:29783630-29783704
>Gm08:29783775-29789578
>Gm08:29789624-29789653
>Gm08:29789753-29789780
>Gm08:29789923-29789992
>Gm08:29790127-29790161
>Gm08:29790565-29790605
>Gm08:29790767-29790926
>Gm08:29791001-29791064
>Gm08:29791096-29791563
>Gm08:29791616-29791664
>Gm08:29792499-29792613
>Gm08:29792757-29792809
>Gm08:29793708-29793758
>Gm08:29794115-29794150
>Gm08:29794573-29794638
>Gm08:29796121-29801017
>Gm08:29801346-29807546
>Gm08:29808949-29808986
>Gm08:29809304-29809342
>Gm08:29809392-29809433
>Gm08:29809528-29809601
>Gm08:29809732-29809816
>Gm08:29810254-29810317
>Gm08:29811620-29811660
>Gm08:29814952-29814998
>Gm08:29815065-29815139
>Gm08:29815252-29815305
>Gm08:29816937-29820322
>Gm08:29821081-29836067
>Gm08:29836091-29854031
>Gm08:29858018-29859046
>Gm08:29859098-29859261
>Gm08:29862736-29862795
>Gm08:29863003-29863126
>Gm08:29863378-29863521
>Gm08:29863656-29863773
>Gm08:29863844-29863938
>Gm08:29864303-29864441
>Gm08:29865018-29865092
>Gm08:29867125-29867401
>Gm08:29868520-29868628
>Gm08:29868813-29868912
>Gm08:29869044-29869164
>Gm08:29869191-29869259
>Gm08:29869331-29869504
>Gm08:29869776-29869860
>Gm08:29870348-29870411
>Gm08:29870601-29870795
>Gm08:29871522-29871615
>Gm08:29873000-29873031
>Gm08:29873095-29873267
>Gm08:29876541-29880414
>Gm08:29880513-29880596
>Gm08:29880765-29892928
>Gm08:29892954-29905187
>Gm08:29905243-29906002
>Gm08:29906379-29906407
>Gm08:29906521-29906657
>Gm08:29906704-29906821
>Gm08:29906850-29906912
>Gm08:29906997-29907057
>Gm08:29907093-29907356
>Gm08:29907444-29908219
>Gm08:29908356-29908952
>Gm08:29909007-29920059
>Gm08:29920107-29920193
>Gm08:29920226-29920255
>Gm08:29920574-29920845
>Gm08:29920994-29922661
>Gm08:29922714-29922762
>Gm08:29922871-29923016
>Gm08:29923324-29923633
>Gm08:29924671-29925815
>Gm08:29926063-29926139
>Gm08:29926294-29928048
>Gm08:29928247-29928309
>Gm08:29928397-29928497
>Gm08:29928756-29928826
>Gm08:29930722-29930776
>Gm08:29930854-29931116
>Gm08:29931205-29931481
>Gm08:29931525-29931909
>Gm08:29931964-29932000
>Gm08:29932088-29932169
>Gm08:29932406-29932440
>Gm08:29932531-29933019
>Gm08:29933103-29934986
>Gm08:29935033-29935131
>Gm08:29935172-29935882
>Gm08:29935913-29936018
>Gm08:29936190-29936232
>Gm08:29936412-29936605
>Gm08:29936708-29936899
>Gm08:29936950-29937141
>Gm08:29937231-29937659
>Gm08:29937737-29938221
>Gm08:29938258-29938411
>Gm08:29938468-29938530
>Gm08:29938609-29938643
>Gm08:29938807-29938923
>Gm08:29939010-29939221
>Gm08:29939264-29939622
>Gm08:29939712-29940455
>Gm08:29940565-29940600
>Gm08:29940655-29940770
>Gm08:29940789-29941694
>Gm08:29941746-29941875
>Gm08:29941959-29943462
>Gm08:29943722-29943857
>Gm08:29943891-29944382
>Gm08:29944448-29944522
>Gm08:29946733-29947799
>Gm08:29947840-29947878
>Gm08:29949008-29960485
>Gm08:29961669-29961702
>Gm08:29961868-29962133
>Gm08:29962223-29965987
>Gm08:29966023-29967632
>Gm08:29968558-29968643
>Gm08:29968947-29969038
>Gm08:29969144-29969177
>Gm08:29969254-29969293
>Gm08:29969358-29969416
>Gm08:29969626-29969710
>Gm08:29970576-29974681
>Gm08:29974701-29976576
>Gm08:29976624-29976993
>Gm08:29977056-29977088
>Gm08:29977164-29977279
>Gm08:29977327-29977440
>Gm08:29977784-29978887
>Gm08:29978965-29979685
>Gm08:29980438-29980478
>Gm08:29981406-29981526
>Gm08:29981627-29981779
>Gm08:29981840-29981971
>Gm08:29982060-29984705
>Gm08:29984771-29984975
>Gm08:29985019-29985167
>Gm08:29985226-29985583
>Gm08:29985693-29987553
>Gm08:29987596-29989630
>Gm08:29989700-29989854
>Gm08:29989883-30000477
>Gm08:30000518-30004190
>Gm08:30004247-30005782
>Gm08:30005980-30006587
>Gm08:30006663-30006884
>Gm08:30007248-30007281
>Gm08:30007466-30007500
>Gm08:30007713-30007756
>Gm08:30007822-30007989
>Gm08:30008049-30008213
>Gm08:30008327-30008428
>Gm08:30008582-30008825
>Gm08:30009085-30009210
>Gm08:30009903-30009944
>Gm08:30010151-30010192
>Gm08:30010795-30010938
>Gm08:30010966-30011069
>Gm08:30011276-30011341
>Gm08:30011671-30020892
>Gm08:30021688-30021748
>Gm08:30024290-30024325
>Gm08:30026010-30026055
>Gm08:30030524-30030564
>Gm08:30032379-30032420
>Gm08:30034054-30034171
>Gm08:30036370-30036401
>Gm08:30036535-30036583
>Gm08:30036621-30036883
>Gm08:30036918-30037154
>Gm08:30037210-30037356
>Gm08:30037475-30037518
>Gm08:30037549-30037644
>Gm08:30037706-30037753
>Gm08:30037937-30038261
>Gm08:30038301-30039707
>Gm08:30039802-30039947
>Gm08:30039982-30041813
>Gm08:30041849-30044282
>Gm08:30044322-30045299
>Gm08:30045333-30045786
>Gm08:30045810-30045847
>Gm08:30045883-30045912
>Gm08:30045971-30046132
>Gm08:30047181-30048145
>Gm08:30049192-30050803
>Gm08:30050890-30051236
>Gm08:30051324-30052386
>Gm08:30052435-30060616
>Gm08:30064749-30064821
>Gm08:30065069-30065138
>Gm08:30066432-30066721
>Gm08:30067817-30067848
>Gm08:30069909-30069975
>Gm08:30070104-30070307
>Gm08:30070336-30070607
>Gm08:30070662-30070746
>Gm08:30070788-30070820
>Gm08:30070964-30071007
>Gm08:30071096-30071277
>Gm08:30071367-30074144
>Gm08:30074304-30074427
>Gm08:30074683-30075764
>Gm08:30076035-30076084
>Gm08:30076255-30076397
>Gm08:30076416-30076462
>Gm08:30077082-30077124
>Gm08:30077324-30077751
>Gm08:30077844-30078066
>Gm08:30078128-30078357
>Gm08:30078457-30078501
>Gm08:30078624-30079903
>Gm08:30079962-30080326
>Gm08:30080360-30080412
>Gm08:30081110-30081211
>Gm08:30081254-30081284
>Gm08:30081744-30081919
>Gm08:30081975-30082015
>Gm08:30082094-30082421
>Gm08:30082571-30082665
>Gm08:30082846-30082959
>Gm08:30083098-30083173
>Gm08:30083237-30083292
>Gm08:30083658-30083738
>Gm08:30083867-30084044
>Gm08:30084359-30085694
>Gm08:30085753-30086427
>Gm08:30086808-30087219
>Gm08:30087278-30087653
>Gm08:30087698-30087808
>Gm08:30087956-30088053
>Gm08:30088168-30088238
>Gm08:30088385-30089664
>Gm08:30089877-30089936
>Gm08:30090510-30090604
>Gm08:30091521-30091651
>Gm08:30093271-30093340
>Gm08:30095602-30095642
>Gm08:30095745-30096598
>Gm08:30096688-30097817
>Gm08:30097864-30100107
>Gm08:30100236-30100313
>Gm08:30102604-30103308
>Gm08:30104148-30108308
>Gm08:30109695-30110363
>Gm08:30110420-30112165
>Gm08:30114943-30114989
>Gm08:30116783-30116882
>Gm08:30122284-30122349
>Gm08:30123732-30123788
>Gm08:30123828-30123889
>Gm08:30124049-30124087
>Gm08:30124317-30124357
>Gm08:30124438-30124617
>Gm08:30124799-30127948
>Gm08:30127999-30128053
>Gm08:30128141-30128260
>Gm08:30128426-30128485
>Gm08:30128656-30128785
>Gm08:30128826-30129062
>Gm08:30129076-30129102
>Gm08:30129182-30129386
>Gm08:30129798-30131225
>Gm08:30131250-30131649
>Gm08:30131681-30132092
>Gm08:30132210-30132376
>Gm08:30132412-30133111
>Gm08:30133156-30134077
>Gm08:30134230-30134727
>Gm08:30134764-30136525
>Gm08:30136589-30137765
>Gm08:30137802-30138052
>Gm08:30138220-30139001
>Gm08:30140222-30141062
>Gm08:30142143-30151914
>Gm08:30153220-30154754
>Gm08:30156204-30156271
>Gm08:30156919-30156967
>Gm08:30157091-30157281
>Gm08:30157625-30157695
>Gm08:30158103-30158164
>Gm08:30158481-30158540
>Gm08:30158607-30158716
>Gm08:30158818-30158848
>Gm08:30159018-30159129
>Gm08:30159226-30159325
>Gm08:30159373-30159502
>Gm08:30159956-30160100
>Gm08:30160303-30160340
>Gm08:30160594-30163561
>Gm08:30163623-30163657
>Gm08:30163710-30164613
>Gm08:30164640-30165804
>Gm08:30165900-30165961
>Gm08:30166040-30170465
>Gm08:30170707-30170768
>Gm08:30173511-30176488
>Gm08:30176600-30177113
>Gm08:30177136-30221965
>Gm08:30222005-30222556
>Gm08:30222581-30222911
>Gm08:30222964-30223032
>Gm08:30223070-30223323
>Gm08:30223418-30223622
>Gm08:30223648-30223678
>Gm08:30223709-30223905
>Gm08:30223948-30224093
>Gm08:30224148-30224257
>Gm08:30224293-30224418
>Gm08:30224488-30224715
>Gm08:30224749-30224934
>Gm08:30224988-30225151
>Gm08:30226942-30227544
>Gm08:30227555-30227596
>Gm08:30227662-30228276
>Gm08:30228302-30228604
>Gm08:30228692-30247204
>Gm08:30247238-30247507
>Gm08:30247604-30247961
>Gm08:30248010-30260979
>Gm08:30261031-30264581
>Gm08:30266764-30267526
>Gm08:30267654-30267881
>Gm08:30268282-30268323
>Gm08:30268395-30268439
>Gm08:30268513-30268682
>Gm08:30268786-30280213
>Gm08:30280244-30280316
>Gm08:30280732-30280864
>Gm08:30280906-30280997
>Gm08:30281062-30281262
>Gm08:30281327-30281560
>Gm08:30281597-30282004
>Gm08:30282392-30283153
>Gm08:30285500-30285782
>Gm08:30285830-30286483
>Gm08:30286550-30286752
>Gm08:30286843-30287162
>Gm08:30287471-30287640
>Gm08:30287776-30287979
>Gm08:30288062-30288114
>Gm08:30289064-30289665
>Gm08:30289811-30289976
>Gm08:30290021-30290235
>Gm08:30290271-30291664
>Gm08:30291739-30291824
>Gm08:30291905-30291977
>Gm08:30292034-30292581
>Gm08:30292608-30292655
>Gm08:30292687-30293150
>Gm08:30293246-30293330
>Gm08:30293407-30293574
>Gm08:30294058-30294199
>Gm08:30294245-30294364
>Gm08:30294407-30294473
>Gm08:30294510-30294540
>Gm08:30294668-30295011
>Gm08:30295055-30295288
>Gm08:30295375-30295556
>Gm08:30295610-30297434
>Gm08:30297465-30298475
>Gm08:30298516-30299121
>Gm08:30299299-30299375
>Gm08:30299515-30299639
>Gm08:30299742-30299786
>Gm08:30299881-30299915
>Gm08:30300006-30315972
>Gm08:30315996-30322020
>Gm08:30322080-30322111
>Gm08:30322170-30322217
>Gm08:30322309-30322410
>Gm08:30322510-30325113
>Gm08:30325144-30330454
>Gm08:30330500-30331047
>Gm08:30331095-30331269
>Gm08:30331356-30331442
>Gm08:30331586-30331851
>Gm08:30331985-30334619
>Gm08:30334664-30336002
>Gm08:30336036-30337592
>Gm08:30337680-30337819
>Gm08:30337846-30337906
>Gm08:30338101-30338316
>Gm08:30338465-30338846
>Gm08:30338894-30338923
>Gm08:30339093-30339123
>Gm08:30339248-30339848
>Gm08:30339899-30340292
>Gm08:30340355-30340952
>Gm08:30340979-30344988
>Gm08:30346071-30347186
>Gm08:30348340-30348373
>Gm08:30349146-30350856
>Gm08:30350984-30351027
>Gm08:30351458-30351512
>Gm08:30351917-30351962
>Gm08:30352056-30352112
>Gm08:30352366-30352620
>Gm08:30352670-30352940
>Gm08:30352973-30410161
>Gm08:30410181-30456968
>Gm08:30457001-30457614
>Gm08:30457655-30457881
>Gm08:30458096-30458987
>Gm08:30459106-30459438
>Gm08:30459515-30462301
>Gm08:30462434-30463053
>Gm08:30463110-30463153
>Gm08:30463199-30463412
>Gm08:30463478-30463676
>Gm08:30463771-30464019
>Gm08:30464219-30464249
>Gm08:30464281-30464354
>Gm08:30464513-30464604
>Gm08:30464708-30464762
>Gm08:30464954-30465005
>Gm08:30465050-30465172
>Gm08:30465343-30465549
>Gm08:30465617-30465699
>Gm08:30465766-30466061
>Gm08:30466094-30466431
>Gm08:30466681-30466726
>Gm08:30466853-30466910
>Gm08:30466959-30467830
>Gm08:30467881-30468542
>Gm08:30468607-30468672
>Gm08:30468868-30468996
>Gm08:30469927-30470059
>Gm08:30470205-30470261
>Gm08:30470452-30470591
>Gm08:30472514-30472702
>Gm08:30472874-30472919
>Gm08:30475390-30475948
>Gm08:30476525-30476812
>Gm08:30476850-30476884
>Gm08:30476937-30476990
>Gm08:30477221-30477515
>Gm08:30477549-30478018
>Gm08:30478155-30478372
>Gm08:30478501-30478553
>Gm08:30479039-30479189
>Gm08:30479526-30479671
>Gm08:30479818-30479880
>Gm08:30479954-30480160
>Gm08:30480183-30480941
>Gm08:30480987-30481210
>Gm08:30481233-30482178
>Gm08:30482378-30482497
>Gm08:30482543-30482923
>Gm08:30484003-30484108
>Gm08:30484552-30484588
>Gm08:30485565-30485621
>Gm08:30486057-30489594
>Gm08:30489775-30489827
>Gm08:30489877-30489930
>Gm08:30489965-30491370
>Gm08:30491411-30491460
>Gm08:30491511-30491899
>Gm08:30491978-30493596
>Gm08:30493655-30497288
>Gm08:30497305-30497377
>Gm08:30497475-30497734
>Gm08:30497776-30499802
>Gm08:30499855-30501675
>Gm08:30501704-30503319
>Gm08:30503353-30503966
>Gm08:30504003-30504987
>Gm08:30505063-30505304
>Gm08:30505376-30505839
>Gm08:30505902-30506431
>Gm08:30506470-30506592
>Gm08:30506630-30516296
>Gm08:30516318-30516469
>Gm08:30516504-30518564
>Gm08:30518663-30519497
>Gm08:30519559-30520189
>Gm08:30520238-30522931
>Gm08:30522968-30523591
>Gm08:30523663-30523758
>Gm08:30523842-30523868
>Gm08:30524016-30536877
>Gm08:30536922-30546245
>Gm08:30546386-30546527
>Gm08:30546773-30559115
>Gm08:30559189-30559421
>Gm08:30559500-30559525
>Gm08:30559696-30566525
>Gm08:30566707-30566802
>Gm08:30566998-30567194
>Gm08:30567255-30567521
>Gm08:30567647-30567921
>Gm08:30568049-30568113
>Gm08:30568247-30568370
>Gm08:30568414-30568541
>Gm08:30568577-30568679
>Gm08:30569271-30569427
>Gm08:30569525-30569692
>Gm08:30569753-30569813
>Gm08:30569841-30570067
>Gm08:30570104-30570178
>Gm08:30570229-30570936
>Gm08:30570984-30572008
>Gm08:30572042-30572069
>Gm08:30572189-30572247
>Gm08:30572327-30572453
>Gm08:30572514-30572657
>Gm08:30573403-30586954
>Gm08:30586983-30595766
>Gm08:30595927-30595952
>Gm08:30596091-30596122
>Gm08:30596183-30596285
>Gm08:30596475-30596573
>Gm08:30596939-30596988
>Gm08:30597964-30597994
>Gm08:30598370-30598676
>Gm08:30598777-30598817
>Gm08:30598864-30599364
>Gm08:30599392-30603341
>Gm08:30603378-30609783
>Gm08:30609883-30618527
>Gm08:30618633-30627654
>Gm08:30627723-30628237
>Gm08:30628302-30628902
>Gm08:30628936-30629245
>Gm08:30629317-30629558
>Gm08:30629601-30629762
>Gm08:30629909-30629997
>Gm08:30630041-30630322
>Gm08:30630429-30630615
>Gm08:30630680-30630782
>Gm08:30630964-30631393
>Gm08:30631551-30642882
>Gm08:30643000-30649272
>Gm08:30649299-30660472
>Gm08:30660528-30661210
>Gm08:30661349-30667194
>Gm08:30667226-30686505
>Gm08:30686553-30687091
>Gm08:30687124-30688475
>Gm08:30688630-30689315
>Gm08:30689511-30689542
>Gm08:30689603-30689722
>Gm08:30689849-30694388
>Gm08:30694436-30695002
>Gm08:30695028-30727300
>Gm08:30727335-30728945
>Gm08:30728984-30748144
>Gm08:30748317-30748350
>Gm08:30748447-30748546
>Gm08:30748652-30748717
>Gm08:30748773-30748881
>Gm08:30748992-30749021
>Gm08:30749279-30749538
>Gm08:30749589-30749687
>Gm08:30749802-30749827
>Gm08:30749945-30749982
>Gm08:30750256-30750464
>Gm08:30750515-30751702
>Gm08:30751738-30751830
>Gm08:30751897-30752027
>Gm08:30752083-30752398
>Gm08:30752487-30752555
>Gm08:30752783-30753035
>Gm08:30753088-30753168
>Gm08:30753279-30753384
>Gm08:30753567-30753919
>Gm08:30754005-30754070
>Gm08:30754239-30754269
>Gm08:30754300-30754339
>Gm08:30754405-30768175
>Gm08:30768208-30772977
>Gm08:30773046-30777157
>Gm08:30777240-30790137
>Gm08:30790273-30801423
>Gm08:30801458-30808780
>Gm08:30808835-30809898
>Gm08:30809951-30810503
>Gm08:30810656-30812144
>Gm08:30812212-30812248
>Gm08:30812346-30817742
>Gm08:30817781-30817813
>Gm08:30817883-30817923
>Gm08:30818054-30818105
>Gm08:30818161-30818283
>Gm08:30818574-30818741
>Gm08:30818787-30818843
>Gm08:30818880-30819020
>Gm08:30819768-30819910
>Gm08:30820318-30820465
>Gm08:30820780-30820882
>Gm08:30821225-30823099
>Gm08:30825582-30825630
>Gm08:30825736-30825787
>Gm08:30825823-30827256
>Gm08:30827529-30827699
>Gm08:30827729-30827913
>Gm08:30827976-30828088
>Gm08:30828255-30828317
>Gm08:30828395-30828593
>Gm08:30828625-30828691
>Gm08:30828803-30829060
>Gm08:30829129-30829201
>Gm08:30829784-30829912
>Gm08:30831176-30832020
>Gm08:30832192-30832388
>Gm08:30833193-30833441
>Gm08:30833555-30833600
>Gm08:30833647-30833954
>Gm08:30834351-30834496
>Gm08:30836013-30837099
>Gm08:30837151-30842221
>Gm08:30842261-30844689
>Gm08:30846533-30846615
>Gm08:30846734-30846773
>Gm08:30846918-30848200
>Gm08:30848846-30848886
>Gm08:30849269-30849345
>Gm08:30849454-30849493
>Gm08:30849976-30850117
>Gm08:30850198-30850295
>Gm08:30851699-30851847
>Gm08:30854385-30854449
>Gm08:30854791-30854876
>Gm08:30855026-30855061
>Gm08:30855662-30856042
>Gm08:30856161-30856219
>Gm08:30856273-30856569
>Gm08:30856773-30856801
>Gm08:30857600-30857766
>Gm08:30857792-30857863
>Gm08:30857886-30858191
>Gm08:30858228-30858521
>Gm08:30865666-30865727
[truncated: 262,105 more chars]
