# Supplementary material for: Red: an intelligent, rapid, accurate tool for detecting repeats de-novo on the genomic scale
Source: BMC Bioinformatics. 2015 Jul 24;16:227. doi: 10.1186/s12859-015-0654-5 (PMC4513396; doi:10.1186/s12859-015-0654-5)
Supplement: Additional file 9 — Supplementary data set 8 — Red’s repeats of the Glycine max genome. The command “tar -xzf file” results in a directory that contains the locations of repeats found by Red in the genome of the Glycine max. [file 12859_2015_654_MOESM9_ESM.gz › GnmRptGm/Gm09.rpt]

>Gm09:113-509
>Gm09:581-943
>Gm09:976-1217
>Gm09:1256-2771
>Gm09:3460-4406
>Gm09:4683-4793
>Gm09:5368-5394
>Gm09:5761-5828
>Gm09:6214-6244
>Gm09:6723-6909
>Gm09:7150-7339
>Gm09:7371-7697
>Gm09:7753-7954
>Gm09:8047-8325
>Gm09:8421-8515
>Gm09:8777-9341
>Gm09:9399-13224
>Gm09:13534-13638
>Gm09:14032-14082
>Gm09:15135-15373
>Gm09:15458-15754
>Gm09:15829-16008
>Gm09:18313-18459
>Gm09:20723-20778
>Gm09:24091-24346
>Gm09:25751-25786
>Gm09:26159-26263
>Gm09:28173-28214
>Gm09:33921-33979
>Gm09:34123-34239
>Gm09:34308-34598
>Gm09:34701-34746
>Gm09:35791-35923
>Gm09:36007-36047
>Gm09:36555-36589
>Gm09:36689-36715
>Gm09:36765-36912
>Gm09:39810-39871
>Gm09:39997-40070
>Gm09:41774-41823
>Gm09:42045-42122
>Gm09:44359-44385
>Gm09:45085-45184
>Gm09:48283-48318
>Gm09:48574-48669
>Gm09:49171-49250
>Gm09:51554-51671
>Gm09:52851-52877
>Gm09:53032-53137
>Gm09:59909-59975
>Gm09:60227-60638
>Gm09:60782-61017
>Gm09:61268-61347
>Gm09:61492-61613
>Gm09:76306-76659
>Gm09:76723-77102
>Gm09:77143-77256
>Gm09:77325-77862
>Gm09:77936-78280
>Gm09:78313-78349
>Gm09:78394-78794
>Gm09:78860-78891
>Gm09:78971-79004
>Gm09:83820-84375
>Gm09:84545-84673
>Gm09:88365-88412
>Gm09:88843-88914
>Gm09:97016-97193
>Gm09:103636-103718
>Gm09:104810-104824
>Gm09:104924-104939
>Gm09:107573-107626
>Gm09:108682-108757
>Gm09:109517-109734
>Gm09:114609-114661
>Gm09:115089-115229
>Gm09:115539-115636
>Gm09:115948-116018
>Gm09:117309-117337
>Gm09:118764-118943
>Gm09:120968-121045
>Gm09:121263-121363
>Gm09:123964-123997
>Gm09:127630-127700
>Gm09:141386-141418
>Gm09:145609-145675
>Gm09:148189-148366
>Gm09:148463-148492
>Gm09:149240-149498
>Gm09:155401-155450
>Gm09:156563-156604
>Gm09:156778-156816
>Gm09:157098-157154
>Gm09:160055-160177
>Gm09:160209-160456
>Gm09:160560-160625
>Gm09:162634-162844
>Gm09:174604-174707
>Gm09:174769-175578
>Gm09:175675-177051
>Gm09:180226-180281
>Gm09:180479-180603
>Gm09:183922-184499
>Gm09:184563-184619
>Gm09:184658-185145
>Gm09:186693-186742
>Gm09:191577-191635
>Gm09:194199-194540
>Gm09:195796-195973
>Gm09:196233-196366
>Gm09:197519-197551
>Gm09:201032-201072
>Gm09:205674-205853
>Gm09:206986-207340
>Gm09:215236-215285
>Gm09:215444-215534
>Gm09:217020-217081
>Gm09:220719-220745
>Gm09:223586-223630
>Gm09:223857-223949
>Gm09:225315-225398
>Gm09:225531-225645
>Gm09:228583-228741
>Gm09:229701-229774
>Gm09:236036-236345
>Gm09:237330-237603
>Gm09:239482-239518
>Gm09:240064-240126
>Gm09:249785-249848
>Gm09:251545-251670
>Gm09:251926-251963
>Gm09:258533-258651
>Gm09:263019-263176
>Gm09:265355-265553
>Gm09:265944-266013
>Gm09:271226-271360
>Gm09:273170-273309
>Gm09:274705-274903
>Gm09:277511-277567
>Gm09:277935-277991
>Gm09:283497-283668
>Gm09:297780-297865
>Gm09:304015-304042
>Gm09:305209-305299
>Gm09:305450-305501
>Gm09:305697-305810
>Gm09:306257-306298
>Gm09:306357-306483
>Gm09:307862-307914
>Gm09:308598-308688
>Gm09:309706-310033
>Gm09:310281-310359
>Gm09:313157-313227
>Gm09:313301-313495
>Gm09:313589-313960
>Gm09:314648-314697
>Gm09:321212-321259
>Gm09:321337-321394
>Gm09:323676-323718
>Gm09:324331-324356
>Gm09:325512-325596
>Gm09:327049-327216
>Gm09:328481-328551
>Gm09:331633-331693
>Gm09:331801-331849
>Gm09:336275-336385
>Gm09:340389-340440
>Gm09:344494-344615
>Gm09:344806-344855
>Gm09:344983-345062
>Gm09:346471-346516
>Gm09:346655-346704
>Gm09:346876-346916
>Gm09:347369-347433
>Gm09:348336-348511
>Gm09:348564-348662
>Gm09:348979-349083
>Gm09:357371-357444
>Gm09:357648-357703
>Gm09:357754-357786
>Gm09:362545-362601
>Gm09:365357-365410
>Gm09:366271-366337
>Gm09:369502-369533
>Gm09:371655-371720
>Gm09:375764-375804
>Gm09:375828-375909
>Gm09:376101-376141
>Gm09:377703-377833
>Gm09:378467-378539
>Gm09:380723-380747
>Gm09:380792-380919
>Gm09:382092-382261
>Gm09:391918-392039
>Gm09:392979-395197
>Gm09:395631-395686
>Gm09:395748-396058
>Gm09:396118-396393
>Gm09:396432-396468
>Gm09:399619-399683
>Gm09:400291-400343
>Gm09:404476-405013
>Gm09:406210-406297
>Gm09:409152-409326
>Gm09:409654-409762
>Gm09:409907-410017
>Gm09:412026-412060
>Gm09:415289-415343
>Gm09:419961-420187
>Gm09:420801-420847
>Gm09:426255-426383
>Gm09:426557-426625
>Gm09:429252-429355
>Gm09:434307-434343
>Gm09:439478-439535
>Gm09:439819-439872
>Gm09:442829-442866
>Gm09:445310-445442
>Gm09:445737-445787
>Gm09:447728-447812
>Gm09:448218-448281
>Gm09:448577-448649
>Gm09:449134-449231
>Gm09:451551-451619
>Gm09:451912-451959
>Gm09:452849-452936
>Gm09:454514-454576
>Gm09:454967-455004
>Gm09:455420-455490
>Gm09:455890-455957
>Gm09:458158-458793
>Gm09:461676-461765
>Gm09:464236-464340
>Gm09:468308-468341
>Gm09:470389-470487
>Gm09:475042-475087
>Gm09:477157-477206
>Gm09:477702-477768
>Gm09:480070-480199
>Gm09:480236-480413
>Gm09:480482-480637
>Gm09:494038-494137
>Gm09:495225-495280
>Gm09:507156-507235
>Gm09:507326-507359
>Gm09:507564-507601
>Gm09:509425-509496
>Gm09:509996-510053
>Gm09:510158-510223
>Gm09:517033-517060
>Gm09:517668-517759
>Gm09:518054-518095
>Gm09:534743-534812
>Gm09:536423-536499
>Gm09:537104-537179
>Gm09:540042-540099
>Gm09:540230-540266
>Gm09:541141-541201
>Gm09:552340-552401
>Gm09:554776-554819
>Gm09:559192-559262
>Gm09:560848-560959
>Gm09:563957-564356
>Gm09:565586-565690
>Gm09:567350-567449
>Gm09:568853-568926
>Gm09:568950-569020
>Gm09:569905-569935
>Gm09:579331-579418
>Gm09:580247-580328
>Gm09:582377-582493
>Gm09:583486-583524
>Gm09:585567-585600
>Gm09:593549-593627
>Gm09:596878-596937
>Gm09:597023-597159
>Gm09:597210-597607
>Gm09:597730-597774
>Gm09:597811-597997
>Gm09:598539-598553
>Gm09:604677-604930
>Gm09:612037-612079
>Gm09:615842-615922
>Gm09:616021-616130
>Gm09:627121-627184
>Gm09:628861-628891
>Gm09:630567-630646
>Gm09:630838-630929
>Gm09:634779-634834
>Gm09:636680-636744
>Gm09:638715-638755
>Gm09:639152-639271
>Gm09:639309-639355
>Gm09:642842-642985
>Gm09:643081-643137
>Gm09:643935-643975
>Gm09:646061-646108
>Gm09:649093-649280
>Gm09:651953-651981
>Gm09:652970-653123
>Gm09:653316-653353
>Gm09:653430-653538
>Gm09:655240-655454
>Gm09:662083-662171
>Gm09:670028-670094
>Gm09:674388-674565
>Gm09:674590-675011
>Gm09:675265-675361
>Gm09:675429-675553
>Gm09:679712-679793
>Gm09:680561-680637
>Gm09:684867-684993
>Gm09:690938-690994
>Gm09:700691-700738
>Gm09:701724-701793
>Gm09:703772-703832
>Gm09:704706-704745
>Gm09:704816-704851
>Gm09:704927-705107
>Gm09:705372-705572
>Gm09:710701-710763
>Gm09:712070-712153
>Gm09:712360-712395
>Gm09:714113-714175
>Gm09:715098-715178
>Gm09:715683-715733
>Gm09:723959-724075
>Gm09:724584-724648
>Gm09:724808-724830
>Gm09:726011-726043
>Gm09:726638-726678
>Gm09:727069-727308
>Gm09:727396-727504
>Gm09:728257-728355
>Gm09:730063-730120
>Gm09:730508-730549
>Gm09:733150-733826
>Gm09:734201-734242
>Gm09:734494-734593
>Gm09:735571-735671
>Gm09:738468-738504
>Gm09:738688-738734
>Gm09:738749-738870
>Gm09:739003-739064
>Gm09:744081-744127
>Gm09:751042-751240
>Gm09:755009-755035
>Gm09:758085-758160
>Gm09:760666-760807
>Gm09:765263-765314
>Gm09:765664-765840
>Gm09:766175-766201
>Gm09:775345-775380
>Gm09:777926-778047
>Gm09:779182-779301
>Gm09:780560-780651
>Gm09:783912-784060
>Gm09:788104-788158
>Gm09:796211-796309
>Gm09:797250-797403
>Gm09:797836-797937
>Gm09:800518-800596
>Gm09:803235-803288
>Gm09:803422-803468
>Gm09:803544-803774
>Gm09:803861-803898
>Gm09:804249-804397
>Gm09:805195-805249
>Gm09:806732-806772
>Gm09:809652-809750
>Gm09:815137-815225
>Gm09:815855-815952
>Gm09:817163-817304
>Gm09:819740-819873
>Gm09:819903-819950
>Gm09:821510-822146
>Gm09:822670-822924
>Gm09:825295-825335
>Gm09:825984-826036
>Gm09:827643-827762
>Gm09:828962-829144
>Gm09:831710-831749
>Gm09:833074-833140
>Gm09:834203-834525
>Gm09:835234-835749
>Gm09:836607-836634
>Gm09:836664-836744
>Gm09:836864-836949
>Gm09:837251-837382
>Gm09:845000-845093
>Gm09:846946-846998
>Gm09:854598-854700
>Gm09:855594-855734
>Gm09:855836-855943
>Gm09:855972-856003
>Gm09:856053-856276
>Gm09:858935-858995
>Gm09:862763-863086
>Gm09:866068-866127
>Gm09:866218-866284
>Gm09:870640-870823
>Gm09:871006-871091
>Gm09:872099-872176
>Gm09:874895-874955
>Gm09:875637-875675
>Gm09:875904-875950
>Gm09:879270-879346
>Gm09:885547-885628
>Gm09:887114-887219
>Gm09:889616-889703
>Gm09:892309-892345
>Gm09:892641-892682
>Gm09:906878-906943
>Gm09:907375-907470
>Gm09:907987-908058
>Gm09:909022-909087
>Gm09:909510-909652
>Gm09:910738-910834
>Gm09:911088-911210
>Gm09:911436-911562
>Gm09:911626-912204
>Gm09:912360-912393
>Gm09:914347-914389
>Gm09:918059-918156
>Gm09:918331-918379
>Gm09:919001-919131
>Gm09:922337-922459
>Gm09:928754-928878
>Gm09:929129-929223
>Gm09:931443-931486
>Gm09:932215-932408
>Gm09:933782-933880
>Gm09:933999-934028
>Gm09:934412-934669
>Gm09:936402-936483
>Gm09:937450-937501
>Gm09:938717-938772
>Gm09:938822-938880
>Gm09:938978-939025
>Gm09:939131-939187
>Gm09:939380-939450
>Gm09:939851-940307
>Gm09:940550-940661
>Gm09:946342-946432
>Gm09:946644-946704
>Gm09:946923-946972
>Gm09:947173-947344
>Gm09:947453-947482
>Gm09:947977-948092
>Gm09:948199-948426
>Gm09:948787-948822
>Gm09:949584-949629
>Gm09:950793-950854
>Gm09:951973-952089
>Gm09:958831-958881
>Gm09:959409-959519
>Gm09:972038-972077
>Gm09:972460-972515
>Gm09:972566-972653
>Gm09:972967-973057
>Gm09:975001-975069
>Gm09:989003-989060
>Gm09:990209-990585
>Gm09:991308-991474
>Gm09:995786-995825
>Gm09:1003741-1003815
>Gm09:1005210-1005277
>Gm09:1006471-1006521
>Gm09:1012233-1012290
>Gm09:1012807-1012905
>Gm09:1016649-1016697
>Gm09:1016766-1016815
>Gm09:1022568-1022633
>Gm09:1023532-1023861
>Gm09:1026985-1027059
>Gm09:1027130-1027185
>Gm09:1029338-1029369
>Gm09:1029657-1029708
>Gm09:1030157-1030250
>Gm09:1030699-1030821
>Gm09:1034444-1034537
>Gm09:1037597-1037691
>Gm09:1040885-1040910
>Gm09:1041683-1041730
>Gm09:1042026-1042281
>Gm09:1042389-1042423
>Gm09:1046478-1046573
>Gm09:1047059-1047127
>Gm09:1047894-1047948
>Gm09:1048177-1048239
>Gm09:1051122-1051294
>Gm09:1053188-1053249
>Gm09:1053467-1053525
>Gm09:1054622-1054684
>Gm09:1054885-1054997
>Gm09:1057535-1057566
>Gm09:1064446-1064496
>Gm09:1065346-1065447
>Gm09:1068589-1068632
>Gm09:1071492-1071540
>Gm09:1071676-1071742
>Gm09:1077973-1078090
>Gm09:1078325-1078358
>Gm09:1078580-1078624
>Gm09:1078935-1079061
>Gm09:1080006-1080144
>Gm09:1080330-1080392
>Gm09:1080465-1080537
>Gm09:1081960-1082108
>Gm09:1083262-1083332
>Gm09:1083459-1083508
>Gm09:1086512-1086546
>Gm09:1090814-1090882
>Gm09:1091968-1092049
>Gm09:1100376-1100672
>Gm09:1101665-1101773
>Gm09:1101817-1101848
>Gm09:1102169-1102263
>Gm09:1115399-1115454
>Gm09:1118687-1118731
>Gm09:1122253-1122278
>Gm09:1124330-1124398
>Gm09:1126319-1126357
>Gm09:1126667-1126711
>Gm09:1128934-1128995
>Gm09:1130379-1130490
>Gm09:1132270-1132342
>Gm09:1132629-1132669
>Gm09:1137274-1137353
>Gm09:1137968-1138195
>Gm09:1138616-1138682
>Gm09:1146177-1146212
>Gm09:1146309-1146443
>Gm09:1146686-1146773
>Gm09:1147895-1148022
>Gm09:1149617-1149726
>Gm09:1150435-1150489
>Gm09:1151021-1151086
>Gm09:1153948-1154017
>Gm09:1159120-1159156
>Gm09:1159258-1159317
>Gm09:1164346-1164539
>Gm09:1165341-1165425
>Gm09:1166572-1166803
>Gm09:1175114-1175157
>Gm09:1177191-1177289
>Gm09:1178172-1178273
>Gm09:1183085-1183128
>Gm09:1183223-1183269
>Gm09:1184576-1184662
>Gm09:1184794-1184857
>Gm09:1194733-1194770
>Gm09:1194927-1195055
>Gm09:1195324-1195665
>Gm09:1195972-1196072
>Gm09:1200833-1201069
>Gm09:1201119-1201178
>Gm09:1209913-1209945
>Gm09:1210547-1210817
>Gm09:1212417-1212521
>Gm09:1217676-1217725
>Gm09:1220102-1220116
>Gm09:1221344-1221389
>Gm09:1227208-1227263
>Gm09:1227323-1227948
>Gm09:1228265-1228359
>Gm09:1228558-1228712
>Gm09:1229803-1229977
>Gm09:1234006-1234064
>Gm09:1235395-1235523
>Gm09:1235795-1235826
>Gm09:1244384-1244548
>Gm09:1244713-1245051
>Gm09:1246164-1246200
>Gm09:1246487-1246522
>Gm09:1247225-1247264
>Gm09:1250587-1250692
>Gm09:1250816-1250892
>Gm09:1252853-1252925
>Gm09:1254068-1254197
>Gm09:1254807-1255193
>Gm09:1263618-1263751
>Gm09:1264169-1264295
>Gm09:1264432-1264477
>Gm09:1264900-1264943
>Gm09:1265417-1265490
>Gm09:1265610-1265673
>Gm09:1267037-1267082
>Gm09:1267360-1267529
>Gm09:1269661-1269735
>Gm09:1277791-1277868
>Gm09:1278474-1278505
>Gm09:1278667-1278747
>Gm09:1282484-1282528
>Gm09:1283672-1283781
>Gm09:1286716-1286814
>Gm09:1292103-1292173
>Gm09:1292890-1292972
>Gm09:1298447-1298561
>Gm09:1301578-1301720
>Gm09:1302960-1303105
>Gm09:1304409-1304460
>Gm09:1304491-1304609
>Gm09:1306343-1306416
>Gm09:1310781-1310911
>Gm09:1317056-1317102
>Gm09:1317811-1317844
>Gm09:1322669-1322931
>Gm09:1329788-1329827
>Gm09:1334862-1334894
>Gm09:1336074-1336122
>Gm09:1337663-1337807
>Gm09:1341349-1341491
>Gm09:1341542-1341882
>Gm09:1346544-1346915
>Gm09:1347271-1347460
>Gm09:1348169-1348226
>Gm09:1350510-1350666
>Gm09:1355173-1355206
>Gm09:1356509-1356545
>Gm09:1358122-1358251
>Gm09:1361685-1361737
>Gm09:1366388-1366442
>Gm09:1369579-1369642
>Gm09:1373432-1373457
>Gm09:1373659-1373698
>Gm09:1374418-1374462
>Gm09:1374671-1374713
>Gm09:1377596-1377636
>Gm09:1386685-1386762
>Gm09:1388029-1388061
>Gm09:1388113-1388306
>Gm09:1390987-1391065
>Gm09:1391858-1392100
>Gm09:1398800-1398987
>Gm09:1400311-1400471
>Gm09:1401452-1401491
>Gm09:1404801-1404838
>Gm09:1406570-1406604
>Gm09:1413846-1413909
>Gm09:1415085-1415247
>Gm09:1415730-1415771
>Gm09:1418375-1418404
>Gm09:1421063-1421091
>Gm09:1421519-1421663
>Gm09:1429084-1429233
>Gm09:1429410-1429474
>Gm09:1433861-1434213
>Gm09:1436929-1437052
>Gm09:1451784-1451823
>Gm09:1458772-1458931
>Gm09:1460007-1460058
>Gm09:1460687-1460721
>Gm09:1461572-1461638
>Gm09:1461959-1461990
>Gm09:1462130-1462196
>Gm09:1462459-1462591
>Gm09:1463081-1463190
>Gm09:1463374-1463546
>Gm09:1464214-1464269
>Gm09:1473105-1473170
>Gm09:1473280-1473543
>Gm09:1473609-1474213
>Gm09:1474385-1474950
>Gm09:1474994-1475791
>Gm09:1475844-1475992
>Gm09:1476301-1476459
>Gm09:1476895-1476941
>Gm09:1477061-1477091
>Gm09:1477921-1477977
>Gm09:1478125-1478312
>Gm09:1489484-1489562
>Gm09:1502172-1502233
>Gm09:1502647-1502675
>Gm09:1502831-1502863
>Gm09:1514147-1514263
>Gm09:1515292-1515329
>Gm09:1528483-1528514
>Gm09:1528695-1528727
>Gm09:1529873-1529907
>Gm09:1530335-1530366
>Gm09:1530582-1530627
>Gm09:1540865-1540901
>Gm09:1541397-1541476
>Gm09:1541949-1541985
>Gm09:1543490-1543739
>Gm09:1543875-1544033
>Gm09:1545556-1545684
>Gm09:1546638-1546669
>Gm09:1549300-1549331
>Gm09:1549710-1549735
>Gm09:1553901-1553958
>Gm09:1554178-1554242
>Gm09:1555345-1555428
>Gm09:1558406-1558452
>Gm09:1558781-1558866
>Gm09:1562807-1562821
>Gm09:1565190-1565244
>Gm09:1569069-1569184
>Gm09:1578728-1578887
>Gm09:1579352-1579828
>Gm09:1581781-1581865
>Gm09:1583752-1587326
>Gm09:1589599-1589643
>Gm09:1595767-1598039
>Gm09:1600117-1600175
>Gm09:1600438-1600499
>Gm09:1600585-1600623
>Gm09:1600800-1600858
>Gm09:1602671-1603348
>Gm09:1603421-1605150
>Gm09:1606713-1606741
>Gm09:1614222-1615084
>Gm09:1617371-1617444
>Gm09:1617638-1617768
>Gm09:1617836-1617877
>Gm09:1618167-1618208
>Gm09:1621651-1621703
>Gm09:1621859-1621916
>Gm09:1623156-1623276
>Gm09:1623878-1623916
>Gm09:1627392-1627428
>Gm09:1629923-1629979
>Gm09:1635717-1635750
>Gm09:1640922-1640953
>Gm09:1648827-1648969
>Gm09:1649067-1649100
>Gm09:1650211-1650239
>Gm09:1650438-1650509
>Gm09:1654553-1654638
>Gm09:1656183-1656479
>Gm09:1662524-1662624
>Gm09:1663923-1663974
>Gm09:1664047-1664094
>Gm09:1664448-1664507
>Gm09:1666320-1666552
>Gm09:1666673-1666758
>Gm09:1666791-1667020
>Gm09:1669744-1669833
>Gm09:1673892-1674007
>Gm09:1675084-1675175
>Gm09:1675921-1676191
>Gm09:1676549-1676588
>Gm09:1677210-1677247
>Gm09:1678141-1678172
>Gm09:1678195-1678469
>Gm09:1688661-1688712
>Gm09:1696177-1696302
>Gm09:1697548-1697585
>Gm09:1702431-1702466
>Gm09:1703997-1704158
>Gm09:1704432-1704494
>Gm09:1704843-1705025
>Gm09:1708473-1708521
>Gm09:1708781-1708845
>Gm09:1710452-1710541
>Gm09:1711273-1711306
>Gm09:1712054-1712099
>Gm09:1718491-1718625
>Gm09:1721413-1721628
>Gm09:1721686-1721783
>Gm09:1724468-1724572
>Gm09:1725818-1726082
>Gm09:1733526-1733684
>Gm09:1736031-1736091
>Gm09:1741935-1742014
>Gm09:1742658-1742732
>Gm09:1743503-1743548
>Gm09:1743591-1743831
>Gm09:1744280-1744535
>Gm09:1745654-1745769
>Gm09:1746234-1746296
>Gm09:1746408-1746477
>Gm09:1746528-1746601
>Gm09:1747059-1747152
>Gm09:1751229-1751959
>Gm09:1751985-1752615
>Gm09:1753168-1753408
>Gm09:1755644-1755692
>Gm09:1756091-1756145
>Gm09:1759828-1759894
>Gm09:1760712-1760752
>Gm09:1760796-1760835
>Gm09:1766063-1766215
>Gm09:1766434-1766500
>Gm09:1768916-1768972
>Gm09:1769427-1769457
>Gm09:1771378-1771458
>Gm09:1774719-1774783
>Gm09:1774806-1774943
>Gm09:1776229-1776302
>Gm09:1777769-1777803
>Gm09:1777980-1778095
>Gm09:1783103-1783182
>Gm09:1786235-1786318
>Gm09:1787699-1787792
>Gm09:1788650-1788665
>Gm09:1788747-1788881
>Gm09:1790415-1790543
>Gm09:1796102-1796301
>Gm09:1802829-1802867
>Gm09:1802938-1802971
>Gm09:1804193-1804226
>Gm09:1810514-1810580
>Gm09:1816673-1816769
>Gm09:1821110-1821224
>Gm09:1822145-1822193
>Gm09:1824015-1824046
>Gm09:1827465-1827660
>Gm09:1827727-1827834
>Gm09:1831179-1831244
>Gm09:1831303-1831543
>Gm09:1831891-1831949
>Gm09:1833396-1833657
>Gm09:1834855-1835233
>Gm09:1837398-1837583
>Gm09:1839695-1839740
>Gm09:1840909-1840998
>Gm09:1841058-1841286
>Gm09:1841335-1841731
>Gm09:1841768-1841846
>Gm09:1841963-1843463
>Gm09:1843504-1843753
>Gm09:1843827-1844210
>Gm09:1844292-1844333
>Gm09:1844571-1844655
>Gm09:1846552-1846591
>Gm09:1848493-1848697
>Gm09:1848909-1848999
>Gm09:1849372-1849397
>Gm09:1851553-1851756
>Gm09:1851852-1851936
>Gm09:1852174-1852218
>Gm09:1852297-1852378
>Gm09:1852465-1852680
>Gm09:1852754-1854544
>Gm09:1854661-1854739
>Gm09:1854776-1855449
>Gm09:1855509-1855758
>Gm09:1856444-1856484
>Gm09:1859596-1859650
>Gm09:1859845-1859904
>Gm09:1861191-1861253
>Gm09:1861762-1861809
>Gm09:1863833-1864014
>Gm09:1864100-1864189
>Gm09:1869897-1869937
>Gm09:1879295-1879403
>Gm09:1879595-1879738
>Gm09:1880329-1880363
>Gm09:1880796-1880838
>Gm09:1880860-1880874
>Gm09:1885682-1885725
>Gm09:1886843-1886906
>Gm09:1887000-1887035
>Gm09:1891631-1891669
>Gm09:1894753-1894827
>Gm09:1895016-1895143
>Gm09:1895348-1895383
>Gm09:1899498-1899543
>Gm09:1900595-1900609
>Gm09:1900982-1901154
>Gm09:1901419-1901466
>Gm09:1904309-1904346
>Gm09:1906267-1906306
>Gm09:1914222-1914289
>Gm09:1914420-1914472
>Gm09:1915721-1915807
>Gm09:1919955-1920087
>Gm09:1923971-1924142
>Gm09:1926566-1926616
>Gm09:1930634-1930666
>Gm09:1931096-1931146
>Gm09:1931528-1931572
>Gm09:1931840-1932163
>Gm09:1932274-1932449
>Gm09:1932484-1932963
>Gm09:1933108-1933188
>Gm09:1934377-1934554
>Gm09:1946796-1946876
>Gm09:1948043-1948158
>Gm09:1950167-1950213
>Gm09:1958930-1959022
>Gm09:1959551-1959612
>Gm09:1960142-1960325
>Gm09:1962045-1962136
>Gm09:1962970-1963115
>Gm09:1970867-1970912
>Gm09:1971793-1971883
>Gm09:1972122-1972167
>Gm09:1977791-1977857
>Gm09:1978478-1978651
>Gm09:1978678-1978775
>Gm09:1979461-1979553
>Gm09:1979643-1979944
>Gm09:1980068-1980409
>Gm09:1980448-1980594
>Gm09:1980718-1980837
>Gm09:1980953-1981166
>Gm09:1989560-1989610
>Gm09:1993449-1993565
>Gm09:1995535-1995567
>Gm09:2004733-2004813
>Gm09:2005323-2005370
>Gm09:2013770-2013812
>Gm09:2015975-2016053
>Gm09:2016361-2016442
>Gm09:2016977-2017027
>Gm09:2020134-2020165
>Gm09:2022176-2022252
>Gm09:2026141-2026261
>Gm09:2027161-2027208
>Gm09:2037741-2037848
>Gm09:2038135-2038257
>Gm09:2039771-2039808
>Gm09:2039995-2040064
>Gm09:2040654-2040691
>Gm09:2044243-2044286
>Gm09:2051535-2051587
>Gm09:2053454-2053502
>Gm09:2053621-2053667
>Gm09:2054131-2054256
>Gm09:2055495-2055653
>Gm09:2056955-2057060
>Gm09:2057133-2057175
>Gm09:2057669-2057742
>Gm09:2057908-2057951
>Gm09:2058066-2058124
>Gm09:2058249-2058320
>Gm09:2058800-2058852
>Gm09:2059130-2059224
>Gm09:2061376-2061404
>Gm09:2062194-2062245
>Gm09:2063055-2063240
>Gm09:2063358-2063425
>Gm09:2067464-2067530
>Gm09:2067598-2067684
>Gm09:2078765-2078837
>Gm09:2082678-2082807
>Gm09:2083177-2083202
>Gm09:2083638-2083705
>Gm09:2084184-2084361
>Gm09:2084439-2084483
>Gm09:2085096-2085140
>Gm09:2086882-2086949
>Gm09:2087018-2087093
>Gm09:2087106-2087156
>Gm09:2088400-2088436
>Gm09:2099930-2099991
>Gm09:2100842-2100908
>Gm09:2101152-2101189
>Gm09:2102618-2102678
>Gm09:2108898-2109004
>Gm09:2110160-2110292
>Gm09:2111187-2111214
>Gm09:2114239-2114342
>Gm09:2115350-2115527
>Gm09:2118778-2118818
>Gm09:2121535-2121590
>Gm09:2127417-2127562
>Gm09:2128205-2128280
>Gm09:2128464-2128598
>Gm09:2129187-2129235
>Gm09:2132275-2132348
>Gm09:2133081-2133111
>Gm09:2134047-2134181
>Gm09:2134688-2134726
>Gm09:2135567-2135611
>Gm09:2136060-2136374
>Gm09:2136850-2137359
>Gm09:2137952-2138024
>Gm09:2139095-2139152
>Gm09:2140610-2140671
>Gm09:2141475-2141508
>Gm09:2142008-2142088
>Gm09:2142331-2142408
>Gm09:2143464-2143593
>Gm09:2147156-2147191
>Gm09:2147261-2147307
>Gm09:2147687-2147807
>Gm09:2147837-2147872
>Gm09:2152529-2152656
>Gm09:2155841-2155908
>Gm09:2155947-2156233
>Gm09:2156332-2156828
>Gm09:2156848-2156935
>Gm09:2156982-2157224
>Gm09:2159196-2159259
>Gm09:2159445-2159481
>Gm09:2163321-2163371
>Gm09:2163540-2163594
>Gm09:2164118-2164174
>Gm09:2164219-2164264
>Gm09:2164603-2164689
>Gm09:2169641-2169685
>Gm09:2182332-2182394
>Gm09:2185328-2185365
>Gm09:2186947-2186976
>Gm09:2187046-2187302
>Gm09:2190794-2190835
>Gm09:2192552-2192640
>Gm09:2192892-2192945
>Gm09:2194042-2194137
>Gm09:2197751-2197848
>Gm09:2198192-2198252
>Gm09:2199387-2199638
>Gm09:2200195-2200314
>Gm09:2200385-2200436
>Gm09:2201155-2201194
>Gm09:2201892-2201967
>Gm09:2203988-2204060
>Gm09:2205109-2205178
>Gm09:2207445-2207481
>Gm09:2208416-2208460
>Gm09:2208889-2209080
>Gm09:2209647-2209699
>Gm09:2212438-2212507
>Gm09:2213649-2213675
>Gm09:2214215-2214266
>Gm09:2215125-2215214
>Gm09:2215465-2215545
>Gm09:2215762-2215849
>Gm09:2216224-2216300
>Gm09:2217532-2217754
>Gm09:2217952-2218242
>Gm09:2219469-2219724
>Gm09:2220004-2220103
>Gm09:2221857-2221891
>Gm09:2224265-2224293
>Gm09:2224622-2224740
>Gm09:2225098-2225127
>Gm09:2225190-2225297
>Gm09:2225637-2225823
>Gm09:2225953-2226058
>Gm09:2226415-2226524
>Gm09:2226699-2226772
>Gm09:2226845-2226924
>Gm09:2227503-2227544
>Gm09:2228470-2228555
>Gm09:2228570-2228604
>Gm09:2232185-2232215
>Gm09:2232422-2232500
>Gm09:2235517-2235622
>Gm09:2236824-2236893
>Gm09:2239119-2239176
>Gm09:2239384-2239428
>Gm09:2240778-2240816
>Gm09:2244925-2244969
>Gm09:2245982-2246131
>Gm09:2246189-2246273
>Gm09:2246373-2246465
>Gm09:2247027-2247078
>Gm09:2247267-2247327
>Gm09:2248404-2248461
>Gm09:2248653-2248728
>Gm09:2252041-2252723
>Gm09:2252752-2260957
>Gm09:2260989-2262667
>Gm09:2264218-2264282
>Gm09:2264634-2264676
>Gm09:2269460-2269682
>Gm09:2271299-2271375
>Gm09:2271550-2271784
>Gm09:2272632-2272660
>Gm09:2273523-2273598
>Gm09:2277413-2277628
>Gm09:2277772-2277851
>Gm09:2278098-2278159
>Gm09:2280425-2280506
>Gm09:2280665-2280715
>Gm09:2281571-2281637
>Gm09:2282259-2282301
>Gm09:2282518-2282583
>Gm09:2290828-2290869
>Gm09:2291128-2291208
>Gm09:2291599-2291635
>Gm09:2292344-2292438
>Gm09:2292725-2292871
>Gm09:2293567-2293647
>Gm09:2293704-2293878
>Gm09:2294049-2294234
>Gm09:2295106-2295180
>Gm09:2295387-2295624
>Gm09:2296208-2296664
>Gm09:2296768-2297071
>Gm09:2298328-2298377
>Gm09:2298463-2298528
>Gm09:2298570-2298636
>Gm09:2299096-2299237
>Gm09:2299281-2299370
>Gm09:2302097-2302208
>Gm09:2304410-2304488
>Gm09:2308701-2308772
>Gm09:2309669-2309714
>Gm09:2311431-2311505
>Gm09:2311779-2311904
>Gm09:2312454-2312499
>Gm09:2312852-2312910
>Gm09:2313221-2313289
>Gm09:2315011-2315251
>Gm09:2315443-2315758
>Gm09:2319503-2319544
>Gm09:2319638-2319712
>Gm09:2325602-2325683
>Gm09:2328167-2328298
>Gm09:2329499-2329635
>Gm09:2330431-2330464
>Gm09:2332990-2333079
>Gm09:2334811-2334867
>Gm09:2334957-2335048
>Gm09:2337106-2337132
>Gm09:2339148-2339248
>Gm09:2342622-2342697
>Gm09:2343460-2343563
>Gm09:2346090-2346158
>Gm09:2349616-2349783
>Gm09:2350406-2350436
>Gm09:2353355-2353402
>Gm09:2353819-2353871
>Gm09:2354485-2354667
>Gm09:2354803-2355145
>Gm09:2355329-2355570
>Gm09:2361525-2361567
>Gm09:2361665-2361791
>Gm09:2366475-2366590
>Gm09:2371241-2371337
>Gm09:2374042-2374150
>Gm09:2375205-2375228
>Gm09:2383691-2384315
>Gm09:2384420-2384466
>Gm09:2384964-2385043
>Gm09:2385096-2385365
>Gm09:2386318-2386376
>Gm09:2386762-2386834
>Gm09:2387262-2387321
>Gm09:2388708-2388764
>Gm09:2392734-2392839
>Gm09:2396276-2396334
>Gm09:2398063-2398280
>Gm09:2398297-2398387
>Gm09:2399440-2399722
>Gm09:2399859-2399980
>Gm09:2400005-2400044
>Gm09:2400755-2400833
>Gm09:2400883-2400975
>Gm09:2401018-2401087
>Gm09:2401154-2401210
>Gm09:2404686-2404767
>Gm09:2406116-2406253
>Gm09:2407452-2408204
>Gm09:2408245-2408416
>Gm09:2409192-2409381
>Gm09:2409837-2409909
>Gm09:2410519-2410803
>Gm09:2411012-2411079
>Gm09:2411261-2411287
>Gm09:2411631-2411877
>Gm09:2412421-2412500
>Gm09:2418798-2418837
>Gm09:2420252-2420445
>Gm09:2420819-2420904
>Gm09:2420934-2421022
>Gm09:2421979-2422044
>Gm09:2423463-2423525
>Gm09:2423837-2423894
>Gm09:2428177-2428211
>Gm09:2428299-2428332
>Gm09:2428809-2428850
>Gm09:2429606-2429680
>Gm09:2431551-2431583
>Gm09:2431753-2431781
>Gm09:2435967-2436219
>Gm09:2438213-2438292
>Gm09:2440157-2440220
>Gm09:2442772-2442815
>Gm09:2444707-2444753
>Gm09:2445023-2445089
>Gm09:2446242-2446310
>Gm09:2446404-2446506
>Gm09:2451032-2451090
>Gm09:2451155-2451192
>Gm09:2451505-2451590
>Gm09:2451710-2451738
>Gm09:2452916-2452931
>Gm09:2459564-2459642
>Gm09:2459779-2460270
>Gm09:2460356-2460433
>Gm09:2469874-2469939
>Gm09:2473495-2473532
>Gm09:2474267-2474302
>Gm09:2480269-2480302
>Gm09:2483785-2484006
>Gm09:2485174-2485209
>Gm09:2486197-2486253
>Gm09:2487756-2487798
>Gm09:2487951-2488057
>Gm09:2488150-2488234
>Gm09:2488486-2488581
>Gm09:2491856-2491930
>Gm09:2492159-2492205
>Gm09:2500605-2500690
>Gm09:2502743-2502788
>Gm09:2504217-2504273
>Gm09:2511445-2511666
>Gm09:2512587-2512616
>Gm09:2513596-2525545
>Gm09:2525576-2526764
>Gm09:2528020-2528100
>Gm09:2528420-2528465
>Gm09:2529048-2529116
>Gm09:2529617-2529664
>Gm09:2535865-2535897
>Gm09:2536473-2536548
>Gm09:2538468-2538518
>Gm09:2539728-2539850
>Gm09:2540016-2540124
>Gm09:2540206-2540284
>Gm09:2540571-2540794
>Gm09:2542519-2542546
>Gm09:2562853-2562965
>Gm09:2564017-2564073
>Gm09:2564885-2565018
>Gm09:2565025-2565067
>Gm09:2565159-2565221
>Gm09:2565476-2565613
>Gm09:2575027-2575125
>Gm09:2575191-2575278
>Gm09:2575582-2575674
>Gm09:2576239-2576443
>Gm09:2577833-2577889
>Gm09:2582049-2582120
>Gm09:2584794-2585062
>Gm09:2586235-2586615
>Gm09:2587325-2587455
>Gm09:2590102-2590146
>Gm09:2590601-2590680
>Gm09:2591462-2591527
>Gm09:2593964-2594037
>Gm09:2602112-2602229
>Gm09:2602594-2602632
>Gm09:2602981-2603013
>Gm09:2603162-2603270
>Gm09:2603631-2603728
>Gm09:2604785-2604847
>Gm09:2605010-2605039
>Gm09:2606032-2606206
>Gm09:2618582-2618690
>Gm09:2619856-2619922
>Gm09:2620881-2621026
>Gm09:2621052-2622327
>Gm09:2622936-2623013
>Gm09:2623590-2623657
>Gm09:2625902-2625951
>Gm09:2628535-2628633
>Gm09:2636343-2636511
>Gm09:2636736-2636808
>Gm09:2641826-2641862
>Gm09:2643948-2644050
>Gm09:2645249-2645290
>Gm09:2650391-2650438
>Gm09:2651014-2651227
>Gm09:2651284-2651424
>Gm09:2652350-2652401
>Gm09:2654830-2654861
>Gm09:2656325-2656466
>Gm09:2656576-2656647
>Gm09:2656786-2656822
>Gm09:2658201-2658313
>Gm09:2660087-2660197
>Gm09:2660585-2660624
>Gm09:2663949-2664199
>Gm09:2664468-2664506
>Gm09:2665223-2665265
>Gm09:2665901-2665980
>Gm09:2667451-2667539
>Gm09:2667697-2667736
>Gm09:2667857-2667889
>Gm09:2670355-2670439
>Gm09:2671717-2671765
>Gm09:2672668-2673149
>Gm09:2674934-2675071
>Gm09:2676058-2676168
>Gm09:2676393-2676431
>Gm09:2678388-2678421
>Gm09:2678650-2678767
>Gm09:2684000-2684109
>Gm09:2684291-2684351
>Gm09:2684459-2684559
>Gm09:2685567-2685602
>Gm09:2688786-2689109
>Gm09:2689224-2689284
>Gm09:2689969-2690027
>Gm09:2693457-2693721
>Gm09:2693813-2693867
>Gm09:2693904-2694049
>Gm09:2694248-2694339
>Gm09:2695786-2695823
>Gm09:2696184-2696213
>Gm09:2697964-2698033
>Gm09:2698196-2698336
>Gm09:2702695-2702766
>Gm09:2706582-2706985
>Gm09:2707164-2707592
>Gm09:2708967-2709014
>Gm09:2720441-2720482
>Gm09:2720606-2721285
>Gm09:2721554-2722316
>Gm09:2722362-2722714
>Gm09:2723018-2723477
>Gm09:2723533-2723665
>Gm09:2723699-2723742
>Gm09:2723847-2723970
>Gm09:2724012-2724074
>Gm09:2724138-2724166
>Gm09:2724360-2725198
>Gm09:2725213-2725284
>Gm09:2726976-2727032
>Gm09:2731074-2731114
>Gm09:2731773-2731861
>Gm09:2731954-2732001
>Gm09:2734703-2734732
>Gm09:2734775-2734946
>Gm09:2735098-2735314
>Gm09:2735467-2735540
>Gm09:2735586-2735648
>Gm09:2735801-2736256
>Gm09:2736330-2736474
>Gm09:2736526-2736761
>Gm09:2736822-2736863
>Gm09:2736890-2736919
>Gm09:2736968-2737292
>Gm09:2737651-2737752
>Gm09:2737966-2738037
>Gm09:2745422-2745493
>Gm09:2746490-2746543
>Gm09:2749746-2749906
>Gm09:2749983-2750125
>Gm09:2753284-2753358
>Gm09:2754126-2754198
>Gm09:2755719-2755780
>Gm09:2755808-2755904
>Gm09:2757811-2757843
>Gm09:2758726-2758806
>Gm09:2760949-2761006
>Gm09:2761091-2761118
>Gm09:2765183-2765198
>Gm09:2766363-2766413
>Gm09:2766787-2766838
>Gm09:2771119-2771209
>Gm09:2772845-2772889
>Gm09:2773784-2773825
>Gm09:2773927-2774016
>Gm09:2776172-2776227
>Gm09:2776537-2776603
>Gm09:2776728-2776810
>Gm09:2779290-2779370
>Gm09:2779620-2779649
>Gm09:2783676-2783771
>Gm09:2784703-2784749
>Gm09:2788689-2788740
>Gm09:2789231-2789287
>Gm09:2790045-2790751
>Gm09:2790953-2791004
>Gm09:2791528-2791558
>Gm09:2792859-2792906
>Gm09:2793332-2793545
>Gm09:2793950-2794027
>Gm09:2794276-2794320
>Gm09:2795328-2795394
>Gm09:2797945-2798190
>Gm09:2803060-2803159
>Gm09:2803287-2803383
>Gm09:2810777-2811015
>Gm09:2811159-2811553
>Gm09:2817312-2817369
>Gm09:2817964-2818018
>Gm09:2821382-2821453
>Gm09:2827822-2827852
>Gm09:2828532-2828661
>Gm09:2829679-2829819
>Gm09:2830092-2830150
>Gm09:2831580-2831623
>Gm09:2831657-2831707
>Gm09:2838797-2839130
>Gm09:2843083-2843170
>Gm09:2848245-2848287
>Gm09:2848396-2848453
>Gm09:2851334-2851385
>Gm09:2851522-2851584
>Gm09:2854790-2854858
>Gm09:2855575-2855724
>Gm09:2861614-2861669
>Gm09:2862171-2862245
>Gm09:2862577-2862673
>Gm09:2863700-2863739
>Gm09:2864158-2864189
>Gm09:2865353-2865402
>Gm09:2870679-2870741
>Gm09:2871761-2871820
>Gm09:2876596-2876638
>Gm09:2884139-2884252
>Gm09:2885702-2885826
>Gm09:2890542-2890677
>Gm09:2891305-2891347
>Gm09:2892689-2893930
>Gm09:2895754-2895851
>Gm09:2895901-2895963
>Gm09:2896095-2896208
>Gm09:2896307-2896360
>Gm09:2900483-2900604
>Gm09:2903015-2903162
>Gm09:2903285-2903347
>Gm09:2904401-2904501
>Gm09:2907975-2908054
>Gm09:2916714-2916764
>Gm09:2927685-2927797
>Gm09:2928756-2928804
>Gm09:2929508-2929871
>Gm09:2936704-2936812
>Gm09:2938578-2938642
>Gm09:2938971-2939149
>Gm09:2939186-2939231
>Gm09:2941882-2941918
>Gm09:2943603-2943635
>Gm09:2945841-2945914
>Gm09:2948684-2948728
>Gm09:2949839-2949872
>Gm09:2950012-2950145
>Gm09:2950244-2950357
>Gm09:2950396-2950693
>Gm09:2950725-2950778
>Gm09:2951073-2951137
>Gm09:2951627-2951689
>Gm09:2957635-2957723
>Gm09:2960390-2960446
>Gm09:2963157-2963398
>Gm09:2963864-2964031
>Gm09:2966118-2966181
>Gm09:2966514-2966599
>Gm09:2968649-2968863
>Gm09:2968957-2969148
>Gm09:2969245-2969451
>Gm09:2972491-2972525
>Gm09:2973128-2973168
>Gm09:2976485-2976521
>Gm09:2977580-2977697
>Gm09:2978481-2978521
>Gm09:2978601-2978636
>Gm09:2978847-2978904
>Gm09:2983637-2983705
>Gm09:2986415-2986588
>Gm09:2986632-2986855
>Gm09:2987427-2987517
>Gm09:2988394-2988447
>Gm09:2990313-2990354
>Gm09:2996797-2996869
>Gm09:2998645-2998678
>Gm09:3002917-3002952
>Gm09:3005977-3006013
>Gm09:3006683-3006850
>Gm09:3006897-3006970
>Gm09:3010591-3010690
>Gm09:3010969-3011001
>Gm09:3011232-3011378
>Gm09:3013298-3013339
>Gm09:3015588-3015649
>Gm09:3017953-3018019
>Gm09:3018176-3018190
>Gm09:3018290-3018304
>Gm09:3018498-3018536
>Gm09:3020125-3020268
>Gm09:3022463-3022527
>Gm09:3026296-3026379
>Gm09:3026580-3026649
>Gm09:3028010-3028109
>Gm09:3028138-3028305
>Gm09:3028490-3028523
>Gm09:3028685-3028719
>Gm09:3028886-3028949
>Gm09:3037875-3038062
>Gm09:3038567-3038878
>Gm09:3038928-3039181
>Gm09:3039687-3039734
>Gm09:3040338-3040370
>Gm09:3044321-3044362
>Gm09:3045200-3045231
>Gm09:3045848-3046064
>Gm09:3046443-3046522
>Gm09:3047079-3047346
>Gm09:3047426-3047538
>Gm09:3048886-3048913
>Gm09:3050767-3050870
>Gm09:3055800-3055857
>Gm09:3056615-3056675
>Gm09:3057709-3057755
>Gm09:3057932-3058130
>Gm09:3058161-3058669
>Gm09:3058729-3058823
>Gm09:3059033-3059073
>Gm09:3061051-3061120
>Gm09:3061519-3061554
>Gm09:3062458-3062552
>Gm09:3062716-3062775
>Gm09:3065028-3065093
>Gm09:3065167-3065836
>Gm09:3066319-3066597
>Gm09:3066628-3067498
>Gm09:3068073-3068333
>Gm09:3069423-3069516
>Gm09:3070319-3070425
>Gm09:3074255-3074287
>Gm09:3077188-3077276
>Gm09:3078801-3078829
>Gm09:3078952-3079027
>Gm09:3082727-3082773
>Gm09:3099901-3100052
>Gm09:3100114-3100521
>Gm09:3102093-3102486
>Gm09:3103234-3103407
>Gm09:3105162-3105240
>Gm09:3105614-3105651
>Gm09:3105850-3105956
>Gm09:3106028-3106056
>Gm09:3107637-3107710
>Gm09:3108966-3109001
>Gm09:3112825-3113170
>Gm09:3113213-3113273
>Gm09:3113330-3113367
>Gm09:3120534-3120607
>Gm09:3125037-3125115
>Gm09:3126961-3127023
>Gm09:3129661-3129697
>Gm09:3129913-3129941
>Gm09:3130403-3130483
>Gm09:3132520-3132567
>Gm09:3133535-3133596
>Gm09:3135170-3135551
>Gm09:3136987-3137154
>Gm09:3137519-3137714
>Gm09:3137769-3137808
>Gm09:3140962-3141258
>Gm09:3141402-3141488
>Gm09:3141521-3141704
>Gm09:3143803-3144011
>Gm09:3144093-3144133
>Gm09:3148348-3148395
>Gm09:3149139-3149245
>Gm09:3149675-3149865
>Gm09:3151934-3152045
>Gm09:3154745-3154853
>Gm09:3158394-3158495
>Gm09:3163756-3163896
>Gm09:3164528-3164601
>Gm09:3169707-3169745
>Gm09:3170540-3170966
>Gm09:3171176-3171224
>Gm09:3171360-3171442
>Gm09:3171549-3171641
>Gm09:3171695-3171847
>Gm09:3172560-3172593
>Gm09:3172714-3172873
>Gm09:3173151-3173209
>Gm09:3173317-3173685
>Gm09:3176613-3176700
>Gm09:3181630-3181801
>Gm09:3181840-3181923
>Gm09:3182091-3182122
>Gm09:3185158-3185220
>Gm09:3189137-3189178
>Gm09:3190424-3190806
>Gm09:3190936-3191087
>Gm09:3196245-3196324
>Gm09:3198746-3198797
>Gm09:3199820-3199912
>Gm09:3204204-3204241
>Gm09:3207776-3207815
>Gm09:3208055-3208094
>Gm09:3209246-3209316
>Gm09:3210902-3211055
>Gm09:3213242-3213278
>Gm09:3214267-3214372
>Gm09:3214806-3214884
>Gm09:3215808-3215889
>Gm09:3217911-3218096
>Gm09:3218414-3218448
>Gm09:3220845-3220874
>Gm09:3220924-3221000
>Gm09:3221684-3221715
>Gm09:3224028-3224126
>Gm09:3225361-3225470
>Gm09:3227692-3227735
>Gm09:3228019-3228147
>Gm09:3228581-3228739
>Gm09:3228814-3228914
>Gm09:3233838-3233865
>Gm09:3235733-3235805
>Gm09:3236677-3236743
>Gm09:3238981-3239037
>Gm09:3239372-3239472
>Gm09:3241902-3242001
>Gm09:3244295-3244383
>Gm09:3246741-3246866
>Gm09:3246907-3247043
>Gm09:3249086-3249694
>Gm09:3249792-3249964
>Gm09:3250097-3250769
>Gm09:3251997-3252044
>Gm09:3252488-3252520
>Gm09:3254611-3254859
>Gm09:3255897-3255942
>Gm09:3263211-3263265
>Gm09:3264318-3264363
>Gm09:3264460-3264504
>Gm09:3265035-3265071
>Gm09:3267908-3268159
>Gm09:3277784-3278030
>Gm09:3278077-3278176
>Gm09:3278602-3278681
>Gm09:3280881-3280923
>Gm09:3294017-3294104
>Gm09:3298546-3298598
>Gm09:3300151-3300177
>Gm09:3300562-3300757
>Gm09:3301027-3301074
>Gm09:3301512-3301605
>Gm09:3301690-3301783
>Gm09:3301932-3301973
>Gm09:3302044-3302090
>Gm09:3303615-3303720
>Gm09:3304563-3304759
>Gm09:3304880-3304972
>Gm09:3305527-3305586
>Gm09:3309482-3309556
>Gm09:3309664-3309733
>Gm09:3310769-3311539
>Gm09:3312074-3312122
>Gm09:3312632-3312706
>Gm09:3316099-3316254
>Gm09:3321004-3321048
>Gm09:3325762-3325806
>Gm09:3325909-3326690
>Gm09:3331589-3331691
>Gm09:3335018-3335058
>Gm09:3335746-3335797
>Gm09:3336218-3336278
>Gm09:3336306-3336650
>Gm09:3336695-3340648
>Gm09:3340687-3343696
>Gm09:3346018-3346083
>Gm09:3349134-3349170
>Gm09:3351714-3351818
>Gm09:3352187-3352245
>Gm09:3358794-3360083
>Gm09:3362653-3362789
>Gm09:3366372-3366477
>Gm09:3368010-3368053
>Gm09:3371500-3371691
>Gm09:3371808-3371841
>Gm09:3371984-3372086
>Gm09:3372314-3372393
>Gm09:3375814-3375877
>Gm09:3376705-3376840
>Gm09:3376986-3377142
>Gm09:3377252-3377703
>Gm09:3377843-3377987
>Gm09:3382116-3382177
>Gm09:3382848-3382862
>Gm09:3382962-3383042
>Gm09:3385490-3385624
>Gm09:3385835-3385887
>Gm09:3388195-3388333
>Gm09:3397441-3397501
>Gm09:3407166-3407228
>Gm09:3407406-3407441
>Gm09:3410681-3410851
>Gm09:3411883-3411909
>Gm09:3413488-3413579
>Gm09:3417082-3417974
>Gm09:3418127-3418340
>Gm09:3421079-3421139
>Gm09:3424556-3424606
>Gm09:3428992-3429026
>Gm09:3430340-3430410
>Gm09:3436291-3436338
>Gm09:3436425-3436599
>Gm09:3437159-3437235
>Gm09:3443083-3443157
>Gm09:3443649-3444074
>Gm09:3444127-3444165
>Gm09:3444451-3444495
>Gm09:3444828-3444861
>Gm09:3447014-3447071
>Gm09:3448567-3448777
>Gm09:3448803-3448957
>Gm09:3450137-3450195
>Gm09:3451589-3451663
>Gm09:3452238-3452412
>Gm09:3452691-3452728
>Gm09:3452782-3452826
>Gm09:3453463-3453512
>Gm09:3454941-3455006
>Gm09:3455470-3455541
>Gm09:3456189-3456229
>Gm09:3458964-3459052
>Gm09:3459890-3459969
>Gm09:3464346-3464373
>Gm09:3464857-3464916
>Gm09:3465004-3465051
>Gm09:3469980-3470086
>Gm09:3476609-3476743
>Gm09:3478861-3478875
>Gm09:3483308-3483384
>Gm09:3483700-3483795
>Gm09:3484505-3484563
>Gm09:3485376-3485406
>Gm09:3490078-3490153
>Gm09:3491947-3492042
>Gm09:3492747-3492807
>Gm09:3493886-3493923
>Gm09:3494988-3495243
>Gm09:3497366-3497400
>Gm09:3497424-3497485
>Gm09:3498485-3498557
>Gm09:3499117-3500542
>Gm09:3503671-3503725
>Gm09:3504306-3504402
>Gm09:3506369-3506672
>Gm09:3506717-3507267
>Gm09:3507280-3507914
>Gm09:3507962-3508008
>Gm09:3510870-3510955
>Gm09:3511142-3511242
>Gm09:3513372-3513449
>Gm09:3514409-3514479
>Gm09:3514552-3515164
>Gm09:3515263-3515311
>Gm09:3515486-3515651
>Gm09:3515919-3516037
>Gm09:3518294-3518471
>Gm09:3519496-3519575
>Gm09:3520583-3520647
>Gm09:3520773-3520863
>Gm09:3521735-3521909
>Gm09:3522120-3523036
>Gm09:3524214-3524258
>Gm09:3524751-3524878
>Gm09:3529943-3532206
>Gm09:3536536-3536911
>Gm09:3536940-3537010
>Gm09:3537149-3537206
>Gm09:3540040-3540197
>Gm09:3540304-3540384
>Gm09:3542661-3542699
>Gm09:3544881-3544895
>Gm09:3544995-3545009
>Gm09:3545740-3545895
>Gm09:3545927-3546244
>Gm09:3546365-3546838
>Gm09:3551243-3551676
>Gm09:3551896-3551930
>Gm09:3552254-3552315
>Gm09:3552559-3552598
>Gm09:3552834-3552870
>Gm09:3553099-3553145
>Gm09:3554086-3554152
>Gm09:3554462-3554506
>Gm09:3556549-3556576
>Gm09:3559113-3559266
>Gm09:3567935-3568057
>Gm09:3568287-3568364
>Gm09:3571583-3571626
>Gm09:3572350-3572526
>Gm09:3572914-3573008
>Gm09:3573165-3573977
>Gm09:3574228-3574321
>Gm09:3575157-3575217
>Gm09:3575552-3575600
>Gm09:3576330-3576433
>Gm09:3576497-3576555
>Gm09:3577098-3577202
>Gm09:3578075-3578128
>Gm09:3578631-3578706
>Gm09:3579032-3579208
>Gm09:3579252-3579316
>Gm09:3579755-3579952
>Gm09:3580266-3580306
>Gm09:3580419-3580642
>Gm09:3581287-3581357
>Gm09:3581437-3581497
>Gm09:3585583-3585624
>Gm09:3587048-3587118
>Gm09:3587177-3587301
>Gm09:3587398-3587651
>Gm09:3587696-3587918
>Gm09:3588141-3588174
>Gm09:3588328-3588393
>Gm09:3589225-3589286
>Gm09:3589290-3589351
>Gm09:3589736-3589859
>Gm09:3592111-3592353
>Gm09:3592589-3592802
>Gm09:3599530-3599621
>Gm09:3604534-3604594
>Gm09:3604640-3604889
>Gm09:3605015-3605151
>Gm09:3607584-3607658
>Gm09:3607942-3608047
>Gm09:3612410-3612458
>Gm09:3617457-3617530
>Gm09:3617852-3617911
>Gm09:3618639-3618824
>Gm09:3618893-3619089
>Gm09:3619130-3619241
>Gm09:3625246-3625275
>Gm09:3625381-3625591
>Gm09:3625667-3625764
>Gm09:3626027-3626050
>Gm09:3626728-3626833
>Gm09:3628712-3628815
>Gm09:3629840-3629893
>Gm09:3630000-3630101
>Gm09:3634500-3634543
>Gm09:3642102-3642209
>Gm09:3642291-3642336
>Gm09:3643097-3643144
>Gm09:3644601-3644903
>Gm09:3645015-3645171
>Gm09:3645200-3645313
>Gm09:3645766-3645806
>Gm09:3646467-3646514
>Gm09:3646839-3646885
>Gm09:3647090-3647136
>Gm09:3648647-3648678
>Gm09:3651120-3651200
>Gm09:3651733-3651861
>Gm09:3654344-3654724
>Gm09:3654757-3654906
>Gm09:3654989-3655019
>Gm09:3659211-3659334
>Gm09:3660820-3660890
>Gm09:3661191-3661221
>Gm09:3664440-3664486
>Gm09:3664511-3664570
>Gm09:3666914-3666949
>Gm09:3666990-3667096
>Gm09:3668047-3668123
>Gm09:3669340-3669354
>Gm09:3669454-3669468
>Gm09:3669583-3669632
>Gm09:3682413-3682485
>Gm09:3689506-3689683
>Gm09:3690228-3692074
>Gm09:3692442-3692511
>Gm09:3693591-3693681
>Gm09:3699241-3700373
>Gm09:3700533-3701061
>Gm09:3702781-3702901
>Gm09:3703238-3703300
>Gm09:3705685-3705726
>Gm09:3706924-3706971
>Gm09:3707544-3707641
>Gm09:3708008-3708090
>Gm09:3708514-3708697
>Gm09:3709297-3709400
>Gm09:3709825-3709882
>Gm09:3723020-3723059
>Gm09:3723832-3724127
>Gm09:3724595-3724657
>Gm09:3726772-3726816
>Gm09:3735138-3735238
>Gm09:3735561-3735694
>Gm09:3738185-3738283
>Gm09:3742579-3742616
>Gm09:3743309-3743421
>Gm09:3743859-3743979
>Gm09:3750647-3750683
>Gm09:3753420-3753521
>Gm09:3754093-3754140
>Gm09:3761095-3761186
>Gm09:3764126-3764185
>Gm09:3764379-3764467
>Gm09:3764541-3764574
>Gm09:3764704-3764848
>Gm09:3769585-3769618
>Gm09:3770781-3770837
>Gm09:3771481-3771544
>Gm09:3771623-3771724
>Gm09:3771906-3771972
>Gm09:3773631-3773685
>Gm09:3795918-3796954
>Gm09:3800503-3800559
>Gm09:3802348-3802378
>Gm09:3803256-3803312
>Gm09:3808066-3808143
>Gm09:3809586-3809646
>Gm09:3810565-3810642
>Gm09:3813466-3813525
>Gm09:3815073-3815155
>Gm09:3816162-3816199
>Gm09:3817144-3817190
>Gm09:3817661-3817832
>Gm09:3818492-3818530
>Gm09:3819308-3819336
>Gm09:3824185-3825856
>Gm09:3826764-3827332
>Gm09:3829639-3829753
>Gm09:3829892-3829969
>Gm09:3836862-3836897
>Gm09:3840852-3840913
>Gm09:3841561-3841614
>Gm09:3842344-3842474
>Gm09:3843194-3843208
>Gm09:3846002-3846028
>Gm09:3846191-3846237
>Gm09:3848488-3848563
>Gm09:3849179-3849402
>Gm09:3854896-3854949
>Gm09:3856408-3856589
>Gm09:3858967-3859083
>Gm09:3859875-3859943
>Gm09:3861546-3861665
>Gm09:3861863-3862028
>Gm09:3868327-3868424
>Gm09:3869828-3870023
>Gm09:3870070-3870135
>Gm09:3873865-3873923
>Gm09:3874620-3874661
>Gm09:3878261-3878334
>Gm09:3878458-3878508
>Gm09:3879057-3879472
>Gm09:3882634-3882886
>Gm09:3883037-3883561
>Gm09:3883745-3883790
>Gm09:3884344-3884429
>Gm09:3888713-3888746
>Gm09:3888841-3888912
>Gm09:3893884-3893930
>Gm09:3894326-3894429
>Gm09:3895872-3896481
>Gm09:3896526-3896581
>Gm09:3896967-3897186
>Gm09:3901496-3902017
>Gm09:3902290-3902617
>Gm09:3904302-3904342
>Gm09:3905480-3905616
>Gm09:3906924-3907266
>Gm09:3907421-3907616
>Gm09:3908942-3909388
>Gm09:3915635-3915714
>Gm09:3918996-3919036
>Gm09:3920288-3920312
>Gm09:3920396-3921108
>Gm09:3921151-3921547
>Gm09:3921693-3922040
>Gm09:3922196-3922317
>Gm09:3922380-3924144
>Gm09:3924237-3924578
>Gm09:3932291-3932391
>Gm09:3935905-3935937
>Gm09:3937875-3937917
>Gm09:3937946-3937992
>Gm09:3938071-3938100
>Gm09:3939313-3939385
>Gm09:3942278-3942406
>Gm09:3942603-3942825
>Gm09:3942883-3943017
>Gm09:3943187-3943524
>Gm09:3943566-3943632
>Gm09:3943696-3943773
>Gm09:3943806-3943864
>Gm09:3944318-3944370
>Gm09:3944852-3944975
>Gm09:3945005-3945102
>Gm09:3945343-3945374
>Gm09:3945625-3945673
>Gm09:3945871-3945956
>Gm09:3946008-3946322
>Gm09:3946389-3946571
>Gm09:3946666-3946822
>Gm09:3946902-3947072
>Gm09:3949013-3949069
>Gm09:3952777-3955242
>Gm09:3955315-3955538
>Gm09:3955561-3955738
>Gm09:3964142-3964379
>Gm09:3964587-3964653
>Gm09:3966406-3966439
>Gm09:3967643-3967684
>Gm09:3969237-3969281
>Gm09:3970128-3970165
>Gm09:3970927-3970967
>Gm09:3971010-3971038
>Gm09:3972462-3972694
>Gm09:3972856-3972892
>Gm09:3973919-3973955
>Gm09:3977702-3979372
>Gm09:3984076-3985327
>Gm09:3985397-3985476
>Gm09:3985516-3985584
>Gm09:3985674-3986047
>Gm09:3986144-3986306
>Gm09:3986366-3986402
>Gm09:3986578-3986888
>Gm09:3987557-3987690
>Gm09:3990302-3990354
>Gm09:4002473-4002497
>Gm09:4003167-4003281
>Gm09:4004020-4004065
>Gm09:4004457-4005015
>Gm09:4005067-4006232
>Gm09:4006279-4006358
>Gm09:4006381-4008589
>Gm09:4008648-4009369
>Gm09:4009511-4009613
>Gm09:4009668-4009753
>Gm09:4009814-4009854
>Gm09:4010577-4011072
>Gm09:4011108-4011623
>Gm09:4011660-4012455
>Gm09:4012487-4012723
>Gm09:4012820-4012868
>Gm09:4012993-4013108
>Gm09:4013221-4013460
>Gm09:4017786-4017841
>Gm09:4021386-4021494
>Gm09:4023204-4023310
>Gm09:4023458-4023516
>Gm09:4023764-4023865
>Gm09:4024142-4024189
>Gm09:4024460-4024538
>Gm09:4026480-4026683
>Gm09:4026796-4026839
>Gm09:4027260-4027332
>Gm09:4027472-4028415
>Gm09:4028898-4028926
>Gm09:4029609-4029672
>Gm09:4031073-4031148
>Gm09:4031611-4031739
>Gm09:4034543-4034669
>Gm09:4035531-4035573
>Gm09:4041604-4041691
>Gm09:4042010-4042203
>Gm09:4042234-4042311
>Gm09:4045092-4045227
>Gm09:4046967-4047005
>Gm09:4051085-4051158
>Gm09:4051224-4051346
>Gm09:4052854-4053070
>Gm09:4053125-4053185
>Gm09:4053415-4053483
>Gm09:4053936-4053994
>Gm09:4055664-4055766
>Gm09:4057675-4057701
>Gm09:4061823-4061912
>Gm09:4063947-4064034
>Gm09:4064771-4064918
>Gm09:4067043-4067181
>Gm09:4067347-4067411
>Gm09:4067836-4067953
>Gm09:4068327-4068444
>Gm09:4068818-4068861
>Gm09:4069938-4070239
>Gm09:4070338-4070377
>Gm09:4071977-4072052
>Gm09:4075094-4075120
>Gm09:4077432-4077484
>Gm09:4078549-4078645
>Gm09:4078993-4079060
>Gm09:4079530-4079558
>Gm09:4080406-4080458
>Gm09:4087221-4087295
>Gm09:4087298-4087354
>Gm09:4087982-4088053
>Gm09:4090552-4090605
>Gm09:4091696-4091739
>Gm09:4092534-4092580
>Gm09:4092937-4093009
>Gm09:4093650-4093693
>Gm09:4095364-4095418
>Gm09:4096728-4096848
>Gm09:4099546-4099658
>Gm09:4099704-4100162
>Gm09:4100422-4100871
>Gm09:4102219-4102338
>Gm09:4102457-4102522
>Gm09:4104657-4104688
>Gm09:4108163-4108660
>Gm09:4109449-4109583
>Gm09:4110154-4110199
>Gm09:4110825-4110870
>Gm09:4113659-4113957
>Gm09:4114046-4114061
>Gm09:4115670-4115731
>Gm09:4115823-4115949
>Gm09:4125562-4125596
>Gm09:4127104-4127327
>Gm09:4127925-4127982
>Gm09:4130506-4130639
>Gm09:4136554-4136757
>Gm09:4137985-4138037
>Gm09:4139999-4140080
>Gm09:4142135-4142338
>Gm09:4145318-4145383
>Gm09:4145723-4145756
>Gm09:4146089-4146164
>Gm09:4147196-4147239
>Gm09:4148155-4148227
>Gm09:4148735-4148812
>Gm09:4151949-4151980
>Gm09:4154997-4155124
>Gm09:4159669-4159709
>Gm09:4160755-4160791
>Gm09:4162687-4162765
>Gm09:4163853-4163978
>Gm09:4164414-4164492
>Gm09:4164539-4164604
>Gm09:4165039-4165236
>Gm09:4165523-4166985
>Gm09:4167109-4167167
>Gm09:4168818-4168906
>Gm09:4171677-4171854
>Gm09:4172996-4173064
>Gm09:4173795-4173871
>Gm09:4175783-4175866
>Gm09:4175948-4175980
>Gm09:4176081-4176146
>Gm09:4177037-4177113
>Gm09:4178653-4178667
>Gm09:4178767-4178790
>Gm09:4180623-4180670
>Gm09:4181621-4181692
>Gm09:4185362-4185406
>Gm09:4185863-4186022
>Gm09:4187716-4187904
>Gm09:4190214-4191856
>Gm09:4194383-4198307
>Gm09:4203165-4203209
>Gm09:4204022-4204090
>Gm09:4204667-4204722
>Gm09:4205707-4205766
>Gm09:4207503-4207656
>Gm09:4210149-4210197
>Gm09:4210379-4210522
>Gm09:4210585-4210654
>Gm09:4212692-4212723
>Gm09:4213124-4213762
>Gm09:4213905-4213924
>Gm09:4214297-4214369
>Gm09:4216349-4216422
>Gm09:4216585-4216736
>Gm09:4216769-4216842
>Gm09:4216896-4217088
>Gm09:4217408-4217449
>Gm09:4217843-4217930
>Gm09:4218351-4218422
>Gm09:4218919-4219108
>Gm09:4219886-4220076
>Gm09:4221999-4222059
>Gm09:4223850-4223888
>Gm09:4225069-4225111
>Gm09:4225175-4225621
>Gm09:4225684-4225781
>Gm09:4225834-4229366
>Gm09:4231190-4231333
>Gm09:4231559-4231602
>Gm09:4231715-4231785
>Gm09:4234410-4234526
>Gm09:4235219-4235323
>Gm09:4237803-4237828
>Gm09:4238035-4238109
>Gm09:4238194-4238320
>Gm09:4238472-4238545
>Gm09:4238619-4238789
>Gm09:4239708-4239900
>Gm09:4240472-4240520
>Gm09:4248351-4248422
>Gm09:4251669-4251837
>Gm09:4252420-4252488
>Gm09:4252586-4253223
>Gm09:4254048-4254131
>Gm09:4254230-4254255
>Gm09:4255392-4255422
>Gm09:4260785-4260869
>Gm09:4263995-4264046
>Gm09:4264665-4264705
>Gm09:4264781-4264808
>Gm09:4265346-4265398
>Gm09:4267139-4267238
>Gm09:4267392-4267445
>Gm09:4267570-4267607
>Gm09:4268628-4268688
>Gm09:4270319-4270351
>Gm09:4273190-4273273
>Gm09:4274389-4274403
>Gm09:4277334-4277398
>Gm09:4279362-4279424
>Gm09:4280681-4280719
>Gm09:4282770-4283719
>Gm09:4283846-4284536
>Gm09:4284571-4284927
>Gm09:4285476-4285527
>Gm09:4286539-4286694
>Gm09:4288085-4288208
>Gm09:4289074-4289194
>Gm09:4289798-4289910
>Gm09:4289946-4289975
>Gm09:4290005-4290083
>Gm09:4290144-4290212
>Gm09:4290299-4290342
>Gm09:4290396-4290742
>Gm09:4291466-4291533
>Gm09:4296536-4296820
>Gm09:4297652-4299069
>Gm09:4299095-4299278
>Gm09:4299336-4299415
>Gm09:4299443-4299717
>Gm09:4299939-4300213
>Gm09:4301083-4301251
>Gm09:4301868-4302079
>Gm09:4302595-4302646
>Gm09:4303179-4303209
>Gm09:4306554-4306641
>Gm09:4308581-4308629
>Gm09:4309017-4309096
>Gm09:4313648-4313743
>Gm09:4313790-4313873
>Gm09:4313936-4314086
>Gm09:4316681-4316840
>Gm09:4318308-4318354
>Gm09:4318409-4318553
>Gm09:4318587-4318670
>Gm09:4320350-4320414
>Gm09:4329420-4329586
>Gm09:4329658-4329791
>Gm09:4329928-4330014
>Gm09:4330039-4330157
>Gm09:4330412-4330777
>Gm09:4337948-4337981
>Gm09:4341255-4341420
>Gm09:4345572-4350332
>Gm09:4350892-4351234
>Gm09:4351339-4351698
>Gm09:4351772-4352111
>Gm09:4352264-4352514
>Gm09:4352547-4352848
>Gm09:4354955-4355061
>Gm09:4356677-4356718
>Gm09:4357034-4357064
>Gm09:4360397-4360528
>Gm09:4363243-4363312
>Gm09:4363553-4363663
>Gm09:4363800-4363857
>Gm09:4364233-4364273
>Gm09:4364484-4364525
>Gm09:4365915-4365986
>Gm09:4367156-4367230
>Gm09:4377826-4377919
>Gm09:4378225-4378263
>Gm09:4378567-4378608
>Gm09:4378879-4378999
>Gm09:4379210-4379285
>Gm09:4380054-4381640
>Gm09:4382007-4382047
>Gm09:4383532-4383576
>Gm09:4384227-4384341
>Gm09:4385482-4385531
>Gm09:4386419-4386651
>Gm09:4386719-4386799
>Gm09:4390403-4390440
>Gm09:4393274-4393340
>Gm09:4393765-4394165
>Gm09:4394212-4394270
>Gm09:4400423-4400619
>Gm09:4401472-4401504
>Gm09:4401626-4401657
>Gm09:4401781-4401811
>Gm09:4402001-4402651
>Gm09:4407755-4407769
>Gm09:4407951-4407966
>Gm09:4408933-4409330
>Gm09:4409430-4409448
>Gm09:4411218-4411295
>Gm09:4411503-4411715
>Gm09:4413900-4414039
>Gm09:4418449-4418587
>Gm09:4419771-4419807
>Gm09:4419934-4419994
>Gm09:4420118-4420288
>Gm09:4425122-4425268
>Gm09:4425415-4425935
>Gm09:4426088-4426218
>Gm09:4426362-4427256
>Gm09:4427301-4427442
>Gm09:4427570-4427607
>Gm09:4427682-4427740
>Gm09:4428047-4428253
>Gm09:4429838-4429922
>Gm09:4432431-4432473
>Gm09:4433655-4433670
>Gm09:4433726-4433879
>Gm09:4433910-4434006
>Gm09:4435019-4435089
>Gm09:4435122-4436740
>Gm09:4436805-4437005
>Gm09:4437062-4437464
>Gm09:4437518-4437580
>Gm09:4437657-4437748
>Gm09:4441766-4441817
>Gm09:4444521-4444587
>Gm09:4444814-4444945
>Gm09:4445029-4445220
>Gm09:4445294-4445775
>Gm09:4445820-4445864
>Gm09:4445902-4446129
>Gm09:4446885-4446975
>Gm09:4448350-4448911
>Gm09:4449015-4450454
>Gm09:4451364-4451392
>Gm09:4457623-4457682
>Gm09:4461495-4461630
>Gm09:4462270-4462325
>Gm09:4462971-4463078
>Gm09:4463125-4463508
>Gm09:4464021-4464068
>Gm09:4467264-4467296
>Gm09:4467852-4467897
>Gm09:4469257-4469463
>Gm09:4470052-4470138
>Gm09:4470763-4470881
>Gm09:4471071-4471136
>Gm09:4471243-4471389
>Gm09:4473771-4473825
>Gm09:4477066-4477105
>Gm09:4480493-4480592
>Gm09:4486796-4486866
>Gm09:4487354-4487499
>Gm09:4488176-4488240
>Gm09:4492190-4492221
>Gm09:4492497-4492906
>Gm09:4493198-4493335
>Gm09:4494030-4494075
>Gm09:4495822-4495882
>Gm09:4495928-4496142
>Gm09:4497410-4497463
>Gm09:4497926-4497976
>Gm09:4507014-4507103
>Gm09:4508285-4508345
>Gm09:4515747-4515788
>Gm09:4519846-4519905
>Gm09:4520892-4520921
>Gm09:4521047-4521081
>Gm09:4521104-4521155
>Gm09:4521370-4521432
>Gm09:4522065-4522101
>Gm09:4522652-4522670
>Gm09:4522991-4523091
>Gm09:4524518-4524625
>Gm09:4527260-4527368
>Gm09:4527479-4527506
>Gm09:4529796-4530324
>Gm09:4532439-4532494
>Gm09:4536349-4536396
>Gm09:4541814-4541900
>Gm09:4544164-4544194
>Gm09:4544739-4544791
>Gm09:4547726-4547771
>Gm09:4548112-4548179
>Gm09:4548351-4548393
>Gm09:4548750-4548923
>Gm09:4549188-4549263
>Gm09:4550340-4550435
>Gm09:4550932-4550993
>Gm09:4551907-4552005
>Gm09:4552126-4552250
>Gm09:4552371-4552455
>Gm09:4554143-4554201
>Gm09:4554787-4554855
>Gm09:4555550-4555588
>Gm09:4555715-4555806
>Gm09:4556289-4556340
>Gm09:4556609-4556723
>Gm09:4559904-4560006
>Gm09:4566336-4566388
>Gm09:4573231-4573312
>Gm09:4575953-4576008
>Gm09:4580156-4580193
>Gm09:4581027-4581076
>Gm09:4584197-4584230
>Gm09:4584483-4584552
>Gm09:4585768-4585815
>Gm09:4587240-4587313
>Gm09:4588679-4588767
>Gm09:4588853-4588955
>Gm09:4589157-4589297
>Gm09:4589733-4589793
>Gm09:4589816-4589874
>Gm09:4590061-4590254
>Gm09:4590284-4593221
>Gm09:4595770-4595848
>Gm09:4595983-4596062
>Gm09:4598092-4598170
>Gm09:4598981-4599097
>Gm09:4600431-4600462
>Gm09:4601571-4601585
>Gm09:4602148-4602250
>Gm09:4602394-4602436
>Gm09:4603199-4603341
>Gm09:4604231-4604285
>Gm09:4605405-4605443
>Gm09:4606932-4607188
>Gm09:4607431-4607524
>Gm09:4609267-4609407
>Gm09:4610980-4611034
>Gm09:4612656-4612753
>Gm09:4614326-4614458
>Gm09:4614505-4614554
>Gm09:4616100-4618364
>Gm09:4626183-4626240
>Gm09:4626749-4626889
>Gm09:4627720-4627765
>Gm09:4627882-4627967
>Gm09:4629823-4629919
>Gm09:4629954-4630039
>Gm09:4630377-4630400
>Gm09:4636301-4636391
>Gm09:4636521-4636601
>Gm09:4636915-4636963
>Gm09:4637108-4637252
>Gm09:4639535-4639646
>Gm09:4641181-4641465
>Gm09:4641499-4643136
>Gm09:4643217-4644049
>Gm09:4644534-4644573
>Gm09:4647736-4647779
>Gm09:4648206-4648245
>Gm09:4648881-4648935
>Gm09:4649703-4649744
>Gm09:4650232-4650320
>Gm09:4650884-4650921
>Gm09:4651074-4651123
>Gm09:4652339-4652374
>Gm09:4655381-4655454
>Gm09:4657274-4657420
>Gm09:4657595-4657730
>Gm09:4657780-4657845
>Gm09:4657885-4658112
>Gm09:4658659-4658714
>Gm09:4658745-4658849
>Gm09:4660116-4660175
>Gm09:4661340-4661426
>Gm09:4665253-4665365
>Gm09:4665584-4665743
>Gm09:4665793-4665836
>Gm09:4668414-4668529
>Gm09:4668622-4668702
>Gm09:4668933-4669153
>Gm09:4670120-4670179
>Gm09:4670223-4670312
>Gm09:4670405-4670454
>Gm09:4672639-4672675
>Gm09:4675760-4676014
>Gm09:4676078-4676127
>Gm09:4676454-4676495
>Gm09:4676715-4676890
>Gm09:4677042-4677091
>Gm09:4681010-4681134
>Gm09:4681179-4681211
>Gm09:4681527-4681579
>Gm09:4681718-4681752
>Gm09:4682458-4682497
>Gm09:4684773-4685049
>Gm09:4685309-4685365
>Gm09:4687163-4687192
>Gm09:4688867-4689013
>Gm09:4689129-4689166
>Gm09:4689472-4689632
>Gm09:4691206-4691272
>Gm09:4691372-4692197
>Gm09:4692332-4692706
>Gm09:4692770-4692864
>Gm09:4695260-4695372
>Gm09:4695448-4695506
>Gm09:4695818-4696213
>Gm09:4696552-4696566
>Gm09:4696599-4696670
>Gm09:4696722-4696780
>Gm09:4696844-4696986
>Gm09:4697027-4697462
>Gm09:4697700-4697969
>Gm09:4698245-4698503
>Gm09:4698538-4698673
>Gm09:4698734-4698898
>Gm09:4698940-4698996
>Gm09:4699046-4699334
>Gm09:4699423-4699986
>Gm09:4700821-4700855
>Gm09:4709604-4709829
>Gm09:4710579-4710889
>Gm09:4711445-4711519
>Gm09:4712755-4712970
>Gm09:4713022-4713089
>Gm09:4713162-4714843
>Gm09:4715144-4715394
>Gm09:4716223-4716331
>Gm09:4716808-4716876
>Gm09:4719568-4719650
>Gm09:4720408-4721010
>Gm09:4721145-4721181
>Gm09:4721558-4722873
>Gm09:4722939-4723701
>Gm09:4723728-4724561
>Gm09:4724586-4726757
>Gm09:4729841-4729894
>Gm09:4730486-4730576
>Gm09:4730720-4730759
>Gm09:4733089-4733281
>Gm09:4733492-4733548
>Gm09:4733891-4733990
>Gm09:4734846-4734980
>Gm09:4735466-4735516
>Gm09:4735997-4736032
>Gm09:4741713-4741777
>Gm09:4742327-4742366
>Gm09:4746312-4746352
>Gm09:4752716-4752766
>Gm09:4753213-4753280
>Gm09:4755921-4755974
>Gm09:4761014-4761273
>Gm09:4766493-4766553
>Gm09:4768941-4768997
>Gm09:4769028-4769064
>Gm09:4769895-4769929
>Gm09:4770691-4770845
>Gm09:4773582-4773662
>Gm09:4773725-4773815
>Gm09:4773866-4773975
>Gm09:4774117-4774227
>Gm09:4774290-4775624
>Gm09:4775674-4777111
>Gm09:4777194-4779194
>Gm09:4779266-4781322
>Gm09:4781364-4781467
>Gm09:4781677-4785819
>Gm09:4786161-4786770
>Gm09:4786829-4787843
>Gm09:4787871-4788645
>Gm09:4788649-4788759
>Gm09:4788922-4788973
>Gm09:4789117-4789335
>Gm09:4789485-4789659
>Gm09:4789809-4790091
>Gm09:4790179-4790262
>Gm09:4790350-4790413
>Gm09:4792044-4792145
>Gm09:4797812-4797879
>Gm09:4798750-4798797
>Gm09:4799157-4799233
>Gm09:4799513-4799625
>Gm09:4799733-4799875
>Gm09:4800133-4800308
>Gm09:4800447-4800528
>Gm09:4800581-4800702
>Gm09:4800892-4801071
>Gm09:4801099-4801144
>Gm09:4801196-4801250
>Gm09:4801415-4801632
>Gm09:4801673-4801846
>Gm09:4801861-4801887
>Gm09:4802093-4802174
>Gm09:4804667-4804730
>Gm09:4806456-4806639
>Gm09:4807780-4807914
>Gm09:4807965-4808077
>Gm09:4808533-4808580
>Gm09:4808686-4808763
>Gm09:4808918-4808946
>Gm09:4809261-4809694
>Gm09:4809779-4809815
>Gm09:4809895-4810309
>Gm09:4810649-4810778
>Gm09:4810893-4810923
>Gm09:4810994-4811051
>Gm09:4811548-4811790
>Gm09:4811824-4812059
>Gm09:4812172-4812294
>Gm09:4812459-4812501
>Gm09:4812676-4812761
>Gm09:4813869-4813911
>Gm09:4814074-4814159
>Gm09:4815961-4816042
>Gm09:4817614-4817668
>Gm09:4818785-4818978
>Gm09:4821039-4821247
>Gm09:4824281-4827113
>Gm09:4830176-4830300
>Gm09:4831386-4831457
>Gm09:4839805-4840026
>Gm09:4840076-4840234
>Gm09:4840616-4840662
>Gm09:4840831-4840948
>Gm09:4841005-4841052
>Gm09:4841356-4841452
>Gm09:4842177-4842638
>Gm09:4842687-4842998
>Gm09:4843135-4843198
>Gm09:4843239-4843434
>Gm09:4844680-4844794
>Gm09:4847299-4847412
>Gm09:4847741-4847809
>Gm09:4848011-4848117
>Gm09:4849229-4849285
>Gm09:4850144-4850191
>Gm09:4850585-4850627
>Gm09:4851176-4851255
>Gm09:4851414-4851486
>Gm09:4851591-4851701
>Gm09:4851963-4852017
>Gm09:4855883-4855925
>Gm09:4857054-4857126
>Gm09:4857312-4857400
>Gm09:4857654-4857708
>Gm09:4858543-4858560
>Gm09:4860552-4860618
>Gm09:4862511-4862558
>Gm09:4862949-4862997
>Gm09:4863400-4863443
>Gm09:4863588-4863629
>Gm09:4864466-4864601
>Gm09:4864809-4864851
>Gm09:4865338-4865373
>Gm09:4865717-4865786
>Gm09:4867443-4867506
>Gm09:4868250-4868303
>Gm09:4873156-4873188
>Gm09:4877360-4877420
>Gm09:4879347-4879488
>Gm09:4879556-4879844
>Gm09:4879865-4880168
>Gm09:4880712-4880768
>Gm09:4881496-4881582
>Gm09:4882605-4882658
>Gm09:4882934-4882961
>Gm09:4883730-4883771
>Gm09:4885348-4885571
>Gm09:4885716-4885777
>Gm09:4890843-4890942
>Gm09:4890979-4891010
>Gm09:4892086-4892121
>Gm09:4892243-4892313
>Gm09:4896176-4896250
>Gm09:4896334-4898371
>Gm09:4898458-4898769
>Gm09:4899660-4899687
>Gm09:4900320-4900755
>Gm09:4902041-4902081
>Gm09:4902542-4902591
>Gm09:4902680-4902814
>Gm09:4905864-4905922
>Gm09:4913243-4913418
>Gm09:4915540-4915623
>Gm09:4916954-4917061
>Gm09:4917106-4917333
>Gm09:4919505-4919567
>Gm09:4921187-4921666
>Gm09:4923773-4923808
>Gm09:4927290-4927406
>Gm09:4928404-4928459
>Gm09:4928575-4928652
>Gm09:4928730-4931462
>Gm09:4931678-4932667
>Gm09:4932764-4933156
>Gm09:4933759-4935286
>Gm09:4936286-4936336
>Gm09:4936972-4937174
>Gm09:4937238-4937402
>Gm09:4938669-4938810
>Gm09:4939081-4939132
>Gm09:4942407-4942547
>Gm09:4944440-4944529
>Gm09:4945315-4945356
>Gm09:4947475-4947572
>Gm09:4949582-4949693
>Gm09:4952337-4952369
>Gm09:4953955-4954107
>Gm09:4956041-4956100
>Gm09:4957983-4958136
>Gm09:4959271-4959452
>Gm09:4960191-4960361
>Gm09:4968259-4968333
>Gm09:4968459-4968637
>Gm09:4968824-4968960
>Gm09:4969178-4969226
>Gm09:4971330-4971374
>Gm09:4971582-4971687
>Gm09:4974043-4974102
>Gm09:4974315-4974420
>Gm09:4974808-4974854
>Gm09:4975378-4975419
>Gm09:4976510-4976586
>Gm09:4976638-4976779
>Gm09:4977631-4977673
>Gm09:4977912-4978191
>Gm09:4978359-4978502
>Gm09:4978574-4979661
>Gm09:4981708-4981738
>Gm09:4986410-4986512
>Gm09:4986704-4987726
>Gm09:4987769-4988030
>Gm09:4988085-4988121
>Gm09:4988217-4988301
>Gm09:4988485-4988610
>Gm09:4988650-4988867
>Gm09:4989101-4989427
>Gm09:4996574-4996678
>Gm09:4996887-4996942
>Gm09:4998033-4998126
>Gm09:4998264-4998316
>Gm09:5004545-5004592
>Gm09:5006563-5006598
>Gm09:5006783-5006851
>Gm09:5006880-5006945
>Gm09:5007002-5007240
>Gm09:5007303-5007411
>Gm09:5009157-5009254
>Gm09:5012366-5012421
>Gm09:5016280-5016308
>Gm09:5017548-5017581
>Gm09:5022272-5022424
>Gm09:5022453-5022522
>Gm09:5022587-5024061
>Gm09:5024272-5024379
>Gm09:5024468-5024660
>Gm09:5025989-5026420
>Gm09:5026477-5027329
>Gm09:5027351-5028720
>Gm09:5029000-5029378
>Gm09:5029417-5031062
>Gm09:5031202-5031300
>Gm09:5031328-5031510
>Gm09:5043164-5043672
>Gm09:5045753-5045819
>Gm09:5046763-5047759
>Gm09:5049736-5050089
>Gm09:5052410-5052445
>Gm09:5052898-5052957
>Gm09:5053139-5053323
>Gm09:5056994-5057266
>Gm09:5058857-5058908
>Gm09:5063138-5063168
>Gm09:5071556-5071619
>Gm09:5071646-5071680
>Gm09:5071786-5071971
>Gm09:5072143-5072183
>Gm09:5072229-5072265
>Gm09:5072275-5072367
>Gm09:5073901-5073939
>Gm09:5076445-5076474
>Gm09:5077443-5077537
>Gm09:5079129-5079182
>Gm09:5083409-5083493
>Gm09:5083685-5083837
>Gm09:5086239-5086486
>Gm09:5086569-5086722
>Gm09:5086827-5087021
>Gm09:5087249-5087288
>Gm09:5087684-5087786
>Gm09:5088341-5088361
>Gm09:5089815-5090298
>Gm09:5092380-5092514
>Gm09:5092692-5092777
>Gm09:5092962-5093036
>Gm09:5093127-5093166
>Gm09:5093538-5093567
>Gm09:5099302-5099342
>Gm09:5099430-5099501
>Gm09:5100168-5100250
>Gm09:5101199-5101258
>Gm09:5101475-5101620
>Gm09:5102237-5102303
>Gm09:5106083-5106125
>Gm09:5106286-5106409
>Gm09:5106595-5106629
>Gm09:5107458-5107504
>Gm09:5107586-5107639
>Gm09:5107836-5107874
>Gm09:5108390-5108511
>Gm09:5113358-5113405
>Gm09:5126776-5127387
>Gm09:5128422-5128496
>Gm09:5128539-5128605
>Gm09:5128714-5128850
>Gm09:5128895-5129099
>Gm09:5129151-5129209
>Gm09:5129324-5129375
>Gm09:5129497-5129535
>Gm09:5129657-5129784
>Gm09:5129824-5129861
>Gm09:5129932-5130052
>Gm09:5130667-5130824
>Gm09:5131533-5131688
>Gm09:5133199-5133264
>Gm09:5134194-5137389
>Gm09:5146938-5147009
>Gm09:5148636-5148668
>Gm09:5148708-5148752
>Gm09:5148797-5148838
>Gm09:5149811-5149894
>Gm09:5149973-5150008
>Gm09:5150072-5150107
>Gm09:5151160-5151185
>Gm09:5152333-5152410
>Gm09:5154901-5154956
>Gm09:5155019-5155126
>Gm09:5155857-5155962
>Gm09:5156119-5156212
>Gm09:5156324-5156372
>Gm09:5156487-5156771
>Gm09:5156899-5157318
>Gm09:5157472-5157519
>Gm09:5157665-5157711
>Gm09:5157761-5157828
>Gm09:5157859-5157999
>Gm09:5158496-5158530
>Gm09:5158759-5158840
>Gm09:5159060-5159191
>Gm09:5159314-5159573
>Gm09:5160875-5160958
>Gm09:5161284-5161359
>Gm09:5161665-5161716
>Gm09:5161911-5162044
>Gm09:5162184-5162259
>Gm09:5163179-5163247
>Gm09:5163278-5163706
>Gm09:5170217-5170433
>Gm09:5170483-5170756
>Gm09:5171138-5171180
>Gm09:5171410-5171586
>Gm09:5171790-5171884
>Gm09:5171925-5172090
>Gm09:5173370-5173430
>Gm09:5173711-5173763
>Gm09:5174582-5174659
>Gm09:5174777-5174824
>Gm09:5175496-5175769
>Gm09:5175901-5176112
>Gm09:5176219-5176262
>Gm09:5176394-5176650
>Gm09:5176705-5176738
>Gm09:5177016-5177056
>Gm09:5177414-5177501
>Gm09:5177627-5177658
>Gm09:5178510-5178551
>Gm09:5179251-5179349
>Gm09:5181744-5181783
>Gm09:5181819-5181899
>Gm09:5181950-5182008
>Gm09:5182060-5182178
>Gm09:5185403-5185455
>Gm09:5185975-5186229
>Gm09:5187021-5187057
>Gm09:5187190-5187442
>Gm09:5188530-5188579
>Gm09:5189216-5189262
>Gm09:5191529-5191565
>Gm09:5206111-5206266
>Gm09:5206904-5207005
>Gm09:5208074-5208199
>Gm09:5208270-5208329
>Gm09:5208388-5208542
>Gm09:5208676-5208723
>Gm09:5208807-5210143
>Gm09:5210196-5210586
>Gm09:5212621-5212665
>Gm09:5216131-5216173
>Gm09:5217607-5217656
>Gm09:5217703-5217761
>Gm09:5218403-5218799
>Gm09:5218918-5219228
>Gm09:5219255-5219383
>Gm09:5219578-5219702
>Gm09:5219922-5220032
>Gm09:5220119-5220177
>Gm09:5220554-5220728
>Gm09:5220881-5221086
>Gm09:5221132-5221414
>Gm09:5221438-5222238
>Gm09:5222387-5222547
>Gm09:5222673-5222972
>Gm09:5224679-5224710
>Gm09:5226990-5227142
>Gm09:5228755-5228815
>Gm09:5232549-5232581
>Gm09:5233060-5233143
>Gm09:5234570-5234684
>Gm09:5234779-5234846
>Gm09:5234881-5234990
>Gm09:5235079-5235690
>Gm09:5235932-5235959
>Gm09:5236474-5236557
>Gm09:5236718-5236834
>Gm09:5236946-5237162
>Gm09:5237225-5237340
>Gm09:5238839-5238883
>Gm09:5240911-5241127
>Gm09:5242193-5242263
>Gm09:5245349-5245432
>Gm09:5248819-5248982
>Gm09:5261887-5261932
>Gm09:5261959-5262372
>Gm09:5262721-5262925
>Gm09:5262973-5263105
>Gm09:5263287-5263319
>Gm09:5263354-5263400
>Gm09:5265532-5265596
>Gm09:5266087-5266297
>Gm09:5266448-5266517
>Gm09:5266858-5266919
>Gm09:5271038-5271267
>Gm09:5275585-5276061
>Gm09:5276186-5276425
>Gm09:5276483-5276603
>Gm09:5276727-5276826
>Gm09:5276861-5277167
>Gm09:5277202-5277640
>Gm09:5277679-5278665
>Gm09:5280314-5280348
>Gm09:5280455-5280522
>Gm09:5282124-5282151
>Gm09:5283424-5283468
>Gm09:5285790-5285840
>Gm09:5288457-5288506
>Gm09:5288654-5288736
>Gm09:5289799-5289857
>Gm09:5290309-5290377
>Gm09:5290476-5290505
>Gm09:5290532-5290570
>Gm09:5290971-5291130
>Gm09:5291422-5291453
>Gm09:5291891-5291941
>Gm09:5291990-5292049
>Gm09:5292310-5293357
>Gm09:5293464-5293564
>Gm09:5294172-5294230
>Gm09:5296001-5296055
>Gm09:5296680-5296727
>Gm09:5299871-5299942
>Gm09:5300220-5300314
>Gm09:5300850-5300932
>Gm09:5301007-5301071
>Gm09:5301094-5301701
>Gm09:5301761-5301869
>Gm09:5304218-5304269
>Gm09:5304326-5304377
>Gm09:5304676-5304747
>Gm09:5304958-5304990
>Gm09:5305153-5305327
>Gm09:5305751-5305827
>Gm09:5305969-5306020
>Gm09:5306287-5306456
>Gm09:5307059-5307132
>Gm09:5307963-5308029
>Gm09:5308327-5309081
>Gm09:5309205-5314817
>Gm09:5316359-5316476
>Gm09:5316509-5316569
>Gm09:5316857-5316891
>Gm09:5317447-5317472
>Gm09:5318926-5318959
>Gm09:5329104-5329173
>Gm09:5329234-5329294
>Gm09:5338136-5338186
>Gm09:5338417-5338466
>Gm09:5339449-5339498
>Gm09:5340143-5340170
>Gm09:5340438-5340477
>Gm09:5342208-5342246
>Gm09:5342623-5342785
>Gm09:5343010-5343065
>Gm09:5348332-5348370
>Gm09:5349962-5350028
>Gm09:5352240-5352350
>Gm09:5352790-5353700
>Gm09:5353739-5354563
>Gm09:5354840-5354923
>Gm09:5356098-5356213
>Gm09:5357712-5357790
>Gm09:5359313-5359350
>Gm09:5360589-5360629
>Gm09:5362096-5362211
>Gm09:5362800-5362858
>Gm09:5362917-5363090
>Gm09:5363145-5363208
>Gm09:5363561-5363612
>Gm09:5364088-5364143
>Gm09:5365591-5365784
>Gm09:5365914-5372509
>Gm09:5372518-5372770
>Gm09:5374068-5374103
>Gm09:5380687-5380728
>Gm09:5381758-5381888
>Gm09:5383574-5383643
>Gm09:5384379-5384462
>Gm09:5384896-5384965
>Gm09:5385972-5386062
>Gm09:5386524-5386577
>Gm09:5386930-5386961
>Gm09:5387932-5388000
>Gm09:5388423-5388495
>Gm09:5390811-5390859
>Gm09:5390990-5391070
>Gm09:5392805-5392911
>Gm09:5394188-5394250
>Gm09:5394423-5394491
>Gm09:5401979-5402053
>Gm09:5403414-5403464
>Gm09:5406067-5406158
>Gm09:5406206-5406342
>Gm09:5406369-5406636
>Gm09:5406691-5406819
>Gm09:5406875-5406977
>Gm09:5407127-5407225
>Gm09:5407251-5407335
>Gm09:5407438-5407465
>Gm09:5408535-5408697
>Gm09:5410256-5410487
>Gm09:5410611-5410664
>Gm09:5412482-5412532
>Gm09:5412617-5412650
>Gm09:5417898-5417951
>Gm09:5420455-5420615
>Gm09:5421623-5421683
>Gm09:5421698-5421755
>Gm09:5423471-5423508
>Gm09:5424085-5424118
>Gm09:5424485-5424655
>Gm09:5424937-5425032
>Gm09:5425556-5425644
>Gm09:5430982-5431025
>Gm09:5431083-5431128
>Gm09:5431196-5431233
>Gm09:5433030-5433101
>Gm09:5436993-5437351
>Gm09:5438655-5438696
>Gm09:5438776-5438846
>Gm09:5438894-5439180
>Gm09:5439226-5439259
>Gm09:5447010-5447035
>Gm09:5447216-5447413
>Gm09:5452007-5452110
>Gm09:5452264-5452331
>Gm09:5459908-5459963
>Gm09:5460282-5460318
>Gm09:5461593-5461648
>Gm09:5464908-5464941
>Gm09:5465521-5465550
>Gm09:5466615-5466749
>Gm09:5466797-5466843
>Gm09:5467268-5467297
>Gm09:5467621-5467663
>Gm09:5467785-5467874
>Gm09:5469100-5469171
>Gm09:5471465-5471587
>Gm09:5471628-5471724
>Gm09:5477167-5477198
>Gm09:5477705-5477750
>Gm09:5478911-5478943
>Gm09:5482481-5482565
>Gm09:5482815-5482941
>Gm09:5484090-5484134
>Gm09:5484156-5484202
>Gm09:5486230-5486318
>Gm09:5487206-5487257
>Gm09:5491595-5492940
>Gm09:5495762-5495923
>Gm09:5496205-5496296
>Gm09:5496392-5496443
>Gm09:5497248-5497319
>Gm09:5499351-5499409
>Gm09:5499440-5499472
>Gm09:5500415-5500450
>Gm09:5502010-5502048
>Gm09:5504169-5504201
>Gm09:5504388-5504977
>Gm09:5505058-5506745
>Gm09:5506785-5506956
>Gm09:5507309-5507422
>Gm09:5508848-5508911
>Gm09:5509084-5509244
>Gm09:5509426-5509514
>Gm09:5509585-5509643
>Gm09:5509747-5509847
>Gm09:5509877-5510083
>Gm09:5510266-5510339
>Gm09:5510377-5510467
>Gm09:5510546-5510575
>Gm09:5510816-5511083
>Gm09:5511793-5511901
>Gm09:5513542-5513670
>Gm09:5514092-5514126
>Gm09:5514555-5514838
>Gm09:5518786-5518862
>Gm09:5523556-5526204
>Gm09:5530170-5530225
>Gm09:5531091-5531154
>Gm09:5531254-5531365
>Gm09:5531773-5531841
>Gm09:5532003-5532058
>Gm09:5533516-5533618
>Gm09:5537019-5537053
>Gm09:5537686-5537772
>Gm09:5538058-5538220
>Gm09:5538317-5538500
>Gm09:5538975-5539178
>Gm09:5539247-5539394
>Gm09:5540829-5540879
>Gm09:5541026-5541042
>Gm09:5541142-5541156
>Gm09:5541545-5542096
>Gm09:5542204-5542254
>Gm09:5542313-5542569
>Gm09:5542744-5542824
>Gm09:5542864-5543031
>Gm09:5543109-5543319
>Gm09:5543460-5543628
>Gm09:5543781-5543961
>Gm09:5544039-5544126
>Gm09:5544282-5544740
>Gm09:5545181-5545673
>Gm09:5545841-5545954
>Gm09:5548123-5548672
>Gm09:5548969-5549030
>Gm09:5549967-5550018
>Gm09:5551163-5551280
>Gm09:5551922-5552019
>Gm09:5552189-5552232
>Gm09:5555352-5555656
>Gm09:5556689-5556717
>Gm09:5556752-5556803
>Gm09:5556984-5557131
>Gm09:5557224-5557498
>Gm09:5557640-5557730
>Gm09:5557832-5557951
>Gm09:5561483-5561607
>Gm09:5567175-5567208
>Gm09:5567240-5567279
>Gm09:5571838-5571933
>Gm09:5580520-5580567
>Gm09:5586885-5587011
>Gm09:5587340-5587391
>Gm09:5589507-5589555
>Gm09:5590813-5590843
>Gm09:5594567-5594626
>Gm09:5594865-5594936
>Gm09:5595140-5597724
>Gm09:5597763-5598266
>Gm09:5598568-5598600
>Gm09:5605222-5605263
>Gm09:5608165-5608202
>Gm09:5612949-5613027
>Gm09:5617338-5617372
>Gm09:5620594-5621552
>Gm09:5623577-5623742
>Gm09:5632962-5633107
>Gm09:5633880-5634045
>Gm09:5634600-5634665
>Gm09:5635373-5635504
>Gm09:5635580-5635691
>Gm09:5641719-5641757
>Gm09:5642350-5642392
>Gm09:5645221-5645291
>Gm09:5645431-5645510
>Gm09:5646626-5646757
>Gm09:5646977-5647032
>Gm09:5648741-5648830
>Gm09:5649744-5649774
>Gm09:5650244-5650281
>Gm09:5650834-5650881
>Gm09:5651096-5651150
>Gm09:5651948-5652002
>Gm09:5652844-5652882
>Gm09:5653478-5653512
>Gm09:5653585-5654925
>Gm09:5655161-5655216
>Gm09:5656303-5656416
>Gm09:5656510-5656574
>Gm09:5657317-5657360
>Gm09:5657723-5657802
>Gm09:5658981-5659059
>Gm09:5659457-5659548
>Gm09:5660214-5660319
>Gm09:5660462-5660494
>Gm09:5660650-5660742
>Gm09:5660866-5660920
>Gm09:5661237-5661351
>Gm09:5661763-5661901
>Gm09:5661974-5662028
>Gm09:5662064-5662323
>Gm09:5662350-5662377
>Gm09:5662422-5662542
>Gm09:5662703-5662887
>Gm09:5662944-5662994
>Gm09:5663398-5663514
>Gm09:5664064-5664171
>Gm09:5664983-5665092
>Gm09:5668186-5668242
>Gm09:5669009-5669074
>Gm09:5669185-5669223
>Gm09:5670127-5670187
>Gm09:5670263-5670390
>Gm09:5679687-5679744
>Gm09:5681147-5681306
>Gm09:5681413-5681459
>Gm09:5682348-5682412
>Gm09:5683239-5683314
>Gm09:5684077-5684134
>Gm09:5684228-5684304
>Gm09:5685007-5685087
>Gm09:5685477-5685522
>Gm09:5685593-5685667
>Gm09:5685781-5685881
>Gm09:5685927-5686004
>Gm09:5686524-5686565
>Gm09:5686834-5686873
>Gm09:5687400-5688216
>Gm09:5688261-5688427
>Gm09:5692128-5692295
>Gm09:5693178-5693249
>Gm09:5693272-5693349
>Gm09:5694144-5694189
>Gm09:5694289-5694371
>Gm09:5694573-5694804
>Gm09:5695154-5695193
>Gm09:5695357-5695482
>Gm09:5695545-5695585
>Gm09:5695746-5695872
>Gm09:5695994-5696097
>Gm09:5696150-5696266
>Gm09:5696329-5696371
>Gm09:5696396-5696775
>Gm09:5696905-5697303
>Gm09:5697336-5697771
>Gm09:5697873-5697914
>Gm09:5698012-5698070
>Gm09:5698178-5698220
>Gm09:5698697-5699008
>Gm09:5699366-5699400
>Gm09:5699522-5699555
>Gm09:5699663-5699839
>Gm09:5700074-5700765
>Gm09:5700860-5700899
>Gm09:5700933-5701048
>Gm09:5701100-5703392
>Gm09:5703450-5703520
>Gm09:5703654-5704354
>Gm09:5704392-5704836
>Gm09:5704906-5705242
>Gm09:5705279-5705764
>Gm09:5706056-5706194
>Gm09:5706857-5707099
>Gm09:5707171-5707372
>Gm09:5707479-5707551
>Gm09:5707819-5707970
>Gm09:5708201-5708260
>Gm09:5709331-5709365
>Gm09:5711101-5711272
>Gm09:5711436-5711504
>Gm09:5711627-5711717
>Gm09:5713558-5713701
>Gm09:5713755-5713795
>Gm09:5714081-5720411
>Gm09:5723759-5723795
>Gm09:5724403-5724462
>Gm09:5725372-5725486
>Gm09:5728790-5728855
>Gm09:5730092-5730124
>Gm09:5730965-5731189
>Gm09:5732405-5732453
>Gm09:5732942-5732977
>Gm09:5733068-5733101
>Gm09:5735828-5735982
>Gm09:5737799-5737883
>Gm09:5742576-5742642
>Gm09:5743316-5743359
>Gm09:5743434-5743541
>Gm09:5744360-5744505
>Gm09:5745254-5745291
>Gm09:5745426-5745472
>Gm09:5745623-5745659
>Gm09:5746636-5746691
>Gm09:5746958-5747177
>Gm09:5747386-5747430
>Gm09:5748990-5749048
>Gm09:5749240-5749277
>Gm09:5751950-5752314
>Gm09:5760603-5760652
>Gm09:5763040-5763190
>Gm09:5763831-5763994
>Gm09:5765846-5765996
>Gm09:5767850-5768112
>Gm09:5777816-5777867
>Gm09:5777988-5778052
>Gm09:5781526-5781632
>Gm09:5781825-5781979
>Gm09:5782485-5782532
>Gm09:5783063-5783162
>Gm09:5783418-5783488
>Gm09:5791531-5791603
>Gm09:5792504-5792741
>Gm09:5792853-5795756
>Gm09:5795788-5797579
>Gm09:5797601-5798023
>Gm09:5798663-5798719
>Gm09:5800961-5801024
>Gm09:5801050-5801099
>Gm09:5802836-5802904
>Gm09:5803427-5803501
>Gm09:5803617-5803659
>Gm09:5804340-5804369
>Gm09:5805050-5805106
>Gm09:5810009-5810048
>Gm09:5810188-5810257
>Gm09:5811386-5811602
>Gm09:5813718-5813830
>Gm09:5814364-5814477
>Gm09:5814616-5814691
>Gm09:5814991-5815039
>Gm09:5816390-5816671
>Gm09:5817314-5817361
>Gm09:5822347-5822411
>Gm09:5822444-5822502
>Gm09:5824017-5824166
>Gm09:5824273-5824374
>Gm09:5824707-5824892
>Gm09:5825418-5825635
>Gm09:5825724-5825851
>Gm09:5825853-5825898
>Gm09:5828236-5828403
>Gm09:5828478-5828551
>Gm09:5828927-5829187
>Gm09:5829278-5829485
>Gm09:5830983-5831212
>Gm09:5831419-5831850
>Gm09:5831876-5831997
>Gm09:5832012-5832489
>Gm09:5832779-5832851
>Gm09:5834046-5834099
>Gm09:5834378-5834455
>Gm09:5835893-5835928
>Gm09:5836689-5836762
>Gm09:5836880-5836932
>Gm09:5837755-5837887
>Gm09:5838057-5838098
>Gm09:5838797-5838826
>Gm09:5842888-5842980
>Gm09:5843337-5843377
>Gm09:5843519-5845805
>Gm09:5849653-5849864
>Gm09:5851515-5851872
>Gm09:5853356-5853424
>Gm09:5855538-5855652
>Gm09:5858479-5858517
>Gm09:5860542-5860588
>Gm09:5862561-5862709
>Gm09:5863512-5863591
>Gm09:5865146-5865192
>Gm09:5865960-5866194
>Gm09:5866766-5866880
>Gm09:5868230-5868300
>Gm09:5869557-5869672
>Gm09:5870338-5870434
>Gm09:5872737-5875076
>Gm09:5879343-5879372
>Gm09:5880740-5880845
>Gm09:5882665-5885533
>Gm09:5885633-5888234
>Gm09:5889955-5890085
>Gm09:5890537-5890698
>Gm09:5890922-5890964
>Gm09:5892930-5893049
>Gm09:5895451-5895497
>Gm09:5895587-5895728
>Gm09:5895772-5895800
>Gm09:5895846-5895952
>Gm09:5896029-5896058
>Gm09:5901897-5901927
>Gm09:5904902-5904972
>Gm09:5905454-5905524
>Gm09:5905580-5905653
>Gm09:5907209-5907359
>Gm09:5907448-5907479
>Gm09:5910204-5910424
>Gm09:5914587-5914928
>Gm09:5914972-5915115
>Gm09:5915155-5915283
>Gm09:5915447-5915739
>Gm09:5915767-5915796
>Gm09:5915843-5917173
>Gm09:5917224-5918918
>Gm09:5919007-5919455
>Gm09:5919553-5919919
>Gm09:5920651-5920723
>Gm09:5921038-5921110
>Gm09:5921484-5921537
>Gm09:5922153-5922219
>Gm09:5922662-5922688
>Gm09:5925304-5925358
>Gm09:5926224-5926375
>Gm09:5931105-5931182
>Gm09:5931236-5931295
>Gm09:5936046-5936085
>Gm09:5943938-5944022
>Gm09:5954155-5954223
>Gm09:5955107-5955151
>Gm09:5955214-5955306
>Gm09:5956274-5956310
>Gm09:5957469-5957610
>Gm09:5963184-5963239
>Gm09:5964440-5964533
>Gm09:5968110-5968169
>Gm09:5968965-5969030
>Gm09:5972998-5973132
>Gm09:5978675-5978719
>Gm09:5978890-5978962
>Gm09:5980201-5980260
>Gm09:5983380-5983458
>Gm09:5983498-5985582
>Gm09:5985723-5985815
>Gm09:5985987-5986073
>Gm09:5986371-5986421
>Gm09:5987004-5987053
>Gm09:5987169-5987491
>Gm09:5987526-5987690
>Gm09:5987713-5987805
>Gm09:5987927-5988016
>Gm09:5988169-5988321
>Gm09:5988488-5988556
>Gm09:5988570-5988688
>Gm09:5988746-5988795
>Gm09:5988885-5988968
>Gm09:5989886-5989924
>Gm09:5991984-5992054
>Gm09:5995674-5995805
>Gm09:5997345-5997447
>Gm09:5998066-5998132
>Gm09:5998242-5998284
>Gm09:6000195-6000288
>Gm09:6001321-6001355
>Gm09:6004039-6004077
>Gm09:6021329-6021374
>Gm09:6022210-6022283
>Gm09:6022752-6022840
>Gm09:6022951-6023041
>Gm09:6024240-6024339
>Gm09:6024461-6024494
>Gm09:6026115-6026225
>Gm09:6028448-6028601
>Gm09:6044507-6045515
>Gm09:6045583-6046283
>Gm09:6046314-6047349
>Gm09:6047719-6047845
>Gm09:6048331-6048365
>Gm09:6048430-6048534
>Gm09:6048785-6050040
>Gm09:6050121-6050317
>Gm09:6050329-6050370
>Gm09:6050420-6050487
>Gm09:6050640-6050674
>Gm09:6051448-6051482
>Gm09:6053175-6053273
>Gm09:6055862-6055898
>Gm09:6056391-6056458
>Gm09:6056527-6056585
>Gm09:6057681-6057780
>Gm09:6058131-6058218
>Gm09:6059711-6060080
>Gm09:6060607-6061045
>Gm09:6061129-6061404
>Gm09:6061460-6061764
>Gm09:6061799-6061933
>Gm09:6064092-6066618
>Gm09:6067332-6067388
>Gm09:6070024-6070083
>Gm09:6070842-6070886
>Gm09:6071217-6071252
>Gm09:6071743-6071810
>Gm09:6072071-6072201
>Gm09:6072260-6072352
>Gm09:6076244-6076292
>Gm09:6076821-6076889
>Gm09:6076913-6077005
>Gm09:6077083-6077201
>Gm09:6077237-6077293
>Gm09:6077652-6077716
>Gm09:6077835-6078029
>Gm09:6078181-6078281
>Gm09:6079482-6079526
>Gm09:6079693-6080583
>Gm09:6080663-6088041
>Gm09:6088119-6088401
>Gm09:6088459-6090392
>Gm09:6090535-6093856
>Gm09:6094738-6094803
>Gm09:6094882-6095161
>Gm09:6097774-6097799
>Gm09:6099351-6099383
>Gm09:6102178-6102244
>Gm09:6107068-6107114
>Gm09:6113026-6113217
>Gm09:6116714-6116750
>Gm09:6117590-6117700
>Gm09:6120076-6120134
>Gm09:6120340-6120455
>Gm09:6120847-6120896
>Gm09:6121752-6121884
>Gm09:6123294-6123389
>Gm09:6123818-6124013
>Gm09:6124149-6124196
>Gm09:6128549-6128601
>Gm09:6129295-6129648
>Gm09:6129687-6129751
>Gm09:6129819-6129961
>Gm09:6130037-6130086
>Gm09:6130123-6130486
>Gm09:6130814-6131029
>Gm09:6131260-6131323
>Gm09:6133185-6133230
>Gm09:6134075-6134194
>Gm09:6134814-6135177
>Gm09:6135889-6136036
>Gm09:6136153-6136388
>Gm09:6136635-6136723
>Gm09:6136843-6136957
>Gm09:6137008-6137102
>Gm09:6137252-6137349
>Gm09:6137450-6137573
>Gm09:6137752-6137900
>Gm09:6137945-6138270
>Gm09:6138633-6139054
>Gm09:6139160-6139393
>Gm09:6139453-6139651
>Gm09:6139820-6139874
>Gm09:6140199-6140507
>Gm09:6140525-6140653
>Gm09:6140837-6141052
>Gm09:6141238-6141279
>Gm09:6141658-6141770
>Gm09:6141816-6141925
>Gm09:6141998-6142137
>Gm09:6142364-6142437
>Gm09:6143283-6143326
>Gm09:6143552-6143849
>Gm09:6143944-6144308
>Gm09:6144668-6145282
>Gm09:6145481-6145822
>Gm09:6146395-6146751
>Gm09:6146903-6147016
>Gm09:6147372-6147424
>Gm09:6147469-6147581
>Gm09:6150325-6150354
>Gm09:6150801-6150913
>Gm09:6152949-6153509
>Gm09:6153685-6154299
>Gm09:6154526-6154839
>Gm09:6154961-6155003
>Gm09:6155454-6156039
>Gm09:6156466-6156615
>Gm09:6158082-6158187
>Gm09:6160087-6160153
>Gm09:6165509-6165694
>Gm09:6165740-6165849
>Gm09:6167342-6167387
>Gm09:6169650-6169695
>Gm09:6170561-6170657
>Gm09:6170981-6171045
>Gm09:6174789-6174882
>Gm09:6176867-6176916
>Gm09:6177770-6177818
>Gm09:6178112-6178207
>Gm09:6178589-6178755
>Gm09:6179198-6179331
>Gm09:6179362-6179446
>Gm09:6179615-6179635
>Gm09:6180635-6183622
>Gm09:6185064-6185175
>Gm09:6185670-6185742
>Gm09:6190472-6190538
>Gm09:6190961-6191071
>Gm09:6191558-6191714
>Gm09:6192264-6192317
>Gm09:6192405-6192449
>Gm09:6193360-6193388
>Gm09:6195521-6195556
>Gm09:6197974-6198112
>Gm09:6198719-6198811
>Gm09:6200007-6200083
>Gm09:6202053-6202263
>Gm09:6206087-6206140
>Gm09:6208282-6208428
>Gm09:6209662-6209696
>Gm09:6211643-6211755
>Gm09:6214371-6214473
>Gm09:6214691-6215225
>Gm09:6217447-6217546
>Gm09:6217636-6217753
>Gm09:6218059-6218187
>Gm09:6218639-6221018
>Gm09:6221906-6221982
>Gm09:6227120-6227158
>Gm09:6228142-6231772
>Gm09:6232783-6232818
>Gm09:6234386-6234502
>Gm09:6234766-6234968
>Gm09:6235103-6235251
>Gm09:6235333-6235357
>Gm09:6235466-6235509
>Gm09:6242835-6242885
>Gm09:6243631-6243669
>Gm09:6243976-6244177
>Gm09:6244347-6244411
>Gm09:6244982-6245024
>Gm09:6245115-6245184
>Gm09:6245243-6245367
>Gm09:6245788-6245883
>Gm09:6245931-6246065
>Gm09:6248718-6248905
>Gm09:6249020-6249239
>Gm09:6249334-6249675
>Gm09:6250256-6250285
>Gm09:6252226-6252265
>Gm09:6254116-6254181
>Gm09:6254215-6254295
>Gm09:6256121-6256179
>Gm09:6257278-6257321
>Gm09:6258011-6258055
>Gm09:6258257-6258317
>Gm09:6261925-6261984
>Gm09:6262172-6262330
>Gm09:6262434-6262484
>Gm09:6262514-6262912
>Gm09:6263024-6263139
>Gm09:6263512-6263620
>Gm09:6264191-6264474
>Gm09:6264558-6264796
>Gm09:6266625-6266672
>Gm09:6268220-6268864
>Gm09:6268955-6269039
>Gm09:6269134-6272402
>Gm09:6272608-6274698
>Gm09:6275468-6275702
>Gm09:6277870-6277960
>Gm09:6279370-6279448
>Gm09:6279703-6279759
>Gm09:6280453-6282327
>Gm09:6284934-6285366
>Gm09:6290450-6290579
>Gm09:6290638-6291015
>Gm09:6291589-6291644
>Gm09:6292231-6292375
>Gm09:6292665-6297501
>Gm09:6297667-6297703
>Gm09:6304028-6304396
>Gm09:6304424-6304693
>Gm09:6307984-6308084
>Gm09:6308290-6308383
>Gm09:6310561-6310646
>Gm09:6316384-6316475
>Gm09:6317576-6317627
>Gm09:6319301-6319454
>Gm09:6319512-6319588
>Gm09:6320888-6320972
>Gm09:6325141-6325192
>Gm09:6326630-6326660
>Gm09:6327902-6327991
>Gm09:6328300-6328454
>Gm09:6328838-6328879
>Gm09:6328941-6329168
>Gm09:6329217-6330268
>Gm09:6330290-6330758
>Gm09:6330875-6331818
>Gm09:6331849-6332266
>Gm09:6332328-6332841
>Gm09:6332876-6333081
>Gm09:6334613-6334748
>Gm09:6334960-6342425
>Gm09:6342530-6343032
>Gm09:6343065-6343326
>Gm09:6343373-6343560
>Gm09:6344841-6344894
>Gm09:6345905-6345980
>Gm09:6346701-6346774
>Gm09:6346857-6346935
>Gm09:6347083-6347364
>Gm09:6347388-6347710
>Gm09:6347738-6347858
>Gm09:6347904-6349187
>Gm09:6349216-6349364
>Gm09:6349492-6349538
>Gm09:6349584-6349668
>Gm09:6351915-6352045
>Gm09:6352071-6352728
>Gm09:6354591-6354847
>Gm09:6355334-6355391
>Gm09:6355614-6355678
>Gm09:6355754-6355830
>Gm09:6355910-6355995
>Gm09:6356008-6356051
>Gm09:6356110-6356195
>Gm09:6356226-6356283
>Gm09:6357006-6357073
>Gm09:6357683-6357742
>Gm09:6357811-6358099
>Gm09:6358239-6358378
>Gm09:6358446-6358951
>Gm09:6359112-6359162
>Gm09:6359895-6359953
>Gm09:6361608-6361899
>Gm09:6363087-6363168
>Gm09:6363203-6363286
>Gm09:6363458-6363524
>Gm09:6363959-6364275
>Gm09:6364331-6364455
>Gm09:6364977-6365082
>Gm09:6366426-6366499
>Gm09:6366832-6366992
>Gm09:6367057-6367158
>Gm09:6369386-6369447
>Gm09:6374399-6374706
>Gm09:6375378-6375462
>Gm09:6375828-6375894
>Gm09:6378825-6378854
>Gm09:6383768-6383885
>Gm09:6383927-6384063
>Gm09:6384619-6384868
>Gm09:6385120-6385222
>Gm09:6385307-6385385
>Gm09:6386637-6386668
>Gm09:6387113-6387362
>Gm09:6387464-6387592
>Gm09:6388129-6390178
>Gm09:6390254-6390354
>Gm09:6390388-6393326
>Gm09:6393354-6394316
>Gm09:6394903-6394936
>Gm09:6397610-6397696
>Gm09:6397753-6397820
>Gm09:6399968-6400005
>Gm09:6403050-6403082
>Gm09:6404626-6404770
>Gm09:6405821-6405874
>Gm09:6406662-6406708
>Gm09:6406771-6409607
>Gm09:6409772-6409801
>Gm09:6411592-6411648
>Gm09:6417501-6417558
>Gm09:6417699-6418051
>Gm09:6418395-6418434
>Gm09:6418515-6418671
>Gm09:6418812-6418891
>Gm09:6419030-6419089
>Gm09:6419246-6419415
>Gm09:6419511-6419571
>Gm09:6420148-6420183
>Gm09:6420218-6420280
>Gm09:6421021-6421129
>Gm09:6421176-6421215
>Gm09:6421268-6421309
>Gm09:6422294-6422338
>Gm09:6422589-6422764
>Gm09:6423914-6423959
>Gm09:6426589-6426639
>Gm09:6427226-6427338
>Gm09:6434980-6435050
>Gm09:6441202-6441267
>Gm09:6441337-6441372
>Gm09:6441962-6441995
>Gm09:6444786-6445213
>Gm09:6445269-6445801
>Gm09:6445840-6447856
>Gm09:6451889-6451934
>Gm09:6452112-6452175
>Gm09:6456246-6456294
>Gm09:6460297-6460363
>Gm09:6460988-6461261
>Gm09:6465548-6465584
>Gm09:6465632-6469665
>Gm09:6469720-6470761
>Gm09:6471517-6471558
>Gm09:6471634-6471667
>Gm09:6472207-6472241
>Gm09:6472673-6472725
>Gm09:6481166-6481218
>Gm09:6481315-6481376
>Gm09:6482247-6483698
>Gm09:6483732-6485558
>Gm09:6485689-6488954
>Gm09:6488978-6489471
>Gm09:6489525-6489729
>Gm09:6489862-6489896
>Gm09:6490118-6490166
>Gm09:6490204-6490249
>Gm09:6491686-6500916
>Gm09:6501297-6501356
>Gm09:6501452-6501604
>Gm09:6504789-6504854
>Gm09:6509659-6509795
>Gm09:6509834-6509875
>Gm09:6509934-6510011
>Gm09:6510065-6510533
>Gm09:6510915-6510981
>Gm09:6511135-6511872
>Gm09:6512028-6512184
>Gm09:6512271-6512369
>Gm09:6512526-6512683
>Gm09:6512730-6512838
>Gm09:6512965-6513060
>Gm09:6513324-6513604
>Gm09:6513772-6513851
>Gm09:6513969-6514109
>Gm09:6514286-6514341
>Gm09:6514511-6515166
>Gm09:6515200-6515264
>Gm09:6515377-6515594
>Gm09:6515708-6515908
>Gm09:6516089-6516180
>Gm09:6516680-6516707
>Gm09:6516884-6516918
>Gm09:6519730-6519773
>Gm09:6520472-6520585
>Gm09:6520691-6520905
>Gm09:6522543-6523229
>Gm09:6523334-6524648
>Gm09:6528924-6528989
>Gm09:6537072-6537230
>Gm09:6537544-6537605
>Gm09:6539961-6540004
>Gm09:6542071-6542197
>Gm09:6543566-6543597
>Gm09:6552122-6552154
>Gm09:6552229-6552333
>Gm09:6552795-6552827
>Gm09:6554669-6554723
>Gm09:6556305-6556361
>Gm09:6559122-6559169
>Gm09:6559200-6559254
>Gm09:6566030-6566064
>Gm09:6566599-6566720
>Gm09:6566857-6566954
>Gm09:6568298-6568376
>Gm09:6568607-6568648
>Gm09:6569459-6569500
>Gm09:6569724-6570028
>Gm09:6570672-6570714
>Gm09:6570860-6570904
>Gm09:6572519-6572574
>Gm09:6576714-6576741
>Gm09:6579890-6582400
>Gm09:6583702-6583727
>Gm09:6584987-6585211
>Gm09:6585338-6585385
>Gm09:6585453-6585512
>Gm09:6585613-6586833
>Gm09:6586898-6588701
>Gm09:6588797-6589188
>Gm09:6589372-6589472
>Gm09:6589810-6589854
>Gm09:6592567-6592604
>Gm09:6595416-6595451
>Gm09:6595831-6595965
>Gm09:6596822-6597358
>Gm09:6597396-6597846
>Gm09:6598536-6598682
>Gm09:6598957-6599143
>Gm09:6600120-6600156
>Gm09:6601645-6601670
>Gm09:6602127-6602187
>Gm09:6602536-6602718
>Gm09:6602777-6602910
>Gm09:6603124-6603192
>Gm09:6603253-6603282
>Gm09:6603350-6603460
>Gm09:6604575-6604678
>Gm09:6605440-6608452
>Gm09:6608916-6609410
>Gm09:6609451-6609711
>Gm09:6609754-6610086
>Gm09:6610620-6610745
>Gm09:6611321-6611354
>Gm09:6612349-6612418
>Gm09:6612455-6612797
>Gm09:6612829-6612936
>Gm09:6612962-6613027
>Gm09:6613078-6613614
>Gm09:6613659-6613694
>Gm09:6614427-6614505
>Gm09:6615276-6615347
>Gm09:6615604-6615636
>Gm09:6616124-6622444
>Gm09:6625097-6625198
>Gm09:6625497-6625543
>Gm09:6625630-6625690
>Gm09:6627514-6627551
>Gm09:6627651-6627665
>Gm09:6628236-6628303
>Gm09:6628537-6628578
>Gm09:6629308-6629457
>Gm09:6633787-6633859
>Gm09:6634537-6634563
>Gm09:6634740-6635336
>Gm09:6635576-6635653
>Gm09:6635731-6635792
>Gm09:6635805-6635839
>Gm09:6635961-6635996
>Gm09:6636222-6636437
>Gm09:6636579-6637162
>Gm09:6637203-6637428
>Gm09:6637487-6638028
>Gm09:6638052-6638395
>Gm09:6638448-6638484
>Gm09:6638660-6639089
>Gm09:6639159-6639236
>Gm09:6639340-6639742
>Gm09:6639801-6640310
>Gm09:6640423-6641587
>Gm09:6641639-6641734
>Gm09:6641775-6642160
>Gm09:6642237-6642361
>Gm09:6642489-6642647
>Gm09:6642764-6642840
>Gm09:6642858-6643446
>Gm09:6643525-6644343
>Gm09:6645064-6645078
>Gm09:6647740-6647861
>Gm09:6648348-6648404
>Gm09:6649638-6649749
>Gm09:6650959-6651056
>Gm09:6651117-6651171
>Gm09:6651259-6651349
>Gm09:6654187-6654303
>Gm09:6654406-6654434
>Gm09:6654511-6654584
>Gm09:6654657-6654712
>Gm09:6654829-6655094
>Gm09:6655196-6655233
>Gm09:6655306-6655362
>Gm09:6655428-6655476
>Gm09:6655536-6655618
>Gm09:6655667-6655702
>Gm09:6656487-6656527
>Gm09:6656764-6656837
>Gm09:6656958-6657001
>Gm09:6657120-6657156
>Gm09:6657202-6657269
>Gm09:6659736-6659764
>Gm09:6659877-6659943
>Gm09:6661045-6661093
>Gm09:6661333-6661366
>Gm09:6664393-6664461
>Gm09:6664834-6664863
>Gm09:6665784-6665911
>Gm09:6669206-6669278
>Gm09:6670409-6670464
>Gm09:6670546-6670597
>Gm09:6670899-6670953
>Gm09:6671168-6671272
>Gm09:6671317-6671424
>Gm09:6671572-6672154
>Gm09:6672187-6672486
>Gm09:6673074-6673466
>Gm09:6674381-6674484
>Gm09:6676513-6676567
>Gm09:6680498-6680576
>Gm09:6682361-6682403
>Gm09:6684051-6685210
>Gm09:6688678-6689180
>Gm09:6689239-6689723
>Gm09:6692147-6692173
>Gm09:6693597-6693826
>Gm09:6693953-6694051
>Gm09:6694146-6694320
>Gm09:6699953-6700017
>Gm09:6700223-6700272
>Gm09:6700342-6700480
>Gm09:6701247-6701288
>Gm09:6701635-6701905
>Gm09:6701972-6702327
>Gm09:6706543-6706585
>Gm09:6706969-6707088
>Gm09:6707692-6708141
>Gm09:6708641-6708698
>Gm09:6709403-6709480
>Gm09:6709534-6709807
>Gm09:6709838-6710891
>Gm09:6713556-6713598
>Gm09:6714855-6714899
>Gm09:6717759-6717793
>Gm09:6719465-6719591
>Gm09:6719725-6719839
>Gm09:6720175-6721358
>Gm09:6721383-6721736
>Gm09:6722079-6722109
>Gm09:6722153-6722616
>Gm09:6722697-6724434
>Gm09:6724483-6724637
>Gm09:6724676-6725322
>Gm09:6725423-6725784
>Gm09:6725822-6725858
>Gm09:6725876-6727235
>Gm09:6727272-6727767
>Gm09:6727851-6728001
>Gm09:6728042-6728099
>Gm09:6728357-6728662
>Gm09:6728798-6729030
>Gm09:6729152-6729190
>Gm09:6729231-6729459
>Gm09:6729518-6729635
>Gm09:6729678-6730077
>Gm09:6730148-6730482
>Gm09:6730626-6730658
>Gm09:6730779-6731234
>Gm09:6731356-6731428
>Gm09:6731476-6731676
>Gm09:6733363-6733406
>Gm09:6734159-6734195
>Gm09:6735290-6735319
>Gm09:6736411-6736474
>Gm09:6738369-6748877
>Gm09:6749384-6749435
>Gm09:6753926-6753975
>Gm09:6754353-6754411
>Gm09:6754935-6754995
>Gm09:6755043-6755092
>Gm09:6755180-6755266
>Gm09:6755356-6755437
>Gm09:6755477-6755571
>Gm09:6755959-6756009
>Gm09:6756040-6756072
>Gm09:6756129-6756263
>Gm09:6757236-6757283
>Gm09:6757358-6758899
>Gm09:6758921-6759030
>Gm09:6759791-6759894
>Gm09:6761717-6761888
>Gm09:6763649-6763684
>Gm09:6764660-6764702
>Gm09:6764749-6764786
>Gm09:6770056-6770124
>Gm09:6774863-6775207
>Gm09:6775683-6775717
>Gm09:6776244-6776431
>Gm09:6776517-6777413
>Gm09:6777490-6777662
>Gm09:6778002-6778212
>Gm09:6778577-6778603
>Gm09:6778626-6778796
>Gm09:6780107-6780188
>Gm09:6780239-6780352
>Gm09:6781142-6781438
>Gm09:6782427-6783395
>Gm09:6786659-6787813
>Gm09:6787881-6788197
>Gm09:6788248-6789363
>Gm09:6789393-6790674
>Gm09:6790738-6792515
>Gm09:6796817-6796952
>Gm09:6797163-6797275
>Gm09:6798666-6798740
>Gm09:6798918-6798944
>Gm09:6799016-6799129
>Gm09:6799256-6799340
>Gm09:6799390-6799436
>Gm09:6799478-6799725
>Gm09:6800101-6800138
>Gm09:6800949-6800989
>Gm09:6801570-6801601
>Gm09:6801664-6801716
>Gm09:6801884-6801937
>Gm09:6802215-6802261
>Gm09:6802487-6802824
>Gm09:6802917-6803038
>Gm09:6803074-6803132
>Gm09:6805334-6805484
>Gm09:6805759-6805821
>Gm09:6807950-6807995
>Gm09:6808297-6808450
>Gm09:6808525-6808741
>Gm09:6809399-6809442
>Gm09:6810103-6810139
>Gm09:6810630-6810704
>Gm09:6812063-6812105
>Gm09:6812347-6812561
>Gm09:6813821-6813977
>Gm09:6814554-6814597
>Gm09:6814965-6815185
>Gm09:6815217-6815474
>Gm09:6815748-6820122
>Gm09:6820222-6820236
>Gm09:6820261-6826035
>Gm09:6826192-6826585
>Gm09:6827274-6827414
>Gm09:6827471-6829234
>Gm09:6829308-6833542
>Gm09:6833606-6834629
>Gm09:6834663-6835476
>Gm09:6835499-6838786
>Gm09:6838826-6838928
>Gm09:6839409-6839449
>Gm09:6842396-6842488
>Gm09:6843523-6843624
>Gm09:6843690-6843987
>Gm09:6847175-6847227
>Gm09:6847710-6847765
>Gm09:6850844-6850955
>Gm09:6851650-6851681
>Gm09:6851936-6852007
>Gm09:6852049-6855844
>Gm09:6855896-6856182
>Gm09:6856256-6856321
>Gm09:6858908-6858973
>Gm09:6859156-6859287
>Gm09:6859352-6859414
>Gm09:6859461-6859621
>Gm09:6860141-6860185
>Gm09:6864694-6864783
>Gm09:6864965-6865704
>Gm09:6865748-6865834
>Gm09:6866070-6866130
>Gm09:6866176-6866426
>Gm09:6866695-6866820
>Gm09:6867081-6867114
>Gm09:6867257-6869850
>Gm09:6870651-6870809
>Gm09:6870892-6871074
>Gm09:6871111-6871142
>Gm09:6871431-6871495
>Gm09:6871613-6871727
>Gm09:6872296-6872337
>Gm09:6872675-6872751
>Gm09:6872846-6873175
>Gm09:6873290-6873496
>Gm09:6873580-6874085
>Gm09:6874153-6874488
>Gm09:6874526-6874906
>Gm09:6874954-6878958
>Gm09:6879150-6879437
>Gm09:6879642-6879672
>Gm09:6879780-6879898
>Gm09:6883604-6883719
>Gm09:6884664-6884734
>Gm09:6887247-6887385
>Gm09:6888673-6888755
>Gm09:6889079-6889176
>Gm09:6889240-6889327
>Gm09:6889639-6889834
>Gm09:6889918-6889956
>Gm09:6890071-6893439
>Gm09:6893471-6893989
>Gm09:6894044-6894399
>Gm09:6894587-6894734
>Gm09:6894889-6894955
>Gm09:6895093-6895169
>Gm09:6895562-6895615
>Gm09:6896173-6896225
>Gm09:6896698-6896813
>Gm09:6896946-6896986
>Gm09:6897773-6898655
>Gm09:6898737-6898771
>Gm09:6898811-6898976
>Gm09:6899004-6899062
>Gm09:6902675-6902947
>Gm09:6903468-6903522
>Gm09:6909436-6909481
>Gm09:6910657-6910716
>Gm09:6912026-6912172
>Gm09:6914713-6914748
>Gm09:6915779-6915814
>Gm09:6919492-6919571
>Gm09:6921288-6921398
>Gm09:6921902-6922265
>Gm09:6923111-6923151
>Gm09:6925087-6925980
>Gm09:6926278-6926343
>Gm09:6926854-6926906
>Gm09:6927104-6927371
>Gm09:6927471-6927485
>Gm09:6928387-6928470
>Gm09:6928799-6929138
>Gm09:6929184-6929236
>Gm09:6929607-6929644
>Gm09:6930238-6930482
>Gm09:6931716-6931772
>Gm09:6931811-6931920
>Gm09:6934219-6934258
>Gm09:6935237-6935343
>Gm09:6936016-6936404
>Gm09:6938084-6938110
>Gm09:6941989-6942478
>Gm09:6942669-6942883
>Gm09:6942966-6944182
>Gm09:6945879-6945915
>Gm09:6946045-6946145
>Gm09:6946742-6946786
>Gm09:6946808-6946935
>Gm09:6946974-6948729
>Gm09:6948766-6949197
>Gm09:6949924-6949973
>Gm09:6950125-6950238
>Gm09:6950443-6950542
>Gm09:6953280-6953319
>Gm09:6953358-6953468
>Gm09:6958375-6958427
>Gm09:6963401-6963472
>Gm09:6964061-6964099
>Gm09:6964182-6964250
>Gm09:6964336-6964421
>Gm09:6966310-6966349
>Gm09:6967111-6967198
>Gm09:6967239-6968322
>Gm09:6968842-6968902
>Gm09:6979130-6979171
>Gm09:6979230-6979349
>Gm09:6981719-6981757
>Gm09:6982556-6982641
>Gm09:6983043-6983146
>Gm09:6983328-6983430
>Gm09:6984032-6984082
>Gm09:6984445-6984489
>Gm09:6988073-6988417
>Gm09:6989690-6989990
>Gm09:6995328-6995379
>Gm09:7000053-7000113
>Gm09:7005848-7005895
>Gm09:7006124-7006297
>Gm09:7007597-7007637
>Gm09:7010282-7010386
>Gm09:7010484-7010528
>Gm09:7011835-7011870
>Gm09:7012823-7012952
>Gm09:7013933-7013981
>Gm09:7014097-7014147
>Gm09:7014753-7015476
>Gm09:7015532-7016218
>Gm09:7021716-7022071
>Gm09:7024935-7024960
>Gm09:7026750-7026950
>Gm09:7031881-7031943
>Gm09:7032772-7032819
>Gm09:7033360-7033414
>Gm09:7034371-7034410
>Gm09:7034542-7034717
>Gm09:7037023-7037059
>Gm09:7039152-7039199
>Gm09:7040425-7040593
>Gm09:7041410-7041459
>Gm09:7044272-7044323
>Gm09:7045495-7045615
>Gm09:7045775-7045898
>Gm09:7046959-7047029
>Gm09:7048008-7048129
>Gm09:7053585-7053645
>Gm09:7054672-7054746
>Gm09:7054952-7054983
>Gm09:7055887-7055954
>Gm09:7056926-7057094
>Gm09:7057637-7057734
>Gm09:7066284-7066387
>Gm09:7067206-7067254
>Gm09:7072158-7072214
>Gm09:7072949-7073051
>Gm09:7073079-7073121
>Gm09:7076390-7076534
>Gm09:7080673-7081772
>Gm09:7082260-7082292
>Gm09:7082345-7082430
>Gm09:7085955-7085990
>Gm09:7088249-7088278
>Gm09:7088609-7088646
>Gm09:7090748-7090786
>Gm09:7091058-7091089
>Gm09:7091238-7091273
>Gm09:7091842-7091873
>Gm09:7091991-7093023
>Gm09:7093075-7093253
>Gm09:7093320-7093359
>Gm09:7093497-7093605
>Gm09:7097410-7097442
>Gm09:7097473-7097611
>Gm09:7097763-7097885
>Gm09:7099465-7099523
>Gm09:7099646-7099831
>Gm09:7102520-7102611
>Gm09:7103578-7103630
>Gm09:7103804-7103984
>Gm09:7104226-7104256
>Gm09:7104374-7104403
>Gm09:7104597-7104628
>Gm09:7104750-7104788
>Gm09:7105101-7105219
>Gm09:7105269-7105317
>Gm09:7105449-7105481
>Gm09:7105567-7105604
>Gm09:7107442-7107511
>Gm09:7107654-7107699
>Gm09:7108032-7108234
>Gm09:7108425-7108701
>Gm09:7109242-7110157
>Gm09:7110202-7110382
>Gm09:7110563-7110605
>Gm09:7110864-7111041
>Gm09:7111147-7111228
>Gm09:7112152-7112282
>Gm09:7113838-7114092
>Gm09:7114146-7114227
>Gm09:7114498-7115071
>Gm09:7115432-7115741
>Gm09:7115819-7115940
>Gm09:7116085-7116196
>Gm09:7116267-7116645
>Gm09:7116701-7116815
>Gm09:7119834-7120035
>Gm09:7120329-7120437
>Gm09:7121100-7121149
>Gm09:7121235-7121283
>Gm09:7121910-7122038
>Gm09:7122068-7122143
>Gm09:7127277-7127321
>Gm09:7130736-7130763
>Gm09:7132663-7132687
>Gm09:7134067-7134129
>Gm09:7135554-7135610
>Gm09:7135978-7136128
>Gm09:7137812-7138576
>Gm09:7138626-7138662
>Gm09:7138751-7139018
>Gm09:7139053-7139257
>Gm09:7140542-7140585
>Gm09:7140682-7140819
>Gm09:7140937-7140991
>Gm09:7141192-7141248
>Gm09:7142155-7142221
>Gm09:7143519-7143847
>Gm09:7146133-7146230
>Gm09:7147510-7147553
>Gm09:7149333-7149770
>Gm09:7150365-7150439
>Gm09:7150675-7150753
>Gm09:7150791-7150896
>Gm09:7151042-7151157
>Gm09:7151288-7151338
>Gm09:7151486-7151535
>Gm09:7151625-7151688
>Gm09:7151804-7151836
>Gm09:7153525-7153664
>Gm09:7158265-7158352
>Gm09:7159577-7159707
>Gm09:7160246-7160276
>Gm09:7162737-7162770
>Gm09:7164390-7164481
>Gm09:7164554-7164901
>Gm09:7167324-7167406
>Gm09:7171407-7171468
>Gm09:7173418-7173573
>Gm09:7174052-7174124
>Gm09:7175013-7175067
>Gm09:7175352-7175510
>Gm09:7175919-7175967
>Gm09:7176208-7176278
>Gm09:7176707-7176738
>Gm09:7176763-7176809
>Gm09:7176835-7176884
>Gm09:7179598-7179617
>Gm09:7181169-7181214
>Gm09:7181417-7181588
>Gm09:7183201-7183343
>Gm09:7183408-7183505
>Gm09:7184865-7184912
>Gm09:7185090-7185288
>Gm09:7196018-7196063
>Gm09:7198236-7202154
>Gm09:7202257-7202690
>Gm09:7205584-7209336
>Gm09:7209382-7210445
>Gm09:7210483-7211243
>Gm09:7212803-7212929
>Gm09:7213220-7213245
>Gm09:7213356-7213430
>Gm09:7215328-7215487
>Gm09:7215547-7215722
>Gm09:7215775-7215872
>Gm09:7215939-7216152
>Gm09:7216256-7216293
>Gm09:7217139-7217218
>Gm09:7220508-7220629
>Gm09:7227909-7227966
>Gm09:7228055-7228088
>Gm09:7228107-7228359
>Gm09:7228419-7228808
>Gm09:7228847-7229552
>Gm09:7229724-7229880
>Gm09:7229993-7230289
>Gm09:7233449-7233489
>Gm09:7233779-7234095
>Gm09:7235277-7236017
>Gm09:7244883-7244912
>Gm09:7246015-7246063
>Gm09:7246738-7246781
>Gm09:7246967-7247472
>Gm09:7247517-7247903
>Gm09:7251408-7251752
>Gm09:7251784-7252013
>Gm09:7257060-7257384
>Gm09:7258224-7258311
>Gm09:7258562-7258595
>Gm09:7258739-7258798
>Gm09:7258862-7258974
>Gm09:7259302-7259376
>Gm09:7259571-7259602
>Gm09:7259737-7259852
>Gm09:7260262-7260372
>Gm09:7260585-7261018
>Gm09:7261079-7261891
>Gm09:7261975-7262049
>Gm09:7262361-7262523
>Gm09:7262927-7263025
>Gm09:7263279-7263344
>Gm09:7263783-7263848
>Gm09:7264312-7264379
>Gm09:7265334-7265543
>Gm09:7265682-7265802
>Gm09:7265861-7265996
>Gm09:7266075-7266185
>Gm09:7270051-7270194
>Gm09:7277685-7277770
>Gm09:7281901-7281959
>Gm09:7283208-7283239
>Gm09:7284575-7284666
>Gm09:7284783-7284983
>Gm09:7285011-7285140
>Gm09:7285279-7285341
>Gm09:7285417-7285502
>Gm09:7285655-7285850
>Gm09:7285894-7286458
>Gm09:7288947-7289015
>Gm09:7292289-7292334
>Gm09:7293283-7293367
>Gm09:7294106-7294155
>Gm09:7295179-7295242
>Gm09:7295581-7295721
>Gm09:7295962-7296096
>Gm09:7296322-7296415
>Gm09:7300892-7300981
>Gm09:7301230-7301299
>Gm09:7301356-7301526
>Gm09:7301552-7302506
>Gm09:7302581-7303342
>Gm09:7303670-7303866
>Gm09:7303980-7304060
>Gm09:7304122-7304249
>Gm09:7304452-7305819
>Gm09:7305862-7306745
>Gm09:7306802-7308001
>Gm09:7308030-7309621
>Gm09:7309723-7309777
>Gm09:7310348-7313054
>Gm09:7313087-7320174
>Gm09:7320196-7320270
>Gm09:7320530-7322121
>Gm09:7322188-7322774
>Gm09:7322855-7323308
>Gm09:7323359-7323507
>Gm09:7323540-7325524
>Gm09:7327014-7327048
>Gm09:7329739-7329860
>Gm09:7331001-7331615
>Gm09:7331752-7331845
>Gm09:7332000-7332169
>Gm09:7332229-7332571
>Gm09:7332631-7333048
>Gm09:7333103-7333198
>Gm09:7333508-7333998
>Gm09:7334160-7334196
>Gm09:7334941-7334968
>Gm09:7335284-7336413
>Gm09:7336467-7336609
>Gm09:7336833-7336866
>Gm09:7336928-7336984
>Gm09:7337150-7337290
>Gm09:7337346-7337771
>Gm09:7337817-7338199
>Gm09:7338490-7338550
>Gm09:7338591-7338747
>Gm09:7338820-7338940
>Gm09:7342573-7342652
>Gm09:7343357-7343451
>Gm09:7343895-7343994
>Gm09:7345089-7345808
>Gm09:7345857-7346135
>Gm09:7346373-7346439
>Gm09:7348039-7348123
>Gm09:7348365-7348487
>Gm09:7349009-7349037
>Gm09:7349991-7350037
>Gm09:7350107-7350148
>Gm09:7351245-7351351
>Gm09:7353009-7353056
>Gm09:7353119-7354122
>Gm09:7354411-7354461
>Gm09:7354568-7354666
>Gm09:7354732-7355048
>Gm09:7355232-7355380
>Gm09:7355430-7355546
>Gm09:7355780-7356471
>Gm09:7356724-7358820
>Gm09:7358863-7361046
>Gm09:7361079-7361473
>Gm09:7361512-7361627
>Gm09:7361665-7361778
>Gm09:7361983-7362128
>Gm09:7362513-7362570
>Gm09:7362656-7363361
>Gm09:7363906-7364065
>Gm09:7364108-7364258
>Gm09:7364429-7364755
>Gm09:7367623-7367703
>Gm09:7369330-7369393
>Gm09:7371764-7372011
>Gm09:7372450-7372513
>Gm09:7372668-7372712
>Gm09:7372802-7372833
>Gm09:7372876-7372972
>Gm09:7373097-7373144
>Gm09:7373186-7373348
>Gm09:7373555-7374036
>Gm09:7379300-7379423
>Gm09:7379502-7379562
>Gm09:7379596-7379671
>Gm09:7379676-7379773
>Gm09:7380309-7380765
>Gm09:7380824-7383383
>Gm09:7383439-7384516
>Gm09:7384550-7386853
>Gm09:7386899-7386998
>Gm09:7387068-7388560
>Gm09:7388612-7388907
>Gm09:7390346-7390377
>Gm09:7391342-7391552
>Gm09:7391644-7391689
>Gm09:7392885-7392928
>Gm09:7393733-7393767
>Gm09:7393906-7393999
>Gm09:7394889-7394918
>Gm09:7396305-7396408
>Gm09:7396492-7396529
>Gm09:7396537-7396828
>Gm09:7398644-7398763
>Gm09:7398875-7399180
>Gm09:7399219-7400520
>Gm09:7400630-7400663
>Gm09:7400775-7400939
>Gm09:7401724-7401901
>Gm09:7408138-7408178
>Gm09:7408277-7409086
>Gm09:7409171-7409302
>Gm09:7414337-7414366
>Gm09:7414406-7416515
>Gm09:7416540-7416821
>Gm09:7416895-7417288
>Gm09:7417331-7419646
>Gm09:7420092-7420162
>Gm09:7420227-7420326
>Gm09:7420436-7420564
>Gm09:7422012-7422384
>Gm09:7424828-7424951
>Gm09:7425033-7425081
>Gm09:7426221-7426385
>Gm09:7426433-7426663
>Gm09:7426703-7427088
>Gm09:7428064-7428112
>Gm09:7430942-7431149
>Gm09:7439278-7439621
>Gm09:7439686-7440180
>Gm09:7440251-7440383
>Gm09:7440426-7440460
>Gm09:7440743-7440801
>Gm09:7440841-7441040
>Gm09:7441098-7441130
>Gm09:7441165-7441299
>Gm09:7441337-7441392
>Gm09:7441462-7441565
>Gm09:7441663-7441959
>Gm09:7442036-7442085
>Gm09:7442109-7442134
>Gm09:7442224-7442256
>Gm09:7445778-7446247
>Gm09:7446290-7446327
>Gm09:7446813-7447110
>Gm09:7447318-7448116
>Gm09:7448190-7449237
>Gm09:7449328-7449393
>Gm09:7449450-7450460
>Gm09:7450518-7453720
>Gm09:7453784-7454316
>Gm09:7454344-7454640
>Gm09:7456940-7457018
>Gm09:7457106-7457344
>Gm09:7458315-7458392
>Gm09:7462832-7462893
>Gm09:7462929-7463283
>Gm09:7463341-7468645
>Gm09:7469793-7469842
>Gm09:7472074-7472177
>Gm09:7474896-7475082
>Gm09:7476218-7476306
>Gm09:7476539-7476597
>Gm09:7477813-7477970
>Gm09:7478023-7478100
>Gm09:7478274-7478328
>Gm09:7479450-7479487
>Gm09:7482841-7482881
>Gm09:7483253-7483362
>Gm09:7483553-7483594
>Gm09:7483623-7483651
>Gm09:7483732-7483767
>Gm09:7483979-7484011
>Gm09:7487121-7487157
>Gm09:7488280-7488318
>Gm09:7488797-7488830
>Gm09:7491351-7491382
>Gm09:7491941-7492883
>Gm09:7492915-7492929
>Gm09:7493537-7495079
>Gm09:7499315-7499405
>Gm09:7501176-7501240
>Gm09:7504787-7504846
>Gm09:7509246-7509282
>Gm09:7509489-7509678
>Gm09:7510274-7510418
>Gm09:7511122-7511197
>Gm09:7511439-7512513
>Gm09:7513742-7514885
>Gm09:7517864-7517909
>Gm09:7518037-7518074
>Gm09:7518455-7518492
>Gm09:7521616-7521710
>Gm09:7524098-7524177
>Gm09:7524424-7524475
>Gm09:7524662-7524702
>Gm09:7526672-7526937
>Gm09:7527054-7527309
>Gm09:7528665-7528739
>Gm09:7528779-7528842
>Gm09:7528973-7529063
>Gm09:7530780-7530931
>Gm09:7531293-7531360
>Gm09:7531721-7531827
>Gm09:7533280-7533294
>Gm09:7533392-7533698
>Gm09:7533803-7534061
>Gm09:7534160-7534282
>Gm09:7538071-7538110
>Gm09:7538484-7538563
>Gm09:7544148-7544224
>Gm09:7544895-7544979
>Gm09:7545028-7545075
>Gm09:7545518-7545553
>Gm09:7548074-7548183
>Gm09:7552446-7552528
>Gm09:7552622-7552676
>Gm09:7559589-7559636
>Gm09:7560815-7560961
>Gm09:7561586-7568574
>Gm09:7569175-7569222
>Gm09:7571102-7571138
>Gm09:7578324-7578564
>Gm09:7578672-7578746
>Gm09:7578791-7578973
>Gm09:7579022-7580613
>Gm09:7580700-7583607
>Gm09:7583665-7587033
>Gm09:7587133-7587159
>Gm09:7587207-7587265
>Gm09:7587388-7587949
>Gm09:7588053-7588215
>Gm09:7588260-7588412
>Gm09:7588468-7589418
>Gm09:7589702-7589874
>Gm09:7589927-7590412
>Gm09:7590444-7590753
>Gm09:7591814-7591930
>Gm09:7592940-7592998
>Gm09:7593063-7593199
>Gm09:7594290-7594345
>Gm09:7594455-7594755
>Gm09:7594802-7595116
>Gm09:7595181-7595217
>Gm09:7595251-7595293
>Gm09:7595422-7595491
>Gm09:7598147-7598241
>Gm09:7598343-7598479
>Gm09:7598615-7598962
>Gm09:7599072-7600470
>Gm09:7600548-7600690
>Gm09:7600747-7600866
>Gm09:7600900-7601185
>Gm09:7601236-7601585
>Gm09:7601611-7601780
>Gm09:7601902-7601927
>Gm09:7601974-7602429
>Gm09:7602654-7602874
>Gm09:7602984-7603190
>Gm09:7603277-7603745
>Gm09:7603768-7604105
>Gm09:7604139-7604278
>Gm09:7604334-7604495
>Gm09:7604570-7604612
>Gm09:7604798-7605215
>Gm09:7605254-7605279
>Gm09:7605333-7605456
>Gm09:7605611-7605691
>Gm09:7605909-7606036
>Gm09:7606132-7606311
>Gm09:7606357-7607165
>Gm09:7607196-7607246
>Gm09:7607293-7608567
>Gm09:7608613-7609499
>Gm09:7609546-7609815
>Gm09:7609877-7610427
>Gm09:7610467-7610672
>Gm09:7610797-7610861
>Gm09:7610929-7610985
>Gm09:7611095-7611232
>Gm09:7611340-7611453
>Gm09:7611492-7611650
>Gm09:7611753-7611868
>Gm09:7611913-7611990
>Gm09:7612147-7612177
>Gm09:7612225-7612276
>Gm09:7612352-7612692
>Gm09:7612743-7612959
>Gm09:7613043-7613170
>Gm09:7613241-7613387
>Gm09:7613422-7613479
>Gm09:7613534-7613572
>Gm09:7613614-7613745
>Gm09:7613774-7613897
>Gm09:7613939-7613992
>Gm09:7614059-7614150
>Gm09:7614324-7614706
>Gm09:7615452-7615689
>Gm09:7616007-7616900
>Gm09:7617817-7618102
>Gm09:7618138-7618237
>Gm09:7619867-7619957
>Gm09:7620215-7620296
>Gm09:7621490-7621538
>Gm09:7625775-7625809
>Gm09:7625865-7626010
>Gm09:7630796-7631083
>Gm09:7631208-7631302
>Gm09:7631364-7638495
>Gm09:7638689-7638734
>Gm09:7638790-7638939
>Gm09:7638998-7639412
>Gm09:7639496-7639652
>Gm09:7639675-7639926
>Gm09:7640001-7640640
>Gm09:7640697-7642674
>Gm09:7642774-7643086
>Gm09:7643113-7643247
>Gm09:7644699-7644731
>Gm09:7645137-7645326
>Gm09:7645609-7645717
>Gm09:7646196-7646418
>Gm09:7646792-7647831
>Gm09:7648077-7648149
>Gm09:7648506-7648591
>Gm09:7649473-7651677
>Gm09:7653942-7653971
>Gm09:7655238-7655291
>Gm09:7657957-7658085
>Gm09:7658351-7658390
>Gm09:7658461-7658562
>Gm09:7663194-7663223
>Gm09:7667743-7667985
>Gm09:7668099-7671266
>Gm09:7671423-7671660
>Gm09:7671748-7671801
>Gm09:7672211-7672297
>Gm09:7672412-7672534
>Gm09:7672740-7672815
>Gm09:7673203-7673428
>Gm09:7673756-7673888
>Gm09:7674205-7674639
>Gm09:7674807-7674899
>Gm09:7675116-7675143
>Gm09:7675218-7675652
>Gm09:7675969-7676101
>Gm09:7676429-7676654
>Gm09:7677042-7677117
>Gm09:7677365-7677447
>Gm09:7677561-7677647
>Gm09:7678057-7678110
>Gm09:7678346-7678399
>Gm09:7678487-7678724
>Gm09:7678881-7682465
>Gm09:7682798-7682858
>Gm09:7684452-7684564
>Gm09:7684739-7684961
>Gm09:7685568-7685676
>Gm09:7689006-7689164
>Gm09:7689246-7689438
>Gm09:7689574-7693059
>Gm09:7696860-7696917
>Gm09:7697162-7698975
>Gm09:7699037-7699124
>Gm09:7699224-7699255
>Gm09:7700125-7700273
>Gm09:7700353-7701141
>Gm09:7701202-7703232
>Gm09:7703293-7703925
>Gm09:7703963-7704874
>Gm09:7704918-7704958
>Gm09:7705016-7705055
>Gm09:7705286-7707348
>Gm09:7707472-7707499
>Gm09:7707732-7707777
>Gm09:7708108-7708192
>Gm09:7708235-7708770
>Gm09:7710665-7712399
>Gm09:7713960-7714291
>Gm09:7714336-7714490
>Gm09:7714541-7714616
>Gm09:7714668-7715185
>Gm09:7715212-7715837
>Gm09:7715907-7715939
>Gm09:7717303-7718237
>Gm09:7721395-7721447
>Gm09:7721513-7721689
>Gm09:7721928-7723034
>Gm09:7726793-7726871
>Gm09:7727567-7727646
>Gm09:7730069-7730533
>Gm09:7730601-7732041
>Gm09:7732064-7732530
>Gm09:7733575-7733622
>Gm09:7737996-7738151
>Gm09:7738464-7738535
>Gm09:7739720-7739822
>Gm09:7740496-7740594
>Gm09:7740979-7741025
>Gm09:7743278-7743397
>Gm09:7745556-7745589
>Gm09:7745996-7746051
>Gm09:7747747-7747780
>Gm09:7749542-7749651
>Gm09:7749692-7749758
>Gm09:7749976-7750048
>Gm09:7750094-7750134
>Gm09:7751158-7751692
>Gm09:7751834-7752239
>Gm09:7752282-7752453
>Gm09:7752492-7752521
>Gm09:7752567-7752663
>Gm09:7753624-7753766
>Gm09:7753788-7753944
>Gm09:7754138-7754180
>Gm09:7755494-7755544
>Gm09:7756440-7756499
>Gm09:7756612-7756635
>Gm09:7756819-7756961
>Gm09:7762921-7762981
>Gm09:7763191-7763220
>Gm09:7764750-7765008
>Gm09:7765836-7765883
>Gm09:7767840-7767866
>Gm09:7767966-7767980
>Gm09:7769491-7769682
>Gm09:7769703-7769758
>Gm09:7770345-7770378
>Gm09:7772282-7772336
>Gm09:7772426-7772476
>Gm09:7775233-7775361
>Gm09:7776380-7776406
>Gm09:7776619-7776682
>Gm09:7779413-7779461
>Gm09:7779650-7780036
>Gm09:7780106-7780152
>Gm09:7780181-7780289
>Gm09:7780350-7780663
>Gm09:7780732-7780879
>Gm09:7780915-7781463
>Gm09:7781514-7781565
>Gm09:7781594-7782477
>Gm09:7782509-7783376
>Gm09:7783479-7784081
>Gm09:7784198-7784753
>Gm09:7784796-7784864
>Gm09:7784912-7784964
>Gm09:7785003-7785105
>Gm09:7785204-7785287
>Gm09:7785380-7785486
>Gm09:7785533-7785913
>Gm09:7786542-7786606
>Gm09:7786808-7786842
>Gm09:7786931-7787703
>Gm09:7787735-7787893
>Gm09:7788011-7788106
>Gm09:7788905-7790044
>Gm09:7790075-7790205
>Gm09:7795874-7795950
>Gm09:7796013-7808705
>Gm09:7811157-7812658
>Gm09:7813330-7813551
>Gm09:7818309-7818342
>Gm09:7818612-7818716
>Gm09:7818751-7820033
>Gm09:7820055-7820134
>Gm09:7820161-7820661
>Gm09:7820751-7821583
>Gm09:7821694-7822762
>Gm09:7822814-7823015
>Gm09:7823055-7823420
>Gm09:7823556-7823810
>Gm09:7823847-7824504
>Gm09:7824575-7825613
>Gm09:7825743-7825929
>Gm09:7826152-7826192
>Gm09:7826655-7826700
>Gm09:7826997-7827315
>Gm09:7827612-7827794
>Gm09:7827865-7828460
>Gm09:7828586-7828830
>Gm09:7828941-7829160
>Gm09:7829188-7829761
>Gm09:7829817-7830381
>Gm09:7834323-7834934
>Gm09:7837038-7837084
>Gm09:7837156-7837451
>Gm09:7837491-7838638
>Gm09:7841712-7842813
>Gm09:7842883-7842911
>Gm09:7843134-7843236
>Gm09:7843278-7843609
>Gm09:7843744-7843857
>Gm09:7843991-7844056
>Gm09:7848693-7848734
>Gm09:7852033-7852069
>Gm09:7852363-7852399
>Gm09:7854650-7854703
>Gm09:7854935-7854965
>Gm09:7858525-7858584
>Gm09:7860307-7860614
>Gm09:7860668-7860844
>Gm09:7861026-7861447
>Gm09:7861697-7861722
>Gm09:7861866-7861890
>Gm09:7862123-7862174
>Gm09:7862244-7862448
>Gm09:7862676-7862722
>Gm09:7863149-7864911
>Gm09:7865067-7865109
>Gm09:7865384-7865520
>Gm09:7865792-7866159
>Gm09:7866595-7866712
>Gm09:7866778-7866876
>Gm09:7867031-7867093
>Gm09:7867277-7867343
>Gm09:7867745-7867777
>Gm09:7867831-7867911
>Gm09:7868095-7868166
>Gm09:7868308-7868376
>Gm09:7868648-7868712
>Gm09:7868924-7868974
>Gm09:7869286-7869488
>Gm09:7869769-7869916
>Gm09:7870283-7870393
>Gm09:7870647-7870760
>Gm09:7870860-7870906
>Gm09:7871238-7871322
>Gm09:7871373-7871497
>Gm09:7871854-7871884
>Gm09:7872027-7872225
>Gm09:7872289-7872445
>Gm09:7872527-7873006
>Gm09:7873108-7873328
>Gm09:7873370-7873580
>Gm09:7873972-7874020
>Gm09:7874374-7874404
>Gm09:7874685-7874881
>Gm09:7877657-7877833
>Gm09:7878885-7878990
>Gm09:7879443-7880143
>Gm09:7880222-7880349
>Gm09:7880440-7881047
>Gm09:7881428-7881784
>Gm09:7886206-7886295
>Gm09:7886351-7886407
>Gm09:7886476-7886523
>Gm09:7887250-7887640
>Gm09:7887679-7888408
>Gm09:7888446-7889515
>Gm09:7889566-7891787
>Gm09:7891845-7892005
>Gm09:7893530-7893594
>Gm09:7893695-7893726
>Gm09:7894598-7894630
>Gm09:7894676-7894784
>Gm09:7894844-7894915
>Gm09:7895319-7895378
>Gm09:7898117-7898161
>Gm09:7903784-7903911
>Gm09:7908346-7908514
>Gm09:7910166-7910499
>Gm09:7911224-7911261
>Gm09:7912380-7912631
>Gm09:7915098-7915153
>Gm09:7915475-7915510
>Gm09:7916152-7916186
>Gm09:7916742-7916780
>Gm09:7918137-7918222
>Gm09:7918333-7918489
>Gm09:7926613-7926645
>Gm09:7928156-7928207
>Gm09:7929551-7929680
>Gm09:7929726-7930007
>Gm09:7930191-7930438
>Gm09:7930493-7930700
>Gm09:7930776-7930887
>Gm09:7931008-7931075
>Gm09:7931225-7932100
>Gm09:7932480-7932598
>Gm09:7932682-7932847
>Gm09:7933425-7933460
>Gm09:7933774-7935117
>Gm09:7935177-7935283
>Gm09:7936780-7936818
>Gm09:7937352-7937440
>Gm09:7937526-7937645
>Gm09:7937746-7937803
>Gm09:7937860-7938119
>Gm09:7938167-7938551
>Gm09:7938604-7938698
>Gm09:7938783-7942545
>Gm09:7944154-7944203
>Gm09:7944303-7944336
>Gm09:7946358-7946417
>Gm09:7946579-7946660
>Gm09:7952564-7952660
>Gm09:7956063-7956105
>Gm09:7956179-7956477
>Gm09:7957866-7957898
>Gm09:7958199-7958257
>Gm09:7959489-7959614
>Gm09:7959687-7959888
>Gm09:7960682-7960728
>Gm09:7960779-7960852
>Gm09:7960974-7961014
>Gm09:7963629-7963693
>Gm09:7963890-7963967
>Gm09:7965726-7966053
>Gm09:7966387-7966466
>Gm09:7966826-7967237
>Gm09:7968279-7968370
>Gm09:7968514-7968559
>Gm09:7968613-7968807
>Gm09:7969348-7969462
>Gm09:7971821-7972116
>Gm09:7973082-7973173
>Gm09:7973322-7973378
>Gm09:7973539-7973625
>Gm09:7974425-7974469
>Gm09:7974972-7975084
>Gm09:7976621-7976661
>Gm09:7979193-7979228
>Gm09:7982012-7982055
>Gm09:7985803-7986004
>Gm09:7986060-7986102
>Gm09:7986953-7987014
>Gm09:7987821-7987910
>Gm09:7987952-7989514
>Gm09:7992391-7992433
>Gm09:7992920-7992972
>Gm09:7993261-7993315
>Gm09:7993548-7994218
>Gm09:7994353-7994442
>Gm09:7994565-7995088
>Gm09:7995298-7995372
>Gm09:7995434-7995637
>Gm09:7995689-7995779
>Gm09:7995825-7995929
>Gm09:7995990-7996037
>Gm09:7996655-7996987
>Gm09:7997007-7997036
>Gm09:7997073-7997136
>Gm09:7997175-7997245
>Gm09:7998016-8002711
>Gm09:8002764-8002848
>Gm09:8006845-8006938
>Gm09:8009646-8009678
>Gm09:8010355-8010447
>Gm09:8014163-8014208
>Gm09:8015800-8015896
>Gm09:8016229-8016280
>Gm09:8016353-8016497
>Gm09:8016667-8016834
>Gm09:8016907-8017095
>Gm09:8017197-8017354
>Gm09:8017409-8017577
>Gm09:8017776-8017905
>Gm09:8018049-8018130
>Gm09:8018383-8018537
>Gm09:8018834-8019176
>Gm09:8019263-8019381
>Gm09:8019677-8019717
>Gm09:8024486-8024659
>Gm09:8024947-8025058
>Gm09:8030796-8030861
>Gm09:8036298-8036427
>Gm09:8036702-8036751
>Gm09:8036774-8036811
>Gm09:8037027-8037178
>Gm09:8037259-8037312
>Gm09:8037386-8037709
>Gm09:8037761-8038204
>Gm09:8038245-8039121
>Gm09:8039211-8039268
>Gm09:8039477-8039523
>Gm09:8039565-8039683
>Gm09:8039745-8039791
>Gm09:8039909-8040121
>Gm09:8041516-8041720
>Gm09:8041893-8041938
>Gm09:8042129-8042409
>Gm09:8042585-8042690
>Gm09:8042764-8042875
>Gm09:8043710-8043788
>Gm09:8044032-8044229
>Gm09:8044324-8044490
>Gm09:8044839-8044928
>Gm09:8045386-8045455
>Gm09:8046213-8046290
>Gm09:8049370-8049422
>Gm09:8052206-8054273
>Gm09:8055699-8055889
>Gm09:8055953-8058529
>Gm09:8058556-8058941
>Gm09:8059947-8059995
>Gm09:8063796-8063899
>Gm09:8064017-8064139
>Gm09:8064323-8064491
>Gm09:8064541-8064574
>Gm09:8064706-8064751
>Gm09:8064844-8064886
>Gm09:8065134-8065194
>Gm09:8065657-8065688
>Gm09:8065840-8065922
>Gm09:8066042-8066193
>Gm09:8066257-8066284
>Gm09:8066397-8066560
>Gm09:8066604-8066639
>Gm09:8066732-8066770
>Gm09:8066852-8066917
>Gm09:8066981-8067109
>Gm09:8067238-8067530
>Gm09:8067582-8067659
>Gm09:8067745-8068413
>Gm09:8068439-8069004
>Gm09:8069040-8069328
>Gm09:8069365-8069571
>Gm09:8069614-8069722
>Gm09:8069888-8070219
>Gm09:8075846-8075875
>Gm09:8076075-8076114
>Gm09:8076812-8076935
>Gm09:8077086-8081114
>Gm09:8082422-8082525
>Gm09:8083759-8083914
>Gm09:8083988-8084167
>Gm09:8084255-8084580
>Gm09:8084758-8085124
>Gm09:8085572-8085668
>Gm09:8085713-8085746
>Gm09:8086041-8087658
>Gm09:8087885-8087987
>Gm09:8088209-8088300
>Gm09:8088469-8088535
>Gm09:8088597-8088709
>Gm09:8088775-8088813
>Gm09:8088880-8088913
>Gm09:8089176-8089293
>Gm09:8089371-8089550
>Gm09:8089733-8089926
>Gm09:8089992-8090499
>Gm09:8090739-8090889
>Gm09:8090968-8092060
>Gm09:8092211-8092919
>Gm09:8092982-8093252
>Gm09:8093298-8093580
>Gm09:8093620-8093906
>Gm09:8093966-8094050
>Gm09:8094238-8095055
>Gm09:8095309-8095540
>Gm09:8095603-8095807
>Gm09:8096324-8096419
>Gm09:8102076-8102215
>Gm09:8102539-8103083
>Gm09:8103157-8103448
>Gm09:8103606-8103748
>Gm09:8103996-8104100
>Gm09:8104183-8104325
>Gm09:8104947-8105056
>Gm09:8105256-8105503
>Gm09:8105638-8105727
>Gm09:8105747-8105845
>Gm09:8105954-8106029
>Gm09:8106126-8106236
>Gm09:8106335-8106396
>Gm09:8106455-8106583
>Gm09:8108536-8108561
>Gm09:8108610-8108648
>Gm09:8108769-8108879
>Gm09:8109295-8110013
>Gm09:8110153-8110300
>Gm09:8110386-8111183
>Gm09:8113462-8116091
>Gm09:8116167-8116388
>Gm09:8118152-8127590
>Gm09:8128408-8129130
>Gm09:8129845-8129878
>Gm09:8130457-8132084
>Gm09:8135209-8135266
>Gm09:8135728-8135757
>Gm09:8136555-8136640
>Gm09:8137935-8137987
>Gm09:8138024-8138108
>Gm09:8138128-8138404
>Gm09:8138476-8138513
>Gm09:8139485-8139582
>Gm09:8140949-8140983
>Gm09:8142477-8142725
>Gm09:8143547-8143585
>Gm09:8146649-8146692
>Gm09:8146808-8148420
>Gm09:8148475-8148835
>Gm09:8149042-8149410
>Gm09:8149632-8149807
>Gm09:8149987-8150029
>Gm09:8150369-8150445
>Gm09:8150575-8150623
>Gm09:8150883-8151234
>Gm09:8151272-8151452
>Gm09:8151562-8153034
>Gm09:8153124-8156171
>Gm09:8156291-8156730
>Gm09:8156772-8156847
>Gm09:8156937-8156966
>Gm09:8157016-8157497
>Gm09:8157610-8157943
>Gm09:8158272-8164249
>Gm09:8164349-8167557
>Gm09:8169003-8169053
>Gm09:8169418-8169551
>Gm09:8169752-8172350
>Gm09:8172396-8172441
>Gm09:8173048-8173150
>Gm09:8174742-8174787
>Gm09:8176056-8176157
>Gm09:8176219-8177934
>Gm09:8178082-8178176
>Gm09:8178388-8178437
>Gm09:8181628-8181725
>Gm09:8186969-8187049
>Gm09:8188695-8188752
>Gm09:8189063-8189181
>Gm09:8191608-8191657
>Gm09:8193904-8194031
>Gm09:8194053-8194187
>Gm09:8194407-8194658
>Gm09:8194900-8194968
>Gm09:8195387-8195553
>Gm09:8196006-8196070
>Gm09:8196527-8196573
>Gm09:8197466-8197595
>Gm09:8199034-8199241
>Gm09:8199500-8199529
>Gm09:8199729-8199823
>Gm09:8199858-8200030
>Gm09:8200102-8201130
>Gm09:8201185-8201329
>Gm09:8201450-8201490
>Gm09:8201826-8201914
>Gm09:8203104-8203237
>Gm09:8203280-8206266
>Gm09:8206295-8207785
>Gm09:8209572-8209801
>Gm09:8213960-8213995
>Gm09:8214219-8214248
>Gm09:8215141-8215333
>Gm09:8215475-8215506
>Gm09:8215583-8215825
>Gm09:8216042-8216090
>Gm09:8216342-8216379
>Gm09:8216574-8216634
>Gm09:8221061-8221739
>Gm09:8222509-8222951
>Gm09:8223003-8223197
>Gm09:8223451-8223487
>Gm09:8223814-8223869
>Gm09:8224242-8224284
>Gm09:8224420-8224532
>Gm09:8224544-8224594
>Gm09:8224757-8224904
>Gm09:8225044-8225251
>Gm09:8225436-8225534
>Gm09:8225579-8225948
>Gm09:8225984-8226094
>Gm09:8226176-8233421
>Gm09:8233521-8233981
>Gm09:8234019-8234168
>Gm09:8234375-8234686
>Gm09:8234758-8234812
>Gm09:8234849-8235064
>Gm09:8235218-8235346
>Gm09:8236029-8236214
>Gm09:8236262-8236406
>Gm09:8236508-8236708
>Gm09:8236794-8237906
>Gm09:8238282-8238364
>Gm09:8240477-8240556
>Gm09:8240723-8240891
>Gm09:8246872-8246933
>Gm09:8249622-8250942
>Gm09:8251003-8251112
>Gm09:8251187-8251300
>Gm09:8252209-8252564
>Gm09:8252597-8253425
>Gm09:8256811-8256842
>Gm09:8257772-8257822
>Gm09:8258010-8258069
>Gm09:8258852-8258923
>Gm09:8263690-8267185
>Gm09:8267203-8274005
>Gm09:8274036-8274416
>Gm09:8274436-8276115
>Gm09:8280680-8280749
>Gm09:8288972-8289025
>Gm09:8289785-8290262
>Gm09:8292151-8292386
>Gm09:8292499-8293448
>Gm09:8293538-8303567
>Gm09:8305127-8305199
>Gm09:8305263-8305388
>Gm09:8306143-8306193
>Gm09:8306332-8306409
>Gm09:8306527-8306609
>Gm09:8307474-8307680
>Gm09:8307719-8308096
>Gm09:8309436-8309483
>Gm09:8309577-8309870
>Gm09:8313089-8313151
>Gm09:8313400-8313604
>Gm09:8314742-8315138
>Gm09:8315211-8315359
>Gm09:8315406-8315746
>Gm09:8315766-8316332
>Gm09:8316416-8316964
>Gm09:8317072-8317156
>Gm09:8317309-8317456
>Gm09:8317496-8317608
>Gm09:8317722-8317871
>Gm09:8317964-8319708
>Gm09:8319753-8320133
>Gm09:8320483-8320593
>Gm09:8320914-8321109
>Gm09:8321225-8322279
>Gm09:8322311-8322625
>Gm09:8322664-8322761
>Gm09:8322818-8323090
>Gm09:8323211-8323290
>Gm09:8323778-8323838
>Gm09:8323866-8323901
>Gm09:8324055-8324091
>Gm09:8325132-8325177
>Gm09:8328159-8328208
>Gm09:8329015-8329059
>Gm09:8329488-8329563
>Gm09:8330840-8330913
>Gm09:8330925-8331049
>Gm09:8331206-8331319
>Gm09:8333279-8333540
>Gm09:8336859-8337009
>Gm09:8337074-8337114
>Gm09:8339038-8339135
>Gm09:8339532-8339611
>Gm09:8339679-8339715
>Gm09:8339722-8339804
>Gm09:8341897-8341989
>Gm09:8343509-8343778
>Gm09:8343883-8343931
>Gm09:8344292-8344381
>Gm09:8344464-8344627
>Gm09:8344712-8345024
>Gm09:8345097-8345279
>Gm09:8345328-8345353
>Gm09:8345416-8345868
>Gm09:8345899-8346229
>Gm09:8346265-8347566
>Gm09:8347603-8349497
>Gm09:8349558-8349790
>Gm09:8352116-8352157
>Gm09:8352497-8352569
>Gm09:8352886-8352927
>Gm09:8354081-8354187
>Gm09:8357176-8357210
>Gm09:8358135-8358242
>Gm09:8358348-8358396
>Gm09:8364693-8369529
>Gm09:8370294-8370415
>Gm09:8371878-8374520
>Gm09:8378028-8378063
>Gm09:8378142-8378267
>Gm09:8378452-8378543
>Gm09:8378633-8380039
>Gm09:8380084-8380472
>Gm09:8380574-8381351
>Gm09:8381478-8381552
>Gm09:8381605-8381812
>Gm09:8381951-8382334
>Gm09:8382384-8382916
>Gm09:8382978-8383053
>Gm09:8383130-8383620
>Gm09:8383994-8384477
>Gm09:8384548-8384655
>Gm09:8384760-8384836
>Gm09:8384931-8384982
>Gm09:8385075-8385129
>Gm09:8385212-8385560
>Gm09:8385630-8385706
>Gm09:8385773-8386021
>Gm09:8386174-8386215
>Gm09:8386264-8386312
>Gm09:8386402-8391172
>Gm09:8391272-8397170
>Gm09:8397231-8397324
>Gm09:8397905-8397991
>Gm09:8398160-8398423
>Gm09:8398477-8398619
>Gm09:8402375-8402417
>Gm09:8403444-8403694
>Gm09:8403736-8404145
>Gm09:8404169-8404401
>Gm09:8404453-8405842
>Gm09:8405893-8412205
>Gm09:8416619-8416652
>Gm09:8417010-8417076
>Gm09:8422585-8422686
>Gm09:8422841-8423311
>Gm09:8424771-8424820
>Gm09:8425633-8425671
>Gm09:8425738-8425823
>Gm09:8426508-8426549
>Gm09:8426779-8426811
>Gm09:8427109-8427284
>Gm09:8427387-8427499
>Gm09:8427631-8427682
>Gm09:8429376-8429416
>Gm09:8429515-8429598
>Gm09:8429648-8430076
>Gm09:8430130-8431700
>Gm09:8431813-8431883
>Gm09:8431968-8432131
>Gm09:8434369-8442116
>Gm09:8442152-8442406
>Gm09:8442493-8442659
>Gm09:8444141-8444290
>Gm09:8445198-8445459
>Gm09:8445542-8445902
>Gm09:8445959-8446469
>Gm09:8446525-8447245
>Gm09:8447272-8447924
>Gm09:8448005-8448720
>Gm09:8448778-8448919
>Gm09:8448946-8448983
>Gm09:8449074-8449103
>Gm09:8449164-8449446
>Gm09:8449586-8449645
>Gm09:8449675-8449821
>Gm09:8449886-8450394
>Gm09:8450479-8450846
>Gm09:8450879-8451260
>Gm09:8451508-8451566
>Gm09:8451613-8451779
>Gm09:8451912-8451965
>Gm09:8452163-8452216
>Gm09:8452828-8452902
>Gm09:8453053-8453188
>Gm09:8453533-8453574
>Gm09:8458274-8458316
>Gm09:8464164-8464440
>Gm09:8464565-8464747
>Gm09:8464864-8465219
>Gm09:8465308-8465493
>Gm09:8465883-8465943
>Gm09:8465994-8466075
>Gm09:8466118-8466195
>Gm09:8466486-8466590
>Gm09:8467360-8467387
>Gm09:8467624-8467659
>Gm09:8468645-8468675
>Gm09:8470787-8470898
>Gm09:8471101-8471149
>Gm09:8476749-8476828
>Gm09:8476941-8477223
>Gm09:8477326-8477723
>Gm09:8481721-8481873
>Gm09:8483529-8484223
>Gm09:8484262-8484438
>Gm09:8485439-8485525
>Gm09:8486085-8486124
>Gm09:8486669-8490839
>Gm09:8490875-8492267
>Gm09:8492394-8492706
>Gm09:8492739-8498051
>Gm09:8499375-8499426
>Gm09:8499518-8499680
>Gm09:8499706-8499739
>Gm09:8499781-8504368
>Gm09:8504911-8505161
>Gm09:8505253-8505292
>Gm09:8506208-8506293
>Gm09:8511345-8511475
>Gm09:8513615-8513658
>Gm09:8514084-8514127
>Gm09:8514568-8514705
>Gm09:8516202-8516231
>Gm09:8517542-8517582
>Gm09:8521017-8521084
>Gm09:8521646-8521678
>Gm09:8522215-8522337
>Gm09:8523753-8523995
>Gm09:8525447-8525516
>Gm09:8525987-8526080
>Gm09:8526115-8526199
>Gm09:8526500-8526609
>Gm09:8527208-8527245
>Gm09:8527630-8528486
>Gm09:8528637-8528736
>Gm09:8529088-8529185
>Gm09:8529287-8529553
>Gm09:8529828-8530182
>Gm09:8530533-8530565
>Gm09:8530659-8531324
>Gm09:8532535-8532638
>Gm09:8533167-8534085
>Gm09:8534104-8536630
>Gm09:8536755-8540572
>Gm09:8540666-8540756
>Gm09:8540888-8541085
>Gm09:8541107-8541175
>Gm09:8541356-8541473
>Gm09:8542186-8542234
>Gm09:8542269-8542365
>Gm09:8542412-8544146
>Gm09:8544198-8544315
>Gm09:8544349-8544422
>Gm09:8544631-8544760
>Gm09:8544946-8544978
>Gm09:8545043-8545140
>Gm09:8546303-8546470
>Gm09:8547612-8547724
>Gm09:8547825-8547899
>Gm09:8548158-8549716
>Gm09:8549756-8549812
>Gm09:8550429-8550484
>Gm09:8552177-8552395
>Gm09:8552423-8552762
>Gm09:8552772-8553865
>Gm09:8553949-8554046
>Gm09:8554344-8554428
>Gm09:8554491-8554612
>Gm09:8554643-8557283
>Gm09:8557424-8558782
>Gm09:8558972-8559007
>Gm09:8560311-8562584
>Gm09:8563504-8563540
>Gm09:8563854-8563916
>Gm09:8564045-8564079
>Gm09:8564227-8564403
>Gm09:8564488-8564546
>Gm09:8564653-8564688
>Gm09:8565191-8565269
>Gm09:8565616-8565647
>Gm09:8565715-8565749
>Gm09:8567456-8567578
>Gm09:8568825-8568874
>Gm09:8571188-8571225
>Gm09:8571964-8572010
>Gm09:8573856-8573910
>Gm09:8574416-8574981
>Gm09:8575008-8576152
>Gm09:8579725-8579833
>Gm09:8582097-8582285
>Gm09:8582577-8582621
>Gm09:8584704-8584906
>Gm09:8585235-8586489
>Gm09:8588728-8588760
>Gm09:8589947-8590548
>Gm09:8591930-8592179
>Gm09:8592241-8592274
>Gm09:8592367-8593077
>Gm09:8594012-8594093
>Gm09:8594147-8594191
>Gm09:8594271-8594618
>Gm09:8594705-8595602
>Gm09:8595716-8595749
>Gm09:8595779-8595895
>Gm09:8595949-8596063
>Gm09:8596137-8596164
>Gm09:8596259-8596354
>Gm09:8597418-8597635
>Gm09:8597683-8597967
>Gm09:8597972-8598307
>Gm09:8604100-8604156
>Gm09:8604270-8604414
>Gm09:8604456-8604509
>Gm09:8604549-8604921
>Gm09:8605152-8609653
>Gm09:8609744-8611036
>Gm09:8611202-8611457
>Gm09:8611505-8611717
>Gm09:8611756-8612755
>Gm09:8612804-8616252
>Gm09:8616319-8616692
>Gm09:8616832-8617177
>Gm09:8617212-8617344
>Gm09:8617466-8617544
>Gm09:8620755-8620845
>Gm09:8620969-8621129
>Gm09:8621343-8621723
>Gm09:8621761-8623554
>Gm09:8623606-8623682
>Gm09:8626314-8626369
>Gm09:8627535-8627572
>Gm09:8631179-8631765
>Gm09:8637778-8637835
>Gm09:8638607-8638642
>Gm09:8638772-8638853
>Gm09:8639073-8639149
>Gm09:8639269-8639303
>Gm09:8639396-8639476
>Gm09:8641238-8641328
>Gm09:8641890-8641940
>Gm09:8642015-8642107
>Gm09:8642177-8642355
>Gm09:8642400-8643093
>Gm09:8643120-8643755
>Gm09:8643840-8643936
>Gm09:8644035-8644135
>Gm09:8644198-8644264
>Gm09:8644410-8644464
>Gm09:8645116-8645293
>Gm09:8645342-8647276
>Gm09:8648233-8648326
>Gm09:8648366-8650572
>Gm09:8650620-8651172
>Gm09:8651249-8651344
>Gm09:8651419-8651466
>Gm09:8651760-8651875
>Gm09:8652377-8652516
>Gm09:8652571-8652773
>Gm09:8654330-8654362
>Gm09:8655442-8655647
>Gm09:8655674-8656550
>Gm09:8656589-8657853
>Gm09:8657883-8657931
>Gm09:8658020-8658385
>Gm09:8661244-8661500
>Gm09:8662320-8662820
>Gm09:8664796-8664923
>Gm09:8666528-8667034
>Gm09:8667068-8667157
>Gm09:8667265-8667867
>Gm09:8667967-8668190
>Gm09:8668215-8668584
>Gm09:8668631-8668992
>Gm09:8669082-8669114
>Gm09:8669152-8669564
>Gm09:8669705-8669754
>Gm09:8669853-8669946
>Gm09:8670063-8670252
>Gm09:8670409-8670835
>Gm09:8670972-8671092
>Gm09:8671131-8671266
>Gm09:8671386-8671572
>Gm09:8671600-8671756
>Gm09:8671852-8671908
>Gm09:8672045-8672104
>Gm09:8672444-8672777
>Gm09:8672797-8673113
>Gm09:8673253-8673541
>Gm09:8673712-8674204
>Gm09:8674313-8674369
>Gm09:8674403-8674502
>Gm09:8674545-8674622
>Gm09:8674777-8674820
>Gm09:8674880-8675171
>Gm09:8675217-8675335
>Gm09:8675386-8675692
>Gm09:8675741-8675860
>Gm09:8675894-8675971
>Gm09:8676196-8676809
>Gm09:8676887-8678069
>Gm09:8678101-8678356
>Gm09:8678401-8679340
>Gm09:8679370-8680294
>Gm09:8680325-8680688
>Gm09:8680760-8680825
>Gm09:8680878-8681145
>Gm09:8681468-8682919
>Gm09:8684368-8684477
>Gm09:8684810-8684854
>Gm09:8685536-8685866
>Gm09:8686119-8686154
>Gm09:8686191-8690485
>Gm09:8690585-8693978
>Gm09:8694043-8694647
>Gm09:8694901-8694980
>Gm09:8695993-8696103
>Gm09:8696336-8696429
>Gm09:8696718-8696904
>Gm09:8697629-8697786
>Gm09:8702268-8702324
>Gm09:8707594-8707618
>Gm09:8708227-8716650
>Gm09:8716678-8718938
>Gm09:8719127-8719167
>Gm09:8719342-8719441
>Gm09:8719527-8719638
>Gm09:8719698-8721981
>Gm09:8722029-8725050
>Gm09:8725194-8725225
>Gm09:8725438-8726393
>Gm09:8726436-8726673
>Gm09:8727108-8728147
>Gm09:8728773-8728825
>Gm09:8729324-8729355
>Gm09:8729412-8729668
>Gm09:8729982-8730032
>Gm09:8731095-8731122
>Gm09:8732056-8732142
>Gm09:8732277-8733166
>Gm09:8733213-8734040
>Gm09:8734138-8734231
>Gm09:8734328-8735031
>Gm09:8735133-8735373
>Gm09:8735403-8735824
>Gm09:8736000-8736460
>Gm09:8736721-8737027
>Gm09:8737097-8738020
>Gm09:8738060-8738244
>Gm09:8738267-8740145
>Gm09:8740296-8742538
>Gm09:8742569-8748185
>Gm09:8748285-8753363
>Gm09:8753399-8754130
>Gm09:8754201-8754799
>Gm09:8754858-8755819
>Gm09:8755956-8756034
>Gm09:8757697-8757989
>Gm09:8758082-8758268
>Gm09:8758600-8758635
>Gm09:8758714-8758872
>Gm09:8758923-8759025
>Gm09:8759498-8759602
>Gm09:8759709-8759802
>Gm09:8759829-8759932
>Gm09:8760742-8760905
>Gm09:8761246-8761285
>Gm09:8762541-8762654
>Gm09:8766478-8766554
>Gm09:8767328-8767435
>Gm09:8770576-8770647
>Gm09:8770833-8770890
>Gm09:8771047-8774205
>Gm09:8774373-8774724
>Gm09:8774793-8774896
>Gm09:8775261-8778291
>Gm09:8781754-8781797
>Gm09:8781987-8782034
>Gm09:8782240-8782280
>Gm09:8782335-8782424
>Gm09:8782493-8782647
>Gm09:8782886-8782939
>Gm09:8783401-8783599
>Gm09:8787748-8787792
>Gm09:8788492-8788650
>Gm09:8791084-8791254
>Gm09:8792052-8792097
>Gm09:8793622-8806306
>Gm09:8806355-8811415
>Gm09:8812465-8812534
>Gm09:8812620-8815540
>Gm09:8817054-8817480
>Gm09:8817614-8817660
>Gm09:8817734-8819753
>Gm09:8821003-8821044
>Gm09:8821123-8821159
>Gm09:8822085-8822152
>Gm09:8822371-8822793
>Gm09:8822869-8823090
>Gm09:8823169-8823206
>Gm09:8823521-8823691
>Gm09:8823777-8823838
>Gm09:8824069-8824156
>Gm09:8824291-8824396
>Gm09:8824491-8824573
>Gm09:8824611-8824970
>Gm09:8825027-8825190
>Gm09:8825780-8825816
>Gm09:8826495-8826597
>Gm09:8826952-8827121
>Gm09:8827250-8827413
>Gm09:8827446-8829771
>Gm09:8829883-8830139
>Gm09:8830169-8830278
>Gm09:8830319-8831040
>Gm09:8831345-8831377
>Gm09:8831406-8831439
>Gm09:8833192-8833849
>Gm09:8833974-8834082
>Gm09:8834274-8834345
>Gm09:8834451-8834868
>Gm09:8834895-8835500
>Gm09:8835538-8836364
>Gm09:8836472-8843342
>Gm09:8844529-8844611
>Gm09:8845487-8845542
>Gm09:8845955-8845989
>Gm09:8846904-8846963
>Gm09:8847733-8847823
>Gm09:8848066-8848111
>Gm09:8849158-8849204
>Gm09:8851382-8851417
>Gm09:8854070-8854132
>Gm09:8858040-8858112
>Gm09:8859542-8859608
>Gm09:8860945-8861009
>Gm09:8861124-8861315
>Gm09:8862023-8863540
>Gm09:8863654-8866179
>Gm09:8866215-8866678
>Gm09:8874824-8874857
>Gm09:8874970-8875054
>Gm09:8875558-8875595
>Gm09:8875955-8876484
>Gm09:8876643-8882801
>Gm09:8882814-8882869
>Gm09:8883031-8883868
>Gm09:8883892-8883948
>Gm09:8883990-8884034
>Gm09:8884165-8884671
>Gm09:8884721-8887828
>Gm09:8887903-8887937
>Gm09:8888443-8889394
>Gm09:8889453-8889703
>Gm09:8889838-8891787
>Gm09:8891829-8894318
>Gm09:8894363-8894634
>Gm09:8894670-8894922
>Gm09:8894960-8895192
>Gm09:8896375-8896412
>Gm09:8896964-8897096
>Gm09:8900043-8900218
>Gm09:8900486-8900565
>Gm09:8900714-8900820
>Gm09:8900937-8901138
>Gm09:8901207-8901356
>Gm09:8901539-8901606
>Gm09:8902633-8903014
>Gm09:8903637-8903664
>Gm09:8909653-8909731
>Gm09:8915752-8915903
>Gm09:8916429-8916481
>Gm09:8917009-8917224
>Gm09:8917657-8917805
>Gm09:8918293-8918418
>Gm09:8921813-8921953
>Gm09:8925122-8928948
>Gm09:8930106-8930215
>Gm09:8931185-8931234
>Gm09:8931681-8931722
>Gm09:8934272-8934340
>Gm09:8934625-8934680
>Gm09:8934874-8934905
>Gm09:8935002-8935229
>Gm09:8935313-8935357
>Gm09:8935396-8935671
>Gm09:8935846-8935995
>Gm09:8936035-8936071
>Gm09:8936424-8936571
>Gm09:8936835-8936993
>Gm09:8937045-8937182
>Gm09:8937298-8937731
>Gm09:8937936-8938112
>Gm09:8938298-8938524
>Gm09:8938598-8938771
>Gm09:8938843-8939159
>Gm09:8939262-8939459
>Gm09:8940750-8940794
>Gm09:8941010-8941070
>Gm09:8941252-8941365
>Gm09:8948717-8948762
>Gm09:8949600-8949665
>Gm09:8949734-8949765
>Gm09:8949825-8949893
>Gm09:8950044-8951436
>Gm09:8951531-8951567
>Gm09:8951767-8951803
>Gm09:8951871-8951922
>Gm09:8951955-8952036
>Gm09:8952626-8952670
>Gm09:8955153-8955447
>Gm09:8955465-8955869
>Gm09:8955908-8956562
>Gm09:8956625-8958260
>Gm09:8958321-8965278
>Gm09:8965353-8967982
>Gm09:8968032-8971449
>Gm09:8971482-8971538
>Gm09:8971604-8972370
>Gm09:8972420-8972797
>Gm09:8975814-8976150
>Gm09:8976243-8976853
>Gm09:8976957-8977035
>Gm09:8979339-8979365
>Gm09:8980364-8980708
>Gm09:8982157-8982488
>Gm09:8986200-8986605
>Gm09:8986643-8987252
>Gm09:8987284-8991234
>Gm09:8991291-8991732
>Gm09:8992075-8993743
>Gm09:8993819-8993985
>Gm09:8994229-8994369
>Gm09:8994496-8994559
>Gm09:8994707-8994822
>Gm09:8995758-8995839
>Gm09:8996240-8996282
>Gm09:8999008-8999037
>Gm09:8999207-8999250
>Gm09:8999362-8999402
>Gm09:8999642-9000445
>Gm09:9001542-9003527
>Gm09:9003565-9005174
>Gm09:9006701-9006779
>Gm09:9008024-9008070
>Gm09:9009239-9009306
>Gm09:9009959-9010259
>Gm09:9011190-9011225
>Gm09:9012279-9012367
>Gm09:9013818-9013871
>Gm09:9014765-9014817
>Gm09:9017687-9017720
>Gm09:9018139-9018215
>Gm09:9018573-9018610
>Gm09:9019686-9019747
>Gm09:9019975-9020004
>Gm09:9020312-9020448
>Gm09:9020516-9020559
>Gm09:9020801-9020876
>Gm09:9021015-9021125
>Gm09:9021201-9021393
>Gm09:9021449-9021481
>Gm09:9021664-9021787
>Gm09:9021835-9021993
>Gm09:9022077-9022177
>Gm09:9022284-9022428
>Gm09:9022521-9023370
>Gm09:9023400-9023588
>Gm09:9023667-9023716
>Gm09:9023817-9023955
>Gm09:9024033-9024211
>Gm09:9024352-9024467
>Gm09:9024523-9024630
>Gm09:9025271-9026263
>Gm09:9026307-9027003
>Gm09:9027119-9027165
>Gm09:9027723-9027754
>Gm09:9027798-9027868
>Gm09:9028919-9029003
>Gm09:9029548-9029582
>Gm09:9029963-9030024
>Gm09:9030980-9031182
>Gm09:9031372-9031552
>Gm09:9031896-9036575
>Gm09:9036686-9036754
>Gm09:9038511-9038560
>Gm09:9039573-9039718
>Gm09:9040600-9040648
>Gm09:9040695-9040799
>Gm09:9042198-9044082
>Gm09:9044111-9048593
>Gm09:9048627-9060582
>Gm09:9061331-9061395
>Gm09:9061435-9061686
>Gm09:9061849-9062068
>Gm09:9062106-9062870
>Gm09:9062907-9063136
>Gm09:9063171-9063206
>Gm09:9063297-9064178
>Gm09:9064255-9064424
>Gm09:9064485-9064758
>Gm09:9065799-9065886
>Gm09:9066648-9066825
>Gm09:9066875-9067985
>Gm09:9068011-9070608
>Gm09:9070636-9071966
>Gm09:9072666-9072728
>Gm09:9072973-9073076
>Gm09:9073145-9073177
>Gm09:9073296-9073354
>Gm09:9073535-9075359
>Gm09:9075488-9075530
>Gm09:9075671-9075710
>Gm09:9075848-9075974
>Gm09:9076493-9076548
>Gm09:9081662-9081837
>Gm09:9082310-9082341
>Gm09:9083466-9083507
>Gm09:9083570-9083658
>Gm09:9084884-9085018
>Gm09:9085808-9089647
>Gm09:9089696-9093377
>Gm09:9093711-9093746
>Gm09:9093912-9093947
>Gm09:9094088-9094411
>Gm09:9094565-9095636
>Gm09:9095974-9096007
>Gm09:9096051-9097036
>Gm09:9097152-9097248
>Gm09:9097325-9097849
>Gm09:9097887-9097995
>Gm09:9098205-9098338
>Gm09:9098406-9098454
>Gm09:9098692-9098731
>Gm09:9098773-9098835
>Gm09:9099007-9099046
>Gm09:9099154-9099350
>Gm09:9099485-9099551
>Gm09:9099793-9099867
>Gm09:9101282-9101336
>Gm09:9104494-9108168
>Gm09:9108269-9130036
>Gm09:9132484-9132592
>Gm09:9134825-9134910
>Gm09:9135052-9135476
>Gm09:9135542-9135729
>Gm09:9136162-9136525
>Gm09:9136644-9136844
>Gm09:9136967-9136997
>Gm09:9137249-9137320
>Gm09:9138260-9139373
>Gm09:9139659-9139934
>Gm09:9139963-9140033
>Gm09:9140242-9140269
>Gm09:9140295-9140338
>Gm09:9140377-9140415
>Gm09:9140445-9140503
>Gm09:9140622-9140842
>Gm09:9140903-9140983
>Gm09:9141017-9141805
>Gm09:9141876-9141999
>Gm09:9143085-9143208
>Gm09:9144323-9144490
>Gm09:9144534-9145411
>Gm09:9145574-9145831
>Gm09:9146111-9146172
>Gm09:9146246-9146372
>Gm09:9148967-9149003
>Gm09:9157408-9157469
>Gm09:9161533-9161737
>Gm09:9161781-9161974
>Gm09:9162224-9162297
>Gm09:9162346-9162536
>Gm09:9163031-9163124
>Gm09:9163185-9163697
>Gm09:9164249-9166435
>Gm09:9166611-9166676
>Gm09:9168966-9169451
>Gm09:9169574-9169827
>Gm09:9169954-9170717
>Gm09:9171037-9171127
>Gm09:9171211-9171301
>Gm09:9171579-9171629
>Gm09:9171700-9171785
>Gm09:9171877-9171907
>Gm09:9172010-9172139
>Gm09:9172564-9172622
>Gm09:9172869-9173007
>Gm09:9173098-9173234
>Gm09:9173336-9173429
>Gm09:9173503-9173576
>Gm09:9173655-9173765
>Gm09:9177901-9177948
>Gm09:9178208-9178291
>Gm09:9178452-9179803
>Gm09:9179844-9180005
>Gm09:9181171-9181369
>Gm09:9181419-9183851
>Gm09:9183905-9183955
>Gm09:9183992-9185086
>Gm09:9185411-9185480
>Gm09:9185680-9186156
>Gm09:9186290-9186358
>Gm09:9186435-9186606
>Gm09:9186647-9186690
>Gm09:9186784-9187095
>Gm09:9187128-9187408
>Gm09:9187458-9189271
>Gm09:9189354-9190277
>Gm09:9190332-9190459
>Gm09:9190566-9190612
>Gm09:9190814-9190936
>Gm09:9191211-9191399
>Gm09:9191449-9191536
>Gm09:9191579-9191722
>Gm09:9191762-9191841
>Gm09:9191986-9193015
>Gm09:9193123-9197019
>Gm09:9197104-9197146
>Gm09:9197243-9197646
>Gm09:9197747-9197940
>Gm09:9198012-9204524
>Gm09:9204729-9204743
>Gm09:9204774-9204829
>Gm09:9204879-9205869
>Gm09:9205886-9205938
>Gm09:9206019-9206904
>Gm09:9207030-9207134
>Gm09:9207212-9207428
>Gm09:9207549-9207890
>Gm09:9207918-9207947
>Gm09:9208079-9208233
>Gm09:9208284-9208370
>Gm09:9209695-9209763
>Gm09:9215761-9215873
>Gm09:9216939-9216998
>Gm09:9217321-9217512
>Gm09:9221001-9221030
>Gm09:9223161-9223243
>Gm09:9224475-9224507
>Gm09:9225360-9225451
>Gm09:9225550-9225610
>Gm09:9226102-9226165
>Gm09:9226211-9226377
>Gm09:9226441-9226472
>Gm09:9226585-9226633
>Gm09:9226871-9226928
>Gm09:9228315-9228378
>Gm09:9229553-9229599
>Gm09:9234838-9234911
>Gm09:9235055-9235181
>Gm09:9235321-9235426
>Gm09:9235682-9235717
>Gm09:9235840-9236191
>Gm09:9236392-9236486
>Gm09:9236528-9236663
>Gm09:9236762-9236807
>Gm09:9236870-9240136
>Gm09:9240221-9240806
>Gm09:9240855-9240915
>Gm09:9240970-9241192
>Gm09:9241228-9241554
>Gm09:9241602-9241793
>Gm09:9241843-9242124
>Gm09:9242160-9242697
>Gm09:9242785-9243425
>Gm09:9243593-9243909
>Gm09:9243968-9243999
>Gm09:9244039-9244229
>Gm09:9244307-9244629
>Gm09:9244665-9244713
>Gm09:9249061-9251671
>Gm09:9251714-9251962
>Gm09:9252291-9252373
>Gm09:9252493-9252548
>Gm09:9253797-9254433
>Gm09:9255385-9255470
>Gm09:9258020-9258157
>Gm09:9259903-9260168
>Gm09:9260692-9260732
>Gm09:9261079-9261193
>Gm09:9261223-9261320
>Gm09:9262317-9262380
>Gm09:9263393-9263439
>Gm09:9263892-9263982
>Gm09:9264981-9265064
>Gm09:9266061-9266145
>Gm09:9266445-9266509
>Gm09:9266573-9267348
>Gm09:9267797-9267874
>Gm09:9268264-9268327
>Gm09:9268761-9270008
>Gm09:9272159-9273362
>Gm09:9275392-9275460
>Gm09:9275895-9275940
>Gm09:9276398-9276565
>Gm09:9276616-9276754
>Gm09:9279284-9279429
>Gm09:9279529-9279544
>Gm09:9280166-9280942
>Gm09:9280973-9281454
>Gm09:9281642-9281741
>Gm09:9281828-9282165
>Gm09:9283916-9284043
>Gm09:9284508-9288454
>Gm09:9288683-9289594
>Gm09:9289746-9289775
>Gm09:9289816-9289874
>Gm09:9291535-9291898
>Gm09:9291943-9292349
>Gm09:9292453-9292521
>Gm09:9292913-9293011
>Gm09:9295220-9295863
>Gm09:9296948-9297015
>Gm09:9297255-9297567
>Gm09:9297732-9300810
>Gm09:9300948-9301030
>Gm09:9301106-9301179
>Gm09:9301231-9301563
>Gm09:9301621-9301693
>Gm09:9301790-9302556
>Gm09:9302629-9302729
>Gm09:9302789-9303875
>Gm09:9303917-9304171
>Gm09:9304238-9304297
>Gm09:9304360-9304406
>Gm09:9304495-9306472
>Gm09:9306525-9309456
>Gm09:9309492-9311872
>Gm09:9311983-9312297
>Gm09:9312340-9312804
>Gm09:9312943-9313407
>Gm09:9313514-9313569
>Gm09:9313761-9314828
>Gm09:9314850-9315348
>Gm09:9315412-9315593
>Gm09:9315639-9315719
>Gm09:9315912-9316299
>Gm09:9316358-9316527
>Gm09:9316614-9317066
>Gm09:9317156-9317688
>Gm09:9317764-9318017
>Gm09:9318122-9332248
>Gm09:9333405-9333473
>Gm09:9333587-9333696
>Gm09:9334479-9334577
>Gm09:9334756-9334838
>Gm09:9335085-9335122
>Gm09:9335162-9335212
>Gm09:9335330-9335427
>Gm09:9335733-9335992
>Gm09:9336051-9336348
>Gm09:9336436-9336533
>Gm09:9339335-9339385
>Gm09:9339771-9339823
>Gm09:9340552-9340609
>Gm09:9340645-9340726
>Gm09:9340762-9340915
>Gm09:9346786-9347193
>Gm09:9347232-9347357
>Gm09:9347387-9347868
>Gm09:9347949-9348074
>Gm09:9348118-9348661
>Gm09:9349081-9349237
>Gm09:9349315-9349508
>Gm09:9349614-9349744
>Gm09:9349809-9349898
>Gm09:9349967-9350052
>Gm09:9350116-9350228
>Gm09:9350318-9350538
>Gm09:9350638-9350729
>Gm09:9350957-9350996
>Gm09:9351296-9351341
>Gm09:9351799-9351835
>Gm09:9352599-9352749
>Gm09:9356197-9356240
>Gm09:9360019-9360087
>Gm09:9360175-9360266
>Gm09:9362441-9362478
>Gm09:9363546-9363626
>Gm09:9364202-9367493
>Gm09:9367999-9368147
>Gm09:9369877-9369931
>Gm09:9370871-9371256
>Gm09:9372269-9373129
>Gm09:9373180-9373284
>Gm09:9373532-9373580
>Gm09:9373707-9373741
>Gm09:9374027-9374085
>Gm09:9374549-9374657
>Gm09:9374702-9374988
>Gm09:9375032-9375182
>Gm09:9375256-9375519
>Gm09:9375628-9375657
>Gm09:9375881-9376044
>Gm09:9376243-9376405
>Gm09:9376587-9376794
>Gm09:9377681-9377696
>Gm09:9385992-9388289
>Gm09:9394677-9394727
>Gm09:9394865-9394907
>Gm09:9395049-9395120
>Gm09:9395179-9395764
>Gm09:9395832-9396232
>Gm09:9396323-9396350
>Gm09:9396766-9398148
>Gm09:9398460-9400188
>Gm09:9400546-9400740
>Gm09:9403296-9403962
>Gm09:9404038-9404118
>Gm09:9404225-9404587
>Gm09:9406484-9406514
>Gm09:9416123-9417161
>Gm09:9417434-9418687
>Gm09:9418749-9418894
>Gm09:9419389-9419459
>Gm09:9419585-9419800
>Gm09:9420523-9420639
>Gm09:9420712-9420749
>Gm09:9420812-9420882
>Gm09:9420951-9421006
>Gm09:9421079-9421169
>Gm09:9423276-9423419
>Gm09:9424185-9424251
>Gm09:9424285-9424549
>Gm09:9424699-9424894
>Gm09:9425951-9426010
>Gm09:9426414-9426480
>Gm09:9426771-9426844
>Gm09:9427342-9427634
>Gm09:9427696-9427854
>Gm09:9428136-9428205
>Gm09:9429234-9429304
>Gm09:9429537-9429612
>Gm09:9429645-9429840
>Gm09:9430243-9430290
>Gm09:9430405-9430832
>Gm09:9430941-9430982
>Gm09:9433208-9433824
>Gm09:9433884-9434690
>Gm09:9434707-9434855
>Gm09:9434897-9435452
>Gm09:9435477-9436814
>Gm09:9436843-9436948
>Gm09:9436992-9437898
>Gm09:9438098-9438135
>Gm09:9438333-9438516
>Gm09:9438787-9438930
>Gm09:9439104-9439186
>Gm09:9439311-9439344
>Gm09:9439401-9439434
>Gm09:9439497-9439633
>Gm09:9439672-9439780
>Gm09:9440351-9440413
>Gm09:9444239-9445728
>Gm09:9447096-9447311
>Gm09:9447360-9449469
>Gm09:9449529-9449798
>Gm09:9449870-9450389
>Gm09:9450421-9450673
>Gm09:9450727-9450909
>Gm09:9450975-9451062
>Gm09:9451148-9451694
>Gm09:9451795-9451823
>Gm09:9451845-9451908
>Gm09:9452286-9452827
>Gm09:9454536-9454820
>Gm09:9455376-9455427
>Gm09:9455699-9455795
>Gm09:9455895-9456162
>Gm09:9457420-9458187
>Gm09:9458330-9458379
>Gm09:9458532-9458567
>Gm09:9459232-9459265
>Gm09:9461073-9461118
>Gm09:9462537-9463019
>Gm09:9463352-9463437
>Gm09:9468003-9469820
>Gm09:9469854-9469944
>Gm09:9470093-9470132
>Gm09:9470217-9470477
>Gm09:9473747-9473872
>Gm09:9474213-9474330
>Gm09:9474489-9474590
>Gm09:9482957-9482986
>Gm09:9483025-9483282
>Gm09:9483361-9483964
>Gm09:9484001-9487109
>Gm09:9487142-9487574
>Gm09:9487604-9487684
>Gm09:9487717-9489012
>Gm09:9489033-9489791
>Gm09:9490910-9490950
>Gm09:9492925-9492970
>Gm09:9493337-9493460
>Gm09:9499244-9500143
>Gm09:9500426-9500522
>Gm09:9500736-9500959
>Gm09:9501189-9501818
>Gm09:9501991-9502166
>Gm09:9502304-9502342
>Gm09:9502474-9509679
>Gm09:9509857-9509897
>Gm09:9510309-9510363
>Gm09:9510526-9510650
>Gm09:9510865-9511184
>Gm09:9511218-9511713
>Gm09:9511749-9512404
>Gm09:9512454-9512562
>Gm09:9512708-9513742
>Gm09:9513777-9518057
>Gm09:9518099-9519573
>Gm09:9519602-9524530
>Gm09:9524613-9524882
>Gm09:9524924-9524987
>Gm09:9525925-9525982
>Gm09:9526417-9526467
>Gm09:9526867-9534457
>Gm09:9534473-9534669
>Gm09:9536045-9536384
>Gm09:9537051-9537109
>Gm09:9538034-9538191
>Gm09:9541731-9541782
>Gm09:9544790-9544841
>Gm09:9545609-9545667
>Gm09:9549515-9549822
>Gm09:9549864-9549927
>Gm09:9551699-9551756
>Gm09:9552199-9552233
>Gm09:9552640-9552718
>Gm09:9554079-9554418
>Gm09:9555080-9555143
>Gm09:9556069-9556217
>Gm09:9564442-9564493
>Gm09:9565261-9565319
>Gm09:9569169-9569484
>Gm09:9569526-9569589
>Gm09:9571628-9571668
>Gm09:9571812-9571841
>Gm09:9571984-9572210
>Gm09:9572285-9572399
>Gm09:9575685-9575717
>Gm09:9577297-9577346
>Gm09:9581938-9582032
>Gm09:9582226-9582298
>Gm09:9582453-9582584
>Gm09:9582728-9582871
>Gm09:9583985-9585030
>Gm09:9585059-9585284
>Gm09:9585328-9585420
>Gm09:9585549-9585990
>Gm09:9586079-9587745
>Gm09:9587893-9588994
>Gm09:9589064-9589166
>Gm09:9589197-9590126
>Gm09:9590199-9590298
>Gm09:9590481-9590633
>Gm09:9590876-9591279
>Gm09:9592415-9592493
>Gm09:9592547-9592819
>Gm09:9592855-9593072
>Gm09:9594904-9595038
>Gm09:9597835-9597926
>Gm09:9598872-9598913
>Gm09:9599520-9599572
>Gm09:9599641-9599699
>Gm09:9599803-9599870
>Gm09:9599925-9600038
>Gm09:9600352-9600387
>Gm09:9600534-9600619
>Gm09:9600815-9601367
>Gm09:9601411-9601764
>Gm09:9602066-9602207
>Gm09:9602233-9602814
>Gm09:9602871-9603672
>Gm09:9603793-9603830
>Gm09:9604001-9604052
>Gm09:9604234-9604568
>Gm09:9604746-9605092
>Gm09:9605245-9605317
>Gm09:9605445-9605509
>Gm09:9605663-9605874
>Gm09:9605977-9606069
>Gm09:9606124-9606257
>Gm09:9606785-9608976
>Gm09:9609690-9609745
>Gm09:9609895-9609993
>Gm09:9610131-9610189
>Gm09:9612431-9612499
>Gm09:9621288-9621406
>Gm09:9622657-9623547
>Gm09:9624220-9624291
>Gm09:9626644-9629210
>Gm09:9629802-9629835
>Gm09:9630622-9631107
>Gm09:9631160-9631298
>Gm09:9631362-9631749
>Gm09:9631815-9632162
>Gm09:9632220-9632440
>Gm09:9632640-9633070
>Gm09:9633138-9633360
>Gm09:9633387-9633422
>Gm09:9633486-9633560
>Gm09:9633620-9633989
>Gm09:9634064-9634099
>Gm09:9636802-9636845
>Gm09:9637741-9638201
>Gm09:9638252-9638459
>Gm09:9638521-9638601
>Gm09:9641036-9641099
>Gm09:9641428-9641509
>Gm09:9641729-9641934
>Gm09:9642056-9642137
>Gm09:9642251-9642342
>Gm09:9642843-9643108
>Gm09:9643282-9643354
>Gm09:9643452-9643542
>Gm09:9644003-9644111
>Gm09:9644178-9644208
>Gm09:9644403-9644828
>Gm09:9645232-9645626
>Gm09:9645715-9646080
>Gm09:9646282-9646355
>Gm09:9646577-9646957
>Gm09:9648004-9648056
>Gm09:9651427-9651458
>Gm09:9651493-9651569
>Gm09:9651635-9652552
>Gm09:9652579-9652618
>Gm09:9652762-9652970
>Gm09:9653029-9653081
>Gm09:9653382-9653447
>Gm09:9653526-9653853
>Gm09:9653942-9654033
>Gm09:9654079-9654271
>Gm09:9654368-9654535
>Gm09:9654768-9654806
>Gm09:9655052-9655244
>Gm09:9655392-9656780
>Gm09:9657172-9657203
>Gm09:9657601-9657951
>Gm09:9658006-9658436
>Gm09:9658465-9658517
>Gm09:9658578-9667417
>Gm09:9667446-9667498
>Gm09:9667558-9668272
>Gm09:9668394-9668594
>Gm09:9668700-9668794
>Gm09:9668883-9668927
>Gm09:9669063-9669101
>Gm09:9669172-9669382
>Gm09:9669688-9669766
>Gm09:9676538-9676933
>Gm09:9677179-9678654
>Gm09:9678720-9679183
>Gm09:9679463-9679507
>Gm09:9680496-9680510
>Gm09:9681292-9681369
>Gm09:9682383-9682437
>Gm09:9683114-9683160
>Gm09:9684545-9684675
>Gm09:9684952-9684991
>Gm09:9690882-9690947
>Gm09:9691869-9691947
>Gm09:9692884-9693366
>Gm09:9699285-9699325
>Gm09:9699544-9699582
>Gm09:9700010-9700089
>Gm09:9700812-9700849
>Gm09:9700932-9700965
>Gm09:9704003-9704853
>Gm09:9704899-9708482
>Gm09:9708519-9709784
>Gm09:9709840-9709962
>Gm09:9711120-9711186
>Gm09:9713091-9713230
>Gm09:9713928-9714005
>Gm09:9714038-9714100
>Gm09:9714208-9714381
>Gm09:9715309-9715332
>Gm09:9716001-9716739
>Gm09:9716770-9717247
>Gm09:9717340-9717433
>Gm09:9719442-9719475
>Gm09:9719676-9719989
>Gm09:9720934-9720979
>Gm09:9723608-9724621
>Gm09:9724636-9725037
>Gm09:9725085-9725212
>Gm09:9725241-9725519
>Gm09:9725558-9725617
>Gm09:9725643-9726067
>Gm09:9726220-9726291
>Gm09:9726351-9726380
>Gm09:9726655-9727449
>Gm09:9727488-9728263
>Gm09:9728328-9728362
>Gm09:9728582-9728636
>Gm09:9728791-9728832
>Gm09:9729107-9729145
>Gm09:9729212-9729303
>Gm09:9729354-9729435
>Gm09:9729525-9729686
>Gm09:9729710-9729763
>Gm09:9729891-9729922
>Gm09:9729964-9731647
>Gm09:9731675-9733128
>Gm09:9733176-9735296
>Gm09:9735353-9738592
>Gm09:9738761-9738846
>Gm09:9739312-9739347
>Gm09:9740438-9740559
>Gm09:9741995-9742449
>Gm09:9742629-9742730
>Gm09:9742825-9743036
>Gm09:9743142-9743401
>Gm09:9743526-9743848
>Gm09:9744011-9744081
>Gm09:9744188-9744241
>Gm09:9744282-9744417
>Gm09:9744467-9744646
>Gm09:9744689-9744789
>Gm09:9745255-9745300
>Gm09:9745535-9745634
>Gm09:9745866-9745910
>Gm09:9745937-9746050
>Gm09:9746392-9746534
>Gm09:9746630-9746705
>Gm09:9746864-9746954
>Gm09:9747052-9747151
>Gm09:9747179-9747285
>Gm09:9747338-9747547
>Gm09:9747648-9747861
>Gm09:9748240-9748477
>Gm09:9748657-9748812
>Gm09:9748930-9749020
>Gm09:9749120-9749196
>Gm09:9749386-9750249
>Gm09:9750300-9751080
>Gm09:9751146-9751233
>Gm09:9751423-9751518
>Gm09:9752783-9752829
>Gm09:9753243-9754214
>Gm09:9754251-9758246
>Gm09:9758282-9758420
>Gm09:9761791-9761964
>Gm09:9762265-9762307
>Gm09:9763965-9764031
>Gm09:9771860-9772053
>Gm09:9772210-9772260
>Gm09:9774646-9774692
>Gm09:9776197-9776297
>Gm09:9776339-9776598
>Gm09:9780557-9780616
>Gm09:9780810-9781018
>Gm09:9784274-9784593
>Gm09:9784737-9784809
>Gm09:9784851-9784893
>Gm09:9785623-9785863
>Gm09:9785967-9790288
>Gm09:9791233-9791363
>Gm09:9791469-9791552
>Gm09:9791651-9791748
>Gm09:9792260-9792341
>Gm09:9792414-9792655
>Gm09:9794064-9794109
>Gm09:9794683-9794736
>Gm09:9794933-9795030
>Gm09:9796636-9798818
>Gm09:9798867-9799186
>Gm09:9799225-9799738
>Gm09:9799949-9800077
>Gm09:9800213-9800258
>Gm09:9800532-9800575
>Gm09:9801317-9801448
>Gm09:9801629-9801851
>Gm09:9801926-9802073
>Gm09:9802092-9802170
>Gm09:9802188-9802301
>Gm09:9802426-9802612
>Gm09:9802906-9802952
>Gm09:9803812-9803915
>Gm09:9804356-9804416
>Gm09:9806389-9806424
>Gm09:9806864-9806904
>Gm09:9807229-9807447
>Gm09:9807518-9807724
>Gm09:9807809-9808053
>Gm09:9808389-9808448
>Gm09:9808561-9808738
>Gm09:9808793-9809190
>Gm09:9809241-9809460
>Gm09:9809778-9809932
>Gm09:9810444-9810519
>Gm09:9810666-9810815
>Gm09:9811306-9811376
>Gm09:9811430-9811494
>Gm09:9811664-9812091
>Gm09:9812251-9812849
>Gm09:9812911-9813147
>Gm09:9813270-9813790
>Gm09:9813846-9814500
>Gm09:9814560-9814779
>Gm09:9814870-9814943
>Gm09:9814980-9815226
>Gm09:9815394-9815479
>Gm09:9815571-9815683
>Gm09:9815721-9815835
>Gm09:9815925-9816522
>Gm09:9818077-9818266
>Gm09:9818348-9818597
>Gm09:9818656-9818742
>Gm09:9819091-9819172
>Gm09:9819258-9819350
>Gm09:9819521-9819620
>Gm09:9819651-9820217
>Gm09:9820463-9820861
>Gm09:9820975-9821221
>Gm09:9821301-9821403
>Gm09:9821476-9821600
>Gm09:9822233-9822585
>Gm09:9822729-9823038
>Gm09:9823181-9823314
>Gm09:9823425-9823953
>Gm09:9823985-9824249
>Gm09:9826462-9826513
>Gm09:9827572-9827682
>Gm09:9827774-9831805
>Gm09:9831921-9831966
>Gm09:9832370-9832384
>Gm09:9832484-9832498
>Gm09:9832560-9836419
>Gm09:9836861-9836889
>Gm09:9836928-9836966
>Gm09:9837058-9837100
>Gm09:9837159-9837218
>Gm09:9837247-9837291
>Gm09:9838126-9838420
>Gm09:9838748-9838805
>Gm09:9839638-9848809
>Gm09:9848896-9848947
>Gm09:9849037-9858129
>Gm09:9859799-9870250
>Gm09:9870834-9870954
>Gm09:9871201-9871227
>Gm09:9872569-9872715
>Gm09:9872877-9873174
>Gm09:9873311-9877481
>Gm09:9877655-9877784
>Gm09:9878027-9878412
>Gm09:9878479-9878513
>Gm09:9878566-9878663
>Gm09:9878801-9879084
>Gm09:9879144-9879232
>Gm09:9879466-9879532
>Gm09:9879760-9879976
>Gm09:9880059-9880316
>Gm09:9881728-9881791
>Gm09:9882694-9883532
>Gm09:9883617-9883832
>Gm09:9883884-9883949
>Gm09:9883998-9884028
>Gm09:9884086-9885763
>Gm09:9885803-9886058
>Gm09:9886124-9886480
>Gm09:9886508-9886769
>Gm09:9886924-9887186
>Gm09:9887234-9887351
>Gm09:9887658-9887815
>Gm09:9887849-9887990
>Gm09:9888390-9888500
>Gm09:9888759-9888830
>Gm09:9888863-9888910
>Gm09:9888951-9889077
>Gm09:9889238-9889279
>Gm09:9889666-9890865
>Gm09:9891000-9891300
>Gm09:9891339-9891545
>Gm09:9891650-9891675
>Gm09:9891734-9891978
>Gm09:9892153-9892223
>Gm09:9892431-9892525
>Gm09:9893028-9912897
>Gm09:9912922-9912962
>Gm09:9913345-9913413
>Gm09:9913492-9913549
>Gm09:9913652-9920523
>Gm09:9920664-9920797
>Gm09:9920871-9920915
>Gm09:9921088-9921122
>Gm09:9921344-9921499
>Gm09:9921613-9921640
>Gm09:9921796-9921842
>Gm09:9921891-9922081
>Gm09:9922138-9922827
>Gm09:9922937-9924863
>Gm09:9925043-9925205
>Gm09:9925939-9926012
>Gm09:9926392-9936147
>Gm09:9936281-9936368
>Gm09:9937117-9937212
>Gm09:9937563-9937713
>Gm09:9946403-9947353
>Gm09:9948495-9948529
>Gm09:9950029-9950134
>Gm09:9950199-9951144
>Gm09:9951179-9951238
>Gm09:9951263-9951466
>Gm09:9951522-9952279
>Gm09:9952317-9952409
>Gm09:9952436-9953578
>Gm09:9953699-9953818
>Gm09:9953874-9954065
>Gm09:9954139-9956127
>Gm09:9956172-9956525
>Gm09:9956699-9956909
>Gm09:9957412-9957551
>Gm09:9957593-9957639
>Gm09:9957698-9958035
>Gm09:9958212-9958247
>Gm09:9958356-9958472
>Gm09:9958530-9958681
>Gm09:9958752-9959496
>Gm09:9959619-9960137
>Gm09:9960177-9961771
>Gm09:9961860-9962225
>Gm09:9962291-9962328
>Gm09:9962453-9962482
>Gm09:9962669-9962750
>Gm09:9962890-9963211
>Gm09:9963252-9964194
>Gm09:9964295-9964417
>Gm09:9964544-9964716
>Gm09:9964743-9965033
>Gm09:9965115-9966148
>Gm09:9966268-9966959
>Gm09:9966993-9967298
>Gm09:9967516-9967587
>Gm09:9967859-9968077
>Gm09:9968308-9969422
>Gm09:9969818-9969884
>Gm09:9971157-9971205
>Gm09:9972361-9972408
>Gm09:9979891-9980070
>Gm09:9980264-9980344
>Gm09:9980506-9980613
>Gm09:9980951-9981091
>Gm09:9981764-9981843
>Gm09:9981940-9981993
>Gm09:9982419-9982519
>Gm09:9982880-9983186
>Gm09:9983433-9983597
>Gm09:9983933-9983969
>Gm09:9989445-9989574
>Gm09:9989977-9990069
>Gm09:9992934-9992994
>Gm09:9993106-9993231
>Gm09:9993991-9994036
>Gm09:9994187-9994228
>Gm09:9995951-9995991
>Gm09:9996685-9996722
>Gm09:9997132-9997195
>Gm09:9997451-9997566
>Gm09:9997761-9997882
>Gm09:9998394-9998444
>Gm09:10003246-10003430
>Gm09:10006649-10006682
>Gm09:10008356-10008404
>Gm09:10009033-10009072
>Gm09:10011003-10011053
>Gm09:10012690-10012742
>Gm09:10015549-10015602
>Gm09:10018355-10018385
>Gm09:10018503-10018538
>Gm09:10019638-10019762
>Gm09:10021069-10021227
>Gm09:10021423-10021465
>Gm09:10024919-10025031
>Gm09:10025570-10025747
>Gm09:10025771-10025830
>Gm09:10026203-10026670
>Gm09:10027051-10027113
>Gm09:10027143-10027262
>Gm09:10027732-10027786
>Gm09:10029048-10029092
>Gm09:10029577-10035646
>Gm09:10039458-10040051
>Gm09:10041296-10041329
>Gm09:10045141-10045198
>Gm09:10045684-10045785
>Gm09:10046272-10046343
>Gm09:10046607-10046673
>Gm09:10047357-10047421
>Gm09:10048133-10048320
>Gm09:10049886-10049931
>Gm09:10050593-10050627
>Gm09:10050761-10051668
>Gm09:10051698-10053977
>Gm09:10054021-10054057
>Gm09:10054318-10054453
>Gm09:10054554-10054598
>Gm09:10057492-10057883
>Gm09:10057911-10057940
>Gm09:10058069-10059571
>Gm09:10059609-10060501
>Gm09:10060531-10066536
>Gm09:10066641-10066874
>Gm09:10066977-10067117
>Gm09:10067285-10067317
>Gm09:10067433-10067506
>Gm09:10067624-10067705
>Gm09:10067847-10067943
>Gm09:10068270-10068382
>Gm09:10068669-10068831
>Gm09:10068935-10070801
>Gm09:10070844-10073295
>Gm09:10073550-10074129
>Gm09:10077148-10077193
>Gm09:10078737-10078957
>Gm09:10079087-10079374
>Gm09:10079429-10079496
>Gm09:10079689-10079813
>Gm09:10079854-10081322
>Gm09:10081396-10081432
>Gm09:10081584-10081868
>Gm09:10082004-10082353
>Gm09:10082414-10083503
>Gm09:10084002-10084540
>Gm09:10085411-10085457
>Gm09:10085855-10086130
>Gm09:10086189-10086235
>Gm09:10086270-10086356
>Gm09:10086514-10087274
>Gm09:10087307-10087354
>Gm09:10087389-10087464
>Gm09:10087495-10088151
>Gm09:10088265-10088409
>Gm09:10088464-10088565
>Gm09:10088740-10090625
>Gm09:10090652-10091329
>Gm09:10091363-10092021
>Gm09:10092041-10092514
>Gm09:10093122-10093173
>Gm09:10096087-10096181
>Gm09:10096807-10096876
>Gm09:10099729-10099879
>Gm09:10103300-10103366
>Gm09:10104804-10104837
>Gm09:10104880-10104939
>Gm09:10105145-10105273
>Gm09:10105442-10105564
>Gm09:10105680-10105728
>Gm09:10105799-10105844
>Gm09:10105890-10105981
>Gm09:10106152-10106310
>Gm09:10106443-10106507
>Gm09:10106581-10106785
>Gm09:10106853-10106904
>Gm09:10106944-10107209
>Gm09:10107384-10107466
>Gm09:10107500-10107793
>Gm09:10107859-10108057
>Gm09:10108084-10108130
>Gm09:10108182-10108220
>Gm09:10108266-10108514
>Gm09:10108545-10108640
>Gm09:10108681-10109050
>Gm09:10109118-10109276
>Gm09:10109438-10109558
>Gm09:10109670-10109743
>Gm09:10110584-10110690
>Gm09:10110756-10111065
>Gm09:10111148-10111433
>Gm09:10113517-10113584
>Gm09:10114100-10114167
>Gm09:10114199-10114235
>Gm09:10114274-10114319
>Gm09:10115644-10116168
>Gm09:10116478-10116649
>Gm09:10116816-10116874
>Gm09:10116954-10117021
>Gm09:10117553-10117788
>Gm09:10117908-10117969
>Gm09:10118610-10118684
>Gm09:10119237-10119293
>Gm09:10121519-10121836
>Gm09:10121945-10121990
>Gm09:10122256-10122791
>Gm09:10122820-10122878
>Gm09:10123111-10123213
>Gm09:10123271-10123297
>Gm09:10124668-10124704
>Gm09:10124788-10125463
>Gm09:10125521-10125753
>Gm09:10125959-10125987
>Gm09:10126085-10126162
>Gm09:10126284-10126358
>Gm09:10126871-10126928
>Gm09:10127011-10127291
>Gm09:10127858-10127930
>Gm09:10128759-10128828
>Gm09:10129069-10129585
>Gm09:10129737-10129821
>Gm09:10130111-10130321
>Gm09:10131474-10131550
>Gm09:10131657-10131695
>Gm09:10133801-10133856
>Gm09:10134139-10134181
>Gm09:10135291-10135324
>Gm09:10135488-10135594
>Gm09:10135898-10136073
>Gm09:10136121-10136204
>Gm09:10136402-10136537
>Gm09:10136618-10136734
>Gm09:10138286-10138330
>Gm09:10138710-10138794
>Gm09:10139094-10139218
>Gm09:10139956-10139985
>Gm09:10140084-10140165
>Gm09:10140297-10140328
>Gm09:10146808-10146834
>Gm09:10147900-10149507
>Gm09:10150657-10151638
>Gm09:10153705-10153749
>Gm09:10155208-10155290
>Gm09:10155636-10155996
>Gm09:10156028-10157747
>Gm09:10158367-10158449
>Gm09:10159773-10160022
>Gm09:10160372-10160404
>Gm09:10166863-10167043
>Gm09:10169956-10170125
>Gm09:10172290-10172326
>Gm09:10172381-10172431
>Gm09:10172752-10172787
>Gm09:10173910-10174083
>Gm09:10174248-10174283
>Gm09:10175088-10175226
>Gm09:10176405-10176476
>Gm09:10176583-10176621
>Gm09:10176744-10176820
>Gm09:10176970-10177006
>Gm09:10178568-10178619
>Gm09:10178663-10178723
>Gm09:10178839-10178967
>Gm09:10178989-10179022
>Gm09:10181361-10181508
>Gm09:10181557-10181641
>Gm09:10181967-10182009
>Gm09:10182882-10182973
>Gm09:10183271-10183312
>Gm09:10183370-10183421
>Gm09:10184081-10184478
>Gm09:10184618-10184664
>Gm09:10184833-10184870
>Gm09:10184935-10185294
>Gm09:10185671-10185791
>Gm09:10185973-10186007
>Gm09:10186048-10186326
>Gm09:10186498-10186808
>Gm09:10188937-10189032
>Gm09:10194156-10194195
>Gm09:10195358-10195403
>Gm09:10195503-10195639
>Gm09:10195703-10195823
>Gm09:10195934-10196021
>Gm09:10196069-10196184
>Gm09:10196288-10196419
>Gm09:10196630-10196725
>Gm09:10196824-10196921
>Gm09:10197278-10197403
>Gm09:10197481-10197523
>Gm09:10197581-10197679
>Gm09:10197737-10197879
>Gm09:10198735-10198759
>Gm09:10198956-10199034
>Gm09:10199064-10199219
>Gm09:10199325-10199372
>Gm09:10199425-10199845
>Gm09:10200421-10200519
>Gm09:10200695-10200752
>Gm09:10203576-10203617
>Gm09:10204100-10204142
>Gm09:10206384-10206473
>Gm09:10206497-10206639
>Gm09:10207152-10207195
>Gm09:10207305-10207376
>Gm09:10210674-10210728
>Gm09:10212464-10212593
>Gm09:10213061-10213389
>Gm09:10213648-10213845
>Gm09:10213956-10214000
>Gm09:10214112-10214221
>Gm09:10216753-10217148
>Gm09:10217283-10217627
>Gm09:10217734-10217946
>Gm09:10217987-10218049
>Gm09:10218109-10218217
>Gm09:10218252-10218336
>Gm09:10218385-10218470
>Gm09:10218678-10219350
>Gm09:10219412-10220539
>Gm09:10220941-10221093
>Gm09:10223722-10224953
>Gm09:10225091-10225210
>Gm09:10225255-10225310
>Gm09:10225592-10225797
>Gm09:10225830-10225932
>Gm09:10226022-10226960
>Gm09:10227485-10227518
>Gm09:10229994-10230062
>Gm09:10230487-10230527
>Gm09:10230574-10230611
>Gm09:10231471-10231509
>Gm09:10232734-10232794
>Gm09:10232921-10233056
>Gm09:10233103-10233303
>Gm09:10234940-10234994
>Gm09:10236467-10236686
>Gm09:10236906-10237035
>Gm09:10237223-10237325
>Gm09:10237446-10237518
>Gm09:10237692-10238341
>Gm09:10238374-10238488
>Gm09:10238536-10238619
>Gm09:10238767-10238825
>Gm09:10239059-10239126
>Gm09:10239993-10240027
>Gm09:10241175-10241236
>Gm09:10242356-10242418
>Gm09:10246843-10246897
>Gm09:10246950-10246979
>Gm09:10247072-10247182
>Gm09:10247328-10247464
>Gm09:10247598-10248055
>Gm09:10248189-10248212
>Gm09:10248262-10248308
>Gm09:10248631-10248902
>Gm09:10248995-10249030
>Gm09:10249148-10249866
>Gm09:10249896-10250259
>Gm09:10250287-10250329
>Gm09:10250384-10251092
>Gm09:10251180-10251455
>Gm09:10251622-10251808
>Gm09:10252178-10252224
>Gm09:10254767-10254816
>Gm09:10254916-10255037
>Gm09:10255202-10255322
>Gm09:10257200-10257224
>Gm09:10257668-10257707
>Gm09:10257769-10257843
>Gm09:10257925-10257990
>Gm09:10258201-10258356
>Gm09:10258437-10258577
>Gm09:10258822-10258868
>Gm09:10259050-10259147
>Gm09:10259589-10259680
>Gm09:10262628-10262653
>Gm09:10266569-10266916
>Gm09:10269832-10269862
>Gm09:10270300-10270596
>Gm09:10270650-10270824
>Gm09:10270892-10271043
>Gm09:10271108-10271295
>Gm09:10271333-10271965
>Gm09:10272075-10272673
>Gm09:10272760-10272870
>Gm09:10272915-10272965
>Gm09:10273048-10273196
>Gm09:10273271-10273528
>Gm09:10273566-10273647
>Gm09:10274546-10274584
>Gm09:10274777-10274891
>Gm09:10275092-10275148
>Gm09:10275297-10275326
>Gm09:10275423-10275522
>Gm09:10275608-10275930
>Gm09:10276065-10276213
>Gm09:10276274-10276339
>Gm09:10276419-10276695
>Gm09:10276724-10276774
>Gm09:10276839-10277301
>Gm09:10277374-10277440
>Gm09:10277869-10279257
>Gm09:10279530-10279571
>Gm09:10281260-10282252
>Gm09:10284164-10284199
>Gm09:10285350-10287927
>Gm09:10289135-10292688
>Gm09:10292770-10292916
>Gm09:10292938-10292976
>Gm09:10293041-10293168
>Gm09:10293253-10293292
>Gm09:10293349-10295216
>Gm09:10295264-10297298
>Gm09:10297338-10298260
>Gm09:10298283-10298319
>Gm09:10298659-10298687
>Gm09:10299128-10299195
>Gm09:10299648-10299880
>Gm09:10300540-10300592
>Gm09:10302847-10302948
>Gm09:10303282-10303383
>Gm09:10303564-10303592
>Gm09:10303640-10303762
>Gm09:10303881-10303924
>Gm09:10305784-10305825
>Gm09:10306745-10306763
>Gm09:10306992-10307229
>Gm09:10307472-10307559
>Gm09:10308034-10308099
>Gm09:10308181-10308350
>Gm09:10308973-10309223
>Gm09:10309320-10310105
>Gm09:10310238-10310362
>Gm09:10311655-10311704
>Gm09:10312536-10312565
>Gm09:10313629-10313732
>Gm09:10314334-10315662
>Gm09:10316167-10316241
>Gm09:10316916-10316942
>Gm09:10318140-10318166
>Gm09:10318400-10318651
>Gm09:10319229-10319277
>Gm09:10321926-10321959
>Gm09:10322224-10322275
>Gm09:10325578-10325614
>Gm09:10325647-10325743
>Gm09:10325861-10325900
>Gm09:10326106-10327387
>Gm09:10327446-10327922
>Gm09:10328372-10328397
>Gm09:10328584-10328621
>Gm09:10328887-10329074
>Gm09:10329477-10331235
>Gm09:10331777-10332043
>Gm09:10332318-10332394
>Gm09:10334187-10334277
>Gm09:10334864-10335045
>Gm09:10335081-10335132
>Gm09:10336042-10336084
>Gm09:10338290-10339615
>Gm09:10339642-10343100
>Gm09:10343128-10343205
>Gm09:10345761-10346009
>Gm09:10346058-10346195
>Gm09:10346236-10346820
>Gm09:10346932-10346956
>Gm09:10351189-10351241
>Gm09:10351583-10351662
>Gm09:10352037-10352081
>Gm09:10352151-10352219
>Gm09:10352273-10352354
>Gm09:10352543-10352625
>Gm09:10352705-10353004
>Gm09:10353185-10354476
>Gm09:10354559-10354609
>Gm09:10354849-10354893
>Gm09:10354947-10356089
>Gm09:10356119-10360499
>Gm09:10360666-10361283
>Gm09:10361363-10361490
>Gm09:10361538-10361649
>Gm09:10362177-10362234
>Gm09:10362751-10362787
>Gm09:10363262-10363615
>Gm09:10363660-10364867
>Gm09:10364968-10365042
>Gm09:10365277-10365343
>Gm09:10365396-10365520
>Gm09:10367717-10367774
>Gm09:10367970-10368008
>Gm09:10368071-10369179
>Gm09:10369606-10369678
>Gm09:10370825-10370903
>Gm09:10371011-10371375
>Gm09:10371474-10371696
>Gm09:10371959-10373230
>Gm09:10373581-10374138
>Gm09:10374279-10374457
>Gm09:10374607-10374795
>Gm09:10374894-10375222
>Gm09:10375322-10375435
>Gm09:10375994-10376134
>Gm09:10376556-10376637
>Gm09:10380595-10381056
>Gm09:10381174-10381354
>Gm09:10382456-10384342
>Gm09:10384400-10388931
>Gm09:10389205-10390983
>Gm09:10390998-10391943
>Gm09:10394204-10394328
>Gm09:10394466-10394522
>Gm09:10394592-10394651
>Gm09:10395019-10395156
>Gm09:10395266-10395477
>Gm09:10396006-10396050
>Gm09:10396171-10396285
>Gm09:10396438-10396689
>Gm09:10396916-10397040
>Gm09:10397194-10397350
>Gm09:10397761-10397847
>Gm09:10398777-10398832
>Gm09:10398919-10399034
>Gm09:10399181-10399619
>Gm09:10399650-10399778
>Gm09:10399899-10400101
>Gm09:10400882-10400926
>Gm09:10401345-10401376
>Gm09:10401509-10411655
>Gm09:10411741-10413313
>Gm09:10418080-10418150
>Gm09:10419806-10419846
>Gm09:10420041-10420079
>Gm09:10421829-10421909
>Gm09:10423454-10427009
>Gm09:10427269-10427342
>Gm09:10427435-10427592
>Gm09:10427854-10428657
>Gm09:10428878-10428915
>Gm09:10429160-10429401
>Gm09:10429453-10430168
>Gm09:10430247-10430310
>Gm09:10430397-10434631
>Gm09:10434745-10435401
>Gm09:10435596-10436693
>Gm09:10438330-10438532
>Gm09:10438642-10438723
>Gm09:10438797-10438981
>Gm09:10439022-10439311
>Gm09:10439391-10439482
>Gm09:10439584-10439821
>Gm09:10439872-10439975
>Gm09:10440006-10440572
>Gm09:10440615-10440731
>Gm09:10440944-10441081
>Gm09:10441737-10441851
>Gm09:10444060-10444088
>Gm09:10444253-10444306
>Gm09:10445743-10445808
>Gm09:10446105-10446202
>Gm09:10447364-10447392
>Gm09:10447564-10447597
>Gm09:10447627-10447886
>Gm09:10448247-10448273
>Gm09:10448303-10448562
>Gm09:10448923-10448949
>Gm09:10449066-10449238
>Gm09:10449598-10449624
>Gm09:10449654-10449913
>Gm09:10450876-10450928
>Gm09:10451503-10451531
>Gm09:10451571-10451756
>Gm09:10453406-10453435
>Gm09:10454194-10454231
>Gm09:10455157-10455216
>Gm09:10464089-10465809
>Gm09:10465869-10465910
>Gm09:10466011-10466115
>Gm09:10466249-10466294
>Gm09:10467338-10467619
>Gm09:10467923-10468065
>Gm09:10468170-10468294
>Gm09:10468539-10468582
>Gm09:10468780-10468824
>Gm09:10468857-10468914
>Gm09:10468997-10469139
>Gm09:10469509-10469553
>Gm09:10469643-10469737
>Gm09:10469794-10469900
>Gm09:10469928-10470208
>Gm09:10471167-10471469
>Gm09:10471492-10471642
>Gm09:10471720-10472265
>Gm09:10472372-10472886
>Gm09:10473281-10473909
>Gm09:10476469-10476522
>Gm09:10476862-10477423
>Gm09:10478706-10478823
>Gm09:10479753-10479903
>Gm09:10480991-10481044
>Gm09:10481745-10481790
>Gm09:10481956-10482054
>Gm09:10482169-10482233
>Gm09:10483206-10483241
>Gm09:10483280-10483340
>Gm09:10483773-10484392
>Gm09:10484637-10484786
>Gm09:10484822-10485019
>Gm09:10485158-10485279
>Gm09:10490263-10490304
>Gm09:10490488-10491071
>Gm09:10491567-10491749
>Gm09:10492016-10492740
>Gm09:10492777-10493135
>Gm09:10493179-10493239
>Gm09:10494009-10494059
>Gm09:10494870-10494915
>Gm09:10495159-10495249
>Gm09:10495563-10495642
>Gm09:10495759-10495827
>Gm09:10495877-10495953
>Gm09:10496025-10496100
>Gm09:10496156-10496269
>Gm09:10497015-10497063
>Gm09:10497293-10497488
>Gm09:10497841-10497879
>Gm09:10498712-10498744
>Gm09:10504910-10504981
>Gm09:10509152-10509302
>Gm09:10509533-10509579
>Gm09:10509787-10509874
>Gm09:10509938-10510089
>Gm09:10510225-10511852
>Gm09:10511903-10516430
>Gm09:10517809-10517948
>Gm09:10520754-10520890
>Gm09:10525322-10525380
>Gm09:10525439-10525464
>Gm09:10525611-10525645
>Gm09:10525797-10525880
>Gm09:10526047-10526111
>Gm09:10526217-10526268
>Gm09:10526556-10526594
>Gm09:10528331-10528468
>Gm09:10529434-10529465
>Gm09:10529821-10529867
>Gm09:10530751-10530788
>Gm09:10531868-10531903
>Gm09:10536033-10536117
>Gm09:10537507-10537593
>Gm09:10537741-10537823
>Gm09:10538027-10538471
>Gm09:10538734-10538930
>Gm09:10539056-10539093
>Gm09:10539217-10539349
>Gm09:10539397-10539443
>Gm09:10539472-10539538
>Gm09:10539604-10540589
>Gm09:10540638-10540830
>Gm09:10540896-10541589
>Gm09:10543325-10543372
>Gm09:10543943-10543989
>Gm09:10544048-10544077
>Gm09:10545458-10546410
>Gm09:10546480-10547715
>Gm09:10547765-10547914
>Gm09:10547988-10549361
>Gm09:10549493-10550293
>Gm09:10550329-10550444
>Gm09:10550468-10550804
>Gm09:10550986-10552440
>Gm09:10553087-10553182
>Gm09:10553565-10555236
>Gm09:10555877-10555914
>Gm09:10558303-10558380
>Gm09:10558545-10558570
>Gm09:10558615-10558651
>Gm09:10558819-10558908
>Gm09:10561017-10561064
>Gm09:10562173-10562233
>Gm09:10563158-10563242
>Gm09:10563382-10563460
>Gm09:10564622-10564894
>Gm09:10564952-10566411
>Gm09:10566443-10566565
>Gm09:10567788-10567874
>Gm09:10569707-10569769
>Gm09:10569855-10569896
>Gm09:10570087-10570272
>Gm09:10570316-10571341
>Gm09:10571511-10572686
>Gm09:10572721-10572872
>Gm09:10572955-10573628
>Gm09:10573692-10573724
>Gm09:10574045-10574075
>Gm09:10574919-10574979
>Gm09:10575131-10575161
>Gm09:10576282-10576379
>Gm09:10576698-10576774
>Gm09:10577006-10577528
>Gm09:10577565-10577594
>Gm09:10577670-10577698
>Gm09:10577998-10578035
>Gm09:10578372-10578455
>Gm09:10578653-10578713
>Gm09:10578845-10579851
>Gm09:10579903-10580047
>Gm09:10580163-10580528
>Gm09:10580602-10580855
>Gm09:10580908-10580964
>Gm09:10581026-10581430
>Gm09:10581511-10582335
>Gm09:10582424-10582566
>Gm09:10582655-10583103
>Gm09:10583149-10583191
>Gm09:10583517-10583631
>Gm09:10583793-10583871
>Gm09:10583980-10584976
>Gm09:10585011-10585374
>Gm09:10585479-10585555
>Gm09:10585701-10585859
>Gm09:10586040-10586159
>Gm09:10586187-10586431
>Gm09:10586531-10586620
>Gm09:10586898-10586926
>Gm09:10587285-10587329
>Gm09:10587849-10587940
>Gm09:10588014-10588050
>Gm09:10588217-10588273
>Gm09:10588421-10588638
>Gm09:10588714-10588747
>Gm09:10588871-10588905
>Gm09:10589035-10589475
>Gm09:10589584-10589684
>Gm09:10590176-10590335
>Gm09:10590395-10590500
>Gm09:10590539-10590589
>Gm09:10590956-10591062
>Gm09:10591102-10591139
>Gm09:10591185-10591275
>Gm09:10591390-10591476
>Gm09:10594666-10594698
>Gm09:10595531-10595689
>Gm09:10597801-10597877
>Gm09:10598145-10598890
>Gm09:10598946-10599006
>Gm09:10599106-10599228
>Gm09:10599485-10599548
>Gm09:10599953-10599997
>Gm09:10600139-10600190
>Gm09:10600232-10600333
>Gm09:10609196-10609304
>Gm09:10611719-10612207
>Gm09:10612934-10613050
>Gm09:10614095-10614147
>Gm09:10614252-10614357
>Gm09:10615084-10615117
>Gm09:10617366-10617409
>Gm09:10626272-10626320
>Gm09:10627189-10627226
>Gm09:10627477-10627557
>Gm09:10628185-10628268
>Gm09:10628367-10628522
>Gm09:10628614-10628655
>Gm09:10628784-10628891
>Gm09:10629053-10629084
>Gm09:10629176-10629214
>Gm09:10629382-10629424
>Gm09:10629955-10629987
>Gm09:10630073-10630126
>Gm09:10630214-10630278
>Gm09:10631197-10631232
>Gm09:10631342-10631444
>Gm09:10631808-10631881
>Gm09:10632116-10632143
>Gm09:10632268-10632302
>Gm09:10632493-10633954
>Gm09:10634109-10634304
>Gm09:10634504-10634577
>Gm09:10634712-10634801
>Gm09:10634847-10635046
>Gm09:10635088-10635259
>Gm09:10635335-10635375
>Gm09:10635790-10635909
>Gm09:10635941-10636107
>Gm09:10636172-10636236
>Gm09:10636468-10636702
>Gm09:10636767-10636881
>Gm09:10636933-10637017
>Gm09:10637296-10637355
>Gm09:10637402-10637475
>Gm09:10637502-10637630
>Gm09:10637682-10637773
>Gm09:10640104-10640143
>Gm09:10642949-10642989
>Gm09:10644847-10644889
>Gm09:10645101-10646219
>Gm09:10646658-10646774
>Gm09:10650637-10650944
>Gm09:10651030-10651050
>Gm09:10651308-10651323
>Gm09:10651522-10651796
>Gm09:10651820-10651989
>Gm09:10652082-10652146
>Gm09:10652194-10653308
>Gm09:10653422-10654216
>Gm09:10654412-10655036
>Gm09:10655153-10655207
>Gm09:10655344-10655375
>Gm09:10655420-10655594
>Gm09:10655711-10655754
>Gm09:10655813-10655879
>Gm09:10655925-10656303
>Gm09:10656394-10656465
>Gm09:10656546-10656672
>Gm09:10657935-10658020
>Gm09:10658880-10658917
>Gm09:10663201-10663296
>Gm09:10663749-10663803
>Gm09:10664174-10664226
>Gm09:10664986-10665059
>Gm09:10665088-10665144
>Gm09:10665230-10665266
>Gm09:10665431-10665475
>Gm09:10666199-10666301
>Gm09:10666710-10666824
>Gm09:10666877-10667139
>Gm09:10670695-10671468
>Gm09:10672804-10672956
>Gm09:10673664-10673821
>Gm09:10673877-10673918
>Gm09:10673993-10674065
>Gm09:10675369-10677049
>Gm09:10677242-10677293
>Gm09:10677486-10677767
>Gm09:10677825-10678768
>Gm09:10678805-10680119
>Gm09:10680190-10680333
>Gm09:10680680-10682274
>Gm09:10682322-10686313
>Gm09:10687419-10688827
>Gm09:10688859-10689236
>Gm09:10689297-10689412
>Gm09:10689444-10723844
>Gm09:10723883-10724686
>Gm09:10725310-10725826
>Gm09:10725869-10726925
>Gm09:10727523-10730637
>Gm09:10730724-10739961
>Gm09:10741902-10742070
>Gm09:10742325-10742376
>Gm09:10742624-10742686
>Gm09:10742717-10742751
>Gm09:10743163-10743270
>Gm09:10743309-10743353
>Gm09:10743400-10743552
>Gm09:10743726-10743860
>Gm09:10744216-10744322
>Gm09:10745700-10745763
>Gm09:10746102-10746128
>Gm09:10746667-10746701
>Gm09:10747611-10748728
>Gm09:10749398-10749488
>Gm09:10750720-10750890
>Gm09:10751617-10752318
>Gm09:10752352-10766081
>Gm09:10766109-10766195
>Gm09:10766242-10767427
>Gm09:10767627-10767691
>Gm09:10767708-10767739
>Gm09:10767790-10767897
>Gm09:10767986-10769105
>Gm09:10769275-10769710
>Gm09:10769738-10770203
>Gm09:10770261-10770533
>Gm09:10770568-10776246
>Gm09:10777112-10777196
>Gm09:10778708-10778766
>Gm09:10779910-10780702
>Gm09:10780800-10781021
>Gm09:10782285-10782740
>Gm09:10782808-10784407
>Gm09:10784521-10784752
>Gm09:10784821-10785254
>Gm09:10785495-10785526
>Gm09:10785883-10785965
>Gm09:10786060-10786297
>Gm09:10786513-10786706
>Gm09:10786773-10786903
>Gm09:10789063-10789233
>Gm09:10789627-10789672
>Gm09:10790347-10790753
>Gm09:10793839-10794996
>Gm09:10796408-10797925
>Gm09:10797971-10798157
>Gm09:10798221-10800362
>Gm09:10801525-10801599
>Gm09:10801898-10802071
>Gm09:10802248-10802849
>Gm09:10803339-10803388
>Gm09:10803821-10814371
>Gm09:10814405-10815174
>Gm09:10815207-10825252
>Gm09:10832683-10845138
>Gm09:10845763-10845798
>Gm09:10848047-10848443
>Gm09:10848604-10851414
>Gm09:10851482-10851715
>Gm09:10851780-10852211
>Gm09:10854922-10855049
>Gm09:10855127-10855416
>Gm09:10855855-10856147
>Gm09:10856218-10856393
>Gm09:10856496-10857380
>Gm09:10857418-10857934
>Gm09:10858002-10858101
>Gm09:10858897-10859055
>Gm09:10862298-10862331
>Gm09:10866638-10866675
>Gm09:10866846-10866877
>Gm09:10866935-10866997
>Gm09:10867073-10867101
>Gm09:10867151-10867276
>Gm09:10867393-10867427
>Gm09:10867453-10868111
>Gm09:10868517-10868582
>Gm09:10868928-10869358
>Gm09:10869387-10869535
>Gm09:10869602-10870069
>Gm09:10872141-10872175
>Gm09:10876340-10876516
>Gm09:10876767-10876794
>Gm09:10876837-10876888
>Gm09:10879021-10879099
>Gm09:10879649-10879869
>Gm09:10879902-10880109
>Gm09:10882522-10882559
>Gm09:10883226-10883266
>Gm09:10885269-10887676
>Gm09:10887796-10887852
>Gm09:10887960-10888494
>Gm09:10888939-10893257
>Gm09:10893310-10893398
>Gm09:10894342-10894751
>Gm09:10895418-10895480
>Gm09:10897093-10905667
>Gm09:10905688-10906161
>Gm09:10906504-10906606
>Gm09:10906673-10906832
>Gm09:10907603-10908958
>Gm09:10909067-10909131
>Gm09:10909226-10909506
>Gm09:10909630-10910317
>Gm09:10910362-10910591
>Gm09:10910596-10911927
>Gm09:10911978-10913250
>Gm09:10913301-10913404
>Gm09:10913534-10915372
>Gm09:10917456-10918491
>Gm09:10919237-10919301
>Gm09:10920124-10920212
>Gm09:10920740-10926116
>Gm09:10930280-10930311
>Gm09:10931784-10931865
>Gm09:10933596-10933738
>Gm09:10935368-10935407
>Gm09:10938542-10938707
>Gm09:10940680-10940715
>Gm09:10943921-10951574
>Gm09:10951648-10952258
>Gm09:10952279-10952468
>Gm09:10952735-10952858
>Gm09:10953092-10955286
>Gm09:10955585-10955705
>Gm09:10955756-10955849
>Gm09:10955889-10955998
>Gm09:10956119-10956204
>Gm09:10956261-10956373
>Gm09:10956551-10956823
>Gm09:10957296-10958366
>Gm09:10958559-10960487
>Gm09:10960859-10961002
>Gm09:10962419-10962504
>Gm09:10965292-10970425
>Gm09:10970481-10971503
>Gm09:10972182-10972251
>Gm09:10972931-10973150
>Gm09:10973581-10973657
>Gm09:10975693-10975759
>Gm09:10976273-10976343
>Gm09:10976495-10976533
>Gm09:10976633-10976660
>Gm09:10977548-10977628
>Gm09:10977727-10977786
>Gm09:10979602-10979650
>Gm09:10981256-10981400
>Gm09:10981512-10981709
>Gm09:10981897-10981987
>Gm09:10982139-10982565
>Gm09:10982614-10983177
>Gm09:10983256-10983473
>Gm09:10983548-10983836
>Gm09:10983927-10984213
>Gm09:10984327-10984797
>Gm09:10984844-10986272
>Gm09:10986351-10987069
>Gm09:10987147-10987177
>Gm09:10987742-10988276
>Gm09:10988521-10988561
>Gm09:10988597-10988735
>Gm09:10989178-10989265
>Gm09:10989338-10989496
>Gm09:10989582-10989698
>Gm09:10989739-10989788
>Gm09:10990000-10990047
>Gm09:10990247-10990339
>Gm09:10990473-10990573
>Gm09:10990730-10990888
>Gm09:10990946-10991000
>Gm09:10991294-10991432
>Gm09:10993927-10993962
>Gm09:10994645-10994677
>Gm09:10995052-10997579
>Gm09:10997603-11000252
>Gm09:11000278-11020859
>Gm09:11022370-11022538
>Gm09:11022638-11022658
>Gm09:11023314-11023349
>Gm09:11024966-11025032
>Gm09:11027806-11027874
>Gm09:11028322-11028379
>Gm09:11029822-11029864
>Gm09:11029969-11030103
>Gm09:11030139-11035558
>Gm09:11035612-11036795
>Gm09:11036849-11037202
>Gm09:11038762-11039429
>Gm09:11039814-11039860
>Gm09:11039942-11040028
>Gm09:11040172-11040205
>Gm09:11040885-11041027
>Gm09:11042346-11042504
>Gm09:11042529-11043541
>Gm09:11043707-11044098
>Gm09:11044135-11044371
>Gm09:11044536-11044594
>Gm09:11044638-11044778
>Gm09:11044956-11045086
>Gm09:11045170-11045199
>Gm09:11045301-11045404
>Gm09:11045467-11053537
>Gm09:11053570-11061345
>Gm09:11061377-11066939
>Gm09:11068512-11069783
>Gm09:11070461-11070620
>Gm09:11072038-11072089
>Gm09:11072422-11072452
>Gm09:11072701-11073697
>Gm09:11074404-11074745
>Gm09:11074796-11074891
>Gm09:11075184-11075789
>Gm09:11075834-11076039
>Gm09:11076163-11076227
>Gm09:11076315-11076807
>Gm09:11076938-11077000
>Gm09:11077053-11078833
>Gm09:11078851-11079003
>Gm09:11079048-11079368
>Gm09:11079665-11079827
>Gm09:11079933-11080624
>Gm09:11080704-11082010
>Gm09:11082041-11082119
>Gm09:11082197-11082230
>Gm09:11082261-11082298
>Gm09:11082410-11082543
>Gm09:11082611-11082652
>Gm09:11082874-11083422
>Gm09:11083519-11083596
>Gm09:11083678-11087220
>Gm09:11087264-11087503
>Gm09:11087552-11087622
>Gm09:11087670-11087726
>Gm09:11087769-11088083
>Gm09:11088150-11089147
>Gm09:11089223-11089652
>Gm09:11089716-11089878
>Gm09:11089935-11117119
>Gm09:11117169-11119798
>Gm09:11119835-11125298
>Gm09:11125360-11125496
>Gm09:11125554-11126529
>Gm09:11126622-11126928
>Gm09:11129442-11129486
>Gm09:11131488-11131537
>Gm09:11132166-11132257
>Gm09:11133241-11133383
>Gm09:11133498-11134523
>Gm09:11134566-11134649
>Gm09:11134675-11134722
>Gm09:11134842-11135069
>Gm09:11135652-11135715
>Gm09:11135879-11135919
>Gm09:11136542-11136587
>Gm09:11136868-11136934
>Gm09:11137107-11137162
>Gm09:11137526-11137627
>Gm09:11137984-11138071
>Gm09:11138766-11138964
>Gm09:11139101-11139224
>Gm09:11139256-11139392
>Gm09:11142683-11142720
>Gm09:11143357-11143394
>Gm09:11144333-11144498
>Gm09:11144562-11144747
>Gm09:11144774-11144841
>Gm09:11147024-11147051
>Gm09:11147088-11147308
>Gm09:11147343-11147397
>Gm09:11147709-11147851
>Gm09:11147877-11147905
>Gm09:11148205-11148269
>Gm09:11148418-11148606
>Gm09:11148783-11148847
>Gm09:11148887-11149079
>Gm09:11149285-11149330
>Gm09:11149395-11149543
>Gm09:11149626-11149680
>Gm09:11149789-11149846
>Gm09:11150111-11150163
>Gm09:11150282-11150381
>Gm09:11150477-11150625
>Gm09:11150676-11151316
>Gm09:11151345-11155517
>Gm09:11155552-11157796
>Gm09:11158067-11158178
>Gm09:11158611-11158794
>Gm09:11158872-11159322
>Gm09:11159430-11159572
>Gm09:11159882-11160333
>Gm09:11160576-11161044
>Gm09:11162047-11163976
>Gm09:11164025-11166551
>Gm09:11166602-11166855
>Gm09:11166962-11170310
>Gm09:11170556-11170592
>Gm09:11170736-11170923
>Gm09:11171211-11171272
>Gm09:11171583-11171617
>Gm09:11172096-11172148
>Gm09:11176522-11176577
>Gm09:11178934-11178974
>Gm09:11180607-11180693
>Gm09:11180764-11180836
>Gm09:11181742-11181828
>Gm09:11184246-11184394
>Gm09:11186585-11186628
>Gm09:11188058-11188103
>Gm09:11190111-11190147
>Gm09:11190328-11190387
>Gm09:11194587-11194629
>Gm09:11195740-11198195
>Gm09:11198491-11199061
>Gm09:11199668-11199781
>Gm09:11199967-11200049
>Gm09:11200089-11200132
>Gm09:11200213-11200772
>Gm09:11200826-11201063
>Gm09:11201131-11201386
>Gm09:11201576-11201711
>Gm09:11201809-11201933
>Gm09:11202299-11202714
>Gm09:11202796-11202995
>Gm09:11203053-11203910
>Gm09:11204010-11204033
>Gm09:11204083-11213270
>Gm09:11213373-11217366
>Gm09:11218370-11218560
>Gm09:11218789-11218898
>Gm09:11218959-11219082
>Gm09:11219282-11219934
>Gm09:11219970-11220219
>Gm09:11220250-11220429
>Gm09:11220506-11220966
>Gm09:11221018-11221158
>Gm09:11221207-11221664
>Gm09:11222594-11223007
>Gm09:11223277-11223623
>Gm09:11224091-11226326
>Gm09:11227046-11228011
>Gm09:11228707-11228838
>Gm09:11228920-11229230
>Gm09:11230276-11230465
>Gm09:11230693-11230899
>Gm09:11230968-11230998
>Gm09:11231079-11232839
>Gm09:11232945-11233049
>Gm09:11233119-11233364
>Gm09:11237367-11237431
>Gm09:11241070-11242302
>Gm09:11242700-11242776
>Gm09:11244678-11244723
>Gm09:11245174-11245317
>Gm09:11245371-11245716
>Gm09:11245789-11246154
>Gm09:11246224-11246265
>Gm09:11246559-11246637
>Gm09:11246720-11246829
>Gm09:11246958-11247154
>Gm09:11247265-11247305
>Gm09:11247392-11247420
>Gm09:11247514-11247646
>Gm09:11247755-11247876
>Gm09:11248009-11248050
>Gm09:11248059-11248260
>Gm09:11248426-11248659
>Gm09:11249212-11249327
>Gm09:11249415-11249644
>Gm09:11249719-11249814
>Gm09:11250071-11250289
>Gm09:11250360-11250684
>Gm09:11250873-11250936
>Gm09:11251130-11251187
>Gm09:11251244-11251613
>Gm09:11251757-11251858
>Gm09:11252250-11252400
>Gm09:11252458-11252636
>Gm09:11253115-11263793
>Gm09:11266906-11267051
>Gm09:11267156-11267649
>Gm09:11267999-11268038
>Gm09:11269297-11269443
>Gm09:11269555-11269666
>Gm09:11270026-11270096
>Gm09:11273314-11273475
>Gm09:11273509-11273648
>Gm09:11273694-11273820
>Gm09:11274548-11274637
>Gm09:11274889-11274929
>Gm09:11276847-11276879
>Gm09:11277123-11277177
>Gm09:11277328-11277394
>Gm09:11277667-11277712
>Gm09:11279587-11279650
>Gm09:11279758-11279790
>Gm09:11282283-11282383
>Gm09:11282451-11283272
>Gm09:11283754-11283865
>Gm09:11284003-11284160
>Gm09:11284264-11284337
>Gm09:11285218-11286635
>Gm09:11287377-11290497
>Gm09:11290525-11298862
>Gm09:11298928-11302654
>Gm09:11302823-11302889
>Gm09:11304256-11304290
>Gm09:11305177-11305291
>Gm09:11305339-11305370
>Gm09:11305515-11305578
>Gm09:11305658-11305959
>Gm09:11306043-11306264
>Gm09:11306349-11308089
>Gm09:11308118-11308958
>Gm09:11309046-11309198
>Gm09:11309967-11310014
>Gm09:11310120-11310311
>Gm09:11310345-11310442
>Gm09:11313522-11313596
>Gm09:11322027-11322883
>Gm09:11323012-11323101
>Gm09:11323145-11323216
>Gm09:11323356-11323407
>Gm09:11323455-11324191
>Gm09:11324465-11324761
>Gm09:11325840-11325958
>Gm09:11326129-11326187
>Gm09:11326918-11326992
>Gm09:11327213-11327257
>Gm09:11327609-11327687
>Gm09:11327972-11328003
>Gm09:11328174-11328251
>Gm09:11328845-11332453
>Gm09:11334052-11334145
>Gm09:11335405-11335449
>Gm09:11335617-11335687
>Gm09:11336742-11336791
>Gm09:11336975-11337019
>Gm09:11337113-11337194
>Gm09:11337282-11337807
>Gm09:11337842-11338051
>Gm09:11338084-11338559
>Gm09:11338656-11338716
>Gm09:11338785-11340410
>Gm09:11340482-11341311
>Gm09:11341541-11341589
>Gm09:11341642-11341682
>Gm09:11341774-11341842
>Gm09:11342012-11342211
>Gm09:11344287-11345356
>Gm09:11345515-11345588
>Gm09:11345762-11345850
>Gm09:11345923-11346181
>Gm09:11346295-11346429
>Gm09:11348666-11348751
>Gm09:11349211-11349287
>Gm09:11350876-11350906
>Gm09:11353426-11353456
>Gm09:11357150-11357177
>Gm09:11357665-11357731
>Gm09:11357832-11357864
>Gm09:11358065-11360202
>Gm09:11360242-11360553
>Gm09:11360639-11361051
>Gm09:11361088-11361574
>Gm09:11361644-11361817
>Gm09:11361917-11361960
>Gm09:11362193-11362508
>Gm09:11362626-11363283
>Gm09:11363444-11364333
>Gm09:11364702-11366907
>Gm09:11366976-11367295
>Gm09:11367355-11367780
>Gm09:11367811-11367961
>Gm09:11368041-11368072
>Gm09:11368288-11371543
>Gm09:11371596-11372450
>Gm09:11372524-11372597
>Gm09:11372756-11373043
>Gm09:11373146-11373185
>Gm09:11373771-11373952
>Gm09:11374460-11374541
>Gm09:11374913-11374966
>Gm09:11375116-11375208
>Gm09:11377546-11377637
>Gm09:11378264-11378313
>Gm09:11378624-11378736
>Gm09:11380261-11380308
>Gm09:11380900-11381070
>Gm09:11383162-11383267
>Gm09:11386103-11386196
>Gm09:11387930-11388188
>Gm09:11388330-11394452
>Gm09:11394489-11395158
>Gm09:11395190-11395440
>Gm09:11395478-11395712
>Gm09:11396707-11396735
>Gm09:11397033-11397101
>Gm09:11398158-11398209
>Gm09:11398683-11398748
>Gm09:11399633-11399680
>Gm09:11399883-11399914
>Gm09:11401060-11401380
>Gm09:11401624-11401669
>Gm09:11402102-11402183
>Gm09:11402368-11402482
>Gm09:11404715-11404820
>Gm09:11405148-11405193
>Gm09:11405381-11405487
>Gm09:11405610-11405691
>Gm09:11406860-11406891
>Gm09:11408101-11409226
>Gm09:11409268-11409567
>Gm09:11409674-11411781
>Gm09:11412061-11412105
>Gm09:11412198-11412494
>Gm09:11413349-11413385
>Gm09:11413439-11413488
>Gm09:11414149-11414297
>Gm09:11415180-11426988
>Gm09:11428614-11429590
>Gm09:11429623-11431335
>Gm09:11435676-11438712
>Gm09:11438785-11439551
>Gm09:11440179-11440216
>Gm09:11442832-11443025
>Gm09:11443124-11443336
>Gm09:11443370-11443489
>Gm09:11443795-11446265
>Gm09:11447264-11447322
>Gm09:11447420-11448315
>Gm09:11448353-11448457
>Gm09:11448622-11448981
>Gm09:11449015-11450104
>Gm09:11450220-11450389
>Gm09:11450439-11450641
>Gm09:11450983-11451025
>Gm09:11451163-11451463
>Gm09:11451487-11451706
>Gm09:11451750-11451909
>Gm09:11451961-11452439
>Gm09:11452510-11454045
>Gm09:11454087-11454193
>Gm09:11454295-11454514
>Gm09:11454550-11454681
>Gm09:11454737-11455258
>Gm09:11455744-11458376
>Gm09:11458397-11458782
>Gm09:11458964-11459007
>Gm09:11465076-11465148
>Gm09:11466298-11466691
>Gm09:11468186-11472994
>Gm09:11476944-11477013
>Gm09:11477628-11477896
>Gm09:11480938-11480990
>Gm09:11482592-11482860
>Gm09:11484230-11484324
>Gm09:11484378-11484442
>Gm09:11486854-11486914
>Gm09:11489423-11489510
>Gm09:11490159-11490245
>Gm09:11490258-11490359
>Gm09:11490417-11490531
>Gm09:11490558-11492433
>Gm09:11492479-11493167
>Gm09:11493194-11493675
>Gm09:11494193-11494566
>Gm09:11494598-11494651
>Gm09:11494671-11494897
>Gm09:11495046-11495263
>Gm09:11495415-11496196
>Gm09:11499113-11499148
>Gm09:11499326-11499479
>Gm09:11499836-11500043
>Gm09:11500123-11500183
>Gm09:11500215-11500378
>Gm09:11500472-11500504
>Gm09:11500536-11500581
>Gm09:11500618-11500903
>Gm09:11501049-11501242
>Gm09:11501279-11501384
>Gm09:11501561-11501596
>Gm09:11501766-11501878
>Gm09:11504191-11504250
>Gm09:11505045-11505211
>Gm09:11506638-11506769
>Gm09:11508350-11508557
>Gm09:11512575-11512867
>Gm09:11517867-11517898
>Gm09:11518526-11518581
>Gm09:11519005-11519190
>Gm09:11519280-11519323
>Gm09:11519441-11519530
>Gm09:11519720-11519759
>Gm09:11519804-11519858
>Gm09:11520209-11520262
>Gm09:11521436-11521607
>Gm09:11522471-11522561
>Gm09:11522637-11522853
>Gm09:11523117-11523194
>Gm09:11523877-11524054
>Gm09:11524733-11524853
>Gm09:11525387-11525484
>Gm09:11525563-11525607
>Gm09:11525855-11525937
>Gm09:11526174-11526310
>Gm09:11526355-11526839
>Gm09:11526921-11527028
>Gm09:11527044-11527324
>Gm09:11527864-11528242
>Gm09:11528288-11528624
>Gm09:11528668-11528883
>Gm09:11528987-11529709
>Gm09:11529826-11529868
>Gm09:11537121-11537183
>Gm09:11537369-11537503
>Gm09:11538170-11538219
>Gm09:11539054-11539445
>Gm09:11545265-11545308
>Gm09:11545411-11545461
>Gm09:11547192-11547297
>Gm09:11547461-11547588
>Gm09:11548485-11548880
>Gm09:11549572-11553267
>Gm09:11553322-11554754
>Gm09:11556095-11556145
>Gm09:11556472-11556500
>Gm09:11556774-11556891
>Gm09:11556945-11557138
>Gm09:11557823-11557870
>Gm09:11558266-11558454
>Gm09:11558612-11558749
>Gm09:11558830-11558893
>Gm09:11558974-11559043
>Gm09:11559181-11559396
>Gm09:11559429-11559475
>Gm09:11559509-11559559
>Gm09:11559667-11559706
>Gm09:11559890-11560046
>Gm09:11560124-11560322
>Gm09:11560397-11560479
>Gm09:11561026-11561473
>Gm09:11561546-11561596
>Gm09:11561677-11562032
>Gm09:11562090-11562213
>Gm09:11565403-11565488
>Gm09:11566360-11566412
>Gm09:11566471-11566500
>Gm09:11567134-11567168
>Gm09:11574925-11575055
>Gm09:11575498-11575549
>Gm09:11582604-11582653
>Gm09:11583212-11583271
>Gm09:11584630-11584926
>Gm09:11584983-11585158
>Gm09:11586863-11587041
>Gm09:11587182-11587222
>Gm09:11587283-11587446
>Gm09:11587485-11587595
>Gm09:11587646-11588245
>Gm09:11588302-11588609
>Gm09:11588639-11589264
>Gm09:11589415-11589449
>Gm09:11589869-11590016
>Gm09:11590446-11592612
>Gm09:11592635-11594449
>Gm09:11594483-11596832
>Gm09:11596879-11597272
>Gm09:11597342-11597619
>Gm09:11597664-11600698
>Gm09:11600722-11604613
>Gm09:11604702-11604734
>Gm09:11606087-11606117
>Gm09:11607567-11607785
>Gm09:11607838-11607961
>Gm09:11608003-11608592
>Gm09:11608774-11608871
>Gm09:11609261-11609405
>Gm09:11609502-11609531
>Gm09:11609556-11609713
>Gm09:11610161-11610199
>Gm09:11611287-11611339
>Gm09:11611869-11619033
>Gm09:11620138-11620475
>Gm09:11620559-11620939
>Gm09:11621190-11621305
>Gm09:11621410-11621486
>Gm09:11621548-11621810
>Gm09:11622171-11622339
>Gm09:11622416-11622602
>Gm09:11622966-11623051
>Gm09:11623122-11623240
>Gm09:11623403-11623504
>Gm09:11624113-11624278
>Gm09:11624328-11624357
>Gm09:11624398-11624804
>Gm09:11625681-11625837
>Gm09:11626812-11626858
>Gm09:11629444-11629483
>Gm09:11631427-11631537
>Gm09:11631584-11631688
>Gm09:11631769-11631882
>Gm09:11632191-11633005
>Gm09:11633033-11634366
>Gm09:11634483-11635144
>Gm09:11635176-11635413
>Gm09:11635469-11635591
>Gm09:11635625-11635668
>Gm09:11635773-11637082
>Gm09:11637151-11637196
>Gm09:11637310-11637611
>Gm09:11637712-11637744
>Gm09:11637879-11637982
>Gm09:11638067-11638127
>Gm09:11638158-11638277
>Gm09:11638405-11638439
>Gm09:11638529-11638651
>Gm09:11638719-11638746
>Gm09:11638910-11639090
>Gm09:11639185-11639216
>Gm09:11639419-11639853
>Gm09:11639989-11640018
>Gm09:11640183-11640246
>Gm09:11640431-11640522
>Gm09:11640924-11642305
>Gm09:11642474-11642512
>Gm09:11642631-11642747
>Gm09:11642811-11643323
>Gm09:11643391-11644839
>Gm09:11644897-11644955
>Gm09:11646916-11647913
>Gm09:11650190-11650220
>Gm09:11652568-11652618
>Gm09:11654390-11654417
>Gm09:11654519-11654612
>Gm09:11654637-11656313
>Gm09:11656362-11656422
>Gm09:11656486-11656519
>Gm09:11656610-11656736
>Gm09:11656791-11656815
>Gm09:11656889-11657169
>Gm09:11657256-11657345
>Gm09:11657489-11657643
>Gm09:11659051-11659096
>Gm09:11659351-11659382
>Gm09:11660141-11660222
>Gm09:11662370-11662517
>Gm09:11662575-11662746
>Gm09:11663838-11664058
>Gm09:11664114-11664164
>Gm09:11664732-11664792
>Gm09:11664914-11665041
>Gm09:11665210-11665287
>Gm09:11665484-11667150
>Gm09:11667240-11667318
>Gm09:11670002-11670181
>Gm09:11670221-11670292
>Gm09:11670387-11670426
>Gm09:11670449-11670540
>Gm09:11670578-11677109
>Gm09:11677139-11678454
>Gm09:11679231-11679446
>Gm09:11679637-11679711
>Gm09:11679751-11679808
>Gm09:11680070-11680152
>Gm09:11681486-11681561
>Gm09:11682000-11682072
>Gm09:11682225-11682264
>Gm09:11694185-11694230
>Gm09:11700051-11700088
>Gm09:11700349-11700491
>Gm09:11700555-11700672
>Gm09:11700852-11700914
>Gm09:11701004-11701115
>Gm09:11701195-11701337
>Gm09:11701956-11702125
>Gm09:11702323-11702439
>Gm09:11705876-11705926
>Gm09:11705927-11706017
>Gm09:11706369-11706408
>Gm09:11706560-11706874
>Gm09:11706978-11707009
>Gm09:11707109-11707257
>Gm09:11707357-11707549
>Gm09:11707594-11707726
>Gm09:11707958-11708129
>Gm09:11708227-11708403
>Gm09:11708485-11708553
>Gm09:11708595-11708780
>Gm09:11708932-11709136
>Gm09:11712796-11712851
>Gm09:11713490-11714188
>Gm09:11714261-11714522
>Gm09:11714549-11714602
>Gm09:11714791-11714857
>Gm09:11715429-11715464
>Gm09:11715514-11715701
>Gm09:11718944-11719003
>Gm09:11719052-11719082
>Gm09:11719152-11719631
>Gm09:11719711-11721541
>Gm09:11721648-11722141
>Gm09:11722202-11722275
>Gm09:11722305-11722435
>Gm09:11723514-11723639
>Gm09:11723818-11724128
>Gm09:11724338-11724520
>Gm09:11724748-11724778
>Gm09:11724825-11724892
>Gm09:11724919-11724962
>Gm09:11725109-11725162
>Gm09:11725195-11725245
>Gm09:11725315-11725380
>Gm09:11725464-11725648
>Gm09:11725727-11725751
>Gm09:11725818-11725852
>Gm09:11725918-11726039
>Gm09:11726104-11726546
>Gm09:11726585-11726613
>Gm09:11726857-11726941
>Gm09:11727101-11727181
>Gm09:11727242-11727272
>Gm09:11727778-11727834
>Gm09:11728625-11728715
>Gm09:11728748-11728776
>Gm09:11729137-11729215
>Gm09:11730050-11730134
>Gm09:11731175-11731217
>Gm09:11731451-11731603
>Gm09:11739904-11740004
>Gm09:11740292-11740871
>Gm09:11740895-11743743
>Gm09:11744415-11745267
>Gm09:11745401-11745568
>Gm09:11745831-11745893
>Gm09:11745987-11746033
>Gm09:11746341-11746371
>Gm09:11747418-11747635
>Gm09:11747681-11747854
>Gm09:11750029-11750556
>Gm09:11750628-11750662
>Gm09:11750825-11751026
>Gm09:11751113-11754112
>Gm09:11756010-11756038
>Gm09:11757048-11757104
>Gm09:11757275-11758167
>Gm09:11758236-11758284
>Gm09:11758910-11760380
>Gm09:11760419-11760966
>Gm09:11761010-11762249
>Gm09:11762903-11763247
>Gm09:11763327-11763550
>Gm09:11763960-11763999
>Gm09:11765136-11765233
>Gm09:11765605-11765648
>Gm09:11766119-11766256
>Gm09:11766568-11768419
>Gm09:11768460-11773137
>Gm09:11773197-11773278
>Gm09:11774351-11774435
>Gm09:11774846-11774907
>Gm09:11775601-11775792
>Gm09:11777100-11777169
>Gm09:11777679-11777771
>Gm09:11787123-11787175
>Gm09:11787788-11787849
>Gm09:11788296-11788505
>Gm09:11788584-11788615
>Gm09:11788717-11788831
>Gm09:11789224-11789256
>Gm09:11790045-11790166
>Gm09:11790435-11790512
>Gm09:11790787-11792525
>Gm09:11792580-11792769
>Gm09:11794481-11794524
>Gm09:11794550-11794845
>Gm09:11795043-11795177
>Gm09:11795221-11795419
>Gm09:11795459-11795746
>Gm09:11795885-11795948
>Gm09:11796090-11796453
>Gm09:11797627-11797727
>Gm09:11798171-11798324
>Gm09:11798398-11798651
>Gm09:11798715-11799821
>Gm09:11800538-11805959
>Gm09:11806004-11806064
>Gm09:11807140-11807271
>Gm09:11807308-11808373
>Gm09:11810178-11810205
>Gm09:11815034-11815184
>Gm09:11815890-11816097
>Gm09:11820421-11820471
>Gm09:11820653-11820686
>Gm09:11820727-11820760
>Gm09:11821183-11821214
>Gm09:11822081-11822259
>Gm09:11822478-11822660
>Gm09:11825683-11827282
>Gm09:11836441-11836656
>Gm09:11836822-11836880
>Gm09:11837094-11837157
>Gm09:11838722-11838759
>Gm09:11839917-11839960
>Gm09:11840196-11840306
>Gm09:11840347-11840396
>Gm09:11842410-11842447
>Gm09:11843164-11843461
>Gm09:11843530-11843966
>Gm09:11844002-11847297
>Gm09:11847497-11850471
>Gm09:11850580-11850688
>Gm09:11850978-11851961
>Gm09:11852024-11852087
>Gm09:11853992-11854085
>Gm09:11854213-11854281
>Gm09:11855437-11855476
>Gm09:11855799-11855954
>Gm09:11856051-11856478
>Gm09:11856548-11856864
>Gm09:11856930-11856996
>Gm09:11857028-11857355
>Gm09:11857393-11857644
>Gm09:11857847-11857933
>Gm09:11858018-11858823
>Gm09:11858908-11858980
>Gm09:11859120-11859291
>Gm09:11859377-11859467
>Gm09:11859616-11859709
>Gm09:11859764-11859882
>Gm09:11860226-11860370
>Gm09:11866402-11866996
>Gm09:11867092-11867197
>Gm09:11867470-11867664
>Gm09:11867736-11867875
>Gm09:11868970-11869116
>Gm09:11869161-11869221
>Gm09:11869956-11870585
>Gm09:11870734-11870903
>Gm09:11870991-11871071
>Gm09:11871537-11872312
>Gm09:11872391-11874263
>Gm09:11874320-11875022
>Gm09:11875157-11876083
>Gm09:11876147-11876776
>Gm09:11876951-11878465
>Gm09:11878492-11878837
>Gm09:11878886-11892568
>Gm09:11892601-11893976
>Gm09:11896170-11896565
>Gm09:11896583-11896893
>Gm09:11896954-11897020
>Gm09:11897101-11897444
>Gm09:11897556-11897844
>Gm09:11897871-11898199
>Gm09:11898262-11898358
>Gm09:11898487-11898903
>Gm09:11898977-11899166
>Gm09:11899315-11899345
>Gm09:11899404-11899584
>Gm09:11899668-11899775
>Gm09:11899845-11900305
>Gm09:11900411-11900508
>Gm09:11900544-11900575
>Gm09:11900865-11901530
>Gm09:11901726-11901772
>Gm09:11902145-11902174
>Gm09:11902428-11902465
>Gm09:11902536-11902584
>Gm09:11902697-11902796
>Gm09:11903123-11903503
>Gm09:11903630-11903683
>Gm09:11903794-11904584
>Gm09:11904756-11904784
>Gm09:11904878-11905153
>Gm09:11905218-11905418
>Gm09:11906541-11906555
>Gm09:11908491-11908525
>Gm09:11910513-11910638
>Gm09:11912098-11912134
>Gm09:11912210-11917625
>Gm09:11917719-11917770
>Gm09:11917830-11917889
>Gm09:11917974-11919908
>Gm09:11919964-11920771
>Gm09:11926367-11926419
>Gm09:11927117-11927346
>Gm09:11930664-11932074
>Gm09:11932258-11935381
>Gm09:11939393-11939443
>Gm09:11942277-11942432
>Gm09:11942679-11942748
>Gm09:11942803-11942973
>Gm09:11943388-11943568
>Gm09:11946600-11946680
>Gm09:11947113-11947162
>Gm09:11947371-11948355
>Gm09:11948419-11949652
>Gm09:11949694-11950292
>Gm09:11950328-11950955
>Gm09:11951019-11952020
>Gm09:11952182-11952309
>Gm09:11952505-11952756
>Gm09:11952832-11953152
>Gm09:11953262-11953318
>Gm09:11953345-11953688
>Gm09:11953773-11954322
>Gm09:11954376-11954537
>Gm09:11954576-11954652
>Gm09:11954722-11954849
>Gm09:11955173-11955212
>Gm09:11955382-11955465
>Gm09:11955529-11955656
>Gm09:11955830-11955922
>Gm09:11956127-11956185
>Gm09:11958617-11958662
>Gm09:11959718-11959755
>Gm09:11960228-11960336
>Gm09:11961878-11962327
>Gm09:11962397-11963632
>Gm09:11963666-11964012
>Gm09:11964086-11964260
>Gm09:11964309-11964757
>Gm09:11964856-11965697
>Gm09:11965732-11966314
>Gm09:11966415-11966443
>Gm09:11966468-11966630
>Gm09:11966697-11966748
>Gm09:11966787-11966871
>Gm09:11966920-11967511
>Gm09:11968113-11968284
>Gm09:11968318-11968407
>Gm09:11968498-11968648
>Gm09:11968811-11969112
>Gm09:11969228-11969610
>Gm09:11969636-11969938
>Gm09:11970090-11970166
>Gm09:11970212-11970425
>Gm09:11970559-11971082
>Gm09:11971137-11971632
>Gm09:11974406-11974562
>Gm09:11979023-11979227
>Gm09:11981054-11981103
>Gm09:11982298-11982400
>Gm09:11983311-11983556
>Gm09:11983778-11984001
>Gm09:11984078-11984394
>Gm09:11984627-11984787
>Gm09:11984939-11985008
>Gm09:11985354-11985391
>Gm09:11985886-11986022
>Gm09:11986091-11986136
>Gm09:11986240-11986749
>Gm09:11987203-11988607
>Gm09:11988814-11988948
>Gm09:11989186-11990958
>Gm09:11991111-11991142
>Gm09:11991170-11991300
>Gm09:11991338-11992936
>Gm09:11994060-11994097
>Gm09:12001306-12001352
>Gm09:12001457-12001509
>Gm09:12003963-12009249
>Gm09:12010011-12010363
>Gm09:12010752-12010818
>Gm09:12011795-12011836
>Gm09:12012366-12012414
>Gm09:12015703-12015842
>Gm09:12017872-12017944
>Gm09:12026035-12026377
>Gm09:12027578-12027620
>Gm09:12030281-12030444
>Gm09:12030586-12030625
>Gm09:12030867-12031062
>Gm09:12031107-12031252
>Gm09:12031354-12031412
>Gm09:12033191-12033385
>Gm09:12034375-12034643
>Gm09:12039567-12058001
>Gm09:12058762-12058800
>Gm09:12059054-12059112
>Gm09:12059516-12059815
>Gm09:12064404-12067601
>Gm09:12067671-12068354
>Gm09:12068440-12068488
>Gm09:12068622-12069626
>Gm09:12069915-12070067
>Gm09:12070125-12070546
>Gm09:12070619-12072078
>Gm09:12077767-12077810
>Gm09:12079974-12080037
>Gm09:12080262-12080310
>Gm09:12083911-12083976
>Gm09:12084065-12084097
>Gm09:12084162-12084252
>Gm09:12085267-12085470
>Gm09:12085557-12085589
>Gm09:12085623-12085996
>Gm09:12086406-12091783
>Gm09:12093397-12093433
>Gm09:12094392-12094678
>Gm09:12095007-12095080
>Gm09:12096170-12096246
>Gm09:12099163-12099208
>Gm09:12099931-12100487
>Gm09:12100945-12101004
>Gm09:12101499-12102521
>Gm09:12103886-12103925
>Gm09:12103994-12104029
>Gm09:12107401-12107681
>Gm09:12107780-12108234
>Gm09:12108270-12109025
>Gm09:12109247-12109334
>Gm09:12109424-12110063
>Gm09:12110148-12110378
>Gm09:12110457-12110511
>Gm09:12110595-12110913
>Gm09:12110952-12111167
>Gm09:12111251-12111748
>Gm09:12111774-12116636
>Gm09:12117588-12117639
>Gm09:12118271-12119269
>Gm09:12119300-12119424
>Gm09:12119721-12119761
>Gm09:12121551-12121910
>Gm09:12121970-12122147
>Gm09:12122207-12122339
>Gm09:12124282-12124383
>Gm09:12124815-12124839
>Gm09:12129832-12129870
>Gm09:12131273-12131358
>Gm09:12131442-12132002
>Gm09:12132599-12132697
>Gm09:12132823-12132975
>Gm09:12135139-12135182
>Gm09:12136359-12136430
>Gm09:12136492-12136663
>Gm09:12138835-12138901
>Gm09:12141681-12141713
>Gm09:12141972-12142021
>Gm09:12144496-12144608
>Gm09:12144937-12145026
>Gm09:12145136-12145173
>Gm09:12145206-12145252
>Gm09:12145648-12145873
>Gm09:12147035-12147120
>Gm09:12147404-12147681
>Gm09:12148625-12148663
>Gm09:12148823-12148906
>Gm09:12149011-12149025
>Gm09:12149408-12149679
>Gm09:12149739-12149811
>Gm09:12150019-12150180
>Gm09:12150350-12150424
>Gm09:12150571-12150643
>Gm09:12150851-12151034
>Gm09:12151646-12151661
>Gm09:12151671-12156401
>Gm09:12156471-12157037
>Gm09:12157333-12157404
>Gm09:12157837-12157922
>Gm09:12158054-12158155
>Gm09:12158795-12159074
>Gm09:12159110-12159316
>Gm09:12159371-12159990
>Gm09:12160089-12160442
>Gm09:12160592-12160658
>Gm09:12162490-12162609
>Gm09:12162657-12164941
>Gm09:12164981-12166881
>Gm09:12166928-12167121
>Gm09:12167189-12171956
>Gm09:12172053-12172159
>Gm09:12172251-12172842
>Gm09:12172916-12173051
>Gm09:12173091-12173387
>Gm09:12173439-12174161
>Gm09:12174357-12175065
>Gm09:12175127-12175629
>Gm09:12175669-12175768
>Gm09:12175802-12176731
>Gm09:12176794-12176847
>Gm09:12178559-12178595
>Gm09:12178647-12179009
>Gm09:12179071-12179181
>Gm09:12179276-12179639
>Gm09:12179753-12179949
>Gm09:12179989-12180826
>Gm09:12180881-12181325
>Gm09:12181355-12181422
>Gm09:12181688-12181876
>Gm09:12182150-12182561
>Gm09:12182828-12182917
>Gm09:12183212-12183281
>Gm09:12183533-12183663
>Gm09:12183758-12183914
>Gm09:12184054-12184559
>Gm09:12184647-12184795
>Gm09:12184948-12185280
>Gm09:12185390-12185745
>Gm09:12185847-12185902
>Gm09:12186469-12186572
>Gm09:12186686-12187300
>Gm09:12187344-12187539
>Gm09:12187939-12187999
>Gm09:12189198-12189311
>Gm09:12189379-12189658
>Gm09:12189940-12190241
>Gm09:12190327-12190901
>Gm09:12190993-12191266
>Gm09:12191321-12191462
>Gm09:12191493-12192260
>Gm09:12192320-12193080
>Gm09:12193123-12193448
>Gm09:12194300-12194382
>Gm09:12195911-12198563
>Gm09:12198607-12199757
>Gm09:12201065-12201108
>Gm09:12201162-12201351
>Gm09:12201458-12201901
>Gm09:12202006-12202100
>Gm09:12205758-12205802
>Gm09:12210626-12210670
>Gm09:12212030-12212440
>Gm09:12212474-12212604
>Gm09:12212735-12212780
>Gm09:12214223-12214290
>Gm09:12214631-12214744
>Gm09:12218104-12218232
>Gm09:12218501-12218530
>Gm09:12218683-12218801
>Gm09:12219134-12219162
>Gm09:12219232-12219724
>Gm09:12221448-12221474
>Gm09:12222886-12222920
>Gm09:12224812-12226748
>Gm09:12227413-12227540
>Gm09:12227890-12228039
>Gm09:12228089-12228247
>Gm09:12228649-12229793
>Gm09:12229886-12230044
>Gm09:12230108-12230187
>Gm09:12230235-12230969
>Gm09:12231038-12231182
>Gm09:12231254-12231330
>Gm09:12231711-12231760
>Gm09:12233243-12233303
>Gm09:12233616-12233992
>Gm09:12236005-12236190
>Gm09:12236264-12236310
>Gm09:12236338-12236399
>Gm09:12236452-12236725
>Gm09:12236963-12237121
>Gm09:12241097-12241152
>Gm09:12241169-12241199
>Gm09:12241260-12241297
>Gm09:12241671-12241731
>Gm09:12241973-12242031
>Gm09:12243401-12243433
>Gm09:12243479-12244387
>Gm09:12244477-12245237
>Gm09:12245261-12245764
>Gm09:12246017-12246058
>Gm09:12246123-12246150
>Gm09:12247746-12247839
>Gm09:12248017-12248888
>Gm09:12248937-12248997
>Gm09:12251610-12251690
>Gm09:12252788-12252931
>Gm09:12252975-12253051
>Gm09:12253473-12253524
>Gm09:12254098-12254153
>Gm09:12254525-12254578
>Gm09:12258103-12258161
>Gm09:12260253-12260311
>Gm09:12260421-12260470
>Gm09:12260663-12260714
>Gm09:12260793-12260880
>Gm09:12263352-12263439
>Gm09:12263654-12263685
>Gm09:12263830-12263906
>Gm09:12266966-12267350
>Gm09:12267674-12267941
>Gm09:12268346-12268667
>Gm09:12268696-12269103
>Gm09:12269178-12269754
>Gm09:12269779-12269837
>Gm09:12269902-12270152
>Gm09:12270217-12270652
>Gm09:12270783-12270832
>Gm09:12271536-12271685
>Gm09:12271873-12271919
>Gm09:12272221-12272385
>Gm09:12272782-12272811
>Gm09:12273090-12273539
>Gm09:12273656-12274128
>Gm09:12274154-12274281
>Gm09:12274316-12274397
>Gm09:12274546-12274625
>Gm09:12274761-12274986
>Gm09:12275091-12275148
>Gm09:12275231-12275450
>Gm09:12275583-12276037
>Gm09:12276100-12276431
>Gm09:12276479-12276628
>Gm09:12276713-12276838
>Gm09:12276939-12277363
>Gm09:12277398-12277869
>Gm09:12277931-12278202
>Gm09:12278352-12279100
>Gm09:12279170-12279428
>Gm09:12279482-12279831
>Gm09:12279979-12280020
>Gm09:12280077-12280381
>Gm09:12280444-12280505
>Gm09:12280553-12280669
>Gm09:12281076-12281174
>Gm09:12281511-12281549
>Gm09:12282472-12283505
>Gm09:12283622-12283824
>Gm09:12285733-12291049
>Gm09:12291446-12291487
>Gm09:12292309-12292547
>Gm09:12292761-12292863
>Gm09:12293001-12293127
>Gm09:12293899-12294054
>Gm09:12295711-12295798
>Gm09:12296284-12296306
>Gm09:12296636-12296677
>Gm09:12297127-12297250
>Gm09:12298780-12298883
>Gm09:12298916-12298948
>Gm09:12299275-12299378
>Gm09:12299497-12299531
>Gm09:12299655-12299692
>Gm09:12300765-12300844
>Gm09:12304730-12304784
>Gm09:12305581-12305637
>Gm09:12305817-12305841
>Gm09:12309302-12309393
>Gm09:12309861-12309908
>Gm09:12310152-12311473
>Gm09:12311673-12312541
>Gm09:12312641-12313754
>Gm09:12313976-12317885
>Gm09:12318265-12320582
>Gm09:12321172-12321224
>Gm09:12327894-12327928
>Gm09:12328029-12328077
>Gm09:12330871-12332486
>Gm09:12333206-12333253
>Gm09:12333976-12334008
>Gm09:12334122-12334298
>Gm09:12334413-12334455
>Gm09:12338970-12339019
>Gm09:12339439-12339539
>Gm09:12339905-12339930
>Gm09:12345445-12345478
>Gm09:12346358-12346454
>Gm09:12346561-12346627
>Gm09:12347251-12347335
>Gm09:12347449-12347505
>Gm09:12347552-12347923
>Gm09:12348154-12348199
>Gm09:12348664-12348701
>Gm09:12348761-12348796
>Gm09:12349741-12349849
>Gm09:12350472-12350696
>Gm09:12351074-12351246
>Gm09:12351300-12351455
>Gm09:12351596-12351681
>Gm09:12351887-12352000
>Gm09:12352918-12352995
>Gm09:12353234-12353311
>Gm09:12353366-12353412
>Gm09:12354019-12354065
>Gm09:12354876-12354919
>Gm09:12359444-12367240
>Gm09:12367514-12367749
>Gm09:12368388-12368461
>Gm09:12368477-12368526
>Gm09:12372783-12372947
>Gm09:12373055-12373203
>Gm09:12373321-12373423
>Gm09:12373481-12375871
>Gm09:12375912-12377338
>Gm09:12377375-12377426
>Gm09:12377466-12381971
>Gm09:12382006-12382735
>Gm09:12382835-12382926
>Gm09:12382995-12383072
>Gm09:12383883-12384501
>Gm09:12384541-12384849
>Gm09:12387390-12387438
>Gm09:12388184-12392071
>Gm09:12393062-12393099
>Gm09:12394013-12394054
>Gm09:12394394-12394772
>Gm09:12402061-12402115
>Gm09:12403080-12403265
>Gm09:12403587-12403716
>Gm09:12403851-12403882
>Gm09:12403948-12404005
>Gm09:12404802-12404918
>Gm09:12404958-12404991
>Gm09:12405605-12405719
>Gm09:12405900-12405936
>Gm09:12406169-12407775
>Gm09:12407801-12407858
>Gm09:12408544-12408723
>Gm09:12411725-12411915
>Gm09:12412099-12412125
>Gm09:12412206-12412292
>Gm09:12412573-12412619
>Gm09:12413495-12413709
>Gm09:12413762-12414271
>Gm09:12414298-12415652
>Gm09:12422417-12426027
>Gm09:12426067-12429657
>Gm09:12429739-12429966
>Gm09:12430043-12430455
>Gm09:12430540-12430610
>Gm09:12430958-12431011
>Gm09:12434926-12434981
>Gm09:12435436-12436245
>Gm09:12436281-12436800
>Gm09:12436856-12436886
>Gm09:12437411-12437512
>Gm09:12439472-12439572
>Gm09:12441929-12442008
>Gm09:12442062-12442175
>Gm09:12445887-12445920
>Gm09:12445950-12446120
>Gm09:12449125-12451035
>Gm09:12451262-12451343
>Gm09:12451925-12452036
>Gm09:12452079-12452136
>Gm09:12452576-12455068
>Gm09:12455107-12455192
>Gm09:12456481-12456534
>Gm09:12456846-12456918
>Gm09:12458882-12459198
>Gm09:12459374-12459444
>Gm09:12459674-12459773
>Gm09:12459836-12459900
>Gm09:12463771-12463926
>Gm09:12463998-12464046
>Gm09:12464088-12464330
>Gm09:12464469-12464554
>Gm09:12464884-12465082
>Gm09:12465369-12465407
>Gm09:12465971-12466012
>Gm09:12467315-12467352
>Gm09:12467628-12467658
>Gm09:12467793-12467978
>Gm09:12468180-12468271
>Gm09:12470044-12470135
>Gm09:12471161-12471351
>Gm09:12471589-12471627
>Gm09:12473549-12476772
>Gm09:12476843-12476974
>Gm09:12477000-12477017
>Gm09:12477125-12481730
>Gm09:12481782-12484442
>Gm09:12486870-12487285
>Gm09:12490443-12490558
>Gm09:12490626-12496079
>Gm09:12496188-12497410
>Gm09:12497452-12499192
>Gm09:12499642-12500269
>Gm09:12502672-12502761
>Gm09:12505103-12505171
>Gm09:12509448-12509559
>Gm09:12509698-12509830
>Gm09:12511287-12511439
>Gm09:12512453-12512602
>Gm09:12513623-12513688
>Gm09:12514444-12514514
>Gm09:12516226-12516257
>Gm09:12519468-12519547
>Gm09:12520886-12521813
>Gm09:12525632-12525801
>Gm09:12525860-12528822
>Gm09:12528859-12531371
>Gm09:12531535-12531581
>Gm09:12531613-12531746
>Gm09:12531789-12532160
>Gm09:12532204-12537710
>Gm09:12537742-12538093
>Gm09:12538169-12538649
>Gm09:12538764-12542815
>Gm09:12546453-12546496
>Gm09:12548623-12548828
>Gm09:12550257-12550291
>Gm09:12551094-12551108
>Gm09:12552197-12552272
>Gm09:12553075-12553109
>Gm09:12553187-12553335
>Gm09:12553483-12554415
>Gm09:12554468-12554533
>Gm09:12557460-12557575
>Gm09:12557784-12558015
>Gm09:12558043-12558443
>Gm09:12558504-12558574
>Gm09:12558758-12558833
>Gm09:12559007-12559052
>Gm09:12559144-12559328
>Gm09:12562518-12565944
>Gm09:12567290-12567352
>Gm09:12567434-12567578
>Gm09:12570511-12574912
>Gm09:12574957-12576001
>Gm09:12577026-12577097
>Gm09:12577878-12577902
>Gm09:12578014-12578186
>Gm09:12578494-12578564
>Gm09:12581009-12581064
>Gm09:12583107-12592445
>Gm09:12593965-12594283
>Gm09:12594482-12594512
>Gm09:12594560-12594587
>Gm09:12594771-12594811
>Gm09:12594843-12595003
>Gm09:12595210-12595234
>Gm09:12595418-12595522
>Gm09:12595796-12595833
>Gm09:12596354-12596433
>Gm09:12597118-12597157
>Gm09:12597228-12597260
>Gm09:12597294-12598794
>Gm09:12598895-12598996
>Gm09:12599286-12599374
>Gm09:12599403-12599436
>Gm09:12599492-12599759
>Gm09:12599825-12599874
>Gm09:12600446-12600516
>Gm09:12600693-12600825
>Gm09:12602762-12603221
>Gm09:12603244-12603826
>Gm09:12605414-12605500
>Gm09:12611502-12612529
>Gm09:12612669-12612996
>Gm09:12613093-12613390
>Gm09:12613443-12613710
>Gm09:12613809-12613842
>Gm09:12613862-12613911
>Gm09:12615023-12615123
>Gm09:12616639-12616670
>Gm09:12617173-12617223
>Gm09:12618010-12618134
>Gm09:12620889-12621200
>Gm09:12621318-12621378
>Gm09:12622836-12622914
>Gm09:12625511-12625563
>Gm09:12625595-12625806
>Gm09:12626324-12626414
>Gm09:12626528-12626677
>Gm09:12626738-12626785
>Gm09:12626872-12627204
>Gm09:12632809-12632901
>Gm09:12633715-12633791
>Gm09:12636021-12636067
>Gm09:12639138-12644432
>Gm09:12644761-12644839
>Gm09:12644871-12646291
>Gm09:12646337-12647027
>Gm09:12647070-12648504
>Gm09:12648563-12649329
>Gm09:12652471-12652504
>Gm09:12652541-12653044
>Gm09:12653106-12653179
>Gm09:12653377-12653439
>Gm09:12653478-12653518
>Gm09:12653572-12653759
>Gm09:12653832-12653932
>Gm09:12654054-12654132
>Gm09:12654214-12654280
>Gm09:12654702-12654836
>Gm09:12655092-12655492
>Gm09:12655751-12655784
>Gm09:12657111-12657156
>Gm09:12657755-12657786
>Gm09:12659722-12660317
>Gm09:12660936-12664123
>Gm09:12666139-12666167
>Gm09:12666272-12668241
>Gm09:12668327-12674184
>Gm09:12674276-12674705
>Gm09:12674759-12683723
>Gm09:12683768-12683996
>Gm09:12684047-12686743
>Gm09:12686894-12686965
>Gm09:12687043-12687104
>Gm09:12687170-12687271
>Gm09:12687393-12687422
>Gm09:12688214-12688916
>Gm09:12688991-12689187
>Gm09:12689221-12689348
>Gm09:12689376-12689433
>Gm09:12689500-12689601
>Gm09:12689667-12690070
>Gm09:12690165-12690235
>Gm09:12690289-12690492
>Gm09:12690597-12690745
>Gm09:12690836-12691207
>Gm09:12691269-12691784
>Gm09:12691807-12692220
>Gm09:12692444-12692563
>Gm09:12692604-12692647
>Gm09:12692941-12692997
>Gm09:12693128-12693179
>Gm09:12693242-12693272
>Gm09:12693333-12693369
>Gm09:12693616-12693789
>Gm09:12693983-12694100
>Gm09:12694206-12694237
>Gm09:12694335-12694478
>Gm09:12697086-12698699
>Gm09:12699942-12700017
>Gm09:12700101-12700142
>Gm09:12700323-12700382
>Gm09:12700453-12700539
>Gm09:12700689-12700903
>Gm09:12701089-12701155
>Gm09:12701603-12703903
>Gm09:12707113-12707349
>Gm09:12707388-12707522
>Gm09:12707593-12707817
>Gm09:12707959-12708316
>Gm09:12712083-12712115
>Gm09:12714199-12714411
>Gm09:12714485-12714548
>Gm09:12716076-12716181
>Gm09:12717578-12718743
>Gm09:12719685-12719716
>Gm09:12719828-12719947
>Gm09:12719988-12720130
>Gm09:12720207-12720361
>Gm09:12720744-12720847
>Gm09:12721082-12721187
>Gm09:12721327-12721360
>Gm09:12722552-12722592
>Gm09:12722800-12722875
>Gm09:12723162-12723190
>Gm09:12723250-12723363
>Gm09:12723481-12723718
>Gm09:12723783-12723824
>Gm09:12723871-12723898
>Gm09:12724062-12726213
>Gm09:12726269-12726862
>Gm09:12726948-12730450
>Gm09:12730533-12730652
>Gm09:12730745-12731428
>Gm09:12731467-12731749
>Gm09:12731790-12732467
>Gm09:12732492-12735695
>Gm09:12735754-12735865
>Gm09:12735923-12736084
>Gm09:12736156-12736338
>Gm09:12736647-12736714
>Gm09:12737027-12737174
>Gm09:12737327-12737486
>Gm09:12737591-12737869
>Gm09:12737972-12738006
>Gm09:12738056-12738115
>Gm09:12738145-12738630
>Gm09:12738825-12738896
>Gm09:12739046-12739151
>Gm09:12739263-12740432
>Gm09:12740536-12740713
>Gm09:12741270-12741395
>Gm09:12742616-12742767
>Gm09:12743448-12754867
>Gm09:12754900-12755188
>Gm09:12755235-12756193
>Gm09:12756260-12757435
>Gm09:12757490-12757557
>Gm09:12758104-12758185
>Gm09:12758291-12758421
>Gm09:12758860-12759096
>Gm09:12759164-12759262
>Gm09:12759320-12759366
>Gm09:12760480-12760559
>Gm09:12761011-12761075
>Gm09:12761267-12761333
>Gm09:12762507-12762776
>Gm09:12762848-12764400
>Gm09:12764432-12764479
>Gm09:12764577-12764856
>Gm09:12764919-12766806
>Gm09:12766859-12767848
>Gm09:12767877-12768619
>Gm09:12768666-12769823
>Gm09:12769906-12770070
>Gm09:12770116-12770164
>Gm09:12770204-12770914
>Gm09:12770968-12785023
>Gm09:12785052-12797358
>Gm09:12797394-12797631
>Gm09:12797730-12797761
>Gm09:12797796-12799059
>Gm09:12799107-12799783
>Gm09:12799886-12800187
>Gm09:12801396-12801444
>Gm09:12801494-12801669
>Gm09:12801949-12802271
>Gm09:12802324-12802723
>Gm09:12802771-12805334
>Gm09:12805557-12805571
>Gm09:12805665-12806007
>Gm09:12806079-12806122
>Gm09:12806242-12806539
>Gm09:12807258-12807375
>Gm09:12807580-12807647
>Gm09:12807740-12807796
>Gm09:12809048-12809083
>Gm09:12809119-12809206
>Gm09:12809716-12809915
>Gm09:12810093-12810168
>Gm09:12810207-12810475
>Gm09:12810547-12810684
>Gm09:12810723-12811026
>Gm09:12811477-12811767
>Gm09:12812323-12812400
>Gm09:12813632-12813710
>Gm09:12813899-12814376
>Gm09:12815079-12815176
>Gm09:12815725-12815764
>Gm09:12815866-12815973
>Gm09:12816089-12816548
>Gm09:12816732-12817987
>Gm09:12818855-12819056
>Gm09:12819236-12819324
>Gm09:12820148-12820226
>Gm09:12823598-12823967
>Gm09:12825536-12825708
>Gm09:12825813-12825891
>Gm09:12826251-12827119
>Gm09:12827144-12827181
>Gm09:12827214-12832335
>Gm09:12832362-12832396
>Gm09:12832433-12832497
>Gm09:12833859-12833947
>Gm09:12836536-12836608
>Gm09:12836683-12836911
>Gm09:12837070-12838716
>Gm09:12838737-12842147
>Gm09:12842172-12842271
>Gm09:12842284-12842662
>Gm09:12842719-12843207
>Gm09:12843285-12845570
>Gm09:12845756-12845784
>Gm09:12845807-12845911
>Gm09:12846517-12846593
>Gm09:12846851-12847112
>Gm09:12848070-12848174
>Gm09:12850472-12850524
>Gm09:12851019-12851156
>Gm09:12851229-12851338
>Gm09:12853634-12853754
>Gm09:12855143-12855277
>Gm09:12855894-12856130
>Gm09:12856297-12856368
>Gm09:12856433-12856872
>Gm09:12859702-12859777
>Gm09:12861017-12861323
>Gm09:12862070-12862129
>Gm09:12862208-12862267
>Gm09:12864134-12864174
>Gm09:12864398-12864444
>Gm09:12867445-12867561
>Gm09:12868681-12868715
>Gm09:12869027-12869057
>Gm09:12869368-12869455
>Gm09:12874325-12874510
>Gm09:12874789-12874826
>Gm09:12875486-12875635
>Gm09:12879825-12879876
>Gm09:12881841-12881976
>Gm09:12882414-12882525
>Gm09:12886009-12886067
>Gm09:12887118-12888761
>Gm09:12891927-12891989
>Gm09:12892065-12892139
>Gm09:12893616-12893651
>Gm09:12894235-12894356
>Gm09:12894384-12894506
>Gm09:12894674-12894912
>Gm09:12895123-12895172
>Gm09:12895813-12895965
>Gm09:12896319-12896476
>Gm09:12896895-12896963
>Gm09:12897155-12897183
>Gm09:12897520-12897562
>Gm09:12897805-12897952
>Gm09:12898005-12898232
>Gm09:12898260-12898329
>Gm09:12898360-12898396
>Gm09:12898651-12898831
>Gm09:12899009-12899048
>Gm09:12902965-12903079
>Gm09:12910727-12910764
>Gm09:12910956-12910990
>Gm09:12912046-12912157
>Gm09:12913258-12913310
>Gm09:12913629-12914575
>Gm09:12915556-12915647
>Gm09:12915807-12915886
>Gm09:12916015-12916169
>Gm09:12916205-12917404
>Gm09:12917531-12917711
>Gm09:12917909-12917992
>Gm09:12918238-12918466
>Gm09:12918608-12919197
>Gm09:12919395-12920436
>Gm09:12920516-12920697
>Gm09:12920756-12920933
>Gm09:12920977-12921047
>Gm09:12921184-12921489
>Gm09:12922600-12922639
>Gm09:12923165-12923283
>Gm09:12924529-12924771
>Gm09:12926977-12927067
>Gm09:12927161-12927237
>Gm09:12927588-12927702
>Gm09:12927777-12927813
>Gm09:12928069-12929016
>Gm09:12929093-12930443
>Gm09:12930579-12930867
>Gm09:12930937-12931445
>Gm09:12931496-12931645
>Gm09:12931688-12932380
>Gm09:12932434-12932711
>Gm09:12932832-12932866
>Gm09:12932938-12932973
>Gm09:12933133-12933418
>Gm09:12933527-12933851
>Gm09:12940667-12941554
>Gm09:12941633-12941689
>Gm09:12945293-12945439
>Gm09:12947203-12948237
>Gm09:12949965-12950099
>Gm09:12950149-12950286
>Gm09:12950451-12950565
>Gm09:12950697-12952239
>Gm09:12952276-12952579
>Gm09:12952960-12953024
>Gm09:12955347-12959026
>Gm09:12959092-12969374
>Gm09:12969457-12970002
>Gm09:12970077-12971225
>Gm09:12971279-12973403
>Gm09:12973447-12976785
>Gm09:12976817-12977888
>Gm09:12979400-12979467
>Gm09:12981857-12982059
>Gm09:12984152-12984196
>Gm09:12984748-12985039
>Gm09:12988452-12988524
>Gm09:12991053-12991223
>Gm09:12991338-12991684
>Gm09:12991741-12991822
>Gm09:12991876-12992025
>Gm09:12992432-12992479
>Gm09:12992650-12992883
>Gm09:12992916-12997653
>Gm09:12997758-12997972
>Gm09:12998019-12998218
>Gm09:12998251-12998442
>Gm09:12998611-12998856
>Gm09:12998876-12999219
>Gm09:13000557-13000892
>Gm09:13000946-13003012
>Gm09:13003048-13003135
>Gm09:13003188-13004147
>Gm09:13004191-13004282
>Gm09:13005956-13006140
>Gm09:13006328-13006399
>Gm09:13007606-13007671
>Gm09:13008994-13009933
>Gm09:13011407-13016390
>Gm09:13017451-13017517
>Gm09:13017698-13017931
>Gm09:13019276-13019368
>Gm09:13019553-13021956
>Gm09:13022002-13022607
>Gm09:13026972-13027035
>Gm09:13030544-13030614
>Gm09:13034435-13034506
>Gm09:13036733-13036778
>Gm09:13036886-13037127
>Gm09:13037667-13037760
>Gm09:13037843-13037920
>Gm09:13038058-13038162
>Gm09:13038205-13038241
>Gm09:13038264-13038293
>Gm09:13038505-13038630
>Gm09:13039059-13039111
>Gm09:13040606-13040643
>Gm09:13040884-13040996
>Gm09:13041522-13041550
>Gm09:13041923-13041956
>Gm09:13042033-13042094
>Gm09:13043427-13043474
>Gm09:13044780-13044887
>Gm09:13044934-13045279
>Gm09:13047371-13047495
>Gm09:13047771-13047832
>Gm09:13048341-13048385
>Gm09:13048455-13048503
>Gm09:13049422-13049462
>Gm09:13056182-13056357
>Gm09:13056496-13056623
>Gm09:13057110-13057144
>Gm09:13057197-13057229
>Gm09:13057292-13057365
>Gm09:13057637-13057790
>Gm09:13058115-13058194
>Gm09:13058596-13058663
>Gm09:13063555-13063771
>Gm09:13063812-13063855
>Gm09:13064063-13064151
>Gm09:13064212-13064266
>Gm09:13064487-13064834
>Gm09:13064978-13065056
>Gm09:13065176-13065328
>Gm09:13065381-13065412
>Gm09:13065434-13065492
>Gm09:13065551-13065869
>Gm09:13066243-13066920
>Gm09:13067028-13067061
>Gm09:13067123-13068830
>Gm09:13068885-13089462
>Gm09:13090693-13090742
>Gm09:13100345-13100501
>Gm09:13100550-13100835
>Gm09:13101112-13101414
>Gm09:13101459-13101525
>Gm09:13101631-13102162
>Gm09:13102313-13102939
>Gm09:13103001-13103063
>Gm09:13103149-13103474
>Gm09:13103499-13103627
>Gm09:13103656-13107371
>Gm09:13107437-13108140
>Gm09:13110472-13111110
>Gm09:13111191-13115248
>Gm09:13115360-13120911
>Gm09:13121809-13121838
>Gm09:13122634-13122691
>Gm09:13124061-13124084
>Gm09:13124457-13124569
>Gm09:13127210-13127318
>Gm09:13127623-13128247
>Gm09:13128352-13128421
>Gm09:13128598-13128635
>Gm09:13129857-13129886
>Gm09:13130413-13130549
>Gm09:13130678-13130794
>Gm09:13130949-13131006
>Gm09:13131869-13131953
>Gm09:13132031-13132072
>Gm09:13132112-13133332
>Gm09:13133434-13133493
>Gm09:13133734-13133779
>Gm09:13133833-13134139
>Gm09:13134186-13134224
>Gm09:13134367-13134412
>Gm09:13134451-13134486
>Gm09:13134546-13134589
>Gm09:13134835-13135000
>Gm09:13135506-13135559
>Gm09:13135620-13135734
>Gm09:13135836-13136177
>Gm09:13136241-13136996
>Gm09:13137057-13137401
>Gm09:13137495-13137523
>Gm09:13137704-13137887
>Gm09:13138133-13138516
>Gm09:13138575-13138840
>Gm09:13138943-13139161
>Gm09:13139243-13139420
>Gm09:13139458-13139602
>Gm09:13139769-13139863
>Gm09:13139881-13144246
>Gm09:13144768-13144842
>Gm09:13145131-13145311
>Gm09:13146137-13156885
>Gm09:13157082-13157117
>Gm09:13158822-13158887
>Gm09:13159007-13159034
>Gm09:13159267-13159562
>Gm09:13159616-13159849
>Gm09:13159941-13168410
>Gm09:13168480-13170742
>Gm09:13170971-13173154
>Gm09:13173884-13173918
>Gm09:13174160-13174195
>Gm09:13175182-13177122
>Gm09:13177166-13179046
>Gm09:13179982-13180524
>Gm09:13180570-13184496
>Gm09:13184534-13184691
>Gm09:13184875-13185023
>Gm09:13189749-13189804
>Gm09:13189928-13189976
>Gm09:13193320-13194792
>Gm09:13194811-13194969
>Gm09:13195009-13195261
>Gm09:13195311-13197387
>Gm09:13197472-13197507
>Gm09:13197637-13197923
>Gm09:13197938-13198144
>Gm09:13198405-13199074
>Gm09:13199112-13199211
>Gm09:13199264-13199311
>Gm09:13199398-13201547
>Gm09:13201630-13226042
>Gm09:13226400-13226464
>Gm09:13226488-13226567
>Gm09:13227614-13227815
>Gm09:13227882-13227916
>Gm09:13228105-13228230
>Gm09:13228362-13228394
>Gm09:13228605-13228671
>Gm09:13229072-13229134
>Gm09:13229182-13229264
>Gm09:13229635-13229679
>Gm09:13229822-13229880
>Gm09:13229960-13229984
>Gm09:13232881-13232920
>Gm09:13235359-13235643
>Gm09:13235742-13235828
>Gm09:13238142-13238230
>Gm09:13238837-13238907
>Gm09:13238947-13239068
>Gm09:13239183-13239274
>Gm09:13240998-13241194
>Gm09:13241449-13241493
>Gm09:13241801-13241851
>Gm09:13242385-13242475
>Gm09:13243157-13243306
>Gm09:13243386-13243429
>Gm09:13245689-13246650
>Gm09:13247032-13251830
>Gm09:13254313-13256309
>Gm09:13257947-13260239
>Gm09:13260377-13269719
>Gm09:13270408-13270603
>Gm09:13271320-13271419
>Gm09:13276401-13276444
>Gm09:13276778-13276830
>Gm09:13276896-13276987
>Gm09:13277456-13277504
>Gm09:13277828-13277919
>Gm09:13278194-13278233
>Gm09:13278380-13278525
>Gm09:13278859-13278904
>Gm09:13281978-13282047
>Gm09:13282867-13283844
>Gm09:13285643-13285667
>Gm09:13285703-13285924
>Gm09:13285993-13286093
>Gm09:13287778-13289026
>Gm09:13289479-13289528
>Gm09:13290728-13290865
>Gm09:13291682-13291750
>Gm09:13292003-13292047
>Gm09:13292354-13292404
>Gm09:13292723-13292787
>Gm09:13293696-13293741
>Gm09:13296379-13297734
>Gm09:13301240-13301392
>Gm09:13305685-13305759
>Gm09:13305872-13306396
>Gm09:13306474-13309041
>Gm09:13309068-13310859
>Gm09:13310912-13311024
>Gm09:13311062-13311614
>Gm09:13311656-13312121
>Gm09:13312202-13322330
>Gm09:13323739-13323977
>Gm09:13324026-13324064
>Gm09:13324153-13324293
>Gm09:13324353-13324671
>Gm09:13324702-13324858
>Gm09:13325159-13325188
>Gm09:13325380-13325412
>Gm09:13325512-13325858
>Gm09:13325899-13325936
>Gm09:13326071-13326125
>Gm09:13326151-13326328
>Gm09:13326351-13326392
>Gm09:13326686-13326718
>Gm09:13326777-13326867
>Gm09:13326911-13326966
>Gm09:13328321-13328441
>Gm09:13328644-13328761
>Gm09:13328927-13329085
>Gm09:13329161-13329196
>Gm09:13329229-13329362
>Gm09:13329462-13330432
>Gm09:13330578-13332953
>Gm09:13332976-13333007
>Gm09:13333154-13333195
>Gm09:13333345-13333411
>Gm09:13333507-13333570
>Gm09:13333687-13333717
>Gm09:13333769-13334813
>Gm09:13334828-13334905
>Gm09:13335280-13349039
>Gm09:13349097-13360952
>Gm09:13361612-13361661
>Gm09:13361994-13362336
>Gm09:13362437-13363126
>Gm09:13363217-13364674
>Gm09:13365174-13365227
>Gm09:13365401-13365443
>Gm09:13365975-13366018
>Gm09:13366870-13366956
>Gm09:13367057-13367148
>Gm09:13367170-13367210
>Gm09:13367265-13367337
>Gm09:13367488-13367522
>Gm09:13372550-13372611
>Gm09:13373873-13374199
>Gm09:13374525-13374564
>Gm09:13375295-13375426
>Gm09:13375485-13375520
>Gm09:13375831-13375857
>Gm09:13375947-13376021
>Gm09:13378822-13386200
>Gm09:13386274-13387809
>Gm09:13387864-13388456
>Gm09:13388534-13397197
>Gm09:13399984-13400067
>Gm09:13400279-13400362
>Gm09:13400538-13427288
>Gm09:13427346-13427419
>Gm09:13427495-13427660
>Gm09:13427969-13428027
>Gm09:13428248-13428381
>Gm09:13428466-13428532
>Gm09:13428678-13428939
>Gm09:13428954-13428991
>Gm09:13430107-13430245
>Gm09:13431418-13433822
>Gm09:13433914-13434016
>Gm09:13434095-13434351
>Gm09:13435437-13435470
>Gm09:13436326-13436359
>Gm09:13436703-13436907
>Gm09:13437220-13437418
>Gm09:13437690-13437764
>Gm09:13437929-13438012
>Gm09:13438141-13438283
>Gm09:13438800-13443697
>Gm09:13448342-13450614
>Gm09:13450724-13457543
>Gm09:13458083-13458133
>Gm09:13459694-13459815
>Gm09:13459937-13460064
>Gm09:13461525-13461957
>Gm09:13462328-13462498
>Gm09:13462565-13462934
>Gm09:13462978-13463083
>Gm09:13463136-13463225
>Gm09:13463340-13463426
>Gm09:13463577-13464110
>Gm09:13464167-13464916
>Gm09:13464990-13465243
>Gm09:13465292-13467102
>Gm09:13467178-13467424
>Gm09:13467488-13467545
>Gm09:13467593-13467946
>Gm09:13468195-13468654
>Gm09:13468729-13469266
>Gm09:13469351-13469447
>Gm09:13469839-13469977
>Gm09:13470602-13470689
>Gm09:13470737-13470767
>Gm09:13470843-13470899
>Gm09:13471475-13471513
>Gm09:13471593-13471703
>Gm09:13472063-13472130
>Gm09:13472318-13472416
>Gm09:13472459-13472550
>Gm09:13472805-13472845
>Gm09:13473382-13473440
>Gm09:13473896-13474000
>Gm09:13474316-13515492
>Gm09:13517357-13517516
>Gm09:13517660-13517728
>Gm09:13518470-13520359
>Gm09:13520387-13521703
>Gm09:13521796-13522276
>Gm09:13523738-13523774
>Gm09:13523956-13524388
>Gm09:13524534-13526383
>Gm09:13526429-13526561
>Gm09:13526626-13527650
>Gm09:13527697-13528545
>Gm09:13528578-13529609
>Gm09:13529688-13529781
>Gm09:13529889-13530005
>Gm09:13530061-13530107
>Gm09:13530162-13530245
>Gm09:13530712-13530788
>Gm09:13531025-13531053
>Gm09:13532214-13532366
>Gm09:13532688-13532783
>Gm09:13533489-13533588
>Gm09:13533662-13533713
>Gm09:13533811-13533986
>Gm09:13534145-13534292
>Gm09:13534342-13536992
>Gm09:13537033-13537132
>Gm09:13537241-13537342
>Gm09:13537426-13537623
>Gm09:13537760-13538624
>Gm09:13538686-13539933
>Gm09:13540564-13540634
>Gm09:13540862-13540992
>Gm09:13543028-13544080
>Gm09:13544177-13544235
>Gm09:13544846-13545021
>Gm09:13545042-13548719
>Gm09:13548756-13552349
>Gm09:13552386-13552979
>Gm09:13553003-13553662
>Gm09:13554875-13564157
>Gm09:13564254-13564320
>Gm09:13564525-13564574
>Gm09:13564619-13564735
>Gm09:13564789-13565007
>Gm09:13565061-13565403
>Gm09:13565470-13573161
>Gm09:13573539-13599959
>Gm09:13600006-13604444
>Gm09:13604474-13604808
>Gm09:13604861-13604964
>Gm09:13605097-13605200
>Gm09:13605354-13605551
>Gm09:13605831-13611081
>Gm09:13611156-13611185
>Gm09:13611467-13611687
>Gm09:13611719-13612192
>Gm09:13612568-13612614
>Gm09:13612703-13612783
>Gm09:13612866-13612911
>Gm09:13613129-13613447
>Gm09:13613582-13613618
>Gm09:13613970-13614087
>Gm09:13615309-13615490
>Gm09:13619103-13619281
>Gm09:13619681-13619714
>Gm09:13619826-13619883
>Gm09:13620014-13620103
>Gm09:13620347-13620385
>Gm09:13620672-13620720
>Gm09:13621202-13621236
>Gm09:13621736-13621782
>Gm09:13622427-13622495
>Gm09:13622572-13622672
>Gm09:13623088-13623406
>Gm09:13623465-13624829
>Gm09:13624859-13625032
>Gm09:13625080-13625110
>Gm09:13625143-13626827
>Gm09:13626878-13626921
>Gm09:13626976-13627109
>Gm09:13627399-13627613
>Gm09:13627814-13627890
>Gm09:13631152-13631363
>Gm09:13631404-13631587
>Gm09:13632095-13632980
>Gm09:13633422-13633496
>Gm09:13633882-13633980
>Gm09:13636272-13636320
>Gm09:13636583-13636786
>Gm09:13636793-13638114
>Gm09:13638154-13638373
>Gm09:13639159-13639201
>Gm09:13639770-13639807
>Gm09:13640123-13640158
>Gm09:13640350-13640386
>Gm09:13642604-13642634
>Gm09:13642769-13642800
>Gm09:13643432-13643467
>Gm09:13645330-13645380
>Gm09:13645427-13645596
>Gm09:13645666-13645811
>Gm09:13645928-13646610
>Gm09:13646641-13646965
>Gm09:13647027-13649890
>Gm09:13650033-13650855
>Gm09:13650958-13650979
>Gm09:13652185-13653058
>Gm09:13653138-13657015
>Gm09:13657130-13657402
>Gm09:13657444-13657501
>Gm09:13658445-13660008
>Gm09:13660750-13675571
>Gm09:13682189-13699316
>Gm09:13699354-13699544
>Gm09:13699572-13701874
>Gm09:13701904-13702765
>Gm09:13702798-13708478
>Gm09:13708788-13709162
>Gm09:13709224-13710980
>Gm09:13711078-13712208
>Gm09:13712245-13712703
>Gm09:13713113-13714726
>Gm09:13714771-13714839
>Gm09:13714948-13716733
>Gm09:13716764-13719121
>Gm09:13719177-13721622
>Gm09:13722273-13722308
>Gm09:13722943-13723070
>Gm09:13723260-13723669
>Gm09:13723866-13727018
>Gm09:13728817-13737195
>Gm09:13737517-13738726
>Gm09:13739835-13740015
>Gm09:13740137-13742131
>Gm09:13742175-13742384
>Gm09:13742481-13742798
>Gm09:13742830-13742866
>Gm09:13742916-13744365
>Gm09:13744451-13744540
>Gm09:13745622-13747562
>Gm09:13748453-13749644
>Gm09:13749934-13750056
>Gm09:13750212-13750403
>Gm09:13750598-13750725
>Gm09:13750808-13750864
>Gm09:13750991-13751023
>Gm09:13752908-13752967
>Gm09:13753472-13753503
>Gm09:13753922-13754001
>Gm09:13756899-13756929
>Gm09:13757898-13757949
>Gm09:13758802-13758836
>Gm09:13759253-13760255
>Gm09:13760284-13767224
>Gm09:13767255-13770899
>Gm09:13771860-13771897
>Gm09:13772128-13772732
>Gm09:13772772-13772829
>Gm09:13773047-13773086
>Gm09:13773478-13773527
>Gm09:13774221-13774308
>Gm09:13776302-13776400
>Gm09:13777217-13777333
>Gm09:13777772-13783728
>Gm09:13783780-13786065
>Gm09:13786115-13786303
>Gm09:13786442-13786656
>Gm09:13786702-13786808
>Gm09:13786893-13786931
>Gm09:13787089-13787149
>Gm09:13787278-13787367
>Gm09:13787714-13787769
>Gm09:13787892-13787934
>Gm09:13788029-13788063
>Gm09:13789436-13798110
>Gm09:13798206-13798353
>Gm09:13798495-13798546
>Gm09:13798737-13798773
>Gm09:13798811-13798998
>Gm09:13799033-13799058
>Gm09:13799148-13799228
>Gm09:13799288-13800628
>Gm09:13800650-13801219
>Gm09:13801265-13801296
>Gm09:13801362-13801684
>Gm09:13801727-13802113
>Gm09:13802151-13802247
>Gm09:13802310-13803250
>Gm09:13803501-13803801
>Gm09:13803845-13803929
>Gm09:13803960-13804084
>Gm09:13804179-13804583
>Gm09:13804629-13804736
>Gm09:13804817-13804856
>Gm09:13804916-13805090
>Gm09:13805173-13805305
>Gm09:13805350-13805818
>Gm09:13805875-13805909
>Gm09:13808301-13808387
>Gm09:13809175-13809290
>Gm09:13812516-13812599
>Gm09:13813454-13813812
>Gm09:13814206-13815086
>Gm09:13819312-13825232
>Gm09:13826580-13826608
>Gm09:13830194-13830393
>Gm09:13832124-13832177
>Gm09:13832283-13832549
>Gm09:13832563-13833009
>Gm09:13833092-13838475
>Gm09:13839084-13839337
>Gm09:13839469-13839518
>Gm09:13839769-13839803
>Gm09:13842314-13842375
>Gm09:13842792-13842835
>Gm09:13843567-13843861
>Gm09:13843971-13844040
>Gm09:13844095-13844314
>Gm09:13844383-13845383
>Gm09:13845440-13854833
>Gm09:13854967-13855194
>Gm09:13856210-13856526
>Gm09:13856618-13862241
>Gm09:13862573-13864277
>Gm09:13868065-13868107
>Gm09:13868334-13892838
>Gm09:13893044-13893270
>Gm09:13893310-13893420
>Gm09:13893540-13893765
>Gm09:13894223-13898095
>Gm09:13898178-13899604
>Gm09:13899647-13899959
>Gm09:13899991-13900106
>Gm09:13900136-13902173
>Gm09:13902203-13905073
>Gm09:13905110-13908597
>Gm09:13909555-13909626
>Gm09:13910865-13911063
>Gm09:13911397-13911535
>Gm09:13912463-13913138
>Gm09:13917736-13918034
>Gm09:13918514-13918622
>Gm09:13918733-13919524
>Gm09:13919554-13920209
>Gm09:13920279-13921001
>Gm09:13921073-13923443
>Gm09:13923485-13923900
>Gm09:13924689-13924724
>Gm09:13924803-13924956
>Gm09:13925174-13925253
>Gm09:13925451-13925520
>Gm09:13925785-13925842
>Gm09:13926196-13926301
>Gm09:13926366-13926394
>Gm09:13926856-13943037
>Gm09:13943343-13943383
>Gm09:13943705-13943742
>Gm09:13943801-13943860
>Gm09:13943993-13944277
>Gm09:13945106-13945276
>Gm09:13945320-13945518
>Gm09:13947154-13947209
>Gm09:13948597-13948675
>Gm09:13948888-13949259
>Gm09:13949718-13949792
>Gm09:13953032-13953579
>Gm09:13953722-13953748
>Gm09:13953804-13955783
>Gm09:13955828-13956404
>Gm09:13956482-13956669
>Gm09:13956777-13957972
>Gm09:13958504-13958575
>Gm09:13958635-13958701
>Gm09:13959034-13959174
>Gm09:13959275-13959303
>Gm09:13959340-13959419
>Gm09:13959550-13959746
>Gm09:13959844-13959935
>Gm09:13960004-13960725
>Gm09:13960772-13960957
>Gm09:13961064-13961280
>Gm09:13961393-13961424
>Gm09:13961654-13961818
>Gm09:13962019-13962119
>Gm09:13962178-13962420
>Gm09:13962527-13962949
>Gm09:13963472-13963882
>Gm09:13963969-13965205
>Gm09:13965243-13966558
>Gm09:13966625-13971848
>Gm09:13971878-13973478
>Gm09:13983039-13983821
>Gm09:13983847-13983933
>Gm09:13983967-13989254
>Gm09:13990438-13990473
>Gm09:13991337-13991375
>Gm09:13991995-13993261
>Gm09:13993346-13993454
>Gm09:13993517-13993695
>Gm09:13993776-13993898
>Gm09:13993950-13994256
>Gm09:13994405-13994462
>Gm09:13994832-13995001
>Gm09:13995120-13995190
>Gm09:13995223-13995271
>Gm09:13995557-13995817
>Gm09:13996965-13996993
>Gm09:13997038-13997072
>Gm09:13997305-13997448
>Gm09:13997508-13997614
>Gm09:13997740-13997932
>Gm09:13998091-13998177
>Gm09:13998256-13998295
>Gm09:13998655-13998725
>Gm09:13998991-13999152
>Gm09:13999847-13999953
>Gm09:14000070-14000173
>Gm09:14000242-14000394
>Gm09:14000550-14000634
>Gm09:14000753-14003283
>Gm09:14003315-14005597
>Gm09:14005705-14005873
>Gm09:14006006-14006330
>Gm09:14006438-14008671
>Gm09:14008706-14020376
>Gm09:14020488-14038778
>Gm09:14041874-14041936
>Gm09:14042444-14042755
>Gm09:14043209-14043250
>Gm09:14046055-14046568
>Gm09:14046598-14046716
>Gm09:14046877-14047143
>Gm09:14047498-14047563
>Gm09:14049628-14049660
>Gm09:14050303-14050407
>Gm09:14051241-14051304
>Gm09:14051690-14051799
>Gm09:14053413-14053523
>Gm09:14053588-14053671
>Gm09:14053917-14054001
>Gm09:14054779-14054912
>Gm09:14055212-14055268
>Gm09:14055345-14055459
>Gm09:14055754-14057533
>Gm09:14057633-14059184
>Gm09:14059286-14059766
>Gm09:14061795-14061904
>Gm09:14062823-14063105
>Gm09:14064329-14064364
>Gm09:14065331-14065378
>Gm09:14066562-14066596
>Gm09:14067916-14067962
>Gm09:14069359-14069476
>Gm09:14070465-14070543
>Gm09:14070744-14070834
>Gm09:14070929-14070989
>Gm09:14071969-14074445
>Gm09:14074875-14074908
>Gm09:14075311-14075392
>Gm09:14075712-14075739
>Gm09:14076213-14076240
>Gm09:14076507-14076537
>Gm09:14077770-14078680
>Gm09:14078860-14078889
>Gm09:14079144-14079193
>Gm09:14079415-14079449
>Gm09:14079492-14079534
>Gm09:14079576-14080488
>Gm09:14080563-14080599
>Gm09:14080771-14081206
>Gm09:14081246-14081349
>Gm09:14081483-14081591
>Gm09:14081677-14081908
>Gm09:14081955-14082040
>Gm09:14082356-14082399
>Gm09:14082476-14082787
>Gm09:14082974-14085526
>Gm09:14085590-14086514
>Gm09:14086574-14087374
>Gm09:14087455-14087765
>Gm09:14087857-14088212
>Gm09:14088361-14088783
>Gm09:14088852-14088891
>Gm09:14089013-14089135
>Gm09:14089198-14092215
>Gm09:14092315-14116102
>Gm09:14116132-14116459
>Gm09:14116577-14116653
>Gm09:14116687-14117019
>Gm09:14117044-14121446
>Gm09:14121496-14121566
>Gm09:14121612-14123552
>Gm09:14123646-14125265
>Gm09:14125327-14139965
>Gm09:14139986-14140022
>Gm09:14140048-14151671
>Gm09:14151753-14153927
>Gm09:14155321-14155437
>Gm09:14155637-14155748
>Gm09:14155868-14155927
>Gm09:14155958-14156977
>Gm09:14157024-14160379
>Gm09:14160431-14198428
>Gm09:14198474-14203687
>Gm09:14203724-14206806
>Gm09:14206859-14207585
>Gm09:14207657-14209042
>Gm09:14209071-14249891
>Gm09:14251268-14257973
>Gm09:14259725-14260036
>Gm09:14260100-14260428
>Gm09:14260529-14260918
>Gm09:14261028-14261118
>Gm09:14261456-14265542
>Gm09:14265573-14265600
>Gm09:14266695-14277638
>Gm09:14277765-14277921
>Gm09:14277981-14278112
>Gm09:14278198-14278497
>Gm09:14278514-14278598
>Gm09:14278679-14278786
>Gm09:14278943-14279112
>Gm09:14279440-14279481
>Gm09:14279595-14279657
>Gm09:14280348-14281151
>Gm09:14281181-14281247
>Gm09:14281296-14281845
>Gm09:14281940-14283482
>Gm09:14283533-14283743
>Gm09:14283807-14284903
>Gm09:14284975-14285822
>Gm09:14286047-14289531
>Gm09:14289560-14304446
>Gm09:14304612-14304724
>Gm09:14304767-14304835
>Gm09:14304878-14304927
>Gm09:14305049-14305095
>Gm09:14305189-14305315
>Gm09:14305355-14305422
>Gm09:14305453-14305482
>Gm09:14305752-14305813
>Gm09:14305960-14306076
>Gm09:14306491-14307524
>Gm09:14307665-14307721
>Gm09:14307821-14307872
>Gm09:14308106-14308171
>Gm09:14308623-14308651
>Gm09:14309384-14309698
>Gm09:14309816-14310036
>Gm09:14310162-14310233
>Gm09:14310583-14310665
>Gm09:14314143-14314202
>Gm09:14314300-14314359
>Gm09:14314671-14314739
>Gm09:14314793-14314858
>Gm09:14315048-14315096
>Gm09:14315391-14315430
>Gm09:14316702-14316744
>Gm09:14317565-14317886
>Gm09:14317942-14318133
>Gm09:14318285-14318366
>Gm09:14318513-14318559
>Gm09:14318584-14318734
>Gm09:14318977-14319077
>Gm09:14319278-14319397
>Gm09:14319453-14319757
>Gm09:14319897-14319947
>Gm09:14320094-14320165
>Gm09:14320256-14320327
>Gm09:14320454-14320855
>Gm09:14320896-14363240
>Gm09:14363328-14367091
>Gm09:14367122-14367156
>Gm09:14367459-14367503
>Gm09:14367549-14368248
>Gm09:14368292-14376790
>Gm09:14376894-14387860
>Gm09:14387980-14388089
>Gm09:14388148-14388455
>Gm09:14388506-14389075
>Gm09:14389114-14389176
>Gm09:14389208-14389499
>Gm09:14389584-14389617
>Gm09:14389888-14390121
>Gm09:14390208-14390248
>Gm09:14390344-14390463
>Gm09:14390677-14392344
>Gm09:14392391-14393016
>Gm09:14393077-14393476
>Gm09:14393506-14396353
>Gm09:14396425-14397928
>Gm09:14397971-14398684
>Gm09:14398757-14398959
>Gm09:14399076-14400368
>Gm09:14400402-14400689
>Gm09:14400713-14400971
>Gm09:14401000-14401047
>Gm09:14401112-14401283
>Gm09:14401338-14401581
>Gm09:14401659-14402332
>Gm09:14402356-14402514
>Gm09:14402524-14403018
>Gm09:14403074-14403097
>Gm09:14403958-14404001
>Gm09:14404332-14404424
>Gm09:14404630-14404687
>Gm09:14405134-14405334
>Gm09:14405526-14405567
>Gm09:14405774-14405811
>Gm09:14405919-14406049
>Gm09:14406146-14406407
>Gm09:14406561-14406656
>Gm09:14406712-14407347
>Gm09:14407546-14407585
>Gm09:14407689-14407718
>Gm09:14408132-14408465
>Gm09:14408655-14411470
>Gm09:14411650-14411684
>Gm09:14412136-14412260
>Gm09:14412296-14412331
>Gm09:14412499-14412553
>Gm09:14412671-14412959
>Gm09:14413116-14413203
>Gm09:14413445-14413770
>Gm09:14413926-14414163
>Gm09:14414242-14414385
>Gm09:14414677-14414862
>Gm09:14414913-14415123
>Gm09:14415153-14415324
>Gm09:14415376-14415557
>Gm09:14416129-14416217
>Gm09:14416256-14416285
>Gm09:14416832-14417047
>Gm09:14417206-14417409
>Gm09:14417471-14417805
>Gm09:14417852-14418139
>Gm09:14418199-14418323
>Gm09:14418348-14440679
>Gm09:14440867-14440893
>Gm09:14440938-14440977
>Gm09:14441175-14441520
>Gm09:14441930-14441963
>Gm09:14442310-14442336
>Gm09:14442525-14442677
>Gm09:14442802-14442944
>Gm09:14443455-14443626
>Gm09:14443822-14449153
>Gm09:14449178-14449296
>Gm09:14449332-14452156
>Gm09:14452220-14475273
>Gm09:14475362-14475868
>Gm09:14476165-14476212
>Gm09:14476511-14476569
>Gm09:14476625-14477903
>Gm09:14478916-14478957
>Gm09:14479304-14479578
>Gm09:14480394-14480875
>Gm09:14481655-14481707
>Gm09:14482109-14482174
>Gm09:14482449-14482759
>Gm09:14483011-14483094
>Gm09:14487805-14487838
>Gm09:14488336-14489036
>Gm09:14491390-14491542
>Gm09:14491682-14491797
>Gm09:14494315-14494392
>Gm09:14494655-14494755
>Gm09:14495702-14495772
>Gm09:14496407-14496575
>Gm09:14496691-14496776
>Gm09:14498593-14498729
>Gm09:14498850-14499691
>Gm09:14499764-14499904
>Gm09:14502107-14510675
>Gm09:14511534-14511596
>Gm09:14511794-14515592
>Gm09:14515620-14515906
>Gm09:14515971-14517455
>Gm09:14517843-14517887
>Gm09:14517946-14517999
>Gm09:14521455-14531165
>Gm09:14531306-14531814
>Gm09:14531857-14531933
>Gm09:14531990-14532053
>Gm09:14532104-14532408
>Gm09:14532544-14532617
>Gm09:14534767-14553731
>Gm09:14553809-14553844
>Gm09:14557664-14559356
>Gm09:14561133-14561181
>Gm09:14561251-14561702
>Gm09:14561823-14562393
>Gm09:14562560-14562819
>Gm09:14562909-14562956
>Gm09:14563030-14563324
>Gm09:14563409-14563518
>Gm09:14563589-14563683
>Gm09:14563820-14564001
>Gm09:14564089-14564359
>Gm09:14564503-14584826
>Gm09:14584879-14585212
>Gm09:14585273-14586128
>Gm09:14586187-14587582
>Gm09:14587640-14587777
>Gm09:14589719-14589886
>Gm09:14590518-14591497
>Gm09:14592235-14592346
>Gm09:14592406-14592471
>Gm09:14592796-14592896
>Gm09:14592924-14595508
>Gm09:14595730-14595893
>Gm09:14595984-14596171
>Gm09:14596222-14596520
>Gm09:14596581-14596777
>Gm09:14597089-14597121
>Gm09:14598488-14598542
>Gm09:14599492-14599563
>Gm09:14603102-14603318
>Gm09:14604655-14604710
>Gm09:14606302-14606372
>Gm09:14608137-14608192
>Gm09:14608904-14608930
>Gm09:14611477-14611565
>Gm09:14612072-14612178
>Gm09:14612485-14612515
>Gm09:14614673-14614715
>Gm09:14616685-14616748
>Gm09:14620307-14621806
>Gm09:14622235-14622301
>Gm09:14622555-14622636
>Gm09:14623407-14623498
>Gm09:14623549-14623626
>Gm09:14623709-14623763
>Gm09:14624237-14624275
>Gm09:14624500-14624549
>Gm09:14625358-14626250
>Gm09:14626278-14626367
>Gm09:14627386-14627445
>Gm09:14628264-14628339
>Gm09:14628383-14628453
>Gm09:14628492-14628913
>Gm09:14629014-14629094
>Gm09:14629130-14629679
>Gm09:14629734-14629946
>Gm09:14630375-14630408
>Gm09:14630462-14630492
>Gm09:14631481-14631620
>Gm09:14631796-14631848
>Gm09:14631883-14631932
>Gm09:14632340-14632380
>Gm09:14632805-14632819
>Gm09:14632845-14632889
>Gm09:14633026-14633061
>Gm09:14633312-14633518
>Gm09:14634086-14634120
>Gm09:14634739-14635921
>Gm09:14640542-14640594
>Gm09:14640890-14640990
>Gm09:14641187-14646997
>Gm09:14647038-14647109
>Gm09:14647209-14647226
>Gm09:14647493-14647541
>Gm09:14647769-14647929
>Gm09:14647959-14648248
>Gm09:14648937-14649089
>Gm09:14650103-14650210
>Gm09:14650310-14650404
>Gm09:14650471-14651604
>Gm09:14652433-14652525
>Gm09:14652638-14658171
>Gm09:14658208-14663662
>Gm09:14663743-14666438
>Gm09:14666582-14666651
>Gm09:14667377-14668631
>Gm09:14668660-14668777
>Gm09:14668846-14669655
>Gm09:14669981-14672412
>Gm09:14673339-14674847
>Gm09:14675648-14675820
>Gm09:14676594-14678827
>Gm09:14678877-14679289
>Gm09:14683740-14683780
>Gm09:14683898-14693158
>Gm09:14693186-14693283
>Gm09:14693334-14697025
>Gm09:14697286-14700049
>Gm09:14700149-14713209
>Gm09:14713521-14717928
>Gm09:14718022-14718103
>Gm09:14719082-14721037
>Gm09:14721079-14721235
>Gm09:14721316-14722901
>Gm09:14722929-14727091
>Gm09:14727116-14729677
>Gm09:14730137-14730235
>Gm09:14730322-14730397
>Gm09:14730425-14730597
>Gm09:14730652-14730971
>Gm09:14731072-14731454
>Gm09:14731551-14731707
>Gm09:14731841-14731956
>Gm09:14732062-14732324
>Gm09:14732385-14737776
>Gm09:14737809-14737865
>Gm09:14737905-14738330
>Gm09:14738409-14738818
>Gm09:14738877-14738972
>Gm09:14739039-14739094
>Gm09:14740462-14764143
>Gm09:14771049-14773126
>Gm09:14774498-14801082
>Gm09:14801124-14803957
>Gm09:14806187-14807803
>Gm09:14809427-14809457
>Gm09:14809652-14810045
>Gm09:14810102-14810814
>Gm09:14810887-14812317
>Gm09:14812572-14812638
>Gm09:14813153-14813280
>Gm09:14813489-14813559
>Gm09:14813946-14814217
>Gm09:14814382-14814415
>Gm09:14818872-14821058
>Gm09:14822473-14822501
>Gm09:14822782-14822852
>Gm09:14822909-14822954
>Gm09:14823009-14823185
>Gm09:14823313-14823369
>Gm09:14823396-14823735
>Gm09:14823782-14823933
>Gm09:14824066-14824241
>Gm09:14824361-14824823
>Gm09:14824918-14825502
>Gm09:14825526-14825655
>Gm09:14825859-14825912
>Gm09:14826243-14826315
>Gm09:14826705-14850347
>Gm09:14850417-14850546
>Gm09:14850585-14851209
>Gm09:14851243-14851520
>Gm09:14851595-14852121
>Gm09:14852167-14852846
>Gm09:14853088-14853134
>Gm09:14853722-14854034
>Gm09:14854086-14854640
>Gm09:14854689-14865375
>Gm09:14865467-14865948
>Gm09:14866011-14866207
>Gm09:14866284-14866474
>Gm09:14866513-14866578
>Gm09:14866607-14866734
>Gm09:14866936-14867127
>Gm09:14867872-14868781
>Gm09:14868826-14869000
>Gm09:14869046-14869244
>Gm09:14869348-14869906
>Gm09:14869937-14872589
>Gm09:14872657-14874993
>Gm09:14875026-14878969
>Gm09:14879008-14879370
>Gm09:14879398-14880092
>Gm09:14880249-14882316
>Gm09:14882409-14882461
>Gm09:14882502-14882576
>Gm09:14882655-14882855
>Gm09:14882892-14884128
>Gm09:14884172-14885523
>Gm09:14885639-14885740
>Gm09:14885796-14886040
>Gm09:14886140-14886422
>Gm09:14886623-14888016
>Gm09:14888074-14888391
>Gm09:14888432-14888899
>Gm09:14890757-14890789
>Gm09:14890965-14891079
>Gm09:14891168-14892106
>Gm09:14892217-14892370
>Gm09:14892518-14892617
>Gm09:14892653-14892684
>Gm09:14892743-14893024
>Gm09:14893080-14895618
>Gm09:14896200-14896255
>Gm09:14896497-14897474
>Gm09:14898554-14909449
>Gm09:14909522-14909611
>Gm09:14909637-14910642
>Gm09:14910672-14911686
>Gm09:14911799-14913883
>Gm09:14913958-14914180
>Gm09:14914255-14915121
>Gm09:14915165-14916478
>Gm09:14916504-14919950
>Gm09:14920925-14922463
>Gm09:14923166-14924840
>Gm09:14925371-14925470
>Gm09:14926938-14927092
>Gm09:14927663-14927713
>Gm09:14927875-14928052
>Gm09:14928978-14929063
>Gm09:14929215-14929264
>Gm09:14929623-14931281
>Gm09:14931381-14931397
>Gm09:14931675-14932829
>Gm09:14933594-14933626
>Gm09:14934906-14935014
>Gm09:14935636-14935888
>Gm09:14937100-14937202
>Gm09:14937859-14937894
>Gm09:14938268-14938354
>Gm09:14942504-14942577
>Gm09:14942805-14943073
>Gm09:14943097-14943446
>Gm09:14943830-14945308
>Gm09:14945342-14947097
>Gm09:14947203-14947418
>Gm09:14947449-14947526
>Gm09:14947618-14948425
>Gm09:14948493-14955173
>Gm09:14955292-14955344
>Gm09:14955392-14955547
>Gm09:14955581-14956819
>Gm09:14956882-14956957
>Gm09:14957035-14957089
>Gm09:14957123-14957808
>Gm09:14957904-14961576
>Gm09:14962455-14962505
>Gm09:14967240-14967333
>Gm09:14967483-14967616
>Gm09:14967743-14967909
>Gm09:14968216-14968317
>Gm09:14971877-14971941
>Gm09:14972672-14972712
>Gm09:14972767-14972855
>Gm09:14975404-14975479
>Gm09:14975932-14975973
>Gm09:14977531-14977661
>Gm09:14978474-14978534
>Gm09:14980196-14980242
>Gm09:14981590-14981604
>Gm09:14985898-14991304
>Gm09:14991363-14998028
>Gm09:14998116-15008683
>Gm09:15008881-15009746
>Gm09:15009858-15010118
>Gm09:15010173-15010312
>Gm09:15010433-15011256
>Gm09:15011381-15011748
>Gm09:15011794-15031652
>Gm09:15032086-15045106
>Gm09:15045137-15045199
>Gm09:15045381-15045480
>Gm09:15045750-15045835
>Gm09:15045862-15045964
>Gm09:15046031-15046297
>Gm09:15046375-15046475
>Gm09:15046530-15046709
>Gm09:15046780-15047078
>Gm09:15047186-15047633
>Gm09:15047669-15048095
>Gm09:15048166-15049292
>Gm09:15049341-15049508
>Gm09:15049591-15050388
>Gm09:15050422-15050693
>Gm09:15050709-15050983
>Gm09:15051044-15053013
>Gm09:15053082-15053177
>Gm09:15053246-15053349
>Gm09:15053472-15053605
>Gm09:15053705-15053985
>Gm09:15054065-15054714
>Gm09:15054745-15056131
>Gm09:15056238-15056280
>Gm09:15056354-15056607
>Gm09:15056734-15056820
>Gm09:15056904-15057429
>Gm09:15057544-15057625
>Gm09:15057732-15057872
>Gm09:15058269-15058307
>Gm09:15058421-15058512
>Gm09:15058629-15058735
>Gm09:15058804-15058852
>Gm09:15059306-15059414
>Gm09:15059478-15059521
>Gm09:15059560-15059644
>Gm09:15059851-15059882
>Gm09:15059995-15060329
>Gm09:15060405-15061381
>Gm09:15061416-15061623
>Gm09:15063994-15064957
>Gm09:15067473-15067579
>Gm09:15069294-15070260
>Gm09:15070362-15071696
>Gm09:15071734-15072836
>Gm09:15072885-15073058
>Gm09:15073316-15074517
>Gm09:15074612-15074688
>Gm09:15074724-15075474
>Gm09:15075521-15075750
>Gm09:15076631-15076660
>Gm09:15076779-15077332
>Gm09:15079733-15079760
>Gm09:15084069-15084847
>Gm09:15084910-15085412
>Gm09:15085536-15085795
>Gm09:15085828-15085950
>Gm09:15086022-15086341
>Gm09:15086427-15086471
>Gm09:15086560-15086616
>Gm09:15086648-15086958
>Gm09:15087006-15087065
>Gm09:15087127-15087372
>Gm09:15087653-15087684
>Gm09:15088265-15088580
>Gm09:15088738-15088917
>Gm09:15094209-15094269
>Gm09:15094747-15094823
>Gm09:15095269-15095451
>Gm09:15096142-15096249
>Gm09:15097197-15097603
>Gm09:15097690-15097714
>Gm09:15098135-15098217
>Gm09:15098508-15098572
>Gm09:15103736-15107003
>Gm09:15107067-15109602
>Gm09:15110220-15113566
>Gm09:15113605-15126031
>Gm09:15129375-15135506
>Gm09:15139301-15139830
>Gm09:15139921-15141920
>Gm09:15142429-15142453
>Gm09:15142715-15142759
>Gm09:15142996-15143075
>Gm09:15143198-15143246
>Gm09:15143443-15143533
>Gm09:15146176-15146223
>Gm09:15151154-15151304
>Gm09:15151372-15151472
>Gm09:15151525-15151614
>Gm09:15151831-15152003
>Gm09:15152401-15152461
>Gm09:15152770-15152828
>Gm09:15152948-15153016
>Gm09:15153229-15153364
>Gm09:15153437-15153749
>Gm09:15153915-15154130
>Gm09:15154162-15154286
>Gm09:15154597-15154670
>Gm09:15156040-15158466
>Gm09:15158591-15159066
>Gm09:15159171-15159305
>Gm09:15159342-15159776
>Gm09:15161102-15161142
>Gm09:15162370-15162427
>Gm09:15162784-15164820
>Gm09:15164934-15173247
>Gm09:15173271-15173388
>Gm09:15173414-15184237
>Gm09:15184263-15206985
>Gm09:15207056-15208130
>Gm09:15208448-15208510
>Gm09:15208959-15209199
>Gm09:15209284-15209485
>Gm09:15209542-15211475
>Gm09:15211951-15212046
>Gm09:15212089-15212340
>Gm09:15212468-15212641
>Gm09:15219976-15220183
>Gm09:15224520-15224760
>Gm09:15224863-15225010
>Gm09:15225208-15243577
>Gm09:15243612-15255208
>Gm09:15256778-15257133
>Gm09:15257349-15257384
>Gm09:15257422-15257525
>Gm09:15257728-15258058
>Gm09:15258325-15275855
>Gm09:15275994-15276058
>Gm09:15276334-15276373
>Gm09:15276460-15276497
>Gm09:15276690-15276787
>Gm09:15276833-15276974
>Gm09:15277097-15277160
>Gm09:15277826-15277873
>Gm09:15278285-15278477
>Gm09:15278503-15278677
>Gm09:15278733-15278784
>Gm09:15278850-15278953
>Gm09:15279280-15279387
>Gm09:15279606-15304342
>Gm09:15304422-15306488
>Gm09:15306515-15324425
>Gm09:15324458-15349266
>Gm09:15349318-15349438
>Gm09:15350021-15354199
>Gm09:15354234-15354510
>Gm09:15354882-15354961
>Gm09:15355023-15355116
>Gm09:15355344-15355586
>Gm09:15355816-15355840
>Gm09:15355980-15356110
>Gm09:15356154-15356197
>Gm09:15356224-15356260
>Gm09:15356625-15356828
>Gm09:15356881-15356957
>Gm09:15357037-15398520
>Gm09:15398555-15403628
>Gm09:15404314-15404502
>Gm09:15404573-15404607
>Gm09:15404894-15404923
>Gm09:15405448-15405511
>Gm09:15405729-15405864
>Gm09:15406101-15406211
>Gm09:15406971-15407033
>Gm09:15407056-15407109
>Gm09:15408062-15416538
>Gm09:15416608-15416952
>Gm09:15417185-15417430
>Gm09:15419816-15421329
>Gm09:15422606-15423242
>Gm09:15423821-15424034
>Gm09:15424091-15424504
>Gm09:15429891-15429947
>Gm09:15430353-15430464
>Gm09:15430678-15430814
>Gm09:15430962-15431091
>Gm09:15431165-15431206
>Gm09:15431306-15431332
>Gm09:15431568-15431750
>Gm09:15431928-15436649
>Gm09:15436679-15437921
>Gm09:15437952-15440355
>Gm09:15440392-15442013
>Gm09:15442085-15445067
>Gm09:15445107-15446664
>Gm09:15446707-15447945
>Gm09:15447996-15448041
>Gm09:15448084-15448164
>Gm09:15448300-15448349
>Gm09:15448975-15449108
>Gm09:15449204-15449308
>Gm09:15449746-15459239
>Gm09:15461494-15461699
>Gm09:15461732-15461902
>Gm09:15462789-15462944
>Gm09:15462988-15463232
>Gm09:15463340-15463408
>Gm09:15463836-15463864
>Gm09:15463906-15463967
>Gm09:15464432-15464936
>Gm09:15465034-15465085
>Gm09:15465260-15465322
>Gm09:15465476-15469919
>Gm09:15470030-15471351
>Gm09:15471729-15471945
>Gm09:15471996-15472308
>Gm09:15472673-15472708
>Gm09:15473101-15473155
>Gm09:15473523-15473617
>Gm09:15474335-15474392
>Gm09:15474649-15474711
>Gm09:15474815-15475082
>Gm09:15475177-15475230
>Gm09:15475529-15475589
>Gm09:15475635-15475753
>Gm09:15476971-15477909
>Gm09:15478045-15478095
>Gm09:15478754-15478787
>Gm09:15479318-15479429
>Gm09:15479632-15479672
>Gm09:15480209-15480272
>Gm09:15480591-15480723
>Gm09:15481109-15481419
>Gm09:15481649-15481990
>Gm09:15482038-15488330
>Gm09:15488421-15488462
>Gm09:15489774-15489841
>Gm09:15490330-15490417
>Gm09:15490562-15490646
>Gm09:15491962-15492021
>Gm09:15492103-15492480
>Gm09:15495303-15495375
>Gm09:15499958-15499990
>Gm09:15500251-15500512
>Gm09:15500593-15501158
>Gm09:15501228-15501380
>Gm09:15501467-15501532
>Gm09:15501613-15501653
>Gm09:15502163-15502243
>Gm09:15502390-15502779
>Gm09:15502994-15503158
>Gm09:15503242-15503387
>Gm09:15503498-15503666
>Gm09:15503819-15503941
>Gm09:15504077-15504126
>Gm09:15504245-15504705
>Gm09:15504732-15504794
>Gm09:15504875-15504926
>Gm09:15505007-15505560
>Gm09:15505740-15507034
>Gm09:15507056-15507808
>Gm09:15507896-15507992
>Gm09:15508046-15509756
>Gm09:15509783-15510184
>Gm09:15510225-15510402
>Gm09:15510434-15510492
>Gm09:15510533-15512381
>Gm09:15512493-15512585
>Gm09:15512719-15512871
>Gm09:15513034-15513215
>Gm09:15513758-15513803
>Gm09:15514064-15514234
>Gm09:15514261-15514333
>Gm09:15514488-15514550
>Gm09:15514666-15514776
>Gm09:15514949-15515033
>Gm09:15515230-15515417
>Gm09:15515787-15516267
>Gm09:15516299-15516351
>Gm09:15516403-15516708
>Gm09:15516764-15516830
>Gm09:15518579-15518674
>Gm09:15518922-15518975
>Gm09:15519003-15519067
>Gm09:15519315-15519427
>Gm09:15519480-15519581
>Gm09:15519744-15519878
>Gm09:15519951-15521153
>Gm09:15521179-15530600
>Gm09:15530629-15534307
>Gm09:15534409-15540138
>Gm09:15540169-15622223
>Gm09:15622251-15623523
>Gm09:15623561-15623917
>Gm09:15623956-15653251
>Gm09:15653290-15653470
>Gm09:15653614-15653649
>Gm09:15653879-15654057
>Gm09:15654139-15654210
>Gm09:15654330-15654410
>Gm09:15654636-15654799
>Gm09:15655095-15655186
>Gm09:15655367-15656331
>Gm09:15656406-15657986
>Gm09:15658017-15659902
>Gm09:15660008-15661292
>Gm09:15661551-15677044
>Gm09:15677156-15681511
>Gm09:15681583-15681752
>Gm09:15682193-15682406
>Gm09:15682692-15682735
>Gm09:15684134-15684169
>Gm09:15684404-15686955
>Gm09:15688386-15688450
>Gm09:15688576-15688787
>Gm09:15689488-15689529
>Gm09:15689752-15689832
>Gm09:15689870-15690277
>Gm09:15690325-15697095
>Gm09:15697157-15697201
>Gm09:15697362-15697981
>Gm09:15698079-15702047
>Gm09:15702342-15702419
>Gm09:15702444-15702655
>Gm09:15702749-15703219
>Gm09:15703251-15704400
>Gm09:15704580-15704731
>Gm09:15704781-15704911
>Gm09:15704967-15705235
>Gm09:15705294-15705906
>Gm09:15706117-15725226
>Gm09:15725276-15726025
>Gm09:15726578-15726659
>Gm09:15726709-15730192
>Gm09:15730232-15731493
>Gm09:15731547-15732337
>Gm09:15732369-15732991
>Gm09:15733027-15734563
>Gm09:15734737-15736008
>Gm09:15736068-15736686
>Gm09:15736726-15736974
>Gm09:15737033-15737702
>Gm09:15737731-15737767
>Gm09:15740030-15745556
>Gm09:15745602-15748849
>Gm09:15748868-15750506
>Gm09:15750545-15750974
>Gm09:15751105-15751135
>Gm09:15751167-15765743
>Gm09:15766314-15766353
>Gm09:15766375-15769621
>Gm09:15769686-15769790
>Gm09:15769905-15770033
>Gm09:15770942-15770972
>Gm09:15771660-15771704
>Gm09:15771979-15772051
>Gm09:15776456-15776503
>Gm09:15777026-15777086
>Gm09:15777332-15777440
>Gm09:15777492-15777601
>Gm09:15777803-15778035
>Gm09:15778279-15778369
>Gm09:15778489-15778754
>Gm09:15778982-15779033
>Gm09:15779234-15779432
>Gm09:15779550-15779579
>Gm09:15779909-15796421
>Gm09:15796499-15797493
>Gm09:15797563-15797609
>Gm09:15797652-15797736
>Gm09:15797896-15798012
>Gm09:15798114-15798145
>Gm09:15798417-15798474
>Gm09:15798863-15799103
>Gm09:15799186-15799277
>Gm09:15799412-15799457
>Gm09:15799514-15799588
>Gm09:15799877-15810602
>Gm09:15810724-15811334
>Gm09:15811385-15811515
>Gm09:15811746-15812062
>Gm09:15812424-15812608
>Gm09:15812677-15813180
>Gm09:15813245-15813346
>Gm09:15813955-15814027
>Gm09:15814149-15814198
>Gm09:15814508-15814576
>Gm09:15815153-15815185
>Gm09:15816152-15816760
>Gm09:15816795-15841586
>Gm09:15841613-15849822
>Gm09:15849942-15851489
>Gm09:15851540-15851876
>Gm09:15851904-15851955
>Gm09:15852871-15852931
>Gm09:15853075-15853958
>Gm09:15853975-15856853
>Gm09:15859395-15859731
>Gm09:15859849-15859938
>Gm09:15860000-15860094
>Gm09:15860253-15860282
>Gm09:15860353-15860580
>Gm09:15860712-15860954
>Gm09:15861195-15861241
>Gm09:15861376-15861447
>Gm09:15861562-15861588
>Gm09:15861695-15862884
>Gm09:15862921-15863234
>Gm09:15863472-15863716
>Gm09:15863777-15863876
>Gm09:15863950-15864049
>Gm09:15864296-15864586
>Gm09:15865476-15865545
>Gm09:15865778-15865818
>Gm09:15867035-15868374
>Gm09:15868419-15868508
>Gm09:15868586-15868872
>Gm09:15870076-15870235
>Gm09:15870521-15870588
>Gm09:15871616-15871655
>Gm09:15872080-15872112
>Gm09:15872713-15872748
>Gm09:15872926-15872979
>Gm09:15873269-15873384
>Gm09:15873634-15873673
>Gm09:15873949-15873994
>Gm09:15874148-15874297
>Gm09:15874368-15874422
>Gm09:15874555-15874683
>Gm09:15874730-15874771
>Gm09:15875104-15875264
>Gm09:15875328-15875363
>Gm09:15876203-15876695
>Gm09:15876729-15877390
>Gm09:15877484-15877675
>Gm09:15877722-15877880
>Gm09:15877986-15878729
>Gm09:15878752-15878800
>Gm09:15878874-15878915
>Gm09:15879142-15879170
>Gm09:15879222-15879349
>Gm09:15879694-15879780
>Gm09:15879889-15880029
>Gm09:15880062-15880231
>Gm09:15880286-15880977
>Gm09:15881016-15881067
>Gm09:15881110-15881200
>Gm09:15881311-15881342
>Gm09:15881920-15882133
>Gm09:15882215-15882401
>Gm09:15882723-15882976
>Gm09:15883021-15883644
>Gm09:15883685-15884634
>Gm09:15884669-15886823
>Gm09:15886911-15886973
>Gm09:15887056-15887213
>Gm09:15887308-15887551
>Gm09:15887675-15887828
>Gm09:15887947-15888535
>Gm09:15888628-15888926
>Gm09:15889050-15889153
>Gm09:15890548-15890616
>Gm09:15891344-15891702
>Gm09:15891859-15892362
>Gm09:15892396-15892435
>Gm09:15892467-15892707
>Gm09:15892782-15892906
>Gm09:15892935-15893014
>Gm09:15893081-15893675
>Gm09:15893700-15893985
>Gm09:15894071-15894431
>Gm09:15894582-15894637
>Gm09:15894680-15894768
>Gm09:15895285-15895403
>Gm09:15895429-15895642
>Gm09:15895674-15896180
>Gm09:15896242-15896568
>Gm09:15896604-15898425
>Gm09:15898460-15899543
>Gm09:15899746-15899821
>Gm09:15899915-15899968
>Gm09:15900121-15900311
>Gm09:15900442-15900608
>Gm09:15900712-15901566
>Gm09:15901605-15902234
>Gm09:15902293-15902589
>Gm09:15902619-15902739
>Gm09:15902794-15905012
>Gm09:15905099-15905941
>Gm09:15905966-15911189
>Gm09:15912309-15912400
>Gm09:15914101-15914167
>Gm09:15916483-15916551
>Gm09:15916768-15917052
>Gm09:15917144-15917342
>Gm09:15917396-15917494
>Gm09:15917664-15917709
>Gm09:15917755-15917835
>Gm09:15918262-15918322
>Gm09:15918463-15918778
>Gm09:15918828-15919096
>Gm09:15919168-15919356
>Gm09:15919724-15919845
>Gm09:15919938-15920210
>Gm09:15920252-15920599
>Gm09:15920662-15920892
>Gm09:15921011-15923583
>Gm09:15923762-15923813
>Gm09:15924189-15924375
>Gm09:15924946-15924982
>Gm09:15925117-15925171
>Gm09:15925490-15925523
>Gm09:15925583-15925640
>Gm09:15925774-15925860
>Gm09:15925969-15926112
>Gm09:15926259-15926468
>Gm09:15927148-15927192
>Gm09:15927413-15927467
>Gm09:15927977-15928383
>Gm09:15928494-15928632
>Gm09:15929098-15929181
>Gm09:15929286-15929532
>Gm09:15929570-15929603
>Gm09:15929672-15929849
>Gm09:15930151-15930286
>Gm09:15930349-15930578
>Gm09:15930659-15930812
>Gm09:15930863-15930912
>Gm09:15931013-15931164
>Gm09:15931220-15931412
>Gm09:15931488-15932448
>Gm09:15932483-15932525
>Gm09:15932635-15932822
>Gm09:15932865-15932936
>Gm09:15932966-15933003
>Gm09:15933065-15933139
>Gm09:15933247-15933426
>Gm09:15933482-15938599
>Gm09:15938637-15939382
>Gm09:15939414-15939624
>Gm09:15939716-15940931
>Gm09:15941010-15941218
>Gm09:15941262-15955417
>Gm09:15955447-15964904
>Gm09:15965002-15965802
>Gm09:15966313-15966382
>Gm09:15966463-15967869
>Gm09:15967953-15969704
>Gm09:15969749-15970383
>Gm09:15970553-15970665
>Gm09:15970796-15970839
>Gm09:15970886-15970926
>Gm09:15971233-15971293
>Gm09:15971425-15971513
>Gm09:15971657-15972091
>Gm09:15972265-15972408
>Gm09:15972443-15972570
>Gm09:15972778-15973478
>Gm09:15973506-15973552
>Gm09:15974198-15974263
>Gm09:15974816-15974858
>Gm09:15975100-15975139
>Gm09:15975298-15975347
>Gm09:15975601-15975689
>Gm09:15975793-15975854
>Gm09:15975943-15976003
>Gm09:15976077-15976324
>Gm09:15976358-15976502
>Gm09:15976604-15976942
>Gm09:15977023-15977366
>Gm09:15978090-15982188
>Gm09:15982322-15982765
>Gm09:15982870-15983146
>Gm09:15983248-15983295
>Gm09:15983709-15995861
>Gm09:15995886-15998999
>Gm09:15999137-16009229
>Gm09:16011676-16011727
>Gm09:16013072-16013147
>Gm09:16013563-16013750
>Gm09:16014809-16014904
>Gm09:16015591-16015684
>Gm09:16016174-16016230
>Gm09:16016300-16029960
>Gm09:16030000-16044487
>Gm09:16044694-16044793
>Gm09:16044821-16044936
>Gm09:16044972-16045174
>Gm09:16045215-16045271
>Gm09:16045309-16045603
>Gm09:16045760-16045949
>Gm09:16046046-16050242
>Gm09:16050455-16050736
>Gm09:16050793-16050984
>Gm09:16051029-16051393
>Gm09:16051524-16051565
>Gm09:16051639-16051667
>Gm09:16051757-16051797
>Gm09:16052082-16052122
>Gm09:16052707-16052771
>Gm09:16053666-16053794
>Gm09:16055241-16055800
>Gm09:16055906-16055945
>Gm09:16057362-16057874
>Gm09:16058038-16072558
>Gm09:16072630-16072728
>Gm09:16077616-16078018
>Gm09:16078082-16078340
>Gm09:16079251-16079287
>Gm09:16079669-16079723
>Gm09:16080362-16080424
>Gm09:16080648-16080697
>Gm09:16081546-16081584
>Gm09:16081614-16086268
>Gm09:16086308-16086480
>Gm09:16087604-16090183
>Gm09:16090302-16091186
>Gm09:16091240-16091372
>Gm09:16091399-16091557
>Gm09:16092125-16092291
>Gm09:16092381-16092455
>Gm09:16092815-16092855
>Gm09:16092940-16093080
>Gm09:16093136-16093245
>Gm09:16093544-16093576
>Gm09:16093854-16093985
>Gm09:16094312-16094387
>Gm09:16094447-16094822
>Gm09:16094871-16095215
>Gm09:16095253-16095326
>Gm09:16095416-16095566
>Gm09:16095686-16095848
>Gm09:16095959-16096631
>Gm09:16096706-16096928
>Gm09:16096973-16097602
>Gm09:16097653-16100245
>Gm09:16100272-16106409
>Gm09:16106464-16107897
>Gm09:16107941-16114119
>Gm09:16114149-16115004
>Gm09:16115106-16115734
>Gm09:16115879-16116645
>Gm09:16116691-16116752
>Gm09:16116948-16117011
>Gm09:16117407-16117734
>Gm09:16117778-16118085
>Gm09:16118157-16118241
>Gm09:16118366-16153919
>Gm09:16153974-16154151
>Gm09:16154296-16156100
>Gm09:16156155-16156332
>Gm09:16156477-16172627
>Gm09:16172701-16172913
>Gm09:16172999-16174337
>Gm09:16174415-16211209
>Gm09:16211262-16225702
>Gm09:16225754-16228740
>Gm09:16228867-16229159
>Gm09:16229195-16229485
>Gm09:16229575-16229720
>Gm09:16229842-16229949
>Gm09:16230050-16230215
>Gm09:16230535-16230586
>Gm09:16230720-16230843
>Gm09:16230904-16230939
>Gm09:16231151-16233129
>Gm09:16233166-16235290
>Gm09:16235328-16239615
>Gm09:16239745-16241997
>Gm09:16242053-16242203
>Gm09:16242316-16242367
>Gm09:16242463-16242717
>Gm09:16242787-16243172
>Gm09:16243356-16243685
>Gm09:16243739-16244166
>Gm09:16244240-16244540
>Gm09:16244581-16244642
>Gm09:16244780-16244824
>Gm09:16244871-16244981
>Gm09:16245028-16245231
>Gm09:16245359-16259353
>Gm09:16259609-16259718
>Gm09:16259779-16260297
>Gm09:16260394-16262225
>Gm09:16262305-16263363
>Gm09:16263900-16263979
>Gm09:16264057-16264173
>Gm09:16264642-16264742
>Gm09:16264923-16265267
>Gm09:16265493-16267842
>Gm09:16267874-16268253
>Gm09:16268290-16268713
>Gm09:16268786-16271975
>Gm09:16272608-16272632
>Gm09:16274777-16276341
>Gm09:16277443-16277483
>Gm09:16277551-16277647
>Gm09:16277776-16277830
>Gm09:16277890-16277945
>Gm09:16278071-16278121
>Gm09:16278239-16278270
>Gm09:16278442-16291436
>Gm09:16291466-16295939
>Gm09:16296110-16296193
>Gm09:16296289-16296330
>Gm09:16296604-16296741
>Gm09:16296881-16296923
>Gm09:16296977-16304367
>Gm09:16304409-16304448
>Gm09:16304528-16304684
>Gm09:16304856-16304907
>Gm09:16304964-16304997
>Gm09:16305090-16305131
>Gm09:16305325-16305377
>Gm09:16305463-16305587
>Gm09:16305614-16306927
>Gm09:16307068-16307120
>Gm09:16307463-16307490
>Gm09:16307602-16307962
>Gm09:16308202-16308545
>Gm09:16308852-16308935
>Gm09:16309099-16309592
>Gm09:16310006-16310057
>Gm09:16311591-16311662
>Gm09:16312705-16312894
>Gm09:16314189-16314452
>Gm09:16314679-16314860
>Gm09:16314982-16315081
>Gm09:16315904-16315973
>Gm09:16319522-16323905
>Gm09:16324144-16324258
>Gm09:16324644-16324748
>Gm09:16324963-16325013
>Gm09:16326263-16326479
>Gm09:16327349-16327426
>Gm09:16328323-16328522
>Gm09:16328590-16332172
>Gm09:16337800-16337861
>Gm09:16338083-16338318
>Gm09:16338384-16338467
>Gm09:16338516-16338817
>Gm09:16338901-16338984
>Gm09:16344113-16344182
>Gm09:16345777-16345832
>Gm09:16346673-16347294
>Gm09:16347346-16347437
>Gm09:16347560-16353464
>Gm09:16353742-16388257
>Gm09:16388320-16389866
>Gm09:16389891-16392407
>Gm09:16392473-16392543
>Gm09:16392588-16392812
>Gm09:16392964-16393055
>Gm09:16393079-16393172
>Gm09:16393217-16393307
>Gm09:16393338-16393496
>Gm09:16393602-16394315
>Gm09:16394375-16395649
>Gm09:16395696-16395767
>Gm09:16395815-16402102
>Gm09:16402126-16403891
>Gm09:16403942-16404805
>Gm09:16404865-16405135
>Gm09:16405256-16405886
>Gm09:16405965-16407956
>Gm09:16408004-16408315
>Gm09:16408610-16408777
>Gm09:16408876-16408955
>Gm09:16408983-16409058
>Gm09:16409188-16409289
>Gm09:16409831-16409880
>Gm09:16409970-16410038
>Gm09:16410219-16410263
>Gm09:16410316-16410360
>Gm09:16410386-16410443
>Gm09:16410632-16410710
>Gm09:16410733-16410862
>Gm09:16410974-16411021
>Gm09:16411068-16411625
>Gm09:16411659-16411868
>Gm09:16412066-16412844
>Gm09:16412960-16444746
>Gm09:16446809-16446862
>Gm09:16447076-16447114
>Gm09:16447144-16448396
>Gm09:16448597-16448998
>Gm09:16449072-16454513
>Gm09:16454582-16454649
>Gm09:16454688-16455806
>Gm09:16456010-16456269
>Gm09:16456308-16456946
>Gm09:16457074-16458397
>Gm09:16458475-16461853
>Gm09:16461914-16484428
>Gm09:16484461-16485231
>Gm09:16485262-16485299
>Gm09:16485351-16485500
>Gm09:16485585-16485982
>Gm09:16486026-16486356
>Gm09:16486386-16486564
>Gm09:16486603-16501621
>Gm09:16501651-16501734
>Gm09:16501908-16501970
>Gm09:16502007-16503991
>Gm09:16504029-16504067
>Gm09:16504119-16504192
>Gm09:16504234-16510317
>Gm09:16510371-16512201
>Gm09:16512265-16513755
>Gm09:16513821-16513881
>Gm09:16513913-16514332
>Gm09:16514359-16514444
>Gm09:16514545-16514714
>Gm09:16514791-16518951
>Gm09:16518990-16519421
>Gm09:16519479-16520897
>Gm09:16521032-16542018
>Gm09:16542073-16560173
>Gm09:16560200-16560360
>Gm09:16560403-16560444
>Gm09:16560481-16561330
>Gm09:16561468-16563563
>Gm09:16563602-16564220
>Gm09:16564548-16564630
>Gm09:16564696-16564791
>Gm09:16566394-16566588
>Gm09:16568187-16568235
>Gm09:16568370-16574553
>Gm09:16574641-16583165
>Gm09:16586535-16586675
>Gm09:16590529-16591514
>Gm09:16591944-16591984
>Gm09:16592095-16596216
>Gm09:16596282-16613900
>Gm09:16614323-16614371
>Gm09:16615843-16618722
>Gm09:16618757-16619727
>Gm09:16619760-16652015
>Gm09:16652058-16654771
>Gm09:16654880-16661318
>Gm09:16661387-16661423
>Gm09:16661480-16664688
>Gm09:16664738-16673599
>Gm09:16673661-16674359
>Gm09:16677865-16677906
>Gm09:16679270-16682113
>Gm09:16683135-16683402
>Gm09:16683459-16683526
>Gm09:16683561-16684178
>Gm09:16685347-16695719
>Gm09:16695815-16695900
>Gm09:16696447-16706878
>Gm09:16706946-16707260
>Gm09:16707304-16707369
>Gm09:16709634-16709742
>Gm09:16710379-16710687
>Gm09:16710745-16711097
>Gm09:16711408-16711463
>Gm09:16711566-16711591
>Gm09:16711631-16711710
>Gm09:16712299-16721785
>Gm09:16722480-16722582
>Gm09:16722717-16722776
>Gm09:16723028-16723061
>Gm09:16723139-16723264
>Gm09:16723324-16723353
>Gm09:16723961-16724027
>Gm09:16725508-16727736
>Gm09:16727809-16727891
>Gm09:16728458-16728515
>Gm09:16730699-16730872
>Gm09:16731104-16731164
>Gm09:16731288-16731947
>Gm09:16732067-16732433
>Gm09:16732474-16732602
>Gm09:16732668-16732711
>Gm09:16733025-16733106
>Gm09:16733240-16733279
>Gm09:16733319-16733371
>Gm09:16734665-16734722
>Gm09:16734786-16735154
>Gm09:16746683-16746773
>Gm09:16748806-16749090
>Gm09:16749132-16749555
>Gm09:16749755-16749822
>Gm09:16749891-16750154
>Gm09:16750207-16750498
>Gm09:16750531-16750578
>Gm09:16750661-16750741
>Gm09:16750821-16751144
>Gm09:16751210-16751244
>Gm09:16751354-16751413
>Gm09:16751620-16752016
>Gm09:16752054-16752396
>Gm09:16752432-16752492
>Gm09:16752533-16752626
>Gm09:16752665-16753040
>Gm09:16753076-16753138
>Gm09:16753201-16753490
>Gm09:16753569-16759417
>Gm09:16759702-16759945
>Gm09:16760040-16760325
>Gm09:16760676-16760706
>Gm09:16760814-16765176
>Gm09:16765224-16765291
>Gm09:16765326-16766137
>Gm09:16766171-16793545
>Gm09:16793689-16793796
>Gm09:16794401-16794485
>Gm09:16794565-16801395
>Gm09:16801495-16801602
>Gm09:16801796-16802094
>Gm09:16802155-16803359
>Gm09:16803381-16804901
>Gm09:16804937-16805189
>Gm09:16805252-16805911
>Gm09:16805960-16830313
>Gm09:16830386-16831326
>Gm09:16831365-16831712
>Gm09:16831744-16832899
>Gm09:16832930-16836124
>Gm09:16836166-16836331
>Gm09:16836388-16836698
>Gm09:16836747-16837174
>Gm09:16837198-16837261
>Gm09:16837324-16837981
>Gm09:16838027-16838100
>Gm09:16838169-16838340
>Gm09:16838437-16838515
>Gm09:16838577-16839536
>Gm09:16839685-16839935
>Gm09:16839981-16840009
>Gm09:16840069-16840885
>Gm09:16840942-16841099
>Gm09:16841266-16841609
>Gm09:16841633-16842287
>Gm09:16842310-16844293
>Gm09:16844362-16844578
>Gm09:16844647-16845019
>Gm09:16845046-16845730
>Gm09:16845803-16845985
>Gm09:16846069-16849209
>Gm09:16849259-16850055
>Gm09:16850134-16850955
>Gm09:16851079-16851302
>Gm09:16851370-16851835
>Gm09:16852078-16852606
>Gm09:16852644-16853281
>Gm09:16853426-16853459
>Gm09:16853730-16854433
>Gm09:16854531-16855081
>Gm09:16855561-16855645
>Gm09:16855720-16855761
>Gm09:16856188-16856213
>Gm09:16856416-16856526
>Gm09:16856738-16856894
>Gm09:16857371-16857457
>Gm09:16857927-16857985
>Gm09:16859138-16859229
>Gm09:16859315-16859369
>Gm09:16859625-16859697
>Gm09:16862346-16862499
>Gm09:16862528-16862817
>Gm09:16862887-16863027
>Gm09:16864330-16864491
>Gm09:16864798-16864940
>Gm09:16864979-16865235
>Gm09:16867052-16867139
>Gm09:16867262-16867428
>Gm09:16867513-16867692
>Gm09:16867736-16867858
>Gm09:16867971-16868290
>Gm09:16868358-16868402
>Gm09:16868553-16868625
>Gm09:16868757-16868858
>Gm09:16868995-16869034
>Gm09:16869484-16869763
>Gm09:16869798-16870616
>Gm09:16871011-16879082
>Gm09:16879122-16879579
>Gm09:16879626-16879690
>Gm09:16879789-16879838
>Gm09:16879881-16879961
>Gm09:16880633-16881918
>Gm09:16882696-16893599
>Gm09:16893712-16895527
>Gm09:16895716-16916166
>Gm09:16916250-16925645
>Gm09:16925675-16927684
>Gm09:16931219-16931262
>Gm09:16933069-16933130
>Gm09:16933373-16933446
>Gm09:16933576-16933625
>Gm09:16933699-16935964
>Gm09:16936071-16936313
>Gm09:16936405-16936561
>Gm09:16936667-16937310
>Gm09:16937430-16937812
>Gm09:16937877-16937968
>Gm09:16938001-16938046
>Gm09:16938087-16938139
>Gm09:16938215-16938266
>Gm09:16938511-16949829
>Gm09:16949972-16950735
>Gm09:16950982-16951306
>Gm09:16951428-16952071
>Gm09:16952200-16952231
>Gm09:16952251-16952453
>Gm09:16952597-16952662
>Gm09:16952821-16953223
>Gm09:16953263-16953981
>Gm09:16954114-16954567
>Gm09:16954628-16955383
>Gm09:16955422-16955913
>Gm09:16955956-16956711
>Gm09:16956764-16957036
>Gm09:16957063-16966347
>Gm09:16966431-16966597
>Gm09:16966718-16966793
>Gm09:16966868-16976439
>Gm09:16976563-16976623
>Gm09:16976657-16976687
>Gm09:16976775-16977195
>Gm09:16977228-16977307
>Gm09:16977393-16977457
>Gm09:16977521-16977593
>Gm09:16977694-16977759
>Gm09:16977793-16985563
>Gm09:16985602-16985853
>Gm09:16985955-16986813
>Gm09:16986865-16987688
>Gm09:16987791-16987864
>Gm09:16987958-17002048
>Gm09:17002149-17002506
>Gm09:17002567-17002663
>Gm09:17002764-17002988
>Gm09:17003157-17003549
>Gm09:17003589-17010913
>Gm09:17010972-17011235
>Gm09:17011296-17011685
>Gm09:17011793-17012239
>Gm09:17012543-17012898
>Gm09:17013004-17013123
>Gm09:17013321-17013351
>Gm09:17014153-17014261
>Gm09:17014361-17014445
>Gm09:17016387-17016451
>Gm09:17017021-17017056
>Gm09:17017201-17017251
>Gm09:17022113-17022153
>Gm09:17022484-17022540
>Gm09:17022618-17022654
>Gm09:17023803-17023839
>Gm09:17024224-17024270
>Gm09:17024340-17024388
>Gm09:17024426-17025634
>Gm09:17026532-17026625
>Gm09:17027438-17027670
>Gm09:17028017-17030552
>Gm09:17030633-17030664
>Gm09:17030906-17030996
>Gm09:17031026-17031185
>Gm09:17031283-17031396
>Gm09:17031454-17031575
>Gm09:17031682-17031853
>Gm09:17031906-17031972
>Gm09:17032830-17032879
>Gm09:17033110-17033219
>Gm09:17033389-17033489
>Gm09:17033720-17033768
>Gm09:17033880-17033908
>Gm09:17033968-17034081
>Gm09:17034400-17034463
>Gm09:17034510-17035571
>Gm09:17036598-17036623
>Gm09:17036654-17044244
>Gm09:17045412-17047138
>Gm09:17047287-17049861
>Gm09:17049899-17050038
>Gm09:17050177-17050715
>Gm09:17050803-17050895
>Gm09:17050977-17051079
>Gm09:17051178-17051322
>Gm09:17051479-17051512
>Gm09:17051954-17051999
>Gm09:17052162-17052343
>Gm09:17052398-17052490
>Gm09:17052535-17055752
>Gm09:17055828-17066348
>Gm09:17066403-17067852
>Gm09:17067875-17097756
>Gm09:17097814-17124557
>Gm09:17124578-17165469
>Gm09:17165507-17168216
>Gm09:17169691-17173267
>Gm09:17173438-17173473
>Gm09:17173519-17173587
>Gm09:17173704-17174174
>Gm09:17174200-17174413
>Gm09:17174434-17191397
>Gm09:17191570-17191822
>Gm09:17191907-17191958
>Gm09:17192018-17192219
>Gm09:17192280-17192337
>Gm09:17192463-17192526
>Gm09:17192660-17192747
>Gm09:17192775-17192816
>Gm09:17192902-17192956
>Gm09:17193004-17193239
>Gm09:17193274-17193322
>Gm09:17193371-17193588
>Gm09:17193642-17193965
>Gm09:17194014-17194073
>Gm09:17194241-17194303
>Gm09:17194529-17194614
>Gm09:17194916-17195096
>Gm09:17195139-17195219
>Gm09:17195289-17195374
>Gm09:17195472-17195609
>Gm09:17195644-17195715
>Gm09:17196045-17201652
>Gm09:17201807-17201948
>Gm09:17202019-17202076
>Gm09:17202126-17202170
>Gm09:17202205-17202265
>Gm09:17202352-17202728
>Gm09:17202857-17203614
>Gm09:17203650-17203817
>Gm09:17203868-17205372
>Gm09:17205479-17207152
>Gm09:17207591-17207657
>Gm09:17207769-17207816
>Gm09:17208079-17208139
>Gm09:17208516-17208559
>Gm09:17208678-17208842
>Gm09:17209013-17209039
>Gm09:17209335-17225851
>Gm09:17225881-17228246
>Gm09:17228556-17228665
>Gm09:17228847-17228922
>Gm09:17229505-17229537
>Gm09:17230349-17230648
>Gm09:17230746-17233838
>Gm09:17234319-17234386
>Gm09:17234683-17234800
>Gm09:17234902-17234972
>Gm09:17235076-17235287
>Gm09:17235477-17235535
>Gm09:17235624-17239114
>Gm09:17239142-17246555
>Gm09:17246579-17247054
>Gm09:17247095-17248767
>Gm09:17248797-17248842
>Gm09:17248911-17249417
>Gm09:17249442-17257525
>Gm09:17257545-17257802
>Gm09:17257849-17257899
>Gm09:17258253-17258333
>Gm09:17258577-17258748
>Gm09:17258841-17258999
>Gm09:17259204-17259435
>Gm09:17259465-17259630
>Gm09:17259953-17260091
>Gm09:17260232-17261320
>Gm09:17261362-17263732
>Gm09:17263777-17263981
>Gm09:17264067-17264304
>Gm09:17264411-17264577
>Gm09:17264888-17265152
>Gm09:17265236-17266965
>Gm09:17267058-17267252
>Gm09:17267468-17267531
>Gm09:17267916-17268060
>Gm09:17268388-17268501
>Gm09:17271435-17271543
>Gm09:17271608-17271726
>Gm09:17272024-17272144
>Gm09:17272178-17272267
>Gm09:17272575-17272816
>Gm09:17274590-17274811
>Gm09:17276956-17277665
>Gm09:17280622-17280893
>Gm09:17281038-17281282
>Gm09:17281359-17281842
>Gm09:17281881-17281912
>Gm09:17281987-17282015
>Gm09:17286920-17287492
>Gm09:17287557-17287630
>Gm09:17287818-17287866
>Gm09:17290423-17290475
>Gm09:17290644-17290736
>Gm09:17291220-17291296
>Gm09:17291414-17292534
>Gm09:17292833-17292867
>Gm09:17292918-17293490
>Gm09:17293543-17293682
>Gm09:17293723-17295619
>Gm09:17295657-17295893
>Gm09:17295930-17296053
>Gm09:17296139-17296624
>Gm09:17296711-17298292
>Gm09:17298365-17298414
>Gm09:17298446-17298513
>Gm09:17298561-17299628
>Gm09:17299784-17300088
>Gm09:17300140-17300276
>Gm09:17300454-17300798
>Gm09:17300863-17300954
>Gm09:17301380-17301505
>Gm09:17301672-17301715
>Gm09:17301833-17302113
>Gm09:17302201-17302364
>Gm09:17302421-17303120
>Gm09:17303148-17303286
>Gm09:17303323-17303477
>Gm09:17303516-17315349
>Gm09:17315420-17315457
>Gm09:17316651-17316691
>Gm09:17316820-17316993
>Gm09:17317330-17317531
>Gm09:17317699-17317805
>Gm09:17318121-17318186
>Gm09:17318570-17318598
>Gm09:17321027-17321080
>Gm09:17321240-17332243
>Gm09:17332419-17332449
>Gm09:17332854-17332883
>Gm09:17333753-17333834
>Gm09:17334092-17336804
>Gm09:17336829-17337508
>Gm09:17337599-17338274
>Gm09:17338296-17341255
>Gm09:17345181-17345360
>Gm09:17345445-17346551
>Gm09:17347553-17347761
>Gm09:17347840-17349510
>Gm09:17349550-17350213
>Gm09:17350709-17350801
>Gm09:17351152-17410049
>Gm09:17410567-17411502
>Gm09:17411803-17417248
>Gm09:17417276-17425402
>Gm09:17426337-17427547
>Gm09:17427619-17428268
>Gm09:17428304-17428430
>Gm09:17434838-17435707
>Gm09:17435753-17435949
>Gm09:17437667-17437699
>Gm09:17438115-17442554
>Gm09:17442713-17442738
>Gm09:17442837-17443011
>Gm09:17443191-17443308
>Gm09:17443403-17443551
>Gm09:17443975-17444168
>Gm09:17444231-17444336
>Gm09:17444377-17444513
>Gm09:17444712-17446653
>Gm09:17446781-17471754
>Gm09:17471846-17472275
>Gm09:17472380-17472883
>Gm09:17473981-17474023
>Gm09:17474237-17474282
>Gm09:17477472-17477504
>Gm09:17477644-17477693
>Gm09:17477784-17477862
>Gm09:17478236-17478272
>Gm09:17479510-17479595
>Gm09:17480636-17480690
>Gm09:17480770-17481758
>Gm09:17481879-17487406
>Gm09:17487439-17487776
>Gm09:17488378-17488470
>Gm09:17488577-17489038
>Gm09:17489177-17489259
>Gm09:17489305-17489450
>Gm09:17489582-17489892
>Gm09:17489953-17489992
>Gm09:17490038-17492606
>Gm09:17492657-17492692
>Gm09:17492796-17493764
>Gm09:17493806-17497928
>Gm09:17498105-17498164
>Gm09:17498257-17498817
>Gm09:17498873-17502680
>Gm09:17503545-17503690
>Gm09:17503806-17503962
>Gm09:17504193-17506855
>Gm09:17506944-17507621
>Gm09:17507691-17511143
>Gm09:17511187-17511560
>Gm09:17511607-17511853
>Gm09:17511945-17528050
>Gm09:17528172-17528404
>Gm09:17528549-17528628
>Gm09:17528672-17528975
>Gm09:17529040-17529100
>Gm09:17529157-17529783
>Gm09:17529813-17530274
>Gm09:17530344-17530551
>Gm09:17530591-17531678
>Gm09:17531758-17532367
>Gm09:17532646-17535207
>Gm09:17535451-17535567
>Gm09:17536527-17536568
>Gm09:17537476-17537552
>Gm09:17539091-17539131
>Gm09:17540419-17540487
>Gm09:17544989-17547483
>Gm09:17550224-17550600
>Gm09:17550678-17550732
>Gm09:17550813-17550894
>Gm09:17550948-17551126
>Gm09:17551209-17551267
>Gm09:17551398-17551443
>Gm09:17551516-17551772
>Gm09:17551872-17551999
>Gm09:17552041-17552359
>Gm09:17552419-17552508
>Gm09:17552710-17553284
>Gm09:17553596-17553690
>Gm09:17554067-17554246
>Gm09:17554466-17554526
>Gm09:17554878-17554955
>Gm09:17555041-17555135
>Gm09:17555318-17555955
>Gm09:17556104-17556579
>Gm09:17558985-17565728
>Gm09:17566223-17566260
>Gm09:17566487-17566644
>Gm09:17566771-17567048
>Gm09:17567156-17567338
>Gm09:17567545-17567782
>Gm09:17567807-17567913
>Gm09:17567994-17568020
>Gm09:17568123-17568159
>Gm09:17568207-17568245
>Gm09:17568334-17568368
>Gm09:17568452-17568488
>Gm09:17568639-17568687
>Gm09:17568799-17568955
>Gm09:17569073-17569172
>Gm09:17569295-17569365
>Gm09:17569450-17569488
>Gm09:17569951-17570003
>Gm09:17570049-17570371
>Gm09:17571070-17571107
>Gm09:17575999-17576145
>Gm09:17576936-17577045
>Gm09:17579987-17580065
>Gm09:17580519-17580569
>Gm09:17584410-17584648
>Gm09:17584848-17585161
>Gm09:17587983-17588090
>Gm09:17591153-17591290
>Gm09:17599226-17599279
>Gm09:17601543-17601582
>Gm09:17602757-17603195
>Gm09:17603302-17604012
>Gm09:17604051-17605239
>Gm09:17608715-17608780
>Gm09:17608877-17609077
>Gm09:17611090-17611127
>Gm09:17611270-17612036
>Gm09:17612085-17612202
>Gm09:17613246-17613847
>Gm09:17615621-17615656
>Gm09:17616163-17616239
>Gm09:17616415-17622585
>Gm09:17622634-17626614
>Gm09:17626655-17626868
>Gm09:17626893-17628289
>Gm09:17628604-17628671
>Gm09:17628789-17629082
>Gm09:17629149-17629185
>Gm09:17629505-17629629
>Gm09:17629739-17629843
>Gm09:17630348-17630451
>Gm09:17630485-17630519
>Gm09:17630567-17630710
>Gm09:17635769-17635900
>Gm09:17636049-17636084
>Gm09:17636184-17636230
>Gm09:17638260-17638326
>Gm09:17639156-17639458
>Gm09:17639485-17641646
>Gm09:17644825-17644849
>Gm09:17644920-17645019
>Gm09:17645657-17645700
>Gm09:17646417-17646722
>Gm09:17646779-17646847
>Gm09:17646900-17649427
>Gm09:17649475-17649823
>Gm09:17649856-17649903
>Gm09:17649955-17650085
>Gm09:17650122-17650573
>Gm09:17650666-17657251
>Gm09:17657299-17657352
>Gm09:17657460-17657673
>Gm09:17657733-17657798
>Gm09:17657839-17658259
>Gm09:17658297-17659537
>Gm09:17659582-17665947
>Gm09:17665981-17666015
>Gm09:17666116-17666500
>Gm09:17666572-17667980
>Gm09:17668036-17668713
>Gm09:17668744-17669013
>Gm09:17672366-17672577
>Gm09:17674989-17676592
>Gm09:17676695-17676860
>Gm09:17680007-17680086
>Gm09:17680299-17680389
>Gm09:17680676-17680742
>Gm09:17680953-17681135
>Gm09:17681161-17681209
>Gm09:17681222-17681262
>Gm09:17681993-17682182
>Gm09:17682945-17682983
>Gm09:17683375-17683474
>Gm09:17683581-17683697
>Gm09:17683845-17683871
>Gm09:17683984-17684039
>Gm09:17684195-17684230
>Gm09:17684703-17685212
>Gm09:17685272-17685309
>Gm09:17685421-17686016
>Gm09:17686151-17686533
>Gm09:17686563-17686890
>Gm09:17686925-17687157
>Gm09:17687321-17687790
>Gm09:17687893-17688117
>Gm09:17688325-17688420
>Gm09:17688474-17688608
>Gm09:17688805-17689043
>Gm09:17689300-17689396
>Gm09:17690202-17691096
>Gm09:17691132-17691199
>Gm09:17691458-17691572
>Gm09:17691729-17691831
>Gm09:17691973-17692668
>Gm09:17692762-17693239
>Gm09:17693289-17693331
>Gm09:17693426-17694255
>Gm09:17694433-17694654
>Gm09:17694778-17695083
>Gm09:17695116-17695697
>Gm09:17695737-17700092
>Gm09:17700129-17700317
>Gm09:17700363-17700450
>Gm09:17700556-17700717
>Gm09:17700804-17701181
>Gm09:17701193-17701226
>Gm09:17701240-17701527
>Gm09:17701608-17701927
>Gm09:17702149-17702259
>Gm09:17702416-17702650
>Gm09:17702718-17705035
>Gm09:17705072-17706423
>Gm09:17706503-17706915
>Gm09:17707095-17707342
>Gm09:17707363-17707856
>Gm09:17707878-17708263
>Gm09:17708333-17709054
>Gm09:17709059-17709091
>Gm09:17709100-17710144
>Gm09:17710249-17711574
>Gm09:17711602-17712068
>Gm09:17712110-17712530
>Gm09:17712559-17712820
>Gm09:17712904-17713055
>Gm09:17713080-17713281
>Gm09:17713338-17714559
>Gm09:17714594-17714834
>Gm09:17714902-17715815
>Gm09:17715909-17715951
>Gm09:17716018-17716275
>Gm09:17716353-17716435
>Gm09:17716473-17716639
>Gm09:17717470-17717732
>Gm09:17717839-17717913
>Gm09:17718594-17719587
>Gm09:17719852-17720057
>Gm09:17720199-17720976
>Gm09:17721018-17721484
>Gm09:17721671-17722813
>Gm09:17722929-17723037
>Gm09:17723105-17723833
>Gm09:17723936-17724133
>Gm09:17725390-17725409
>Gm09:17725703-17726104
>Gm09:17726176-17726255
>Gm09:17726353-17727190
>Gm09:17727234-17727321
>Gm09:17727427-17728032
>Gm09:17728044-17728077
>Gm09:17728091-17728278
>Gm09:17728311-17728380
>Gm09:17728457-17728620
>Gm09:17728700-17728796
>Gm09:17729028-17729072
>Gm09:17729094-17729156
>Gm09:17729229-17729518
>Gm09:17729548-17730517
>Gm09:17730597-17730698
>Gm09:17730704-17730721
>Gm09:17730821-17730970
>Gm09:17731202-17731343
>Gm09:17731395-17731446
>Gm09:17731466-17732368
>Gm09:17732438-17732801
>Gm09:17733350-17733364
>Gm09:17733888-17733949
>Gm09:17734027-17734625
>Gm09:17734760-17735210
>Gm09:17735293-17735502
>Gm09:17735537-17735651
>Gm09:17735706-17735769
>Gm09:17735854-17736139
>Gm09:17736264-17736306
>Gm09:17736416-17736627
>Gm09:17736705-17736787
>Gm09:17736824-17737060
>Gm09:17737317-17737413
>Gm09:17737465-17738599
>Gm09:17739614-17739775
>Gm09:17739860-17740183
>Gm09:17740202-17740783
>Gm09:17740822-17742578
>Gm09:17742684-17743800
>Gm09:17743851-17744325
>Gm09:17744360-17744601
>Gm09:17744674-17744844
>Gm09:17745014-17745276
>Gm09:17745328-17745578
>Gm09:17745639-17746043
>Gm09:17746121-17746203
>Gm09:17746240-17746480
>Gm09:17746737-17746845
>Gm09:17747238-17747372
>Gm09:17747607-17747681
>Gm09:17748369-17748430
>Gm09:17748506-17749234
>Gm09:17749615-17749732
>Gm09:17749903-17749991
>Gm09:17750133-17751397
>Gm09:17751447-17751489
>Gm09:17751586-17752110
>Gm09:17752219-17752733
>Gm09:17752844-17752952
>Gm09:17753020-17753797
>Gm09:17755803-17755850
>Gm09:17756519-17756549
>Gm09:17758525-17758578
>Gm09:17758944-17759160
>Gm09:17760529-17760647
>Gm09:17760757-17761091
>Gm09:17761303-17761329
>Gm09:17761380-17762357
>Gm09:17762443-17763563
>Gm09:17763616-17768861
>Gm09:17768904-17768983
>Gm09:17769085-17769831
>Gm09:17769900-17770000
>Gm09:17770101-17770156
>Gm09:17770665-17770717
>Gm09:17770778-17770973
>Gm09:17771077-17771294
>Gm09:17771363-17771463
>Gm09:17771511-17771650
>Gm09:17771828-17772024
>Gm09:17772090-17772249
>Gm09:17772295-17772858
>Gm09:17774053-17774338
>Gm09:17774365-17774474
>Gm09:17775762-17776573
>Gm09:17776662-17776893
>Gm09:17778005-17779269
>Gm09:17779561-17781339
>Gm09:17781433-17782837
>Gm09:17782903-17782957
>Gm09:17783007-17783084
>Gm09:17783113-17783759
>Gm09:17784033-17784135
>Gm09:17784234-17784293
>Gm09:17784819-17784919
>Gm09:17786059-17790108
>Gm09:17790489-17790681
>Gm09:17791348-17791412
>Gm09:17791781-17791909
>Gm09:17792785-17792857
>Gm09:17793148-17793773
>Gm09:17793834-17796278
>Gm09:17796302-17797938
>Gm09:17798187-17798551
>Gm09:17798643-17798822
>Gm09:17799211-17799259
>Gm09:17799370-17799443
>Gm09:17801666-17802121
>Gm09:17802152-17802748
>Gm09:17803259-17803297
>Gm09:17803792-17804898
>Gm09:17805028-17805148
>Gm09:17806611-17806690
>Gm09:17806769-17806842
>Gm09:17806866-17806929
>Gm09:17807204-17807452
>Gm09:17807493-17807594
>Gm09:17809564-17809691
>Gm09:17810207-17810395
>Gm09:17810425-17810474
>Gm09:17817235-17817274
>Gm09:17817885-17817939
>Gm09:17818005-17818144
>Gm09:17818190-17818324
>Gm09:17818456-17818633
>Gm09:17818747-17819017
>Gm09:17819091-17819149
>Gm09:17819217-17819335
>Gm09:17819382-17820663
>Gm09:17820706-17821282
>Gm09:17821317-17822360
>Gm09:17822384-17823126
>Gm09:17823188-17823262
>Gm09:17823314-17823489
>Gm09:17823858-17823924
>Gm09:17823956-17824196
>Gm09:17824233-17824684
>Gm09:17824741-17824834
>Gm09:17824923-17825075
>Gm09:17825146-17825240
>Gm09:17825271-17825317
>Gm09:17825374-17825525
>Gm09:17828459-17828525
>Gm09:17833685-17836992
>Gm09:17844339-17844516
>Gm09:17851596-17851639
>Gm09:17852191-17856890
>Gm09:17857459-17857494
>Gm09:17858914-17859505
>Gm09:17859573-17859959
>Gm09:17861886-17861997
>Gm09:17863273-17863376
>Gm09:17863505-17863586
>Gm09:17863644-17864148
>Gm09:17864211-17864319
>Gm09:17864449-17864971
>Gm09:17865024-17865501
>Gm09:17865548-17866697
>Gm09:17866759-17866938
>Gm09:17867254-17868003
>Gm09:17868050-17868112
>Gm09:17868198-17868388
>Gm09:17868622-17868697
>Gm09:17868904-17869152
>Gm09:17869236-17869690
>Gm09:17869928-17870793
>Gm09:17870869-17871455
>Gm09:17871574-17872226
>Gm09:17872314-17873483
>Gm09:17873568-17873995
>Gm09:17874088-17874212
>Gm09:17875503-17875533
>Gm09:17877486-17878208
>Gm09:17878644-17878749
>Gm09:17878804-17878884
>Gm09:17879085-17879264
>Gm09:17879317-17880387
>Gm09:17880418-17880993
>Gm09:17881046-17881235
>Gm09:17881640-17881677
>Gm09:17881853-17881898
>Gm09:17881953-17881981
>Gm09:17882114-17882360
>Gm09:17882412-17882622
>Gm09:17882719-17882767
>Gm09:17882908-17883021
>Gm09:17884327-17885309
>Gm09:17889419-17889558
>Gm09:17889867-17889900
>Gm09:17893275-17893547
>Gm09:17894563-17894591
>Gm09:17895188-17895263
>Gm09:17895557-17895605
>Gm09:17896869-17896920
>Gm09:17897888-17898183
>Gm09:17898389-17900615
>Gm09:17900723-17900877
>Gm09:17906957-17907035
>Gm09:17907075-17907183
>Gm09:17907229-17907303
>Gm09:17911560-17912518
>Gm09:17912579-17912772
>Gm09:17912810-17912934
>Gm09:17912968-17917035
>Gm09:17917098-17917771
>Gm09:17917899-17917948
>Gm09:17918011-17918097
>Gm09:17918157-17918979
>Gm09:17919511-17919559
>Gm09:17919846-17920343
>Gm09:17920447-17920647
>Gm09:17922921-17922961
>Gm09:17923265-17923368
>Gm09:17923391-17926372
>Gm09:17926693-17926738
>Gm09:17927061-17927135
>Gm09:17931348-17931709
>Gm09:17931763-17932078
>Gm09:17936614-17936695
>Gm09:17936932-17936970
>Gm09:17937422-17937490
>Gm09:17938229-17938358
>Gm09:17938585-17938645
>Gm09:17938895-17938925
>Gm09:17939645-17939710
>Gm09:17939795-17942712
>Gm09:17942761-17944104
>Gm09:17944177-17944345
>Gm09:17946251-17946298
>Gm09:17952041-17952428
>Gm09:17952474-17953340
>Gm09:17955806-17955985
>Gm09:17956060-17957161
>Gm09:17960328-17960367
>Gm09:17960456-17960491
>Gm09:17960923-17961309
>Gm09:17961348-17961505
>Gm09:17963249-17963323
>Gm09:17964352-17964820
>Gm09:17964900-17965078
>Gm09:17965124-17965658
>Gm09:17965725-17966094
>Gm09:17966180-17966495
>Gm09:17966623-17966670
>Gm09:17966728-17966872
>Gm09:17966919-17967009
>Gm09:17967053-17967148
>Gm09:17967247-17967305
>Gm09:17967338-17968368
>Gm09:17968399-17968682
>Gm09:17968724-17968774
>Gm09:17968834-17970143
>Gm09:17970175-17970584
>Gm09:17970661-17971320
>Gm09:17971403-17971491
>Gm09:17973773-17973827
>Gm09:17974543-17978105
>Gm09:17979016-17979156
>Gm09:17979230-17979267
>Gm09:17979398-17979490
>Gm09:17979564-17979719
>Gm09:17983551-17984734
>Gm09:17985070-17985108
>Gm09:17985912-17985999
>Gm09:17986659-17986686
>Gm09:17986726-17986834
>Gm09:17987263-17987293
>Gm09:17991188-17991236
>Gm09:17992531-17992598
>Gm09:17992826-17992888
>Gm09:17993191-17993389
>Gm09:17994503-17994584
>Gm09:17994749-17994885
>Gm09:17995062-17995179
>Gm09:17995233-17995528
>Gm09:17995862-17996001
>Gm09:17996262-17996370
>Gm09:17996711-17996744
>Gm09:17998591-17998673
>Gm09:18000293-18000775
>Gm09:18000862-18001118
>Gm09:18001182-18001227
>Gm09:18001267-18001340
>Gm09:18001470-18001636
>Gm09:18001684-18001715
>Gm09:18002070-18002200
>Gm09:18002282-18002323
>Gm09:18002401-18004082
>Gm09:18004106-18005927
>Gm09:18005988-18010248
>Gm09:18010350-18010918
>Gm09:18010958-18010988
>Gm09:18011081-18011139
>Gm09:18011206-18011260
>Gm09:18011418-18013377
>Gm09:18014007-18014199
>Gm09:18014311-18016493
>Gm09:18016555-18017399
>Gm09:18017574-18030247
>Gm09:18030311-18031253
>Gm09:18031297-18037081
>Gm09:18037516-18037549
>Gm09:18037642-18037730
>Gm09:18038652-18038705
>Gm09:18038845-18038901
>Gm09:18039870-18041024
>Gm09:18041089-18041130
>Gm09:18041285-18041593
>Gm09:18041657-18041822
>Gm09:18041885-18042028
>Gm09:18042276-18042413
>Gm09:18044936-18044974
>Gm09:18045230-18045265
>Gm09:18045950-18046105
>Gm09:18046241-18046361
>Gm09:18046408-18046750
>Gm09:18046807-18047011
>Gm09:18047185-18047406
>Gm09:18047741-18047766
>Gm09:18047817-18048070
>Gm09:18048117-18048927
>Gm09:18048988-18049042
>Gm09:18049137-18049295
>Gm09:18049353-18049579
>Gm09:18049857-18050266
>Gm09:18050821-18051836
>Gm09:18052087-18052163
>Gm09:18053380-18057043
>Gm09:18057453-18057490
>Gm09:18066711-18067038
>Gm09:18067100-18067655
>Gm09:18067736-18067806
>Gm09:18067853-18069942
>Gm09:18072062-18073606
>Gm09:18075435-18075620
>Gm09:18075673-18079023
>Gm09:18079059-18079619
>Gm09:18080201-18080226
>Gm09:18081411-18081555
>Gm09:18083499-18083599
>Gm09:18084002-18084256
>Gm09:18084296-18084430
>Gm09:18084636-18084964
>Gm09:18084988-18085663
>Gm09:18085733-18087612
>Gm09:18087659-18087966
>Gm09:18088006-18088188
>Gm09:18088220-18088515
>Gm09:18088582-18089369
>Gm09:18089464-18089529
>Gm09:18089690-18089763
>Gm09:18089803-18089829
>Gm09:18089874-18090292
>Gm09:18090498-18091339
>Gm09:18095436-18095597
>Gm09:18095924-18095993
>Gm09:18096619-18096922
>Gm09:18096974-18105564
>Gm09:18105602-18110703
>Gm09:18110753-18110923
>Gm09:18111005-18111097
>Gm09:18111411-18111474
>Gm09:18111600-18111696
>Gm09:18111781-18111822
>Gm09:18111885-18112063
>Gm09:18112254-18112726
>Gm09:18112759-18113677
>Gm09:18113707-18114025
>Gm09:18114041-18114904
>Gm09:18115028-18115372
>Gm09:18115463-18115493
>Gm09:18115552-18115711
>Gm09:18115958-18116061
>Gm09:18116125-18116388
>Gm09:18116993-18117037
>Gm09:18117239-18117320
>Gm09:18117419-18117464
>Gm09:18117523-18117623
>Gm09:18117734-18120959
>Gm09:18121304-18121362
>Gm09:18121937-18122234
>Gm09:18122326-18122393
>Gm09:18122556-18122665
>Gm09:18124070-18124128
>Gm09:18124375-18124493
>Gm09:18124556-18124921
>Gm09:18125019-18125129
>Gm09:18125201-18125292
>Gm09:18125361-18125407
>Gm09:18125481-18125626
>Gm09:18125654-18125690
>Gm09:18125733-18125861
>Gm09:18125925-18126314
>Gm09:18126373-18126415
>Gm09:18126440-18126671
>Gm09:18126708-18126845
>Gm09:18126902-18126945
>Gm09:18127081-18127162
>Gm09:18127229-18127414
>Gm09:18127519-18130535
>Gm09:18130554-18130951
>Gm09:18131063-18131288
>Gm09:18131362-18131432
>Gm09:18131498-18132200
>Gm09:18132321-18132495
>Gm09:18132535-18132744
>Gm09:18132818-18132912
>Gm09:18132948-18133430
>Gm09:18133466-18134044
>Gm09:18134106-18134151
>Gm09:18134205-18134232
>Gm09:18134451-18134561
>Gm09:18134593-18135442
>Gm09:18135509-18135775
>Gm09:18136095-18136706
>Gm09:18136768-18136842
>Gm09:18137174-18137299
>Gm09:18137332-18137653
>Gm09:18137681-18137777
>Gm09:18137866-18138610
>Gm09:18138668-18140014
>Gm09:18140056-18140590
>Gm09:18140630-18140816
>Gm09:18140909-18141511
>Gm09:18141558-18141600
>Gm09:18141834-18142014
>Gm09:18142114-18142148
>Gm09:18142224-18142505
>Gm09:18142586-18142673
>Gm09:18142723-18142779
>Gm09:18142822-18143967
>Gm09:18144013-18144599
>Gm09:18144659-18144743
>Gm09:18144876-18145247
>Gm09:18145368-18145700
>Gm09:18145735-18145794
>Gm09:18145869-18145905
>Gm09:18145953-18146005
>Gm09:18146080-18146687
>Gm09:18146711-18147224
>Gm09:18147275-18148646
>Gm09:18148694-18149084
>Gm09:18149166-18162198
>Gm09:18162382-18165654
>Gm09:18165926-18171779
>Gm09:18172180-18172248
>Gm09:18172336-18172395
>Gm09:18172527-18172637
>Gm09:18177160-18177195
>Gm09:18179854-18179881
>Gm09:18181222-18181373
>Gm09:18181471-18181654
>Gm09:18181694-18181872
>Gm09:18182996-18185753
>Gm09:18185801-18187296
>Gm09:18187781-18188074
>Gm09:18189731-18189833
>Gm09:18191530-18191662
>Gm09:18192162-18193182
>Gm09:18193271-18193534
>Gm09:18193560-18193738
>Gm09:18193803-18194487
>Gm09:18194524-18194617
>Gm09:18194688-18195097
>Gm09:18195176-18196420
>Gm09:18196451-18197214
>Gm09:18198508-18198540
>Gm09:18199171-18199200
>Gm09:18199770-18199799
>Gm09:18199956-18200062
>Gm09:18200122-18200183
>Gm09:18200351-18200434
>Gm09:18200878-18201038
>Gm09:18201394-18201584
>Gm09:18201643-18201701
>Gm09:18201782-18201931
>Gm09:18201964-18202214
>Gm09:18205012-18209759
>Gm09:18209948-18211029
>Gm09:18212050-18212388
>Gm09:18213203-18213237
>Gm09:18214239-18214282
>Gm09:18215761-18215823
>Gm09:18216634-18216672
>Gm09:18217081-18217871
>Gm09:18217944-18218527
>Gm09:18220430-18220635
>Gm09:18224214-18224299
>Gm09:18224397-18224503
>Gm09:18224571-18224612
>Gm09:18224804-18224843
>Gm09:18225440-18225483
>Gm09:18225538-18225642
>Gm09:18225693-18225800
>Gm09:18225960-18225993
>Gm09:18226374-18226565
>Gm09:18227675-18227808
>Gm09:18227851-18227923
>Gm09:18229025-18229971
>Gm09:18230005-18230112
>Gm09:18232447-18232481
>Gm09:18232838-18232942
>Gm09:18233032-18233101
>Gm09:18234946-18235015
>Gm09:18242105-18242203
>Gm09:18242476-18242659
>Gm09:18249160-18250852
>Gm09:18251695-18251725
>Gm09:18251848-18251899
>Gm09:18251984-18252113
>Gm09:18252150-18252311
>Gm09:18252403-18254559
>Gm09:18254583-18257896
>Gm09:18257927-18267427
>Gm09:18267497-18267859
>Gm09:18267902-18268489
>Gm09:18268549-18268834
>Gm09:18268880-18269031
>Gm09:18269084-18269603
>Gm09:18269661-18273052
>Gm09:18273111-18273157
>Gm09:18273196-18280980
>Gm09:18281047-18281883
>Gm09:18281944-18282797
>Gm09:18282942-18283513
>Gm09:18283539-18283742
>Gm09:18283857-18287618
>Gm09:18287682-18288790
>Gm09:18288884-18290179
>Gm09:18290214-18290501
>Gm09:18290558-18292185
>Gm09:18293861-18294138
>Gm09:18296749-18300583
>Gm09:18301155-18302140
>Gm09:18306039-18306163
>Gm09:18306252-18306552
>Gm09:18306613-18306727
>Gm09:18306802-18322970
>Gm09:18323034-18324049
>Gm09:18324098-18347857
>Gm09:18347899-18347957
>Gm09:18348137-18348192
>Gm09:18348289-18348397
>Gm09:18348731-18348952
>Gm09:18349211-18349239
>Gm09:18349307-18349389
>Gm09:18349478-18349506
>Gm09:18349570-18349645
>Gm09:18349905-18349936
>Gm09:18349977-18350560
>Gm09:18350606-18350653
>Gm09:18350680-18350781
>Gm09:18350808-18350841
>Gm09:18350912-18351007
>Gm09:18351062-18351092
>Gm09:18351296-18351533
>Gm09:18351566-18351691
>Gm09:18351778-18351895
>Gm09:18351920-18352328
>Gm09:18352402-18352523
>Gm09:18352560-18352965
>Gm09:18353015-18353294
>Gm09:18353331-18353839
>Gm09:18353921-18353952
>Gm09:18354007-18354189
>Gm09:18354243-18354309
>Gm09:18354521-18354579
>Gm09:18355189-18355501
>Gm09:18355594-18355877
>Gm09:18355903-18356044
>Gm09:18356081-18356438
>Gm09:18356490-18356563
>Gm09:18356906-18356950
>Gm09:18357132-18357203
>Gm09:18357793-18357841
>Gm09:18357899-18357938
>Gm09:18358021-18358178
>Gm09:18358203-18358262
>Gm09:18358301-18358481
>Gm09:18358650-18358676
>Gm09:18358911-18359005
>Gm09:18359112-18359182
>Gm09:18359269-18359336
>Gm09:18359386-18359449
>Gm09:18359575-18360137
>Gm09:18360219-18360289
>Gm09:18360844-18362526
>Gm09:18363301-18363341
>Gm09:18363852-18369352
>Gm09:18370547-18370947
>Gm09:18371031-18371478
>Gm09:18371538-18371962
>Gm09:18373160-18373185
>Gm09:18374233-18374374
>Gm09:18376245-18376270
>Gm09:18376841-18377972
>Gm09:18381247-18381304
>Gm09:18382136-18382208
>Gm09:18382999-18383068
>Gm09:18383073-18383160
>Gm09:18384090-18384130
>Gm09:18384735-18387375
>Gm09:18387405-18387508
>Gm09:18387535-18388199
>Gm09:18388264-18388501
>Gm09:18388639-18389406
>Gm09:18393130-18393328
>Gm09:18393572-18393727
>Gm09:18393779-18393826
>Gm09:18394385-18394433
>Gm09:18395782-18400408
>Gm09:18400681-18401147
>Gm09:18401184-18406742
>Gm09:18406776-18407595
>Gm09:18407622-18409204
>Gm09:18410854-18410877
>Gm09:18410943-18411069
>Gm09:18411154-18411295
>Gm09:18411682-18411761
>Gm09:18413142-18413177
>Gm09:18415679-18415741
>Gm09:18416884-18419770
>Gm09:18421689-18421776
>Gm09:18423160-18423245
>Gm09:18424335-18424370
>Gm09:18424927-18424974
>Gm09:18426108-18426659
>Gm09:18429660-18429711
>Gm09:18429757-18429800
>Gm09:18429886-18429921
>Gm09:18430285-18430322
>Gm09:18430425-18430498
>Gm09:18430717-18431141
>Gm09:18431239-18431293
>Gm09:18431840-18431931
>Gm09:18431985-18432083
>Gm09:18432160-18432231
>Gm09:18432256-18432446
>Gm09:18432946-18432960
>Gm09:18433662-18433984
>Gm09:18434062-18434132
>Gm09:18434177-18434881
>Gm09:18434935-18435119
>Gm09:18435534-18435614
>Gm09:18435771-18435854
>Gm09:18435925-18436102
>Gm09:18439891-18439958
>Gm09:18441961-18441996
>Gm09:18445239-18445396
>Gm09:18445709-18445759
>Gm09:18446444-18446529
>Gm09:18446826-18446867
>Gm09:18447439-18447713
>Gm09:18447810-18447868
>Gm09:18447898-18448101
>Gm09:18448703-18448907
>Gm09:18450243-18450341
>Gm09:18453114-18453153
>Gm09:18453205-18453253
>Gm09:18453374-18453401
>Gm09:18453460-18453531
>Gm09:18457879-18458090
>Gm09:18458254-18458622
>Gm09:18458673-18459147
>Gm09:18459220-18459545
>Gm09:18459719-18460511
>Gm09:18460619-18461024
>Gm09:18461377-18461462
>Gm09:18461590-18461638
>Gm09:18461913-18461958
>Gm09:18462155-18462244
>Gm09:18462553-18462716
>Gm09:18462768-18462798
>Gm09:18462916-18462948
>Gm09:18462991-18463065
>Gm09:18463108-18466902
>Gm09:18467102-18467117
>Gm09:18467231-18471449
>Gm09:18471692-18471728
>Gm09:18471756-18471943
>Gm09:18472394-18472503
>Gm09:18473561-18473759
>Gm09:18473883-18474108
>Gm09:18474170-18484951
>Gm09:18484993-18485118
>Gm09:18485159-18485212
>Gm09:18485307-18485382
>Gm09:18485451-18485560
>Gm09:18485986-18486127
>Gm09:18486343-18486401
>Gm09:18486696-18487838
>Gm09:18487953-18488010
>Gm09:18488132-18488256
>Gm09:18488520-18488553
>Gm09:18488676-18488996
>Gm09:18489139-18489272
>Gm09:18489475-18489578
>Gm09:18489792-18489881
>Gm09:18490110-18490173
>Gm09:18490347-18490374
>Gm09:18490512-18490562
>Gm09:18490815-18490890
>Gm09:18491157-18491493
>Gm09:18491702-18491737
>Gm09:18491797-18491830
>Gm09:18491889-18491963
>Gm09:18492039-18492075
>Gm09:18495016-18495094
>Gm09:18497704-18500361
>Gm09:18503499-18503528
>Gm09:18505634-18505796
>Gm09:18508201-18508316
>Gm09:18508622-18508659
>Gm09:18508794-18508926
>Gm09:18512240-18512290
>Gm09:18512361-18512734
>Gm09:18512788-18512914
>Gm09:18512998-18513072
>Gm09:18513288-18513572
>Gm09:18513708-18513819
>Gm09:18513892-18514072
>Gm09:18514124-18514266
>Gm09:18514311-18514438
>Gm09:18514612-18515138
>Gm09:18515212-18515366
>Gm09:18515415-18519177
>Gm09:18519244-18519343
>Gm09:18519499-18519725
>Gm09:18519823-18520108
>Gm09:18520204-18520348
>Gm09:18520508-18523125
>Gm09:18523167-18524155
>Gm09:18524279-18524475
>Gm09:18525399-18525560
>Gm09:18525608-18525719
>Gm09:18525775-18526224
>Gm09:18526328-18526364
>Gm09:18526449-18526523
>Gm09:18528866-18530297
>Gm09:18530785-18530937
>Gm09:18531239-18531313
>Gm09:18531432-18531536
>Gm09:18533512-18534518
>Gm09:18538316-18539920
>Gm09:18542651-18542754
>Gm09:18543707-18543854
>Gm09:18544050-18544086
>Gm09:18544154-18544288
>Gm09:18544591-18544847
>Gm09:18545498-18545672
>Gm09:18545738-18545943
>Gm09:18546079-18550353
>Gm09:18550593-18554534
>Gm09:18554584-18554811
>Gm09:18554950-18555022
>Gm09:18555097-18555142
>Gm09:18555203-18555301
>Gm09:18555664-18555680
>Gm09:18556376-18556399
>Gm09:18556517-18556601
>Gm09:18556721-18556952
>Gm09:18557915-18563114
>Gm09:18563195-18563630
>Gm09:18563752-18564338
>Gm09:18564386-18567015
>Gm09:18569473-18570222
>Gm09:18570248-18570683
>Gm09:18570981-18571605
>Gm09:18571635-18571705
>Gm09:18572767-18572804
>Gm09:18576732-18577692
>Gm09:18577730-18578212
>Gm09:18582414-18582443
>Gm09:18582732-18582746
>Gm09:18582846-18583222
>Gm09:18583546-18583580
>Gm09:18583615-18583748
>Gm09:18586350-18586529
>Gm09:18590617-18590658
>Gm09:18591504-18591535
>Gm09:18594664-18595670
>Gm09:18595705-18596271
>Gm09:18596347-18597441
>Gm09:18599172-18599226
>Gm09:18601039-18601075
>Gm09:18601402-18601453
>Gm09:18603250-18603344
>Gm09:18603506-18603553
>Gm09:18608412-18608470
>Gm09:18608786-18608882
>Gm09:18609557-18609639
>Gm09:18611125-18611867
>Gm09:18614319-18614869
>Gm09:18614918-18615328
>Gm09:18615368-18615506
>Gm09:18615708-18615935
>Gm09:18617164-18617356
>Gm09:18618254-18618288
>Gm09:18619116-18619176
>Gm09:18619488-18619502
>Gm09:18619602-18620243
>Gm09:18620463-18620542
>Gm09:18620584-18620862
>Gm09:18620902-18620949
>Gm09:18621457-18621658
>Gm09:18622379-18622522
>Gm09:18622574-18623156
>Gm09:18623200-18623237
>Gm09:18623276-18623308
>Gm09:18623446-18624351
>Gm09:18624377-18624655
>Gm09:18624919-18625103
>Gm09:18625177-18625205
>Gm09:18625260-18625305
>Gm09:18626487-18626871
>Gm09:18626940-18627185
>Gm09:18627216-18627559
>Gm09:18627604-18628259
>Gm09:18628292-18628472
>Gm09:18628522-18629179
>Gm09:18629284-18629384
>Gm09:18631583-18631889
>Gm09:18637654-18637819
>Gm09:18637916-18637965
>Gm09:18639009-18639073
>Gm09:18639313-18639375
>Gm09:18639543-18639793
>Gm09:18639875-18639922
>Gm09:18639950-18640026
>Gm09:18640239-18640308
>Gm09:18641180-18641269
>Gm09:18641537-18641588
>Gm09:18642195-18642226
>Gm09:18642312-18643405
>Gm09:18644592-18644679
>Gm09:18646154-18646231
>Gm09:18647767-18647869
>Gm09:18650664-18650753
>Gm09:18650956-18651009
>Gm09:18651129-18651163
>Gm09:18652029-18652089
>Gm09:18652232-18652280
>Gm09:18652579-18652735
>Gm09:18654534-18654597
>Gm09:18654657-18654876
>Gm09:18654949-18655006
>Gm09:18655082-18655149
>Gm09:18655224-18655387
>Gm09:18655595-18655660
>Gm09:18655720-18655795
>Gm09:18656555-18657748
>Gm09:18658120-18658149
>Gm09:18658706-18658875
>Gm09:18658930-18659054
>Gm09:18659140-18659167
>Gm09:18659209-18659551
>Gm09:18660062-18667578
>Gm09:18667644-18671992
>Gm09:18672095-18672977
>Gm09:18673022-18673169
>Gm09:18673229-18673512
>Gm09:18673528-18674138
>Gm09:18674183-18675558
>Gm09:18675592-18676614
>Gm09:18677304-18677437
>Gm09:18677874-18677909
>Gm09:18678958-18679020
>Gm09:18679228-18679279
>Gm09:18679903-18680037
>Gm09:18680083-18680340
>Gm09:18680396-18680724
>Gm09:18680802-18681055
>Gm09:18681135-18682008
>Gm09:18682068-18682272
>Gm09:18682578-18682771
>Gm09:18682911-18683017
>Gm09:18683047-18683116
>Gm09:18683322-18683524
>Gm09:18683557-18683771
>Gm09:18683923-18684052
>Gm09:18684188-18684270
>Gm09:18684527-18684599
>Gm09:18684648-18684719
>Gm09:18684781-18684884
>Gm09:18685572-18685618
>Gm09:18685759-18685805
>Gm09:18685933-18686105
>Gm09:18686705-18686734
>Gm09:18686771-18686815
>Gm09:18687375-18687490
>Gm09:18687621-18687650
>Gm09:18687758-18687899
>Gm09:18687932-18687986
>Gm09:18690145-18690172
>Gm09:18692538-18694318
>Gm09:18694349-18694773
>Gm09:18694810-18695485
>Gm09:18695531-18696015
>Gm09:18696412-18696552
>Gm09:18696572-18698657
>Gm09:18698784-18698812
>Gm09:18698870-18698937
>Gm09:18698995-18699041
>Gm09:18699318-18699441
>Gm09:18699546-18699620
>Gm09:18700468-18700551
>Gm09:18700995-18701021
>Gm09:18701156-18701361
>Gm09:18701447-18701611
>Gm09:18701705-18702477
>Gm09:18702557-18704321
>Gm09:18704436-18705685
>Gm09:18706332-18706547
>Gm09:18706658-18707090
>Gm09:18707126-18707551
>Gm09:18707588-18707794
>Gm09:18707928-18709035
>Gm09:18709115-18709205
>Gm09:18709434-18709592
>Gm09:18709628-18709760
>Gm09:18709841-18710127
>Gm09:18710228-18710517
>Gm09:18711419-18711507
>Gm09:18712191-18712248
>Gm09:18713483-18713544
>Gm09:18714638-18714683
>Gm09:18717121-18717624
>Gm09:18719084-18719172
>Gm09:18719898-18719956
>Gm09:18720490-18720547
>Gm09:18721178-18721220
>Gm09:18722662-18722728
>Gm09:18723960-18724067
>Gm09:18726414-18726454
>Gm09:18727491-18727641
>Gm09:18727928-18730017
>Gm09:18730058-18730086
>Gm09:18730189-18730520
>Gm09:18731262-18731507
>Gm09:18731561-18731771
>Gm09:18732333-18734840
>Gm09:18735188-18735254
>Gm09:18735368-18735431
>Gm09:18735892-18736323
>Gm09:18736410-18736469
>Gm09:18736737-18736769
>Gm09:18736803-18737040
>Gm09:18737074-18737695
>Gm09:18738114-18738221
>Gm09:18739854-18739907
>Gm09:18739948-18741422
>Gm09:18741480-18741731
>Gm09:18741835-18741902
>Gm09:18741964-18742172
>Gm09:18746518-18746551
>Gm09:18747583-18747752
>Gm09:18755830-18756221
>Gm09:18756283-18759425
>Gm09:18760032-18760113
>Gm09:18761292-18761586
>Gm09:18763381-18763447
>Gm09:18768488-18768988
>Gm09:18769219-18769259
>Gm09:18769600-18769628
>Gm09:18775982-18776695
>Gm09:18779413-18779491
>Gm09:18779666-18779864
>Gm09:18779897-18780158
>Gm09:18781963-18782941
>Gm09:18785229-18785268
>Gm09:18786988-18787238
>Gm09:18787267-18787563
>Gm09:18787630-18788517
>Gm09:18788571-18789030
>Gm09:18789081-18789895
>Gm09:18789932-18791436
>Gm09:18791579-18791658
>Gm09:18791784-18791853
>Gm09:18791961-18792125
>Gm09:18792499-18793435
>Gm09:18793478-18794774
>Gm09:18794834-18795504
>Gm09:18795538-18795979
>Gm09:18796021-18796713
>Gm09:18796870-18796970
>Gm09:18797072-18797945
>Gm09:18798042-18798407
>Gm09:18798453-18798600
>Gm09:18798802-18798909
>Gm09:18798993-18799900
>Gm09:18800010-18800186
>Gm09:18800246-18800924
>Gm09:18800952-18801668
>Gm09:18801701-18801925
>Gm09:18802005-18802683
>Gm09:18802827-18806554
>Gm09:18806588-18806672
>Gm09:18806822-18806971
>Gm09:18807061-18807140
>Gm09:18807214-18807690
>Gm09:18807885-18808003
>Gm09:18808050-18808370
>Gm09:18808658-18808700
>Gm09:18809643-18809684
>Gm09:18810434-18810481
>Gm09:18813840-18813929
>Gm09:18814005-18814159
>Gm09:18814266-18814526
>Gm09:18814605-18814705
>Gm09:18814750-18814866
>Gm09:18814922-18815699
>Gm09:18815758-18815809
>Gm09:18816099-18816734
>Gm09:18816832-18817057
>Gm09:18817118-18817208
>Gm09:18817300-18817424
>Gm09:18817578-18817672
>Gm09:18817760-18817930
>Gm09:18817973-18818744
>Gm09:18818777-18819092
>Gm09:18819132-18819315
>Gm09:18819565-18819881
>Gm09:18819967-18820096
>Gm09:18820390-18820476
>Gm09:18821027-18821075
>Gm09:18821168-18821276
>Gm09:18821434-18821694
>Gm09:18821938-18821988
>Gm09:18822361-18822449
>Gm09:18822627-18822719
>Gm09:18823084-18823122
>Gm09:18823262-18823309
>Gm09:18823360-18823388
>Gm09:18824038-18824236
>Gm09:18824534-18824780
>Gm09:18824921-18824957
>Gm09:18825041-18825168
>Gm09:18825223-18825266
>Gm09:18825522-18825752
>Gm09:18825827-18825957
>Gm09:18826068-18826335
>Gm09:18826412-18826633
>Gm09:18826825-18826858
>Gm09:18826960-18826989
>Gm09:18827066-18827102
>Gm09:18827155-18827337
>Gm09:18827440-18827484
>Gm09:18827770-18827947
>Gm09:18828083-18828147
>Gm09:18828670-18828835
>Gm09:18829193-18829275
>Gm09:18829469-18829559
>Gm09:18830823-18831064
>Gm09:18831531-18831563
>Gm09:18831625-18831697
>Gm09:18836499-18839572
>Gm09:18840538-18841462
>Gm09:18841477-18841768
>Gm09:18841802-18841846
>Gm09:18842057-18842171
>Gm09:18842423-18842554
>Gm09:18842768-18842836
>Gm09:18843173-18843410
>Gm09:18844021-18844156
>Gm09:18844400-18844734
>Gm09:18846505-18846585
>Gm09:18848985-18849014
>Gm09:18849127-18849295
>Gm09:18851164-18851247
>Gm09:18852928-18852963
>Gm09:18853633-18854012
>Gm09:18854157-18854192
>Gm09:18854536-18854600
>Gm09:18854708-18854778
>Gm09:18855762-18855817
>Gm09:18857180-18857259
>Gm09:18858997-18859038
>Gm09:18859076-18859182
>Gm09:18859703-18859797
>Gm09:18859847-18861566
>Gm09:18861632-18862644
>Gm09:18862686-18862738
>Gm09:18863568-18863744
>Gm09:18863819-18863894
>Gm09:18865079-18865118
>Gm09:18865674-18865765
>Gm09:18867443-18867568
>Gm09:18867728-18867780
>Gm09:18868916-18868996
>Gm09:18869319-18869393
>Gm09:18870386-18874159
>Gm09:18874815-18875064
>Gm09:18875155-18875246
>Gm09:18878798-18878913
>Gm09:18879107-18879801
>Gm09:18879893-18880018
>Gm09:18880104-18880303
>Gm09:18880590-18881081
>Gm09:18881139-18881322
>Gm09:18882238-18882292
>Gm09:18882689-18882705
>Gm09:18882805-18882838
>Gm09:18882947-18883017
>Gm09:18883244-18884441
>Gm09:18885188-18885271
>Gm09:18887930-18887961
>Gm09:18892561-18892584
>Gm09:18893016-18893053
>Gm09:18894989-18895041
>Gm09:18898667-18898741
>Gm09:18899171-18899213
>Gm09:18899365-18899433
>Gm09:18899600-18899628
>Gm09:18901492-18901913
>Gm09:18902854-18903271
>Gm09:18904945-18905051
>Gm09:18905231-18905303
>Gm09:18905720-18906168
>Gm09:18906225-18906397
>Gm09:18906509-18908960
>Gm09:18911587-18911739
>Gm09:18911836-18911981
>Gm09:18912049-18912236
>Gm09:18912277-18912838
>Gm09:18914592-18914680
>Gm09:18914823-18914850
>Gm09:18915995-18916541
>Gm09:18916982-18917013
>Gm09:18917447-18917519
>Gm09:18920076-18920288
>Gm09:18920454-18920543
>Gm09:18923568-18924285
>Gm09:18924322-18924553
>Gm09:18924601-18925398
>Gm09:18925516-18925646
>Gm09:18925685-18925877
>Gm09:18925942-18926143
>Gm09:18926169-18926255
>Gm09:18929946-18929994
>Gm09:18930764-18930886
>Gm09:18932689-18932749
>Gm09:18932984-18933065
>Gm09:18933095-18933124
>Gm09:18934316-18934387
>Gm09:18934891-18935044
>Gm09:18935228-18935322
>Gm09:18935577-18935614
>Gm09:18935918-18935946
>Gm09:18936792-18936823
>Gm09:18936960-18937000
>Gm09:18937336-18937387
>Gm09:18941062-18941112
>Gm09:18942745-18942872
>Gm09:18943025-18943068
>Gm09:18944630-18944750
>Gm09:18944999-18945140
>Gm09:18945860-18946230
>Gm09:18946302-18948451
>Gm09:18948534-18950243
>Gm09:18950304-18950439
>Gm09:18950750-18951127
>Gm09:18952163-18952316
>Gm09:18952575-18952613
>Gm09:18952938-18953642
>Gm09:18954065-18955074
>Gm09:18955116-18955873
>Gm09:18955936-18955971
>Gm09:18956355-18956422
>Gm09:18956616-18956779
>Gm09:18956972-18957021
>Gm09:18957092-18957182
>Gm09:18957328-18957790
>Gm09:18957885-18958086
>Gm09:18958157-18958199
>Gm09:18958232-18958282
>Gm09:18958355-18958392
>Gm09:18958511-18959352
>Gm09:18959380-18959462
>Gm09:18959490-18961518
>Gm09:18961540-18964659
>Gm09:18964688-18964894
>Gm09:18964969-18965034
>Gm09:18965829-18965895
>Gm09:18979790-18979831
>Gm09:18980209-18980240
>Gm09:18985476-18985512
>Gm09:18992196-18992388
>Gm09:18992591-18993051
>Gm09:18993089-18993171
>Gm09:18993300-18993370
>Gm09:18994168-18995971
>Gm09:18996025-19000076
>Gm09:19000239-19005269
>Gm09:19005297-19005982
>Gm09:19006023-19006054
>Gm09:19006989-19007226
>Gm09:19007283-19008110
>Gm09:19008172-19008414
>Gm09:19008445-19008686
>Gm09:19008733-19008970
>Gm09:19009097-19009253
>Gm09:19009837-19010494
>Gm09:19012779-19012839
>Gm09:19012892-19013160
>Gm09:19013326-19013397
>Gm09:19013427-19013481
>Gm09:19013568-19013702
>Gm09:19014136-19014271
>Gm09:19014539-19014572
>Gm09:19014698-19015224
>Gm09:19015348-19015503
>Gm09:19015587-19015699
>Gm09:19015876-19015923
>Gm09:19015992-19016070
>Gm09:19016166-19016311
>Gm09:19016483-19016577
>Gm09:19016648-19016711
>Gm09:19016884-19016984
>Gm09:19017067-19017123
>Gm09:19017385-19017609
>Gm09:19017803-19017931
>Gm09:19018450-19018484
>Gm09:19018898-19019036
>Gm09:19019242-19019286
>Gm09:19019446-19019480
>Gm09:19020492-19020567
>Gm09:19020694-19020777
>Gm09:19021029-19021062
>Gm09:19021200-19021235
>Gm09:19021812-19021959
>Gm09:19022394-19022460
>Gm09:19023695-19023839
>Gm09:19024506-19031058
>Gm09:19031095-19040774
>Gm09:19040933-19041884
>Gm09:19041908-19046466
>Gm09:19046579-19046615
>Gm09:19046650-19046719
>Gm09:19047226-19047367
>Gm09:19047405-19047441
>Gm09:19047593-19047755
>Gm09:19047843-19048061
>Gm09:19048185-19048713
>Gm09:19048884-19048956
>Gm09:19050399-19050438
>Gm09:19051318-19051638
>Gm09:19051681-19051935
>Gm09:19052091-19052298
>Gm09:19056874-19057086
>Gm09:19057107-19057149
>Gm09:19057185-19057301
>Gm09:19057385-19057456
>Gm09:19057576-19057707
>Gm09:19058011-19059294
>Gm09:19059399-19059489
>Gm09:19059555-19059647
>Gm09:19059801-19059856
>Gm09:19059934-19060071
>Gm09:19060146-19060712
>Gm09:19060769-19060894
>Gm09:19060979-19061160
>Gm09:19061232-19061507
>Gm09:19061581-19061624
>Gm09:19061693-19061730
>Gm09:19061820-19061871
>Gm09:19061986-19062382
>Gm09:19062633-19062841
>Gm09:19063762-19063924
>Gm09:19064284-19064319
>Gm09:19064406-19065131
>Gm09:19065166-19066212
>Gm09:19066854-19066889
>Gm09:19068787-19068831
>Gm09:19069164-19069211
>Gm09:19071067-19071353
>Gm09:19072729-19072761
>Gm09:19072793-19072832
>Gm09:19073670-19073731
>Gm09:19078337-19078817
>Gm09:19079736-19079859
>Gm09:19080566-19080918
>Gm09:19080943-19081040
>Gm09:19081147-19081344
>Gm09:19084094-19084149
>Gm09:19084354-19084554
>Gm09:19086449-19086529
>Gm09:19087996-19088161
>Gm09:19089644-19089903
>Gm09:19090164-19091031
>Gm09:19091065-19091440
>Gm09:19091489-19091822
>Gm09:19091867-19091921
>Gm09:19091973-19093759
>Gm09:19093804-19098777
>Gm09:19098836-19099269
>Gm09:19099402-19101493
>Gm09:19101527-19102280
>Gm09:19102311-19106136
>Gm09:19106158-19106290
>Gm09:19106319-19106800
>Gm09:19106839-19107192
>Gm09:19108157-19108228
>Gm09:19108340-19108491
>Gm09:19108539-19108708
>Gm09:19109273-19109503
>Gm09:19109618-19109688
>Gm09:19109745-19109937
>Gm09:19109967-19110002
>Gm09:19110052-19110114
>Gm09:19110205-19110266
>Gm09:19110312-19110421
>Gm09:19110515-19110562
>Gm09:19110845-19110910
>Gm09:19110936-19110992
>Gm09:19111098-19111161
>Gm09:19111231-19111300
>Gm09:19111360-19111565
>Gm09:19111696-19111967
>Gm09:19112016-19113141
>Gm09:19113243-19113431
>Gm09:19113604-19114020
>Gm09:19119018-19119032
>Gm09:19119298-19121100
>Gm09:19121129-19126860
>Gm09:19127993-19133183
>Gm09:19134193-19134561
>Gm09:19134636-19134995
>Gm09:19135083-19135122
>Gm09:19135225-19135814
>Gm09:19136088-19136131
>Gm09:19136179-19136229
>Gm09:19136293-19136390
>Gm09:19136432-19136560
>Gm09:19136843-19136958
>Gm09:19137198-19137483
>Gm09:19138569-19138732
>Gm09:19139575-19140725
>Gm09:19146228-19146412
>Gm09:19147437-19147556
>Gm09:19149778-19149823
>Gm09:19152096-19152161
>Gm09:19155620-19155656
>Gm09:19160293-19160382
>Gm09:19160429-19160795
>Gm09:19161051-19161148
>Gm09:19161426-19161578
>Gm09:19161707-19161783
>Gm09:19162158-19162503
>Gm09:19162592-19162622
>Gm09:19162708-19162765
>Gm09:19164282-19166572
>Gm09:19166831-19166878
>Gm09:19167532-19168466
>Gm09:19169673-19169821
>Gm09:19170144-19170193
>Gm09:19171190-19171251
>Gm09:19173940-19174104
>Gm09:19174539-19174651
>Gm09:19174726-19174788
>Gm09:19176907-19176964
>Gm09:19177063-19177120
>Gm09:19177171-19177228
>Gm09:19177327-19177384
>Gm09:19182303-19182346
>Gm09:19182499-19182533
>Gm09:19183148-19183214
>Gm09:19183621-19187226
>Gm09:19187564-19187622
>Gm09:19187881-19188136
>Gm09:19188177-19189114
>Gm09:19189152-19189721
>Gm09:19189776-19190045
>Gm09:19190102-19190416
>Gm09:19190448-19191897
>Gm09:19191933-19193048
>Gm09:19193137-19193404
>Gm09:19193610-19196053
>Gm09:19196331-19196361
>Gm09:19196455-19196535
>Gm09:19196958-19197021
>Gm09:19198040-19198121
>Gm09:19199494-19200063
>Gm09:19200093-19200822
>Gm09:19205727-19205758
>Gm09:19206219-19206316
>Gm09:19206435-19206484
>Gm09:19206610-19207089
>Gm09:19207224-19207330
>Gm09:19207415-19208431
>Gm09:19210350-19210452
>Gm09:19210520-19210594
>Gm09:19210698-19211259
>Gm09:19211467-19211509
>Gm09:19216066-19216104
>Gm09:19217124-19217194
>Gm09:19217367-19217396
>Gm09:19217796-19217872
>Gm09:19218001-19218255
>Gm09:19218679-19218732
>Gm09:19218910-19219780
>Gm09:19219835-19220003
>Gm09:19220202-19220249
>Gm09:19220422-19220560
>Gm09:19221260-19221607
>Gm09:19221689-19221812
>Gm09:19227117-19227182
>Gm09:19227980-19228100
>Gm09:19228181-19228285
>Gm09:19229018-19229104
>Gm09:19230160-19230342
>Gm09:19230816-19230897
>Gm09:19230922-19231047
>Gm09:19231278-19231519
>Gm09:19231608-19231651
>Gm09:19231770-19231835
>Gm09:19231892-19233866
>Gm09:19233870-19233885
>Gm09:19233985-19234316
>Gm09:19234480-19236545
>Gm09:19236597-19236783
>Gm09:19236832-19236865
>Gm09:19236953-19237071
>Gm09:19237162-19238880
>Gm09:19239047-19239135
>Gm09:19239471-19245693
>Gm09:19245728-19250686
>Gm09:19250721-19265286
>Gm09:19265334-19265359
>Gm09:19265504-19265571
>Gm09:19265670-19266019
>Gm09:19266049-19266117
>Gm09:19266186-19266284
>Gm09:19266347-19266394
>Gm09:19266492-19266806
>Gm09:19266841-19267021
>Gm09:19267070-19267287
>Gm09:19267331-19267654
>Gm09:19267687-19267775
>Gm09:19267926-19268050
>Gm09:19268091-19270546
>Gm09:19270629-19272124
>Gm09:19272156-19284257
>Gm09:19284286-19302814
>Gm09:19302849-19307460
>Gm09:19307538-19307892
>Gm09:19307950-19308710
>Gm09:19308893-19308979
>Gm09:19309100-19310838
>Gm09:19310925-19311223
>Gm09:19311563-19311650
>Gm09:19312437-19312488
>Gm09:19312649-19312710
>Gm09:19315575-19315637
>Gm09:19315671-19315970
>Gm09:19316056-19316110
>Gm09:19316152-19316475
>Gm09:19316580-19316799
>Gm09:19319132-19321666
>Gm09:19323894-19323984
>Gm09:19324147-19324182
>Gm09:19324333-19324455
>Gm09:19324996-19325029
>Gm09:19325077-19325126
>Gm09:19325891-19325932
>Gm09:19325988-19326042
>Gm09:19326080-19327181
>Gm09:19327248-19327310
>Gm09:19327347-19327465
>Gm09:19327771-19327844
>Gm09:19328128-19330645
>Gm09:19330810-19330976
>Gm09:19331030-19331176
>Gm09:19331709-19331775
>Gm09:19331842-19331897
>Gm09:19332427-19332488
>Gm09:19333488-19333652
>Gm09:19333712-19333782
>Gm09:19337221-19340437
>Gm09:19343247-19343317
>Gm09:19349869-19349980
>Gm09:19351870-19351949
>Gm09:19356585-19356675
>Gm09:19359364-19359397
>Gm09:19359501-19359588
>Gm09:19359642-19359968
>Gm09:19360207-19360330
>Gm09:19360519-19360656
>Gm09:19360890-19362612
>Gm09:19362697-19369132
>Gm09:19369343-19369468
>Gm09:19369813-19369991
>Gm09:19371859-19374893
>Gm09:19374927-19375032
>Gm09:19375067-19375396
>Gm09:19375490-19377426
>Gm09:19377500-19377590
>Gm09:19377664-19377704
>Gm09:19378062-19378346
>Gm09:19378378-19381978
>Gm09:19382352-19382366
>Gm09:19382417-19391469
>Gm09:19392210-19392464
>Gm09:19392489-19392963
>Gm09:19393025-19393369
>Gm09:19393449-19393547
>Gm09:19393650-19393707
>Gm09:19394494-19394683
>Gm09:19394756-19394970
>Gm09:19395037-19395075
>Gm09:19396681-19396728
>Gm09:19396778-19396913
>Gm09:19397184-19397234
>Gm09:19397286-19397550
>Gm09:19397698-19399444
>Gm09:19399502-19400098
>Gm09:19400237-19401162
>Gm09:19401294-19401622
>Gm09:19401720-19402316
>Gm09:19402368-19402611
>Gm09:19402850-19403275
>Gm09:19403478-19403516
>Gm09:19403994-19404051
>Gm09:19404664-19404753
>Gm09:19406013-19406244
>Gm09:19406471-19406506
>Gm09:19406689-19406746
>Gm09:19406993-19407183
>Gm09:19407332-19407463
>Gm09:19407535-19407565
>Gm09:19407622-19407685
>Gm09:19407786-19407910
>Gm09:19408042-19408163
>Gm09:19408242-19408390
>Gm09:19408481-19408575
>Gm09:19408717-19408761
>Gm09:19408824-19409151
>Gm09:19409238-19409301
>Gm09:19409655-19409813
>Gm09:19409924-19409949
>Gm09:19410102-19410230
>Gm09:19410271-19410319
>Gm09:19410514-19410642
>Gm09:19410852-19411117
>Gm09:19411281-19412689
>Gm09:19412737-19412995
>Gm09:19413285-19413430
>Gm09:19414398-19414471
>Gm09:19415303-19415373
>Gm09:19415555-19415840
>Gm09:19416348-19416564
>Gm09:19417032-19417415
>Gm09:19417481-19417896
>Gm09:19418024-19418054
>Gm09:19418264-19418313
>Gm09:19418359-19418443
>Gm09:19418742-19418940
>Gm09:19419167-19419275
>Gm09:19419311-19419346
>Gm09:19419606-19419649
>Gm09:19419807-19420030
>Gm09:19420084-19420364
>Gm09:19420403-19420561
>Gm09:19420749-19420838
>Gm09:19420876-19421550
>Gm09:19421713-19422099
>Gm09:19422488-19422752
>Gm09:19423486-19423585
>Gm09:19423667-19423788
>Gm09:19423950-19424003
>Gm09:19424129-19424327
>Gm09:19424598-19424793
>Gm09:19424862-19424937
>Gm09:19425636-19425739
>Gm09:19426329-19426442
>Gm09:19426511-19426772
>Gm09:19427431-19427555
>Gm09:19428289-19428691
>Gm09:19428747-19428950
>Gm09:19429167-19429278
>Gm09:19429327-19429506
>Gm09:19429540-19429715
>Gm09:19429882-19429938
>Gm09:19430043-19430116
>Gm09:19430598-19430650
>Gm09:19430699-19430826
>Gm09:19430885-19430977
>Gm09:19431241-19431390
>Gm09:19431434-19431902
>Gm09:19432124-19432605
>Gm09:19432659-19433079
>Gm09:19433148-19433364
>Gm09:19435218-19435386
>Gm09:19436979-19437129
>Gm09:19437184-19437253
>Gm09:19437292-19437380
>Gm09:19437524-19437708
>Gm09:19437834-19443632
>Gm09:19443724-19443878
>Gm09:19443917-19444000
>Gm09:19444042-19444428
>Gm09:19444467-19444830
>Gm09:19444909-19445234
>Gm09:19445314-19445412
>Gm09:19445459-19445667
>Gm09:19446359-19448503
>Gm09:19448569-19448866
>Gm09:19448973-19449629
>Gm09:19449663-19449708
>Gm09:19449906-19450085
>Gm09:19450125-19450224
>Gm09:19450416-19450459
>Gm09:19450807-19450916
>Gm09:19451130-19451278
>Gm09:19451490-19452223
>Gm09:19452558-19452995
>Gm09:19453181-19453264
>Gm09:19454804-19455126
>Gm09:19455196-19455292
>Gm09:19455627-19455934
>Gm09:19456029-19456089
>Gm09:19456410-19459954
>Gm09:19460752-19460789
>Gm09:19462559-19462628
>Gm09:19462776-19463719
>Gm09:19463970-19464200
>Gm09:19464315-19464587
>Gm09:19464658-19465316
>Gm09:19465412-19466522
>Gm09:19466571-19467528
>Gm09:19467612-19467802
>Gm09:19467854-19468371
>Gm09:19468456-19469216
>Gm09:19469679-19469779
>Gm09:19469836-19470134
>Gm09:19471352-19471449
>Gm09:19471606-19471723
>Gm09:19472087-19472335
>Gm09:19472680-19472788
>Gm09:19473593-19473696
>Gm09:19473965-19474046
>Gm09:19474113-19474239
>Gm09:19474288-19483278
>Gm09:19483291-19484064
>Gm09:19484088-19484755
>Gm09:19484865-19485471
>Gm09:19485585-19485761
>Gm09:19485794-19485866
>Gm09:19485945-19486519
>Gm09:19486547-19486751
>Gm09:19486786-19486965
>Gm09:19487308-19487347
>Gm09:19487413-19487458
>Gm09:19487995-19488054
>Gm09:19488148-19488215
>Gm09:19488444-19488504
>Gm09:19488639-19488851
>Gm09:19488911-19489027
>Gm09:19489197-19489443
>Gm09:19489504-19490007
>Gm09:19490190-19490530
>Gm09:19490640-19491310
>Gm09:19491348-19491778
>Gm09:19491812-19491906
>Gm09:19492155-19492211
>Gm09:19492316-19492389
>Gm09:19492489-19492575
>Gm09:19492826-19493039
>Gm09:19493093-19493287
>Gm09:19493629-19493714
>Gm09:19494069-19494221
>Gm09:19494649-19494854
>Gm09:19494913-19495005
>Gm09:19495260-19495683
>Gm09:19495724-19495927
>Gm09:19496124-19496244
>Gm09:19496318-19496388
>Gm09:19496679-19497099
>Gm09:19497168-19497385
>Gm09:19498970-19499138
>Gm09:19499889-19502924
>Gm09:19502981-19503064
>Gm09:19503106-19503486
>Gm09:19503560-19503886
>Gm09:19503970-19510212
>Gm09:19510281-19510327
>Gm09:19510398-19510962
>Gm09:19511028-19511252
>Gm09:19511338-19511425
>Gm09:19511461-19511517
>Gm09:19511620-19512006
>Gm09:19512233-19512344
>Gm09:19512380-19512478
>Gm09:19512585-19512703
>Gm09:19512728-19512791
>Gm09:19512937-19513776
>Gm09:19513827-19515427
>Gm09:19515457-19515627
>Gm09:19515699-19516602
>Gm09:19516652-19520172
>Gm09:19520230-19520770
>Gm09:19520839-19521790
>Gm09:19521846-19521885
>Gm09:19521981-19522490
>Gm09:19522538-19522799
>Gm09:19522844-19523324
>Gm09:19523454-19524150
>Gm09:19524263-19524289
>Gm09:19524352-19524918
>Gm09:19525390-19525588
>Gm09:19525665-19525915
>Gm09:19526042-19531631
>Gm09:19531670-19531753
>Gm09:19531794-19532172
>Gm09:19532217-19532438
>Gm09:19532468-19532550
>Gm09:19532603-19532933
>Gm09:19533037-19533312
>Gm09:19534008-19535572
>Gm09:19535647-19537335
>Gm09:19537449-19538577
>Gm09:19538628-19539226
>Gm09:19539373-19540187
>Gm09:19540259-19542598
>Gm09:19542657-19547738
>Gm09:19547909-19548042
>Gm09:19548298-19548802
>Gm09:19550005-19550106
>Gm09:19550263-19550380
>Gm09:19550740-19550979
>Gm09:19551317-19551522
>Gm09:19551581-19551673
>Gm09:19551928-19552596
>Gm09:19552631-19552805
>Gm09:19552856-19555042
>Gm09:19555089-19556977
>Gm09:19557002-19557265
>Gm09:19557339-19558378
>Gm09:19558766-19559082
>Gm09:19559140-19559196
>Gm09:19559232-19559319
>Gm09:19559530-19559560
>Gm09:19559675-19559804
>Gm09:19559840-19560151
>Gm09:19560205-19560625
>Gm09:19560694-19561765
>Gm09:19561809-19563800
>Gm09:19563868-19563914
>Gm09:19563985-19564071
>Gm09:19564252-19565238
>Gm09:19565347-19565377
>Gm09:19565588-19565675
>Gm09:19565711-19565767
>Gm09:19565871-19566097
>Gm09:19566519-19566560
>Gm09:19566620-19566718
>Gm09:19566949-19567032
>Gm09:19567183-19569285
>Gm09:19569350-19569867
>Gm09:19569941-19570204
>Gm09:19570229-19574331
>Gm09:19574381-19574905
>Gm09:19575039-19575092
>Gm09:19575117-19575580
>Gm09:19575723-19575922
>Gm09:19575978-19576017
>Gm09:19576113-19576613
>Gm09:19576785-19576916
>Gm09:19576975-19577478
>Gm09:19577531-19579010
>Gm09:19579483-19579681
>Gm09:19579744-19580009
>Gm09:19580117-19586169
>Gm09:19586228-19589004
>Gm09:19589037-19590422
>Gm09:19590506-19591218
>Gm09:19591324-19591862
>Gm09:19592444-19592952
>Gm09:19593000-19593261
>Gm09:19593654-19593827
>Gm09:19593917-19594174
>Gm09:19594349-19600376
>Gm09:19600431-19600522
>Gm09:19600560-19600621
>Gm09:19600689-19601361
>Gm09:19601424-19601778
>Gm09:19601858-19601956
>Gm09:19602010-19602210
>Gm09:19602902-19604393
>Gm09:19604476-19604595
>Gm09:19604630-19605791
>Gm09:19606066-19606153
>Gm09:19606189-19606245
>Gm09:19606303-19606739
>Gm09:19606966-19607075
>Gm09:19607111-19607146
>Gm09:19607440-19607523
>Gm09:19607641-19607953
>Gm09:19608063-19610370
>Gm09:19610442-19614908
>Gm09:19614960-19615475
>Gm09:19615544-19616588
>Gm09:19616684-19617193
>Gm09:19617356-19617811
>Gm09:19617904-19618051
>Gm09:19618104-19618328
>Gm09:19618349-19618533
>Gm09:19618709-19619547
>Gm09:19620148-19620251
>Gm09:19620314-19620577
>Gm09:19620671-19626739
>Gm09:19626789-19627064
>Gm09:19627124-19627490
>Gm09:19627763-19627901
>Gm09:19627981-19628247
>Gm09:19628399-19629998
>Gm09:19630129-19630904
>Gm09:19631116-19631576
>Gm09:19631783-19631954
>Gm09:19632072-19632276
>Gm09:19632365-19634075
>Gm09:19634149-19634396
>Gm09:19634500-19636057
>Gm09:19636142-19636495
>Gm09:19637113-19642795
>Gm09:19642967-19643173
>Gm09:19643291-19645292
>Gm09:19645367-19645582
>Gm09:19645686-19645992
>Gm09:19646106-19647073
>Gm09:19647114-19649550
>Gm09:19649612-19650567
>Gm09:19650775-19650841
>Gm09:19651201-19651353
>Gm09:19651614-19651667
>Gm09:19651790-19651898
>Gm09:19652781-19652884
>Gm09:19653676-19653862
>Gm09:19654160-19654204
>Gm09:19655476-19655683
>Gm09:19655924-19656107
>Gm09:19657322-19657425
>Gm09:19657662-19657830
>Gm09:19657932-19659350
>Gm09:19659410-19659695
>Gm09:19661287-19661681
>Gm09:19661833-19674107
>Gm09:19674146-19674853
>Gm09:19674999-19675030
>Gm09:19675062-19675174
>Gm09:19675218-19675514
>Gm09:19675662-19675744
>Gm09:19676138-19676209
>Gm09:19676489-19676531
>Gm09:19676626-19676794
>Gm09:19676865-19676900
>Gm09:19677416-19677546
>Gm09:19677774-19678304
>Gm09:19678348-19682698
>Gm09:19683637-19694264
>Gm09:19694301-19724761
>Gm09:19724855-19724938
>Gm09:19726282-19726436
>Gm09:19726522-19731480
>Gm09:19732023-19733076
>Gm09:19733213-19733305
>Gm09:19733390-19733477
>Gm09:19733638-19733837
>Gm09:19733898-19733980
>Gm09:19734074-19734113
>Gm09:19734141-19734184
>Gm09:19734336-19735025
>Gm09:19735106-19735235
>Gm09:19735714-19735824
>Gm09:19736136-19736207
>Gm09:19736664-19736724
>Gm09:19738384-19738495
>Gm09:19738588-19738721
>Gm09:19738844-19738990
>Gm09:19739139-19739176
>Gm09:19739248-19739456
>Gm09:19739511-19739543
>Gm09:19739594-19739645
>Gm09:19739744-19739999
>Gm09:19740658-19740713
>Gm09:19740758-19740850
>Gm09:19741040-19741082
>Gm09:19741172-19741280
>Gm09:19741611-19741671
>Gm09:19742249-19742443
>Gm09:19742798-19742942
>Gm09:19743063-19743118
>Gm09:19743349-19743399
>Gm09:19743459-19743500
>Gm09:19743645-19743774
>Gm09:19743899-19743989
>Gm09:19744779-19744854
>Gm09:19744972-19745088
>Gm09:19745931-19745965
>Gm09:19747357-19748974
>Gm09:19751038-19751162
>Gm09:19751931-19752130
>Gm09:19755527-19755567
>Gm09:19755694-19755808
>Gm09:19756022-19756082
>Gm09:19759062-19764642
>Gm09:19764674-19795952
>Gm09:19796009-19796788
>Gm09:19796873-19799975
>Gm09:19801155-19804816
>Gm09:19804874-19806125
>Gm09:19806172-19806698
>Gm09:19806754-19807130
>Gm09:19807345-19807444
>Gm09:19807965-19809178
>Gm09:19810055-19810239
>Gm09:19810268-19817548
>Gm09:19817820-19818973
>Gm09:19819023-19820356
>Gm09:19820907-19820961
>Gm09:19821049-19821114
>Gm09:19821230-19821794
>Gm09:19821838-19822453
>Gm09:19826172-19826221
>Gm09:19826561-19826603
>Gm09:19826657-19827061
>Gm09:19827223-19827362
>Gm09:19828248-19828331
>Gm09:19828516-19829169
>Gm09:19829247-19829404
>Gm09:19829444-19830654
>Gm09:19830690-19830900
>Gm09:19831127-19831248
>Gm09:19831284-19831469
>Gm09:19832311-19832393
>Gm09:19834420-19834529
>Gm09:19834813-19834827
>Gm09:19834951-19834970
>Gm09:19835575-19835627
>Gm09:19836375-19836676
>Gm09:19836757-19837606
>Gm09:19837769-19837806
>Gm09:19837949-19838184
>Gm09:19838708-19839021
>Gm09:19839109-19839229
>Gm09:19840421-19840495
>Gm09:19840691-19840790
>Gm09:19840872-19840993
>Gm09:19841161-19841260
>Gm09:19841333-19841531
>Gm09:19841881-19847192
>Gm09:19847242-19852766
>Gm09:19853550-19853646
>Gm09:19854100-19858654
>Gm09:19858712-19858812
>Gm09:19859155-19859187
>Gm09:19859222-19859454
>Gm09:19859669-19859814
>Gm09:19859906-19859947
>Gm09:19859993-19860200
>Gm09:19860292-19860393
>Gm09:19860737-19860812
>Gm09:19860870-19860908
>Gm09:19861112-19861341
>Gm09:19861460-19861713
>Gm09:19862045-19862109
>Gm09:19862495-19862809
>Gm09:19863161-19863278
>Gm09:19863337-19863504
>Gm09:19863771-19863843
>Gm09:19863957-19864202
>Gm09:19864238-19864679
>Gm09:19865275-19865396
>Gm09:19865430-19865481
>Gm09:19865642-19865848
>Gm09:19866050-19866080
>Gm09:19866307-19866363
>Gm09:19868017-19868116
>Gm09:19868226-19868269
>Gm09:19868597-19868640
>Gm09:19868772-19868809
>Gm09:19868995-19869111
>Gm09:19869144-19869278
>Gm09:19869436-19869641
>Gm09:19869715-19869757
>Gm09:19869847-19869955
>Gm09:19870291-19870345
>Gm09:19870862-19870958
>Gm09:19871531-19871734
>Gm09:19871973-19872123
>Gm09:19872195-19872235
>Gm09:19872321-19872387
>Gm09:19872432-19872497
>Gm09:19872563-19872812
>Gm09:19873860-19873979
>Gm09:19881757-19881831
>Gm09:19881988-19882101
>Gm09:19884031-19884076
>Gm09:19884125-19887066
>Gm09:19887104-19887487
>Gm09:19888464-19888523
>Gm09:19889621-19895662
>Gm09:19895763-19895863
>Gm09:19896916-19896954
>Gm09:19897749-19897794
>Gm09:19899052-19899108
>Gm09:19899197-19899465
>Gm09:19900021-19900058
>Gm09:19900613-19901195
>Gm09:19901251-19904521
>Gm09:19904615-19905074
>Gm09:19905241-19914325
>Gm09:19914675-19914891
>Gm09:19915063-19920545
>Gm09:19920787-19922706
>Gm09:19922913-19923073
>Gm09:19923165-19923842
>Gm09:19923938-19924208
>Gm09:19925359-19925397
>Gm09:19925498-19925572
>Gm09:19925692-19926486
>Gm09:19926681-19926742
>Gm09:19926955-19927018
>Gm09:19929105-19929213
>Gm09:19929262-19929322
>Gm09:19929546-19929606
>Gm09:19929677-19929813
>Gm09:19929869-19929930
>Gm09:19930390-19930425
>Gm09:19931206-19931270
>Gm09:19939079-19939218
>Gm09:19939409-19939541
>Gm09:19940214-19940247
>Gm09:19941415-19941672
>Gm09:19941703-19941767
>Gm09:19941805-19941856
>Gm09:19941980-19942182
>Gm09:19943128-19943205
>Gm09:19943285-19943711
>Gm09:19943877-19943987
>Gm09:19944021-19944455
>Gm09:19944480-19945941
>Gm09:19945987-19946489
>Gm09:19946604-19946797
>Gm09:19946988-19947110
>Gm09:19947144-19947891
>Gm09:19948266-19948688
>Gm09:19948735-19948933
>Gm09:19949017-19949559
>Gm09:19949632-19949895
>Gm09:19954438-19954476
>Gm09:19955761-19955838
>Gm09:19955883-19955924
>Gm09:19956196-19956223
>Gm09:19956356-19956400
>Gm09:19956532-19956629
>Gm09:19957360-19957387
>Gm09:19957934-19958009
>Gm09:19958361-19958427
>Gm09:19958945-19958989
>Gm09:19959114-19959180
>Gm09:19959374-19959620
>Gm09:19960470-19960554
>Gm09:19960677-19960722
>Gm09:19960990-19961343
>Gm09:19962856-19962893
>Gm09:19964911-19964967
>Gm09:19965423-19965465
>Gm09:19966475-19966489
>Gm09:19966799-19967005
>Gm09:19967071-19967217
>Gm09:19968420-19968476
>Gm09:19971485-19971526
>Gm09:19973101-19975292
>Gm09:19975404-19975833
>Gm09:19983294-19983383
>Gm09:19984482-19984527
>Gm09:19986960-19987001
>Gm09:19987652-19987723
>Gm09:19988298-19988357
>Gm09:19988689-19988919
>Gm09:19989055-19989085
>Gm09:19989173-19989294
>Gm09:19990250-19990313
>Gm09:19990861-19991803
>Gm09:19991828-19992060
>Gm09:19996142-19998493
>Gm09:19998674-19998768
>Gm09:19999601-20000768
>Gm09:20001564-20012512
>Gm09:20014549-20014593
>Gm09:20015535-20015590
>Gm09:20015743-20015792
>Gm09:20015874-20015938
>Gm09:20015989-20019225
>Gm09:20019340-20020100
>Gm09:20020257-20024690
>Gm09:20024742-20024989
>Gm09:20025039-20027405
>Gm09:20027514-20027544
>Gm09:20027629-20027839
>Gm09:20027933-20028133
>Gm09:20030313-20030519
>Gm09:20030648-20030719
>Gm09:20035357-20035402
>Gm09:20036432-20036468
>Gm09:20043898-20043935
>Gm09:20043978-20044120
>Gm09:20045264-20045278
>Gm09:20048883-20049058
>Gm09:20049403-20049458
>Gm09:20051123-20051149
>Gm09:20051759-20051792
>Gm09:20052109-20052195
>Gm09:20052728-20052771
>Gm09:20053782-20053816
>Gm09:20054050-20054277
>Gm09:20054312-20060241
>Gm09:20060271-20060474
>Gm09:20060519-20060607
>Gm09:20060922-20060959
>Gm09:20061106-20062015
>Gm09:20062052-20062185
>Gm09:20062252-20062357
>Gm09:20062460-20062489
>Gm09:20062627-20062732
>Gm09:20062820-20062887
>Gm09:20062923-20063117
>Gm09:20063190-20063850
>Gm09:20064100-20064143
>Gm09:20064410-20069318
>Gm09:20069407-20070323
>Gm09:20070373-20070399
>Gm09:20070764-20070822
>Gm09:20071029-20071057
>Gm09:20071101-20071228
>Gm09:20071311-20071400
>Gm09:20071460-20071518
>Gm09:20071846-20071933
>Gm09:20072201-20072281
>Gm09:20072476-20072529
>Gm09:20073035-20073080
>Gm09:20073114-20073171
>Gm09:20073268-20073298
>Gm09:20073398-20074569
>Gm09:20074609-20074728
>Gm09:20075047-20075122
>Gm09:20075485-20075711
>Gm09:20075831-20075863
>Gm09:20076252-20076301
>Gm09:20076342-20077872
>Gm09:20077932-20078032
>Gm09:20078090-20078132
>Gm09:20078514-20078574
>Gm09:20078779-20078840
>Gm09:20078922-20079126
>Gm09:20079221-20079425
>Gm09:20079637-20081815
>Gm09:20082801-20082855
>Gm09:20083102-20083264
>Gm09:20084423-20084556
>Gm09:20084649-20084769
>Gm09:20084944-20085024
>Gm09:20085074-20085323
>Gm09:20085340-20085540
>Gm09:20085639-20085826
>Gm09:20085974-20086104
>Gm09:20086544-20086692
>Gm09:20086757-20088819
>Gm09:20089066-20089536
>Gm09:20089890-20089973
>Gm09:20090130-20090225
>Gm09:20091719-20092260
>Gm09:20092313-20092367
>Gm09:20092410-20092439
>Gm09:20092516-20092760
>Gm09:20094223-20096318
>Gm09:20096629-20097132
>Gm09:20101762-20101920
>Gm09:20102652-20102870
>Gm09:20102973-20103006
>Gm09:20106723-20106770
>Gm09:20107873-20107995
>Gm09:20108202-20108256
>Gm09:20108327-20109191
>Gm09:20110610-20110725
>Gm09:20111086-20111166
>Gm09:20111271-20111359
>Gm09:20111422-20112690
>Gm09:20112754-20112793
>Gm09:20112962-20113029
>Gm09:20113369-20113432
>Gm09:20113468-20113543
>Gm09:20113828-20113861
>Gm09:20113872-20113931
>Gm09:20114195-20119796
>Gm09:20121275-20122135
>Gm09:20122672-20122770
>Gm09:20123236-20123345
>Gm09:20123934-20123989
>Gm09:20124044-20124446
>Gm09:20124493-20124552
>Gm09:20124626-20124698
>Gm09:20131166-20131253
>Gm09:20131317-20131404
>Gm09:20131570-20131666
>Gm09:20137786-20137911
>Gm09:20138000-20138158
>Gm09:20138336-20138430
>Gm09:20138451-20139755
>Gm09:20142670-20143066
>Gm09:20143486-20143521
>Gm09:20144201-20144275
>Gm09:20144600-20144726
>Gm09:20145664-20145705
>Gm09:20147636-20147760
>Gm09:20147850-20147941
>Gm09:20147989-20148446
>Gm09:20148484-20148616
>Gm09:20148672-20149041
>Gm09:20149112-20149176
>Gm09:20149208-20149246
>Gm09:20149280-20149364
>Gm09:20151855-20152128
>Gm09:20152182-20153411
>Gm09:20153625-20153659
>Gm09:20153910-20153963
>Gm09:20154008-20154202
>Gm09:20154281-20155195
>Gm09:20157400-20157457
>Gm09:20157651-20161389
>Gm09:20161462-20161622
>Gm09:20163933-20164084
>Gm09:20164140-20164616
>Gm09:20164646-20165071
>Gm09:20165090-20165537
>Gm09:20165665-20165848
>Gm09:20166156-20166483
>Gm09:20167156-20167393
>Gm09:20167504-20167678
>Gm09:20167868-20168174
>Gm09:20168181-20168575
>Gm09:20168676-20168805
>Gm09:20168864-20169272
>Gm09:20169317-20171772
>Gm09:20171891-20172507
>Gm09:20172588-20172822
>Gm09:20172866-20173326
>Gm09:20173498-20173575
>Gm09:20173603-20173766
>Gm09:20173835-20174469
>Gm09:20175179-20175244
>Gm09:20178131-20178187
>Gm09:20178989-20179044
>Gm09:20179435-20179466
>Gm09:20180209-20180366
>Gm09:20180406-20180475
>Gm09:20180529-20180591
>Gm09:20180713-20181012
>Gm09:20181066-20181217
>Gm09:20181289-20181358
>Gm09:20181411-20182117
>Gm09:20182408-20182645
>Gm09:20183179-20183231
>Gm09:20183301-20183337
>Gm09:20184849-20184929
>Gm09:20185879-20186258
>Gm09:20187021-20187063
>Gm09:20187491-20187521
>Gm09:20187749-20189725
>Gm09:20189769-20192652
>Gm09:20193848-20193882
>Gm09:20194674-20194705
>Gm09:20195109-20195167
>Gm09:20195779-20195816
>Gm09:20197301-20197365
>Gm09:20200623-20200727
>Gm09:20200764-20200826
>Gm09:20201209-20201261
>Gm09:20201793-20201807
>Gm09:20203787-20203887
>Gm09:20204246-20204323
>Gm09:20206799-20207021
>Gm09:20207091-20207251
>Gm09:20207303-20207476
>Gm09:20207522-20207810
>Gm09:20207901-20207940
>Gm09:20210070-20210235
>Gm09:20210333-20210383
>Gm09:20211154-20211206
>Gm09:20212146-20212311
>Gm09:20213263-20213396
>Gm09:20213460-20213529
>Gm09:20213572-20213636
>Gm09:20218358-20218513
>Gm09:20219639-20219669
>Gm09:20219979-20220064
>Gm09:20221180-20221239
>Gm09:20223029-20223078
>Gm09:20223173-20223230
>Gm09:20223283-20224594
>Gm09:20225006-20225054
>Gm09:20228101-20228214
>Gm09:20228455-20228674
>Gm09:20229236-20229422
>Gm09:20229859-20229893
>Gm09:20231027-20231074
>Gm09:20231416-20231459
>Gm09:20231947-20231987
>Gm09:20232524-20233915
>Gm09:20234272-20237798
>Gm09:20238807-20238991
>Gm09:20239038-20239767
>Gm09:20239819-20241077
>Gm09:20241163-20241361
>Gm09:20241409-20241471
>Gm09:20241725-20241858
>Gm09:20242961-20243006
>Gm09:20243311-20243398
>Gm09:20243529-20243668
>Gm09:20243856-20243890
>Gm09:20244162-20244216
>Gm09:20244287-20244351
>Gm09:20244633-20244848
>Gm09:20245068-20245237
>Gm09:20245288-20245329
>Gm09:20245404-20245441
>Gm09:20248225-20248266
>Gm09:20249088-20249174
>Gm09:20249487-20249620
>Gm09:20250160-20250236
>Gm09:20250900-20250974
>Gm09:20251053-20251632
>Gm09:20251707-20251845
>Gm09:20253577-20253608
>Gm09:20255198-20255241
>Gm09:20256602-20256664
>Gm09:20257425-20257495
>Gm09:20259019-20259062
>Gm09:20259150-20259332
>Gm09:20259424-20259464
>Gm09:20259520-20259631
>Gm09:20259816-20259856
>Gm09:20260010-20260050
>Gm09:20260143-20260192
>Gm09:20260270-20260584
>Gm09:20260642-20260737
>Gm09:20260852-20260894
>Gm09:20260930-20262842
>Gm09:20262914-20263004
>Gm09:20263056-20263282
>Gm09:20263358-20263436
>Gm09:20263541-20263584
>Gm09:20263720-20264283
>Gm09:20264332-20264530
>Gm09:20264702-20265456
>Gm09:20265531-20265792
>Gm09:20265847-20265908
>Gm09:20266948-20267037
>Gm09:20267090-20267247
>Gm09:20267323-20267879
>Gm09:20270719-20270779
>Gm09:20270796-20270857
>Gm09:20274309-20274344
>Gm09:20275721-20275777
>Gm09:20276014-20276054
>Gm09:20276084-20276121
>Gm09:20276477-20276527
>Gm09:20276690-20276795
>Gm09:20277585-20277631
>Gm09:20277746-20277779
>Gm09:20277817-20277893
>Gm09:20277942-20278092
>Gm09:20278120-20278627
>Gm09:20278720-20278878
>Gm09:20278943-20279267
>Gm09:20279396-20279501
>Gm09:20279576-20279907
>Gm09:20279981-20280138
>Gm09:20280168-20280478
>Gm09:20280543-20281646
>Gm09:20281693-20282439
>Gm09:20283744-20283860
>Gm09:20285563-20285612
>Gm09:20285962-20287713
>Gm09:20288797-20288827
>Gm09:20288914-20289023
>Gm09:20289777-20290126
>Gm09:20290154-20290495
>Gm09:20290561-20292109
>Gm09:20292168-20297470
>Gm09:20297531-20297727
>Gm09:20297770-20297900
>Gm09:20297962-20298898
>Gm09:20299179-20299475
>Gm09:20300192-20300333
>Gm09:20300623-20300670
>Gm09:20300710-20300746
>Gm09:20300853-20300887
>Gm09:20300891-20300977
>Gm09:20301052-20301089
>Gm09:20302265-20302319
>Gm09:20302928-20302995
>Gm09:20303290-20303331
>Gm09:20303361-20303394
>Gm09:20304290-20304435
>Gm09:20306934-20306991
>Gm09:20307462-20307558
>Gm09:20307596-20308026
>Gm09:20308101-20308556
>Gm09:20308685-20308746
>Gm09:20308834-20308974
>Gm09:20309246-20309451
>Gm09:20309538-20309867
>Gm09:20309972-20310012
>Gm09:20310057-20310088
>Gm09:20310228-20310301
>Gm09:20310435-20310677
>Gm09:20310719-20310767
>Gm09:20310859-20311272
>Gm09:20311336-20311521
>Gm09:20311566-20311699
>Gm09:20311883-20312013
>Gm09:20312320-20312387
>Gm09:20312411-20312494
>Gm09:20312555-20312608
>Gm09:20312661-20312730
>Gm09:20312808-20313155
>Gm09:20313176-20313304
>Gm09:20314567-20315026
>Gm09:20316320-20316360
>Gm09:20316436-20316488
>Gm09:20316546-20316650
>Gm09:20316687-20316721
>Gm09:20317934-20318150
>Gm09:20319292-20319374
>Gm09:20319664-20321368
>Gm09:20321485-20321573
>Gm09:20321612-20321685
>Gm09:20321757-20321792
>Gm09:20323664-20323826
>Gm09:20323875-20323915
>Gm09:20324161-20324934
>Gm09:20324968-20325793
>Gm09:20325936-20326029
>Gm09:20326094-20326364
>Gm09:20327172-20327282
>Gm09:20328911-20329102
>Gm09:20329172-20329312
>Gm09:20332476-20332536
>Gm09:20332696-20332754
>Gm09:20333529-20333694
>Gm09:20337534-20337570
>Gm09:20338223-20338299
>Gm09:20338551-20338618
>Gm09:20339740-20340227
>Gm09:20340233-20340321
>Gm09:20340358-20340800
>Gm09:20340985-20341074
>Gm09:20341153-20341712
>Gm09:20341756-20351906
>Gm09:20351939-20352753
>Gm09:20352783-20355051
>Gm09:20355157-20355171
>Gm09:20355396-20355623
>Gm09:20355689-20372792
>Gm09:20377651-20380045
>Gm09:20380093-20385201
>Gm09:20385778-20385925
>Gm09:20386215-20386307
>Gm09:20386761-20386886
>Gm09:20388621-20389705
>Gm09:20390699-20390794
>Gm09:20390842-20391110
>Gm09:20391264-20391577
>Gm09:20391705-20391737
>Gm09:20391794-20391904
>Gm09:20391929-20391993
>Gm09:20392052-20392198
>Gm09:20392372-20392413
>Gm09:20392512-20392641
>Gm09:20392682-20392944
>Gm09:20393016-20394493
>Gm09:20394534-20395303
>Gm09:20395337-20395512
>Gm09:20395593-20395667
>Gm09:20395848-20395911
>Gm09:20396013-20396068
>Gm09:20396103-20396186
>Gm09:20396779-20396830
>Gm09:20396947-20397074
>Gm09:20397358-20397474
>Gm09:20397542-20397678
>Gm09:20397742-20397902
>Gm09:20397969-20398068
>Gm09:20398133-20410907
>Gm09:20411068-20412071
>Gm09:20412262-20412315
>Gm09:20412368-20414041
>Gm09:20414074-20414991
>Gm09:20415022-20415325
>Gm09:20415449-20415518
>Gm09:20415566-20415735
>Gm09:20415994-20416235
>Gm09:20416465-20416662
>Gm09:20416763-20424382
>Gm09:20424457-20424485
>Gm09:20425940-20426138
>Gm09:20426170-20426372
>Gm09:20426866-20426919
>Gm09:20428555-20429069
>Gm09:20429853-20429921
>Gm09:20429964-20431136
>Gm09:20431370-20431494
>Gm09:20432011-20432048
>Gm09:20433061-20433104
>Gm09:20433171-20433205
>Gm09:20433471-20433525
>Gm09:20436697-20436779
>Gm09:20445502-20447758
>Gm09:20447791-20451150
>Gm09:20451182-20451242
>Gm09:20453310-20454057
>Gm09:20455425-20455474
>Gm09:20457162-20457218
>Gm09:20458686-20458743
>Gm09:20459432-20459475
>Gm09:20459713-20459801
>Gm09:20461455-20461667
>Gm09:20465378-20465987
>Gm09:20466671-20466786
>Gm09:20466823-20466864
>Gm09:20466920-20467204
>Gm09:20467232-20469134
>Gm09:20469177-20469407
>Gm09:20469460-20471292
>Gm09:20471355-20476551
>Gm09:20476579-20477602
>Gm09:20477665-20477841
>Gm09:20477886-20479615
>Gm09:20479658-20479681
>Gm09:20480341-20480376
>Gm09:20480402-20480883
>Gm09:20480923-20481888
>Gm09:20482026-20492224
>Gm09:20492259-20504058
>Gm09:20504094-20521372
>Gm09:20521406-20521789
>Gm09:20521843-20534078
>Gm09:20536761-20536787
>Gm09:20537293-20542778
>Gm09:20544393-20544446
>Gm09:20545917-20545954
>Gm09:20551984-20552462
>Gm09:20555685-20557524
>Gm09:20557592-20561716
>Gm09:20561764-20561908
>Gm09:20562203-20562295
>Gm09:20562625-20562659
>Gm09:20563175-20563269
>Gm09:20563969-20564053
>Gm09:20564973-20565206
>Gm09:20566338-20567644
>Gm09:20568309-20568467
>Gm09:20569028-20570021
>Gm09:20570333-20570415
>Gm09:20570442-20570509
>Gm09:20571684-20572880
>Gm09:20573162-20573211
>Gm09:20573337-20573596
>Gm09:20573711-20573792
>Gm09:20573922-20574016
>Gm09:20574040-20574174
>Gm09:20574251-20575024
>Gm09:20575103-20575211
>Gm09:20575307-20575559
>Gm09:20575623-20575665
>Gm09:20575993-20577631
>Gm09:20577719-20578208
>Gm09:20578331-20578375
>Gm09:20578435-20578498
>Gm09:20578619-20579372
>Gm09:20579403-20579579
>Gm09:20579660-20580269
>Gm09:20580390-20581421
>Gm09:20581475-20582196
>Gm09:20582230-20588039
>Gm09:20588075-20590226
>Gm09:20590270-20591883
>Gm09:20591931-20593866
>Gm09:20595229-20596320
>Gm09:20597905-20598038
>Gm09:20598096-20598485
>Gm09:20599346-20603329
>Gm09:20603423-20604201
>Gm09:20604316-20604366
>Gm09:20606254-20607859
>Gm09:20609155-20609257
>Gm09:20609344-20609620
>Gm09:20613067-20613194
>Gm09:20613255-20613475
>Gm09:20613548-20613605
>Gm09:20614925-20615849
>Gm09:20615991-20616344
>Gm09:20616610-20616693
>Gm09:20618072-20618110
>Gm09:20619267-20619462
>Gm09:20619802-20620025
>Gm09:20620173-20620217
>Gm09:20620278-20620431
>Gm09:20621464-20623535
>Gm09:20623582-20623781
>Gm09:20623908-20624310
>Gm09:20624436-20624747
>Gm09:20624901-20625207
>Gm09:20625317-20625429
>Gm09:20625457-20626065
>Gm09:20626325-20626356
>Gm09:20626451-20626581
>Gm09:20626714-20626887
>Gm09:20627037-20627113
>Gm09:20627152-20627213
>Gm09:20627667-20627706
>Gm09:20627975-20628006
>Gm09:20628341-20628379
>Gm09:20629475-20629590
>Gm09:20629728-20629777
>Gm09:20629832-20630962
>Gm09:20634452-20634854
>Gm09:20635562-20636077
>Gm09:20636236-20636298
>Gm09:20637017-20637196
>Gm09:20637375-20637430
>Gm09:20638599-20638671
>Gm09:20638770-20638910
>Gm09:20638956-20638986
>Gm09:20640728-20644327
>Gm09:20644681-20644818
>Gm09:20644846-20646607
>Gm09:20646663-20647913
>Gm09:20648009-20648360
>Gm09:20648392-20648740
>Gm09:20648775-20649024
>Gm09:20649058-20649375
>Gm09:20649423-20649845
>Gm09:20649937-20651053
>Gm09:20651144-20653039
>Gm09:20653079-20653767
>Gm09:20653823-20653872
>Gm09:20653938-20654090
>Gm09:20654184-20654541
>Gm09:20654645-20656105
>Gm09:20656153-20656285
>Gm09:20656634-20656868
>Gm09:20656958-20657018
>Gm09:20657516-20657649
>Gm09:20658186-20658255
>Gm09:20658310-20658392
>Gm09:20663120-20664004
>Gm09:20664039-20674016
>Gm09:20674460-20674566
>Gm09:20674886-20675015
>Gm09:20675319-20675581
>Gm09:20680343-20680384
>Gm09:20681336-20681438
>Gm09:20682916-20683017
>Gm09:20691195-20691359
>Gm09:20691535-20691753
>Gm09:20691795-20691873
>Gm09:20691914-20692182
>Gm09:20692303-20692414
>Gm09:20692661-20708922
>Gm09:20708991-20709758
>Gm09:20709869-20709942
>Gm09:20710127-20710227
>Gm09:20710333-20710375
>Gm09:20710403-20710443
>Gm09:20710690-20710804
>Gm09:20710920-20710966
>Gm09:20711177-20711319
>Gm09:20712935-20712995
>Gm09:20713012-20713086
>Gm09:20714671-20714730
>Gm09:20715081-20717312
>Gm09:20720163-20720306
>Gm09:20720945-20721212
>Gm09:20723314-20723361
>Gm09:20724473-20724512
>Gm09:20724573-20727338
>Gm09:20727402-20732184
>Gm09:20732237-20733290
>Gm09:20733355-20733405
>Gm09:20735912-20736024
>Gm09:20737236-20737540
>Gm09:20737603-20737931
>Gm09:20738212-20738261
>Gm09:20738556-20738651
>Gm09:20741037-20741106
>Gm09:20742987-20743036
>Gm09:20743186-20743400
>Gm09:20743564-20743677
>Gm09:20748328-20748432
>Gm09:20748850-20753024
>Gm09:20753054-20753740
>Gm09:20758422-20762393
>Gm09:20763408-20766000
>Gm09:20767503-20767622
>Gm09:20768141-20768178
>Gm09:20768292-20768363
>Gm09:20769747-20769858
>Gm09:20770413-20770477
>Gm09:20771267-20771357
>Gm09:20772174-20772201
>Gm09:20772306-20772347
>Gm09:20774007-20774041
>Gm09:20777595-20777676
>Gm09:20778701-20778811
>Gm09:20779820-20779868
>Gm09:20782330-20782497
>Gm09:20782885-20782915
>Gm09:20784673-20784707
>Gm09:20785260-20785457
>Gm09:20787175-20787279
>Gm09:20787743-20787859
>Gm09:20787971-20788317
>Gm09:20788758-20788804
>Gm09:20789061-20789321
>Gm09:20789399-20789497
>Gm09:20793111-20793511
>Gm09:20795332-20795366
>Gm09:20796700-20796754
>Gm09:20797010-20797062
>Gm09:20797414-20797538
>Gm09:20799594-20799636
>Gm09:20799663-20799759
>Gm09:20800940-20801069
>Gm09:20801190-20801267
>Gm09:20801370-20801466
>Gm09:20801523-20801680
>Gm09:20801764-20801842
>Gm09:20801875-20802333
>Gm09:20802520-20802575
>Gm09:20803747-20803801
>Gm09:20803890-20803932
>Gm09:20808464-20808596
>Gm09:20808821-20810237
>Gm09:20810366-20810602
>Gm09:20810682-20810784
>Gm09:20810836-20811105
>Gm09:20811464-20811757
>Gm09:20811797-20811888
>Gm09:20811948-20812090
>Gm09:20812165-20812215
>Gm09:20812420-20812507
>Gm09:20812547-20812661
>Gm09:20812677-20813024
>Gm09:20813148-20813335
>Gm09:20813416-20813543
>Gm09:20813633-20813855
>Gm09:20813937-20814137
>Gm09:20814222-20814520
>Gm09:20814688-20815051
>Gm09:20815219-20815658
>Gm09:20815718-20815884
>Gm09:20816036-20816200
>Gm09:20816515-20816616
>Gm09:20816918-20816974
>Gm09:20817014-20817088
>Gm09:20818148-20818280
>Gm09:20818576-20818612
>Gm09:20818656-20818688
>Gm09:20822254-20822282
>Gm09:20825830-20825899
>Gm09:20828785-20828827
>Gm09:20828876-20828933
>Gm09:20830174-20830290
>Gm09:20834715-20834760
>Gm09:20836024-20836173
>Gm09:20836771-20836806
>Gm09:20836913-20836980
>Gm09:20837283-20837362
>Gm09:20838308-20838412
>Gm09:20838556-20838631
>Gm09:20838897-20839102
>Gm09:20840800-20840883
>Gm09:20842099-20842330
>Gm09:20842378-20842525
>Gm09:20843334-20843468
>Gm09:20843823-20844027
>Gm09:20844105-20844156
>Gm09:20844163-20844269
>Gm09:20846920-20846961
>Gm09:20848317-20848374
>Gm09:20848450-20848508
>Gm09:20851258-20851459
>Gm09:20851491-20851530
>Gm09:20858448-20858474
>Gm09:20860214-20860351
>Gm09:20860487-20860792
>Gm09:20860875-20860920
>Gm09:20861725-20861777
>Gm09:20863785-20863861
>Gm09:20864412-20864464
>Gm09:20864677-20864730
>Gm09:20865991-20866006
>Gm09:20867265-20867344
>Gm09:20868078-20868168
>Gm09:20871039-20871114
>Gm09:20872682-20873122
>Gm09:20874995-20875145
>Gm09:20875192-20875248
>Gm09:20875361-20875431
>Gm09:20875705-20875849
>Gm09:20875874-20878121
>Gm09:20878205-20878221
>Gm09:20878321-20879546
>Gm09:20879962-20884648
>Gm09:20884796-20885063
>Gm09:20887844-20887965
>Gm09:20889124-20890373
>Gm09:20890401-20892190
>Gm09:20892225-20892568
>Gm09:20892646-20896145
>Gm09:20896174-20897288
>Gm09:20897337-20897428
>Gm09:20897645-20897703
>Gm09:20897739-20897896
>Gm09:20898037-20898139
>Gm09:20898184-20898252
>Gm09:20899129-20899179
>Gm09:20899864-20899938
>Gm09:20899985-20900136
>Gm09:20900925-20900960
>Gm09:20901704-20901750
>Gm09:20901844-20902310
>Gm09:20902345-20902686
>Gm09:20902972-20903462
>Gm09:20903637-20907513
>Gm09:20907696-20907780
>Gm09:20907831-20907911
>Gm09:20908540-20912469
>Gm09:20912498-20913671
>Gm09:20919029-20919103
>Gm09:20919589-20919633
>Gm09:20920953-20921108
>Gm09:20921313-20921395
>Gm09:20922799-20928192
>Gm09:20928888-20929177
>Gm09:20929206-20929634
>Gm09:20929983-20930009
>Gm09:20930113-20930355
>Gm09:20930422-20930464
>Gm09:20930509-20930660
>Gm09:20930705-20930743
>Gm09:20930796-20930880
>Gm09:20930927-20931169
>Gm09:20931394-20931581
>Gm09:20931750-20931849
>Gm09:20931956-20932053
>Gm09:20932124-20932299
>Gm09:20932355-20932449
>Gm09:20932511-20932556
>Gm09:20932655-20932682
>Gm09:20932743-20932804
>Gm09:20932919-20932990
>Gm09:20933112-20933367
>Gm09:20933412-20935316
>Gm09:20935625-20938772
>Gm09:20938811-20947685
>Gm09:20947764-20948209
>Gm09:20948327-20951291
>Gm09:20951323-20951763
>Gm09:20951841-20951972
>Gm09:20952090-20952127
>Gm09:20952165-20952624
>Gm09:20952665-20952736
>Gm09:20952770-20952960
>Gm09:20953185-20953218
>Gm09:20953267-20953354
>Gm09:20953587-20953647
>Gm09:20953713-20953859
>Gm09:20954047-20954076
>Gm09:20954192-20954250
>Gm09:20955245-20955282
>Gm09:20955523-20955563
>Gm09:20955606-20957369
>Gm09:20957450-20957561
>Gm09:20957613-20957684
>Gm09:20957729-20957805
>Gm09:20957935-20958031
>Gm09:20958079-20958256
>Gm09:20958424-20960609
>Gm09:20960716-20960768
>Gm09:20960996-20961181
>Gm09:20961330-20961389
>Gm09:20961485-20961531
>Gm09:20961776-20961811
>Gm09:20961889-20961920
>Gm09:20961953-20962145
>Gm09:20962221-20962282
>Gm09:20962352-20962606
>Gm09:20962777-20962873
>Gm09:20963035-20963138
>Gm09:20963309-20964526
>Gm09:20964754-20969165
>Gm09:20969205-20969304
>Gm09:20969394-20970330
>Gm09:20970469-20971208
>Gm09:20971332-20971541
>Gm09:20971809-20971858
>Gm09:20972143-20972177
>Gm09:20972386-20973313
>Gm09:20973606-20973747
>Gm09:20973845-20974097
>Gm09:20974326-20974377
>Gm09:20974443-20974487
>Gm09:20974672-20974721
>Gm09:20975899-20975955
>Gm09:20976082-20976219
>Gm09:20976394-20976528
>Gm09:20976573-20976648
>Gm09:20977033-20977058
>Gm09:20977310-20977346
>Gm09:20977393-20977452
>Gm09:20977587-20977758
>Gm09:20977902-20978091
>Gm09:20980776-20980828
>Gm09:20980907-20980948
>Gm09:20980984-20984867
>Gm09:20985730-20985866
>Gm09:20987126-20987878
>Gm09:20987904-20989870
>Gm09:20990269-20990321
>Gm09:20991003-20991103
>Gm09:20991483-20991789
>Gm09:20993880-20993949
>Gm09:20994629-20995027
>Gm09:20995068-21002621
>Gm09:21002673-21006249
>Gm09:21006295-21006453
>Gm09:21006589-21010603
>Gm09:21010650-21015656
>Gm09:21017982-21022644
>Gm09:21022677-21023215
>Gm09:21023248-21024310
>Gm09:21026692-21027318
>Gm09:21028202-21028242
>Gm09:21028992-21029028
>Gm09:21029063-21029199
>Gm09:21029708-21029837
>Gm09:21029912-21029946
>Gm09:21029983-21030435
>Gm09:21031373-21031429
>Gm09:21031792-21031856
>Gm09:21037032-21037166
>Gm09:21037262-21037466
>Gm09:21050558-21051188
>Gm09:21051904-21051944
>Gm09:21052715-21052768
>Gm09:21052988-21053230
>Gm09:21053973-21054429
>Gm09:21054994-21055292
>Gm09:21056131-21056170
>Gm09:21056324-21056390
>Gm09:21056427-21056545
>Gm09:21056602-21056705
>Gm09:21057024-21058289
>Gm09:21058472-21058557
>Gm09:21059875-21062095
>Gm09:21062161-21062424
>Gm09:21062492-21062582
>Gm09:21062642-21062940
>Gm09:21063003-21063355
>Gm09:21063387-21063436
>Gm09:21063478-21063864
>Gm09:21064374-21064510
>Gm09:21064794-21064875
>Gm09:21065308-21065349
>Gm09:21065394-21065431
>Gm09:21065545-21065600
>Gm09:21065663-21065695
>Gm09:21065876-21066434
>Gm09:21066459-21066506
>Gm09:21066574-21069669
>Gm09:21069711-21069857
>Gm09:21069908-21071506
>Gm09:21071682-21071770
>Gm09:21077312-21077351
>Gm09:21091331-21091429
>Gm09:21093296-21093526
>Gm09:21093618-21106920
>Gm09:21107020-21108877
>Gm09:21108909-21109111
>Gm09:21109420-21114262
>Gm09:21114319-21114375
>Gm09:21114863-21114935
>Gm09:21115576-21115637
>Gm09:21116838-21116873
>Gm09:21117670-21121130
>Gm09:21121801-21121862
>Gm09:21122789-21122862
>Gm09:21124616-21125192
>Gm09:21125217-21125339
>Gm09:21125394-21125425
>Gm09:21126127-21126167
>Gm09:21126728-21126866
>Gm09:21130994-21131372
>Gm09:21133833-21133888
>Gm09:21134321-21134444
>Gm09:21140631-21140744
>Gm09:21141064-21141228
>Gm09:21141988-21143350
>Gm09:21143659-21143778
>Gm09:21144199-21144273
>Gm09:21144423-21144626
>Gm09:21144701-21144823
>Gm09:21144864-21145031
>Gm09:21145509-21145549
>Gm09:21145665-21145706
>Gm09:21146321-21146356
>Gm09:21146539-21146691
>Gm09:21146806-21146852
>Gm09:21147090-21147271
>Gm09:21148833-21148889
>Gm09:21148991-21149075
>Gm09:21149282-21149419
>Gm09:21149550-21149583
>Gm09:21149766-21149808
>Gm09:21149833-21150034
>Gm09:21150890-21150916
>Gm09:21151369-21151415
>Gm09:21151930-21152139
>Gm09:21152602-21152633
>Gm09:21152731-21152887
>Gm09:21153087-21153317
>Gm09:21153371-21153487
>Gm09:21153534-21154323
>Gm09:21154399-21154450
>Gm09:21154482-21154561
>Gm09:21154622-21154786
>Gm09:21155179-21155209
>Gm09:21155258-21155307
>Gm09:21155408-21155447
>Gm09:21155488-21155540
>Gm09:21155716-21155768
>Gm09:21156022-21156980
>Gm09:21159896-21161619
>Gm09:21162860-21163004
>Gm09:21163162-21163197
>Gm09:21163323-21163472
>Gm09:21163613-21163881
>Gm09:21164053-21164095
>Gm09:21164290-21164315
>Gm09:21164423-21164499
>Gm09:21164549-21165505
>Gm09:21165549-21167213
>Gm09:21167476-21167702
>Gm09:21169210-21169436
>Gm09:21169481-21169524
>Gm09:21169848-21169897
>Gm09:21170026-21170253
>Gm09:21170372-21172780
>Gm09:21173600-21173653
>Gm09:21175641-21175925
>Gm09:21175997-21176145
>Gm09:21176253-21176386
>Gm09:21177185-21177399
>Gm09:21177709-21177914
>Gm09:21177965-21177999
>Gm09:21178070-21178143
>Gm09:21178213-21178283
>Gm09:21178388-21178966
>Gm09:21179026-21179410
>Gm09:21179694-21179900
>Gm09:21179937-21180324
>Gm09:21180360-21180744
>Gm09:21180773-21180809
>Gm09:21181067-21181737
>Gm09:21181808-21182280
>Gm09:21182329-21182635
>Gm09:21182780-21182849
>Gm09:21183124-21183211
>Gm09:21183325-21183712
>Gm09:21184002-21184036
>Gm09:21184424-21184597
>Gm09:21184654-21184706
>Gm09:21184869-21186835
>Gm09:21186915-21206221
>Gm09:21206301-21207147
>Gm09:21207189-21207253
>Gm09:21207336-21207655
>Gm09:21207688-21207905
>Gm09:21207965-21208088
>Gm09:21208163-21209149
>Gm09:21209215-21212580
>Gm09:21212610-21213220
>Gm09:21213278-21213345
>Gm09:21213391-21215699
>Gm09:21215771-21216938
>Gm09:21216993-21222527
>Gm09:21222563-21223908
>Gm09:21223940-21225066
>Gm09:21225087-21225309
>Gm09:21225383-21228100
>Gm09:21228139-21228632
>Gm09:21229074-21229161
>Gm09:21230142-21231701
>Gm09:21232402-21232486
>Gm09:21233489-21233591
>Gm09:21233619-21233687
>Gm09:21235342-21235374
>Gm09:21235549-21235614
>Gm09:21236295-21236343
>Gm09:21236487-21236526
>Gm09:21236552-21236587
>Gm09:21237897-21238363
>Gm09:21240515-21240675
>Gm09:21240847-21240981
>Gm09:21242081-21242267
>Gm09:21242340-21242527
>Gm09:21243975-21244047
>Gm09:21244525-21244559
>Gm09:21245383-21245511
>Gm09:21245582-21245642
>Gm09:21246991-21247047
>Gm09:21247094-21247309
>Gm09:21247361-21248262
>Gm09:21248293-21251137
>Gm09:21251222-21251236
>Gm09:21251344-21259739
>Gm09:21259771-21259939
>Gm09:21260018-21260121
>Gm09:21260227-21260327
>Gm09:21260407-21265210
>Gm09:21265272-21267747
>Gm09:21267799-21268959
>Gm09:21269000-21272285
>Gm09:21272338-21272367
>Gm09:21272490-21273807
>Gm09:21273838-21273973
>Gm09:21274150-21274199
>Gm09:21274276-21274449
>Gm09:21274565-21274904
>Gm09:21275004-21275116
>Gm09:21275210-21275502
>Gm09:21275698-21275731
>Gm09:21276243-21276452
>Gm09:21276541-21277675
>Gm09:21277789-21278241
>Gm09:21278354-21279672
>Gm09:21279832-21281220
>Gm09:21281329-21281598
>Gm09:21281671-21281710
>Gm09:21281786-21282717
>Gm09:21284089-21284105
>Gm09:21284270-21285122
>Gm09:21285666-21286375
>Gm09:21286418-21289184
>Gm09:21289251-21290371
>Gm09:21290400-21293448
>Gm09:21293597-21293625
>Gm09:21296283-21296469
>Gm09:21296551-21296628
>Gm09:21296708-21296759
>Gm09:21297086-21297457
>Gm09:21297506-21297663
>Gm09:21297717-21298152
>Gm09:21298279-21298499
>Gm09:21299122-21299151
>Gm09:21299797-21300019
>Gm09:21300132-21301424
>Gm09:21301454-21304708
>Gm09:21304755-21304820
>Gm09:21304929-21306509
>Gm09:21307026-21307095
>Gm09:21307425-21307460
>Gm09:21308282-21309655
>Gm09:21309673-21309769
>Gm09:21310825-21311351
>Gm09:21311397-21311756
>Gm09:21315578-21315701
>Gm09:21317306-21317347
>Gm09:21321436-21321498
>Gm09:21321727-21321772
>Gm09:21321824-21322209
>Gm09:21322404-21322469
>Gm09:21322963-21323047
>Gm09:21324054-21324163
>Gm09:21325811-21325844
>Gm09:21326238-21326284
>Gm09:21326425-21326475
>Gm09:21326682-21326719
>Gm09:21327823-21327905
>Gm09:21333146-21333178
>Gm09:21333587-21333634
>Gm09:21334928-21336424
>Gm09:21336454-21372396
>Gm09:21372435-21374803
>Gm09:21375453-21375502
>Gm09:21375841-21375945
>Gm09:21377587-21377643
>Gm09:21378083-21378241
>Gm09:21378322-21379131
>Gm09:21379231-21379895
>Gm09:21379934-21381170
>Gm09:21381696-21381745
>Gm09:21384830-21384943
>Gm09:21386338-21386503
>Gm09:21386569-21386696
>Gm09:21387210-21387418
>Gm09:21387456-21387660
>Gm09:21387730-21387826
>Gm09:21387898-21388064
>Gm09:21388293-21388344
>Gm09:21388495-21388588
>Gm09:21389000-21389143
>Gm09:21389217-21389294
>Gm09:21389363-21389477
>Gm09:21389545-21389657
>Gm09:21389704-21399289
>Gm09:21399481-21399572
>Gm09:21399639-21399914
>Gm09:21400220-21400627
>Gm09:21401437-21402342
>Gm09:21402480-21403972
>Gm09:21404001-21404776
>Gm09:21404795-21412448
>Gm09:21412482-21432920
>Gm09:21432966-21446915
>Gm09:21446951-21448885
>Gm09:21448926-21449582
>Gm09:21449635-21455056
>Gm09:21455110-21455466
>Gm09:21455491-21467385
>Gm09:21467489-21468804
>Gm09:21472827-21478877
>Gm09:21478977-21550662
>Gm09:21551076-21573298
>Gm09:21573330-21576138
>Gm09:21576193-21595972
>Gm09:21596107-21597522
>Gm09:21598506-21625248
>Gm09:21625281-21627247
>Gm09:21627294-21627953
>Gm09:21628017-21634551
>Gm09:21634584-21637969
>Gm09:21637996-21667404
>Gm09:21667436-21672032
>Gm09:21672070-21673743
>Gm09:21673843-21677255
>Gm09:21677355-21678798
>Gm09:21679053-21680444
>Gm09:21681199-21682407
>Gm09:21684432-21710161
>Gm09:21710199-21713358
>Gm09:21713396-21720808
>Gm09:21720837-21722710
>Gm09:21722763-21723946
>Gm09:21724195-21724276
>Gm09:21726403-21726545
>Gm09:21727023-21727052
>Gm09:21727154-21727215
>Gm09:21729736-21741262
>Gm09:21741978-21742965
>Gm09:21743876-21747388
>Gm09:21747415-21748185
>Gm09:21748220-21748389
>Gm09:21748459-21763003
>Gm09:21763059-21764578
>Gm09:21764624-21769750
>Gm09:21772396-21772951
>Gm09:21772992-21773466
>Gm09:21773912-21773988
>Gm09:21776296-21776343
>Gm09:21778277-21778309
>Gm09:21778530-21778660
>Gm09:21778730-21778774
>Gm09:21780876-21780956
>Gm09:21781024-21781070
>Gm09:21781943-21782427
>Gm09:21783533-21785863
>Gm09:21785919-21793747
>Gm09:21793956-21802812
>Gm09:21802970-21810871
>Gm09:21810931-21817569
>Gm09:21817601-21850711
>Gm09:21850743-21884220
>Gm09:21884253-21891595
>Gm09:21891639-21933918
>Gm09:21935180-21942557
>Gm09:21942657-21949623
>Gm09:21949929-21951623
>Gm09:21952493-21953093
>Gm09:21953643-21954898
>Gm09:21955042-21957609
>Gm09:21958466-21961297
>Gm09:21961418-21974835
>Gm09:21974868-21979472
>Gm09:21981405-21981552
>Gm09:21981621-21982476
>Gm09:21983975-21984545
>Gm09:21987445-21989273
>Gm09:21989953-21989978
>Gm09:21990039-21990075
>Gm09:21990236-21990381
>Gm09:21990426-21990507
>Gm09:21990548-21991332
>Gm09:21991864-21996115
>Gm09:21996193-21996236
>Gm09:21997027-22025321
>Gm09:22025391-22026339
>Gm09:22026396-22028068
>Gm09:22028112-22054065
>Gm09:22056774-22056829
>Gm09:22057340-22059117
>Gm09:22059267-22059322
>Gm09:22059541-22059583
>Gm09:22059767-22059851
>Gm09:22060345-22060410
>Gm09:22060574-22061043
>Gm09:22063498-22063565
>Gm09:22065178-22069531
>Gm09:22069697-22072093
>Gm09:22072649-22073542
>Gm09:22073669-22078499
>Gm09:22079325-22079353
>Gm09:22079388-22079991
>Gm09:22080292-22080907
>Gm09:22081413-22083644
>Gm09:22083728-22083763
>Gm09:22090570-22091348
>Gm09:22091712-22093542
>Gm09:22093715-22094657
>Gm09:22094804-22096222
>Gm09:22097722-22097884
>Gm09:22097918-22100105
>Gm09:22100384-22101494
>Gm09:22101630-22102894
>Gm09:22102994-22105677
>Gm09:22105761-22124728
>Gm09:22125286-22131236
>Gm09:22131336-22144821
>Gm09:22144992-22146758
>Gm09:22147007-22148384
>Gm09:22149019-22149650
>Gm09:22150779-22151618
>Gm09:22155669-22156913
>Gm09:22157086-22157100
>Gm09:22157344-22157891
>Gm09:22158010-22159115
>Gm09:22160769-22162533
>Gm09:22162641-22163565
>Gm09:22164592-22174739
>Gm09:22174917-22176102
>Gm09:22177487-22179167
>Gm09:22179244-22179289
>Gm09:22181517-22183062
>Gm09:22183093-22183229
>Gm09:22184361-22185075
>Gm09:22186028-22186042
>Gm09:22186049-22186240
>Gm09:22187055-22188715
>Gm09:22189058-22191882
>Gm09:22191938-22193553
>Gm09:22193597-22193670
>Gm09:22193851-22196297
>Gm09:22196412-22199388
>Gm09:22199432-22205195
>Gm09:22205269-22207362
>Gm09:22207415-22207587
>Gm09:22207681-22207732
>Gm09:22207770-22208337
>Gm09:22208378-22208497
>Gm09:22208537-22208585
>Gm09:22208668-22208705
>Gm09:22208779-22210716
>Gm09:22212386-22212580
>Gm09:22212610-22214567
>Gm09:22214602-22214890
>Gm09:22214942-22233631
>Gm09:22233708-22234201
>Gm09:22234256-22238800
>Gm09:22238832-22248365
>Gm09:22248819-22248863
>Gm09:22248958-22249025
>Gm09:22249333-22249369
>Gm09:22249446-22249500
>Gm09:22250033-22250077
>Gm09:22250175-22250241
>Gm09:22250491-22250555
>Gm09:22250778-22250838
>Gm09:22250962-22251076
>Gm09:22251152-22251179
>Gm09:22251250-22251405
>Gm09:22251491-22251560
>Gm09:22251669-22252234
>Gm09:22252265-22252305
>Gm09:22253319-22253623
>Gm09:22253687-22254189
>Gm09:22254277-22254444
>Gm09:22254508-22265220
>Gm09:22265232-22304939
>Gm09:22305048-22305651
>Gm09:22305735-22305865
>Gm09:22305893-22305922
>Gm09:22305965-22306299
>Gm09:22306365-22307129
>Gm09:22307235-22307355
>Gm09:22307382-22308196
>Gm09:22308265-22309401
>Gm09:22309429-22310068
>Gm09:22310126-22312029
>Gm09:22312077-22312358
>Gm09:22312463-22312550
>Gm09:22312579-22313010
>Gm09:22313047-22313635
>Gm09:22313690-22313772
>Gm09:22313842-22314661
>Gm09:22314707-22316260
>Gm09:22316427-22316459
>Gm09:22316606-22317266
>Gm09:22317361-22317500
>Gm09:22317699-22317767
>Gm09:22317897-22318193
>Gm09:22318268-22318400
>Gm09:22318486-22318583
>Gm09:22318634-22320216
>Gm09:22320489-22321098
>Gm09:22321241-22321359
>Gm09:22321469-22322213
>Gm09:22322289-22322899
>Gm09:22322930-22323196
>Gm09:22323222-22347793
>Gm09:22347807-22367220
>Gm09:22367320-22380946
>Gm09:22381001-22381022
>Gm09:22381122-22399399
>Gm09:22399408-22466793
>Gm09:22470244-22471450
>Gm09:22471479-22471657
>Gm09:22471943-22479836
>Gm09:22479887-22482746
>Gm09:22482764-22491319
>Gm09:22491352-22500099
>Gm09:22500162-22501992
>Gm09:22502354-22504812
>Gm09:22504839-22506121
>Gm09:22506173-22506293
>Gm09:22506355-22506454
>Gm09:22506517-22506955
>Gm09:22506998-22507192
>Gm09:22507275-22508780
>Gm09:22508804-22549157
>Gm09:22549194-22549822
>Gm09:22549864-22551445
>Gm09:22551478-22553077
>Gm09:22553100-22557323
>Gm09:22557359-22558637
>Gm09:22558673-22571720
>Gm09:22571762-22582162
>Gm09:22582250-22582687
>Gm09:22582803-22582991
>Gm09:22583124-22583359
>Gm09:22583410-22597289
>Gm09:22597336-22598424
>Gm09:22598486-22599067
>Gm09:22599168-22599597
>Gm09:22599711-22599756
>Gm09:22599938-22600009
>Gm09:22600140-22600634
>Gm09:22600668-22601227
>Gm09:22601420-22601537
>Gm09:22601626-22601835
>Gm09:22602048-22604017
>Gm09:22604048-22612154
>Gm09:22612285-22612359
>Gm09:22612390-22613733
>Gm09:22613775-22614843
>Gm09:22614868-22616221
>Gm09:22616243-22616366
>Gm09:22616520-22616558
>Gm09:22616660-22616947
>Gm09:22616998-22627998
>Gm09:22628098-22641566
>Gm09:22641620-22644492
>Gm09:22644523-22684479
>Gm09:22684702-22700472
>Gm09:22700496-22702320
>Gm09:22702352-22704546
>Gm09:22704637-22705723
>Gm09:22705757-22706258
>Gm09:22706293-22706508
>Gm09:22706571-22706634
>Gm09:22706688-22712080
>Gm09:22712129-22712261
>Gm09:22712296-22712781
>Gm09:22712825-22712916
>Gm09:22713030-22713171
>Gm09:22713255-22713376
>Gm09:22713450-22713603
>Gm09:22713650-22713921
>Gm09:22713976-22714020
>Gm09:22714108-22715473
>Gm09:22715501-22715568
>Gm09:22715608-22717094
>Gm09:22717166-22735574
>Gm09:22735608-22737927
>Gm09:22738052-22738845
>Gm09:22739034-22739108
>Gm09:22739149-22740300
>Gm09:22740325-22740477
>Gm09:22740520-22740869
>Gm09:22740911-22743529
>Gm09:22743626-22745213
>Gm09:22745239-22745512
>Gm09:22745538-22746398
>Gm09:22746431-22747087
>Gm09:22747133-22747590
>Gm09:22747632-22748220
>Gm09:22748264-22749871
>Gm09:22749993-22750329
>Gm09:22750372-22750401
>Gm09:22750485-22751868
>Gm09:22751932-22755606
>Gm09:22755683-22760339
>Gm09:22760346-22760713
>Gm09:22760792-22762594
>Gm09:22762616-22767471
>Gm09:22767758-22767860
>Gm09:22767967-22768040
>Gm09:22768213-22768421
>Gm09:22768482-22768520
>Gm09:22768868-22768985
>Gm09:22769074-22769660
>Gm09:22769727-22770927
>Gm09:22770956-22771555
>Gm09:22771593-22774566
>Gm09:22774911-22775722
>Gm09:22775822-22791184
>Gm09:22791289-22804399
>Gm09:22804439-22806940
>Gm09:22807099-22814181
>Gm09:22814217-22814380
>Gm09:22814408-22819790
>Gm09:22819989-22821043
>Gm09:22821075-22821113
>Gm09:22821152-22821465
>Gm09:22821647-22821693
>Gm09:22821864-22821947
>Gm09:22822180-22822211
>Gm09:22826664-22827020
>Gm09:22827235-22827269
>Gm09:22827298-22827336
>Gm09:22830490-22830504
>Gm09:22830842-22830871
>Gm09:22832128-22834260
>Gm09:22834299-22834366
>Gm09:22834488-22834682
>Gm09:22834711-22845246
>Gm09:22845274-22845547
>Gm09:22845629-22846283
>Gm09:22846332-22846402
>Gm09:22846425-22846650
>Gm09:22846713-22846768
>Gm09:22846824-22847237
>Gm09:22847328-22855764
>Gm09:22855832-22857506
>Gm09:22857562-22857818
>Gm09:22857937-22858051
>Gm09:22858127-22858668
>Gm09:22859025-22859104
>Gm09:22859329-22859861
>Gm09:22859894-22860066
>Gm09:22860147-22860273
>Gm09:22860794-22860912
>Gm09:22861291-22861399
>Gm09:22861489-22861535
>Gm09:22861984-22862032
>Gm09:22862461-22863655
>Gm09:22864010-22864065
>Gm09:22864210-22864270
>Gm09:22864586-22864661
>Gm09:22865045-22865105
>Gm09:22865195-22866838
>Gm09:22866917-22867833
>Gm09:22867869-22867895
>Gm09:22867948-22876743
>Gm09:22877057-22878483
>Gm09:22878698-22878888
>Gm09:22879114-22879198
>Gm09:22879513-22879631
>Gm09:22884324-22884411
>Gm09:22884928-22885424
>Gm09:22885486-22886790
>Gm09:22890073-22891418
>Gm09:22892396-22892553
>Gm09:22898496-22898691
>Gm09:22898724-22898767
>Gm09:22898846-22898883
>Gm09:22899827-22900024
>Gm09:22900311-22900463
>Gm09:22900626-22900719
>Gm09:22900816-22901046
>Gm09:22903923-22903969
>Gm09:22904763-22904972
>Gm09:22905096-22905379
>Gm09:22905440-22906314
>Gm09:22906339-22906589
>Gm09:22906795-22906834
>Gm09:22906981-22907097
>Gm09:22907138-22908557
>Gm09:22909214-22909321
>Gm09:22909391-22909464
>Gm09:22911138-22911211
>Gm09:22911262-22911322
>Gm09:22911546-22911710
>Gm09:22911739-22911788
>Gm09:22912068-22912091
>Gm09:22912390-22912420
>Gm09:22912483-22912517
>Gm09:22913161-22913214
>Gm09:22914598-22914643
>Gm09:22917054-22917102
>Gm09:22922568-22922617
>Gm09:22923760-22923789
>Gm09:22926632-22926969
>Gm09:22929723-22929967
>Gm09:22930093-22930273
>Gm09:22930318-22931820
>Gm09:22931867-22931941
>Gm09:22932071-22932483
>Gm09:22932540-22933390
>Gm09:22933433-22933522
>Gm09:22933724-22933752
>Gm09:22933857-22934052
>Gm09:22934107-22934221
>Gm09:22934399-22934527
>Gm09:22934797-22935039
>Gm09:22935183-22935310
>Gm09:22935499-22935571
>Gm09:22935952-22935985
>Gm09:22936836-22936888
>Gm09:22937218-22937243
>Gm09:22937534-22937577
>Gm09:22937696-22937718
>Gm09:22937748-22938393
>Gm09:22938484-22938537
>Gm09:22941032-22941119
>Gm09:22941960-22943217
>Gm09:22944588-22944682
>Gm09:22944851-22944905
>Gm09:22945384-22945483
>Gm09:22946097-22947984
>Gm09:22949688-22949871
>Gm09:22949906-22950366
>Gm09:22950486-22951314
>Gm09:22951366-22951441
>Gm09:22951537-22966190
>Gm09:22966224-22966385
>Gm09:22966426-22966580
>Gm09:22966633-22968356
>Gm09:22968383-22970659
>Gm09:22970706-22970804
>Gm09:22971062-22971115
>Gm09:22971172-22971253
>Gm09:22971311-22971371
>Gm09:22971572-22971937
>Gm09:22971973-22972033
>Gm09:22972074-22972227
>Gm09:22972483-22972522
>Gm09:22972621-22974020
>Gm09:22974143-22974313
>Gm09:22974389-22974593
>Gm09:22974868-22974923
>Gm09:22974954-22974992
>Gm09:22975051-22975186
>Gm09:22975403-22975431
>Gm09:22975454-22975525
>Gm09:22975641-22975753
>Gm09:22975798-22976003
>Gm09:22976104-22976286
>Gm09:22976401-22976900
>Gm09:22977030-22977908
>Gm09:22977933-22978296
>Gm09:22978352-22978448
>Gm09:22978514-22978675
>Gm09:22979548-22979605
>Gm09:22979763-22979824
>Gm09:22980050-22980177
>Gm09:22980790-22980878
>Gm09:22981100-22990016
>Gm09:22990232-22990321
>Gm09:22990360-23003159
>Gm09:23003197-23003259
>Gm09:23003328-23003408
>Gm09:23003601-23003729
>Gm09:23003789-23003859
>Gm09:23003992-23004293
>Gm09:23004370-23004412
>Gm09:23004447-23004497
>Gm09:23005350-23013170
>Gm09:23013182-23022772
>Gm09:23022876-23024103
>Gm09:23025118-23026636
>Gm09:23026706-23026801
>Gm09:23026920-23026951
>Gm09:23027039-23027093
>Gm09:23027730-23046428
>Gm09:23048843-23048902
>Gm09:23049637-23049679
>Gm09:23050242-23050297
>Gm09:23051017-23051125
>Gm09:23051420-23051557
>Gm09:23052235-23052280
>Gm09:23053097-23053153
>Gm09:23053996-23054092
>Gm09:23054222-23054316
>Gm09:23055104-23055193
>Gm09:23055441-23055509
>Gm09:23056032-23056133
>Gm09:23057652-23057716
>Gm09:23058913-23059010
>Gm09:23060025-23060175
>Gm09:23060233-23060703
>Gm09:23062058-23062265
>Gm09:23062309-23062507
>Gm09:23062748-23062776
>Gm09:23063133-23063165
>Gm09:23068976-23069062
>Gm09:23069766-23069814
>Gm09:23069867-23070003
>Gm09:23072103-23072187
>Gm09:23077199-23077241
>Gm09:23077875-23077905
>Gm09:23080734-23080773
>Gm09:23080892-23080924
>Gm09:23081057-23081103
>Gm09:23081257-23081324
>Gm09:23081395-23081430
>Gm09:23081774-23081806
>Gm09:23083121-23083296
>Gm09:23084467-23084547
>Gm09:23085254-23085343
>Gm09:23085399-23085603
>Gm09:23085890-23085956
>Gm09:23086790-23086990
>Gm09:23087195-23087869
>Gm09:23087903-23088128
>Gm09:23088256-23088306
>Gm09:23088435-23088484
>Gm09:23088521-23088771
>Gm09:23088864-23104266
>Gm09:23104386-23111314
>Gm09:23111340-23112695
>Gm09:23112883-23113055
>Gm09:23113094-23113154
>Gm09:23113332-23113404
>Gm09:23113556-23113911
>Gm09:23113991-23114139
>Gm09:23114398-23114628
>Gm09:23114696-23114799
>Gm09:23114990-23116021
>Gm09:23116148-23116991
>Gm09:23117237-23117283
>Gm09:23117608-23117682
>Gm09:23117837-23117885
>Gm09:23117927-23117957
>Gm09:23118126-23118189
>Gm09:23118702-23118947
>Gm09:23119243-23119438
>Gm09:23119545-23119621
>Gm09:23119646-23119780
>Gm09:23119925-23120858
>Gm09:23120935-23124410
>Gm09:23124451-23126410
>Gm09:23126431-23127201
>Gm09:23127238-23127501
>Gm09:23127542-23128262
>Gm09:23128319-23128859
>Gm09:23128926-23138991
>Gm09:23139026-23147991
>Gm09:23148035-23152876
>Gm09:23152985-23153064
>Gm09:23153207-23153250
>Gm09:23153384-23153449
>Gm09:23153596-23153751
>Gm09:23153783-23154210
>Gm09:23154236-23156215
>Gm09:23156284-23156359
>Gm09:23156441-23156729
>Gm09:23156787-23157097
>Gm09:23157225-23157406
>Gm09:23157433-23157517
>Gm09:23157556-23157807
>Gm09:23157968-23158186
>Gm09:23158238-23158268
>Gm09:23158352-23158624
>Gm09:23159197-23159229
>Gm09:23159311-23159670
>Gm09:23159952-23160066
>Gm09:23160143-23162188
>Gm09:23162233-23176966
>Gm09:23177011-23178669
>Gm09:23178881-23178919
>Gm09:23178999-23181477
>Gm09:23181502-23182737
>Gm09:23182910-23183452
>Gm09:23183646-23183776
>Gm09:23183887-23183973
>Gm09:23184045-23184593
>Gm09:23184647-23184782
>Gm09:23184987-23185022
>Gm09:23185224-23186124
>Gm09:23186190-23186645
>Gm09:23186804-23187548
>Gm09:23187601-23187895
>Gm09:23190055-23190128
>Gm09:23191055-23191501
>Gm09:23192304-23216926
>Gm09:23217458-23217498
>Gm09:23218953-23218992
>Gm09:23219073-23219121
>Gm09:23220992-23226542
>Gm09:23226961-23226976
>Gm09:23236694-23236796
>Gm09:23237161-23237269
>Gm09:23237366-23237553
>Gm09:23237872-23237952
>Gm09:23240788-23240831
>Gm09:23243257-23243291
>Gm09:23243744-23243932
>Gm09:23244043-23244162
>Gm09:23244359-23244442
>Gm09:23244506-23244574
>Gm09:23244646-23244743
>Gm09:23244893-23245004
>Gm09:23245549-23245641
>Gm09:23246310-23246397
>Gm09:23246523-23246554
>Gm09:23247108-23247204
>Gm09:23247250-23247327
>Gm09:23247353-23247412
>Gm09:23247666-23247742
>Gm09:23247858-23247890
>Gm09:23248060-23248309
>Gm09:23248422-23248497
>Gm09:23249027-23249094
>Gm09:23250874-23250900
>Gm09:23252233-23252314
>Gm09:23252436-23252478
>Gm09:23252539-23252581
>Gm09:23254337-23254417
>Gm09:23254463-23254549
>Gm09:23255235-23255295
>Gm09:23256470-23256517
>Gm09:23257184-23258186
>Gm09:23258204-23268861
>Gm09:23269476-23269536
>Gm09:23272004-23272095
>Gm09:23272394-23272448
>Gm09:23272572-23272758
>Gm09:23276431-23276465
>Gm09:23276790-23276948
>Gm09:23277319-23277437
>Gm09:23277482-23277522
>Gm09:23277591-23298133
>Gm09:23298167-23309065
>Gm09:23309311-23309567
>Gm09:23309629-23309669
>Gm09:23309704-23309838
>Gm09:23309941-23310104
>Gm09:23310132-23310305
>Gm09:23310341-23310536
>Gm09:23310670-23310828
>Gm09:23310898-23310955
>Gm09:23310989-23311034
>Gm09:23311516-23311573
>Gm09:23313715-23314279
>Gm09:23315428-23315887
>Gm09:23315906-23316083
>Gm09:23316124-23316161
>Gm09:23316384-23316425
>Gm09:23316542-23316688
>Gm09:23316966-23317279
>Gm09:23317450-23317626
>Gm09:23317650-23321157
>Gm09:23321208-23321366
>Gm09:23321394-23321431
>Gm09:23321664-23321705
>Gm09:23321780-23322027
>Gm09:23322251-23322577
>Gm09:23322707-23323016
>Gm09:23323579-23323732
>Gm09:23324132-23324177
>Gm09:23324719-23324838
>Gm09:23324904-23325331
>Gm09:23325398-23325932
>Gm09:23326048-23326159
>Gm09:23326241-23327126
>Gm09:23327174-23328377
>Gm09:23328416-23328705
>Gm09:23330264-23330325
>Gm09:23332309-23335012
>Gm09:23335045-23336255
>Gm09:23337248-23338023
>Gm09:23340682-23340741
>Gm09:23340873-23340926
>Gm09:23341979-23342015
>Gm09:23342600-23342644
>Gm09:23345511-23345561
>Gm09:23346307-23346378
>Gm09:23347335-23347476
>Gm09:23347496-23348388
>Gm09:23348434-23349152
>Gm09:23349231-23349284
>Gm09:23349502-23349537
>Gm09:23353981-23354018
>Gm09:23356294-23356345
>Gm09:23356996-23357030
>Gm09:23357251-23357285
>Gm09:23357980-23358330
>Gm09:23362297-23362356
>Gm09:23363592-23363628
>Gm09:23364213-23364257
>Gm09:23365537-23365731
>Gm09:23366409-23366453
>Gm09:23370872-23370909
>Gm09:23376930-23376991
>Gm09:23377104-23377137
>Gm09:23377177-23377223
>Gm09:23380135-23380180
>Gm09:23380479-23390876
>Gm09:23391240-23391429
>Gm09:23391777-23391947
>Gm09:23392840-23393192
>Gm09:23393260-23393808
>Gm09:23394094-23394780
>Gm09:23394865-23395256
>Gm09:23395294-23395484
>Gm09:23395580-23395700
>Gm09:23395822-23395876
>Gm09:23395914-23396167
>Gm09:23396200-23396327
>Gm09:23396522-23403338
>Gm09:23403399-23404450
>Gm09:23404470-23404934
>Gm09:23404976-23405050
>Gm09:23405324-23405412
>Gm09:23405771-23411979
>Gm09:23413462-23413595
>Gm09:23414580-23414676
>Gm09:23415032-23415093
>Gm09:23416346-23416771
>Gm09:23416808-23419214
>Gm09:23419247-23421605
>Gm09:23421747-23421917
>Gm09:23421958-23422314
>Gm09:23422337-23424714
>Gm09:23424739-23425093
>Gm09:23425183-23425868
>Gm09:23425942-23427215
>Gm09:23427368-23427424
>Gm09:23427997-23428099
>Gm09:23429621-23431823
>Gm09:23431992-23439572
>Gm09:23442099-23442140
>Gm09:23442390-23442437
>Gm09:23443444-23443764
>Gm09:23443897-23444755
>Gm09:23444790-23445485
>Gm09:23445548-23445747
>Gm09:23445822-23448668
>Gm09:23448914-23448990
>Gm09:23449057-23449113
>Gm09:23450661-23451087
>Gm09:23451700-23451799
>Gm09:23452245-23452316
>Gm09:23452494-23452529
>Gm09:23455332-23455369
>Gm09:23456687-23457081
>Gm09:23458017-23458191
>Gm09:23463670-23463739
>Gm09:23465533-23465569
>Gm09:23467023-23467076
>Gm09:23467113-23468173
>Gm09:23468460-23468503
>Gm09:23469202-23469342
>Gm09:23469439-23469614
>Gm09:23469679-23469718
>Gm09:23469881-23469945
>Gm09:23470162-23470271
>Gm09:23470405-23471902
>Gm09:23471943-23479201
>Gm09:23479308-23479375
>Gm09:23479500-23479567
>Gm09:23479807-23479981
>Gm09:23480083-23480164
>Gm09:23480468-23480532
>Gm09:23480707-23480805
>Gm09:23480931-23481384
>Gm09:23481464-23482826
>Gm09:23482888-23483542
>Gm09:23483630-23483844
>Gm09:23484100-23485581
>Gm09:23485616-23486394
>Gm09:23486448-23486863
>Gm09:23486967-23487029
>Gm09:23487239-23490120
>Gm09:23490164-23496362
>Gm09:23496428-23498108
>Gm09:23498173-23499151
>Gm09:23499205-23499706
>Gm09:23499755-23500428
>Gm09:23500692-23500855
>Gm09:23502128-23502165
>Gm09:23503704-23503818
>Gm09:23504676-23504747
>Gm09:23504846-23504947
>Gm09:23507214-23507250
>Gm09:23507787-23507825
>Gm09:23510183-23510444
>Gm09:23512844-23512878
>Gm09:23513450-23513511
>Gm09:23514762-23516180
>Gm09:23516425-23516501
>Gm09:23516570-23516626
>Gm09:23517673-23517710
>Gm09:23518183-23518633
>Gm09:23519685-23528220
>Gm09:23528366-23528503
>Gm09:23531494-23531530
>Gm09:23532416-23541196
>Gm09:23541211-23541259
>Gm09:23541286-23541671
>Gm09:23541703-23542181
>Gm09:23543546-23543897
>Gm09:23544415-23544534
>Gm09:23545093-23545156
>Gm09:23545719-23547993
>Gm09:23548120-23548288
>Gm09:23548409-23548807
>Gm09:23548852-23552111
>Gm09:23553519-23553533
>Gm09:23553572-23555996
>Gm09:23557052-23560340
>Gm09:23560392-23561656
>Gm09:23561691-23577221
>Gm09:23577557-23578596
>Gm09:23578696-23581204
>Gm09:23581258-23581278
>Gm09:23582249-23583437
>Gm09:23593712-23594415
>Gm09:23595043-23596868
>Gm09:23597092-23597865
>Gm09:23600946-23602263
>Gm09:23602383-23606183
>Gm09:23607018-23607038
>Gm09:23607071-23611150
>Gm09:23611276-23613407
>Gm09:23614441-23616451
>Gm09:23616952-23616996
>Gm09:23617057-23619105
>Gm09:23619205-23619986
>Gm09:23620086-23620678
>Gm09:23620814-23622152
>Gm09:23622336-23623098
>Gm09:23624063-23624825
>Gm09:23625321-23627062
>Gm09:23627168-23628258
>Gm09:23630841-23632295
>Gm09:23632546-23634691
>Gm09:23634931-23665251
>Gm09:23665270-23667122
>Gm09:23667902-23670617
>Gm09:23691503-23699705
>Gm09:23700033-23700865
>Gm09:23701095-23702054
>Gm09:23702660-23704677
>Gm09:23705751-23708189
>Gm09:23708295-23710290
>Gm09:23712308-23714394
>Gm09:23714408-23714425
>Gm09:23714611-23717746
>Gm09:23717776-23718488
>Gm09:23734804-23741912
>Gm09:23742012-23742706
>Gm09:23742806-23744173
>Gm09:23744229-23747284
>Gm09:23747384-23748148
>Gm09:23748618-23749353
>Gm09:23749471-23750863
>Gm09:23751224-23751886
>Gm09:23751917-23759276
>Gm09:23759386-23762311
>Gm09:23762413-23764203
>Gm09:23769447-23769951
>Gm09:23769990-23770094
>Gm09:23770211-23770242
>Gm09:23770342-23770601
>Gm09:23770636-23770696
>Gm09:23770814-23779256
>Gm09:23779287-23780062
>Gm09:23780094-23809996
>Gm09:23810029-23810797
>Gm09:23810849-23812341
>Gm09:23812408-23819664
>Gm09:23819776-23823554
>Gm09:23823634-23826745
>Gm09:23826845-23828608
>Gm09:23828632-23857295
>Gm09:23857333-23858348
>Gm09:23858374-23879537
>Gm09:23879601-23881851
>Gm09:23881898-23883802
>Gm09:23883890-23884538
>Gm09:23884617-23884717
>Gm09:23884835-23942423
>Gm09:23942477-23955695
>Gm09:23955727-23977231
>Gm09:23977266-23977290
>Gm09:23977324-23977361
>Gm09:23977579-23977643
>Gm09:23977760-23978711
>Gm09:23978763-23981535
>Gm09:23981576-23981690
>Gm09:23981837-23982186
>Gm09:23982773-23985561
>Gm09:23985713-23985749
>Gm09:23985793-23985867
>Gm09:23985913-23986433
>Gm09:23986462-23987120
>Gm09:23987204-23987357
>Gm09:23987389-23990733
>Gm09:23990789-23990877
>Gm09:23990943-23991028
>Gm09:23991066-23991575
>Gm09:23991658-23991699
>Gm09:23991743-23992709
>Gm09:23992768-23996996
>Gm09:23997030-23997139
>Gm09:23997436-23997485
>Gm09:23997548-23997582
>Gm09:23997693-23998136
>Gm09:23998213-23998765
>Gm09:23998859-23998892
>Gm09:23999027-23999299
>Gm09:23999362-24000392
>Gm09:24000420-24000931
>Gm09:24000998-24001618
>Gm09:24001661-24002032
>Gm09:24002103-24002814
>Gm09:24002850-24003092
>Gm09:24003134-24073730
>Gm09:24073791-24073843
>Gm09:24074001-24074093
>Gm09:24074514-24074756
>Gm09:24074845-24075350
>Gm09:24075434-24075472
>Gm09:24075587-24079983
>Gm09:24080029-24080103
>Gm09:24080135-24080475
>Gm09:24080500-24080658
>Gm09:24082794-24084401
>Gm09:24084943-24085020
>Gm09:24085405-24085493
>Gm09:24085879-24085914
>Gm09:24086142-24086194
>Gm09:24086552-24086622
>Gm09:24086750-24086879
>Gm09:24087480-24105105
>Gm09:24105726-24105903
>Gm09:24106156-24106219
>Gm09:24106252-24106599
>Gm09:24106627-24107012
>Gm09:24107168-24107285
>Gm09:24107318-24107369
>Gm09:24107499-24107575
>Gm09:24110968-24111117
>Gm09:24111147-24111316
>Gm09:24111532-24111582
>Gm09:24111794-24111857
>Gm09:24111930-24111992
>Gm09:24112220-24112373
>Gm09:24112617-24115825
>Gm09:24115866-24118055
>Gm09:24118154-24119085
>Gm09:24119124-24119769
>Gm09:24119959-24121582
>Gm09:24121658-24122209
>Gm09:24122246-24123111
>Gm09:24123185-24123490
>Gm09:24123532-24128381
>Gm09:24128519-24165170
>Gm09:24165244-24165403
>Gm09:24165453-24165888
>Gm09:24166007-24166092
>Gm09:24166286-24166516
>Gm09:24166594-24167102
>Gm09:24167173-24167638
>Gm09:24167912-24168002
>Gm09:24168071-24168848
>Gm09:24168871-24169031
>Gm09:24169097-24171022
>Gm09:24171064-24171761
>Gm09:24171807-24172198
>Gm09:24172238-24193271
>Gm09:24193408-24194143
>Gm09:24194599-24194674
>Gm09:24194937-24195615
>Gm09:24196184-24196278
>Gm09:24196316-24196362
>Gm09:24196542-24196598
>Gm09:24197060-24197187
>Gm09:24197833-24197922
>Gm09:24197988-24198268
>Gm09:24198342-24198369
>Gm09:24198396-24198951
>Gm09:24198984-24201068
>Gm09:24201176-24203024
>Gm09:24203060-24203349
>Gm09:24203385-24205861
>Gm09:24206028-24206933
>Gm09:24207073-24207107
>Gm09:24207158-24207281
>Gm09:24208188-24208273
>Gm09:24208747-24208969
>Gm09:24209036-24209081
>Gm09:24211957-24212017
>Gm09:24214207-24214295
>Gm09:24215084-24215143
>Gm09:24215974-24216078
>Gm09:24216104-24216195
>Gm09:24216319-24217677
>Gm09:24217746-24217945
>Gm09:24217984-24218242
>Gm09:24218291-24219402
>Gm09:24219457-24219984
>Gm09:24220061-24221041
>Gm09:24221088-24222061
>Gm09:24222101-24233075
>Gm09:24233102-24268443
>Gm09:24268493-24268569
>Gm09:24268625-24268664
>Gm09:24269083-24269142
>Gm09:24269197-24269304
>Gm09:24269501-24269602
>Gm09:24269675-24271516
>Gm09:24271554-24274198
>Gm09:24274436-24274857
>Gm09:24274951-24275035
>Gm09:24275292-24276355
>Gm09:24276406-24276443
>Gm09:24276516-24276854
>Gm09:24277418-24284622
>Gm09:24284727-24284790
>Gm09:24285006-24285176
>Gm09:24285230-24285359
>Gm09:24285484-24285561
>Gm09:24285650-24305844
>Gm09:24305875-24305906
>Gm09:24305940-24306091
>Gm09:24306126-24306167
>Gm09:24306371-24307806
>Gm09:24307868-24309005
>Gm09:24309043-24309224
>Gm09:24309285-24309483
>Gm09:24309518-24309642
>Gm09:24309693-24309978
>Gm09:24309995-24322858
>Gm09:24322887-24323839
>Gm09:24323917-24323963
>Gm09:24324110-24324142
>Gm09:24324232-24324533
>Gm09:24324677-24324888
>Gm09:24324920-24325539
>Gm09:24325626-24325766
>Gm09:24325802-24326051
>Gm09:24326161-24326278
>Gm09:24326351-24326441
>Gm09:24326833-24326861
>Gm09:24327134-24327172
>Gm09:24327431-24327580
>Gm09:24327792-24327863
>Gm09:24327970-24328002
>Gm09:24328043-24328459
>Gm09:24328708-24328991
>Gm09:24329060-24340185
>Gm09:24340285-24368665
>Gm09:24368715-24368827
>Gm09:24368979-24369110
>Gm09:24369153-24369195
>Gm09:24369243-24369608
>Gm09:24369641-24369689
>Gm09:24369776-24369892
>Gm09:24369969-24370788
>Gm09:24370835-24370882
>Gm09:24370963-24371509
>Gm09:24371642-24371826
>Gm09:24371974-24372027
>Gm09:24372163-24372235
>Gm09:24372327-24372548
>Gm09:24372631-24372722
>Gm09:24372811-24372848
>Gm09:24372913-24373185
>Gm09:24373251-24373959
>Gm09:24374092-24374249
>Gm09:24374363-24374524
>Gm09:24374914-24375181
>Gm09:24375632-24375659
>Gm09:24375756-24375911
>Gm09:24375998-24376173
>Gm09:24376384-24376544
>Gm09:24376605-24376653
>Gm09:24377262-24382128
>Gm09:24382219-24382297
>Gm09:24382360-24382455
>Gm09:24382559-24384161
>Gm09:24384261-24384473
>Gm09:24384573-24386049
>Gm09:24386098-24389390
>Gm09:24389503-24428658
>Gm09:24428731-24429128
>Gm09:24429193-24429788
>Gm09:24429828-24429873
>Gm09:24430126-24430236
>Gm09:24430308-24430581
>Gm09:24430823-24430975
>Gm09:24431015-24431040
>Gm09:24431149-24431479
>Gm09:24431555-24431656
>Gm09:24431877-24432138
>Gm09:24432162-24432683
>Gm09:24432717-24433343
>Gm09:24433422-24438067
>Gm09:24438122-24456524
>Gm09:24456603-24456673
>Gm09:24456740-24457039
>Gm09:24457103-24457325
>Gm09:24457363-24458577
>Gm09:24458676-24458736
>Gm09:24459071-24464659
>Gm09:24464719-24468097
>Gm09:24468788-24468907
>Gm09:24471406-24471479
>Gm09:24471914-24471952
>Gm09:24476754-24476857
>Gm09:24478634-24478666
>Gm09:24479761-24480737
>Gm09:24483415-24483537
>Gm09:24483711-24489879
>Gm09:24489907-24499249
>Gm09:24499320-24499507
>Gm09:24499541-24499584
>Gm09:24499692-24499747
>Gm09:24499782-24502159
>Gm09:24502205-24504814
>Gm09:24504879-24511405
>Gm09:24511454-24511733
>Gm09:24511881-24512037
>Gm09:24512159-24512194
>Gm09:24512341-24521419
>Gm09:24521750-24522895
>Gm09:24522944-24523250
>Gm09:24523324-24523419
>Gm09:24523568-24523771
>Gm09:24523818-24523968
>Gm09:24524042-24525483
>Gm09:24525549-24526473
>Gm09:24526525-24527154
>Gm09:24527181-24527986
>Gm09:24528041-24528327
>Gm09:24528361-24528649
>Gm09:24528766-24528874
>Gm09:24528930-24528986
>Gm09:24529078-24529180
>Gm09:24529205-24533995
>Gm09:24534152-24534236
>Gm09:24534300-24534679
>Gm09:24534717-24534878
>Gm09:24535120-24535182
>Gm09:24535239-24536577
>Gm09:24536635-24538604
>Gm09:24538644-24544942
>Gm09:24544969-24545467
>Gm09:24546754-24546810
>Gm09:24547538-24547642
>Gm09:24547809-24547857
>Gm09:24548271-24552407
>Gm09:24552433-24553341
>Gm09:24553365-24553873
>Gm09:24553907-24554036
>Gm09:24554067-24554121
>Gm09:24554307-24554796
>Gm09:24554892-24554960
>Gm09:24555146-24555186
>Gm09:24555352-24555385
>Gm09:24556077-24556141
>Gm09:24561078-24561231
>Gm09:24561280-24562190
>Gm09:24562218-24562727
>Gm09:24562753-24563195
>Gm09:24563238-24563670
>Gm09:24563700-24563976
>Gm09:24564316-24565861
>Gm09:24565899-24565990
>Gm09:24566088-24566145
>Gm09:24568473-24568505
>Gm09:24569660-24569867
>Gm09:24573086-24573184
>Gm09:24581663-24581699
>Gm09:24583139-24583237
>Gm09:24584224-24584295
>Gm09:24585384-24592683
>Gm09:24592724-24593682
>Gm09:24593777-24594003
>Gm09:24594103-24594153
>Gm09:24594247-24594859
>Gm09:24594918-24595278
>Gm09:24595371-24595420
>Gm09:24595493-24595872
>Gm09:24595899-24595941
>Gm09:24595983-24596161
>Gm09:24596194-24596224
>Gm09:24596278-24596618
>Gm09:24596702-24597631
>Gm09:24597788-24597820
>Gm09:24597977-24598332
>Gm09:24598411-24599389
>Gm09:24599510-24600015
>Gm09:24600103-24600177
>Gm09:24603835-24603867
>Gm09:24606218-24606580
>Gm09:24606825-24606886
>Gm09:24613073-24613126
>Gm09:24613496-24613545
>Gm09:24613630-24613749
>Gm09:24613919-24613951
>Gm09:24614028-24614072
>Gm09:24615197-24617131
>Gm09:24617665-24628950
>Gm09:24628997-24636372
>Gm09:24636421-24636622
>Gm09:24636660-24636939
>Gm09:24636971-24637291
>Gm09:24637329-24638333
>Gm09:24638364-24638556
>Gm09:24638603-24638692
>Gm09:24639014-24639090
>Gm09:24639161-24639369
>Gm09:24639401-24639450
>Gm09:24639922-24639960
>Gm09:24640040-24640084
>Gm09:24640120-24645186
>Gm09:24645217-24646772
>Gm09:24646844-24646938
>Gm09:24647024-24676358
>Gm09:24676392-24679732
>Gm09:24679761-24681980
>Gm09:24682080-24729670
>Gm09:24729730-24766093
>Gm09:24766144-24769062
>Gm09:24769097-24769742
>Gm09:24769807-24771140
>Gm09:24771200-24772515
>Gm09:24772779-24772886
>Gm09:24774381-24774456
>Gm09:24775234-24779366
>Gm09:24782824-24782930
>Gm09:24782963-24783087
>Gm09:24783259-24783637
>Gm09:24783662-24783770
>Gm09:24783806-24783970
>Gm09:24784002-24784202
>Gm09:24784380-24784480
>Gm09:24784607-24788192
>Gm09:24788245-24788394
>Gm09:24788441-24797928
>Gm09:24798292-24798362
>Gm09:24800650-24800740
>Gm09:24801109-24802644
>Gm09:24802893-24803416
>Gm09:24803467-24814294
>Gm09:24814353-24814559
>Gm09:24814590-24815086
>Gm09:24815132-24815514
>Gm09:24815642-24816327
>Gm09:24816374-24816433
>Gm09:24816476-24816605
>Gm09:24816695-24816836
>Gm09:24816867-24817020
>Gm09:24817091-24817719
>Gm09:24817761-24818415
>Gm09:24818511-24818785
>Gm09:24818826-24819358
>Gm09:24819535-24820709
>Gm09:24820772-24820853
>Gm09:24821115-24836060
>Gm09:24836160-24838895
>Gm09:24839783-24840334
>Gm09:24840371-24840604
>Gm09:24840644-24841038
>Gm09:24841803-24848533
>Gm09:24849226-24849291
>Gm09:24849367-24849477
>Gm09:24849598-24849631
>Gm09:24849806-24850092
>Gm09:24850295-24850351
>Gm09:24850819-24850864
>Gm09:24851216-24851319
>Gm09:24851357-24851432
>Gm09:24853640-24854105
>Gm09:24854615-24854643
>Gm09:24854701-24854737
>Gm09:24856141-24856366
>Gm09:24856545-24860004
>Gm09:24860114-24860271
>Gm09:24860301-24862662
>Gm09:24863295-24864731
>Gm09:24864842-24864938
>Gm09:24864981-24865457
>Gm09:24865504-24865556
>Gm09:24866377-24866415
>Gm09:24867133-24867165
>Gm09:24867245-24867654
>Gm09:24867884-24868196
>Gm09:24868472-24868520
>Gm09:24868792-24868848
>Gm09:24869176-24869586
>Gm09:24869662-24871036
>Gm09:24871058-24872626
>Gm09:24872722-24872834
>Gm09:24872998-24873064
>Gm09:24873261-24873335
>Gm09:24873425-24873657
>Gm09:24873914-24875003
>Gm09:24877817-24883347
>Gm09:24883692-24885086
>Gm09:24885114-24893093
>Gm09:24893208-24897969
>Gm09:24898095-24898253
>Gm09:24898309-24915542
>Gm09:24916127-24916160
>Gm09:24921977-24922026
>Gm09:24923088-24924088
>Gm09:24924166-24943334
>Gm09:24943357-24943514
>Gm09:24943559-24943701
>Gm09:24943731-24955330
>Gm09:24955368-24962786
>Gm09:24963885-24963959
>Gm09:24964236-24964294
>Gm09:24964476-24964527
>Gm09:24964689-24964730
>Gm09:24965612-24965721
>Gm09:24965843-24965915
>Gm09:24966021-24966054
>Gm09:24966081-24966186
>Gm09:24966251-24966303
>Gm09:24966487-24966520
>Gm09:24966645-24966777
>Gm09:24966819-24981239
>Gm09:24981313-24985629
>Gm09:24985649-24986297
>Gm09:24986397-24987104
>Gm09:24987192-24987319
>Gm09:24987376-24987722
>Gm09:24987770-24987935
>Gm09:24987953-24988205
>Gm09:24988292-24988524
>Gm09:24988556-24989081
>Gm09:24989207-24998217
>Gm09:24998241-25000156
>Gm09:25000193-25000722
>Gm09:25000812-25001342
>Gm09:25001492-25002679
>Gm09:25002702-25005292
>Gm09:25005331-25008265
>Gm09:25008298-25009937
>Gm09:25009989-25044126
>Gm09:25044160-25047262
>Gm09:25047299-25068978
>Gm09:25071933-25097495
>Gm09:25097573-25101807
>Gm09:25101838-25101870
>Gm09:25101986-25102541
>Gm09:25102895-25102968
>Gm09:25103059-25103127
>Gm09:25104333-25104381
>Gm09:25105316-25105354
>Gm09:25108029-25108064
>Gm09:25109672-25109736
>Gm09:25112345-25112377
>Gm09:25115518-25115616
>Gm09:25116371-25116406
>Gm09:25116795-25116898
>Gm09:25117025-25117102
>Gm09:25117179-25117238
>Gm09:25117387-25117466
>Gm09:25118392-25118423
>Gm09:25119483-25119508
>Gm09:25120032-25120069
>Gm09:25120295-25120345
>Gm09:25120908-25120977
>Gm09:25121918-25121999
>Gm09:25122897-25123006
>Gm09:25123145-25123245
>Gm09:25123291-25123620
>Gm09:25123989-25124306
>Gm09:25124391-25124488
>Gm09:25124529-25124554
>Gm09:25124774-25125565
>Gm09:25125642-25125676
>Gm09:25125719-25126238
>Gm09:25126267-25127941
>Gm09:25127991-25129745
>Gm09:25129981-25130048
>Gm09:25130787-25130825
>Gm09:25134372-25134416
>Gm09:25135398-25135993
>Gm09:25136056-25136223
>Gm09:25136996-25137093
>Gm09:25137443-25137762
>Gm09:25137958-25138033
>Gm09:25138092-25138226
>Gm09:25138293-25138323
>Gm09:25138383-25138636
>Gm09:25138679-25138711
>Gm09:25138772-25138806
>Gm09:25138886-25139705
>Gm09:25139799-25139942
>Gm09:25140008-25140208
>Gm09:25140277-25140343
>Gm09:25140398-25140632
>Gm09:25140814-25140923
>Gm09:25140957-25141114
>Gm09:25141230-25160283
>Gm09:25160461-25160631
>Gm09:25160662-25160700
>Gm09:25160764-25161000
>Gm09:25161195-25161237
>Gm09:25161325-25161370
>Gm09:25161473-25161505
>Gm09:25161551-25161597
>Gm09:25161868-25161940
>Gm09:25162080-25162140
>Gm09:25162173-25162235
>Gm09:25162439-25162485
>Gm09:25162582-25162684
>Gm09:25162726-25162759
>Gm09:25162839-25162907
>Gm09:25163037-25163079
>Gm09:25163285-25165838
>Gm09:25165880-25166092
>Gm09:25166204-25166520
>Gm09:25166544-25166580
>Gm09:25166614-25167689
>Gm09:25167792-25167943
>Gm09:25167989-25168021
>Gm09:25168069-25168626
>Gm09:25168700-25169070
>Gm09:25169104-25171510
>Gm09:25171548-25171980
>Gm09:25172028-25172107
>Gm09:25172151-25172815
>Gm09:25172945-25172969
>Gm09:25173035-25174342
>Gm09:25174399-25174793
>Gm09:25174862-25174941
>Gm09:25175381-25175426
>Gm09:25175759-25177360
>Gm09:25177383-25177654
>Gm09:25178050-25178335
>Gm09:25178460-25178583
>Gm09:25178623-25178732
>Gm09:25178874-25179179
>Gm09:25179281-25179557
>Gm09:25179658-25179769
>Gm09:25180024-25180133
>Gm09:25181090-25181129
>Gm09:25183478-25183596
>Gm09:25187192-25187327
>Gm09:25187463-25187654
>Gm09:25187791-25187854
>Gm09:25188022-25188104
>Gm09:25188200-25188290
>Gm09:25190775-25195761
>Gm09:25195791-25208857
>Gm09:25208958-25208999
>Gm09:25209096-25209183
>Gm09:25209399-25209497
>Gm09:25209735-25209773
>Gm09:25210741-25211626
>Gm09:25211680-25211930
>Gm09:25212009-25212227
>Gm09:25212281-25212353
>Gm09:25214159-25214292
>Gm09:25214370-25214444
>Gm09:25214694-25214956
>Gm09:25215063-25215114
>Gm09:25215581-25215617
>Gm09:25216104-25216236
>Gm09:25216385-25216729
>Gm09:25217185-25217238
>Gm09:25217498-25217689
>Gm09:25217727-25217803
>Gm09:25217883-25217992
>Gm09:25218251-25220929
>Gm09:25221016-25221579
>Gm09:25221629-25222861
>Gm09:25223011-25223626
>Gm09:25223697-25224278
>Gm09:25224335-25224716
>Gm09:25224825-25225650
>Gm09:25225971-25226675
>Gm09:25226704-25226989
>Gm09:25227030-25227813
>Gm09:25227866-25227918
>Gm09:25228201-25228242
>Gm09:25228390-25228434
>Gm09:25228489-25228559
>Gm09:25229619-25229661
>Gm09:25230125-25230173
>Gm09:25230306-25230374
>Gm09:25230516-25230624
>Gm09:25230653-25230733
>Gm09:25231001-25231035
>Gm09:25231113-25231223
>Gm09:25231309-25231528
>Gm09:25231615-25231744
>Gm09:25233159-25233284
>Gm09:25233515-25233600
>Gm09:25233839-25233902
>Gm09:25234373-25234415
>Gm09:25235055-25235094
>Gm09:25235780-25235829
>Gm09:25236386-25236558
>Gm09:25236668-25236716
>Gm09:25236952-25237047
>Gm09:25237315-25237477
>Gm09:25237505-25237738
>Gm09:25238103-25238187
>Gm09:25238304-25238607
>Gm09:25238836-25238892
>Gm09:25239008-25239039
>Gm09:25239205-25239335
>Gm09:25239530-25239602
>Gm09:25239700-25239788
>Gm09:25239880-25240159
>Gm09:25240324-25240392
>Gm09:25240517-25240664
>Gm09:25240723-25240937
>Gm09:25241228-25241294
>Gm09:25241604-25241642
>Gm09:25241702-25242004
>Gm09:25246541-25246570
>Gm09:25246727-25246758
>Gm09:25246959-25246997
>Gm09:25247446-25247643
>Gm09:25249724-25251434
>Gm09:25251998-25252113
>Gm09:25253112-25253291
>Gm09:25253469-25253547
>Gm09:25254433-25254459
>Gm09:25255714-25255761
>Gm09:25255887-25255922
>Gm09:25257221-25257314
>Gm09:25257563-25257627
>Gm09:25257770-25257939
>Gm09:25259631-25259736
>Gm09:25260309-25260379
>Gm09:25262709-25266865
>Gm09:25266898-25268687
>Gm09:25268765-25270309
>Gm09:25270340-25272115
>Gm09:25272173-25274028
>Gm09:25274077-25276543
>Gm09:25278307-25278363
>Gm09:25278473-25288026
>Gm09:25288409-25288493
>Gm09:25288538-25288624
>Gm09:25289377-25289424
>Gm09:25289601-25289733
>Gm09:25290312-25290356
>Gm09:25290512-25290664
>Gm09:25290735-25290772
>Gm09:25291349-25291385
>Gm09:25292694-25293063
>Gm09:25293118-25293831
>Gm09:25293860-25294020
>Gm09:25294056-25294949
>Gm09:25298798-25299299
>Gm09:25299693-25299759
>Gm09:25299973-25300321
>Gm09:25300725-25300801
>Gm09:25301048-25301089
>Gm09:25301527-25301593
>Gm09:25301751-25301869
>Gm09:25301945-25302095
>Gm09:25302169-25302768
>Gm09:25303055-25303317
>Gm09:25303448-25306475
>Gm09:25306520-25310168
>Gm09:25310331-25311360
>Gm09:25313084-25313181
>Gm09:25313580-25313795
>Gm09:25313827-25313892
>Gm09:25314469-25314502
>Gm09:25314819-25314851
>Gm09:25315739-25315828
>Gm09:25316283-25316488
>Gm09:25317518-25319349
>Gm09:25319400-25319480
>Gm09:25319545-25319963
>Gm09:25319982-25321857
>Gm09:25322092-25323371
>Gm09:25323408-25343339
>Gm09:25347242-25347367
>Gm09:25347493-25347549
>Gm09:25347688-25347739
>Gm09:25347807-25347835
>Gm09:25347983-25348147
>Gm09:25348189-25348466
>Gm09:25348601-25348699
>Gm09:25348747-25348789
>Gm09:25349165-25349201
>Gm09:25349220-25349276
>Gm09:25349394-25349443
>Gm09:25350023-25350199
>Gm09:25351320-25351354
>Gm09:25351435-25351521
>Gm09:25351610-25351690
>Gm09:25351745-25351806
>Gm09:25351866-25352076
>Gm09:25352126-25352329
>Gm09:25352526-25352760
>Gm09:25352812-25352933
>Gm09:25353972-25354030
>Gm09:25354947-25354981
>Gm09:25355101-25355657
>Gm09:25355925-25356077
>Gm09:25356206-25356339
>Gm09:25356453-25356516
>Gm09:25356583-25356650
>Gm09:25356844-25356920
>Gm09:25357078-25358269
>Gm09:25358414-25358447
>Gm09:25358620-25358646
>Gm09:25358895-25358966
>Gm09:25359693-25359867
>Gm09:25359955-25361023
>Gm09:25361099-25362158
>Gm09:25362199-25363317
>Gm09:25363409-25364377
>Gm09:25365757-25366425
>Gm09:25366459-25366497
>Gm09:25366557-25366604
>Gm09:25366644-25366701
>Gm09:25366747-25366778
>Gm09:25366842-25367507
>Gm09:25367584-25367957
>Gm09:25368140-25393558
>Gm09:25393607-25393704
>Gm09:25393840-25393869
>Gm09:25394058-25406969
>Gm09:25407007-25412826
>Gm09:25412913-25412972
>Gm09:25413437-25413480
>Gm09:25416910-25416959
>Gm09:25418531-25418559
>Gm09:25420480-25420511
>Gm09:25420627-25420678
>Gm09:25423040-25423158
>Gm09:25423542-25423626
>Gm09:25423858-25423891
>Gm09:25424314-25433268
>Gm09:25433403-25439743
>Gm09:25440934-25441082
>Gm09:25441521-25441624
>Gm09:25441668-25441979
>Gm09:25442152-25442208
>Gm09:25442495-25442581
>Gm09:25442723-25442924
>Gm09:25442956-25443031
>Gm09:25443148-25443231
>Gm09:25443324-25443379
>Gm09:25443444-25443621
>Gm09:25443726-25443865
>Gm09:25443958-25444160
>Gm09:25444236-25444333
>Gm09:25444371-25444447
>Gm09:25444512-25444583
>Gm09:25444648-25444796
>Gm09:25444880-25444941
>Gm09:25445020-25445334
>Gm09:25445425-25445633
>Gm09:25445777-25445819
>Gm09:25445865-25446047
>Gm09:25446183-25446333
>Gm09:25446477-25446614
>Gm09:25446681-25446882
>Gm09:25446990-25447058
>Gm09:25447209-25447429
>Gm09:25447466-25447554
>Gm09:25447603-25448733
>Gm09:25448793-25448916
>Gm09:25448957-25450361
>Gm09:25450382-25450445
>Gm09:25450551-25453242
>Gm09:25453331-25453414
>Gm09:25453457-25453511
>Gm09:25453580-25453709
>Gm09:25454035-25454251
>Gm09:25454280-25454311
>Gm09:25454352-25461976
>Gm09:25462050-25463057
>Gm09:25463108-25463441
>Gm09:25463509-25463811
>Gm09:25463940-25463979
>Gm09:25464478-25464512
>Gm09:25464615-25464659
>Gm09:25465224-25465361
>Gm09:25465426-25465515
>Gm09:25465602-25465700
>Gm09:25465758-25465839
>Gm09:25465903-25465931
>Gm09:25466021-25466058
>Gm09:25466482-25466496
>Gm09:25468334-25468360
>Gm09:25468413-25468492
>Gm09:25468567-25468904
>Gm09:25468952-25469103
>Gm09:25469440-25469495
>Gm09:25469712-25469857
>Gm09:25469969-25470040
>Gm09:25471484-25471554
>Gm09:25472396-25472965
>Gm09:25473037-25473297
>Gm09:25473431-25474043
>Gm09:25474074-25474189
>Gm09:25474418-25474465
>Gm09:25474783-25474863
>Gm09:25474999-25475078
>Gm09:25476127-25476180
>Gm09:25476329-25477339
>Gm09:25477426-25477906
>Gm09:25477947-25478170
>Gm09:25478213-25478248
>Gm09:25478402-25478432
>Gm09:25478499-25479393
>Gm09:25479446-25479974
>Gm09:25480004-25480317
>Gm09:25480404-25481033
>Gm09:25481070-25482122
>Gm09:25483269-25483376
>Gm09:25483631-25483682
>Gm09:25487129-25487226
>Gm09:25488271-25488334
>Gm09:25489504-25489615
>Gm09:25490028-25490167
>Gm09:25494585-25494653
>Gm09:25498069-25500898
>Gm09:25501094-25501127
>Gm09:25501302-25501333
>Gm09:25502013-25502086
>Gm09:25503986-25504013
>Gm09:25504434-25504464
>Gm09:25505205-25505259
>Gm09:25505552-25505753
>Gm09:25505794-25506014
>Gm09:25506929-25507044
>Gm09:25507444-25507910
>Gm09:25507970-25508029
>Gm09:25508053-25508672
>Gm09:25508748-25508869
>Gm09:25508964-25508995
>Gm09:25509033-25509104
>Gm09:25509140-25509797
>Gm09:25509930-25510066
>Gm09:25510154-25510392
>Gm09:25510488-25521396
>Gm09:25521442-25523612
>Gm09:25523635-25525357
>Gm09:25525400-25526991
>Gm09:25527017-25528641
>Gm09:25528764-25528796
>Gm09:25528888-25528941
>Gm09:25529128-25529259
>Gm09:25529315-25529386
>Gm09:25529672-25529736
>Gm09:25530098-25530251
>Gm09:25530399-25530862
>Gm09:25531147-25531674
>Gm09:25531717-25531908
>Gm09:25531967-25532029
>Gm09:25532194-25532231
>Gm09:25532392-25532511
>Gm09:25532603-25534276
>Gm09:25534389-25534442
>Gm09:25534463-25534774
>Gm09:25534870-25535724
>Gm09:25535870-25536818
>Gm09:25536865-25537510
>Gm09:25537604-25537677
>Gm09:25537731-25537935
>Gm09:25538072-25538229
>Gm09:25538276-25538708
>Gm09:25538817-25538846
>Gm09:25538911-25545313
>Gm09:25545997-25546028
>Gm09:25547534-25555996
>Gm09:25556656-25556725
>Gm09:25557740-25558347
>Gm09:25558384-25569379
>Gm09:25569884-25571895
>Gm09:25571937-25571962
>Gm09:25573143-25573337
>Gm09:25574420-25574570
>Gm09:25575221-25575263
>Gm09:25575325-25575400
>Gm09:25576722-25576893
>Gm09:25577673-25577824
>Gm09:25578156-25597675
>Gm09:25597975-25598222
>Gm09:25598340-25598822
>Gm09:25601749-25617107
>Gm09:25621166-25623109
>Gm09:25623736-25627676
>Gm09:25629952-25629995
>Gm09:25631254-25677931
>Gm09:25681334-25681369
>Gm09:25681603-25681777
>Gm09:25681854-25683545
>Gm09:25683673-25683713
>Gm09:25683763-25683877
>Gm09:25683930-25684033
>Gm09:25684198-25684243
>Gm09:25684320-25684350
>Gm09:25684532-25684599
>Gm09:25684942-25685075
>Gm09:25686393-25686444
>Gm09:25686906-25687756
>Gm09:25687845-25687969
>Gm09:25687996-25688306
>Gm09:25688373-25688401
>Gm09:25688553-25688916
>Gm09:25688939-25689182
>Gm09:25689245-25706978
>Gm09:25707084-25707273
>Gm09:25707505-25707558
>Gm09:25707824-25707961
>Gm09:25708252-25710153
>Gm09:25710197-25710287
>Gm09:25710372-25710544
>Gm09:25710657-25710719
>Gm09:25710783-25711455
>Gm09:25711666-25711895
>Gm09:25712353-25712458
>Gm09:25713067-25713100
>Gm09:25713492-25713573
>Gm09:25714102-25714145
>Gm09:25714765-25714841
>Gm09:25715816-25715975
>Gm09:25717614-25719189
>Gm09:25720477-25721214
>Gm09:25721253-25721357
>Gm09:25721406-25721855
>Gm09:25722443-25729844
>Gm09:25729950-25735559
>Gm09:25735643-25736189
>Gm09:25736242-25736364
>Gm09:25736419-25741634
>Gm09:25741772-25746152
>Gm09:25746193-25747896
>Gm09:25747973-25748268
>Gm09:25748317-25749604
>Gm09:25750450-25750512
>Gm09:25750543-25750664
>Gm09:25750732-25751113
>Gm09:25751262-25751307
>Gm09:25751506-25752294
>Gm09:25752545-25752560
>Gm09:25752660-25752688
>Gm09:25752977-25753154
>Gm09:25754045-25754286
>Gm09:25754352-25754891
>Gm09:25755099-25755160
>Gm09:25755237-25755385
>Gm09:25759504-25759602
>Gm09:25759793-25759832
>Gm09:25761364-25761409
>Gm09:25763017-25763083
>Gm09:25764124-25764186
>Gm09:25764503-25766181
>Gm09:25766279-25766521
>Gm09:25767131-25767371
>Gm09:25768045-25769055
>Gm09:25770288-25770465
>Gm09:25771340-25771373
>Gm09:25771469-25771529
>Gm09:25771567-25771855
>Gm09:25771933-25772059
>Gm09:25772159-25772222
>Gm09:25772320-25772359
>Gm09:25772463-25772541
>Gm09:25772581-25772624
>Gm09:25772691-25772801
>Gm09:25772858-25772960
>Gm09:25773025-25773120
>Gm09:25773193-25773247
>Gm09:25773432-25773462
>Gm09:25773600-25774072
>Gm09:25774207-25774266
>Gm09:25774312-25775307
>Gm09:25775351-25807890
>Gm09:25807954-25808850
>Gm09:25808909-25808974
>Gm09:25809031-25809690
>Gm09:25809888-25810270
>Gm09:25810312-25810844
>Gm09:25810897-25810982
>Gm09:25811100-25811280
>Gm09:25811355-25811732
>Gm09:25812220-25812270
>Gm09:25812306-25812470
>Gm09:25812682-25812728
>Gm09:25812760-25812809
[truncated: 331,849 more chars]
