# Supplementary material for: Red: an intelligent, rapid, accurate tool for detecting repeats de-novo on the genomic scale
Source: BMC Bioinformatics. 2015 Jul 24;16:227. doi: 10.1186/s12859-015-0654-5 (PMC4513396; doi:10.1186/s12859-015-0654-5)
Supplement: Additional file 9 — Supplementary data set 8 — Red’s repeats of the Glycine max genome. The command “tar -xzf file” results in a directory that contains the locations of repeats found by Red in the genome of the Glycine max. [file 12859_2015_654_MOESM9_ESM.gz › GnmRptGm/Gm10.rpt]

>Gm10:0-370
>Gm10:420-471
>Gm10:896-1884
>Gm10:2586-2622
>Gm10:2963-3070
>Gm10:3215-3287
>Gm10:3342-3464
>Gm10:3499-3563
>Gm10:3654-3668
>Gm10:4150-4422
>Gm10:4478-7733
>Gm10:7766-10242
>Gm10:10350-11454
>Gm10:11493-14189
>Gm10:15045-15132
>Gm10:15253-15295
>Gm10:20923-21063
>Gm10:21974-22027
>Gm10:26867-27830
>Gm10:27910-27954
>Gm10:28222-28486
>Gm10:28533-29201
>Gm10:29262-29581
>Gm10:29636-29800
>Gm10:31440-31626
>Gm10:32576-32684
>Gm10:32799-32907
>Gm10:32982-33196
>Gm10:33456-33640
>Gm10:33763-33791
>Gm10:33873-34623
>Gm10:34655-34703
>Gm10:34838-35431
>Gm10:35494-35845
>Gm10:35926-36573
>Gm10:36764-36888
>Gm10:37394-37476
>Gm10:41656-41876
>Gm10:43478-43512
>Gm10:43714-43766
>Gm10:45318-45390
>Gm10:45524-46060
>Gm10:46179-46211
>Gm10:46314-46344
>Gm10:46561-46691
>Gm10:46749-47842
>Gm10:47895-49765
>Gm10:49777-49955
>Gm10:50097-54628
>Gm10:54827-54870
>Gm10:54946-55042
>Gm10:55174-55305
>Gm10:55439-55504
>Gm10:58569-58693
>Gm10:59674-59923
>Gm10:59974-60042
>Gm10:60196-60966
>Gm10:61336-61403
>Gm10:65798-66143
>Gm10:66649-66840
>Gm10:66886-66926
>Gm10:72584-72656
>Gm10:72883-73047
>Gm10:73143-74157
>Gm10:74223-74527
>Gm10:79960-80057
>Gm10:80766-81236
>Gm10:81529-81606
>Gm10:81669-81772
>Gm10:81950-82206
>Gm10:82311-82617
>Gm10:82795-82928
>Gm10:83098-83218
>Gm10:83390-83588
>Gm10:83902-83992
>Gm10:84198-84337
>Gm10:85778-85953
>Gm10:87062-87097
>Gm10:92974-93003
>Gm10:93098-93144
>Gm10:93251-93491
>Gm10:93628-93975
>Gm10:94207-94244
>Gm10:94249-94354
>Gm10:103868-103961
>Gm10:105302-105462
>Gm10:105519-105549
>Gm10:105737-105790
>Gm10:105830-105898
>Gm10:109955-110010
>Gm10:114196-114322
>Gm10:114457-114515
>Gm10:114569-115043
>Gm10:115072-115163
>Gm10:115296-115469
>Gm10:125582-125654
>Gm10:125846-125922
>Gm10:132046-132133
>Gm10:133622-133714
>Gm10:133753-133833
>Gm10:154151-154360
>Gm10:160857-160937
>Gm10:162801-162963
>Gm10:162992-163192
>Gm10:163477-163528
>Gm10:164349-164413
>Gm10:169035-169104
>Gm10:172385-172461
>Gm10:175889-175956
>Gm10:178983-179030
>Gm10:179543-179590
>Gm10:180023-180055
>Gm10:182761-182839
>Gm10:183175-183234
>Gm10:183478-183586
>Gm10:186882-186954
>Gm10:195620-195672
>Gm10:195705-195783
>Gm10:200924-201058
>Gm10:202064-202197
>Gm10:205119-205494
>Gm10:207631-207698
>Gm10:208505-208540
>Gm10:210331-210390
>Gm10:213761-213791
>Gm10:217626-217657
>Gm10:218979-219047
>Gm10:220595-220659
>Gm10:222453-222503
>Gm10:222980-223610
>Gm10:224452-224500
>Gm10:225274-225329
>Gm10:226319-226375
>Gm10:228799-228828
>Gm10:229949-230053
>Gm10:231626-231675
>Gm10:231711-231744
>Gm10:232325-232380
>Gm10:232406-232482
>Gm10:235034-235090
>Gm10:237298-237453
>Gm10:240472-240547
>Gm10:240622-240668
>Gm10:240911-241007
>Gm10:247042-247121
>Gm10:249561-249618
>Gm10:250104-250167
>Gm10:256833-256939
>Gm10:260725-261279
>Gm10:261377-261433
>Gm10:261666-261861
>Gm10:261990-262074
>Gm10:262714-262809
>Gm10:267664-272136
>Gm10:273754-273840
>Gm10:273880-273957
>Gm10:274193-274298
>Gm10:276496-276556
>Gm10:276834-276924
>Gm10:277856-278152
>Gm10:278220-278402
>Gm10:279927-280067
>Gm10:280098-280147
>Gm10:283493-283624
>Gm10:286563-286609
>Gm10:289331-289477
>Gm10:293868-293980
>Gm10:294377-294416
>Gm10:295638-295716
>Gm10:299088-299178
>Gm10:300798-300859
>Gm10:305041-305230
>Gm10:306490-306520
>Gm10:307015-307106
>Gm10:307191-307524
>Gm10:310765-310808
>Gm10:314448-314485
>Gm10:316452-316489
>Gm10:317208-317270
>Gm10:317941-318251
>Gm10:319423-319461
>Gm10:320691-320735
>Gm10:323095-323164
>Gm10:324258-324331
>Gm10:324599-324640
>Gm10:329870-329925
>Gm10:337738-337779
>Gm10:342371-342407
>Gm10:343225-343269
>Gm10:343996-344043
>Gm10:344861-344918
>Gm10:345440-345488
>Gm10:345715-345756
>Gm10:345829-345978
>Gm10:347578-347652
>Gm10:347770-347841
>Gm10:348746-348800
>Gm10:349756-349804
>Gm10:351495-351564
>Gm10:351655-351696
>Gm10:352795-352880
>Gm10:353120-353184
>Gm10:353917-354033
>Gm10:354340-354388
>Gm10:357671-357726
>Gm10:358397-358442
>Gm10:359244-359345
>Gm10:361616-361678
>Gm10:364491-364525
>Gm10:369738-369826
>Gm10:370178-370300
>Gm10:370376-370513
>Gm10:370577-370912
>Gm10:371237-371284
>Gm10:373821-373896
>Gm10:374244-374288
>Gm10:375017-375061
>Gm10:376137-376172
>Gm10:379374-379427
>Gm10:380917-381027
>Gm10:392466-392496
>Gm10:392759-392802
>Gm10:395828-395911
>Gm10:396115-396262
>Gm10:400113-400155
>Gm10:400192-400254
>Gm10:401056-401119
>Gm10:405859-405990
>Gm10:408751-408863
>Gm10:408894-408934
>Gm10:408992-409154
>Gm10:409254-409333
>Gm10:410077-410231
>Gm10:411275-411359
>Gm10:412496-412534
>Gm10:415140-415426
>Gm10:415596-415635
>Gm10:423006-423071
>Gm10:425541-425619
>Gm10:426690-426723
>Gm10:428156-428197
>Gm10:428246-428287
>Gm10:428411-428478
>Gm10:429003-429048
>Gm10:430171-430203
>Gm10:430732-430819
>Gm10:431103-431167
>Gm10:431941-432052
>Gm10:432336-432409
>Gm10:435649-435708
>Gm10:437634-437702
>Gm10:438410-438440
>Gm10:444866-445014
>Gm10:445206-445788
>Gm10:445827-446252
>Gm10:446284-446894
>Gm10:446948-447001
>Gm10:447895-448043
>Gm10:448371-448570
>Gm10:448916-448973
>Gm10:450943-451080
>Gm10:451741-451783
>Gm10:451876-451930
>Gm10:452476-452519
>Gm10:462975-463165
>Gm10:466685-466765
>Gm10:466821-466873
>Gm10:468667-468708
>Gm10:470284-470349
>Gm10:470518-470569
>Gm10:472009-472082
>Gm10:474872-474923
>Gm10:474972-475002
>Gm10:477586-477611
>Gm10:477856-477932
>Gm10:478378-478467
>Gm10:478792-478856
>Gm10:479553-479578
>Gm10:480051-480134
>Gm10:481221-481254
>Gm10:482061-482140
>Gm10:482584-482615
>Gm10:482989-483059
>Gm10:483087-483188
>Gm10:483244-483334
>Gm10:484253-484308
>Gm10:485497-485537
>Gm10:488135-488205
>Gm10:488233-488334
>Gm10:488390-488480
>Gm10:490670-490715
>Gm10:491178-491228
>Gm10:492886-492964
>Gm10:493630-493775
>Gm10:494357-494395
>Gm10:496321-496405
>Gm10:497851-498001
>Gm10:500043-500078
>Gm10:500133-500267
>Gm10:501839-501877
>Gm10:502032-502147
>Gm10:513587-513702
>Gm10:521120-521158
>Gm10:521595-521654
>Gm10:521712-521832
>Gm10:529108-529314
>Gm10:529520-529562
>Gm10:530488-530531
>Gm10:533839-533902
>Gm10:534613-534668
>Gm10:537273-537336
>Gm10:538111-538912
>Gm10:543308-543469
>Gm10:545385-545458
>Gm10:548900-548998
>Gm10:551113-551148
>Gm10:554426-554459
>Gm10:556301-556358
>Gm10:561940-561981
>Gm10:562036-562083
>Gm10:567601-567640
>Gm10:567669-567732
>Gm10:569949-570042
>Gm10:571915-571978
>Gm10:574256-574366
>Gm10:578439-578525
>Gm10:583377-583403
>Gm10:583638-583831
>Gm10:584054-584129
>Gm10:585280-585304
>Gm10:586798-586839
>Gm10:593327-593503
>Gm10:596588-596758
>Gm10:599100-599140
>Gm10:599191-599257
>Gm10:599298-599479
>Gm10:605317-605413
>Gm10:605935-605961
>Gm10:606064-606437
>Gm10:606541-606579
>Gm10:606838-607329
>Gm10:607358-607515
>Gm10:607564-607679
>Gm10:607817-608201
>Gm10:608241-608415
>Gm10:608445-608516
>Gm10:608592-608793
>Gm10:609990-610050
>Gm10:610101-610131
>Gm10:610258-610338
>Gm10:616294-616338
>Gm10:618025-618069
>Gm10:618338-618650
>Gm10:618787-618924
>Gm10:628859-629035
>Gm10:632092-632128
>Gm10:632164-632289
>Gm10:632329-632527
>Gm10:635849-635915
>Gm10:642453-642499
>Gm10:642878-642938
>Gm10:647547-647730
>Gm10:649238-649279
>Gm10:650490-650518
>Gm10:651468-651618
>Gm10:652353-652414
>Gm10:652978-653007
>Gm10:653323-653368
>Gm10:653804-654099
>Gm10:654733-654893
>Gm10:657704-657738
>Gm10:657823-658070
>Gm10:660100-660208
>Gm10:661285-661361
>Gm10:662045-662094
>Gm10:662243-662314
>Gm10:665797-665863
>Gm10:668663-668743
>Gm10:672614-672674
>Gm10:673709-673769
>Gm10:674174-674287
>Gm10:674841-674906
>Gm10:681248-681343
>Gm10:682000-682060
>Gm10:682126-682175
>Gm10:682653-682720
>Gm10:684740-684798
>Gm10:684864-685002
>Gm10:687497-687528
>Gm10:690482-690695
>Gm10:691193-691398
>Gm10:692990-693024
>Gm10:695102-695144
>Gm10:695486-695525
>Gm10:695796-695875
>Gm10:696016-696174
>Gm10:699896-699976
>Gm10:700632-700659
>Gm10:701918-701990
>Gm10:702998-703168
>Gm10:704056-704150
>Gm10:704659-704759
>Gm10:707268-707340
>Gm10:707728-707786
>Gm10:708179-708270
>Gm10:710977-711028
>Gm10:711912-711953
>Gm10:712400-712532
>Gm10:712601-712636
>Gm10:715513-715616
>Gm10:716119-716147
>Gm10:718742-718775
>Gm10:719458-719509
>Gm10:720849-720928
>Gm10:722987-723024
>Gm10:723216-723398
>Gm10:728788-728859
>Gm10:730641-730748
>Gm10:731020-731132
>Gm10:731149-731217
>Gm10:732353-732384
>Gm10:735487-735554
>Gm10:735728-735772
>Gm10:737328-737362
>Gm10:739754-739890
>Gm10:743457-743547
>Gm10:743870-743893
>Gm10:745281-745314
>Gm10:745375-745503
>Gm10:745566-745900
>Gm10:746803-746838
>Gm10:747223-747266
>Gm10:752703-752736
>Gm10:752965-753124
>Gm10:756672-756720
>Gm10:758840-758895
>Gm10:759002-759140
>Gm10:760197-760256
>Gm10:767092-767164
>Gm10:769388-769501
>Gm10:772457-772535
>Gm10:773378-773453
>Gm10:779896-779933
>Gm10:782100-782173
>Gm10:782248-782399
>Gm10:784291-784319
>Gm10:786391-786523
>Gm10:787011-787431
>Gm10:789116-789223
>Gm10:789450-789594
>Gm10:790220-790265
>Gm10:790840-790937
>Gm10:791768-792160
>Gm10:799393-799509
>Gm10:800938-801063
>Gm10:801473-801618
>Gm10:801741-801777
>Gm10:802230-802264
>Gm10:802779-802911
>Gm10:803032-803112
>Gm10:804064-804116
>Gm10:804259-804767
>Gm10:807707-807752
>Gm10:809578-809614
>Gm10:811658-811721
>Gm10:813217-813268
>Gm10:813419-813497
>Gm10:814687-815034
>Gm10:816620-816688
>Gm10:823375-823566
>Gm10:823687-823732
>Gm10:824878-825087
>Gm10:825174-825931
>Gm10:826762-826802
>Gm10:827408-827490
>Gm10:829152-829252
>Gm10:833326-833622
>Gm10:834617-834671
>Gm10:837709-837723
>Gm10:838704-838890
>Gm10:838917-839083
>Gm10:839845-839883
>Gm10:839925-840041
>Gm10:840109-840218
>Gm10:841766-841780
>Gm10:844909-845072
>Gm10:848457-848493
>Gm10:849368-849552
>Gm10:849660-849690
>Gm10:849726-850157
>Gm10:850215-850803
>Gm10:850878-851154
>Gm10:851223-851273
>Gm10:851344-851515
>Gm10:851913-851982
>Gm10:862332-862385
>Gm10:865148-865194
>Gm10:865994-866038
>Gm10:870417-870489
>Gm10:871101-871178
>Gm10:871461-871602
>Gm10:871897-871956
>Gm10:872082-872210
>Gm10:875221-875270
>Gm10:876104-876172
>Gm10:877124-877356
>Gm10:877659-877761
>Gm10:881054-881108
>Gm10:883598-883629
>Gm10:889780-889831
>Gm10:890606-890636
>Gm10:893478-893560
>Gm10:900966-901042
>Gm10:905908-905934
>Gm10:905982-906189
>Gm10:907572-907810
>Gm10:907848-910001
>Gm10:910829-910865
>Gm10:925195-925286
>Gm10:927893-927961
>Gm10:928053-928093
>Gm10:939770-939812
>Gm10:941173-941256
>Gm10:942357-942396
>Gm10:943781-943919
>Gm10:943968-944021
>Gm10:946796-946865
>Gm10:947187-947253
>Gm10:948028-948369
>Gm10:948512-948571
>Gm10:949622-949649
>Gm10:952175-952250
>Gm10:952349-952414
>Gm10:952995-953115
>Gm10:953578-953636
>Gm10:953781-953901
>Gm10:955241-955272
>Gm10:955372-955386
>Gm10:955503-955541
>Gm10:956686-957129
>Gm10:957246-957264
>Gm10:957619-957655
>Gm10:958541-958653
>Gm10:960797-960826
>Gm10:962006-962089
>Gm10:962319-962361
>Gm10:962556-962641
>Gm10:964290-964970
>Gm10:967801-967930
>Gm10:977271-977312
>Gm10:977453-977526
>Gm10:978953-978988
>Gm10:979457-979694
>Gm10:980830-980874
>Gm10:989001-989040
>Gm10:989957-990081
>Gm10:992219-992255
>Gm10:992449-992476
>Gm10:993444-993505
>Gm10:994584-994646
>Gm10:996349-996389
>Gm10:996638-996684
>Gm10:997395-997489
>Gm10:1006708-1006747
>Gm10:1007752-1007800
>Gm10:1010055-1010129
>Gm10:1012884-1012935
>Gm10:1013399-1013505
>Gm10:1013695-1013742
>Gm10:1017162-1017256
>Gm10:1021200-1021239
>Gm10:1023289-1023350
>Gm10:1024713-1024753
>Gm10:1024854-1025589
>Gm10:1025652-1025686
>Gm10:1040408-1040508
>Gm10:1041939-1042125
>Gm10:1042164-1042264
>Gm10:1046541-1046577
>Gm10:1048630-1048745
>Gm10:1050150-1050232
>Gm10:1051031-1051089
>Gm10:1051194-1051239
>Gm10:1053164-1053235
>Gm10:1054088-1054138
>Gm10:1055572-1055778
>Gm10:1055826-1055925
>Gm10:1059670-1059774
>Gm10:1059975-1060007
>Gm10:1060372-1060427
>Gm10:1061294-1061327
>Gm10:1063379-1063528
>Gm10:1063806-1063904
>Gm10:1064483-1064518
>Gm10:1064672-1064742
>Gm10:1064914-1064961
>Gm10:1072558-1072587
>Gm10:1075866-1075931
>Gm10:1077019-1077174
>Gm10:1081724-1081738
>Gm10:1081838-1081861
>Gm10:1082329-1082452
>Gm10:1083227-1083370
>Gm10:1084706-1084747
>Gm10:1088938-1088990
>Gm10:1090345-1090521
>Gm10:1091718-1091797
>Gm10:1092127-1092221
>Gm10:1092536-1092571
>Gm10:1093439-1093657
>Gm10:1095591-1095749
>Gm10:1096029-1096190
>Gm10:1097749-1097824
>Gm10:1097890-1098002
>Gm10:1103509-1103716
>Gm10:1108203-1108256
>Gm10:1114502-1115859
>Gm10:1116487-1116557
>Gm10:1119620-1119690
>Gm10:1124429-1124862
>Gm10:1142326-1142420
>Gm10:1148700-1148740
>Gm10:1153675-1153749
>Gm10:1153950-1154138
>Gm10:1157193-1157593
>Gm10:1160576-1160665
>Gm10:1160998-1161040
>Gm10:1165802-1165843
>Gm10:1170945-1171241
>Gm10:1171284-1171389
>Gm10:1171570-1171685
>Gm10:1171848-1171885
>Gm10:1172149-1172225
>Gm10:1174884-1174928
>Gm10:1176915-1177064
>Gm10:1177716-1177812
>Gm10:1178485-1178568
>Gm10:1179965-1180000
>Gm10:1180233-1180505
>Gm10:1188224-1188251
>Gm10:1191674-1191705
>Gm10:1194019-1194777
>Gm10:1194822-1195071
>Gm10:1198946-1198979
>Gm10:1199677-1199739
>Gm10:1200419-1200454
>Gm10:1204494-1204583
>Gm10:1204662-1204708
>Gm10:1215039-1215118
>Gm10:1216912-1216972
>Gm10:1218200-1218298
>Gm10:1219050-1219093
>Gm10:1223855-1223889
>Gm10:1224858-1224897
>Gm10:1226931-1226984
>Gm10:1240927-1240990
>Gm10:1241648-1241694
>Gm10:1246377-1246411
>Gm10:1249136-1249201
>Gm10:1250752-1250825
>Gm10:1251500-1251572
>Gm10:1254671-1254758
>Gm10:1256571-1256689
>Gm10:1256782-1256971
>Gm10:1257043-1257473
>Gm10:1257585-1257960
>Gm10:1258123-1258389
>Gm10:1260111-1260186
>Gm10:1264436-1264473
>Gm10:1266642-1266719
>Gm10:1266798-1266841
>Gm10:1267760-1267829
>Gm10:1279530-1279583
>Gm10:1279863-1280038
>Gm10:1282854-1282889
>Gm10:1294563-1294602
>Gm10:1295085-1295168
>Gm10:1295257-1295324
>Gm10:1299145-1299335
>Gm10:1303737-1303801
>Gm10:1304705-1304737
>Gm10:1305354-1305458
>Gm10:1305630-1305669
>Gm10:1306740-1306847
>Gm10:1307698-1307747
>Gm10:1308099-1308163
>Gm10:1311186-1311250
>Gm10:1311615-1311753
>Gm10:1311999-1312349
>Gm10:1313643-1313670
>Gm10:1314128-1314160
>Gm10:1315610-1315663
>Gm10:1315793-1315973
>Gm10:1316905-1316957
>Gm10:1317105-1317187
>Gm10:1321586-1321622
>Gm10:1329129-1329161
>Gm10:1329732-1329764
>Gm10:1346695-1346728
>Gm10:1347636-1347711
>Gm10:1347855-1347893
>Gm10:1348127-1348150
>Gm10:1348598-1348635
>Gm10:1349750-1349787
>Gm10:1350971-1351111
>Gm10:1351741-1351780
>Gm10:1360905-1360936
>Gm10:1364961-1365021
>Gm10:1365241-1365275
>Gm10:1367087-1367139
>Gm10:1367765-1367821
>Gm10:1369454-1369488
>Gm10:1369804-1369861
>Gm10:1371339-1371472
>Gm10:1372531-1372596
>Gm10:1375448-1375495
>Gm10:1376298-1376378
>Gm10:1380365-1380460
>Gm10:1381112-1381144
>Gm10:1381893-1381978
>Gm10:1382208-1382245
>Gm10:1386397-1386585
>Gm10:1388110-1388124
>Gm10:1388144-1388223
>Gm10:1388856-1388898
>Gm10:1389110-1389191
>Gm10:1390199-1390374
>Gm10:1392518-1392654
>Gm10:1395496-1395510
>Gm10:1396177-1396222
>Gm10:1405684-1405785
>Gm10:1405965-1406041
>Gm10:1406095-1406360
>Gm10:1408294-1408361
>Gm10:1408914-1408966
>Gm10:1411664-1411729
>Gm10:1414207-1414262
>Gm10:1414287-1414441
>Gm10:1414971-1415045
>Gm10:1415322-1415467
>Gm10:1415685-1415767
>Gm10:1416900-1416950
>Gm10:1418792-1418830
>Gm10:1421152-1421233
>Gm10:1421883-1421942
>Gm10:1425307-1425433
>Gm10:1425502-1425569
>Gm10:1425873-1425951
>Gm10:1426009-1426137
>Gm10:1426982-1427051
>Gm10:1427255-1427282
>Gm10:1427323-1427406
>Gm10:1428845-1428988
>Gm10:1429057-1429173
>Gm10:1429754-1429909
>Gm10:1430014-1430126
>Gm10:1430158-1430211
>Gm10:1432891-1432922
>Gm10:1435254-1435344
>Gm10:1438756-1438862
>Gm10:1449303-1449495
>Gm10:1451170-1451218
>Gm10:1451403-1451582
>Gm10:1451586-1451674
>Gm10:1451715-1451819
>Gm10:1452028-1452132
>Gm10:1454731-1454781
>Gm10:1455751-1455832
>Gm10:1474502-1474539
>Gm10:1474881-1475364
>Gm10:1475645-1475777
>Gm10:1481382-1481668
>Gm10:1482029-1482098
>Gm10:1482135-1482222
>Gm10:1485776-1485853
>Gm10:1488958-1488995
>Gm10:1494162-1494226
>Gm10:1494725-1494770
>Gm10:1496609-1496650
>Gm10:1496772-1496824
>Gm10:1496991-1497082
>Gm10:1497457-1497553
>Gm10:1500593-1500628
>Gm10:1504716-1504789
>Gm10:1506421-1506523
>Gm10:1510532-1510658
>Gm10:1511694-1511735
>Gm10:1511753-1511812
>Gm10:1511899-1511953
>Gm10:1515947-1516032
>Gm10:1521882-1522017
>Gm10:1526539-1526626
>Gm10:1532801-1532860
>Gm10:1536321-1536421
>Gm10:1536911-1536979
>Gm10:1540608-1540677
>Gm10:1545552-1545599
>Gm10:1550609-1550721
>Gm10:1551113-1551166
>Gm10:1551303-1551411
>Gm10:1551615-1551947
>Gm10:1552024-1552293
>Gm10:1552748-1552817
>Gm10:1553412-1553461
>Gm10:1563379-1563779
>Gm10:1564704-1564741
>Gm10:1568490-1568532
>Gm10:1568819-1569047
>Gm10:1570568-1570604
>Gm10:1570679-1570719
>Gm10:1577649-1577682
>Gm10:1587542-1587982
>Gm10:1588234-1588287
>Gm10:1588391-1588472
>Gm10:1590778-1590852
>Gm10:1599588-1599620
>Gm10:1600935-1600981
>Gm10:1601155-1601234
>Gm10:1602470-1602717
>Gm10:1602849-1602890
>Gm10:1603391-1603444
>Gm10:1604309-1604356
>Gm10:1604417-1604550
>Gm10:1606902-1607334
>Gm10:1610129-1610347
>Gm10:1618428-1618478
>Gm10:1620035-1620166
>Gm10:1620925-1620962
>Gm10:1621416-1621450
>Gm10:1622113-1622239
>Gm10:1622570-1622760
>Gm10:1628675-1628734
>Gm10:1629123-1629199
>Gm10:1638922-1639006
>Gm10:1639255-1639360
>Gm10:1639387-1639466
>Gm10:1639580-1639664
>Gm10:1640576-1640631
>Gm10:1645418-1645478
>Gm10:1648152-1648184
>Gm10:1651200-1651248
>Gm10:1656903-1656936
>Gm10:1659259-1659294
>Gm10:1663790-1663844
>Gm10:1671490-1671539
>Gm10:1672947-1672982
>Gm10:1674418-1674474
>Gm10:1675823-1675931
>Gm10:1676544-1676583
>Gm10:1683446-1683500
>Gm10:1691111-1691178
>Gm10:1693283-1693395
>Gm10:1696747-1696826
>Gm10:1697744-1698490
>Gm10:1698534-1698687
>Gm10:1698789-1698905
>Gm10:1698978-1699787
>Gm10:1701936-1702035
>Gm10:1705345-1705471
>Gm10:1711029-1711178
>Gm10:1713230-1713340
>Gm10:1713421-1713495
>Gm10:1713989-1714053
>Gm10:1714134-1714172
>Gm10:1714204-1714325
>Gm10:1714578-1714776
>Gm10:1715395-1715562
>Gm10:1715662-1715678
>Gm10:1716181-1716258
>Gm10:1717150-1717178
>Gm10:1717931-1717993
>Gm10:1721093-1721420
>Gm10:1723311-1723406
>Gm10:1725378-1725422
>Gm10:1727969-1728011
>Gm10:1728076-1728148
>Gm10:1728890-1729285
>Gm10:1736007-1736065
>Gm10:1738421-1738543
>Gm10:1739721-1739788
>Gm10:1740585-1740913
>Gm10:1742062-1742170
>Gm10:1742694-1742855
>Gm10:1742887-1743054
>Gm10:1743298-1743459
>Gm10:1743559-1743615
>Gm10:1747318-1747452
>Gm10:1747605-1747803
>Gm10:1748433-1748542
>Gm10:1749243-1749293
>Gm10:1754978-1755087
>Gm10:1760576-1760713
>Gm10:1764484-1764994
>Gm10:1765039-1765725
>Gm10:1766051-1766578
>Gm10:1766601-1769783
>Gm10:1773715-1773767
>Gm10:1775959-1776057
>Gm10:1780272-1780310
>Gm10:1782964-1783003
>Gm10:1789484-1789541
>Gm10:1791359-1791511
>Gm10:1792083-1792323
>Gm10:1801381-1801680
>Gm10:1802412-1802462
>Gm10:1802998-1803087
>Gm10:1806644-1806717
>Gm10:1806800-1806832
>Gm10:1810814-1810924
>Gm10:1813814-1813918
>Gm10:1814075-1814241
>Gm10:1814255-1814385
>Gm10:1814487-1814526
>Gm10:1814614-1814820
>Gm10:1814918-1815233
>Gm10:1815358-1815470
>Gm10:1815910-1815998
>Gm10:1816635-1816685
>Gm10:1820559-1820928
>Gm10:1823337-1823381
>Gm10:1823418-1823555
>Gm10:1823662-1823723
>Gm10:1823784-1824138
>Gm10:1827260-1827317
>Gm10:1832120-1832189
>Gm10:1834649-1834916
>Gm10:1836669-1836788
>Gm10:1838870-1838978
>Gm10:1839176-1839244
>Gm10:1842293-1842335
>Gm10:1843297-1843427
>Gm10:1844124-1844168
>Gm10:1844553-1844591
>Gm10:1847442-1847480
>Gm10:1847596-1847805
>Gm10:1849324-1849433
>Gm10:1854205-1854311
>Gm10:1854905-1855195
>Gm10:1857331-1857408
>Gm10:1858994-1859083
>Gm10:1859243-1859331
>Gm10:1859517-1859617
>Gm10:1869540-1869575
>Gm10:1872283-1872338
>Gm10:1873575-1873624
>Gm10:1876256-1876330
>Gm10:1879195-1879609
>Gm10:1882073-1882210
>Gm10:1883324-1883389
>Gm10:1885173-1885218
>Gm10:1896955-1897080
>Gm10:1904993-1905070
>Gm10:1905370-1905398
>Gm10:1906913-1906978
>Gm10:1907265-1907438
>Gm10:1907463-1907603
>Gm10:1907762-1908582
>Gm10:1911629-1911763
>Gm10:1914199-1914229
>Gm10:1914760-1914816
>Gm10:1915801-1916054
>Gm10:1916851-1916980
>Gm10:1921336-1921412
>Gm10:1922144-1922202
>Gm10:1925997-1926101
>Gm10:1931010-1931280
>Gm10:1931492-1931535
>Gm10:1942084-1942135
>Gm10:1942251-1942339
>Gm10:1945125-1945165
>Gm10:1947022-1947167
>Gm10:1948405-1948463
>Gm10:1948764-1948816
>Gm10:1948961-1949012
>Gm10:1949045-1949094
>Gm10:1949197-1949277
>Gm10:1953652-1953702
>Gm10:1964636-1964683
>Gm10:1970955-1971091
>Gm10:1972867-1972951
>Gm10:1973177-1973228
>Gm10:1973539-1973647
>Gm10:1975039-1975105
>Gm10:1975223-1975270
>Gm10:1975370-1975687
>Gm10:1975723-1975807
>Gm10:1983181-1983257
>Gm10:1983610-1983644
>Gm10:1984080-1984153
>Gm10:1987326-1987369
>Gm10:1993601-1993639
>Gm10:1994162-1994201
>Gm10:1995040-1995083
>Gm10:1995945-1996030
>Gm10:2002342-2002375
>Gm10:2005592-2005651
>Gm10:2005704-2005753
>Gm10:2005930-2005959
>Gm10:2007141-2007169
>Gm10:2013019-2013063
>Gm10:2014841-2014882
>Gm10:2015571-2015611
>Gm10:2016079-2016177
>Gm10:2024855-2024953
>Gm10:2025915-2025963
>Gm10:2026075-2026144
>Gm10:2026265-2026322
>Gm10:2026715-2026772
>Gm10:2027326-2027424
>Gm10:2032108-2032279
>Gm10:2032364-2032552
>Gm10:2032696-2032741
>Gm10:2034629-2034679
>Gm10:2037477-2037535
>Gm10:2039204-2039240
>Gm10:2039794-2039896
>Gm10:2039972-2040322
>Gm10:2040942-2040981
>Gm10:2041509-2041771
>Gm10:2041859-2041918
>Gm10:2042087-2042286
>Gm10:2042326-2042539
>Gm10:2042729-2043901
>Gm10:2043946-2044281
>Gm10:2046947-2047000
>Gm10:2047001-2047087
>Gm10:2047742-2047865
>Gm10:2048562-2048648
>Gm10:2048692-2048863
>Gm10:2049354-2049410
>Gm10:2053160-2053198
>Gm10:2054606-2054669
>Gm10:2058481-2058547
>Gm10:2064168-2064410
>Gm10:2065737-2065977
>Gm10:2066028-2066096
>Gm10:2066960-2066995
>Gm10:2067283-2067323
>Gm10:2068913-2068993
>Gm10:2069045-2069388
>Gm10:2069422-2069568
>Gm10:2069763-2069887
>Gm10:2070168-2070200
>Gm10:2071465-2071574
>Gm10:2071626-2072683
>Gm10:2072848-2072870
>Gm10:2078898-2078954
>Gm10:2085265-2085494
>Gm10:2085737-2085766
>Gm10:2087453-2087494
>Gm10:2089804-2089859
>Gm10:2092742-2092896
>Gm10:2095889-2095948
>Gm10:2096965-2097012
>Gm10:2099599-2099835
>Gm10:2101674-2101737
>Gm10:2104810-2104826
>Gm10:2108241-2108395
>Gm10:2111457-2111820
>Gm10:2111873-2112557
>Gm10:2112588-2112651
>Gm10:2113330-2113653
>Gm10:2119111-2121634
>Gm10:2126092-2126506
>Gm10:2127542-2127653
>Gm10:2133511-2133545
>Gm10:2137463-2137504
>Gm10:2141668-2141874
>Gm10:2147478-2147643
>Gm10:2154091-2154933
>Gm10:2154991-2155217
>Gm10:2156531-2156590
>Gm10:2160156-2160192
>Gm10:2161055-2161163
>Gm10:2162578-2162605
>Gm10:2165646-2165753
>Gm10:2165887-2165954
>Gm10:2178853-2178878
>Gm10:2179080-2179266
>Gm10:2180526-2180564
>Gm10:2180866-2180985
>Gm10:2186686-2186751
>Gm10:2189104-2195329
>Gm10:2196714-2196808
>Gm10:2200984-2201355
>Gm10:2201418-2201476
>Gm10:2201574-2201678
>Gm10:2202840-2202927
>Gm10:2203377-2203443
>Gm10:2203852-2203900
>Gm10:2204007-2204513
>Gm10:2204663-2205178
>Gm10:2205246-2205367
>Gm10:2206846-2206905
>Gm10:2207665-2207737
>Gm10:2211178-2211291
>Gm10:2212530-2212636
>Gm10:2217297-2217430
>Gm10:2218586-2218681
>Gm10:2223141-2223176
>Gm10:2223234-2223921
>Gm10:2225734-2227896
>Gm10:2231368-2231417
>Gm10:2232034-2232079
>Gm10:2232306-2232413
>Gm10:2233310-2233716
>Gm10:2234284-2234501
>Gm10:2235632-2235703
>Gm10:2238940-2238991
>Gm10:2241750-2241795
>Gm10:2242855-2242890
>Gm10:2244341-2244989
>Gm10:2245060-2245441
>Gm10:2245551-2245937
>Gm10:2245982-2246151
>Gm10:2246229-2246475
>Gm10:2246552-2246813
>Gm10:2247225-2247273
>Gm10:2250232-2250295
>Gm10:2250392-2250461
>Gm10:2250722-2250830
>Gm10:2252182-2252231
>Gm10:2252529-2252682
>Gm10:2253449-2253515
>Gm10:2257168-2257231
>Gm10:2257321-2257365
>Gm10:2257774-2257871
>Gm10:2257963-2258111
>Gm10:2259065-2259173
>Gm10:2259559-2259599
>Gm10:2260137-2260182
>Gm10:2261359-2261404
>Gm10:2262283-2262356
>Gm10:2268685-2268747
>Gm10:2281762-2282590
>Gm10:2283778-2283812
>Gm10:2285593-2285650
>Gm10:2286849-2286984
>Gm10:2287024-2287067
>Gm10:2289497-2289791
>Gm10:2290019-2290068
>Gm10:2290155-2290198
>Gm10:2291875-2291933
>Gm10:2292397-2292461
>Gm10:2293346-2293383
>Gm10:2293464-2293513
>Gm10:2299691-2299793
>Gm10:2299839-2299887
>Gm10:2304322-2304389
>Gm10:2305150-2305184
>Gm10:2305323-2305369
>Gm10:2305842-2305994
>Gm10:2315890-2315938
>Gm10:2327625-2327725
>Gm10:2327918-2328066
>Gm10:2328166-2328302
>Gm10:2329403-2329562
>Gm10:2329630-2329688
>Gm10:2329731-2329838
>Gm10:2330358-2330513
>Gm10:2331821-2331872
>Gm10:2339592-2339638
>Gm10:2340586-2340709
>Gm10:2346939-2347018
>Gm10:2347098-2347233
>Gm10:2348303-2348531
>Gm10:2356469-2356623
>Gm10:2357620-2357650
>Gm10:2358458-2358519
>Gm10:2359111-2359147
>Gm10:2359273-2359341
>Gm10:2359497-2359553
>Gm10:2359608-2359810
>Gm10:2359819-2359878
>Gm10:2361278-2361336
>Gm10:2361529-2361692
>Gm10:2361745-2361863
>Gm10:2362754-2362783
>Gm10:2370303-2370360
>Gm10:2371152-2371225
>Gm10:2371708-2371809
>Gm10:2380643-2380832
>Gm10:2380868-2380999
>Gm10:2381036-2381102
>Gm10:2385609-2385717
>Gm10:2390193-2390298
>Gm10:2392247-2392326
>Gm10:2395498-2395582
>Gm10:2395751-2395789
>Gm10:2396456-2396527
>Gm10:2408214-2408290
>Gm10:2408575-2408688
>Gm10:2413026-2413081
>Gm10:2416519-2416566
>Gm10:2416592-2416859
>Gm10:2420897-2420978
>Gm10:2431296-2431378
>Gm10:2432956-2433006
>Gm10:2437370-2437406
>Gm10:2440849-2440895
>Gm10:2443372-2443427
>Gm10:2449258-2449332
>Gm10:2450553-2450853
>Gm10:2452328-2452342
>Gm10:2454118-2454191
>Gm10:2459886-2459932
>Gm10:2460215-2460254
>Gm10:2466838-2466953
>Gm10:2467828-2467894
>Gm10:2468657-2468706
>Gm10:2469586-2469627
>Gm10:2478639-2478689
>Gm10:2478810-2478887
>Gm10:2489235-2489348
>Gm10:2489450-2489594
>Gm10:2494230-2494268
>Gm10:2494829-2494883
>Gm10:2495119-2495185
>Gm10:2496455-2496498
>Gm10:2497290-2497375
>Gm10:2497412-2497503
>Gm10:2497654-2497702
>Gm10:2500230-2500442
>Gm10:2501284-2501320
>Gm10:2501969-2502055
>Gm10:2502475-2502515
>Gm10:2503770-2503872
>Gm10:2504148-2504250
>Gm10:2504526-2504600
>Gm10:2506035-2506209
>Gm10:2513456-2513532
>Gm10:2513591-2513638
>Gm10:2513744-2513832
>Gm10:2514760-2514803
>Gm10:2515946-2515978
>Gm10:2516606-2516647
>Gm10:2522170-2522239
>Gm10:2523067-2523171
>Gm10:2524937-2524997
>Gm10:2526346-2526379
>Gm10:2526899-2526944
>Gm10:2527262-2527291
>Gm10:2529370-2529405
>Gm10:2531756-2531828
>Gm10:2531916-2531983
>Gm10:2532405-2532449
>Gm10:2533596-2533629
>Gm10:2534146-2534323
>Gm10:2534334-2534550
>Gm10:2540699-2540828
>Gm10:2543340-2543541
>Gm10:2551222-2551260
>Gm10:2551353-2551521
>Gm10:2554481-2554513
>Gm10:2555692-2555725
>Gm10:2556525-2556558
>Gm10:2558245-2558290
>Gm10:2558570-2558667
>Gm10:2563891-2563946
>Gm10:2565163-2565371
>Gm10:2565423-2566104
>Gm10:2566169-2566199
>Gm10:2568885-2568941
>Gm10:2571220-2571415
>Gm10:2573615-2573677
>Gm10:2575764-2575825
>Gm10:2575873-2576286
>Gm10:2578201-2578281
>Gm10:2580332-2580359
>Gm10:2582619-2582679
>Gm10:2583810-2583892
>Gm10:2588777-2589178
>Gm10:2589209-2589774
>Gm10:2589809-2589915
>Gm10:2589962-2590438
>Gm10:2598601-2598655
>Gm10:2599589-2599914
>Gm10:2599960-2600116
>Gm10:2600431-2600648
>Gm10:2600717-2600756
>Gm10:2600829-2601080
>Gm10:2602720-2602826
>Gm10:2612105-2612146
>Gm10:2613219-2613251
>Gm10:2635199-2635639
>Gm10:2637565-2637622
>Gm10:2638217-2638281
>Gm10:2639396-2639457
>Gm10:2641547-2641720
>Gm10:2641841-2641963
>Gm10:2643101-2643173
>Gm10:2643685-2643728
>Gm10:2646773-2646832
>Gm10:2647344-2647381
>Gm10:2647638-2647681
>Gm10:2649081-2649165
>Gm10:2653464-2653524
>Gm10:2654350-2654417
>Gm10:2654941-2654983
>Gm10:2655135-2655405
>Gm10:2655811-2655857
>Gm10:2655970-2656044
>Gm10:2659966-2660015
>Gm10:2661245-2661259
>Gm10:2661432-2661486
>Gm10:2668163-2668625
>Gm10:2671782-2671850
>Gm10:2672582-2672664
>Gm10:2673704-2673800
>Gm10:2674695-2674793
>Gm10:2679004-2679051
>Gm10:2681218-2681323
>Gm10:2683058-2683104
>Gm10:2688746-2688788
>Gm10:2691225-2691406
>Gm10:2691807-2691846
>Gm10:2691878-2693801
>Gm10:2693981-2694077
>Gm10:2694316-2694398
>Gm10:2694452-2694481
>Gm10:2694689-2694722
>Gm10:2696662-2696728
>Gm10:2699983-2700044
>Gm10:2700473-2700516
>Gm10:2700906-2700951
>Gm10:2701732-2701787
>Gm10:2702903-2703242
>Gm10:2703278-2704609
>Gm10:2709501-2709561
>Gm10:2709704-2709790
>Gm10:2709912-2710002
>Gm10:2710441-2710518
>Gm10:2712260-2712447
>Gm10:2714265-2714713
>Gm10:2716167-2716210
>Gm10:2717053-2717098
>Gm10:2718255-2718301
>Gm10:2721453-2721662
>Gm10:2725239-2725269
>Gm10:2726343-2726473
>Gm10:2726506-2726538
>Gm10:2728898-2728928
>Gm10:2729379-2729449
>Gm10:2729794-2729845
>Gm10:2732428-2732456
>Gm10:2732808-2732904
>Gm10:2734487-2734512
>Gm10:2739801-2739863
>Gm10:2739887-2739961
>Gm10:2740348-2740537
>Gm10:2744677-2744808
>Gm10:2745767-2745919
>Gm10:2745981-2746024
>Gm10:2746721-2746947
>Gm10:2747188-2747252
>Gm10:2755173-2755279
>Gm10:2757221-2757315
>Gm10:2763843-2763882
>Gm10:2764391-2764430
>Gm10:2770487-2770582
>Gm10:2771190-2771298
>Gm10:2774677-2774707
>Gm10:2774806-2774913
>Gm10:2780626-2780737
>Gm10:2781631-2781794
>Gm10:2789257-2789353
>Gm10:2789449-2789484
>Gm10:2790439-2790610
>Gm10:2790656-2791240
>Gm10:2791295-2791422
>Gm10:2792139-2792232
>Gm10:2794616-2794726
>Gm10:2795919-2795986
>Gm10:2796964-2797032
>Gm10:2798396-2798462
>Gm10:2804961-2805021
>Gm10:2807895-2807929
>Gm10:2813599-2813660
>Gm10:2814095-2814142
>Gm10:2818860-2818893
>Gm10:2820129-2820175
>Gm10:2824194-2824236
>Gm10:2829908-2829976
>Gm10:2834040-2834081
>Gm10:2834494-2834522
>Gm10:2836775-2836830
>Gm10:2840627-2840688
>Gm10:2841324-2841380
>Gm10:2852008-2852047
>Gm10:2852598-2852699
>Gm10:2852919-2852971
>Gm10:2854007-2854387
>Gm10:2854514-2854703
>Gm10:2859283-2859319
>Gm10:2861168-2861211
>Gm10:2861624-2861664
>Gm10:2863521-2863572
>Gm10:2868921-2868950
>Gm10:2869320-2869656
>Gm10:2869748-2869785
>Gm10:2871222-2871267
>Gm10:2872168-2872237
>Gm10:2884752-2884792
>Gm10:2894482-2894571
>Gm10:2897203-2897279
>Gm10:2899776-2899816
>Gm10:2900420-2900489
>Gm10:2906438-2906506
>Gm10:2908529-2908614
>Gm10:2911108-2911225
>Gm10:2911305-2911371
>Gm10:2911999-2912056
>Gm10:2916974-2917039
>Gm10:2918077-2918112
>Gm10:2924669-2924746
>Gm10:2925041-2925089
>Gm10:2925357-2925398
>Gm10:2925950-2926037
>Gm10:2929923-2930021
>Gm10:2930613-2930687
>Gm10:2932141-2932174
>Gm10:2932905-2932983
>Gm10:2937558-2937767
>Gm10:2939886-2939965
>Gm10:2939973-2940034
>Gm10:2944260-2944294
>Gm10:2945232-2945246
>Gm10:2945346-2945372
>Gm10:2946198-2946242
>Gm10:2947013-2947172
>Gm10:2953061-2953184
>Gm10:2953545-2953790
>Gm10:2957158-2957192
>Gm10:2961945-2962250
>Gm10:2962437-2962552
>Gm10:2962624-2963101
>Gm10:2963138-2963261
>Gm10:2963305-2963350
>Gm10:2966802-2966896
>Gm10:2966944-2967045
>Gm10:2968481-2968537
>Gm10:2971368-2971406
>Gm10:2971446-2971719
>Gm10:2971810-2971975
>Gm10:2977841-2977887
>Gm10:2979313-2979376
>Gm10:2979430-2979583
>Gm10:2979641-2979724
>Gm10:2979800-2979851
>Gm10:2980217-2980261
>Gm10:2980891-2981194
>Gm10:2981247-2981298
>Gm10:2981441-2981512
>Gm10:2981893-2981931
>Gm10:2982079-2982278
>Gm10:2982322-2982750
>Gm10:2982958-2982992
>Gm10:2987404-2987817
>Gm10:2991067-2991145
>Gm10:2998274-2998312
>Gm10:2999008-2999108
>Gm10:3000176-3000289
>Gm10:3003694-3003736
>Gm10:3004698-3004756
>Gm10:3009375-3009480
>Gm10:3011661-3011741
>Gm10:3013126-3013180
>Gm10:3013362-3013974
>Gm10:3014685-3014734
>Gm10:3015930-3015972
>Gm10:3016220-3016258
>Gm10:3016545-3016606
>Gm10:3016807-3016895
>Gm10:3018147-3018223
>Gm10:3019386-3019417
>Gm10:3021024-3021219
>Gm10:3021508-3021852
>Gm10:3029308-3029357
>Gm10:3030121-3030296
>Gm10:3035023-3035095
>Gm10:3039951-3039985
>Gm10:3041497-3041560
>Gm10:3044383-3044461
>Gm10:3051055-3051102
>Gm10:3052297-3052364
>Gm10:3052457-3052531
>Gm10:3053431-3053475
>Gm10:3053605-3053647
>Gm10:3055352-3055450
>Gm10:3055525-3055615
>Gm10:3058737-3058783
>Gm10:3058866-3058966
>Gm10:3059107-3059122
>Gm10:3059222-3059297
>Gm10:3067419-3067463
>Gm10:3067906-3068385
>Gm10:3070660-3070850
>Gm10:3070887-3070915
>Gm10:3070992-3071007
>Gm10:3072681-3074022
>Gm10:3075084-3075143
>Gm10:3077190-3077237
>Gm10:3079601-3079736
>Gm10:3080090-3080159
>Gm10:3080676-3080747
>Gm10:3081976-3082194
>Gm10:3082525-3082620
>Gm10:3082798-3082906
>Gm10:3093857-3094195
>Gm10:3097868-3097913
>Gm10:3099164-3099260
>Gm10:3099385-3099451
>Gm10:3100138-3100177
>Gm10:3103381-3103463
>Gm10:3103474-3103536
>Gm10:3103558-3103642
>Gm10:3104133-3104207
>Gm10:3104723-3105236
>Gm10:3105274-3105341
>Gm10:3105491-3105507
>Gm10:3105566-3108258
>Gm10:3108311-3109020
>Gm10:3109067-3109365
>Gm10:3112848-3113076
>Gm10:3113113-3113211
>Gm10:3117247-3117293
>Gm10:3118276-3118739
>Gm10:3118804-3118842
>Gm10:3118926-3119208
>Gm10:3119316-3119356
>Gm10:3119415-3119554
>Gm10:3119639-3119701
>Gm10:3119731-3119781
>Gm10:3119801-3120023
>Gm10:3120172-3121478
>Gm10:3121633-3121867
>Gm10:3121900-3121951
>Gm10:3134161-3134341
>Gm10:3136164-3136310
>Gm10:3136420-3136536
>Gm10:3136741-3136867
>Gm10:3138513-3138556
>Gm10:3141818-3141855
>Gm10:3142159-3142277
>Gm10:3145315-3145357
>Gm10:3149728-3149812
>Gm10:3149863-3149903
>Gm10:3152044-3152075
>Gm10:3154253-3154311
>Gm10:3155966-3156014
>Gm10:3156890-3156974
>Gm10:3159050-3159091
>Gm10:3163756-3163912
>Gm10:3168622-3168668
>Gm10:3170251-3170359
>Gm10:3173618-3173751
>Gm10:3174371-3174578
>Gm10:3174645-3174700
>Gm10:3175620-3175678
>Gm10:3187816-3188355
>Gm10:3188480-3190261
>Gm10:3190467-3190526
>Gm10:3190833-3191110
>Gm10:3191215-3191239
>Gm10:3191283-3193811
>Gm10:3195922-3196848
>Gm10:3197475-3197538
>Gm10:3202250-3202297
>Gm10:3203194-3203244
>Gm10:3203501-3203574
>Gm10:3203941-3203995
>Gm10:3204770-3204847
>Gm10:3205030-3205097
>Gm10:3205275-3205479
>Gm10:3210239-3210361
>Gm10:3211375-3211418
>Gm10:3215311-3215325
>Gm10:3218836-3218886
>Gm10:3218935-3219295
>Gm10:3219344-3219487
>Gm10:3222451-3222535
>Gm10:3228880-3228980
>Gm10:3229045-3229243
>Gm10:3232782-3232908
>Gm10:3233367-3233523
>Gm10:3236293-3236307
>Gm10:3237116-3237395
>Gm10:3237783-3238167
>Gm10:3238954-3239010
>Gm10:3241114-3241149
>Gm10:3245182-3245211
>Gm10:3245670-3245708
>Gm10:3246515-3246570
>Gm10:3247304-3247344
>Gm10:3247668-3247722
>Gm10:3249337-3249391
>Gm10:3249516-3249547
>Gm10:3253614-3253676
>Gm10:3253997-3254072
>Gm10:3255672-3255814
>Gm10:3259798-3260254
>Gm10:3260747-3260824
>Gm10:3261622-3261670
>Gm10:3272349-3272555
>Gm10:3273654-3273855
>Gm10:3274619-3274671
>Gm10:3277470-3277579
>Gm10:3277632-3277728
>Gm10:3277887-3277960
>Gm10:3278716-3278786
>Gm10:3280147-3280236
>Gm10:3280890-3280983
>Gm10:3281257-3281372
>Gm10:3281506-3281559
>Gm10:3281613-3281653
>Gm10:3283248-3283365
>Gm10:3283960-3283986
>Gm10:3287231-3287282
>Gm10:3289694-3289768
>Gm10:3291422-3291523
>Gm10:3298686-3298861
>Gm10:3300120-3300211
>Gm10:3300690-3300775
>Gm10:3301749-3301849
>Gm10:3302907-3303021
>Gm10:3303727-3303820
>Gm10:3305262-3305332
>Gm10:3312565-3312679
>Gm10:3314984-3315096
>Gm10:3315390-3315425
>Gm10:3316597-3316661
>Gm10:3321494-3321588
>Gm10:3322031-3322217
>Gm10:3324933-3324993
>Gm10:3325750-3325807
>Gm10:3327842-3327903
>Gm10:3328881-3328932
>Gm10:3329700-3329784
>Gm10:3330920-3330963
>Gm10:3344167-3344223
>Gm10:3347925-3347972
>Gm10:3348048-3348156
>Gm10:3350688-3350739
>Gm10:3352036-3352110
>Gm10:3354212-3354257
>Gm10:3354491-3356969
>Gm10:3358990-3359036
>Gm10:3359218-3359301
>Gm10:3359481-3359551
>Gm10:3362607-3362712
>Gm10:3363374-3363467
>Gm10:3368400-3368426
>Gm10:3368702-3368767
>Gm10:3369896-3369941
>Gm10:3376215-3376319
>Gm10:3378214-3378414
>Gm10:3378603-3378648
>Gm10:3380655-3380756
>Gm10:3380813-3380885
>Gm10:3381131-3381184
>Gm10:3381548-3381623
>Gm10:3382241-3382333
>Gm10:3382680-3382710
>Gm10:3385283-3385423
>Gm10:3389726-3389789
>Gm10:3393178-3393252
>Gm10:3394684-3394809
>Gm10:3402132-3402202
>Gm10:3402458-3402557
>Gm10:3409558-3409922
>Gm10:3410013-3410434
>Gm10:3410505-3411071
>Gm10:3411163-3411442
>Gm10:3411554-3411686
>Gm10:3411936-3412120
>Gm10:3412245-3412295
>Gm10:3412363-3412650
>Gm10:3412859-3413009
>Gm10:3413058-3413164
>Gm10:3414003-3414017
>Gm10:3414384-3414448
>Gm10:3414993-3415205
>Gm10:3432729-3432874
>Gm10:3433450-3433512
>Gm10:3434543-3434573
>Gm10:3435915-3435958
>Gm10:3440349-3440485
>Gm10:3440713-3440790
>Gm10:3440952-3441003
>Gm10:3442290-3442342
>Gm10:3443918-3443960
>Gm10:3446687-3446739
>Gm10:3448397-3448497
>Gm10:3448504-3448594
>Gm10:3448854-3448955
>Gm10:3449431-3449464
>Gm10:3453211-3453246
>Gm10:3459262-3459317
>Gm10:3474168-3474233
>Gm10:3474783-3474838
>Gm10:3483296-3483359
>Gm10:3488312-3488344
>Gm10:3495820-3495891
>Gm10:3496950-3497012
>Gm10:3497704-3497919
>Gm10:3499004-3499085
>Gm10:3499869-3499895
>Gm10:3502085-3502213
>Gm10:3506458-3506487
>Gm10:3506563-3506600
>Gm10:3507771-3507856
>Gm10:3508805-3508839
>Gm10:3510069-3510501
>Gm10:3510760-3510818
>Gm10:3520925-3520955
>Gm10:3522660-3522704
>Gm10:3522781-3522829
>Gm10:3522937-3522976
>Gm10:3523382-3523412
>Gm10:3527458-3527488
>Gm10:3529810-3530036
>Gm10:3530579-3530743
>Gm10:3530782-3530876
>Gm10:3534160-3534252
>Gm10:3535423-3535538
>Gm10:3537773-3537840
>Gm10:3539052-3539139
>Gm10:3539185-3539246
>Gm10:3543796-3544061
>Gm10:3545027-3545098
>Gm10:3546084-3546128
>Gm10:3547740-3547904
>Gm10:3548206-3548268
>Gm10:3549053-3549087
>Gm10:3562441-3562497
>Gm10:3562576-3562611
>Gm10:3567762-3567810
>Gm10:3567943-3567971
>Gm10:3568325-3568410
>Gm10:3569313-3569342
>Gm10:3570691-3570755
>Gm10:3571038-3571091
>Gm10:3574319-3574411
>Gm10:3574685-3574814
>Gm10:3575272-3575433
>Gm10:3575580-3575869
>Gm10:3575935-3576012
>Gm10:3576134-3576259
>Gm10:3576344-3576376
>Gm10:3576409-3576903
>Gm10:3577252-3577303
>Gm10:3579548-3579600
>Gm10:3585332-3585378
>Gm10:3585790-3585832
>Gm10:3590066-3590143
>Gm10:3596313-3596364
>Gm10:3597486-3597556
>Gm10:3600135-3600223
>Gm10:3601180-3601241
>Gm10:3601475-3601589
>Gm10:3601680-3601794
>Gm10:3604798-3604898
>Gm10:3605011-3605269
>Gm10:3606524-3606594
>Gm10:3612201-3612329
>Gm10:3612437-3612509
>Gm10:3612676-3612718
>Gm10:3612925-3613002
>Gm10:3616569-3616604
>Gm10:3620791-3620915
>Gm10:3620953-3621384
>Gm10:3621527-3621734
>Gm10:3621831-3622130
>Gm10:3622704-3622777
>Gm10:3622898-3622943
>Gm10:3623562-3623588
>Gm10:3623650-3623798
>Gm10:3624055-3624216
>Gm10:3625772-3625896
>Gm10:3626086-3626122
>Gm10:3626261-3626290
>Gm10:3626508-3626542
>Gm10:3632159-3632226
>Gm10:3632851-3632926
>Gm10:3633308-3633362
>Gm10:3633789-3633828
>Gm10:3633884-3633950
>Gm10:3634071-3634219
>Gm10:3634835-3634879
>Gm10:3636339-3636443
>Gm10:3637381-3637461
>Gm10:3645369-3645404
>Gm10:3646010-3646024
>Gm10:3647888-3647944
>Gm10:3648011-3648078
>Gm10:3649402-3649502
>Gm10:3649754-3649783
>Gm10:3653560-3653645
>Gm10:3654467-3654543
>Gm10:3656360-3656414
>Gm10:3659626-3659825
>Gm10:3660080-3660136
>Gm10:3660257-3660386
>Gm10:3660461-3660597
>Gm10:3660662-3660806
>Gm10:3660828-3661004
>Gm10:3661150-3661207
>Gm10:3662543-3662580
>Gm10:3662682-3662814
>Gm10:3662962-3663100
>Gm10:3663270-3663307
>Gm10:3663735-3663781
>Gm10:3664023-3664568
>Gm10:3664953-3665025
>Gm10:3665949-3665976
>Gm10:3670282-3670347
>Gm10:3673914-3673961
>Gm10:3674674-3674709
>Gm10:3679681-3679734
>Gm10:3679892-3679960
>Gm10:3683507-3683539
>Gm10:3685341-3685397
>Gm10:3687177-3687261
>Gm10:3688281-3688324
>Gm10:3692753-3693039
>Gm10:3693103-3693287
>Gm10:3693356-3693483
>Gm10:3694468-3694700
>Gm10:3695221-3695449
>Gm10:3698027-3698063
>Gm10:3698279-3698293
>Gm10:3709367-3709442
>Gm10:3713020-3713072
>Gm10:3713179-3713282
>Gm10:3714400-3714539
>Gm10:3717621-3717699
>Gm10:3720423-3720489
>Gm10:3720532-3720579
>Gm10:3727599-3727658
>Gm10:3728442-3728642
>Gm10:3733200-3735575
>Gm10:3737461-3737499
>Gm10:3738485-3738552
>Gm10:3740307-3740459
>Gm10:3740628-3740701
>Gm10:3741911-3741949
>Gm10:3742750-3742816
>Gm10:3744066-3744109
>Gm10:3746231-3746284
>Gm10:3746371-3746419
>Gm10:3746487-3746567
>Gm10:3746623-3747206
>Gm10:3747930-3748961
>Gm10:3749063-3749099
>Gm10:3749148-3749184
>Gm10:3749424-3749470
>Gm10:3753429-3753559
>Gm10:3757702-3757788
>Gm10:3757829-3757921
>Gm10:3765040-3765102
>Gm10:3765920-3765969
>Gm10:3766010-3766060
>Gm10:3767150-3767253
>Gm10:3767309-3767497
>Gm10:3767786-3767857
>Gm10:3769194-3769435
>Gm10:3769614-3769826
>Gm10:3772950-3773070
>Gm10:3773300-3773379
>Gm10:3774145-3774339
>Gm10:3779042-3779103
>Gm10:3781762-3781840
>Gm10:3782756-3782808
>Gm10:3783841-3783884
>Gm10:3786189-3786268
>Gm10:3787006-3787032
>Gm10:3788399-3788743
>Gm10:3788876-3788984
>Gm10:3792784-3792959
>Gm10:3797343-3797429
>Gm10:3798287-3798329
>Gm10:3798497-3798619
>Gm10:3798813-3798838
>Gm10:3799067-3799093
>Gm10:3799130-3799171
>Gm10:3799634-3799785
>Gm10:3802343-3802378
>Gm10:3803845-3803885
>Gm10:3803936-3804078
>Gm10:3810793-3810979
>Gm10:3811644-3811694
>Gm10:3813001-3813421
>Gm10:3814938-3815021
>Gm10:3816902-3816936
>Gm10:3817244-3817281
>Gm10:3818143-3818189
>Gm10:3818800-3819217
>Gm10:3819410-3819586
>Gm10:3819670-3819758
>Gm10:3819828-3819890
>Gm10:3820427-3820462
>Gm10:3821256-3821330
>Gm10:3827286-3827382
>Gm10:3827999-3828057
>Gm10:3828509-3828610
>Gm10:3832179-3832262
>Gm10:3839726-3839766
>Gm10:3840610-3840767
>Gm10:3841016-3841176
>Gm10:3841786-3841892
>Gm10:3848969-3849112
>Gm10:3853257-3853355
>Gm10:3853420-3853453
>Gm10:3853866-3853945
>Gm10:3854207-3854365
>Gm10:3854415-3854442
>Gm10:3856473-3856513
>Gm10:3856957-3856997
>Gm10:3857271-3857306
>Gm10:3858105-3858165
>Gm10:3860816-3860914
>Gm10:3861570-3861632
>Gm10:3864554-3864594
>Gm10:3865214-3865257
>Gm10:3865357-3865390
>Gm10:3866374-3866782
>Gm10:3867064-3867121
>Gm10:3869247-3869312
>Gm10:3873084-3873145
>Gm10:3873578-3873684
>Gm10:3874700-3874739
>Gm10:3875157-3875195
>Gm10:3878455-3878487
>Gm10:3886691-3886784
>Gm10:3890205-3890302
>Gm10:3890571-3890788
>Gm10:3890967-3891029
>Gm10:3891100-3891154
>Gm10:3892266-3892308
>Gm10:3892398-3892429
>Gm10:3893395-3893422
>Gm10:3893587-3893701
>Gm10:3900195-3900318
>Gm10:3900374-3900460
>Gm10:3901308-3901343
>Gm10:3908320-3908385
>Gm10:3908668-3908720
>Gm10:3917029-3917076
>Gm10:3917112-3917169
>Gm10:3920625-3920669
>Gm10:3923925-3924047
>Gm10:3924376-3924471
>Gm10:3925170-3925251
>Gm10:3925547-3925779
>Gm10:3925822-3926878
>Gm10:3927280-3927331
>Gm10:3928480-3928560
>Gm10:3933470-3933503
>Gm10:3935927-3936240
>Gm10:3939442-3939505
>Gm10:3940513-3940648
>Gm10:3941454-3941468
>Gm10:3941568-3941592
>Gm10:3944144-3944197
>Gm10:3945308-3945340
>Gm10:3951505-3951605
>Gm10:3954816-3954942
>Gm10:3963049-3963362
>Gm10:3963609-3963661
>Gm10:3966544-3966659
>Gm10:3971309-3971344
>Gm10:3971842-3971890
>Gm10:3976942-3977061
>Gm10:3987243-3987301
>Gm10:3988105-3988158
>Gm10:3989715-3989784
>Gm10:3995282-3995352
>Gm10:4001098-4001144
>Gm10:4004649-4004783
>Gm10:4004901-4005078
>Gm10:4005131-4005347
>Gm10:4006591-4006676
>Gm10:4008442-4008579
>Gm10:4008803-4008880
>Gm10:4009667-4009762
>Gm10:4009857-4009950
>Gm10:4011603-4011645
>Gm10:4011665-4011707
>Gm10:4012158-4012254
>Gm10:4015617-4015750
>Gm10:4016088-4016223
>Gm10:4020883-4020952
>Gm10:4020986-4021013
>Gm10:4026642-4026839
>Gm10:4027422-4027492
>Gm10:4027550-4027814
>Gm10:4027959-4028080
>Gm10:4028559-4028594
>Gm10:4029117-4029416
>Gm10:4033638-4033735
>Gm10:4035506-4035566
>Gm10:4035966-4036019
>Gm10:4036569-4036650
>Gm10:4037010-4037083
>Gm10:4037884-4038584
>Gm10:4038727-4038762
>Gm10:4039660-4039744
>Gm10:4039837-4039981
>Gm10:4040064-4040118
>Gm10:4042841-4042866
>Gm10:4043893-4043912
>Gm10:4050163-4050368
>Gm10:4050619-4050877
>Gm10:4051364-4051407
>Gm10:4052193-4052260
>Gm10:4061093-4061143
>Gm10:4061544-4061598
>Gm10:4062650-4062664
>Gm10:4063461-4063546
>Gm10:4064384-4064500
>Gm10:4065078-4065118
>Gm10:4066251-4066321
>Gm10:4068643-4068700
>Gm10:4072293-4072334
>Gm10:4077777-4078082
>Gm10:4079029-4079096
>Gm10:4079822-4079938
>Gm10:4081512-4081666
>Gm10:4085472-4085564
>Gm10:4085746-4085834
>Gm10:4088737-4088824
>Gm10:4089732-4089950
>Gm10:4090029-4090068
>Gm10:4090306-4090353
>Gm10:4090472-4090506
>Gm10:4090645-4090670
>Gm10:4090819-4090876
>Gm10:4091173-4091424
>Gm10:4097763-4097815
>Gm10:4097900-4097938
>Gm10:4098060-4098118
>Gm10:4098809-4099278
>Gm10:4099518-4099564
>Gm10:4101265-4101376
>Gm10:4105709-4105876
>Gm10:4106727-4108388
>Gm10:4108909-4109037
>Gm10:4111004-4111033
>Gm10:4112040-4112103
>Gm10:4114984-4115030
>Gm10:4115106-4115167
>Gm10:4121263-4121316
>Gm10:4122582-4122678
>Gm10:4124534-4124620
>Gm10:4127106-4127144
>Gm10:4132383-4132473
>Gm10:4133864-4133891
>Gm10:4134018-4134054
>Gm10:4135314-4135381
>Gm10:4135533-4135603
>Gm10:4135903-4135945
>Gm10:4137382-4137429
>Gm10:4140107-4140446
>Gm10:4142028-4142218
>Gm10:4147828-4147870
>Gm10:4148695-4148808
>Gm10:4149474-4149546
>Gm10:4149689-4149768
>Gm10:4150813-4150879
>Gm10:4152637-4152724
>Gm10:4153347-4153389
>Gm10:4155578-4155632
>Gm10:4155785-4156141
>Gm10:4157365-4157590
>Gm10:4157671-4157825
>Gm10:4158144-4158590
>Gm10:4159702-4159775
>Gm10:4161063-4161098
>Gm10:4161272-4161368
>Gm10:4162033-4162291
>Gm10:4164503-4164582
>Gm10:4164834-4164893
>Gm10:4165811-4165867
>Gm10:4165928-4166096
>Gm10:4167975-4168079
>Gm10:4169030-4169119
>Gm10:4169724-4169753
>Gm10:4173641-4173675
>Gm10:4178469-4178608
>Gm10:4178996-4179130
>Gm10:4179344-4179374
>Gm10:4181067-4181113
>Gm10:4182113-4182154
>Gm10:4182586-4182661
>Gm10:4184109-4184175
>Gm10:4189695-4189739
>Gm10:4191277-4191327
>Gm10:4191412-4191548
>Gm10:4197028-4197085
>Gm10:4204447-4204498
>Gm10:4208740-4208910
>Gm10:4209639-4209677
>Gm10:4210519-4210594
>Gm10:4211185-4211310
>Gm10:4213361-4213411
>Gm10:4213633-4213765
>Gm10:4218742-4218803
>Gm10:4220812-4221014
>Gm10:4222011-4222090
>Gm10:4224105-4224200
>Gm10:4230434-4230479
>Gm10:4231330-4231492
>Gm10:4232442-4232490
>Gm10:4232840-4232879
>Gm10:4233155-4233209
>Gm10:4233931-4234010
>Gm10:4234186-4234301
>Gm10:4234418-4234469
>Gm10:4235892-4235958
>Gm10:4236139-4236181
>Gm10:4236650-4236786
>Gm10:4241648-4241681
>Gm10:4243005-4243073
>Gm10:4243342-4243428
>Gm10:4244006-4244060
>Gm10:4244108-4244261
>Gm10:4244622-4244683
>Gm10:4245064-4245134
>Gm10:4245187-4245656
>Gm10:4246810-4246933
>Gm10:4246972-4247004
>Gm10:4248887-4248979
>Gm10:4249382-4249427
>Gm10:4249622-4249684
>Gm10:4256916-4256982
>Gm10:4257458-4257641
>Gm10:4258472-4258576
>Gm10:4259954-4260048
>Gm10:4260090-4260188
>Gm10:4261309-4261385
>Gm10:4261416-4261582
>Gm10:4262099-4262178
>Gm10:4262395-4262928
>Gm10:4263454-4263496
>Gm10:4264397-4264597
>Gm10:4264634-4265906
>Gm10:4269016-4269059
>Gm10:4269259-4269339
>Gm10:4283055-4283094
>Gm10:4284187-4284294
>Gm10:4288273-4288394
>Gm10:4293777-4293811
>Gm10:4295549-4295620
>Gm10:4297257-4297310
>Gm10:4298653-4298708
>Gm10:4299757-4299951
>Gm10:4300000-4300059
>Gm10:4300220-4300264
>Gm10:4300371-4300400
>Gm10:4300737-4300812
>Gm10:4301086-4301135
>Gm10:4301471-4301530
>Gm10:4306587-4306652
>Gm10:4306803-4306933
>Gm10:4307014-4307081
>Gm10:4307218-4307335
>Gm10:4316875-4316936
>Gm10:4317196-4317291
>Gm10:4317777-4317819
>Gm10:4319202-4319251
>Gm10:4320421-4320457
>Gm10:4322491-4322631
>Gm10:4325375-4325512
>Gm10:4325677-4325782
>Gm10:4325971-4326160
>Gm10:4326332-4326392
>Gm10:4331636-4331666
>Gm10:4333039-4333088
>Gm10:4333674-4333722
>Gm10:4334512-4334636
>Gm10:4335648-4335740
>Gm10:4336647-4336927
>Gm10:4336936-4337153
>Gm10:4338799-4338861
>Gm10:4339033-4339174
>Gm10:4339808-4339946
>Gm10:4345167-4345199
>Gm10:4346024-4346087
>Gm10:4350332-4350393
>Gm10:4350711-4350777
>Gm10:4356415-4356508
>Gm10:4356682-4356844
>Gm10:4356898-4356993
>Gm10:4361130-4361196
>Gm10:4363312-4363385
>Gm10:4368632-4368743
>Gm10:4371776-4371841
>Gm10:4373739-4373779
>Gm10:4374955-4375033
>Gm10:4375128-4375223
>Gm10:4375277-4375610
>Gm10:4375796-4376241
>Gm10:4376691-4376917
>Gm10:4377207-4377278
>Gm10:4377306-4377843
>Gm10:4377881-4377919
>Gm10:4377995-4378170
>Gm10:4378196-4378401
>Gm10:4378477-4378521
>Gm10:4381573-4381620
>Gm10:4381773-4381864
>Gm10:4381929-4382072
>Gm10:4383877-4384146
>Gm10:4388224-4388327
>Gm10:4389390-4389504
>Gm10:4400517-4400557
>Gm10:4400686-4400768
>Gm10:4400897-4400922
>Gm10:4405454-4405500
>Gm10:4418167-4418239
>Gm10:4419284-4419334
>Gm10:4420868-4420944
>Gm10:4422241-4422313
>Gm10:4424997-4425054
>Gm10:4425605-4425709
>Gm10:4425879-4425967
>Gm10:4430186-4430297
>Gm10:4433047-4433089
>Gm10:4433338-4433386
>Gm10:4433885-4433984
>Gm10:4434112-4434192
>Gm10:4434316-4434364
>Gm10:4441251-4441330
>Gm10:4442890-4442930
>Gm10:4445288-4445336
>Gm10:4447210-4447253
>Gm10:4447671-4447737
>Gm10:4448390-4448971
>Gm10:4449566-4449632
>Gm10:4450457-4450602
>Gm10:4450916-4450953
>Gm10:4451289-4451356
>Gm10:4451479-4451864
>Gm10:4451954-4452152
>Gm10:4453956-4454131
>Gm10:4454422-4454476
>Gm10:4455375-4455508
>Gm10:4457648-4457681
>Gm10:4459842-4459892
>Gm10:4460220-4460283
>Gm10:4460379-4460424
>Gm10:4460797-4460825
>Gm10:4462813-4462857
>Gm10:4463377-4463451
>Gm10:4465001-4465095
>Gm10:4465130-4465271
>Gm10:4465449-4465491
>Gm10:4465859-4465923
>Gm10:4466051-4466080
>Gm10:4466121-4466211
>Gm10:4466442-4466505
>Gm10:4466671-4466748
>Gm10:4471283-4471332
>Gm10:4473480-4473597
>Gm10:4476497-4476617
>Gm10:4479124-4479151
>Gm10:4482610-4482669
>Gm10:4484037-4484146
>Gm10:4484185-4484264
>Gm10:4485843-4486064
>Gm10:4494401-4494747
>Gm10:4495521-4495563
>Gm10:4498791-4498824
>Gm10:4501491-4501532
>Gm10:4502746-4502988
>Gm10:4503101-4503407
>Gm10:4503570-4503658
>Gm10:4507640-4507671
>Gm10:4512251-4512310
>Gm10:4513728-4513810
>Gm10:4514383-4514505
>Gm10:4518043-4518090
>Gm10:4518413-4518539
>Gm10:4519229-4519292
>Gm10:4519393-4519440
>Gm10:4520012-4520063
>Gm10:4522907-4522975
>Gm10:4523040-4523091
>Gm10:4525208-4525235
>Gm10:4527219-4527346
>Gm10:4530582-4530629
>Gm10:4531677-4531812
>Gm10:4534734-4534800
>Gm10:4535200-4535491
>Gm10:4536416-4536588
>Gm10:4537371-4537430
>Gm10:4537972-4538034
>Gm10:4542176-4542316
>Gm10:4544671-4544734
>Gm10:4545169-4545202
>Gm10:4549583-4549659
>Gm10:4550737-4551092
>Gm10:4551351-4551402
>Gm10:4551521-4551589
>Gm10:4552085-4552245
>Gm10:4552472-4552564
>Gm10:4552968-4553016
>Gm10:4553130-4553163
>Gm10:4553201-4553237
>Gm10:4553541-4553657
>Gm10:4554077-4554148
>Gm10:4554375-4554411
>Gm10:4554458-4554613
>Gm10:4562034-4562063
>Gm10:4562118-4562175
>Gm10:4563174-4563234
>Gm10:4563274-4563338
>Gm10:4564011-4564093
>Gm10:4564213-4564308
>Gm10:4564963-4564989
>Gm10:4565042-4565246
>Gm10:4566176-4566252
>Gm10:4566341-4566432
>Gm10:4573992-4574029
>Gm10:4574218-4574265
>Gm10:4576154-4576277
>Gm10:4577566-4577667
>Gm10:4579807-4579874
>Gm10:4580013-4580091
>Gm10:4581339-4581449
>Gm10:4581956-4582070
>Gm10:4582803-4582820
>Gm10:4585372-4585460
>Gm10:4586208-4586239
>Gm10:4590685-4590725
>Gm10:4591083-4591217
>Gm10:4591283-4591382
>Gm10:4591544-4591924
>Gm10:4594845-4594933
>Gm10:4598414-4598461
>Gm10:4601331-4601449
>Gm10:4601489-4601534
>Gm10:4601722-4601782
>Gm10:4602746-4602788
>Gm10:4605555-4605605
>Gm10:4607621-4607790
>Gm10:4607829-4607859
>Gm10:4610000-4610073
>Gm10:4610631-4610674
>Gm10:4612919-4613051
>Gm10:4613096-4613151
>Gm10:4615236-4615408
>Gm10:4616733-4616777
>Gm10:4617615-4617674
>Gm10:4619870-4619908
>Gm10:4620207-4620258
>Gm10:4624417-4624460
>Gm10:4627215-4627391
>Gm10:4628908-4628940
>Gm10:4634637-4634676
>Gm10:4635215-4635246
>Gm10:4635879-4636041
>Gm10:4636072-4636107
>Gm10:4638089-4639272
>Gm10:4639292-4639358
>Gm10:4639415-4641600
>Gm10:4641741-4641985
>Gm10:4642082-4642448
>Gm10:4642540-4643039
>Gm10:4644924-4645047
>Gm10:4645106-4645249
>Gm10:4647141-4647178
>Gm10:4647259-4647314
>Gm10:4649686-4649730
>Gm10:4650138-4650222
>Gm10:4657589-4657708
>Gm10:4658539-4658601
>Gm10:4659220-4659370
>Gm10:4659852-4659895
>Gm10:4660350-4660385
>Gm10:4660763-4660830
>Gm10:4660910-4661053
>Gm10:4661433-4661599
>Gm10:4662031-4662159
>Gm10:4663165-4663322
>Gm10:4664426-4664498
>Gm10:4664531-4664862
>Gm10:4664937-4665065
>Gm10:4665122-4665208
>Gm10:4667772-4667808
>Gm10:4668851-4668949
>Gm10:4671591-4671648
>Gm10:4671886-4672104
>Gm10:4673690-4673726
>Gm10:4674740-4674806
>Gm10:4675154-4675622
>Gm10:4675773-4675799
>Gm10:4677280-4677355
>Gm10:4678249-4678472
>Gm10:4678562-4678804
>Gm10:4679054-4679236
>Gm10:4679544-4679639
>Gm10:4680114-4680264
>Gm10:4681601-4681665
>Gm10:4681776-4681821
>Gm10:4682497-4682643
>Gm10:4682720-4682760
>Gm10:4684390-4684523
>Gm10:4684681-4684743
>Gm10:4686597-4686628
>Gm10:4689814-4689959
>Gm10:4691572-4691608
>Gm10:4692688-4692754
>Gm10:4693102-4693546
>Gm10:4695314-4695423
>Gm10:4695525-4695631
>Gm10:4696019-4696193
>Gm10:4696260-4696295
>Gm10:4696500-4696528
>Gm10:4696591-4697001
>Gm10:4697091-4697186
>Gm10:4697250-4697333
>Gm10:4697584-4697756
>Gm10:4697823-4697860
>Gm10:4698021-4698141
>Gm10:4698240-4698334
>Gm10:4698375-4698416
>Gm10:4698721-4698762
>Gm10:4698791-4698850
>Gm10:4698938-4698975
>Gm10:4699181-4699209
>Gm10:4699393-4699615
>Gm10:4699714-4699947
>Gm10:4700197-4700380
>Gm10:4700688-4700850
>Gm10:4701258-4701317
>Gm10:4702745-4702809
>Gm10:4702920-4702965
>Gm10:4703996-4705367
>Gm10:4705435-4705470
>Gm10:4706369-4706442
>Gm10:4706814-4706893
>Gm10:4707875-4707987
>Gm10:4710945-4711101
>Gm10:4713195-4713222
>Gm10:4713237-4713289
>Gm10:4713448-4713490
>Gm10:4713846-4713887
>Gm10:4714038-4714098
>Gm10:4714249-4714331
>Gm10:4719343-4719385
>Gm10:4719423-4719551
>Gm10:4719907-4719987
>Gm10:4722582-4722659
>Gm10:4722719-4722803
>Gm10:4722894-4722965
>Gm10:4723023-4723152
>Gm10:4723479-4723617
>Gm10:4723918-4724021
>Gm10:4724070-4724193
>Gm10:4724240-4724273
>Gm10:4724364-4724396
>Gm10:4724803-4724875
>Gm10:4725668-4725784
>Gm10:4728849-4728899
>Gm10:4729625-4729711
>Gm10:4732371-4732449
>Gm10:4735012-4735106
>Gm10:4735154-4735243
>Gm10:4736287-4736651
>Gm10:4738887-4738942
>Gm10:4739209-4739254
>Gm10:4743559-4743595
>Gm10:4744069-4744284
>Gm10:4746973-4747048
>Gm10:4747526-4747591
>Gm10:4751866-4751917
>Gm10:4754763-4754795
>Gm10:4755631-4755670
>Gm10:4757029-4757131
>Gm10:4757382-4757479
>Gm10:4757481-4757522
>Gm10:4759094-4759319
>Gm10:4760387-4760535
>Gm10:4761349-4761489
>Gm10:4761635-4761697
>Gm10:4762098-4762125
>Gm10:4762456-4762553
>Gm10:4763079-4763318
>Gm10:4763398-4763451
>Gm10:4763778-4763826
>Gm10:4765199-4765257
>Gm10:4765988-4766017
>Gm10:4766222-4766982
>Gm10:4767489-4767571
>Gm10:4767791-4767826
>Gm10:4767875-4767926
>Gm10:4768551-4768614
>Gm10:4773572-4773603
>Gm10:4774064-4774152
>Gm10:4776001-4776093
>Gm10:4777242-4777393
>Gm10:4777485-4777551
>Gm10:4780523-4780638
>Gm10:4781333-4781383
>Gm10:4782171-4782267
>Gm10:4784008-4784054
>Gm10:4784721-4784798
>Gm10:4786097-4786170
>Gm10:4788017-4788054
>Gm10:4789620-4789741
>Gm10:4789921-4790241
>Gm10:4790321-4795337
>Gm10:4795421-4796323
>Gm10:4796354-4796654
>Gm10:4796904-4796934
>Gm10:4797067-4797191
>Gm10:4797246-4797400
>Gm10:4797438-4797690
>Gm10:4797771-4797804
>Gm10:4797827-4798097
>Gm10:4798136-4798685
>Gm10:4798765-4799021
>Gm10:4799253-4799317
>Gm10:4799425-4799571
>Gm10:4799721-4799933
>Gm10:4801161-4801308
>Gm10:4801947-4802185
>Gm10:4804242-4804258
>Gm10:4806775-4806888
>Gm10:4807081-4807440
>Gm10:4807522-4807574
>Gm10:4809490-4809532
>Gm10:4810186-4810296
>Gm10:4811755-4811813
>Gm10:4813090-4813129
>Gm10:4814354-4814413
>Gm10:4817396-4817454
>Gm10:4817889-4818064
>Gm10:4823399-4823512
>Gm10:4825045-4825123
>Gm10:4825159-4825393
>Gm10:4825453-4825689
>Gm10:4825742-4825840
>Gm10:4825914-4826234
>Gm10:4826393-4826446
>Gm10:4826926-4827016
>Gm10:4828567-4828611
>Gm10:4828683-4828730
>Gm10:4829635-4829713
>Gm10:4829977-4829993
>Gm10:4832627-4832783
>Gm10:4832890-4832926
>Gm10:4833802-4833836
>Gm10:4834721-4834800
>Gm10:4843079-4843111
>Gm10:4843344-4844733
>Gm10:4844785-4844851
>Gm10:4844933-4845374
>Gm10:4845439-4845806
>Gm10:4845836-4845878
>Gm10:4846153-4846184
>Gm10:4847247-4847705
>Gm10:4847842-4848268
>Gm10:4851720-4852133
>Gm10:4854816-4854884
>Gm10:4854984-4855063
>Gm10:4855179-4855330
>Gm10:4855475-4855575
>Gm10:4855648-4855693
>Gm10:4857864-4857920
>Gm10:4858497-4858536
>Gm10:4861053-4861069
>Gm10:4861169-4861183
>Gm10:4863014-4863077
>Gm10:4863295-4863474
>Gm10:4863883-4863984
>Gm10:4864274-4864316
>Gm10:4866947-4866989
>Gm10:4869104-4869191
>Gm10:4869989-4870400
>Gm10:4871418-4871503
>Gm10:4874444-4874472
>Gm10:4874986-4875029
>Gm10:4875350-4875407
>Gm10:4876278-4876340
>Gm10:4876659-4876831
>Gm10:4876923-4877069
>Gm10:4877948-4878017
>Gm10:4880054-4880212
>Gm10:4881279-4881391
>Gm10:4881853-4882013
>Gm10:4883942-4883999
>Gm10:4885178-4885259
>Gm10:4885750-4886541
>Gm10:4886583-4886675
>Gm10:4886700-4886732
>Gm10:4887941-4888034
>Gm10:4892007-4892233
>Gm10:4895184-4895319
>Gm10:4900052-4900095
>Gm10:4902297-4902339
>Gm10:4902685-4902731
>Gm10:4905008-4905101
>Gm10:4905127-4905170
>Gm10:4906836-4906887
>Gm10:4911321-4913754
>Gm10:4915667-4915725
>Gm10:4915769-4915837
>Gm10:4916528-4916579
>Gm10:4917144-4917245
>Gm10:4917656-4917737
>Gm10:4917787-4918914
>Gm10:4918976-4919265
>Gm10:4925997-4926079
>Gm10:4926323-4926372
>Gm10:4929379-4929470
>Gm10:4939376-4939646
>Gm10:4941368-4941398
>Gm10:4944179-4944218
>Gm10:4944405-4944446
>Gm10:4946498-4946579
>Gm10:4949949-4950003
>Gm10:4950551-4950766
>Gm10:4950913-4950971
>Gm10:4955564-4955684
>Gm10:4956166-4956386
>Gm10:4956746-4956973
>Gm10:4957943-4957999
>Gm10:4958048-4958340
>Gm10:4964523-4964552
>Gm10:4965461-4965522
>Gm10:4965958-4966082
>Gm10:4966233-4966282
>Gm10:4966375-4966509
>Gm10:4966549-4966769
>Gm10:4967000-4967464
>Gm10:4967494-4967906
>Gm10:4968018-4968068
>Gm10:4968577-4968736
>Gm10:4968768-4969043
>Gm10:4969115-4969269
>Gm10:4969330-4969382
>Gm10:4969408-4969792
>Gm10:4969864-4969936
>Gm10:4969974-4970121
>Gm10:4970346-4970406
>Gm10:4970464-4970513
>Gm10:4970548-4970641
>Gm10:4970683-4971690
>Gm10:4971796-4971959
>Gm10:4972163-4972243
>Gm10:4973217-4973348
>Gm10:4974424-4974639
>Gm10:4974693-4974757
>Gm10:4977675-4977701
>Gm10:4983099-4983215
>Gm10:4983660-4983705
>Gm10:4983816-4983878
>Gm10:4995827-4995935
>Gm10:5000453-5000566
>Gm10:5005720-5005847
>Gm10:5007851-5007963
>Gm10:5010334-5010598
>Gm10:5011111-5011179
>Gm10:5020572-5020694
>Gm10:5020888-5021051
>Gm10:5021144-5021232
>Gm10:5023585-5023645
>Gm10:5024887-5024963
>Gm10:5031662-5031724
>Gm10:5032516-5032617
>Gm10:5033278-5033686
>Gm10:5036120-5036191
>Gm10:5039799-5039888
>Gm10:5041345-5041424
>Gm10:5042892-5043008
>Gm10:5045417-5045467
>Gm10:5047665-5047700
>Gm10:5047754-5047800
>Gm10:5047935-5048004
>Gm10:5048462-5048581
>Gm10:5048697-5048759
>Gm10:5050420-5050461
>Gm10:5050547-5050597
>Gm10:5050665-5050812
>Gm10:5050851-5050896
>Gm10:5052446-5052482
>Gm10:5052535-5052699
>Gm10:5053183-5053296
>Gm10:5053384-5053449
>Gm10:5059257-5059484
>Gm10:5059531-5060164
>Gm10:5060196-5060417
>Gm10:5060713-5060863
>Gm10:5060960-5061171
>Gm10:5061248-5061405
>Gm10:5061589-5061751
>Gm10:5061780-5061964
>Gm10:5062166-5062748
>Gm10:5062786-5062964
>Gm10:5063256-5063794
>Gm10:5063944-5064186
>Gm10:5064354-5064483
>Gm10:5064823-5064902
>Gm10:5065233-5065319
>Gm10:5067450-5067684
>Gm10:5067759-5067860
>Gm10:5068242-5068375
>Gm10:5068630-5068699
>Gm10:5068867-5069062
>Gm10:5069256-5069330
>Gm10:5069420-5069466
>Gm10:5069612-5069662
>Gm10:5070011-5070334
>Gm10:5070381-5070424
>Gm10:5070510-5070554
>Gm10:5070694-5070806
>Gm10:5070854-5070925
>Gm10:5071512-5071772
>Gm10:5072067-5072616
>Gm10:5072702-5072798
>Gm10:5072859-5072926
>Gm10:5073020-5073906
>Gm10:5073983-5074348
>Gm10:5074391-5075331
>Gm10:5075456-5075816
>Gm10:5075999-5076126
>Gm10:5076174-5076226
>Gm10:5077484-5077553
>Gm10:5078412-5078815
>Gm10:5078866-5079739
>Gm10:5079751-5079790
>Gm10:5080050-5080413
>Gm10:5080469-5080892
>Gm10:5084288-5088315
>Gm10:5088358-5089094
>Gm10:5092630-5092699
>Gm10:5093183-5093219
>Gm10:5093936-5094002
>Gm10:5095290-5095331
>Gm10:5096182-5096418
>Gm10:5096466-5096640
>Gm10:5096768-5096859
>Gm10:5097306-5097422
>Gm10:5098165-5098214
>Gm10:5099857-5099986
>Gm10:5100035-5100088
>Gm10:5100259-5100406
>Gm10:5100527-5100655
>Gm10:5100677-5100934
>Gm10:5100995-5101249
>Gm10:5101294-5101334
>Gm10:5101412-5101449
>Gm10:5101488-5101831
>Gm10:5102067-5102276
>Gm10:5102378-5102509
>Gm10:5102590-5103060
>Gm10:5103167-5103247
>Gm10:5103335-5103522
>Gm10:5103555-5103642
>Gm10:5104089-5104142
>Gm10:5106423-5106468
>Gm10:5109362-5109665
>Gm10:5109897-5110057
>Gm10:5110635-5110714
>Gm10:5110869-5110911
>Gm10:5111000-5111122
>Gm10:5111338-5111446
>Gm10:5112085-5112176
>Gm10:5112972-5113109
>Gm10:5116702-5116771
>Gm10:5116919-5117053
>Gm10:5118200-5118273
>Gm10:5119434-5119518
>Gm10:5119865-5119921
>Gm10:5120226-5120324
>Gm10:5121589-5121622
>Gm10:5125629-5125881
>Gm10:5127033-5127209
>Gm10:5132256-5132296
>Gm10:5133696-5133840
>Gm10:5134882-5134920
>Gm10:5136216-5136386
>Gm10:5136435-5136474
>Gm10:5136618-5136691
>Gm10:5136747-5137398
>Gm10:5137439-5137529
>Gm10:5138996-5139110
>Gm10:5142070-5142177
>Gm10:5144324-5144361
>Gm10:5144534-5144565
>Gm10:5144616-5144756
>Gm10:5146800-5147052
>Gm10:5154365-5154457
>Gm10:5155462-5155501
>Gm10:5157809-5158443
>Gm10:5159873-5160070
>Gm10:5161199-5161407
>Gm10:5161808-5162123
>Gm10:5162503-5162681
>Gm10:5163096-5163170
>Gm10:5166018-5166057
>Gm10:5167068-5167149
>Gm10:5167923-5167955
>Gm10:5170428-5170468
>Gm10:5173056-5173105
>Gm10:5175238-5175271
>Gm10:5175879-5175969
>Gm10:5176251-5176405
>Gm10:5176659-5176756
>Gm10:5177009-5177097
>Gm10:5179024-5179121
>Gm10:5179584-5180073
>Gm10:5186328-5186674
>Gm10:5186757-5187435
>Gm10:5189169-5189211
>Gm10:5191322-5191479
>Gm10:5191504-5191864
>Gm10:5193358-5193440
>Gm10:5193473-5193649
>Gm10:5194074-5194157
>Gm10:5194187-5194277
>Gm10:5195722-5195806
>Gm10:5196532-5196845
>Gm10:5197107-5197400
>Gm10:5198271-5198325
>Gm10:5198553-5198726
>Gm10:5198964-5199033
>Gm10:5199967-5200147
>Gm10:5203610-5203784
>Gm10:5204304-5204386
>Gm10:5204648-5204811
>Gm10:5205254-5205342
>Gm10:5205567-5205672
>Gm10:5211770-5211928
>Gm10:5212035-5212099
>Gm10:5214707-5214820
>Gm10:5215998-5216419
>Gm10:5216489-5216591
>Gm10:5217377-5217472
>Gm10:5217520-5217581
>Gm10:5217709-5217745
>Gm10:5218149-5218566
>Gm10:5219094-5219216
>Gm10:5219307-5219364
>Gm10:5219477-5219614
>Gm10:5220103-5220199
>Gm10:5220498-5220537
>Gm10:5223245-5223320
>Gm10:5230160-5230204
>Gm10:5230340-5230371
>Gm10:5231851-5231903
>Gm10:5233317-5233416
>Gm10:5233556-5233634
>Gm10:5235582-5235633
>Gm10:5236897-5236967
>Gm10:5240404-5240491
>Gm10:5242592-5242696
>Gm10:5245930-5245984
>Gm10:5246724-5246869
>Gm10:5255984-5256016
>Gm10:5256328-5256375
>Gm10:5256985-5257029
>Gm10:5257806-5257853
>Gm10:5260518-5260611
>Gm10:5260788-5260850
>Gm10:5261830-5261875
>Gm10:5261937-5261966
>Gm10:5262268-5264715
>Gm10:5264746-5270448
>Gm10:5270508-5272216
>Gm10:5272334-5272655
>Gm10:5272678-5272743
>Gm10:5272829-5273651
>Gm10:5286898-5287520
>Gm10:5287625-5287668
>Gm10:5288365-5288435
>Gm10:5288849-5288895
>Gm10:5289347-5289378
>Gm10:5292476-5292502
>Gm10:5294871-5295048
>Gm10:5295123-5295278
>Gm10:5295734-5295820
>Gm10:5296667-5296706
>Gm10:5297465-5297497
>Gm10:5303045-5303092
>Gm10:5303956-5304087
>Gm10:5304247-5304396
>Gm10:5305580-5306024
>Gm10:5306221-5306253
>Gm10:5306386-5306431
>Gm10:5306512-5306544
>Gm10:5309783-5309919
>Gm10:5310360-5310422
>Gm10:5312917-5312994
>Gm10:5313416-5313564
>Gm10:5315323-5315544
>Gm10:5315953-5316328
>Gm10:5317025-5318367
>Gm10:5318656-5318844
>Gm10:5322195-5322275
>Gm10:5322577-5322709
>Gm10:5326597-5326692
>Gm10:5329506-5329558
>Gm10:5330939-5331126
>Gm10:5331427-5331570
>Gm10:5331623-5331693
>Gm10:5332231-5332381
>Gm10:5332837-5332991
>Gm10:5333044-5333134
>Gm10:5333139-5333195
>Gm10:5333261-5333337
>Gm10:5333801-5334173
>Gm10:5334272-5334447
>Gm10:5334974-5335041
>Gm10:5335982-5336060
>Gm10:5336493-5336549
>Gm10:5337866-5337892
>Gm10:5338297-5338487
>Gm10:5339033-5339076
>Gm10:5341423-5341510
>Gm10:5351065-5351098
>Gm10:5351139-5351181
>Gm10:5351612-5351661
>Gm10:5352552-5352601
>Gm10:5353549-5353625
>Gm10:5353916-5354058
>Gm10:5354119-5354187
>Gm10:5354310-5354375
>Gm10:5354428-5354552
>Gm10:5355318-5355402
>Gm10:5355415-5355717
>Gm10:5355829-5356167
>Gm10:5356852-5356898
>Gm10:5358003-5358089
>Gm10:5358359-5358395
>Gm10:5358609-5358699
>Gm10:5358848-5358886
>Gm10:5361028-5361128
>Gm10:5361228-5361280
>Gm10:5361795-5361896
>Gm10:5370763-5370841
>Gm10:5372503-5372569
>Gm10:5374528-5374608
>Gm10:5374851-5374902
>Gm10:5377667-5377739
>Gm10:5379747-5379830
>Gm10:5382609-5382753
>Gm10:5383715-5383770
>Gm10:5384446-5384520
>Gm10:5384671-5384802
>Gm10:5385853-5385892
>Gm10:5390110-5390208
>Gm10:5393967-5394050
>Gm10:5396558-5396607
>Gm10:5397345-5397381
>Gm10:5398346-5398407
>Gm10:5398651-5398753
>Gm10:5398864-5399161
>Gm10:5399255-5399309
>Gm10:5399729-5399825
>Gm10:5399996-5400073
>Gm10:5405311-5405348
>Gm10:5409625-5409767
>Gm10:5410854-5410953
>Gm10:5411520-5411582
>Gm10:5414530-5414562
>Gm10:5418900-5419324
>Gm10:5422832-5422869
>Gm10:5423453-5423489
>Gm10:5425628-5425667
>Gm10:5426932-5427027
>Gm10:5427433-5427766
>Gm10:5428537-5428618
>Gm10:5429287-5429419
>Gm10:5429439-5429536
>Gm10:5433238-5433265
>Gm10:5435863-5436098
>Gm10:5440726-5440834
>Gm10:5440866-5440894
>Gm10:5441598-5441639
>Gm10:5441728-5441842
>Gm10:5441947-5441984
>Gm10:5442087-5443916
>Gm10:5443958-5444050
>Gm10:5448620-5448716
>Gm10:5453207-5453249
>Gm10:5454498-5454547
>Gm10:5457605-5457757
>Gm10:5457967-5458121
>Gm10:5460491-5460527
>Gm10:5463701-5463781
>Gm10:5464891-5464932
>Gm10:5466649-5466984
>Gm10:5467116-5467209
>Gm10:5468620-5468749
>Gm10:5469906-5470047
>Gm10:5471840-5472266
>Gm10:5472718-5472778
>Gm10:5473203-5473243
>Gm10:5473608-5473655
>Gm10:5478407-5478477
>Gm10:5480728-5480791
>Gm10:5483062-5483102
>Gm10:5484723-5484783
>Gm10:5486476-5486860
>Gm10:5487974-5488066
>Gm10:5490943-5491092
>Gm10:5491154-5491185
>Gm10:5491259-5491384
>Gm10:5491479-5491549
>Gm10:5493514-5493677
>Gm10:5497802-5497852
>Gm10:5497859-5497936
>Gm10:5498006-5498148
>Gm10:5498225-5498256
>Gm10:5498376-5498425
>Gm10:5499479-5499611
>Gm10:5503401-5503445
>Gm10:5504899-5504929
>Gm10:5505049-5505265
>Gm10:5505317-5505376
>Gm10:5505461-5505558
>Gm10:5505599-5505644
>Gm10:5505730-5505901
>Gm10:5505972-5506167
>Gm10:5506531-5506688
>Gm10:5506720-5506804
>Gm10:5506858-5507119
>Gm10:5507219-5507480
>Gm10:5507580-5507728
>Gm10:5508063-5508237
>Gm10:5508287-5508407
>Gm10:5508658-5508714
>Gm10:5508820-5508843
>Gm10:5518485-5518534
>Gm10:5519257-5519418
>Gm10:5519489-5519552
>Gm10:5519601-5520351
>Gm10:5520394-5523218
>Gm10:5525925-5525957
>Gm10:5527646-5527728
>Gm10:5528014-5529605
>Gm10:5529649-5529864
>Gm10:5530079-5530260
>Gm10:5530374-5530486
>Gm10:5530561-5530917
>Gm10:5531080-5531795
>Gm10:5532136-5532721
>Gm10:5532752-5533078
>Gm10:5533123-5533331
>Gm10:5533400-5533523
>Gm10:5533555-5533983
>Gm10:5534040-5534475
>Gm10:5534506-5534645
>Gm10:5534714-5535287
>Gm10:5535333-5535610
>Gm10:5535671-5535727
>Gm10:5535848-5535922
>Gm10:5536092-5536794
>Gm10:5536869-5537002
>Gm10:5537071-5537222
>Gm10:5537390-5537434
>Gm10:5537554-5537942
>Gm10:5537966-5538351
>Gm10:5538397-5538766
>Gm10:5538856-5539830
>Gm10:5545399-5545428
>Gm10:5551101-5551229
>Gm10:5551748-5551861
>Gm10:5552025-5552125
>Gm10:5552250-5552280
>Gm10:5552571-5552670
>Gm10:5553384-5553427
>Gm10:5556216-5556374
>Gm10:5558672-5558727
>Gm10:5564843-5564892
>Gm10:5569992-5570182
>Gm10:5570285-5570521
>Gm10:5570607-5570797
>Gm10:5571570-5571719
>Gm10:5571932-5572003
>Gm10:5572069-5572130
>Gm10:5572569-5572644
>Gm10:5573456-5573690
>Gm10:5575320-5575720
>Gm10:5575750-5576342
>Gm10:5576454-5576601
>Gm10:5577001-5577146
>Gm10:5577228-5577262
>Gm10:5577400-5577505
>Gm10:5577640-5577701
>Gm10:5578142-5578175
>Gm10:5578277-5578345
>Gm10:5578523-5578562
>Gm10:5579454-5579503
>Gm10:5579722-5579767
>Gm10:5580288-5580392
>Gm10:5580463-5580587
>Gm10:5580952-5581099
>Gm10:5581371-5581408
>Gm10:5582119-5582190
>Gm10:5583744-5583825
>Gm10:5584514-5584554
>Gm10:5585030-5585071
>Gm10:5586149-5586212
>Gm10:5588275-5588429
>Gm10:5588981-5589026
>Gm10:5589582-5589676
>Gm10:5590705-5591127
>Gm10:5591289-5591332
>Gm10:5591582-5591663
>Gm10:5591698-5591897
>Gm10:5592093-5592179
>Gm10:5592743-5592790
>Gm10:5593850-5593881
>Gm10:5593975-5594048
>Gm10:5598209-5598262
>Gm10:5598342-5598378
>Gm10:5598837-5598994
>Gm10:5599099-5599153
>Gm10:5600395-5600456
>Gm10:5601009-5601047
>Gm10:5601368-5601440
>Gm10:5601953-5601992
>Gm10:5602999-5603320
>Gm10:5603349-5604305
>Gm10:5604617-5604862
>Gm10:5605634-5605694
>Gm10:5606205-5606248
>Gm10:5606390-5606422
>Gm10:5606505-5606623
>Gm10:5606862-5607537
>Gm10:5608109-5608520
>Gm10:5608996-5609068
>Gm10:5609093-5609124
>Gm10:5609160-5609206
>Gm10:5609491-5609585
>Gm10:5609655-5609715
>Gm10:5610310-5610459
>Gm10:5611253-5611319
>Gm10:5611549-5611585
>Gm10:5611756-5611928
>Gm10:5611984-5615334
>Gm10:5615367-5616485
>Gm10:5616646-5616724
>Gm10:5616903-5617023
>Gm10:5617100-5617257
>Gm10:5617452-5617496
>Gm10:5618130-5618170
>Gm10:5619304-5621071
>Gm10:5621387-5622023
>Gm10:5623412-5623459
>Gm10:5624251-5624297
>Gm10:5625245-5625272
>Gm10:5625346-5625472
>Gm10:5632008-5632083
>Gm10:5635489-5635575
>Gm10:5635608-5635785
>Gm10:5637682-5637749
>Gm10:5638068-5638139
>Gm10:5639121-5639183
>Gm10:5640419-5640474
>Gm10:5643400-5643430
>Gm10:5644241-5644310
>Gm10:5645167-5645476
>Gm10:5645572-5645693
>Gm10:5645702-5645741
>Gm10:5645774-5645823
>Gm10:5645936-5645987
>Gm10:5646073-5646784
>Gm10:5646908-5646996
>Gm10:5647210-5647479
>Gm10:5647526-5647768
>Gm10:5647810-5649115
>Gm10:5649129-5649188
>Gm10:5649267-5649373
>Gm10:5649603-5649682
>Gm10:5649768-5650164
>Gm10:5650462-5650551
>Gm10:5650657-5650784
>Gm10:5651070-5651164
>Gm10:5651226-5651400
>Gm10:5651888-5652070
>Gm10:5652288-5652441
>Gm10:5652744-5652792
>Gm10:5652860-5652913
>Gm10:5652967-5653072
>Gm10:5653136-5653227
>Gm10:5653432-5653858
>Gm10:5653890-5654170
>Gm10:5654205-5655392
>Gm10:5657010-5657180
>Gm10:5657227-5661425
>Gm10:5661490-5662044
>Gm10:5662066-5662644
>Gm10:5663727-5663933
>Gm10:5664009-5666081
>Gm10:5666113-5669242
>Gm10:5669310-5673543
>Gm10:5677903-5677978
>Gm10:5680725-5681181
>Gm10:5684219-5684345
>Gm10:5684419-5684446
>Gm10:5685394-5685440
>Gm10:5685468-5688229
>Gm10:5688841-5707616
>Gm10:5707702-5708259
>Gm10:5708377-5708676
>Gm10:5708813-5708919
>Gm10:5709020-5709170
>Gm10:5709364-5709490
>Gm10:5709856-5709907
>Gm10:5709943-5710083
>Gm10:5710146-5710204
>Gm10:5710405-5710482
>Gm10:5710670-5710841
>Gm10:5711385-5711424
>Gm10:5711613-5711726
>Gm10:5711810-5711963
>Gm10:5712031-5712104
>Gm10:5712452-5712647
>Gm10:5712806-5712876
>Gm10:5712936-5713017
>Gm10:5713086-5713406
>Gm10:5713685-5713743
>Gm10:5713788-5713848
>Gm10:5714961-5715259
>Gm10:5715497-5715971
>Gm10:5716022-5716202
>Gm10:5716265-5716374
>Gm10:5716444-5717704
>Gm10:5718044-5718265
>Gm10:5723101-5723261
>Gm10:5723326-5723536
>Gm10:5723575-5723628
>Gm10:5724441-5725078
>Gm10:5725118-5725257
>Gm10:5725312-5725466
>Gm10:5725644-5725720
>Gm10:5725910-5726272
>Gm10:5726342-5726383
>Gm10:5728834-5728907
>Gm10:5729666-5729727
>Gm10:5730969-5731061
>Gm10:5731127-5731284
>Gm10:5731736-5731779
>Gm10:5731859-5731912
>Gm10:5736060-5736133
>Gm10:5736227-5736258
>Gm10:5737319-5737366
>Gm10:5737931-5738017
>Gm10:5738213-5738486
>Gm10:5738776-5738821
>Gm10:5738983-5739405
>Gm10:5740391-5740439
>Gm10:5741043-5741088
>Gm10:5741640-5741794
>Gm10:5743857-5743926
>Gm10:5744873-5744913
>Gm10:5745704-5745786
>Gm10:5746420-5746471
>Gm10:5749210-5749262
>Gm10:5749440-5749488
>Gm10:5750107-5750252
>Gm10:5750361-5751423
>Gm10:5753041-5753330
>Gm10:5753378-5753423
>Gm10:5755200-5755323
>Gm10:5760061-5764958
>Gm10:5765007-5765089
>Gm10:5765130-5765286
>Gm10:5765326-5767356
>Gm10:5767379-5768204
>Gm10:5768241-5768583
>Gm10:5768679-5768741
>Gm10:5768810-5769960
>Gm10:5770035-5770666
>Gm10:5770704-5774493
>Gm10:5774553-5774893
>Gm10:5775219-5775435
>Gm10:5775496-5775577
>Gm10:5775622-5775833
>Gm10:5775991-5776050
>Gm10:5777412-5777453
>Gm10:5780427-5780702
>Gm10:5780823-5785136
>Gm10:5786901-5787612
>Gm10:5789246-5791613
>Gm10:5792270-5792320
>Gm10:5793179-5793824
>Gm10:5793907-5793981
>Gm10:5794054-5794136
>Gm10:5794224-5794439
>Gm10:5794648-5794691
>Gm10:5794906-5800905
>Gm10:5800923-5801279
>Gm10:5801748-5801826
>Gm10:5801938-5802127
>Gm10:5802322-5802639
>Gm10:5802729-5802773
>Gm10:5802915-5803128
>Gm10:5803315-5803357
>Gm10:5803426-5803479
>Gm10:5803745-5803857
>Gm10:5803912-5804141
>Gm10:5804642-5804700
>Gm10:5804934-5805039
>Gm10:5808625-5808664
>Gm10:5810918-5811071
>Gm10:5811266-5812023
>Gm10:5812872-5812919
>Gm10:5813556-5813883
>Gm10:5813955-5814017
>Gm10:5815207-5815293
>Gm10:5816677-5816983
>Gm10:5817077-5817284
>Gm10:5817887-5818018
>Gm10:5818408-5818438
>Gm10:5821920-5821960
>Gm10:5823225-5823264
>Gm10:5823561-5823631
>Gm10:5823733-5823763
>Gm10:5824491-5824613
>Gm10:5826239-5826534
>Gm10:5826670-5826763
>Gm10:5826806-5826852
>Gm10:5826890-5826939
>Gm10:5827027-5827074
>Gm10:5827754-5827787
>Gm10:5832890-5832925
>Gm10:5835116-5835163
>Gm10:5835259-5835761
>Gm10:5835869-5835935
>Gm10:5836890-5836958
>Gm10:5838378-5838404
>Gm10:5838711-5838774
>Gm10:5838901-5839022
>Gm10:5839101-5839209
>Gm10:5839513-5839545
>Gm10:5842479-5842541
>Gm10:5843761-5843799
>Gm10:5844138-5844177
>Gm10:5845792-5845844
>Gm10:5846257-5846350
>Gm10:5846503-5846681
>Gm10:5846901-5846944
>Gm10:5849537-5849712
>Gm10:5849763-5850251
>Gm10:5850389-5851391
>Gm10:5851772-5851840
>Gm10:5851956-5851998
>Gm10:5852111-5852150
>Gm10:5854517-5854555
>Gm10:5858584-5858621
>Gm10:5858811-5858893
>Gm10:5860279-5860358
>Gm10:5860408-5860460
>Gm10:5862575-5862639
>Gm10:5862970-5863010
>Gm10:5863722-5866853
>Gm10:5866978-5867217
>Gm10:5869339-5869831
>Gm10:5869882-5869943
>Gm10:5874430-5874591
>Gm10:5874706-5875669
>Gm10:5877869-5877991
>Gm10:5883061-5883160
>Gm10:5883218-5883294
>Gm10:5884109-5884269
>Gm10:5884510-5884535
>Gm10:5888356-5889201
>Gm10:5889255-5890158
>Gm10:5890242-5890419
>Gm10:5890478-5891197
>Gm10:5891305-5891751
>Gm10:5891850-5893456
>Gm10:5893494-5893625
>Gm10:5893980-5894046
>Gm10:5894095-5894222
>Gm10:5896835-5897605
>Gm10:5897650-5898710
>Gm10:5898763-5898839
>Gm10:5898982-5899203
>Gm10:5899575-5899664
>Gm10:5899799-5900016
>Gm10:5903273-5903288
>Gm10:5904010-5904024
>Gm10:5907267-5907300
>Gm10:5908118-5908157
>Gm10:5909404-5909520
>Gm10:5909757-5910071
>Gm10:5910213-5910444
>Gm10:5911694-5911754
>Gm10:5915179-5915234
>Gm10:5916278-5916432
>Gm10:5917635-5917736
>Gm10:5923106-5923149
>Gm10:5925406-5925486
>Gm10:5926533-5926619
>Gm10:5930538-5930566
>Gm10:5931091-5931615
>Gm10:5931687-5933551
>Gm10:5933596-5934767
>Gm10:5934833-5935363
>Gm10:5935412-5935471
>Gm10:5935506-5935813
>Gm10:5935890-5935977
>Gm10:5936092-5936394
>Gm10:5936653-5936692
>Gm10:5939168-5939203
>Gm10:5940203-5940358
>Gm10:5940386-5940480
>Gm10:5941039-5941238
>Gm10:5941382-5941483
>Gm10:5941584-5941612
>Gm10:5943121-5943195
>Gm10:5944202-5944298
>Gm10:5957346-5957450
>Gm10:5957703-5957732
>Gm10:5960128-5960181
>Gm10:5963323-5963365
>Gm10:5963766-5963802
>Gm10:5965727-5965827
>Gm10:5966380-5966458
>Gm10:5966582-5966641
>Gm10:5968384-5968425
>Gm10:5974944-5975112
>Gm10:5976176-5976285
>Gm10:5979098-5979154
>Gm10:5979418-5979451
>Gm10:5983590-5983668
>Gm10:5983732-5983868
>Gm10:5984759-5984815
>Gm10:5985351-5985404
>Gm10:5985584-5985620
>Gm10:5987074-5987258
>Gm10:5987464-5988485
>Gm10:5988666-5988717
>Gm10:5998489-5998611
>Gm10:5999247-5999299
>Gm10:6003475-6003554
>Gm10:6004035-6004511
>Gm10:6007995-6008191
>Gm10:6008471-6019036
>Gm10:6023530-6023567
>Gm10:6024197-6024260
>Gm10:6024942-6025019
>Gm10:6025079-6025153
>Gm10:6028700-6028724
>Gm10:6029724-6029750
>Gm10:6029927-6030063
>Gm10:6030893-6030920
>Gm10:6030958-6031084
>Gm10:6031751-6031820
>Gm10:6033019-6033111
>Gm10:6034064-6034151
>Gm10:6035183-6035247
>Gm10:6035511-6035612
>Gm10:6036280-6036342
>Gm10:6037401-6037698
>Gm10:6037732-6037768
>Gm10:6038003-6038176
>Gm10:6038345-6038404
>Gm10:6038967-6039029
>Gm10:6043278-6043318
>Gm10:6044175-6044212
>Gm10:6044693-6044834
>Gm10:6046671-6046720
>Gm10:6047556-6048840
>Gm10:6049735-6050368
>Gm10:6050980-6051036
>Gm10:6051618-6051711
>Gm10:6056023-6056114
>Gm10:6058172-6058352
>Gm10:6059810-6059871
>Gm10:6059988-6060094
>Gm10:6061200-6061341
>Gm10:6062454-6062486
>Gm10:6063424-6063635
>Gm10:6065825-6065912
>Gm10:6066110-6066163
>Gm10:6066508-6066567
>Gm10:6068106-6068299
>Gm10:6068373-6072870
>Gm10:6073349-6075657
>Gm10:6075687-6078131
>Gm10:6078204-6080457
>Gm10:6080472-6083935
>Gm10:6083987-6084034
>Gm10:6084174-6084212
>Gm10:6085525-6085598
>Gm10:6089779-6089902
>Gm10:6090462-6090492
>Gm10:6094954-6095340
>Gm10:6095736-6095874
>Gm10:6096066-6096149
>Gm10:6096212-6096360
>Gm10:6096403-6096473
>Gm10:6096574-6096895
>Gm10:6096993-6097102
>Gm10:6097168-6097326
>Gm10:6097451-6097482
>Gm10:6097570-6097606
>Gm10:6097651-6097922
>Gm10:6097973-6098005
>Gm10:6098062-6098703
>Gm10:6098729-6100594
>Gm10:6100637-6100685
>Gm10:6100844-6101012
>Gm10:6101351-6101377
>Gm10:6101703-6101783
>Gm10:6101890-6101957
>Gm10:6101990-6102156
>Gm10:6102195-6102550
>Gm10:6102674-6102860
>Gm10:6102968-6103149
>Gm10:6103222-6103513
>Gm10:6103579-6103722
>Gm10:6103814-6104068
>Gm10:6104162-6104370
>Gm10:6104474-6104512
>Gm10:6104942-6106480
>Gm10:6106827-6106882
>Gm10:6106957-6106994
>Gm10:6107075-6107117
>Gm10:6107245-6107460
>Gm10:6107673-6107709
>Gm10:6107949-6108022
>Gm10:6108337-6108603
>Gm10:6108819-6108877
>Gm10:6108999-6109637
>Gm10:6110177-6110288
>Gm10:6111107-6111163
>Gm10:6111739-6111795
>Gm10:6112804-6112856
>Gm10:6113640-6113670
>Gm10:6113997-6114053
>Gm10:6114262-6114463
>Gm10:6114687-6114724
>Gm10:6115087-6115161
>Gm10:6116809-6116853
>Gm10:6119793-6119839
>Gm10:6123664-6123730
>Gm10:6123886-6123909
>Gm10:6124154-6124212
>Gm10:6129131-6129188
>Gm10:6130399-6130473
>Gm10:6135515-6135632
>Gm10:6140958-6141101
>Gm10:6141197-6141368
>Gm10:6144524-6144872
>Gm10:6144925-6144967
>Gm10:6145792-6145939
>Gm10:6146078-6146121
>Gm10:6148038-6148084
>Gm10:6148861-6149014
>Gm10:6150643-6150816
>Gm10:6152658-6152713
>Gm10:6152911-6152950
>Gm10:6153691-6153733
>Gm10:6157435-6157478
>Gm10:6158911-6159006
>Gm10:6159089-6159206
>Gm10:6159363-6159446
>Gm10:6159700-6159828
>Gm10:6159918-6159961
>Gm10:6160521-6160542
>Gm10:6162761-6162775
>Gm10:6162886-6162993
>Gm10:6163314-6168247
>Gm10:6174743-6174800
>Gm10:6175285-6175449
>Gm10:6175706-6175887
>Gm10:6176550-6176621
>Gm10:6177204-6177244
>Gm10:6178991-6179052
>Gm10:6179388-6179608
>Gm10:6179694-6180377
>Gm10:6181061-6181092
>Gm10:6181734-6181819
>Gm10:6183425-6183495
>Gm10:6183865-6183939
>Gm10:6191078-6191127
>Gm10:6192755-6192789
>Gm10:6195676-6195707
>Gm10:6208402-6208464
>Gm10:6208677-6208784
>Gm10:6209083-6209144
>Gm10:6218278-6218306
>Gm10:6221048-6221100
>Gm10:6222412-6222611
>Gm10:6222687-6222884
>Gm10:6222959-6223014
>Gm10:6223326-6223382
>Gm10:6223538-6223798
>Gm10:6223918-6224591
>Gm10:6224787-6224872
>Gm10:6224963-6225122
>Gm10:6225220-6225342
>Gm10:6226033-6226088
>Gm10:6227401-6227615
>Gm10:6227642-6227709
>Gm10:6228481-6228553
>Gm10:6228915-6229330
>Gm10:6229623-6229660
>Gm10:6230660-6230744
>Gm10:6230918-6230979
>Gm10:6235653-6235713
>Gm10:6235949-6236019
>Gm10:6236186-6237176
>Gm10:6237591-6237756
>Gm10:6238470-6238527
>Gm10:6239069-6239101
>Gm10:6239867-6240016
>Gm10:6240318-6240633
>Gm10:6240668-6240772
>Gm10:6242144-6242226
>Gm10:6243347-6243390
>Gm10:6244761-6244800
>Gm10:6245076-6245117
>Gm10:6245607-6245672
>Gm10:6245921-6245953
>Gm10:6248082-6248119
>Gm10:6249821-6249915
>Gm10:6255973-6256021
>Gm10:6257743-6257818
>Gm10:6258713-6258787
>Gm10:6260074-6260121
>Gm10:6260409-6260483
>Gm10:6261776-6261823
>Gm10:6262584-6262634
>Gm10:6272218-6272384
>Gm10:6273637-6273783
>Gm10:6274206-6274321
>Gm10:6275809-6276649
>Gm10:6276677-6277188
>Gm10:6277241-6277323
>Gm10:6277361-6277692
>Gm10:6277768-6278370
>Gm10:6278473-6279223
>Gm10:6279438-6279742
>Gm10:6280315-6280623
>Gm10:6280690-6284602
>Gm10:6284646-6287521
>Gm10:6290694-6290754
>Gm10:6294901-6294937
>Gm10:6295171-6295209
>Gm10:6295328-6295364
>Gm10:6295413-6295528
>Gm10:6296794-6296833
>Gm10:6303784-6303854
>Gm10:6304599-6304659
>Gm10:6306140-6306254
>Gm10:6306283-6306327
>Gm10:6307129-6307273
>Gm10:6307463-6307517
>Gm10:6308313-6308496
>Gm10:6308891-6308963
>Gm10:6309094-6309224
>Gm10:6311790-6311860
>Gm10:6311967-6312029
>Gm10:6312097-6312180
>Gm10:6312367-6312474
>Gm10:6313464-6313579
>Gm10:6315393-6315692
>Gm10:6315798-6315892
>Gm10:6315938-6316173
>Gm10:6316854-6316956
>Gm10:6317046-6317141
>Gm10:6317174-6317220
>Gm10:6317485-6317547
>Gm10:6317619-6317699
>Gm10:6317783-6317834
>Gm10:6317909-6318069
>Gm10:6318169-6318200
>Gm10:6320549-6320580
>Gm10:6323394-6323961
>Gm10:6324049-6324568
>Gm10:6324646-6324917
>Gm10:6325159-6325237
>Gm10:6325443-6325540
>Gm10:6325753-6325876
>Gm10:6325902-6326626
>Gm10:6326677-6326974
>Gm10:6329304-6329414
>Gm10:6333705-6333796
>Gm10:6334048-6334224
>Gm10:6334418-6334523
>Gm10:6335171-6335206
>Gm10:6335545-6335595
>Gm10:6346112-6346301
>Gm10:6346339-6346423
>Gm10:6346536-6346637
>Gm10:6346758-6346853
>Gm10:6347275-6347322
>Gm10:6347912-6347985
>Gm10:6348458-6348711
>Gm10:6348808-6348871
>Gm10:6348935-6349264
>Gm10:6349906-6350539
>Gm10:6350622-6350940
>Gm10:6351044-6351271
>Gm10:6351306-6351390
>Gm10:6352307-6352423
>Gm10:6357973-6358080
>Gm10:6358164-6358243
>Gm10:6358859-6358905
>Gm10:6359177-6359248
>Gm10:6359366-6359411
>Gm10:6359872-6359938
>Gm10:6366790-6366980
>Gm10:6367698-6367742
>Gm10:6367879-6367924
>Gm10:6370598-6370630
>Gm10:6370691-6370718
>Gm10:6375592-6375814
>Gm10:6379463-6379498
>Gm10:6379679-6379815
>Gm10:6380162-6380233
>Gm10:6381025-6381166
>Gm10:6381868-6381919
>Gm10:6382290-6383236
>Gm10:6383283-6383424
>Gm10:6383474-6383649
>Gm10:6383755-6386196
>Gm10:6386243-6387355
>Gm10:6388395-6388434
>Gm10:6400648-6400697
>Gm10:6401054-6401147
>Gm10:6401341-6401373
>Gm10:6401405-6401605
>Gm10:6403927-6403967
>Gm10:6406589-6406725
>Gm10:6409831-6409939
>Gm10:6410638-6410732
>Gm10:6410796-6410861
>Gm10:6411975-6412007
>Gm10:6416464-6416514
>Gm10:6417292-6417404
>Gm10:6421608-6421753
>Gm10:6422625-6422659
>Gm10:6422857-6423140
>Gm10:6423226-6423298
>Gm10:6423366-6423395
>Gm10:6423488-6423678
>Gm10:6423932-6424095
>Gm10:6424130-6424303
>Gm10:6424344-6424406
>Gm10:6424508-6424669
>Gm10:6424747-6424979
>Gm10:6425038-6426561
>Gm10:6426750-6426830
>Gm10:6426862-6427226
>Gm10:6427253-6427317
>Gm10:6427371-6428512
>Gm10:6428656-6428756
>Gm10:6433590-6433661
>Gm10:6436724-6436743
>Gm10:6443003-6443555
>Gm10:6446749-6446800
>Gm10:6448982-6449420
>Gm10:6454255-6454341
>Gm10:6454485-6454542
>Gm10:6454823-6454862
>Gm10:6455013-6455134
>Gm10:6455180-6455480
>Gm10:6455541-6455995
>Gm10:6456033-6456115
>Gm10:6456215-6456462
>Gm10:6456532-6456607
>Gm10:6456692-6457117
>Gm10:6457234-6457278
>Gm10:6457417-6457516
>Gm10:6457626-6457903
>Gm10:6458059-6458147
>Gm10:6458230-6458324
>Gm10:6458402-6459684
>Gm10:6463752-6463804
>Gm10:6466211-6466267
>Gm10:6466426-6466901
>Gm10:6471207-6471312
>Gm10:6474025-6474154
>Gm10:6474818-6474858
>Gm10:6476543-6476623
>Gm10:6476946-6476984
>Gm10:6477397-6477463
>Gm10:6477545-6481911
>Gm10:6481998-6483748
>Gm10:6487627-6487660
>Gm10:6488207-6488252
>Gm10:6489517-6489559
>Gm10:6492047-6492120
>Gm10:6496518-6496550
>Gm10:6496996-6497196
>Gm10:6497492-6497571
>Gm10:6498707-6499294
>Gm10:6499366-6501167
>Gm10:6501796-6501926
>Gm10:6503043-6503127
>Gm10:6503972-6504087
>Gm10:6505053-6505249
>Gm10:6509217-6509281
>Gm10:6512200-6512342
>Gm10:6513247-6513345
>Gm10:6514053-6514097
>Gm10:6519660-6519695
>Gm10:6520983-6521494
>Gm10:6521521-6521612
>Gm10:6521661-6521760
>Gm10:6522356-6522394
>Gm10:6522536-6522617
>Gm10:6523056-6523266
>Gm10:6524703-6527056
>Gm10:6527194-6527355
>Gm10:6527379-6527605
>Gm10:6527646-6527988
>Gm10:6528033-6528796
>Gm10:6528937-6529157
>Gm10:6529266-6529613
>Gm10:6532630-6532805
>Gm10:6532857-6533108
>Gm10:6533166-6533202
>Gm10:6533254-6533658
>Gm10:6533714-6533753
>Gm10:6533863-6534516
>Gm10:6534613-6537566
>Gm10:6537610-6538221
>Gm10:6538271-6538553
>Gm10:6539121-6539653
>Gm10:6540351-6540384
>Gm10:6540452-6540805
>Gm10:6542041-6542101
>Gm10:6542221-6542381
>Gm10:6542939-6543041
>Gm10:6544076-6544126
>Gm10:6545935-6545981
>Gm10:6546373-6546642
>Gm10:6546682-6547582
>Gm10:6548553-6548633
>Gm10:6548897-6548953
>Gm10:6549043-6549094
>Gm10:6549996-6550717
>Gm10:6550968-6551236
>Gm10:6551653-6553314
>Gm10:6555742-6555783
>Gm10:6559299-6559339
>Gm10:6560105-6560302
>Gm10:6561833-6561875
>Gm10:6562228-6562300
>Gm10:6563896-6563947
>Gm10:6565654-6565697
>Gm10:6569136-6569211
>Gm10:6569883-6569993
>Gm10:6570384-6570415
>Gm10:6572385-6572447
>Gm10:6574563-6574625
>Gm10:6576208-6576259
>Gm10:6576398-6576572
>Gm10:6578404-6578600
>Gm10:6579883-6579927
>Gm10:6580053-6580120
>Gm10:6580222-6580308
>Gm10:6580488-6580788
>Gm10:6582114-6582261
>Gm10:6585183-6585240
>Gm10:6588960-6589030
>Gm10:6589291-6589342
>Gm10:6590244-6590290
>Gm10:6591475-6591532
>Gm10:6598504-6598590
>Gm10:6599286-6599317
>Gm10:6605043-6605072
>Gm10:6609509-6609609
>Gm10:6610578-6610662
>Gm10:6611847-6611940
>Gm10:6613844-6613932
>Gm10:6614204-6614270
>Gm10:6614344-6614547
>Gm10:6616751-6616799
>Gm10:6617281-6617346
>Gm10:6618933-6619067
>Gm10:6620358-6620451
>Gm10:6627526-6627555
>Gm10:6627735-6627783
>Gm10:6627835-6628005
>Gm10:6628093-6630911
>Gm10:6631001-6631072
>Gm10:6631278-6631416
>Gm10:6631481-6631683
>Gm10:6631750-6631804
>Gm10:6631879-6632002
>Gm10:6632572-6632674
>Gm10:6633049-6633083
>Gm10:6633701-6633838
>Gm10:6634500-6634709
>Gm10:6635125-6635216
>Gm10:6635396-6635542
>Gm10:6635757-6635885
>Gm10:6636049-6636430
>Gm10:6636468-6636811
>Gm10:6636885-6637421
>Gm10:6637512-6638328
>Gm10:6638357-6638664
>Gm10:6638701-6638780
>Gm10:6638845-6638919
>Gm10:6638971-6639122
>Gm10:6639237-6639277
>Gm10:6639289-6639366
>Gm10:6640223-6640266
>Gm10:6642954-6643476
>Gm10:6643627-6643672
>Gm10:6644777-6644897
>Gm10:6646821-6646887
>Gm10:6647730-6648124
>Gm10:6648192-6648222
>Gm10:6648984-6649000
>Gm10:6649567-6649631
>Gm10:6650642-6650811
>Gm10:6651137-6651151
>Gm10:6651251-6651309
>Gm10:6651436-6651581
>Gm10:6652539-6652647
>Gm10:6653425-6654022
>Gm10:6654790-6654826
>Gm10:6656470-6656498
>Gm10:6658553-6658606
>Gm10:6658933-6659026
>Gm10:6659963-6660071
>Gm10:6666459-6666601
>Gm10:6666965-6667015
>Gm10:6667101-6667147
>Gm10:6669603-6669672
>Gm10:6670672-6670699
>Gm10:6670755-6670806
>Gm10:6671744-6671806
>Gm10:6673412-6673460
>Gm10:6676312-6676408
>Gm10:6677613-6677660
>Gm10:6677947-6678036
>Gm10:6681930-6682040
>Gm10:6682244-6682286
>Gm10:6682381-6682440
>Gm10:6683413-6683473
>Gm10:6683682-6683759
>Gm10:6685474-6685580
>Gm10:6689490-6689617
>Gm10:6690271-6690361
>Gm10:6690472-6690529
>Gm10:6693955-6694067
>Gm10:6695366-6706343
>Gm10:6707134-6707482
>Gm10:6708057-6708131
>Gm10:6708196-6708460
>Gm10:6708630-6708722
>Gm10:6709098-6709133
>Gm10:6709453-6709646
>Gm10:6714370-6714397
>Gm10:6715015-6715270
>Gm10:6717162-6717193
>Gm10:6717617-6717851
>Gm10:6718547-6718590
>Gm10:6720784-6720885
>Gm10:6721006-6721144
>Gm10:6721181-6721252
>Gm10:6725735-6725863
>Gm10:6728765-6729276
>Gm10:6729612-6732586
>Gm10:6732680-6733838
>Gm10:6733906-6734853
>Gm10:6734966-6735068
>Gm10:6737386-6737511
>Gm10:6737545-6737727
>Gm10:6738028-6738225
>Gm10:6739028-6739123
>Gm10:6739772-6739930
>Gm10:6740693-6740757
>Gm10:6740912-6741037
>Gm10:6741261-6741365
>Gm10:6741427-6741537
>Gm10:6741566-6741989
>Gm10:6742223-6742273
>Gm10:6742321-6742662
>Gm10:6742710-6742965
>Gm10:6743129-6743467
>Gm10:6743591-6743653
>Gm10:6744122-6744223
>Gm10:6744312-6744540
>Gm10:6744572-6744672
>Gm10:6744710-6745289
>Gm10:6745328-6745620
>Gm10:6745908-6745939
>Gm10:6745990-6746209
>Gm10:6746277-6746374
>Gm10:6746488-6746603
>Gm10:6746764-6746807
>Gm10:6747523-6747578
>Gm10:6749129-6749293
>Gm10:6749338-6749445
>Gm10:6753507-6753597
>Gm10:6759169-6759232
>Gm10:6759484-6759552
>Gm10:6759991-6760071
>Gm10:6760880-6760952
>Gm10:6763114-6763509
>Gm10:6764381-6764405
>Gm10:6767013-6767046
>Gm10:6770376-6770615
>Gm10:6770667-6772171
>Gm10:6772216-6772777
>Gm10:6772830-6773935
>Gm10:6774041-6776029
>Gm10:6776073-6776209
>Gm10:6777402-6777450
>Gm10:6777478-6777983
>Gm10:6778662-6778722
>Gm10:6779149-6779202
>Gm10:6779247-6779518
>Gm10:6783274-6783333
>Gm10:6783393-6783483
>Gm10:6783582-6783662
>Gm10:6788401-6788476
>Gm10:6788529-6788574
>Gm10:6788755-6789007
>Gm10:6789849-6790158
>Gm10:6796427-6796536
>Gm10:6798429-6798546
>Gm10:6800182-6800283
>Gm10:6800696-6800834
>Gm10:6800936-6801132
>Gm10:6801391-6801517
>Gm10:6803570-6803646
>Gm10:6804779-6804855
>Gm10:6804919-6804958
>Gm10:6811941-6812076
>Gm10:6812235-6812277
>Gm10:6813634-6813741
>Gm10:6813833-6813932
>Gm10:6815534-6815810
>Gm10:6815911-6816056
>Gm10:6816123-6816379
>Gm10:6816467-6816741
>Gm10:6816849-6816895
>Gm10:6816927-6817008
>Gm10:6817049-6817157
>Gm10:6817393-6817515
>Gm10:6817581-6817658
>Gm10:6817770-6817874
>Gm10:6817956-6817991
>Gm10:6818206-6818448
>Gm10:6818478-6818613
>Gm10:6818677-6818708
>Gm10:6818902-6818981
>Gm10:6819023-6819115
>Gm10:6819140-6819175
>Gm10:6819234-6819270
>Gm10:6819297-6819448
>Gm10:6819498-6819578
>Gm10:6819603-6819671
>Gm10:6820591-6820637
>Gm10:6821012-6821182
>Gm10:6821514-6821643
>Gm10:6821821-6821861
>Gm10:6827676-6828268
>Gm10:6828939-6829057
>Gm10:6831239-6831358
>Gm10:6835347-6835497
>Gm10:6843363-6843433
>Gm10:6849064-6849095
>Gm10:6849679-6849792
>Gm10:6849888-6850069
>Gm10:6851020-6851063
>Gm10:6851522-6854340
>Gm10:6857882-6857934
>Gm10:6858314-6858368
>Gm10:6858683-6860002
>Gm10:6860738-6860794
>Gm10:6860842-6860918
>Gm10:6864457-6864495
>Gm10:6866127-6866198
>Gm10:6866968-6867030
>Gm10:6867340-6867390
>Gm10:6867636-6867680
>Gm10:6869283-6869399
>Gm10:6871708-6871785
>Gm10:6872115-6872145
>Gm10:6872298-6872332
>Gm10:6873352-6873388
>Gm10:6873906-6873970
>Gm10:6875170-6875211
>Gm10:6875444-6875547
>Gm10:6879069-6879202
>Gm10:6879281-6879394
>Gm10:6879503-6879593
>Gm10:6881695-6881895
>Gm10:6882242-6882397
>Gm10:6883103-6883261
>Gm10:6883985-6884046
>Gm10:6885003-6885067
>Gm10:6886088-6886142
>Gm10:6887661-6887707
>Gm10:6888989-6889019
>Gm10:6890777-6890883
>Gm10:6891915-6892030
>Gm10:6895069-6895137
>Gm10:6896594-6896632
>Gm10:6898768-6899771
>Gm10:6900076-6903775
>Gm10:6903800-6906411
>Gm10:6906471-6906560
>Gm10:6906593-6910763
>Gm10:6910824-6910971
>Gm10:6911040-6911127
>Gm10:6912754-6912808
>Gm10:6913873-6913917
>Gm10:6914157-6914209
>Gm10:6915787-6915827
>Gm10:6916351-6916404
>Gm10:6916483-6916606
>Gm10:6916663-6916748
>Gm10:6916860-6916932
>Gm10:6916969-6917066
>Gm10:6917108-6917244
>Gm10:6917364-6917437
>Gm10:6917503-6917739
>Gm10:6919288-6919335
>Gm10:6919557-6919687
>Gm10:6920212-6940209
>Gm10:6946459-6946510
>Gm10:6946971-6947128
>Gm10:6949314-6949382
>Gm10:6949795-6950003
>Gm10:6952301-6952315
>Gm10:6952995-6953028
>Gm10:6953112-6953170
>Gm10:6955287-6955526
>Gm10:6958190-6958256
>Gm10:6959581-6959622
>Gm10:6961751-6961809
>Gm10:6962589-6975004
>Gm10:6977706-6977796
>Gm10:6979570-6979606
>Gm10:6979700-6979744
>Gm10:6980214-6980274
>Gm10:6981436-6981623
>Gm10:6981937-6982005
>Gm10:6992809-6992843
>Gm10:6993053-6993289
>Gm10:6993318-6993399
>Gm10:6993413-6993680
>Gm10:6993878-6994446
>Gm10:6996669-6996868
>Gm10:6998543-6998574
>Gm10:7000248-7000322
>Gm10:7000376-7000411
>Gm10:7000542-7000871
>Gm10:7000990-7001031
>Gm10:7001158-7001193
>Gm10:7001351-7001407
>Gm10:7001463-7001503
>Gm10:7001623-7001705
>Gm10:7001890-7002017
>Gm10:7002112-7002233
>Gm10:7002531-7002590
>Gm10:7002706-7002783
>Gm10:7003165-7003199
>Gm10:7003300-7003709
>Gm10:7003816-7005503
>Gm10:7005532-7005607
>Gm10:7005666-7005959
>Gm10:7006090-7006126
>Gm10:7006152-7006381
>Gm10:7006445-7006552
>Gm10:7006646-7006774
>Gm10:7006934-7006969
>Gm10:7007384-7007421
>Gm10:7010601-7010686
>Gm10:7010791-7010878
>Gm10:7012529-7012597
>Gm10:7013300-7013351
>Gm10:7014482-7014808
>Gm10:7014955-7015058
>Gm10:7015095-7016072
>Gm10:7017047-7017158
>Gm10:7017319-7017399
>Gm10:7017501-7017539
>Gm10:7021243-7021279
>Gm10:7021691-7021724
>Gm10:7024825-7025142
>Gm10:7026654-7027044
>Gm10:7027134-7027183
>Gm10:7031435-7031472
>Gm10:7036685-7036758
>Gm10:7040502-7040596
>Gm10:7042123-7042197
>Gm10:7042221-7042301
>Gm10:7042622-7042661
>Gm10:7042731-7043051
>Gm10:7043078-7043298
>Gm10:7043419-7043540
>Gm10:7043568-7043846
>Gm10:7043928-7044195
>Gm10:7044238-7044264
>Gm10:7044334-7044593
>Gm10:7044631-7044993
>Gm10:7045112-7045231
>Gm10:7045311-7045439
>Gm10:7045485-7045698
>Gm10:7045754-7045899
>Gm10:7045932-7046049
>Gm10:7048625-7049576
>Gm10:7053089-7053210
>Gm10:7053530-7053597
>Gm10:7053611-7053677
>Gm10:7054519-7054561
>Gm10:7054611-7055310
>Gm10:7057902-7057972
>Gm10:7058872-7058898
>Gm10:7059177-7059206
>Gm10:7061666-7061709
>Gm10:7063792-7064381
>Gm10:7064455-7065701
>Gm10:7065730-7065986
>Gm10:7067041-7067070
>Gm10:7070699-7070781
>Gm10:7070888-7071110
>Gm10:7076882-7077433
>Gm10:7077503-7077573
>Gm10:7077693-7078087
>Gm10:7078120-7086705
>Gm10:7086753-7087174
>Gm10:7087205-7087648
>Gm10:7087751-7087831
>Gm10:7090951-7090993
>Gm10:7091065-7091111
>Gm10:7094053-7094082
>Gm10:7094435-7094599
>Gm10:7095875-7095911
>Gm10:7097989-7098097
>Gm10:7100829-7100984
>Gm10:7101640-7101851
>Gm10:7104726-7107050
>Gm10:7108922-7108971
>Gm10:7109001-7109101
>Gm10:7109123-7109170
>Gm10:7109744-7109810
>Gm10:7114484-7114800
>Gm10:7115035-7115121
>Gm10:7115646-7115994
>Gm10:7117289-7117408
>Gm10:7118725-7118807
>Gm10:7119456-7119573
>Gm10:7120172-7120258
>Gm10:7120408-7120495
>Gm10:7123781-7123873
>Gm10:7127968-7128262
>Gm10:7130022-7130052
>Gm10:7130126-7130156
>Gm10:7130432-7130518
>Gm10:7130537-7130599
>Gm10:7130631-7130677
>Gm10:7131129-7131256
>Gm10:7131382-7131422
>Gm10:7134193-7134236
>Gm10:7137493-7137529
>Gm10:7140648-7140688
>Gm10:7146272-7146325
>Gm10:7147501-7147562
>Gm10:7147752-7147923
>Gm10:7147955-7148302
>Gm10:7148332-7149098
>Gm10:7149209-7149481
>Gm10:7149744-7150156
>Gm10:7150294-7150560
>Gm10:7150670-7151135
>Gm10:7151297-7151347
>Gm10:7151396-7151660
>Gm10:7151709-7151953
>Gm10:7152093-7152130
>Gm10:7152501-7152561
>Gm10:7152640-7152740
>Gm10:7152998-7153258
>Gm10:7153300-7153494
>Gm10:7153568-7154556
>Gm10:7154642-7155560
>Gm10:7155605-7156309
>Gm10:7159878-7159921
>Gm10:7161879-7161908
>Gm10:7162288-7162336
>Gm10:7162514-7163690
>Gm10:7163728-7164110
>Gm10:7165170-7165225
>Gm10:7165631-7165787
>Gm10:7165946-7166759
>Gm10:7167379-7167603
>Gm10:7167768-7168037
>Gm10:7169629-7170336
>Gm10:7170371-7171469
>Gm10:7171603-7171664
>Gm10:7172388-7172425
>Gm10:7172755-7172838
>Gm10:7176222-7176256
>Gm10:7176738-7176794
>Gm10:7177139-7177427
>Gm10:7178250-7178300
>Gm10:7178911-7179046
>Gm10:7179107-7179184
>Gm10:7180470-7180491
>Gm10:7182124-7182261
>Gm10:7183184-7183219
>Gm10:7183461-7183655
>Gm10:7183879-7183921
>Gm10:7185362-7185540
>Gm10:7191067-7191115
>Gm10:7191182-7191268
>Gm10:7191675-7191719
>Gm10:7193279-7193316
>Gm10:7196034-7196119
>Gm10:7196153-7196305
>Gm10:7196479-7196571
>Gm10:7198445-7198541
>Gm10:7198982-7199354
>Gm10:7199447-7199474
>Gm10:7202908-7202974
>Gm10:7204684-7204722
>Gm10:7205289-7205460
>Gm10:7205549-7205663
>Gm10:7210429-7210459
>Gm10:7212716-7212757
>Gm10:7213556-7213638
>Gm10:7213678-7213871
>Gm10:7214033-7214072
>Gm10:7214440-7214520
>Gm10:7216067-7216106
>Gm10:7218168-7218331
>Gm10:7218784-7218812
>Gm10:7222994-7223063
>Gm10:7223859-7223910
>Gm10:7224003-7224082
>Gm10:7224571-7224712
>Gm10:7225615-7225660
>Gm10:7227661-7227748
>Gm10:7227831-7227938
>Gm10:7228051-7229488
>Gm10:7229515-7238375
>Gm10:7238534-7238679
>Gm10:7238758-7239405
>Gm10:7239440-7240469
>Gm10:7241424-7241457
>Gm10:7241578-7241715
>Gm10:7242239-7242363
>Gm10:7243508-7243646
>Gm10:7245553-7245658
>Gm10:7250706-7250754
>Gm10:7250793-7250848
>Gm10:7254291-7254462
>Gm10:7258609-7258698
>Gm10:7259315-7259385
>Gm10:7259556-7259602
>Gm10:7259927-7260015
>Gm10:7260857-7260966
>Gm10:7264700-7264724
>Gm10:7267366-7267472
>Gm10:7267534-7267958
>Gm10:7267977-7268037
>Gm10:7268578-7268877
>Gm10:7270039-7270136
>Gm10:7270253-7270285
>Gm10:7270450-7270545
>Gm10:7271030-7271091
>Gm10:7271178-7273902
>Gm10:7275737-7275897
>Gm10:7280524-7280560
>Gm10:7286158-7286265
>Gm10:7286343-7286386
>Gm10:7288492-7288549
>Gm10:7288606-7288665
>Gm10:7288829-7289027
>Gm10:7289258-7289310
>Gm10:7289808-7289851
>Gm10:7290090-7290375
>Gm10:7290481-7290640
>Gm10:7290848-7295157
>Gm10:7296910-7296963
>Gm10:7297220-7297293
>Gm10:7298072-7298196
>Gm10:7298347-7298482
>Gm10:7300809-7301016
>Gm10:7303003-7303153
>Gm10:7303242-7303304
>Gm10:7303486-7303740
>Gm10:7303793-7308700
>Gm10:7308770-7309036
>Gm10:7309161-7309425
>Gm10:7312014-7312097
>Gm10:7312420-7312452
>Gm10:7312696-7312773
>Gm10:7313779-7313847
>Gm10:7315069-7315117
>Gm10:7326032-7326214
>Gm10:7326258-7326343
>Gm10:7326379-7331525
>Gm10:7331965-7332270
>Gm10:7334798-7334980
>Gm10:7335024-7335210
>Gm10:7335422-7335458
>Gm10:7337274-7337545
>Gm10:7337590-7337748
>Gm10:7337776-7338199
>Gm10:7338261-7338572
>Gm10:7338648-7338838
>Gm10:7338999-7339213
>Gm10:7339279-7340175
>Gm10:7340215-7341109
>Gm10:7341168-7341205
>Gm10:7341238-7341929
>Gm10:7341982-7342378
>Gm10:7342426-7343033
>Gm10:7343086-7344581
>Gm10:7344657-7344910
>Gm10:7344993-7345293
>Gm10:7345345-7346737
>Gm10:7346832-7346973
>Gm10:7347038-7347250
>Gm10:7347373-7348887
>Gm10:7348946-7350330
>Gm10:7350379-7350642
>Gm10:7350668-7351000
>Gm10:7351049-7351229
>Gm10:7351273-7351583
>Gm10:7352591-7352629
>Gm10:7352678-7352807
>Gm10:7352865-7352980
>Gm10:7354029-7354217
>Gm10:7357519-7357533
>Gm10:7358022-7358092
>Gm10:7358258-7358616
>Gm10:7359210-7359378
>Gm10:7366463-7366776
>Gm10:7366838-7367193
>Gm10:7367339-7367757
>Gm10:7367815-7369438
>Gm10:7369538-7370628
>Gm10:7370658-7371238
>Gm10:7371723-7371774
>Gm10:7372877-7372944
>Gm10:7377015-7377048
>Gm10:7377115-7377216
>Gm10:7379168-7379241
>Gm10:7380610-7380663
>Gm10:7381012-7381168
>Gm10:7382521-7382703
>Gm10:7383440-7383510
>Gm10:7383792-7383880
>Gm10:7384255-7384341
>Gm10:7385205-7385340
>Gm10:7385546-7385715
>Gm10:7386970-7387089
>Gm10:7387224-7387304
>Gm10:7392391-7395403
>Gm10:7396518-7396634
>Gm10:7397666-7397681
>Gm10:7397781-7397795
>Gm10:7398418-7398531
>Gm10:7402585-7402665
>Gm10:7403094-7403261
>Gm10:7403438-7403497
>Gm10:7407733-7410811
>Gm10:7411011-7411066
>Gm10:7412245-7412915
>Gm10:7412942-7414617
>Gm10:7414634-7416203
>Gm10:7416242-7419239
>Gm10:7419315-7419619
>Gm10:7419799-7420102
>Gm10:7421627-7422231
>Gm10:7424966-7424992
>Gm10:7426082-7426131
>Gm10:7426474-7426547
>Gm10:7428726-7428775
>Gm10:7429616-7429702
>Gm10:7430809-7431069
>Gm10:7432211-7432273
>Gm10:7433012-7433055
>Gm10:7433710-7433745
>Gm10:7434698-7434736
>Gm10:7434913-7435002
>Gm10:7435559-7435806
>Gm10:7436013-7436124
>Gm10:7436812-7436866
>Gm10:7437267-7437473
>Gm10:7437512-7437553
>Gm10:7437573-7438148
>Gm10:7441499-7447170
>Gm10:7447992-7449263
>Gm10:7449360-7450514
>Gm10:7450596-7451396
>Gm10:7451452-7452075
>Gm10:7452246-7452514
>Gm10:7452576-7452610
>Gm10:7452775-7454470
>Gm10:7454550-7454693
>Gm10:7454765-7455408
>Gm10:7455455-7455549
>Gm10:7455592-7455751
>Gm10:7455826-7455916
>Gm10:7456325-7456373
>Gm10:7456649-7456685
>Gm10:7458218-7458285
>Gm10:7463580-7463613
>Gm10:7463898-7463933
>Gm10:7464003-7464045
>Gm10:7464230-7464276
>Gm10:7464468-7464525
>Gm10:7465502-7465593
>Gm10:7470876-7470911
>Gm10:7471217-7471286
>Gm10:7471435-7471501
>Gm10:7471704-7471840
>Gm10:7471893-7472004
>Gm10:7472100-7472374
>Gm10:7472968-7473152
>Gm10:7474156-7474246
>Gm10:7474884-7474955
>Gm10:7475667-7475785
>Gm10:7477291-7477350
>Gm10:7478454-7478514
>Gm10:7478766-7479332
>Gm10:7479380-7479490
>Gm10:7479692-7479730
>Gm10:7479778-7479916
>Gm10:7480023-7480358
>Gm10:7480449-7480538
>Gm10:7480599-7480661
>Gm10:7481446-7482777
>Gm10:7484775-7487332
>Gm10:7487651-7488608
>Gm10:7490182-7490331
>Gm10:7500711-7500777
>Gm10:7500856-7500927
>Gm10:7500954-7501092
>Gm10:7503154-7504129
>Gm10:7504179-7504357
>Gm10:7507906-7507956
>Gm10:7509688-7509761
>Gm10:7510086-7510135
>Gm10:7510321-7511439
>Gm10:7511534-7511566
>Gm10:7512823-7512872
>Gm10:7512977-7513025
>Gm10:7515055-7515473
>Gm10:7515546-7515630
>Gm10:7515734-7516055
>Gm10:7516080-7516142
>Gm10:7516208-7516532
>Gm10:7516578-7518133
>Gm10:7520658-7520722
>Gm10:7525642-7525777
>Gm10:7526324-7526395
>Gm10:7529461-7529495
>Gm10:7529497-7529632
>Gm10:7531012-7531214
>Gm10:7531418-7531607
>Gm10:7531669-7531823
>Gm10:7531892-7533637
>Gm10:7534855-7534944
>Gm10:7535801-7540335
>Gm10:7541012-7541136
>Gm10:7541294-7541345
>Gm10:7541717-7542287
>Gm10:7542316-7543098
>Gm10:7543127-7543219
>Gm10:7543322-7543740
>Gm10:7543902-7545714
>Gm10:7545740-7545812
>Gm10:7547778-7547860
>Gm10:7548287-7549891
>Gm10:7550215-7550260
>Gm10:7552005-7553164
>Gm10:7554109-7554256
>Gm10:7555224-7555313
>Gm10:7556209-7556302
>Gm10:7556524-7556660
>Gm10:7557581-7557628
>Gm10:7558366-7558437
>Gm10:7562750-7562837
>Gm10:7563131-7563158
>Gm10:7564674-7564729
>Gm10:7566981-7567010
>Gm10:7567708-7567741
>Gm10:7569688-7569723
>Gm10:7569972-7570134
>Gm10:7570284-7570357
>Gm10:7572523-7572556
>Gm10:7576014-7576047
>Gm10:7576147-7576250
>Gm10:7576647-7576702
>Gm10:7577437-7577563
>Gm10:7582091-7582137
>Gm10:7583297-7583392
>Gm10:7584702-7584841
>Gm10:7585605-7585717
>Gm10:7586284-7586364
>Gm10:7589405-7589434
>Gm10:7589551-7590682
>Gm10:7591010-7591146
>Gm10:7591525-7591556
>Gm10:7591850-7591909
>Gm10:7591936-7592086
>Gm10:7592206-7592241
>Gm10:7592526-7592614
>Gm10:7592810-7593083
>Gm10:7593155-7593880
>Gm10:7598674-7598834
>Gm10:7599872-7600030
>Gm10:7600054-7600155
>Gm10:7600616-7600951
>Gm10:7602124-7602268
>Gm10:7602875-7602973
>Gm10:7603659-7603735
>Gm10:7604726-7605416
>Gm10:7606306-7606332
>Gm10:7606376-7606408
>Gm10:7606560-7606595
>Gm10:7606754-7606799
>Gm10:7606874-7606949
>Gm10:7607011-7607182
>Gm10:7607229-7607277
>Gm10:7608746-7608830
>Gm10:7609010-7609068
>Gm10:7609162-7609204
>Gm10:7609246-7609347
>Gm10:7609414-7609473
>Gm10:7609622-7609730
>Gm10:7609788-7609842
>Gm10:7609999-7612346
>Gm10:7612368-7618422
>Gm10:7618522-7618754
>Gm10:7618805-7618899
>Gm10:7619193-7619275
>Gm10:7619326-7619356
>Gm10:7619413-7619618
>Gm10:7619859-7619939
>Gm10:7621727-7621877
>Gm10:7623272-7623362
>Gm10:7626501-7626654
>Gm10:7627877-7627920
>Gm10:7630646-7630694
>Gm10:7631166-7631510
>Gm10:7631563-7631622
>Gm10:7633758-7633867
>Gm10:7633903-7634057
>Gm10:7634097-7634364
>Gm10:7634608-7634660
>Gm10:7634762-7635061
>Gm10:7635119-7635371
>Gm10:7635649-7635714
>Gm10:7641323-7641412
>Gm10:7644197-7644229
>Gm10:7644738-7644916
>Gm10:7646456-7646658
>Gm10:7646707-7647918
>Gm10:7649159-7649197
>Gm10:7651101-7651157
>Gm10:7651208-7651405
>Gm10:7651467-7651655
>Gm10:7651723-7651908
>Gm10:7652076-7652130
>Gm10:7652948-7653871
>Gm10:7653901-7658167
>Gm10:7660209-7660281
>Gm10:7660310-7660379
>Gm10:7671581-7672372
>Gm10:7672442-7673169
>Gm10:7673555-7673808
>Gm10:7674020-7674114
>Gm10:7675546-7675580
>Gm10:7675965-7676996
>Gm10:7682005-7682138
>Gm10:7683295-7683393
>Gm10:7683586-7683629
>Gm10:7684377-7684457
>Gm10:7684615-7684751
>Gm10:7685004-7685050
>Gm10:7689667-7689812
>Gm10:7692767-7692818
>Gm10:7692859-7692907
>Gm10:7693036-7694374
>Gm10:7694741-7694818
>Gm10:7695355-7695395
>Gm10:7697626-7698031
>Gm10:7705844-7706975
>Gm10:7707192-7707220
>Gm10:7710417-7710466
>Gm10:7710712-7710755
>Gm10:7711062-7711153
>Gm10:7711301-7711350
>Gm10:7711457-7711523
>Gm10:7712371-7712411
>Gm10:7712900-7712963
>Gm10:7714941-7715036
>Gm10:7715213-7715391
>Gm10:7715456-7715541
>Gm10:7715797-7715980
>Gm10:7716106-7716374
>Gm10:7716511-7716566
>Gm10:7716641-7716925
>Gm10:7716957-7718586
>Gm10:7719666-7719866
>Gm10:7722334-7722414
>Gm10:7727172-7727338
>Gm10:7727417-7727473
>Gm10:7727698-7727928
>Gm10:7728030-7728550
>Gm10:7729057-7729071
>Gm10:7729171-7729185
>Gm10:7729869-7729933
>Gm10:7730845-7731034
>Gm10:7732491-7733150
>Gm10:7734286-7734345
>Gm10:7734705-7734745
>Gm10:7736307-7736373
>Gm10:7736656-7736743
>Gm10:7736817-7736878
>Gm10:7738445-7738526
>Gm10:7745518-7745581
>Gm10:7747052-7747106
>Gm10:7747813-7747864
>Gm10:7748793-7748834
>Gm10:7750661-7750720
>Gm10:7752309-7752404
>Gm10:7753246-7753415
>Gm10:7754076-7754161
>Gm10:7754562-7754660
>Gm10:7755256-7755345
>Gm10:7755635-7755835
>Gm10:7756898-7757172
>Gm10:7758304-7758400
>Gm10:7758543-7758610
>Gm10:7758924-7759071
>Gm10:7759134-7759396
>Gm10:7760460-7762840
>Gm10:7762879-7762949
>Gm10:7762995-7763387
>Gm10:7763410-7764931
>Gm10:7764971-7765581
>Gm10:7765730-7765883
>Gm10:7767851-7767911
>Gm10:7768719-7768769
>Gm10:7768781-7768917
>Gm10:7768984-7769193
>Gm10:7769353-7769431
>Gm10:7771556-7771628
>Gm10:7774918-7775015
>Gm10:7775251-7775297
>Gm10:7775393-7775549
>Gm10:7776387-7776421
>Gm10:7776547-7776624
>Gm10:7777225-7777321
>Gm10:7778335-7778888
>Gm10:7783832-7783909
>Gm10:7786147-7786177
>Gm10:7786267-7786915
>Gm10:7786956-7787684
>Gm10:7787789-7789692
>Gm10:7789800-7791012
>Gm10:7791091-7793697
>Gm10:7793725-7794179
>Gm10:7794206-7794297
>Gm10:7794325-7794482
>Gm10:7794516-7794712
>Gm10:7794833-7794914
>Gm10:7794955-7795214
>Gm10:7795396-7795726
>Gm10:7795949-7795991
>Gm10:7797472-7797521
>Gm10:7798805-7799036
>Gm10:7799366-7799882
>Gm10:7800180-7800875
>Gm10:7800940-7802939
>Gm10:7802978-7804221
>Gm10:7804437-7804613
>Gm10:7804747-7805017
>Gm10:7805083-7805166
>Gm10:7805302-7805474
>Gm10:7805707-7805871
>Gm10:7805894-7806229
>Gm10:7806306-7806756
>Gm10:7806973-7807064
>Gm10:7807132-7807333
>Gm10:7807510-7807547
>Gm10:7807612-7807648
>Gm10:7807875-7807948
>Gm10:7808091-7808381
>Gm10:7808414-7809469
>Gm10:7809509-7811194
>Gm10:7811237-7814065
>Gm10:7814090-7816526
>Gm10:7816559-7816738
>Gm10:7816784-7817642
>Gm10:7817719-7818044
>Gm10:7818093-7829508
>Gm10:7829544-7830538
>Gm10:7830595-7833870
>Gm10:7833907-7834128
>Gm10:7834157-7834220
>Gm10:7834257-7834376
>Gm10:7834403-7871016
>Gm10:7871082-7873171
>Gm10:7873198-7875846
>Gm10:7875903-7876432
>Gm10:7876508-7876697
>Gm10:7876716-7876811
>Gm10:7876881-7883639
>Gm10:7883771-7883843
>Gm10:7884044-7884337
>Gm10:7884364-7884452
>Gm10:7884480-7884524
>Gm10:7884563-7884760
>Gm10:7884783-7884830
>Gm10:7885123-7885296
>Gm10:7885388-7886042
>Gm10:7886082-7886190
>Gm10:7886337-7886442
>Gm10:7886477-7887539
>Gm10:7887572-7888057
>Gm10:7888110-7888366
>Gm10:7888400-7888903
>Gm10:7889077-7889164
>Gm10:7889271-7896067
>Gm10:7896145-7898315
>Gm10:7898362-7901763
>Gm10:7901797-7903947
>Gm10:7903985-7904090
>Gm10:7904234-7924965
>Gm10:7925222-7925276
>Gm10:7925426-7925479
>Gm10:7925642-7926090
>Gm10:7926168-7926234
>Gm10:7926282-7926552
>Gm10:7927009-7927156
>Gm10:7927259-7927383
>Gm10:7927509-7927589
>Gm10:7927914-7927989
>Gm10:7928049-7928106
>Gm10:7928198-7928254
>Gm10:7928672-7928728
>Gm10:7928821-7932674
>Gm10:7933310-7938569
>Gm10:7938895-7939086
>Gm10:7939170-7939314
>Gm10:7939347-7939966
>Gm10:7940331-7949465
>Gm10:7951679-7951714
>Gm10:7952022-7952292
>Gm10:7960820-7960847
>Gm10:7966644-7967822
>Gm10:7973813-8003370
>Gm10:8003979-8004034
>Gm10:8004608-8004637
>Gm10:8004788-8005860
>Gm10:8006290-8006568
>Gm10:8006649-8006908
>Gm10:8006951-8007260
>Gm10:8007298-8007518
>Gm10:8007566-8009592
>Gm10:8009648-8011395
>Gm10:8011491-8011870
>Gm10:8011926-8013925
>Gm10:8013948-8014263
>Gm10:8014314-8015959
>Gm10:8015994-8016112
>Gm10:8016165-8016696
>Gm10:8016772-8017735
>Gm10:8017846-8017934
>Gm10:8017997-8018482
>Gm10:8018630-8018802
>Gm10:8018870-8019282
>Gm10:8019384-8019416
>Gm10:8019456-8019529
>Gm10:8019574-8022014
>Gm10:8022096-8022590
>Gm10:8022632-8023568
>Gm10:8023650-8023903
>Gm10:8024006-8024085
>Gm10:8024116-8024789
>Gm10:8024963-8024994
>Gm10:8025057-8025231
>Gm10:8025255-8025454
>Gm10:8025578-8025669
>Gm10:8025741-8025872
>Gm10:8025966-8026199
>Gm10:8026275-8026852
>Gm10:8026970-8027998
>Gm10:8028032-8028219
>Gm10:8028287-8029735
>Gm10:8029785-8038231
>Gm10:8038448-8038520
>Gm10:8038874-8038930
>Gm10:8039252-8039352
>Gm10:8039403-8043712
>Gm10:8043752-8044641
>Gm10:8044797-8047781
>Gm10:8047891-8076240
>Gm10:8076320-8077740
>Gm10:8077903-8078101
>Gm10:8080137-8080447
>Gm10:8080732-8080944
>Gm10:8081125-8081191
>Gm10:8081259-8081287
>Gm10:8081314-8081352
>Gm10:8081394-8081681
>Gm10:8081936-8082013
>Gm10:8082425-8082587
>Gm10:8082749-8082836
>Gm10:8082862-8082918
>Gm10:8083021-8083063
>Gm10:8083113-8083231
>Gm10:8083639-8083855
>Gm10:8083995-8084074
>Gm10:8084163-8084206
>Gm10:8084610-8084641
>Gm10:8084999-8110517
>Gm10:8110617-8110654
>Gm10:8110735-8112366
>Gm10:8112391-8121633
>Gm10:8121674-8123396
>Gm10:8123418-8123688
>Gm10:8123771-8124397
>Gm10:8124463-8124703
>Gm10:8124731-8125693
>Gm10:8125828-8125936
>Gm10:8126253-8126307
>Gm10:8126354-8126546
>Gm10:8126583-8157072
>Gm10:8157119-8169211
>Gm10:8169283-8174830
>Gm10:8174864-8195651
>Gm10:8195699-8214757
>Gm10:8214781-8214887
>Gm10:8214957-8215015
>Gm10:8215043-8215099
>Gm10:8215257-8215392
>Gm10:8215423-8215598
>Gm10:8215753-8215836
>Gm10:8215967-8216082
>Gm10:8216113-8216163
>Gm10:8217408-8217604
>Gm10:8217871-8217914
>Gm10:8218202-8218597
>Gm10:8218746-8219022
>Gm10:8219176-8219277
>Gm10:8219509-8219567
>Gm10:8219598-8219647
>Gm10:8220893-8221281
>Gm10:8221355-8221398
>Gm10:8221941-8222051
>Gm10:8222230-8222539
>Gm10:8222841-8223014
>Gm10:8224340-8224455
>Gm10:8224506-8224552
>Gm10:8224802-8224845
>Gm10:8225446-8225528
>Gm10:8225677-8225936
>Gm10:8225972-8226085
>Gm10:8226521-8226584
>Gm10:8227010-8227172
>Gm10:8227356-8227729
>Gm10:8228593-8228661
>Gm10:8228699-8235783
>Gm10:8235859-8235916
>Gm10:8236029-8236082
>Gm10:8236135-8236172
>Gm10:8236225-8236908
>Gm10:8238430-8238573
>Gm10:8238978-8239030
>Gm10:8239236-8239499
>Gm10:8239608-8239668
>Gm10:8239847-8239951
>Gm10:8240129-8240207
>Gm10:8240284-8242146
>Gm10:8242409-8242577
>Gm10:8242733-8242786
>Gm10:8243390-8247752
>Gm10:8247783-8261622
>Gm10:8261663-8261716
>Gm10:8261770-8279661
>Gm10:8279688-8285469
>Gm10:8285646-8285676
>Gm10:8285871-8285954
>Gm10:8286118-8306099
>Gm10:8306254-8306337
>Gm10:8306454-8306508
>Gm10:8306559-8306626
>Gm10:8306657-8306706
>Gm10:8307950-8308270
>Gm10:8308408-8308451
>Gm10:8308994-8309172
>Gm10:8309274-8309561
>Gm10:8309740-8315127
>Gm10:8315150-8331131
>Gm10:8331192-8331235
>Gm10:8331401-8331433
>Gm10:8331463-8331520
>Gm10:8333116-8333210
>Gm10:8333259-8333316
>Gm10:8333376-8333437
>Gm10:8333613-8333670
>Gm10:8334583-8342169
>Gm10:8342208-8343156
>Gm10:8344032-8344084
>Gm10:8346703-8346821
>Gm10:8346847-8347542
>Gm10:8347571-8349271
>Gm10:8351226-8351291
>Gm10:8352166-8352202
>Gm10:8352553-8356779
>Gm10:8357352-8359980
>Gm10:8360005-8365088
>Gm10:8365417-8365468
>Gm10:8365664-8365818
>Gm10:8366000-8385126
>Gm10:8385239-8385542
>Gm10:8385598-8386086
>Gm10:8386412-8386642
>Gm10:8386669-8386700
>Gm10:8386737-8386847
>Gm10:8386879-8388477
>Gm10:8388565-8388681
>Gm10:8388844-8388917
>Gm10:8393791-8393902
>Gm10:8396542-8397474
>Gm10:8401302-8401452
>Gm10:8401764-8401836
>Gm10:8402082-8402176
>Gm10:8402238-8402329
>Gm10:8403927-8404696
>Gm10:8404822-8404892
>Gm10:8405935-8405978
>Gm10:8406044-8406186
>Gm10:8408838-8409101
>Gm10:8409180-8410077
>Gm10:8410350-8410459
>Gm10:8411760-8411835
>Gm10:8417094-8417210
>Gm10:8417607-8417647
>Gm10:8418932-8418988
>Gm10:8424034-8425662
>Gm10:8428181-8429280
>Gm10:8431162-8431261
>Gm10:8431667-8431775
>Gm10:8431832-8432046
>Gm10:8432136-8432219
>Gm10:8432294-8432358
>Gm10:8432413-8432673
>Gm10:8432718-8432820
>Gm10:8433132-8433212
>Gm10:8433389-8433441
>Gm10:8434392-8434424
>Gm10:8434491-8434555
>Gm10:8434736-8434783
>Gm10:8435002-8435062
>Gm10:8435258-8435301
>Gm10:8435540-8435661
>Gm10:8436193-8436268
>Gm10:8436370-8436426
>Gm10:8436490-8436680
>Gm10:8436742-8437102
>Gm10:8437521-8437568
>Gm10:8438285-8438360
>Gm10:8438563-8438659
>Gm10:8439709-8439773
>Gm10:8439859-8439919
>Gm10:8439968-8440049
>Gm10:8440552-8440590
>Gm10:8441008-8441048
>Gm10:8441133-8441219
>Gm10:8441361-8441476
>Gm10:8441508-8441594
>Gm10:8441880-8442002
>Gm10:8442076-8442128
>Gm10:8442198-8442239
>Gm10:8443427-8443493
>Gm10:8443609-8443624
>Gm10:8445378-8445500
>Gm10:8445587-8445646
>Gm10:8445908-8445940
>Gm10:8447135-8447222
>Gm10:8447427-8447552
>Gm10:8449413-8449486
>Gm10:8449761-8449821
>Gm10:8449903-8450122
>Gm10:8450216-8450275
>Gm10:8450342-8450639
>Gm10:8451306-8451624
>Gm10:8451753-8451810
>Gm10:8452383-8452548
>Gm10:8452639-8452790
>Gm10:8452855-8452964
>Gm10:8453055-8453098
>Gm10:8453485-8453575
>Gm10:8455350-8455445
>Gm10:8456430-8456502
>Gm10:8460677-8460720
>Gm10:8460786-8464811
>Gm10:8464893-8464971
>Gm10:8464999-8466060
>Gm10:8466863-8466912
>Gm10:8467734-8467773
>Gm10:8469861-8469958
>Gm10:8470396-8470502
>Gm10:8471686-8471710
>Gm10:8475122-8475183
>Gm10:8476104-8476235
>Gm10:8476283-8476362
>Gm10:8476465-8477513
>Gm10:8477550-8478043
>Gm10:8478090-8478160
>Gm10:8478194-8480189
>Gm10:8480242-8480411
>Gm10:8480491-8481307
>Gm10:8481355-8481597
>Gm10:8481761-8482126
>Gm10:8482290-8482593
>Gm10:8482647-8482896
>Gm10:8482963-8483430
>Gm10:8483611-8483639
>Gm10:8483839-8498935
>Gm10:8498976-8501823
>Gm10:8502633-8502672
>Gm10:8504471-8504512
>Gm10:8506754-8506794
>Gm10:8508778-8508863
>Gm10:8509535-8509615
>Gm10:8509905-8509935
>Gm10:8510172-8510296
>Gm10:8511163-8511451
>Gm10:8511609-8511668
>Gm10:8511691-8513994
>Gm10:8514070-8515656
>Gm10:8515937-8516199
>Gm10:8516954-8517150
>Gm10:8517204-8517239
>Gm10:8517578-8517610
>Gm10:8517721-8517750
>Gm10:8517854-8518011
>Gm10:8518132-8518203
>Gm10:8518357-8518846
>Gm10:8518878-8519454
>Gm10:8519495-8520735
>Gm10:8520926-8521031
>Gm10:8521211-8521244
>Gm10:8521287-8521321
>Gm10:8521491-8521541
>Gm10:8521678-8521768
>Gm10:8522926-8523238
>Gm10:8524640-8524666
>Gm10:8524778-8524937
>Gm10:8525274-8525339
>Gm10:8525422-8525519
>Gm10:8525651-8525929
>Gm10:8526108-8526140
>Gm10:8527348-8528359
>Gm10:8528432-8528507
>Gm10:8528674-8528737
>Gm10:8529068-8529193
>Gm10:8529348-8529449
>Gm10:8529834-8529879
>Gm10:8530052-8530247
>Gm10:8531910-8532083
>Gm10:8532159-8532473
>Gm10:8532502-8532989
>Gm10:8533026-8533108
>Gm10:8533193-8533394
>Gm10:8533519-8533594
>Gm10:8533787-8534184
>Gm10:8534212-8534623
>Gm10:8534792-8534809
>Gm10:8535024-8535137
>Gm10:8535218-8535247
>Gm10:8535311-8535766
>Gm10:8535997-8536256
>Gm10:8536284-8536638
>Gm10:8536860-8537098
>Gm10:8537327-8537374
>Gm10:8537672-8537804
>Gm10:8537829-8538664
>Gm10:8538678-8542586
>Gm10:8542635-8542668
>Gm10:8542816-8542893
>Gm10:8542988-8543024
>Gm10:8545774-8546133
>Gm10:8546407-8547015
>Gm10:8547055-8547733
>Gm10:8547762-8549753
>Gm10:8549786-8550740
>Gm10:8550778-8553250
>Gm10:8554215-8554435
>Gm10:8561413-8561448
>Gm10:8562093-8562178
>Gm10:8562561-8562748
>Gm10:8562956-8563237
>Gm10:8563910-8564136
>Gm10:8564323-8564383
>Gm10:8564442-8564474
>Gm10:8565867-8567481
>Gm10:8567530-8570908
>Gm10:8570934-8572052
>Gm10:8572081-8572397
>Gm10:8572435-8572729
>Gm10:8572789-8573561
>Gm10:8573630-8573678
>Gm10:8576571-8578278
>Gm10:8580095-8581232
>Gm10:8581550-8581690
>Gm10:8581930-8584208
>Gm10:8584723-8584758
>Gm10:8584870-8584977
>Gm10:8586637-8586681
>Gm10:8586693-8586801
>Gm10:8586872-8587146
>Gm10:8587394-8587856
>Gm10:8589264-8589349
>Gm10:8589454-8589541
>Gm10:8591205-8591336
>Gm10:8592870-8593017
>Gm10:8593247-8593291
>Gm10:8594716-8594853
>Gm10:8594893-8594999
>Gm10:8595038-8595162
>Gm10:8595257-8596179
>Gm10:8596222-8596653
>Gm10:8597553-8597767
>Gm10:8597821-8597923
>Gm10:8597970-8598036
>Gm10:8599291-8599730
>Gm10:8599797-8600192
>Gm10:8600448-8600746
>Gm10:8600876-8600911
>Gm10:8601029-8601246
>Gm10:8601291-8601443
>Gm10:8601547-8601787
>Gm10:8602013-8602807
>Gm10:8603220-8603452
>Gm10:8605193-8605237
>Gm10:8605690-8605725
>Gm10:8606409-8606458
>Gm10:8607708-8608555
>Gm10:8608637-8608780
>Gm10:8619490-8619667
>Gm10:8620222-8620345
>Gm10:8621607-8621771
>Gm10:8623417-8623755
>Gm10:8623837-8623978
>Gm10:8624147-8624213
>Gm10:8624349-8624443
>Gm10:8624493-8624539
>Gm10:8624608-8624637
>Gm10:8624725-8625278
>Gm10:8628381-8628427
>Gm10:8630114-8630382
>Gm10:8630465-8630551
>Gm10:8630726-8630785
>Gm10:8630937-8631195
>Gm10:8631223-8632115
>Gm10:8632170-8635382
>Gm10:8645032-8645075
>Gm10:8645526-8645587
>Gm10:8645618-8645727
>Gm10:8646686-8646793
>Gm10:8647013-8647053
>Gm10:8647169-8647440
>Gm10:8649213-8649409
>Gm10:8649479-8649617
>Gm10:8650170-8650245
>Gm10:8650487-8650653
>Gm10:8650711-8650815
>Gm10:8652352-8652457
>Gm10:8652861-8652901
>Gm10:8653592-8653688
>Gm10:8654941-8655003
>Gm10:8656107-8656141
>Gm10:8656232-8656267
>Gm10:8656448-8656503
>Gm10:8656577-8656827
>Gm10:8657176-8657191
>Gm10:8657738-8658114
>Gm10:8658254-8658317
>Gm10:8658385-8658437
>Gm10:8658502-8659188
>Gm10:8659254-8659400
>Gm10:8659438-8659788
>Gm10:8662775-8662849
>Gm10:8663057-8663084
>Gm10:8663216-8663277
>Gm10:8663952-8664072
>Gm10:8671842-8671870
>Gm10:8672064-8672148
>Gm10:8672317-8672392
>Gm10:8673512-8673601
>Gm10:8674009-8674048
>Gm10:8674090-8674198
>Gm10:8674304-8674382
>Gm10:8674585-8674663
>Gm10:8674889-8674912
>Gm10:8675120-8675167
>Gm10:8675319-8675388
>Gm10:8676359-8676386
>Gm10:8679551-8679693
>Gm10:8679790-8680197
>Gm10:8681372-8681568
>Gm10:8681630-8681744
>Gm10:8687511-8687545
>Gm10:8689576-8690436
>Gm10:8691850-8693025
>Gm10:8697923-8698009
>Gm10:8700888-8700979
>Gm10:8702139-8702165
>Gm10:8702268-8702363
>Gm10:8702461-8702679
>Gm10:8702733-8702918
>Gm10:8703578-8703609
>Gm10:8704050-8704076
>Gm10:8705786-8707304
>Gm10:8707330-8710399
>Gm10:8711550-8711627
>Gm10:8711883-8712033
>Gm10:8717407-8717499
>Gm10:8720859-8720920
>Gm10:8724352-8724631
>Gm10:8725417-8725592
>Gm10:8726049-8728273
>Gm10:8728456-8728520
>Gm10:8728832-8728872
>Gm10:8730036-8730188
>Gm10:8730219-8730399
>Gm10:8730516-8730764
>Gm10:8730955-8731435
>Gm10:8731613-8734554
>Gm10:8734652-8734688
>Gm10:8736532-8737176
>Gm10:8737271-8737582
>Gm10:8737678-8737773
>Gm10:8738543-8738600
>Gm10:8739046-8739095
>Gm10:8739158-8739203
>Gm10:8739280-8739350
>Gm10:8739456-8739519
>Gm10:8739628-8740309
>Gm10:8740343-8740842
>Gm10:8740872-8742127
>Gm10:8742159-8742812
>Gm10:8744257-8744478
>Gm10:8746751-8746975
>Gm10:8747070-8747827
>Gm10:8748290-8749011
>Gm10:8749081-8751760
>Gm10:8751787-8751834
>Gm10:8751852-8752105
>Gm10:8752349-8752461
>Gm10:8752505-8752797
>Gm10:8752866-8755286
>Gm10:8755374-8755586
>Gm10:8756247-8756303
>Gm10:8756504-8756571
>Gm10:8760424-8760485
>Gm10:8762455-8762544
>Gm10:8762603-8762937
>Gm10:8763004-8763102
>Gm10:8763199-8763321
>Gm10:8763370-8763430
>Gm10:8763773-8763870
>Gm10:8764127-8764199
>Gm10:8766184-8766650
>Gm10:8766750-8767137
>Gm10:8769086-8769229
>Gm10:8769430-8769464
>Gm10:8770016-8770047
>Gm10:8773102-8774139
>Gm10:8774403-8774433
>Gm10:8775439-8775537
>Gm10:8780089-8780173
>Gm10:8780804-8781036
>Gm10:8781108-8781137
>Gm10:8781242-8781386
>Gm10:8781646-8781873
>Gm10:8782128-8782294
>Gm10:8783213-8783250
>Gm10:8784124-8784169
>Gm10:8784620-8784877
>Gm10:8784902-8785291
>Gm10:8785409-8785474
>Gm10:8785559-8790919
>Gm10:8791064-8794364
>Gm10:8794457-8794658
>Gm10:8795945-8804386
>Gm10:8805259-8810400
>Gm10:8810666-8810753
>Gm10:8811978-8812497
>Gm10:8814135-8814204
>Gm10:8816172-8816277
>Gm10:8816607-8816651
>Gm10:8817306-8817420
>Gm10:8819611-8819641
>Gm10:8819727-8819760
>Gm10:8819830-8819869
>Gm10:8821554-8821597
>Gm10:8821957-8822053
>Gm10:8822166-8822249
>Gm10:8822310-8822431
>Gm10:8822487-8822534
>Gm10:8822831-8822885
>Gm10:8823693-8824709
>Gm10:8824937-8824970
>Gm10:8825170-8825217
>Gm10:8825848-8827465
>Gm10:8827931-8828009
>Gm10:8828061-8828163
>Gm10:8828341-8829101
>Gm10:8829105-8846796
>Gm10:8846800-8847432
>Gm10:8847464-8848280
>Gm10:8848477-8852001
>Gm10:8852034-8852530
>Gm10:8854251-8854323
>Gm10:8857803-8857876
>Gm10:8859306-8868747
>Gm10:8870759-8870789
>Gm10:8872869-8872989
>Gm10:8873025-8873065
>Gm10:8873720-8873757
>Gm10:8874149-8874244
>Gm10:8875246-8875280
>Gm10:8875413-8875719
>Gm10:8876015-8876300
>Gm10:8876311-8876399
>Gm10:8876628-8876812
>Gm10:8876846-8876862
>Gm10:8877392-8878320
>Gm10:8878509-8878786
>Gm10:8878930-8880249
>Gm10:8880333-8882997
>Gm10:8883048-8883381
>Gm10:8883415-8884419
>Gm10:8884480-8884908
>Gm10:8885126-8885280
>Gm10:8885357-8885592
>Gm10:8885823-8885974
>Gm10:8886137-8886226
>Gm10:8886431-8886623
>Gm10:8887035-8887074
>Gm10:8887388-8887459
>Gm10:8887558-8887670
>Gm10:8888786-8888958
>Gm10:8890145-8890235
>Gm10:8890428-8890583
>Gm10:8891267-8891316
>Gm10:8897274-8897313
>Gm10:8898252-8898369
>Gm10:8899310-8899352
>Gm10:8899626-8899775
>Gm10:8900058-8900099
>Gm10:8900393-8900439
>Gm10:8905220-8905268
>Gm10:8906230-8906391
>Gm10:8906429-8906452
>Gm10:8906565-8906595
>Gm10:8906711-8906775
>Gm10:8906868-8906936
>Gm10:8907171-8907267
>Gm10:8907315-8907370
>Gm10:8907420-8907578
>Gm10:8907605-8907667
>Gm10:8907719-8907815
>Gm10:8908224-8908349
>Gm10:8908557-8908627
>Gm10:8908666-8908705
>Gm10:8908789-8908832
>Gm10:8908880-8908965
>Gm10:8909071-8909129
>Gm10:8909209-8909275
>Gm10:8909463-8909676
>Gm10:8909699-8909757
>Gm10:8909792-8909951
>Gm10:8910059-8910144
>Gm10:8910213-8910280
>Gm10:8910339-8910607
>Gm10:8910651-8913013
>Gm10:8913134-8913306
>Gm10:8913378-8913461
>Gm10:8913533-8913599
>Gm10:8913785-8913821
>Gm10:8913884-8913981
>Gm10:8914036-8914070
>Gm10:8914183-8914719
>Gm10:8914859-8914904
>Gm10:8914943-8915083
>Gm10:8915109-8915139
>Gm10:8915368-8915566
>Gm10:8915627-8915663
>Gm10:8915784-8915999
>Gm10:8917140-8917193
>Gm10:8917522-8917864
>Gm10:8917960-8918410
>Gm10:8918460-8923403
>Gm10:8923437-8925051
>Gm10:8925125-8925966
>Gm10:8926043-8926279
>Gm10:8926374-8926759
>Gm10:8926788-8927178
>Gm10:8927201-8927241
>Gm10:8927307-8927389
>Gm10:8928905-8934356
>Gm10:8936492-8936561
>Gm10:8938334-8941190
>Gm10:8941498-8942465
>Gm10:8945032-8954115
>Gm10:8954367-8954594
>Gm10:8954640-8954847
>Gm10:8954961-8958848
>Gm10:8958899-8959294
>Gm10:8960163-8960212
>Gm10:8965117-8965282
>Gm10:8965425-8965623
>Gm10:8966136-8966345
>Gm10:8966424-8966714
>Gm10:8967237-8968433
>Gm10:8968719-8968766
>Gm10:8969232-8970185
>Gm10:8970261-8970339
>Gm10:8970459-8970498
>Gm10:8973320-8973431
>Gm10:8973524-8973559
>Gm10:8973819-8973843
>Gm10:8973878-8973935
>Gm10:8974771-8975257
>Gm10:8975311-8977751
>Gm10:8977822-8980609
>Gm10:8980651-8982796
>Gm10:8982831-8982862
>Gm10:8983020-8983066
>Gm10:8984374-8984413
>Gm10:8985732-8985802
>Gm10:8987030-8987098
>Gm10:8987833-8987882
>Gm10:8988631-8988647
>Gm10:8989068-8989107
>Gm10:8991890-8992829
>Gm10:8996481-8998214
>Gm10:9001899-9001930
>Gm10:9002204-9002358
>Gm10:9004450-9004563
>Gm10:9006763-9007937
>Gm10:9007999-9008966
>Gm10:9009037-9010808
>Gm10:9010841-9011405
>Gm10:9011453-9012691
>Gm10:9013031-9014328
>Gm10:9014381-9014463
>Gm10:9014962-9015078
>Gm10:9016713-9016834
>Gm10:9018320-9018423
>Gm10:9022399-9022455
>Gm10:9023139-9023251
>Gm10:9023259-9023334
>Gm10:9023881-9023938
>Gm10:9027591-9027701
>Gm10:9028811-9028953
>Gm10:9030013-9030035
>Gm10:9031197-9031275
>Gm10:9033766-9033823
>Gm10:9033921-9033949
>Gm10:9036101-9036231
>Gm10:9036301-9037179
>Gm10:9037207-9037281
>Gm10:9037340-9038484
>Gm10:9038578-9038934
>Gm10:9038976-9042486
>Gm10:9042518-9044596
>Gm10:9044627-9044863
>Gm10:9044908-9045261
>Gm10:9045348-9045682
>Gm10:9045737-9045781
>Gm10:9045848-9046029
>Gm10:9046074-9048717
>Gm10:9048767-9049194
>Gm10:9049407-9049449
>Gm10:9051853-9052879
>Gm10:9052929-9053389
>Gm10:9053480-9054076
>Gm10:9054150-9054234
>Gm10:9054333-9056730
>Gm10:9056757-9056821
>Gm10:9056884-9057364
>Gm10:9057404-9057513
>Gm10:9057587-9057934
>Gm10:9058114-9058313
>Gm10:9058583-9058965
>Gm10:9059059-9059093
>Gm10:9061912-9062275
>Gm10:9062772-9062947
>Gm10:9063693-9063767
>Gm10:9065275-9065343
>Gm10:9066015-9066093
>Gm10:9066152-9066228
>Gm10:9066375-9066758
>Gm10:9066854-9067229
>Gm10:9067286-9067656
>Gm10:9067736-9069222
>Gm10:9069688-9069799
>Gm10:9069883-9069940
>Gm10:9070119-9070398
>Gm10:9070444-9070915
>Gm10:9070947-9071003
>Gm10:9071040-9071498
>Gm10:9071634-9071852
>Gm10:9071883-9071933
>Gm10:9072159-9072515
>Gm10:9077752-9077783
>Gm10:9077792-9077940
>Gm10:9078456-9078505
>Gm10:9078595-9078667
>Gm10:9080772-9080865
>Gm10:9081447-9081483
>Gm10:9082476-9082594
>Gm10:9083674-9083764
>Gm10:9086343-9086880
>Gm10:9087651-9087695
>Gm10:9087832-9087901
>Gm10:9089056-9089170
>Gm10:9090841-9090882
>Gm10:9091390-9091446
>Gm10:9091655-9091806
>Gm10:9092131-9092249
>Gm10:9092396-9092431
>Gm10:9093431-9093614
>Gm10:9093670-9094510
>Gm10:9094555-9094637
>Gm10:9094684-9095509
>Gm10:9095571-9100623
>Gm10:9100779-9100924
>Gm10:9100984-9101139
>Gm10:9101163-9101235
>Gm10:9101430-9101954
>Gm10:9102079-9103844
>Gm10:9104051-9104083
>Gm10:9104134-9104477
>Gm10:9104563-9104670
>Gm10:9104741-9104796
>Gm10:9104845-9104947
>Gm10:9105041-9105090
>Gm10:9105162-9105283
>Gm10:9105404-9105472
>Gm10:9105551-9105619
>Gm10:9108253-9110114
>Gm10:9110160-9110307
>Gm10:9110353-9110533
>Gm10:9110565-9111183
>Gm10:9111243-9111280
>Gm10:9113553-9113880
>Gm10:9114257-9114478
>Gm10:9114665-9114708
>Gm10:9114757-9114850
>Gm10:9114942-9115071
>Gm10:9115106-9115657
>Gm10:9115707-9115766
>Gm10:9115837-9115880
>Gm10:9116038-9116221
>Gm10:9116284-9116897
>Gm10:9117285-9117688
>Gm10:9117842-9117938
>Gm10:9117985-9118100
>Gm10:9118280-9118549
>Gm10:9118707-9119082
>Gm10:9119150-9119650
>Gm10:9119683-9119791
>Gm10:9119837-9119885
>Gm10:9119939-9125112
>Gm10:9125155-9126590
>Gm10:9126950-9126981
>Gm10:9136229-9136359
>Gm10:9136389-9136449
>Gm10:9136547-9136664
>Gm10:9137017-9137120
>Gm10:9137219-9137317
>Gm10:9137526-9137639
>Gm10:9137832-9137877
>Gm10:9138313-9138410
>Gm10:9138499-9138557
>Gm10:9139679-9139809
>Gm10:9142054-9142101
>Gm10:9145825-9145912
>Gm10:9147663-9147734
>Gm10:9147914-9148024
>Gm10:9148184-9148238
>Gm10:9148688-9149688
>Gm10:9149817-9149945
>Gm10:9150388-9150422
>Gm10:9150608-9152414
>Gm10:9152830-9152880
>Gm10:9154245-9154277
>Gm10:9154604-9154642
>Gm10:9154868-9154907
>Gm10:9157747-9157834
>Gm10:9159585-9159656
>Gm10:9159807-9159946
>Gm10:9162449-9162594
>Gm10:9162616-9162741
>Gm10:9163310-9163490
>Gm10:9163530-9163566
>Gm10:9163722-9163849
>Gm10:9163930-9164198
>Gm10:9164256-9164395
>Gm10:9164527-9164585
>Gm10:9164757-9164786
>Gm10:9164807-9164873
>Gm10:9165031-9165429
>Gm10:9165450-9165466
>Gm10:9165566-9165580
>Gm10:9165773-9165909
>Gm10:9166157-9166695
>Gm10:9166799-9167142
>Gm10:9167393-9167457
>Gm10:9167619-9167919
>Gm10:9167979-9168014
>Gm10:9168065-9168183
>Gm10:9172296-9172400
>Gm10:9173385-9173524
>Gm10:9173588-9174831
>Gm10:9174887-9176898
>Gm10:9176938-9178379
>Gm10:9179592-9179644
>Gm10:9179682-9179732
>Gm10:9179922-9179956
>Gm10:9180140-9180281
>Gm10:9180372-9180453
>Gm10:9180645-9180681
>Gm10:9181472-9181525
>Gm10:9181889-9181933
>Gm10:9184992-9185028
>Gm10:9186108-9186156
>Gm10:9186186-9186262
>Gm10:9186556-9186603
>Gm10:9187253-9187911
>Gm10:9187948-9189387
>Gm10:9192126-9193565
>Gm10:9198134-9198187
>Gm10:9198692-9198729
>Gm10:9203057-9203150
>Gm10:9206681-9206724
>Gm10:9206791-9207148
>Gm10:9207256-9207318
>Gm10:9207609-9207743
>Gm10:9207806-9207883
>Gm10:9208098-9208443
>Gm10:9208493-9210199
>Gm10:9210247-9211192
>Gm10:9211280-9212867
>Gm10:9212893-9215031
>Gm10:9217230-9221118
>Gm10:9221407-9224442
>Gm10:9224828-9225806
>Gm10:9234821-9235251
>Gm10:9235768-9253003
>Gm10:9253027-9256595
>Gm10:9256657-9257675
>Gm10:9257749-9258127
>Gm10:9258167-9258244
>Gm10:9258318-9258612
>Gm10:9258723-9259952
>Gm10:9260065-9260098
>Gm10:9262047-9262202
>Gm10:9262924-9263067
>Gm10:9263343-9263432
>Gm10:9263542-9265097
>Gm10:9265298-9265585
>Gm10:9265948-9265983
>Gm10:9269543-9269691
>Gm10:9269770-9269820
>Gm10:9270788-9280550
>Gm10:9281714-9281793
>Gm10:9286335-9286401
>Gm10:9286613-9286757
>Gm10:9286986-9287397
>Gm10:9287905-9287943
>Gm10:9289707-9289821
>Gm10:9290706-9290769
>Gm10:9291014-9291060
>Gm10:9291244-9291341
>Gm10:9292086-9292278
>Gm10:9293696-9293758
>Gm10:9294405-9297065
>Gm10:9297539-9297591
>Gm10:9297780-9297884
>Gm10:9298551-9298589
>Gm10:9298877-9298991
>Gm10:9299096-9299181
>Gm10:9299280-9299392
>Gm10:9299762-9300061
>Gm10:9300244-9300286
>Gm10:9302231-9302409
>Gm10:9302502-9302577
>Gm10:9302616-9302677
>Gm10:9302738-9303151
>Gm10:9303217-9303357
>Gm10:9303414-9303494
>Gm10:9303570-9303973
>Gm10:9304024-9304087
>Gm10:9304140-9304266
>Gm10:9304342-9304465
>Gm10:9304511-9304560
>Gm10:9304613-9304717
>Gm10:9305176-9305228
>Gm10:9305268-9305474
>Gm10:9305548-9305637
>Gm10:9306170-9306257
>Gm10:9307818-9307929
>Gm10:9308613-9309994
>Gm10:9310030-9313358
>Gm10:9313435-9314538
>Gm10:9314594-9315985
>Gm10:9316029-9316108
>Gm10:9316581-9316658
>Gm10:9321818-9322578
>Gm10:9322708-9323311
>Gm10:9323455-9323564
>Gm10:9324649-9324710
>Gm10:9324984-9325041
>Gm10:9328913-9329444
>Gm10:9336134-9336195
>Gm10:9336481-9336976
>Gm10:9339313-9339656
>Gm10:9339694-9341033
>Gm10:9341061-9342289
>Gm10:9342376-9343074
>Gm10:9345556-9345604
>Gm10:9345999-9346112
>Gm10:9348277-9348321
>Gm10:9349844-9349943
>Gm10:9351274-9351323
>Gm10:9351534-9352712
>Gm10:9352849-9352908
>Gm10:9353542-9353621
>Gm10:9353674-9353740
>Gm10:9353908-9355580
>Gm10:9355748-9355775
>Gm10:9356248-9356375
>Gm10:9356455-9356496
>Gm10:9356905-9357179
>Gm10:9357281-9358004
>Gm10:9358278-9358315
>Gm10:9358429-9358508
>Gm10:9358647-9358717
>Gm10:9358913-9358989
>Gm10:9359702-9360008
>Gm10:9360692-9360769
>Gm10:9360900-9360975
>Gm10:9361312-9361782
>Gm10:9361852-9361938
>Gm10:9361984-9364011
>Gm10:9364231-9364362
>Gm10:9364424-9365970
>Gm10:9366441-9366475
>Gm10:9366721-9366765
>Gm10:9366827-9366929
>Gm10:9368056-9368304
>Gm10:9368437-9368543
>Gm10:9369927-9370004
>Gm10:9370052-9370191
>Gm10:9370630-9370905
>Gm10:9371006-9371283
>Gm10:9371315-9372497
>Gm10:9372915-9373100
>Gm10:9373146-9373352
>Gm10:9374633-9374667
>Gm10:9374745-9374974
>Gm10:9375088-9376023
>Gm10:9376112-9376185
>Gm10:9376256-9376381
>Gm10:9377734-9377877
>Gm10:9378387-9378504
>Gm10:9379389-9379443
>Gm10:9379684-9379818
>Gm10:9379839-9379955
>Gm10:9380115-9381270
>Gm10:9381306-9383476
>Gm10:9383565-9383612
>Gm10:9383651-9383752
>Gm10:9383968-9384044
>Gm10:9384116-9384185
>Gm10:9384419-9384624
>Gm10:9384720-9384766
>Gm10:9384871-9385088
>Gm10:9385207-9385322
>Gm10:9388823-9389988
>Gm10:9390031-9390141
>Gm10:9390241-9390859
>Gm10:9393766-9393841
>Gm10:9394534-9394591
>Gm10:9394979-9395200
>Gm10:9395359-9395402
>Gm10:9396367-9396435
>Gm10:9396684-9396746
>Gm10:9396777-9400180
>Gm10:9400300-9400379
>Gm10:9400477-9400688
>Gm10:9400778-9400811
>Gm10:9400861-9400905
>Gm10:9401654-9401893
>Gm10:9402036-9402079
>Gm10:9402590-9402629
>Gm10:9402685-9402727
>Gm10:9402778-9402864
>Gm10:9402898-9402953
>Gm10:9403081-9403189
>Gm10:9403377-9403864
>Gm10:9403966-9406604
>Gm10:9406791-9406830
>Gm10:9406902-9406991
>Gm10:9407254-9407296
>Gm10:9407459-9412840
>Gm10:9412873-9415584
>Gm10:9415813-9415859
>Gm10:9416164-9416209
>Gm10:9416579-9416687
>Gm10:9416755-9416825
>Gm10:9417044-9417092
>Gm10:9417143-9417577
>Gm10:9417617-9418007
>Gm10:9418049-9418262
>Gm10:9418332-9419457
>Gm10:9419568-9419641
>Gm10:9419816-9419888
>Gm10:9419952-9420483
>Gm10:9420602-9420640
>Gm10:9420832-9420917
>Gm10:9427504-9428502
>Gm10:9428532-9430722
>Gm10:9430829-9431817
>Gm10:9432832-9432890
>Gm10:9433467-9433548
>Gm10:9433690-9433807
>Gm10:9433919-9434007
>Gm10:9434398-9434518
>Gm10:9434589-9434716
>Gm10:9436269-9436371
>Gm10:9442515-9442686
>Gm10:9443661-9443714
>Gm10:9443968-9444038
>Gm10:9444538-9444607
>Gm10:9444781-9449209
>Gm10:9449253-9449282
>Gm10:9451351-9451446
>Gm10:9451520-9451635
>Gm10:9451767-9451813
>Gm10:9451961-9452193
>Gm10:9454270-9454331
>Gm10:9454462-9454534
>Gm10:9457084-9457159
>Gm10:9457671-9457821
>Gm10:9458649-9458725
>Gm10:9460694-9460731
>Gm10:9461050-9461085
>Gm10:9461149-9461214
>Gm10:9466794-9466833
>Gm10:9470620-9470659
>Gm10:9472514-9474970
>Gm10:9475014-9475371
>Gm10:9477279-9479559
>Gm10:9485027-9486056
>Gm10:9486164-9486313
>Gm10:9488366-9488398
>Gm10:9489024-9489111
>Gm10:9490519-9503358
>Gm10:9518781-9519026
>Gm10:9519105-9521296
>Gm10:9526060-9527732
>Gm10:9527761-9535596
>Gm10:9535631-9536010
>Gm10:9536063-9536292
>Gm10:9537298-9539182
>Gm10:9539214-9539600
>Gm10:9541242-9541304
>Gm10:9541437-9541544
>Gm10:9546277-9546352
>Gm10:9546937-9547001
>Gm10:9550180-9550216
>Gm10:9552124-9552286
>Gm10:9552653-9552719
>Gm10:9552913-9552969
>Gm10:9554921-9554948
>Gm10:9555485-9555550
>Gm10:9555625-9555667
>Gm10:9557411-9558398
>Gm10:9558780-9558906
>Gm10:9558938-9559014
>Gm10:9559152-9559192
>Gm10:9559260-9559313
>Gm10:9559451-9559650
>Gm10:9559865-9559932
>Gm10:9560933-9560974
>Gm10:9561042-9561329
>Gm10:9561730-9561766
>Gm10:9562395-9562847
>Gm10:9563514-9563569
>Gm10:9566818-9566999
>Gm10:9567915-9567950
>Gm10:9579357-9579436
>Gm10:9579471-9579866
>Gm10:9579966-9579982
>Gm10:9580303-9580344
>Gm10:9580970-9581108
>Gm10:9581174-9581239
>Gm10:9581814-9582065
>Gm10:9582232-9584391
>Gm10:9584417-9584805
>Gm10:9584842-9585082
>Gm10:9585111-9585242
>Gm10:9585316-9585516
>Gm10:9586342-9586465
>Gm10:9586490-9586526
>Gm10:9586753-9588240
>Gm10:9588287-9593571
>Gm10:9593693-9593750
>Gm10:9593941-9593993
>Gm10:9594072-9594143
>Gm10:9594882-9595070
>Gm10:9595588-9595623
>Gm10:9595764-9595811
>Gm10:9595864-9597256
>Gm10:9597283-9598405
>Gm10:9598463-9598584
>Gm10:9599231-9599504
>Gm10:9600008-9600070
>Gm10:9600430-9601148
>Gm10:9601207-9601262
>Gm10:9601368-9601571
>Gm10:9601615-9604301
>Gm10:9608501-9608576
>Gm10:9608860-9608954
>Gm10:9609444-9609511
>Gm10:9613479-9616756
>Gm10:9616800-9621369
>Gm10:9623741-9623787
>Gm10:9625999-9626120
>Gm10:9626253-9626294
>Gm10:9626668-9626905
>Gm10:9627006-9627492
>Gm10:9627538-9627578
>Gm10:9627600-9631428
>Gm10:9631473-9631564
>Gm10:9631689-9631723
>Gm10:9631780-9631859
>Gm10:9631948-9632225
>Gm10:9632255-9639155
>Gm10:9639210-9639550
>Gm10:9639962-9640105
>Gm10:9640456-9640983
>Gm10:9641303-9641425
>Gm10:9642877-9642920
>Gm10:9643219-9643287
>Gm10:9643449-9643493
>Gm10:9645293-9645548
>Gm10:9645669-9645704
>Gm10:9646161-9646193
>Gm10:9647664-9647746
>Gm10:9649357-9650245
>Gm10:9650300-9650389
>Gm10:9650446-9651541
>Gm10:9651670-9651754
>Gm10:9651790-9651953
>Gm10:9652042-9652190
>Gm10:9652243-9652933
>Gm10:9652984-9653081
>Gm10:9653160-9653270
>Gm10:9653371-9653538
>Gm10:9653568-9653640
>Gm10:9653692-9653741
>Gm10:9654294-9654418
>Gm10:9654465-9654931
>Gm10:9654975-9655039
>Gm10:9655072-9655295
>Gm10:9655342-9655706
>Gm10:9655741-9656322
>Gm10:9657191-9657454
>Gm10:9657694-9657751
>Gm10:9659496-9660381
>Gm10:9660460-9660633
>Gm10:9660807-9660881
>Gm10:9661058-9663874
>Gm10:9670613-9674729
>Gm10:9675274-9675676
>Gm10:9675752-9675988
>Gm10:9676079-9686336
>Gm10:9689554-9689585
>Gm10:9690713-9690822
>Gm10:9692723-9692825
>Gm10:9692857-9692918
>Gm10:9694089-9694149
>Gm10:9695184-9695272
>Gm10:9695304-9695392
>Gm10:9696509-9696860
>Gm10:9696930-9697015
>Gm10:9698252-9698348
>Gm10:9698801-9698815
>Gm10:9700083-9700336
>Gm10:9703562-9703607
>Gm10:9704364-9704654
>Gm10:9704832-9705183
>Gm10:9709747-9709809
>Gm10:9711642-9711778
>Gm10:9712441-9712508
>Gm10:9717431-9717575
>Gm10:9717640-9717782
>Gm10:9717860-9717977
>Gm10:9718006-9718895
>Gm10:9719205-9719415
>Gm10:9719999-9720082
>Gm10:9720417-9720632
>Gm10:9720897-9721217
>Gm10:9721348-9721421
>Gm10:9721464-9721501
>Gm10:9721682-9721879
>Gm10:9721969-9722159
>Gm10:9722268-9722501
>Gm10:9723788-9724196
>Gm10:9724277-9724956
>Gm10:9725216-9725498
>Gm10:9726629-9726696
>Gm10:9726754-9726817
>Gm10:9726970-9727045
>Gm10:9727106-9727713
>Gm10:9728718-9728953
>Gm10:9729216-9729308
>Gm10:9730791-9730927
>Gm10:9731572-9731672
>Gm10:9732784-9732834
>Gm10:9733831-9733993
>Gm10:9735253-9735433
>Gm10:9735509-9735558
>Gm10:9736676-9736795
>Gm10:9736899-9737591
>Gm10:9737633-9737822
>Gm10:9738258-9738347
>Gm10:9738386-9738437
>Gm10:9738471-9738804
>Gm10:9741605-9741684
>Gm10:9743334-9743370
>Gm10:9747009-9747428
>Gm10:9747492-9748228
>Gm10:9749011-9749081
>Gm10:9749146-9749311
>Gm10:9754856-9754965
>Gm10:9755589-9755620
>Gm10:9755846-9757384
>Gm10:9757409-9760298
>Gm10:9760386-9760807
>Gm10:9761024-9761112
>Gm10:9764106-9764236
>Gm10:9766720-9771674
>Gm10:9777314-9777344
>Gm10:9778054-9778125
>Gm10:9778627-9778708
>Gm10:9778872-9778931
>Gm10:9779033-9779265
>Gm10:9779999-9780401
>Gm10:9780451-9780516
>Gm10:9780622-9780738
>Gm10:9781035-9781195
>Gm10:9781290-9782853
>Gm10:9782890-9783325
>Gm10:9783532-9783683
>Gm10:9783752-9783853
>Gm10:9786684-9786716
>Gm10:9794946-9795037
>Gm10:9795132-9795159
>Gm10:9795632-9795962
>Gm10:9796436-9796619
>Gm10:9796740-9796777
>Gm10:9804785-9804838
>Gm10:9806165-9806219
>Gm10:9806547-9806704
>Gm10:9806718-9806763
>Gm10:9809386-9810366
>Gm10:9814030-9814079
>Gm10:9814098-9814308
>Gm10:9814310-9814508
>Gm10:9815887-9815979
>Gm10:9817669-9817739
>Gm10:9818539-9819200
>Gm10:9819265-9820965
>Gm10:9821050-9822065
>Gm10:9822223-9822405
>Gm10:9822446-9822471
>Gm10:9822533-9823393
>Gm10:9824411-9824600
>Gm10:9824647-9827626
>Gm10:9827661-9827774
>Gm10:9829483-9829656
>Gm10:9829853-9829880
>Gm10:9830444-9830583
>Gm10:9834825-9834915
>Gm10:9835452-9835503
>Gm10:9839860-9839917
>Gm10:9840128-9840203
>Gm10:9840699-9840748
>Gm10:9841569-9841595
>Gm10:9844285-9844384
>Gm10:9845023-9845077
>Gm10:9846826-9846864
>Gm10:9847756-9847857
>Gm10:9852358-9852415
>Gm10:9853962-9854011
>Gm10:9854087-9854129
>Gm10:9855495-9859285
>Gm10:9859339-9865218
>Gm10:9865243-9865741
>Gm10:9870873-9870904
>Gm10:9872015-9872070
>Gm10:9872262-9872331
>Gm10:9873160-9873339
>Gm10:9876621-9876677
>Gm10:9876767-9876870
>Gm10:9877147-9877230
>Gm10:9878287-9878315
>Gm10:9878504-9878625
>Gm10:9879029-9879104
>Gm10:9879442-9879582
>Gm10:9880990-9881042
>Gm10:9887577-9887635
>Gm10:9890692-9890777
>Gm10:9891812-9891848
>Gm10:9892033-9892100
>Gm10:9893526-9893652
>Gm10:9895597-9895807
>Gm10:9895886-9895921
>Gm10:9896006-9899722
>Gm10:9899871-9899933
>Gm10:9899967-9900046
>Gm10:9900146-9900171
>Gm10:9900271-9903586
>Gm10:9903673-9903743
>Gm10:9905530-9905579
>Gm10:9906617-9906720
>Gm10:9908919-9911338
>Gm10:9911373-9911397
>Gm10:9911672-9916705
>Gm10:9920615-9921989
>Gm10:9922651-9923977
>Gm10:9924579-9925419
>Gm10:9925519-9925573
>Gm10:9925607-9925770
>Gm10:9926136-9926183
>Gm10:9931420-9931458
>Gm10:9934066-9934281
>Gm10:9934315-9934854
>Gm10:9935920-9935947
>Gm10:9936441-9936466
>Gm10:9942217-9942312
>Gm10:9942466-9942541
>Gm10:9944394-9944424
>Gm10:9947047-9948954
>Gm10:9949009-9949152
>Gm10:9949194-9950558
>Gm10:9950672-9950854
>Gm10:9951321-9951390
>Gm10:9951861-9951917
>Gm10:9952196-9952225
>Gm10:9952634-9952701
>Gm10:9953011-9953064
>Gm10:9953597-9953668
>Gm10:9954073-9954272
>Gm10:9956774-9956857
>Gm10:9957491-9957645
>Gm10:9958143-9958251
>Gm10:9958700-9958740
>Gm10:9958917-9959068
>Gm10:9963892-9963982
>Gm10:9964454-9964556
>Gm10:9965388-9965980
>Gm10:9966119-9966780
>Gm10:9966900-9966930
>Gm10:9971763-9974208
>Gm10:9974241-9975374
>Gm10:9975722-9975777
>Gm10:9978550-9978712
>Gm10:9979569-9979643
>Gm10:9980841-9981119
>Gm10:9981128-9981316
>Gm10:9981383-9984382
>Gm10:9985093-9985123
>Gm10:9985220-9985298
>Gm10:9985810-9986091
>Gm10:9986135-9987203
>Gm10:9987228-9987554
>Gm10:9987603-9988683
>Gm10:9988716-9995308
>Gm10:9995520-9995594
>Gm10:10001217-10001329
>Gm10:10001728-10001777
>Gm10:10002459-10002497
>Gm10:10003149-10003249
>Gm10:10003393-10003453
>Gm10:10003684-10003741
>Gm10:10003807-10003868
>Gm10:10004098-10004157
>Gm10:10004276-10004634
>Gm10:10004728-10005021
>Gm10:10005067-10005309
>Gm10:10005336-10005470
>Gm10:10005523-10005702
>Gm10:10005751-10006541
>Gm10:10006661-10006706
>Gm10:10007334-10007448
>Gm10:10007503-10007535
>Gm10:10008459-10008514
>Gm10:10009067-10009092
>Gm10:10011951-10012082
>Gm10:10014514-10014557
>Gm10:10017995-10018127
>Gm10:10019362-10019393
>Gm10:10020219-10020379
>Gm10:10021029-10021076
>Gm10:10024385-10024431
>Gm10:10024452-10024516
>Gm10:10025137-10025215
>Gm10:10025445-10025554
>Gm10:10025733-10025895
>Gm10:10025970-10027525
>Gm10:10027583-10028066
>Gm10:10028178-10028467
>Gm10:10028492-10029259
>Gm10:10029285-10029502
>Gm10:10029527-10035141
>Gm10:10035171-10035696
>Gm10:10035721-10036045
>Gm10:10036112-10036866
>Gm10:10036924-10039514
>Gm10:10043279-10043320
>Gm10:10044410-10046145
>Gm10:10046466-10046596
>Gm10:10050018-10050111
>Gm10:10050190-10050446
>Gm10:10050483-10057354
>Gm10:10057416-10065793
>Gm10:10065851-10065923
>Gm10:10065972-10066058
>Gm10:10066120-10066299
>Gm10:10066406-10066449
>Gm10:10068590-10068771
>Gm10:10068899-10069310
>Gm10:10069339-10070009
>Gm10:10070039-10070086
>Gm10:10070139-10070293
>Gm10:10070372-10070777
>Gm10:10070802-10071331
>Gm10:10071389-10071955
>Gm10:10071994-10072187
>Gm10:10072470-10072591
>Gm10:10073305-10073401
>Gm10:10077852-10077932
>Gm10:10078236-10078342
>Gm10:10078372-10078422
>Gm10:10078553-10078586
>Gm10:10082302-10082360
>Gm10:10084181-10084217
>Gm10:10084281-10084437
>Gm10:10087370-10089038
>Gm10:10090358-10090486
>Gm10:10091674-10091900
>Gm10:10094899-10095070
>Gm10:10095769-10095823
>Gm10:10095874-10095904
>Gm10:10096123-10096191
>Gm10:10096330-10096378
>Gm10:10096446-10096676
>Gm10:10096905-10096934
>Gm10:10097087-10097191
>Gm10:10097754-10097791
>Gm10:10097879-10097966
>Gm10:10098036-10098172
>Gm10:10098240-10098465
>Gm10:10098579-10098766
>Gm10:10098925-10098955
>Gm10:10099179-10099523
>Gm10:10099579-10099669
>Gm10:10099749-10099786
>Gm10:10099990-10100087
>Gm10:10100183-10100417
>Gm10:10100491-10100567
>Gm10:10100732-10101000
>Gm10:10101132-10101299
>Gm10:10101364-10101420
>Gm10:10101503-10101804
>Gm10:10101904-10101934
>Gm10:10101992-10102029
>Gm10:10106175-10106212
>Gm10:10108566-10110369
>Gm10:10112205-10112288
>Gm10:10115419-10115473
>Gm10:10116934-10117349
>Gm10:10117375-10118091
>Gm10:10119042-10120643
>Gm10:10127800-10127968
>Gm10:10128079-10128133
>Gm10:10128154-10130280
>Gm10:10130344-10131033
>Gm10:10131049-10131109
>Gm10:10131131-10131263
>Gm10:10131306-10133986
>Gm10:10134040-10134279
>Gm10:10134383-10135461
>Gm10:10135558-10135702
>Gm10:10135772-10136082
>Gm10:10136267-10136370
>Gm10:10136402-10136512
>Gm10:10137436-10137930
>Gm10:10137949-10138657
>Gm10:10138688-10138878
>Gm10:10139469-10140690
>Gm10:10140731-10142684
>Gm10:10142750-10154691
>Gm10:10154729-10160402
>Gm10:10160518-10160864
>Gm10:10160931-10163006
>Gm10:10163036-10163593
>Gm10:10163623-10163706
>Gm10:10163920-10163961
>Gm10:10164090-10164143
>Gm10:10164170-10164258
>Gm10:10164443-10164538
>Gm10:10164582-10164672
>Gm10:10164808-10164845
>Gm10:10164924-10165101
>Gm10:10165131-10165190
>Gm10:10165357-10165545
>Gm10:10165589-10166092
>Gm10:10166147-10167784
>Gm10:10167808-10168912
>Gm10:10168972-10169396
>Gm10:10170934-10172127
>Gm10:10172204-10172505
>Gm10:10173510-10173545
>Gm10:10174230-10174277
>Gm10:10174502-10174588
>Gm10:10175519-10175577
>Gm10:10176067-10176322
>Gm10:10176491-10176609
>Gm10:10177149-10177237
>Gm10:10177352-10177382
>Gm10:10177405-10177450
>Gm10:10177588-10177890
>Gm10:10177985-10178024
>Gm10:10181363-10181397
>Gm10:10182194-10183452
>Gm10:10189137-10189215
>Gm10:10190099-10190174
>Gm10:10190259-10190299
>Gm10:10190943-10193359
>Gm10:10194084-10194114
>Gm10:10195347-10195437
>Gm10:10196243-10196280
>Gm10:10196578-10196970
>Gm10:10199623-10199750
>Gm10:10202584-10202697
>Gm10:10203949-10203994
>Gm10:10204531-10204617
>Gm10:10204888-10205123
>Gm10:10205811-10205895
>Gm10:10205908-10205983
>Gm10:10206144-10206211
>Gm10:10206266-10206331
>Gm10:10213931-10213985
>Gm10:10215110-10215176
>Gm10:10216722-10216806
>Gm10:10220821-10220906
>Gm10:10221506-10221634
>Gm10:10221711-10222353
>Gm10:10222469-10222649
>Gm10:10222826-10223601
>Gm10:10223679-10223718
>Gm10:10226561-10230659
>Gm10:10230700-10230908
>Gm10:10230977-10231439
>Gm10:10231540-10232301
>Gm10:10232334-10232597
>Gm10:10232652-10232695
>Gm10:10233018-10233231
>Gm10:10233426-10233471
>Gm10:10233766-10233817
>Gm10:10234101-10234154
>Gm10:10234345-10234379
>Gm10:10234450-10234509
>Gm10:10234607-10234665
>Gm10:10234693-10234897
>Gm10:10235112-10235543
>Gm10:10235569-10235645
>Gm10:10235694-10239165
>Gm10:10239289-10239333
>Gm10:10239371-10239414
>Gm10:10239524-10239648
>Gm10:10239820-10239869
>Gm10:10240100-10240344
>Gm10:10240374-10240400
>Gm10:10240620-10240674
>Gm10:10240833-10241208
>Gm10:10241248-10243616
>Gm10:10243660-10243743
>Gm10:10243877-10243913
>Gm10:10244524-10251484
>Gm10:10252359-10252744
>Gm10:10252790-10253086
>Gm10:10253302-10253426
>Gm10:10254779-10254861
>Gm10:10255667-10259467
>Gm10:10261329-10261464
>Gm10:10262469-10262582
>Gm10:10264425-10264502
>Gm10:10268374-10268489
>Gm10:10268760-10269254
>Gm10:10269287-10269480
>Gm10:10269625-10269696
>Gm10:10269784-10271043
>Gm10:10272349-10272445
>Gm10:10274370-10274453
>Gm10:10277250-10277279
>Gm10:10278236-10278288
>Gm10:10279918-10279976
>Gm10:10280296-10280325
>Gm10:10281021-10281164
>Gm10:10281384-10281433
>Gm10:10281590-10281631
>Gm10:10282782-10282821
>Gm10:10287679-10287786
>Gm10:10288183-10288268
>Gm10:10289026-10289523
>Gm10:10296841-10296879
>Gm10:10297529-10297666
>Gm10:10297711-10297792
>Gm10:10299342-10299514
>Gm10:10299663-10299766
>Gm10:10299856-10299919
>Gm10:10304853-10304929
>Gm10:10305926-10306008
>Gm10:10306245-10306353
>Gm10:10308070-10308121
>Gm10:10313090-10313118
>Gm10:10315123-10315248
>Gm10:10315665-10315696
>Gm10:10317702-10317843
>Gm10:10318871-10318981
>Gm10:10319284-10319359
>Gm10:10320858-10320911
>Gm10:10321751-10321810
>Gm10:10321988-10322030
>Gm10:10322785-10323364
>Gm10:10326042-10326330
>Gm10:10326383-10326677
>Gm10:10326724-10330048
>Gm10:10330127-10330282
>Gm10:10330340-10330465
>Gm10:10330638-10331083
>Gm10:10331210-10331422
>Gm10:10331679-10332217
>Gm10:10332263-10332652
>Gm10:10332815-10333068
>Gm10:10333245-10333457
>Gm10:10333553-10333852
>Gm10:10333937-10334284
>Gm10:10334357-10334648
>Gm10:10334701-10334806
>Gm10:10334815-10334830
>Gm10:10335350-10336065
>Gm10:10336107-10336603
>Gm10:10336677-10336861
>Gm10:10336968-10337194
>Gm10:10337387-10338156
>Gm10:10338187-10338368
>Gm10:10338423-10338799
>Gm10:10338866-10340480
>Gm10:10340508-10346974
>Gm10:10347039-10348189
>Gm10:10348248-10353819
>Gm10:10353885-10354186
>Gm10:10354322-10354732
>Gm10:10355176-10355716
>Gm10:10355814-10356082
>Gm10:10356160-10356278
>Gm10:10356533-10356656
>Gm10:10356743-10356787
>Gm10:10356865-10357041
>Gm10:10357127-10359188
>Gm10:10359257-10359766
>Gm10:10359870-10360049
>Gm10:10360114-10360244
>Gm10:10360278-10360981
>Gm10:10361055-10362040
>Gm10:10362121-10362182
>Gm10:10362214-10363168
>Gm10:10363246-10374816
>Gm10:10374896-10375193
>Gm10:10375225-10377643
>Gm10:10377671-10380540
>Gm10:10380577-10381324
>Gm10:10381506-10381596
>Gm10:10381804-10382246
>Gm10:10382276-10382795
>Gm10:10382823-10384398
>Gm10:10384453-10384562
>Gm10:10384598-10384680
>Gm10:10384744-10384810
>Gm10:10385163-10385748
>Gm10:10385789-10386471
>Gm10:10386493-10386683
>Gm10:10386737-10387800
>Gm10:10387866-10390251
>Gm10:10390276-10394962
>Gm10:10395018-10395315
>Gm10:10395343-10396288
>Gm10:10396337-10401087
>Gm10:10401121-10401248
>Gm10:10401320-10401567
>Gm10:10401678-10402475
>Gm10:10402652-10403463
>Gm10:10403499-10403605
>Gm10:10403702-10403883
>Gm10:10404151-10407416
>Gm10:10407473-10407701
>Gm10:10407766-10409128
>Gm10:10409167-10409412
>Gm10:10409524-10409849
>Gm10:10409933-10413929
>Gm10:10414004-10414032
>Gm10:10414080-10416447
>Gm10:10416471-10421964
>Gm10:10422007-10424421
>Gm10:10424452-10426202
>Gm10:10426774-10426827
>Gm10:10427670-10427729
>Gm10:10427907-10427949
>Gm10:10428703-10429286
>Gm10:10431314-10431513
>Gm10:10433778-10434876
>Gm10:10436794-10439513
>Gm10:10439542-10439786
>Gm10:10439886-10440987
>Gm10:10441061-10441306
>Gm10:10441459-10441624
>Gm10:10441678-10441905
>Gm10:10442032-10442196
>Gm10:10442375-10442926
>Gm10:10442981-10443029
>Gm10:10443131-10443399
>Gm10:10443434-10443460
>Gm10:10443622-10444211
>Gm10:10444289-10444445
>Gm10:10444548-10444581
>Gm10:10444635-10444926
>Gm10:10445034-10445659
>Gm10:10445722-10445776
>Gm10:10445813-10446682
>Gm10:10446788-10452304
>Gm10:10452336-10453950
>Gm10:10453983-10456589
>Gm10:10456652-10456788
>Gm10:10456835-10467872
>Gm10:10467988-10469642
>Gm10:10469672-10469687
>Gm10:10469866-10471153
>Gm10:10471253-10473081
>Gm10:10473724-10474603
>Gm10:10479893-10481273
>Gm10:10481841-10484786
>Gm10:10485025-10485106
>Gm10:10485216-10485387
>Gm10:10485579-10486252
>Gm10:10486299-10486411
>Gm10:10486693-10486787
>Gm10:10486853-10486897
>Gm10:10486993-10487152
>Gm10:10487239-10488079
>Gm10:10488168-10488625
>Gm10:10488718-10488816
>Gm10:10488964-10489865
>Gm10:10490065-10490147
>Gm10:10490208-10490447
>Gm10:10490640-10492837
>Gm10:10492874-10493375
>Gm10:10493399-10494852
>Gm10:10494880-10498012
>Gm10:10498046-10498662
>Gm10:10498695-10498764
>Gm10:10498823-10499657
>Gm10:10499728-10505003
>Gm10:10505123-10505403
>Gm10:10505449-10505978
>Gm10:10506011-10506521
>Gm10:10506920-10507097
>Gm10:10507159-10507248
>Gm10:10507580-10507766
>Gm10:10507827-10507892
>Gm10:10507929-10508504
>Gm10:10508552-10508636
>Gm10:10508660-10508765
>Gm10:10508833-10508947
>Gm10:10509043-10509551
>Gm10:10509662-10509794
>Gm10:10510230-10517626
>Gm10:10517697-10518112
>Gm10:10518151-10519224
>Gm10:10519281-10519344
>Gm10:10519403-10521704
>Gm10:10521729-10536795
>Gm10:10536877-10538177
>Gm10:10538218-10538894
>Gm10:10538950-10544117
>Gm10:10544184-10545864
>Gm10:10546013-10546573
>Gm10:10546616-10547438
>Gm10:10547765-10547972
>Gm10:10548173-10548261
>Gm10:10548534-10549672
>Gm10:10549778-10549829
>Gm10:10549860-10549892
>Gm10:10549963-10558062
>Gm10:10558163-10558544
>Gm10:10558655-10559453
>Gm10:10559630-10560009
>Gm10:10560042-10560279
>Gm10:10560399-10560916
>Gm10:10561078-10561318
>Gm10:10561469-10562773
>Gm10:10562809-10564100
>Gm10:10564157-10564385
>Gm10:10564456-10564512
>Gm10:10564875-10565251
>Gm10:10565421-10566395
>Gm10:10566447-10574040
>Gm10:10574069-10585120
>Gm10:10585230-10586518
>Gm10:10586695-10586854
>Gm10:10586917-10587094
>Gm10:10587209-10587245
>Gm10:10587564-10587858
>Gm10:10587918-10588713
>Gm10:10588809-10588923
>Gm10:10589101-10589484
>Gm10:10589637-10589769
>Gm10:10590014-10590157
>Gm10:10590195-10591581
>Gm10:10591674-10595887
>Gm10:10595933-10595982
>Gm10:10596005-10596396
>Gm10:10596488-10596558
>Gm10:10596599-10596877
>Gm10:10596951-10597289
>Gm10:10597461-10597930
>Gm10:10597950-10598078
>Gm10:10598212-10598298
>Gm10:10598349-10598503
>Gm10:10598537-10598631
>Gm10:10598841-10600345
>Gm10:10600501-10601413
>Gm10:10601512-10601698
>Gm10:10601760-10601826
>Gm10:10601864-10601986
>Gm10:10602122-10603466
>Gm10:10603512-10603702
>Gm10:10603766-10604126
>Gm10:10604202-10604838
>Gm10:10604894-10604957
>Gm10:10605029-10606662
>Gm10:10606786-10610755
>Gm10:10610802-10611056
>Gm10:10611230-10611407
>Gm10:10611491-10612246
>Gm10:10612310-10613359
>Gm10:10613403-10613593
>Gm10:10613626-10613737
>Gm10:10614001-10614139
>Gm10:10615159-10616981
>Gm10:10617001-10617191
>Gm10:10617234-10617272
>Gm10:10617307-10617432
>Gm10:10617531-10617785
>Gm10:10617879-10617997
>Gm10:10618232-10618296
>Gm10:10618335-10618371
>Gm10:10618464-10618684
>Gm10:10618850-10621152
>Gm10:10621192-10621490
>Gm10:10621547-10621663
>Gm10:10621692-10621774
>Gm10:10621840-10621906
>Gm10:10622203-10622400
>Gm10:10622455-10623129
>Gm10:10623243-10624314
>Gm10:10624370-10626467
>Gm10:10626502-10626754
>Gm10:10626793-10631458
>Gm10:10631502-10632961
>Gm10:10633000-10637459
>Gm10:10637591-10637634
>Gm10:10637745-10637982
>Gm10:10638064-10638280
>Gm10:10638447-10638553
>Gm10:10638734-10639004
>Gm10:10639088-10639719
>Gm10:10639768-10639808
>Gm10:10639930-10640191
>Gm10:10640318-10641315
>Gm10:10641359-10641693
>Gm10:10641949-10642090
>Gm10:10642671-10642742
>Gm10:10642777-10643005
>Gm10:10643440-10643505
>Gm10:10643796-10645860
>Gm10:10645895-10646713
>Gm10:10646746-10646864
>Gm10:10647131-10647222
>Gm10:10647451-10649167
>Gm10:10649246-10649934
>Gm10:10649994-10650227
>Gm10:10650288-10650403
>Gm10:10650599-10650985
>Gm10:10651008-10652647
>Gm10:10652714-10655078
>Gm10:10655217-10660003
>Gm10:10660071-10667757
>Gm10:10667805-10668183
>Gm10:10668296-10679203
>Gm10:10679273-10680892
>Gm10:10680946-10680986
>Gm10:10681125-10681523
>Gm10:10681626-10681701
>Gm10:10681761-10681881
>Gm10:10681977-10682003
>Gm10:10682390-10682446
>Gm10:10683165-10683217
>Gm10:10683359-10685627
>Gm10:10685676-10687079
>Gm10:10687160-10687669
>Gm10:10687801-10693492
>Gm10:10693525-10694144
>Gm10:10694237-10694385
>Gm10:10694408-10695120
>Gm10:10695155-10695208
>Gm10:10695236-10695958
>Gm10:10695989-10696088
>Gm10:10696126-10697859
>Gm10:10697895-10698820
>Gm10:10698933-10699252
>Gm10:10699277-10715259
>Gm10:10715361-10717659
>Gm10:10717743-10717920
>Gm10:10717975-10718154
>Gm10:10718239-10718327
>Gm10:10718367-10718725
>Gm10:10719063-10719309
>Gm10:10719426-10721082
>Gm10:10721145-10721340
>Gm10:10721404-10721761
>Gm10:10721831-10721916
>Gm10:10721947-10722057
>Gm10:10722193-10723006
>Gm10:10723056-10723177
>Gm10:10723231-10724077
>Gm10:10724106-10724521
>Gm10:10724741-10727548
>Gm10:10727702-10727804
>Gm10:10727964-10728028
>Gm10:10728182-10732167
>Gm10:10732215-10732386
>Gm10:10732422-10732858
>Gm10:10732958-10736143
>Gm10:10736213-10737059
>Gm10:10737137-10737712
>Gm10:10737754-10738400
>Gm10:10738466-10739058
>Gm10:10739180-10739730
>Gm10:10739771-10739877
>Gm10:10740008-10741154
>Gm10:10741341-10741682
>Gm10:10741842-10741935
>Gm10:10741970-10742248
>Gm10:10742591-10742833
>Gm10:10742858-10743260
>Gm10:10743321-10743351
>Gm10:10743429-10743729
>Gm10:10743772-10743958
>Gm10:10744109-10744314
>Gm10:10744692-10744899
>Gm10:10745017-10745089
>Gm10:10745126-10745274
>Gm10:10745817-10745855
>Gm10:10746722-10746842
>Gm10:10747168-10747208
>Gm10:10747774-10747808
>Gm10:10748431-10748739
>Gm10:10748908-10749033
>Gm10:10749086-10749124
>Gm10:10749202-10749470
>Gm10:10749721-10749759
>Gm10:10749930-10750146
>Gm10:10750205-10750597
>Gm10:10750629-10750763
>Gm10:10750996-10751166
>Gm10:10751215-10751282
>Gm10:10751306-10751348
>Gm10:10751780-10755686
>Gm10:10755843-10755979
>Gm10:10757199-10757242
>Gm10:10757750-10757783
>Gm10:10758272-10758402
>Gm10:10758451-10761143
>Gm10:10761200-10762132
>Gm10:10762169-10762279
>Gm10:10762430-10762804
>Gm10:10762826-10764138
>Gm10:10764177-10764701
>Gm10:10765390-10765471
>Gm10:10766379-10766437
>Gm10:10766644-10766737
>Gm10:10767101-10768547
>Gm10:10768609-10768650
>Gm10:10768830-10768942
>Gm10:10770081-10770744
>Gm10:10770804-10770998
>Gm10:10771034-10771265
>Gm10:10771327-10778198
>Gm10:10778224-10780722
>Gm10:10780768-10780995
>Gm10:10781069-10781115
>Gm10:10781146-10784081
>Gm10:10784261-10784535
>Gm10:10784594-10785688
>Gm10:10785730-10787236
>Gm10:10787273-10787299
>Gm10:10787333-10789775
>Gm10:10789811-10791525
>Gm10:10791549-10791767
>Gm10:10791914-10793820
>Gm10:10794191-10794647
>Gm10:10794931-10795066
>Gm10:10795292-10795845
>Gm10:10795869-10796353
>Gm10:10796518-10810460
>Gm10:10810560-10813797
>Gm10:10814164-10814220
>Gm10:10818932-10819025
>Gm10:10819050-10819158
>Gm10:10820903-10824922
>Gm10:10828333-10828361
>Gm10:10828537-10828581
>Gm10:10828851-10828962
>Gm10:10833002-10833583
>Gm10:10834321-10834617
>Gm10:10834874-10834916
>Gm10:10835328-10835470
>Gm10:10835654-10835821
>Gm10:10836112-10836393
>Gm10:10836769-10837161
>Gm10:10837356-10837611
>Gm10:10837646-10837846
>Gm10:10837896-10837952
>Gm10:10838030-10838081
>Gm10:10839346-10840633
>Gm10:10841165-10850465
>Gm10:10851043-10851065
>Gm10:10851165-10851180
>Gm10:10851594-10851629
>Gm10:10851735-10852173
>Gm10:10852318-10852411
>Gm10:10853330-10853719
>Gm10:10854013-10854359
>Gm10:10854828-10855387
>Gm10:10855779-10855806
>Gm10:10856361-10860897
>Gm10:10861394-10865317
>Gm10:10865401-10865505
>Gm10:10865546-10865644
>Gm10:10865668-10865846
>Gm10:10866631-10866756
>Gm10:10866977-10867086
>Gm10:10868571-10868753
>Gm10:10869080-10869126
>Gm10:10869449-10869494
>Gm10:10870259-10870369
>Gm10:10872098-10872189
>Gm10:10872216-10872274
>Gm10:10872458-10872611
>Gm10:10873071-10873525
>Gm10:10873684-10873966
>Gm10:10874040-10874288
>Gm10:10874339-10875020
>Gm10:10875052-10876473
>Gm10:10876566-10876716
>Gm10:10876770-10879277
>Gm10:10886832-10886943
>Gm10:10887885-10888428
>Gm10:10888654-10889949
>Gm10:10891085-10891121
>Gm10:10891481-10891567
>Gm10:10891621-10891827
>Gm10:10891896-10891977
>Gm10:10892036-10892090
>Gm10:10892203-10892275
>Gm10:10892615-10892735
>Gm10:10892878-10892977
>Gm10:10893288-10894768
>Gm10:10895968-10896023
>Gm10:10899977-10906479
>Gm10:10907630-10909951
>Gm10:10910024-10910063
>Gm10:10911647-10912679
>Gm10:10920592-10920691
>Gm10:10923728-10923803
>Gm10:10924291-10924322
>Gm10:10925123-10925185
>Gm10:10925756-10925821
>Gm10:10930015-10930147
>Gm10:10932504-10932699
>Gm10:10936559-10936632
>Gm10:10936974-10937088
>Gm10:10938557-10938592
>Gm10:10940158-10940196
>Gm10:10940581-10941159
>Gm10:10941217-10943190
>Gm10:10943236-10949791
>Gm10:10950593-10950745
>Gm10:10951204-10951244
>Gm10:10951275-10951352
>Gm10:10951674-10951861
>Gm10:10952318-10953755
>Gm10:10954616-10954679
>Gm10:10962464-10962508
>Gm10:10962639-10962683
>Gm10:10962729-10962843
>Gm10:10963185-10963240
>Gm10:10967183-10967236
>Gm10:10967550-10967587
>Gm10:10968581-10968633
>Gm10:10968770-10968929
>Gm10:10969885-10969917
>Gm10:10971678-10971739
>Gm10:10973355-10973430
>Gm10:10973475-10973542
>Gm10:10973649-10973714
>Gm10:10973971-10974086
>Gm10:10974465-10974547
>Gm10:10974876-10976129
>Gm10:10976183-10976215
>Gm10:10976353-10976387
>Gm10:10976863-10976891
>Gm10:10976931-10976960
>Gm10:10977199-10977245
>Gm10:10977507-10977541
>Gm10:10977671-10977751
>Gm10:10977858-10977947
>Gm10:10977994-10978109
>Gm10:10979980-10980012
>Gm10:10980054-10980169
>Gm10:10980283-10980376
>Gm10:10980462-10980579
>Gm10:10980638-10980690
>Gm10:10980736-10980889
>Gm10:10980912-10980958
>Gm10:10981061-10981111
>Gm10:10981202-10981351
>Gm10:10981379-10981426
>Gm10:10983104-10983150
>Gm10:10987741-10987811
>Gm10:10988065-10988903
>Gm10:10988993-10989924
>Gm10:10990153-10990353
>Gm10:10990388-10990761
>Gm10:10990818-10990933
>Gm10:10991043-10992019
>Gm10:10992075-10992446
>Gm10:10992499-10993209
>Gm10:10993257-10993725
>Gm10:10993754-10993957
>Gm10:10994077-10994551
>Gm10:10994612-10994730
>Gm10:10994838-10996287
>Gm10:10996397-10996416
>Gm10:10998023-10998052
>Gm10:10998159-10998415
>Gm10:11005454-11005526
>Gm10:11007066-11007136
>Gm10:11008676-11008739
>Gm10:11009869-11009899
>Gm10:11010580-11010679
>Gm10:11011186-11011392
>Gm10:11012755-11012890
>Gm10:11013196-11013225
>Gm10:11015376-11017224
>Gm10:11017296-11017327
>Gm10:11017455-11017801
>Gm10:11023919-11024148
>Gm10:11024233-11024314
>Gm10:11024368-11024779
>Gm10:11024813-11025013
>Gm10:11025068-11025215
>Gm10:11028478-11028516
>Gm10:11031789-11031907
>Gm10:11032179-11032331
>Gm10:11032426-11032608
>Gm10:11032628-11032696
>Gm10:11032747-11032919
>Gm10:11032952-11033218
>Gm10:11033286-11033760
>Gm10:11033792-11033953
>Gm10:11033977-11034341
>Gm10:11034371-11034643
>Gm10:11034828-11034990
>Gm10:11035286-11035376
>Gm10:11035437-11035566
>Gm10:11035816-11035840
>Gm10:11036128-11036604
>Gm10:11036812-11036903
>Gm10:11036966-11038523
>Gm10:11038671-11038769
>Gm10:11038817-11046213
>Gm10:11046332-11046373
>Gm10:11046479-11046516
>Gm10:11046590-11046908
>Gm10:11047349-11047418
>Gm10:11047462-11047803
>Gm10:11047858-11047906
>Gm10:11047955-11048145
>Gm10:11048212-11048341
>Gm10:11048465-11048589
>Gm10:11048615-11048727
>Gm10:11048780-11048932
>Gm10:11049015-11049110
>Gm10:11049206-11049321
>Gm10:11049585-11049691
>Gm10:11049783-11049909
>Gm10:11049963-11050025
>Gm10:11050080-11050716
>Gm10:11051069-11051312
>Gm10:11051361-11051391
>Gm10:11051524-11051675
>Gm10:11051750-11052082
>Gm10:11052173-11052402
>Gm10:11052459-11052591
>Gm10:11052632-11052745
>Gm10:11052808-11055001
>Gm10:11055059-11055231
>Gm10:11055325-11055389
>Gm10:11055457-11055840
>Gm10:11055904-11056106
>Gm10:11056226-11056361
>Gm10:11056407-11056685
>Gm10:11056750-11056814
>Gm10:11056844-11056878
>Gm10:11056938-11056973
>Gm10:11057023-11057151
>Gm10:11057445-11057639
>Gm10:11057830-11057927
>Gm10:11058095-11058177
>Gm10:11058261-11058540
>Gm10:11058818-11060396
>Gm10:11060464-11060552
>Gm10:11060586-11062744
>Gm10:11064199-11064328
>Gm10:11065638-11065735
>Gm10:11065893-11065939
>Gm10:11066043-11066112
>Gm10:11066158-11066348
>Gm10:11066456-11067269
>Gm10:11067330-11067365
>Gm10:11067413-11067622
>Gm10:11067679-11067725
>Gm10:11067800-11067873
>Gm10:11067896-11068268
>Gm10:11068319-11068426
>Gm10:11068505-11068753
>Gm10:11068896-11068972
>Gm10:11069061-11069686
>Gm10:11069860-11069954
>Gm10:11070009-11070094
>Gm10:11070122-11070235
>Gm10:11073451-11073610
>Gm10:11074475-11074517
>Gm10:11074545-11094153
>Gm10:11094204-11094822
>Gm10:11094860-11095086
>Gm10:11095455-11095581
>Gm10:11095975-11096017
>Gm10:11098197-11098232
>Gm10:11098639-11098759
>Gm10:11099353-11099391
>Gm10:11099687-11099715
>Gm10:11100380-11100465
>Gm10:11100840-11101007
>Gm10:11102843-11102950
>Gm10:11103035-11103129
>Gm10:11103545-11103650
>Gm10:11104275-11104308
>Gm10:11104564-11104785
>Gm10:11105946-11106063
>Gm10:11106170-11106411
>Gm10:11106512-11106566
>Gm10:11106769-11106861
>Gm10:11106948-11107064
>Gm10:11107256-11107292
>Gm10:11109133-11109726
>Gm10:11110004-11110094
>Gm10:11112013-11112108
>Gm10:11112342-11113084
>Gm10:11113174-11113363
>Gm10:11113531-11113685
>Gm10:11113781-11114251
>Gm10:11114363-11114574
>Gm10:11114641-11114774
>Gm10:11114808-11114840
>Gm10:11114880-11115221
>Gm10:11115247-11115436
>Gm10:11115549-11115768
>Gm10:11115805-11116039
>Gm10:11116077-11116171
>Gm10:11116199-11116340
>Gm10:11116572-11116603
>Gm10:11116734-11117602
>Gm10:11117664-11117785
>Gm10:11117828-11118073
>Gm10:11118211-11118570
>Gm10:11118717-11118800
>Gm10:11118873-11118926
>Gm10:11119489-11119593
>Gm10:11119889-11119915
>Gm10:11120410-11120487
>Gm10:11121180-11121641
>Gm10:11121776-11121806
>Gm10:11121872-11122443
>Gm10:11122671-11123427
>Gm10:11123538-11123643
>Gm10:11123800-11125589
>Gm10:11127275-11127368
>Gm10:11127629-11127863
>Gm10:11128381-11128449
>Gm10:11129282-11129386
>Gm10:11129442-11129479
>Gm10:11131730-11131788
>Gm10:11132296-11132359
>Gm10:11133321-11133374
>Gm10:11134382-11134874
>Gm10:11134955-11135082
>Gm10:11135112-11135206
>Gm10:11135248-11136082
>Gm10:11136205-11136444
>Gm10:11136469-11136512
>Gm10:11136550-11138496
>Gm10:11140354-11142151
>Gm10:11144422-11144509
>Gm10:11145209-11145267
>Gm10:11145532-11145614
>Gm10:11145884-11145970
>Gm10:11145995-11146035
>Gm10:11146240-11146292
>Gm10:11147422-11147563
>Gm10:11148940-11150579
>Gm10:11150663-11150800
>Gm10:11150902-11152034
>Gm10:11152355-11152487
>Gm10:11152605-11153018
>Gm10:11153435-11153459
>Gm10:11153726-11154057
>Gm10:11154280-11154326
>Gm10:11154802-11154909
>Gm10:11155129-11155265
>Gm10:11155632-11155676
>Gm10:11155722-11155850
>Gm10:11156088-11156123
>Gm10:11156404-11156457
>Gm10:11156623-11156696
>Gm10:11156850-11157027
>Gm10:11157086-11157164
>Gm10:11157259-11157321
>Gm10:11157645-11157699
>Gm10:11157969-11158040
>Gm10:11158522-11158586
>Gm10:11158639-11158681
>Gm10:11159265-11159361
>Gm10:11159709-11159783
>Gm10:11159921-11159964
>Gm10:11160551-11160756
>Gm10:11160860-11160908
>Gm10:11161039-11161222
>Gm10:11161346-11161770
>Gm10:11161902-11162112
>Gm10:11162150-11162338
>Gm10:11162461-11162644
>Gm10:11162680-11162904
>Gm10:11163008-11163241
>Gm10:11163321-11163485
>Gm10:11163922-11164514
>Gm10:11164580-11165241
>Gm10:11166075-11166229
>Gm10:11166277-11166386
>Gm10:11166940-11175802
>Gm10:11175831-11184997
>Gm10:11185971-11186053
>Gm10:11186570-11190271
>Gm10:11190316-11191072
>Gm10:11191214-11191343
>Gm10:11191806-11192014
>Gm10:11192253-11192316
>Gm10:11193355-11193554
>Gm10:11194566-11194602
>Gm10:11194645-11195037
>Gm10:11195117-11197472
>Gm10:11197504-11197655
>Gm10:11197734-11199139
>Gm10:11207715-11207897
>Gm10:11207951-11208277
>Gm10:11208491-11208650
>Gm10:11208757-11227610
>Gm10:11227672-11228547
>Gm10:11228622-11228760
>Gm10:11228864-11228978
>Gm10:11231415-11231806
>Gm10:11231911-11231959
>Gm10:11231984-11232120
>Gm10:11232241-11232310
>Gm10:11232522-11232710
>Gm10:11232908-11233349
>Gm10:11233390-11234053
>Gm10:11234273-11234343
>Gm10:11234381-11234431
>Gm10:11234583-11234676
>Gm10:11234741-11234889
>Gm10:11236131-11236536
>Gm10:11236949-11237102
>Gm10:11237280-11237691
>Gm10:11237844-11237893
>Gm10:11237994-11238279
>Gm10:11238345-11238770
>Gm10:11238858-11238959
>Gm10:11239046-11239334
>Gm10:11240844-11240885
>Gm10:11240962-11241842
>Gm10:11241908-11242121
>Gm10:11242193-11242300
>Gm10:11242418-11242500
>Gm10:11242534-11242593
>Gm10:11242654-11242688
>Gm10:11242807-11242912
>Gm10:11242994-11243141
>Gm10:11243176-11243469
>Gm10:11243712-11243772
>Gm10:11243876-11243922
>Gm10:11244129-11244166
>Gm10:11244295-11244334
>Gm10:11244580-11244873
>Gm10:11244936-11244985
>Gm10:11245618-11246232
>Gm10:11246364-11246479
>Gm10:11246641-11246740
>Gm10:11247988-11248052
>Gm10:11248148-11248216
>Gm10:11250850-11250972
>Gm10:11251732-11251811
>Gm10:11252046-11252104
>Gm10:11253629-11253862
>Gm10:11254088-11254510
>Gm10:11254632-11254707
>Gm10:11255799-11255857
>Gm10:11255934-11256082
>Gm10:11256143-11256453
>Gm10:11256641-11256984
>Gm10:11257486-11257514
>Gm10:11257557-11258187
>Gm10:11258257-11258532
>Gm10:11258591-11259095
>Gm10:11259222-11259267
>Gm10:11259278-11259339
>Gm10:11259379-11285631
>Gm10:11285655-11301846
>Gm10:11301885-11308058
>Gm10:11308075-11312735
>Gm10:11312802-11313672
>Gm10:11313722-11315434
>Gm10:11315577-11315622
>Gm10:11315824-11316806
>Gm10:11316871-11316902
>Gm10:11317080-11317218
>Gm10:11317296-11317322
>Gm10:11317492-11317556
>Gm10:11317666-11321937
>Gm10:11321959-11322086
>Gm10:11322321-11322352
>Gm10:11322394-11323015
>Gm10:11329194-11329409
>Gm10:11329561-11329765
>Gm10:11331771-11331830
>Gm10:11332165-11332220
>Gm10:11332615-11332727
>Gm10:11334126-11334175
>Gm10:11334629-11334702
>Gm10:11335131-11335212
>Gm10:11338986-11339015
>Gm10:11339287-11339369
>Gm10:11340111-11340708
>Gm10:11340807-11342769
>Gm10:11343602-11343636
>Gm10:11345485-11345536
>Gm10:11345653-11345951
>Gm10:11346076-11346204
>Gm10:11346408-11357110
>Gm10:11357177-11357942
>Gm10:11357997-11358090
>Gm10:11358152-11358848
>Gm10:11358895-11359218
>Gm10:11359302-11359417
>Gm10:11359514-11359764
>Gm10:11359870-11360197
>Gm10:11360428-11360615
>Gm10:11360712-11361201
>Gm10:11361366-11361826
>Gm10:11361898-11361999
>Gm10:11362048-11362225
>Gm10:11362249-11362541
>Gm10:11362712-11362899
>Gm10:11368237-11368314
>Gm10:11370142-11370470
>Gm10:11370788-11371247
>Gm10:11371431-11371858
>Gm10:11372088-11372176
>Gm10:11372210-11372261
>Gm10:11372546-11372619
>Gm10:11373974-11374119
>Gm10:11374445-11374601
>Gm10:11374823-11374890
>Gm10:11375000-11375123
>Gm10:11375267-11376555
>Gm10:11376608-11377029
>Gm10:11377049-11377225
>Gm10:11377293-11378015
>Gm10:11378828-11378876
>Gm10:11379017-11379139
>Gm10:11379936-11381494
>Gm10:11381541-11382227
>Gm10:11382360-11382861
>Gm10:11382894-11383015
>Gm10:11383170-11383214
>Gm10:11383281-11384831
>Gm10:11384870-11385114
>Gm10:11385240-11387192
>Gm10:11387522-11387567
>Gm10:11387728-11393915
>Gm10:11393946-11395156
>Gm10:11395384-11395414
>Gm10:11395590-11395621
>Gm10:11397746-11398797
>Gm10:11399517-11399545
>Gm10:11399967-11400057
>Gm10:11402164-11402236
>Gm10:11404528-11405417
>Gm10:11405457-11407871
>Gm10:11408464-11408521
>Gm10:11409465-11409504
>Gm10:11409598-11409944
>Gm10:11410004-11410894
>Gm10:11411006-11411759
>Gm10:11411842-11411878
>Gm10:11411915-11412002
>Gm10:11412129-11413700
>Gm10:11414287-11414923
>Gm10:11415927-11417642
>Gm10:11418099-11419739
>Gm10:11423810-11428499
>Gm10:11428543-11428573
>Gm10:11428722-11429044
>Gm10:11429160-11429203
>Gm10:11429264-11429429
>Gm10:11430132-11430162
>Gm10:11430215-11430265
>Gm10:11430543-11430642
>Gm10:11430851-11430978
>Gm10:11431159-11431189
>Gm10:11431569-11431667
>Gm10:11432248-11432283
>Gm10:11432390-11437108
>Gm10:11437132-11437462
>Gm10:11437538-11439306
>Gm10:11439408-11439951
>Gm10:11440026-11460546
>Gm10:11460566-11478348
>Gm10:11478377-11481610
>Gm10:11481665-11481796
>Gm10:11482017-11482191
>Gm10:11482344-11482415
>Gm10:11482502-11483706
>Gm10:11483754-11484470
>Gm10:11484503-11484562
>Gm10:11484824-11484980
>Gm10:11485028-11485075
>Gm10:11485147-11485304
>Gm10:11485428-11485572
>Gm10:11485669-11485730
>Gm10:11485828-11485882
>Gm10:11485913-11485949
>Gm10:11486027-11486262
>Gm10:11486387-11486441
>Gm10:11486569-11486638
>Gm10:11486700-11486727
>Gm10:11486816-11486905
>Gm10:11487218-11487286
>Gm10:11487520-11487579
>Gm10:11487618-11487740
>Gm10:11487825-11487869
>Gm10:11487905-11488068
>Gm10:11488102-11488168
>Gm10:11488261-11488289
>Gm10:11488364-11488388
>Gm10:11488554-11488720
>Gm10:11488947-11489875
>Gm10:11489992-11490019
>Gm10:11490131-11490259
>Gm10:11490321-11491081
>Gm10:11491176-11492199
>Gm10:11492355-11492396
>Gm10:11492529-11492951
>Gm10:11493231-11493297
>Gm10:11493341-11493411
>Gm10:11493585-11493630
>Gm10:11493708-11493923
>Gm10:11494185-11494226
>Gm10:11494389-11494521
>Gm10:11494604-11494718
>Gm10:11494763-11495044
>Gm10:11495081-11495307
>Gm10:11495429-11495519
>Gm10:11495608-11496373
>Gm10:11496410-11496620
>Gm10:11496795-11496970
>Gm10:11497049-11497090
>Gm10:11497146-11497179
>Gm10:11497221-11497353
>Gm10:11497384-11497600
>Gm10:11497666-11497938
>Gm10:11498056-11498319
>Gm10:11498442-11498715
>Gm10:11498791-11499250
>Gm10:11499615-11511929
>Gm10:11511963-11512792
>Gm10:11512801-11514183
>Gm10:11514264-11517766
>Gm10:11520031-11529315
>Gm10:11529910-11530210
>Gm10:11530656-11530702
>Gm10:11531327-11532062
>Gm10:11532139-11532581
>Gm10:11532766-11532839
>Gm10:11534857-11534895
>Gm10:11534923-11534958
>Gm10:11535131-11535220
>Gm10:11535409-11535588
>Gm10:11535613-11535670
>Gm10:11538308-11538376
>Gm10:11538428-11540516
>Gm10:11540593-11541619
>Gm10:11541903-11542051
>Gm10:11542152-11542373
>Gm10:11543997-11544080
>Gm10:11544210-11544352
>Gm10:11545849-11545911
>Gm10:11550273-11550303
>Gm10:11553482-11553518
>Gm10:11554190-11554234
>Gm10:11554653-11554720
>Gm10:11555686-11555755
>Gm10:11556023-11556361
>Gm10:11556542-11556677
>Gm10:11556756-11556864
>Gm10:11556941-11557089
>Gm10:11557567-11557704
>Gm10:11557947-11558084
>Gm10:11558290-11558340
>Gm10:11558730-11558773
>Gm10:11558970-11559062
>Gm10:11559101-11559135
>Gm10:11559772-11559870
>Gm10:11560860-11560968
>Gm10:11561068-11561572
>Gm10:11561605-11562363
>Gm10:11562412-11562576
>Gm10:11562806-11562997
>Gm10:11563112-11563288
>Gm10:11563381-11564085
>Gm10:11564507-11564817
>Gm10:11564956-11565019
>Gm10:11565173-11565209
>Gm10:11565560-11565802
>Gm10:11565866-11566175
>Gm10:11566234-11566338
>Gm10:11566376-11568171
>Gm10:11568194-11568335
>Gm10:11570584-11570625
>Gm10:11570902-11570992
>Gm10:11571176-11571227
>Gm10:11573544-11573634
>Gm10:11573671-11573906
>Gm10:11574397-11574521
>Gm10:11574607-11575045
>Gm10:11575105-11575397
>Gm10:11575476-11575534
>Gm10:11576457-11576605
>Gm10:11576721-11576763
>Gm10:11576776-11577212
>Gm10:11577348-11577380
>Gm10:11577415-11577448
>Gm10:11577518-11577592
>Gm10:11577721-11577790
>Gm10:11577866-11577944
>Gm10:11577997-11578210
>Gm10:11578240-11578909
>Gm10:11579211-11580014
>Gm10:11580294-11580368
>Gm10:11580536-11580569
>Gm10:11581331-11581360
>Gm10:11584632-11584683
>Gm10:11584716-11584744
>Gm10:11585216-11585257
>Gm10:11585298-11586520
>Gm10:11586575-11588010
>Gm10:11588239-11588653
>Gm10:11588712-11588912
>Gm10:11589099-11589720
>Gm10:11589872-11590064
>Gm10:11590109-11590563
>Gm10:11590854-11590971
>Gm10:11591064-11591335
>Gm10:11591418-11592230
>Gm10:11592323-11592990
>Gm10:11593085-11593239
>Gm10:11593374-11593455
>Gm10:11593516-11594050
>Gm10:11594107-11594362
>Gm10:11594401-11594467
>Gm10:11594820-11595069
>Gm10:11595106-11596347
>Gm10:11596405-11596791
>Gm10:11596856-11600013
>Gm10:11600046-11601711
>Gm10:11602303-11602398
>Gm10:11603271-11607931
>Gm10:11608009-11608169
>Gm10:11608239-11608469
>Gm10:11608595-11609685
>Gm10:11609842-11617188
>Gm10:11617284-11617312
>Gm10:11617410-11619346
>Gm10:11620239-11620307
>Gm10:11620359-11621942
>Gm10:11622788-11626220
>Gm10:11628383-11628412
>Gm10:11639003-11639092
>Gm10:11639151-11639514
>Gm10:11640220-11640275
>Gm10:11641079-11641807
>Gm10:11641932-11642041
>Gm10:11642146-11642330
>Gm10:11642706-11642767
>Gm10:11643284-11643362
>Gm10:11643436-11643598
>Gm10:11643924-11643965
>Gm10:11643989-11644029
>Gm10:11644549-11644581
>Gm10:11644679-11644738
>Gm10:11644887-11644990
>Gm10:11645270-11645337
>Gm10:11645601-11645748
>Gm10:11645799-11645872
>Gm10:11645924-11648403
>Gm10:11648464-11649090
>Gm10:11649132-11653760
>Gm10:11654038-11654087
>Gm10:11654788-11655159
>Gm10:11655358-11655442
>Gm10:11655536-11655701
>Gm10:11656163-11656217
>Gm10:11656359-11656456
>Gm10:11656799-11657185
>Gm10:11657399-11657486
>Gm10:11657539-11657607
>Gm10:11657707-11658173
>Gm10:11658583-11658656
>Gm10:11658931-11659031
>Gm10:11659184-11659422
>Gm10:11660986-11664841
>Gm10:11665698-11665788
>Gm10:11666197-11666231
>Gm10:11668307-11668337
>Gm10:11668934-11668999
>Gm10:11670629-11670718
>Gm10:11670886-11671059
>Gm10:11671150-11671181
>Gm10:11672572-11672607
>Gm10:11672691-11672948
>Gm10:11673037-11673157
>Gm10:11673271-11673384
>Gm10:11673492-11673780
>Gm10:11673818-11673978
>Gm10:11674040-11675321
>Gm10:11679747-11679832
>Gm10:11680229-11680264
>Gm10:11680332-11681161
>Gm10:11681213-11682215
>Gm10:11682285-11682849
>Gm10:11682925-11683868
>Gm10:11683901-11684109
>Gm10:11684164-11684416
>Gm10:11684536-11685143
>Gm10:11685239-11685324
>Gm10:11685350-11685805
>Gm10:11685896-11686465
>Gm10:11686566-11686850
>Gm10:11686940-11687003
>Gm10:11687095-11687259
>Gm10:11687408-11687558
>Gm10:11687853-11687884
>Gm10:11688834-11688876
>Gm10:11689933-11690220
>Gm10:11690297-11690694
>Gm10:11691796-11691839
>Gm10:11695183-11695213
>Gm10:11695386-11695440
>Gm10:11695673-11695701
>Gm10:11695820-11695912
>Gm10:11695976-11696045
>Gm10:11696312-11696715
>Gm10:11696877-11696933
>Gm10:11697135-11697174
>Gm10:11697239-11697275
>Gm10:11697438-11697486
>Gm10:11697574-11697659
>Gm10:11697802-11697902
>Gm10:11698005-11698059
>Gm10:11698172-11698382
>Gm10:11698465-11698537
>Gm10:11698590-11698670
>Gm10:11698818-11698965
>Gm10:11702485-11702510
>Gm10:11703092-11703121
>Gm10:11703671-11703745
>Gm10:11703988-11704091
>Gm10:11706171-11706227
>Gm10:11706460-11706550
>Gm10:11706622-11706665
>Gm10:11707297-11707599
>Gm10:11707697-11707757
>Gm10:11709884-11709980
>Gm10:11710821-11710920
>Gm10:11711016-11711063
>Gm10:11713879-11713944
>Gm10:11714634-11714792
>Gm10:11715108-11715165
>Gm10:11715355-11715433
>Gm10:11715517-11715605
>Gm10:11715665-11715992
>Gm10:11716431-11716503
>Gm10:11716587-11716770
>Gm10:11717054-11717228
>Gm10:11717319-11717377
>Gm10:11717969-11718063
>Gm10:11718111-11718140
>Gm10:11718313-11718426
>Gm10:11718477-11718523
>Gm10:11718680-11718715
>Gm10:11718718-11718909
>Gm10:11719381-11719432
>Gm10:11719752-11719817
>Gm10:11720084-11720367
>Gm10:11720493-11720540
>Gm10:11720847-11720926
>Gm10:11722186-11722225
>Gm10:11723892-11724601
>Gm10:11724759-11724821
>Gm10:11725131-11725610
>Gm10:11726153-11726187
>Gm10:11727297-11727333
>Gm10:11727814-11728065
>Gm10:11728169-11728244
>Gm10:11729360-11729451
>Gm10:11729564-11729604
>Gm10:11729732-11729798
>Gm10:11731101-11731129
>Gm10:11732897-11732966
>Gm10:11734336-11734382
>Gm10:11734509-11734566
>Gm10:11735039-11735109
>Gm10:11737116-11737169
>Gm10:11737320-11737512
>Gm10:11737932-11738030
>Gm10:11738056-11738132
>Gm10:11738272-11738425
>Gm10:11738818-11738862
>Gm10:11738911-11738943
>Gm10:11739089-11739231
>Gm10:11739388-11739422
>Gm10:11739483-11739511
>Gm10:11740139-11740209
>Gm10:11740581-11740868
>Gm10:11741129-11741157
>Gm10:11741567-11741825
>Gm10:11742020-11742044
>Gm10:11744627-11744709
>Gm10:11751455-11751577
>Gm10:11751665-11751701
>Gm10:11752073-11752184
>Gm10:11752816-11752948
>Gm10:11754450-11754486
>Gm10:11754604-11754673
>Gm10:11755949-11755983
>Gm10:11757273-11757305
>Gm10:11763082-11763124
>Gm10:11764755-11764802
>Gm10:11764857-11764884
>Gm10:11765610-11765694
>Gm10:11766304-11766338
>Gm10:11769852-11769938
>Gm10:11772669-11772712
>Gm10:11774129-11774254
>Gm10:11775168-11775313
>Gm10:11777553-11777599
>Gm10:11779848-11779874
>Gm10:11780177-11780261
>Gm10:11780288-11780341
>Gm10:11784552-11785087
>Gm10:11785187-11785819
>Gm10:11785934-11785985
>Gm10:11786696-11786758
>Gm10:11787847-11787935
>Gm10:11790136-11790321
>Gm10:11790356-11790460
>Gm10:11791816-11791910
>Gm10:11796219-11796285
>Gm10:11796362-11796506
>Gm10:11796936-11797018
>Gm10:11808082-11808220
>Gm10:11808466-11808494
>Gm10:11808605-11808654
>Gm10:11810135-11810230
>Gm10:11810601-11810632
>Gm10:11811348-11811384
>Gm10:11811800-11811844
>Gm10:11812409-11812435
>Gm10:11812480-11812524
>Gm10:11812592-11812636
>Gm10:11812775-11812855
>Gm10:11813236-11813267
>Gm10:11813409-11813552
>Gm10:11813648-11813727
>Gm10:11814494-11814543
>Gm10:11815134-11815287
>Gm10:11815324-11815530
>Gm10:11820312-11820357
>Gm10:11820440-11820739
>Gm10:11821311-11821442
>Gm10:11821533-11821602
>Gm10:11824175-11824314
>Gm10:11824412-11824458
>Gm10:11824627-11824877
>Gm10:11825544-11825576
>Gm10:11825715-11825849
>Gm10:11826377-11826407
>Gm10:11826636-11826878
>Gm10:11827044-11827082
>Gm10:11827235-11827285
>Gm10:11828002-11828301
>Gm10:11828352-11828400
>Gm10:11828429-11828566
>Gm10:11829033-11829072
>Gm10:11829087-11829213
>Gm10:11829829-11829933
>Gm10:11829979-11830130
>Gm10:11834716-11834754
>Gm10:11835088-11835151
>Gm10:11835598-11835711
>Gm10:11836002-11837117
>Gm10:11838016-11838103
>Gm10:11839695-11839730
>Gm10:11840439-11840529
>Gm10:11840811-11840836
>Gm10:11841325-11841352
>Gm10:11841721-11841767
>Gm10:11841835-11841866
>Gm10:11842948-11843026
>Gm10:11843522-11843588
>Gm10:11843747-11843994
>Gm10:11844090-11844330
>Gm10:11844376-11844488
>Gm10:11844646-11844758
>Gm10:11844837-11844911
>Gm10:11845492-11845551
>Gm10:11846097-11846133
>Gm10:11846163-11846190
>Gm10:11846482-11847606
>Gm10:11847684-11847796
>Gm10:11847895-11848512
>Gm10:11848594-11848636
>Gm10:11848855-11848932
>Gm10:11849174-11849311
>Gm10:11849397-11849466
>Gm10:11849547-11849578
>Gm10:11850116-11850202
>Gm10:11850489-11850719
>Gm10:11850831-11850938
>Gm10:11851078-11851295
>Gm10:11851332-11851372
>Gm10:11852937-11853027
>Gm10:11853817-11853867
>Gm10:11854263-11855806
>Gm10:11856611-11856660
>Gm10:11856854-11856904
>Gm10:11857293-11857327
>Gm10:11857414-11857471
>Gm10:11857780-11857834
>Gm10:11858025-11858176
>Gm10:11858292-11859263
>Gm10:11859352-11860045
>Gm10:11860127-11860226
>Gm10:11860386-11860503
>Gm10:11864113-11864185
>Gm10:11864408-11864473
>Gm10:11864532-11864580
>Gm10:11864674-11866739
>Gm10:11866800-11867584
>Gm10:11867721-11867889
>Gm10:11868135-11868247
>Gm10:11869082-11869190
>Gm10:11869258-11869518
>Gm10:11870130-11870162
>Gm10:11870737-11870882
>Gm10:11871054-11871081
>Gm10:11871429-11871576
>Gm10:11871618-11871838
>Gm10:11871902-11872170
>Gm10:11872302-11872351
>Gm10:11872657-11872774
>Gm10:11872826-11872862
>Gm10:11872930-11873127
>Gm10:11873910-11875027
>Gm10:11875093-11875330
>Gm10:11875372-11875849
>Gm10:11875898-11876093
>Gm10:11876146-11877033
>Gm10:11877194-11877237
>Gm10:11877276-11877372
>Gm10:11877519-11877553
>Gm10:11879116-11879158
>Gm10:11879788-11879826
>Gm10:11881140-11881170
>Gm10:11882000-11882042
>Gm10:11882944-11883024
>Gm10:11883161-11883233
>Gm10:11884619-11884747
>Gm10:11885870-11885985
>Gm10:11886048-11886081
>Gm10:11886368-11886469
>Gm10:11886648-11886731
>Gm10:11887201-11887316
>Gm10:11887421-11887453
>Gm10:11887554-11887916
>Gm10:11888112-11888153
>Gm10:11888527-11888634
>Gm10:11902879-11903497
>Gm10:11908487-11908570
>Gm10:11908672-11908808
>Gm10:11908902-11909062
>Gm10:11909164-11909196
>Gm10:11912017-11912055
>Gm10:11915050-11915131
>Gm10:11915210-11915261
>Gm10:11915368-11915431
>Gm10:11915777-11915834
>Gm10:11916006-11916033
>Gm10:11916669-11916932
>Gm10:11917510-11917539
>Gm10:11917921-11918075
>Gm10:11918287-11918452
>Gm10:11918492-11918634
>Gm10:11918654-11918915
>Gm10:11918950-11919164
>Gm10:11919204-11919242
>Gm10:11919328-11919428
>Gm10:11919471-11919971
>Gm10:11920057-11920386
>Gm10:11920431-11921786
>Gm10:11921827-11921919
>Gm10:11921999-11922224
>Gm10:11922294-11925169
>Gm10:11925261-11928863
>Gm10:11928928-11929077
>Gm10:11929136-11929318
>Gm10:11929453-11930747
>Gm10:11930816-11931095
>Gm10:11931147-11931873
>Gm10:11931930-11931996
>Gm10:11932060-11932964
>Gm10:11933107-11933147
>Gm10:11933264-11933317
>Gm10:11933397-11933443
>Gm10:11934078-11934152
>Gm10:11934542-11934624
>Gm10:11934753-11935016
>Gm10:11935073-11935215
>Gm10:11935269-11935630
>Gm10:11935730-11935791
>Gm10:11936038-11936113
>Gm10:11936447-11936488
>Gm10:11937018-11937098
>Gm10:11937692-11937733
>Gm10:11938734-11938777
>Gm10:11938876-11940012
>Gm10:11940143-11940210
>Gm10:11940265-11940337
>Gm10:11941830-11941921
>Gm10:11943235-11946642
>Gm10:11946749-11946854
>Gm10:11946882-11949751
>Gm10:11949846-11949920
>Gm10:11950155-11950180
>Gm10:11950234-11950528
>Gm10:11950621-11950665
>Gm10:11951974-11952007
>Gm10:11952385-11952425
>Gm10:11952565-11952669
>Gm10:11952914-11953033
>Gm10:11953109-11953255
>Gm10:11953550-11955304
>Gm10:11955641-11956619
>Gm10:11956729-11956989
>Gm10:11957092-11964311
>Gm10:11964341-11965893
>Gm10:11965938-11966303
>Gm10:11966414-11966840
>Gm10:11966875-11966910
>Gm10:11966938-11967198
>Gm10:11967368-11967582
>Gm10:11967672-11979193
>Gm10:11979230-11979957
>Gm10:11979999-11988014
>Gm10:11988053-11989056
>Gm10:11991443-11991544
>Gm10:11991891-11991919
>Gm10:11992335-11992411
>Gm10:11992975-11993084
>Gm10:11994171-11994210
>Gm10:11994371-11994415
>Gm10:11996407-11996547
>Gm10:11996612-11996827
>Gm10:11996879-11996944
>Gm10:11996984-11997469
>Gm10:11999024-11999053
>Gm10:11999511-11999584
>Gm10:11999639-11999697
>Gm10:12000185-12000213
>Gm10:12000650-12001627
>Gm10:12003502-12003585
>Gm10:12003642-12003684
>Gm10:12004894-12004964
>Gm10:12006948-12007081
>Gm10:12007412-12007507
>Gm10:12007576-12015919
>Gm10:12015968-12017093
>Gm10:12017267-12018351
>Gm10:12020074-12020103
>Gm10:12020823-12020864
>Gm10:12021458-12021558
>Gm10:12021644-12021720
>Gm10:12021753-12022608
>Gm10:12024349-12025174
>Gm10:12025233-12025553
>Gm10:12030895-12031020
>Gm10:12032255-12032298
>Gm10:12032357-12032381
>Gm10:12033056-12033264
>Gm10:12040049-12040114
>Gm10:12040156-12040291
>Gm10:12040329-12040416
>Gm10:12040445-12040876
>Gm10:12041140-12041437
>Gm10:12041519-12041626
>Gm10:12041801-12041962
>Gm10:12042379-12042463
>Gm10:12042546-12042621
>Gm10:12043241-12043695
>Gm10:12043997-12044047
>Gm10:12044229-12044630
>Gm10:12044692-12047184
>Gm10:12047243-12047954
>Gm10:12047987-12049567
>Gm10:12049652-12050536
>Gm10:12050575-12050700
>Gm10:12050775-12050944
>Gm10:12050995-12051470
>Gm10:12051528-12051653
>Gm10:12051741-12052089
>Gm10:12052297-12052381
>Gm10:12052436-12052798
>Gm10:12052872-12053145
>Gm10:12053283-12053332
>Gm10:12054035-12054143
>Gm10:12055071-12055136
>Gm10:12058989-12059026
>Gm10:12059615-12059737
>Gm10:12060666-12060722
>Gm10:12061291-12061324
>Gm10:12061919-12061958
>Gm10:12062986-12063030
>Gm10:12063171-12063260
>Gm10:12063307-12063509
>Gm10:12063589-12063711
>Gm10:12063880-12064000
>Gm10:12064113-12064222
>Gm10:12064751-12064792
>Gm10:12064856-12064915
>Gm10:12064976-12065063
>Gm10:12066733-12066766
>Gm10:12067117-12067237
>Gm10:12067879-12067933
>Gm10:12068972-12069056
>Gm10:12069847-12069895
>Gm10:12070199-12070317
>Gm10:12070322-12070347
>Gm10:12071194-12071418
>Gm10:12071496-12071559
>Gm10:12071756-12071969
>Gm10:12072579-12072650
>Gm10:12073578-12073613
>Gm10:12073849-12074127
>Gm10:12074341-12074471
>Gm10:12074558-12074636
>Gm10:12074684-12074756
>Gm10:12074881-12074959
>Gm10:12075294-12075326
>Gm10:12075562-12075788
>Gm10:12076494-12076693
>Gm10:12077083-12077154
>Gm10:12078866-12078905
>Gm10:12082765-12083064
>Gm10:12087082-12087122
>Gm10:12087172-12087219
>Gm10:12087693-12087840
>Gm10:12088331-12088365
>Gm10:12088506-12088559
>Gm10:12088914-12088969
>Gm10:12089049-12089099
>Gm10:12089281-12092370
>Gm10:12092425-12092482
>Gm10:12092517-12092652
>Gm10:12092785-12092891
>Gm10:12093176-12093212
>Gm10:12098165-12126220
>Gm10:12126262-12126344
>Gm10:12126480-12126666
>Gm10:12127558-12127970
>Gm10:12128115-12128352
>Gm10:12130421-12130478
>Gm10:12130524-12130833
>Gm10:12130895-12132725
>Gm10:12132766-12133187
>Gm10:12133447-12133591
>Gm10:12133662-12133808
>Gm10:12133984-12134033
>Gm10:12134117-12134162
>Gm10:12134386-12134485
>Gm10:12134542-12134803
>Gm10:12134874-12134962
>Gm10:12135014-12135058
>Gm10:12135104-12135152
>Gm10:12135344-12135375
>Gm10:12135476-12135507
>Gm10:12136020-12139358
>Gm10:12139458-12139768
>Gm10:12139819-12150355
>Gm10:12150389-12151224
>Gm10:12151340-12156756
>Gm10:12156849-12156908
>Gm10:12156991-12157112
>Gm10:12157221-12157253
>Gm10:12157348-12157400
>Gm10:12158372-12158421
>Gm10:12158588-12159649
>Gm10:12159846-12160076
>Gm10:12160120-12160171
>Gm10:12160219-12160351
>Gm10:12160545-12160600
>Gm10:12160662-12160746
>Gm10:12160788-12160818
>Gm10:12160923-12161217
>Gm10:12161387-12161595
>Gm10:12161694-12161904
>Gm10:12161967-12162212
>Gm10:12162282-12162353
>Gm10:12162471-12162566
>Gm10:12162623-12162814
>Gm10:12162872-12162943
>Gm10:12163005-12163033
>Gm10:12163152-12163216
>Gm10:12163290-12163537
>Gm10:12163699-12163749
>Gm10:12163783-12163848
>Gm10:12164010-12164369
>Gm10:12164440-12164585
>Gm10:12164900-12164990
>Gm10:12165117-12165150
>Gm10:12165196-12165227
>Gm10:12165367-12165441
>Gm10:12165661-12165738
>Gm10:12166110-12166165
>Gm10:12166227-12166266
>Gm10:12166397-12166458
>Gm10:12166529-12166780
>Gm10:12166857-12167123
>Gm10:12167175-12167428
>Gm10:12167530-12167613
>Gm10:12167743-12167878
>Gm10:12167911-12168365
>Gm10:12168458-12168878
>Gm10:12168917-12169675
>Gm10:12169702-12170320
>Gm10:12170352-12171282
>Gm10:12173032-12173071
>Gm10:12175957-12176020
>Gm10:12176350-12176406
>Gm10:12176613-12177600
>Gm10:12177716-12177799
>Gm10:12177965-12177993
>Gm10:12178749-12178856
>Gm10:12179227-12179324
>Gm10:12179399-12179443
>Gm10:12180736-12180785
>Gm10:12180978-12181015
>Gm10:12181047-12181171
>Gm10:12181278-12181343
>Gm10:12182373-12182457
>Gm10:12182646-12182851
>Gm10:12183020-12183274
>Gm10:12183489-12183522
>Gm10:12183746-12183779
>Gm10:12185367-12185443
>Gm10:12186351-12186448
>Gm10:12186715-12186780
>Gm10:12189167-12189205
>Gm10:12189288-12189502
>Gm10:12189685-12190138
>Gm10:12190302-12190505
>Gm10:12190566-12190645
>Gm10:12190691-12190762
>Gm10:12190828-12190969
>Gm10:12191157-12191196
>Gm10:12191453-12191567
>Gm10:12191650-12191807
>Gm10:12192002-12192069
>Gm10:12193296-12193327
>Gm10:12193500-12193672
>Gm10:12193893-12193936
>Gm10:12193964-12194120
>Gm10:12194207-12194322
>Gm10:12194347-12194512
>Gm10:12194557-12194610
>Gm10:12194653-12194696
>Gm10:12194755-12195076
>Gm10:12195130-12197045
>Gm10:12197194-12197251
>Gm10:12197473-12197505
>Gm10:12197617-12197847
>Gm10:12197913-12198000
>Gm10:12198238-12198415
>Gm10:12198778-12198829
>Gm10:12198875-12198955
>Gm10:12198985-12199143
>Gm10:12199175-12199462
>Gm10:12199596-12199633
>Gm10:12199820-12200870
>Gm10:12201124-12202682
>Gm10:12202862-12203033
>Gm10:12203229-12203324
>Gm10:12203447-12203524
>Gm10:12203651-12203712
>Gm10:12203766-12203794
>Gm10:12203989-12204031
>Gm10:12204350-12204398
>Gm10:12204453-12204748
>Gm10:12204812-12205116
>Gm10:12205341-12205600
>Gm10:12206002-12206103
>Gm10:12206701-12206767
>Gm10:12206833-12207020
>Gm10:12207076-12207444
>Gm10:12210964-12212004
>Gm10:12212414-12212964
>Gm10:12215492-12217041
>Gm10:12218193-12230647
>Gm10:12230805-12230979
>Gm10:12231035-12231322
>Gm10:12232452-12232545
>Gm10:12232573-12232664
>Gm10:12234212-12234584
>Gm10:12234611-12234650
>Gm10:12234674-12235142
>Gm10:12235329-12235432
>Gm10:12235477-12235615
>Gm10:12235920-12236232
>Gm10:12236534-12236581
>Gm10:12236697-12236761
>Gm10:12236925-12237145
>Gm10:12237583-12237684
>Gm10:12238132-12238256
>Gm10:12238324-12238386
>Gm10:12238583-12238653
>Gm10:12238738-12238919
>Gm10:12238947-12239140
>Gm10:12239174-12239259
>Gm10:12242354-12242424
>Gm10:12242544-12242752
>Gm10:12242895-12250435
>Gm10:12250460-12263784
>Gm10:12263844-12264669
>Gm10:12264726-12265399
>Gm10:12265526-12265692
>Gm10:12265799-12269243
>Gm10:12269277-12298853
>Gm10:12298915-12298963
>Gm10:12299245-12299299
>Gm10:12299542-12299574
>Gm10:12299855-12299914
>Gm10:12305133-12305174
>Gm10:12305937-12306010
>Gm10:12306782-12311109
>Gm10:12312294-12312586
>Gm10:12312629-12312880
>Gm10:12312924-12312966
>Gm10:12313072-12313295
>Gm10:12313560-12313625
>Gm10:12313705-12313919
>Gm10:12314480-12314592
>Gm10:12314871-12314992
>Gm10:12315453-12315836
>Gm10:12315890-12316315
>Gm10:12316359-12316841
>Gm10:12316888-12321276
>Gm10:12321339-12323981
>Gm10:12324016-12325061
>Gm10:12325081-12325276
>Gm10:12325301-12325330
>Gm10:12325407-12336833
>Gm10:12336909-12340555
>Gm10:12341021-12344627
>Gm10:12344729-12347398
>Gm10:12347648-12349198
>Gm10:12349485-12349607
>Gm10:12350516-12350561
>Gm10:12351470-12351522
>Gm10:12351603-12351627
>Gm10:12352174-12352234
>Gm10:12352806-12352885
>Gm10:12353933-12353978
>Gm10:12354076-12354115
>Gm10:12354222-12354250
>Gm10:12354551-12354586
>Gm10:12355555-12355582
>Gm10:12356033-12356129
>Gm10:12356166-12356202
>Gm10:12356443-12356497
>Gm10:12356578-12356752
>Gm10:12356918-12357044
>Gm10:12357457-12357489
>Gm10:12357643-12357806
>Gm10:12357952-12358157
>Gm10:12358756-12358831
>Gm10:12358983-12359031
>Gm10:12359241-12359274
>Gm10:12359331-12359357
>Gm10:12359453-12359563
>Gm10:12359821-12359901
>Gm10:12360062-12360322
>Gm10:12360825-12360875
>Gm10:12360918-12360956
>Gm10:12361380-12361437
>Gm10:12361519-12361614
>Gm10:12361695-12361827
>Gm10:12361887-12362013
>Gm10:12362064-12362109
>Gm10:12362206-12366059
>Gm10:12366088-12366388
>Gm10:12366536-12366953
>Gm10:12366996-12367457
>Gm10:12367525-12367835
>Gm10:12367945-12368093
>Gm10:12368148-12368244
>Gm10:12368319-12368424
>Gm10:12368640-12368734
>Gm10:12368815-12368849
>Gm10:12368918-12368964
>Gm10:12369003-12369325
>Gm10:12369378-12369803
>Gm10:12369898-12370060
>Gm10:12370235-12370272
>Gm10:12370332-12370393
>Gm10:12370463-12370713
>Gm10:12370803-12370979
>Gm10:12371023-12371288
>Gm10:12371354-12371410
>Gm10:12371487-12371615
>Gm10:12371816-12373548
>Gm10:12373607-12373643
>Gm10:12373684-12373821
>Gm10:12373932-12374064
>Gm10:12374137-12374310
>Gm10:12374361-12374597
>Gm10:12376017-12376053
>Gm10:12376974-12377356
>Gm10:12377525-12377555
>Gm10:12381926-12382019
>Gm10:12382991-12383124
>Gm10:12384957-12385737
>Gm10:12386737-12387635
>Gm10:12387669-12391282
>Gm10:12391312-12392089
>Gm10:12392120-12392588
>Gm10:12392626-12393261
>Gm10:12393755-12393807
>Gm10:12395187-12395216
>Gm10:12397876-12406804
>Gm10:12410786-12410838
>Gm10:12410940-12411068
>Gm10:12412638-12413198
>Gm10:12413836-12414051
>Gm10:12415147-12415687
>Gm10:12415758-12415786
>Gm10:12415979-12416186
>Gm10:12416294-12416822
>Gm10:12416925-12417002
>Gm10:12417087-12418177
>Gm10:12418255-12418476
>Gm10:12418987-12419044
>Gm10:12419521-12419662
>Gm10:12419934-12419956
>Gm10:12422125-12422139
>Gm10:12422517-12422565
>Gm10:12422647-12422762
>Gm10:12424713-12424811
>Gm10:12424915-12424961
>Gm10:12425187-12425229
>Gm10:12425396-12425555
>Gm10:12425704-12425960
>Gm10:12426064-12426105
>Gm10:12426372-12426601
>Gm10:12426668-12426818
>Gm10:12426952-12426979
>Gm10:12427024-12427150
>Gm10:12427185-12427233
>Gm10:12427406-12427435
>Gm10:12427754-12427913
>Gm10:12428286-12428324
>Gm10:12428599-12428733
>Gm10:12429080-12429124
>Gm10:12430924-12430985
>Gm10:12432378-12432457
>Gm10:12434524-12434538
>Gm10:12435609-12435647
>Gm10:12435753-12435872
>Gm10:12436249-12436517
>Gm10:12436545-12436880
>Gm10:12436964-12437554
>Gm10:12437597-12441691
>Gm10:12441744-12442715
>Gm10:12442786-12442827
>Gm10:12442906-12442988
>Gm10:12443316-12443378
>Gm10:12443757-12443839
>Gm10:12443990-12444082
>Gm10:12446175-12446240
>Gm10:12446806-12447368
>Gm10:12447998-12448064
>Gm10:12451599-12451626
>Gm10:12453565-12453579
>Gm10:12453674-12453719
>Gm10:12454118-12454164
>Gm10:12454527-12454683
>Gm10:12455383-12455403
>Gm10:12455503-12455517
>Gm10:12455794-12455873
>Gm10:12456451-12456507
>Gm10:12456687-12456773
>Gm10:12456952-12457002
>Gm10:12457550-12457588
>Gm10:12459860-12459944
>Gm10:12460391-12460566
>Gm10:12460731-12460872
>Gm10:12460899-12462366
>Gm10:12464567-12464612
>Gm10:12466005-12467112
>Gm10:12467396-12468746
>Gm10:12469374-12469864
>Gm10:12470155-12470332
>Gm10:12471626-12472914
>Gm10:12473050-12473084
>Gm10:12478000-12478231
>Gm10:12479427-12479481
>Gm10:12479888-12479938
>Gm10:12480082-12480209
>Gm10:12481709-12481738
>Gm10:12481932-12482022
>Gm10:12482214-12482296
>Gm10:12482341-12482642
>Gm10:12483505-12483551
>Gm10:12483824-12485255
>Gm10:12485650-12485710
>Gm10:12485815-12485842
>Gm10:12486251-12494079
>Gm10:12494141-12494562
>Gm10:12494615-12494661
>Gm10:12494696-12495243
>Gm10:12495334-12495472
>Gm10:12495536-12495858
>Gm10:12495940-12496217
>Gm10:12498626-12498640
>Gm10:12499723-12499750
>Gm10:12499993-12500060
>Gm10:12501076-12501266
>Gm10:12501450-12503795
>Gm10:12503826-12504529
>Gm10:12504622-12504653
>Gm10:12504703-12505342
>Gm10:12506625-12506952
>Gm10:12507287-12508274
>Gm10:12509420-12509473
>Gm10:12509556-12509728
>Gm10:12509761-12510209
>Gm10:12510264-12510445
>Gm10:12510501-12512415
>Gm10:12512446-12512477
>Gm10:12514174-12534043
>Gm10:12536615-12536953
>Gm10:12537011-12537993
>Gm10:12538051-12538271
>Gm10:12538328-12538730
>Gm10:12538754-12539068
>Gm10:12539107-12539160
>Gm10:12540042-12541442
>Gm10:12545092-12545162
>Gm10:12545988-12546044
>Gm10:12546411-12546488
>Gm10:12546588-12546662
>Gm10:12547443-12547505
>Gm10:12548130-12548224
>Gm10:12548306-12548339
>Gm10:12548517-12548559
>Gm10:12548858-12549070
>Gm10:12549238-12549272
>Gm10:12549343-12549498
>Gm10:12549704-12549939
>Gm10:12550326-12550359
>Gm10:12550530-12550608
>Gm10:12552187-12552345
>Gm10:12552455-12552674
>Gm10:12556332-12556377
>Gm10:12557719-12557798
>Gm10:12557973-12557998
>Gm10:12558266-12558333
>Gm10:12558522-12558558
>Gm10:12558673-12558732
>Gm10:12559660-12559749
>Gm10:12559817-12559873
>Gm10:12566906-12566937
>Gm10:12569973-12570164
>Gm10:12570594-12571490
>Gm10:12571549-12571795
>Gm10:12571859-12572040
>Gm10:12572118-12572681
>Gm10:12572814-12572953
>Gm10:12572993-12573163
>Gm10:12573333-12573371
>Gm10:12573455-12573542
>Gm10:12573588-12573771
>Gm10:12573885-12574023
>Gm10:12574218-12574250
>Gm10:12574429-12574511
>Gm10:12574845-12574903
>Gm10:12575007-12575064
>Gm10:12575144-12575234
>Gm10:12575417-12575472
>Gm10:12575904-12575976
>Gm10:12576433-12576478
>Gm10:12576564-12576605
>Gm10:12576630-12576791
>Gm10:12576854-12576936
>Gm10:12577177-12577218
>Gm10:12577489-12577552
>Gm10:12577682-12587379
>Gm10:12587591-12587656
>Gm10:12587743-12587895
>Gm10:12588128-12588155
>Gm10:12588294-12588366
>Gm10:12588627-12588707
>Gm10:12588817-12588981
>Gm10:12589484-12589564
>Gm10:12589774-12589907
>Gm10:12590003-12590042
>Gm10:12590519-12591702
>Gm10:12591972-12592306
>Gm10:12592447-12592872
>Gm10:12593110-12593540
>Gm10:12593686-12594145
>Gm10:12594245-12594485
>Gm10:12594549-12594759
>Gm10:12594799-12596488
>Gm10:12596575-12596616
>Gm10:12596664-12596787
>Gm10:12596888-12598562
>Gm10:12598632-12598704
>Gm10:12598843-12599075
>Gm10:12599097-12599229
>Gm10:12599256-12600456
>Gm10:12600485-12600675
>Gm10:12600726-12600753
>Gm10:12600926-12601270
>Gm10:12601294-12601402
>Gm10:12601435-12601748
>Gm10:12601775-12601867
>Gm10:12601937-12602188
>Gm10:12602298-12603484
>Gm10:12603514-12603741
>Gm10:12603799-12604268
>Gm10:12604387-12604430
>Gm10:12606708-12606863
>Gm10:12607298-12607419
>Gm10:12607510-12607568
>Gm10:12607853-12607932
>Gm10:12607991-12608814
>Gm10:12608868-12608932
>Gm10:12609664-12609694
>Gm10:12609913-12610406
>Gm10:12610800-12610909
>Gm10:12612754-12612785
>Gm10:12612830-12612924
>Gm10:12613521-12613560
>Gm10:12617157-12617297
>Gm10:12618672-12619497
>Gm10:12619554-12619730
>Gm10:12619821-12619962
>Gm10:12620250-12620320
>Gm10:12620351-12620606
>Gm10:12621041-12622695
>Gm10:12622770-12624166
>Gm10:12624416-12624685
>Gm10:12624741-12626140
>Gm10:12626257-12626386
>Gm10:12626591-12626914
>Gm10:12626955-12627088
>Gm10:12627151-12627228
>Gm10:12627272-12627712
>Gm10:12627806-12627941
>Gm10:12628029-12628850
>Gm10:12628933-12629156
>Gm10:12629207-12629289
>Gm10:12629610-12629775
>Gm10:12629893-12630043
>Gm10:12630172-12630345
>Gm10:12630442-12631086
>Gm10:12631164-12631307
>Gm10:12632799-12632859
>Gm10:12632949-12633366
>Gm10:12633405-12634930
>Gm10:12634958-12635096
>Gm10:12635144-12635174
>Gm10:12635213-12635655
>Gm10:12635689-12635844
>Gm10:12635922-12635959
>Gm10:12636159-12636682
>Gm10:12637042-12637316
>Gm10:12637355-12637708
>Gm10:12637810-12638073
>Gm10:12638132-12638263
>Gm10:12638311-12638349
>Gm10:12638428-12638573
>Gm10:12638636-12639028
>Gm10:12639158-12639194
>Gm10:12639228-12639306
>Gm10:12639406-12639519
>Gm10:12639584-12639617
>Gm10:12639664-12639695
>Gm10:12639781-12639812
>Gm10:12639866-12639935
>Gm10:12640035-12640182
>Gm10:12640388-12640566
>Gm10:12640608-12641038
>Gm10:12641379-12641526
>Gm10:12641577-12641653
>Gm10:12641772-12641851
>Gm10:12642362-12642412
>Gm10:12642672-12642746
>Gm10:12642779-12651995
>Gm10:12652039-12652360
>Gm10:12652392-12652659
>Gm10:12652745-12652773
>Gm10:12655040-12655131
>Gm10:12662714-12662800
>Gm10:12662833-12662910
>Gm10:12664903-12664990
>Gm10:12665947-12666135
>Gm10:12666714-12666779
>Gm10:12667864-12669151
>Gm10:12669188-12670455
>Gm10:12674182-12674213
>Gm10:12675044-12675077
>Gm10:12675546-12675697
>Gm10:12677759-12677793
>Gm10:12677857-12677964
>Gm10:12678732-12678764
>Gm10:12680811-12681038
>Gm10:12681336-12681535
>Gm10:12682043-12682077
>Gm10:12683631-12683720
>Gm10:12684100-12684169
>Gm10:12684395-12684477
>Gm10:12684802-12685224
>Gm10:12685800-12685864
>Gm10:12686311-12686419
>Gm10:12686866-12686911
>Gm10:12690082-12690160
>Gm10:12690375-12690408
>Gm10:12691483-12691533
>Gm10:12691643-12691758
>Gm10:12692067-12692295
>Gm10:12694761-12694835
>Gm10:12697039-12697095
>Gm10:12697257-12697301
>Gm10:12697356-12697454
>Gm10:12698972-12699012
>Gm10:12699875-12700052
>Gm10:12700113-12700138
>Gm10:12700434-12700489
>Gm10:12703557-12703689
>Gm10:12710336-12710379
>Gm10:12712072-12712389
>Gm10:12712438-12712942
>Gm10:12712974-12714275
>Gm10:12714827-12715526
>Gm10:12716933-12719849
>Gm10:12720640-12721166
>Gm10:12721260-12721311
>Gm10:12721388-12725309
>Gm10:12725662-12725818
>Gm10:12726093-12726231
>Gm10:12727535-12727571
>Gm10:12727993-12728027
>Gm10:12728480-12728575
>Gm10:12728885-12728952
>Gm10:12729556-12730007
>Gm10:12730064-12730218
>Gm10:12730246-12730696
>Gm10:12731016-12731043
>Gm10:12731111-12731196
>Gm10:12731307-12731596
>Gm10:12731639-12731789
>Gm10:12731822-12731975
>Gm10:12732152-12732250
>Gm10:12732430-12732466
>Gm10:12732630-12735567
>Gm10:12735774-12735845
>Gm10:12736220-12736261
>Gm10:12736639-12736676
>Gm10:12737065-12737187
>Gm10:12737770-12737817
>Gm10:12739050-12739592
>Gm10:12740778-12740822
>Gm10:12742445-12742762
>Gm10:12742847-12744135
>Gm10:12744191-12745174
>Gm10:12745270-12746675
>Gm10:12746724-12746878
>Gm10:12747966-12748043
>Gm10:12752763-12752961
>Gm10:12757704-12757767
>Gm10:12757990-12758066
>Gm10:12758279-12758611
>Gm10:12758652-12759473
>Gm10:12759513-12759599
>Gm10:12760605-12760702
>Gm10:12761499-12761544
>Gm10:12761593-12761639
>Gm10:12761792-12767522
>Gm10:12767778-12767886
>Gm10:12767912-12768122
>Gm10:12768151-12768351
>Gm10:12768479-12768504
>Gm10:12768556-12769150
>Gm10:12769274-12770314
>Gm10:12773255-12773337
>Gm10:12775768-12775840
>Gm10:12776561-12776645
>Gm10:12778541-12778574
>Gm10:12781365-12781429
>Gm10:12784492-12784582
>Gm10:12785585-12785647
>Gm10:12789354-12790992
>Gm10:12791029-12803031
>Gm10:12803079-12803977
>Gm10:12804538-12804569
>Gm10:12804642-12804710
>Gm10:12807171-12807333
>Gm10:12809564-12815186
>Gm10:12815381-12815411
>Gm10:12815485-12815955
>Gm10:12816916-12817126
>Gm10:12819474-12819547
>Gm10:12822284-12822352
>Gm10:12823130-12823174
>Gm10:12823530-12833036
>Gm10:12833430-12833602
>Gm10:12833684-12833730
>Gm10:12834242-12834322
>Gm10:12834363-12834405
>Gm10:12834450-12834652
>Gm10:12834707-12834794
>Gm10:12834841-12834914
>Gm10:12834961-12834993
>Gm10:12835067-12835134
>Gm10:12835207-12835265
>Gm10:12835321-12835369
>Gm10:12835693-12835726
>Gm10:12835802-12835833
>Gm10:12835864-12837360
>Gm10:12837414-12837559
>Gm10:12837726-12838150
>Gm10:12838320-12838439
>Gm10:12838580-12838614
>Gm10:12838671-12838720
>Gm10:12838796-12838846
>Gm10:12838930-12838992
>Gm10:12839052-12839125
>Gm10:12839148-12840145
>Gm10:12840207-12840320
>Gm10:12840354-12840977
>Gm10:12841058-12841144
>Gm10:12841222-12841255
>Gm10:12841327-12841368
>Gm10:12841420-12841545
>Gm10:12841577-12841651
>Gm10:12841717-12841745
>Gm10:12841832-12842788
>Gm10:12842874-12843561
>Gm10:12843625-12843659
>Gm10:12843691-12843736
>Gm10:12843809-12846325
>Gm10:12846383-12847692
>Gm10:12847748-12848937
>Gm10:12849071-12869515
>Gm10:12869581-12869613
>Gm10:12869657-12876419
>Gm10:12876490-12877843
>Gm10:12877950-12879507
>Gm10:12879574-12879697
>Gm10:12879748-12880100
>Gm10:12880176-12880207
>Gm10:12880348-12880454
>Gm10:12881402-12881465
>Gm10:12881636-12881700
>Gm10:12881746-12881778
>Gm10:12881845-12881983
>Gm10:12882313-12882336
>Gm10:12882583-12882638
>Gm10:12883050-12883100
>Gm10:12883270-12883723
>Gm10:12884290-12884357
>Gm10:12885511-12885567
>Gm10:12886529-12886720
>Gm10:12887035-12887174
>Gm10:12887437-12887595
>Gm10:12887961-12888079
>Gm10:12888345-12888454
>Gm10:12888511-12888657
>Gm10:12888751-12888779
>Gm10:12888935-12888985
>Gm10:12889180-12889236
>Gm10:12889276-12889395
>Gm10:12889425-12889487
>Gm10:12889582-12889732
>Gm10:12889776-12889878
>Gm10:12890042-12890114
>Gm10:12890614-12890651
>Gm10:12890678-12890710
>Gm10:12890812-12890973
>Gm10:12891109-12891312
>Gm10:12891366-12891424
>Gm10:12891614-12899408
>Gm10:12899438-12906040
>Gm10:12906126-12906233
>Gm10:12906329-12906426
>Gm10:12906478-12906556
>Gm10:12906864-12907012
>Gm10:12907104-12907186
>Gm10:12907340-12907426
>Gm10:12907474-12907591
>Gm10:12907627-12907818
>Gm10:12908010-12908156
>Gm10:12908604-12908901
>Gm10:12908973-12909253
>Gm10:12909447-12909674
>Gm10:12909729-12909917
>Gm10:12910049-12910183
>Gm10:12910516-12910618
>Gm10:12910964-12911178
>Gm10:12912800-12912848
>Gm10:12913293-12913399
>Gm10:12915008-12915105
>Gm10:12918142-12918203
>Gm10:12918913-12919042
>Gm10:12919719-12919803
>Gm10:12919975-12920076
>Gm10:12920799-12920859
>Gm10:12920888-12921026
>Gm10:12921265-12921549
>Gm10:12921635-12921770
>Gm10:12921935-12921991
>Gm10:12922175-12922220
>Gm10:12922438-12922617
>Gm10:12922673-12922797
>Gm10:12923236-12923292
>Gm10:12923350-12923395
>Gm10:12923437-12923534
>Gm10:12923796-12923847
>Gm10:12924162-12924190
>Gm10:12924533-12924615
>Gm10:12924741-12924836
>Gm10:12925177-12925245
>Gm10:12928738-12928785
>Gm10:12929028-12929085
>Gm10:12929141-12929222
>Gm10:12929394-12929906
>Gm10:12929942-12942916
>Gm10:12944874-12949673
>Gm10:12949801-12951288
>Gm10:12952053-12952092
>Gm10:12952188-12952236
>Gm10:12952391-12952420
>Gm10:12952452-12952551
>Gm10:12952630-12952663
>Gm10:12952786-12952852
>Gm10:12952903-12952928
>Gm10:12953578-12953608
>Gm10:12953692-12955381
>Gm10:12955462-12958933
>Gm10:12959285-12959389
>Gm10:12960611-12960762
>Gm10:12960863-12960908
>Gm10:12960983-12961165
>Gm10:12961230-12961294
>Gm10:12961341-12961458
>Gm10:12961579-12961805
>Gm10:12961836-12962426
>Gm10:12962450-12962505
>Gm10:12962615-12962686
>Gm10:12962740-12963015
>Gm10:12963050-12963550
>Gm10:12963710-12964322
>Gm10:12964523-12965677
>Gm10:12965753-12966013
>Gm10:12966052-12966156
>Gm10:12966323-12967805
>Gm10:12968664-12968814
>Gm10:12968856-12969255
>Gm10:12969380-12969428
>Gm10:12969468-12969634
>Gm10:12969741-12969788
>Gm10:12969926-12969963
>Gm10:12969992-12970093
>Gm10:12970125-12970230
>Gm10:12970258-12970292
>Gm10:12970426-12970546
>Gm10:12970581-12970998
>Gm10:12971208-12971619
>Gm10:12971755-12973452
>Gm10:12973672-12973697
>Gm10:12973791-12973823
>Gm10:12974087-12974324
>Gm10:12974372-12974405
>Gm10:12974629-12974730
>Gm10:12974799-12974856
>Gm10:12976490-12976563
>Gm10:12980431-12980508
>Gm10:12981044-12981097
>Gm10:12981313-12981362
>Gm10:12981414-12981474
>Gm10:12982258-12982299
>Gm10:12983534-12983586
>Gm10:12988778-12988835
>Gm10:12989153-12989221
>Gm10:12990212-12990240
>Gm10:12990772-12990903
>Gm10:12991841-12991898
>Gm10:12992216-12992284
>Gm10:12994563-12994613
>Gm10:12996625-12996658
>Gm10:12996945-12997003
>Gm10:12997084-12997148
>Gm10:12997288-12997317
>Gm10:12997597-12997685
>Gm10:12998733-12998779
>Gm10:12998846-12998935
>Gm10:13002548-13005439
>Gm10:13010553-13010620
>Gm10:13013104-13013144
>Gm10:13013511-13013568
>Gm10:13014515-13014547
>Gm10:13016320-13016352
>Gm10:13017904-13017944
>Gm10:13018290-13018360
>Gm10:13019973-13020030
>Gm10:13020247-13020261
>Gm10:13020430-13020487
>Gm10:13023384-13023474
>Gm10:13023534-13023657
>Gm10:13024100-13024170
>Gm10:13024748-13024871
>Gm10:13024959-13025005
>Gm10:13025135-13025172
>Gm10:13026163-13026286
>Gm10:13026364-13026432
>Gm10:13026614-13026631
>Gm10:13027491-13027960
>Gm10:13030148-13030339
>Gm10:13030709-13030753
>Gm10:13038924-13038964
>Gm10:13039310-13039350
>Gm10:13039395-13039475
>Gm10:13039632-13039707
>Gm10:13040422-13040505
>Gm10:13040551-13040655
>Gm10:13042556-13042715
>Gm10:13043060-13043167
>Gm10:13043538-13043617
>Gm10:13047592-13047662
>Gm10:13049092-13049170
>Gm10:13056453-13056536
>Gm10:13056886-13056928
>Gm10:13057035-13057182
>Gm10:13059368-13059455
>Gm10:13059834-13059914
>Gm10:13061998-13064637
>Gm10:13066126-13066243
>Gm10:13066301-13066551
>Gm10:13066755-13066979
>Gm10:13067248-13067275
>Gm10:13068542-13068653
>Gm10:13072553-13072648
>Gm10:13073416-13073492
>Gm10:13073581-13073654
>Gm10:13076140-13076262
>Gm10:13076774-13076957
>Gm10:13077007-13077062
>Gm10:13078494-13079411
>Gm10:13080170-13080199
>Gm10:13080790-13080908
>Gm10:13081365-13082828
>Gm10:13082909-13083013
>Gm10:13083178-13083514
>Gm10:13083797-13084004
>Gm10:13084060-13084140
>Gm10:13084333-13084479
>Gm10:13085013-13085140
>Gm10:13085218-13086457
>Gm10:13086513-13086634
>Gm10:13086844-13087455
>Gm10:13087481-13088396
>Gm10:13091177-13091219
>Gm10:13096750-13096834
>Gm10:13096882-13096985
>Gm10:13097072-13097266
>Gm10:13097451-13097549
>Gm10:13097573-13097616
>Gm10:13098239-13098334
>Gm10:13098613-13100332
>Gm10:13100368-13103311
>Gm10:13103359-13103396
>Gm10:13103806-13103908
>Gm10:13103957-13104899
>Gm10:13104980-13105084
>Gm10:13105389-13105658
>Gm10:13105738-13105989
>Gm10:13106119-13106237
>Gm10:13106435-13106580
>Gm10:13107175-13107658
>Gm10:13107696-13107776
>Gm10:13107832-13107895
>Gm10:13108026-13108143
>Gm10:13108276-13108468
>Gm10:13108523-13109572
>Gm10:13109664-13110138
>Gm10:13110190-13110570
>Gm10:13110693-13110783
>Gm10:13110871-13110978
>Gm10:13111133-13111166
>Gm10:13111349-13111437
>Gm10:13111477-13111683
>Gm10:13112210-13112311
>Gm10:13113693-13113790
>Gm10:13114107-13114140
>Gm10:13118497-13118574
>Gm10:13118957-13119003
>Gm10:13119175-13119288
>Gm10:13119410-13120543
>Gm10:13120861-13120910
>Gm10:13120968-13121539
>Gm10:13125204-13125296
>Gm10:13125506-13125628
>Gm10:13125779-13125857
>Gm10:13127464-13127613
>Gm10:13128115-13128252
>Gm10:13128917-13128957
>Gm10:13129214-13129359
>Gm10:13129501-13129577
>Gm10:13132632-13132647
>Gm10:13140272-13140310
>Gm10:13140816-13140910
>Gm10:13141114-13141180
>Gm10:13141266-13141319
>Gm10:13141399-13141495
>Gm10:13141866-13141930
>Gm10:13142489-13142576
>Gm10:13143440-13143499
>Gm10:13143542-13143632
>Gm10:13143735-13143882
>Gm10:13144521-13144562
>Gm10:13144724-13144774
>Gm10:13147022-13150464
>Gm10:13150490-13152231
>Gm10:13152291-13152520
>Gm10:13152617-13152841
>Gm10:13152916-13153767
>Gm10:13153873-13153908
>Gm10:13156372-13158641
>Gm10:13158703-13160322
>Gm10:13161686-13161719
>Gm10:13162378-13162455
>Gm10:13163811-13163874
>Gm10:13164036-13164123
>Gm10:13167839-13167876
>Gm10:13167976-13168008
>Gm10:13168209-13168275
>Gm10:13169373-13169458
>Gm10:13173780-13173821
>Gm10:13173934-13174304
>Gm10:13174497-13174580
>Gm10:13174883-13182212
>Gm10:13182287-13183227
>Gm10:13184764-13184791
>Gm10:13187185-13194112
>Gm10:13194223-13194685
>Gm10:13194714-13195557
>Gm10:13198244-13201825
>Gm10:13202702-13202850
>Gm10:13209750-13209888
>Gm10:13210398-13210472
>Gm10:13210490-13211163
>Gm10:13211305-13211761
>Gm10:13211922-13211957
>Gm10:13212017-13212556
>Gm10:13212608-13212850
>Gm10:13212912-13213179
>Gm10:13213246-13213402
>Gm10:13213511-13213640
>Gm10:13213722-13214191
>Gm10:13214291-13214375
>Gm10:13214388-13214511
>Gm10:13214658-13215220
>Gm10:13215802-13215879
>Gm10:13215987-13216123
>Gm10:13220452-13220483
>Gm10:13222229-13222290
>Gm10:13222363-13222395
>Gm10:13222475-13222887
>Gm10:13224301-13224355
>Gm10:13224615-13224961
>Gm10:13225005-13225061
>Gm10:13225341-13225758
>Gm10:13225802-13226316
>Gm10:13227117-13227296
>Gm10:13229018-13229090
>Gm10:13229144-13229175
>Gm10:13229248-13229310
>Gm10:13229500-13229735
>Gm10:13229822-13234164
>Gm10:13235164-13235763
>Gm10:13235840-13239437
>Gm10:13239851-13239895
>Gm10:13240043-13240090
>Gm10:13240245-13240355
>Gm10:13240878-13240915
>Gm10:13242546-13242570
>Gm10:13246047-13246504
>Gm10:13248633-13248722
>Gm10:13250102-13252624
>Gm10:13253790-13253862
>Gm10:13253900-13254042
>Gm10:13254836-13254891
>Gm10:13255047-13255149
>Gm10:13255354-13255410
>Gm10:13258324-13258388
>Gm10:13259021-13259047
>Gm10:13259191-13259672
>Gm10:13259724-13259764
>Gm10:13259847-13259913
>Gm10:13260257-13260707
>Gm10:13260772-13260815
>Gm10:13261092-13261125
>Gm10:13261183-13261289
>Gm10:13261320-13261517
>Gm10:13261614-13261664
>Gm10:13261841-13261964
>Gm10:13262009-13262063
>Gm10:13262236-13262267
>Gm10:13262363-13262403
>Gm10:13262846-13262877
>Gm10:13263537-13263722
>Gm10:13263776-13263994
>Gm10:13264092-13264187
>Gm10:13265476-13265563
>Gm10:13268446-13268540
>Gm10:13269143-13269177
>Gm10:13271614-13271677
>Gm10:13277676-13277750
>Gm10:13279413-13279480
>Gm10:13280169-13280207
>Gm10:13282528-13282556
>Gm10:13283452-13283503
>Gm10:13284791-13284887
>Gm10:13285057-13285112
>Gm10:13286635-13286713
>Gm10:13287389-13287487
>Gm10:13288393-13288490
>Gm10:13288607-13289271
>Gm10:13289613-13290049
>Gm10:13290235-13290476
>Gm10:13290539-13291094
>Gm10:13291145-13291505
>Gm10:13291551-13292691
>Gm10:13292772-13292815
>Gm10:13292841-13293176
>Gm10:13293349-13293457
>Gm10:13293766-13293808
>Gm10:13294013-13294049
>Gm10:13294401-13294431
>Gm10:13294489-13294610
>Gm10:13294699-13295130
>Gm10:13295268-13295315
>Gm10:13295359-13295704
>Gm10:13295973-13296002
>Gm10:13296124-13296204
>Gm10:13296306-13296750
>Gm10:13296822-13297233
>Gm10:13297555-13298563
>Gm10:13298646-13298682
>Gm10:13298759-13299071
>Gm10:13299109-13299220
>Gm10:13299512-13299654
>Gm10:13299682-13299758
>Gm10:13299878-13300347
>Gm10:13300458-13300608
>Gm10:13300659-13300767
>Gm10:13300926-13301089
>Gm10:13301175-13301423
>Gm10:13301486-13301550
>Gm10:13301581-13301870
>Gm10:13302056-13302107
>Gm10:13302171-13302203
>Gm10:13302258-13302413
>Gm10:13302457-13302751
>Gm10:13302897-13302958
>Gm10:13303120-13303200
>Gm10:13303262-13303341
>Gm10:13303449-13303532
>Gm10:13303556-13303701
>Gm10:13303808-13304707
>Gm10:13304755-13305576
>Gm10:13305642-13305769
>Gm10:13305895-13306020
>Gm10:13306048-13306083
>Gm10:13306215-13306247
>Gm10:13306346-13306541
>Gm10:13306720-13306764
>Gm10:13306901-13307103
>Gm10:13307169-13307248
>Gm10:13307311-13307372
>Gm10:13307401-13307794
>Gm10:13307849-13307900
>Gm10:13309245-13309419
>Gm10:13309494-13309537
>Gm10:13309714-13310139
>Gm10:13310287-13310327
>Gm10:13310557-13310614
>Gm10:13311074-13311163
>Gm10:13312422-13312483
>Gm10:13312727-13317267
>Gm10:13317471-13317526
>Gm10:13318514-13318571
>Gm10:13319938-13320377
>Gm10:13320635-13320663
>Gm10:13325834-13325914
>Gm10:13325985-13326025
>Gm10:13327451-13327520
>Gm10:13327942-13328220
>Gm10:13328261-13330001
>Gm10:13330092-13331290
>Gm10:13331402-13331586
>Gm10:13332001-13332127
>Gm10:13332266-13332301
>Gm10:13332461-13332553
>Gm10:13332638-13332732
>Gm10:13332793-13332866
>Gm10:13332928-13333141
>Gm10:13333189-13333280
>Gm10:13333311-13333425
>Gm10:13333463-13333529
>Gm10:13333564-13333838
>Gm10:13333933-13334058
>Gm10:13334127-13334152
>Gm10:13334262-13334593
>Gm10:13334630-13334727
>Gm10:13334790-13335250
>Gm10:13335322-13335699
>Gm10:13335846-13335921
>Gm10:13335941-13336210
>Gm10:13336277-13336727
>Gm10:13336982-13337034
>Gm10:13338350-13338407
>Gm10:13338913-13339004
>Gm10:13340148-13340218
>Gm10:13340829-13340883
>Gm10:13341811-13341853
>Gm10:13345514-13345557
>Gm10:13346410-13346524
>Gm10:13347436-13347764
>Gm10:13348171-13348563
>Gm10:13348627-13348826
>Gm10:13350174-13350225
>Gm10:13350345-13350418
>Gm10:13353527-13353700
>Gm10:13354305-13354504
>Gm10:13354769-13354838
>Gm10:13354883-13354927
>Gm10:13356752-13356795
>Gm10:13357343-13357613
>Gm10:13358447-13358557
>Gm10:13358836-13358899
>Gm10:13361971-13362072
>Gm10:13362283-13364236
>Gm10:13364267-13366676
>Gm10:13368002-13368074
>Gm10:13372140-13372203
>Gm10:13374595-13374931
>Gm10:13375164-13378686
>Gm10:13378735-13379205
>Gm10:13379338-13379421
>Gm10:13380101-13380324
>Gm10:13380403-13380532
>Gm10:13380851-13380895
>Gm10:13381026-13382322
>Gm10:13384559-13384625
>Gm10:13386529-13386583
>Gm10:13386871-13387048
>Gm10:13387085-13387130
>Gm10:13389985-13390067
>Gm10:13396945-13397057
>Gm10:13397917-13397961
>Gm10:13403738-13405573
>Gm10:13405665-13405888
>Gm10:13406091-13406130
>Gm10:13406224-13406413
>Gm10:13406447-13406951
>Gm10:13406991-13407049
>Gm10:13407570-13407651
>Gm10:13407967-13408132
>Gm10:13408171-13408402
>Gm10:13408438-13408482
>Gm10:13408598-13408795
>Gm10:13408978-13409240
>Gm10:13409301-13409365
>Gm10:13409538-13409578
>Gm10:13409712-13409837
>Gm10:13410186-13410325
>Gm10:13412063-13412269
>Gm10:13412481-13412559
>Gm10:13413924-13413950
>Gm10:13415812-13415861
>Gm10:13416285-13416341
>Gm10:13417294-13417340
>Gm10:13419271-13420681
>Gm10:13421980-13422021
>Gm10:13425390-13425434
>Gm10:13430719-13431866
>Gm10:13431925-13432165
>Gm10:13432247-13432524
>Gm10:13432563-13432620
>Gm10:13432822-13433651
>Gm10:13433731-13433766
>Gm10:13433796-13434065
>Gm10:13434216-13434247
>Gm10:13434386-13434427
>Gm10:13434599-13435254
>Gm10:13435285-13435469
>Gm10:13435849-13435969
>Gm10:13436035-13436074
>Gm10:13436191-13436267
>Gm10:13436413-13436524
>Gm10:13436832-13436889
>Gm10:13437298-13437332
>Gm10:13437399-13437458
>Gm10:13437576-13437710
>Gm10:13437799-13437852
>Gm10:13437954-13438191
>Gm10:13438290-13438604
>Gm10:13438647-13438760
>Gm10:13440851-13441771
>Gm10:13445373-13445435
>Gm10:13445461-13445643
>Gm10:13445683-13445920
>Gm10:13446017-13446273
>Gm10:13446394-13446845
>Gm10:13446910-13447026
>Gm10:13447078-13447661
>Gm10:13448114-13448752
>Gm10:13448881-13448905
>Gm10:13449249-13449288
>Gm10:13449706-13449756
>Gm10:13450085-13450115
>Gm10:13450261-13450352
>Gm10:13450708-13450772
>Gm10:13450972-13451114
>Gm10:13451216-13451447
>Gm10:13451520-13451603
>Gm10:13451691-13451812
>Gm10:13451891-13451947
>Gm10:13451998-13452026
>Gm10:13452071-13452923
>Gm10:13453233-13453445
>Gm10:13453506-13453713
>Gm10:13453756-13453872
>Gm10:13453972-13453992
>Gm10:13454059-13454098
>Gm10:13454516-13454558
>Gm10:13454680-13454921
>Gm10:13455049-13455198
>Gm10:13455311-13455380
>Gm10:13455486-13455519
>Gm10:13456268-13456664
>Gm10:13456721-13456769
>Gm10:13456817-13456853
>Gm10:13456903-13468359
>Gm10:13468396-13468573
>Gm10:13468649-13469055
>Gm10:13469109-13470513
>Gm10:13470541-13470587
>Gm10:13470650-13470813
>Gm10:13470861-13471043
>Gm10:13471125-13471150
>Gm10:13472121-13472182
>Gm10:13473157-13473199
>Gm10:13473271-13473912
>Gm10:13473974-13474350
>Gm10:13474385-13474491
>Gm10:13474538-13474738
>Gm10:13474835-13475526
>Gm10:13475567-13475623
>Gm10:13475755-13475815
>Gm10:13475925-13476093
>Gm10:13476155-13476223
>Gm10:13476252-13476439
>Gm10:13476469-13478324
>Gm10:13478364-13481277
>Gm10:13481313-13485291
>Gm10:13485355-13485800
>Gm10:13485834-13486687
>Gm10:13486721-13486795
>Gm10:13486830-13487656
>Gm10:13487756-13488443
>Gm10:13488672-13488707
>Gm10:13488745-13488779
>Gm10:13488934-13489099
>Gm10:13489133-13489365
>Gm10:13489400-13489724
>Gm10:13489759-13489804
>Gm10:13489891-13490093
>Gm10:13490237-13490556
>Gm10:13490616-13490710
>Gm10:13490748-13490964
>Gm10:13491203-13491492
>Gm10:13491710-13491752
>Gm10:13491800-13492567
>Gm10:13492591-13492774
>Gm10:13493979-13494028
>Gm10:13494069-13494150
>Gm10:13494240-13494378
>Gm10:13495114-13495161
>Gm10:13495456-13495524
>Gm10:13496355-13496396
>Gm10:13496576-13496644
>Gm10:13497107-13497150
>Gm10:13497175-13497273
>Gm10:13497318-13497383
>Gm10:13497744-13498144
>Gm10:13498560-13498805
>Gm10:13498959-13499233
>Gm10:13499324-13499759
>Gm10:13500137-13500187
>Gm10:13500634-13500741
>Gm10:13502361-13502463
>Gm10:13503308-13504650
>Gm10:13504680-13504920
>Gm10:13505067-13505374
>Gm10:13505430-13505468
>Gm10:13505507-13505574
>Gm10:13505703-13505799
>Gm10:13505840-13505977
>Gm10:13506780-13507028
>Gm10:13507061-13507140
>Gm10:13507203-13508522
>Gm10:13508653-13509778
>Gm10:13509888-13510815
>Gm10:13510883-13512610
>Gm10:13512661-13512935
>Gm10:13513050-13513164
>Gm10:13513243-13513699
>Gm10:13513908-13514350
>Gm10:13514385-13514724
>Gm10:13514805-13516473
>Gm10:13516603-13516722
>Gm10:13516763-13516879
>Gm10:13516947-13517157
>Gm10:13517253-13517924
>Gm10:13519648-13519919
>Gm10:13523904-13524010
>Gm10:13524059-13524686
>Gm10:13526063-13527071
>Gm10:13527315-13527376
>Gm10:13528358-13528471
>Gm10:13530439-13530483
>Gm10:13534297-13534384
>Gm10:13534677-13534720
>Gm10:13537624-13537799
>Gm10:13537903-13537951
>Gm10:13540682-13549713
>Gm10:13549760-13564486
>Gm10:13564513-13565857
>Gm10:13568310-13568875
>Gm10:13568915-13568977
>Gm10:13569017-13569841
>Gm10:13571348-13571488
>Gm10:13573390-13573434
>Gm10:13578450-13578483
>Gm10:13582330-13582369
>Gm10:13582664-13582792
>Gm10:13583046-13584395
>Gm10:13584627-13586363
>Gm10:13586460-13588295
>Gm10:13588567-13595952
>Gm10:13596752-13596785
>Gm10:13603145-13603237
>Gm10:13608330-13608506
>Gm10:13608775-13608955
>Gm10:13610636-13611739
>Gm10:13612041-13612109
>Gm10:13613203-13613303
>Gm10:13613735-13613771
>Gm10:13613931-13614050
>Gm10:13615106-13615149
>Gm10:13615556-13615644
>Gm10:13615711-13615745
>Gm10:13616732-13616898
>Gm10:13618597-13618651
>Gm10:13619641-13619683
>Gm10:13620177-13620296
>Gm10:13621727-13622306
>Gm10:13622363-13622404
>Gm10:13622482-13622791
>Gm10:13622863-13622896
>Gm10:13626930-13626944
>Gm10:13628478-13629067
>Gm10:13630350-13630505
>Gm10:13630563-13631978
>Gm10:13632004-13632549
>Gm10:13632648-13633061
>Gm10:13636164-13636389
>Gm10:13636446-13637155
>Gm10:13637213-13637452
>Gm10:13637505-13637785
>Gm10:13639039-13639113
>Gm10:13639623-13639681
>Gm10:13639839-13640165
>Gm10:13640642-13640797
>Gm10:13644105-13644379
>Gm10:13645234-13645303
>Gm10:13646023-13646060
>Gm10:13646256-13646577
>Gm10:13646624-13646757
>Gm10:13646821-13647093
>Gm10:13647156-13647242
>Gm10:13647417-13648025
>Gm10:13648068-13648210
>Gm10:13648301-13648756
>Gm10:13648801-13649032
>Gm10:13649072-13649234
>Gm10:13649312-13649683
>Gm10:13650173-13650369
>Gm10:13651321-13651388
>Gm10:13651434-13651993
>Gm10:13652010-13652385
>Gm10:13653644-13654571
>Gm10:13658958-13659257
>Gm10:13659548-13659935
>Gm10:13660173-13660301
>Gm10:13660395-13660809
>Gm10:13660900-13661048
>Gm10:13661080-13661409
>Gm10:13662014-13662114
>Gm10:13662386-13663633
>Gm10:13663707-13663918
>Gm10:13663972-13665485
>Gm10:13665812-13665902
>Gm10:13668436-13668460
>Gm10:13668513-13668544
>Gm10:13668619-13668839
>Gm10:13668997-13669101
>Gm10:13669129-13669156
>Gm10:13673962-13674040
>Gm10:13678636-13678690
>Gm10:13678928-13682010
>Gm10:13682047-13683169
>Gm10:13683243-13683284
>Gm10:13685365-13686164
>Gm10:13686226-13686422
>Gm10:13686498-13686577
>Gm10:13686600-13686706
>Gm10:13686782-13687008
>Gm10:13687815-13687853
>Gm10:13689153-13689227
>Gm10:13689593-13689636
>Gm10:13689956-13690456
>Gm10:13690540-13690673
>Gm10:13690775-13690853
>Gm10:13691001-13691527
>Gm10:13691602-13691702
>Gm10:13691757-13691806
>Gm10:13691832-13692106
>Gm10:13692142-13692884
>Gm10:13692953-13693051
>Gm10:13693138-13693936
>Gm10:13694027-13694331
>Gm10:13694375-13700101
>Gm10:13700149-13700202
>Gm10:13700230-13700272
>Gm10:13700399-13700652
>Gm10:13700714-13700874
>Gm10:13700988-13701022
>Gm10:13701291-13701510
>Gm10:13701578-13701669
>Gm10:13701900-13702007
>Gm10:13702230-13702276
>Gm10:13702380-13702569
>Gm10:13702622-13702752
>Gm10:13702873-13702925
>Gm10:13702963-13703152
>Gm10:13703224-13703317
>Gm10:13703349-13703412
>Gm10:13703470-13703505
>Gm10:13703558-13703989
>Gm10:13704032-13704533
>Gm10:13704685-13704735
>Gm10:13704769-13704826
>Gm10:13704962-13705065
>Gm10:13705119-13705191
>Gm10:13705514-13705628
>Gm10:13706556-13706581
>Gm10:13707307-13707362
>Gm10:13707515-13707622
>Gm10:13708132-13708177
>Gm10:13708351-13708439
>Gm10:13708798-13708868
>Gm10:13709032-13709081
>Gm10:13709175-13709227
>Gm10:13710423-13710497
>Gm10:13710541-13710590
>Gm10:13710791-13711001
>Gm10:13711101-13711136
>Gm10:13712627-13712654
>Gm10:13714810-13714866
>Gm10:13715157-13715392
>Gm10:13715464-13715542
>Gm10:13715983-13716081
>Gm10:13716620-13716709
>Gm10:13716906-13716954
>Gm10:13717385-13717448
>Gm10:13717682-13717811
>Gm10:13720042-13720534
>Gm10:13722147-13722229
>Gm10:13722766-13722831
>Gm10:13723931-13723970
>Gm10:13725572-13725694
>Gm10:13726092-13726352
>Gm10:13730038-13731854
>Gm10:13731891-13734161
>Gm10:13734198-13734238
>Gm10:13734459-13734486
>Gm10:13734580-13734640
>Gm10:13736559-13736620
>Gm10:13740907-13740967
>Gm10:13741096-13741206
>Gm10:13741254-13741296
>Gm10:13741392-13741454
>Gm10:13741512-13741586
>Gm10:13741618-13741674
>Gm10:13741714-13741882
>Gm10:13742143-13742186
>Gm10:13742337-13742371
>Gm10:13742614-13742647
>Gm10:13742768-13742877
>Gm10:13745838-13746039
>Gm10:13746095-13746206
>Gm10:13746327-13746448
>Gm10:13746484-13746625
>Gm10:13746680-13746832
>Gm10:13746860-13747347
>Gm10:13747376-13747530
>Gm10:13747561-13747987
>Gm10:13748211-13748275
>Gm10:13748393-13748423
>Gm10:13748602-13748833
>Gm10:13748950-13749121
>Gm10:13749166-13749356
>Gm10:13749409-13749502
>Gm10:13749586-13749699
>Gm10:13750059-13750104
>Gm10:13750114-13750185
>Gm10:13750314-13751449
>Gm10:13751495-13751570
>Gm10:13751684-13751777
>Gm10:13751869-13752420
>Gm10:13752507-13752627
>Gm10:13752723-13752780
>Gm10:13753181-13753568
>Gm10:13753951-13753965
>Gm10:13755335-13756236
>Gm10:13756379-13756622
>Gm10:13756639-13756723
>Gm10:13756767-13757099
>Gm10:13757177-13757370
>Gm10:13757396-13757453
>Gm10:13757621-13757648
>Gm10:13757690-13757860
>Gm10:13757896-13758052
>Gm10:13758091-13758189
>Gm10:13758411-13758444
>Gm10:13758712-13758751
>Gm10:13759463-13760089
>Gm10:13760172-13760429
>Gm10:13760594-13760667
>Gm10:13760731-13760804
>Gm10:13761167-13761546
>Gm10:13761603-13762395
>Gm10:13762422-13762652
>Gm10:13762722-13762993
>Gm10:13763052-13763550
>Gm10:13763615-13764210
>Gm10:13764232-13764249
>Gm10:13764349-13773491
>Gm10:13775646-13775677
>Gm10:13775956-13776351
>Gm10:13776853-13779899
>Gm10:13781698-13787404
>Gm10:13788772-13794911
>Gm10:13794957-13802311
>Gm10:13802370-13806633
>Gm10:13806690-13810565
>Gm10:13811219-13811246
>Gm10:13811302-13811379
>Gm10:13812504-13812748
>Gm10:13812957-13812989
>Gm10:13813859-13815928
>Gm10:13816119-13817851
>Gm10:13819730-13819825
>Gm10:13819878-13819936
>Gm10:13824460-13824497
>Gm10:13824574-13824706
>Gm10:13824882-13825121
>Gm10:13825166-13825356
>Gm10:13825511-13825587
>Gm10:13826116-13826158
>Gm10:13826197-13826287
>Gm10:13826322-13826357
>Gm10:13826473-13826573
>Gm10:13826705-13826739
>Gm10:13827144-13827188
>Gm10:13827231-13827263
>Gm10:13827337-13827382
>Gm10:13827469-13827560
>Gm10:13827604-13827695
>Gm10:13827796-13827893
>Gm10:13827951-13828136
>Gm10:13828170-13828249
>Gm10:13828280-13828455
>Gm10:13828491-13828633
>Gm10:13828743-13831657
>Gm10:13831781-13836018
>Gm10:13836062-13836125
>Gm10:13836213-13836321
>Gm10:13836394-13836768
>Gm10:13836840-13840000
>Gm10:13840058-13842061
>Gm10:13842167-13843240
>Gm10:13843277-13843464
>Gm10:13843502-13844599
>Gm10:13844685-13844858
>Gm10:13844913-13845320
>Gm10:13847069-13848341
>Gm10:13848774-13852652
>Gm10:13852689-13852848
>Gm10:13852887-13854045
>Gm10:13854661-13854887
>Gm10:13854914-13855013
>Gm10:13855080-13855122
>Gm10:13855290-13855386
>Gm10:13860412-13861024
>Gm10:13861122-13861320
>Gm10:13861368-13861574
>Gm10:13861675-13862854
>Gm10:13862946-13878978
>Gm10:13879072-13886943
>Gm10:13887008-13888230
>Gm10:13888274-13889398
>Gm10:13889430-13892421
>Gm10:13892521-13894180
>Gm10:13894257-13894644
>Gm10:13894671-13894842
>Gm10:13894889-13895563
>Gm10:13895582-13907404
>Gm10:13907443-13908166
>Gm10:13908206-13909380
>Gm10:13909559-13909769
>Gm10:13909816-13918951
>Gm10:13919010-13923974
>Gm10:13924005-13931800
>Gm10:13931915-13937824
>Gm10:13937851-13940982
>Gm10:13941055-13943274
>Gm10:13943337-13949590
>Gm10:13949635-13950437
>Gm10:13950484-13955408
>Gm10:13955444-13955712
>Gm10:13955744-13958607
>Gm10:13958631-13961355
>Gm10:13961371-13961863
>Gm10:13961903-13962546
>Gm10:13962579-13963040
>Gm10:13963068-13981502
>Gm10:13981533-13988390
>Gm10:13988428-13988484
>Gm10:13989125-13999149
>Gm10:13999199-13999719
>Gm10:13999753-14024172
>Gm10:14024199-14039535
>Gm10:14039574-14056232
>Gm10:14056268-14065792
>Gm10:14065805-14099541
>Gm10:14099815-14099881
>Gm10:14099932-14100893
>Gm10:14100918-14101104
>Gm10:14101119-14103260
>Gm10:14103332-14113391
>Gm10:14113422-14113563
>Gm10:14113698-14114915
>Gm10:14114959-14115483
>Gm10:14115658-14132226
>Gm10:14132361-14132901
>Gm10:14132956-14133169
>Gm10:14133231-14133894
>Gm10:14133937-14136223
>Gm10:14136539-14136694
>Gm10:14136826-14137179
>Gm10:14137309-14138052
>Gm10:14138083-14139312
>Gm10:14139412-14140035
>Gm10:14140241-14144326
>Gm10:14144432-14144508
>Gm10:14144976-14145036
>Gm10:14145955-14146014
>Gm10:14146094-14149137
>Gm10:14149248-14149302
>Gm10:14149400-14149571
>Gm10:14149610-14149759
>Gm10:14149868-14149955
>Gm10:14150324-14150452
>Gm10:14151163-14151288
>Gm10:14151407-14151456
>Gm10:14152406-14152444
>Gm10:14153395-14153853
>Gm10:14153963-14154042
>Gm10:14155323-14155383
>Gm10:14155457-14155552
>Gm10:14155728-14155900
>Gm10:14155965-14156016
>Gm10:14156366-14156625
>Gm10:14156790-14156899
>Gm10:14157002-14157039
>Gm10:14157175-14159039
>Gm10:14159199-14159259
>Gm10:14160010-14161130
>Gm10:14161392-14162502
>Gm10:14162577-14162752
>Gm10:14162972-14163373
>Gm10:14163467-14163592
>Gm10:14163639-14163810
>Gm10:14163927-14163990
>Gm10:14164141-14164238
>Gm10:14164737-14164874
>Gm10:14165218-14165695
>Gm10:14165953-14166198
>Gm10:14166674-14167052
>Gm10:14167098-14167261
>Gm10:14167322-14167620
>Gm10:14167870-14168002
>Gm10:14168080-14173790
>Gm10:14173812-14175362
>Gm10:14175478-14176167
>Gm10:14176202-14178563
>Gm10:14178610-14179218
>Gm10:14179242-14180253
>Gm10:14180516-14181864
>Gm10:14181964-14182755
>Gm10:14182855-14184085
>Gm10:14184185-14187154
>Gm10:14187542-14189295
>Gm10:14190985-14191227
>Gm10:14191299-14191643
>Gm10:14191710-14192105
>Gm10:14192177-14193985
>Gm10:14194815-14194946
>Gm10:14195320-14195370
>Gm10:14195522-14195743
>Gm10:14195833-14196007
>Gm10:14196701-14202476
>Gm10:14202507-14218863
>Gm10:14219231-14219585
>Gm10:14219630-14220919
>Gm10:14220956-14225587
>Gm10:14226601-14229051
>Gm10:14230051-14231369
>Gm10:14231405-14231731
>Gm10:14231773-14235307
>Gm10:14235515-14236333
>Gm10:14236371-14237148
>Gm10:14237227-14239995
>Gm10:14240076-14240219
>Gm10:14240311-14240834
>Gm10:14240930-14240996
>Gm10:14241078-14241129
>Gm10:14241241-14241807
>Gm10:14241966-14242272
>Gm10:14242332-14243783
>Gm10:14243870-14243930
>Gm10:14244052-14245325
>Gm10:14245463-14246067
>Gm10:14246106-14247000
>Gm10:14247126-14247896
>Gm10:14248027-14248457
>Gm10:14248515-14248577
>Gm10:14248691-14249068
>Gm10:14249112-14249350
>Gm10:14249386-14249712
>Gm10:14249753-14253359
>Gm10:14253405-14253750
>Gm10:14253767-14254005
>Gm10:14254023-14254426
>Gm10:14254593-14255023
>Gm10:14255154-14255924
>Gm10:14255970-14256099
>Gm10:14256320-14256962
>Gm10:14257001-14257605
>Gm10:14257743-14259016
>Gm10:14259138-14259198
>Gm10:14259285-14260749
>Gm10:14260816-14261102
>Gm10:14261261-14261783
>Gm10:14261894-14261961
>Gm10:14262027-14262093
>Gm10:14262189-14262712
>Gm10:14262803-14262946
>Gm10:14263027-14265811
>Gm10:14265890-14266282
>Gm10:14266352-14266622
>Gm10:14266706-14266838
>Gm10:14269701-14269866
>Gm10:14269911-14270018
>Gm10:14270058-14270149
>Gm10:14270264-14270481
>Gm10:14270551-14270626
>Gm10:14270683-14270782
>Gm10:14271052-14271246
>Gm10:14271476-14271788
>Gm10:14271902-14271990
>Gm10:14272055-14272082
>Gm10:14274698-14274810
>Gm10:14276699-14276820
>Gm10:14276858-14276977
>Gm10:14277064-14277355
>Gm10:14277458-14277542
>Gm10:14277588-14277643
>Gm10:14277673-14278285
>Gm10:14278357-14279204
>Gm10:14279302-14280126
>Gm10:14280166-14280599
>Gm10:14282279-14283107
>Gm10:14284768-14284839
>Gm10:14288006-14288342
>Gm10:14288368-14288796
>Gm10:14289494-14289802
>Gm10:14289914-14290249
>Gm10:14290297-14290511
>Gm10:14290572-14291750
>Gm10:14291779-14292080
>Gm10:14292212-14292955
>Gm10:14293025-14293238
>Gm10:14293316-14293470
>Gm10:14293542-14293633
>Gm10:14293702-14293854
>Gm10:14293979-14296236
>Gm10:14296291-14296337
>Gm10:14296382-14296456
>Gm10:14296744-14297683
>Gm10:14297722-14298465
>Gm10:14298537-14298984
>Gm10:14299099-14299180
>Gm10:14299276-14299322
>Gm10:14299818-14299877
>Gm10:14300058-14300165
>Gm10:14301197-14301236
>Gm10:14301265-14301347
>Gm10:14301412-14301448
>Gm10:14301719-14302030
>Gm10:14302163-14302240
>Gm10:14302446-14304946
>Gm10:14305022-14305115
>Gm10:14305166-14305338
>Gm10:14305443-14305516
>Gm10:14305547-14305650
>Gm10:14305723-14305759
>Gm10:14306054-14306114
>Gm10:14306143-14307404
>Gm10:14307438-14309474
>Gm10:14309581-14309608
>Gm10:14309688-14310535
>Gm10:14310584-14311113
>Gm10:14311139-14312844
>Gm10:14312924-14312979
>Gm10:14313307-14313339
>Gm10:14313744-14313805
>Gm10:14314186-14314299
>Gm10:14314497-14314541
>Gm10:14315911-14316581
>Gm10:14316691-14316886
>Gm10:14317120-14317164
>Gm10:14317388-14317574
>Gm10:14317667-14317904
>Gm10:14317994-14318119
>Gm10:14318199-14318238
>Gm10:14318274-14319112
>Gm10:14319379-14319595
>Gm10:14319809-14326104
>Gm10:14326179-14326634
>Gm10:14326956-14327029
>Gm10:14327178-14327272
>Gm10:14327450-14370576
>Gm10:14370615-14371276
>Gm10:14371321-14376662
>Gm10:14376759-14376853
>Gm10:14376892-14376986
>Gm10:14377739-14377815
>Gm10:14378448-14378698
>Gm10:14380842-14380872
>Gm10:14380924-14380948
>Gm10:14381101-14381155
>Gm10:14381183-14381241
>Gm10:14381295-14381479
>Gm10:14383102-14383174
>Gm10:14384032-14384168
>Gm10:14384501-14384668
>Gm10:14385840-14389726
>Gm10:14389775-14390292
>Gm10:14390382-14390929
>Gm10:14391150-14391176
>Gm10:14391265-14391350
>Gm10:14391662-14391741
>Gm10:14391775-14391829
>Gm10:14393150-14393182
>Gm10:14393494-14393521
>Gm10:14394094-14394365
>Gm10:14397148-14397240
>Gm10:14398395-14398585
>Gm10:14398616-14398659
>Gm10:14398896-14399008
>Gm10:14399135-14399527
>Gm10:14400105-14400161
>Gm10:14400282-14400989
>Gm10:14401324-14402251
>Gm10:14402336-14402536
>Gm10:14402589-14411624
>Gm10:14411656-14412678
>Gm10:14413642-14413692
>Gm10:14413747-14418364
>Gm10:14418409-14418734
>Gm10:14418772-14419022
>Gm10:14420429-14420461
>Gm10:14420538-14421200
>Gm10:14421291-14426104
>Gm10:14426183-14426354
>Gm10:14426411-14426509
>Gm10:14426639-14426735
>Gm10:14426841-14426921
>Gm10:14427925-14427967
>Gm10:14429364-14429417
>Gm10:14429479-14429589
>Gm10:14429780-14433039
>Gm10:14435657-14435686
>Gm10:14437086-14437162
>Gm10:14437361-14437458
>Gm10:14438963-14439057
>Gm10:14440923-14441792
>Gm10:14441829-14442074
>Gm10:14442903-14443015
>Gm10:14443215-14453425
>Gm10:14453462-14457130
>Gm10:14457147-14457189
>Gm10:14457280-14457403
>Gm10:14457596-14457673
>Gm10:14457736-14458020
>Gm10:14458129-14458258
>Gm10:14458323-14458428
>Gm10:14458711-14459165
>Gm10:14459187-14459217
>Gm10:14459254-14462291
>Gm10:14462449-14462687
>Gm10:14462883-14463000
>Gm10:14463161-14464114
>Gm10:14464146-14464190
>Gm10:14464491-14464557
>Gm10:14464638-14464688
>Gm10:14465091-14465154
>Gm10:14466066-14466184
>Gm10:14466316-14466734
>Gm10:14466962-14467244
>Gm10:14467347-14467376
>Gm10:14467573-14467626
>Gm10:14469245-14470195
>Gm10:14472422-14475115
>Gm10:14475131-14475146
>Gm10:14475413-14476030
>Gm10:14476087-14476478
>Gm10:14476522-14476814
>Gm10:14476896-14481315
>Gm10:14481349-14482091
>Gm10:14483966-14485268
>Gm10:14485473-14486630
>Gm10:14486711-14488431
>Gm10:14488539-14489351
>Gm10:14489431-14491060
>Gm10:14491160-14491236
>Gm10:14492008-14492062
>Gm10:14492500-14492525
>Gm10:14493582-14493784
>Gm10:14494021-14494051
>Gm10:14494102-14494174
>Gm10:14494330-14494393
>Gm10:14494483-14503993
>Gm10:14504030-14506404
>Gm10:14506448-14507262
>Gm10:14507298-14509395
>Gm10:14509759-14509822
>Gm10:14510633-14510670
>Gm10:14511182-14511228
>Gm10:14512019-14512224
>Gm10:14512982-14513013
>Gm10:14517636-14517695
>Gm10:14517742-14517868
>Gm10:14517913-14517979
>Gm10:14518279-14518333
>Gm10:14518427-14518717
>Gm10:14518902-14519068
>Gm10:14519122-14519168
>Gm10:14519501-14519658
>Gm10:14519753-14519949
>Gm10:14520043-14520298
>Gm10:14520654-14520716
>Gm10:14520759-14521679
>Gm10:14521705-14522370
>Gm10:14522422-14522467
>Gm10:14522506-14522791
>Gm10:14522870-14523023
>Gm10:14523087-14523210
>Gm10:14523273-14523374
>Gm10:14523431-14523476
>Gm10:14523524-14523558
>Gm10:14523621-14523870
>Gm10:14523894-14524186
>Gm10:14527137-14527167
>Gm10:14527290-14527487
>Gm10:14529776-14529816
>Gm10:14532824-14532921
>Gm10:14535231-14535493
>Gm10:14535672-14535708
>Gm10:14535880-14537097
>Gm10:14537284-14537311
>Gm10:14537375-14537425
>Gm10:14537548-14537588
>Gm10:14539790-14539820
>Gm10:14540150-14547850
>Gm10:14547892-14551769
>Gm10:14551805-14553484
>Gm10:14553545-14557348
>Gm10:14557365-14558332
>Gm10:14558545-14559552
>Gm10:14560870-14562978
>Gm10:14563584-14563626
>Gm10:14564779-14564867
>Gm10:14565650-14565709
>Gm10:14565793-14565900
>Gm10:14566114-14566281
>Gm10:14566457-14566538
>Gm10:14566658-14566716
>Gm10:14566977-14567065
>Gm10:14567476-14567602
>Gm10:14567700-14568144
>Gm10:14569315-14569340
>Gm10:14569966-14570060
>Gm10:14571281-14571322
>Gm10:14571601-14571684
>Gm10:14574208-14574242
>Gm10:14574438-14574492
>Gm10:14576645-14576841
>Gm10:14579278-14582900
>Gm10:14584040-14584312
>Gm10:14587388-14587451
>Gm10:14589665-14589705
>Gm10:14590708-14590762
>Gm10:14591249-14591299
>Gm10:14593185-14593502
>Gm10:14593538-14594303
>Gm10:14594351-14595661
>Gm10:14595745-14595798
>Gm10:14596046-14596146
>Gm10:14596201-14596598
>Gm10:14596681-14596883
>Gm10:14596936-14598443
>Gm10:14600316-14600384
>Gm10:14600518-14600746
>Gm10:14603539-14604647
>Gm10:14604683-14607658
>Gm10:14613339-14613398
>Gm10:14615478-14615539
>Gm10:14615670-14615729
>Gm10:14615756-14616167
>Gm10:14616210-14616330
>Gm10:14616392-14616544
>Gm10:14616717-14616945
>Gm10:14616992-14618253
>Gm10:14618413-14618450
>Gm10:14618743-14618961
>Gm10:14619016-14619152
>Gm10:14621031-14621088
>Gm10:14621227-14622367
>Gm10:14622641-14622739
>Gm10:14622842-14622898
>Gm10:14622960-14624160
>Gm10:14624189-14624319
>Gm10:14624411-14624584
>Gm10:14624693-14624981
>Gm10:14625075-14625116
>Gm10:14627569-14627740
>Gm10:14627965-14628053
>Gm10:14628168-14628547
>Gm10:14629390-14629429
>Gm10:14629579-14629798
>Gm10:14630076-14635654
>Gm10:14637129-14643086
>Gm10:14643147-14646136
>Gm10:14650315-14650399
>Gm10:14650582-14654117
>Gm10:14654169-14655128
>Gm10:14655201-14656076
>Gm10:14656098-14659193
>Gm10:14659252-14669020
>Gm10:14669784-14669872
>Gm10:14670251-14670963
>Gm10:14671152-14671374
>Gm10:14672496-14677611
>Gm10:14677638-14678298
>Gm10:14678342-14679858
>Gm10:14679934-14683037
>Gm10:14685902-14685933
>Gm10:14686019-14686094
>Gm10:14686187-14686315
>Gm10:14686560-14686610
>Gm10:14688303-14688370
>Gm10:14688621-14688658
>Gm10:14688760-14688787
>Gm10:14689554-14689608
>Gm10:14690537-14690714
>Gm10:14690777-14690973
>Gm10:14691223-14692219
>Gm10:14692747-14692812
>Gm10:14694125-14694287
>Gm10:14694544-14694796
>Gm10:14694822-14694930
>Gm10:14695153-14695413
>Gm10:14695482-14695778
>Gm10:14695959-14696020
>Gm10:14697232-14700014
>Gm10:14700997-14701176
>Gm10:14701247-14701624
>Gm10:14701691-14701897
>Gm10:14701945-14701982
>Gm10:14702298-14702345
>Gm10:14703221-14703249
>Gm10:14705483-14705528
>Gm10:14706188-14706349
>Gm10:14706707-14706910
>Gm10:14707185-14707220
>Gm10:14708835-14708876
>Gm10:14709146-14709624
>Gm10:14709767-14711219
>Gm10:14711339-14711375
>Gm10:14711543-14711568
>Gm10:14711764-14711800
>Gm10:14712811-14713011
>Gm10:14713210-14713287
>Gm10:14716308-14716410
>Gm10:14717411-14717583
>Gm10:14717677-14717779
>Gm10:14717829-14720884
>Gm10:14720934-14721142
>Gm10:14721195-14721445
>Gm10:14722558-14722584
>Gm10:14722778-14722804
>Gm10:14725632-14725677
>Gm10:14726338-14726390
>Gm10:14726576-14726621
>Gm10:14726723-14726772
>Gm10:14727794-14727860
>Gm10:14728703-14728875
>Gm10:14729043-14729086
>Gm10:14729437-14729487
>Gm10:14731040-14731081
>Gm10:14731163-14731210
>Gm10:14731339-14731384
>Gm10:14731819-14731920
>Gm10:14732362-14739260
>Gm10:14739313-14749179
>Gm10:14749549-14749584
>Gm10:14749703-14749792
>Gm10:14750004-14750061
>Gm10:14750591-14750627
>Gm10:14751510-14751583
>Gm10:14751694-14751853
>Gm10:14752071-14752124
>Gm10:14752229-14752256
>Gm10:14753397-14753514
>Gm10:14753554-14753677
>Gm10:14753794-14753858
>Gm10:14753906-14754218
>Gm10:14754289-14755105
>Gm10:14755302-14755348
>Gm10:14755521-14755584
>Gm10:14757305-14757634
>Gm10:14757700-14757832
>Gm10:14757931-14758011
>Gm10:14758079-14758285
>Gm10:14758375-14758479
>Gm10:14759060-14759088
>Gm10:14760111-14760739
>Gm10:14760761-14761127
>Gm10:14761639-14761895
>Gm10:14761931-14762464
>Gm10:14762551-14763016
>Gm10:14763049-14763690
>Gm10:14763724-14764950
>Gm10:14764990-14765070
>Gm10:14765157-14765487
>Gm10:14765571-14766172
>Gm10:14766195-14766485
>Gm10:14769117-14769154
>Gm10:14769344-14769369
>Gm10:14769864-14769917
>Gm10:14770839-14770911
>Gm10:14772044-14772116
>Gm10:14772817-14772861
>Gm10:14773056-14773094
>Gm10:14773219-14774456
>Gm10:14774700-14774840
>Gm10:14774911-14775204
>Gm10:14775265-14775445
>Gm10:14775492-14775622
>Gm10:14775697-14778641
>Gm10:14778697-14778947
>Gm10:14779583-14779708
>Gm10:14779843-14780049
>Gm10:14780100-14780317
>Gm10:14786179-14786234
>Gm10:14786892-14786946
>Gm10:14787196-14787231
>Gm10:14787561-14787610
>Gm10:14787730-14787964
>Gm10:14788202-14788329
>Gm10:14789870-14789911
>Gm10:14790773-14798318
>Gm10:14798352-14800077
>Gm10:14800203-14800248
>Gm10:14800348-14802087
>Gm10:14802968-14803088
>Gm10:14803216-14803280
>Gm10:14804257-14804326
>Gm10:14805632-14805700
>Gm10:14805781-14805809
>Gm10:14805863-14806083
>Gm10:14806124-14806287
>Gm10:14806382-14806686
>Gm10:14806791-14806878
>Gm10:14806912-14807274
>Gm10:14807399-14807444
>Gm10:14807572-14807733
>Gm10:14810079-14833907
>Gm10:14833971-14835151
>Gm10:14835226-14835630
>Gm10:14835695-14835769
>Gm10:14835960-14836254
>Gm10:14836304-14836334
>Gm10:14836539-14836591
>Gm10:14836659-14837275
>Gm10:14837383-14837535
>Gm10:14837674-14837736
>Gm10:14837855-14838016
>Gm10:14838058-14838279
>Gm10:14838377-14838666
>Gm10:14838739-14878140
>Gm10:14878201-14878248
>Gm10:14878274-14880510
>Gm10:14880578-14882760
>Gm10:14882783-14883171
>Gm10:14883208-14883246
>Gm10:14883288-14884710
>Gm10:14884766-14884954
>Gm10:14885121-14885572
>Gm10:14885739-14886140
>Gm10:14886221-14886693
>Gm10:14886715-14887768
>Gm10:14887800-14887930
>Gm10:14894227-14895624
>Gm10:14901117-14901376
>Gm10:14901414-14901520
>Gm10:14901576-14904795
>Gm10:14905058-14905317
>Gm10:14906647-14906708
>Gm10:14908116-14908315
>Gm10:14909705-14910220
>Gm10:14911006-14911087
>Gm10:14912035-14912230
>Gm10:14912690-14912767
>Gm10:14913027-14913100
>Gm10:14913259-14913336
>Gm10:14913398-14913478
>Gm10:14913529-14913744
>Gm10:14913776-14917254
>Gm10:14917322-14918643
>Gm10:14918768-14918895
>Gm10:14918925-14919224
>Gm10:14919633-14919683
>Gm10:14919784-14919845
>Gm10:14924029-14924150
>Gm10:14925009-14925096
>Gm10:14925162-14925282
>Gm10:14927873-14927907
>Gm10:14928486-14928723
>Gm10:14929605-14929687
>Gm10:14930526-14930570
>Gm10:14930832-14930919
>Gm10:14930952-14931058
>Gm10:14931210-14931242
>Gm10:14931627-14931717
>Gm10:14932157-14932255
>Gm10:14934114-14934144
>Gm10:14935483-14935510
>Gm10:14937210-14938383
>Gm10:14939930-14940002
>Gm10:14940136-14940333
>Gm10:14940883-14941002
>Gm10:14941243-14941287
>Gm10:14941364-14942507
>Gm10:14942816-14942947
>Gm10:14944433-14944485
>Gm10:14945401-14945471
>Gm10:14945524-14945586
>Gm10:14946531-14946688
>Gm10:14946741-14946835
>Gm10:14946949-14947135
>Gm10:14950221-14950286
>Gm10:14951196-14951281
>Gm10:14952878-14952948
>Gm10:14953022-14953079
>Gm10:14953165-14953241
>Gm10:14953314-14953574
>Gm10:14953603-14954707
>Gm10:14955157-14955200
>Gm10:14957958-14958046
>Gm10:14961155-14961374
>Gm10:14961451-14962398
>Gm10:14962547-14962724
>Gm10:14963281-14963514
>Gm10:14963945-14964059
>Gm10:14964111-14965748
>Gm10:14971389-14971440
>Gm10:14971470-14971501
>Gm10:14971573-14971789
>Gm10:14972485-14974887
>Gm10:14975061-14975738
>Gm10:14975758-14975787
>Gm10:14975886-14976951
>Gm10:14976999-14977545
>Gm10:14977595-14977746
>Gm10:14977780-14977838
>Gm10:14977880-14978282
>Gm10:14978320-14978455
>Gm10:14978504-14979015
>Gm10:14979131-14979258
>Gm10:14979282-14979310
>Gm10:14979357-14979455
>Gm10:14979546-14979636
>Gm10:14979729-14980025
>Gm10:14980083-14980751
>Gm10:14980830-14981831
>Gm10:14981871-14981975
>Gm10:14982024-14982298
>Gm10:14982335-14983617
>Gm10:14983657-14983989
>Gm10:14986360-14988245
>Gm10:14988679-14988722
>Gm10:14989364-14989439
>Gm10:14990044-14990070
>Gm10:14990349-14991702
>Gm10:14991731-14992247
>Gm10:14992274-14994481
>Gm10:14994540-14995266
>Gm10:14995340-14998014
>Gm10:14998081-15004716
>Gm10:15004729-15005015
>Gm10:15005043-15007807
>Gm10:15007837-15008485
>Gm10:15008516-15024399
>Gm10:15024474-15024855
>Gm10:15024885-15026225
>Gm10:15026311-15026377
>Gm10:15026459-15027655
>Gm10:15027742-15027769
>Gm10:15027811-15029331
>Gm10:15029371-15029448
>Gm10:15029499-15029636
>Gm10:15029660-15029782
>Gm10:15029877-15030053
>Gm10:15030101-15030157
>Gm10:15030222-15030345
>Gm10:15030649-15031202
>Gm10:15031230-15031971
>Gm10:15032053-15032149
>Gm10:15032181-15032227
>Gm10:15032286-15032327
>Gm10:15032448-15032491
>Gm10:15032686-15033077
>Gm10:15033127-15033164
>Gm10:15033339-15033399
>Gm10:15033541-15033733
>Gm10:15033764-15033947
>Gm10:15034010-15036348
>Gm10:15036396-15037450
>Gm10:15037545-15037587
>Gm10:15037671-15038447
>Gm10:15038509-15038553
>Gm10:15038666-15040504
>Gm10:15040553-15040638
>Gm10:15040673-15040708
>Gm10:15040849-15055903
>Gm10:15055937-15056467
>Gm10:15056500-15111106
>Gm10:15111142-15119053
>Gm10:15119152-15124098
>Gm10:15126042-15126171
>Gm10:15126361-15126471
>Gm10:15126516-15126548
>Gm10:15127184-15127316
>Gm10:15128749-15134404
>Gm10:15135476-15135647
>Gm10:15136345-15136383
>Gm10:15137018-15137075
>Gm10:15137279-15138103
>Gm10:15140178-15140279
>Gm10:15141080-15141895
>Gm10:15142324-15143484
>Gm10:15143523-15143733
>Gm10:15143764-15143827
>Gm10:15143948-15145161
>Gm10:15145442-15145501
>Gm10:15145597-15145883
>Gm10:15145955-15146284
>Gm10:15146415-15146488
>Gm10:15146539-15146647
>Gm10:15146779-15147127
>Gm10:15147184-15147243
>Gm10:15147297-15147379
>Gm10:15147490-15147633
>Gm10:15147663-15147965
>Gm10:15148080-15148378
>Gm10:15148476-15148516
>Gm10:15148718-15168274
>Gm10:15168398-15168588
>Gm10:15168677-15168765
>Gm10:15169118-15169778
>Gm10:15169867-15169986
>Gm10:15170395-15170463
>Gm10:15170571-15170601
>Gm10:15170646-15170747
>Gm10:15170895-15171051
>Gm10:15171290-15171392
>Gm10:15171479-15171525
>Gm10:15171669-15171767
>Gm10:15172288-15172346
>Gm10:15172698-15172827
>Gm10:15172985-15173220
>Gm10:15173256-15177701
>Gm10:15177734-15178090
>Gm10:15179655-15179684
>Gm10:15181974-15182297
>Gm10:15184122-15184223
>Gm10:15184410-15185307
>Gm10:15187026-15187060
>Gm10:15188312-15188396
>Gm10:15188519-15188802
>Gm10:15188854-15188933
>Gm10:15189155-15189380
>Gm10:15189530-15189736
>Gm10:15190083-15190133
>Gm10:15190195-15190436
>Gm10:15192237-15194838
>Gm10:15195399-15195486
>Gm10:15195746-15195940
>Gm10:15196017-15196050
>Gm10:15196096-15196837
>Gm10:15196893-15196983
>Gm10:15197026-15197256
>Gm10:15197290-15198200
>Gm10:15198259-15198669
>Gm10:15198734-15199241
>Gm10:15199321-15200028
>Gm10:15200073-15200289
>Gm10:15200351-15200538
>Gm10:15200663-15200825
>Gm10:15200930-15201085
>Gm10:15201114-15201461
>Gm10:15201577-15201728
>Gm10:15201862-15201919
>Gm10:15201988-15202021
>Gm10:15202123-15202245
>Gm10:15202293-15202399
>Gm10:15202425-15202673
>Gm10:15202739-15204757
>Gm10:15205510-15205586
>Gm10:15206400-15206589
>Gm10:15206636-15206737
>Gm10:15207051-15207189
>Gm10:15207376-15207440
>Gm10:15207599-15208053
>Gm10:15208275-15208409
>Gm10:15208485-15208583
>Gm10:15208641-15210220
>Gm10:15210356-15211593
>Gm10:15211685-15228474
>Gm10:15228658-15228767
>Gm10:15229295-15229322
>Gm10:15230170-15233620
>Gm10:15233924-15269141
>Gm10:15269215-15271819
>Gm10:15271931-15271959
>Gm10:15272012-15272066
>Gm10:15272110-15272147
>Gm10:15272212-15272247
>Gm10:15272484-15272615
>Gm10:15272842-15272888
>Gm10:15272958-15273095
>Gm10:15273124-15273230
>Gm10:15273266-15286348
>Gm10:15286383-15334192
>Gm10:15334310-15336748
>Gm10:15336794-15338468
>Gm10:15338526-15338777
>Gm10:15338811-15340015
>Gm10:15341052-15341437
>Gm10:15341519-15341803
>Gm10:15341850-15342141
>Gm10:15342261-15343694
>Gm10:15343729-15344569
>Gm10:15344691-15345191
>Gm10:15345272-15345802
>Gm10:15345864-15346109
>Gm10:15346286-15346316
>Gm10:15346637-15346682
>Gm10:15346723-15347013
>Gm10:15347058-15347110
>Gm10:15347158-15347304
>Gm10:15347352-15347405
>Gm10:15347585-15347710
>Gm10:15347744-15348401
>Gm10:15348459-15376393
>Gm10:15376472-15377153
>Gm10:15377259-15378369
>Gm10:15378439-15378700
>Gm10:15378742-15379079
>Gm10:15379150-15380213
>Gm10:15380263-15380476
>Gm10:15380503-15380991
>Gm10:15381061-15381123
>Gm10:15381216-15381459
>Gm10:15381749-15382833
>Gm10:15382894-15451016
>Gm10:15451039-15452577
>Gm10:15452628-15452664
>Gm10:15452743-15453129
>Gm10:15453204-15453232
>Gm10:15453424-15453659
>Gm10:15453756-15453799
>Gm10:15453989-15454154
>Gm10:15454699-15454731
>Gm10:15454915-15454997
>Gm10:15455148-15455180
>Gm10:15455558-15456742
>Gm10:15456767-15458509
>Gm10:15459011-15459165
>Gm10:15460937-15461051
>Gm10:15461495-15461612
>Gm10:15462153-15462237
>Gm10:15463572-15463636
>Gm10:15464233-15464309
>Gm10:15464379-15464476
>Gm10:15467012-15470020
>Gm10:15473937-15473976
>Gm10:15475183-15475294
>Gm10:15481357-15481487
>Gm10:15481875-15481911
>Gm10:15482092-15484047
>Gm10:15484074-15485547
>Gm10:15485587-15486644
>Gm10:15486682-15492101
>Gm10:15492175-15493257
>Gm10:15493378-15494698
>Gm10:15496816-15497115
>Gm10:15497277-15498854
>Gm10:15499735-15499959
>Gm10:15500424-15500516
>Gm10:15500794-15500869
>Gm10:15503277-15503304
>Gm10:15506102-15509152
>Gm10:15510101-15510115
>Gm10:15512728-15512808
>Gm10:15513190-15513221
>Gm10:15515725-15515752
>Gm10:15516043-15516194
>Gm10:15516329-15516493
>Gm10:15516560-15516604
>Gm10:15521695-15524323
>Gm10:15525189-15525286
>Gm10:15525600-15525704
>Gm10:15525851-15526043
>Gm10:15528916-15528994
>Gm10:15529613-15529671
>Gm10:15531426-15531581
>Gm10:15531699-15531897
>Gm10:15532351-15532391
>Gm10:15532710-15532739
>Gm10:15533031-15533247
>Gm10:15534833-15534905
>Gm10:15535082-15535124
>Gm10:15535188-15535340
>Gm10:15535393-15535452
>Gm10:15535776-15535829
>Gm10:15536309-15536392
>Gm10:15537009-15537273
>Gm10:15538331-15538452
>Gm10:15538469-15538519
>Gm10:15539470-15540076
>Gm10:15540322-15543333
>Gm10:15543866-15543917
>Gm10:15544003-15544076
>Gm10:15544107-15544209
>Gm10:15544326-15544365
>Gm10:15544446-15544475
>Gm10:15544549-15544611
>Gm10:15544672-15544775
>Gm10:15544943-15545007
>Gm10:15545078-15545105
>Gm10:15545269-15545483
>Gm10:15545705-15545736
>Gm10:15545823-15546063
>Gm10:15546129-15546288
>Gm10:15546531-15546608
>Gm10:15546731-15546794
>Gm10:15546958-15547145
>Gm10:15547239-15547330
>Gm10:15547633-15547692
>Gm10:15548838-15548889
>Gm10:15549804-15550847
>Gm10:15551838-15551962
>Gm10:15552774-15552849
>Gm10:15552895-15552966
>Gm10:15554297-15554352
>Gm10:15555309-15555432
>Gm10:15556479-15556582
>Gm10:15556682-15556712
>Gm10:15557064-15557125
>Gm10:15558652-15558727
>Gm10:15559392-15559428
>Gm10:15560086-15560131
>Gm10:15561125-15566673
>Gm10:15566785-15566927
>Gm10:15566942-15567666
>Gm10:15569471-15569618
>Gm10:15569724-15569773
>Gm10:15569879-15569970
>Gm10:15570145-15570223
>Gm10:15570903-15571038
>Gm10:15571390-15571566
>Gm10:15571663-15571726
>Gm10:15572477-15572623
>Gm10:15572854-15572886
>Gm10:15573120-15573344
>Gm10:15573727-15573796
>Gm10:15574749-15574891
>Gm10:15575652-15575771
>Gm10:15575832-15576130
>Gm10:15576539-15577720
>Gm10:15577767-15577886
>Gm10:15577913-15579542
>Gm10:15579751-15579900
>Gm10:15580153-15581061
>Gm10:15581122-15581172
>Gm10:15581586-15581637
>Gm10:15581732-15581766
>Gm10:15583672-15583714
>Gm10:15583803-15583833
>Gm10:15585604-15585638
>Gm10:15586033-15586061
>Gm10:15588261-15588492
>Gm10:15588577-15588611
>Gm10:15588661-15588776
>Gm10:15588873-15589357
>Gm10:15589482-15589532
>Gm10:15589705-15589776
>Gm10:15590938-15590978
>Gm10:15592819-15593290
>Gm10:15593390-15593643
>Gm10:15593677-15593708
>Gm10:15593754-15594061
>Gm10:15594148-15617675
>Gm10:15618626-15618662
>Gm10:15619042-15619178
>Gm10:15623525-15623619
>Gm10:15624520-15625191
>Gm10:15625411-15625493
>Gm10:15625595-15629774
>Gm10:15629833-15631289
>Gm10:15631342-15631616
>Gm10:15631665-15634171
>Gm10:15634203-15636528
>Gm10:15636558-15637408
>Gm10:15637421-15639416
>Gm10:15640690-15640929
>Gm10:15641068-15642195
>Gm10:15643411-15643846
>Gm10:15643918-15645671
>Gm10:15646419-15652046
>Gm10:15652445-15654753
>Gm10:15654803-15655067
>Gm10:15655288-15655500
>Gm10:15657096-15657246
>Gm10:15658326-15658519
>Gm10:15659143-15659226
>Gm10:15659411-15659460
>Gm10:15659521-15659647
>Gm10:15659748-15660846
>Gm10:15660970-15661028
>Gm10:15661179-15661218
>Gm10:15661741-15661876
>Gm10:15662575-15662611
>Gm10:15662769-15662813
>Gm10:15663096-15663158
>Gm10:15663547-15663789
>Gm10:15663922-15664046
>Gm10:15664145-15666400
>Gm10:15666735-15666791
>Gm10:15667004-15667339
>Gm10:15667443-15667542
>Gm10:15667675-15667892
>Gm10:15667982-15668044
>Gm10:15668084-15668217
>Gm10:15668469-15668885
>Gm10:15668928-15668964
>Gm10:15675765-15675927
>Gm10:15676042-15676151
>Gm10:15679914-15684958
>Gm10:15685508-15686259
>Gm10:15686313-15699282
>Gm10:15699308-15707694
>Gm10:15707740-15708945
>Gm10:15709010-15709136
>Gm10:15709204-15711371
>Gm10:15711414-15716910
>Gm10:15716989-15745232
>Gm10:15745273-15747330
>Gm10:15747372-15747450
>Gm10:15747479-15748139
>Gm10:15748166-15748400
>Gm10:15748442-15751845
>Gm10:15754298-15754486
>Gm10:15754555-15754650
>Gm10:15754986-15755012
>Gm10:15755509-15755549
>Gm10:15756327-15756584
>Gm10:15756712-15758706
>Gm10:15758752-15760410
>Gm10:15760467-15761628
>Gm10:15761952-15762179
>Gm10:15762267-15762320
>Gm10:15767183-15767264
>Gm10:15767305-15767352
>Gm10:15767611-15767682
>Gm10:15767690-15767757
>Gm10:15767778-15767837
>Gm10:15768078-15768165
>Gm10:15768218-15779215
>Gm10:15779777-15780030
>Gm10:15780085-15780135
>Gm10:15780164-15780470
>Gm10:15780521-15781155
>Gm10:15782476-15782873
>Gm10:15792043-15792265
>Gm10:15796134-15796162
>Gm10:15796830-15797793
>Gm10:15798017-15798070
>Gm10:15799605-15806293
>Gm10:15807446-15814064
>Gm10:15814124-15837136
>Gm10:15837189-15837732
>Gm10:15837767-15838145
>Gm10:15838200-15838420
>Gm10:15838450-15842229
>Gm10:15842781-15852639
>Gm10:15852720-15862629
>Gm10:15862698-15862921
>Gm10:15862979-15869226
>Gm10:15869476-15870389
>Gm10:15871724-15873682
>Gm10:15873722-15873844
>Gm10:15873914-15874341
>Gm10:15875916-15882748
>Gm10:15883776-15892731
>Gm10:15892765-15898079
>Gm10:15898122-15917849
>Gm10:15918161-15918209
>Gm10:15918277-15922125
>Gm10:15922161-15924951
>Gm10:15925277-15926945
>Gm10:15927921-15927974
>Gm10:15928011-15929436
>Gm10:15929472-15930440
>Gm10:15930493-15935549
>Gm10:15935610-15937094
>Gm10:15937122-15958514
>Gm10:15959190-15992890
>Gm10:15992928-16015121
>Gm10:16015171-16015453
>Gm10:16015501-16017335
>Gm10:16017381-16026017
>Gm10:16026095-16031761
>Gm10:16031811-16035349
>Gm10:16035407-16035475
>Gm10:16035851-16035926
>Gm10:16035958-16036045
>Gm10:16036119-16036665
>Gm10:16036730-16036814
>Gm10:16036859-16036915
>Gm10:16037003-16037031
>Gm10:16037183-16037404
>Gm10:16037453-16037487
>Gm10:16037573-16037915
>Gm10:16038084-16040952
>Gm10:16041161-16041342
>Gm10:16041387-16043249
>Gm10:16043379-16050067
>Gm10:16050227-16050370
>Gm10:16050745-16050786
>Gm10:16051317-16051368
>Gm10:16051467-16051567
>Gm10:16051661-16051713
>Gm10:16051806-16051845
>Gm10:16051940-16052081
>Gm10:16052133-16052325
>Gm10:16052389-16052522
>Gm10:16052746-16053048
>Gm10:16053081-16053298
>Gm10:16053335-16053940
>Gm10:16053997-16055569
>Gm10:16055657-16055800
>Gm10:16055880-16062617
>Gm10:16062658-16064583
>Gm10:16064748-16064882
>Gm10:16065237-16065290
>Gm10:16065427-16066892
>Gm10:16066991-16067092
>Gm10:16067793-16067892
>Gm10:16067951-16067981
>Gm10:16068004-16068083
>Gm10:16068132-16068278
>Gm10:16068345-16068503
>Gm10:16068539-16068612
>Gm10:16068677-16069126
>Gm10:16069155-16069266
>Gm10:16069337-16070243
>Gm10:16070457-16070496
>Gm10:16070570-16070635
>Gm10:16070668-16070921
>Gm10:16071060-16071170
>Gm10:16071289-16071329
>Gm10:16071374-16071425
>Gm10:16071484-16071722
>Gm10:16071757-16072093
>Gm10:16072183-16072462
>Gm10:16072513-16072573
>Gm10:16072684-16074437
>Gm10:16074528-16074563
>Gm10:16074625-16074694
>Gm10:16074793-16074842
>Gm10:16074979-16075039
>Gm10:16076061-16076218
>Gm10:16076257-16076430
>Gm10:16076480-16076582
>Gm10:16076621-16077181
>Gm10:16078250-16078301
>Gm10:16078603-16078655
>Gm10:16078898-16079088
>Gm10:16079323-16079386
>Gm10:16079645-16080808
>Gm10:16081021-16081093
>Gm10:16081170-16082754
>Gm10:16082792-16082842
>Gm10:16082908-16084555
>Gm10:16084792-16084851
>Gm10:16085184-16085267
>Gm10:16086381-16088954
>Gm10:16089012-16090110
>Gm10:16090144-16090730
>Gm10:16090757-16092147
>Gm10:16092225-16102900
>Gm10:16102936-16104337
>Gm10:16104379-16106609
>Gm10:16107274-16107367
>Gm10:16107397-16107737
>Gm10:16107820-16114129
>Gm10:16114156-16116550
>Gm10:16116705-16117919
>Gm10:16117950-16126645
>Gm10:16126666-16130454
>Gm10:16131449-16135003
>Gm10:16135103-16144918
>Gm10:16145584-16145669
>Gm10:16146130-16146211
>Gm10:16146268-16146318
>Gm10:16146427-16146574
>Gm10:16146607-16146678
>Gm10:16146734-16146774
>Gm10:16146859-16147047
>Gm10:16147117-16147229
>Gm10:16148407-16148497
>Gm10:16148924-16148950
>Gm10:16152266-16152295
>Gm10:16153266-16153392
>Gm10:16153437-16154906
>Gm10:16155037-16161638
>Gm10:16161695-16162844
>Gm10:16164032-16164112
>Gm10:16164290-16164406
>Gm10:16164675-16164720
>Gm10:16165152-16174367
>Gm10:16174549-16177885
>Gm10:16177968-16177998
>Gm10:16178496-16183120
>Gm10:16183301-16183385
>Gm10:16183457-16183580
>Gm10:16184012-16184054
>Gm10:16184341-16184403
>Gm10:16184703-16188599
>Gm10:16188749-16188863
>Gm10:16189065-16189104
>Gm10:16191500-16191634
>Gm10:16192218-16197709
>Gm10:16199276-16199409
>Gm10:16199470-16200972
>Gm10:16201334-16201374
>Gm10:16203845-16203959
>Gm10:16204366-16204490
>Gm10:16206785-16206840
>Gm10:16207100-16207169
>Gm10:16207204-16207897
>Gm10:16207949-16209505
>Gm10:16209558-16213230
>Gm10:16215230-16215621
>Gm10:16215672-16218020
>Gm10:16218072-16218381
>Gm10:16218431-16218792
>Gm10:16218882-16219126
>Gm10:16219183-16219372
>Gm10:16219477-16249714
>Gm10:16249784-16249840
>Gm10:16249878-16250571
>Gm10:16250819-16251016
>Gm10:16251088-16251190
>Gm10:16251257-16251289
>Gm10:16251422-16251551
>Gm10:16251694-16253682
>Gm10:16253727-16254295
>Gm10:16254327-16255093
>Gm10:16255166-16256307
>Gm10:16256641-16269344
>Gm10:16269473-16269584
>Gm10:16269636-16269686
>Gm10:16269720-16269769
>Gm10:16269852-16270068
>Gm10:16270169-16272189
>Gm10:16272228-16282487
>Gm10:16283520-16283601
>Gm10:16283665-16283716
>Gm10:16283789-16283823
>Gm10:16283860-16283953
>Gm10:16284024-16284263
>Gm10:16284305-16285482
>Gm10:16285538-16285576
>Gm10:16285613-16287672
>Gm10:16287755-16293407
>Gm10:16293499-16293651
>Gm10:16293762-16294433
>Gm10:16294523-16301488
>Gm10:16301546-16303851
>Gm10:16303896-16305019
>Gm10:16305053-16306530
>Gm10:16306561-16309295
>Gm10:16309351-16309978
>Gm10:16310054-16310735
>Gm10:16310866-16311161
>Gm10:16311302-16311582
>Gm10:16311627-16311690
>Gm10:16311815-16312172
>Gm10:16312211-16312645
>Gm10:16312760-16312795
>Gm10:16312861-16323965
>Gm10:16324017-16324077
>Gm10:16324146-16324980
>Gm10:16325038-16325109
>Gm10:16325150-16325199
>Gm10:16325235-16326267
>Gm10:16326314-16326338
>Gm10:16326393-16328066
>Gm10:16328138-16328499
>Gm10:16328544-16329047
>Gm10:16329109-16329238
>Gm10:16329295-16329508
>Gm10:16329589-16329763
>Gm10:16330095-16330206
>Gm10:16330390-16330483
>Gm10:16330513-16330568
>Gm10:16330665-16330726
>Gm10:16330775-16330819
>Gm10:16330940-16331153
>Gm10:16331291-16331347
>Gm10:16331375-16331712
>Gm10:16331744-16332145
>Gm10:16332184-16332541
>Gm10:16332575-16333020
>Gm10:16333174-16333332
>Gm10:16333413-16333567
>Gm10:16333651-16334600
>Gm10:16334638-16336628
>Gm10:16336686-16346141
>Gm10:16346179-16347195
>Gm10:16347253-16354309
>Gm10:16354476-16354508
>Gm10:16354584-16357516
>Gm10:16359282-16363819
>Gm10:16363893-16366073
>Gm10:16367733-16367792
>Gm10:16368026-16368059
>Gm10:16368688-16368714
>Gm10:16369067-16369110
>Gm10:16369289-16369347
>Gm10:16369444-16369499
>Gm10:16370375-16383733
>Gm10:16383795-16384557
>Gm10:16384600-16384647
>Gm10:16385274-16385303
>Gm10:16385740-16385794
>Gm10:16385889-16385963
>Gm10:16386009-16386313
>Gm10:16387267-16388097
>Gm10:16388258-16388658
>Gm10:16392210-16392469
>Gm10:16393443-16393525
>Gm10:16399100-16399374
>Gm10:16399855-16399935
>Gm10:16400330-16400369
>Gm10:16400547-16400581
>Gm10:16401218-16401272
>Gm10:16404089-16404117
>Gm10:16405195-16405273
>Gm10:16406423-16407015
>Gm10:16407064-16407248
>Gm10:16407910-16408257
>Gm10:16408321-16408785
>Gm10:16408825-16408989
>Gm10:16409014-16410465
>Gm10:16413637-16413686
>Gm10:16413790-16413868
>Gm10:16413985-16414017
>Gm10:16414339-16416643
>Gm10:16416741-16416874
>Gm10:16416928-16416962
>Gm10:16417028-16417424
>Gm10:16417783-16417817
>Gm10:16418042-16418207
>Gm10:16418413-16418618
>Gm10:16418835-16418973
>Gm10:16419509-16419622
>Gm10:16419688-16420514
>Gm10:16420721-16420888
>Gm10:16421109-16425554
>Gm10:16425603-16427991
>Gm10:16428041-16428568
>Gm10:16428634-16481249
>Gm10:16481271-16481490
>Gm10:16481517-16482617
>Gm10:16482762-16483296
>Gm10:16483379-16483616
>Gm10:16485375-16497250
>Gm10:16497355-16497404
>Gm10:16499523-16499565
>Gm10:16500537-16500584
>Gm10:16502201-16506076
>Gm10:16506125-16509608
>Gm10:16509647-16513147
>Gm10:16513299-16513518
>Gm10:16513602-16513644
>Gm10:16513786-16514191
>Gm10:16514343-16514384
>Gm10:16514947-16517840
>Gm10:16518658-16518736
>Gm10:16518851-16518956
>Gm10:16519577-16522728
>Gm10:16522817-16523690
>Gm10:16523714-16524259
>Gm10:16524301-16524544
>Gm10:16524605-16524790
>Gm10:16524829-16525988
>Gm10:16526094-16526177
>Gm10:16526230-16526821
>Gm10:16526869-16527041
>Gm10:16527279-16527358
>Gm10:16527441-16527752
>Gm10:16528085-16528124
>Gm10:16528167-16528204
>Gm10:16528377-16528576
>Gm10:16528669-16530345
>Gm10:16530423-16530458
>Gm10:16530492-16531683
>Gm10:16531702-16533678
>Gm10:16533794-16533830
>Gm10:16533919-16534140
>Gm10:16534293-16535171
>Gm10:16535206-16535253
>Gm10:16535291-16535784
>Gm10:16535870-16535914
>Gm10:16535990-16536428
>Gm10:16536556-16536668
>Gm10:16536705-16537660
>Gm10:16537800-16537877
>Gm10:16537910-16538196
>Gm10:16538321-16538349
>Gm10:16538601-16538648
>Gm10:16538694-16538778
>Gm10:16538953-16539036
>Gm10:16539154-16539290
>Gm10:16539548-16539685
>Gm10:16539713-16549843
>Gm10:16549870-16551554
>Gm10:16551679-16551708
>Gm10:16551743-16551792
>Gm10:16551822-16551926
>Gm10:16551997-16553277
>Gm10:16553302-16553958
>Gm10:16553978-16554191
>Gm10:16554220-16554340
>Gm10:16554419-16554768
>Gm10:16554862-16554906
>Gm10:16554933-16555353
>Gm10:16555392-16558190
>Gm10:16558226-16558261
>Gm10:16558647-16558679
>Gm10:16559438-16559502
>Gm10:16560305-16561474
>Gm10:16561649-16561680
>Gm10:16561860-16561997
>Gm10:16565069-16565239
>Gm10:16565597-16566176
>Gm10:16568522-16602000
>Gm10:16602143-16602210
>Gm10:16602374-16602418
>Gm10:16602626-16602735
>Gm10:16603010-16603080
>Gm10:16603206-16603948
>Gm10:16603968-16609751
>Gm10:16609801-16615038
>Gm10:16615101-16619591
>Gm10:16619631-16619913
>Gm10:16619959-16623327
>Gm10:16623369-16623958
>Gm10:16623994-16625931
>Gm10:16625954-16641492
>Gm10:16641515-16674098
>Gm10:16674117-16676521
>Gm10:16676555-16677820
>Gm10:16677852-16678516
>Gm10:16678573-16679430
>Gm10:16679511-16680881
>Gm10:16680932-16681069
>Gm10:16681164-16681215
>Gm10:16681269-16681354
>Gm10:16681414-16681906
>Gm10:16682006-16682231
>Gm10:16682294-16682798
>Gm10:16682885-16682975
>Gm10:16683005-16683105
>Gm10:16683146-16683253
>Gm10:16683337-16683411
>Gm10:16683626-16683791
>Gm10:16683857-16683980
>Gm10:16684940-16684970
>Gm10:16688428-16688467
>Gm10:16688582-16688621
>Gm10:16688729-16689056
>Gm10:16689239-16689349
>Gm10:16689400-16690536
>Gm10:16690667-16694383
>Gm10:16700098-16729700
>Gm10:16729750-16729783
>Gm10:16730935-16731187
>Gm10:16731377-16731441
>Gm10:16735386-16735652
>Gm10:16735709-16736559
>Gm10:16736605-16736710
>Gm10:16736822-16737602
>Gm10:16737658-16737763
>Gm10:16737846-16737877
>Gm10:16737989-16738042
>Gm10:16738230-16738407
>Gm10:16738433-16738523
>Gm10:16738703-16743749
>Gm10:16743807-16759008
>Gm10:16759405-16759459
>Gm10:16759538-16759720
>Gm10:16760076-16760365
>Gm10:16760718-16760912
>Gm10:16762756-16762856
>Gm10:16762936-16763163
>Gm10:16763226-16763302
>Gm10:16763366-16763648
>Gm10:16763687-16763749
>Gm10:16764798-16764926
>Gm10:16765449-16765529
>Gm10:16765582-16765684
>Gm10:16766076-16766194
>Gm10:16766821-16766889
>Gm10:16770324-16770383
>Gm10:16771120-16771813
>Gm10:16771857-16771932
>Gm10:16772280-16772319
>Gm10:16772576-16775101
>Gm10:16775133-16777157
>Gm10:16777199-16785971
>Gm10:16786043-16787798
>Gm10:16788227-16789751
>Gm10:16790127-16790175
>Gm10:16790974-16791013
>Gm10:16791063-16791096
>Gm10:16791275-16791358
>Gm10:16791701-16791734
>Gm10:16792099-16792340
>Gm10:16792456-16792513
>Gm10:16792543-16792711
>Gm10:16792917-16793063
>Gm10:16793229-16793280
>Gm10:16793321-16803767
>Gm10:16803821-16812250
>Gm10:16812304-16814684
>Gm10:16815159-16815291
>Gm10:16815326-16815440
>Gm10:16816107-16816212
>Gm10:16817705-16817741
>Gm10:16818737-16820020
>Gm10:16820144-16820574
>Gm10:16820846-16820915
>Gm10:16821585-16821719
>Gm10:16821837-16821946
>Gm10:16822611-16822643
>Gm10:16825767-16826126
>Gm10:16826182-16827028
>Gm10:16827075-16828351
>Gm10:16828678-16829000
>Gm10:16829058-16829211
>Gm10:16829468-16829614
>Gm10:16829706-16830021
>Gm10:16830127-16845849
>Gm10:16845922-16846029
>Gm10:16846173-16846723
>Gm10:16846875-16847002
>Gm10:16847044-16847251
>Gm10:16847297-16849690
>Gm10:16849800-16862349
>Gm10:16862382-16879125
>Gm10:16879390-16879430
>Gm10:16879525-16879553
>Gm10:16879644-16879682
>Gm10:16879767-16879964
>Gm10:16880040-16880250
>Gm10:16880381-16880408
>Gm10:16880447-16880559
>Gm10:16880651-16880725
>Gm10:16880800-16881020
>Gm10:16881113-16881987
>Gm10:16882009-16882095
>Gm10:16882585-16882675
>Gm10:16884144-16884218
>Gm10:16884306-16884400
>Gm10:16886074-16886210
>Gm10:16887813-16887985
>Gm10:16888021-16888380
>Gm10:16888406-16888973
>Gm10:16889009-16889963
>Gm10:16890059-16890333
>Gm10:16890370-16890442
>Gm10:16890516-16892165
>Gm10:16892259-16892432
>Gm10:16892684-16892826
>Gm10:16894603-16894636
>Gm10:16894677-16894725
>Gm10:16896041-16896139
>Gm10:16897066-16897123
>Gm10:16905108-16905140
>Gm10:16905220-16905365
>Gm10:16906081-16906160
>Gm10:16906614-16906700
>Gm10:16906950-16907015
>Gm10:16908187-16908249
>Gm10:16909555-16909614
>Gm10:16909896-16910024
>Gm10:16910070-16910293
>Gm10:16910365-16910470
>Gm10:16911156-16911228
>Gm10:16913443-16913475
>Gm10:16914228-16914304
>Gm10:16916034-16917710
>Gm10:16920707-16921113
>Gm10:16922001-16922124
>Gm10:16922616-16922680
>Gm10:16923509-16923588
>Gm10:16926900-16928551
>Gm10:16930547-16930614
>Gm10:16930818-16930872
>Gm10:16930932-16931653
>Gm10:16931803-16932046
>Gm10:16932329-16933056
>Gm10:16933146-16933609
>Gm10:16933766-16933972
>Gm10:16934022-16934073
>Gm10:16935253-16936372
>Gm10:16936427-16946778
>Gm10:16948179-16948218
>Gm10:16948899-16948994
>Gm10:16950149-16950225
>Gm10:16950567-16950673
>Gm10:16950859-16950892
>Gm10:16951120-16951337
>Gm10:16951369-16951504
>Gm10:16951704-16951820
>Gm10:16951872-16951911
>Gm10:16952031-16952097
>Gm10:16952495-16953587
>Gm10:16954918-16958478
>Gm10:16958587-16958690
>Gm10:16958901-16958935
>Gm10:16959417-16959539
>Gm10:16959702-16960055
>Gm10:16960088-16960226
>Gm10:16960295-16960338
>Gm10:16960413-16961652
>Gm10:16961743-16962128
>Gm10:16962386-16962449
>Gm10:16962498-16962599
>Gm10:16967029-16967177
>Gm10:16967403-16967458
>Gm10:16967574-16967627
>Gm10:16968084-16968277
>Gm10:16968297-16973550
>Gm10:16974509-16974871
>Gm10:16975225-16975295
>Gm10:16975712-16975764
>Gm10:16977723-16977886
>Gm10:16978676-16978717
>Gm10:16980146-16980307
>Gm10:16981244-16981283
>Gm10:16981892-16981924
>Gm10:16982180-16982208
>Gm10:16982370-16982511
>Gm10:16987682-16987769
>Gm10:16987840-16987904
>Gm10:16987946-16988381
>Gm10:16988423-16988493
>Gm10:16988539-16988839
>Gm10:16988936-16989329
>Gm10:16989462-16990007
>Gm10:16990054-16990148
>Gm10:16990190-16990359
>Gm10:16990623-16990868
>Gm10:16991166-16991241
>Gm10:16991473-16991515
>Gm10:16991595-16991830
>Gm10:16991988-16992339
>Gm10:16992367-16992542
>Gm10:16992790-16992838
>Gm10:16994679-16994815
>Gm10:16994947-16995529
>Gm10:16998470-17003292
>Gm10:17004389-17004473
>Gm10:17005096-17005154
>Gm10:17005354-17005432
>Gm10:17005487-17005535
>Gm10:17005848-17005994
>Gm10:17006103-17006173
>Gm10:17006497-17006539
>Gm10:17006590-17006622
>Gm10:17006991-17007039
>Gm10:17007194-17007347
>Gm10:17007396-17007479
>Gm10:17007694-17007796
>Gm10:17008149-17008174
>Gm10:17008307-17008367
>Gm10:17008450-17009005
>Gm10:17009103-17009981
>Gm10:17010110-17010320
>Gm10:17010371-17010770
>Gm10:17010823-17012135
>Gm10:17012410-17012446
>Gm10:17012721-17012992
>Gm10:17013116-17013207
>Gm10:17013315-17013555
>Gm10:17013708-17013757
>Gm10:17015364-17015397
>Gm10:17016183-17016212
>Gm10:17016297-17016331
>Gm10:17018903-17018938
>Gm10:17019134-17022131
>Gm10:17023669-17024039
>Gm10:17024560-17024735
>Gm10:17024876-17025149
>Gm10:17025196-17025570
>Gm10:17025966-17026090
>Gm10:17026230-17026350
>Gm10:17026376-17026612
>Gm10:17027001-17027364
>Gm10:17027526-17027559
>Gm10:17027619-17027791
>Gm10:17027943-17028067
>Gm10:17028254-17028388
>Gm10:17028541-17028676
>Gm10:17029388-17029422
>Gm10:17030551-17030616
>Gm10:17031796-17031839
>Gm10:17031910-17032086
>Gm10:17032208-17032329
>Gm10:17032473-17032512
>Gm10:17032592-17032748
>Gm10:17032830-17033101
>Gm10:17033556-17039098
>Gm10:17039122-17039890
>Gm10:17039937-17057035
>Gm10:17057081-17057148
>Gm10:17057182-17058758
>Gm10:17058787-17061459
>Gm10:17061576-17061670
>Gm10:17061952-17062038
>Gm10:17062403-17062439
>Gm10:17062530-17062574
>Gm10:17063030-17063073
>Gm10:17064184-17066954
>Gm10:17066989-17068397
>Gm10:17071212-17071299
>Gm10:17072874-17072912
>Gm10:17073461-17073505
>Gm10:17073656-17073713
>Gm10:17073817-17073939
>Gm10:17074059-17074092
>Gm10:17074266-17074366
>Gm10:17074538-17074646
>Gm10:17074674-17074969
>Gm10:17075007-17075051
>Gm10:17075100-17075205
>Gm10:17075228-17075406
>Gm10:17075481-17075602
>Gm10:17075857-17076115
>Gm10:17076167-17077412
>Gm10:17077454-17078327
>Gm10:17078397-17080965
>Gm10:17081052-17081274
>Gm10:17081480-17081940
>Gm10:17082335-17082457
>Gm10:17082543-17082597
>Gm10:17082698-17082813
>Gm10:17083172-17083489
>Gm10:17083747-17083822
>Gm10:17083955-17084001
>Gm10:17084052-17084139
>Gm10:17084179-17084407
>Gm10:17084569-17084806
>Gm10:17084840-17084926
>Gm10:17085041-17085225
>Gm10:17085264-17085382
>Gm10:17085563-17085897
>Gm10:17086038-17086116
>Gm10:17086146-17086272
>Gm10:17086406-17086503
>Gm10:17086810-17086874
>Gm10:17088848-17088913
>Gm10:17090128-17090157
>Gm10:17090262-17090300
>Gm10:17090847-17090891
>Gm10:17091037-17091105
>Gm10:17091219-17091548
>Gm10:17091582-17091822
>Gm10:17091862-17092320
>Gm10:17092455-17092710
>Gm10:17092781-17093061
>Gm10:17093289-17094015
>Gm10:17094139-17095647
>Gm10:17095679-17098708
>Gm10:17098748-17100702
>Gm10:17100824-17100855
>Gm10:17100900-17100947
>Gm10:17101177-17101342
>Gm10:17103795-17103844
>Gm10:17104166-17104303
>Gm10:17104677-17105250
>Gm10:17105311-17105606
>Gm10:17105659-17106243
>Gm10:17106311-17106417
>Gm10:17106453-17106714
>Gm10:17106792-17107002
>Gm10:17107999-17108021
>Gm10:17108263-17108784
>Gm10:17109041-17109116
>Gm10:17109345-17109432
>Gm10:17109472-17109701
>Gm10:17109803-17110100
>Gm10:17110172-17110221
>Gm10:17110247-17110377
>Gm10:17110445-17110506
>Gm10:17110569-17111109
>Gm10:17111309-17111363
>Gm10:17111514-17111890
>Gm10:17111964-17112095
>Gm10:17112276-17112368
>Gm10:17112442-17113175
>Gm10:17113245-17113664
>Gm10:17114229-17114272
>Gm10:17114420-17114476
>Gm10:17115450-17115563
>Gm10:17115776-17115840
>Gm10:17115868-17116284
>Gm10:17116497-17116574
>Gm10:17116650-17116767
>Gm10:17117158-17117183
>Gm10:17117222-17117272
>Gm10:17118226-17118263
>Gm10:17118398-17118492
>Gm10:17118907-17119020
>Gm10:17119686-17120674
>Gm10:17120765-17120795
>Gm10:17120874-17120938
>Gm10:17121176-17126714
>Gm10:17127197-17127268
>Gm10:17127307-17127374
>Gm10:17127750-17127804
>Gm10:17128909-17129156
>Gm10:17129204-17129526
>Gm10:17129618-17129672
>Gm10:17129713-17129859
>Gm10:17130342-17130494
>Gm10:17130542-17130618
>Gm10:17130816-17131672
>Gm10:17131715-17133154
>Gm10:17133192-17134697
>Gm10:17135024-17135059
>Gm10:17135332-17135578
>Gm10:17135612-17135681
>Gm10:17135841-17135894
>Gm10:17135978-17136022
>Gm10:17136267-17136341
>Gm10:17136392-17137892
>Gm10:17137907-17138264
>Gm10:17138511-17138605
>Gm10:17138675-17139735
>Gm10:17139865-17140007
>Gm10:17140079-17140476
>Gm10:17140698-17141134
>Gm10:17141196-17141581
>Gm10:17141636-17141674
>Gm10:17142221-17142265
>Gm10:17142411-17142469
>Gm10:17142596-17142772
>Gm10:17142867-17142925
>Gm10:17142960-17143356
>Gm10:17143382-17143947
>Gm10:17144034-17144280
>Gm10:17144454-17144522
>Gm10:17144680-17144749
>Gm10:17145383-17145459
>Gm10:17145491-17145615
>Gm10:17145664-17145753
>Gm10:17145792-17146228
>Gm10:17146278-17147203
>Gm10:17147562-17148382
>Gm10:17148418-17148486
>Gm10:17148570-17148669
>Gm10:17148767-17149096
>Gm10:17149140-17150168
>Gm10:17154244-17154290
>Gm10:17154431-17154469
>Gm10:17155015-17155372
>Gm10:17155406-17155796
>Gm10:17155821-17155930
>Gm10:17155964-17156520
>Gm10:17156580-17156853
>Gm10:17157137-17157698
>Gm10:17157837-17157865
>Gm10:17157945-17159030
>Gm10:17159072-17159517
>Gm10:17159555-17160004
>Gm10:17160072-17160481
>Gm10:17160559-17160994
>Gm10:17161053-17173116
>Gm10:17175905-17178998
>Gm10:17182496-17182888
>Gm10:17182980-17183269
>Gm10:17183391-17185393
>Gm10:17185483-17187377
>Gm10:17187664-17187731
>Gm10:17187939-17188414
>Gm10:17188631-17188736
>Gm10:17188887-17188933
>Gm10:17189114-17189316
>Gm10:17189445-17189843
>Gm10:17189887-17190344
>Gm10:17190505-17190715
>Gm10:17190871-17190969
>Gm10:17191174-17191226
>Gm10:17191263-17191343
>Gm10:17191431-17191744
>Gm10:17192136-17192249
>Gm10:17192306-17192909
>Gm10:17192955-17193571
>Gm10:17193875-17193978
>Gm10:17194046-17194152
>Gm10:17194237-17194293
>Gm10:17195279-17195841
>Gm10:17196051-17196128
>Gm10:17196205-17196322
>Gm10:17196434-17196495
>Gm10:17196936-17197055
>Gm10:17197717-17198464
>Gm10:17198510-17198707
>Gm10:17198797-17198907
>Gm10:17199485-17199533
>Gm10:17199735-17201503
>Gm10:17201822-17206697
>Gm10:17208041-17208132
>Gm10:17208187-17209463
>Gm10:17209542-17209785
>Gm10:17209882-17209979
>Gm10:17210112-17210181
>Gm10:17210804-17210878
>Gm10:17211125-17212650
>Gm10:17212750-17212804
>Gm10:17212873-17213219
>Gm10:17213322-17213367
>Gm10:17213387-17213602
>Gm10:17213757-17214037
>Gm10:17214131-17214986
>Gm10:17215144-17216992
>Gm10:17217137-17217496
>Gm10:17217536-17217675
>Gm10:17217723-17217814
>Gm10:17218013-17218478
>Gm10:17218661-17218813
>Gm10:17218945-17219122
>Gm10:17219162-17219309
>Gm10:17219429-17219908
>Gm10:17219935-17224456
>Gm10:17224633-17225830
>Gm10:17225923-17226421
>Gm10:17226535-17226851
>Gm10:17226885-17227412
>Gm10:17227445-17228222
>Gm10:17228251-17228372
>Gm10:17228727-17229267
>Gm10:17229347-17230855
>Gm10:17230923-17231326
>Gm10:17231460-17231691
>Gm10:17231723-17231927
>Gm10:17231990-17232350
>Gm10:17232390-17232444
>Gm10:17232574-17232629
>Gm10:17232904-17232918
>Gm10:17233704-17233803
>Gm10:17234002-17234041
>Gm10:17234499-17234700
>Gm10:17234818-17235245
>Gm10:17235272-17235595
>Gm10:17235660-17235776
>Gm10:17235818-17236153
>Gm10:17236263-17236542
>Gm10:17236629-17236723
>Gm10:17236900-17236954
>Gm10:17236989-17237069
>Gm10:17237103-17237385
>Gm10:17237862-17237967
>Gm10:17238029-17239228
>Gm10:17239283-17239339
>Gm10:17239815-17239923
>Gm10:17240614-17240688
>Gm10:17241629-17241728
>Gm10:17241802-17242167
>Gm10:17242248-17242508
>Gm10:17242597-17242868
>Gm10:17243239-17243284
>Gm10:17243323-17243373
>Gm10:17244331-17244368
>Gm10:17244507-17244589
>Gm10:17245131-17245186
>Gm10:17245247-17245282
>Gm10:17245485-17245533
>Gm10:17245557-17245693
>Gm10:17245755-17245801
>Gm10:17245947-17245995
>Gm10:17246192-17246233
>Gm10:17246338-17246452
>Gm10:17246815-17246882
>Gm10:17246922-17247000
>Gm10:17247156-17248662
>Gm10:17248746-17249256
>Gm10:17249370-17249692
>Gm10:17249726-17250244
>Gm10:17250280-17250774
>Gm10:17250831-17250891
>Gm10:17250931-17250977
>Gm10:17251358-17251621
>Gm10:17251894-17253776
>Gm10:17253879-17254078
>Gm10:17254263-17254509
>Gm10:17254552-17254689
>Gm10:17254853-17255212
>Gm10:17255252-17255391
>Gm10:17255439-17255530
>Gm10:17255731-17256196
>Gm10:17256379-17256530
>Gm10:17256662-17256839
>Gm10:17256879-17257026
>Gm10:17257202-17257626
>Gm10:17257732-17257912
>Gm10:17257974-17258069
>Gm10:17258101-17258210
>Gm10:17258299-17258436
>Gm10:17258902-17259232
>Gm10:17261471-17261502
>Gm10:17261775-17261898
>Gm10:17261957-17261983
>Gm10:17262072-17262152
>Gm10:17263567-17263607
>Gm10:17264057-17264106
>Gm10:17265483-17265577
>Gm10:17265623-17265745
>Gm10:17265788-17265852
>Gm10:17266249-17266357
>Gm10:17266564-17266646
>Gm10:17267473-17267851
>Gm10:17267917-17268643
>Gm10:17268721-17268861
>Gm10:17269074-17269285
>Gm10:17269352-17269925
>Gm10:17270113-17270275
>Gm10:17270384-17271022
>Gm10:17271087-17271121
>Gm10:17271380-17271435
>Gm10:17271505-17271606
>Gm10:17271717-17271771
>Gm10:17272099-17272453
>Gm10:17272809-17272933
>Gm10:17272980-17274754
>Gm10:17274814-17278476
>Gm10:17278518-17281033
>Gm10:17281301-17281369
>Gm10:17281715-17281747
>Gm10:17282286-17282335
>Gm10:17285043-17289530
>Gm10:17289614-17290295
>Gm10:17290458-17290612
>Gm10:17292609-17292768
>Gm10:17294553-17294802
>Gm10:17294928-17295326
>Gm10:17295447-17295659
>Gm10:17295734-17295796
>Gm10:17296805-17296875
>Gm10:17296921-17297404
>Gm10:17297496-17297663
>Gm10:17297890-17298011
>Gm10:17298364-17298557
>Gm10:17298655-17298748
>Gm10:17298816-17298908
>Gm10:17298953-17298996
>Gm10:17299298-17302648
>Gm10:17302727-17303326
>Gm10:17303349-17303384
>Gm10:17303526-17304327
>Gm10:17304770-17304872
>Gm10:17305496-17305541
>Gm10:17306276-17306827
>Gm10:17309813-17310708
>Gm10:17310761-17311140
>Gm10:17313575-17313690
>Gm10:17313915-17314698
>Gm10:17314744-17315007
>Gm10:17315075-17315183
>Gm10:17315266-17315322
>Gm10:17315875-17315951
>Gm10:17316877-17316990
>Gm10:17317202-17317769
>Gm10:17317887-17317918
>Gm10:17318043-17318126
>Gm10:17318221-17319730
>Gm10:17319966-17320285
>Gm10:17320322-17320360
>Gm10:17320515-17320744
>Gm10:17320788-17320828
>Gm10:17320900-17321237
>Gm10:17321280-17321376
>Gm10:17321403-17321701
>Gm10:17321824-17321895
>Gm10:17322198-17324528
>Gm10:17324596-17325029
>Gm10:17325118-17325360
>Gm10:17325396-17325629
>Gm10:17325706-17326067
>Gm10:17326107-17326364
>Gm10:17326535-17327061
>Gm10:17327248-17327380
>Gm10:17327632-17327677
>Gm10:17327759-17327996
>Gm10:17328027-17328477
>Gm10:17328539-17328777
>Gm10:17328818-17329186
>Gm10:17329297-17329507
>Gm10:17329967-17330021
>Gm10:17330056-17330537
>Gm10:17330930-17331029
>Gm10:17331302-17331440
>Gm10:17331572-17332246
>Gm10:17332341-17332610
>Gm10:17333001-17333026
>Gm10:17333065-17333115
>Gm10:17334073-17334110
>Gm10:17334249-17334358
>Gm10:17334747-17334878
>Gm10:17335525-17336486
>Gm10:17336576-17336682
>Gm10:17337062-17337118
>Gm10:17337575-17337726
>Gm10:17337872-17337920
>Gm10:17338268-17338336
>Gm10:17338407-17338501
>Gm10:17338744-17338811
>Gm10:17338851-17339113
>Gm10:17339156-17340314
>Gm10:17340367-17340535
>Gm10:17340670-17341072
>Gm10:17341121-17341175
>Gm10:17341289-17341578
>Gm10:17341612-17341919
>Gm10:17342028-17342137
>Gm10:17342164-17343092
>Gm10:17343346-17344072
>Gm10:17344152-17345301
>Gm10:17345366-17345678
>Gm10:17345746-17346149
>Gm10:17346268-17346426
>Gm10:17346486-17346782
>Gm10:17346859-17347141
>Gm10:17347558-17347828
>Gm10:17348697-17348820
>Gm10:17349486-17350027
>Gm10:17350161-17350353
>Gm10:17350445-17350475
>Gm10:17351140-17351195
>Gm10:17351256-17351291
>Gm10:17351656-17351807
>Gm10:17351912-17351997
>Gm10:17352137-17352206
>Gm10:17352296-17352423
>Gm10:17352832-17352906
>Gm10:17353074-17354430
>Gm10:17354472-17354629
>Gm10:17354810-17354951
>Gm10:17355869-17356335
>Gm10:17356370-17356775
>Gm10:17356832-17357059
>Gm10:17357087-17357415
>Gm10:17357467-17357738
>Gm10:17357765-17358042
>Gm10:17358400-17358615
>Gm10:17358641-17358685
>Gm10:17358914-17358950
>Gm10:17359150-17360695
>Gm10:17360778-17360866
>Gm10:17361049-17361561
>Gm10:17361659-17365300
>Gm10:17365409-17369881
>Gm10:17369910-17371591
>Gm10:17371647-17374397
>Gm10:17376951-17377581
>Gm10:17378125-17378178
>Gm10:17378679-17378721
>Gm10:17382505-17383001
>Gm10:17383040-17386874
>Gm10:17391355-17391410
>Gm10:17391671-17394467
>Gm10:17395464-17395535
>Gm10:17397265-17397339
>Gm10:17399407-17401546
>Gm10:17403538-17403639
>Gm10:17403956-17404170
>Gm10:17406233-17406550
>Gm10:17406625-17406660
>Gm10:17406731-17406869
>Gm10:17407604-17407830
>Gm10:17408115-17408184
>Gm10:17410055-17410444
>Gm10:17410486-17410967
>Gm10:17412397-17413551
>Gm10:17415271-17415658
>Gm10:17415751-17420285
>Gm10:17423481-17423524
>Gm10:17423612-17427172
>Gm10:17428891-17435796
>Gm10:17437114-17437261
>Gm10:17437422-17437559
>Gm10:17437631-17447494
>Gm10:17447562-17447614
>Gm10:17447699-17447728
>Gm10:17447770-17448430
>Gm10:17450095-17450229
>Gm10:17450260-17450404
>Gm10:17452164-17452198
>Gm10:17452706-17452774
>Gm10:17453562-17453595
>Gm10:17453765-17453840
>Gm10:17455531-17457123
>Gm10:17457159-17459687
>Gm10:17461669-17461738
>Gm10:17462083-17462235
>Gm10:17462640-17463019
>Gm10:17463077-17466836
>Gm10:17467232-17467248
>Gm10:17467402-17467545
>Gm10:17467750-17468138
>Gm10:17468244-17468870
>Gm10:17468946-17469311
>Gm10:17469356-17469530
>Gm10:17469798-17470180
>Gm10:17470325-17470709
>Gm10:17470778-17472005
>Gm10:17472060-17472361
>Gm10:17472473-17473019
>Gm10:17474352-17474451
>Gm10:17474574-17474672
>Gm10:17475693-17476018
>Gm10:17476389-17476449
>Gm10:17476940-17477255
>Gm10:17477350-17477475
>Gm10:17478328-17478613
>Gm10:17478976-17479217
>Gm10:17479351-17479564
>Gm10:17479682-17479842
>Gm10:17479893-17480050
>Gm10:17480097-17480398
>Gm10:17480558-17480644
>Gm10:17480882-17480922
>Gm10:17483171-17483284
>Gm10:17485395-17486327
>Gm10:17486363-17486458
>Gm10:17486500-17486976
>Gm10:17487035-17487123
>Gm10:17487189-17487495
>Gm10:17487606-17487715
>Gm10:17487934-17488014
>Gm10:17488069-17488124
>Gm10:17489806-17490001
>Gm10:17490288-17490346
>Gm10:17490409-17490435
>Gm10:17490663-17490865
>Gm10:17491072-17491116
>Gm10:17491324-17491579
>Gm10:17491955-17492040
>Gm10:17492122-17492152
>Gm10:17492450-17492546
>Gm10:17492600-17492741
>Gm10:17492782-17492812
>Gm10:17492853-17493179
>Gm10:17493238-17494174
>Gm10:17495168-17495218
>Gm10:17495414-17495525
>Gm10:17496784-17496927
>Gm10:17497038-17497335
>Gm10:17498479-17499074
>Gm10:17499107-17499133
>Gm10:17499177-17499424
>Gm10:17499499-17499976
>Gm10:17500001-17500089
>Gm10:17503441-17503704
>Gm10:17506217-17506259
>Gm10:17507921-17508164
>Gm10:17508530-17508797
>Gm10:17512906-17512962
>Gm10:17513303-17513374
>Gm10:17517827-17517863
>Gm10:17518068-17518155
>Gm10:17518212-17518310
>Gm10:17518367-17518485
>Gm10:17518602-17518631
>Gm10:17518693-17518749
>Gm10:17518805-17518949
>Gm10:17519274-17519323
>Gm10:17519370-17519537
>Gm10:17519640-17519676
>Gm10:17519720-17521347
>Gm10:17521365-17521467
>Gm10:17521959-17522137
>Gm10:17522169-17522561
>Gm10:17522605-17522778
>Gm10:17526594-17526667
>Gm10:17528091-17528123
>Gm10:17529602-17529651
>Gm10:17533181-17533227
>Gm10:17533292-17533335
>Gm10:17533468-17533627
>Gm10:17536132-17539290
>Gm10:17539804-17539846
>Gm10:17541882-17541936
>Gm10:17542220-17542245
>Gm10:17545331-17545386
>Gm10:17545531-17545570
>Gm10:17546686-17546746
>Gm10:17550125-17550166
>Gm10:17552245-17552652
>Gm10:17552701-17553255
>Gm10:17553884-17554069
>Gm10:17558451-17558481
>Gm10:17558863-17562975
>Gm10:17563198-17563255
>Gm10:17563746-17563801
>Gm10:17563866-17564026
>Gm10:17564135-17564175
>Gm10:17564333-17564442
>Gm10:17564689-17564722
>Gm10:17564752-17565116
>Gm10:17565182-17565255
>Gm10:17565292-17565583
>Gm10:17565720-17565840
>Gm10:17566468-17566495
>Gm10:17566573-17566604
>Gm10:17567268-17567322
>Gm10:17567610-17567639
>Gm10:17569447-17569494
>Gm10:17569973-17570067
>Gm10:17570212-17570293
>Gm10:17570339-17570405
>Gm10:17570450-17570623
>Gm10:17570916-17571036
>Gm10:17571072-17571202
>Gm10:17571249-17571307
>Gm10:17571623-17571681
>Gm10:17572102-17572254
>Gm10:17572348-17572443
>Gm10:17574918-17575062
>Gm10:17575233-17575592
>Gm10:17577930-17577963
>Gm10:17578715-17578774
>Gm10:17582877-17582918
>Gm10:17585434-17585492
>Gm10:17585851-17585907
>Gm10:17587980-17588013
>Gm10:17588932-17589248
>Gm10:17589706-17589787
>Gm10:17590741-17591312
>Gm10:17591347-17592744
>Gm10:17592809-17595360
>Gm10:17595466-17595779
>Gm10:17595950-17595983
>Gm10:17596026-17596339
>Gm10:17596541-17596735
>Gm10:17596811-17597032
>Gm10:17597125-17597366
>Gm10:17598170-17598259
>Gm10:17600171-17600284
>Gm10:17600425-17601006
>Gm10:17601044-17601311
>Gm10:17601415-17602648
>Gm10:17602681-17602758
>Gm10:17602811-17603287
>Gm10:17603407-17603471
>Gm10:17603530-17603760
>Gm10:17603822-17604282
>Gm10:17604359-17604841
>Gm10:17604991-17605061
>Gm10:17605148-17605808
>Gm10:17606135-17606172
>Gm10:17606233-17606280
>Gm10:17606660-17606892
>Gm10:17610306-17610741
>Gm10:17612798-17612832
>Gm10:17612872-17613044
>Gm10:17613105-17613367
>Gm10:17613428-17614186
>Gm10:17614206-17614331
>Gm10:17616078-17616195
>Gm10:17616261-17616343
>Gm10:17617345-17617839
>Gm10:17618026-17618429
>Gm10:17618617-17618734
>Gm10:17618803-17618867
>Gm10:17619175-17632390
>Gm10:17632447-17632629
>Gm10:17632781-17632858
>Gm10:17632911-17633180
>Gm10:17633226-17633297
>Gm10:17633350-17636945
>Gm10:17637802-17637891
>Gm10:17637939-17638000
>Gm10:17638325-17638355
>Gm10:17638682-17638891
>Gm10:17638951-17638988
>Gm10:17639144-17639537
>Gm10:17639691-17639727
>Gm10:17640893-17640952
>Gm10:17641234-17641322
>Gm10:17642091-17643071
>Gm10:17643315-17643417
>Gm10:17643507-17643622
>Gm10:17643693-17643809
>Gm10:17643874-17643910
>Gm10:17643980-17645545
>Gm10:17645608-17645748
>Gm10:17645846-17645875
>Gm10:17645957-17647031
>Gm10:17647216-17647276
>Gm10:17647970-17648147
>Gm10:17649390-17649466
>Gm10:17651293-17651360
>Gm10:17652371-17652527
>Gm10:17654535-17654707
>Gm10:17654733-17654909
>Gm10:17655918-17655959
>Gm10:17656132-17656211
>Gm10:17656310-17656427
>Gm10:17656858-17666097
>Gm10:17666242-17666297
>Gm10:17666562-17667780
>Gm10:17667829-17668242
>Gm10:17668273-17669250
>Gm10:17669274-17669850
>Gm10:17669893-17672527
>Gm10:17673044-17674691
>Gm10:17675735-17675767
>Gm10:17676565-17676605
>Gm10:17676924-17677313
>Gm10:17677345-17677658
>Gm10:17677713-17679088
>Gm10:17679104-17683267
>Gm10:17683395-17683784
>Gm10:17684005-17684400
>Gm10:17684470-17684703
>Gm10:17684812-17685742
>Gm10:17685779-17686187
>Gm10:17686389-17686416
>Gm10:17686531-17686565
>Gm10:17687143-17687299
>Gm10:17692015-17692049
>Gm10:17693023-17693217
>Gm10:17695069-17695325
>Gm10:17695411-17695514
>Gm10:17695643-17695794
>Gm10:17695843-17696307
>Gm10:17696327-17707417
>Gm10:17707648-17707744
>Gm10:17707834-17709006
>Gm10:17712637-17714016
>Gm10:17714250-17714465
>Gm10:17714592-17715786
>Gm10:17715824-17718455
>Gm10:17720209-17720277
>Gm10:17720747-17720822
>Gm10:17721072-17721284
>Gm10:17721408-17721532
>Gm10:17722125-17722199
>Gm10:17722271-17723081
>Gm10:17723270-17723374
>Gm10:17723613-17725969
>Gm10:17726049-17726099
>Gm10:17726275-17726586
>Gm10:17726691-17726849
>Gm10:17727008-17727148
>Gm10:17727965-17728062
>Gm10:17728149-17728436
>Gm10:17728807-17728927
>Gm10:17729722-17729799
>Gm10:17730389-17730505
>Gm10:17730592-17730738
>Gm10:17730790-17730849
>Gm10:17730949-17731235
>Gm10:17731664-17731975
>Gm10:17732130-17732212
>Gm10:17732621-17732719
>Gm10:17732840-17732988
>Gm10:17733134-17733285
>Gm10:17733397-17733432
>Gm10:17733658-17733813
>Gm10:17733961-17733997
>Gm10:17734156-17734237
>Gm10:17734469-17734508
>Gm10:17735314-17735348
>Gm10:17735435-17735631
>Gm10:17735815-17736025
>Gm10:17736125-17736149
>Gm10:17736546-17736667
>Gm10:17736748-17736809
>Gm10:17736914-17737023
>Gm10:17737531-17737761
>Gm10:17738054-17738120
>Gm10:17738362-17738418
>Gm10:17738686-17739101
>Gm10:17739284-17739474
>Gm10:17739565-17739660
>Gm10:17739691-17739822
>Gm10:17740797-17740878
>Gm10:17743361-17743565
>Gm10:17744278-17744311
>Gm10:17744716-17744996
>Gm10:17745077-17745114
>Gm10:17745635-17745688
>Gm10:17752868-17755244
>Gm10:17755279-17755823
>Gm10:17755857-17759625
>Gm10:17759648-17761961
>Gm10:17763926-17764096
>Gm10:17765024-17765226
>Gm10:17765421-17765890
>Gm10:17765965-17766786
>Gm10:17768031-17768075
>Gm10:17771646-17771957
>Gm10:17772094-17772471
>Gm10:17772627-17772835
>Gm10:17772899-17772948
>Gm10:17773276-17773362
>Gm10:17773619-17773723
>Gm10:17773905-17773998
>Gm10:17778421-17778475
>Gm10:17778586-17778713
>Gm10:17780445-17780491
>Gm10:17780908-17780924
>Gm10:17781207-17781243
>Gm10:17781275-17781341
>Gm10:17781386-17781811
>Gm10:17781881-17781921
>Gm10:17782149-17782569
>Gm10:17782599-17783039
>Gm10:17783067-17784011
>Gm10:17784070-17784130
>Gm10:17785259-17785408
>Gm10:17785684-17785756
>Gm10:17785809-17786007
>Gm10:17786078-17786366
>Gm10:17788343-17788451
>Gm10:17788497-17793738
>Gm10:17793850-17793934
>Gm10:17793974-17794017
>Gm10:17794457-17794754
>Gm10:17794801-17794978
>Gm10:17795187-17795375
>Gm10:17795532-17795738
>Gm10:17795831-17795889
>Gm10:17795942-17796279
>Gm10:17796318-17796794
>Gm10:17796821-17796866
>Gm10:17796914-17796977
>Gm10:17797059-17797297
>Gm10:17797331-17818659
>Gm10:17818703-17828979
>Gm10:17829002-17829242
>Gm10:17829284-17830416
>Gm10:17830443-17833202
>Gm10:17833252-17838147
>Gm10:17838236-17838912
>Gm10:17838941-17844011
>Gm10:17844043-17856614
>Gm10:17856696-17856804
>Gm10:17856866-17863357
>Gm10:17863539-17864118
>Gm10:17864165-17864360
>Gm10:17864453-17864779
>Gm10:17864818-17866507
>Gm10:17866580-17873932
>Gm10:17875487-17875537
>Gm10:17875622-17876808
>Gm10:17877748-17877876
>Gm10:17878105-17878214
>Gm10:17878621-17878679
>Gm10:17878723-17878793
>Gm10:17880672-17880739
>Gm10:17881027-17881096
>Gm10:17881321-17881433
>Gm10:17882045-17882125
>Gm10:17882179-17882263
>Gm10:17882364-17882434
>Gm10:17883096-17883370
>Gm10:17883404-17883503
>Gm10:17883535-17883635
>Gm10:17884276-17884311
>Gm10:17885350-17885795
>Gm10:17885833-17885984
>Gm10:17886179-17886242
>Gm10:17886429-17886761
>Gm10:17889718-17890576
>Gm10:17890647-17890992
>Gm10:17891059-17891129
>Gm10:17891297-17891387
>Gm10:17891499-17891556
>Gm10:17891599-17891633
>Gm10:17891718-17891776
>Gm10:17891838-17892028
>Gm10:17892085-17892214
>Gm10:17892264-17892353
>Gm10:17892413-17892697
>Gm10:17892734-17893155
>Gm10:17893360-17893399
>Gm10:17893430-17894136
>Gm10:17894180-17895117
>Gm10:17895199-17895510
>Gm10:17895562-17895704
>Gm10:17895797-17896055
>Gm10:17896141-17896488
>Gm10:17896715-17896914
>Gm10:17896961-17897125
>Gm10:17897176-17897329
>Gm10:17897662-17897774
>Gm10:17897807-17897859
>Gm10:17897894-17898260
>Gm10:17898361-17898567
>Gm10:17898673-17898737
>Gm10:17898768-17898868
>Gm10:17898916-17898947
>Gm10:17899289-17899370
>Gm10:17899482-17899776
>Gm10:17900106-17901941
>Gm10:17902054-17902178
>Gm10:17902246-17902331
>Gm10:17902589-17902662
>Gm10:17902895-17902948
>Gm10:17902999-17903393
>Gm10:17903567-17908849
>Gm10:17908884-17910260
>Gm10:17910317-17911844
>Gm10:17911930-17912016
>Gm10:17912258-17912389
>Gm10:17912439-17912564
>Gm10:17912783-17913014
>Gm10:17913110-17915013
>Gm10:17915055-17916023
>Gm10:17916103-17917630
>Gm10:17917679-17917798
>Gm10:17918473-17927696
>Gm10:17927706-17930400
>Gm10:17930460-17943962
>Gm10:17944322-17944494
>Gm10:17947291-17947324
>Gm10:17947429-17947488
>Gm10:17947650-17948067
>Gm10:17948244-17951014
>Gm10:17951040-17951555
>Gm10:17951876-17951966
>Gm10:17952153-17954903
>Gm10:17954957-17955182
>Gm10:17955459-17955762
>Gm10:17956081-17956153
>Gm10:17956224-17956417
>Gm10:17956605-17957272
>Gm10:17957354-17957630
>Gm10:17960585-17961257
>Gm10:17961382-17961526
>Gm10:17961590-17961968
>Gm10:17962512-17962820
>Gm10:17962919-17962999
>Gm10:17965462-17965493
>Gm10:17967357-17967430
>Gm10:17967906-17968163
>Gm10:17968217-17968681
>Gm10:17968714-17971193
>Gm10:17971309-17971466
>Gm10:17971538-17971601
>Gm10:17971646-17974119
>Gm10:17974166-17975841
>Gm10:17976111-17976987
>Gm10:17977029-17978335
>Gm10:17978388-17982727
>Gm10:17982774-17984891
>Gm10:17985228-17990689
>Gm10:17991123-17991305
>Gm10:17991459-17991502
>Gm10:17991555-17991647
>Gm10:17992073-17992108
>Gm10:17992143-17992617
>Gm10:17992705-17992996
>Gm10:17993088-17993292
>Gm10:17993355-17993645
>Gm10:17993687-17994227
>Gm10:17994302-17995021
>Gm10:17995068-17995561
>Gm10:17995605-17996102
>Gm10:17996193-17996370
>Gm10:17996419-17996450
>Gm10:17996524-17997025
>Gm10:17997093-17998764
>Gm10:17999044-17999142
>Gm10:17999400-17999475
>Gm10:17999523-17999864
>Gm10:17999891-18000185
>Gm10:18000241-18004883
>Gm10:18005908-18016985
>Gm10:18017018-18017887
>Gm10:18017937-18020325
>Gm10:18020363-18021244
>Gm10:18021346-18029533
>Gm10:18029572-18038990
>Gm10:18039012-18043070
>Gm10:18043107-18044649
>Gm10:18045202-18045285
>Gm10:18047693-18049147
>Gm10:18049280-18049408
>Gm10:18050060-18050124
>Gm10:18050520-18050589
>Gm10:18050681-18050805
>Gm10:18050866-18050940
>Gm10:18051043-18051151
>Gm10:18051227-18051290
>Gm10:18051319-18057107
>Gm10:18057207-18061302
>Gm10:18061441-18061545
>Gm10:18061656-18061757
>Gm10:18061812-18061980
>Gm10:18062156-18062248
>Gm10:18062335-18062371
>Gm10:18063510-18063526
>Gm10:18064489-18064768
>Gm10:18064803-18065018
>Gm10:18065042-18065405
>Gm10:18067472-18067759
>Gm10:18067825-18068223
>Gm10:18068280-18075462
>Gm10:18076031-18076138
>Gm10:18076520-18076557
>Gm10:18078117-18092214
>Gm10:18093612-18093639
>Gm10:18094127-18094176
>Gm10:18095396-18096063
>Gm10:18096110-18101302
>Gm10:18101346-18105433
>Gm10:18110143-18110230
>Gm10:18111199-18111252
>Gm10:18111279-18111336
>Gm10:18111387-18111748
>Gm10:18111802-18111867
>Gm10:18112005-18112041
>Gm10:18112078-18112303
>Gm10:18112444-18112472
>Gm10:18119140-18119254
>Gm10:18119547-18119628
>Gm10:18120893-18127891
>Gm10:18128124-18128207
>Gm10:18128322-18128412
>Gm10:18132303-18132362
>Gm10:18133246-18136674
>Gm10:18141985-18142071
>Gm10:18142183-18142219
>Gm10:18142598-18143033
>Gm10:18143836-18144063
>Gm10:18144257-18144687
>Gm10:18144740-18144828
>Gm10:18145233-18145639
>Gm10:18145746-18145790
>Gm10:18147292-18147459
>Gm10:18147623-18147790
>Gm10:18147888-18147941
>Gm10:18148117-18149995
>Gm10:18150610-18152117
>Gm10:18152144-18155416
>Gm10:18155498-18165947
>Gm10:18165975-18172825
>Gm10:18176482-18178275
>Gm10:18180175-18181109
>Gm10:18182942-18183771
>Gm10:18183903-18183955
>Gm10:18184028-18184151
>Gm10:18184539-18184608
>Gm10:18189070-18189131
>Gm10:18189183-18189405
>Gm10:18189880-18190270
>Gm10:18190386-18190999
>Gm10:18191046-18191186
>Gm10:18191366-18191400
>Gm10:18192411-18192449
>Gm10:18192801-18192842
>Gm10:18194829-18194884
>Gm10:18199595-18199924
>Gm10:18201233-18202171
>Gm10:18202389-18205562
>Gm10:18205649-18206197
>Gm10:18207244-18207450
>Gm10:18210106-18210153
>Gm10:18211288-18211601
>Gm10:18211689-18211723
>Gm10:18211784-18227740
>Gm10:18227796-18227892
>Gm10:18227948-18227989
>Gm10:18228407-18228438
>Gm10:18228950-18229169
>Gm10:18229250-18229346
>Gm10:18229516-18229876
>Gm10:18230027-18230587
>Gm10:18230689-18231477
>Gm10:18236913-18236975
>Gm10:18237202-18238007
>Gm10:18238239-18238291
>Gm10:18238351-18238718
>Gm10:18238808-18239158
>Gm10:18239252-18239514
>Gm10:18239575-18239604
>Gm10:18239651-18239791
>Gm10:18239856-18239999
>Gm10:18240231-18241238
>Gm10:18241278-18241337
>Gm10:18241453-18241785
>Gm10:18241852-18242473
>Gm10:18243962-18244740
>Gm10:18244794-18245108
>Gm10:18245138-18245185
>Gm10:18245214-18245813
>Gm10:18245855-18246229
>Gm10:18246261-18246641
>Gm10:18246708-18247944
>Gm10:18247987-18248220
>Gm10:18248305-18248917
>Gm10:18248993-18250037
>Gm10:18250130-18250175
>Gm10:18250288-18250825
>Gm10:18250856-18251311
>Gm10:18251343-18251739
>Gm10:18251791-18252501
>Gm10:18252529-18252966
>Gm10:18253025-18253207
>Gm10:18253237-18253374
>Gm10:18253482-18253531
>Gm10:18253618-18254030
>Gm10:18257824-18261165
>Gm10:18261262-18261295
>Gm10:18261410-18261750
>Gm10:18263055-18263123
>Gm10:18266721-18266811
>Gm10:18267532-18268346
>Gm10:18268386-18278022
>Gm10:18280845-18280979
>Gm10:18281812-18281845
>Gm10:18281922-18281950
>Gm10:18283721-18284598
>Gm10:18284675-18284943
>Gm10:18285054-18285177
>Gm10:18285217-18285953
>Gm10:18286053-18287894
>Gm10:18287959-18288321
>Gm10:18288443-18289085
>Gm10:18289300-18289784
>Gm10:18289823-18289991
>Gm10:18290037-18290225
>Gm10:18290336-18290886
>Gm10:18290933-18290991
>Gm10:18291636-18291723
>Gm10:18292189-18292221
>Gm10:18292383-18292427
>Gm10:18292671-18292710
>Gm10:18292795-18298814
>Gm10:18298863-18299164
>Gm10:18299252-18300535
>Gm10:18300627-18302145
>Gm10:18302176-18304310
>Gm10:18304639-18304792
>Gm10:18304911-18305035
>Gm10:18305102-18305480
>Gm10:18305553-18305634
>Gm10:18305737-18305919
>Gm10:18306110-18306202
>Gm10:18306302-18306335
>Gm10:18306528-18306618
>Gm10:18308499-18308948
>Gm10:18308999-18309053
>Gm10:18309102-18309660
>Gm10:18309688-18310081
>Gm10:18310165-18310498
>Gm10:18310700-18310793
>Gm10:18310847-18311147
>Gm10:18311185-18313284
>Gm10:18313320-18313447
>Gm10:18313483-18329183
>Gm10:18329215-18329306
>Gm10:18329336-18331211
>Gm10:18331242-18332736
>Gm10:18332769-18332831
>Gm10:18332859-18333610
>Gm10:18333642-18333930
>Gm10:18336593-18336625
>Gm10:18340682-18340805
>Gm10:18340832-18340890
>Gm10:18340915-18341089
>Gm10:18342178-18342212
>Gm10:18342309-18342350
>Gm10:18343875-18343938
>Gm10:18343995-18344125
>Gm10:18344333-18344367
>Gm10:18344508-18344619
>Gm10:18344667-18344795
>Gm10:18345367-18345462
>Gm10:18345609-18345639
>Gm10:18345649-18345688
>Gm10:18345737-18345819
>Gm10:18346481-18346509
>Gm10:18346558-18346590
>Gm10:18348020-18349459
>Gm10:18349497-18349739
>Gm10:18349825-18355717
>Gm10:18355763-18355978
>Gm10:18356708-18357847
>Gm10:18358048-18358100
>Gm10:18358423-18358493
>Gm10:18358937-18359044
>Gm10:18359191-18359282
>Gm10:18361508-18361818
>Gm10:18361844-18364401
>Gm10:18364443-18365114
>Gm10:18365159-18368737
>Gm10:18369034-18369252
>Gm10:18369417-18369463
>Gm10:18369544-18369575
>Gm10:18369876-18369932
>Gm10:18370140-18370190
>Gm10:18370253-18370303
>Gm10:18370403-18370446
>Gm10:18370523-18370615
>Gm10:18370912-18370994
>Gm10:18371115-18371162
>Gm10:18371733-18372064
>Gm10:18372314-18372370
>Gm10:18372513-18372730
>Gm10:18372890-18373007
>Gm10:18373437-18373463
>Gm10:18373617-18373947
>Gm10:18374611-18374664
>Gm10:18374952-18375042
>Gm10:18375326-18375391
>Gm10:18375618-18375653
>Gm10:18375879-18375911
>Gm10:18375949-18376170
>Gm10:18376305-18376574
>Gm10:18376891-18377046
>Gm10:18377200-18377254
>Gm10:18377415-18377500
>Gm10:18377580-18377638
>Gm10:18377777-18377808
>Gm10:18378409-18378564
>Gm10:18379000-18379084
>Gm10:18379452-18379507
>Gm10:18379852-18379971
>Gm10:18380216-18380321
>Gm10:18380650-18380712
>Gm10:18383870-18385078
>Gm10:18386562-18393466
>Gm10:18393482-18403157
>Gm10:18403263-18407061
>Gm10:18407102-18407562
>Gm10:18409851-18414699
>Gm10:18422697-18422753
>Gm10:18423657-18423711
>Gm10:18423774-18423846
>Gm10:18423962-18424034
>Gm10:18426367-18426399
>Gm10:18427454-18427507
>Gm10:18427966-18427999
>Gm10:18428183-18428374
>Gm10:18429990-18430094
>Gm10:18430331-18430392
>Gm10:18430435-18430491
>Gm10:18430535-18430630
>Gm10:18430705-18431900
>Gm10:18431946-18432001
>Gm10:18433283-18435271
>Gm10:18435333-18435373
>Gm10:18435461-18435541
>Gm10:18435628-18435795
>Gm10:18435815-18435891
>Gm10:18435957-18436064
>Gm10:18436093-18436316
>Gm10:18436401-18436431
>Gm10:18436467-18436496
>Gm10:18436549-18436910
>Gm10:18437086-18438028
>Gm10:18438100-18438235
>Gm10:18438280-18438339
>Gm10:18438359-18438677
>Gm10:18438728-18439070
>Gm10:18439138-18439234
>Gm10:18439311-18439427
>Gm10:18440400-18440521
>Gm10:18440640-18440741
>Gm10:18441078-18441109
>Gm10:18441146-18441334
>Gm10:18441592-18441818
>Gm10:18447510-18451979
>Gm10:18453071-18453128
>Gm10:18453390-18453420
>Gm10:18453448-18453546
>Gm10:18453586-18453662
>Gm10:18453772-18453933
>Gm10:18454813-18454911
>Gm10:18455061-18455165
>Gm10:18455295-18455385
>Gm10:18455566-18455819
>Gm10:18456151-18456306
>Gm10:18456686-18456788
>Gm10:18456813-18456987
>Gm10:18457086-18457442
>Gm10:18457962-18458867
>Gm10:18459999-18460231
>Gm10:18460534-18460627
>Gm10:18460690-18463032
>Gm10:18463070-18463390
>Gm10:18463453-18465164
>Gm10:18465232-18465715
>Gm10:18465751-18466208
>Gm10:18466253-18466603
>Gm10:18466665-18466730
>Gm10:18466783-18466903
>Gm10:18466976-18467156
>Gm10:18467261-18467319
>Gm10:18467381-18467413
>Gm10:18467486-18468251
>Gm10:18470152-18470194
>Gm10:18470662-18470776
>Gm10:18471210-18471256
>Gm10:18472043-18472143
>Gm10:18472184-18472303
>Gm10:18472801-18473029
>Gm10:18473094-18473154
>Gm10:18475089-18475243
>Gm10:18480879-18480930
>Gm10:18481264-18481327
>Gm10:18482917-18483021
>Gm10:18483256-18483292
>Gm10:18483517-18483602
>Gm10:18483714-18483769
>Gm10:18483807-18483937
>Gm10:18484869-18484941
>Gm10:18484995-18485394
>Gm10:18485499-18485665
>Gm10:18485825-18485855
>Gm10:18486591-18486952
>Gm10:18487309-18487387
>Gm10:18487738-18487798
>Gm10:18488812-18488909
>Gm10:18489355-18489409
>Gm10:18489637-18490064
>Gm10:18490241-18490256
>Gm10:18497582-18497662
>Gm10:18499267-18499305
>Gm10:18499942-18500145
>Gm10:18500192-18500368
>Gm10:18500383-18500401
>Gm10:18500501-18500687
>Gm10:18501510-18501526
>Gm10:18502228-18502243
>Gm10:18507768-18508402
>Gm10:18508462-18508787
>Gm10:18508808-18509260
>Gm10:18509310-18509974
>Gm10:18513228-18513283
>Gm10:18513467-18513565
>Gm10:18513724-18513878
>Gm10:18513950-18514028
>Gm10:18514141-18514249
>Gm10:18514251-18514784
>Gm10:18515130-18515256
>Gm10:18515333-18515477
>Gm10:18516175-18516246
>Gm10:18516332-18516422
>Gm10:18516563-18516599
>Gm10:18520325-18520360
>Gm10:18522777-18522805
>Gm10:18523282-18528554
>Gm10:18530403-18530466
>Gm10:18530659-18530871
>Gm10:18531028-18531244
>Gm10:18533201-18533256
>Gm10:18534251-18534402
>Gm10:18539821-18539848
>Gm10:18540070-18540117
>Gm10:18540948-18541218
>Gm10:18541419-18541824
>Gm10:18541861-18543645
>Gm10:18543700-18547926
>Gm10:18547957-18548475
>Gm10:18548526-18548643
>Gm10:18548706-18549771
>Gm10:18549854-18551716
>Gm10:18551776-18552563
>Gm10:18552610-18553055
>Gm10:18553166-18553891
>Gm10:18553932-18554217
>Gm10:18554276-18554514
>Gm10:18554548-18555240
>Gm10:18555643-18555933
>Gm10:18556960-18557018
>Gm10:18558081-18560740
>Gm10:18561373-18561778
>Gm10:18561877-18563984
>Gm10:18564639-18565923
>Gm10:18568866-18569845
>Gm10:18574434-18574654
>Gm10:18574679-18596162
>Gm10:18596392-18596854
>Gm10:18596887-18598235
>Gm10:18598267-18600576
>Gm10:18600618-18604425
>Gm10:18604486-18605070
>Gm10:18605377-18605427
>Gm10:18605574-18605722
>Gm10:18605781-18605817
>Gm10:18608622-18608990
>Gm10:18609081-18611493
>Gm10:18611534-18611598
>Gm10:18612203-18612302
>Gm10:18612413-18612610
>Gm10:18612773-18613212
>Gm10:18614111-18614467
>Gm10:18614533-18614989
>Gm10:18615045-18615283
>Gm10:18617828-18617931
>Gm10:18618064-18618312
>Gm10:18618654-18618726
>Gm10:18618836-18618943
>Gm10:18619920-18620032
>Gm10:18620315-18621243
>Gm10:18622616-18622691
>Gm10:18623404-18623457
>Gm10:18623574-18623618
>Gm10:18629249-18629464
>Gm10:18629523-18629567
>Gm10:18630241-18630300
>Gm10:18630999-18631374
>Gm10:18631415-18631541
>Gm10:18631564-18631633
>Gm10:18631670-18631810
>Gm10:18631839-18632113
>Gm10:18632341-18632506
>Gm10:18632556-18632748
>Gm10:18633078-18633239
>Gm10:18633280-18633326
>Gm10:18633655-18633863
>Gm10:18634061-18634619
>Gm10:18634674-18636585
>Gm10:18636717-18637739
>Gm10:18637804-18638982
>Gm10:18639056-18639401
>Gm10:18639987-18640083
>Gm10:18640433-18641888
>Gm10:18644115-18644733
>Gm10:18645849-18645902
>Gm10:18646143-18646363
>Gm10:18646389-18647330
>Gm10:18647356-18648259
>Gm10:18648288-18654351
>Gm10:18654410-18654990
>Gm10:18655036-18655982
>Gm10:18656271-18656478
>Gm10:18656647-18656896
>Gm10:18656960-18657117
>Gm10:18657213-18657303
>Gm10:18657363-18657458
>Gm10:18657496-18657609
>Gm10:18657645-18657740
>Gm10:18657871-18657907
>Gm10:18657964-18657992
>Gm10:18658436-18658645
>Gm10:18658712-18658829
>Gm10:18659297-18659408
>Gm10:18659446-18659716
>Gm10:18660262-18660297
>Gm10:18660431-18660674
>Gm10:18660813-18660853
>Gm10:18660923-18661077
>Gm10:18661139-18671526
>Gm10:18671704-18671974
>Gm10:18672088-18672516
>Gm10:18672569-18673042
>Gm10:18673190-18673221
>Gm10:18673284-18673473
>Gm10:18673504-18673604
>Gm10:18673702-18673879
>Gm10:18674234-18674372
>Gm10:18674439-18674574
>Gm10:18674659-18674732
>Gm10:18674785-18674832
>Gm10:18674934-18675042
>Gm10:18675223-18675888
>Gm10:18675929-18676132
>Gm10:18676156-18676358
>Gm10:18676490-18685316
>Gm10:18685352-18685602
>Gm10:18685749-18685925
>Gm10:18686254-18686386
>Gm10:18686419-18686519
>Gm10:18686745-18686840
>Gm10:18687056-18687404
>Gm10:18687460-18687598
>Gm10:18687750-18687834
>Gm10:18687950-18688243
>Gm10:18688390-18688508
>Gm10:18689073-18689149
>Gm10:18689193-18689245
>Gm10:18689345-18689597
>Gm10:18689670-18689850
>Gm10:18689896-18690410
>Gm10:18690598-18690746
>Gm10:18690850-18690886
>Gm10:18691051-18691219
>Gm10:18691281-18691922
>Gm10:18691956-18692180
>Gm10:18692221-18692269
>Gm10:18692336-18692809
>Gm10:18692849-18692977
>Gm10:18693017-18693253
>Gm10:18693330-18693571
>Gm10:18694790-18694854
>Gm10:18694996-18695151
>Gm10:18695421-18695529
>Gm10:18695807-18695853
>Gm10:18697362-18697652
>Gm10:18697787-18697979
>Gm10:18698481-18698584
>Gm10:18703402-18703530
>Gm10:18703872-18703930
>Gm10:18704053-18704139
>Gm10:18707781-18707948
>Gm10:18709229-18710875
>Gm10:18715272-18715346
>Gm10:18715496-18716263
>Gm10:18716657-18716762
>Gm10:18719630-18719777
>Gm10:18720520-18720583
>Gm10:18724395-18724461
>Gm10:18725434-18725476
>Gm10:18726221-18726368
>Gm10:18726411-18727223
>Gm10:18729551-18733427
>Gm10:18733534-18734360
>Gm10:18734420-18735531
>Gm10:18735657-18735778
>Gm10:18735860-18738744
>Gm10:18739288-18740977
>Gm10:18741016-18742128
>Gm10:18742147-18743704
>Gm10:18743721-18744293
>Gm10:18744671-18745125
>Gm10:18745293-18745336
>Gm10:18745479-18745742
>Gm10:18746175-18746239
>Gm10:18746363-18747106
>Gm10:18747163-18749126
>Gm10:18749238-18749726
>Gm10:18750180-18750232
>Gm10:18750331-18750443
>Gm10:18750501-18752655
>Gm10:18753322-18759805
>Gm10:18760248-18766150
>Gm10:18766387-18766438
>Gm10:18766744-18766912
>Gm10:18766966-18767076
>Gm10:18767958-18769045
>Gm10:18769838-18770044
>Gm10:18770083-18770153
>Gm10:18770216-18770321
>Gm10:18770403-18771311
>Gm10:18771354-18771425
>Gm10:18771503-18771647
>Gm10:18771907-18772073
>Gm10:18774384-18775126
>Gm10:18777080-18777366
>Gm10:18777402-18777474
>Gm10:18778636-18778679
>Gm10:18778845-18778895
>Gm10:18779188-18779202
>Gm10:18780072-18780122
>Gm10:18781324-18781369
>Gm10:18782206-18782250
>Gm10:18782658-18782693
>Gm10:18783074-18783102
>Gm10:18787041-18787136
>Gm10:18794613-18794664
>Gm10:18794933-18795162
>Gm10:18795192-18795415
>Gm10:18796691-18796797
>Gm10:18800530-18800593
>Gm10:18800650-18800731
>Gm10:18801589-18801621
>Gm10:18801682-18801722
>Gm10:18801986-18802206
>Gm10:18802317-18802415
>Gm10:18805287-18805328
>Gm10:18806262-18806356
>Gm10:18806789-18806945
>Gm10:18807743-18809314
>Gm10:18809404-18813055
>Gm10:18813130-18815205
>Gm10:18815275-18815378
>Gm10:18815465-18815771
>Gm10:18815818-18816046
>Gm10:18816095-18816137
>Gm10:18816173-18816902
>Gm10:18817010-18817126
>Gm10:18817193-18817580
>Gm10:18817787-18817826
>Gm10:18818186-18818276
>Gm10:18818380-18818518
>Gm10:18818552-18818641
>Gm10:18818674-18818837
>Gm10:18818920-18821264
>Gm10:18821308-18822719
>Gm10:18822764-18823733
>Gm10:18823792-18824460
>Gm10:18824495-18826956
>Gm10:18827007-18846871
>Gm10:18846978-18847117
>Gm10:18847155-18847711
>Gm10:18847742-18848065
>Gm10:18848135-18849819
>Gm10:18849870-18858459
>Gm10:18858489-18858693
>Gm10:18858742-18860353
>Gm10:18860372-18860717
>Gm10:18860767-18861612
>Gm10:18861650-18862909
>Gm10:18862936-18869257
>Gm10:18869310-18869351
>Gm10:18873958-18874023
>Gm10:18876370-18876495
>Gm10:18877419-18879196
>Gm10:18879678-18881843
>Gm10:18881873-18882047
>Gm10:18882087-18882288
>Gm10:18882340-18883021
>Gm10:18883211-18883644
>Gm10:18883698-18883889
>Gm10:18883946-18884321
>Gm10:18884384-18886946
>Gm10:18886995-18887322
>Gm10:18887389-18888862
>Gm10:18888906-18889393
>Gm10:18889437-18889657
>Gm10:18889748-18889811
>Gm10:18889864-18889912
>Gm10:18889957-18890050
>Gm10:18890089-18890169
>Gm10:18890268-18890352
>Gm10:18890652-18890775
>Gm10:18890829-18890904
>Gm10:18891187-18891345
>Gm10:18891891-18892020
>Gm10:18892069-18892222
>Gm10:18892272-18895700
>Gm10:18895767-18896675
>Gm10:18896728-18897776
>Gm10:18897807-18898020
>Gm10:18898122-18898231
>Gm10:18898359-18898631
>Gm10:18898704-18898868
>Gm10:18898917-18899099
>Gm10:18899155-18899685
>Gm10:18899790-18900020
>Gm10:18900136-18900172
>Gm10:18900201-18900340
>Gm10:18900372-18900484
>Gm10:18900668-18903367
>Gm10:18903451-18903528
>Gm10:18903613-18903648
>Gm10:18904067-18905164
>Gm10:18905893-18906010
>Gm10:18906058-18906275
>Gm10:18906371-18906417
>Gm10:18907209-18907299
>Gm10:18907545-18907590
>Gm10:18907715-18907794
>Gm10:18907989-18908026
>Gm10:18908183-18908265
>Gm10:18908374-18908430
>Gm10:18908515-18908571
>Gm10:18908677-18908798
>Gm10:18908924-18908993
>Gm10:18909057-18909160
>Gm10:18909335-18909390
>Gm10:18909575-18909808
>Gm10:18909866-18910253
>Gm10:18910316-18912297
>Gm10:18912326-18913612
>Gm10:18913646-18918784
>Gm10:18918836-18920150
>Gm10:18920189-18921464
>Gm10:18921546-18924313
>Gm10:18924385-18930971
>Gm10:18931038-18931404
>Gm10:18931430-18931570
>Gm10:18931801-18931842
>Gm10:18931947-18932061
>Gm10:18932145-18932180
>Gm10:18932374-18932425
>Gm10:18932480-18932530
>Gm10:18932563-18932614
>Gm10:18933422-18933501
>Gm10:18933550-18933583
>Gm10:18933623-18933702
>Gm10:18933850-18934631
>Gm10:18934714-18934817
>Gm10:18937732-18937772
>Gm10:18937859-18937901
>Gm10:18937940-18938045
>Gm10:18939712-18939974
>Gm10:18943470-18943742
>Gm10:18944051-18944138
>Gm10:18944922-18944973
>Gm10:18948738-18949090
>Gm10:18949149-18951385
>Gm10:18951425-18953396
>Gm10:18954708-18954764
>Gm10:18955100-18955133
>Gm10:18956184-18956253
>Gm10:18956416-18956882
>Gm10:18956932-18957958
>Gm10:18958007-18960285
>Gm10:18960317-18960485
>Gm10:18960519-18962523
>Gm10:18962542-18962632
>Gm10:18962665-18965052
>Gm10:18965110-18967222
>Gm10:18967343-18971244
>Gm10:18971300-18971326
>Gm10:18971411-18971482
>Gm10:18971628-18971692
>Gm10:18972621-18974417
>Gm10:18975227-18975356
>Gm10:18975448-18975590
>Gm10:18975632-18976245
>Gm10:18976386-18976421
>Gm10:18977638-18977745
>Gm10:18981907-18982003
>Gm10:18984500-18985257
>Gm10:18987079-18987246
>Gm10:18987918-18987976
>Gm10:18988235-18989212
>Gm10:18990257-18990292
>Gm10:18990586-18990662
>Gm10:18995212-18995594
>Gm10:18995620-18995722
>Gm10:18995749-18996154
>Gm10:18996327-18996389
>Gm10:18996444-18996484
>Gm10:18996522-19000091
>Gm10:19000653-19000756
>Gm10:19001810-19002038
>Gm10:19003801-19003855
>Gm10:19004050-19004089
>Gm10:19004190-19005560
>Gm10:19005718-19005838
>Gm10:19005974-19006047
>Gm10:19006147-19008002
>Gm10:19008059-19011263
>Gm10:19011312-19011436
>Gm10:19011461-19011562
>Gm10:19011666-19011803
>Gm10:19011830-19014226
>Gm10:19014291-19014393
>Gm10:19014440-19014475
>Gm10:19014659-19014765
>Gm10:19016088-19016116
>Gm10:19016152-19016187
>Gm10:19016368-19016395
>Gm10:19016720-19016768
>Gm10:19016843-19018828
>Gm10:19018895-19018975
>Gm10:19019000-19019088
>Gm10:19025011-19025380
>Gm10:19029165-19029248
>Gm10:19029465-19029504
>Gm10:19029844-19029971
>Gm10:19030046-19042578
>Gm10:19042803-19043013
>Gm10:19043198-19044905
>Gm10:19045001-19045166
>Gm10:19045192-19045248
>Gm10:19045309-19046871
>Gm10:19046968-19047487
>Gm10:19047529-19047883
>Gm10:19050848-19056039
>Gm10:19056074-19064314
>Gm10:19064356-19068935
>Gm10:19072163-19072258
>Gm10:19073389-19073493
>Gm10:19073547-19073679
>Gm10:19073791-19073820
>Gm10:19073906-19073976
>Gm10:19074041-19074103
>Gm10:19074180-19075880
>Gm10:19075947-19076016
>Gm10:19076452-19076559
>Gm10:19076670-19076781
>Gm10:19076919-19077956
>Gm10:19078404-19078656
>Gm10:19078740-19079089
>Gm10:19079268-19080365
>Gm10:19080715-19080935
>Gm10:19080984-19089789
>Gm10:19089807-19097456
>Gm10:19097507-19098812
>Gm10:19098851-19099017
>Gm10:19099066-19099154
>Gm10:19099185-19101137
>Gm10:19101175-19101533
>Gm10:19101603-19101760
>Gm10:19101785-19102029
>Gm10:19102062-19123247
>Gm10:19123389-19123449
>Gm10:19123510-19123979
>Gm10:19124016-19124696
>Gm10:19124714-19128651
>Gm10:19128701-19128773
>Gm10:19128831-19129001
>Gm10:19129066-19129496
>Gm10:19129718-19131971
>Gm10:19132048-19132132
>Gm10:19132165-19134682
>Gm10:19134722-19136469
>Gm10:19136505-19138438
>Gm10:19138473-19139197
>Gm10:19139239-19139835
>Gm10:19139903-19140331
>Gm10:19140381-19140581
>Gm10:19140611-19142822
>Gm10:19142969-19143040
>Gm10:19143217-19153536
>Gm10:19153644-19168906
>Gm10:19168972-19169317
>Gm10:19169359-19175879
>Gm10:19175973-19176096
>Gm10:19176141-19180278
>Gm10:19180326-19180386
>Gm10:19180450-19180790
>Gm10:19180840-19181337
>Gm10:19181437-19189424
>Gm10:19189480-19202293
>Gm10:19202332-19203037
>Gm10:19203080-19210232
>Gm10:19210683-19234694
>Gm10:19234750-19235109
>Gm10:19235155-19236060
>Gm10:19236114-19236455
>Gm10:19236702-19237375
>Gm10:19237414-19238349
>Gm10:19238401-19239768
>Gm10:19239879-19267487
>Gm10:19267522-19268543
>Gm10:19268589-19270227
>Gm10:19270271-19272074
>Gm10:19272090-19284543
>Gm10:19284587-19284883
>Gm10:19284910-19284935
>Gm10:19285012-19285353
>Gm10:19285413-19285576
>Gm10:19286091-19286285
>Gm10:19286418-19286499
>Gm10:19286645-19286698
>Gm10:19286801-19286913
>Gm10:19287108-19287165
>Gm10:19287190-19287320
>Gm10:19287440-19289202
>Gm10:19289374-19289503
>Gm10:19289613-19289920
>Gm10:19289995-19290502
>Gm10:19290555-19291036
>Gm10:19291150-19291225
>Gm10:19291470-19291504
>Gm10:19291729-19291779
>Gm10:19292088-19292128
>Gm10:19292986-19293020
>Gm10:19295140-19295175
>Gm10:19295734-19295772
>Gm10:19298184-19298209
>Gm10:19302063-19304150
>Gm10:19304397-19304620
>Gm10:19304663-19304970
>Gm10:19305031-19305606
>Gm10:19305646-19305903
>Gm10:19305946-19306220
>Gm10:19306345-19306737
>Gm10:19308688-19308763
>Gm10:19312765-19313796
>Gm10:19318799-19318837
>Gm10:19319005-19319038
>Gm10:19319122-19319168
>Gm10:19319212-19319337
>Gm10:19319862-19320005
>Gm10:19320461-19320488
>Gm10:19320548-19320577
>Gm10:19320815-19320877
>Gm10:19320959-19321093
>Gm10:19321795-19321825
>Gm10:19322188-19322218
>Gm10:19322539-19322616
>Gm10:19325038-19325097
>Gm10:19327157-19327203
>Gm10:19327236-19327364
>Gm10:19327414-19327517
>Gm10:19328759-19328852
>Gm10:19330091-19330430
>Gm10:19331483-19331507
>Gm10:19331822-19332740
>Gm10:19332805-19339472
>Gm10:19339574-19341862
>Gm10:19341891-19343972
>Gm10:19344112-19344270
>Gm10:19344350-19344544
>Gm10:19344583-19345153
>Gm10:19345483-19345758
>Gm10:19345821-19346903
>Gm10:19346936-19347102
>Gm10:19347383-19348146
>Gm10:19348206-19348841
>Gm10:19348889-19349281
>Gm10:19349363-19349677
>Gm10:19349745-19350188
>Gm10:19350274-19351064
>Gm10:19351145-19361996
>Gm10:19362191-19362321
>Gm10:19362422-19362507
>Gm10:19362708-19363088
>Gm10:19363141-19363199
>Gm10:19365190-19365280
>Gm10:19365654-19368106
>Gm10:19368159-19368423
>Gm10:19368495-19369971
>Gm10:19369998-19371756
>Gm10:19371792-19372822
>Gm10:19372926-19374014
>Gm10:19374156-19374541
>Gm10:19374828-19374867
>Gm10:19376098-19376152
>Gm10:19377066-19377113
>Gm10:19377291-19377327
>Gm10:19379351-19379389
>Gm10:19379878-19379953
>Gm10:19380026-19380056
>Gm10:19380296-19380626
>Gm10:19380675-19380781
>Gm10:19381067-19381130
>Gm10:19381568-19381645
>Gm10:19382168-19382205
>Gm10:19385161-19387215
>Gm10:19387274-19388381
>Gm10:19388424-19389126
>Gm10:19389172-19389218
>Gm10:19389311-19389389
>Gm10:19389582-19389613
>Gm10:19389773-19390002
>Gm10:19392751-19392886
>Gm10:19393921-19394001
>Gm10:19395289-19395716
>Gm10:19395772-19395926
>Gm10:19396105-19396162
>Gm10:19396227-19396573
>Gm10:19396609-19397129
>Gm10:19397173-19407272
>Gm10:19407337-19407375
>Gm10:19407456-19408004
>Gm10:19408242-19408541
>Gm10:19408639-19408673
>Gm10:19408720-19408937
>Gm10:19408991-19409386
>Gm10:19409419-19418338
>Gm10:19418390-19418544
>Gm10:19418578-19418712
>Gm10:19419008-19419516
>Gm10:19419611-19419877
>Gm10:19420044-19420144
>Gm10:19420217-19420411
>Gm10:19420454-19420514
>Gm10:19420556-19421134
>Gm10:19421218-19421258
>Gm10:19421291-19421387
>Gm10:19421888-19421935
>Gm10:19422259-19422315
>Gm10:19424715-19426009
>Gm10:19426072-19426127
>Gm10:19426164-19426287
>Gm10:19426681-19426746
>Gm10:19426851-19426992
>Gm10:19427130-19427307
>Gm10:19427608-19427668
>Gm10:19427729-19427798
>Gm10:19428015-19428047
>Gm10:19428492-19428570
>Gm10:19428640-19428704
>Gm10:19428729-19430825
>Gm10:19430923-19431199
>Gm10:19431277-19432952
>Gm10:19433096-19433384
>Gm10:19433537-19433808
>Gm10:19433859-19433965
>Gm10:19433991-19434016
>Gm10:19435482-19435571
>Gm10:19435760-19436071
>Gm10:19436135-19436254
>Gm10:19436304-19436611
>Gm10:19436657-19436842
>Gm10:19436936-19437305
>Gm10:19437598-19437715
>Gm10:19437805-19437911
>Gm10:19440142-19442010
>Gm10:19445801-19446819
>Gm10:19446839-19452973
>Gm10:19453066-19454944
>Gm10:19454992-19456364
>Gm10:19458456-19458515
>Gm10:19462081-19462341
>Gm10:19463550-19463578
>Gm10:19464253-19465130
>Gm10:19468120-19468159
>Gm10:19470207-19473005
>Gm10:19473042-19473099
>Gm10:19473439-19473547
>Gm10:19473810-19473900
>Gm10:19473951-19474499
>Gm10:19474861-19474924
>Gm10:19474952-19475183
>Gm10:19475233-19475327
>Gm10:19475384-19475459
>Gm10:19475737-19475778
>Gm10:19476441-19476487
>Gm10:19477301-19477758
>Gm10:19479576-19479610
>Gm10:19482346-19482424
>Gm10:19485225-19485552
>Gm10:19486607-19486678
>Gm10:19489805-19489911
>Gm10:19490774-19490822
>Gm10:19491057-19491187
>Gm10:19491236-19491401
>Gm10:19491498-19491647
>Gm10:19491779-19491822
>Gm10:19491935-19492025
>Gm10:19492605-19492650
>Gm10:19492691-19492728
>Gm10:19493553-19493653
>Gm10:19493979-19497900
>Gm10:19498156-19498283
>Gm10:19498356-19499812
>Gm10:19500009-19500060
>Gm10:19500304-19500368
>Gm10:19500558-19500593
>Gm10:19500626-19500704
>Gm10:19504034-19504076
>Gm10:19504993-19508954
>Gm10:19509623-19509762
>Gm10:19512060-19512095
>Gm10:19513358-19513433
>Gm10:19513671-19513700
>Gm10:19514162-19514189
>Gm10:19514313-19519634
>Gm10:19519926-19520299
>Gm10:19520354-19520409
>Gm10:19520442-19520473
>Gm10:19520661-19520716
>Gm10:19521154-19521215
>Gm10:19521593-19521806
>Gm10:19522324-19522354
>Gm10:19522508-19523649
>Gm10:19524262-19524306
>Gm10:19524511-19524589
>Gm10:19524789-19524856
>Gm10:19524920-19525034
>Gm10:19525284-19525412
>Gm10:19525489-19525521
>Gm10:19525673-19526950
>Gm10:19526989-19535188
>Gm10:19535235-19551262
>Gm10:19551313-19551539
>Gm10:19551592-19552687
>Gm10:19552740-19560638
>Gm10:19560714-19560802
>Gm10:19560906-19561138
>Gm10:19561474-19561488
>Gm10:19561910-19562009
>Gm10:19562169-19562225
>Gm10:19562424-19562638
>Gm10:19562935-19563161
>Gm10:19563203-19563283
>Gm10:19563344-19563409
>Gm10:19563501-19564123
>Gm10:19564157-19564607
>Gm10:19564771-19565457
>Gm10:19565489-19565983
>Gm10:19566007-19566551
>Gm10:19566778-19567182
>Gm10:19567218-19570122
>Gm10:19570212-19573762
>Gm10:19573828-19573947
>Gm10:19573977-19578194
>Gm10:19578440-19578479
>Gm10:19578662-19578739
>Gm10:19578958-19579049
>Gm10:19579119-19580491
>Gm10:19580524-19580599
>Gm10:19580964-19581100
>Gm10:19581165-19581315
>Gm10:19581514-19581565
>Gm10:19581796-19581853
>Gm10:19582383-19582459
>Gm10:19582525-19582785
>Gm10:19584276-19584311
>Gm10:19585637-19585754
>Gm10:19585813-19585885
>Gm10:19586038-19586077
>Gm10:19586570-19586630
>Gm10:19587872-19587905
>Gm10:19588288-19589276
>Gm10:19589908-19590087
>Gm10:19590216-19590631
>Gm10:19590823-19590976
>Gm10:19591049-19591610
>Gm10:19591722-19591846
>Gm10:19592872-19592956
>Gm10:19593519-19593605
>Gm10:19593699-19593786
>Gm10:19594497-19594549
>Gm10:19594781-19594857
>Gm10:19595280-19595338
>Gm10:19596039-19596076
>Gm10:19596195-19596358
>Gm10:19599268-19599319
>Gm10:19599605-19599779
>Gm10:19601004-19601086
>Gm10:19601611-19601647
>Gm10:19602608-19602711
>Gm10:19605387-19605582
>Gm10:19605636-19605748
>Gm10:19605940-19606030
>Gm10:19606097-19606513
>Gm10:19606581-19612309
>Gm10:19612333-19614836
>Gm10:19614903-19623477
>Gm10:19623505-19628027
>Gm10:19628057-19628498
>Gm10:19628538-19628801
>Gm10:19628819-19634018
>Gm10:19634046-19646310
>Gm10:19646419-19646549
>Gm10:19646689-19646732
>Gm10:19646794-19647787
>Gm10:19647862-19650080
>Gm10:19650141-19650215
>Gm10:19650253-19650322
>Gm10:19650460-19652767
>Gm10:19652927-19657288
>Gm10:19657321-19663351
>Gm10:19663675-19663709
>Gm10:19663899-19665220
>Gm10:19665774-19666065
>Gm10:19666097-19666200
>Gm10:19666784-19667290
>Gm10:19668569-19668698
>Gm10:19669157-19669244
>Gm10:19669365-19669449
>Gm10:19669579-19672715
>Gm10:19672806-19673173
>Gm10:19673316-19673348
>Gm10:19673703-19673786
>Gm10:19673986-19674263
>Gm10:19674979-19675068
>Gm10:19675312-19675336
>Gm10:19678043-19678094
>Gm10:19678130-19678264
>Gm10:19678347-19678405
>Gm10:19678576-19690829
>Gm10:19690861-19713298
>Gm10:19713326-19727857
>Gm10:19727897-19728859
>Gm10:19728886-19735485
>Gm10:19735556-19735864
>Gm10:19741288-19741396
>Gm10:19741675-19741711
>Gm10:19741874-19741951
>Gm10:19742249-19742321
>Gm10:19745910-19745993
>Gm10:19746174-19746239
>Gm10:19746504-19746532
>Gm10:19746964-19747314
>Gm10:19747468-19747507
>Gm10:19748072-19748271
>Gm10:19748932-19748973
>Gm10:19751874-19751925
>Gm10:19752782-19752820
>Gm10:19754871-19754917
>Gm10:19755004-19755039
>Gm10:19756803-19756986
>Gm10:19757049-19757094
>Gm10:19757363-19757398
>Gm10:19757437-19757477
>Gm10:19757579-19757727
>Gm10:19757763-19757853
>Gm10:19758072-19758131
>Gm10:19758194-19758245
>Gm10:19758303-19758339
>Gm10:19758410-19758456
>Gm10:19758920-19759065
>Gm10:19759160-19759969
>Gm10:19760200-19760541
>Gm10:19760832-19760906
>Gm10:19760981-19761152
>Gm10:19761211-19761710
>Gm10:19761978-19762024
>Gm10:19762305-19762391
>Gm10:19762466-19762564
>Gm10:19765411-19765738
>Gm10:19766032-19766130
>Gm10:19766218-19766353
>Gm10:19769314-19769634
>Gm10:19769690-19769760
>Gm10:19769880-19769986
>Gm10:19770037-19770399
>Gm10:19770428-19771191
>Gm10:19771245-19771790
>Gm10:19771849-19772322
>Gm10:19772381-19772550
>Gm10:19772590-19772857
>Gm10:19774082-19774194
>Gm10:19775259-19775329
>Gm10:19775370-19775484
>Gm10:19775620-19775984
>Gm10:19776247-19776651
>Gm10:19777575-19777609
>Gm10:19778887-19778942
>Gm10:19780132-19780166
>Gm10:19780880-19780978
>Gm10:19781055-19781148
>Gm10:19781190-19781289
>Gm10:19782949-19783022
>Gm10:19783356-19783446
>Gm10:19783733-19783859
>Gm10:19784241-19784298
>Gm10:19784448-19784585
>Gm10:19784695-19784784
>Gm10:19784848-19785052
>Gm10:19785118-19785217
>Gm10:19785370-19785408
>Gm10:19786463-19786879
>Gm10:19787459-19787492
>Gm10:19789922-19789994
>Gm10:19790235-19790325
>Gm10:19790666-19790779
>Gm10:19791659-19791766
>Gm10:19791982-19792022
>Gm10:19792225-19792341
>Gm10:19792400-19792576
>Gm10:19792655-19792723
>Gm10:19792964-19793017
>Gm10:19793144-19793300
>Gm10:19794644-19794717
>Gm10:19795095-19795143
>Gm10:19795316-19795364
>Gm10:19795862-19796143
>Gm10:19796246-19796340
>Gm10:19797212-19797243
>Gm10:19799427-19799502
>Gm10:19799555-19799651
>Gm10:19800345-19800382
>Gm10:19800586-19800683
>Gm10:19800847-19800940
>Gm10:19801328-19801368
>Gm10:19801456-19801613
>Gm10:19801736-19801878
>Gm10:19803001-19803111
>Gm10:19803156-19803365
>Gm10:19803939-19804005
>Gm10:19805881-19805995
>Gm10:19813232-19813450
>Gm10:19813517-19813623
>Gm10:19813723-19814033
>Gm10:19814111-19814205
>Gm10:19814247-19814627
>Gm10:19814771-19814832
>Gm10:19814880-19814962
>Gm10:19815000-19815029
>Gm10:19815113-19815298
>Gm10:19815348-19815492
>Gm10:19815803-19816239
>Gm10:19816287-19816859
>Gm10:19817145-19817208
>Gm10:19817486-19817527
>Gm10:19818576-19818676
>Gm10:19818721-19818765
>Gm10:19819367-19819398
>Gm10:19819648-19820528
>Gm10:19820562-19821039
>Gm10:19821085-19821144
>Gm10:19821182-19821424
>Gm10:19821550-19821749
>Gm10:19821801-19821969
>Gm10:19822016-19822323
>Gm10:19822358-19822390
>Gm10:19822474-19822506
>Gm10:19822755-19822794
>Gm10:19822970-19823193
>Gm10:19825323-19826863
>Gm10:19829553-19829658
>Gm10:19830034-19830280
>Gm10:19833771-19834047
>Gm10:19834290-19834351
>Gm10:19834431-19834726
>Gm10:19834766-19834887
>Gm10:19835082-19835129
>Gm10:19835234-19835266
>Gm10:19835484-19835644
>Gm10:19835764-19835851
>Gm10:19835911-19836173
>Gm10:19836353-19836471
>Gm10:19836752-19836995
>Gm10:19837027-19837072
>Gm10:19837160-19837329
>Gm10:19837653-19837850
>Gm10:19839384-19839434
>Gm10:19840263-19840340
>Gm10:19840382-19840514
>Gm10:19840536-19840600
>Gm10:19840635-19840944
>Gm10:19842678-19842715
>Gm10:19844558-19844619
>Gm10:19846519-19846603
>Gm10:19847507-19852984
>Gm10:19853035-19853124
>Gm10:19853180-19853324
>Gm10:19854055-19854139
>Gm10:19855254-19855332
>Gm10:19855682-19855758
>Gm10:19855800-19859297
>Gm10:19859346-19859383
>Gm10:19860757-19860911
>Gm10:19868704-19868770
>Gm10:19868948-19869022
>Gm10:19870338-19870371
>Gm10:19870512-19870656
>Gm10:19871583-19871699
>Gm10:19874920-19874972
>Gm10:19875062-19875311
>Gm10:19877355-19877404
>Gm10:19878480-19880424
>Gm10:19880498-19880631
>Gm10:19880656-19886533
>Gm10:19886699-19917693
>Gm10:19919172-19919204
>Gm10:19919730-19919782
>Gm10:19919914-19919931
>Gm10:19921396-19922103
>Gm10:19922172-19922341
>Gm10:19922468-19922971
>Gm10:19923014-19923313
>Gm10:19923339-19923733
>Gm10:19923760-19929475
>Gm10:19930223-19930479
>Gm10:19931367-19931785
>Gm10:19931872-19933640
>Gm10:19933711-19935585
>Gm10:19935603-19936010
>Gm10:19936106-19936851
>Gm10:19936887-19938865
>Gm10:19938898-19938963
>Gm10:19939160-19939488
>Gm10:19939585-19939837
>Gm10:19940022-19940260
>Gm10:19940353-19940429
>Gm10:19940465-19940540
>Gm10:19940616-19940795
>Gm10:19940841-19945793
>Gm10:19946497-19951060
>Gm10:19951299-19951339
>Gm10:19951954-19952035
>Gm10:19952265-19952344
>Gm10:19955940-19955983
>Gm10:19956249-19956296
>Gm10:19957016-19957105
>Gm10:19957106-19957225
>Gm10:19957725-19959219
>Gm10:19959255-19959296
>Gm10:19959369-19959719
>Gm10:19959776-19960003
>Gm10:19960101-19960344
>Gm10:19960565-19960630
>Gm10:19960725-19960771
>Gm10:19960800-19961396
>Gm10:19961445-19961567
>Gm10:19961662-19961924
>Gm10:19962001-19962562
>Gm10:19962634-19962725
>Gm10:19962794-19962883
>Gm10:19962966-19963146
>Gm10:19963255-19964291
>Gm10:19964332-19964550
>Gm10:19964783-19964852
>Gm10:19964931-19964973
>Gm10:19965073-19965234
>Gm10:19965715-19965759
>Gm10:19966082-19966202
>Gm10:19967667-19967731
>Gm10:19967764-19967830
>Gm10:19967858-19968050
>Gm10:19968084-19968239
>Gm10:19968280-19968314
>Gm10:19968494-19968637
>Gm10:19968837-19969102
>Gm10:19969240-19969580
>Gm10:19969787-19969839
>Gm10:19969882-19970197
>Gm10:19971061-19973912
>Gm10:19973928-19981383
>Gm10:19981413-19983655
>Gm10:19983679-19984554
>Gm10:19984697-19984736
>Gm10:19984911-19985658
>Gm10:19985695-19986725
>Gm10:19986764-19992972
>Gm10:19993056-19993771
>Gm10:19993906-19994013
>Gm10:19994086-19994413
>Gm10:19994461-19994746
>Gm10:19994779-19994880
>Gm10:19994986-19995013
>Gm10:19995069-19996860
>Gm10:19996887-19997090
>Gm10:19997118-19998623
>Gm10:19998653-19999485
>Gm10:19999543-19999705
>Gm10:19999784-20009864
>Gm10:20009924-20010203
>Gm10:20010242-20010277
>Gm10:20010314-20010444
>Gm10:20010530-20010902
>Gm10:20010949-20011372
>Gm10:20011427-20011658
>Gm10:20011690-20016183
>Gm10:20016365-20016638
>Gm10:20016697-20016743
>Gm10:20016820-20016940
>Gm10:20017235-20017422
>Gm10:20017520-20023315
>Gm10:20023409-20023566
>Gm10:20023603-20023684
>Gm10:20023724-20023898
>Gm10:20023993-20024159
>Gm10:20024242-20024618
>Gm10:20024696-20025580
>Gm10:20025610-20026044
>Gm10:20026205-20026286
>Gm10:20026334-20029801
>Gm10:20029924-20030219
>Gm10:20030255-20030375
>Gm10:20030405-20035317
>Gm10:20035399-20041202
>Gm10:20042925-20042978
>Gm10:20044154-20044459
>Gm10:20044579-20046007
>Gm10:20046099-20047047
>Gm10:20047075-20047124
>Gm10:20047182-20048092
>Gm10:20048130-20048437
>Gm10:20048526-20048828
>Gm10:20048902-20049104
>Gm10:20049495-20049535
>Gm10:20049685-20050975
>Gm10:20051005-20051118
>Gm10:20051459-20051524
>Gm10:20051574-20052032
>Gm10:20052273-20052384
>Gm10:20052557-20053782
>Gm10:20053865-20055520
>Gm10:20055620-20056141
>Gm10:20056247-20056323
>Gm10:20056446-20056485
>Gm10:20056523-20056553
>Gm10:20056592-20056871
>Gm10:20057253-20057605
>Gm10:20057680-20057829
>Gm10:20057863-20057904
>Gm10:20057943-20058021
>Gm10:20058074-20058111
>Gm10:20058264-20058314
>Gm10:20058386-20058504
>Gm10:20058641-20066951
>Gm10:20066983-20067056
>Gm10:20067103-20067812
>Gm10:20067850-20067917
>Gm10:20067953-20068136
>Gm10:20068287-20068515
>Gm10:20068561-20069166
>Gm10:20069199-20069433
>Gm10:20069492-20069805
>Gm10:20069859-20072555
>Gm10:20072591-20077379
>Gm10:20078090-20078208
>Gm10:20078487-20078764
>Gm10:20078956-20080791
>Gm10:20080843-20080872
>Gm10:20081122-20081159
>Gm10:20081205-20081408
>Gm10:20081461-20081579
>Gm10:20081593-20081624
>Gm10:20082029-20082138
>Gm10:20082166-20082342
>Gm10:20082622-20082798
>Gm10:20082833-20083325
>Gm10:20083564-20092989
>Gm10:20093051-20093096
>Gm10:20093148-20093469
>Gm10:20093512-20094969
>Gm10:20095068-20095792
>Gm10:20095933-20096108
>Gm10:20096150-20096750
>Gm10:20096798-20099312
>Gm10:20101414-20101457
>Gm10:20103032-20112368
>Gm10:20112662-20119492
>Gm10:20119532-20120001
>Gm10:20120574-20120663
>Gm10:20120747-20121606
>Gm10:20121751-20121810
>Gm10:20121991-20122234
>Gm10:20122482-20135503
>Gm10:20135532-20135608
>Gm10:20135711-20137456
>Gm10:20137501-20137717
>Gm10:20138234-20138336
>Gm10:20138496-20138914
>Gm10:20139031-20145588
>Gm10:20145684-20145755
>Gm10:20145816-20145943
>Gm10:20145987-20146128
>Gm10:20146161-20146198
>Gm10:20146287-20146941
>Gm10:20147450-20147896
>Gm10:20147974-20148077
>Gm10:20148300-20148411
>Gm10:20148755-20149170
>Gm10:20149312-20149336
>Gm10:20149367-20154876
>Gm10:20154911-20157314
>Gm10:20157365-20157742
>Gm10:20157785-20157828
>Gm10:20157866-20158050
>Gm10:20158091-20158322
>Gm10:20158377-20158515
>Gm10:20158621-20159378
>Gm10:20159462-20159530
>Gm10:20159563-20159978
>Gm10:20160978-20162289
>Gm10:20163424-20164887
>Gm10:20164992-20165136
>Gm10:20165278-20165396
>Gm10:20167102-20167179
>Gm10:20174536-20174586
>Gm10:20175050-20175381
>Gm10:20175469-20175529
>Gm10:20175711-20175740
>Gm10:20175771-20175868
>Gm10:20179224-20179263
>Gm10:20179419-20180279
>Gm10:20180328-20181676
>Gm10:20181714-20181807
>Gm10:20182054-20182097
>Gm10:20182126-20182284
>Gm10:20182495-20182695
>Gm10:20183048-20183370
>Gm10:20183420-20183469
>Gm10:20183496-20184852
>Gm10:20185413-20187388
>Gm10:20187417-20187942
>Gm10:20188002-20195334
>Gm10:20195381-20196651
>Gm10:20196744-20197101
>Gm10:20197125-20199720
>Gm10:20199922-20199955
>Gm10:20200144-20200499
>Gm10:20200533-20200658
>Gm10:20200749-20201050
>Gm10:20201119-20201412
>Gm10:20201454-20202615
>Gm10:20202763-20202908
>Gm10:20202980-20203080
>Gm10:20203392-20203435
>Gm10:20207232-20207296
>Gm10:20207450-20207645
>Gm10:20208184-20208232
>Gm10:20208270-20208353
>Gm10:20208413-20208495
>Gm10:20208735-20209005
>Gm10:20209162-20209442
>Gm10:20209676-20209720
>Gm10:20210070-20211337
>Gm10:20212920-20212957
>Gm10:20213102-20213129
>Gm10:20218224-20218400
>Gm10:20220161-20220188
>Gm10:20220300-20220346
>Gm10:20222670-20222745
>Gm10:20222821-20222880
>Gm10:20223273-20223423
>Gm10:20223466-20223718
>Gm10:20223803-20223932
>Gm10:20224310-20224416
>Gm10:20224568-20224691
>Gm10:20224884-20224921
>Gm10:20225090-20230934
>Gm10:20231029-20231089
>Gm10:20231330-20231359
>Gm10:20231399-20231915
>Gm10:20231997-20232061
>Gm10:20232244-20232301
>Gm10:20232514-20232697
>Gm10:20233175-20233277
>Gm10:20235707-20235766
>Gm10:20236206-20236252
>Gm10:20236950-20237081
>Gm10:20237124-20238075
>Gm10:20238149-20238222
>Gm10:20238336-20238553
>Gm10:20238718-20238962
>Gm10:20239591-20239620
>Gm10:20240039-20240085
>Gm10:20240232-20240269
>Gm10:20241194-20241307
>Gm10:20242177-20252593
>Gm10:20254454-20255630
>Gm10:20259487-20259531
>Gm10:20259662-20259965
>Gm10:20260083-20260872
>Gm10:20261310-20261683
>Gm10:20261893-20262429
>Gm10:20262564-20262657
>Gm10:20262738-20262915
>Gm10:20263074-20263110
>Gm10:20268892-20268999
>Gm10:20269794-20269869
>Gm10:20270362-20270415
>Gm10:20270625-20270780
>Gm10:20270814-20270846
>Gm10:20270942-20270965
>Gm10:20271789-20271848
>Gm10:20272162-20272201
>Gm10:20272448-20272517
>Gm10:20272768-20272809
>Gm10:20273116-20273142
>Gm10:20273987-20274137
>Gm10:20274213-20274357
>Gm10:20274402-20274449
>Gm10:20275922-20275961
>Gm10:20276955-20277096
>Gm10:20277901-20277977
>Gm10:20278087-20278112
>Gm10:20279794-20279857
>Gm10:20280027-20280148
>Gm10:20282750-20282824
>Gm10:20283047-20283089
>Gm10:20283271-20283596
>Gm10:20283655-20283936
>Gm10:20284023-20284380
>Gm10:20284411-20284683
>Gm10:20284750-20285449
>Gm10:20285592-20286357
>Gm10:20287008-20287100
>Gm10:20287158-20287286
>Gm10:20289065-20289101
>Gm10:20289159-20289334
>Gm10:20292901-20296448
>Gm10:20296734-20296789
>Gm10:20297381-20297906
>Gm10:20297955-20298063
>Gm10:20298096-20298289
>Gm10:20298330-20298359
>Gm10:20298388-20298566
>Gm10:20298604-20300115
>Gm10:20300564-20300590
>Gm10:20300630-20300692
>Gm10:20301429-20303113
>Gm10:20304417-20318796
>Gm10:20319371-20319625
>Gm10:20319663-20319694
>Gm10:20319735-20319784
>Gm10:20319845-20319902
>Gm10:20320013-20320708
>Gm10:20320834-20322171
>Gm10:20323223-20323272
>Gm10:20323431-20323594
>Gm10:20323897-20323981
>Gm10:20324028-20324096
>Gm10:20324575-20325100
>Gm10:20325399-20325471
>Gm10:20326215-20327583
>Gm10:20327612-20333025
>Gm10:20333066-20340365
>Gm10:20340409-20340754
>Gm10:20342124-20342381
>Gm10:20342503-20342555
>Gm10:20342630-20342817
>Gm10:20342938-20343434
>Gm10:20343499-20343633
>Gm10:20343775-20343961
>Gm10:20344046-20344082
>Gm10:20344132-20360615
>Gm10:20360693-20360791
>Gm10:20361506-20361585
>Gm10:20362543-20362623
>Gm10:20363275-20364704
>Gm10:20364837-20364898
>Gm10:20366081-20366150
>Gm10:20366242-20366272
>Gm10:20366468-20366499
>Gm10:20366615-20367284
>Gm10:20367346-20367942
>Gm10:20367983-20368081
>Gm10:20368116-20378271
>Gm10:20380407-20380448
>Gm10:20381202-20381240
>Gm10:20384516-20399871
>Gm10:20399904-20408716
>Gm10:20408899-20409098
>Gm10:20409243-20409283
>Gm10:20409331-20409439
>Gm10:20409688-20409993
>Gm10:20410030-20410133
>Gm10:20410176-20410225
>Gm10:20410304-20410637
>Gm10:20410812-20410966
>Gm10:20411010-20411232
>Gm10:20411326-20411488
>Gm10:20411579-20412279
>Gm10:20412344-20417305
>Gm10:20417335-20417537
>Gm10:20417583-20418064
>Gm10:20418120-20418391
>Gm10:20418428-20418481
>Gm10:20419015-20419050
>Gm10:20419453-20419552
>Gm10:20419683-20419743
>Gm10:20419889-20419943
>Gm10:20419991-20420110
>Gm10:20420308-20420495
>Gm10:20420523-20434785
>Gm10:20435047-20467823
>Gm10:20471408-20484869
>Gm10:20484986-20502191
>Gm10:20502285-20502369
>Gm10:20502432-20503217
>Gm10:20503270-20505516
>Gm10:20505644-20508900
>Gm10:20508994-20509202
>Gm10:20509246-20510316
>Gm10:20510399-20510624
>Gm10:20510662-20510844
>Gm10:20510973-20511309
>Gm10:20511404-20511458
>Gm10:20511502-20513016
>Gm10:20513053-20513277
>Gm10:20513329-20515200
>Gm10:20515285-20528125
>Gm10:20528167-20550482
>Gm10:20550493-20621077
>Gm10:20621109-20622430
>Gm10:20622455-20622654
>Gm10:20622705-20627843
>Gm10:20627876-20628178
>Gm10:20628475-20628581
>Gm10:20629234-20629542
>Gm10:20629610-20629744
>Gm10:20629796-20630145
>Gm10:20630190-20630495
>Gm10:20630535-20632187
>Gm10:20632224-20632718
>Gm10:20632852-20633399
>Gm10:20633427-20633474
>Gm10:20633510-20633919
>Gm10:20633968-20634229
>Gm10:20634260-20634585
>Gm10:20634640-20634674
>Gm10:20634790-20635227
>Gm10:20635340-20635645
>Gm10:20635696-20637052
>Gm10:20637171-20637306
>Gm10:20637404-20638145
>Gm10:20638255-20638531
>Gm10:20638679-20638877
>Gm10:20639105-20639228
>Gm10:20639531-20639965
>Gm10:20640022-20640086
>Gm10:20640188-20640440
>Gm10:20640492-20641099
>Gm10:20641184-20641306
>Gm10:20641338-20643984
>Gm10:20644013-20645538
>Gm10:20645577-20649497
>Gm10:20649547-20673871
>Gm10:20673900-20675034
>Gm10:20675076-20675626
>Gm10:20675894-20677207
>Gm10:20677246-20678727
>Gm10:20678793-20683256
>Gm10:20683283-20685051
>Gm10:20685085-20707874
>Gm10:20707905-20737114
>Gm10:20737157-20737671
>Gm10:20737711-20741389
>Gm10:20741512-20741649
>Gm10:20741902-20742019
>Gm10:20742087-20742597
>Gm10:20742635-20742867
>Gm10:20742892-20743662
>Gm10:20743811-20743844
>Gm10:20743891-20744000
>Gm10:20744062-20744231
>Gm10:20744261-20745310
>Gm10:20745435-20745798
>Gm10:20745875-20745908
>Gm10:20745991-20746118
>Gm10:20746165-20747600
>Gm10:20747660-20747987
>Gm10:20748003-20748275
>Gm10:20748352-20748389
>Gm10:20748474-20748803
>Gm10:20748897-20749020
>Gm10:20749151-20751209
>Gm10:20751354-20752049
>Gm10:20752107-20752258
>Gm10:20752347-20754112
>Gm10:20754149-20770041
>Gm10:20770820-20772677
>Gm10:20772852-20772915
>Gm10:20773625-20773808
>Gm10:20773814-20773900
>Gm10:20774930-20775063
>Gm10:20775831-20775912
>Gm10:20776120-20776178
>Gm10:20776303-20776548
>Gm10:20777159-20777243
>Gm10:20777345-20778915
>Gm10:20778963-20779019
>Gm10:20779076-20779187
>Gm10:20779537-20790154
>Gm10:20790193-20815448
>Gm10:20815471-20832564
>Gm10:20832692-20832881
>Gm10:20832965-20833034
>Gm10:20833614-20833895
>Gm10:20833946-20833986
>Gm10:20834096-20834120
>Gm10:20834267-20834917
>Gm10:20834987-20835029
>Gm10:20835112-20836921
>Gm10:20837210-20837381
>Gm10:20837445-20837513
>Gm10:20837682-20838361
>Gm10:20838385-20838434
>Gm10:20838573-20839014
>Gm10:20839269-20839441
>Gm10:20839655-20839816
>Gm10:20839847-20840186
>Gm10:20840238-20840366
>Gm10:20840505-20840671
>Gm10:20840767-20840794
>Gm10:20840853-20840881
>Gm10:20840956-20841064
>Gm10:20841252-20841364
>Gm10:20841436-20845300
>Gm10:20845333-20847012
>Gm10:20847484-20847641
>Gm10:20848189-20848220
>Gm10:20848832-20848893
>Gm10:20850255-20850294
>Gm10:20850843-20850871
>Gm10:20851096-20851142
>Gm10:20852153-20852244
>Gm10:20853137-20853171
>Gm10:20854375-20854421
>Gm10:20856588-20856674
>Gm10:20857235-20857296
>Gm10:20857482-20857518
>Gm10:20857752-20857976
>Gm10:20858012-20858124
>Gm10:20858206-20858320
>Gm10:20858457-20858490
>Gm10:20858530-20858887
>Gm10:20859211-20859238
>Gm10:20859318-20859386
>Gm10:20859706-20859783
>Gm10:20859910-20860372
>Gm10:20861568-20861640
>Gm10:20862970-20863029
>Gm10:20863189-20863239
>Gm10:20864118-20864429
>Gm10:20864596-20864763
>Gm10:20864839-20865075
>Gm10:20865113-20865553
>Gm10:20865618-20866949
>Gm10:20866999-20867152
>Gm10:20867173-20867241
>Gm10:20867278-20867308
>Gm10:20867361-20867768
>Gm10:20867821-20867975
>Gm10:20868147-20868174
>Gm10:20868272-20868324
>Gm10:20868409-20868451
>Gm10:20868849-20869056
>Gm10:20872187-20872245
>Gm10:20873539-20873588
>Gm10:20873689-20873783
>Gm10:20873813-20873941
>Gm10:20874819-20874877
>Gm10:20875289-20875348
>Gm10:20875780-20876061
>Gm10:20876903-20877051
>Gm10:20877148-20877251
>Gm10:20877543-20878406
>Gm10:20878472-20878662
>Gm10:20878745-20878823
>Gm10:20879372-20879600
>Gm10:20879655-20879690
>Gm10:20879782-20879846
>Gm10:20880092-20880150
>Gm10:20880197-20880227
>Gm10:20881100-20881296
>Gm10:20881397-20881544
>Gm10:20881666-20881730
>Gm10:20881779-20881900
>Gm10:20883414-20883468
>Gm10:20884435-20884540
>Gm10:20884655-20884834
>Gm10:20884921-20885105
>Gm10:20885218-20885461
>Gm10:20885502-20885528
>Gm10:20885895-20885950
>Gm10:20886011-20886096
>Gm10:20886274-20886303
>Gm10:20886558-20887380
>Gm10:20887432-20896696
>Gm10:20897044-20897109
>Gm10:20897161-20897492
>Gm10:20898020-20898142
>Gm10:20898254-20904241
>Gm10:20904279-20912887
>Gm10:20912989-20913389
>Gm10:20913467-20913529
>Gm10:20913749-20913796
>Gm10:20913988-20914032
>Gm10:20914155-20914187
>Gm10:20914269-20914325
>Gm10:20914526-20914568
>Gm10:20914612-20914665
>Gm10:20914821-20914879
>Gm10:20914914-20915004
>Gm10:20915074-20915137
>Gm10:20915208-20915350
>Gm10:20915485-20915530
>Gm10:20915739-20915938
>Gm10:20915969-20916063
>Gm10:20916111-20916165
>Gm10:20916386-20916435
>Gm10:20916696-20916818
>Gm10:20916927-20917053
>Gm10:20917168-20927199
>Gm10:20927258-20927746
>Gm10:20927839-20944653
>Gm10:20944875-20945268
>Gm10:20945329-20951307
>Gm10:20951361-20972322
>Gm10:20972362-20973227
>Gm10:20973264-20974009
>Gm10:20974073-20975310
>Gm10:20975367-20975652
>Gm10:20975743-20975801
>Gm10:20975928-20978016
>Gm10:20978062-20978837
>Gm10:20979368-20979398
>Gm10:20980951-20983405
>Gm10:20985333-20985561
>Gm10:20985780-20985964
>Gm10:20986086-20986362
>Gm10:20986662-20986783
>Gm10:20986828-20986933
>Gm10:20986957-20987006
>Gm10:20987125-20987204
>Gm10:20987761-20987849
>Gm10:20987966-20988121
>Gm10:20988318-20988353
>Gm10:20988429-20988473
>Gm10:20988532-20988913
>Gm10:20989026-20989539
>Gm10:20989586-20989777
>Gm10:20989868-20990077
>Gm10:20990124-20996713
>Gm10:20996797-20996839
>Gm10:20997852-20997881
>Gm10:20998221-20999076
>Gm10:21000403-21000456
>Gm10:21001841-21001888
>Gm10:21002749-21004647
>Gm10:21005004-21005078
>Gm10:21005162-21005269
>Gm10:21005385-21005664
>Gm10:21005727-21006394
>Gm10:21006488-21006562
>Gm10:21006628-21006993
>Gm10:21007028-21007267
>Gm10:21007384-21007570
>Gm10:21007603-21007667
>Gm10:21007724-21008203
>Gm10:21008459-21008510
>Gm10:21009008-21009152
>Gm10:21009344-21009451
>Gm10:21009782-21010176
>Gm10:21010344-21010467
>Gm10:21010558-21010631
>Gm10:21010688-21010873
>Gm10:21010947-21011130
>Gm10:21011236-21012218
>Gm10:21012259-21012321
>Gm10:21012485-21012755
>Gm10:21013290-21013379
>Gm10:21013424-21013509
>Gm10:21013622-21014175
>Gm10:21014334-21015247
>Gm10:21015360-21015462
>Gm10:21015603-21015856
>Gm10:21015933-21016896
>Gm10:21016963-21017473
>Gm10:21017533-21017814
>Gm10:21017843-21017932
>Gm10:21017959-21018587
>Gm10:21018624-21018859
>Gm10:21018895-21019071
>Gm10:21019209-21019251
>Gm10:21019369-21019537
>Gm10:21019678-21020428
>Gm10:21020776-21020810
>Gm10:21020947-21021334
>Gm10:21021768-21021906
>Gm10:21021982-21022240
>Gm10:21022378-21022854
>Gm10:21023000-21023257
>Gm10:21023449-21023562
>Gm10:21023608-21023649
>Gm10:21023722-21023940
>Gm10:21023991-21024024
>Gm10:21024151-21024198
>Gm10:21024244-21024283
>Gm10:21024511-21024548
>Gm10:21025755-21025803
>Gm10:21026145-21026213
>Gm10:21026703-21026750
>Gm10:21028085-21028154
>Gm10:21028879-21028973
>Gm10:21029669-21029700
>Gm10:21029758-21029792
>Gm10:21030509-21030558
>Gm10:21031422-21031448
>Gm10:21031992-21032049
>Gm10:21032850-21032918
>Gm10:21034584-21037343
>Gm10:21040151-21040386
>Gm10:21040735-21041198
>Gm10:21041245-21041381
>Gm10:21041439-21043283
>Gm10:21043477-21043532
>Gm10:21043787-21043818
>Gm10:21043965-21048304
>Gm10:21048357-21054082
>Gm10:21054123-21054233
>Gm10:21054360-21054610
>Gm10:21056590-21056626
>Gm10:21056893-21056944
>Gm10:21057182-21057225
>Gm10:21058425-21059420
>Gm10:21059534-21059660
>Gm10:21059812-21059847
>Gm10:21059929-21060509
>Gm10:21060770-21061819
>Gm10:21061902-21061973
>Gm10:21063054-21063168
>Gm10:21063672-21063846
>Gm10:21064030-21064078
>Gm10:21064155-21064624
>Gm10:21064650-21064847
>Gm10:21064902-21065010
>Gm10:21065088-21065120
>Gm10:21065295-21066160
>Gm10:21066358-21066584
>Gm10:21066977-21067127
>Gm10:21067228-21067259
>Gm10:21067814-21067990
>Gm10:21070033-21070057
>Gm10:21070234-21072716
>Gm10:21072774-21073330
>Gm10:21075081-21075157
>Gm10:21075524-21075608
>Gm10:21076328-21076498
>Gm10:21076537-21077154
>Gm10:21077304-21077381
>Gm10:21077823-21077905
>Gm10:21078358-21078397
>Gm10:21078784-21079133
>Gm10:21079166-21079198
>Gm10:21079421-21079523
>Gm10:21079705-21079855
>Gm10:21079973-21080103
>Gm10:21080137-21080240
>Gm10:21080672-21080899
>Gm10:21080959-21081052
>Gm10:21081131-21081159
>Gm10:21081392-21081601
>Gm10:21081686-21081770
>Gm10:21081845-21082031
>Gm10:21082190-21082228
>Gm10:21082333-21082479
>Gm10:21083756-21084194
>Gm10:21084246-21084314
>Gm10:21084366-21084509
>Gm10:21084580-21084657
>Gm10:21085183-21085314
>Gm10:21085419-21086166
>Gm10:21086667-21086719
>Gm10:21087373-21087585
>Gm10:21087651-21087755
>Gm10:21087830-21087938
>Gm10:21088848-21089259
>Gm10:21089357-21089858
>Gm10:21090181-21090282
>Gm10:21090648-21090890
>Gm10:21090916-21091066
>Gm10:21091208-21091265
>Gm10:21091438-21091637
>Gm10:21091713-21091822
>Gm10:21091964-21092152
>Gm10:21092408-21092442
>Gm10:21093138-21094206
>Gm10:21094236-21096896
>Gm10:21096932-21097342
>Gm10:21097896-21098408
>Gm10:21098479-21099216
>Gm10:21099256-21099478
>Gm10:21099508-21100973
>Gm10:21101206-21101306
>Gm10:21101352-21101640
>Gm10:21101663-21102012
>Gm10:21102036-21102068
>Gm10:21102576-21102734
>Gm10:21103121-21103182
>Gm10:21103221-21103689
>Gm10:21103830-21104133
>Gm10:21104194-21105075
>Gm10:21105083-21105617
>Gm10:21105781-21105810
>Gm10:21106091-21106258
>Gm10:21106387-21107598
>Gm10:21107619-21108205
>Gm10:21108243-21109243
>Gm10:21109316-21109344
>Gm10:21109411-21109859
>Gm10:21110781-21111084
>Gm10:21111136-21111233
>Gm10:21112919-21113107
>Gm10:21113392-21113858
>Gm10:21114295-21114335
>Gm10:21114482-21114526
>Gm10:21115383-21115411
>Gm10:21117222-21117316
>Gm10:21121638-21121717
>Gm10:21121748-21121808
>Gm10:21122070-21122135
>Gm10:21122357-21122404
>Gm10:21122928-21123032
>Gm10:21128912-21128969
>Gm10:21129133-21129171
>Gm10:21130573-21130655
>Gm10:21130706-21130759
>Gm10:21134046-21134243
>Gm10:21134290-21147077
>Gm10:21147107-21157162
>Gm10:21157214-21157916
>Gm10:21157961-21160168
>Gm10:21160203-21164330
>Gm10:21164368-21166997
>Gm10:21167251-21173968
>Gm10:21174095-21174176
>Gm10:21174617-21195636
>Gm10:21195666-21198146
>Gm10:21198271-21198383
>Gm10:21198636-21198889
>Gm10:21199147-21199196
>Gm10:21199393-21199468
>Gm10:21199538-21199660
>Gm10:21199695-21199867
>Gm10:21199964-21200109
>Gm10:21200220-21200402
>Gm10:21200431-21200476
>Gm10:21200876-21200933
>Gm10:21201191-21201222
>Gm10:21201335-21201363
>Gm10:21201727-21201844
>Gm10:21201968-21202028
>Gm10:21203697-21203805
>Gm10:21203939-21203999
>Gm10:21204975-21205024
>Gm10:21205827-21206550
>Gm10:21206626-21206671
>Gm10:21207507-21207659
>Gm10:21208101-21208177
>Gm10:21208949-21208988
>Gm10:21209250-21209384
>Gm10:21209942-21209986
>Gm10:21211761-21211850
>Gm10:21213160-21213223
>Gm10:21214578-21214672
>Gm10:21216224-21216338
>Gm10:21216576-21227383
>Gm10:21227395-21235319
>Gm10:21235376-21235925
>Gm10:21236019-21236222
>Gm10:21236282-21236421
>Gm10:21237795-21237859
>Gm10:21238433-21238523
>Gm10:21239139-21239374
>Gm10:21239454-21241407
>Gm10:21241453-21248841
>Gm10:21249899-21252413
>Gm10:21253810-21256154
>Gm10:21256281-21256379
>Gm10:21257541-21258845
>Gm10:21258945-21259664
>Gm10:21259695-21262819
>Gm10:21262919-21263797
>Gm10:21263902-21263986
>Gm10:21269860-21274630
>Gm10:21274913-21279762
>Gm10:21279862-21280198
>Gm10:21283666-21283717
>Gm10:21286468-21289649
>Gm10:21290726-21290766
>Gm10:21290825-21290850
>Gm10:21293556-21293683
>Gm10:21293712-21293775
>Gm10:21294045-21294333
>Gm10:21294367-21294445
>Gm10:21294551-21295883
>Gm10:21295921-21296798
>Gm10:21296940-21297150
>Gm10:21297179-21299703
>Gm10:21299752-21302615
>Gm10:21302739-21303107
>Gm10:21303293-21303377
>Gm10:21303895-21303958
>Gm10:21304843-21305172
>Gm10:21305313-21305417
>Gm10:21305488-21305583
>Gm10:21305636-21305738
>Gm10:21306020-21306060
>Gm10:21310350-21310410
>Gm10:21310846-21311407
>Gm10:21311471-21311500
>Gm10:21311583-21311879
>Gm10:21311911-21313123
>Gm10:21313196-21315533
>Gm10:21315559-21316321
>Gm10:21316448-21316559
>Gm10:21316585-21317112
>Gm10:21317178-21328077
>Gm10:21328141-21328245
>Gm10:21328357-21328410
>Gm10:21328791-21329146
>Gm10:21329638-21329766
>Gm10:21330170-21330596
>Gm10:21330735-21330772
>Gm10:21330844-21330943
>Gm10:21331123-21331168
>Gm10:21331213-21331272
>Gm10:21331345-21331729
>Gm10:21332119-21333308
>Gm10:21333558-21333598
>Gm10:21334184-21334436
>Gm10:21334520-21334651
>Gm10:21334798-21334884
>Gm10:21335146-21335202
>Gm10:21335364-21335397
>Gm10:21335948-21336414
>Gm10:21336446-21339109
>Gm10:21339140-21339290
>Gm10:21339312-21339428
>Gm10:21339455-21340140
>Gm10:21341618-21341837
>Gm10:21342900-21342992
>Gm10:21343841-21343928
>Gm10:21345545-21345704
>Gm10:21345831-21350450
>Gm10:21350550-21350631
>Gm10:21350731-21351753
>Gm10:21356745-21356986
>Gm10:21357172-21357336
>Gm10:21358464-21358620
>Gm10:21359086-21359127
>Gm10:21359312-21359551
>Gm10:21361699-21361859
>Gm10:21366614-21366649
>Gm10:21367047-21368103
>Gm10:21368203-21369152
>Gm10:21369259-21370976
>Gm10:21371009-21371291
>Gm10:21371343-21371998
>Gm10:21373442-21373476
>Gm10:21373662-21383174
>Gm10:21383210-21383463
>Gm10:21384028-21384171
>Gm10:21384853-21385032
>Gm10:21385276-21385331
>Gm10:21385777-21385809
>Gm10:21390226-21390276
>Gm10:21393040-21393167
>Gm10:21393323-21393412
>Gm10:21395409-21395447
>Gm10:21395507-21395567
>Gm10:21396096-21398398
>Gm10:21398455-21400834
>Gm10:21400891-21401404
>Gm10:21401537-21401678
>Gm10:21401721-21401826
>Gm10:21402267-21407270
>Gm10:21408027-21408143
>Gm10:21408190-21408612
>Gm10:21408639-21408920
>Gm10:21409390-21409728
>Gm10:21410150-21410193
>Gm10:21414934-21415106
>Gm10:21415285-21415353
>Gm10:21415379-21415480
>Gm10:21416160-21416185
>Gm10:21416296-21416328
>Gm10:21416689-21416758
>Gm10:21417948-21418019
>Gm10:21422072-21422121
>Gm10:21422198-21422235
>Gm10:21425247-21425534
>Gm10:21425577-21425869
>Gm10:21425920-21427030
>Gm10:21427072-21427236
>Gm10:21427263-21428293
>Gm10:21428354-21429555
>Gm10:21429589-21429648
>Gm10:21429674-21430149
>Gm10:21430283-21430353
>Gm10:21430698-21431084
>Gm10:21436188-21437235
>Gm10:21438327-21438363
>Gm10:21439574-21444890
>Gm10:21444926-21445018
>Gm10:21445021-21445035
>Gm10:21448441-21448488
>Gm10:21449379-21449408
>Gm10:21449785-21449801
>Gm10:21451569-21451862
>Gm10:21452023-21452238
>Gm10:21452513-21452557
>Gm10:21452777-21452822
>Gm10:21453092-21453152
>Gm10:21454431-21454461
>Gm10:21454601-21454652
>Gm10:21454867-21455093
>Gm10:21455168-21455251
>Gm10:21455876-21455930
>Gm10:21456316-21456351
>Gm10:21456419-21456537
>Gm10:21458721-21468030
>Gm10:21471240-21471293
>Gm10:21471751-21471917
>Gm10:21471966-21472445
>Gm10:21472551-21472603
>Gm10:21472698-21472762
>Gm10:21472830-21472939
>Gm10:21472979-21473327
>Gm10:21473524-21473819
>Gm10:21476192-21476249
>Gm10:21476582-21476615
>Gm10:21476749-21477371
>Gm10:21480120-21480472
>Gm10:21480787-21480970
>Gm10:21481214-21481275
>Gm10:21481308-21481433
>Gm10:21482641-21489199
>Gm10:21490054-21490089
>Gm10:21490503-21490739
>Gm10:21491094-21491239
>Gm10:21492149-21492200
>Gm10:21492245-21492962
>Gm10:21493058-21493228
>Gm10:21493361-21493418
>Gm10:21493513-21493553
>Gm10:21493647-21494293
>Gm10:21494459-21494987
>Gm10:21495033-21495321
>Gm10:21495400-21495552
>Gm10:21495726-21495765
>Gm10:21495798-21497069
>Gm10:21497149-21497288
>Gm10:21497326-21497429
>Gm10:21497509-21497624
>Gm10:21497679-21497794
>Gm10:21497879-21499661
>Gm10:21499774-21499838
>Gm10:21500057-21500223
>Gm10:21500372-21500483
>Gm10:21500653-21506121
>Gm10:21506144-21508610
>Gm10:21509624-21509792
>Gm10:21510161-21510195
>Gm10:21510569-21510600
>Gm10:21512188-21513325
>Gm10:21514968-21515096
>Gm10:21515930-21518083
>Gm10:21518322-21521254
>Gm10:21521482-21521555
>Gm10:21521589-21521650
>Gm10:21521706-21521825
>Gm10:21521968-21522006
>Gm10:21522051-21522258
>Gm10:21522309-21523073
>Gm10:21523110-21524382
>Gm10:21524431-21525247
>Gm10:21525285-21526142
>Gm10:21526200-21533565
>Gm10:21533974-21535328
>Gm10:21535386-21535410
>Gm10:21535510-21536076
>Gm10:21536122-21541085
>Gm10:21541380-21544194
>Gm10:21548400-21552243
>Gm10:21552292-21553802
>Gm10:21553832-21554347
>Gm10:21554376-21556435
>Gm10:21556487-21557419
>Gm10:21557485-21567429
>Gm10:21568477-21573831
>Gm10:21574831-21575910
>Gm10:21580474-21580501
>Gm10:21580536-21582020
>Gm10:21587375-21588506
>Gm10:21588606-21596027
>Gm10:21596067-21605184
>Gm10:21605204-21608784
>Gm10:21608828-21637434
>Gm10:21641231-21655645
>Gm10:21655703-21660587
>Gm10:21660693-21663649
>Gm10:21663700-21669144
>Gm10:21669183-21688766
>Gm10:21688839-21694905
>Gm10:21695041-21695631
>Gm10:21695645-21695981
>Gm10:21697081-21697805
>Gm10:21697833-21698259
>Gm10:21700712-21701793
>Gm10:21701966-21703239
>Gm10:21703610-21703644
>Gm10:21703764-21705596
>Gm10:21706311-21706529
>Gm10:21706557-21708061
>Gm10:21712916-21714210
>Gm10:21714571-21716809
>Gm10:21716909-21730717
>Gm10:21730828-21734588
>Gm10:21740985-21742256
>Gm10:21742400-21757842
>Gm10:21757900-21760197
>Gm10:21760233-21781653
>Gm10:21781684-21782028
>Gm10:21782098-21782326
>Gm10:21782372-21782582
>Gm10:21782709-21783297
>Gm10:21783330-21783567
>Gm10:21783603-21784808
>Gm10:21784871-21785751
>Gm10:21785825-21786230
>Gm10:21786279-21787304
>Gm10:21787337-21787387
>Gm10:21787433-21792848
>Gm10:21792980-21805645
>Gm10:21805741-21806168
>Gm10:21806217-21807035
>Gm10:21807108-21807407
>Gm10:21807480-21808403
>Gm10:21808474-21811429
>Gm10:21811865-21813216
>Gm10:21813274-21813302
>Gm10:21813744-21817574
>Gm10:21822761-21827900
>Gm10:21828000-21834195
>Gm10:21834234-21834332
>Gm10:21834380-21834656
>Gm10:21834733-21837351
>Gm10:21837419-21852659
>Gm10:21852683-21854129
>Gm10:21854187-21854302
>Gm10:21854366-21855111
>Gm10:21855239-21857494
>Gm10:21857524-21859936
>Gm10:21859966-21863492
>Gm10:21863550-21864324
>Gm10:21864352-21868752
>Gm10:21868870-21868912
>Gm10:21869039-21869092
>Gm10:21869230-21869575
>Gm10:21869615-21869725
>Gm10:21869780-21870144
>Gm10:21870173-21870277
>Gm10:21870334-21870379
>Gm10:21870405-21871199
>Gm10:21871225-21871331
>Gm10:21872215-21872582
>Gm10:21872702-21873515
>Gm10:21873573-21873783
>Gm10:21873998-21875346
>Gm10:21875393-21875978
>Gm10:21876038-21878358
>Gm10:21878393-21879779
>Gm10:21879828-21897417
>Gm10:21897559-21907375
>Gm10:21907560-21907616
>Gm10:21907894-21908951
>Gm10:21909001-21909690
>Gm10:21909749-21909911
>Gm10:21910111-21945040
>Gm10:21945066-21945625
>Gm10:21945649-21945701
>Gm10:21945840-21946263
>Gm10:21946301-21947255
>Gm10:21947317-21961695
>Gm10:21961741-21994849
>Gm10:21994875-22000330
>Gm10:22000357-22009681
>Gm10:22009722-22021078
>Gm10:22021158-22021435
>Gm10:22021508-22022634
>Gm10:22022718-22025216
>Gm10:22025458-22025496
>Gm10:22025568-22025977
>Gm10:22026046-22026460
>Gm10:22026500-22026582
>Gm10:22026636-22026676
>Gm10:22026955-22027059
>Gm10:22027180-22035759
>Gm10:22035915-22036115
>Gm10:22036233-22036274
>Gm10:22036314-22036408
>Gm10:22036479-22037490
>Gm10:22037535-22038797
>Gm10:22038822-22044779
>Gm10:22044866-22046163
>Gm10:22046205-22054596
>Gm10:22054689-22056550
>Gm10:22056587-22064454
>Gm10:22064527-22065157
>Gm10:22065200-22065770
>Gm10:22065804-22066048
>Gm10:22066089-22066199
>Gm10:22066341-22068742
>Gm10:22068811-22068843
>Gm10:22068933-22069055
>Gm10:22069106-22069327
>Gm10:22069472-22069569
>Gm10:22069680-22069888
>Gm10:22069947-22075240
>Gm10:22075274-22075910
>Gm10:22075951-22076642
>Gm10:22076684-22080701
>Gm10:22080722-22081544
>Gm10:22081691-22081723
>Gm10:22081808-22081845
>Gm10:22081873-22081953
>Gm10:22082022-22082165
>Gm10:22082200-22082440
>Gm10:22082703-22082872
>Gm10:22082919-22083171
>Gm10:22083227-22083598
>Gm10:22083643-22083682
>Gm10:22083721-22087728
>Gm10:22087794-22089076
>Gm10:22089121-22089542
>Gm10:22089595-22091074
>Gm10:22091150-22091392
>Gm10:22091471-22092292
>Gm10:22092506-22092558
>Gm10:22092671-22092729
>Gm10:22092767-22093202
>Gm10:22093308-22093510
>Gm10:22093539-22096445
>Gm10:22096475-22100347
>Gm10:22100438-22139386
>Gm10:22139414-22142007
>Gm10:22142062-22160877
>Gm10:22160906-22173990
>Gm10:22174044-22177048
>Gm10:22177148-22185993
>Gm10:22186020-22190322
>Gm10:22190343-22190792
>Gm10:22190863-22192331
>Gm10:22192372-22192470
>Gm10:22192544-22192584
>Gm10:22193306-22193459
>Gm10:22193565-22193611
>Gm10:22193979-22194034
>Gm10:22194333-22194525
>Gm10:22195032-22199686
>Gm10:22200150-22200210
>Gm10:22200596-22200839
>Gm10:22201399-22201469
>Gm10:22203342-22203394
>Gm10:22205269-22207538
>Gm10:22207711-22207772
>Gm10:22210823-22211203
>Gm10:22211300-22211401
>Gm10:22211491-22211550
>Gm10:22211604-22211772
>Gm10:22211914-22211953
>Gm10:22212092-22212715
>Gm10:22212801-22212872
>Gm10:22212916-22212952
>Gm10:22213388-22213438
>Gm10:22213507-22213727
>Gm10:22214080-22214125
>Gm10:22214312-22214533
>Gm10:22214744-22214817
>Gm10:22215370-22215405
>Gm10:22215666-22215876
>Gm10:22218236-22218269
>Gm10:22219699-22219737
>Gm10:22219766-22220001
>Gm10:22222149-22222186
>Gm10:22224436-22224527
>Gm10:22224568-22224659
>Gm10:22224817-22224856
>Gm10:22225118-22225147
>Gm10:22225392-22225423
>Gm10:22229329-22232742
>Gm10:22233008-22233037
>Gm10:22233118-22233334
>Gm10:22233500-22233538
>Gm10:22234214-22234254
>Gm10:22235981-22246328
>Gm10:22246354-22253424
>Gm10:22253459-22253713
>Gm10:22255058-22259984
>Gm10:22260052-22261861
>Gm10:22261910-22261963
>Gm10:22262028-22262101
>Gm10:22262144-22262350
>Gm10:22262451-22262920
>Gm10:22262947-22263028
>Gm10:22263530-22263681
>Gm10:22263842-22263884
>Gm10:22263927-22264164
>Gm10:22264395-22264430
>Gm10:22264636-22265726
>Gm10:22265992-22266046
>Gm10:22266082-22266345
>Gm10:22266390-22266481
>Gm10:22266535-22266692
>Gm10:22266752-22266868
>Gm10:22267146-22267339
>Gm10:22267366-22268834
>Gm10:22268867-22269790
>Gm10:22269872-22270388
>Gm10:22275002-22275041
>Gm10:22275908-22276060
>Gm10:22276129-22276163
>Gm10:22276221-22276416
>Gm10:22276456-22277124
>Gm10:22277199-22277547
>Gm10:22277630-22278020
>Gm10:22278274-22278404
>Gm10:22278492-22278558
>Gm10:22278608-22278648
>Gm10:22279205-22279272
>Gm10:22279350-22279402
>Gm10:22279587-22279624
>Gm10:22279764-22279791
>Gm10:22279922-22280190
>Gm10:22280324-22280680
>Gm10:22280718-22281079
>Gm10:22281186-22281274
>Gm10:22281325-22281393
>Gm10:22281605-22281642
>Gm10:22281682-22282163
>Gm10:22282262-22321994
>Gm10:22322161-22322215
>Gm10:22322633-22322747
>Gm10:22322845-22322904
>Gm10:22323033-22325274
>Gm10:22325310-22325368
>Gm10:22325444-22325526
>Gm10:22325694-22325725
>Gm10:22325786-22325831
>Gm10:22326055-22331614
>Gm10:22331857-22331918
>Gm10:22332209-22332426
>Gm10:22332667-22332722
>Gm10:22332815-22332885
>Gm10:22332989-22333089
>Gm10:22333152-22333258
>Gm10:22333344-22333495
>Gm10:22333540-22333569
>Gm10:22333653-22333694
>Gm10:22333750-22334184
>Gm10:22334438-22337809
>Gm10:22337839-22339136
>Gm10:22339225-22339598
>Gm10:22339729-22340207
>Gm10:22340282-22340436
>Gm10:22340483-22340649
>Gm10:22340721-22342445
>Gm10:22342499-22343862
>Gm10:22343894-22344311
>Gm10:22344349-22344428
>Gm10:22344482-22344552
>Gm10:22344625-22345275
>Gm10:22345340-22345458
>Gm10:22345539-22345792
>Gm10:22345856-22345950
>Gm10:22345972-22346041
>Gm10:22346727-22346781
>Gm10:22346944-22347884
>Gm10:22348026-22348123
>Gm10:22348188-22348335
>Gm10:22348651-22348808
>Gm10:22349349-22349532
>Gm10:22349656-22349999
>Gm10:22350049-22350091
>Gm10:22350200-22350617
>Gm10:22350757-22350876
>Gm10:22350961-22351380
>Gm10:22351626-22351893
>Gm10:22351925-22352144
>Gm10:22352217-22352325
>Gm10:22352497-22352541
>Gm10:22352676-22352757
>Gm10:22353195-22353360
>Gm10:22353434-22353531
>Gm10:22353777-22354238
>Gm10:22354277-22355852
>Gm10:22355876-22356015
>Gm10:22356274-22356350
>Gm10:22356821-22357162
>Gm10:22358518-22358653
>Gm10:22360298-22360532
>Gm10:22362116-22362180
>Gm10:22365669-22365763
>Gm10:22365898-22365949
>Gm10:22366170-22367142
>Gm10:22367464-22369941
>Gm10:22370046-22370075
>Gm10:22370199-22370237
>Gm10:22370667-22381809
>Gm10:22386121-22388762
>Gm10:22389005-22389039
>Gm10:22389133-22389211
>Gm10:22389272-22389415
>Gm10:22389487-22389523
>Gm10:22390250-22390338
>Gm10:22391069-22391096
>Gm10:22393488-22393584
>Gm10:22397191-22397386
>Gm10:22397494-22397548
>Gm10:22397595-22398396
>Gm10:22398484-22399398
>Gm10:22399530-22416613
>Gm10:22417288-22423741
>Gm10:22423845-22424034
>Gm10:22424120-22424165
>Gm10:22424223-22424528
>Gm10:22424678-22425230
>Gm10:22425283-22425384
>Gm10:22425465-22427156
>Gm10:22427202-22427655
>Gm10:22427704-22427755
>Gm10:22427791-22430114
>Gm10:22430182-22430416
>Gm10:22430449-22431276
>Gm10:22431338-22432542
>Gm10:22432577-22432647
>Gm10:22432706-22435164
>Gm10:22435196-22435904
>Gm10:22435937-22437725
>Gm10:22437779-22439123
>Gm10:22439179-22441422
>Gm10:22441460-22447713
>Gm10:22447993-22459455
>Gm10:22459514-22460312
>Gm10:22460584-22468814
>Gm10:22468862-22468991
>Gm10:22469062-22469106
>Gm10:22469151-22469309
>Gm10:22469340-22469512
>Gm10:22469629-22469797
>Gm10:22469833-22475230
>Gm10:22475726-22475936
>Gm10:22476017-22478318
>Gm10:22478515-22479058
>Gm10:22479090-22479460
>Gm10:22479497-22480280
>Gm10:22480345-22480415
>Gm10:22480515-22480792
>Gm10:22480845-22481353
>Gm10:22481801-22482451
>Gm10:22482496-22482870
>Gm10:22482961-22483220
>Gm10:22483242-22485078
>Gm10:22486025-22486062
>Gm10:22486613-22486650
>Gm10:22487267-22487304
>Gm10:22487733-22493635
>Gm10:22493667-22495909
>Gm10:22495945-22501465
>Gm10:22501526-22507062
>Gm10:22507096-22511281
>Gm10:22511455-22511538
>Gm10:22511608-22511900
>Gm10:22511945-22512308
>Gm10:22512349-22513326
>Gm10:22513406-22514045
>Gm10:22514093-22515026
>Gm10:22515125-22515235
>Gm10:22515362-22515395
>Gm10:22515425-22515516
>Gm10:22515652-22515697
>Gm10:22515737-22515931
>Gm10:22515967-22516253
>Gm10:22516284-22516915
>Gm10:22516994-22517095
>Gm10:22517166-22517198
>Gm10:22517794-22517974
>Gm10:22518174-22528365
>Gm10:22528409-22556114
>Gm10:22556147-22566275
>Gm10:22566301-22575642
>Gm10:22575661-22594880
>Gm10:22596239-22612209
>Gm10:22612268-22612646
>Gm10:22613152-22613446
>Gm10:22613541-22614405
>Gm10:22614536-22614591
>Gm10:22614653-22615068
>Gm10:22615186-22616780
>Gm10:22617338-22617370
>Gm10:22617785-22617837
>Gm10:22618034-22618061
>Gm10:22618525-22619329
>Gm10:22619428-22619887
>Gm10:22619933-22620105
>Gm10:22620257-22620359
>Gm10:22620436-22620483
>Gm10:22620619-22620683
>Gm10:22620724-22620767
>Gm10:22621290-22621332
>Gm10:22621615-22621677
>Gm10:22621864-22622009
>Gm10:22622095-22622129
>Gm10:22622387-22622447
>Gm10:22622972-22623069
>Gm10:22623171-22623353
>Gm10:22623577-22623878
>Gm10:22623961-22624142
>Gm10:22624202-22624369
>Gm10:22624389-22626326
>Gm10:22626387-22626683
>Gm10:22626790-22626883
>Gm10:22626912-22627271
>Gm10:22627380-22628411
>Gm10:22628461-22628497
>Gm10:22628654-22628849
>Gm10:22629103-22629152
>Gm10:22629971-22630006
>Gm10:22631105-22631312
>Gm10:22631492-22631520
>Gm10:22631602-22631657
>Gm10:22631860-22631930
>Gm10:22632076-22633036
>Gm10:22633113-22633159
>Gm10:22633201-22633244
>Gm10:22633371-22636026
>Gm10:22636165-22638499
>Gm10:22638602-22638639
>Gm10:22638807-22639243
>Gm10:22639674-22640421
>Gm10:22640548-22640596
>Gm10:22640660-22640889
>Gm10:22642644-22642712
>Gm10:22642827-22643010
>Gm10:22650835-22650917
>Gm10:22651702-22651884
>Gm10:22651941-22652166
>Gm10:22652207-22652848
>Gm10:22653380-22653584
>Gm10:22654137-22654307
>Gm10:22656671-22656860
>Gm10:22657071-22657240
>Gm10:22657553-22657722
>Gm10:22657781-22657945
>Gm10:22657995-22658163
>Gm10:22658254-22658402
>Gm10:22658455-22658760
>Gm10:22658805-22658840
>Gm10:22659346-22659657
>Gm10:22659728-22659798
>Gm10:22659837-22659925
>Gm10:22660132-22660161
>Gm10:22660605-22660727
>Gm10:22662407-22665289
>Gm10:22665479-22665541
>Gm10:22665605-22665659
>Gm10:22666796-22666851
>Gm10:22667076-22670336
>Gm10:22670631-22670671
>Gm10:22670845-22670890
>Gm10:22672877-22673543
>Gm10:22673605-22674025
>Gm10:22674199-22674285
>Gm10:22674357-22674400
>Gm10:22674510-22674662
>Gm10:22674730-22674956
>Gm10:22675047-22675125
>Gm10:22677786-22677907
>Gm10:22678041-22678642
>Gm10:22678794-22679121
>Gm10:22679440-22679482
>Gm10:22679658-22680023
>Gm10:22680092-22680285
>Gm10:22680545-22682636
>Gm10:22682715-22682927
>Gm10:22682966-22683112
>Gm10:22683157-22683641
>Gm10:22686615-22686647
>Gm10:22687258-22689964
>Gm10:22690042-22690072
>Gm10:22690115-22690337
>Gm10:22690405-22690471
>Gm10:22690544-22690914
>Gm10:22691280-22692271
>Gm10:22692814-22692901
>Gm10:22693256-22693368
>Gm10:22693449-22693490
>Gm10:22693656-22693732
>Gm10:22693928-22702248
>Gm10:22702281-22704033
>Gm10:22704210-22704462
>Gm10:22704725-22704752
>Gm10:22704853-22705059
>Gm10:22705432-22705506
>Gm10:22706169-22750561
>Gm10:22750604-22751087
>Gm10:22751283-22751329
>Gm10:22751644-22751673
>Gm10:22752142-22752174
>Gm10:22752482-22752631
>Gm10:22752777-22752857
>Gm10:22753434-22753529
>Gm10:22753925-22753963
>Gm10:22755118-22755166
>Gm10:22755496-22755523
>Gm10:22755963-22756002
>Gm10:22756048-22756109
>Gm10:22756223-22756300
>Gm10:22756350-22756547
>Gm10:22756745-22756777
>Gm10:22758310-22758865
>Gm10:22760440-22760473
>Gm10:22760761-22760831
>Gm10:22761160-22761193
>Gm10:22761241-22761272
>Gm10:22761982-22766282
>Gm10:22766321-22770604
>Gm10:22771911-22772111
>Gm10:22772165-22772248
>Gm10:22772490-22772783
>Gm10:22772934-22773193
>Gm10:22773358-22773440
>Gm10:22773492-22773633
>Gm10:22773680-22774081
>Gm10:22774113-22774189
>Gm10:22774230-22776493
>Gm10:22777641-22778482
>Gm10:22781289-22782371
>Gm10:22782487-22789738
>Gm10:22789771-22791313
>Gm10:22791394-22793957
>Gm10:22794016-22794689
>Gm10:22794731-22795132
>Gm10:22795344-22796049
>Gm10:22796297-22796360
>Gm10:22796935-22796969
>Gm10:22797175-22797238
>Gm10:22797448-22797479
>Gm10:22798836-22798872
>Gm10:22800437-22800811
>Gm10:22801097-22802180
>Gm10:22802331-22802360
>Gm10:22802628-22802716
>Gm10:22803764-22803807
>Gm10:22804416-22804451
>Gm10:22807237-22807295
>Gm10:22810041-22810077
>Gm10:22813065-22813205
>Gm10:22813263-22813309
>Gm10:22813402-22813542
>Gm10:22814516-22817617
>Gm10:22817681-22817735
>Gm10:22817957-22818083
>Gm10:22818617-22818733
>Gm10:22819289-22819347
>Gm10:22819653-22819705
>Gm10:22819754-22819789
>Gm10:22822266-22822423
>Gm10:22824888-22824930
>Gm10:22825117-22825165
>Gm10:22825683-22825740
>Gm10:22825854-22825957
>Gm10:22826061-22826144
>Gm10:22826406-22826593
>Gm10:22826646-22826684
>Gm10:22828090-22830819
>Gm10:22831517-22845477
>Gm10:22845567-22850079
>Gm10:22850127-22851424
>Gm10:22851466-22851672
>Gm10:22851762-22851977
>Gm10:22852014-22852093
>Gm10:22852172-22852603
>Gm10:22852640-22853674
>Gm10:22853706-22855101
>Gm10:22855135-22855316
>Gm10:22855367-22867401
>Gm10:22868134-22868195
>Gm10:22868423-22868503
>Gm10:22868542-22868789
>Gm10:22869070-22869128
>Gm10:22869295-22894704
>Gm10:22894804-22900926
>Gm10:22900953-22906326
>Gm10:22906375-22912948
>Gm10:22912988-22915663
>Gm10:22916392-22917535
>Gm10:22917825-22924501
>Gm10:22924568-22924606
>Gm10:22924649-22924933
>Gm10:22925070-22927002
>Gm10:22927029-22948859
>Gm10:22948914-22952123
>Gm10:22952301-22953160
>Gm10:22953260-22955819
>Gm10:22955866-22966670
>Gm10:22966724-22967329
>Gm10:22967394-22967436
>Gm10:22967487-22967651
>Gm10:22967742-22969444
>Gm10:22969478-22969827
>Gm10:22970009-22972040
>Gm10:22972128-22972345
>Gm10:22972427-22972461
>Gm10:22972784-22972861
>Gm10:22980195-22980560
>Gm10:22980645-22980965
>Gm10:22981096-22981223
>Gm10:22981334-22981384
>Gm10:22981452-22981858
>Gm10:22982131-22982414
>Gm10:22986477-22986532
>Gm10:22986572-22986774
>Gm10:22987323-22987380
>Gm10:22988550-22988624
>Gm10:22988874-22988937
>Gm10:22989261-22989585
>Gm10:22990849-22990948
>Gm10:22994579-22995334
>Gm10:22996417-22996599
>Gm10:22998289-23000598
>Gm10:23000706-23005528
>Gm10:23005631-23014124
>Gm10:23015340-23041281
>Gm10:23042139-23043056
>Gm10:23043208-23043325
>Gm10:23043833-23043932
>Gm10:23045916-23045958
>Gm10:23047275-23047345
>Gm10:23047532-23047608
>Gm10:23049246-23049321
>Gm10:23051720-23055236
>Gm10:23055316-23056151
>Gm10:23056181-23056610
>Gm10:23057461-23057544
>Gm10:23058107-23058147
>Gm10:23058431-23060981
>Gm10:23061008-23069180
>Gm10:23069838-23071000
>Gm10:23072050-23072095
>Gm10:23073399-23073463
>Gm10:23073988-23074113
>Gm10:23074162-23074215
>Gm10:23074437-23074496
>Gm10:23074757-23074805
>Gm10:23074859-23074947
>Gm10:23075033-23085655
>Gm10:23085808-23086164
>Gm10:23086355-23086472
>Gm10:23086709-23086825
>Gm10:23087032-23087119
>Gm10:23087257-23087399
>Gm10:23087461-23087556
>Gm10:23087629-23087830
>Gm10:23087871-23087934
>Gm10:23087984-23088084
>Gm10:23088174-23088285
>Gm10:23088380-23088932
>Gm10:23089238-23089401
>Gm10:23089523-23089601
>Gm10:23089871-23089937
>Gm10:23090072-23090138
>Gm10:23090565-23090600
>Gm10:23090631-23090911
>Gm10:23091024-23091348
>Gm10:23091388-23094094
>Gm10:23094173-23094220
>Gm10:23094252-23094290
>Gm10:23094338-23094373
>Gm10:23094598-23094652
>Gm10:23094730-23094937
>Gm10:23095019-23095230
>Gm10:23095255-23095296
>Gm10:23095340-23095645
>Gm10:23095735-23096009
>Gm10:23096181-23096711
>Gm10:23097043-23097557
>Gm10:23097607-23097643
>Gm10:23097691-23097827
>Gm10:23097899-23098104
>Gm10:23098232-23098592
>Gm10:23098688-23098808
>Gm10:23099108-23099234
>Gm10:23102124-23105304
>Gm10:23105348-23109503
>Gm10:23109520-23109612
>Gm10:23109643-23116647
>Gm10:23116661-23117199
>Gm10:23117459-23118243
>Gm10:23118352-23119240
>Gm10:23119294-23121974
>Gm10:23122028-23128203
>Gm10:23129039-23129154
>Gm10:23129445-23131132
>Gm10:23131166-23131293
>Gm10:23131328-23131740
>Gm10:23131935-23131962
>Gm10:23132204-23132299
>Gm10:23132587-23132701
>Gm10:23132912-23135544
>Gm10:23135833-23138829
>Gm10:23138880-23138937
>Gm10:23138983-23160986
>Gm10:23161121-23161202
>Gm10:23161242-23161395
>Gm10:23161433-23161508
>Gm10:23161554-23161827
>Gm10:23161931-23161964
>Gm10:23162017-23162333
>Gm10:23162375-23165624
>Gm10:23165666-23175238
>Gm10:23175338-23177903
>Gm10:23178118-23178631
>Gm10:23178861-23178904
>Gm10:23178948-23180444
>Gm10:23180563-23180773
>Gm10:23180809-23180879
>Gm10:23180992-23182944
>Gm10:23183097-23183258
>Gm10:23183314-23185122
>Gm10:23185149-23186542
>Gm10:23186610-23187322
>Gm10:23187370-23187471
>Gm10:23187516-23188505
>Gm10:23188636-23188837
>Gm10:23188870-23190560
>Gm10:23190614-23191405
>Gm10:23191496-23191580
>Gm10:23191646-23191949
>Gm10:23192033-23192184
>Gm10:23192229-23192273
>Gm10:23192364-23192666
>Gm10:23192828-23192859
>Gm10:23192934-23193096
>Gm10:23193170-23193228
>Gm10:23193283-23207715
>Gm10:23207777-23208003
>Gm10:23208044-23208520
>Gm10:23208717-23208830
>Gm10:23208930-23210430
>Gm10:23210489-23210557
>Gm10:23210707-23210748
>Gm10:23210857-23210935
>Gm10:23211057-23211137
>Gm10:23211312-23212764
>Gm10:23212831-23212944
>Gm10:23213009-23213265
>Gm10:23213440-23246918
>Gm10:23247089-23247253
>Gm10:23247296-23248032
>Gm10:23248063-23250430
>Gm10:23251113-23251249
>Gm10:23251285-23251330
>Gm10:23251359-23285772
>Gm10:23290262-23292371
>Gm10:23292610-23321514
>Gm10:23321656-23321685
>Gm10:23321837-23322031
>Gm10:23322089-23323102
>Gm10:23323139-23324071
>Gm10:23324121-23324956
>Gm10:23325007-23325062
>Gm10:23325097-23325427
>Gm10:23325487-23326515
>Gm10:23326586-23327103
>Gm10:23327185-23330566
>Gm10:23330614-23332741
>Gm10:23332776-23335352
>Gm10:23335379-23335861
>Gm10:23336023-23336179
>Gm10:23336219-23336585
>Gm10:23336666-23336726
>Gm10:23336864-23336913
>Gm10:23337188-23337425
>Gm10:23337468-23337866
>Gm10:23337912-23338075
>Gm10:23338142-23340693
>Gm10:23340758-23340791
>Gm10:23340837-23342172
>Gm10:23342198-23344284
>Gm10:23344314-23346766
>Gm10:23346937-23346967
>Gm10:23347067-23409252
>Gm10:23409286-23411866
>Gm10:23411878-23413112
>Gm10:23413155-23415638
>Gm10:23415685-23416538
>Gm10:23416566-23416954
>Gm10:23417089-23417687
>Gm10:23417800-23419904
>Gm10:23419957-23422536
>Gm10:23422760-23422913
>Gm10:23422961-23423128
>Gm10:23423152-23423618
>Gm10:23423764-23423978
>Gm10:23424274-23424357
>Gm10:23424400-23424436
>Gm10:23424602-23424702
>Gm10:23424742-23424855
>Gm10:23424901-23425045
>Gm10:23425104-23425536
>Gm10:23425575-23425858
>Gm10:23425880-23426137
>Gm10:23426193-23426441
>Gm10:23426489-23426531
>Gm10:23426675-23427186
>Gm10:23427251-23427285
>Gm10:23427385-23427618
>Gm10:23427773-23428223
>Gm10:23428258-23429863
>Gm10:23429933-23430568
>Gm10:23430595-23431411
>Gm10:23431453-23437307
>Gm10:23437391-23438865
>Gm10:23438914-23448364
>Gm10:23448410-23449466
>Gm10:23449533-23449739
>Gm10:23449797-23452133
>Gm10:23452158-23452567
>Gm10:23452682-23461113
>Gm10:23461170-23461633
>Gm10:23461661-23464154
>Gm10:23464184-23464557
>Gm10:23464586-23470056
>Gm10:23470068-23474084
>Gm10:23474223-23474298
>Gm10:23474462-23474596
>Gm10:23475134-23477063
>Gm10:23477094-23477285
>Gm10:23477330-23477940
>Gm10:23477966-23478595
>Gm10:23478837-23479034
>Gm10:23479068-23479138
>Gm10:23479281-23479334
>Gm10:23479433-23479615
>Gm10:23479778-23479938
>Gm10:23480102-23480171
>Gm10:23480290-23481016
>Gm10:23481380-23482001
>Gm10:23482056-23482233
>Gm10:23482280-23482978
>Gm10:23483129-23483451
>Gm10:23483478-23484992
>Gm10:23485016-23485794
>Gm10:23485839-23485973
>Gm10:23486059-23486347
>Gm10:23486407-23486524
>Gm10:23486662-23486995
>Gm10:23487109-23487677
>Gm10:23487728-23487767
>Gm10:23487875-23487989
>Gm10:23488041-23488426
>Gm10:23488651-23488794
>Gm10:23488986-23489072
>Gm10:23489357-23489542
>Gm10:23489575-23489626
>Gm10:23489649-23489843
>Gm10:23489942-23490142
>Gm10:23490204-23490303
>Gm10:23490413-23490582
>Gm10:23490751-23490831
>Gm10:23490918-23491060
>Gm10:23491278-23491562
>Gm10:23491618-23491901
>Gm10:23492107-23492270
>Gm10:23492437-23492527
>Gm10:23492616-23493645
>Gm10:23493674-23496339
>Gm10:23496370-23496420
>Gm10:23496541-23496969
>Gm10:23497030-23497073
>Gm10:23497131-23497486
>Gm10:23497824-23497894
>Gm10:23497949-23498049
>Gm10:23498204-23499070
>Gm10:23499258-23499884
>Gm10:23499940-23499995
>Gm10:23500108-23500225
>Gm10:23500341-23500438
>Gm10:23500475-23500752
>Gm10:23500797-23500989
>Gm10:23501049-23501134
>Gm10:23501227-23501713
>Gm10:23501792-23505484
>Gm10:23505567-23506336
>Gm10:23506378-23515382
>Gm10:23515422-23558838
>Gm10:23558881-23558936
>Gm10:23559015-23559572
>Gm10:23559652-23559713
>Gm10:23559769-23559985
>Gm10:23561101-23561155
>Gm10:23561722-23561996
>Gm10:23562157-23562217
>Gm10:23562284-23562330
>Gm10:23562373-23562498
>Gm10:23563633-23563667
>Gm10:23563698-23563803
>Gm10:23564657-23564720
>Gm10:23565003-23565041
>Gm10:23565273-23565329
>Gm10:23566577-23566738
>Gm10:23566820-23566879
>Gm10:23566918-23568350
>Gm10:23568429-23569852
>Gm10:23569880-23569919
>Gm10:23573989-23574122
>Gm10:23574161-23578827
>Gm10:23582059-23582125
>Gm10:23583605-23583654
>Gm10:23583921-23609886
>Gm10:23609940-23610827
>Gm10:23610900-23610943
>Gm10:23611053-23611178
>Gm10:23611208-23612013
>Gm10:23612091-23612122
>Gm10:23612195-23615491
>Gm10:23615519-23616803
>Gm10:23616871-23616948
>Gm10:23617416-23617445
>Gm10:23617729-23617789
>Gm10:23618118-23618230
>Gm10:23618472-23618582
>Gm10:23618848-23618893
>Gm10:23618940-23620314
>Gm10:23620482-23622885
>Gm10:23622934-23622961
>Gm10:23623044-23623281
>Gm10:23623338-23623910
>Gm10:23624045-23624474
>Gm10:23624598-23624760
>Gm10:23624813-23625330
>Gm10:23625379-23625417
>Gm10:23625663-23625954
>Gm10:23626005-23626041
>Gm10:23626106-23626186
>Gm10:23626355-23626387
>Gm10:23626647-23627027
>Gm10:23627096-23627345
>Gm10:23627441-23627541
>Gm10:23627819-23627928
>Gm10:23628012-23629417
>Gm10:23629469-23633375
>Gm10:23633442-23635248
>Gm10:23635288-23636913
>Gm10:23636977-23637219
>Gm10:23637381-23637468
>Gm10:23637526-23638083
>Gm10:23638168-23638638
>Gm10:23638671-23638723
>Gm10:23639269-23639387
>Gm10:23639450-23639489
>Gm10:23639548-23640570
>Gm10:23640613-23640816
>Gm10:23641101-23641936
>Gm10:23641976-23642606
>Gm10:23642697-23642782
>Gm10:23642809-23643003
>Gm10:23643057-23646221
>Gm10:23646321-23651293
>Gm10:23651429-23651876
>Gm10:23651913-23651949
>Gm10:23652003-23652037
>Gm10:23652394-23652713
>Gm10:23652768-23652797
>Gm10:23652888-23653006
>Gm10:23653144-23653190
>Gm10:23653466-23653522
>Gm10:23653581-23653611
>Gm10:23654566-23654606
>Gm10:23654973-23655009
>Gm10:23655684-23655972
>Gm10:23656059-23656208
>Gm10:23656298-23656334
>Gm10:23656540-23659203
>Gm10:23659347-23659474
>Gm10:23659549-23659643
>Gm10:23660028-23660141
>Gm10:23660230-23660262
>Gm10:23660911-23660975
>Gm10:23661031-23661086
>Gm10:23661176-23661251
>Gm10:23661278-23661400
>Gm10:23661527-23661662
>Gm10:23662715-23664445
>Gm10:23664493-23664693
>Gm10:23664720-23669364
>Gm10:23669440-23686129
>Gm10:23686145-23695568
>Gm10:23695605-23702579
>Gm10:23702617-23703066
>Gm10:23703153-23704925
>Gm10:23704986-23712183
>Gm10:23712297-23738875
>Gm10:23738915-23743546
>Gm10:23743602-23743972
>Gm10:23744033-23748418
>Gm10:23749958-23750018
>Gm10:23752234-23752338
>Gm10:23752410-23752574
>Gm10:23752927-23752991
>Gm10:23753040-23753084
>Gm10:23754331-23754390
>Gm10:23755075-23755103
>Gm10:23755680-23755715
>Gm10:23756160-23756663
>Gm10:23756712-23757325
>Gm10:23757398-23757783
>Gm10:23757824-23758037
>Gm10:23758148-23758262
>Gm10:23758334-23760232
>Gm10:23760262-23761078
>Gm10:23761128-23761434
>Gm10:23761513-23761929
>Gm10:23761953-23762691
>Gm10:23762742-23763700
>Gm10:23763857-23763998
>Gm10:23764087-23764176
>Gm10:23764206-23764810
>Gm10:23764952-23765387
>Gm10:23765411-23765646
>Gm10:23765729-23766126
>Gm10:23766226-23767905
>Gm10:23767974-23768009
>Gm10:23768037-23768062
>Gm10:23768097-23768390
>Gm10:23768463-23769022
>Gm10:23769195-23769313
>Gm10:23769378-23769713
>Gm10:23769807-23800851
>Gm10:23800872-23834925
>Gm10:23834964-23835804
>Gm10:23835842-23836047
>Gm10:23836115-23836283
>Gm10:23836326-23837071
>Gm10:23837265-23837505
>Gm10:23837575-23839092
>Gm10:23839188-23839566
>Gm10:23839642-23851679
>Gm10:23851804-23853192
>Gm10:23853251-23853557
>Gm10:23853658-23855145
>Gm10:23855186-23855542
>Gm10:23855681-23855795
>Gm10:23855842-23856273
>Gm10:23856336-23856526
>Gm10:23856559-23856608
>Gm10:23856809-23857045
>Gm10:23857080-23857132
>Gm10:23857189-23857283
>Gm10:23857455-23857566
>Gm10:23857619-23857648
>Gm10:23857805-23857912
>Gm10:23857950-23860444
>Gm10:23860516-23864630
>Gm10:23864659-23868192
>Gm10:23868445-23868478
>Gm10:23868534-23868599
>Gm10:23868760-23868955
>Gm10:23869078-23869521
>Gm10:23869557-23869608
>Gm10:23869628-23869667
>Gm10:23869884-23870019
>Gm10:23870092-23870875
>Gm10:23870906-23872371
>Gm10:23872424-23872795
>Gm10:23872821-23873193
>Gm10:23873239-23875733
>Gm10:23875796-23876450
>Gm10:23876496-23876925
>Gm10:23877006-23877574
>Gm10:23877612-23879187
>Gm10:23879211-23880264
>Gm10:23880323-23881232
>Gm10:23881269-23882372
>Gm10:23882429-23883158
>Gm10:23883261-23884529
>Gm10:23884631-23884694
>Gm10:23884755-23884936
>Gm10:23885005-23885613
>Gm10:23885649-23886124
>Gm10:23886223-23886860
>Gm10:23887068-23887706
>Gm10:23887907-23887938
>Gm10:23887979-23888050
>Gm10:23888138-23892562
>Gm10:23892586-23903557
>Gm10:23903602-23903665
>Gm10:23903765-23904552
>Gm10:23904658-23905475
>Gm10:23905779-23927252
>Gm10:23927471-23927528
>Gm10:23927573-23927610
>Gm10:23927664-23928520
>Gm10:23928558-23929027
>Gm10:23929141-23929417
>Gm10:23929464-23929553
>Gm10:23929609-23931014
>Gm10:23931358-23931479
>Gm10:23931527-23934123
>Gm10:23934149-23934554
>Gm10:23934636-23935006
>Gm10:23935156-23935552
>Gm10:23935614-23935843
>Gm10:23935948-23935983
>Gm10:23936077-23936344
>Gm10:23936471-23936538
>Gm10:23936653-23936895
>Gm10:23936930-23937012
>Gm10:23937086-23937309
>Gm10:23937340-23937467
>Gm10:23937529-23937658
>Gm10:23937738-23937772
>Gm10:23937808-23938189
>Gm10:23938386-23938429
>Gm10:23938523-23938629
>Gm10:23938897-23938944
>Gm10:23939101-23939563
>Gm10:23939691-23940463
>Gm10:23940518-23941306
>Gm10:23941354-23941624
>Gm10:23941821-23942030
>Gm10:23942100-23942301
>Gm10:23942489-23943351
>Gm10:23943410-23944077
>Gm10:23944116-23944752
>Gm10:23944850-23944888
>Gm10:23944916-23945084
>Gm10:23945119-23945247
>Gm10:23945341-23945647
>Gm10:23945711-23946110
>Gm10:23946209-23946863
>Gm10:23946935-23947219
>Gm10:23947377-23947644
>Gm10:23947758-23947855
>Gm10:23948042-23948183
>Gm10:23948240-23949550
>Gm10:23949580-23949610
>Gm10:23949676-23949856
>Gm10:23949910-23951060
>Gm10:23952421-23952497
>Gm10:23952612-23954371
>Gm10:23954432-23954463
>Gm10:23955160-23955215
>Gm10:23955537-23956183
>Gm10:23956205-23956770
>Gm10:23957087-23957141
>Gm10:23957171-23957249
>Gm10:23959270-23959307
>Gm10:23959480-23959538
>Gm10:23960196-23961044
>Gm10:23961083-23961718
>Gm10:23962109-23962151
>Gm10:23964412-23964607
>Gm10:23969587-23970484
>Gm10:23971125-23971314
>Gm10:23971367-23972861
>Gm10:23972908-23975729
>Gm10:23975759-23975851
>Gm10:23975951-23976315
>Gm10:23976463-23977272
>Gm10:23977329-23978571
>Gm10:23978627-23989939
>Gm10:23989992-23991111
>Gm10:23992689-23992823
>Gm10:23993284-23993319
>Gm10:23994153-23994201
>Gm10:23994787-23994838
>Gm10:24000885-24001023
>Gm10:24001196-24001334
>Gm10:24001646-24001718
>Gm10:24006597-24006646
>Gm10:24008797-24010533
>Gm10:24010798-24010825
>Gm10:24010855-24010934
>Gm10:24012551-24012624
>Gm10:24013074-24021563
>Gm10:24021657-24030085
>Gm10:24030837-24040263
>Gm10:24041098-24063088
>Gm10:24063281-24065042
>Gm10:24068064-24073467
>Gm10:24074458-24075079
>Gm10:24075107-24075592
>Gm10:24075658-24075986
>Gm10:24076035-24076556
>Gm10:24076583-24079036
>Gm10:24079058-24092133
>Gm10:24092203-24092619
>Gm10:24092712-24110470
>Gm10:24111071-24125818
>Gm10:24125845-24126432
>Gm10:24126456-24127048
>Gm10:24127079-24134379
>Gm10:24134471-24134583
>Gm10:24134667-24134711
>Gm10:24134867-24135416
>Gm10:24135585-24136108
>Gm10:24136207-24136566
>Gm10:24136617-24136712
>Gm10:24136764-24137546
>Gm10:24137577-24139177
>Gm10:24139214-24140050
>Gm10:24140097-24140258
>Gm10:24140375-24141488
>Gm10:24141512-24182045
>Gm10:24182082-24185801
>Gm10:24185959-24187374
>Gm10:24187435-24188235
>Gm10:24188286-24194474
>Gm10:24194511-24196692
>Gm10:24196729-24208824
>Gm10:24208930-24238050
>Gm10:24238078-24242284
>Gm10:24242312-24260328
>Gm10:24261112-24261169
>Gm10:24261275-24261654
>Gm10:24261763-24261903
>Gm10:24261985-24262238
>Gm10:24263238-24264804
>Gm10:24265508-24265574
>Gm10:24265662-24265757
>Gm10:24265982-24266066
>Gm10:24266190-24266286
>Gm10:24268868-24268973
>Gm10:24269626-24269722
>Gm10:24271968-24272428
>Gm10:24272454-24272488
>Gm10:24272527-24272560
>Gm10:24272636-24273213
>Gm10:24273878-24274872
>Gm10:24275243-24275451
>Gm10:24275507-24275644
>Gm10:24275724-24276559
>Gm10:24276598-24277252
>Gm10:24277306-24277719
>Gm10:24277755-24277862
>Gm10:24277969-24278111
>Gm10:24278528-24278712
>Gm10:24278769-24279399
>Gm10:24279545-24279601
>Gm10:24279730-24279872
>Gm10:24280058-24283155
>Gm10:24283184-24284269
>Gm10:24284296-24285261
>Gm10:24285355-24285515
>Gm10:24285590-24285853
>Gm10:24285998-24288356
>Gm10:24288379-24288734
>Gm10:24289683-24289754
>Gm10:24290138-24290172
>Gm10:24296098-24298686
>Gm10:24300641-24300716
>Gm10:24300764-24300951
>Gm10:24301208-24302682
>Gm10:24303130-24304121
>Gm10:24304975-24305036
>Gm10:24305195-24305244
>Gm10:24305320-24305458
>Gm10:24306997-24307025
>Gm10:24308555-24309032
>Gm10:24309059-24316159
>Gm10:24316270-24316576
>Gm10:24316728-24317120
>Gm10:24317213-24317354
>Gm10:24317394-24317765
>Gm10:24317879-24318114
>Gm10:24318226-24318473
>Gm10:24318576-24319403
>Gm10:24319519-24321188
>Gm10:24321230-24322706
>Gm10:24322773-24323984
>Gm10:24324009-24324248
>Gm10:24324319-24324531
>Gm10:24324581-24325813
>Gm10:24325872-24327803
>Gm10:24327843-24328440
>Gm10:24328530-24329958
>Gm10:24330000-24330713
>Gm10:24330739-24330785
>Gm10:24330837-24330891
>Gm10:24330964-24332511
>Gm10:24332654-24332841
>Gm10:24332876-24333182
>Gm10:24333202-24333305
>Gm10:24333389-24333489
>Gm10:24333502-24333639
>Gm10:24333718-24333831
>Gm10:24333931-24335890
>Gm10:24336011-24336285
>Gm10:24336355-24336452
>Gm10:24336528-24336766
>Gm10:24337050-24337251
>Gm10:24337473-24337681
>Gm10:24337708-24337883
>Gm10:24337928-24338799
>Gm10:24338849-24339281
>Gm10:24339344-24339434
>Gm10:24339489-24339982
>Gm10:24340110-24340187
>Gm10:24342694-24342752
>Gm10:24344490-24344614
>Gm10:24344648-24344752
>Gm10:24344989-24345024
>Gm10:24345073-24345173
>Gm10:24345580-24345627
>Gm10:24346094-24346136
>Gm10:24347150-24347197
>Gm10:24347238-24347344
>Gm10:24347444-24347514
>Gm10:24347613-24347665
>Gm10:24347763-24353026
>Gm10:24353165-24353225
>Gm10:24353379-24353486
>Gm10:24353547-24353716
>Gm10:24356550-24359743
>Gm10:24359770-24369707
>Gm10:24370471-24370528
>Gm10:24370742-24376719
>Gm10:24376994-24377031
>Gm10:24377078-24377130
>Gm10:24377160-24378431
>Gm10:24378484-24378657
>Gm10:24378701-24378881
>Gm10:24379015-24379154
>Gm10:24379216-24379407
>Gm10:24379764-24379843
>Gm10:24379879-24379971
>Gm10:24380362-24380825
>Gm10:24380974-24381013
>Gm10:24381110-24381220
>Gm10:24381316-24381468
>Gm10:24381512-24381925
>Gm10:24382006-24382373
>Gm10:24383329-24383424
>Gm10:24383765-24384059
>Gm10:24384080-24384269
>Gm10:24384352-24384833
>Gm10:24385038-24387596
>Gm10:24387679-24387971
>Gm10:24388917-24389054
>Gm10:24389088-24390007
>Gm10:24390078-24390326
>Gm10:24390430-24390544
>Gm10:24390615-24390948
>Gm10:24391020-24391248
>Gm10:24391306-24391415
>Gm10:24391640-24392234
>Gm10:24392265-24395236
>Gm10:24395797-24395863
>Gm10:24396170-24396281
>Gm10:24396399-24396524
>Gm10:24396596-24396940
>Gm10:24396988-24397145
>Gm10:24397352-24397393
>Gm10:24398034-24400133
>Gm10:24400159-24401769
>Gm10:24401844-24409179
>Gm10:24409298-24409351
>Gm10:24409454-24409502
>Gm10:24409969-24410316
>Gm10:24410341-24410548
>Gm10:24410583-24410966
>Gm10:24410986-24411225
>Gm10:24411307-24411574
>Gm10:24411634-24411971
>Gm10:24412008-24412151
>Gm10:24412196-24412371
>Gm10:24412504-24412625
>Gm10:24412853-24423017
>Gm10:24423053-24435535
>Gm10:24435565-24435617
>Gm10:24435645-24438880
>Gm10:24438929-24441011
>Gm10:24441111-24447764
>Gm10:24447796-24451908
>Gm10:24451947-24455493
>Gm10:24455525-24460208
>Gm10:24460250-24461377
>Gm10:24461561-24461671
>Gm10:24461810-24461985
>Gm10:24462301-24462366
>Gm10:24462470-24462638
>Gm10:24462680-24462712
>Gm10:24462834-24462965
>Gm10:24462999-24463045
>Gm10:24463159-24464410
>Gm10:24464656-24464852
>Gm10:24464912-24465192
>Gm10:24465269-24480072
>Gm10:24480262-24480563
>Gm10:24480630-24480720
>Gm10:24480759-24480875
>Gm10:24481200-24481606
>Gm10:24481772-24481868
>Gm10:24481901-24482022
>Gm10:24482077-24482341
>Gm10:24482389-24482496
>Gm10:24482533-24482734
>Gm10:24482812-24494719
>Gm10:24494753-24503303
>Gm10:24503348-24503971
>Gm10:24504139-24504367
>Gm10:24505109-24505161
>Gm10:24505305-24505829
>Gm10:24505961-24506199
>Gm10:24507415-24508066
>Gm10:24509584-24519644
>Gm10:24519681-24527985
>Gm10:24528052-24528849
>Gm10:24528911-24529204
>Gm10:24529267-24534288
>Gm10:24534349-24537751
>Gm10:24537853-24537890
>Gm10:24539063-24539209
>Gm10:24539569-24539684
>Gm10:24539721-24542012
>Gm10:24542050-24542391
>Gm10:24542529-24548651
>Gm10:24548749-24548781
>Gm10:24548832-24548940
>Gm10:24548975-24549026
>Gm10:24549136-24549287
>Gm10:24549508-24549695
>Gm10:24549730-24549767
>Gm10:24549791-24550195
>Gm10:24550312-24550356
>Gm10:24550431-24550529
>Gm10:24550582-24550630
>Gm10:24550812-24550864
>Gm10:24550978-24551092
>Gm10:24551134-24551272
>Gm10:24551366-24551469
>Gm10:24551662-24552536
>Gm10:24552659-24552913
>Gm10:24553592-24561054
>Gm10:24561502-24561636
>Gm10:24562252-24562343
>Gm10:24562687-24562736
>Gm10:24562820-24562846
>Gm10:24563107-24563184
>Gm10:24564002-24564080
>Gm10:24564622-24564666
>Gm10:24564836-24565056
>Gm10:24565143-24565320
>Gm10:24565375-24565470
>Gm10:24565546-24566923
>Gm10:24567282-24570244
>Gm10:24570274-24575136
>Gm10:24575165-24590933
>Gm10:24590960-24592334
>Gm10:24592656-24593142
>Gm10:24593252-24593832
>Gm10:24593941-24594093
>Gm10:24594257-24594345
>Gm10:24594439-24594472
>Gm10:24594988-24595038
>Gm10:24595079-24595206
>Gm10:24595255-24595589
>Gm10:24595620-24595785
>Gm10:24595811-24596343
>Gm10:24597000-24597086
>Gm10:24597163-24597212
>Gm10:24597273-24597314
>Gm10:24597485-24597537
>Gm10:24598284-24598385
>Gm10:24598482-24598574
>Gm10:24598679-24598736
>Gm10:24598798-24598878
>Gm10:24600345-24600373
>Gm10:24600483-24600858
>Gm10:24603285-24603422
>Gm10:24604139-24604199
>Gm10:24604297-24604406
>Gm10:24608996-24609047
>Gm10:24610031-24610068
>Gm10:24610137-24610795
>Gm10:24610874-24611107
>Gm10:24614433-24614582
>Gm10:24616425-24616522
>Gm10:24616979-24617053
>Gm10:24619088-24619138
>Gm10:24621238-24621280
>Gm10:24621482-24621524
>Gm10:24621585-24621674
>Gm10:24622126-24623911
>Gm10:24623964-24624085
>Gm10:24624168-24625064
>Gm10:24625094-24625245
>Gm10:24626328-24626370
>Gm10:24626862-24637254
>Gm10:24637414-24640498
>Gm10:24640551-24642472
>Gm10:24642503-24661484
>Gm10:24661522-24665051
>Gm10:24665118-24674306
>Gm10:24674326-24677258
>Gm10:24677331-24677843
>Gm10:24677943-24678450
>Gm10:24678631-24679612
>Gm10:24679883-24679983
>Gm10:24680177-24680245
>Gm10:24680356-24680546
>Gm10:24680617-24680987
>Gm10:24681143-24681248
>Gm10:24681394-24681763
>Gm10:24681899-24684463
>Gm10:24684502-24684765
>Gm10:24684813-24684966
>Gm10:24685017-24685611
>Gm10:24685708-24686208
>Gm10:24686356-24686578
>Gm10:24686622-24686814
>Gm10:24686932-24686960
>Gm10:24687203-24724943
>Gm10:24725391-24725580
>Gm10:24725733-24725836
>Gm10:24725911-24725990
>Gm10:24726033-24726371
>Gm10:24726435-24726488
>Gm10:24726912-24726968
>Gm10:24727011-24727411
>Gm10:24727505-24727704
>Gm10:24727864-24727896
>Gm10:24727934-24728284
>Gm10:24728372-24728643
>Gm10:24728808-24729094
>Gm10:24729163-24729247
>Gm10:24729464-24742419
>Gm10:24742514-24742666
>Gm10:24742740-24742838
>Gm10:24742912-24744491
>Gm10:24745748-24746604
>Gm10:24746661-24747089
>Gm10:24747125-24760363
>Gm10:24760474-24767313
>Gm10:24767413-24770595
>Gm10:24771657-24771913
>Gm10:24772345-24772384
>Gm10:24772497-24772548
>Gm10:24772697-24772778
>Gm10:24774569-24774657
>Gm10:24774709-24774747
>Gm10:24776105-24776138
>Gm10:24776374-24778062
>Gm10:24778132-24778571
>Gm10:24778671-24786008
>Gm10:24787756-24787816
>Gm10:24788069-24788145
>Gm10:24788169-24789901
>Gm10:24789945-24795199
>Gm10:24795318-24795627
>Gm10:24795659-24796117
>Gm10:24796204-24796748
>Gm10:24796818-24797030
>Gm10:24797112-24797173
>Gm10:24797225-24798481
>Gm10:24798534-24798790
>Gm10:24798855-24799304
>Gm10:24799373-24800521
>Gm10:24800572-24800804
>Gm10:24800891-24805953
>Gm10:24806017-24806240
>Gm10:24806340-24807544
>Gm10:24807584-24808817
>Gm10:24808988-24809015
>Gm10:24809209-24809887
>Gm10:24809939-24810637
>Gm10:24810671-24811610
>Gm10:24811848-24812286
>Gm10:24812945-24813334
>Gm10:24813410-24813536
>Gm10:24813608-24814154
>Gm10:24814249-24814455
>Gm10:24814488-24814531
>Gm10:24814598-24814715
>Gm10:24814821-24814913
>Gm10:24814961-24815194
>Gm10:24815262-24815298
>Gm10:24815369-24817736
>Gm10:24817782-24818125
>Gm10:24818143-24818886
>Gm10:24818952-24819117
>Gm10:24819172-24819395
>Gm10:24819493-24820524
>Gm10:24820610-24820770
>Gm10:24820880-24821614
>Gm10:24821641-24821915
>Gm10:24821968-24822017
>Gm10:24822050-24822102
>Gm10:24822334-24826238
>Gm10:24826272-24827917
>Gm10:24827956-24833217
>Gm10:24833273-24833930
>Gm10:24834028-24834698
>Gm10:24834752-24835824
>Gm10:24835923-24836168
>Gm10:24836209-24837967
>Gm10:24838024-24838355
>Gm10:24838391-24838527
>Gm10:24838640-24838704
>Gm10:24838908-24839503
>Gm10:24839639-24839719
>Gm10:24839786-24839813
>Gm10:24839982-24840040
>Gm10:24840442-24840553
>Gm10:24840754-24841038
>Gm10:24841228-24841271
>Gm10:24841388-24841850
>Gm10:24841886-24842507
>Gm10:24842597-24842802
>Gm10:24842853-24843818
>Gm10:24844036-24844306
>Gm10:24844409-24844647
>Gm10:24844711-24845548
>Gm10:24845683-24848503
>Gm10:24848534-24850151
>Gm10:24850196-24850728
>Gm10:24850814-24850889
>Gm10:24850934-24850976
>Gm10:24851068-24851477
>Gm10:24851538-24851576
>Gm10:24851665-24851713
>Gm10:24851799-24852452
>Gm10:24852505-24858231
>Gm10:24858325-24858446
>Gm10:24858509-24875313
>Gm10:24875658-24881208
>Gm10:24881255-24881306
>Gm10:24881353-24881400
>Gm10:24881471-24881605
>Gm10:24881667-24919456
>Gm10:24919513-24921258
>Gm10:24921792-24921832
>Gm10:24922743-24922942
>Gm10:24923246-24923315
>Gm10:24923872-24924089
>Gm10:24924323-24924349
>Gm10:24925667-24925770
>Gm10:24925965-24926259
>Gm10:24927859-24943895
>Gm10:24944137-24950354
>Gm10:24950454-24968390
>Gm10:24968433-24968972
>Gm10:24969007-24981535
>Gm10:24981584-24983155
>Gm10:24983212-24983656
>Gm10:24984280-24984313
>Gm10:24984620-24984730
>Gm10:24984911-24985035
>Gm10:24985089-24985265
>Gm10:24985602-24985661
>Gm10:24985729-24985779
>Gm10:24985978-24986108
>Gm10:24987109-24987237
>Gm10:24987930-24987944
>Gm10:24988944-24990419
>Gm10:24990466-24991074
>Gm10:24991098-24998803
>Gm10:24999191-25000943
>Gm10:25002633-25002875
>Gm10:25002947-25003289
>Gm10:25003358-25003633
>Gm10:25003733-25003754
>Gm10:25003823-25005005
>Gm10:25048456-25048470
>Gm10:25048473-25049958
>Gm10:25050008-25050036
>Gm10:25050069-25052401
>Gm10:25052887-25053682
>Gm10:25053784-25054946
>Gm10:25077125-25077408
>Gm10:25077512-25078863
>Gm10:25078958-25079193
>Gm10:25081904-25088472
>Gm10:25088492-25089692
>Gm10:25089735-25094159
>Gm10:25094188-25094472
>Gm10:25094566-25115810
>Gm10:25115836-25117750
>Gm10:25117776-25118219
>Gm10:25118388-25119304
>Gm10:25119363-25122794
>Gm10:25122921-25123035
>Gm10:25123091-25125737
>Gm10:25125820-25127284
>Gm10:25127342-25131730
>Gm10:25131779-25133100
>Gm10:25133143-25133827
>Gm10:25133870-25134920
>Gm10:25135047-25139350
>Gm10:25139365-25142916
>Gm10:25142954-25150041
>Gm10:25150070-25179800
>Gm10:25186568-25187779
>Gm10:25187931-25188937
>Gm10:25188970-25190351
>Gm10:25190451-25191234
>Gm10:25191337-25192217
>Gm10:25195474-25199026
>Gm10:25199078-25200270
>Gm10:25200292-25210832
>Gm10:25210861-25215640
>Gm10:25215670-25221715
>Gm10:25221772-25226473
>Gm10:25226520-25226907
>Gm10:25226934-25227113
>Gm10:25227153-25227517
>Gm10:25227580-25227733
>Gm10:25227752-25228850
>Gm10:25228869-25232827
>Gm10:25232897-25233621
>Gm10:25233792-25233978
>Gm10:25237208-25238069
>Gm10:25238101-25238293
>Gm10:25238709-25238824
>Gm10:25239194-25239556
>Gm10:25239761-25239804
>Gm10:25240144-25243536
>Gm10:25243605-25244204
>Gm10:25244227-25244262
>Gm10:25244456-25244984
>Gm10:25245060-25245098
>Gm10:25245171-25245322
>Gm10:25245409-25245470
>Gm10:25245654-25245744
>Gm10:25250045-25251825
>Gm10:25251874-25259747
>Gm10:25259766-25260172
>Gm10:25260272-25264431
>Gm10:25264517-25283202
>Gm10:25283225-25284876
>Gm10:25284916-25286076
>Gm10:25286110-25287043
>Gm10:25287075-25287483
>Gm10:25287544-25287685
>Gm10:25287755-25291043
>Gm10:25291092-25291331
>Gm10:25291354-25291369
>Gm10:25291469-25291772
>Gm10:25291802-25292447
>Gm10:25292494-25292842
>Gm10:25292872-25293132
>Gm10:25293207-25296943
>Gm10:25297018-25298574
>Gm10:25298589-25300181
>Gm10:25300207-25301085
>Gm10:25301122-25302889
>Gm10:25302913-25308332
>Gm10:25308383-25337752
>Gm10:25337776-25345361
>Gm10:25345461-25345475
>Gm10:25345482-25347349
>Gm10:25347364-25348037
>Gm10:25348147-25348180
>Gm10:25367579-25370020
>Gm10:25370120-25373689
>Gm10:25373724-25375551
>Gm10:25375596-25399782
>Gm10:25399808-25405976
>Gm10:25406002-25408706
>Gm10:25408802-25414778
>Gm10:25414820-25415880
>Gm10:25415917-25416326
>Gm10:25416374-25420808
>Gm10:25420854-25421804
>Gm10:25421819-25423990
>Gm10:25424062-25424838
>Gm10:25424867-25428836
>Gm10:25428867-25429391
>Gm10:25430783-25432666
>Gm10:25432881-25433656
>Gm10:25436075-25436238
>Gm10:25436279-25436322
>Gm10:25436771-25437059
>Gm10:25439238-25439298
>Gm10:25439386-25441022
>Gm10:25441051-25442154
>Gm10:25442187-25442954
>Gm10:25443266-25443421
>Gm10:25443553-25443676
>Gm10:25443733-25444345
>Gm10:25444409-25445752
>Gm10:25445779-25446328
>Gm10:25446445-25450592
>Gm10:25451262-25451345
>Gm10:25452222-25452266
>Gm10:25452474-25452526
>Gm10:25452714-25452811
>Gm10:25452836-25453008
>Gm10:25453100-25453183
>Gm10:25453300-25453443
>Gm10:25453552-25453680
>Gm10:25454393-25454518
>Gm10:25454637-25454710
>Gm10:25455324-25455554
>Gm10:25455645-25456040
>Gm10:25456129-25456226
>Gm10:25456723-25456859
>Gm10:25457203-25457680
>Gm10:25457939-25458184
>Gm10:25458712-25459038
>Gm10:25459084-25459247
>Gm10:25459308-25459606
>Gm10:25459855-25459987
>Gm10:25460065-25465684
>Gm10:25465791-25467384
>Gm10:25467456-25468145
>Gm10:25468180-25470386
>Gm10:25470433-25473734
>Gm10:25473777-25474506
>Gm10:25474540-25478762
>Gm10:25479160-25480934
>Gm10:25482623-25482737
>Gm10:25482786-25483595
>Gm10:25483660-25484085
>Gm10:25484122-25503346
>Gm10:25503401-25503509
>Gm10:25503743-25503803
>Gm10:25504195-25504326
>Gm10:25504689-25504750
>Gm10:25504902-25505123
>Gm10:25505204-25505556
>Gm10:25506194-25508213
>Gm10:25508240-25511472
>Gm10:25511503-25513822
>Gm10:25513943-25517088
>Gm10:25517161-25517958
>Gm10:25517984-25518056
>Gm10:25518123-25518987
>Gm10:25519048-25520931
>Gm10:25520970-25521342
>Gm10:25521372-25521487
>Gm10:25521513-25523032
>Gm10:25523058-25530708
>Gm10:25530757-25530771
>Gm10:25531388-25531913
>Gm10:25531945-25532353
>Gm10:25532414-25534557
>Gm10:25534576-25535935
>Gm10:25536153-25538567
>Gm10:25538748-25538995
>Gm10:25539010-25541217
>Gm10:25541277-25541945
>Gm10:25542002-25542155
>Gm10:25542255-25544137
>Gm10:25544155-25544407
>Gm10:25544441-25545374
>Gm10:25545411-25546662
>Gm10:25546847-25547923
>Gm10:25548023-25551410
>Gm10:25551587-25551679
>Gm10:25551769-25551785
>Gm10:25551885-25552852
>Gm10:25557492-25559416
>Gm10:25593025-25597380
>Gm10:25597394-25606299
>Gm10:25606334-25606999
>Gm10:25607042-25609002
>Gm10:25609169-25613919
>Gm10:25614695-25619505
>Gm10:25619605-25619619
>Gm10:25619699-25620130
>Gm10:25620569-25620862
>Gm10:25621124-25621529
>Gm10:25621553-25621794
>Gm10:25621896-25623101
>Gm10:25624196-25624241
>Gm10:25624287-25624382
>Gm10:25624958-25624994
>Gm10:25625119-25625400
>Gm10:25625444-25625475
>Gm10:25625506-25629675
>Gm10:25629755-25632502
>Gm10:25632559-25635104
>Gm10:25635175-25636249
>Gm10:25636298-25636544
>Gm10:25636586-25643991
>Gm10:25644042-25644350
>Gm10:25644486-25645024
>Gm10:25645087-25645207
>Gm10:25645292-25646036
>Gm10:25646059-25647217
>Gm10:25647291-25647612
>Gm10:25647652-25649049
>Gm10:25649144-25650062
>Gm10:25650077-25655225
>Gm10:25655232-25655530
>Gm10:25655638-25655913
>Gm10:25655920-25656409
>Gm10:25656438-25658198
>Gm10:25658305-25660108
>Gm10:25660267-25660483
>Gm10:25660618-25661297
>Gm10:25661344-25661415
>Gm10:25661445-25664482
>Gm10:25664798-25664953
>Gm10:25665126-25665448
>Gm10:25665568-25667940
>Gm10:25667989-25668293
>Gm10:25668410-25668565
>Gm10:25670299-25670343
>Gm10:25670551-25670602
>Gm10:25670703-25670840
>Gm10:25670993-25671055
>Gm10:25671143-25671230
>Gm10:25671691-25671767
>Gm10:25672365-25675405
>Gm10:25675495-25675621
>Gm10:25675737-25675810
>Gm10:25677737-25678226
>Gm10:25678289-25678450
>Gm10:25679826-25679894
>Gm10:25680074-25680246
>Gm10:25680295-25680362
>Gm10:25680841-25680987
>Gm10:25681136-25681315
>Gm10:25681348-25681378
>Gm10:25681521-25681694
>Gm10:25681838-25681919
>Gm10:25682548-25682580
>Gm10:25682631-25682717
>Gm10:25683016-25683203
>Gm10:25683233-25683369
>Gm10:25683390-25683797
>Gm10:25683835-25683863
>Gm10:25684135-25684204
>Gm10:25684772-25693969
>Gm10:25695374-25695441
>Gm10:25695641-25695691
>Gm10:25696365-25696518
>Gm10:25696582-25697435
>Gm10:25697561-25697724
>Gm10:25697944-25698282
>Gm10:25698438-25698520
>Gm10:25698610-25698873
>Gm10:25699135-25699232
>Gm10:25699938-25700050
>Gm10:25700295-25700693
>Gm10:25700925-25700973
>Gm10:25701051-25701170
>Gm10:25701661-25702195
>Gm10:25702256-25702511
>Gm10:25702804-25702936
>Gm10:25703015-25713029
>Gm10:25713065-25713889
>Gm10:25713942-25714251
>Gm10:25714290-25714487
>Gm10:25714552-25716097
>Gm10:25716139-25716624
>Gm10:25716700-25717008
>Gm10:25717037-25720062
>Gm10:25720139-25721639
>Gm10:25721674-25729996
>Gm10:25730048-25730148
>Gm10:25730191-25730397
>Gm10:25730441-25730819
>Gm10:25730878-25732102
>Gm10:25732148-25733783
>Gm10:25733887-25733930
>Gm10:25734522-25734602
>Gm10:25734910-25734949
>Gm10:25735667-25736052
>Gm10:25736115-25736283
>Gm10:25736432-25736849
>Gm10:25736924-25737133
>Gm10:25737187-25737805
>Gm10:25738633-25739586
>Gm10:25739943-25740038
>Gm10:25740143-25740380
>Gm10:25740400-25767297
>Gm10:25767383-25767580
>Gm10:25767614-25768718
>Gm10:25768772-25772298
>Gm10:25772360-25773497
>Gm10:25773538-25774185
>Gm10:25774208-25775440
>Gm10:25775478-25775547
>Gm10:25775594-25775697
>Gm10:25775713-25775951
>Gm10:25775991-25776296
>Gm10:25776402-25777049
>Gm10:25777098-25778500
>Gm10:25778576-25782478
>Gm10:25782508-25784047
>Gm10:25784119-25787358
>Gm10:25787419-25788190
>Gm10:25788245-25805384
>Gm10:25805443-25807064
>Gm10:25807094-25807257
>Gm10:25807311-25807486
>Gm10:25808031-25808538
>Gm10:25808632-25808954
>Gm10:25809421-25809507
>Gm10:25809553-25810199
>Gm10:25810249-25810917
>Gm10:25810942-25811549
>Gm10:25811586-25814624
>Gm10:25814675-25817093
>Gm10:25817139-25821061
>Gm10:25821103-25822662
>Gm10:25822700-25822878
>Gm10:25822987-25843533
>Gm10:25843620-25844091
>Gm10:25844143-25844195
>Gm10:25844298-25844479
>Gm10:25844570-25844667
>Gm10:25844734-25844797
>Gm10:25844870-25845000
>Gm10:25845194-25845393
>Gm10:25845429-25845485
>Gm10:25846236-25847328
>Gm10:25847419-25847545
>Gm10:25847596-25848223
>Gm10:25848336-25848536
>Gm10:25848735-25848783
>Gm10:25848914-25848983
>Gm10:25849492-25849544
>Gm10:25849880-25849924
>Gm10:25850090-25850229
>Gm10:25850263-25850388
>Gm10:25850638-25850770
>Gm10:25850848-25857178
>Gm10:25857248-25857778
>Gm10:25857849-25858574
>Gm10:25858634-25858971
>Gm10:25859043-25859689
>Gm10:25859726-25859820
>Gm10:25859937-25861350
>Gm10:25861479-25863784
>Gm10:25863909-25865404
>Gm10:25865469-25871880
>Gm10:25872128-25872207
>Gm10:25873562-25873978
>Gm10:25874226-25875021
>Gm10:25875057-25875708
>Gm10:25875840-25875997
>Gm10:25876050-25878590
>Gm10:25878676-25879479
>Gm10:25879523-25879598
>Gm10:25879623-25881413
>Gm10:25881532-25882345
>Gm10:25882427-25882753
>Gm10:25882769-25883676
>Gm10:25883763-25883929
>Gm10:25883998-25886169
>Gm10:25886260-25887101
>Gm10:25887218-25887476
>Gm10:25887619-25888628
>Gm10:25888675-25889374
>Gm10:25890095-25890161
>Gm10:25890337-25890465
>Gm10:25890533-25890657
>Gm10:25890831-25891489
>Gm10:25891579-25891731
>Gm10:25891806-25893137
>Gm10:25893179-25893273
>Gm10:25893717-25893884
>Gm10:25893934-25894065
>Gm10:25894097-25894487
>Gm10:25894550-25894645
>Gm10:25897760-25898845
>Gm10:25898871-25899129
>Gm10:25899221-25899299
>Gm10:25899407-25899453
>Gm10:25899487-25910319
>Gm10:25910425-25912746
>Gm10:25912954-25913223
>Gm10:25913311-25913709
>Gm10:25913772-25914195
>Gm10:25914227-25916361
>Gm10:25916424-25917200
>Gm10:25917321-25917369
>Gm10:25917837-25917948
>Gm10:25918054-25918086
>Gm10:25918116-25918188
>Gm10:25918237-25918309
>Gm10:25918479-25918598
>Gm10:25918747-25918864
>Gm10:25919118-25919903
>Gm10:25919981-25920597
>Gm10:25920729-25923985
>Gm10:25924048-25924213
>Gm10:25924294-25924336
>Gm10:25924368-25925931
>Gm10:25925953-25927286
>Gm10:25927350-25927449
>Gm10:25927599-25927831
>Gm10:25927886-25927958
>Gm10:25928699-25929898
>Gm10:25930645-25930861
>Gm10:25931564-25931614
>Gm10:25931829-25931933
>Gm10:25932176-25932225
>Gm10:25932320-25932433
>Gm10:25932567-25937054
>Gm10:25937940-25937994
>Gm10:25939511-25939704
>Gm10:25940919-25940988
>Gm10:25941812-25941879
>Gm10:25942004-25942031
>Gm10:25942033-25942183
>Gm10:25942473-25942610
>Gm10:25944008-25944109
>Gm10:25944272-25944321
>Gm10:25945241-25945312
>Gm10:25946408-25946503
>Gm10:25948068-25948204
>Gm10:25948690-25948741
>Gm10:25949138-25949633
>Gm10:25951358-25951425
>Gm10:25951718-25952608
>Gm10:25954480-25954562
>Gm10:25954638-25965076
>Gm10:25965251-25965293
>Gm10:25966005-25966066
>Gm10:25966403-25966722
>Gm10:25966808-25966898
>Gm10:25966943-25966969
>Gm10:25967179-25968840
>Gm10:25968874-25969157
>Gm10:25969212-25972698
>Gm10:25972743-25974805
>Gm10:25974849-25976357
>Gm10:25976475-25976702
>Gm10:25976740-25976906
>Gm10:25977049-25977206
>Gm10:25977439-25978422
>Gm10:25978800-25979251
>Gm10:25979694-25979806
>Gm10:25980141-25980525
>Gm10:25980587-25981122
>Gm10:25981822-25981921
>Gm10:25982791-25993775
>Gm10:25993804-25995489
>Gm10:25995524-25996076
>Gm10:25996118-26001253
>Gm10:26001315-26007598
>Gm10:26007642-26009521
>Gm10:26013543-26013905
>Gm10:26013946-26014751
>Gm10:26014847-26014907
>Gm10:26015012-26015603
>Gm10:26015651-26015717
>Gm10:26015783-26016207
>Gm10:26016244-26016516
>Gm10:26017298-26017331
>Gm10:26017723-26017816
>Gm10:26018018-26020819
>Gm10:26020878-26020922
>Gm10:26021167-26021451
>Gm10:26021495-26023362
>Gm10:26023417-26023474
>Gm10:26023516-26023763
>Gm10:26023937-26027157
>Gm10:26027814-26027871
>Gm10:26028466-26028756
>Gm10:26028827-26029162
>Gm10:26029500-26039958
>Gm10:26040747-26041073
>Gm10:26041198-26041565
>Gm10:26045107-26045148
>Gm10:26045209-26045504
>Gm10:26045558-26046208
>Gm10:26046333-26046514
>Gm10:26046935-26047385
>Gm10:26047567-26048765
>Gm10:26048795-26049322
>Gm10:26049373-26049701
>Gm10:26049871-26050040
>Gm10:26050078-26050117
>Gm10:26050147-26050591
>Gm10:26050643-26050776
>Gm10:26050881-26051315
>Gm10:26051350-26051841
>Gm10:26051913-26052246
>Gm10:26052332-26053711
>Gm10:26053749-26055267
>Gm10:26055382-26055708
>Gm10:26055847-26072135
>Gm10:26072165-26075896
>Gm10:26075936-26076892
>Gm10:26079239-26079267
>Gm10:26079489-26079677
>Gm10:26080096-26080810
>Gm10:26081018-26081081
>Gm10:26081373-26083473
>Gm10:26083501-26083655
>Gm10:26087510-26087548
>Gm10:26088440-26094239
>Gm10:26094519-26094705
>Gm10:26095909-26096830
>Gm10:26097030-26097108
>Gm10:26097297-26097353
>Gm10:26097375-26097596
>Gm10:26100140-26104338
>Gm10:26104357-26104519
>Gm10:26104578-26104651
>Gm10:26104688-26104859
>Gm10:26104945-26105003
>Gm10:26105113-26105155
[truncated: 389,497 more chars]
